# Supplementary material for: Ion and Solvent Modulation of Ferrocene and Decamethylferrocene Oxidation Potentials in Organic Electrolytes as Predicted by Molecular Dynamics Simulations
Source: J Phys Chem B. 2025 Feb 11;129(7):2067–81. doi: 10.1021/acs.jpcb.4c08321 (PMC11848929; doi:10.1021/acs.jpcb.4c08321)
Supplement: Supplementary file 2 — jp4c08321_si_002.zip [file jp4c08321_si_002.zip]

Archive with 148 entries (143 files):
- simulation_files/
- __MACOSX/._simulation_files
- simulation_files/example_SAPT_DMFc/
- __MACOSX/simulation_files/._example_SAPT_DMFc
- simulation_files/pdb_files/
- __MACOSX/simulation_files/._pdb_files
- simulation_files/example_SAPT_Fc/
- __MACOSX/simulation_files/._example_SAPT_Fc
- simulation_files/README
- __MACOSX/simulation_files/._README
- simulation_files/example_OPLS_Fc/
- __MACOSX/simulation_files/._example_OPLS_Fc
- simulation_files/example_SAPT_DMFc/DMFc_BMIMBF4_0020_ACN_1000.pdb
- __MACOSX/simulation_files/example_SAPT_DMFc/._DMFc_BMIMBF4_0020_ACN_1000.pdb
- simulation_files/example_SAPT_DMFc/SAPT_residues.xml
- __MACOSX/simulation_files/example_SAPT_DMFc/._SAPT_residues.xml
- simulation_files/example_SAPT_DMFc/README
- __MACOSX/simulation_files/example_SAPT_DMFc/._README
- simulation_files/example_SAPT_DMFc/run_OpenMM.py
- __MACOSX/simulation_files/example_SAPT_DMFc/._run_OpenMM.py
- simulation_files/example_SAPT_DMFc/SAPT_DMFc_1.xml
- __MACOSX/simulation_files/example_SAPT_DMFc/._SAPT_DMFc_1.xml
- simulation_files/example_SAPT_DMFc/SAPT_DMFc_0.xml
- __MACOSX/simulation_files/example_SAPT_DMFc/._SAPT_DMFc_0.xml
- simulation_files/pdb_files/DMFc_BMIMBF4_0020_DCE_1000.pdb
- __MACOSX/simulation_files/pdb_files/._DMFc_BMIMBF4_0020_DCE_1000.pdb
- simulation_files/pdb_files/Fc_OPLS_bulk_DCE.pdb
- __MACOSX/simulation_files/pdb_files/._Fc_OPLS_bulk_DCE.pdb
- simulation_files/pdb_files/DMFc_BMIMBF4_0300_DCE_0200.pdb
- __MACOSX/simulation_files/pdb_files/._DMFc_BMIMBF4_0300_DCE_0200.pdb
- simulation_files/pdb_files/Fc_BMIMBF4_0300_DCE_0075.pdb
- __MACOSX/simulation_files/pdb_files/._Fc_BMIMBF4_0300_DCE_0075.pdb
- simulation_files/pdb_files/DMFc_BMIMBF4_0400_DCE_0000.pdb
- __MACOSX/simulation_files/pdb_files/._DMFc_BMIMBF4_0400_DCE_0000.pdb
- simulation_files/pdb_files/DMFc_BMIMBF4_0120_ACN_1000.pdb
- __MACOSX/simulation_files/pdb_files/._DMFc_BMIMBF4_0120_ACN_1000.pdb
- simulation_files/pdb_files/DMFc_BMIMBF4_0050_ACN_1000.pdb
- __MACOSX/simulation_files/pdb_files/._DMFc_BMIMBF4_0050_ACN_1000.pdb
- simulation_files/pdb_files/Fc_BMIMBF4_0330_ACN_0300.pdb
- __MACOSX/simulation_files/pdb_files/._Fc_BMIMBF4_0330_ACN_0300.pdb
- simulation_files/pdb_files/DMFc_BMIMBF4_0220_ACN_0750.pdb
- __MACOSX/simulation_files/pdb_files/._DMFc_BMIMBF4_0220_ACN_0750.pdb
- simulation_files/pdb_files/DMFc_BMIMBF4_0020_ACN_1000.pdb
- __MACOSX/simulation_files/pdb_files/._DMFc_BMIMBF4_0020_ACN_1000.pdb
- simulation_files/pdb_files/Fc_SAPT_bulk_ACN.pdb
- __MACOSX/simulation_files/pdb_files/._Fc_SAPT_bulk_ACN.pdb
- simulation_files/pdb_files/DMFc_BMIMBF4_0300_ACN_0200.pdb
- __MACOSX/simulation_files/pdb_files/._DMFc_BMIMBF4_0300_ACN_0200.pdb
- simulation_files/pdb_files/DMFc_BMIMBF4_0050_DCE_1000.pdb
- __MACOSX/simulation_files/pdb_files/._DMFc_BMIMBF4_0050_DCE_1000.pdb
- simulation_files/pdb_files/DMFc_BMIMBF4_0120_DCE_1000.pdb
- __MACOSX/simulation_files/pdb_files/._DMFc_BMIMBF4_0120_DCE_1000.pdb
- simulation_files/pdb_files/DMFc_BMIMBF4_0400_ACN_0000.pdb
- __MACOSX/simulation_files/pdb_files/._DMFc_BMIMBF4_0400_ACN_0000.pdb
- simulation_files/pdb_files/Fc_BMIMBF4_0300_ACN_0075.pdb
- __MACOSX/simulation_files/pdb_files/._Fc_BMIMBF4_0300_ACN_0075.pdb
- simulation_files/pdb_files/DMFc_BMIMBF4_0220_DCE_0750.pdb
- __MACOSX/simulation_files/pdb_files/._DMFc_BMIMBF4_0220_DCE_0750.pdb
- simulation_files/pdb_files/Fc_BMIMBF4_0440_ACN_0400.pdb
- __MACOSX/simulation_files/pdb_files/._Fc_BMIMBF4_0440_ACN_0400.pdb
- simulation_files/pdb_files/Fc_BMIMBF4_0020_DCE_1000.pdb
- __MACOSX/simulation_files/pdb_files/._Fc_BMIMBF4_0020_DCE_1000.pdb
- simulation_files/pdb_files/Fc_BMIMBF4_0220_ACN_0750.pdb
- __MACOSX/simulation_files/pdb_files/._Fc_BMIMBF4_0220_ACN_0750.pdb
- simulation_files/pdb_files/Fc_BMIMBF4_0400_DCE_0000.pdb
- __MACOSX/simulation_files/pdb_files/._Fc_BMIMBF4_0400_DCE_0000.pdb
- simulation_files/pdb_files/Fc_BMIMBF4_0120_ACN_1000.pdb
- __MACOSX/simulation_files/pdb_files/._Fc_BMIMBF4_0120_ACN_1000.pdb
- simulation_files/pdb_files/DMFc_BMIMBF4_0300_DCE_0075.pdb
- __MACOSX/simulation_files/pdb_files/._DMFc_BMIMBF4_0300_DCE_0075.pdb
- simulation_files/pdb_files/Fc_BMIMBF4_0050_ACN_1000.pdb
- __MACOSX/simulation_files/pdb_files/._Fc_BMIMBF4_0050_ACN_1000.pdb
- simulation_files/pdb_files/Fc_OPLS_bulk_TCM.pdb
- __MACOSX/simulation_files/pdb_files/._Fc_OPLS_bulk_TCM.pdb
- simulation_files/pdb_files/Fc_BMIMBF4_0300_DCE_0200.pdb
- __MACOSX/simulation_files/pdb_files/._Fc_BMIMBF4_0300_DCE_0200.pdb
- simulation_files/pdb_files/Fc_BMIMBF4_0020_ACN_1000.pdb
- __MACOSX/simulation_files/pdb_files/._Fc_BMIMBF4_0020_ACN_1000.pdb
- simulation_files/pdb_files/Fc_BMIMBF4_0220_DCE_0750.pdb
- __MACOSX/simulation_files/pdb_files/._Fc_BMIMBF4_0220_DCE_0750.pdb
- simulation_files/pdb_files/Fc_BMIMBF4_0050_DCE_1000.pdb
- __MACOSX/simulation_files/pdb_files/._Fc_BMIMBF4_0050_DCE_1000.pdb
- simulation_files/pdb_files/DMFc_BMIMBF4_0300_ACN_0075.pdb
- __MACOSX/simulation_files/pdb_files/._DMFc_BMIMBF4_0300_ACN_0075.pdb
- simulation_files/pdb_files/Fc_BMIMBF4_0120_DCE_1000.pdb
- __MACOSX/simulation_files/pdb_files/._Fc_BMIMBF4_0120_DCE_1000.pdb
- simulation_files/pdb_files/Fc_BMIMBF4_0400_ACN_0000.pdb
- __MACOSX/simulation_files/pdb_files/._Fc_BMIMBF4_0400_ACN_0000.pdb
- simulation_files/pdb_files/Fc_BMIMBF4_0300_ACN_0200.pdb
- __MACOSX/simulation_files/pdb_files/._Fc_BMIMBF4_0300_ACN_0200.pdb
- simulation_files/pdb_files/Fc_OPLS_bulk_H2O.pdb
- __MACOSX/simulation_files/pdb_files/._Fc_OPLS_bulk_H2O.pdb
- simulation_files/pdb_files/Fc_BMIMBF4_0220_DCE_0400.pdb
- __MACOSX/simulation_files/pdb_files/._Fc_BMIMBF4_0220_DCE_0400.pdb
- simulation_files/pdb_files/Fc_BMIMBF4_0220_ACN_0200.pdb
- __MACOSX/simulation_files/pdb_files/._Fc_BMIMBF4_0220_ACN_0200.pdb
- simulation_files/pdb_files/Fc_SAPT_bulk_DCE.pdb
- __MACOSX/simulation_files/pdb_files/._Fc_SAPT_bulk_DCE.pdb
- simulation_files/pdb_files/Fc_OPLS_bulk_ACN.pdb
- __MACOSX/simulation_files/pdb_files/._Fc_OPLS_bulk_ACN.pdb
- simulation_files/pdb_files/Fc_BMIMBF4_0110_ACN_0100.pdb
- __MACOSX/simulation_files/pdb_files/._Fc_BMIMBF4_0110_ACN_0100.pdb
- simulation_files/pdb_files/Fc_BMIMBF4_0220_ACN_0400.pdb
- __MACOSX/simulation_files/pdb_files/._Fc_BMIMBF4_0220_ACN_0400.pdb
- simulation_files/pdb_files/Fc_BMIMBF4_0220_DCE_0200.pdb
- __MACOSX/simulation_files/pdb_files/._Fc_BMIMBF4_0220_DCE_0200.pdb
- simulation_files/pdb_files/DMFc_BMIMBF4_0220_ACN_0200.pdb
- __MACOSX/simulation_files/pdb_files/._DMFc_BMIMBF4_0220_ACN_0200.pdb
- simulation_files/pdb_files/DMFc_BMIMBF4_0220_DCE_0400.pdb
- __MACOSX/simulation_files/pdb_files/._DMFc_BMIMBF4_0220_DCE_0400.pdb
- simulation_files/pdb_files/DMFc_BMIMBF4_0000_DCE_1000.pdb
- __MACOSX/simulation_files/pdb_files/._DMFc_BMIMBF4_0000_DCE_1000.pdb
- simulation_files/pdb_files/Fc_SAPT_bulk_TCM.pdb
- __MACOSX/simulation_files/pdb_files/._Fc_SAPT_bulk_TCM.pdb
- simulation_files/pdb_files/DMFc_BMIMBF4_0220_DCE_0200.pdb
- __MACOSX/simulation_files/pdb_files/._DMFc_BMIMBF4_0220_DCE_0200.pdb
- simulation_files/pdb_files/Fc_SAPT_bulk_H2O.pdb
- __MACOSX/simulation_files/pdb_files/._Fc_SAPT_bulk_H2O.pdb
- simulation_files/pdb_files/DMFc_BMIMBF4_0220_ACN_0400.pdb
- __MACOSX/simulation_files/pdb_files/._DMFc_BMIMBF4_0220_ACN_0400.pdb
- simulation_files/pdb_files/DMFc_BMIMBF4_0000_ACN_1000.pdb
- __MACOSX/simulation_files/pdb_files/._DMFc_BMIMBF4_0000_ACN_1000.pdb
- simulation_files/example_SAPT_Fc/SAPT_Fc_0.xml
- __MACOSX/simulation_files/example_SAPT_Fc/._SAPT_Fc_0.xml
- simulation_files/example_SAPT_Fc/SAPT_Fc_1.xml
- __MACOSX/simulation_files/example_SAPT_Fc/._SAPT_Fc_1.xml
- simulation_files/example_SAPT_Fc/Fc_SAPT_bulk_ACN.pdb
- __MACOSX/simulation_files/example_SAPT_Fc/._Fc_SAPT_bulk_ACN.pdb
- simulation_files/example_SAPT_Fc/SAPT_residues.xml
- __MACOSX/simulation_files/example_SAPT_Fc/._SAPT_residues.xml
- simulation_files/example_SAPT_Fc/README
- __MACOSX/simulation_files/example_SAPT_Fc/._README
- simulation_files/example_SAPT_Fc/run_OpenMM.py
- __MACOSX/simulation_files/example_SAPT_Fc/._run_OpenMM.py
- simulation_files/example_OPLS_Fc/README
- __MACOSX/simulation_files/example_OPLS_Fc/._README
- simulation_files/example_OPLS_Fc/run_OpenMM.py
- __MACOSX/simulation_files/example_OPLS_Fc/._run_OpenMM.py
- simulation_files/example_OPLS_Fc/Fc_OPLS_bulk_ACN.pdb
- __MACOSX/simulation_files/example_OPLS_Fc/._Fc_OPLS_bulk_ACN.pdb
- simulation_files/example_OPLS_Fc/OPLS_Fc_1.xml
- __MACOSX/simulation_files/example_OPLS_Fc/._OPLS_Fc_1.xml
- simulation_files/example_OPLS_Fc/OPLS_system.py
- __MACOSX/simulation_files/example_OPLS_Fc/._OPLS_system.py
- simulation_files/example_OPLS_Fc/OPLS_Fc_0.xml
- __MACOSX/simulation_files/example_OPLS_Fc/._OPLS_Fc_0.xml
- simulation_files/example_OPLS_Fc/OPLS_residues.xml
- __MACOSX/simulation_files/example_OPLS_Fc/._OPLS_residues.xml
