# Supplementary material for: Ion and Solvent Modulation of Ferrocene and Decamethylferrocene Oxidation Potentials in Organic Electrolytes as Predicted by Molecular Dynamics Simulations
Source: J Phys Chem B. 2025 Feb 11;129(7):2067–81. doi: 10.1021/acs.jpcb.4c08321 (PMC11848929; doi:10.1021/acs.jpcb.4c08321)
Supplement: Supplementary file 2 — jp4c08321_si_002.zip [file jp4c08321_si_002.zip › simulation_files/README]

This folder contains example run scripts for the different simulations performed in the paper titled,
”Ion and solvent modulation of the absolute oxidation potential of ferrocene and decamethylferrocene 
in organic electrolytes as predicted by molecular dynamics simulations”.

Below is a description of each example/folder, more specific details for each example can be found in 
README's within the corresponding folder.

The folder, "example_OPLS_Fc", contains an example for running a short simulation of ferrocene (Fc)
in bulk acetonitrile (ACN) using the OPLS-AA forcefield.

The folder, "example_SAPT_Fc", contains an example for running a short simulation of ferrocene (Fc)
in bulk acetonitrile (ACN) using the SAPT-FF forcefield.

The folder, "example_SAPT_DMFc", contains an example for running a short simulation of
decamethlyferrocene (DMFc) in acetonitrile (ACN) with a low concentration of the ionic liquid,
[BMIM+]/[BF4-] using the SAPT-FF forcefield.

The folder, "pdb_files", contains NPT equilibrated pdb files for all the systems analyzed in this study.
