# Supplementary material for: Ion and Solvent Modulation of Ferrocene and Decamethylferrocene Oxidation Potentials in Organic Electrolytes as Predicted by Molecular Dynamics Simulations
Source: J Phys Chem B. 2025 Feb 11;129(7):2067–81. doi: 10.1021/acs.jpcb.4c08321 (PMC11848929; doi:10.1021/acs.jpcb.4c08321)
Supplement: Supplementary file 2 — jp4c08321_si_002.zip [file jp4c08321_si_002.zip › simulation_files/example_SAPT_DMFc/DMFc_BMIMBF4_0020_ACN_1000.pdb]

TITLE     MDANALYSIS FRAME 0: Created by PDBWriter
CRYST1   45.238   45.238   45.238  90.00  90.00  90.00 P 1           1
ATOM      1  CT  ACN A   1       1.284  43.301  38.228  1.00  0.00      A    C
ATOM      2  CZ  ACN A   1       0.665  44.632  38.406  1.00  0.00      A    C
ATOM      3  NZ  ACN A   1       0.254  45.710  38.492  1.00  0.00      A    N
ATOM      4  HZ  ACN A   1       2.184  43.329  38.836  1.00  0.00      A    H
ATOM      5  HZ1 ACN A   1       1.497  43.217  37.165  1.00  0.00      A    H
ATOM      6  HZ2 ACN A   1       0.600  42.530  38.574  1.00  0.00      A    H
ATOM      7  CT  ACN A   2      22.274  33.841  15.688  1.00  0.00      A    C
ATOM      8  CZ  ACN A   2      22.029  34.262  14.283  1.00  0.00      A    C
ATOM      9  NZ  ACN A   2      21.769  34.596  13.213  1.00  0.00      A    N
ATOM     10  HZ  ACN A   2      22.569  32.795  15.679  1.00  0.00      A    H
ATOM     11  HZ1 ACN A   2      21.303  33.862  16.177  1.00  0.00      A    H
ATOM     12  HZ2 ACN A   2      23.069  34.410  16.164  1.00  0.00      A    H
ATOM     13  CT  ACN A   3       4.516   8.914  34.339  1.00  0.00      A    C
ATOM     14  CZ  ACN A   3       3.511   9.572  33.405  1.00  0.00      A    C
ATOM     15  NZ  ACN A   3       2.787  10.079  32.671  1.00  0.00      A    N
ATOM     16  HZ  ACN A   3       5.434   9.382  33.994  1.00  0.00      A    H
ATOM     17  HZ1 ACN A   3       4.535   7.843  34.152  1.00  0.00      A    H
ATOM     18  HZ2 ACN A   3       4.372   9.064  35.406  1.00  0.00      A    H
ATOM     19  CT  ACN A   4      38.440  10.170  16.139  1.00  0.00      A    C
ATOM     20  CZ  ACN A   4      37.159  10.832  15.773  1.00  0.00      A    C
ATOM     21  NZ  ACN A   4      36.117  11.290  15.511  1.00  0.00      A    N
ATOM     22  HZ  ACN A   4      38.787   9.680  15.234  1.00  0.00      A    H
ATOM     23  HZ1 ACN A   4      38.386   9.429  16.932  1.00  0.00      A    H
ATOM     24  HZ2 ACN A   4      39.168  10.928  16.416  1.00  0.00      A    H
ATOM     25  CT  ACN A   5      39.996  34.113  37.953  1.00  0.00      A    C
ATOM     26  CZ  ACN A   5      39.101  34.879  38.774  1.00  0.00      A    C
ATOM     27  NZ  ACN A   5      38.389  35.394  39.478  1.00  0.00      A    N
ATOM     28  HZ  ACN A   5      39.722  34.374  36.934  1.00  0.00      A    H
ATOM     29  HZ1 ACN A   5      39.952  33.028  38.014  1.00  0.00      A    H
ATOM     30  HZ2 ACN A   5      41.050  34.376  37.930  1.00  0.00      A    H
ATOM     31  CT  ACN A   6      10.845  30.247   3.775  1.00  0.00      A    C
ATOM     32  CZ  ACN A   6      12.064  29.479   3.581  1.00  0.00      A    C
ATOM     33  NZ  ACN A   6      13.019  28.851   3.459  1.00  0.00      A    N
ATOM     34  HZ  ACN A   6      10.694  30.736   2.816  1.00  0.00      A    H
ATOM     35  HZ1 ACN A   6      10.917  31.030   4.525  1.00  0.00      A    H
ATOM     36  HZ2 ACN A   6      10.094  29.517   4.064  1.00  0.00      A    H
ATOM     37  CT  ACN A   7      17.196  30.903  10.189  1.00  0.00      A    C
ATOM     38  CZ  ACN A   7      17.619  29.478  10.078  1.00  0.00      A    C
ATOM     39  NZ  ACN A   7      17.928  28.337  10.062  1.00  0.00      A    N
ATOM     40  HZ  ACN A   7      18.014  31.591  10.388  1.00  0.00      A    H
ATOM     41  HZ1 ACN A   7      16.423  31.058  10.936  1.00  0.00      A    H
ATOM     42  HZ2 ACN A   7      16.893  31.166   9.179  1.00  0.00      A    H
ATOM     43  CT  ACN A   8      45.149   5.999  35.123  1.00  0.00      A    C
ATOM     44  CZ  ACN A   8      43.825   6.534  34.706  1.00  0.00      A    C
ATOM     45  NZ  ACN A   8      42.788   6.950  34.433  1.00  0.00      A    N
ATOM     46  HZ  ACN A   8      45.059   5.026  34.646  1.00  0.00      A    H
ATOM     47  HZ1 ACN A   8      45.264   6.005  36.204  1.00  0.00      A    H
ATOM     48  HZ2 ACN A   8      45.853   6.613  34.567  1.00  0.00      A    H
ATOM     49  CT  ACN A   9      14.067  20.621  19.482  1.00  0.00      A    C
ATOM     50  CZ  ACN A   9      14.549  21.715  18.642  1.00  0.00      A    C
ATOM     51  NZ  ACN A   9      14.950  22.652  18.035  1.00  0.00      A    N
ATOM     52  HZ  ACN A   9      14.310  19.679  18.997  1.00  0.00      A    H
ATOM     53  HZ1 ACN A   9      12.997  20.786  19.585  1.00  0.00      A    H
ATOM     54  HZ2 ACN A   9      14.538  20.687  20.459  1.00  0.00      A    H
ATOM     55  CT  ACN A  10      31.102   8.355  35.377  1.00  0.00      A    C
ATOM     56  CZ  ACN A  10      29.838   8.183  36.134  1.00  0.00      A    C
ATOM     57  NZ  ACN A  10      28.843   8.158  36.737  1.00  0.00      A    N
ATOM     58  HZ  ACN A  10      31.667   9.276  35.498  1.00  0.00      A    H
ATOM     59  HZ1 ACN A  10      30.930   8.242  34.310  1.00  0.00      A    H
ATOM     60  HZ2 ACN A  10      31.755   7.543  35.686  1.00  0.00      A    H
ATOM     61  CT  ACN A  11      27.301  21.383  22.939  1.00  0.00      A    C
ATOM     62  CZ  ACN A  11      27.072  22.815  23.119  1.00  0.00      A    C
ATOM     63  NZ  ACN A  11      26.915  23.949  23.261  1.00  0.00      A    N
ATOM     64  HZ  ACN A  11      26.413  20.931  23.372  1.00  0.00      A    H
ATOM     65  HZ1 ACN A  11      28.278  21.076  23.303  1.00  0.00      A    H
ATOM     66  HZ2 ACN A  11      27.267  21.263  21.859  1.00  0.00      A    H
ATOM     67  CT  ACN A  12      34.159  12.934  36.317  1.00  0.00      A    C
ATOM     68  CZ  ACN A  12      33.923  14.281  36.866  1.00  0.00      A    C
ATOM     69  NZ  ACN A  12      33.715  15.292  37.370  1.00  0.00      A    N
ATOM     70  HZ  ACN A  12      33.235  12.364  36.381  1.00  0.00      A    H
ATOM     71  HZ1 ACN A  12      34.858  12.436  36.983  1.00  0.00      A    H
ATOM     72  HZ2 ACN A  12      34.546  12.900  35.302  1.00  0.00      A    H
ATOM     73  CT  ACN A  13      33.696   9.182   9.066  1.00  0.00      A    C
ATOM     74  CZ  ACN A  13      33.417   7.786   9.281  1.00  0.00      A    C
ATOM     75  NZ  ACN A  13      33.241   6.638   9.516  1.00  0.00      A    N
ATOM     76  HZ  ACN A  13      34.735   9.183   8.746  1.00  0.00      A    H
ATOM     77  HZ1 ACN A  13      33.477   9.717   9.986  1.00  0.00      A    H
ATOM     78  HZ2 ACN A  13      33.008   9.582   8.325  1.00  0.00      A    H
ATOM     79  CT  ACN A  14       1.264  28.712  38.987  1.00  0.00      A    C
ATOM     80  CZ  ACN A  14       0.837  29.065  37.647  1.00  0.00      A    C
ATOM     81  NZ  ACN A  14       0.522  29.428  36.573  1.00  0.00      A    N
ATOM     82  HZ  ACN A  14       1.004  29.563  39.613  1.00  0.00      A    H
ATOM     83  HZ1 ACN A  14       2.323  28.467  38.996  1.00  0.00      A    H
ATOM     84  HZ2 ACN A  14       0.691  27.817  39.214  1.00  0.00      A    H
ATOM     85  CT  ACN A  15      39.110  24.836  35.871  1.00  0.00      A    C
ATOM     86  CZ  ACN A  15      38.648  23.795  34.945  1.00  0.00      A    C
ATOM     87  NZ  ACN A  15      38.228  23.010  34.225  1.00  0.00      A    N
ATOM     88  HZ  ACN A  15      38.256  25.212  36.428  1.00  0.00      A    H
ATOM     89  HZ1 ACN A  15      39.561  25.575  35.214  1.00  0.00      A    H
ATOM     90  HZ2 ACN A  15      39.810  24.429  36.596  1.00  0.00      A    H
ATOM     91  CT  ACN A  16      26.971  35.058  26.252  1.00  0.00      A    C
ATOM     92  CZ  ACN A  16      27.477  35.906  27.326  1.00  0.00      A    C
ATOM     93  NZ  ACN A  16      27.853  36.563  28.167  1.00  0.00      A    N
ATOM     94  HZ  ACN A  16      26.439  34.171  26.586  1.00  0.00      A    H
ATOM     95  HZ1 ACN A  16      27.885  34.783  25.733  1.00  0.00      A    H
ATOM     96  HZ2 ACN A  16      26.341  35.687  25.628  1.00  0.00      A    H
ATOM     97  CT  ACN A  17      20.784  -0.244  13.459  1.00  0.00      A    C
ATOM     98  CZ  ACN A  17      20.202   1.108  13.593  1.00  0.00      A    C
ATOM     99  NZ  ACN A  17      19.768   2.194  13.727  1.00  0.00      A    N
ATOM    100  HZ  ACN A  17      21.220  -0.392  12.475  1.00  0.00      A    H
ATOM    101  HZ1 ACN A  17      19.925  -0.908  13.406  1.00  0.00      A    H
ATOM    102  HZ2 ACN A  17      21.573  -0.574  14.131  1.00  0.00      A    H
ATOM    103  CT  ACN A  18      36.779  35.007  35.749  1.00  0.00      A    C
ATOM    104  CZ  ACN A  18      37.479  34.671  34.513  1.00  0.00      A    C
ATOM    105  NZ  ACN A  18      38.019  34.436  33.521  1.00  0.00      A    N
ATOM    106  HZ  ACN A  18      36.542  36.068  35.747  1.00  0.00      A    H
ATOM    107  HZ1 ACN A  18      37.424  34.693  36.566  1.00  0.00      A    H
ATOM    108  HZ2 ACN A  18      35.815  34.507  35.789  1.00  0.00      A    H
ATOM    109  CT  ACN A  19      43.953  18.686  14.781  1.00  0.00      A    C
ATOM    110  CZ  ACN A  19      43.894  17.407  15.512  1.00  0.00      A    C
ATOM    111  NZ  ACN A  19      43.839  16.423  16.086  1.00  0.00      A    N
ATOM    112  HZ  ACN A  19      44.766  19.207  15.280  1.00  0.00      A    H
ATOM    113  HZ1 ACN A  19      43.058  19.296  14.692  1.00  0.00      A    H
ATOM    114  HZ2 ACN A  19      44.338  18.405  13.804  1.00  0.00      A    H
ATOM    115  CT  ACN A  20       2.211   8.058  29.583  1.00  0.00      A    C
ATOM    116  CZ  ACN A  20       3.154   8.699  28.597  1.00  0.00      A    C
ATOM    117  NZ  ACN A  20       3.811   9.216  27.804  1.00  0.00      A    N
ATOM    118  HZ  ACN A  20       1.434   8.744  29.908  1.00  0.00      A    H
ATOM    119  HZ1 ACN A  20       2.810   7.598  30.365  1.00  0.00      A    H
ATOM    120  HZ2 ACN A  20       1.583   7.351  29.047  1.00  0.00      A    H
ATOM    121  CT  ACN A  21      35.348  37.398  43.523  1.00  0.00      A    C
ATOM    122  CZ  ACN A  21      36.530  36.784  44.148  1.00  0.00      A    C
ATOM    123  NZ  ACN A  21      37.464  36.291  44.651  1.00  0.00      A    N
ATOM    124  HZ  ACN A  21      35.514  37.459  42.450  1.00  0.00      A    H
ATOM    125  HZ1 ACN A  21      35.045  38.346  43.959  1.00  0.00      A    H
ATOM    126  HZ2 ACN A  21      34.534  36.690  43.658  1.00  0.00      A    H
ATOM    127  CT  ACN A  22      10.557  23.647  28.906  1.00  0.00      A    C
ATOM    128  CZ  ACN A  22      11.103  22.898  30.029  1.00  0.00      A    C
ATOM    129  NZ  ACN A  22      11.578  22.329  30.934  1.00  0.00      A    N
ATOM    130  HZ  ACN A  22      11.191  24.522  28.791  1.00  0.00      A    H
ATOM    131  HZ1 ACN A  22       9.584  24.118  29.024  1.00  0.00      A    H
ATOM    132  HZ2 ACN A  22      10.763  23.113  27.982  1.00  0.00      A    H
ATOM    133  CT  ACN A  23       1.935   1.971  27.517  1.00  0.00      A    C
ATOM    134  CZ  ACN A  23       2.282   3.329  27.194  1.00  0.00      A    C
ATOM    135  NZ  ACN A  23       2.607   4.418  26.883  1.00  0.00      A    N
ATOM    136  HZ  ACN A  23       0.919   1.689  27.255  1.00  0.00      A    H
ATOM    137  HZ1 ACN A  23       2.136   1.881  28.581  1.00  0.00      A    H
ATOM    138  HZ2 ACN A  23       2.602   1.343  26.931  1.00  0.00      A    H
ATOM    139  CT  ACN A  24      30.295  28.056  34.102  1.00  0.00      A    C
ATOM    140  CZ  ACN A  24      31.550  27.676  33.366  1.00  0.00      A    C
ATOM    141  NZ  ACN A  24      32.433  27.291  32.781  1.00  0.00      A    N
ATOM    142  HZ  ACN A  24      29.630  28.568  33.411  1.00  0.00      A    H
ATOM    143  HZ1 ACN A  24      30.584  28.742  34.895  1.00  0.00      A    H
ATOM    144  HZ2 ACN A  24      29.910  27.131  34.524  1.00  0.00      A    H
ATOM    145  CT  ACN A  25      31.665  25.852   5.842  1.00  0.00      A    C
ATOM    146  CZ  ACN A  25      31.958  27.076   5.096  1.00  0.00      A    C
ATOM    147  NZ  ACN A  25      32.116  28.028   4.471  1.00  0.00      A    N
ATOM    148  HZ  ACN A  25      32.467  25.118   5.868  1.00  0.00      A    H
ATOM    149  HZ1 ACN A  25      30.833  25.348   5.357  1.00  0.00      A    H
ATOM    150  HZ2 ACN A  25      31.467  26.181   6.858  1.00  0.00      A    H
ATOM    151  CT  ACN A  26      23.831  29.823  14.101  1.00  0.00      A    C
ATOM    152  CZ  ACN A  26      24.813  28.813  14.457  1.00  0.00      A    C
ATOM    153  NZ  ACN A  26      25.564  27.987  14.848  1.00  0.00      A    N
ATOM    154  HZ  ACN A  26      22.973  29.712  14.760  1.00  0.00      A    H
ATOM    155  HZ1 ACN A  26      23.623  29.546  13.071  1.00  0.00      A    H
ATOM    156  HZ2 ACN A  26      24.286  30.805  14.201  1.00  0.00      A    H
ATOM    157  CT  ACN A  27      13.434   0.977  15.752  1.00  0.00      A    C
ATOM    158  CZ  ACN A  27      13.409   0.621  17.139  1.00  0.00      A    C
ATOM    159  NZ  ACN A  27      13.405   0.385  18.260  1.00  0.00      A    N
ATOM    160  HZ  ACN A  27      13.053   1.988  15.629  1.00  0.00      A    H
ATOM    161  HZ1 ACN A  27      12.742   0.327  15.222  1.00  0.00      A    H
ATOM    162  HZ2 ACN A  27      14.440   0.953  15.339  1.00  0.00      A    H
ATOM    163  CT  ACN A  28       5.704  16.033  23.141  1.00  0.00      A    C
ATOM    164  CZ  ACN A  28       6.530  17.021  22.473  1.00  0.00      A    C
ATOM    165  NZ  ACN A  28       7.184  17.848  21.921  1.00  0.00      A    N
ATOM    166  HZ  ACN A  28       4.721  16.463  23.314  1.00  0.00      A    H
ATOM    167  HZ1 ACN A  28       6.225  15.920  24.089  1.00  0.00      A    H
ATOM    168  HZ2 ACN A  28       5.711  15.239  22.398  1.00  0.00      A    H
ATOM    169  CT  ACN A  29      29.047   9.280  10.844  1.00  0.00      A    C
ATOM    170  CZ  ACN A  29      28.303   8.663   9.769  1.00  0.00      A    C
ATOM    171  NZ  ACN A  29      27.745   8.109   8.960  1.00  0.00      A    N
ATOM    172  HZ  ACN A  29      28.388   9.239  11.708  1.00  0.00      A    H
ATOM    173  HZ1 ACN A  29      29.329  10.283  10.534  1.00  0.00      A    H
ATOM    174  HZ2 ACN A  29      29.950   8.682  10.931  1.00  0.00      A    H
ATOM    175  CT  ACN A  30      28.666  44.745  26.238  1.00  0.00      A    C
ATOM    176  CZ  ACN A  30      27.188  44.645  26.373  1.00  0.00      A    C
ATOM    177  NZ  ACN A  30      26.019  44.503  26.421  1.00  0.00      A    N
ATOM    178  HZ  ACN A  30      29.116  44.199  27.063  1.00  0.00      A    H
ATOM    179  HZ1 ACN A  30      28.976  45.787  26.242  1.00  0.00      A    H
ATOM    180  HZ2 ACN A  30      29.010  44.448  25.251  1.00  0.00      A    H
ATOM    181  CT  ACN A  31      37.101  21.867  22.856  1.00  0.00      A    C
ATOM    182  CZ  ACN A  31      36.063  22.482  23.651  1.00  0.00      A    C
ATOM    183  NZ  ACN A  31      35.214  22.984  24.280  1.00  0.00      A    N
ATOM    184  HZ  ACN A  31      36.862  20.871  22.492  1.00  0.00      A    H
ATOM    185  HZ1 ACN A  31      37.881  21.829  23.612  1.00  0.00      A    H
ATOM    186  HZ2 ACN A  31      37.329  22.505  22.007  1.00  0.00      A    H
ATOM    187  CT  ACN A  32      27.837  24.955  42.518  1.00  0.00      A    C
ATOM    188  CZ  ACN A  32      27.946  26.119  43.481  1.00  0.00      A    C
ATOM    189  NZ  ACN A  32      28.077  26.975  44.216  1.00  0.00      A    N
ATOM    190  HZ  ACN A  32      28.258  24.148  43.112  1.00  0.00      A    H
ATOM    191  HZ1 ACN A  32      28.454  25.196  41.656  1.00  0.00      A    H
ATOM    192  HZ2 ACN A  32      26.769  24.855  42.342  1.00  0.00      A    H
ATOM    193  CT  ACN A  33      33.892   1.031   1.183  1.00  0.00      A    C
ATOM    194  CZ  ACN A  33      33.377  -0.103   1.898  1.00  0.00      A    C
ATOM    195  NZ  ACN A  33      32.918  -1.011   2.450  1.00  0.00      A    N
ATOM    196  HZ  ACN A  33      34.329   1.742   1.880  1.00  0.00      A    H
ATOM    197  HZ1 ACN A  33      33.007   1.497   0.757  1.00  0.00      A    H
ATOM    198  HZ2 ACN A  33      34.602   0.760   0.406  1.00  0.00      A    H
ATOM    199  CT  ACN A  34      29.826  21.875   8.158  1.00  0.00      A    C
ATOM    200  CZ  ACN A  34      29.198  21.442   9.429  1.00  0.00      A    C
ATOM    201  NZ  ACN A  34      28.753  21.124  10.427  1.00  0.00      A    N
ATOM    202  HZ  ACN A  34      30.015  21.032   7.498  1.00  0.00      A    H
ATOM    203  HZ1 ACN A  34      30.838  22.163   8.432  1.00  0.00      A    H
ATOM    204  HZ2 ACN A  34      29.287  22.641   7.607  1.00  0.00      A    H
ATOM    205  CT  ACN A  35      20.440   2.141   0.117  1.00  0.00      A    C
ATOM    206  CZ  ACN A  35      20.941   3.104   1.053  1.00  0.00      A    C
ATOM    207  NZ  ACN A  35      21.373   3.871   1.832  1.00  0.00      A    N
ATOM    208  HZ  ACN A  35      19.420   1.966   0.449  1.00  0.00      A    H
ATOM    209  HZ1 ACN A  35      20.927   1.178   0.245  1.00  0.00      A    H
ATOM    210  HZ2 ACN A  35      20.379   2.470  -0.918  1.00  0.00      A    H
ATOM    211  CT  ACN A  36      13.463  37.216   1.423  1.00  0.00      A    C
ATOM    212  CZ  ACN A  36      12.082  37.717   1.226  1.00  0.00      A    C
ATOM    213  NZ  ACN A  36      10.984  38.094   1.057  1.00  0.00      A    N
ATOM    214  HZ  ACN A  36      13.536  36.478   2.217  1.00  0.00      A    H
ATOM    215  HZ1 ACN A  36      14.099  38.090   1.537  1.00  0.00      A    H
ATOM    216  HZ2 ACN A  36      13.670  36.540   0.597  1.00  0.00      A    H
ATOM    217  CT  ACN A  37      33.547  14.912  40.506  1.00  0.00      A    C
ATOM    218  CZ  ACN A  37      32.807  14.101  41.468  1.00  0.00      A    C
ATOM    219  NZ  ACN A  37      32.198  13.483  42.256  1.00  0.00      A    N
ATOM    220  HZ  ACN A  37      33.965  15.719  41.103  1.00  0.00      A    H
ATOM    221  HZ1 ACN A  37      32.920  15.395  39.761  1.00  0.00      A    H
ATOM    222  HZ2 ACN A  37      34.311  14.293  40.044  1.00  0.00      A    H
ATOM    223  CT  ACN A  38      11.379  22.053  39.534  1.00  0.00      A    C
ATOM    224  CZ  ACN A  38      12.477  21.090  39.498  1.00  0.00      A    C
ATOM    225  NZ  ACN A  38      13.338  20.347  39.531  1.00  0.00      A    N
ATOM    226  HZ  ACN A  38      10.543  21.496  39.120  1.00  0.00      A    H
ATOM    227  HZ1 ACN A  38      11.443  22.906  38.863  1.00  0.00      A    H
ATOM    228  HZ2 ACN A  38      11.200  22.351  40.564  1.00  0.00      A    H
ATOM    229  CT  ACN A  39      24.481  12.919  35.150  1.00  0.00      A    C
ATOM    230  CZ  ACN A  39      23.665  11.912  34.391  1.00  0.00      A    C
ATOM    231  NZ  ACN A  39      23.085  11.173  33.721  1.00  0.00      A    N
ATOM    232  HZ  ACN A  39      25.075  13.501  34.451  1.00  0.00      A    H
ATOM    233  HZ1 ACN A  39      25.063  12.341  35.863  1.00  0.00      A    H
ATOM    234  HZ2 ACN A  39      23.850  13.604  35.710  1.00  0.00      A    H
ATOM    235  CT  ACN A  40      35.392  28.427  16.425  1.00  0.00      A    C
ATOM    236  CZ  ACN A  40      36.347  29.105  15.532  1.00  0.00      A    C
ATOM    237  NZ  ACN A  40      37.021  29.662  14.785  1.00  0.00      A    N
ATOM    238  HZ  ACN A  40      34.605  27.904  15.888  1.00  0.00      A    H
ATOM    239  HZ1 ACN A  40      34.890  29.122  17.093  1.00  0.00      A    H
ATOM    240  HZ2 ACN A  40      35.918  27.703  17.043  1.00  0.00      A    H
ATOM    241  CT  ACN A  41       9.491  42.953   7.945  1.00  0.00      A    C
ATOM    242  CZ  ACN A  41       9.687  42.380   6.599  1.00  0.00      A    C
ATOM    243  NZ  ACN A  41       9.756  41.939   5.518  1.00  0.00      A    N
ATOM    244  HZ  ACN A  41       9.346  44.023   7.817  1.00  0.00      A    H
ATOM    245  HZ1 ACN A  41      10.304  42.725   8.630  1.00  0.00      A    H
ATOM    246  HZ2 ACN A  41       8.603  42.403   8.247  1.00  0.00      A    H
ATOM    247  CT  ACN A  42      20.057  26.898   6.742  1.00  0.00      A    C
ATOM    248  CZ  ACN A  42      20.315  28.296   6.332  1.00  0.00      A    C
ATOM    249  NZ  ACN A  42      20.474  29.370   5.948  1.00  0.00      A    N
ATOM    250  HZ  ACN A  42      20.322  26.761   7.787  1.00  0.00      A    H
ATOM    251  HZ1 ACN A  42      20.576  26.168   6.126  1.00  0.00      A    H
ATOM    252  HZ2 ACN A  42      18.986  26.785   6.594  1.00  0.00      A    H
ATOM    253  CT  ACN A  43       4.484  30.405   4.695  1.00  0.00      A    C
ATOM    254  CZ  ACN A  43       3.642  30.473   3.478  1.00  0.00      A    C
ATOM    255  NZ  ACN A  43       2.999  30.556   2.551  1.00  0.00      A    N
ATOM    256  HZ  ACN A  43       4.479  29.425   5.166  1.00  0.00      A    H
ATOM    257  HZ1 ACN A  43       4.125  31.177   5.371  1.00  0.00      A    H
ATOM    258  HZ2 ACN A  43       5.491  30.764   4.497  1.00  0.00      A    H
ATOM    259  CT  ACN A  44      25.921  21.369  26.229  1.00  0.00      A    C
ATOM    260  CZ  ACN A  44      24.791  20.786  25.485  1.00  0.00      A    C
ATOM    261  NZ  ACN A  44      23.936  20.262  24.901  1.00  0.00      A    N
ATOM    262  HZ  ACN A  44      26.663  20.588  26.085  1.00  0.00      A    H
ATOM    263  HZ1 ACN A  44      25.613  21.635  27.236  1.00  0.00      A    H
ATOM    264  HZ2 ACN A  44      26.302  22.247  25.713  1.00  0.00      A    H
ATOM    265  CT  ACN A  45      13.639  20.867  32.877  1.00  0.00      A    C
ATOM    266  CZ  ACN A  45      13.074  21.547  34.079  1.00  0.00      A    C
ATOM    267  NZ  ACN A  45      12.590  22.062  35.003  1.00  0.00      A    N
ATOM    268  HZ  ACN A  45      12.833  20.271  32.459  1.00  0.00      A    H
ATOM    269  HZ1 ACN A  45      14.480  20.254  33.191  1.00  0.00      A    H
ATOM    270  HZ2 ACN A  45      13.959  21.689  32.242  1.00  0.00      A    H
ATOM    271  CT  ACN A  46      28.005  44.993  42.240  1.00  0.00      A    C
ATOM    272  CZ  ACN A  46      26.661  45.053  41.661  1.00  0.00      A    C
ATOM    273  NZ  ACN A  46      25.582  45.102  41.250  1.00  0.00      A    N
ATOM    274  HZ  ACN A  46      28.795  45.129  41.507  1.00  0.00      A    H
ATOM    275  HZ1 ACN A  46      28.181  44.006  42.660  1.00  0.00      A    H
ATOM    276  HZ2 ACN A  46      28.126  45.718  43.041  1.00  0.00      A    H
ATOM    277  CT  ACN A  47      26.197  39.187  41.656  1.00  0.00      A    C
ATOM    278  CZ  ACN A  47      25.594  40.100  42.680  1.00  0.00      A    C
ATOM    279  NZ  ACN A  47      25.150  40.885  43.438  1.00  0.00      A    N
ATOM    280  HZ  ACN A  47      26.643  39.719  40.819  1.00  0.00      A    H
ATOM    281  HZ1 ACN A  47      25.337  38.602  41.341  1.00  0.00      A    H
ATOM    282  HZ2 ACN A  47      26.803  38.451  42.178  1.00  0.00      A    H
ATOM    283  CT  ACN A  48      25.389  10.523   4.027  1.00  0.00      A    C
ATOM    284  CZ  ACN A  48      25.857  11.778   4.558  1.00  0.00      A    C
ATOM    285  NZ  ACN A  48      26.193  12.794   5.038  1.00  0.00      A    N
ATOM    286  HZ  ACN A  48      26.144   9.772   4.244  1.00  0.00      A    H
ATOM    287  HZ1 ACN A  48      25.358  10.690   2.953  1.00  0.00      A    H
ATOM    288  HZ2 ACN A  48      24.507  10.189   4.567  1.00  0.00      A    H
ATOM    289  CT  ACN A  49      17.291  37.419  26.048  1.00  0.00      A    C
ATOM    290  CZ  ACN A  49      16.939  36.739  27.292  1.00  0.00      A    C
ATOM    291  NZ  ACN A  49      16.693  36.155  28.280  1.00  0.00      A    N
ATOM    292  HZ  ACN A  49      16.437  37.351  25.379  1.00  0.00      A    H
ATOM    293  HZ1 ACN A  49      18.189  36.894  25.734  1.00  0.00      A    H
ATOM    294  HZ2 ACN A  49      17.496  38.445  26.343  1.00  0.00      A    H
ATOM    295  CT  ACN A  50      35.983  23.031  15.076  1.00  0.00      A    C
ATOM    296  CZ  ACN A  50      35.544  23.413  13.744  1.00  0.00      A    C
ATOM    297  NZ  ACN A  50      35.220  23.626  12.661  1.00  0.00      A    N
ATOM    298  HZ  ACN A  50      36.727  22.259  14.899  1.00  0.00      A    H
ATOM    299  HZ1 ACN A  50      35.147  22.620  15.636  1.00  0.00      A    H
ATOM    300  HZ2 ACN A  50      36.471  23.911  15.488  1.00  0.00      A    H
ATOM    301  CT  ACN A  51      36.502  43.796  29.544  1.00  0.00      A    C
ATOM    302  CZ  ACN A  51      35.043  43.417  29.429  1.00  0.00      A    C
ATOM    303  NZ  ACN A  51      33.986  43.138  29.315  1.00  0.00      A    N
ATOM    304  HZ  ACN A  51      36.936  43.560  28.576  1.00  0.00      A    H
ATOM    305  HZ1 ACN A  51      36.981  43.204  30.320  1.00  0.00      A    H
ATOM    306  HZ2 ACN A  51      36.597  44.866  29.712  1.00  0.00      A    H
ATOM    307  CT  ACN A  52      41.773  39.699   3.769  1.00  0.00      A    C
ATOM    308  CZ  ACN A  52      42.165  41.056   3.327  1.00  0.00      A    C
ATOM    309  NZ  ACN A  52      42.549  42.059   2.935  1.00  0.00      A    N
ATOM    310  HZ  ACN A  52      40.689  39.688   3.691  1.00  0.00      A    H
ATOM    311  HZ1 ACN A  52      42.052  39.611   4.815  1.00  0.00      A    H
ATOM    312  HZ2 ACN A  52      42.233  38.858   3.258  1.00  0.00      A    H
ATOM    313  CT  ACN A  53       8.856  41.138  43.040  1.00  0.00      A    C
ATOM    314  CZ  ACN A  53       8.025  40.608  44.148  1.00  0.00      A    C
ATOM    315  NZ  ACN A  53       7.254  40.214  44.941  1.00  0.00      A    N
ATOM    316  HZ  ACN A  53       9.404  42.054  43.245  1.00  0.00      A    H
ATOM    317  HZ1 ACN A  53       8.191  41.347  42.205  1.00  0.00      A    H
ATOM    318  HZ2 ACN A  53       9.540  40.384  42.659  1.00  0.00      A    H
ATOM    319  CT  ACN A  54      17.803  34.545  35.658  1.00  0.00      A    C
ATOM    320  CZ  ACN A  54      18.128  34.362  34.202  1.00  0.00      A    C
ATOM    321  NZ  ACN A  54      18.423  34.199  33.116  1.00  0.00      A    N
ATOM    322  HZ  ACN A  54      16.740  34.371  35.807  1.00  0.00      A    H
ATOM    323  HZ1 ACN A  54      18.070  35.561  35.938  1.00  0.00      A    H
ATOM    324  HZ2 ACN A  54      18.325  33.781  36.229  1.00  0.00      A    H
ATOM    325  CT  ACN A  55       5.446  13.886   4.035  1.00  0.00      A    C
ATOM    326  CZ  ACN A  55       5.209  12.638   3.297  1.00  0.00      A    C
ATOM    327  NZ  ACN A  55       5.046  11.629   2.740  1.00  0.00      A    N
ATOM    328  HZ  ACN A  55       6.457  14.187   3.775  1.00  0.00      A    H
ATOM    329  HZ1 ACN A  55       5.350  13.668   5.096  1.00  0.00      A    H
ATOM    330  HZ2 ACN A  55       4.693  14.601   3.715  1.00  0.00      A    H
ATOM    331  CT  ACN A  56      18.963  36.687  12.488  1.00  0.00      A    C
ATOM    332  CZ  ACN A  56      19.899  37.440  11.604  1.00  0.00      A    C
ATOM    333  NZ  ACN A  56      20.698  38.050  10.968  1.00  0.00      A    N
ATOM    334  HZ  ACN A  56      19.542  35.994  13.093  1.00  0.00      A    H
ATOM    335  HZ1 ACN A  56      18.279  36.158  11.829  1.00  0.00      A    H
ATOM    336  HZ2 ACN A  56      18.531  37.424  13.161  1.00  0.00      A    H
ATOM    337  CT  ACN A  57      19.393   5.720   3.264  1.00  0.00      A    C
ATOM    338  CZ  ACN A  57      19.362   6.933   2.407  1.00  0.00      A    C
ATOM    339  NZ  ACN A  57      19.288   7.922   1.755  1.00  0.00      A    N
ATOM    340  HZ  ACN A  57      18.534   5.822   3.922  1.00  0.00      A    H
ATOM    341  HZ1 ACN A  57      20.301   5.980   3.802  1.00  0.00      A    H
ATOM    342  HZ2 ACN A  57      19.419   4.767   2.742  1.00  0.00      A    H
ATOM    343  CT  ACN A  58       1.486  18.053  23.080  1.00  0.00      A    C
ATOM    344  CZ  ACN A  58       2.297  18.161  24.276  1.00  0.00      A    C
ATOM    345  NZ  ACN A  58       3.017  18.155  25.193  1.00  0.00      A    N
ATOM    346  HZ  ACN A  58       0.511  18.447  23.356  1.00  0.00      A    H
ATOM    347  HZ1 ACN A  58       1.467  16.989  22.860  1.00  0.00      A    H
ATOM    348  HZ2 ACN A  58       2.036  18.612  22.327  1.00  0.00      A    H
ATOM    349  CT  ACN A  59      36.063  39.598  10.267  1.00  0.00      A    C
ATOM    350  CZ  ACN A  59      35.813  38.780  11.474  1.00  0.00      A    C
ATOM    351  NZ  ACN A  59      35.543  38.105  12.363  1.00  0.00      A    N
ATOM    352  HZ  ACN A  59      35.074  39.807   9.866  1.00  0.00      A    H
ATOM    353  HZ1 ACN A  59      36.527  39.054   9.448  1.00  0.00      A    H
ATOM    354  HZ2 ACN A  59      36.664  40.468  10.516  1.00  0.00      A    H
ATOM    355  CT  ACN A  60      19.014   2.131  10.462  1.00  0.00      A    C
ATOM    356  CZ  ACN A  60      19.836   0.986  10.288  1.00  0.00      A    C
ATOM    357  NZ  ACN A  60      20.564   0.096  10.137  1.00  0.00      A    N
ATOM    358  HZ  ACN A  60      19.280   2.670  11.368  1.00  0.00      A    H
ATOM    359  HZ1 ACN A  60      18.002   1.751  10.572  1.00  0.00      A    H
ATOM    360  HZ2 ACN A  60      19.111   2.777   9.593  1.00  0.00      A    H
ATOM    361  CT  ACN A  61      19.129   8.707  23.052  1.00  0.00      A    C
ATOM    362  CZ  ACN A  61      19.214   7.838  24.211  1.00  0.00      A    C
ATOM    363  NZ  ACN A  61      19.338   7.177  25.193  1.00  0.00      A    N
ATOM    364  HZ  ACN A  61      18.227   8.390  22.534  1.00  0.00      A    H
ATOM    365  HZ1 ACN A  61      19.972   8.659  22.368  1.00  0.00      A    H
ATOM    366  HZ2 ACN A  61      19.044   9.764  23.291  1.00  0.00      A    H
ATOM    367  CT  ACN A  62      29.211  45.184   2.201  1.00  0.00      A    C
ATOM    368  CZ  ACN A  62      28.708  44.545   0.977  1.00  0.00      A    C
ATOM    369  NZ  ACN A  62      28.278  43.987   0.072  1.00  0.00      A    N
ATOM    370  HZ  ACN A  62      28.953  46.234   2.085  1.00  0.00      A    H
ATOM    371  HZ1 ACN A  62      30.290  45.074   2.271  1.00  0.00      A    H
ATOM    372  HZ2 ACN A  62      28.710  44.807   3.089  1.00  0.00      A    H
ATOM    373  CT  ACN A  63      31.322  35.578  40.172  1.00  0.00      A    C
ATOM    374  CZ  ACN A  63      31.456  35.514  41.659  1.00  0.00      A    C
ATOM    375  NZ  ACN A  63      31.606  35.394  42.813  1.00  0.00      A    N
ATOM    376  HZ  ACN A  63      32.190  36.080  39.754  1.00  0.00      A    H
ATOM    377  HZ1 ACN A  63      30.436  36.136  39.879  1.00  0.00      A    H
ATOM    378  HZ2 ACN A  63      31.274  34.624  39.652  1.00  0.00      A    H
ATOM    379  CT  ACN A  64      15.239  27.062  11.794  1.00  0.00      A    C
ATOM    380  CZ  ACN A  64      13.980  27.230  12.493  1.00  0.00      A    C
ATOM    381  NZ  ACN A  64      13.008  27.238  13.102  1.00  0.00      A    N
ATOM    382  HZ  ACN A  64      15.417  25.996  11.679  1.00  0.00      A    H
ATOM    383  HZ1 ACN A  64      15.952  27.619  12.396  1.00  0.00      A    H
ATOM    384  HZ2 ACN A  64      15.053  27.452  10.797  1.00  0.00      A    H
ATOM    385  CT  ACN A  65       5.029  30.073  28.444  1.00  0.00      A    C
ATOM    386  CZ  ACN A  65       5.368  31.454  27.903  1.00  0.00      A    C
ATOM    387  NZ  ACN A  65       5.650  32.513  27.515  1.00  0.00      A    N
ATOM    388  HZ  ACN A  65       4.704  29.421  27.638  1.00  0.00      A    H
ATOM    389  HZ1 ACN A  65       4.400  30.045  29.331  1.00  0.00      A    H
ATOM    390  HZ2 ACN A  65       5.926  29.595  28.830  1.00  0.00      A    H
ATOM    391  CT  ACN A  66      36.036  33.371  20.066  1.00  0.00      A    C
ATOM    392  CZ  ACN A  66      35.709  32.096  19.365  1.00  0.00      A    C
ATOM    393  NZ  ACN A  66      35.469  31.155  18.790  1.00  0.00      A    N
ATOM    394  HZ  ACN A  66      35.253  33.439  20.817  1.00  0.00      A    H
ATOM    395  HZ1 ACN A  66      36.075  34.297  19.497  1.00  0.00      A    H
ATOM    396  HZ2 ACN A  66      37.022  33.210  20.495  1.00  0.00      A    H
ATOM    397  CT  ACN A  67      28.768  13.418   2.925  1.00  0.00      A    C
ATOM    398  CZ  ACN A  67      30.225  13.687   3.046  1.00  0.00      A    C
ATOM    399  NZ  ACN A  67      31.382  13.885   3.182  1.00  0.00      A    N
ATOM    400  HZ  ACN A  67      28.271  13.859   3.785  1.00  0.00      A    H
ATOM    401  HZ1 ACN A  67      28.629  12.343   3.008  1.00  0.00      A    H
ATOM    402  HZ2 ACN A  67      28.363  13.789   1.987  1.00  0.00      A    H
ATOM    403  CT  ACN A  68      15.235  12.464   0.086  1.00  0.00      A    C
ATOM    404  CZ  ACN A  68      13.755  12.521   0.161  1.00  0.00      A    C
ATOM    405  NZ  ACN A  68      12.600  12.556   0.275  1.00  0.00      A    N
ATOM    406  HZ  ACN A  68      15.556  12.683  -0.929  1.00  0.00      A    H
ATOM    407  HZ1 ACN A  68      15.506  11.493   0.493  1.00  0.00      A    H
ATOM    408  HZ2 ACN A  68      15.626  13.271   0.701  1.00  0.00      A    H
ATOM    409  CT  ACN A  69       4.710   4.913  16.615  1.00  0.00      A    C
ATOM    410  CZ  ACN A  69       5.608   6.054  16.832  1.00  0.00      A    C
ATOM    411  NZ  ACN A  69       6.323   6.907  17.161  1.00  0.00      A    N
ATOM    412  HZ  ACN A  69       3.983   4.756  17.408  1.00  0.00      A    H
ATOM    413  HZ1 ACN A  69       5.449   4.128  16.476  1.00  0.00      A    H
ATOM    414  HZ2 ACN A  69       4.105   5.061  15.724  1.00  0.00      A    H
ATOM    415  CT  ACN A  70      23.422  37.754   9.566  1.00  0.00      A    C
ATOM    416  CZ  ACN A  70      22.950  38.797   8.655  1.00  0.00      A    C
ATOM    417  NZ  ACN A  70      22.543  39.644   7.980  1.00  0.00      A    N
ATOM    418  HZ  ACN A  70      22.657  37.571  10.317  1.00  0.00      A    H
ATOM    419  HZ1 ACN A  70      24.299  38.186  10.042  1.00  0.00      A    H
ATOM    420  HZ2 ACN A  70      23.634  36.882   8.952  1.00  0.00      A    H
ATOM    421  CT  ACN A  71      26.812  44.164  30.071  1.00  0.00      A    C
ATOM    422  CZ  ACN A  71      25.761  45.176  30.381  1.00  0.00      A    C
ATOM    423  NZ  ACN A  71      24.960  45.961  30.683  1.00  0.00      A    N
ATOM    424  HZ  ACN A  71      27.729  44.338  30.629  1.00  0.00      A    H
ATOM    425  HZ1 ACN A  71      26.989  44.283  29.005  1.00  0.00      A    H
ATOM    426  HZ2 ACN A  71      26.355  43.195  30.256  1.00  0.00      A    H
ATOM    427  CT  ACN A  72       3.632  11.695  12.785  1.00  0.00      A    C
ATOM    428  CZ  ACN A  72       2.692  10.538  12.924  1.00  0.00      A    C
ATOM    429  NZ  ACN A  72       1.937   9.668  12.937  1.00  0.00      A    N
ATOM    430  HZ  ACN A  72       3.052  12.484  12.313  1.00  0.00      A    H
ATOM    431  HZ1 ACN A  72       4.512  11.456  12.194  1.00  0.00      A    H
ATOM    432  HZ2 ACN A  72       4.072  12.060  13.709  1.00  0.00      A    H
ATOM    433  CT  ACN A  73       6.241  26.914   3.344  1.00  0.00      A    C
ATOM    434  CZ  ACN A  73       6.986  27.909   4.091  1.00  0.00      A    C
ATOM    435  NZ  ACN A  73       7.569  28.653   4.726  1.00  0.00      A    N
ATOM    436  HZ  ACN A  73       6.406  25.973   3.863  1.00  0.00      A    H
ATOM    437  HZ1 ACN A  73       6.616  26.859   2.325  1.00  0.00      A    H
ATOM    438  HZ2 ACN A  73       5.194  27.206   3.342  1.00  0.00      A    H
ATOM    439  CT  ACN A  74       9.482  39.055   8.005  1.00  0.00      A    C
ATOM    440  CZ  ACN A  74      10.820  39.033   8.580  1.00  0.00      A    C
ATOM    441  NZ  ACN A  74      11.860  38.960   9.022  1.00  0.00      A    N
ATOM    442  HZ  ACN A  74       9.037  38.067   7.911  1.00  0.00      A    H
ATOM    443  HZ1 ACN A  74       9.438  39.562   7.044  1.00  0.00      A    H
ATOM    444  HZ2 ACN A  74       8.815  39.508   8.734  1.00  0.00      A    H
ATOM    445  CT  ACN A  75      39.396  39.240  43.562  1.00  0.00      A    C
ATOM    446  CZ  ACN A  75      38.625  39.106  42.360  1.00  0.00      A    C
ATOM    447  NZ  ACN A  75      37.935  38.969  41.399  1.00  0.00      A    N
ATOM    448  HZ  ACN A  75      39.665  38.224  43.837  1.00  0.00      A    H
ATOM    449  HZ1 ACN A  75      38.932  39.777  44.386  1.00  0.00      A    H
ATOM    450  HZ2 ACN A  75      40.346  39.707  43.318  1.00  0.00      A    H
ATOM    451  CT  ACN A  76      31.217   9.780   0.237  1.00  0.00      A    C
ATOM    452  CZ  ACN A  76      29.985   8.975   0.139  1.00  0.00      A    C
ATOM    453  NZ  ACN A  76      29.030   8.324   0.172  1.00  0.00      A    N
ATOM    454  HZ  ACN A  76      31.866   9.482   1.056  1.00  0.00      A    H
ATOM    455  HZ1 ACN A  76      30.852  10.793   0.383  1.00  0.00      A    H
ATOM    456  HZ2 ACN A  76      31.749   9.648  -0.702  1.00  0.00      A    H
ATOM    457  CT  ACN A  77      15.978  42.994  19.192  1.00  0.00      A    C
ATOM    458  CZ  ACN A  77      15.143  42.919  17.994  1.00  0.00      A    C
ATOM    459  NZ  ACN A  77      14.462  42.822  17.047  1.00  0.00      A    N
ATOM    460  HZ  ACN A  77      15.730  43.814  19.862  1.00  0.00      A    H
ATOM    461  HZ1 ACN A  77      16.937  43.139  18.702  1.00  0.00      A    H
ATOM    462  HZ2 ACN A  77      16.077  41.965  19.528  1.00  0.00      A    H
ATOM    463  CT  ACN A  78       7.826  27.560   8.280  1.00  0.00      A    C
ATOM    464  CZ  ACN A  78       6.401  27.658   8.051  1.00  0.00      A    C
ATOM    465  NZ  ACN A  78       5.258  27.661   7.854  1.00  0.00      A    N
ATOM    466  HZ  ACN A  78       8.244  28.036   9.163  1.00  0.00      A    H
ATOM    467  HZ1 ACN A  78       8.335  27.916   7.387  1.00  0.00      A    H
ATOM    468  HZ2 ACN A  78       8.058  26.529   8.533  1.00  0.00      A    H
ATOM    469  CT  ACN A  79      44.376  40.165  25.437  1.00  0.00      A    C
ATOM    470  CZ  ACN A  79      45.357  40.756  26.391  1.00  0.00      A    C
ATOM    471  NZ  ACN A  79      46.108  41.232  27.147  1.00  0.00      A    N
ATOM    472  HZ  ACN A  79      43.617  40.892  25.157  1.00  0.00      A    H
ATOM    473  HZ1 ACN A  79      43.965  39.232  25.814  1.00  0.00      A    H
ATOM    474  HZ2 ACN A  79      45.047  39.927  24.616  1.00  0.00      A    H
ATOM    475  CT  ACN A  80       7.582  42.167  36.020  1.00  0.00      A    C
ATOM    476  CZ  ACN A  80       7.392  41.517  34.688  1.00  0.00      A    C
ATOM    477  NZ  ACN A  80       7.310  40.964  33.670  1.00  0.00      A    N
ATOM    478  HZ  ACN A  80       8.494  42.756  36.060  1.00  0.00      A    H
ATOM    479  HZ1 ACN A  80       7.737  41.370  36.742  1.00  0.00      A    H
ATOM    480  HZ2 ACN A  80       6.777  42.864  36.241  1.00  0.00      A    H
ATOM    481  CT  ACN A  81      21.275  18.920  12.624  1.00  0.00      A    C
ATOM    482  CZ  ACN A  81      21.056  18.417  11.258  1.00  0.00      A    C
ATOM    483  NZ  ACN A  81      20.848  18.028  10.157  1.00  0.00      A    N
ATOM    484  HZ  ACN A  81      21.142  18.136  13.365  1.00  0.00      A    H
ATOM    485  HZ1 ACN A  81      20.526  19.684  12.816  1.00  0.00      A    H
ATOM    486  HZ2 ACN A  81      22.254  19.382  12.719  1.00  0.00      A    H
ATOM    487  CT  ACN A  82      27.489   3.153  36.956  1.00  0.00      A    C
ATOM    488  CZ  ACN A  82      26.703   4.041  36.124  1.00  0.00      A    C
ATOM    489  NZ  ACN A  82      26.099   4.761  35.475  1.00  0.00      A    N
ATOM    490  HZ  ACN A  82      27.902   3.708  37.794  1.00  0.00      A    H
ATOM    491  HZ1 ACN A  82      28.259   2.709  36.329  1.00  0.00      A    H
ATOM    492  HZ2 ACN A  82      26.835   2.358  37.304  1.00  0.00      A    H
ATOM    493  CT  ACN A  83      28.198  10.530  28.230  1.00  0.00      A    C
ATOM    494  CZ  ACN A  83      27.819  10.267  26.843  1.00  0.00      A    C
ATOM    495  NZ  ACN A  83      27.536  10.060  25.725  1.00  0.00      A    N
ATOM    496  HZ  ACN A  83      28.526   9.552  28.574  1.00  0.00      A    H
ATOM    497  HZ1 ACN A  83      27.416  10.967  28.846  1.00  0.00      A    H
ATOM    498  HZ2 ACN A  83      29.049  11.200  28.137  1.00  0.00      A    H
ATOM    499  CT  ACN A  84      13.774  25.026  32.813  1.00  0.00      A    C
ATOM    500  CZ  ACN A  84      14.754  24.603  31.810  1.00  0.00      A    C
ATOM    501  NZ  ACN A  84      15.529  24.273  30.989  1.00  0.00      A    N
ATOM    502  HZ  ACN A  84      12.951  25.348  32.181  1.00  0.00      A    H
ATOM    503  HZ1 ACN A  84      14.207  25.864  33.354  1.00  0.00      A    H
ATOM    504  HZ2 ACN A  84      13.590  24.148  33.427  1.00  0.00      A    H
ATOM    505  CT  ACN A  85      30.069  24.050  17.585  1.00  0.00      A    C
ATOM    506  CZ  ACN A  85      31.075  24.041  18.604  1.00  0.00      A    C
ATOM    507  NZ  ACN A  85      31.920  24.013  19.438  1.00  0.00      A    N
ATOM    508  HZ  ACN A  85      30.251  23.256  16.865  1.00  0.00      A    H
ATOM    509  HZ1 ACN A  85      30.048  25.060  17.185  1.00  0.00      A    H
ATOM    510  HZ2 ACN A  85      29.059  23.888  17.955  1.00  0.00      A    H
ATOM    511  CT  ACN A  86      42.264  41.683   7.645  1.00  0.00      A    C
ATOM    512  CZ  ACN A  86      42.839  42.633   8.594  1.00  0.00      A    C
ATOM    513  NZ  ACN A  86      43.302  43.356   9.375  1.00  0.00      A    N
ATOM    514  HZ  ACN A  86      41.207  41.641   7.895  1.00  0.00      A    H
ATOM    515  HZ1 ACN A  86      42.696  40.689   7.726  1.00  0.00      A    H
ATOM    516  HZ2 ACN A  86      42.323  42.012   6.611  1.00  0.00      A    H
ATOM    517  CT  ACN A  87      11.295  34.570  10.796  1.00  0.00      A    C
ATOM    518  CZ  ACN A  87      10.152  35.335  11.320  1.00  0.00      A    C
ATOM    519  NZ  ACN A  87       9.315  35.939  11.778  1.00  0.00      A    N
ATOM    520  HZ  ACN A  87      11.229  34.648   9.714  1.00  0.00      A    H
ATOM    521  HZ1 ACN A  87      11.312  33.542  11.149  1.00  0.00      A    H
ATOM    522  HZ2 ACN A  87      12.183  35.047  11.203  1.00  0.00      A    H
ATOM    523  CT  ACN A  88      15.365  22.766   7.294  1.00  0.00      A    C
ATOM    524  CZ  ACN A  88      15.592  24.240   6.964  1.00  0.00      A    C
ATOM    525  NZ  ACN A  88      15.783  25.366   6.760  1.00  0.00      A    N
ATOM    526  HZ  ACN A  88      15.936  22.155   6.600  1.00  0.00      A    H
ATOM    527  HZ1 ACN A  88      14.305  22.585   7.139  1.00  0.00      A    H
ATOM    528  HZ2 ACN A  88      15.648  22.543   8.320  1.00  0.00      A    H
ATOM    529  CT  ACN A  89      14.657  43.253  37.503  1.00  0.00      A    C
ATOM    530  CZ  ACN A  89      14.990  44.463  36.780  1.00  0.00      A    C
ATOM    531  NZ  ACN A  89      15.286  45.446  36.185  1.00  0.00      A    N
ATOM    532  HZ  ACN A  89      15.550  42.889  38.004  1.00  0.00      A    H
ATOM    533  HZ1 ACN A  89      14.429  42.387  36.886  1.00  0.00      A    H
ATOM    534  HZ2 ACN A  89      13.789  43.475  38.119  1.00  0.00      A    H
ATOM    535  CT  ACN A  90      16.572   2.451   2.226  1.00  0.00      A    C
ATOM    536  CZ  ACN A  90      15.560   2.767   1.224  1.00  0.00      A    C
ATOM    537  NZ  ACN A  90      14.743   2.987   0.416  1.00  0.00      A    N
ATOM    538  HZ  ACN A  90      17.191   1.570   2.081  1.00  0.00      A    H
ATOM    539  HZ1 ACN A  90      15.865   2.291   3.036  1.00  0.00      A    H
ATOM    540  HZ2 ACN A  90      17.112   3.336   2.551  1.00  0.00      A    H
ATOM    541  CT  ACN A  91      22.174  41.793  16.340  1.00  0.00      A    C
ATOM    542  CZ  ACN A  91      23.579  41.397  16.519  1.00  0.00      A    C
ATOM    543  NZ  ACN A  91      24.707  41.072  16.699  1.00  0.00      A    N
ATOM    544  HZ  ACN A  91      22.147  42.765  15.854  1.00  0.00      A    H
ATOM    545  HZ1 ACN A  91      21.733  41.753  17.333  1.00  0.00      A    H
ATOM    546  HZ2 ACN A  91      21.734  41.145  15.587  1.00  0.00      A    H
ATOM    547  CT  ACN A  92      34.374   4.826  43.348  1.00  0.00      A    C
ATOM    548  CZ  ACN A  92      34.943   4.691  44.711  1.00  0.00      A    C
ATOM    549  NZ  ACN A  92      35.329   4.606  45.838  1.00  0.00      A    N
ATOM    550  HZ  ACN A  92      34.366   3.914  42.757  1.00  0.00      A    H
ATOM    551  HZ1 ACN A  92      34.932   5.554  42.765  1.00  0.00      A    H
ATOM    552  HZ2 ACN A  92      33.300   4.997  43.366  1.00  0.00      A    H
ATOM    553  CT  ACN A  93      29.558  35.435  17.845  1.00  0.00      A    C
ATOM    554  CZ  ACN A  93      28.758  35.830  19.004  1.00  0.00      A    C
ATOM    555  NZ  ACN A  93      28.093  36.040  19.937  1.00  0.00      A    N
ATOM    556  HZ  ACN A  93      29.544  36.242  17.117  1.00  0.00      A    H
ATOM    557  HZ1 ACN A  93      29.172  34.524  17.397  1.00  0.00      A    H
ATOM    558  HZ2 ACN A  93      30.607  35.254  18.067  1.00  0.00      A    H
ATOM    559  CT  ACN A  94      27.157  14.673  20.544  1.00  0.00      A    C
ATOM    560  CZ  ACN A  94      27.504  13.251  20.417  1.00  0.00      A    C
ATOM    561  NZ  ACN A  94      27.767  12.106  20.346  1.00  0.00      A    N
ATOM    562  HZ  ACN A  94      28.056  15.246  20.334  1.00  0.00      A    H
ATOM    563  HZ1 ACN A  94      26.763  14.979  21.509  1.00  0.00      A    H
ATOM    564  HZ2 ACN A  94      26.436  14.811  19.742  1.00  0.00      A    H
ATOM    565  CT  ACN A  95      14.767   1.316  20.814  1.00  0.00      A    C
ATOM    566  CZ  ACN A  95      15.587   0.274  21.592  1.00  0.00      A    C
ATOM    567  NZ  ACN A  95      16.222  -0.501  22.122  1.00  0.00      A    N
ATOM    568  HZ  ACN A  95      14.970   2.333  21.139  1.00  0.00      A    H
ATOM    569  HZ1 ACN A  95      13.708   1.076  20.760  1.00  0.00      A    H
ATOM    570  HZ2 ACN A  95      15.143   1.243  19.797  1.00  0.00      A    H
ATOM    571  CT  ACN A  96      25.532  34.163  13.720  1.00  0.00      A    C
ATOM    572  CZ  ACN A  96      25.379  35.033  12.568  1.00  0.00      A    C
ATOM    573  NZ  ACN A  96      25.250  35.753  11.661  1.00  0.00      A    N
ATOM    574  HZ  ACN A  96      25.804  34.848  14.519  1.00  0.00      A    H
ATOM    575  HZ1 ACN A  96      26.212  33.331  13.557  1.00  0.00      A    H
ATOM    576  HZ2 ACN A  96      24.585  33.643  13.844  1.00  0.00      A    H
ATOM    577  CT  ACN A  97      31.032  31.373  29.494  1.00  0.00      A    C
ATOM    578  CZ  ACN A  97      29.779  30.762  28.936  1.00  0.00      A    C
ATOM    579  NZ  ACN A  97      28.841  30.310  28.471  1.00  0.00      A    N
ATOM    580  HZ  ACN A  97      31.794  31.517  28.733  1.00  0.00      A    H
ATOM    581  HZ1 ACN A  97      31.391  30.824  30.361  1.00  0.00      A    H
ATOM    582  HZ2 ACN A  97      30.770  32.416  29.653  1.00  0.00      A    H
ATOM    583  CT  ACN A  98      12.175  16.123   0.296  1.00  0.00      A    C
ATOM    584  CZ  ACN A  98      13.623  15.852   0.426  1.00  0.00      A    C
ATOM    585  NZ  ACN A  98      14.758  15.557   0.436  1.00  0.00      A    N
ATOM    586  HZ  ACN A  98      11.809  17.054   0.722  1.00  0.00      A    H
ATOM    587  HZ1 ACN A  98      11.661  15.303   0.791  1.00  0.00      A    H
ATOM    588  HZ2 ACN A  98      12.056  16.261  -0.776  1.00  0.00      A    H
ATOM    589  CT  ACN A  99       7.270   3.883  10.834  1.00  0.00      A    C
ATOM    590  CZ  ACN A  99       7.287   2.458  10.494  1.00  0.00      A    C
ATOM    591  NZ  ACN A  99       7.274   1.304  10.287  1.00  0.00      A    N
ATOM    592  HZ  ACN A  99       6.740   3.984  11.777  1.00  0.00      A    H
ATOM    593  HZ1 ACN A  99       6.812   4.573  10.130  1.00  0.00      A    H
ATOM    594  HZ2 ACN A  99       8.286   4.255  10.940  1.00  0.00      A    H
ATOM    595  CT  ACN A 100      23.007   7.195  20.686  1.00  0.00      A    C
ATOM    596  CZ  ACN A 100      22.585   7.803  19.455  1.00  0.00      A    C
ATOM    597  NZ  ACN A 100      22.301   8.240  18.419  1.00  0.00      A    N
ATOM    598  HZ  ACN A 100      23.690   6.390  20.424  1.00  0.00      A    H
ATOM    599  HZ1 ACN A 100      22.052   6.778  20.995  1.00  0.00      A    H
ATOM    600  HZ2 ACN A 100      23.541   7.826  21.392  1.00  0.00      A    H
ATOM    601  CT  ACN A 101      27.977  19.115   1.215  1.00  0.00      A    C
ATOM    602  CZ  ACN A 101      29.038  19.588   0.320  1.00  0.00      A    C
ATOM    603  NZ  ACN A 101      29.851  19.938  -0.423  1.00  0.00      A    N
ATOM    604  HZ  ACN A 101      28.577  18.553   1.926  1.00  0.00      A    H
ATOM    605  HZ1 ACN A 101      27.265  18.492   0.679  1.00  0.00      A    H
ATOM    606  HZ2 ACN A 101      27.410  19.916   1.682  1.00  0.00      A    H
ATOM    607  CT  ACN A 102      10.578  43.748  40.269  1.00  0.00      A    C
ATOM    608  CZ  ACN A 102       9.461  42.897  39.696  1.00  0.00      A    C
ATOM    609  NZ  ACN A 102       8.632  42.223  39.278  1.00  0.00      A    N
ATOM    610  HZ  ACN A 102      10.380  44.136  41.265  1.00  0.00      A    H
ATOM    611  HZ1 ACN A 102      10.585  44.611  39.608  1.00  0.00      A    H
ATOM    612  HZ2 ACN A 102      11.537  43.238  40.217  1.00  0.00      A    H
ATOM    613  CT  ACN A 103       4.547   0.112  36.234  1.00  0.00      A    C
ATOM    614  CZ  ACN A 103       3.234   0.463  35.740  1.00  0.00      A    C
ATOM    615  NZ  ACN A 103       2.209   0.732  35.374  1.00  0.00      A    N
ATOM    616  HZ  ACN A 103       4.846   0.837  36.987  1.00  0.00      A    H
ATOM    617  HZ1 ACN A 103       5.341   0.163  35.493  1.00  0.00      A    H
ATOM    618  HZ2 ACN A 103       4.429  -0.841  36.742  1.00  0.00      A    H
ATOM    619  CT  ACN A 104      43.834  35.639  14.094  1.00  0.00      A    C
ATOM    620  CZ  ACN A 104      43.344  34.714  15.114  1.00  0.00      A    C
ATOM    621  NZ  ACN A 104      42.986  34.008  15.998  1.00  0.00      A    N
ATOM    622  HZ  ACN A 104      43.990  36.618  14.540  1.00  0.00      A    H
ATOM    623  HZ1 ACN A 104      42.990  35.594  13.411  1.00  0.00      A    H
ATOM    624  HZ2 ACN A 104      44.757  35.262  13.659  1.00  0.00      A    H
ATOM    625  CT  ACN A 105      38.598   7.284   0.825  1.00  0.00      A    C
ATOM    626  CZ  ACN A 105      38.548   6.518  -0.444  1.00  0.00      A    C
ATOM    627  NZ  ACN A 105      38.429   5.914  -1.407  1.00  0.00      A    N
ATOM    628  HZ  ACN A 105      39.645   7.268   1.119  1.00  0.00      A    H
ATOM    629  HZ1 ACN A 105      38.040   6.641   1.500  1.00  0.00      A    H
ATOM    630  HZ2 ACN A 105      38.104   8.248   0.735  1.00  0.00      A    H
ATOM    631  CT  ACN A 106      11.659  43.576  34.738  1.00  0.00      A    C
ATOM    632  CZ  ACN A 106      11.468  42.590  35.797  1.00  0.00      A    C
ATOM    633  NZ  ACN A 106      11.306  41.804  36.594  1.00  0.00      A    N
ATOM    634  HZ  ACN A 106      10.736  44.138  34.623  1.00  0.00      A    H
ATOM    635  HZ1 ACN A 106      11.944  43.037  33.838  1.00  0.00      A    H
ATOM    636  HZ2 ACN A 106      12.401  44.255  35.152  1.00  0.00      A    H
ATOM    637  CT  ACN A 107      41.075  42.214  39.291  1.00  0.00      A    C
ATOM    638  CZ  ACN A 107      41.594  41.531  40.453  1.00  0.00      A    C
ATOM    639  NZ  ACN A 107      41.974  40.914  41.396  1.00  0.00      A    N
ATOM    640  HZ  ACN A 107      41.440  43.238  39.277  1.00  0.00      A    H
ATOM    641  HZ1 ACN A 107      40.027  41.931  39.351  1.00  0.00      A    H
ATOM    642  HZ2 ACN A 107      41.379  41.730  38.366  1.00  0.00      A    H
ATOM    643  CT  ACN A 108      22.660  21.435  31.578  1.00  0.00      A    C
ATOM    644  CZ  ACN A 108      22.491  22.876  31.212  1.00  0.00      A    C
ATOM    645  NZ  ACN A 108      22.386  23.990  30.876  1.00  0.00      A    N
ATOM    646  HZ  ACN A 108      22.422  21.174  32.606  1.00  0.00      A    H
ATOM    647  HZ1 ACN A 108      23.708  21.216  31.390  1.00  0.00      A    H
ATOM    648  HZ2 ACN A 108      22.070  20.763  30.959  1.00  0.00      A    H
ATOM    649  CT  ACN A 109      17.700  30.544  41.685  1.00  0.00      A    C
ATOM    650  CZ  ACN A 109      16.489  30.229  42.455  1.00  0.00      A    C
ATOM    651  NZ  ACN A 109      15.557  29.950  43.069  1.00  0.00      A    N
ATOM    652  HZ  ACN A 109      17.729  31.626  41.583  1.00  0.00      A    H
ATOM    653  HZ1 ACN A 109      17.765  30.059  40.714  1.00  0.00      A    H
ATOM    654  HZ2 ACN A 109      18.543  30.104  42.212  1.00  0.00      A    H
ATOM    655  CT  ACN A 110      33.094  32.615  15.009  1.00  0.00      A    C
ATOM    656  CZ  ACN A 110      33.101  31.211  14.575  1.00  0.00      A    C
ATOM    657  NZ  ACN A 110      33.032  30.087  14.222  1.00  0.00      A    N
ATOM    658  HZ  ACN A 110      33.612  32.666  15.963  1.00  0.00      A    H
ATOM    659  HZ1 ACN A 110      32.082  33.013  14.987  1.00  0.00      A    H
ATOM    660  HZ2 ACN A 110      33.775  33.092  14.308  1.00  0.00      A    H
ATOM    661  CT  ACN A 111       4.027  38.561   0.798  1.00  0.00      A    C
ATOM    662  CZ  ACN A 111       4.184  39.383   2.037  1.00  0.00      A    C
ATOM    663  NZ  ACN A 111       4.344  40.092   2.995  1.00  0.00      A    N
ATOM    664  HZ  ACN A 111       3.629  37.567   0.984  1.00  0.00      A    H
ATOM    665  HZ1 ACN A 111       5.029  38.375   0.421  1.00  0.00      A    H
ATOM    666  HZ2 ACN A 111       3.322  39.067   0.143  1.00  0.00      A    H
ATOM    667  CT  ACN A 112      32.944  20.086  15.621  1.00  0.00      A    C
ATOM    668  CZ  ACN A 112      32.017  21.132  15.093  1.00  0.00      A    C
ATOM    669  NZ  ACN A 112      31.350  22.005  14.728  1.00  0.00      A    N
ATOM    670  HZ  ACN A 112      33.258  19.497  14.764  1.00  0.00      A    H
ATOM    671  HZ1 ACN A 112      32.377  19.557  16.384  1.00  0.00      A    H
ATOM    672  HZ2 ACN A 112      33.851  20.579  15.961  1.00  0.00      A    H
ATOM    673  CT  ACN A 113      41.141  24.551  26.564  1.00  0.00      A    C
ATOM    674  CZ  ACN A 113      41.838  24.777  27.886  1.00  0.00      A    C
ATOM    675  NZ  ACN A 113      42.427  24.959  28.857  1.00  0.00      A    N
ATOM    676  HZ  ACN A 113      40.890  25.524  26.149  1.00  0.00      A    H
ATOM    677  HZ1 ACN A 113      40.182  24.046  26.651  1.00  0.00      A    H
ATOM    678  HZ2 ACN A 113      41.900  24.081  25.944  1.00  0.00      A    H
ATOM    679  CT  ACN A 114      15.582   7.887   1.729  1.00  0.00      A    C
ATOM    680  CZ  ACN A 114      15.556   6.535   2.369  1.00  0.00      A    C
ATOM    681  NZ  ACN A 114      15.556   5.506   2.830  1.00  0.00      A    N
ATOM    682  HZ  ACN A 114      14.612   8.193   1.345  1.00  0.00      A    H
ATOM    683  HZ1 ACN A 114      16.335   7.759   0.957  1.00  0.00      A    H
ATOM    684  HZ2 ACN A 114      15.972   8.551   2.496  1.00  0.00      A    H
ATOM    685  CT  ACN A 115       6.285  35.534  15.177  1.00  0.00      A    C
ATOM    686  CZ  ACN A 115       5.030  36.247  14.935  1.00  0.00      A    C
ATOM    687  NZ  ACN A 115       4.000  36.841  14.789  1.00  0.00      A    N
ATOM    688  HZ  ACN A 115       6.506  35.101  14.205  1.00  0.00      A    H
ATOM    689  HZ1 ACN A 115       6.001  34.714  15.830  1.00  0.00      A    H
ATOM    690  HZ2 ACN A 115       7.062  36.143  15.632  1.00  0.00      A    H
ATOM    691  CT  ACN A 116      42.798  28.909  28.615  1.00  0.00      A    C
ATOM    692  CZ  ACN A 116      41.546  28.950  29.370  1.00  0.00      A    C
ATOM    693  NZ  ACN A 116      40.491  29.027  29.930  1.00  0.00      A    N
ATOM    694  HZ  ACN A 116      42.949  27.907  28.223  1.00  0.00      A    H
ATOM    695  HZ1 ACN A 116      43.598  29.143  29.312  1.00  0.00      A    H
ATOM    696  HZ2 ACN A 116      42.744  29.555  27.742  1.00  0.00      A    H
ATOM    697  CT  ACN A 117      22.949  36.662  26.774  1.00  0.00      A    C
ATOM    698  CZ  ACN A 117      22.640  36.768  28.212  1.00  0.00      A    C
ATOM    699  NZ  ACN A 117      22.467  36.811  29.352  1.00  0.00      A    N
ATOM    700  HZ  ACN A 117      23.133  37.606  26.269  1.00  0.00      A    H
ATOM    701  HZ1 ACN A 117      22.094  36.171  26.315  1.00  0.00      A    H
ATOM    702  HZ2 ACN A 117      23.827  36.022  26.722  1.00  0.00      A    H
ATOM    703  CT  ACN A 118      19.533  26.034  13.865  1.00  0.00      A    C
ATOM    704  CZ  ACN A 118      20.357  27.305  13.796  1.00  0.00      A    C
ATOM    705  NZ  ACN A 118      21.024  28.264  13.805  1.00  0.00      A    N
ATOM    706  HZ  ACN A 118      18.607  26.116  14.427  1.00  0.00      A    H
ATOM    707  HZ1 ACN A 118      20.123  25.266  14.359  1.00  0.00      A    H
ATOM    708  HZ2 ACN A 118      19.371  25.757  12.826  1.00  0.00      A    H
ATOM    709  CT  ACN A 119      35.842  26.025  24.867  1.00  0.00      A    C
ATOM    710  CZ  ACN A 119      36.584  27.171  24.560  1.00  0.00      A    C
ATOM    711  NZ  ACN A 119      37.196  28.120  24.337  1.00  0.00      A    N
ATOM    712  HZ  ACN A 119      36.454  25.382  25.495  1.00  0.00      A    H
ATOM    713  HZ1 ACN A 119      35.478  25.482  23.999  1.00  0.00      A    H
ATOM    714  HZ2 ACN A 119      34.980  26.354  25.442  1.00  0.00      A    H
ATOM    715  CT  ACN A 120       1.398  40.816  43.318  1.00  0.00      A    C
ATOM    716  CZ  ACN A 120       1.342  41.776  42.224  1.00  0.00      A    C
ATOM    717  NZ  ACN A 120       1.382  42.513  41.364  1.00  0.00      A    N
ATOM    718  HZ  ACN A 120       2.052  39.972  43.110  1.00  0.00      A    H
ATOM    719  HZ1 ACN A 120       0.399  40.423  43.493  1.00  0.00      A    H
ATOM    720  HZ2 ACN A 120       1.779  41.360  44.178  1.00  0.00      A    H
ATOM    721  CT  ACN A 121      26.623  20.092  18.109  1.00  0.00      A    C
ATOM    722  CZ  ACN A 121      25.926  20.955  19.142  1.00  0.00      A    C
ATOM    723  NZ  ACN A 121      25.438  21.622  19.897  1.00  0.00      A    N
ATOM    724  HZ  ACN A 121      26.297  19.055  18.112  1.00  0.00      A    H
ATOM    725  HZ1 ACN A 121      27.658  20.077  18.440  1.00  0.00      A    H
ATOM    726  HZ2 ACN A 121      26.501  20.493  17.105  1.00  0.00      A    H
ATOM    727  CT  ACN A 122      16.688  13.244  36.249  1.00  0.00      A    C
ATOM    728  CZ  ACN A 122      15.560  13.951  36.836  1.00  0.00      A    C
ATOM    729  NZ  ACN A 122      14.688  14.544  37.259  1.00  0.00      A    N
ATOM    730  HZ  ACN A 122      17.589  13.320  36.853  1.00  0.00      A    H
ATOM    731  HZ1 ACN A 122      16.843  13.558  35.219  1.00  0.00      A    H
ATOM    732  HZ2 ACN A 122      16.388  12.200  36.266  1.00  0.00      A    H
ATOM    733  CT  ACN A 123      27.596  15.441  23.962  1.00  0.00      A    C
ATOM    734  CZ  ACN A 123      29.030  15.337  23.584  1.00  0.00      A    C
ATOM    735  NZ  ACN A 123      30.129  15.261  23.309  1.00  0.00      A    N
ATOM    736  HZ  ACN A 123      27.053  14.569  23.607  1.00  0.00      A    H
ATOM    737  HZ1 ACN A 123      27.327  16.377  23.477  1.00  0.00      A    H
ATOM    738  HZ2 ACN A 123      27.433  15.439  25.036  1.00  0.00      A    H
ATOM    739  CT  ACN A 124       9.851   6.695  41.096  1.00  0.00      A    C
ATOM    740  CZ  ACN A 124       8.561   5.960  40.900  1.00  0.00      A    C
ATOM    741  NZ  ACN A 124       7.508   5.378  40.693  1.00  0.00      A    N
ATOM    742  HZ  ACN A 124       9.895   7.432  40.299  1.00  0.00      A    H
ATOM    743  HZ1 ACN A 124      10.659   5.994  40.902  1.00  0.00      A    H
ATOM    744  HZ2 ACN A 124       9.876   7.111  42.100  1.00  0.00      A    H
ATOM    745  CT  ACN A 125      33.271   5.579  38.219  1.00  0.00      A    C
ATOM    746  CZ  ACN A 125      33.885   5.169  39.501  1.00  0.00      A    C
ATOM    747  NZ  ACN A 125      34.344   4.904  40.547  1.00  0.00      A    N
ATOM    748  HZ  ACN A 125      33.456   4.814  37.470  1.00  0.00      A    H
ATOM    749  HZ1 ACN A 125      33.540   6.567  37.852  1.00  0.00      A    H
ATOM    750  HZ2 ACN A 125      32.203   5.537  38.418  1.00  0.00      A    H
ATOM    751  CT  ACN A 126      27.188  31.728  31.885  1.00  0.00      A    C
ATOM    752  CZ  ACN A 126      28.413  31.271  32.575  1.00  0.00      A    C
ATOM    753  NZ  ACN A 126      29.447  31.027  33.082  1.00  0.00      A    N
ATOM    754  HZ  ACN A 126      26.321  31.114  32.113  1.00  0.00      A    H
ATOM    755  HZ1 ACN A 126      27.517  31.787  30.851  1.00  0.00      A    H
ATOM    756  HZ2 ACN A 126      26.985  32.749  32.198  1.00  0.00      A    H
ATOM    757  CT  ACN A 127      40.908  -0.184  19.524  1.00  0.00      A    C
ATOM    758  CZ  ACN A 127      39.696   0.171  20.282  1.00  0.00      A    C
ATOM    759  NZ  ACN A 127      38.773   0.461  20.884  1.00  0.00      A    N
ATOM    760  HZ  ACN A 127      40.771   0.100  18.483  1.00  0.00      A    H
ATOM    761  HZ1 ACN A 127      41.103  -1.251  19.585  1.00  0.00      A    H
ATOM    762  HZ2 ACN A 127      41.778   0.317  19.939  1.00  0.00      A    H
ATOM    763  CT  ACN A 128      23.923  25.360  38.194  1.00  0.00      A    C
ATOM    764  CZ  ACN A 128      23.893  24.084  38.836  1.00  0.00      A    C
ATOM    765  NZ  ACN A 128      23.838  23.086  39.380  1.00  0.00      A    N
ATOM    766  HZ  ACN A 128      23.760  26.199  38.867  1.00  0.00      A    H
ATOM    767  HZ1 ACN A 128      23.348  25.451  37.276  1.00  0.00      A    H
ATOM    768  HZ2 ACN A 128      24.921  25.493  37.787  1.00  0.00      A    H
ATOM    769  CT  ACN A 129       3.222  19.988  10.776  1.00  0.00      A    C
ATOM    770  CZ  ACN A 129       3.577  20.298   9.391  1.00  0.00      A    C
ATOM    771  NZ  ACN A 129       3.945  20.454   8.290  1.00  0.00      A    N
ATOM    772  HZ  ACN A 129       3.138  18.905  10.800  1.00  0.00      A    H
ATOM    773  HZ1 ACN A 129       2.286  20.459  11.068  1.00  0.00      A    H
ATOM    774  HZ2 ACN A 129       3.962  20.337  11.490  1.00  0.00      A    H
ATOM    775  CT  ACN A 130      15.802  40.320   3.785  1.00  0.00      A    C
ATOM    776  CZ  ACN A 130      14.410  40.659   3.792  1.00  0.00      A    C
ATOM    777  NZ  ACN A 130      13.250  40.863   3.767  1.00  0.00      A    N
ATOM    778  HZ  ACN A 130      16.376  40.783   4.584  1.00  0.00      A    H
ATOM    779  HZ1 ACN A 130      16.110  40.628   2.789  1.00  0.00      A    H
ATOM    780  HZ2 ACN A 130      15.810  39.238   3.883  1.00  0.00      A    H
ATOM    781  CT  ACN A 131      41.512  29.342  36.787  1.00  0.00      A    C
ATOM    782  CZ  ACN A 131      41.125  30.708  36.578  1.00  0.00      A    C
ATOM    783  NZ  ACN A 131      40.791  31.797  36.369  1.00  0.00      A    N
ATOM    784  HZ  ACN A 131      41.757  29.233  37.841  1.00  0.00      A    H
ATOM    785  HZ1 ACN A 131      42.262  29.019  36.069  1.00  0.00      A    H
ATOM    786  HZ2 ACN A 131      40.709  28.666  36.505  1.00  0.00      A    H
ATOM    787  CT  ACN A 132      32.809  17.408  43.905  1.00  0.00      A    C
ATOM    788  CZ  ACN A 132      31.471  16.857  44.296  1.00  0.00      A    C
ATOM    789  NZ  ACN A 132      30.459  16.398  44.612  1.00  0.00      A    N
ATOM    790  HZ  ACN A 132      33.010  18.437  44.191  1.00  0.00      A    H
ATOM    791  HZ1 ACN A 132      32.939  17.349  42.827  1.00  0.00      A    H
ATOM    792  HZ2 ACN A 132      33.566  16.864  44.464  1.00  0.00      A    H
ATOM    793  CT  ACN A 133      35.597  10.653  42.694  1.00  0.00      A    C
ATOM    794  CZ  ACN A 133      34.640   9.607  42.950  1.00  0.00      A    C
ATOM    795  NZ  ACN A 133      33.915   8.720  43.156  1.00  0.00      A    N
ATOM    796  HZ  ACN A 133      35.659  11.223  43.618  1.00  0.00      A    H
ATOM    797  HZ1 ACN A 133      35.363  11.334  41.880  1.00  0.00      A    H
ATOM    798  HZ2 ACN A 133      36.533  10.165  42.435  1.00  0.00      A    H
ATOM    799  CT  ACN A 134       4.272  33.561  36.361  1.00  0.00      A    C
ATOM    800  CZ  ACN A 134       5.523  32.817  36.729  1.00  0.00      A    C
ATOM    801  NZ  ACN A 134       6.459  32.268  37.093  1.00  0.00      A    N
ATOM    802  HZ  ACN A 134       4.058  33.323  35.322  1.00  0.00      A    H
ATOM    803  HZ1 ACN A 134       4.491  34.625  36.378  1.00  0.00      A    H
ATOM    804  HZ2 ACN A 134       3.458  33.351  37.050  1.00  0.00      A    H
ATOM    805  CT  ACN A 135      32.613  33.016   9.523  1.00  0.00      A    C
ATOM    806  CZ  ACN A 135      33.099  32.660  10.912  1.00  0.00      A    C
ATOM    807  NZ  ACN A 135      33.493  32.410  11.946  1.00  0.00      A    N
ATOM    808  HZ  ACN A 135      32.382  34.078   9.506  1.00  0.00      A    H
ATOM    809  HZ1 ACN A 135      31.764  32.431   9.180  1.00  0.00      A    H
ATOM    810  HZ2 ACN A 135      33.316  32.750   8.738  1.00  0.00      A    H
ATOM    811  CT  ACN A 136      44.203  12.532   9.150  1.00  0.00      A    C
ATOM    812  CZ  ACN A 136      45.508  12.341   9.692  1.00  0.00      A    C
ATOM    813  NZ  ACN A 136      46.546  12.179  10.165  1.00  0.00      A    N
ATOM    814  HZ  ACN A 136      43.556  12.451  10.020  1.00  0.00      A    H
ATOM    815  HZ1 ACN A 136      43.957  11.767   8.418  1.00  0.00      A    H
ATOM    816  HZ2 ACN A 136      44.185  13.540   8.743  1.00  0.00      A    H
ATOM    817  CT  ACN A 137      26.522  41.661   9.495  1.00  0.00      A    C
ATOM    818  CZ  ACN A 137      27.249  41.368   8.237  1.00  0.00      A    C
ATOM    819  NZ  ACN A 137      27.827  41.125   7.281  1.00  0.00      A    N
ATOM    820  HZ  ACN A 137      26.347  42.725   9.636  1.00  0.00      A    H
ATOM    821  HZ1 ACN A 137      27.184  41.280  10.269  1.00  0.00      A    H
ATOM    822  HZ2 ACN A 137      25.604  41.079   9.517  1.00  0.00      A    H
ATOM    823  CT  ACN A 138      34.744  39.749  20.690  1.00  0.00      A    C
ATOM    824  CZ  ACN A 138      35.545  39.752  19.479  1.00  0.00      A    C
ATOM    825  NZ  ACN A 138      36.193  39.715  18.539  1.00  0.00      A    N
ATOM    826  HZ  ACN A 138      34.425  38.733  20.910  1.00  0.00      A    H
ATOM    827  HZ1 ACN A 138      33.875  40.367  20.479  1.00  0.00      A    H
ATOM    828  HZ2 ACN A 138      35.224  40.193  21.558  1.00  0.00      A    H
ATOM    829  CT  ACN A 139       5.978  45.372  28.152  1.00  0.00      A    C
ATOM    830  CZ  ACN A 139       6.474  43.997  28.263  1.00  0.00      A    C
ATOM    831  NZ  ACN A 139       6.854  42.910  28.323  1.00  0.00      A    N
ATOM    832  HZ  ACN A 139       6.421  46.017  28.907  1.00  0.00      A    H
ATOM    833  HZ1 ACN A 139       4.908  45.296  28.326  1.00  0.00      A    H
ATOM    834  HZ2 ACN A 139       6.116  45.705  27.127  1.00  0.00      A    H
ATOM    835  CT  ACN A 140      18.521   8.685  38.560  1.00  0.00      A    C
ATOM    836  CZ  ACN A 140      18.334   9.029  39.976  1.00  0.00      A    C
ATOM    837  NZ  ACN A 140      18.177   9.276  41.172  1.00  0.00      A    N
ATOM    838  HZ  ACN A 140      19.571   8.830  38.320  1.00  0.00      A    H
ATOM    839  HZ1 ACN A 140      17.808   9.299  38.017  1.00  0.00      A    H
ATOM    840  HZ2 ACN A 140      18.438   7.607  38.447  1.00  0.00      A    H
ATOM    841  CT  ACN A 141       7.619  32.152  33.104  1.00  0.00      A    C
ATOM    842  CZ  ACN A 141       7.172  33.439  33.555  1.00  0.00      A    C
ATOM    843  NZ  ACN A 141       6.771  34.446  33.937  1.00  0.00      A    N
ATOM    844  HZ  ACN A 141       7.336  32.008  32.064  1.00  0.00      A    H
ATOM    845  HZ1 ACN A 141       7.227  31.370  33.748  1.00  0.00      A    H
ATOM    846  HZ2 ACN A 141       8.703  32.100  33.053  1.00  0.00      A    H
ATOM    847  CT  ACN A 142       9.785  34.629  22.333  1.00  0.00      A    C
ATOM    848  CZ  ACN A 142       8.332  34.828  22.057  1.00  0.00      A    C
ATOM    849  NZ  ACN A 142       7.169  34.956  21.875  1.00  0.00      A    N
ATOM    850  HZ  ACN A 142      10.161  33.690  21.936  1.00  0.00      A    H
ATOM    851  HZ1 ACN A 142      10.167  34.923  23.307  1.00  0.00      A    H
ATOM    852  HZ2 ACN A 142      10.124  35.381  21.624  1.00  0.00      A    H
ATOM    853  CT  ACN A 143      24.375  18.113  21.154  1.00  0.00      A    C
ATOM    854  CZ  ACN A 143      25.800  18.170  20.851  1.00  0.00      A    C
ATOM    855  NZ  ACN A 143      26.948  18.207  20.619  1.00  0.00      A    N
ATOM    856  HZ  ACN A 143      24.197  17.162  21.651  1.00  0.00      A    H
ATOM    857  HZ1 ACN A 143      23.823  18.186  20.221  1.00  0.00      A    H
ATOM    858  HZ2 ACN A 143      24.012  18.796  21.918  1.00  0.00      A    H
ATOM    859  CT  ACN A 144      29.230  24.137  33.702  1.00  0.00      A    C
ATOM    860  CZ  ACN A 144      28.568  24.721  34.853  1.00  0.00      A    C
ATOM    861  NZ  ACN A 144      27.993  25.111  35.790  1.00  0.00      A    N
ATOM    862  HZ  ACN A 144      28.423  23.673  33.141  1.00  0.00      A    H
ATOM    863  HZ1 ACN A 144      29.975  23.405  34.003  1.00  0.00      A    H
ATOM    864  HZ2 ACN A 144      29.747  24.914  33.144  1.00  0.00      A    H
ATOM    865  CT  ACN A 145       3.581  36.856  41.867  1.00  0.00      A    C
ATOM    866  CZ  ACN A 145       4.454  36.372  42.906  1.00  0.00      A    C
ATOM    867  NZ  ACN A 145       5.109  36.015  43.781  1.00  0.00      A    N
ATOM    868  HZ  ACN A 145       4.127  37.328  41.054  1.00  0.00      A    H
ATOM    869  HZ1 ACN A 145       2.971  37.578  42.404  1.00  0.00      A    H
ATOM    870  HZ2 ACN A 145       3.010  36.020  41.471  1.00  0.00      A    H
ATOM    871  CT  ACN A 146      44.534  13.837  37.316  1.00  0.00      A    C
ATOM    872  CZ  ACN A 146      45.067  15.198  37.278  1.00  0.00      A    C
ATOM    873  NZ  ACN A 146      45.572  16.242  37.245  1.00  0.00      A    N
ATOM    874  HZ  ACN A 146      45.238  13.015  37.213  1.00  0.00      A    H
ATOM    875  HZ1 ACN A 146      43.710  13.706  36.620  1.00  0.00      A    H
ATOM    876  HZ2 ACN A 146      44.115  13.695  38.309  1.00  0.00      A    H
ATOM    877  CT  ACN A 147      40.314  37.947  39.127  1.00  0.00      A    C
ATOM    878  CZ  ACN A 147      39.944  39.064  38.214  1.00  0.00      A    C
ATOM    879  NZ  ACN A 147      39.715  39.923  37.552  1.00  0.00      A    N
ATOM    880  HZ  ACN A 147      39.499  37.822  39.836  1.00  0.00      A    H
ATOM    881  HZ1 ACN A 147      41.185  38.238  39.708  1.00  0.00      A    H
ATOM    882  HZ2 ACN A 147      40.419  37.016  38.575  1.00  0.00      A    H
ATOM    883  CT  ACN A 148      35.848  44.346   5.370  1.00  0.00      A    C
ATOM    884  CZ  ACN A 148      37.100  45.074   5.737  1.00  0.00      A    C
ATOM    885  NZ  ACN A 148      38.143  45.616   6.008  1.00  0.00      A    N
ATOM    886  HZ  ACN A 148      35.544  44.727   4.398  1.00  0.00      A    H
ATOM    887  HZ1 ACN A 148      35.059  44.562   6.086  1.00  0.00      A    H
ATOM    888  HZ2 ACN A 148      35.996  43.274   5.266  1.00  0.00      A    H
ATOM    889  CT  ACN A 149       7.930  14.744  34.008  1.00  0.00      A    C
ATOM    890  CZ  ACN A 149       9.078  14.293  33.196  1.00  0.00      A    C
ATOM    891  NZ  ACN A 149       9.907  13.846  32.549  1.00  0.00      A    N
ATOM    892  HZ  ACN A 149       7.977  14.060  34.852  1.00  0.00      A    H
ATOM    893  HZ1 ACN A 149       7.030  14.883  33.415  1.00  0.00      A    H
ATOM    894  HZ2 ACN A 149       8.321  15.702  34.340  1.00  0.00      A    H
ATOM    895  CT  ACN A 150      26.067  44.035  37.991  1.00  0.00      A    C
ATOM    896  CZ  ACN A 150      27.283  44.856  38.240  1.00  0.00      A    C
ATOM    897  NZ  ACN A 150      28.256  45.443  38.506  1.00  0.00      A    N
ATOM    898  HZ  ACN A 150      26.401  43.268  37.297  1.00  0.00      A    H
ATOM    899  HZ1 ACN A 150      25.281  44.534  37.431  1.00  0.00      A    H
ATOM    900  HZ2 ACN A 150      25.675  43.677  38.939  1.00  0.00      A    H
ATOM    901  CT  ACN A 151      21.485  17.132  29.811  1.00  0.00      A    C
ATOM    902  CZ  ACN A 151      20.317  16.338  29.976  1.00  0.00      A    C
ATOM    903  NZ  ACN A 151      19.333  15.724  30.079  1.00  0.00      A    N
ATOM    904  HZ  ACN A 151      21.994  17.129  30.771  1.00  0.00      A    H
ATOM    905  HZ1 ACN A 151      21.145  18.162  29.751  1.00  0.00      A    H
ATOM    906  HZ2 ACN A 151      22.165  16.766  29.046  1.00  0.00      A    H
ATOM    907  CT  ACN A 152      36.938  41.106  14.605  1.00  0.00      A    C
ATOM    908  CZ  ACN A 152      35.614  41.587  14.689  1.00  0.00      A    C
ATOM    909  NZ  ACN A 152      34.515  41.880  14.781  1.00  0.00      A    N
ATOM    910  HZ  ACN A 152      37.030  40.163  14.072  1.00  0.00      A    H
ATOM    911  HZ1 ACN A 152      37.517  41.210  15.519  1.00  0.00      A    H
ATOM    912  HZ2 ACN A 152      37.291  41.914  13.970  1.00  0.00      A    H
ATOM    913  CT  ACN A 153      42.482   2.996  12.683  1.00  0.00      A    C
ATOM    914  CZ  ACN A 153      41.642   1.814  12.445  1.00  0.00      A    C
ATOM    915  NZ  ACN A 153      40.945   0.948  12.174  1.00  0.00      A    N
ATOM    916  HZ  ACN A 153      42.952   2.765  13.636  1.00  0.00      A    H
ATOM    917  HZ1 ACN A 153      41.973   3.954  12.757  1.00  0.00      A    H
ATOM    918  HZ2 ACN A 153      43.131   3.109  11.819  1.00  0.00      A    H
ATOM    919  CT  ACN A 154      40.831  21.361   7.210  1.00  0.00      A    C
ATOM    920  CZ  ACN A 154      40.843  19.933   7.576  1.00  0.00      A    C
ATOM    921  NZ  ACN A 154      40.923  18.825   7.885  1.00  0.00      A    N
ATOM    922  HZ  ACN A 154      41.836  21.541   6.837  1.00  0.00      A    H
ATOM    923  HZ1 ACN A 154      40.580  22.042   8.019  1.00  0.00      A    H
ATOM    924  HZ2 ACN A 154      40.126  21.492   6.393  1.00  0.00      A    H
ATOM    925  CT  ACN A 155      12.386  30.129  29.894  1.00  0.00      A    C
ATOM    926  CZ  ACN A 155      12.902  31.367  30.573  1.00  0.00      A    C
ATOM    927  NZ  ACN A 155      13.294  32.294  31.077  1.00  0.00      A    N
ATOM    928  HZ  ACN A 155      11.930  29.483  30.640  1.00  0.00      A    H
ATOM    929  HZ1 ACN A 155      13.190  29.587  29.405  1.00  0.00      A    H
ATOM    930  HZ2 ACN A 155      11.725  30.406  29.076  1.00  0.00      A    H
ATOM    931  CT  ACN A 156      24.536   3.145  12.679  1.00  0.00      A    C
ATOM    932  CZ  ACN A 156      23.868   1.948  13.305  1.00  0.00      A    C
ATOM    933  NZ  ACN A 156      23.392   1.028  13.776  1.00  0.00      A    N
ATOM    934  HZ  ACN A 156      24.624   3.078  11.598  1.00  0.00      A    H
ATOM    935  HZ1 ACN A 156      25.480   3.228  13.211  1.00  0.00      A    H
ATOM    936  HZ2 ACN A 156      23.866   3.972  12.901  1.00  0.00      A    H
ATOM    937  CT  ACN A 157       9.942   8.002  23.060  1.00  0.00      A    C
ATOM    938  CZ  ACN A 157       9.646   9.273  22.508  1.00  0.00      A    C
ATOM    939  NZ  ACN A 157       9.394  10.328  22.067  1.00  0.00      A    N
ATOM    940  HZ  ACN A 157      10.198   7.430  22.172  1.00  0.00      A    H
ATOM    941  HZ1 ACN A 157       9.049   7.551  23.486  1.00  0.00      A    H
ATOM    942  HZ2 ACN A 157      10.792   8.043  23.735  1.00  0.00      A    H
ATOM    943  CT  ACN A 158      21.391  13.898  28.110  1.00  0.00      A    C
ATOM    944  CZ  ACN A 158      21.494  13.390  29.444  1.00  0.00      A    C
ATOM    945  NZ  ACN A 158      21.544  12.986  30.527  1.00  0.00      A    N
ATOM    946  HZ  ACN A 158      20.955  13.094  27.522  1.00  0.00      A    H
ATOM    947  HZ1 ACN A 158      22.399  14.138  27.782  1.00  0.00      A    H
ATOM    948  HZ2 ACN A 158      20.629  14.674  28.105  1.00  0.00      A    H
ATOM    949  CT  ACN A 159      36.818  23.021   4.679  1.00  0.00      A    C
ATOM    950  CZ  ACN A 159      36.816  22.995   6.143  1.00  0.00      A    C
ATOM    951  NZ  ACN A 159      36.760  23.057   7.304  1.00  0.00      A    N
ATOM    952  HZ  ACN A 159      36.831  22.006   4.291  1.00  0.00      A    H
ATOM    953  HZ1 ACN A 159      37.724  23.557   4.407  1.00  0.00      A    H
ATOM    954  HZ2 ACN A 159      35.956  23.576   4.317  1.00  0.00      A    H
ATOM    955  CT  ACN A 160      13.199  24.485  10.458  1.00  0.00      A    C
ATOM    956  CZ  ACN A 160      12.453  23.285  10.265  1.00  0.00      A    C
ATOM    957  NZ  ACN A 160      11.797  22.338  10.070  1.00  0.00      A    N
ATOM    958  HZ  ACN A 160      13.983  24.735   9.748  1.00  0.00      A    H
ATOM    959  HZ1 ACN A 160      13.741  24.432  11.398  1.00  0.00      A    H
ATOM    960  HZ2 ACN A 160      12.522  25.327  10.579  1.00  0.00      A    H
ATOM    961  CT  ACN A 161      18.581  43.276  31.963  1.00  0.00      A    C
ATOM    962  CZ  ACN A 161      18.567  44.658  32.466  1.00  0.00      A    C
ATOM    963  NZ  ACN A 161      18.557  45.741  32.864  1.00  0.00      A    N
ATOM    964  HZ  ACN A 161      19.217  43.191  31.086  1.00  0.00      A    H
ATOM    965  HZ1 ACN A 161      17.564  42.894  31.919  1.00  0.00      A    H
ATOM    966  HZ2 ACN A 161      18.983  42.587  32.702  1.00  0.00      A    H
ATOM    967  CT  ACN A 162       7.195  21.811   6.020  1.00  0.00      A    C
ATOM    968  CZ  ACN A 162       6.309  22.947   5.695  1.00  0.00      A    C
ATOM    969  NZ  ACN A 162       5.642  23.810   5.449  1.00  0.00      A    N
ATOM    970  HZ  ACN A 162       7.183  21.211   5.114  1.00  0.00      A    H
ATOM    971  HZ1 ACN A 162       6.849  21.164   6.822  1.00  0.00      A    H
ATOM    972  HZ2 ACN A 162       8.145  22.261   6.297  1.00  0.00      A    H
ATOM    973  CT  ACN A 163      21.777  19.417  36.314  1.00  0.00      A    C
ATOM    974  CZ  ACN A 163      21.185  20.424  35.358  1.00  0.00      A    C
ATOM    975  NZ  ACN A 163      20.681  21.165  34.674  1.00  0.00      A    N
ATOM    976  HZ  ACN A 163      21.498  18.405  36.035  1.00  0.00      A    H
ATOM    977  HZ1 ACN A 163      21.379  19.583  37.312  1.00  0.00      A    H
ATOM    978  HZ2 ACN A 163      22.853  19.570  36.299  1.00  0.00      A    H
ATOM    979  CT  ACN A 164      15.017   1.287  39.841  1.00  0.00      A    C
ATOM    980  CZ  ACN A 164      16.317   1.066  39.188  1.00  0.00      A    C
ATOM    981  NZ  ACN A 164      17.368   0.938  38.738  1.00  0.00      A    N
ATOM    982  HZ  ACN A 164      15.119   1.286  40.923  1.00  0.00      A    H
ATOM    983  HZ1 ACN A 164      14.348   0.461  39.615  1.00  0.00      A    H
ATOM    984  HZ2 ACN A 164      14.534   2.214  39.542  1.00  0.00      A    H
ATOM    985  CT  ACN A 165      40.207  27.783  23.686  1.00  0.00      A    C
ATOM    986  CZ  ACN A 165      39.747  28.842  22.749  1.00  0.00      A    C
ATOM    987  NZ  ACN A 165      39.409  29.643  22.039  1.00  0.00      A    N
ATOM    988  HZ  ACN A 165      39.700  26.844  23.478  1.00  0.00      A    H
ATOM    989  HZ1 ACN A 165      39.886  28.007  24.700  1.00  0.00      A    H
ATOM    990  HZ2 ACN A 165      41.294  27.787  23.690  1.00  0.00      A    H
ATOM    991  CT  ACN A 166      35.649   1.886   8.652  1.00  0.00      A    C
ATOM    992  CZ  ACN A 166      34.217   1.817   9.091  1.00  0.00      A    C
ATOM    993  NZ  ACN A 166      33.115   1.735   9.516  1.00  0.00      A    N
ATOM    994  HZ  ACN A 166      35.646   2.666   7.895  1.00  0.00      A    H
ATOM    995  HZ1 ACN A 166      35.805   0.980   8.072  1.00  0.00      A    H
ATOM    996  HZ2 ACN A 166      36.291   2.014   9.520  1.00  0.00      A    H
ATOM    997  CT  ACN A 167       2.291   8.018   5.464  1.00  0.00      A    C
ATOM    998  CZ  ACN A 167       1.967   7.407   6.787  1.00  0.00      A    C
ATOM    999  NZ  ACN A 167       1.744   6.979   7.817  1.00  0.00      A    N
ATOM   1000  HZ  ACN A 167       1.651   8.843   5.161  1.00  0.00      A    H
ATOM   1001  HZ1 ACN A 167       2.220   7.144   4.822  1.00  0.00      A    H
ATOM   1002  HZ2 ACN A 167       3.303   8.409   5.395  1.00  0.00      A    H
ATOM   1003  CT  ACN A 168      41.150  22.798  13.404  1.00  0.00      A    C
ATOM   1004  CZ  ACN A 168      40.429  21.655  14.096  1.00  0.00      A    C
ATOM   1005  NZ  ACN A 168      39.803  20.814  14.580  1.00  0.00      A    N
ATOM   1006  HZ  ACN A 168      42.012  22.480  12.823  1.00  0.00      A    H
ATOM   1007  HZ1 ACN A 168      41.462  23.468  14.202  1.00  0.00      A    H
ATOM   1008  HZ2 ACN A 168      40.459  23.339  12.763  1.00  0.00      A    H
ATOM   1009  CT  ACN A 169      21.390  39.858  19.663  1.00  0.00      A    C
ATOM   1010  CZ  ACN A 169      22.590  40.398  20.268  1.00  0.00      A    C
ATOM   1011  NZ  ACN A 169      23.539  40.829  20.798  1.00  0.00      A    N
ATOM   1012  HZ  ACN A 169      20.969  40.755  19.215  1.00  0.00      A    H
ATOM   1013  HZ1 ACN A 169      20.699  39.440  20.390  1.00  0.00      A    H
ATOM   1014  HZ2 ACN A 169      21.713  39.128  18.926  1.00  0.00      A    H
ATOM   1015  CT  ACN A 170      31.377  13.524  30.483  1.00  0.00      A    C
ATOM   1016  CZ  ACN A 170      30.093  12.875  30.774  1.00  0.00      A    C
ATOM   1017  NZ  ACN A 170      29.068  12.389  31.052  1.00  0.00      A    N
ATOM   1018  HZ  ACN A 170      31.111  14.295  29.764  1.00  0.00      A    H
ATOM   1019  HZ1 ACN A 170      32.084  12.761  30.167  1.00  0.00      A    H
ATOM   1020  HZ2 ACN A 170      31.828  14.043  31.325  1.00  0.00      A    H
ATOM   1021  CT  ACN A 171      43.687  20.083  19.785  1.00  0.00      A    C
ATOM   1022  CZ  ACN A 171      42.962  19.577  18.633  1.00  0.00      A    C
ATOM   1023  NZ  ACN A 171      42.435  19.224  17.715  1.00  0.00      A    N
ATOM   1024  HZ  ACN A 171      42.951  20.489  20.475  1.00  0.00      A    H
ATOM   1025  HZ1 ACN A 171      44.185  20.995  19.467  1.00  0.00      A    H
ATOM   1026  HZ2 ACN A 171      44.345  19.349  20.243  1.00  0.00      A    H
ATOM   1027  CT  ACN A 172      20.889   5.195  29.105  1.00  0.00      A    C
ATOM   1028  CZ  ACN A 172      21.395   3.935  28.606  1.00  0.00      A    C
ATOM   1029  NZ  ACN A 172      21.723   2.921  28.138  1.00  0.00      A    N
ATOM   1030  HZ  ACN A 172      20.259   5.593  28.313  1.00  0.00      A    H
ATOM   1031  HZ1 ACN A 172      21.690   5.903  29.302  1.00  0.00      A    H
ATOM   1032  HZ2 ACN A 172      20.256   4.960  29.958  1.00  0.00      A    H
ATOM   1033  CT  ACN A 173       7.926   1.934  38.539  1.00  0.00      A    C
ATOM   1034  CZ  ACN A 173       7.797   1.010  37.373  1.00  0.00      A    C
ATOM   1035  NZ  ACN A 173       7.668   0.277  36.499  1.00  0.00      A    N
ATOM   1036  HZ  ACN A 173       6.878   2.021  38.812  1.00  0.00      A    H
ATOM   1037  HZ1 ACN A 173       8.397   2.876  38.267  1.00  0.00      A    H
ATOM   1038  HZ2 ACN A 173       8.372   1.444  39.400  1.00  0.00      A    H
ATOM   1039  CT  ACN A 174      39.101  33.434  42.474  1.00  0.00      A    C
ATOM   1040  CZ  ACN A 174      40.286  33.158  41.647  1.00  0.00      A    C
ATOM   1041  NZ  ACN A 174      41.201  32.908  40.951  1.00  0.00      A    N
ATOM   1042  HZ  ACN A 174      39.197  33.346  43.553  1.00  0.00      A    H
ATOM   1043  HZ1 ACN A 174      38.286  32.974  41.920  1.00  0.00      A    H
ATOM   1044  HZ2 ACN A 174      38.918  34.482  42.249  1.00  0.00      A    H
ATOM   1045  CT  ACN A 175       9.975  38.626  39.246  1.00  0.00      A    C
ATOM   1046  CZ  ACN A 175      10.871  39.027  40.325  1.00  0.00      A    C
ATOM   1047  NZ  ACN A 175      11.566  39.352  41.202  1.00  0.00      A    N
ATOM   1048  HZ  ACN A 175       9.117  39.292  39.289  1.00  0.00      A    H
ATOM   1049  HZ1 ACN A 175       9.590  37.637  39.479  1.00  0.00      A    H
ATOM   1050  HZ2 ACN A 175      10.568  38.654  38.335  1.00  0.00      A    H
ATOM   1051  CT  ACN A 176      24.396  12.154  17.116  1.00  0.00      A    C
ATOM   1052  CZ  ACN A 176      25.009  12.564  15.938  1.00  0.00      A    C
ATOM   1053  NZ  ACN A 176      25.520  12.893  14.949  1.00  0.00      A    N
ATOM   1054  HZ  ACN A 176      25.093  12.380  17.919  1.00  0.00      A    H
ATOM   1055  HZ1 ACN A 176      23.932  11.172  17.081  1.00  0.00      A    H
ATOM   1056  HZ2 ACN A 176      23.493  12.724  17.324  1.00  0.00      A    H
ATOM   1057  CT  ACN A 177      38.063  25.695   9.883  1.00  0.00      A    C
ATOM   1058  CZ  ACN A 177      38.970  26.348  10.906  1.00  0.00      A    C
ATOM   1059  NZ  ACN A 177      39.650  26.826  11.726  1.00  0.00      A    N
ATOM   1060  HZ  ACN A 177      37.216  25.271  10.415  1.00  0.00      A    H
ATOM   1061  HZ1 ACN A 177      38.461  24.889   9.273  1.00  0.00      A    H
ATOM   1062  HZ2 ACN A 177      37.702  26.366   9.107  1.00  0.00      A    H
ATOM   1063  CT  ACN A 178       1.480  21.497   6.400  1.00  0.00      A    C
ATOM   1064  CZ  ACN A 178       0.064  21.344   6.742  1.00  0.00      A    C
ATOM   1065  NZ  ACN A 178      -1.032  21.257   7.018  1.00  0.00      A    N
ATOM   1066  HZ  ACN A 178       2.026  20.558   6.367  1.00  0.00      A    H
ATOM   1067  HZ1 ACN A 178       1.951  22.137   7.141  1.00  0.00      A    H
ATOM   1068  HZ2 ACN A 178       1.598  21.943   5.415  1.00  0.00      A    H
ATOM   1069  CT  ACN A 179      27.060  14.381  28.237  1.00  0.00      A    C
ATOM   1070  CZ  ACN A 179      25.721  14.846  28.572  1.00  0.00      A    C
ATOM   1071  NZ  ACN A 179      24.623  15.203  28.707  1.00  0.00      A    N
ATOM   1072  HZ  ACN A 179      26.934  13.753  27.359  1.00  0.00      A    H
ATOM   1073  HZ1 ACN A 179      27.541  13.702  28.937  1.00  0.00      A    H
ATOM   1074  HZ2 ACN A 179      27.708  15.204  27.946  1.00  0.00      A    H
ATOM   1075  CT  ACN A 180      38.550  23.141  39.648  1.00  0.00      A    C
ATOM   1076  CZ  ACN A 180      37.741  23.466  40.831  1.00  0.00      A    C
ATOM   1077  NZ  ACN A 180      37.149  23.699  41.759  1.00  0.00      A    N
ATOM   1078  HZ  ACN A 180      39.162  22.326  40.027  1.00  0.00      A    H
ATOM   1079  HZ1 ACN A 180      39.106  23.962  39.201  1.00  0.00      A    H
ATOM   1080  HZ2 ACN A 180      37.760  22.930  38.932  1.00  0.00      A    H
ATOM   1081  CT  ACN A 181      18.291  22.078  27.751  1.00  0.00      A    C
ATOM   1082  CZ  ACN A 181      17.565  23.234  27.295  1.00  0.00      A    C
ATOM   1083  NZ  ACN A 181      16.987  24.180  26.935  1.00  0.00      A    N
ATOM   1084  HZ  ACN A 181      17.708  21.250  28.147  1.00  0.00      A    H
ATOM   1085  HZ1 ACN A 181      19.125  22.245  28.429  1.00  0.00      A    H
ATOM   1086  HZ2 ACN A 181      18.823  21.701  26.881  1.00  0.00      A    H
ATOM   1087  CT  ACN A 182      10.070  32.873   0.928  1.00  0.00      A    C
ATOM   1088  CZ  ACN A 182      10.669  33.732  -0.094  1.00  0.00      A    C
ATOM   1089  NZ  ACN A 182      11.164  34.378  -0.890  1.00  0.00      A    N
ATOM   1090  HZ  ACN A 182       9.036  33.178   1.066  1.00  0.00      A    H
ATOM   1091  HZ1 ACN A 182      10.694  32.995   1.810  1.00  0.00      A    H
ATOM   1092  HZ2 ACN A 182      10.122  31.861   0.535  1.00  0.00      A    H
ATOM   1093  CT  ACN A 183       5.472  40.372  15.403  1.00  0.00      A    C
ATOM   1094  CZ  ACN A 183       6.513  41.371  14.888  1.00  0.00      A    C
ATOM   1095  NZ  ACN A 183       7.308  42.119  14.436  1.00  0.00      A    N
ATOM   1096  HZ  ACN A 183       4.859  40.740  16.221  1.00  0.00      A    H
ATOM   1097  HZ1 ACN A 183       6.097  39.532  15.696  1.00  0.00      A    H
ATOM   1098  HZ2 ACN A 183       4.838  40.165  14.545  1.00  0.00      A    H
ATOM   1099  CT  ACN A 184      34.010  26.175  35.393  1.00  0.00      A    C
ATOM   1100  CZ  ACN A 184      32.695  25.547  35.617  1.00  0.00      A    C
ATOM   1101  NZ  ACN A 184      31.660  25.031  35.841  1.00  0.00      A    N
ATOM   1102  HZ  ACN A 184      33.854  27.117  34.874  1.00  0.00      A    H
ATOM   1103  HZ1 ACN A 184      34.602  25.510  34.768  1.00  0.00      A    H
ATOM   1104  HZ2 ACN A 184      34.382  26.307  36.406  1.00  0.00      A    H
ATOM   1105  CT  ACN A 185      21.353   9.763   5.651  1.00  0.00      A    C
ATOM   1106  CZ  ACN A 185      21.545   8.348   5.461  1.00  0.00      A    C
ATOM   1107  NZ  ACN A 185      21.728   7.196   5.334  1.00  0.00      A    N
ATOM   1108  HZ  ACN A 185      20.356  10.045   5.324  1.00  0.00      A    H
ATOM   1109  HZ1 ACN A 185      22.175  10.259   5.141  1.00  0.00      A    H
ATOM   1110  HZ2 ACN A 185      21.482   9.908   6.721  1.00  0.00      A    H
ATOM   1111  CT  ACN A 186      15.274  40.737  13.974  1.00  0.00      A    C
ATOM   1112  CZ  ACN A 186      14.057  41.517  13.834  1.00  0.00      A    C
ATOM   1113  NZ  ACN A 186      13.099  42.180  13.823  1.00  0.00      A    N
ATOM   1114  HZ  ACN A 186      14.978  39.696  14.081  1.00  0.00      A    H
ATOM   1115  HZ1 ACN A 186      15.780  41.106  14.863  1.00  0.00      A    H
ATOM   1116  HZ2 ACN A 186      15.790  40.685  13.019  1.00  0.00      A    H
ATOM   1117  CT  ACN A 187       3.218  13.764  19.084  1.00  0.00      A    C
ATOM   1118  CZ  ACN A 187       4.534  13.936  19.729  1.00  0.00      A    C
ATOM   1119  NZ  ACN A 187       5.564  14.112  20.170  1.00  0.00      A    N
ATOM   1120  HZ  ACN A 187       3.159  12.937  18.381  1.00  0.00      A    H
ATOM   1121  HZ1 ACN A 187       2.760  14.658  18.668  1.00  0.00      A    H
ATOM   1122  HZ2 ACN A 187       2.558  13.494  19.905  1.00  0.00      A    H
ATOM   1123  CT  ACN A 188      37.772  43.114  18.550  1.00  0.00      A    C
ATOM   1124  CZ  ACN A 188      36.581  43.374  19.381  1.00  0.00      A    C
ATOM   1125  NZ  ACN A 188      35.592  43.548  19.939  1.00  0.00      A    N
ATOM   1126  HZ  ACN A 188      38.029  44.137  18.289  1.00  0.00      A    H
ATOM   1127  HZ1 ACN A 188      37.422  42.441  17.772  1.00  0.00      A    H
ATOM   1128  HZ2 ACN A 188      38.581  42.672  19.127  1.00  0.00      A    H
ATOM   1129  CT  ACN A 189      36.015  32.551  40.285  1.00  0.00      A    C
ATOM   1130  CZ  ACN A 189      35.721  33.629  39.353  1.00  0.00      A    C
ATOM   1131  NZ  ACN A 189      35.483  34.490  38.523  1.00  0.00      A    N
ATOM   1132  HZ  ACN A 189      35.600  32.844  41.247  1.00  0.00      A    H
ATOM   1133  HZ1 ACN A 189      37.099  32.479  40.322  1.00  0.00      A    H
ATOM   1134  HZ2 ACN A 189      35.616  31.595  39.953  1.00  0.00      A    H
ATOM   1135  CT  ACN A 190      20.654  17.098   3.653  1.00  0.00      A    C
ATOM   1136  CZ  ACN A 190      21.035  18.166   4.624  1.00  0.00      A    C
ATOM   1137  NZ  ACN A 190      21.401  18.968   5.366  1.00  0.00      A    N
ATOM   1138  HZ  ACN A 190      21.408  16.316   3.636  1.00  0.00      A    H
ATOM   1139  HZ1 ACN A 190      20.485  17.575   2.690  1.00  0.00      A    H
ATOM   1140  HZ2 ACN A 190      19.708  16.639   3.931  1.00  0.00      A    H
ATOM   1141  CT  ACN A 191      42.784  11.700  24.757  1.00  0.00      A    C
ATOM   1142  CZ  ACN A 191      42.519  10.741  25.851  1.00  0.00      A    C
ATOM   1143  NZ  ACN A 191      42.280   9.952  26.636  1.00  0.00      A    N
ATOM   1144  HZ  ACN A 191      43.000  11.226  23.803  1.00  0.00      A    H
ATOM   1145  HZ1 ACN A 191      43.557  12.403  25.056  1.00  0.00      A    H
ATOM   1146  HZ2 ACN A 191      41.854  12.235  24.580  1.00  0.00      A    H
ATOM   1147  CT  ACN A 192      33.691  44.792  35.881  1.00  0.00      A    C
ATOM   1148  CZ  ACN A 192      33.492  44.679  37.269  1.00  0.00      A    C
ATOM   1149  NZ  ACN A 192      33.295  44.563  38.397  1.00  0.00      A    N
ATOM   1150  HZ  ACN A 192      33.066  45.618  35.549  1.00  0.00      A    H
ATOM   1151  HZ1 ACN A 192      33.515  43.839  35.390  1.00  0.00      A    H
ATOM   1152  HZ2 ACN A 192      34.747  45.048  35.839  1.00  0.00      A    H
ATOM   1153  CT  ACN A 193      37.845  23.857  -0.081  1.00  0.00      A    C
ATOM   1154  CZ  ACN A 193      37.648  22.601   0.604  1.00  0.00      A    C
ATOM   1155  NZ  ACN A 193      37.510  21.598   1.091  1.00  0.00      A    N
ATOM   1156  HZ  ACN A 193      37.726  23.770  -1.157  1.00  0.00      A    H
ATOM   1157  HZ1 ACN A 193      38.905  24.061   0.050  1.00  0.00      A    H
ATOM   1158  HZ2 ACN A 193      37.273  24.602   0.467  1.00  0.00      A    H
ATOM   1159  CT  ACN A 194       7.199  29.680  39.786  1.00  0.00      A    C
ATOM   1160  CZ  ACN A 194       5.956  29.399  38.997  1.00  0.00      A    C
ATOM   1161  NZ  ACN A 194       5.089  29.121  38.330  1.00  0.00      A    N
ATOM   1162  HZ  ACN A 194       8.069  29.558  39.146  1.00  0.00      A    H
ATOM   1163  HZ1 ACN A 194       7.249  28.901  40.542  1.00  0.00      A    H
ATOM   1164  HZ2 ACN A 194       7.198  30.637  40.303  1.00  0.00      A    H
ATOM   1165  CT  ACN A 195      12.952  30.377  44.937  1.00  0.00      A    C
ATOM   1166  CZ  ACN A 195      11.657  29.700  45.185  1.00  0.00      A    C
ATOM   1167  NZ  ACN A 195      10.688  29.098  45.437  1.00  0.00      A    N
ATOM   1168  HZ  ACN A 195      12.855  31.243  45.586  1.00  0.00      A    H
ATOM   1169  HZ1 ACN A 195      13.148  30.615  43.895  1.00  0.00      A    H
ATOM   1170  HZ2 ACN A 195      13.769  29.734  45.256  1.00  0.00      A    H
ATOM   1171  CT  ACN A 196      21.974  28.541  18.226  1.00  0.00      A    C
ATOM   1172  CZ  ACN A 196      20.815  28.562  19.198  1.00  0.00      A    C
ATOM   1173  NZ  ACN A 196      19.933  28.521  19.903  1.00  0.00      A    N
ATOM   1174  HZ  ACN A 196      21.943  29.443  17.619  1.00  0.00      A    H
ATOM   1175  HZ1 ACN A 196      22.032  27.623  17.648  1.00  0.00      A    H
ATOM   1176  HZ2 ACN A 196      22.833  28.739  18.862  1.00  0.00      A    H
ATOM   1177  CT  ACN A 197      39.112  39.348   7.132  1.00  0.00      A    C
ATOM   1178  CZ  ACN A 197      38.948  38.591   5.919  1.00  0.00      A    C
ATOM   1179  NZ  ACN A 197      38.748  37.951   4.941  1.00  0.00      A    N
ATOM   1180  HZ  ACN A 197      39.036  40.432   7.174  1.00  0.00      A    H
ATOM   1181  HZ1 ACN A 197      40.171  39.259   7.357  1.00  0.00      A    H
ATOM   1182  HZ2 ACN A 197      38.550  38.833   7.907  1.00  0.00      A    H
ATOM   1183  CT  ACN A 198      31.013  27.837   9.659  1.00  0.00      A    C
ATOM   1184  CZ  ACN A 198      31.764  29.059   9.362  1.00  0.00      A    C
ATOM   1185  NZ  ACN A 198      32.299  30.059   9.119  1.00  0.00      A    N
ATOM   1186  HZ  ACN A 198      31.707  27.222  10.225  1.00  0.00      A    H
ATOM   1187  HZ1 ACN A 198      30.929  27.399   8.667  1.00  0.00      A    H
ATOM   1188  HZ2 ACN A 198      30.079  28.038  10.178  1.00  0.00      A    H
ATOM   1189  CT  ACN A 199      28.532  35.750  36.165  1.00  0.00      A    C
ATOM   1190  CZ  ACN A 199      27.280  35.024  36.202  1.00  0.00      A    C
ATOM   1191  NZ  ACN A 199      26.247  34.443  36.297  1.00  0.00      A    N
ATOM   1192  HZ  ACN A 199      28.667  36.328  37.076  1.00  0.00      A    H
ATOM   1193  HZ1 ACN A 199      28.476  36.362  35.269  1.00  0.00      A    H
ATOM   1194  HZ2 ACN A 199      29.266  34.950  36.098  1.00  0.00      A    H
ATOM   1195  CT  ACN A 200      42.415  21.985   3.767  1.00  0.00      A    C
ATOM   1196  CZ  ACN A 200      43.822  22.436   3.807  1.00  0.00      A    C
ATOM   1197  NZ  ACN A 200      44.976  22.688   3.896  1.00  0.00      A    N
ATOM   1198  HZ  ACN A 200      42.352  21.155   3.067  1.00  0.00      A    H
ATOM   1199  HZ1 ACN A 200      41.809  22.792   3.362  1.00  0.00      A    H
ATOM   1200  HZ2 ACN A 200      42.005  21.774   4.751  1.00  0.00      A    H
ATOM   1201  CT  ACN A 201      32.022  31.679  42.387  1.00  0.00      A    C
ATOM   1202  CZ  ACN A 201      32.222  31.702  40.930  1.00  0.00      A    C
ATOM   1203  NZ  ACN A 201      32.504  31.705  39.799  1.00  0.00      A    N
ATOM   1204  HZ  ACN A 201      31.038  31.261  42.587  1.00  0.00      A    H
ATOM   1205  HZ1 ACN A 201      32.157  32.641  42.874  1.00  0.00      A    H
ATOM   1206  HZ2 ACN A 201      32.684  30.975  42.885  1.00  0.00      A    H
ATOM   1207  CT  ACN A 202      42.377   4.058  -0.444  1.00  0.00      A    C
ATOM   1208  CZ  ACN A 202      43.058   3.961   0.852  1.00  0.00      A    C
ATOM   1209  NZ  ACN A 202      43.591   3.858   1.845  1.00  0.00      A    N
ATOM   1210  HZ  ACN A 202      41.851   3.138  -0.686  1.00  0.00      A    H
ATOM   1211  HZ1 ACN A 202      43.064   4.300  -1.251  1.00  0.00      A    H
ATOM   1212  HZ2 ACN A 202      41.663   4.877  -0.484  1.00  0.00      A    H
ATOM   1213  CT  ACN A 203       5.500  37.370  20.248  1.00  0.00      A    C
ATOM   1214  CZ  ACN A 203       5.251  38.352  19.195  1.00  0.00      A    C
ATOM   1215  NZ  ACN A 203       5.013  39.137  18.363  1.00  0.00      A    N
ATOM   1216  HZ  ACN A 203       5.237  36.379  19.888  1.00  0.00      A    H
ATOM   1217  HZ1 ACN A 203       4.812  37.420  21.088  1.00  0.00      A    H
ATOM   1218  HZ2 ACN A 203       6.572  37.438  20.410  1.00  0.00      A    H
ATOM   1219  CT  ACN A 204      32.249  39.612  43.290  1.00  0.00      A    C
ATOM   1220  CZ  ACN A 204      31.121  39.397  44.213  1.00  0.00      A    C
ATOM   1221  NZ  ACN A 204      30.273  39.247  44.960  1.00  0.00      A    N
ATOM   1222  HZ  ACN A 204      31.936  39.551  42.251  1.00  0.00      A    H
ATOM   1223  HZ1 ACN A 204      32.963  38.805  43.437  1.00  0.00      A    H
ATOM   1224  HZ2 ACN A 204      32.832  40.509  43.482  1.00  0.00      A    H
ATOM   1225  CT  ACN A 205      41.612  26.576  39.352  1.00  0.00      A    C
ATOM   1226  CZ  ACN A 205      41.761  25.146  39.660  1.00  0.00      A    C
ATOM   1227  NZ  ACN A 205      41.883  24.033  39.902  1.00  0.00      A    N
ATOM   1228  HZ  ACN A 205      42.564  27.085  39.225  1.00  0.00      A    H
ATOM   1229  HZ1 ACN A 205      40.905  26.950  40.088  1.00  0.00      A    H
ATOM   1230  HZ2 ACN A 205      41.066  26.550  38.412  1.00  0.00      A    H
ATOM   1231  CT  ACN A 206      37.316   8.541   7.391  1.00  0.00      A    C
ATOM   1232  CZ  ACN A 206      37.051   9.931   6.857  1.00  0.00      A    C
ATOM   1233  NZ  ACN A 206      36.839  11.014   6.489  1.00  0.00      A    N
ATOM   1234  HZ  ACN A 206      38.147   8.733   8.065  1.00  0.00      A    H
ATOM   1235  HZ1 ACN A 206      37.593   7.861   6.590  1.00  0.00      A    H
ATOM   1236  HZ2 ACN A 206      36.521   8.221   8.060  1.00  0.00      A    H
ATOM   1237  CT  ACN A 207      16.046  16.329  30.850  1.00  0.00      A    C
ATOM   1238  CZ  ACN A 207      16.450  16.732  29.521  1.00  0.00      A    C
ATOM   1239  NZ  ACN A 207      16.794  17.037  28.430  1.00  0.00      A    N
ATOM   1240  HZ  ACN A 207      15.040  15.936  30.731  1.00  0.00      A    H
ATOM   1241  HZ1 ACN A 207      16.053  17.183  31.522  1.00  0.00      A    H
ATOM   1242  HZ2 ACN A 207      16.654  15.528  31.263  1.00  0.00      A    H
ATOM   1243  CT  ACN A 208      35.942  35.631   9.483  1.00  0.00      A    C
ATOM   1244  CZ  ACN A 208      35.418  36.600   8.495  1.00  0.00      A    C
ATOM   1245  NZ  ACN A 208      34.994  37.366   7.714  1.00  0.00      A    N
ATOM   1246  HZ  ACN A 208      37.000  35.842   9.610  1.00  0.00      A    H
ATOM   1247  HZ1 ACN A 208      35.883  34.658   9.002  1.00  0.00      A    H
ATOM   1248  HZ2 ACN A 208      35.386  35.640  10.417  1.00  0.00      A    H
ATOM   1249  CT  ACN A 209      34.160  36.732  18.287  1.00  0.00      A    C
ATOM   1250  CZ  ACN A 209      33.621  35.804  17.277  1.00  0.00      A    C
ATOM   1251  NZ  ACN A 209      33.144  35.005  16.518  1.00  0.00      A    N
ATOM   1252  HZ  ACN A 209      33.453  37.425  18.737  1.00  0.00      A    H
ATOM   1253  HZ1 ACN A 209      34.886  37.341  17.755  1.00  0.00      A    H
ATOM   1254  HZ2 ACN A 209      34.700  36.284  19.117  1.00  0.00      A    H
ATOM   1255  CT  ACN A 210      17.374  25.010  17.791  1.00  0.00      A    C
ATOM   1256  CZ  ACN A 210      17.764  23.934  16.899  1.00  0.00      A    C
ATOM   1257  NZ  ACN A 210      18.087  23.111  16.133  1.00  0.00      A    N
ATOM   1258  HZ  ACN A 210      16.301  24.939  17.951  1.00  0.00      A    H
ATOM   1259  HZ1 ACN A 210      17.771  25.913  17.335  1.00  0.00      A    H
ATOM   1260  HZ2 ACN A 210      17.903  24.892  18.732  1.00  0.00      A    H
ATOM   1261  CT  ACN A 211       9.473  27.309  27.569  1.00  0.00      A    C
ATOM   1262  CZ  ACN A 211       9.014  28.484  28.384  1.00  0.00      A    C
ATOM   1263  NZ  ACN A 211       8.613  29.333  29.029  1.00  0.00      A    N
ATOM   1264  HZ  ACN A 211       9.396  27.684  26.552  1.00  0.00      A    H
ATOM   1265  HZ1 ACN A 211       8.756  26.510  27.742  1.00  0.00      A    H
ATOM   1266  HZ2 ACN A 211      10.504  27.007  27.734  1.00  0.00      A    H
ATOM   1267  CT  ACN A 212      10.584  20.446  23.764  1.00  0.00      A    C
ATOM   1268  CZ  ACN A 212      11.859  20.011  23.131  1.00  0.00      A    C
ATOM   1269  NZ  ACN A 212      12.788  19.622  22.631  1.00  0.00      A    N
ATOM   1270  HZ  ACN A 212      10.889  20.955  24.675  1.00  0.00      A    H
ATOM   1271  HZ1 ACN A 212       9.848  19.662  23.921  1.00  0.00      A    H
ATOM   1272  HZ2 ACN A 212      10.173  21.204  23.103  1.00  0.00      A    H
ATOM   1273  CT  ACN A 213      31.449  38.952  15.802  1.00  0.00      A    C
ATOM   1274  CZ  ACN A 213      31.280  38.459  14.438  1.00  0.00      A    C
ATOM   1275  NZ  ACN A 213      31.125  38.094  13.392  1.00  0.00      A    N
ATOM   1276  HZ  ACN A 213      31.934  38.206  16.426  1.00  0.00      A    H
ATOM   1277  HZ1 ACN A 213      30.431  39.025  16.177  1.00  0.00      A    H
ATOM   1278  HZ2 ACN A 213      31.973  39.901  15.888  1.00  0.00      A    H
ATOM   1279  CT  ACN A 214      38.795  35.359  27.494  1.00  0.00      A    C
ATOM   1280  CZ  ACN A 214      40.021  35.010  26.765  1.00  0.00      A    C
ATOM   1281  NZ  ACN A 214      41.004  34.745  26.187  1.00  0.00      A    N
ATOM   1282  HZ  ACN A 214      39.114  35.642  28.494  1.00  0.00      A    H
ATOM   1283  HZ1 ACN A 214      38.324  34.441  27.837  1.00  0.00      A    H
ATOM   1284  HZ2 ACN A 214      38.029  35.925  26.970  1.00  0.00      A    H
ATOM   1285  CT  ACN A 215      11.083  20.541   7.109  1.00  0.00      A    C
ATOM   1286  CZ  ACN A 215       9.782  19.912   7.519  1.00  0.00      A    C
ATOM   1287  NZ  ACN A 215       8.786  19.358   7.778  1.00  0.00      A    N
ATOM   1288  HZ  ACN A 215      11.664  20.549   8.029  1.00  0.00      A    H
ATOM   1289  HZ1 ACN A 215      10.928  21.452   6.536  1.00  0.00      A    H
ATOM   1290  HZ2 ACN A 215      11.397  19.764   6.417  1.00  0.00      A    H
ATOM   1291  CT  ACN A 216       6.709  38.627  11.796  1.00  0.00      A    C
ATOM   1292  CZ  ACN A 216       7.446  38.265  13.014  1.00  0.00      A    C
ATOM   1293  NZ  ACN A 216       8.056  37.983  13.920  1.00  0.00      A    N
ATOM   1294  HZ  ACN A 216       6.588  39.706  11.750  1.00  0.00      A    H
ATOM   1295  HZ1 ACN A 216       5.693  38.243  11.842  1.00  0.00      A    H
ATOM   1296  HZ2 ACN A 216       7.361  38.282  10.998  1.00  0.00      A    H
ATOM   1297  CT  ACN A 217      21.428  19.968  21.814  1.00  0.00      A    C
ATOM   1298  CZ  ACN A 217      21.242  18.508  21.847  1.00  0.00      A    C
ATOM   1299  NZ  ACN A 217      21.035  17.387  21.880  1.00  0.00      A    N
ATOM   1300  HZ  ACN A 217      22.506  20.114  21.796  1.00  0.00      A    H
ATOM   1301  HZ1 ACN A 217      21.067  20.453  22.717  1.00  0.00      A    H
ATOM   1302  HZ2 ACN A 217      20.901  20.361  20.949  1.00  0.00      A    H
ATOM   1303  CT  ACN A 218      38.432  36.755  12.937  1.00  0.00      A    C
ATOM   1304  CZ  ACN A 218      39.881  36.888  13.028  1.00  0.00      A    C
ATOM   1305  NZ  ACN A 218      41.025  37.005  13.111  1.00  0.00      A    N
ATOM   1306  HZ  ACN A 218      38.181  36.584  11.894  1.00  0.00      A    H
ATOM   1307  HZ1 ACN A 218      37.899  37.685  13.119  1.00  0.00      A    H
ATOM   1308  HZ2 ACN A 218      37.975  35.920  13.463  1.00  0.00      A    H
ATOM   1309  CT  ACN A 219      32.790  37.537   2.544  1.00  0.00      A    C
ATOM   1310  CZ  ACN A 219      31.635  36.609   2.713  1.00  0.00      A    C
ATOM   1311  NZ  ACN A 219      30.756  35.837   2.827  1.00  0.00      A    N
ATOM   1312  HZ  ACN A 219      33.703  37.150   2.988  1.00  0.00      A    H
ATOM   1313  HZ1 ACN A 219      32.547  38.562   2.810  1.00  0.00      A    H
ATOM   1314  HZ2 ACN A 219      32.996  37.571   1.477  1.00  0.00      A    H
ATOM   1315  CT  ACN A 220      44.716  31.296  23.607  1.00  0.00      A    C
ATOM   1316  CZ  ACN A 220      43.896  31.531  22.390  1.00  0.00      A    C
ATOM   1317  NZ  ACN A 220      43.321  31.675  21.367  1.00  0.00      A    N
ATOM   1318  HZ  ACN A 220      44.998  32.200  24.141  1.00  0.00      A    H
ATOM   1319  HZ1 ACN A 220      45.562  30.650  23.388  1.00  0.00      A    H
ATOM   1320  HZ2 ACN A 220      44.014  30.773  24.251  1.00  0.00      A    H
ATOM   1321  CT  ACN A 221       1.562  29.834  26.207  1.00  0.00      A    C
ATOM   1322  CZ  ACN A 221       2.535  29.984  25.130  1.00  0.00      A    C
ATOM   1323  NZ  ACN A 221       3.365  30.124  24.299  1.00  0.00      A    N
ATOM   1324  HZ  ACN A 221       0.939  28.976  25.969  1.00  0.00      A    H
ATOM   1325  HZ1 ACN A 221       0.793  30.601  26.264  1.00  0.00      A    H
ATOM   1326  HZ2 ACN A 221       2.063  29.670  27.158  1.00  0.00      A    H
ATOM   1327  CT  ACN A 222      12.994  38.457  19.965  1.00  0.00      A    C
ATOM   1328  CZ  ACN A 222      13.591  39.606  20.576  1.00  0.00      A    C
ATOM   1329  NZ  ACN A 222      14.015  40.595  21.058  1.00  0.00      A    N
ATOM   1330  HZ  ACN A 222      13.737  37.676  20.108  1.00  0.00      A    H
ATOM   1331  HZ1 ACN A 222      12.761  38.647  18.920  1.00  0.00      A    H
ATOM   1332  HZ2 ACN A 222      12.113  38.305  20.583  1.00  0.00      A    H
ATOM   1333  CT  ACN A 223      11.232  17.548  41.777  1.00  0.00      A    C
ATOM   1334  CZ  ACN A 223      11.331  18.311  43.070  1.00  0.00      A    C
ATOM   1335  NZ  ACN A 223      11.399  18.843  44.088  1.00  0.00      A    N
ATOM   1336  HZ  ACN A 223      12.221  17.565  41.325  1.00  0.00      A    H
ATOM   1337  HZ1 ACN A 223      10.414  17.933  41.173  1.00  0.00      A    H
ATOM   1338  HZ2 ACN A 223      10.973  16.518  42.008  1.00  0.00      A    H
ATOM   1339  CT  ACN A 224      26.941  21.930  37.795  1.00  0.00      A    C
ATOM   1340  CZ  ACN A 224      26.774  20.529  37.400  1.00  0.00      A    C
ATOM   1341  NZ  ACN A 224      26.658  19.420  37.130  1.00  0.00      A    N
ATOM   1342  HZ  ACN A 224      26.298  22.202  38.628  1.00  0.00      A    H
ATOM   1343  HZ1 ACN A 224      26.679  22.599  36.979  1.00  0.00      A    H
ATOM   1344  HZ2 ACN A 224      27.989  21.997  38.077  1.00  0.00      A    H
ATOM   1345  CT  ACN A 225      17.351  22.021   0.507  1.00  0.00      A    C
ATOM   1346  CZ  ACN A 225      16.716  21.877   1.774  1.00  0.00      A    C
ATOM   1347  NZ  ACN A 225      16.176  21.743   2.774  1.00  0.00      A    N
ATOM   1348  HZ  ACN A 225      17.950  21.124   0.372  1.00  0.00      A    H
ATOM   1349  HZ1 ACN A 225      17.942  22.933   0.484  1.00  0.00      A    H
ATOM   1350  HZ2 ACN A 225      16.539  22.134  -0.207  1.00  0.00      A    H
ATOM   1351  CT  ACN A 226      41.084   5.004  36.598  1.00  0.00      A    C
ATOM   1352  CZ  ACN A 226      42.323   5.390  37.245  1.00  0.00      A    C
ATOM   1353  NZ  ACN A 226      43.285   5.728  37.736  1.00  0.00      A    N
ATOM   1354  HZ  ACN A 226      40.528   4.177  37.032  1.00  0.00      A    H
ATOM   1355  HZ1 ACN A 226      41.357   4.842  35.558  1.00  0.00      A    H
ATOM   1356  HZ2 ACN A 226      40.476   5.905  36.589  1.00  0.00      A    H
ATOM   1357  CT  ACN A 227      23.252  31.442  28.994  1.00  0.00      A    C
ATOM   1358  CZ  ACN A 227      23.884  32.486  28.212  1.00  0.00      A    C
ATOM   1359  NZ  ACN A 227      24.396  33.297  27.544  1.00  0.00      A    N
ATOM   1360  HZ  ACN A 227      22.223  31.759  29.142  1.00  0.00      A    H
ATOM   1361  HZ1 ACN A 227      23.729  31.421  29.971  1.00  0.00      A    H
ATOM   1362  HZ2 ACN A 227      23.288  30.517  28.424  1.00  0.00      A    H
ATOM   1363  CT  ACN A 228      31.772  39.210   7.907  1.00  0.00      A    C
ATOM   1364  CZ  ACN A 228      31.880  38.932   6.455  1.00  0.00      A    C
ATOM   1365  NZ  ACN A 228      32.010  38.768   5.342  1.00  0.00      A    N
ATOM   1366  HZ  ACN A 228      31.479  38.289   8.405  1.00  0.00      A    H
ATOM   1367  HZ1 ACN A 228      31.006  39.941   8.151  1.00  0.00      A    H
ATOM   1368  HZ2 ACN A 228      32.797  39.512   8.106  1.00  0.00      A    H
ATOM   1369  CT  ACN A 229      37.767   4.319  28.794  1.00  0.00      A    C
ATOM   1370  CZ  ACN A 229      38.471   4.015  27.571  1.00  0.00      A    C
ATOM   1371  NZ  ACN A 229      39.096   3.744  26.623  1.00  0.00      A    N
ATOM   1372  HZ  ACN A 229      38.557   4.550  29.504  1.00  0.00      A    H
ATOM   1373  HZ1 ACN A 229      37.137   3.514  29.165  1.00  0.00      A    H
ATOM   1374  HZ2 ACN A 229      37.166   5.210  28.630  1.00  0.00      A    H
ATOM   1375  CT  ACN A 230      29.215   8.840  23.223  1.00  0.00      A    C
ATOM   1376  CZ  ACN A 230      30.542   9.431  23.009  1.00  0.00      A    C
ATOM   1377  NZ  ACN A 230      31.572   9.882  22.765  1.00  0.00      A    N
ATOM   1378  HZ  ACN A 230      29.158   8.672  24.296  1.00  0.00      A    H
ATOM   1379  HZ1 ACN A 230      29.130   7.892  22.697  1.00  0.00      A    H
ATOM   1380  HZ2 ACN A 230      28.348   9.462  23.017  1.00  0.00      A    H
ATOM   1381  CT  ACN A 231      39.569  18.315  19.905  1.00  0.00      A    C
ATOM   1382  CZ  ACN A 231      39.029  19.594  20.311  1.00  0.00      A    C
ATOM   1383  NZ  ACN A 231      38.541  20.559  20.639  1.00  0.00      A    N
ATOM   1384  HZ  ACN A 231      39.109  17.733  20.699  1.00  0.00      A    H
ATOM   1385  HZ1 ACN A 231      40.648  18.407  19.993  1.00  0.00      A    H
ATOM   1386  HZ2 ACN A 231      39.280  17.984  18.910  1.00  0.00      A    H
ATOM   1387  CT  ACN A 232      12.142  11.349   3.398  1.00  0.00      A    C
ATOM   1388  CZ  ACN A 232      11.617  10.968   4.714  1.00  0.00      A    C
ATOM   1389  NZ  ACN A 232      11.154  10.630   5.741  1.00  0.00      A    N
ATOM   1390  HZ  ACN A 232      12.158  10.467   2.763  1.00  0.00      A    H
ATOM   1391  HZ1 ACN A 232      13.161  11.698   3.544  1.00  0.00      A    H
ATOM   1392  HZ2 ACN A 232      11.560  12.130   2.914  1.00  0.00      A    H
ATOM   1393  CT  ACN A 233      33.176  30.661  32.823  1.00  0.00      A    C
ATOM   1394  CZ  ACN A 233      33.831  31.815  33.461  1.00  0.00      A    C
ATOM   1395  NZ  ACN A 233      34.330  32.688  34.051  1.00  0.00      A    N
ATOM   1396  HZ  ACN A 233      32.758  30.021  33.595  1.00  0.00      A    H
ATOM   1397  HZ1 ACN A 233      33.946  30.180  32.225  1.00  0.00      A    H
ATOM   1398  HZ2 ACN A 233      32.465  31.078  32.115  1.00  0.00      A    H
ATOM   1399  CT  ACN A 234      18.051  35.110   1.675  1.00  0.00      A    C
ATOM   1400  CZ  ACN A 234      16.725  35.310   2.295  1.00  0.00      A    C
ATOM   1401  NZ  ACN A 234      15.647  35.472   2.737  1.00  0.00      A    N
ATOM   1402  HZ  ACN A 234      18.817  35.102   2.446  1.00  0.00      A    H
ATOM   1403  HZ1 ACN A 234      18.283  35.946   1.021  1.00  0.00      A    H
ATOM   1404  HZ2 ACN A 234      18.058  34.241   1.021  1.00  0.00      A    H
ATOM   1405  CT  ACN A 235      29.814  30.032  12.628  1.00  0.00      A    C
ATOM   1406  CZ  ACN A 235      29.576  28.626  12.690  1.00  0.00      A    C
ATOM   1407  NZ  ACN A 235      29.474  27.477  12.769  1.00  0.00      A    N
ATOM   1408  HZ  ACN A 235      30.899  30.019  12.553  1.00  0.00      A    H
ATOM   1409  HZ1 ACN A 235      29.387  30.668  13.399  1.00  0.00      A    H
ATOM   1410  HZ2 ACN A 235      29.483  30.362  11.647  1.00  0.00      A    H
ATOM   1411  CT  ACN A 236      24.980  24.243  34.162  1.00  0.00      A    C
ATOM   1412  CZ  ACN A 236      25.653  22.953  34.261  1.00  0.00      A    C
ATOM   1413  NZ  ACN A 236      26.164  21.984  34.434  1.00  0.00      A    N
ATOM   1414  HZ  ACN A 236      24.555  24.508  33.197  1.00  0.00      A    H
ATOM   1415  HZ1 ACN A 236      25.681  24.975  34.555  1.00  0.00      A    H
ATOM   1416  HZ2 ACN A 236      24.185  24.174  34.900  1.00  0.00      A    H
ATOM   1417  CT  ACN A 237      10.563   7.820   3.974  1.00  0.00      A    C
ATOM   1418  CZ  ACN A 237      10.120   6.550   4.535  1.00  0.00      A    C
ATOM   1419  NZ  ACN A 237       9.836   5.540   4.968  1.00  0.00      A    N
ATOM   1420  HZ  ACN A 237       9.925   8.661   4.235  1.00  0.00      A    H
ATOM   1421  HZ1 ACN A 237      10.399   7.660   2.911  1.00  0.00      A    H
ATOM   1422  HZ2 ACN A 237      11.610   7.985   4.213  1.00  0.00      A    H
ATOM   1423  CT  ACN A 238       1.123   4.623  23.962  1.00  0.00      A    C
ATOM   1424  CZ  ACN A 238       0.719   5.352  22.755  1.00  0.00      A    C
ATOM   1425  NZ  ACN A 238       0.442   5.961  21.789  1.00  0.00      A    N
ATOM   1426  HZ  ACN A 238       2.198   4.763  24.040  1.00  0.00      A    H
ATOM   1427  HZ1 ACN A 238       0.816   3.591  23.811  1.00  0.00      A    H
ATOM   1428  HZ2 ACN A 238       0.598   4.962  24.852  1.00  0.00      A    H
ATOM   1429  CT  ACN A 239      19.933  35.059  28.690  1.00  0.00      A    C
ATOM   1430  CZ  ACN A 239      19.002  33.921  28.758  1.00  0.00      A    C
ATOM   1431  NZ  ACN A 239      18.259  33.042  28.783  1.00  0.00      A    N
ATOM   1432  HZ  ACN A 239      20.135  35.346  29.719  1.00  0.00      A    H
ATOM   1433  HZ1 ACN A 239      19.441  35.905  28.218  1.00  0.00      A    H
ATOM   1434  HZ2 ACN A 239      20.798  34.700  28.137  1.00  0.00      A    H
ATOM   1435  CT  ACN A 240      13.595  40.885   7.426  1.00  0.00      A    C
ATOM   1436  CZ  ACN A 240      14.452  42.051   7.428  1.00  0.00      A    C
ATOM   1437  NZ  ACN A 240      15.090  42.993   7.329  1.00  0.00      A    N
ATOM   1438  HZ  ACN A 240      14.028  40.284   6.631  1.00  0.00      A    H
ATOM   1439  HZ1 ACN A 240      12.639  41.235   7.045  1.00  0.00      A    H
ATOM   1440  HZ2 ACN A 240      13.645  40.434   8.413  1.00  0.00      A    H
ATOM   1441  CT  ACN A 241       8.735  31.795  26.774  1.00  0.00      A    C
ATOM   1442  CZ  ACN A 241       8.882  33.184  27.072  1.00  0.00      A    C
ATOM   1443  NZ  ACN A 241       9.057  34.335  27.320  1.00  0.00      A    N
ATOM   1444  HZ  ACN A 241       7.904  31.454  27.386  1.00  0.00      A    H
ATOM   1445  HZ1 ACN A 241       9.688  31.275  26.837  1.00  0.00      A    H
ATOM   1446  HZ2 ACN A 241       8.342  31.894  25.766  1.00  0.00      A    H
ATOM   1447  CT  ACN A 242      25.911   9.831  44.699  1.00  0.00      A    C
ATOM   1448  CZ  ACN A 242      26.320  10.958  45.594  1.00  0.00      A    C
ATOM   1449  NZ  ACN A 242      26.565  11.868  46.249  1.00  0.00      A    N
ATOM   1450  HZ  ACN A 242      26.829   9.477  44.238  1.00  0.00      A    H
ATOM   1451  HZ1 ACN A 242      25.156  10.043  43.946  1.00  0.00      A    H
ATOM   1452  HZ2 ACN A 242      25.475   9.003  45.252  1.00  0.00      A    H
ATOM   1453  CT  ACN A 243      12.407  44.190   5.395  1.00  0.00      A    C
ATOM   1454  CZ  ACN A 243      11.595  45.162   6.191  1.00  0.00      A    C
ATOM   1455  NZ  ACN A 243      11.015  45.897   6.834  1.00  0.00      A    N
ATOM   1456  HZ  ACN A 243      12.623  43.290   5.964  1.00  0.00      A    H
ATOM   1457  HZ1 ACN A 243      13.322  44.746   5.207  1.00  0.00      A    H
ATOM   1458  HZ2 ACN A 243      11.866  43.905   4.496  1.00  0.00      A    H
ATOM   1459  CT  ACN A 244      44.933   1.564  15.929  1.00  0.00      A    C
ATOM   1460  CZ  ACN A 244      43.488   1.142  16.006  1.00  0.00      A    C
ATOM   1461  NZ  ACN A 244      42.341   0.810  16.086  1.00  0.00      A    N
ATOM   1462  HZ  ACN A 244      45.478   1.365  15.009  1.00  0.00      A    H
ATOM   1463  HZ1 ACN A 244      45.385   1.016  16.752  1.00  0.00      A    H
ATOM   1464  HZ2 ACN A 244      44.894   2.645  16.030  1.00  0.00      A    H
ATOM   1465  CT  ACN A 245      14.775  16.887  20.435  1.00  0.00      A    C
ATOM   1466  CZ  ACN A 245      15.051  15.494  20.727  1.00  0.00      A    C
ATOM   1467  NZ  ACN A 245      15.224  14.399  21.054  1.00  0.00      A    N
ATOM   1468  HZ  ACN A 245      15.609  17.390  20.918  1.00  0.00      A    H
ATOM   1469  HZ1 ACN A 245      13.768  17.235  20.650  1.00  0.00      A    H
ATOM   1470  HZ2 ACN A 245      14.812  16.877  19.349  1.00  0.00      A    H
ATOM   1471  CT  ACN A 246      24.164   9.995  25.157  1.00  0.00      A    C
ATOM   1472  CZ  ACN A 246      23.427   9.211  24.219  1.00  0.00      A    C
ATOM   1473  NZ  ACN A 246      22.762   8.617  23.486  1.00  0.00      A    N
ATOM   1474  HZ  ACN A 246      23.988   9.715  26.193  1.00  0.00      A    H
ATOM   1475  HZ1 ACN A 246      23.726  10.989  25.111  1.00  0.00      A    H
ATOM   1476  HZ2 ACN A 246      25.239   9.961  25.001  1.00  0.00      A    H
ATOM   1477  CT  ACN A 247      23.722  17.098  26.380  1.00  0.00      A    C
ATOM   1478  CZ  ACN A 247      22.316  16.749  26.191  1.00  0.00      A    C
ATOM   1479  NZ  ACN A 247      21.179  16.490  26.145  1.00  0.00      A    N
ATOM   1480  HZ  ACN A 247      23.760  17.490  27.393  1.00  0.00      A    H
ATOM   1481  HZ1 ACN A 247      24.078  17.847  25.677  1.00  0.00      A    H
ATOM   1482  HZ2 ACN A 247      24.355  16.215  26.366  1.00  0.00      A    H
ATOM   1483  CT  ACN A 248      40.032   3.758  22.692  1.00  0.00      A    C
ATOM   1484  CZ  ACN A 248      38.785   4.338  22.153  1.00  0.00      A    C
ATOM   1485  NZ  ACN A 248      37.821   4.851  21.770  1.00  0.00      A    N
ATOM   1486  HZ  ACN A 248      40.917   4.284  22.343  1.00  0.00      A    H
ATOM   1487  HZ1 ACN A 248      40.053   2.710  22.404  1.00  0.00      A    H
ATOM   1488  HZ2 ACN A 248      39.862   3.831  23.763  1.00  0.00      A    H
ATOM   1489  CT  ACN A 249       3.378  39.970  37.155  1.00  0.00      A    C
ATOM   1490  CZ  ACN A 249       2.136  40.480  36.656  1.00  0.00      A    C
ATOM   1491  NZ  ACN A 249       1.069  40.839  36.332  1.00  0.00      A    N
ATOM   1492  HZ  ACN A 249       3.418  38.885  37.096  1.00  0.00      A    H
ATOM   1493  HZ1 ACN A 249       3.376  40.173  38.223  1.00  0.00      A    H
ATOM   1494  HZ2 ACN A 249       4.312  40.318  36.720  1.00  0.00      A    H
ATOM   1495  CT  ACN A 250       9.667  32.575  14.745  1.00  0.00      A    C
ATOM   1496  CZ  ACN A 250      11.012  32.374  14.086  1.00  0.00      A    C
ATOM   1497  NZ  ACN A 250      12.059  32.196  13.596  1.00  0.00      A    N
ATOM   1498  HZ  ACN A 250       9.655  32.044  15.694  1.00  0.00      A    H
ATOM   1499  HZ1 ACN A 250       9.058  31.949  14.098  1.00  0.00      A    H
ATOM   1500  HZ2 ACN A 250       9.354  33.607  14.880  1.00  0.00      A    H
ATOM   1501  CT  ACN A 251      33.857  16.554  34.010  1.00  0.00      A    C
ATOM   1502  CZ  ACN A 251      32.380  16.572  34.066  1.00  0.00      A    C
ATOM   1503  NZ  ACN A 251      31.256  16.524  33.988  1.00  0.00      A    N
ATOM   1504  HZ  ACN A 251      34.425  15.643  34.177  1.00  0.00      A    H
ATOM   1505  HZ1 ACN A 251      34.073  17.326  34.744  1.00  0.00      A    H
ATOM   1506  HZ2 ACN A 251      34.044  16.961  33.019  1.00  0.00      A    H
ATOM   1507  CT  ACN A 252       1.532  42.502  30.245  1.00  0.00      A    C
ATOM   1508  CZ  ACN A 252       1.982  43.681  29.474  1.00  0.00      A    C
ATOM   1509  NZ  ACN A 252       2.289  44.595  28.798  1.00  0.00      A    N
ATOM   1510  HZ  ACN A 252       1.146  42.903  31.179  1.00  0.00      A    H
ATOM   1511  HZ1 ACN A 252       2.397  41.883  30.473  1.00  0.00      A    H
ATOM   1512  HZ2 ACN A 252       0.745  42.012  29.678  1.00  0.00      A    H
ATOM   1513  CT  ACN A 253      35.777  21.044  32.944  1.00  0.00      A    C
ATOM   1514  CZ  ACN A 253      36.522  19.915  32.317  1.00  0.00      A    C
ATOM   1515  NZ  ACN A 253      37.110  18.965  31.876  1.00  0.00      A    N
ATOM   1516  HZ  ACN A 253      35.461  20.682  33.919  1.00  0.00      A    H
ATOM   1517  HZ1 ACN A 253      34.922  21.472  32.425  1.00  0.00      A    H
ATOM   1518  HZ2 ACN A 253      36.518  21.825  33.093  1.00  0.00      A    H
ATOM   1519  CT  ACN A 254      40.312   7.295  25.609  1.00  0.00      A    C
ATOM   1520  CZ  ACN A 254      39.568   8.174  24.690  1.00  0.00      A    C
ATOM   1521  NZ  ACN A 254      38.970   8.847  23.970  1.00  0.00      A    N
ATOM   1522  HZ  ACN A 254      39.794   7.277  26.565  1.00  0.00      A    H
ATOM   1523  HZ1 ACN A 254      41.360   7.556  25.732  1.00  0.00      A    H
ATOM   1524  HZ2 ACN A 254      40.161   6.379  25.043  1.00  0.00      A    H
ATOM   1525  CT  ACN A 255      10.942   3.639  14.538  1.00  0.00      A    C
ATOM   1526  CZ  ACN A 255       9.858   4.604  14.318  1.00  0.00      A    C
ATOM   1527  NZ  ACN A 255       8.974   5.337  14.151  1.00  0.00      A    N
ATOM   1528  HZ  ACN A 255      11.739   4.246  14.959  1.00  0.00      A    H
ATOM   1529  HZ1 ACN A 255      11.166   3.278  13.538  1.00  0.00      A    H
ATOM   1530  HZ2 ACN A 255      10.538   2.888  15.213  1.00  0.00      A    H
ATOM   1531  CT  ACN A 256      45.146  11.439  31.121  1.00  0.00      A    C
ATOM   1532  CZ  ACN A 256      44.697  10.057  31.385  1.00  0.00      A    C
ATOM   1533  NZ  ACN A 256      44.326   8.978  31.557  1.00  0.00      A    N
ATOM   1534  HZ  ACN A 256      46.058  11.565  31.699  1.00  0.00      A    H
ATOM   1535  HZ1 ACN A 256      44.313  12.137  31.099  1.00  0.00      A    H
ATOM   1536  HZ2 ACN A 256      45.440  11.385  30.076  1.00  0.00      A    H
ATOM   1537  CT  ACN A 257      14.286  23.987  36.727  1.00  0.00      A    C
ATOM   1538  CZ  ACN A 257      13.106  24.831  36.508  1.00  0.00      A    C
ATOM   1539  NZ  ACN A 257      12.175  25.489  36.339  1.00  0.00      A    N
ATOM   1540  HZ  ACN A 257      14.020  23.226  37.456  1.00  0.00      A    H
ATOM   1541  HZ1 ACN A 257      15.122  24.421  37.271  1.00  0.00      A    H
ATOM   1542  HZ2 ACN A 257      14.565  23.539  35.777  1.00  0.00      A    H
ATOM   1543  CT  ACN A 258      14.050  32.684  34.353  1.00  0.00      A    C
ATOM   1544  CZ  ACN A 258      14.444  32.956  35.741  1.00  0.00      A    C
ATOM   1545  NZ  ACN A 258      14.792  33.199  36.802  1.00  0.00      A    N
ATOM   1546  HZ  ACN A 258      14.843  32.885  33.637  1.00  0.00      A    H
ATOM   1547  HZ1 ACN A 258      13.072  33.090  34.109  1.00  0.00      A    H
ATOM   1548  HZ2 ACN A 258      13.845  31.617  34.319  1.00  0.00      A    H
ATOM   1549  CT  ACN A 259      20.699  11.000  19.368  1.00  0.00      A    C
ATOM   1550  CZ  ACN A 259      21.941  11.691  19.834  1.00  0.00      A    C
ATOM   1551  NZ  ACN A 259      22.869  12.212  20.209  1.00  0.00      A    N
ATOM   1552  HZ  ACN A 259      20.884  10.886  18.303  1.00  0.00      A    H
ATOM   1553  HZ1 ACN A 259      19.851  11.652  19.557  1.00  0.00      A    H
ATOM   1554  HZ2 ACN A 259      20.631   9.975  19.724  1.00  0.00      A    H
ATOM   1555  CT  ACN A 260      45.065  38.261  33.618  1.00  0.00      A    C
ATOM   1556  CZ  ACN A 260      44.824  39.017  32.360  1.00  0.00      A    C
ATOM   1557  NZ  ACN A 260      44.632  39.596  31.370  1.00  0.00      A    N
ATOM   1558  HZ  ACN A 260      46.071  38.506  33.949  1.00  0.00      A    H
ATOM   1559  HZ1 ACN A 260      44.937  37.192  33.468  1.00  0.00      A    H
ATOM   1560  HZ2 ACN A 260      44.334  38.581  34.356  1.00  0.00      A    H
ATOM   1561  CT  ACN A 261      34.955  13.700   3.956  1.00  0.00      A    C
ATOM   1562  CZ  ACN A 261      34.584  14.869   4.792  1.00  0.00      A    C
ATOM   1563  NZ  ACN A 261      34.315  15.852   5.423  1.00  0.00      A    N
ATOM   1564  HZ  ACN A 261      36.034  13.618   3.857  1.00  0.00      A    H
ATOM   1565  HZ1 ACN A 261      34.358  13.562   3.058  1.00  0.00      A    H
ATOM   1566  HZ2 ACN A 261      34.732  12.907   4.664  1.00  0.00      A    H
ATOM   1567  CT  ACN A 262      20.915   4.491  15.121  1.00  0.00      A    C
ATOM   1568  CZ  ACN A 262      20.388   4.114  16.445  1.00  0.00      A    C
ATOM   1569  NZ  ACN A 262      20.009   3.863  17.494  1.00  0.00      A    N
ATOM   1570  HZ  ACN A 262      19.976   4.875  14.729  1.00  0.00      A    H
ATOM   1571  HZ1 ACN A 262      21.348   3.600  14.673  1.00  0.00      A    H
ATOM   1572  HZ2 ACN A 262      21.611   5.326  15.147  1.00  0.00      A    H
ATOM   1573  CT  ACN A 263      35.214  31.700  28.132  1.00  0.00      A    C
ATOM   1574  CZ  ACN A 263      34.363  32.083  29.246  1.00  0.00      A    C
ATOM   1575  NZ  ACN A 263      33.688  32.445  30.137  1.00  0.00      A    N
ATOM   1576  HZ  ACN A 263      36.012  32.435  28.063  1.00  0.00      A    H
ATOM   1577  HZ1 ACN A 263      34.783  31.815  27.141  1.00  0.00      A    H
ATOM   1578  HZ2 ACN A 263      35.656  30.742  28.395  1.00  0.00      A    H
ATOM   1579  CT  ACN A 264      43.948  18.581  36.026  1.00  0.00      A    C
ATOM   1580  CZ  ACN A 264      42.766  17.734  35.735  1.00  0.00      A    C
ATOM   1581  NZ  ACN A 264      41.784  17.210  35.470  1.00  0.00      A    N
ATOM   1582  HZ  ACN A 264      44.685  18.698  35.236  1.00  0.00      A    H
ATOM   1583  HZ1 ACN A 264      44.515  18.356  36.926  1.00  0.00      A    H
ATOM   1584  HZ2 ACN A 264      43.589  19.572  36.292  1.00  0.00      A    H
ATOM   1585  CT  ACN A 265      33.023  16.678   2.514  1.00  0.00      A    C
ATOM   1586  CZ  ACN A 265      32.299  17.920   2.555  1.00  0.00      A    C
ATOM   1587  NZ  ACN A 265      31.708  18.946   2.618  1.00  0.00      A    N
ATOM   1588  HZ  ACN A 265      32.643  16.159   3.390  1.00  0.00      A    H
ATOM   1589  HZ1 ACN A 265      34.052  16.844   2.823  1.00  0.00      A    H
ATOM   1590  HZ2 ACN A 265      32.940  16.133   1.577  1.00  0.00      A    H
ATOM   1591  CT  ACN A 266      43.772  17.524   8.678  1.00  0.00      A    C
ATOM   1592  CZ  ACN A 266      45.184  18.012   8.646  1.00  0.00      A    C
ATOM   1593  NZ  ACN A 266      46.232  18.444   8.667  1.00  0.00      A    N
ATOM   1594  HZ  ACN A 266      43.852  16.484   8.984  1.00  0.00      A    H
ATOM   1595  HZ1 ACN A 266      43.306  17.626   7.701  1.00  0.00      A    H
ATOM   1596  HZ2 ACN A 266      43.388  18.200   9.437  1.00  0.00      A    H
ATOM   1597  CT  ACN A 267      20.790  21.788  15.190  1.00  0.00      A    C
ATOM   1598  CZ  ACN A 267      20.871  22.593  13.989  1.00  0.00      A    C
ATOM   1599  NZ  ACN A 267      20.948  23.185  13.011  1.00  0.00      A    N
ATOM   1600  HZ  ACN A 267      21.564  21.030  15.280  1.00  0.00      A    H
ATOM   1601  HZ1 ACN A 267      19.809  21.336  15.063  1.00  0.00      A    H
ATOM   1602  HZ2 ACN A 267      20.733  22.346  16.121  1.00  0.00      A    H
ATOM   1603  CT  ACN A 268      20.597  32.735  31.562  1.00  0.00      A    C
ATOM   1604  CZ  ACN A 268      20.754  31.268  31.497  1.00  0.00      A    C
ATOM   1605  NZ  ACN A 268      20.860  30.135  31.523  1.00  0.00      A    N
ATOM   1606  HZ  ACN A 268      21.375  33.038  30.866  1.00  0.00      A    H
ATOM   1607  HZ1 ACN A 268      20.863  33.051  32.568  1.00  0.00      A    H
ATOM   1608  HZ2 ACN A 268      19.624  33.005  31.159  1.00  0.00      A    H
ATOM   1609  CT  ACN A 269       5.357  12.135  42.283  1.00  0.00      A    C
ATOM   1610  CZ  ACN A 269       4.442  11.599  41.270  1.00  0.00      A    C
ATOM   1611  NZ  ACN A 269       3.660  11.194  40.577  1.00  0.00      A    N
ATOM   1612  HZ  ACN A 269       5.054  11.835  43.283  1.00  0.00      A    H
ATOM   1613  HZ1 ACN A 269       5.461  13.216  42.318  1.00  0.00      A    H
ATOM   1614  HZ2 ACN A 269       6.364  11.747  42.154  1.00  0.00      A    H
ATOM   1615  CT  ACN A 270      44.055  17.733  26.300  1.00  0.00      A    C
ATOM   1616  CZ  ACN A 270      44.412  16.323  26.072  1.00  0.00      A    C
ATOM   1617  NZ  ACN A 270      44.691  15.215  25.951  1.00  0.00      A    N
ATOM   1618  HZ  ACN A 270      44.378  18.430  25.530  1.00  0.00      A    H
ATOM   1619  HZ1 ACN A 270      44.600  18.132  27.152  1.00  0.00      A    H
ATOM   1620  HZ2 ACN A 270      42.988  17.844  26.476  1.00  0.00      A    H
ATOM   1621  CT  ACN A 271       8.925  23.151   9.919  1.00  0.00      A    C
ATOM   1622  CZ  ACN A 271       7.708  23.816  10.460  1.00  0.00      A    C
ATOM   1623  NZ  ACN A 271       6.761  24.326  10.932  1.00  0.00      A    N
ATOM   1624  HZ  ACN A 271       8.748  22.089   9.773  1.00  0.00      A    H
ATOM   1625  HZ1 ACN A 271       9.741  23.416  10.586  1.00  0.00      A    H
ATOM   1626  HZ2 ACN A 271       9.138  23.531   8.923  1.00  0.00      A    H
ATOM   1627  CT  ACN A 272       8.413  15.923  38.608  1.00  0.00      A    C
ATOM   1628  CZ  ACN A 272       7.359  16.336  37.623  1.00  0.00      A    C
ATOM   1629  NZ  ACN A 272       6.564  16.681  36.857  1.00  0.00      A    N
ATOM   1630  HZ  ACN A 272       8.912  16.854  38.864  1.00  0.00      A    H
ATOM   1631  HZ1 ACN A 272       9.130  15.294  38.087  1.00  0.00      A    H
ATOM   1632  HZ2 ACN A 272       8.004  15.497  39.521  1.00  0.00      A    H
ATOM   1633  CT  ACN A 273      26.518  28.255  17.878  1.00  0.00      A    C
ATOM   1634  CZ  ACN A 273      25.538  29.415  17.913  1.00  0.00      A    C
ATOM   1635  NZ  ACN A 273      24.790  30.331  17.979  1.00  0.00      A    N
ATOM   1636  HZ  ACN A 273      26.985  28.347  18.856  1.00  0.00      A    H
ATOM   1637  HZ1 ACN A 273      27.296  28.402  17.134  1.00  0.00      A    H
ATOM   1638  HZ2 ACN A 273      26.029  27.287  17.804  1.00  0.00      A    H
ATOM   1639  CT  ACN A 274      35.361  43.239  23.871  1.00  0.00      A    C
ATOM   1640  CZ  ACN A 274      36.431  42.590  23.182  1.00  0.00      A    C
ATOM   1641  NZ  ACN A 274      37.250  41.961  22.647  1.00  0.00      A    N
ATOM   1642  HZ  ACN A 274      34.490  42.603  24.015  1.00  0.00      A    H
ATOM   1643  HZ1 ACN A 274      35.038  44.128  23.337  1.00  0.00      A    H
ATOM   1644  HZ2 ACN A 274      35.825  43.400  24.841  1.00  0.00      A    H
ATOM   1645  CT  ACN A 275      22.571   1.586  37.684  1.00  0.00      A    C
ATOM   1646  CZ  ACN A 275      21.648   1.542  38.799  1.00  0.00      A    C
ATOM   1647  NZ  ACN A 275      20.936   1.487  39.709  1.00  0.00      A    N
ATOM   1648  HZ  ACN A 275      23.345   2.112  38.237  1.00  0.00      A    H
ATOM   1649  HZ1 ACN A 275      22.226   2.026  36.752  1.00  0.00      A    H
ATOM   1650  HZ2 ACN A 275      22.801   0.550  37.445  1.00  0.00      A    H
ATOM   1651  CT  ACN A 276       3.678   7.820  24.614  1.00  0.00      A    C
ATOM   1652  CZ  ACN A 276       4.386   6.640  24.164  1.00  0.00      A    C
ATOM   1653  NZ  ACN A 276       4.964   5.675  23.813  1.00  0.00      A    N
ATOM   1654  HZ  ACN A 276       2.677   7.923  24.202  1.00  0.00      A    H
ATOM   1655  HZ1 ACN A 276       4.429   8.548  24.316  1.00  0.00      A    H
ATOM   1656  HZ2 ACN A 276       3.674   7.949  25.694  1.00  0.00      A    H
ATOM   1657  CT  ACN A 277      14.795  37.082  38.254  1.00  0.00      A    C
ATOM   1658  CZ  ACN A 277      14.541  36.424  39.509  1.00  0.00      A    C
ATOM   1659  NZ  ACN A 277      14.369  35.902  40.557  1.00  0.00      A    N
ATOM   1660  HZ  ACN A 277      15.130  36.344  37.531  1.00  0.00      A    H
ATOM   1661  HZ1 ACN A 277      15.600  37.796  38.410  1.00  0.00      A    H
ATOM   1662  HZ2 ACN A 277      13.908  37.670  38.033  1.00  0.00      A    H
ATOM   1663  CT  ACN A 278      11.976  32.824   7.407  1.00  0.00      A    C
ATOM   1664  CZ  ACN A 278      12.292  32.203   8.667  1.00  0.00      A    C
ATOM   1665  NZ  ACN A 278      12.562  31.798   9.715  1.00  0.00      A    N
ATOM   1666  HZ  ACN A 278      11.749  32.009   6.725  1.00  0.00      A    H
ATOM   1667  HZ1 ACN A 278      12.767  33.502   7.098  1.00  0.00      A    H
ATOM   1668  HZ2 ACN A 278      11.079  33.402   7.617  1.00  0.00      A    H
ATOM   1669  CT  ACN A 279      21.878   8.594  30.349  1.00  0.00      A    C
ATOM   1670  CZ  ACN A 279      20.539   8.262  30.303  1.00  0.00      A    C
ATOM   1671  NZ  ACN A 279      19.435   7.944  30.312  1.00  0.00      A    N
ATOM   1672  HZ  ACN A 279      22.108   9.037  31.315  1.00  0.00      A    H
ATOM   1673  HZ1 ACN A 279      22.070   9.471  29.737  1.00  0.00      A    H
ATOM   1674  HZ2 ACN A 279      22.548   7.745  30.240  1.00  0.00      A    H
ATOM   1675  CT  ACN A 280      37.846   4.375  12.322  1.00  0.00      A    C
ATOM   1676  CZ  ACN A 280      38.045   5.655  13.025  1.00  0.00      A    C
ATOM   1677  NZ  ACN A 280      38.201   6.658  13.519  1.00  0.00      A    N
ATOM   1678  HZ  ACN A 280      38.313   3.523  12.811  1.00  0.00      A    H
ATOM   1679  HZ1 ACN A 280      38.240   4.506  11.317  1.00  0.00      A    H
ATOM   1680  HZ2 ACN A 280      36.770   4.221  12.353  1.00  0.00      A    H
ATOM   1681  CT  ACN A 281      28.151   3.828  44.614  1.00  0.00      A    C
ATOM   1682  CZ  ACN A 281      27.200   4.185  45.645  1.00  0.00      A    C
ATOM   1683  NZ  ACN A 281      26.413   4.518  46.444  1.00  0.00      A    N
ATOM   1684  HZ  ACN A 281      28.608   4.713  44.180  1.00  0.00      A    H
ATOM   1685  HZ1 ACN A 281      27.671   3.289  43.800  1.00  0.00      A    H
ATOM   1686  HZ2 ACN A 281      28.910   3.136  44.970  1.00  0.00      A    H
ATOM   1687  CT  ACN A 282      13.014   7.136  11.975  1.00  0.00      A    C
ATOM   1688  CZ  ACN A 282      11.606   7.562  11.924  1.00  0.00      A    C
ATOM   1689  NZ  ACN A 282      10.490   7.931  11.850  1.00  0.00      A    N
ATOM   1690  HZ  ACN A 282      13.290   6.086  11.932  1.00  0.00      A    H
ATOM   1691  HZ1 ACN A 282      13.398   7.641  12.858  1.00  0.00      A    H
ATOM   1692  HZ2 ACN A 282      13.487   7.592  11.110  1.00  0.00      A    H
ATOM   1693  CT  ACN A 283      33.457  41.886  17.682  1.00  0.00      A    C
ATOM   1694  CZ  ACN A 283      32.340  42.316  18.590  1.00  0.00      A    C
ATOM   1695  NZ  ACN A 283      31.470  42.661  19.313  1.00  0.00      A    N
ATOM   1696  HZ  ACN A 283      33.009  41.368  16.838  1.00  0.00      A    H
ATOM   1697  HZ1 ACN A 283      34.193  41.277  18.201  1.00  0.00      A    H
ATOM   1698  HZ2 ACN A 283      33.902  42.753  17.201  1.00  0.00      A    H
ATOM   1699  CT  ACN A 284      43.577   8.347   0.878  1.00  0.00      A    C
ATOM   1700  CZ  ACN A 284      42.290   8.738   0.297  1.00  0.00      A    C
ATOM   1701  NZ  ACN A 284      41.250   9.105  -0.133  1.00  0.00      A    N
ATOM   1702  HZ  ACN A 284      43.394   7.479   1.506  1.00  0.00      A    H
ATOM   1703  HZ1 ACN A 284      44.057   9.114   1.481  1.00  0.00      A    H
ATOM   1704  HZ2 ACN A 284      44.184   7.959   0.064  1.00  0.00      A    H
ATOM   1705  CT  ACN A 285      25.155   3.029  27.107  1.00  0.00      A    C
ATOM   1706  CZ  ACN A 285      25.432   3.862  28.304  1.00  0.00      A    C
ATOM   1707  NZ  ACN A 285      25.819   4.500  29.236  1.00  0.00      A    N
ATOM   1708  HZ  ACN A 285      25.816   2.168  27.046  1.00  0.00      A    H
ATOM   1709  HZ1 ACN A 285      25.040   3.678  26.242  1.00  0.00      A    H
ATOM   1710  HZ2 ACN A 285      24.181   2.556  27.197  1.00  0.00      A    H
ATOM   1711  CT  ACN A 286       4.596  13.193  34.644  1.00  0.00      A    C
ATOM   1712  CZ  ACN A 286       4.014  13.114  36.023  1.00  0.00      A    C
ATOM   1713  NZ  ACN A 286       3.512  13.087  37.064  1.00  0.00      A    N
ATOM   1714  HZ  ACN A 286       3.936  12.906  33.828  1.00  0.00      A    H
ATOM   1715  HZ1 ACN A 286       5.392  12.460  34.543  1.00  0.00      A    H
ATOM   1716  HZ2 ACN A 286       4.919  14.209  34.434  1.00  0.00      A    H
ATOM   1717  CT  ACN A 287      45.860   6.326  13.500  1.00  0.00      A    C
ATOM   1718  CZ  ACN A 287      44.485   6.505  12.989  1.00  0.00      A    C
ATOM   1719  NZ  ACN A 287      43.417   6.565  12.560  1.00  0.00      A    N
ATOM   1720  HZ  ACN A 287      46.535   6.064  12.689  1.00  0.00      A    H
ATOM   1721  HZ1 ACN A 287      45.764   5.413  14.082  1.00  0.00      A    H
ATOM   1722  HZ2 ACN A 287      46.152   7.239  14.012  1.00  0.00      A    H
ATOM   1723  CT  ACN A 288      14.619  32.510  14.323  1.00  0.00      A    C
ATOM   1724  CZ  ACN A 288      14.397  32.522  15.718  1.00  0.00      A    C
ATOM   1725  NZ  ACN A 288      14.205  32.551  16.828  1.00  0.00      A    N
ATOM   1726  HZ  ACN A 288      14.185  33.441  13.965  1.00  0.00      A    H
ATOM   1727  HZ1 ACN A 288      14.268  31.633  13.786  1.00  0.00      A    H
ATOM   1728  HZ2 ACN A 288      15.692  32.523  14.149  1.00  0.00      A    H
ATOM   1729  CT  ACN A 289      12.215   7.903   8.476  1.00  0.00      A    C
ATOM   1730  CZ  ACN A 289      10.799   7.558   8.318  1.00  0.00      A    C
ATOM   1731  NZ  ACN A 289       9.666   7.262   8.148  1.00  0.00      A    N
ATOM   1732  HZ  ACN A 289      12.338   8.832   9.026  1.00  0.00      A    H
ATOM   1733  HZ1 ACN A 289      12.711   8.079   7.525  1.00  0.00      A    H
ATOM   1734  HZ2 ACN A 289      12.797   7.113   8.945  1.00  0.00      A    H
ATOM   1735  CT  ACN A 290      30.009  36.199  32.096  1.00  0.00      A    C
ATOM   1736  CZ  ACN A 290      30.498  37.351  31.320  1.00  0.00      A    C
ATOM   1737  NZ  ACN A 290      30.912  38.252  30.721  1.00  0.00      A    N
ATOM   1738  HZ  ACN A 290      29.723  36.460  33.111  1.00  0.00      A    H
ATOM   1739  HZ1 ACN A 290      30.709  35.383  31.937  1.00  0.00      A    H
ATOM   1740  HZ2 ACN A 290      29.146  35.912  31.501  1.00  0.00      A    H
ATOM   1741  CT  ACN A 291       4.065  20.170  27.895  1.00  0.00      A    C
ATOM   1742  CZ  ACN A 291       4.388  21.013  26.761  1.00  0.00      A    C
ATOM   1743  NZ  ACN A 291       4.606  21.722  25.821  1.00  0.00      A    N
ATOM   1744  HZ  ACN A 291       3.793  20.670  28.822  1.00  0.00      A    H
ATOM   1745  HZ1 ACN A 291       4.803  19.420  28.166  1.00  0.00      A    H
ATOM   1746  HZ2 ACN A 291       3.163  19.630  27.620  1.00  0.00      A    H
ATOM   1747  CT  ACN A 292      19.188  17.120  36.783  1.00  0.00      A    C
ATOM   1748  CZ  ACN A 292      18.338  16.286  37.715  1.00  0.00      A    C
ATOM   1749  NZ  ACN A 292      17.726  15.617  38.445  1.00  0.00      A    N
ATOM   1750  HZ  ACN A 292      19.930  17.572  37.437  1.00  0.00      A    H
ATOM   1751  HZ1 ACN A 292      18.524  17.781  36.231  1.00  0.00      A    H
ATOM   1752  HZ2 ACN A 292      19.578  16.394  36.075  1.00  0.00      A    H
ATOM   1753  CT  ACN A 293      32.208  23.634  32.339  1.00  0.00      A    C
ATOM   1754  CZ  ACN A 293      31.819  24.131  31.025  1.00  0.00      A    C
ATOM   1755  NZ  ACN A 293      31.511  24.612  30.001  1.00  0.00      A    N
ATOM   1756  HZ  ACN A 293      33.125  23.051  32.314  1.00  0.00      A    H
ATOM   1757  HZ1 ACN A 293      31.405  23.077  32.816  1.00  0.00      A    H
ATOM   1758  HZ2 ACN A 293      32.451  24.464  32.998  1.00  0.00      A    H
ATOM   1759  CT  ACN A 294      34.833  35.310  31.060  1.00  0.00      A    C
ATOM   1760  CZ  ACN A 294      35.700  35.376  29.880  1.00  0.00      A    C
ATOM   1761  NZ  ACN A 294      36.374  35.363  28.952  1.00  0.00      A    N
ATOM   1762  HZ  ACN A 294      34.669  36.365  31.263  1.00  0.00      A    H
ATOM   1763  HZ1 ACN A 294      35.237  34.733  31.888  1.00  0.00      A    H
ATOM   1764  HZ2 ACN A 294      33.907  34.894  30.671  1.00  0.00      A    H
ATOM   1765  CT  ACN A 295      40.886  28.537  33.088  1.00  0.00      A    C
ATOM   1766  CZ  ACN A 295      39.786  27.562  33.026  1.00  0.00      A    C
ATOM   1767  NZ  ACN A 295      38.921  26.758  32.924  1.00  0.00      A    N
ATOM   1768  HZ  ACN A 295      41.413  28.588  32.138  1.00  0.00      A    H
ATOM   1769  HZ1 ACN A 295      41.616  28.322  33.864  1.00  0.00      A    H
ATOM   1770  HZ2 ACN A 295      40.503  29.537  33.275  1.00  0.00      A    H
ATOM   1771  CT  ACN A 296       3.362  35.702  22.269  1.00  0.00      A    C
ATOM   1772  CZ  ACN A 296       2.598  34.418  22.282  1.00  0.00      A    C
ATOM   1773  NZ  ACN A 296       2.048  33.397  22.289  1.00  0.00      A    N
ATOM   1774  HZ  ACN A 296       3.081  36.182  21.335  1.00  0.00      A    H
ATOM   1775  HZ1 ACN A 296       4.373  35.303  22.287  1.00  0.00      A    H
ATOM   1776  HZ2 ACN A 296       3.307  36.347  23.143  1.00  0.00      A    H
ATOM   1777  CT  ACN A 297      25.323  43.699  14.503  1.00  0.00      A    C
ATOM   1778  CZ  ACN A 297      25.104  43.707  13.076  1.00  0.00      A    C
ATOM   1779  NZ  ACN A 297      24.914  43.731  11.909  1.00  0.00      A    N
ATOM   1780  HZ  ACN A 297      26.025  44.514  14.655  1.00  0.00      A    H
ATOM   1781  HZ1 ACN A 297      25.641  42.671  14.655  1.00  0.00      A    H
ATOM   1782  HZ2 ACN A 297      24.463  43.859  15.149  1.00  0.00      A    H
ATOM   1783  CT  ACN A 298      29.926  21.635  42.319  1.00  0.00      A    C
ATOM   1784  CZ  ACN A 298      29.993  22.320  40.989  1.00  0.00      A    C
ATOM   1785  NZ  ACN A 298      30.044  22.913  39.944  1.00  0.00      A    N
ATOM   1786  HZ  ACN A 298      29.917  20.588  42.025  1.00  0.00      A    H
ATOM   1787  HZ1 ACN A 298      28.943  21.911  42.693  1.00  0.00      A    H
ATOM   1788  HZ2 ACN A 298      30.753  21.945  42.952  1.00  0.00      A    H
ATOM   1789  CT  ACN A 299      37.270   7.973  30.820  1.00  0.00      A    C
ATOM   1790  CZ  ACN A 299      37.687   7.062  31.896  1.00  0.00      A    C
ATOM   1791  NZ  ACN A 299      38.094   6.393  32.755  1.00  0.00      A    N
ATOM   1792  HZ  ACN A 299      38.000   7.947  30.014  1.00  0.00      A    H
ATOM   1793  HZ1 ACN A 299      37.193   8.974  31.237  1.00  0.00      A    H
ATOM   1794  HZ2 ACN A 299      36.308   7.621  30.456  1.00  0.00      A    H
ATOM   1795  CT  ACN A 300      18.001  17.849  25.623  1.00  0.00      A    C
ATOM   1796  CZ  ACN A 300      16.921  17.389  24.691  1.00  0.00      A    C
ATOM   1797  NZ  ACN A 300      16.106  17.055  23.922  1.00  0.00      A    N
ATOM   1798  HZ  ACN A 300      18.723  18.209  24.894  1.00  0.00      A    H
ATOM   1799  HZ1 ACN A 300      18.502  17.011  26.100  1.00  0.00      A    H
ATOM   1800  HZ2 ACN A 300      17.763  18.592  26.381  1.00  0.00      A    H
ATOM   1801  CT  ACN A 301      16.318  10.686  11.354  1.00  0.00      A    C
ATOM   1802  CZ  ACN A 301      15.153  10.690  10.502  1.00  0.00      A    C
ATOM   1803  NZ  ACN A 301      14.230  10.736   9.865  1.00  0.00      A    N
ATOM   1804  HZ  ACN A 301      15.993  10.166  12.252  1.00  0.00      A    H
ATOM   1805  HZ1 ACN A 301      16.621  11.725  11.447  1.00  0.00      A    H
ATOM   1806  HZ2 ACN A 301      17.043  10.105  10.789  1.00  0.00      A    H
ATOM   1807  CT  ACN A 302       1.931  28.988   7.178  1.00  0.00      A    C
ATOM   1808  CZ  ACN A 302       2.231  28.236   5.943  1.00  0.00      A    C
ATOM   1809  NZ  ACN A 302       2.498  27.654   4.972  1.00  0.00      A    N
ATOM   1810  HZ  ACN A 302       1.200  28.413   7.742  1.00  0.00      A    H
ATOM   1811  HZ1 ACN A 302       1.577  29.984   6.924  1.00  0.00      A    H
ATOM   1812  HZ2 ACN A 302       2.840  29.133   7.755  1.00  0.00      A    H
ATOM   1813  CT  ACN A 303      18.053  16.317  11.439  1.00  0.00      A    C
ATOM   1814  CZ  ACN A 303      19.132  16.005  12.381  1.00  0.00      A    C
ATOM   1815  NZ  ACN A 303      20.029  15.765  13.096  1.00  0.00      A    N
ATOM   1816  HZ  ACN A 303      18.486  16.212  10.448  1.00  0.00      A    H
ATOM   1817  HZ1 ACN A 303      17.723  17.339  11.609  1.00  0.00      A    H
ATOM   1818  HZ2 ACN A 303      17.182  15.678  11.564  1.00  0.00      A    H
ATOM   1819  CT  ACN A 304      24.996  17.789  34.193  1.00  0.00      A    C
ATOM   1820  CZ  ACN A 304      23.967  18.304  33.285  1.00  0.00      A    C
ATOM   1821  NZ  ACN A 304      23.132  18.668  32.590  1.00  0.00      A    N
ATOM   1822  HZ  ACN A 304      24.654  17.742  35.224  1.00  0.00      A    H
ATOM   1823  HZ1 ACN A 304      25.887  18.411  34.229  1.00  0.00      A    H
ATOM   1824  HZ2 ACN A 304      25.295  16.819  33.805  1.00  0.00      A    H
ATOM   1825  CT  ACN A 305      12.677  28.682  24.283  1.00  0.00      A    C
ATOM   1826  CZ  ACN A 305      12.228  28.888  25.686  1.00  0.00      A    C
ATOM   1827  NZ  ACN A 305      11.821  29.100  26.758  1.00  0.00      A    N
ATOM   1828  HZ  ACN A 305      13.727  28.400  24.311  1.00  0.00      A    H
ATOM   1829  HZ1 ACN A 305      12.767  29.615  23.733  1.00  0.00      A    H
ATOM   1830  HZ2 ACN A 305      12.010  28.009  23.751  1.00  0.00      A    H
ATOM   1831  CT  ACN A 306      45.813  21.277   0.125  1.00  0.00      A    C
ATOM   1832  CZ  ACN A 306      44.518  20.627   0.702  1.00  0.00      A    C
ATOM   1833  NZ  ACN A 306      43.587  20.093   1.118  1.00  0.00      A    N
ATOM   1834  HZ  ACN A 306      45.605  22.325  -0.074  1.00  0.00      A    H
ATOM   1835  HZ1 ACN A 306      46.018  20.580  -0.684  1.00  0.00      A    H
ATOM   1836  HZ2 ACN A 306      46.568  21.228   0.906  1.00  0.00      A    H
ATOM   1837  CT  ACN A 307      31.557   0.851  20.280  1.00  0.00      A    C
ATOM   1838  CZ  ACN A 307      30.552   0.093  21.062  1.00  0.00      A    C
ATOM   1839  NZ  ACN A 307      29.779  -0.499  21.632  1.00  0.00      A    N
ATOM   1840  HZ  ACN A 307      32.336   1.265  20.916  1.00  0.00      A    H
ATOM   1841  HZ1 ACN A 307      31.020   1.605  19.711  1.00  0.00      A    H
ATOM   1842  HZ2 ACN A 307      32.070   0.214  19.564  1.00  0.00      A    H
ATOM   1843  CT  ACN A 308      13.640  21.894  43.829  1.00  0.00      A    C
ATOM   1844  CZ  ACN A 308      13.338  22.970  42.840  1.00  0.00      A    C
ATOM   1845  NZ  ACN A 308      13.022  23.702  42.026  1.00  0.00      A    N
ATOM   1846  HZ  ACN A 308      12.817  21.191  43.731  1.00  0.00      A    H
ATOM   1847  HZ1 ACN A 308      13.661  22.340  44.820  1.00  0.00      A    H
ATOM   1848  HZ2 ACN A 308      14.577  21.365  43.675  1.00  0.00      A    H
ATOM   1849  CT  ACN A 309       4.904  22.863  34.834  1.00  0.00      A    C
ATOM   1850  CZ  ACN A 309       4.050  21.665  34.849  1.00  0.00      A    C
ATOM   1851  NZ  ACN A 309       3.451  20.646  34.925  1.00  0.00      A    N
ATOM   1852  HZ  ACN A 309       4.629  23.450  33.961  1.00  0.00      A    H
ATOM   1853  HZ1 ACN A 309       5.881  22.407  34.693  1.00  0.00      A    H
ATOM   1854  HZ2 ACN A 309       4.908  23.327  35.817  1.00  0.00      A    H
ATOM   1855  CT  ACN A 310      32.683  39.820  27.987  1.00  0.00      A    C
ATOM   1856  CZ  ACN A 310      31.663  40.829  27.666  1.00  0.00      A    C
ATOM   1857  NZ  ACN A 310      30.833  41.609  27.487  1.00  0.00      A    N
ATOM   1858  HZ  ACN A 310      32.279  39.147  28.739  1.00  0.00      A    H
ATOM   1859  HZ1 ACN A 310      33.612  40.128  28.460  1.00  0.00      A    H
ATOM   1860  HZ2 ACN A 310      32.906  39.260  27.083  1.00  0.00      A    H
ATOM   1861  CT  ACN A 311       2.292  26.165  33.994  1.00  0.00      A    C
ATOM   1862  CZ  ACN A 311       1.299  26.576  33.023  1.00  0.00      A    C
ATOM   1863  NZ  ACN A 311       0.597  26.965  32.225  1.00  0.00      A    N
ATOM   1864  HZ  ACN A 311       1.798  25.668  34.826  1.00  0.00      A    H
ATOM   1865  HZ1 ACN A 311       2.753  27.113  34.258  1.00  0.00      A    H
ATOM   1866  HZ2 ACN A 311       2.975  25.401  33.631  1.00  0.00      A    H
ATOM   1867  CT  ACN A 312       0.487  39.895   3.636  1.00  0.00      A    C
ATOM   1868  CZ  ACN A 312       0.556  39.945   2.183  1.00  0.00      A    C
ATOM   1869  NZ  ACN A 312       0.628  40.026   1.013  1.00  0.00      A    N
ATOM   1870  HZ  ACN A 312       0.181  38.893   3.927  1.00  0.00      A    H
ATOM   1871  HZ1 ACN A 312      -0.205  40.599   4.091  1.00  0.00      A    H
ATOM   1872  HZ2 ACN A 312       1.473  40.045   4.067  1.00  0.00      A    H
ATOM   1873  CT  ACN A 313       6.942  42.374   4.270  1.00  0.00      A    C
ATOM   1874  CZ  ACN A 313       5.925  43.235   3.623  1.00  0.00      A    C
ATOM   1875  NZ  ACN A 313       5.178  43.898   3.130  1.00  0.00      A    N
ATOM   1876  HZ  ACN A 313       6.866  41.460   3.686  1.00  0.00      A    H
ATOM   1877  HZ1 ACN A 313       6.741  42.324   5.337  1.00  0.00      A    H
ATOM   1878  HZ2 ACN A 313       7.935  42.757   4.049  1.00  0.00      A    H
ATOM   1879  CT  ACN A 314      24.693  18.980  40.150  1.00  0.00      A    C
ATOM   1880  CZ  ACN A 314      24.598  17.840  41.001  1.00  0.00      A    C
ATOM   1881  NZ  ACN A 314      24.556  16.932  41.670  1.00  0.00      A    N
ATOM   1882  HZ  ACN A 314      23.935  19.713  40.412  1.00  0.00      A    H
ATOM   1883  HZ1 ACN A 314      24.474  18.499  39.200  1.00  0.00      A    H
ATOM   1884  HZ2 ACN A 314      25.686  19.422  40.165  1.00  0.00      A    H
ATOM   1885  CT  ACN A 315       9.596   2.082  43.327  1.00  0.00      A    C
ATOM   1886  CZ  ACN A 315       8.465   1.683  42.505  1.00  0.00      A    C
ATOM   1887  NZ  ACN A 315       7.525   1.378  41.882  1.00  0.00      A    N
ATOM   1888  HZ  ACN A 315       9.922   1.368  44.079  1.00  0.00      A    H
ATOM   1889  HZ1 ACN A 315       9.212   2.960  43.840  1.00  0.00      A    H
ATOM   1890  HZ2 ACN A 315      10.383   2.483  42.693  1.00  0.00      A    H
ATOM   1891  CT  ACN A 316      11.280  18.298  36.609  1.00  0.00      A    C
ATOM   1892  CZ  ACN A 316      11.362  17.523  37.845  1.00  0.00      A    C
ATOM   1893  NZ  ACN A 316      11.343  16.905  38.834  1.00  0.00      A    N
ATOM   1894  HZ  ACN A 316      12.261  18.490  36.184  1.00  0.00      A    H
ATOM   1895  HZ1 ACN A 316      10.824  19.282  36.680  1.00  0.00      A    H
ATOM   1896  HZ2 ACN A 316      10.702  17.625  35.981  1.00  0.00      A    H
ATOM   1897  CT  ACN A 317      25.760  33.229  20.374  1.00  0.00      A    C
ATOM   1898  CZ  ACN A 317      26.929  32.493  20.065  1.00  0.00      A    C
ATOM   1899  NZ  ACN A 317      27.852  31.856  19.773  1.00  0.00      A    N
ATOM   1900  HZ  ACN A 317      24.899  32.977  19.761  1.00  0.00      A    H
ATOM   1901  HZ1 ACN A 317      25.986  34.283  20.234  1.00  0.00      A    H
ATOM   1902  HZ2 ACN A 317      25.452  33.048  21.401  1.00  0.00      A    H
ATOM   1903  CT  ACN A 318      29.354  43.337  16.303  1.00  0.00      A    C
ATOM   1904  CZ  ACN A 318      29.005  42.585  15.077  1.00  0.00      A    C
ATOM   1905  NZ  ACN A 318      28.686  41.997  14.146  1.00  0.00      A    N
ATOM   1906  HZ  ACN A 318      29.730  44.308  15.993  1.00  0.00      A    H
ATOM   1907  HZ1 ACN A 318      30.034  42.858  17.003  1.00  0.00      A    H
ATOM   1908  HZ2 ACN A 318      28.402  43.431  16.819  1.00  0.00      A    H
ATOM   1909  CT  ACN A 319      10.911  39.740  12.804  1.00  0.00      A    C
ATOM   1910  CZ  ACN A 319      10.303  40.463  11.733  1.00  0.00      A    C
ATOM   1911  NZ  ACN A 319       9.785  41.081  10.889  1.00  0.00      A    N
ATOM   1912  HZ  ACN A 319      10.263  38.897  13.031  1.00  0.00      A    H
ATOM   1913  HZ1 ACN A 319      11.089  40.285  13.727  1.00  0.00      A    H
ATOM   1914  HZ2 ACN A 319      11.837  39.309  12.430  1.00  0.00      A    H
ATOM   1915  CT  ACN A 320      22.372  34.320  10.315  1.00  0.00      A    C
ATOM   1916  CZ  ACN A 320      23.072  33.163  10.951  1.00  0.00      A    C
ATOM   1917  NZ  ACN A 320      23.660  32.315  11.441  1.00  0.00      A    N
ATOM   1918  HZ  ACN A 320      21.322  34.048  10.238  1.00  0.00      A    H
ATOM   1919  HZ1 ACN A 320      22.836  34.351   9.333  1.00  0.00      A    H
ATOM   1920  HZ2 ACN A 320      22.556  35.233  10.876  1.00  0.00      A    H
ATOM   1921  CT  ACN A 321      44.317  26.269  12.541  1.00  0.00      A    C
ATOM   1922  CZ  ACN A 321      43.809  27.412  13.302  1.00  0.00      A    C
ATOM   1923  NZ  ACN A 321      43.376  28.337  13.895  1.00  0.00      A    N
ATOM   1924  HZ  ACN A 321      43.525  25.918  11.885  1.00  0.00      A    H
ATOM   1925  HZ1 ACN A 321      44.685  25.487  13.200  1.00  0.00      A    H
ATOM   1926  HZ2 ACN A 321      45.130  26.641  11.924  1.00  0.00      A    H
ATOM   1927  CT  ACN A 322      16.495  23.472  42.158  1.00  0.00      A    C
ATOM   1928  CZ  ACN A 322      16.513  23.525  40.684  1.00  0.00      A    C
ATOM   1929  NZ  ACN A 322      16.594  23.566  39.552  1.00  0.00      A    N
ATOM   1930  HZ  ACN A 322      15.459  23.561  42.472  1.00  0.00      A    H
ATOM   1931  HZ1 ACN A 322      17.022  24.348  42.529  1.00  0.00      A    H
ATOM   1932  HZ2 ACN A 322      16.778  22.544  42.649  1.00  0.00      A    H
ATOM   1933  CT  ACN A 323      41.249  14.288  16.907  1.00  0.00      A    C
ATOM   1934  CZ  ACN A 323      40.476  15.419  16.473  1.00  0.00      A    C
ATOM   1935  NZ  ACN A 323      39.863  16.364  16.172  1.00  0.00      A    N
ATOM   1936  HZ  ACN A 323      41.429  14.266  17.978  1.00  0.00      A    H
ATOM   1937  HZ1 ACN A 323      42.236  14.363  16.458  1.00  0.00      A    H
ATOM   1938  HZ2 ACN A 323      40.813  13.372  16.516  1.00  0.00      A    H
ATOM   1939  CT  ACN A 324      37.232  15.699  25.832  1.00  0.00      A    C
ATOM   1940  CZ  ACN A 324      36.613  16.727  26.660  1.00  0.00      A    C
ATOM   1941  NZ  ACN A 324      36.171  17.510  27.393  1.00  0.00      A    N
ATOM   1942  HZ  ACN A 324      36.837  14.712  26.057  1.00  0.00      A    H
ATOM   1943  HZ1 ACN A 324      38.318  15.698  25.863  1.00  0.00      A    H
ATOM   1944  HZ2 ACN A 324      36.991  15.952  24.802  1.00  0.00      A    H
ATOM   1945  CT  ACN A 325      41.266  26.362   8.248  1.00  0.00      A    C
ATOM   1946  CZ  ACN A 325      41.722  25.224   9.142  1.00  0.00      A    C
ATOM   1947  NZ  ACN A 325      42.146  24.403   9.830  1.00  0.00      A    N
ATOM   1948  HZ  ACN A 325      41.257  26.035   7.211  1.00  0.00      A    H
ATOM   1949  HZ1 ACN A 325      41.968  27.161   8.473  1.00  0.00      A    H
ATOM   1950  HZ2 ACN A 325      40.239  26.635   8.478  1.00  0.00      A    H
ATOM   1951  CT  ACN A 326      31.482  27.453  43.737  1.00  0.00      A    C
ATOM   1952  CZ  ACN A 326      31.327  26.082  43.194  1.00  0.00      A    C
ATOM   1953  NZ  ACN A 326      31.282  25.063  42.678  1.00  0.00      A    N
ATOM   1954  HZ  ACN A 326      30.516  27.922  43.563  1.00  0.00      A    H
ATOM   1955  HZ1 ACN A 326      32.170  27.944  43.053  1.00  0.00      A    H
ATOM   1956  HZ2 ACN A 326      31.849  27.436  44.760  1.00  0.00      A    H
ATOM   1957  CT  ACN A 327      11.769  14.574  10.953  1.00  0.00      A    C
ATOM   1958  CZ  ACN A 327      11.386  14.826  12.370  1.00  0.00      A    C
ATOM   1959  NZ  ACN A 327      11.096  15.095  13.511  1.00  0.00      A    N
ATOM   1960  HZ  ACN A 327      11.875  13.493  10.905  1.00  0.00      A    H
ATOM   1961  HZ1 ACN A 327      12.663  15.141  10.704  1.00  0.00      A    H
ATOM   1962  HZ2 ACN A 327      10.919  14.750  10.299  1.00  0.00      A    H
ATOM   1963  CT  ACN A 328       4.251   8.410  10.578  1.00  0.00      A    C
ATOM   1964  CZ  ACN A 328       4.193   7.311  11.521  1.00  0.00      A    C
ATOM   1965  NZ  ACN A 328       4.213   6.343  12.180  1.00  0.00      A    N
ATOM   1966  HZ  ACN A 328       4.566   9.324  11.075  1.00  0.00      A    H
ATOM   1967  HZ1 ACN A 328       3.355   8.532   9.976  1.00  0.00      A    H
ATOM   1968  HZ2 ACN A 328       5.100   8.086   9.981  1.00  0.00      A    H
ATOM   1969  CT  ACN A 329      12.152   3.798   3.237  1.00  0.00      A    C
ATOM   1970  CZ  ACN A 329      12.786   2.491   2.968  1.00  0.00      A    C
ATOM   1971  NZ  ACN A 329      13.270   1.452   2.717  1.00  0.00      A    N
ATOM   1972  HZ  ACN A 329      12.992   4.432   2.964  1.00  0.00      A    H
ATOM   1973  HZ1 ACN A 329      11.972   3.902   4.304  1.00  0.00      A    H
ATOM   1974  HZ2 ACN A 329      11.328   3.844   2.529  1.00  0.00      A    H
ATOM   1975  CT  ACN A 330      18.804  23.408  32.443  1.00  0.00      A    C
ATOM   1976  CZ  ACN A 330      17.517  23.297  33.073  1.00  0.00      A    C
ATOM   1977  NZ  ACN A 330      16.486  23.263  33.633  1.00  0.00      A    N
ATOM   1978  HZ  ACN A 330      19.486  24.070  32.970  1.00  0.00      A    H
ATOM   1979  HZ1 ACN A 330      18.654  23.779  31.432  1.00  0.00      A    H
ATOM   1980  HZ2 ACN A 330      19.114  22.366  32.457  1.00  0.00      A    H
ATOM   1981  CT  ACN A 331      29.238  31.526  38.910  1.00  0.00      A    C
ATOM   1982  CZ  ACN A 331      29.798  32.591  38.034  1.00  0.00      A    C
ATOM   1983  NZ  ACN A 331      30.306  33.438  37.384  1.00  0.00      A    N
ATOM   1984  HZ  ACN A 331      29.519  31.740  39.937  1.00  0.00      A    H
ATOM   1985  HZ1 ACN A 331      29.785  30.665  38.532  1.00  0.00      A    H
ATOM   1986  HZ2 ACN A 331      28.164  31.470  38.748  1.00  0.00      A    H
ATOM   1987  CT  ACN A 332      42.489  15.343  23.400  1.00  0.00      A    C
ATOM   1988  CZ  ACN A 332      42.423  16.816  23.436  1.00  0.00      A    C
ATOM   1989  NZ  ACN A 332      42.351  17.968  23.456  1.00  0.00      A    N
ATOM   1990  HZ  ACN A 332      43.410  14.999  22.935  1.00  0.00      A    H
ATOM   1991  HZ1 ACN A 332      41.650  14.879  22.887  1.00  0.00      A    H
ATOM   1992  HZ2 ACN A 332      42.467  15.004  24.432  1.00  0.00      A    H
ATOM   1993  CT  ACN A 333      41.894  42.184  29.597  1.00  0.00      A    C
ATOM   1994  CZ  ACN A 333      40.459  41.805  29.747  1.00  0.00      A    C
ATOM   1995  NZ  ACN A 333      39.336  41.525  29.880  1.00  0.00      A    N
ATOM   1996  HZ  ACN A 333      41.984  42.567  28.584  1.00  0.00      A    H
ATOM   1997  HZ1 ACN A 333      42.488  41.286  29.747  1.00  0.00      A    H
ATOM   1998  HZ2 ACN A 333      42.160  42.925  30.346  1.00  0.00      A    H
ATOM   1999  CT  ACN A 334       2.931  39.156  24.335  1.00  0.00      A    C
ATOM   2000  CZ  ACN A 334       2.436  40.060  23.327  1.00  0.00      A    C
ATOM   2001  NZ  ACN A 334       2.028  40.789  22.485  1.00  0.00      A    N
ATOM   2002  HZ  ACN A 334       2.224  38.367  24.578  1.00  0.00      A    H
ATOM   2003  HZ1 ACN A 334       2.982  39.804  25.206  1.00  0.00      A    H
ATOM   2004  HZ2 ACN A 334       3.972  38.884  24.183  1.00  0.00      A    H
ATOM   2005  CT  ACN A 335      38.658  43.432  11.733  1.00  0.00      A    C
ATOM   2006  CZ  ACN A 335      39.146  42.752  10.570  1.00  0.00      A    C
ATOM   2007  NZ  ACN A 335      39.477  42.221   9.624  1.00  0.00      A    N
ATOM   2008  HZ  ACN A 335      38.206  44.383  11.465  1.00  0.00      A    H
ATOM   2009  HZ1 ACN A 335      39.609  43.613  12.228  1.00  0.00      A    H
ATOM   2010  HZ2 ACN A 335      37.905  42.779  12.168  1.00  0.00      A    H
ATOM   2011  CT  ACN A 336       9.379  29.513  21.520  1.00  0.00      A    C
ATOM   2012  CZ  ACN A 336       9.332  29.562  23.025  1.00  0.00      A    C
ATOM   2013  NZ  ACN A 336       9.313  29.532  24.187  1.00  0.00      A    N
ATOM   2014  HZ  ACN A 336       9.440  30.537  21.161  1.00  0.00      A    H
ATOM   2015  HZ1 ACN A 336       8.432  29.144  21.135  1.00  0.00      A    H
ATOM   2016  HZ2 ACN A 336      10.302  29.002  21.260  1.00  0.00      A    H
ATOM   2017  CT  ACN A 337      40.339  41.613  22.285  1.00  0.00      A    C
ATOM   2018  CZ  ACN A 337      41.650  40.925  22.454  1.00  0.00      A    C
ATOM   2019  NZ  ACN A 337      42.686  40.374  22.593  1.00  0.00      A    N
ATOM   2020  HZ  ACN A 337      40.524  42.352  21.509  1.00  0.00      A    H
ATOM   2021  HZ1 ACN A 337      40.128  42.130  23.217  1.00  0.00      A    H
ATOM   2022  HZ2 ACN A 337      39.540  40.986  21.898  1.00  0.00      A    H
ATOM   2023  CT  ACN A 338      40.393  26.061  42.943  1.00  0.00      A    C
ATOM   2024  CZ  ACN A 338      40.566  26.763  44.253  1.00  0.00      A    C
ATOM   2025  NZ  ACN A 338      40.701  27.301  45.280  1.00  0.00      A    N
ATOM   2026  HZ  ACN A 338      39.734  25.197  42.894  1.00  0.00      A    H
ATOM   2027  HZ1 ACN A 338      41.424  25.765  42.765  1.00  0.00      A    H
ATOM   2028  HZ2 ACN A 338      40.066  26.779  42.196  1.00  0.00      A    H
ATOM   2029  CT  ACN A 339      28.979  38.534   4.547  1.00  0.00      A    C
ATOM   2030  CZ  ACN A 339      29.167  37.845   5.860  1.00  0.00      A    C
ATOM   2031  NZ  ACN A 339      29.312  37.389   6.914  1.00  0.00      A    N
ATOM   2032  HZ  ACN A 339      28.044  38.162   4.135  1.00  0.00      A    H
ATOM   2033  HZ1 ACN A 339      29.723  38.014   3.950  1.00  0.00      A    H
ATOM   2034  HZ2 ACN A 339      29.178  39.601   4.597  1.00  0.00      A    H
ATOM   2035  CT  ACN A 340      35.669  20.416  43.309  1.00  0.00      A    C
ATOM   2036  CZ  ACN A 340      36.981  20.439  42.772  1.00  0.00      A    C
ATOM   2037  NZ  ACN A 340      38.072  20.398  42.339  1.00  0.00      A    N
ATOM   2038  HZ  ACN A 340      35.231  21.358  42.987  1.00  0.00      A    H
ATOM   2039  HZ1 ACN A 340      35.695  20.378  44.395  1.00  0.00      A    H
ATOM   2040  HZ2 ACN A 340      35.169  19.542  42.900  1.00  0.00      A    H
ATOM   2041  CT  ACN A 341       1.983  42.699   5.531  1.00  0.00      A    C
ATOM   2042  CZ  ACN A 341       1.379  41.693   6.379  1.00  0.00      A    C
ATOM   2043  NZ  ACN A 341       0.863  40.867   7.113  1.00  0.00      A    N
ATOM   2044  HZ  ACN A 341       1.304  42.794   4.688  1.00  0.00      A    H
ATOM   2045  HZ1 ACN A 341       2.861  42.307   5.025  1.00  0.00      A    H
ATOM   2046  HZ2 ACN A 341       2.027  43.695   5.965  1.00  0.00      A    H
ATOM   2047  CT  ACN A 342       3.534  11.626   6.357  1.00  0.00      A    C
ATOM   2048  CZ  ACN A 342       4.065  10.780   7.429  1.00  0.00      A    C
ATOM   2049  NZ  ACN A 342       4.510  10.094   8.247  1.00  0.00      A    N
ATOM   2050  HZ  ACN A 342       4.299  11.741   5.593  1.00  0.00      A    H
ATOM   2051  HZ1 ACN A 342       3.034  12.536   6.679  1.00  0.00      A    H
ATOM   2052  HZ2 ACN A 342       2.745  11.033   5.904  1.00  0.00      A    H
ATOM   2053  CT  ACN A 343      33.864  30.958   4.715  1.00  0.00      A    C
ATOM   2054  CZ  ACN A 343      33.950  32.370   4.478  1.00  0.00      A    C
ATOM   2055  NZ  ACN A 343      34.088  33.495   4.305  1.00  0.00      A    N
ATOM   2056  HZ  ACN A 343      34.543  30.613   5.492  1.00  0.00      A    H
ATOM   2057  HZ1 ACN A 343      33.832  30.464   3.747  1.00  0.00      A    H
ATOM   2058  HZ2 ACN A 343      32.842  30.892   5.078  1.00  0.00      A    H
ATOM   2059  CT  ACN A 344      42.730  16.360  39.955  1.00  0.00      A    C
ATOM   2060  CZ  ACN A 344      42.304  17.681  40.430  1.00  0.00      A    C
ATOM   2061  NZ  ACN A 344      41.921  18.707  40.887  1.00  0.00      A    N
ATOM   2062  HZ  ACN A 344      41.910  15.655  39.850  1.00  0.00      A    H
ATOM   2063  HZ1 ACN A 344      43.464  15.941  40.639  1.00  0.00      A    H
ATOM   2064  HZ2 ACN A 344      43.328  16.525  39.062  1.00  0.00      A    H
ATOM   2065  CT  ACN A 345      19.488  40.388  40.774  1.00  0.00      A    C
ATOM   2066  CZ  ACN A 345      19.148  41.610  40.041  1.00  0.00      A    C
ATOM   2067  NZ  ACN A 345      18.895  42.530  39.465  1.00  0.00      A    N
ATOM   2068  HZ  ACN A 345      19.740  40.659  41.796  1.00  0.00      A    H
ATOM   2069  HZ1 ACN A 345      20.209  39.877  40.141  1.00  0.00      A    H
ATOM   2070  HZ2 ACN A 345      18.574  39.801  40.812  1.00  0.00      A    H
ATOM   2071  CT  ACN A 346      29.615  27.148  30.254  1.00  0.00      A    C
ATOM   2072  CZ  ACN A 346      28.551  27.767  31.069  1.00  0.00      A    C
ATOM   2073  NZ  ACN A 346      27.712  28.222  31.692  1.00  0.00      A    N
ATOM   2074  HZ  ACN A 346      29.398  26.111  30.012  1.00  0.00      A    H
ATOM   2075  HZ1 ACN A 346      30.538  27.357  30.788  1.00  0.00      A    H
ATOM   2076  HZ2 ACN A 346      29.737  27.677  29.312  1.00  0.00      A    H
ATOM   2077  CT  ACN A 347      27.249   1.984  16.094  1.00  0.00      A    C
ATOM   2078  CZ  ACN A 347      27.958   1.105  15.143  1.00  0.00      A    C
ATOM   2079  NZ  ACN A 347      28.412   0.388  14.322  1.00  0.00      A    N
ATOM   2080  HZ  ACN A 347      26.180   1.789  16.059  1.00  0.00      A    H
ATOM   2081  HZ1 ACN A 347      27.437   3.002  15.763  1.00  0.00      A    H
ATOM   2082  HZ2 ACN A 347      27.696   1.866  17.078  1.00  0.00      A    H
ATOM   2083  CT  ACN A 348      36.417  13.629   8.725  1.00  0.00      A    C
ATOM   2084  CZ  ACN A 348      35.261  12.804   9.008  1.00  0.00      A    C
ATOM   2085  NZ  ACN A 348      34.354  12.145   9.234  1.00  0.00      A    N
ATOM   2086  HZ  ACN A 348      36.092  14.604   8.371  1.00  0.00      A    H
ATOM   2087  HZ1 ACN A 348      36.972  13.247   7.872  1.00  0.00      A    H
ATOM   2088  HZ2 ACN A 348      37.089  13.625   9.579  1.00  0.00      A    H
ATOM   2089  CT  ACN A 349      38.288  37.980   2.085  1.00  0.00      A    C
ATOM   2090  CZ  ACN A 349      36.840  38.302   2.054  1.00  0.00      A    C
ATOM   2091  NZ  ACN A 349      35.686  38.534   1.976  1.00  0.00      A    N
ATOM   2092  HZ  ACN A 349      38.456  37.119   2.727  1.00  0.00      A    H
ATOM   2093  HZ1 ACN A 349      38.904  38.831   2.363  1.00  0.00      A    H
ATOM   2094  HZ2 ACN A 349      38.704  37.773   1.102  1.00  0.00      A    H
ATOM   2095  CT  ACN A 350      35.773  30.242   8.743  1.00  0.00      A    C
ATOM   2096  CZ  ACN A 350      37.141  30.521   9.247  1.00  0.00      A    C
ATOM   2097  NZ  ACN A 350      38.226  30.832   9.618  1.00  0.00      A    N
ATOM   2098  HZ  ACN A 350      35.369  29.499   9.425  1.00  0.00      A    H
ATOM   2099  HZ1 ACN A 350      35.777  29.835   7.735  1.00  0.00      A    H
ATOM   2100  HZ2 ACN A 350      35.137  31.121   8.816  1.00  0.00      A    H
ATOM   2101  CT  ACN A 351      18.675   5.499  20.075  1.00  0.00      A    C
ATOM   2102  CZ  ACN A 351      18.792   6.964  19.666  1.00  0.00      A    C
ATOM   2103  NZ  ACN A 351      18.860   8.112  19.464  1.00  0.00      A    N
ATOM   2104  HZ  ACN A 351      18.164   5.010  19.249  1.00  0.00      A    H
ATOM   2105  HZ1 ACN A 351      18.197   5.359  21.041  1.00  0.00      A    H
ATOM   2106  HZ2 ACN A 351      19.684   5.135  20.250  1.00  0.00      A    H
ATOM   2107  CT  ACN A 352      13.124  43.300  22.032  1.00  0.00      A    C
ATOM   2108  CZ  ACN A 352      12.240  44.433  22.372  1.00  0.00      A    C
ATOM   2109  NZ  ACN A 352      11.495  45.282  22.622  1.00  0.00      A    N
ATOM   2110  HZ  ACN A 352      12.543  42.401  22.224  1.00  0.00      A    H
ATOM   2111  HZ1 ACN A 352      13.954  43.314  22.733  1.00  0.00      A    H
ATOM   2112  HZ2 ACN A 352      13.442  43.283  20.993  1.00  0.00      A    H
ATOM   2113  CT  ACN A 353       5.085  25.020  43.830  1.00  0.00      A    C
ATOM   2114  CZ  ACN A 353       4.675  25.978  42.734  1.00  0.00      A    C
ATOM   2115  NZ  ACN A 353       4.364  26.690  41.865  1.00  0.00      A    N
ATOM   2116  HZ  ACN A 353       5.610  25.392  44.706  1.00  0.00      A    H
ATOM   2117  HZ1 ACN A 353       5.739  24.325  43.309  1.00  0.00      A    H
ATOM   2118  HZ2 ACN A 353       4.175  24.490  44.098  1.00  0.00      A    H
ATOM   2119  CT  ACN A 354      27.249   3.075  41.103  1.00  0.00      A    C
ATOM   2120  CZ  ACN A 354      27.783   4.390  40.709  1.00  0.00      A    C
ATOM   2121  NZ  ACN A 354      28.219   5.471  40.448  1.00  0.00      A    N
ATOM   2122  HZ  ACN A 354      26.221   3.209  41.429  1.00  0.00      A    H
ATOM   2123  HZ1 ACN A 354      27.833   2.686  41.934  1.00  0.00      A    H
ATOM   2124  HZ2 ACN A 354      27.430   2.406  40.266  1.00  0.00      A    H
ATOM   2125  CT  ACN A 355      21.913  39.460  23.779  1.00  0.00      A    C
ATOM   2126  CZ  ACN A 355      21.024  38.793  24.685  1.00  0.00      A    C
ATOM   2127  NZ  ACN A 355      20.317  38.246  25.393  1.00  0.00      A    N
ATOM   2128  HZ  ACN A 355      22.458  40.265  24.264  1.00  0.00      A    H
ATOM   2129  HZ1 ACN A 355      21.325  39.711  22.900  1.00  0.00      A    H
ATOM   2130  HZ2 ACN A 355      22.759  38.892  23.399  1.00  0.00      A    H
ATOM   2131  CT  ACN A 356      44.342  32.285  41.352  1.00  0.00      A    C
ATOM   2132  CZ  ACN A 356      43.626  31.530  40.292  1.00  0.00      A    C
ATOM   2133  NZ  ACN A 356      43.007  30.957  39.493  1.00  0.00      A    N
ATOM   2134  HZ  ACN A 356      45.293  31.893  41.703  1.00  0.00      A    H
ATOM   2135  HZ1 ACN A 356      43.647  32.500  42.160  1.00  0.00      A    H
ATOM   2136  HZ2 ACN A 356      44.545  33.210  40.818  1.00  0.00      A    H
ATOM   2137  CT  ACN A 357      41.496  38.804  20.075  1.00  0.00      A    C
ATOM   2138  CZ  ACN A 357      42.081  37.835  19.106  1.00  0.00      A    C
ATOM   2139  NZ  ACN A 357      42.403  36.983  18.355  1.00  0.00      A    N
ATOM   2140  HZ  ACN A 357      40.438  38.719  19.838  1.00  0.00      A    H
ATOM   2141  HZ1 ACN A 357      41.967  39.751  19.823  1.00  0.00      A    H
ATOM   2142  HZ2 ACN A 357      41.650  38.512  21.110  1.00  0.00      A    H
ATOM   2143  CT  ACN A 358      40.789  31.173   6.769  1.00  0.00      A    C
ATOM   2144  CZ  ACN A 358      40.376  30.465   5.553  1.00  0.00      A    C
ATOM   2145  NZ  ACN A 358      39.991  29.900   4.613  1.00  0.00      A    N
ATOM   2146  HZ  ACN A 358      39.962  30.913   7.425  1.00  0.00      A    H
ATOM   2147  HZ1 ACN A 358      41.012  32.197   6.481  1.00  0.00      A    H
ATOM   2148  HZ2 ACN A 358      41.718  30.703   7.080  1.00  0.00      A    H
ATOM   2149  CT  ACN A 359      11.370  26.676   6.602  1.00  0.00      A    C
ATOM   2150  CZ  ACN A 359      11.258  25.249   6.851  1.00  0.00      A    C
ATOM   2151  NZ  ACN A 359      11.192  24.135   7.016  1.00  0.00      A    N
ATOM   2152  HZ  ACN A 359      12.338  26.934   7.022  1.00  0.00      A    H
ATOM   2153  HZ1 ACN A 359      10.493  27.079   7.102  1.00  0.00      A    H
ATOM   2154  HZ2 ACN A 359      11.287  26.940   5.550  1.00  0.00      A    H
ATOM   2155  CT  ACN A 360      16.676  39.368  22.887  1.00  0.00      A    C
ATOM   2156  CZ  ACN A 360      17.238  40.321  21.882  1.00  0.00      A    C
ATOM   2157  NZ  ACN A 360      17.663  41.096  21.105  1.00  0.00      A    N
ATOM   2158  HZ  ACN A 360      15.871  39.860  23.425  1.00  0.00      A    H
ATOM   2159  HZ1 ACN A 360      17.386  39.148  23.680  1.00  0.00      A    H
ATOM   2160  HZ2 ACN A 360      16.315  38.504  22.335  1.00  0.00      A    H
ATOM   2161  CT  ACN A 361      12.672  12.837  31.132  1.00  0.00      A    C
ATOM   2162  CZ  ACN A 361      12.829  11.424  30.886  1.00  0.00      A    C
ATOM   2163  NZ  ACN A 361      13.024  10.334  30.539  1.00  0.00      A    N
ATOM   2164  HZ  ACN A 361      12.451  12.873  32.196  1.00  0.00      A    H
ATOM   2165  HZ1 ACN A 361      11.888  13.184  30.462  1.00  0.00      A    H
ATOM   2166  HZ2 ACN A 361      13.642  13.236  30.848  1.00  0.00      A    H
ATOM   2167  CT  ACN A 362       5.017  31.812  22.163  1.00  0.00      A    C
ATOM   2168  CZ  ACN A 362       5.433  31.410  20.852  1.00  0.00      A    C
ATOM   2169  NZ  ACN A 362       5.737  30.976  19.814  1.00  0.00      A    N
ATOM   2170  HZ  ACN A 362       5.280  32.856  22.317  1.00  0.00      A    H
ATOM   2171  HZ1 ACN A 362       5.446  31.178  22.935  1.00  0.00      A    H
ATOM   2172  HZ2 ACN A 362       3.970  31.571  22.327  1.00  0.00      A    H
ATOM   2173  CT  ACN A 363      15.420   7.947  14.591  1.00  0.00      A    C
ATOM   2174  CZ  ACN A 363      15.391   8.429  15.929  1.00  0.00      A    C
ATOM   2175  NZ  ACN A 363      15.307   8.723  17.045  1.00  0.00      A    N
ATOM   2176  HZ  ACN A 363      14.836   8.612  13.959  1.00  0.00      A    H
ATOM   2177  HZ1 ACN A 363      15.176   6.897  14.450  1.00  0.00      A    H
ATOM   2178  HZ2 ACN A 363      16.415   8.139  14.197  1.00  0.00      A    H
ATOM   2179  CT  ACN A 364      13.999  26.091  28.304  1.00  0.00      A    C
ATOM   2180  CZ  ACN A 364      12.960  26.362  29.257  1.00  0.00      A    C
ATOM   2181  NZ  ACN A 364      12.136  26.595  30.058  1.00  0.00      A    N
ATOM   2182  HZ  ACN A 364      13.700  26.602  27.393  1.00  0.00      A    H
ATOM   2183  HZ1 ACN A 364      14.088  25.011  28.215  1.00  0.00      A    H
ATOM   2184  HZ2 ACN A 364      14.947  26.512  28.627  1.00  0.00      A    H
ATOM   2185  CT  ACN A 365      28.751   6.544  29.585  1.00  0.00      A    C
ATOM   2186  CZ  ACN A 365      28.577   6.068  28.259  1.00  0.00      A    C
ATOM   2187  NZ  ACN A 365      28.400   5.617  27.214  1.00  0.00      A    N
ATOM   2188  HZ  ACN A 365      27.809   6.285  30.061  1.00  0.00      A    H
ATOM   2189  HZ1 ACN A 365      28.889   7.622  29.615  1.00  0.00      A    H
ATOM   2190  HZ2 ACN A 365      29.601   6.028  30.025  1.00  0.00      A    H
ATOM   2191  CT  ACN A 366      12.995  33.484  24.225  1.00  0.00      A    C
ATOM   2192  CZ  ACN A 366      14.313  33.002  23.601  1.00  0.00      A    C
ATOM   2193  NZ  ACN A 366      15.299  32.669  23.017  1.00  0.00      A    N
ATOM   2194  HZ  ACN A 366      13.114  34.411  24.780  1.00  0.00      A    H
ATOM   2195  HZ1 ACN A 366      12.529  32.839  24.966  1.00  0.00      A    H
ATOM   2196  HZ2 ACN A 366      12.292  33.634  23.409  1.00  0.00      A    H
ATOM   2197  CT  ACN A 367       8.548  17.129   9.804  1.00  0.00      A    C
ATOM   2198  CZ  ACN A 367       9.756  17.762  10.511  1.00  0.00      A    C
ATOM   2199  NZ  ACN A 367      10.701  18.172  11.010  1.00  0.00      A    N
ATOM   2200  HZ  ACN A 367       8.569  16.043   9.835  1.00  0.00      A    H
ATOM   2201  HZ1 ACN A 367       8.646  17.361   8.746  1.00  0.00      A    H
ATOM   2202  HZ2 ACN A 367       7.663  17.560  10.267  1.00  0.00      A    H
ATOM   2203  CT  ACN A 368      38.931  12.800  31.397  1.00  0.00      A    C
ATOM   2204  CZ  ACN A 368      39.256  11.482  30.869  1.00  0.00      A    C
ATOM   2205  NZ  ACN A 368      39.528  10.486  30.305  1.00  0.00      A    N
ATOM   2206  HZ  ACN A 368      39.752  13.212  31.978  1.00  0.00      A    H
ATOM   2207  HZ1 ACN A 368      38.098  12.599  32.065  1.00  0.00      A    H
ATOM   2208  HZ2 ACN A 368      38.686  13.438  30.552  1.00  0.00      A    H
ATOM   2209  CT  ACN A 369      18.638  38.007  31.542  1.00  0.00      A    C
ATOM   2210  CZ  ACN A 369      19.164  39.300  32.014  1.00  0.00      A    C
ATOM   2211  NZ  ACN A 369      19.593  40.298  32.414  1.00  0.00      A    N
ATOM   2212  HZ  ACN A 369      17.631  38.116  31.148  1.00  0.00      A    H
ATOM   2213  HZ1 ACN A 369      18.755  37.226  32.288  1.00  0.00      A    H
ATOM   2214  HZ2 ACN A 369      19.411  37.795  30.808  1.00  0.00      A    H
ATOM   2215  CT  ACN A 370      26.859   5.989  12.136  1.00  0.00      A    C
ATOM   2216  CZ  ACN A 370      25.432   6.399  12.316  1.00  0.00      A    C
ATOM   2217  NZ  ACN A 370      24.307   6.678  12.467  1.00  0.00      A    N
ATOM   2218  HZ  ACN A 370      26.760   5.129  11.479  1.00  0.00      A    H
ATOM   2219  HZ1 ACN A 370      27.119   5.735  13.160  1.00  0.00      A    H
ATOM   2220  HZ2 ACN A 370      27.447   6.744  11.621  1.00  0.00      A    H
ATOM   2221  CT  ACN A 371      43.564  30.082  16.968  1.00  0.00      A    C
ATOM   2222  CZ  ACN A 371      44.271  28.804  17.141  1.00  0.00      A    C
ATOM   2223  NZ  ACN A 371      44.938  27.882  17.211  1.00  0.00      A    N
ATOM   2224  HZ  ACN A 371      42.537  29.984  17.311  1.00  0.00      A    H
ATOM   2225  HZ1 ACN A 371      43.453  30.417  15.940  1.00  0.00      A    H
ATOM   2226  HZ2 ACN A 371      44.002  30.822  17.633  1.00  0.00      A    H
ATOM   2227  CT  ACN A 372      27.696  32.377  16.155  1.00  0.00      A    C
ATOM   2228  CZ  ACN A 372      26.429  33.082  16.517  1.00  0.00      A    C
ATOM   2229  NZ  ACN A 372      25.455  33.636  16.877  1.00  0.00      A    N
ATOM   2230  HZ  ACN A 372      27.593  31.619  15.383  1.00  0.00      A    H
ATOM   2231  HZ1 ACN A 372      27.844  31.842  17.090  1.00  0.00      A    H
ATOM   2232  HZ2 ACN A 372      28.497  33.102  16.030  1.00  0.00      A    H
ATOM   2233  CT  ACN A 373       1.938  24.793   2.780  1.00  0.00      A    C
ATOM   2234  CZ  ACN A 373       2.290  24.081   1.556  1.00  0.00      A    C
ATOM   2235  NZ  ACN A 373       2.541  23.535   0.576  1.00  0.00      A    N
ATOM   2236  HZ  ACN A 373       0.925  25.183   2.722  1.00  0.00      A    H
ATOM   2237  HZ1 ACN A 373       2.612  25.643   2.849  1.00  0.00      A    H
ATOM   2238  HZ2 ACN A 373       1.917  24.098   3.616  1.00  0.00      A    H
ATOM   2239  CT  ACN A 374      23.618  30.922  43.144  1.00  0.00      A    C
ATOM   2240  CZ  ACN A 374      22.394  31.014  42.293  1.00  0.00      A    C
ATOM   2241  NZ  ACN A 374      21.463  30.998  41.601  1.00  0.00      A    N
ATOM   2242  HZ  ACN A 374      23.369  30.855  44.200  1.00  0.00      A    H
ATOM   2243  HZ1 ACN A 374      24.238  31.805  43.011  1.00  0.00      A    H
ATOM   2244  HZ2 ACN A 374      24.085  29.951  43.002  1.00  0.00      A    H
ATOM   2245  CT  ACN A 375      17.184  31.206  31.536  1.00  0.00      A    C
ATOM   2246  CZ  ACN A 375      17.736  31.228  32.913  1.00  0.00      A    C
ATOM   2247  NZ  ACN A 375      18.093  31.237  34.003  1.00  0.00      A    N
ATOM   2248  HZ  ACN A 375      16.192  30.761  31.535  1.00  0.00      A    H
ATOM   2249  HZ1 ACN A 375      17.988  30.736  30.976  1.00  0.00      A    H
ATOM   2250  HZ2 ACN A 375      17.159  32.221  31.146  1.00  0.00      A    H
ATOM   2251  CT  ACN A 376      36.157  28.237  20.561  1.00  0.00      A    C
ATOM   2252  CZ  ACN A 376      34.765  28.436  20.145  1.00  0.00      A    C
ATOM   2253  NZ  ACN A 376      33.672  28.685  19.823  1.00  0.00      A    N
ATOM   2254  HZ  ACN A 376      36.195  28.173  21.645  1.00  0.00      A    H
ATOM   2255  HZ1 ACN A 376      36.832  28.930  20.063  1.00  0.00      A    H
ATOM   2256  HZ2 ACN A 376      36.363  27.233  20.199  1.00  0.00      A    H
ATOM   2257  CT  ACN A 377      16.477  20.037  22.458  1.00  0.00      A    C
ATOM   2258  CZ  ACN A 377      17.072  20.349  23.708  1.00  0.00      A    C
ATOM   2259  NZ  ACN A 377      17.605  20.666  24.670  1.00  0.00      A    N
ATOM   2260  HZ  ACN A 377      16.499  20.994  21.943  1.00  0.00      A    H
ATOM   2261  HZ1 ACN A 377      15.426  19.836  22.653  1.00  0.00      A    H
ATOM   2262  HZ2 ACN A 377      16.910  19.156  21.992  1.00  0.00      A    H
ATOM   2263  CT  ACN A 378      26.903  37.069  22.859  1.00  0.00      A    C
ATOM   2264  CZ  ACN A 378      25.511  36.780  23.284  1.00  0.00      A    C
ATOM   2265  NZ  ACN A 378      24.388  36.602  23.615  1.00  0.00      A    N
ATOM   2266  HZ  ACN A 378      27.010  37.373  21.821  1.00  0.00      A    H
ATOM   2267  HZ1 ACN A 378      27.510  36.182  23.018  1.00  0.00      A    H
ATOM   2268  HZ2 ACN A 378      27.283  37.891  23.461  1.00  0.00      A    H
ATOM   2269  CT  ACN A 379      42.852  43.362  12.669  1.00  0.00      A    C
ATOM   2270  CZ  ACN A 379      43.730  44.444  13.038  1.00  0.00      A    C
ATOM   2271  NZ  ACN A 379      44.471  45.340  13.203  1.00  0.00      A    N
ATOM   2272  HZ  ACN A 379      42.089  43.705  11.975  1.00  0.00      A    H
ATOM   2273  HZ1 ACN A 379      42.307  42.886  13.479  1.00  0.00      A    H
ATOM   2274  HZ2 ACN A 379      43.416  42.528  12.259  1.00  0.00      A    H
ATOM   2275  CT  ACN A 380      31.535   2.067   7.002  1.00  0.00      A    C
ATOM   2276  CZ  ACN A 380      32.795   1.894   6.278  1.00  0.00      A    C
ATOM   2277  NZ  ACN A 380      33.754   1.752   5.681  1.00  0.00      A    N
ATOM   2278  HZ  ACN A 380      30.718   2.379   6.357  1.00  0.00      A    H
ATOM   2279  HZ1 ACN A 380      31.709   2.818   7.769  1.00  0.00      A    H
ATOM   2280  HZ2 ACN A 380      31.310   1.115   7.478  1.00  0.00      A    H
ATOM   2281  CT  ACN A 381      22.138  13.656  23.941  1.00  0.00      A    C
ATOM   2282  CZ  ACN A 381      23.529  14.257  23.963  1.00  0.00      A    C
ATOM   2283  NZ  ACN A 381      24.582  14.688  23.921  1.00  0.00      A    N
ATOM   2284  HZ  ACN A 381      21.444  14.474  24.116  1.00  0.00      A    H
ATOM   2285  HZ1 ACN A 381      22.088  12.941  24.758  1.00  0.00      A    H
ATOM   2286  HZ2 ACN A 381      21.866  13.240  22.975  1.00  0.00      A    H
ATOM   2287  CT  ACN A 382      26.623  24.097   2.827  1.00  0.00      A    C
ATOM   2288  CZ  ACN A 382      26.512  22.700   3.211  1.00  0.00      A    C
ATOM   2289  NZ  ACN A 382      26.423  21.602   3.511  1.00  0.00      A    N
ATOM   2290  HZ  ACN A 382      27.222  24.086   1.920  1.00  0.00      A    H
ATOM   2291  HZ1 ACN A 382      27.114  24.506   3.706  1.00  0.00      A    H
ATOM   2292  HZ2 ACN A 382      25.604  24.447   2.676  1.00  0.00      A    H
ATOM   2293  CT  ACN A 383      43.670  15.137  29.933  1.00  0.00      A    C
ATOM   2294  CZ  ACN A 383      45.051  14.785  29.956  1.00  0.00      A    C
ATOM   2295  NZ  ACN A 383      46.149  14.504  30.079  1.00  0.00      A    N
ATOM   2296  HZ  ACN A 383      43.094  14.247  30.176  1.00  0.00      A    H
ATOM   2297  HZ1 ACN A 383      43.411  15.606  28.988  1.00  0.00      A    H
ATOM   2298  HZ2 ACN A 383      43.512  15.864  30.725  1.00  0.00      A    H
ATOM   2299  CT  ACN A 384      25.919  28.591  23.185  1.00  0.00      A    C
ATOM   2300  CZ  ACN A 384      25.039  29.652  22.766  1.00  0.00      A    C
ATOM   2301  NZ  ACN A 384      24.300  30.487  22.475  1.00  0.00      A    N
ATOM   2302  HZ  ACN A 384      26.260  28.025  22.322  1.00  0.00      A    H
ATOM   2303  HZ1 ACN A 384      25.500  27.857  23.869  1.00  0.00      A    H
ATOM   2304  HZ2 ACN A 384      26.769  29.038  23.694  1.00  0.00      A    H
ATOM   2305  CT  ACN A 385      39.579   3.518  18.405  1.00  0.00      A    C
ATOM   2306  CZ  ACN A 385      38.184   3.508  17.988  1.00  0.00      A    C
ATOM   2307  NZ  ACN A 385      37.110   3.522  17.690  1.00  0.00      A    N
ATOM   2308  HZ  ACN A 385      40.079   2.981  17.603  1.00  0.00      A    H
ATOM   2309  HZ1 ACN A 385      39.709   2.970  19.334  1.00  0.00      A    H
ATOM   2310  HZ2 ACN A 385      40.027   4.501  18.529  1.00  0.00      A    H
ATOM   2311  CT  ACN A 386       4.728   3.020  41.306  1.00  0.00      A    C
ATOM   2312  CZ  ACN A 386       4.001   4.245  41.545  1.00  0.00      A    C
ATOM   2313  NZ  ACN A 386       3.390   5.213  41.665  1.00  0.00      A    N
ATOM   2314  HZ  ACN A 386       5.053   2.677  42.285  1.00  0.00      A    H
ATOM   2315  HZ1 ACN A 386       5.581   3.244  40.670  1.00  0.00      A    H
ATOM   2316  HZ2 ACN A 386       4.107   2.259  40.840  1.00  0.00      A    H
ATOM   2317  CT  ACN A 387      30.570  29.323  21.126  1.00  0.00      A    C
ATOM   2318  CZ  ACN A 387      29.974  28.868  22.343  1.00  0.00      A    C
ATOM   2319  NZ  ACN A 387      29.439  28.492  23.338  1.00  0.00      A    N
ATOM   2320  HZ  ACN A 387      29.837  29.423  20.329  1.00  0.00      A    H
ATOM   2321  HZ1 ACN A 387      31.325  28.556  20.972  1.00  0.00      A    H
ATOM   2322  HZ2 ACN A 387      31.021  30.290  21.335  1.00  0.00      A    H
ATOM   2323  CT  ACN A 388       1.270   6.887  43.703  1.00  0.00      A    C
ATOM   2324  CZ  ACN A 388       2.012   8.076  44.245  1.00  0.00      A    C
ATOM   2325  NZ  ACN A 388       2.588   9.041  44.554  1.00  0.00      A    N
ATOM   2326  HZ  ACN A 388       0.468   6.668  44.403  1.00  0.00      A    H
ATOM   2327  HZ1 ACN A 388       1.981   6.074  43.579  1.00  0.00      A    H
ATOM   2328  HZ2 ACN A 388       0.923   7.045  42.685  1.00  0.00      A    H
ATOM   2329  CT  ACN A 389       4.841   8.153  41.186  1.00  0.00      A    C
ATOM   2330  CZ  ACN A 389       6.083   8.850  41.464  1.00  0.00      A    C
ATOM   2331  NZ  ACN A 389       7.121   9.379  41.639  1.00  0.00      A    N
ATOM   2332  HZ  ACN A 389       4.490   7.827  42.162  1.00  0.00      A    H
ATOM   2333  HZ1 ACN A 389       5.013   7.234  40.632  1.00  0.00      A    H
ATOM   2334  HZ2 ACN A 389       3.972   8.681  40.803  1.00  0.00      A    H
ATOM   2335  CT  ACN A 390      25.089   7.678  34.445  1.00  0.00      A    C
ATOM   2336  CZ  ACN A 390      24.965   7.893  33.013  1.00  0.00      A    C
ATOM   2337  NZ  ACN A 390      24.829   8.061  31.926  1.00  0.00      A    N
ATOM   2338  HZ  ACN A 390      24.951   8.626  34.960  1.00  0.00      A    H
ATOM   2339  HZ1 ACN A 390      26.110   7.322  34.551  1.00  0.00      A    H
ATOM   2340  HZ2 ACN A 390      24.548   6.811  34.815  1.00  0.00      A    H
ATOM   2341  CT  ACN A 391       2.848  24.967   8.631  1.00  0.00      A    C
ATOM   2342  CZ  ACN A 391       1.586  24.554   9.218  1.00  0.00      A    C
ATOM   2343  NZ  ACN A 391       0.592  24.224   9.717  1.00  0.00      A    N
ATOM   2344  HZ  ACN A 391       3.703  24.654   9.224  1.00  0.00      A    H
ATOM   2345  HZ1 ACN A 391       2.903  26.030   8.414  1.00  0.00      A    H
ATOM   2346  HZ2 ACN A 391       3.025  24.582   7.630  1.00  0.00      A    H
ATOM   2347  CT  ACN A 392       7.424  27.036  24.901  1.00  0.00      A    C
ATOM   2348  CZ  ACN A 392       6.991  27.233  23.549  1.00  0.00      A    C
ATOM   2349  NZ  ACN A 392       6.662  27.465  22.467  1.00  0.00      A    N
ATOM   2350  HZ  ACN A 392       7.013  26.064  25.161  1.00  0.00      A    H
ATOM   2351  HZ1 ACN A 392       7.096  27.832  25.566  1.00  0.00      A    H
ATOM   2352  HZ2 ACN A 392       8.510  27.037  24.922  1.00  0.00      A    H
ATOM   2353  CT  ACN A 393       4.429   2.602  22.052  1.00  0.00      A    C
ATOM   2354  CZ  ACN A 393       3.609   3.551  21.289  1.00  0.00      A    C
ATOM   2355  NZ  ACN A 393       3.009   4.339  20.658  1.00  0.00      A    N
ATOM   2356  HZ  ACN A 393       4.411   1.593  21.650  1.00  0.00      A    H
ATOM   2357  HZ1 ACN A 393       4.205   2.763  23.104  1.00  0.00      A    H
ATOM   2358  HZ2 ACN A 393       5.438   2.992  21.938  1.00  0.00      A    H
ATOM   2359  CT  ACN A 394      45.893  31.391   1.107  1.00  0.00      A    C
ATOM   2360  CZ  ACN A 394      44.602  31.886   0.585  1.00  0.00      A    C
ATOM   2361  NZ  ACN A 394      43.542  32.257   0.221  1.00  0.00      A    N
ATOM   2362  HZ  ACN A 394      45.760  30.416   1.567  1.00  0.00      A    H
ATOM   2363  HZ1 ACN A 394      46.238  32.152   1.803  1.00  0.00      A    H
ATOM   2364  HZ2 ACN A 394      46.655  31.348   0.333  1.00  0.00      A    H
ATOM   2365  CT  ACN A 395      22.580  25.699  12.069  1.00  0.00      A    C
ATOM   2366  CZ  ACN A 395      23.629  26.654  11.637  1.00  0.00      A    C
ATOM   2367  NZ  ACN A 395      24.409  27.440  11.278  1.00  0.00      A    N
ATOM   2368  HZ  ACN A 395      21.679  25.617  11.466  1.00  0.00      A    H
ATOM   2369  HZ1 ACN A 395      22.197  25.913  13.064  1.00  0.00      A    H
ATOM   2370  HZ2 ACN A 395      23.027  24.718  11.935  1.00  0.00      A    H
ATOM   2371  CT  ACN A 396       9.399  34.871   4.185  1.00  0.00      A    C
ATOM   2372  CZ  ACN A 396       9.261  34.798   5.621  1.00  0.00      A    C
ATOM   2373  NZ  ACN A 396       9.148  34.766   6.788  1.00  0.00      A    N
ATOM   2374  HZ  ACN A 396       8.850  34.094   3.660  1.00  0.00      A    H
ATOM   2375  HZ1 ACN A 396      10.435  34.767   3.874  1.00  0.00      A    H
ATOM   2376  HZ2 ACN A 396       9.064  35.846   3.839  1.00  0.00      A    H
ATOM   2377  CT  ACN A 397       4.355   4.735  30.216  1.00  0.00      A    C
ATOM   2378  CZ  ACN A 397       5.275   3.985  29.324  1.00  0.00      A    C
ATOM   2379  NZ  ACN A 397       6.016   3.463  28.661  1.00  0.00      A    N
ATOM   2380  HZ  ACN A 397       4.128   5.755  29.916  1.00  0.00      A    H
ATOM   2381  HZ1 ACN A 397       4.841   4.979  31.157  1.00  0.00      A    H
ATOM   2382  HZ2 ACN A 397       3.430   4.171  30.299  1.00  0.00      A    H
ATOM   2383  CT  ACN A 398      32.378  41.212  12.520  1.00  0.00      A    C
ATOM   2384  CZ  ACN A 398      31.468  40.722  11.459  1.00  0.00      A    C
ATOM   2385  NZ  ACN A 398      30.715  40.321  10.700  1.00  0.00      A    N
ATOM   2386  HZ  ACN A 398      31.844  41.998  13.046  1.00  0.00      A    H
ATOM   2387  HZ1 ACN A 398      33.416  41.321  12.215  1.00  0.00      A    H
ATOM   2388  HZ2 ACN A 398      32.451  40.365  13.197  1.00  0.00      A    H
ATOM   2389  CT  ACN A 399      28.666  39.588  26.342  1.00  0.00      A    C
ATOM   2390  CZ  ACN A 399      27.837  40.076  27.481  1.00  0.00      A    C
ATOM   2391  NZ  ACN A 399      27.248  40.450  28.432  1.00  0.00      A    N
ATOM   2392  HZ  ACN A 399      28.492  40.342  25.579  1.00  0.00      A    H
ATOM   2393  HZ1 ACN A 399      28.381  38.611  25.959  1.00  0.00      A    H
ATOM   2394  HZ2 ACN A 399      29.707  39.534  26.650  1.00  0.00      A    H
ATOM   2395  CT  ACN A 400      23.871  15.973  14.692  1.00  0.00      A    C
ATOM   2396  CZ  ACN A 400      24.542  16.963  13.887  1.00  0.00      A    C
ATOM   2397  NZ  ACN A 400      25.116  17.764  13.268  1.00  0.00      A    N
ATOM   2398  HZ  ACN A 400      22.990  15.513  14.253  1.00  0.00      A    H
ATOM   2399  HZ1 ACN A 400      23.498  16.524  15.552  1.00  0.00      A    H
ATOM   2400  HZ2 ACN A 400      24.570  15.174  14.927  1.00  0.00      A    H
ATOM   2401  CT  ACN A 401      28.602  22.960  29.680  1.00  0.00      A    C
ATOM   2402  CZ  ACN A 401      28.492  21.615  29.133  1.00  0.00      A    C
ATOM   2403  NZ  ACN A 401      28.441  20.509  28.719  1.00  0.00      A    N
ATOM   2404  HZ  ACN A 401      27.808  23.536  29.211  1.00  0.00      A    H
ATOM   2405  HZ1 ACN A 401      29.538  23.310  29.253  1.00  0.00      A    H
ATOM   2406  HZ2 ACN A 401      28.557  22.916  30.765  1.00  0.00      A    H
ATOM   2407  CT  ACN A 402      39.073   0.891  25.274  1.00  0.00      A    C
ATOM   2408  CZ  ACN A 402      37.609   0.743  25.203  1.00  0.00      A    C
ATOM   2409  NZ  ACN A 402      36.432   0.677  25.099  1.00  0.00      A    N
ATOM   2410  HZ  ACN A 402      39.430   1.732  24.684  1.00  0.00      A    H
ATOM   2411  HZ1 ACN A 402      39.432  -0.068  24.909  1.00  0.00      A    H
ATOM   2412  HZ2 ACN A 402      39.468   1.126  26.259  1.00  0.00      A    H
ATOM   2413  CT  ACN A 403       9.587  13.315   6.116  1.00  0.00      A    C
ATOM   2414  CZ  ACN A 403       8.760  14.294   6.771  1.00  0.00      A    C
ATOM   2415  NZ  ACN A 403       8.048  15.078   7.257  1.00  0.00      A    N
ATOM   2416  HZ  ACN A 403       9.764  13.559   5.071  1.00  0.00      A    H
ATOM   2417  HZ1 ACN A 403       9.240  12.290   6.222  1.00  0.00      A    H
ATOM   2418  HZ2 ACN A 403      10.607  13.288   6.491  1.00  0.00      A    H
ATOM   2419  CT  ACN A 404      10.114  11.056  41.704  1.00  0.00      A    C
ATOM   2420  CZ  ACN A 404       9.282  12.001  41.053  1.00  0.00      A    C
ATOM   2421  NZ  ACN A 404       8.552  12.737  40.501  1.00  0.00      A    N
ATOM   2422  HZ  ACN A 404       9.526  10.269  42.169  1.00  0.00      A    H
ATOM   2423  HZ1 ACN A 404      10.766  11.553  42.418  1.00  0.00      A    H
ATOM   2424  HZ2 ACN A 404      10.685  10.624  40.886  1.00  0.00      A    H
ATOM   2425  CT  ACN A 405      16.208   9.462  43.815  1.00  0.00      A    C
ATOM   2426  CZ  ACN A 405      14.815   8.851  43.890  1.00  0.00      A    C
ATOM   2427  NZ  ACN A 405      13.775   8.408  44.022  1.00  0.00      A    N
ATOM   2428  HZ  ACN A 405      15.997  10.478  43.490  1.00  0.00      A    H
ATOM   2429  HZ1 ACN A 405      16.731   8.958  43.007  1.00  0.00      A    H
ATOM   2430  HZ2 ACN A 405      16.817   9.594  44.706  1.00  0.00      A    H
ATOM   2431  CT  ACN A 406      41.114   8.801  12.923  1.00  0.00      A    C
ATOM   2432  CZ  ACN A 406      41.495   9.412  11.650  1.00  0.00      A    C
ATOM   2433  NZ  ACN A 406      41.750   9.934  10.657  1.00  0.00      A    N
ATOM   2434  HZ  ACN A 406      42.073   8.562  13.378  1.00  0.00      A    H
ATOM   2435  HZ1 ACN A 406      40.479   7.942  12.726  1.00  0.00      A    H
ATOM   2436  HZ2 ACN A 406      40.488   9.412  13.568  1.00  0.00      A    H
ATOM   2437  CT  ACN A 407      19.211  16.935   7.211  1.00  0.00      A    C
ATOM   2438  CZ  ACN A 407      18.139  17.399   6.280  1.00  0.00      A    C
ATOM   2439  NZ  ACN A 407      17.332  17.743   5.537  1.00  0.00      A    N
ATOM   2440  HZ  ACN A 407      19.632  17.765   7.772  1.00  0.00      A    H
ATOM   2441  HZ1 ACN A 407      20.074  16.491   6.720  1.00  0.00      A    H
ATOM   2442  HZ2 ACN A 407      18.786  16.223   7.914  1.00  0.00      A    H
ATOM   2443  CT  ACN A 408       3.683   9.338  16.110  1.00  0.00      A    C
ATOM   2444  CZ  ACN A 408       3.019   8.145  16.640  1.00  0.00      A    C
ATOM   2445  NZ  ACN A 408       2.539   7.117  17.051  1.00  0.00      A    N
ATOM   2446  HZ  ACN A 408       4.082   9.811  17.004  1.00  0.00      A    H
ATOM   2447  HZ1 ACN A 408       2.905  10.002  15.744  1.00  0.00      A    H
ATOM   2448  HZ2 ACN A 408       4.393   9.080  15.329  1.00  0.00      A    H
ATOM   2449  CT  ACN A 409       3.832   2.206   4.110  1.00  0.00      A    C
ATOM   2450  CZ  ACN A 409       2.783   1.279   3.710  1.00  0.00      A    C
ATOM   2451  NZ  ACN A 409       1.960   0.541   3.365  1.00  0.00      A    N
ATOM   2452  HZ  ACN A 409       3.389   2.944   4.774  1.00  0.00      A    H
ATOM   2453  HZ1 ACN A 409       4.323   2.741   3.302  1.00  0.00      A    H
ATOM   2454  HZ2 ACN A 409       4.446   1.629   4.797  1.00  0.00      A    H
ATOM   2455  CT  ACN A 410       6.530   5.096   4.003  1.00  0.00      A    C
ATOM   2456  CZ  ACN A 410       5.112   5.438   4.418  1.00  0.00      A    C
ATOM   2457  NZ  ACN A 410       4.018   5.672   4.784  1.00  0.00      A    N
ATOM   2458  HZ  ACN A 410       6.704   4.042   4.203  1.00  0.00      A    H
ATOM   2459  HZ1 ACN A 410       7.305   5.555   4.611  1.00  0.00      A    H
ATOM   2460  HZ2 ACN A 410       6.611   5.234   2.928  1.00  0.00      A    H
ATOM   2461  CT  ACN A 411       6.417  40.184  26.086  1.00  0.00      A    C
ATOM   2462  CZ  ACN A 411       7.571  40.893  25.550  1.00  0.00      A    C
ATOM   2463  NZ  ACN A 411       8.504  41.407  25.104  1.00  0.00      A    N
ATOM   2464  HZ  ACN A 411       5.688  40.163  25.280  1.00  0.00      A    H
ATOM   2465  HZ1 ACN A 411       6.072  40.909  26.818  1.00  0.00      A    H
ATOM   2466  HZ2 ACN A 411       6.714  39.237  26.529  1.00  0.00      A    H
ATOM   2467  CT  ACN A 412      37.367  10.608   3.532  1.00  0.00      A    C
ATOM   2468  CZ  ACN A 412      36.878  10.693   2.173  1.00  0.00      A    C
ATOM   2469  NZ  ACN A 412      36.515  10.733   1.055  1.00  0.00      A    N
ATOM   2470  HZ  ACN A 412      38.391  10.249   3.486  1.00  0.00      A    H
ATOM   2471  HZ1 ACN A 412      36.678   9.973   4.083  1.00  0.00      A    H
ATOM   2472  HZ2 ACN A 412      37.377  11.588   4.002  1.00  0.00      A    H
ATOM   2473  CT  ACN A 413      -0.204   5.302  40.367  1.00  0.00      A    C
ATOM   2474  CZ  ACN A 413       0.247   6.634  39.936  1.00  0.00      A    C
ATOM   2475  NZ  ACN A 413       0.612   7.645  39.569  1.00  0.00      A    N
ATOM   2476  HZ  ACN A 413      -0.433   4.787  39.438  1.00  0.00      A    H
ATOM   2477  HZ1 ACN A 413      -1.062   5.351  41.033  1.00  0.00      A    H
ATOM   2478  HZ2 ACN A 413       0.566   4.779  40.927  1.00  0.00      A    H
ATOM   2479  CT  ACN A 414      39.754  27.261  15.627  1.00  0.00      A    C
ATOM   2480  CZ  ACN A 414      39.170  25.968  15.504  1.00  0.00      A    C
ATOM   2481  NZ  ACN A 414      38.711  24.868  15.490  1.00  0.00      A    N
ATOM   2482  HZ  ACN A 414      39.279  27.879  14.869  1.00  0.00      A    H
ATOM   2483  HZ1 ACN A 414      40.816  27.208  15.404  1.00  0.00      A    H
ATOM   2484  HZ2 ACN A 414      39.606  27.606  16.647  1.00  0.00      A    H
ATOM   2485  CT  ACN A 415       2.526  15.682  10.410  1.00  0.00      A    C
ATOM   2486  CZ  ACN A 415       2.577  15.807  11.923  1.00  0.00      A    C
ATOM   2487  NZ  ACN A 415       2.567  15.833  13.079  1.00  0.00      A    N
ATOM   2488  HZ  ACN A 415       3.374  16.238  10.021  1.00  0.00      A    H
ATOM   2489  HZ1 ACN A 415       1.633  16.182  10.042  1.00  0.00      A    H
ATOM   2490  HZ2 ACN A 415       2.545  14.665  10.028  1.00  0.00      A    H
ATOM   2491  CT  ACN A 416      15.386   9.421  28.352  1.00  0.00      A    C
ATOM   2492  CZ  ACN A 416      16.200  10.299  29.073  1.00  0.00      A    C
ATOM   2493  NZ  ACN A 416      16.941  10.947  29.658  1.00  0.00      A    N
ATOM   2494  HZ  ACN A 416      15.152   8.552  28.961  1.00  0.00      A    H
ATOM   2495  HZ1 ACN A 416      15.864   9.137  27.418  1.00  0.00      A    H
ATOM   2496  HZ2 ACN A 416      14.447   9.940  28.177  1.00  0.00      A    H
ATOM   2497  CT  ACN A 417      18.037  13.044  32.181  1.00  0.00      A    C
ATOM   2498  CZ  ACN A 417      16.594  13.404  32.407  1.00  0.00      A    C
ATOM   2499  NZ  ACN A 417      15.510  13.682  32.527  1.00  0.00      A    N
ATOM   2500  HZ  ACN A 417      18.455  12.379  32.933  1.00  0.00      A    H
ATOM   2501  HZ1 ACN A 417      18.647  13.943  32.156  1.00  0.00      A    H
ATOM   2502  HZ2 ACN A 417      18.144  12.639  31.178  1.00  0.00      A    H
ATOM   2503  CT  ACN A 418      22.103  21.623  27.146  1.00  0.00      A    C
ATOM   2504  CZ  ACN A 418      21.880  22.734  26.140  1.00  0.00      A    C
ATOM   2505  NZ  ACN A 418      21.764  23.600  25.300  1.00  0.00      A    N
ATOM   2506  HZ  ACN A 418      22.073  20.763  26.482  1.00  0.00      A    H
ATOM   2507  HZ1 ACN A 418      21.282  21.687  27.856  1.00  0.00      A    H
ATOM   2508  HZ2 ACN A 418      23.061  21.650  27.660  1.00  0.00      A    H
ATOM   2509  CT  ACN A 419       3.318   4.377  34.625  1.00  0.00      A    C
ATOM   2510  CZ  ACN A 419       2.719   4.710  33.311  1.00  0.00      A    C
ATOM   2511  NZ  ACN A 419       2.158   5.033  32.324  1.00  0.00      A    N
ATOM   2512  HZ  ACN A 419       3.077   5.192  35.303  1.00  0.00      A    H
ATOM   2513  HZ1 ACN A 419       4.367   4.238  34.376  1.00  0.00      A    H
ATOM   2514  HZ2 ACN A 419       2.915   3.442  35.005  1.00  0.00      A    H
ATOM   2515  CT  ACN A 420       9.933  10.709  33.901  1.00  0.00      A    C
ATOM   2516  CZ  ACN A 420       8.731  10.578  34.751  1.00  0.00      A    C
ATOM   2517  NZ  ACN A 420       7.759  10.479  35.409  1.00  0.00      A    N
ATOM   2518  HZ  ACN A 420       9.679  11.354  33.064  1.00  0.00      A    H
ATOM   2519  HZ1 ACN A 420      10.121   9.685  33.589  1.00  0.00      A    H
ATOM   2520  HZ2 ACN A 420      10.775  11.195  34.386  1.00  0.00      A    H
ATOM   2521  CT  ACN A 421      40.320  18.121  10.863  1.00  0.00      A    C
ATOM   2522  CZ  ACN A 421      41.065  16.852  10.590  1.00  0.00      A    C
ATOM   2523  NZ  ACN A 421      41.650  15.839  10.396  1.00  0.00      A    N
ATOM   2524  HZ  ACN A 421      39.841  18.112  11.838  1.00  0.00      A    H
ATOM   2525  HZ1 ACN A 421      39.576  18.133  10.071  1.00  0.00      A    H
ATOM   2526  HZ2 ACN A 421      41.112  18.863  10.921  1.00  0.00      A    H
ATOM   2527  CT  ACN A 422      36.786  15.768  37.193  1.00  0.00      A    C
ATOM   2528  CZ  ACN A 422      36.687  14.479  37.773  1.00  0.00      A    C
ATOM   2529  NZ  ACN A 422      36.578  13.453  38.264  1.00  0.00      A    N
ATOM   2530  HZ  ACN A 422      37.808  16.071  36.984  1.00  0.00      A    H
ATOM   2531  HZ1 ACN A 422      36.325  16.436  37.916  1.00  0.00      A    H
ATOM   2532  HZ2 ACN A 422      36.217  15.741  36.266  1.00  0.00      A    H
ATOM   2533  CT  ACN A 423       2.655  22.837  31.701  1.00  0.00      A    C
ATOM   2534  CZ  ACN A 423       1.437  22.678  32.497  1.00  0.00      A    C
ATOM   2535  NZ  ACN A 423       0.447  22.551  33.114  1.00  0.00      A    N
ATOM   2536  HZ  ACN A 423       3.481  22.451  32.292  1.00  0.00      A    H
ATOM   2537  HZ1 ACN A 423       2.721  23.910  31.537  1.00  0.00      A    H
ATOM   2538  HZ2 ACN A 423       2.805  22.222  30.817  1.00  0.00      A    H
ATOM   2539  CT  ACN A 424      18.359   3.939   7.307  1.00  0.00      A    C
ATOM   2540  CZ  ACN A 424      17.922   3.128   6.098  1.00  0.00      A    C
ATOM   2541  NZ  ACN A 424      17.612   2.578   5.126  1.00  0.00      A    N
ATOM   2542  HZ  ACN A 424      18.959   3.387   8.026  1.00  0.00      A    H
ATOM   2543  HZ1 ACN A 424      17.536   4.313   7.910  1.00  0.00      A    H
ATOM   2544  HZ2 ACN A 424      19.006   4.721   6.918  1.00  0.00      A    H
ATOM   2545  CT  ACN A 425      38.202  12.794  44.164  1.00  0.00      A    C
ATOM   2546  CZ  ACN A 425      38.376  13.809  43.159  1.00  0.00      A    C
ATOM   2547  NZ  ACN A 425      38.609  14.559  42.334  1.00  0.00      A    N
ATOM   2548  HZ  ACN A 425      37.899  11.880  43.659  1.00  0.00      A    H
ATOM   2549  HZ1 ACN A 425      37.530  13.106  44.959  1.00  0.00      A    H
ATOM   2550  HZ2 ACN A 425      39.136  12.506  44.640  1.00  0.00      A    H
ATOM   2551  CT  ACN A 426      40.266  14.107  35.597  1.00  0.00      A    C
ATOM   2552  CZ  ACN A 426      39.550  12.866  35.187  1.00  0.00      A    C
ATOM   2553  NZ  ACN A 426      38.995  11.924  34.876  1.00  0.00      A    N
ATOM   2554  HZ  ACN A 426      41.052  14.354  34.888  1.00  0.00      A    H
ATOM   2555  HZ1 ACN A 426      40.719  13.897  36.562  1.00  0.00      A    H
ATOM   2556  HZ2 ACN A 426      39.666  15.001  35.751  1.00  0.00      A    H
ATOM   2557  CT  ACN A 427       5.028  11.643  30.152  1.00  0.00      A    C
ATOM   2558  CZ  ACN A 427       5.682  11.643  31.409  1.00  0.00      A    C
ATOM   2559  NZ  ACN A 427       6.213  11.701  32.393  1.00  0.00      A    N
ATOM   2560  HZ  ACN A 427       4.596  10.712  29.794  1.00  0.00      A    H
ATOM   2561  HZ1 ACN A 427       5.821  11.872  29.444  1.00  0.00      A    H
ATOM   2562  HZ2 ACN A 427       4.235  12.384  30.214  1.00  0.00      A    H
ATOM   2563  CT  ACN A 428      21.240  43.094  23.420  1.00  0.00      A    C
ATOM   2564  CZ  ACN A 428      21.955  42.939  24.727  1.00  0.00      A    C
ATOM   2565  NZ  ACN A 428      22.375  42.837  25.786  1.00  0.00      A    N
ATOM   2566  HZ  ACN A 428      21.895  43.696  22.795  1.00  0.00      A    H
ATOM   2567  HZ1 ACN A 428      20.254  43.537  23.535  1.00  0.00      A    H
ATOM   2568  HZ2 ACN A 428      21.120  42.140  22.914  1.00  0.00      A    H
ATOM   2569  CT  ACN A 429       4.698  17.308  19.442  1.00  0.00      A    C
ATOM   2570  CZ  ACN A 429       3.280  17.598  19.834  1.00  0.00      A    C
ATOM   2571  NZ  ACN A 429       2.192  17.914  20.115  1.00  0.00      A    N
ATOM   2572  HZ  ACN A 429       5.362  18.168  19.411  1.00  0.00      A    H
ATOM   2573  HZ1 ACN A 429       4.732  16.910  18.431  1.00  0.00      A    H
ATOM   2574  HZ2 ACN A 429       5.151  16.600  20.131  1.00  0.00      A    H
ATOM   2575  CT  ACN A 430      18.924  44.606  36.303  1.00  0.00      A    C
ATOM   2576  CZ  ACN A 430      20.271  44.309  35.777  1.00  0.00      A    C
ATOM   2577  NZ  ACN A 430      21.347  44.053  35.450  1.00  0.00      A    N
ATOM   2578  HZ  ACN A 430      18.155  44.109  35.718  1.00  0.00      A    H
ATOM   2579  HZ1 ACN A 430      18.895  45.677  36.117  1.00  0.00      A    H
ATOM   2580  HZ2 ACN A 430      18.839  44.290  37.340  1.00  0.00      A    H
ATOM   2581  CT  ACN A 431      34.430  -0.389  12.998  1.00  0.00      A    C
ATOM   2582  CZ  ACN A 431      35.133   0.896  12.988  1.00  0.00      A    C
ATOM   2583  NZ  ACN A 431      35.705   1.892  13.025  1.00  0.00      A    N
ATOM   2584  HZ  ACN A 431      35.147  -1.202  13.076  1.00  0.00      A    H
ATOM   2585  HZ1 ACN A 431      33.916  -0.419  12.041  1.00  0.00      A    H
ATOM   2586  HZ2 ACN A 431      33.820  -0.453  13.896  1.00  0.00      A    H
ATOM   2587  CT  ACN A 432      38.146  14.131  12.462  1.00  0.00      A    C
ATOM   2588  CZ  ACN A 432      39.002  13.381  13.430  1.00  0.00      A    C
ATOM   2589  NZ  ACN A 432      39.649  12.752  14.156  1.00  0.00      A    N
ATOM   2590  HZ  ACN A 432      37.139  13.722  12.494  1.00  0.00      A    H
ATOM   2591  HZ1 ACN A 432      38.524  14.075  11.444  1.00  0.00      A    H
ATOM   2592  HZ2 ACN A 432      38.153  15.174  12.770  1.00  0.00      A    H
ATOM   2593  CT  ACN A 433      29.068  26.665  25.418  1.00  0.00      A    C
ATOM   2594  CZ  ACN A 433      28.586  25.748  26.470  1.00  0.00      A    C
ATOM   2595  NZ  ACN A 433      28.184  25.016  27.269  1.00  0.00      A    N
ATOM   2596  HZ  ACN A 433      30.061  26.436  25.039  1.00  0.00      A    H
ATOM   2597  HZ1 ACN A 433      29.083  27.695  25.765  1.00  0.00      A    H
ATOM   2598  HZ2 ACN A 433      28.441  26.501  24.545  1.00  0.00      A    H
ATOM   2599  CT  ACN A 434      33.252  13.412  12.000  1.00  0.00      A    C
ATOM   2600  CZ  ACN A 434      32.576  13.547  13.320  1.00  0.00      A    C
ATOM   2601  NZ  ACN A 434      32.006  13.585  14.323  1.00  0.00      A    N
ATOM   2602  HZ  ACN A 434      33.896  14.288  12.012  1.00  0.00      A    H
ATOM   2603  HZ1 ACN A 434      32.580  13.389  11.146  1.00  0.00      A    H
ATOM   2604  HZ2 ACN A 434      33.826  12.491  11.936  1.00  0.00      A    H
ATOM   2605  CT  ACN A 435       7.027  18.750  25.056  1.00  0.00      A    C
ATOM   2606  CZ  ACN A 435       7.487  19.303  26.296  1.00  0.00      A    C
ATOM   2607  NZ  ACN A 435       7.862  19.772  27.286  1.00  0.00      A    N
ATOM   2608  HZ  ACN A 435       6.191  18.125  25.360  1.00  0.00      A    H
ATOM   2609  HZ1 ACN A 435       7.713  18.104  24.513  1.00  0.00      A    H
ATOM   2610  HZ2 ACN A 435       6.866  19.531  24.317  1.00  0.00      A    H
ATOM   2611  CT  ACN A 436       0.323   1.500  32.870  1.00  0.00      A    C
ATOM   2612  CZ  ACN A 436      -0.173   0.507  31.915  1.00  0.00      A    C
ATOM   2613  NZ  ACN A 436      -0.620  -0.304  31.221  1.00  0.00      A    N
ATOM   2614  HZ  ACN A 436       0.161   1.109  33.871  1.00  0.00      A    H
ATOM   2615  HZ1 ACN A 436       0.072   2.556  32.808  1.00  0.00      A    H
ATOM   2616  HZ2 ACN A 436       1.400   1.389  32.773  1.00  0.00      A    H
ATOM   2617  CT  ACN A 437      37.177  17.258  44.516  1.00  0.00      A    C
ATOM   2618  CZ  ACN A 437      36.141  17.711  45.408  1.00  0.00      A    C
ATOM   2619  NZ  ACN A 437      35.323  18.119  46.143  1.00  0.00      A    N
ATOM   2620  HZ  ACN A 437      38.009  17.953  44.598  1.00  0.00      A    H
ATOM   2621  HZ1 ACN A 437      36.693  17.176  43.546  1.00  0.00      A    H
ATOM   2622  HZ2 ACN A 437      37.487  16.284  44.886  1.00  0.00      A    H
ATOM   2623  CT  ACN A 438      23.304  35.156   4.940  1.00  0.00      A    C
ATOM   2624  CZ  ACN A 438      22.460  35.179   6.172  1.00  0.00      A    C
ATOM   2625  NZ  ACN A 438      21.893  35.241   7.189  1.00  0.00      A    N
ATOM   2626  HZ  ACN A 438      22.868  34.546   4.153  1.00  0.00      A    H
ATOM   2627  HZ1 ACN A 438      24.271  34.729   5.195  1.00  0.00      A    H
ATOM   2628  HZ2 ACN A 438      23.608  36.147   4.611  1.00  0.00      A    H
ATOM   2629  CT  ACN A 439      16.773  44.568  15.283  1.00  0.00      A    C
ATOM   2630  CZ  ACN A 439      16.625  44.918  13.866  1.00  0.00      A    C
ATOM   2631  NZ  ACN A 439      16.517  45.176  12.748  1.00  0.00      A    N
ATOM   2632  HZ  ACN A 439      17.777  44.186  15.447  1.00  0.00      A    H
ATOM   2633  HZ1 ACN A 439      16.121  43.725  15.498  1.00  0.00      A    H
ATOM   2634  HZ2 ACN A 439      16.493  45.428  15.886  1.00  0.00      A    H
ATOM   2635  CT  ACN A 440      14.325  18.782   9.018  1.00  0.00      A    C
ATOM   2636  CZ  ACN A 440      14.566  19.743  10.102  1.00  0.00      A    C
ATOM   2637  NZ  ACN A 440      14.891  20.506  10.879  1.00  0.00      A    N
ATOM   2638  HZ  ACN A 440      14.603  19.091   8.013  1.00  0.00      A    H
ATOM   2639  HZ1 ACN A 440      13.272  18.515   9.070  1.00  0.00      A    H
ATOM   2640  HZ2 ACN A 440      14.961  17.949   9.306  1.00  0.00      A    H
ATOM   2641  CT  ACN A 441      22.158  26.711  25.982  1.00  0.00      A    C
ATOM   2642  CZ  ACN A 441      21.805  27.644  27.028  1.00  0.00      A    C
ATOM   2643  NZ  ACN A 441      21.467  28.483  27.803  1.00  0.00      A    N
ATOM   2644  HZ  ACN A 441      22.800  27.192  25.248  1.00  0.00      A    H
ATOM   2645  HZ1 ACN A 441      21.263  26.394  25.454  1.00  0.00      A    H
ATOM   2646  HZ2 ACN A 441      22.675  25.833  26.360  1.00  0.00      A    H
ATOM   2647  CT  ACN A 442      16.258  44.417  25.241  1.00  0.00      A    C
ATOM   2648  CZ  ACN A 442      16.642  43.054  24.899  1.00  0.00      A    C
ATOM   2649  NZ  ACN A 442      17.005  41.978  24.551  1.00  0.00      A    N
ATOM   2650  HZ  ACN A 442      17.173  44.877  24.877  1.00  0.00      A    H
ATOM   2651  HZ1 ACN A 442      16.062  44.468  26.308  1.00  0.00      A    H
ATOM   2652  HZ2 ACN A 442      15.437  44.841  24.668  1.00  0.00      A    H
ATOM   2653  CT  ACN A 443      26.607  15.718   5.806  1.00  0.00      A    C
ATOM   2654  CZ  ACN A 443      26.727  15.698   7.337  1.00  0.00      A    C
ATOM   2655  NZ  ACN A 443      26.766  15.644   8.492  1.00  0.00      A    N
ATOM   2656  HZ  ACN A 443      27.048  16.652   5.465  1.00  0.00      A    H
ATOM   2657  HZ1 ACN A 443      25.568  15.751   5.486  1.00  0.00      A    H
ATOM   2658  HZ2 ACN A 443      27.236  14.957   5.352  1.00  0.00      A    H
ATOM   2659  CT  ACN A 444      12.545  11.645  20.973  1.00  0.00      A    C
ATOM   2660  CZ  ACN A 444      12.784  10.336  21.675  1.00  0.00      A    C
ATOM   2661  NZ  ACN A 444      12.941   9.344  22.217  1.00  0.00      A    N
ATOM   2662  HZ  ACN A 444      13.284  11.793  20.189  1.00  0.00      A    H
ATOM   2663  HZ1 ACN A 444      12.587  12.539  21.591  1.00  0.00      A    H
ATOM   2664  HZ2 ACN A 444      11.578  11.646  20.476  1.00  0.00      A    H
ATOM   2665  CT  ACN A 445       4.183  20.574  22.275  1.00  0.00      A    C
ATOM   2666  CZ  ACN A 445       2.817  20.821  21.856  1.00  0.00      A    C
ATOM   2667  NZ  ACN A 445       1.752  20.967  21.516  1.00  0.00      A    N
ATOM   2668  HZ  ACN A 445       4.550  19.733  21.692  1.00  0.00      A    H
ATOM   2669  HZ1 ACN A 445       4.109  20.317  23.329  1.00  0.00      A    H
ATOM   2670  HZ2 ACN A 445       4.706  21.502  22.062  1.00  0.00      A    H
ATOM   2671  CT  ACN A 446      35.943  11.449  33.297  1.00  0.00      A    C
ATOM   2672  CZ  ACN A 446      35.759  11.355  31.845  1.00  0.00      A    C
ATOM   2673  NZ  ACN A 446      35.650  11.327  30.700  1.00  0.00      A    N
ATOM   2674  HZ  ACN A 446      36.489  12.364  33.516  1.00  0.00      A    H
ATOM   2675  HZ1 ACN A 446      36.561  10.661  33.720  1.00  0.00      A    H
ATOM   2676  HZ2 ACN A 446      35.005  11.305  33.827  1.00  0.00      A    H
ATOM   2677  CT  ACN A 447      35.265  39.798   5.094  1.00  0.00      A    C
ATOM   2678  CZ  ACN A 447      34.724  40.771   6.011  1.00  0.00      A    C
ATOM   2679  NZ  ACN A 447      34.172  41.429   6.754  1.00  0.00      A    N
ATOM   2680  HZ  ACN A 447      34.560  38.987   4.928  1.00  0.00      A    H
ATOM   2681  HZ1 ACN A 447      36.172  39.314   5.448  1.00  0.00      A    H
ATOM   2682  HZ2 ACN A 447      35.500  40.261   4.139  1.00  0.00      A    H
ATOM   2683  CT  ACN A 448      31.481  42.641   5.224  1.00  0.00      A    C
ATOM   2684  CZ  ACN A 448      30.736  43.905   5.359  1.00  0.00      A    C
ATOM   2685  NZ  ACN A 448      30.120  44.878   5.517  1.00  0.00      A    N
ATOM   2686  HZ  ACN A 448      31.245  42.143   4.288  1.00  0.00      A    H
ATOM   2687  HZ1 ACN A 448      31.295  42.009   6.089  1.00  0.00      A    H
ATOM   2688  HZ2 ACN A 448      32.551  42.812   5.136  1.00  0.00      A    H
ATOM   2689  CT  ACN A 449      35.804   7.740  36.177  1.00  0.00      A    C
ATOM   2690  CZ  ACN A 449      35.284   9.126  35.934  1.00  0.00      A    C
ATOM   2691  NZ  ACN A 449      34.901  10.200  35.787  1.00  0.00      A    N
ATOM   2692  HZ  ACN A 449      36.562   7.843  36.949  1.00  0.00      A    H
ATOM   2693  HZ1 ACN A 449      36.165   7.290  35.255  1.00  0.00      A    H
ATOM   2694  HZ2 ACN A 449      34.990   7.093  36.495  1.00  0.00      A    H
ATOM   2695  CT  ACN A 450      28.484  37.010   1.065  1.00  0.00      A    C
ATOM   2696  CZ  ACN A 450      27.698  36.890  -0.195  1.00  0.00      A    C
ATOM   2697  NZ  ACN A 450      27.082  36.677  -1.149  1.00  0.00      A    N
ATOM   2698  HZ  ACN A 450      28.121  36.187   1.676  1.00  0.00      A    H
ATOM   2699  HZ1 ACN A 450      28.346  37.982   1.532  1.00  0.00      A    H
ATOM   2700  HZ2 ACN A 450      29.519  36.855   0.771  1.00  0.00      A    H
ATOM   2701  CT  ACN A 451      25.080  34.845   0.931  1.00  0.00      A    C
ATOM   2702  CZ  ACN A 451      25.602  33.647   0.247  1.00  0.00      A    C
ATOM   2703  NZ  ACN A 451      26.070  32.671  -0.256  1.00  0.00      A    N
ATOM   2704  HZ  ACN A 451      25.801  35.120   1.696  1.00  0.00      A    H
ATOM   2705  HZ1 ACN A 451      24.126  34.524   1.342  1.00  0.00      A    H
ATOM   2706  HZ2 ACN A 451      24.931  35.690   0.262  1.00  0.00      A    H
ATOM   2707  CT  ACN A 452      45.074  39.760  39.780  1.00  0.00      A    C
ATOM   2708  CZ  ACN A 452      45.355  38.893  40.938  1.00  0.00      A    C
ATOM   2709  NZ  ACN A 452      45.573  38.163  41.821  1.00  0.00      A    N
ATOM   2710  HZ  ACN A 452      46.078  40.117  39.567  1.00  0.00      A    H
ATOM   2711  HZ1 ACN A 452      44.439  40.621  39.969  1.00  0.00      A    H
ATOM   2712  HZ2 ACN A 452      44.605  39.088  39.066  1.00  0.00      A    H
ATOM   2713  CT  ACN A 453      29.701  33.616  -0.045  1.00  0.00      A    C
ATOM   2714  CZ  ACN A 453      28.873  33.245   1.167  1.00  0.00      A    C
ATOM   2715  NZ  ACN A 453      28.252  33.060   2.126  1.00  0.00      A    N
ATOM   2716  HZ  ACN A 453      28.990  33.901  -0.817  1.00  0.00      A    H
ATOM   2717  HZ1 ACN A 453      30.379  32.839  -0.388  1.00  0.00      A    H
ATOM   2718  HZ2 ACN A 453      30.263  34.509   0.217  1.00  0.00      A    H
ATOM   2719  CT  ACN A 454      25.729  22.234   7.374  1.00  0.00      A    C
ATOM   2720  CZ  ACN A 454      26.486  23.332   6.761  1.00  0.00      A    C
ATOM   2721  NZ  ACN A 454      27.136  24.170   6.227  1.00  0.00      A    N
ATOM   2722  HZ  ACN A 454      26.001  21.242   7.020  1.00  0.00      A    H
ATOM   2723  HZ1 ACN A 454      24.664  22.373   7.203  1.00  0.00      A    H
ATOM   2724  HZ2 ACN A 454      25.837  22.080   8.444  1.00  0.00      A    H
ATOM   2725  CT  ACN A 455      34.980  31.522  23.819  1.00  0.00      A    C
ATOM   2726  CZ  ACN A 455      33.592  31.416  23.274  1.00  0.00      A    C
ATOM   2727  NZ  ACN A 455      32.462  31.429  22.948  1.00  0.00      A    N
ATOM   2728  HZ  ACN A 455      35.019  32.028  24.780  1.00  0.00      A    H
ATOM   2729  HZ1 ACN A 455      35.425  32.189  23.084  1.00  0.00      A    H
ATOM   2730  HZ2 ACN A 455      35.419  30.528  23.857  1.00  0.00      A    H
ATOM   2731  CT  ACN A 456      19.200  24.505   9.248  1.00  0.00      A    C
ATOM   2732  CZ  ACN A 456      17.890  24.384   9.898  1.00  0.00      A    C
ATOM   2733  NZ  ACN A 456      16.857  24.284  10.371  1.00  0.00      A    N
ATOM   2734  HZ  ACN A 456      19.430  25.565   9.191  1.00  0.00      A    H
ATOM   2735  HZ1 ACN A 456      19.213  24.024   8.273  1.00  0.00      A    H
ATOM   2736  HZ2 ACN A 456      19.956  23.987   9.832  1.00  0.00      A    H
ATOM   2737  CT  ACN A 457      35.962  27.349  39.460  1.00  0.00      A    C
ATOM   2738  CZ  ACN A 457      37.338  26.975  39.022  1.00  0.00      A    C
ATOM   2739  NZ  ACN A 457      38.408  26.700  38.720  1.00  0.00      A    N
ATOM   2740  HZ  ACN A 457      35.729  28.384  39.221  1.00  0.00      A    H
ATOM   2741  HZ1 ACN A 457      35.975  27.183  40.534  1.00  0.00      A    H
ATOM   2742  HZ2 ACN A 457      35.305  26.677  38.913  1.00  0.00      A    H
ATOM   2743  CT  ACN A 458      13.157  16.732   5.354  1.00  0.00      A    C
ATOM   2744  CZ  ACN A 458      11.843  16.475   4.817  1.00  0.00      A    C
ATOM   2745  NZ  ACN A 458      10.739  16.320   4.389  1.00  0.00      A    N
ATOM   2746  HZ  ACN A 458      13.830  16.314   4.610  1.00  0.00      A    H
ATOM   2747  HZ1 ACN A 458      13.105  16.198   6.299  1.00  0.00      A    H
ATOM   2748  HZ2 ACN A 458      13.174  17.815   5.445  1.00  0.00      A    H
ATOM   2749  CT  ACN A 459      12.351  28.859  36.185  1.00  0.00      A    C
ATOM   2750  CZ  ACN A 459      11.454  29.421  35.223  1.00  0.00      A    C
ATOM   2751  NZ  ACN A 459      10.696  29.878  34.421  1.00  0.00      A    N
ATOM   2752  HZ  ACN A 459      13.076  29.632  36.427  1.00  0.00      A    H
ATOM   2753  HZ1 ACN A 459      12.711  27.987  35.646  1.00  0.00      A    H
ATOM   2754  HZ2 ACN A 459      11.784  28.713  37.101  1.00  0.00      A    H
ATOM   2755  CT  ACN A 460      41.645  34.492  33.587  1.00  0.00      A    C
ATOM   2756  CZ  ACN A 460      42.226  33.239  33.071  1.00  0.00      A    C
ATOM   2757  NZ  ACN A 460      42.686  32.254  32.624  1.00  0.00      A    N
ATOM   2758  HZ  ACN A 460      40.586  34.441  33.344  1.00  0.00      A    H
ATOM   2759  HZ1 ACN A 460      42.000  35.330  32.993  1.00  0.00      A    H
ATOM   2760  HZ2 ACN A 460      41.855  34.655  34.641  1.00  0.00      A    H
ATOM   2761  CT  ACN A 461      14.692  33.436  43.661  1.00  0.00      A    C
ATOM   2762  CZ  ACN A 461      16.149  33.688  43.575  1.00  0.00      A    C
ATOM   2763  NZ  ACN A 461      17.300  33.888  43.501  1.00  0.00      A    N
ATOM   2764  HZ  ACN A 461      14.204  33.759  42.745  1.00  0.00      A    H
ATOM   2765  HZ1 ACN A 461      14.204  34.112  44.359  1.00  0.00      A    H
ATOM   2766  HZ2 ACN A 461      14.628  32.393  43.961  1.00  0.00      A    H
ATOM   2767  CT  ACN A 462      18.981  41.201  27.003  1.00  0.00      A    C
ATOM   2768  CZ  ACN A 462      18.428  40.532  28.157  1.00  0.00      A    C
ATOM   2769  NZ  ACN A 462      18.000  40.047  29.157  1.00  0.00      A    N
ATOM   2770  HZ  ACN A 462      18.616  40.748  26.085  1.00  0.00      A    H
ATOM   2771  HZ1 ACN A 462      20.055  41.121  27.146  1.00  0.00      A    H
ATOM   2772  HZ2 ACN A 462      18.691  42.220  27.245  1.00  0.00      A    H
ATOM   2773  CT  ACN A 463       1.276  21.909  37.322  1.00  0.00      A    C
ATOM   2774  CZ  ACN A 463       1.492  23.374  37.160  1.00  0.00      A    C
ATOM   2775  NZ  ACN A 463       1.669  24.532  37.009  1.00  0.00      A    N
ATOM   2776  HZ  ACN A 463       2.192  21.327  37.262  1.00  0.00      A    H
ATOM   2777  HZ1 ACN A 463       0.523  21.495  36.656  1.00  0.00      A    H
ATOM   2778  HZ2 ACN A 463       0.804  21.836  38.298  1.00  0.00      A    H
ATOM   2779  CT  ACN A 464      44.121  44.282  26.122  1.00  0.00      A    C
ATOM   2780  CZ  ACN A 464      43.068  45.306  26.061  1.00  0.00      A    C
ATOM   2781  NZ  ACN A 464      42.255  46.106  26.037  1.00  0.00      A    N
ATOM   2782  HZ  ACN A 464      44.337  43.893  25.130  1.00  0.00      A    H
ATOM   2783  HZ1 ACN A 464      43.798  43.425  26.708  1.00  0.00      A    H
ATOM   2784  HZ2 ACN A 464      45.085  44.725  26.358  1.00  0.00      A    H
ATOM   2785  CT  ACN A 465      34.276  18.280  30.087  1.00  0.00      A    C
ATOM   2786  CZ  ACN A 465      33.149  17.338  30.127  1.00  0.00      A    C
ATOM   2787  NZ  ACN A 465      32.208  16.624  30.168  1.00  0.00      A    N
ATOM   2788  HZ  ACN A 465      34.000  18.980  29.302  1.00  0.00      A    H
ATOM   2789  HZ1 ACN A 465      35.103  17.633  29.804  1.00  0.00      A    H
ATOM   2790  HZ2 ACN A 465      34.458  18.848  30.996  1.00  0.00      A    H
ATOM   2791  CT  ACN A 466      11.557  22.417   3.427  1.00  0.00      A    C
ATOM   2792  CZ  ACN A 466      10.715  21.205   3.594  1.00  0.00      A    C
ATOM   2793  NZ  ACN A 466      10.058  20.249   3.676  1.00  0.00      A    N
ATOM   2794  HZ  ACN A 466      11.002  23.303   3.726  1.00  0.00      A    H
ATOM   2795  HZ1 ACN A 466      11.791  22.536   2.372  1.00  0.00      A    H
ATOM   2796  HZ2 ACN A 466      12.408  22.372   4.101  1.00  0.00      A    H
ATOM   2797  CT  ACN A 467      30.978  42.699  23.468  1.00  0.00      A    C
ATOM   2798  CZ  ACN A 467      31.650  41.369  23.538  1.00  0.00      A    C
ATOM   2799  NZ  ACN A 467      32.209  40.348  23.571  1.00  0.00      A    N
ATOM   2800  HZ  ACN A 467      31.692  43.422  23.082  1.00  0.00      A    H
ATOM   2801  HZ1 ACN A 467      30.565  43.005  24.425  1.00  0.00      A    H
ATOM   2802  HZ2 ACN A 467      30.080  42.621  22.861  1.00  0.00      A    H
ATOM   2803  CT  ACN A 468      24.956  11.580  30.908  1.00  0.00      A    C
ATOM   2804  CZ  ACN A 468      24.657  11.445  29.442  1.00  0.00      A    C
ATOM   2805  NZ  ACN A 468      24.359  11.352  28.306  1.00  0.00      A    N
ATOM   2806  HZ  ACN A 468      24.351  12.380  31.326  1.00  0.00      A    H
ATOM   2807  HZ1 ACN A 468      26.020  11.686  31.106  1.00  0.00      A    H
ATOM   2808  HZ2 ACN A 468      24.735  10.634  31.396  1.00  0.00      A    H
ATOM   2809  CT  ACN A 469      15.707   3.154  11.815  1.00  0.00      A    C
ATOM   2810  CZ  ACN A 469      15.058   3.087  13.041  1.00  0.00      A    C
ATOM   2811  NZ  ACN A 469      14.477   3.053  14.044  1.00  0.00      A    N
ATOM   2812  HZ  ACN A 469      16.754   3.430  11.907  1.00  0.00      A    H
ATOM   2813  HZ1 ACN A 469      15.162   3.863  11.198  1.00  0.00      A    H
ATOM   2814  HZ2 ACN A 469      15.572   2.155  11.406  1.00  0.00      A    H
ATOM   2815  CT  ACN A 470      10.453   1.534  10.588  1.00  0.00      A    C
ATOM   2816  CZ  ACN A 470      11.871   1.911  10.557  1.00  0.00      A    C
ATOM   2817  NZ  ACN A 470      12.984   2.222  10.626  1.00  0.00      A    N
ATOM   2818  HZ  ACN A 470      10.280   0.742   9.863  1.00  0.00      A    H
ATOM   2819  HZ1 ACN A 470       9.702   2.316  10.514  1.00  0.00      A    H
ATOM   2820  HZ2 ACN A 470      10.195   1.023  11.513  1.00  0.00      A    H
ATOM   2821  CT  ACN A 471       0.843  12.847  16.355  1.00  0.00      A    C
ATOM   2822  CZ  ACN A 471      -0.498  12.757  16.917  1.00  0.00      A    C
ATOM   2823  NZ  ACN A 471      -1.538  12.662  17.417  1.00  0.00      A    N
ATOM   2824  HZ  ACN A 471       1.579  12.599  17.115  1.00  0.00      A    H
ATOM   2825  HZ1 ACN A 471       1.049  13.859  16.017  1.00  0.00      A    H
ATOM   2826  HZ2 ACN A 471       0.893  12.150  15.522  1.00  0.00      A    H
ATOM   2827  CT  ACN A 472      28.876  13.400  43.245  1.00  0.00      A    C
ATOM   2828  CZ  ACN A 472      28.003  13.374  42.110  1.00  0.00      A    C
ATOM   2829  NZ  ACN A 472      27.305  13.399  41.228  1.00  0.00      A    N
ATOM   2830  HZ  ACN A 472      28.957  14.374  43.721  1.00  0.00      A    H
ATOM   2831  HZ1 ACN A 472      29.888  13.129  42.952  1.00  0.00      A    H
ATOM   2832  HZ2 ACN A 472      28.573  12.629  43.949  1.00  0.00      A    H
ATOM   2833  CT  ACN A 473      34.985  28.640  43.060  1.00  0.00      A    C
ATOM   2834  CZ  ACN A 473      35.884  29.248  42.132  1.00  0.00      A    C
ATOM   2835  NZ  ACN A 473      36.656  29.785  41.446  1.00  0.00      A    N
ATOM   2836  HZ  ACN A 473      34.195  28.078  42.568  1.00  0.00      A    H
ATOM   2837  HZ1 ACN A 473      34.632  29.337  43.816  1.00  0.00      A    H
ATOM   2838  HZ2 ACN A 473      35.640  27.923  43.547  1.00  0.00      A    H
ATOM   2839  CT  ACN A 474      39.969   0.496   8.758  1.00  0.00      A    C
ATOM   2840  CZ  ACN A 474      40.794   1.683   9.031  1.00  0.00      A    C
ATOM   2841  NZ  ACN A 474      41.518   2.577   9.264  1.00  0.00      A    N
ATOM   2842  HZ  ACN A 474      38.986   0.689   8.336  1.00  0.00      A    H
ATOM   2843  HZ1 ACN A 474      39.864   0.031   9.735  1.00  0.00      A    H
ATOM   2844  HZ2 ACN A 474      40.522  -0.127   8.059  1.00  0.00      A    H
ATOM   2845  CT  ACN A 475      27.261  40.797   0.664  1.00  0.00      A    C
ATOM   2846  CZ  ACN A 475      27.141  41.085   2.103  1.00  0.00      A    C
ATOM   2847  NZ  ACN A 475      27.102  41.260   3.257  1.00  0.00      A    N
ATOM   2848  HZ  ACN A 475      26.442  41.352   0.213  1.00  0.00      A    H
ATOM   2849  HZ1 ACN A 475      27.215  39.738   0.425  1.00  0.00      A    H
ATOM   2850  HZ2 ACN A 475      28.186  41.234   0.296  1.00  0.00      A    H
ATOM   2851  CT  ACN A 476      10.963  17.474  15.741  1.00  0.00      A    C
ATOM   2852  CZ  ACN A 476      11.614  17.661  16.973  1.00  0.00      A    C
ATOM   2853  NZ  ACN A 476      12.236  17.765  17.975  1.00  0.00      A    N
ATOM   2854  HZ  ACN A 476      10.296  18.319  15.588  1.00  0.00      A    H
ATOM   2855  HZ1 ACN A 476      10.318  16.608  15.865  1.00  0.00      A    H
ATOM   2856  HZ2 ACN A 476      11.688  17.206  14.976  1.00  0.00      A    H
ATOM   2857  CT  ACN A 477      21.929  26.957  32.557  1.00  0.00      A    C
ATOM   2858  CZ  ACN A 477      20.543  26.994  33.041  1.00  0.00      A    C
ATOM   2859  NZ  ACN A 477      19.432  27.056  33.438  1.00  0.00      A    N
ATOM   2860  HZ  ACN A 477      22.366  27.950  32.499  1.00  0.00      A    H
ATOM   2861  HZ1 ACN A 477      21.885  26.491  31.576  1.00  0.00      A    H
ATOM   2862  HZ2 ACN A 477      22.290  26.242  33.292  1.00  0.00      A    H
ATOM   2863  CT  ACN A 478      43.319   0.543   2.172  1.00  0.00      A    C
ATOM   2864  CZ  ACN A 478      41.872   0.866   2.378  1.00  0.00      A    C
ATOM   2865  NZ  ACN A 478      40.766   1.140   2.600  1.00  0.00      A    N
ATOM   2866  HZ  ACN A 478      43.515   0.545   1.102  1.00  0.00      A    H
ATOM   2867  HZ1 ACN A 478      43.721  -0.371   2.601  1.00  0.00      A    H
ATOM   2868  HZ2 ACN A 478      43.707   1.458   2.612  1.00  0.00      A    H
ATOM   2869  CT  ACN A 479       2.841  14.949  25.786  1.00  0.00      A    C
ATOM   2870  CZ  ACN A 479       4.179  14.287  25.517  1.00  0.00      A    C
ATOM   2871  NZ  ACN A 479       5.191  13.802  25.254  1.00  0.00      A    N
ATOM   2872  HZ  ACN A 479       2.267  15.016  24.866  1.00  0.00      A    H
ATOM   2873  HZ1 ACN A 479       2.865  15.938  26.239  1.00  0.00      A    H
ATOM   2874  HZ2 ACN A 479       2.383  14.159  26.376  1.00  0.00      A    H
ATOM   2875  CT  ACN A 480       6.349  12.109  38.121  1.00  0.00      A    C
ATOM   2876  CZ  ACN A 480       6.273  10.637  38.281  1.00  0.00      A    C
ATOM   2877  NZ  ACN A 480       6.211   9.430  38.311  1.00  0.00      A    N
ATOM   2878  HZ  ACN A 480       6.349  12.257  37.045  1.00  0.00      A    H
ATOM   2879  HZ1 ACN A 480       7.348  12.322  38.495  1.00  0.00      A    H
ATOM   2880  HZ2 ACN A 480       5.563  12.592  38.696  1.00  0.00      A    H
ATOM   2881  CT  ACN A 481      22.185  42.478  10.681  1.00  0.00      A    C
ATOM   2882  CZ  ACN A 481      22.525  42.062  12.048  1.00  0.00      A    C
ATOM   2883  NZ  ACN A 481      22.733  41.801  13.149  1.00  0.00      A    N
ATOM   2884  HZ  ACN A 481      22.323  43.555  10.623  1.00  0.00      A    H
ATOM   2885  HZ1 ACN A 481      21.106  42.386  10.598  1.00  0.00      A    H
ATOM   2886  HZ2 ACN A 481      22.641  41.824   9.942  1.00  0.00      A    H
ATOM   2887  CT  ACN A 482      38.165  29.881  27.548  1.00  0.00      A    C
ATOM   2888  CZ  ACN A 482      39.236  30.254  26.591  1.00  0.00      A    C
ATOM   2889  NZ  ACN A 482      40.012  30.509  25.819  1.00  0.00      A    N
ATOM   2890  HZ  ACN A 482      38.004  30.806  28.095  1.00  0.00      A    H
ATOM   2891  HZ1 ACN A 482      38.483  29.149  28.285  1.00  0.00      A    H
ATOM   2892  HZ2 ACN A 482      37.214  29.546  27.142  1.00  0.00      A    H
ATOM   2893  CT  ACN A 483      22.798  41.915  40.225  1.00  0.00      A    C
ATOM   2894  CZ  ACN A 483      23.076  40.508  39.965  1.00  0.00      A    C
ATOM   2895  NZ  ACN A 483      23.301  39.408  39.689  1.00  0.00      A    N
ATOM   2896  HZ  ACN A 483      23.286  42.451  39.414  1.00  0.00      A    H
ATOM   2897  HZ1 ACN A 483      23.181  42.204  41.200  1.00  0.00      A    H
ATOM   2898  HZ2 ACN A 483      21.725  42.056  40.328  1.00  0.00      A    H
ATOM   2899  CT  ACN A 484      30.367  19.289  31.675  1.00  0.00      A    C
ATOM   2900  CZ  ACN A 484      29.410  18.154  31.334  1.00  0.00      A    C
ATOM   2901  NZ  ACN A 484      28.616  17.335  31.086  1.00  0.00      A    N
ATOM   2902  HZ  ACN A 484      29.622  20.033  31.942  1.00  0.00      A    H
ATOM   2903  HZ1 ACN A 484      31.078  19.492  30.879  1.00  0.00      A    H
ATOM   2904  HZ2 ACN A 484      30.907  19.042  32.586  1.00  0.00      A    H
ATOM   2905  CT  ACN A 485      34.072  23.796  41.884  1.00  0.00      A    C
ATOM   2906  CZ  ACN A 485      34.279  24.975  42.806  1.00  0.00      A    C
ATOM   2907  NZ  ACN A 485      34.397  25.864  43.548  1.00  0.00      A    N
ATOM   2908  HZ  ACN A 485      34.672  22.938  42.174  1.00  0.00      A    H
ATOM   2909  HZ1 ACN A 485      34.304  24.062  40.855  1.00  0.00      A    H
ATOM   2910  HZ2 ACN A 485      33.028  23.494  41.881  1.00  0.00      A    H
ATOM   2911  CT  ACN A 486      15.202  32.530   3.922  1.00  0.00      A    C
ATOM   2912  CZ  ACN A 486      14.016  32.514   3.050  1.00  0.00      A    C
ATOM   2913  NZ  ACN A 486      13.062  32.485   2.357  1.00  0.00      A    N
ATOM   2914  HZ  ACN A 486      15.066  31.706   4.618  1.00  0.00      A    H
ATOM   2915  HZ1 ACN A 486      15.117  33.323   4.661  1.00  0.00      A    H
ATOM   2916  HZ2 ACN A 486      16.153  32.484   3.398  1.00  0.00      A    H
ATOM   2917  CT  ACN A 487       8.852  11.918   1.754  1.00  0.00      A    C
ATOM   2918  CZ  ACN A 487       8.525  10.828   0.774  1.00  0.00      A    C
ATOM   2919  NZ  ACN A 487       8.421  10.002  -0.008  1.00  0.00      A    N
ATOM   2920  HZ  ACN A 487       9.904  11.798   2.001  1.00  0.00      A    H
ATOM   2921  HZ1 ACN A 487       8.130  11.958   2.566  1.00  0.00      A    H
ATOM   2922  HZ2 ACN A 487       8.709  12.795   1.128  1.00  0.00      A    H
ATOM   2923  CT  ACN A 488      34.674   1.201  17.427  1.00  0.00      A    C
ATOM   2924  CZ  ACN A 488      34.104   2.261  18.243  1.00  0.00      A    C
ATOM   2925  NZ  ACN A 488      33.644   3.137  18.879  1.00  0.00      A    N
ATOM   2926  HZ  ACN A 488      35.282   0.513  18.008  1.00  0.00      A    H
ATOM   2927  HZ1 ACN A 488      35.147   1.510  16.499  1.00  0.00      A    H
ATOM   2928  HZ2 ACN A 488      33.827   0.693  16.972  1.00  0.00      A    H
ATOM   2929  CT  ACN A 489      13.780  30.757  20.153  1.00  0.00      A    C
ATOM   2930  CZ  ACN A 489      12.656  31.148  21.023  1.00  0.00      A    C
ATOM   2931  NZ  ACN A 489      11.839  31.429  21.782  1.00  0.00      A    N
ATOM   2932  HZ  ACN A 489      14.608  31.362  20.514  1.00  0.00      A    H
ATOM   2933  HZ1 ACN A 489      13.581  30.985  19.109  1.00  0.00      A    H
ATOM   2934  HZ2 ACN A 489      14.031  29.729  20.402  1.00  0.00      A    H
ATOM   2935  CT  ACN A 490       7.282   7.796  13.726  1.00  0.00      A    C
ATOM   2936  CZ  ACN A 490       6.748   9.104  14.081  1.00  0.00      A    C
ATOM   2937  NZ  ACN A 490       6.255  10.092  14.443  1.00  0.00      A    N
ATOM   2938  HZ  ACN A 490       8.285   7.964  13.342  1.00  0.00      A    H
ATOM   2939  HZ1 ACN A 490       6.731   7.358  12.898  1.00  0.00      A    H
ATOM   2940  HZ2 ACN A 490       7.434   7.175  14.605  1.00  0.00      A    H
ATOM   2941  CT  ACN A 491      29.768  39.374  21.365  1.00  0.00      A    C
ATOM   2942  CZ  ACN A 491      30.766  39.040  20.276  1.00  0.00      A    C
ATOM   2943  NZ  ACN A 491      31.512  38.751  19.375  1.00  0.00      A    N
ATOM   2944  HZ  ACN A 491      30.046  39.085  22.376  1.00  0.00      A    H
ATOM   2945  HZ1 ACN A 491      28.851  38.835  21.145  1.00  0.00      A    H
ATOM   2946  HZ2 ACN A 491      29.689  40.457  21.307  1.00  0.00      A    H
ATOM   2947  CT  ACN A 492      38.017   2.951  40.994  1.00  0.00      A    C
ATOM   2948  CZ  ACN A 492      39.378   3.367  40.645  1.00  0.00      A    C
ATOM   2949  NZ  ACN A 492      40.440   3.709  40.401  1.00  0.00      A    N
ATOM   2950  HZ  ACN A 492      38.203   1.953  41.385  1.00  0.00      A    H
ATOM   2951  HZ1 ACN A 492      37.334   2.850  40.155  1.00  0.00      A    H
ATOM   2952  HZ2 ACN A 492      37.552   3.555  41.769  1.00  0.00      A    H
ATOM   2953  CT  ACN A 493      40.471  34.625  10.390  1.00  0.00      A    C
ATOM   2954  CZ  ACN A 493      40.191  35.948   9.774  1.00  0.00      A    C
ATOM   2955  NZ  ACN A 493      39.971  37.001   9.272  1.00  0.00      A    N
ATOM   2956  HZ  ACN A 493      39.602  33.978  10.300  1.00  0.00      A    H
ATOM   2957  HZ1 ACN A 493      40.768  34.729  11.430  1.00  0.00      A    H
ATOM   2958  HZ2 ACN A 493      41.213  34.156   9.748  1.00  0.00      A    H
ATOM   2959  CT  ACN A 494      16.740  43.905   0.838  1.00  0.00      A    C
ATOM   2960  CZ  ACN A 494      18.132  44.241   1.082  1.00  0.00      A    C
ATOM   2961  NZ  ACN A 494      19.239  44.509   1.197  1.00  0.00      A    N
ATOM   2962  HZ  ACN A 494      16.260  44.342  -0.034  1.00  0.00      A    H
ATOM   2963  HZ1 ACN A 494      16.159  44.355   1.638  1.00  0.00      A    H
ATOM   2964  HZ2 ACN A 494      16.654  42.824   0.765  1.00  0.00      A    H
ATOM   2965  CT  ACN A 495      32.500  17.096  23.378  1.00  0.00      A    C
ATOM   2966  CZ  ACN A 495      33.244  16.165  24.272  1.00  0.00      A    C
ATOM   2967  NZ  ACN A 495      33.823  15.494  24.958  1.00  0.00      A    N
ATOM   2968  HZ  ACN A 495      33.111  17.990  23.283  1.00  0.00      A    H
ATOM   2969  HZ1 ACN A 495      31.534  17.372  23.792  1.00  0.00      A    H
ATOM   2970  HZ2 ACN A 495      32.406  16.698  22.371  1.00  0.00      A    H
ATOM   2971  CT  ACN A 496       0.138  18.091  41.751  1.00  0.00      A    C
ATOM   2972  CZ  ACN A 496       0.105  18.779  40.485  1.00  0.00      A    C
ATOM   2973  NZ  ACN A 496       0.123  19.302  39.440  1.00  0.00      A    N
ATOM   2974  HZ  ACN A 496       1.066  18.465  42.176  1.00  0.00      A    H
ATOM   2975  HZ1 ACN A 496       0.215  17.025  41.557  1.00  0.00      A    H
ATOM   2976  HZ2 ACN A 496      -0.632  18.273  42.496  1.00  0.00      A    H
ATOM   2977  CT  ACN A 497      14.006  14.777  17.742  1.00  0.00      A    C
ATOM   2978  CZ  ACN A 497      12.681  14.355  18.279  1.00  0.00      A    C
ATOM   2979  NZ  ACN A 497      11.652  14.073  18.735  1.00  0.00      A    N
ATOM   2980  HZ  ACN A 497      14.080  14.629  16.668  1.00  0.00      A    H
ATOM   2981  HZ1 ACN A 497      14.774  14.275  18.324  1.00  0.00      A    H
ATOM   2982  HZ2 ACN A 497      14.252  15.824  17.901  1.00  0.00      A    H
ATOM   2983  CT  ACN A 498      16.503   6.076  26.108  1.00  0.00      A    C
ATOM   2984  CZ  ACN A 498      15.134   6.158  26.652  1.00  0.00      A    C
ATOM   2985  NZ  ACN A 498      14.064   6.190  27.153  1.00  0.00      A    N
ATOM   2986  HZ  ACN A 498      16.745   7.002  25.593  1.00  0.00      A    H
ATOM   2987  HZ1 ACN A 498      16.568   5.145  25.551  1.00  0.00      A    H
ATOM   2988  HZ2 ACN A 498      17.143   5.986  26.981  1.00  0.00      A    H
ATOM   2989  CT  ACN A 499       3.903  37.124  33.427  1.00  0.00      A    C
ATOM   2990  CZ  ACN A 499       3.372  37.064  34.792  1.00  0.00      A    C
ATOM   2991  NZ  ACN A 499       2.945  37.105  35.875  1.00  0.00      A    N
ATOM   2992  HZ  ACN A 499       4.831  36.557  33.410  1.00  0.00      A    H
ATOM   2993  HZ1 ACN A 499       4.126  38.120  33.053  1.00  0.00      A    H
ATOM   2994  HZ2 ACN A 499       3.163  36.664  32.777  1.00  0.00      A    H
ATOM   2995  CT  ACN A 500      43.233  13.713  13.282  1.00  0.00      A    C
ATOM   2996  CZ  ACN A 500      43.014  12.396  14.053  1.00  0.00      A    C
ATOM   2997  NZ  ACN A 500      42.771  11.430  14.678  1.00  0.00      A    N
ATOM   2998  HZ  ACN A 500      44.051  13.672  12.567  1.00  0.00      A    H
ATOM   2999  HZ1 ACN A 500      43.457  14.471  14.028  1.00  0.00      A    H
ATOM   3000  HZ2 ACN A 500      42.369  14.005  12.690  1.00  0.00      A    H
ATOM   3001  CT  ACN A 501      21.971  15.014  33.038  1.00  0.00      A    C
ATOM   3002  CZ  ACN A 501      20.922  16.106  33.161  1.00  0.00      A    C
ATOM   3003  NZ  ACN A 501      20.143  16.939  33.201  1.00  0.00      A    N
ATOM   3004  HZ  ACN A 501      22.450  15.240  32.089  1.00  0.00      A    H
ATOM   3005  HZ1 ACN A 501      21.386  14.104  32.931  1.00  0.00      A    H
ATOM   3006  HZ2 ACN A 501      22.577  15.044  33.940  1.00  0.00      A    H
ATOM   3007  CT  ACN A 502      30.052  22.952  26.251  1.00  0.00      A    C
ATOM   3008  CZ  ACN A 502      30.964  21.881  25.784  1.00  0.00      A    C
ATOM   3009  NZ  ACN A 502      31.749  21.108  25.373  1.00  0.00      A    N
ATOM   3010  HZ  ACN A 502      29.498  22.632  27.130  1.00  0.00      A    H
ATOM   3011  HZ1 ACN A 502      29.407  23.241  25.425  1.00  0.00      A    H
ATOM   3012  HZ2 ACN A 502      30.630  23.827  26.535  1.00  0.00      A    H
ATOM   3013  CT  ACN A 503      36.498  39.008  28.362  1.00  0.00      A    C
ATOM   3014  CZ  ACN A 503      36.729  38.558  29.745  1.00  0.00      A    C
ATOM   3015  NZ  ACN A 503      36.910  38.165  30.808  1.00  0.00      A    N
ATOM   3016  HZ  ACN A 503      36.798  38.242  27.652  1.00  0.00      A    H
ATOM   3017  HZ1 ACN A 503      37.330  39.693  28.222  1.00  0.00      A    H
ATOM   3018  HZ2 ACN A 503      35.523  39.476  28.252  1.00  0.00      A    H
ATOM   3019  CT  ACN A 504      21.346   8.086  11.709  1.00  0.00      A    C
ATOM   3020  CZ  ACN A 504      21.464   8.592  13.108  1.00  0.00      A    C
ATOM   3021  NZ  ACN A 504      21.636   8.948  14.174  1.00  0.00      A    N
ATOM   3022  HZ  ACN A 504      22.174   8.642  11.277  1.00  0.00      A    H
ATOM   3023  HZ1 ACN A 504      20.371   8.310  11.284  1.00  0.00      A    H
ATOM   3024  HZ2 ACN A 504      21.626   7.043  11.826  1.00  0.00      A    H
ATOM   3025  CT  ACN A 505      34.285   7.653   1.945  1.00  0.00      A    C
ATOM   3026  CZ  ACN A 505      32.899   7.122   1.933  1.00  0.00      A    C
ATOM   3027  NZ  ACN A 505      31.807   6.715   1.938  1.00  0.00      A    N
ATOM   3028  HZ  ACN A 505      34.209   8.725   1.779  1.00  0.00      A    H
ATOM   3029  HZ1 ACN A 505      34.970   7.278   1.189  1.00  0.00      A    H
ATOM   3030  HZ2 ACN A 505      34.712   7.590   2.942  1.00  0.00      A    H
ATOM   3031  CT  ACN A 506      41.119   9.426  33.662  1.00  0.00      A    C
ATOM   3032  CZ  ACN A 506      42.122  10.497  33.894  1.00  0.00      A    C
ATOM   3033  NZ  ACN A 506      42.898  11.341  34.040  1.00  0.00      A    N
ATOM   3034  HZ  ACN A 506      41.411   8.772  32.845  1.00  0.00      A    H
ATOM   3035  HZ1 ACN A 506      40.105   9.808  33.571  1.00  0.00      A    H
ATOM   3036  HZ2 ACN A 506      40.941   8.853  34.568  1.00  0.00      A    H
ATOM   3037  CT  ACN A 507       8.764  24.353  35.470  1.00  0.00      A    C
ATOM   3038  CZ  ACN A 507       7.897  23.504  36.315  1.00  0.00      A    C
ATOM   3039  NZ  ACN A 507       7.129  22.847  36.972  1.00  0.00      A    N
ATOM   3040  HZ  ACN A 507       9.547  23.688  35.115  1.00  0.00      A    H
ATOM   3041  HZ1 ACN A 507       9.244  25.176  35.994  1.00  0.00      A    H
ATOM   3042  HZ2 ACN A 507       8.070  24.701  34.709  1.00  0.00      A    H
ATOM   3043  CT  ACN A 508       7.704  15.855  28.014  1.00  0.00      A    C
ATOM   3044  CZ  ACN A 508       6.288  16.012  28.073  1.00  0.00      A    C
ATOM   3045  NZ  ACN A 508       5.133  16.194  28.067  1.00  0.00      A    N
ATOM   3046  HZ  ACN A 508       7.897  14.971  27.412  1.00  0.00      A    H
ATOM   3047  HZ1 ACN A 508       8.122  15.666  29.000  1.00  0.00      A    H
ATOM   3048  HZ2 ACN A 508       8.147  16.756  27.597  1.00  0.00      A    H
ATOM   3049  CT  ACN A 509      29.604  18.346  36.340  1.00  0.00      A    C
ATOM   3050  CZ  ACN A 509      29.540  17.027  36.991  1.00  0.00      A    C
ATOM   3051  NZ  ACN A 509      29.428  16.015  37.589  1.00  0.00      A    N
ATOM   3052  HZ  ACN A 509      30.600  18.553  35.956  1.00  0.00      A    H
ATOM   3053  HZ1 ACN A 509      29.325  19.169  36.993  1.00  0.00      A    H
ATOM   3054  HZ2 ACN A 509      28.857  18.263  35.555  1.00  0.00      A    H
ATOM   3055  CT  ACN A 510      42.663  21.129  38.440  1.00  0.00      A    C
ATOM   3056  CZ  ACN A 510      41.338  21.294  37.902  1.00  0.00      A    C
ATOM   3057  NZ  ACN A 510      40.306  21.503  37.518  1.00  0.00      A    N
ATOM   3058  HZ  ACN A 510      42.809  21.893  39.200  1.00  0.00      A    H
ATOM   3059  HZ1 ACN A 510      43.332  21.364  37.617  1.00  0.00      A    H
ATOM   3060  HZ2 ACN A 510      42.968  20.252  39.005  1.00  0.00      A    H
ATOM   3061  CT  ACN A 511       5.018  23.322  16.149  1.00  0.00      A    C
ATOM   3062  CZ  ACN A 511       5.154  22.625  17.445  1.00  0.00      A    C
ATOM   3063  NZ  ACN A 511       5.246  22.015  18.420  1.00  0.00      A    N
ATOM   3064  HZ  ACN A 511       5.360  22.734  15.301  1.00  0.00      A    H
ATOM   3065  HZ1 ACN A 511       5.702  24.165  16.198  1.00  0.00      A    H
ATOM   3066  HZ2 ACN A 511       3.999  23.670  15.997  1.00  0.00      A    H
ATOM   3067  CT  ACN A 512      16.796  14.116   3.951  1.00  0.00      A    C
ATOM   3068  CZ  ACN A 512      18.134  13.798   4.533  1.00  0.00      A    C
ATOM   3069  NZ  ACN A 512      19.158  13.545   4.984  1.00  0.00      A    N
ATOM   3070  HZ  ACN A 512      16.136  13.319   4.283  1.00  0.00      A    H
ATOM   3071  HZ1 ACN A 512      16.798  14.102   2.864  1.00  0.00      A    H
ATOM   3072  HZ2 ACN A 512      16.370  15.028   4.362  1.00  0.00      A    H
ATOM   3073  CT  ACN A 513      42.736  21.640  23.709  1.00  0.00      A    C
ATOM   3074  CZ  ACN A 513      42.677  21.370  25.167  1.00  0.00      A    C
ATOM   3075  NZ  ACN A 513      42.587  21.207  26.290  1.00  0.00      A    N
ATOM   3076  HZ  ACN A 513      41.855  22.044  23.217  1.00  0.00      A    H
ATOM   3077  HZ1 ACN A 513      42.908  20.659  23.274  1.00  0.00      A    H
ATOM   3078  HZ2 ACN A 513      43.630  22.193  23.432  1.00  0.00      A    H
ATOM   3079  CT  ACN A 514      13.938  18.759  27.563  1.00  0.00      A    C
ATOM   3080  CZ  ACN A 514      12.787  19.670  27.497  1.00  0.00      A    C
ATOM   3081  NZ  ACN A 514      11.845  20.380  27.395  1.00  0.00      A    N
ATOM   3082  HZ  ACN A 514      14.398  18.783  26.579  1.00  0.00      A    H
ATOM   3083  HZ1 ACN A 514      13.525  17.805  27.882  1.00  0.00      A    H
ATOM   3084  HZ2 ACN A 514      14.595  19.046  28.380  1.00  0.00      A    H
ATOM   3085  CT  ACN A 515      28.677   7.150  16.173  1.00  0.00      A    C
ATOM   3086  CZ  ACN A 515      28.425   7.864  14.917  1.00  0.00      A    C
ATOM   3087  NZ  ACN A 515      28.251   8.398  13.882  1.00  0.00      A    N
ATOM   3088  HZ  ACN A 515      29.342   7.725  16.812  1.00  0.00      A    H
ATOM   3089  HZ1 ACN A 515      28.974   6.131  15.942  1.00  0.00      A    H
ATOM   3090  HZ2 ACN A 515      27.721   7.143  16.691  1.00  0.00      A    H
ATOM   3091  CT  ACN A 516       3.509  32.000  40.404  1.00  0.00      A    C
ATOM   3092  CZ  ACN A 516       3.100  32.054  41.790  1.00  0.00      A    C
ATOM   3093  NZ  ACN A 516       2.771  32.085  42.914  1.00  0.00      A    N
ATOM   3094  HZ  ACN A 516       4.593  31.925  40.396  1.00  0.00      A    H
ATOM   3095  HZ1 ACN A 516       3.225  32.991  40.058  1.00  0.00      A    H
ATOM   3096  HZ2 ACN A 516       2.886  31.342  39.804  1.00  0.00      A    H
ATOM   3097  CT  ACN A 517      32.088  36.899  22.812  1.00  0.00      A    C
ATOM   3098  CZ  ACN A 517      30.865  36.782  23.671  1.00  0.00      A    C
ATOM   3099  NZ  ACN A 517      29.897  36.755  24.305  1.00  0.00      A    N
ATOM   3100  HZ  ACN A 517      31.774  37.139  21.800  1.00  0.00      A    H
ATOM   3101  HZ1 ACN A 517      32.789  36.082  22.962  1.00  0.00      A    H
ATOM   3102  HZ2 ACN A 517      32.703  37.714  23.185  1.00  0.00      A    H
ATOM   3103  CT  ACN A 518       6.895  19.601  35.942  1.00  0.00      A    C
ATOM   3104  CZ  ACN A 518       7.781  19.524  37.108  1.00  0.00      A    C
ATOM   3105  NZ  ACN A 518       8.474  19.431  38.077  1.00  0.00      A    N
ATOM   3106  HZ  ACN A 518       7.040  18.805  35.217  1.00  0.00      A    H
ATOM   3107  HZ1 ACN A 518       7.043  20.549  35.430  1.00  0.00      A    H
ATOM   3108  HZ2 ACN A 518       5.894  19.449  36.338  1.00  0.00      A    H
ATOM   3109  CT  ACN A 519      18.434  14.707  19.303  1.00  0.00      A    C
ATOM   3110  CZ  ACN A 519      17.514  15.348  18.350  1.00  0.00      A    C
ATOM   3111  NZ  ACN A 519      16.831  15.904  17.601  1.00  0.00      A    N
ATOM   3112  HZ  ACN A 519      18.490  15.276  20.228  1.00  0.00      A    H
ATOM   3113  HZ1 ACN A 519      19.406  14.801  18.826  1.00  0.00      A    H
ATOM   3114  HZ2 ACN A 519      17.992  13.715  19.262  1.00  0.00      A    H
ATOM   3115  CT  ACN A 520      17.372  30.758  19.779  1.00  0.00      A    C
ATOM   3116  CZ  ACN A 520      17.292  32.212  19.698  1.00  0.00      A    C
ATOM   3117  NZ  ACN A 520      17.224  33.349  19.593  1.00  0.00      A    N
ATOM   3118  HZ  ACN A 520      17.982  30.524  18.910  1.00  0.00      A    H
ATOM   3119  HZ1 ACN A 520      16.447  30.234  19.552  1.00  0.00      A    H
ATOM   3120  HZ2 ACN A 520      17.864  30.523  20.719  1.00  0.00      A    H
ATOM   3121  CT  ACN A 521      35.486  27.231  32.343  1.00  0.00      A    C
ATOM   3122  CZ  ACN A 521      36.134  28.426  31.631  1.00  0.00      A    C
ATOM   3123  NZ  ACN A 521      36.681  29.290  31.068  1.00  0.00      A    N
ATOM   3124  HZ  ACN A 521      35.288  26.486  31.577  1.00  0.00      A    H
ATOM   3125  HZ1 ACN A 521      34.604  27.642  32.828  1.00  0.00      A    H
ATOM   3126  HZ2 ACN A 521      36.073  26.726  33.107  1.00  0.00      A    H
ATOM   3127  CT  ACN A 522      29.795  33.251  22.642  1.00  0.00      A    C
ATOM   3128  CZ  ACN A 522      29.024  32.709  23.732  1.00  0.00      A    C
ATOM   3129  NZ  ACN A 522      28.341  32.251  24.573  1.00  0.00      A    N
ATOM   3130  HZ  ACN A 522      30.403  32.464  22.203  1.00  0.00      A    H
ATOM   3131  HZ1 ACN A 522      30.471  34.079  22.842  1.00  0.00      A    H
ATOM   3132  HZ2 ACN A 522      29.090  33.667  21.927  1.00  0.00      A    H
ATOM   3133  CT  ACN A 523       9.660   3.768   7.581  1.00  0.00      A    C
ATOM   3134  CZ  ACN A 523      11.079   4.096   7.423  1.00  0.00      A    C
ATOM   3135  NZ  ACN A 523      12.246   4.336   7.316  1.00  0.00      A    N
ATOM   3136  HZ  ACN A 523       9.473   3.883   8.645  1.00  0.00      A    H
ATOM   3137  HZ1 ACN A 523       9.557   2.767   7.169  1.00  0.00      A    H
ATOM   3138  HZ2 ACN A 523       8.999   4.496   7.116  1.00  0.00      A    H
ATOM   3139  CT  ACN A 524       7.639  20.849  15.686  1.00  0.00      A    C
ATOM   3140  CZ  ACN A 524       8.208  22.180  15.592  1.00  0.00      A    C
ATOM   3141  NZ  ACN A 524       8.623  23.219  15.508  1.00  0.00      A    N
ATOM   3142  HZ  ACN A 524       7.012  20.779  16.571  1.00  0.00      A    H
ATOM   3143  HZ1 ACN A 524       8.484  20.171  15.775  1.00  0.00      A    H
ATOM   3144  HZ2 ACN A 524       7.004  20.700  14.817  1.00  0.00      A    H
ATOM   3145  CT  ACN A 525      20.952  31.276  26.221  1.00  0.00      A    C
ATOM   3146  CZ  ACN A 525      20.942  32.678  25.709  1.00  0.00      A    C
ATOM   3147  NZ  ACN A 525      20.943  33.773  25.356  1.00  0.00      A    N
ATOM   3148  HZ  ACN A 525      21.681  30.780  25.586  1.00  0.00      A    H
ATOM   3149  HZ1 ACN A 525      19.957  30.888  26.019  1.00  0.00      A    H
ATOM   3150  HZ2 ACN A 525      21.107  31.214  27.295  1.00  0.00      A    H
ATOM   3151  CT  ACN A 526      10.758  32.196  37.124  1.00  0.00      A    C
ATOM   3152  CZ  ACN A 526      10.711  33.179  35.999  1.00  0.00      A    C
ATOM   3153  NZ  ACN A 526      10.689  33.960  35.121  1.00  0.00      A    N
ATOM   3154  HZ  ACN A 526      10.098  31.359  36.915  1.00  0.00      A    H
ATOM   3155  HZ1 ACN A 526      10.366  32.785  37.950  1.00  0.00      A    H
ATOM   3156  HZ2 ACN A 526      11.762  31.840  37.338  1.00  0.00      A    H
ATOM   3157  CT  ACN A 527      40.312  44.628  33.160  1.00  0.00      A    C
ATOM   3158  CZ  ACN A 527      38.902  44.356  33.496  1.00  0.00      A    C
ATOM   3159  NZ  ACN A 527      37.795  44.075  33.783  1.00  0.00      A    N
ATOM   3160  HZ  ACN A 527      41.048  44.481  33.947  1.00  0.00      A    H
ATOM   3161  HZ1 ACN A 527      40.301  45.654  32.801  1.00  0.00      A    H
ATOM   3162  HZ2 ACN A 527      40.578  44.043  32.283  1.00  0.00      A    H
ATOM   3163  CT  ACN A 528      13.690  40.976  32.848  1.00  0.00      A    C
ATOM   3164  CZ  ACN A 528      14.726  41.405  33.817  1.00  0.00      A    C
ATOM   3165  NZ  ACN A 528      15.569  41.753  34.529  1.00  0.00      A    N
ATOM   3166  HZ  ACN A 528      12.683  41.173  33.209  1.00  0.00      A    H
ATOM   3167  HZ1 ACN A 528      13.749  39.902  32.696  1.00  0.00      A    H
ATOM   3168  HZ2 ACN A 528      13.736  41.508  31.901  1.00  0.00      A    H
ATOM   3169  CT  ACN A 529      25.189   9.768  13.922  1.00  0.00      A    C
ATOM   3170  CZ  ACN A 529      24.942  10.196  12.557  1.00  0.00      A    C
ATOM   3171  NZ  ACN A 529      24.718  10.587  11.524  1.00  0.00      A    N
ATOM   3172  HZ  ACN A 529      26.112  10.179  14.323  1.00  0.00      A    H
ATOM   3173  HZ1 ACN A 529      25.260   8.684  13.901  1.00  0.00      A    H
ATOM   3174  HZ2 ACN A 529      24.264  10.060  14.414  1.00  0.00      A    H
ATOM   3175  CT  ACN A 530       2.162  34.322  26.024  1.00  0.00      A    C
ATOM   3176  CZ  ACN A 530       2.206  34.443  27.466  1.00  0.00      A    C
ATOM   3177  NZ  ACN A 530       2.232  34.517  28.596  1.00  0.00      A    N
ATOM   3178  HZ  ACN A 530       3.138  33.878  25.847  1.00  0.00      A    H
ATOM   3179  HZ1 ACN A 530       2.050  35.342  25.664  1.00  0.00      A    H
ATOM   3180  HZ2 ACN A 530       1.368  33.671  25.669  1.00  0.00      A    H
ATOM   3181  CT  ACN A 531       1.532  35.270  16.555  1.00  0.00      A    C
ATOM   3182  CZ  ACN A 531       1.210  36.666  16.218  1.00  0.00      A    C
ATOM   3183  NZ  ACN A 531       1.023  37.745  15.783  1.00  0.00      A    N
ATOM   3184  HZ  ACN A 531       0.733  34.564  16.344  1.00  0.00      A    H
ATOM   3185  HZ1 ACN A 531       1.776  35.284  17.614  1.00  0.00      A    H
ATOM   3186  HZ2 ACN A 531       2.462  34.832  16.201  1.00  0.00      A    H
ATOM   3187  CT  ACN A 532      14.192   3.026  24.527  1.00  0.00      A    C
ATOM   3188  CZ  ACN A 532      14.957   2.953  25.794  1.00  0.00      A    C
ATOM   3189  NZ  ACN A 532      15.541   2.870  26.776  1.00  0.00      A    N
ATOM   3190  HZ  ACN A 532      13.585   3.926  24.575  1.00  0.00      A    H
ATOM   3191  HZ1 ACN A 532      13.673   2.078  24.411  1.00  0.00      A    H
ATOM   3192  HZ2 ACN A 532      14.915   2.974  23.718  1.00  0.00      A    H
ATOM   3193  CT  ACN A 533       4.318  42.417  21.184  1.00  0.00      A    C
ATOM   3194  CZ  ACN A 533       5.353  43.112  20.308  1.00  0.00      A    C
ATOM   3195  NZ  ACN A 533       6.039  43.736  19.616  1.00  0.00      A    N
ATOM   3196  HZ  ACN A 533       5.021  41.968  21.880  1.00  0.00      A    H
ATOM   3197  HZ1 ACN A 533       3.708  41.692  20.652  1.00  0.00      A    H
ATOM   3198  HZ2 ACN A 533       3.744  43.166  21.724  1.00  0.00      A    H
ATOM   3199  CT  ACN A 534      24.666  21.024  14.152  1.00  0.00      A    C
ATOM   3200  CZ  ACN A 534      24.359  22.456  14.240  1.00  0.00      A    C
ATOM   3201  NZ  ACN A 534      24.190  23.624  14.301  1.00  0.00      A    N
ATOM   3202  HZ  ACN A 534      23.749  20.480  14.361  1.00  0.00      A    H
ATOM   3203  HZ1 ACN A 534      25.405  20.710  14.885  1.00  0.00      A    H
ATOM   3204  HZ2 ACN A 534      24.979  20.707  13.160  1.00  0.00      A    H
ATOM   3205  CT  ACN A 535      22.518   2.984  41.956  1.00  0.00      A    C
ATOM   3206  CZ  ACN A 535      23.202   3.635  40.890  1.00  0.00      A    C
ATOM   3207  NZ  ACN A 535      23.856   4.141  40.058  1.00  0.00      A    N
ATOM   3208  HZ  ACN A 535      22.863   1.953  41.948  1.00  0.00      A    H
ATOM   3209  HZ1 ACN A 535      21.457   3.092  41.747  1.00  0.00      A    H
ATOM   3210  HZ2 ACN A 535      22.822   3.361  42.929  1.00  0.00      A    H
ATOM   3211  CT  ACN A 536       8.542  40.798  21.982  1.00  0.00      A    C
ATOM   3212  CZ  ACN A 536       9.279  41.955  21.402  1.00  0.00      A    C
ATOM   3213  NZ  ACN A 536       9.897  42.854  20.965  1.00  0.00      A    N
ATOM   3214  HZ  ACN A 536       9.272  40.112  22.404  1.00  0.00      A    H
ATOM   3215  HZ1 ACN A 536       7.975  40.251  21.234  1.00  0.00      A    H
ATOM   3216  HZ2 ACN A 536       7.827  41.123  22.734  1.00  0.00      A    H
ATOM   3217  CT  ACN A 537      26.423  39.932  19.310  1.00  0.00      A    C
ATOM   3218  CZ  ACN A 537      27.579  39.557  18.519  1.00  0.00      A    C
ATOM   3219  NZ  ACN A 537      28.469  39.155  17.875  1.00  0.00      A    N
ATOM   3220  HZ  ACN A 537      26.553  40.944  19.684  1.00  0.00      A    H
ATOM   3221  HZ1 ACN A 537      26.179  39.116  19.986  1.00  0.00      A    H
ATOM   3222  HZ2 ACN A 537      25.513  39.949  18.716  1.00  0.00      A    H
ATOM   3223  CT  ACN A 538      15.424  17.807  39.812  1.00  0.00      A    C
ATOM   3224  CZ  ACN A 538      16.104  17.675  41.107  1.00  0.00      A    C
ATOM   3225  NZ  ACN A 538      16.633  17.538  42.101  1.00  0.00      A    N
ATOM   3226  HZ  ACN A 538      14.346  17.905  39.912  1.00  0.00      A    H
ATOM   3227  HZ1 ACN A 538      15.550  16.928  39.184  1.00  0.00      A    H
ATOM   3228  HZ2 ACN A 538      15.814  18.726  39.382  1.00  0.00      A    H
ATOM   3229  CT  ACN A 539       7.347  35.790  38.785  1.00  0.00      A    C
ATOM   3230  CZ  ACN A 539       5.959  35.395  38.936  1.00  0.00      A    C
ATOM   3231  NZ  ACN A 539       4.827  35.127  39.141  1.00  0.00      A    N
ATOM   3232  HZ  ACN A 539       7.966  34.918  38.981  1.00  0.00      A    H
ATOM   3233  HZ1 ACN A 539       7.558  36.570  39.511  1.00  0.00      A    H
ATOM   3234  HZ2 ACN A 539       7.550  36.217  37.806  1.00  0.00      A    H
ATOM   3235  CT  ACN A 540      13.140  24.864  19.750  1.00  0.00      A    C
ATOM   3236  CZ  ACN A 540      12.477  23.775  20.624  1.00  0.00      A    C
ATOM   3237  NZ  ACN A 540      11.972  22.913  21.259  1.00  0.00      A    N
ATOM   3238  HZ  ACN A 540      14.216  24.732  19.670  1.00  0.00      A    H
ATOM   3239  HZ1 ACN A 540      12.933  25.896  20.020  1.00  0.00      A    H
ATOM   3240  HZ2 ACN A 540      12.713  24.658  18.772  1.00  0.00      A    H
ATOM   3241  CT  ACN A 541      16.186  34.914   7.229  1.00  0.00      A    C
ATOM   3242  CZ  ACN A 541      17.314  34.689   8.118  1.00  0.00      A    C
ATOM   3243  NZ  ACN A 541      18.212  34.420   8.743  1.00  0.00      A    N
ATOM   3244  HZ  ACN A 541      16.734  35.297   6.372  1.00  0.00      A    H
ATOM   3245  HZ1 ACN A 541      15.519  35.674   7.627  1.00  0.00      A    H
ATOM   3246  HZ2 ACN A 541      15.702  34.002   6.886  1.00  0.00      A    H
ATOM   3247  CT  ACN A 542      25.134  44.324  33.973  1.00  0.00      A    C
ATOM   3248  CZ  ACN A 542      26.117  45.390  34.227  1.00  0.00      A    C
ATOM   3249  NZ  ACN A 542      26.894  46.208  34.349  1.00  0.00      A    N
ATOM   3250  HZ  ACN A 542      24.628  44.588  33.047  1.00  0.00      A    H
ATOM   3251  HZ1 ACN A 542      24.339  44.394  34.711  1.00  0.00      A    H
ATOM   3252  HZ2 ACN A 542      25.707  43.401  34.009  1.00  0.00      A    H
ATOM   3253  CT  ACN A 543      31.387   2.449  13.186  1.00  0.00      A    C
ATOM   3254  CZ  ACN A 543      30.283   3.442  13.538  1.00  0.00      A    C
ATOM   3255  NZ  ACN A 543      29.425   4.195  13.757  1.00  0.00      A    N
ATOM   3256  HZ  ACN A 543      30.782   1.598  12.884  1.00  0.00      A    H
ATOM   3257  HZ1 ACN A 543      32.019   2.132  14.011  1.00  0.00      A    H
ATOM   3258  HZ2 ACN A 543      32.102   2.724  12.415  1.00  0.00      A    H
ATOM   3259  CT  ACN A 544      15.089  28.976   7.617  1.00  0.00      A    C
ATOM   3260  CZ  ACN A 544      16.133  29.756   7.015  1.00  0.00      A    C
ATOM   3261  NZ  ACN A 544      16.973  30.321   6.468  1.00  0.00      A    N
ATOM   3262  HZ  ACN A 544      14.164  29.526   7.462  1.00  0.00      A    H
ATOM   3263  HZ1 ACN A 544      15.340  28.855   8.668  1.00  0.00      A    H
ATOM   3264  HZ2 ACN A 544      14.973  28.023   7.107  1.00  0.00      A    H
ATOM   3265  CT  ACN A 545      41.640  39.654  35.151  1.00  0.00      A    C
ATOM   3266  CZ  ACN A 545      41.497  40.943  34.537  1.00  0.00      A    C
ATOM   3267  NZ  ACN A 545      41.378  41.994  34.016  1.00  0.00      A    N
ATOM   3268  HZ  ACN A 545      40.713  39.097  35.256  1.00  0.00      A    H
ATOM   3269  HZ1 ACN A 545      42.128  39.791  36.113  1.00  0.00      A    H
ATOM   3270  HZ2 ACN A 545      42.373  39.098  34.572  1.00  0.00      A    H
ATOM   3271  CT  ACN A 546      14.168  26.843  42.169  1.00  0.00      A    C
ATOM   3272  CZ  ACN A 546      14.628  26.285  43.458  1.00  0.00      A    C
ATOM   3273  NZ  ACN A 546      14.998  25.710  44.432  1.00  0.00      A    N
ATOM   3274  HZ  ACN A 546      13.625  25.985  41.784  1.00  0.00      A    H
ATOM   3275  HZ1 ACN A 546      15.000  27.088  41.513  1.00  0.00      A    H
ATOM   3276  HZ2 ACN A 546      13.447  27.656  42.196  1.00  0.00      A    H
ATOM   3277  CT  ACN A 547       1.851  11.037   2.213  1.00  0.00      A    C
ATOM   3278  CZ  ACN A 547       1.318   9.648   2.345  1.00  0.00      A    C
ATOM   3279  NZ  ACN A 547       1.014   8.556   2.570  1.00  0.00      A    N
ATOM   3280  HZ  ACN A 547       2.461  11.126   1.319  1.00  0.00      A    H
ATOM   3281  HZ1 ACN A 547       2.480  11.431   3.008  1.00  0.00      A    H
ATOM   3282  HZ2 ACN A 547       0.914  11.587   2.193  1.00  0.00      A    H
ATOM   3283  CT  ACN A 548       7.061  27.265  18.625  1.00  0.00      A    C
ATOM   3284  CZ  ACN A 548       6.503  26.913  17.306  1.00  0.00      A    C
ATOM   3285  NZ  ACN A 548       6.146  26.617  16.215  1.00  0.00      A    N
ATOM   3286  HZ  ACN A 548       6.499  26.720  19.380  1.00  0.00      A    H
ATOM   3287  HZ1 ACN A 548       6.958  28.345  18.688  1.00  0.00      A    H
ATOM   3288  HZ2 ACN A 548       8.118  27.016  18.663  1.00  0.00      A    H
ATOM   3289  CT  ACN A 549       1.387   2.711  45.624  1.00  0.00      A    C
ATOM   3290  CZ  ACN A 549       0.913   3.120  44.301  1.00  0.00      A    C
ATOM   3291  NZ  ACN A 549       0.614   3.522  43.248  1.00  0.00      A    N
ATOM   3292  HZ  ACN A 549       0.745   2.135  46.287  1.00  0.00      A    H
ATOM   3293  HZ1 ACN A 549       1.568   3.680  46.081  1.00  0.00      A    H
ATOM   3294  HZ2 ACN A 549       2.286   2.184  45.314  1.00  0.00      A    H
ATOM   3295  CT  ACN A 550      25.442   1.332   2.173  1.00  0.00      A    C
ATOM   3296  CZ  ACN A 550      24.058   0.863   2.063  1.00  0.00      A    C
ATOM   3297  NZ  ACN A 550      22.967   0.498   1.980  1.00  0.00      A    N
ATOM   3298  HZ  ACN A 550      25.289   2.172   2.846  1.00  0.00      A    H
ATOM   3299  HZ1 ACN A 550      25.787   1.674   1.201  1.00  0.00      A    H
ATOM   3300  HZ2 ACN A 550      26.084   0.641   2.713  1.00  0.00      A    H
ATOM   3301  CT  ACN A 551      10.832  41.541   1.818  1.00  0.00      A    C
ATOM   3302  CZ  ACN A 551      10.276  42.735   1.224  1.00  0.00      A    C
ATOM   3303  NZ  ACN A 551       9.787  43.639   0.697  1.00  0.00      A    N
ATOM   3304  HZ  ACN A 551      11.903  41.494   1.637  1.00  0.00      A    H
ATOM   3305  HZ1 ACN A 551      10.317  40.713   1.338  1.00  0.00      A    H
ATOM   3306  HZ2 ACN A 551      10.688  41.512   2.895  1.00  0.00      A    H
ATOM   3307  CT  ACN A 552      36.100   6.145  16.145  1.00  0.00      A    C
ATOM   3308  CZ  ACN A 552      34.929   5.830  15.241  1.00  0.00      A    C
ATOM   3309  NZ  ACN A 552      34.015   5.640  14.599  1.00  0.00      A    N
ATOM   3310  HZ  ACN A 552      36.010   5.595  17.078  1.00  0.00      A    H
ATOM   3311  HZ1 ACN A 552      36.168   7.218  16.307  1.00  0.00      A    H
ATOM   3312  HZ2 ACN A 552      36.999   5.740  15.687  1.00  0.00      A    H
ATOM   3313  CT  ACN A 553      44.048   2.653  36.864  1.00  0.00      A    C
ATOM   3314  CZ  ACN A 553      43.515   2.662  35.492  1.00  0.00      A    C
ATOM   3315  NZ  ACN A 553      43.088   2.748  34.412  1.00  0.00      A    N
ATOM   3316  HZ  ACN A 553      44.301   3.658  37.190  1.00  0.00      A    H
ATOM   3317  HZ1 ACN A 553      44.886   1.966  36.773  1.00  0.00      A    H
ATOM   3318  HZ2 ACN A 553      43.327   2.136  37.493  1.00  0.00      A    H
ATOM   3319  CT  ACN A 554       8.273  37.379  24.875  1.00  0.00      A    C
ATOM   3320  CZ  ACN A 554       7.343  37.962  23.926  1.00  0.00      A    C
ATOM   3321  NZ  ACN A 554       6.578  38.369  23.151  1.00  0.00      A    N
ATOM   3322  HZ  ACN A 554       9.219  37.191  24.374  1.00  0.00      A    H
ATOM   3323  HZ1 ACN A 554       7.836  36.476  25.295  1.00  0.00      A    H
ATOM   3324  HZ2 ACN A 554       8.412  38.052  25.717  1.00  0.00      A    H
ATOM   3325  CT  ACN A 555      30.336  16.166  40.656  1.00  0.00      A    C
ATOM   3326  CZ  ACN A 555      29.194  17.118  40.893  1.00  0.00      A    C
ATOM   3327  NZ  ACN A 555      28.290  17.855  41.029  1.00  0.00      A    N
ATOM   3328  HZ  ACN A 555      29.889  15.505  39.918  1.00  0.00      A    H
ATOM   3329  HZ1 ACN A 555      30.415  15.568  41.561  1.00  0.00      A    H
ATOM   3330  HZ2 ACN A 555      31.216  16.676  40.272  1.00  0.00      A    H
ATOM   3331  CT  ACN A 556       7.097   6.202  21.489  1.00  0.00      A    C
ATOM   3332  CZ  ACN A 556       6.041   7.298  21.312  1.00  0.00      A    C
ATOM   3333  NZ  ACN A 556       5.279   8.196  21.242  1.00  0.00      A    N
ATOM   3334  HZ  ACN A 556       6.685   5.329  21.989  1.00  0.00      A    H
ATOM   3335  HZ1 ACN A 556       7.805   6.707  22.141  1.00  0.00      A    H
ATOM   3336  HZ2 ACN A 556       7.530   6.029  20.507  1.00  0.00      A    H
ATOM   3337  CT  ACN A 557      37.737  30.969  34.854  1.00  0.00      A    C
ATOM   3338  CZ  ACN A 557      37.432  30.239  36.109  1.00  0.00      A    C
ATOM   3339  NZ  ACN A 557      37.234  29.688  37.115  1.00  0.00      A    N
ATOM   3340  HZ  ACN A 557      36.855  31.193  34.259  1.00  0.00      A    H
ATOM   3341  HZ1 ACN A 557      38.477  30.508  34.206  1.00  0.00      A    H
ATOM   3342  HZ2 ACN A 557      38.170  31.927  35.129  1.00  0.00      A    H
ATOM   3343  CT  ACN A 558      21.535   8.527  41.648  1.00  0.00      A    C
ATOM   3344  CZ  ACN A 558      21.432   7.760  40.381  1.00  0.00      A    C
ATOM   3345  NZ  ACN A 558      21.394   7.135  39.425  1.00  0.00      A    N
ATOM   3346  HZ  ACN A 558      21.176   9.529  41.430  1.00  0.00      A    H
ATOM   3347  HZ1 ACN A 558      22.543   8.479  42.053  1.00  0.00      A    H
ATOM   3348  HZ2 ACN A 558      20.871   8.059  42.370  1.00  0.00      A    H
ATOM   3349  CT  ACN A 559      37.560   9.873  26.997  1.00  0.00      A    C
ATOM   3350  CZ  ACN A 559      37.623   8.479  27.311  1.00  0.00      A    C
ATOM   3351  NZ  ACN A 559      37.577   7.358  27.578  1.00  0.00      A    N
ATOM   3352  HZ  ACN A 559      38.590  10.135  26.769  1.00  0.00      A    H
ATOM   3353  HZ1 ACN A 559      37.311  10.330  27.951  1.00  0.00      A    H
ATOM   3354  HZ2 ACN A 559      36.822  10.060  26.221  1.00  0.00      A    H
ATOM   3355  CT  ACN A 560      44.315  21.636  10.137  1.00  0.00      A    C
ATOM   3356  CZ  ACN A 560      44.661  20.671  11.079  1.00  0.00      A    C
ATOM   3357  NZ  ACN A 560      44.860  19.874  11.886  1.00  0.00      A    N
ATOM   3358  HZ  ACN A 560      43.380  21.331   9.675  1.00  0.00      A    H
ATOM   3359  HZ1 ACN A 560      45.169  21.839   9.495  1.00  0.00      A    H
ATOM   3360  HZ2 ACN A 560      44.218  22.566  10.692  1.00  0.00      A    H
ATOM   3361  CT  ACN A 561      28.591  43.833  11.450  1.00  0.00      A    C
ATOM   3362  CZ  ACN A 561      29.909  44.256  11.997  1.00  0.00      A    C
ATOM   3363  NZ  ACN A 561      30.963  44.515  12.455  1.00  0.00      A    N
ATOM   3364  HZ  ACN A 561      27.854  43.792  12.248  1.00  0.00      A    H
ATOM   3365  HZ1 ACN A 561      28.780  42.896  10.933  1.00  0.00      A    H
ATOM   3366  HZ2 ACN A 561      28.369  44.612  10.726  1.00  0.00      A    H
ATOM   3367  CT  ACN A 562      42.887  33.028  28.588  1.00  0.00      A    C
ATOM   3368  CZ  ACN A 562      43.872  33.003  27.460  1.00  0.00      A    C
ATOM   3369  NZ  ACN A 562      44.704  32.927  26.629  1.00  0.00      A    N
ATOM   3370  HZ  ACN A 562      41.935  32.836  28.100  1.00  0.00      A    H
ATOM   3371  HZ1 ACN A 562      42.911  33.995  29.084  1.00  0.00      A    H
ATOM   3372  HZ2 ACN A 562      43.089  32.316  29.384  1.00  0.00      A    H
ATOM   3373  CT  ACN A 563      18.600   6.522  43.485  1.00  0.00      A    C
ATOM   3374  CZ  ACN A 563      18.242   5.505  44.519  1.00  0.00      A    C
ATOM   3375  NZ  ACN A 563      18.021   4.684  45.278  1.00  0.00      A    N
ATOM   3376  HZ  ACN A 563      18.604   7.527  43.898  1.00  0.00      A    H
ATOM   3377  HZ1 ACN A 563      17.767   6.415  42.796  1.00  0.00      A    H
ATOM   3378  HZ2 ACN A 563      19.532   6.339  42.956  1.00  0.00      A    H
ATOM   3379  CT  ACN A 564      20.668  11.506  36.269  1.00  0.00      A    C
ATOM   3380  CZ  ACN A 564      20.453  12.903  35.865  1.00  0.00      A    C
ATOM   3381  NZ  ACN A 564      20.227  14.017  35.613  1.00  0.00      A    N
ATOM   3382  HZ  ACN A 564      19.844  11.229  36.920  1.00  0.00      A    H
ATOM   3383  HZ1 ACN A 564      21.641  11.179  36.627  1.00  0.00      A    H
ATOM   3384  HZ2 ACN A 564      20.603  10.943  35.341  1.00  0.00      A    H
ATOM   3385  CT  ACN A 565      17.465  35.503  16.015  1.00  0.00      A    C
ATOM   3386  CZ  ACN A 565      16.751  35.860  14.853  1.00  0.00      A    C
ATOM   3387  NZ  ACN A 565      16.169  36.201  13.876  1.00  0.00      A    N
ATOM   3388  HZ  ACN A 565      17.515  34.433  16.202  1.00  0.00      A    H
ATOM   3389  HZ1 ACN A 565      17.041  35.968  16.902  1.00  0.00      A    H
ATOM   3390  HZ2 ACN A 565      18.420  35.993  15.849  1.00  0.00      A    H
ATOM   3391  CT  ACN A 566      24.233   6.291  17.031  1.00  0.00      A    C
ATOM   3392  CZ  ACN A 566      25.010   5.360  16.226  1.00  0.00      A    C
ATOM   3393  NZ  ACN A 566      25.594   4.585  15.571  1.00  0.00      A    N
ATOM   3394  HZ  ACN A 566      23.290   5.781  17.207  1.00  0.00      A    H
ATOM   3395  HZ1 ACN A 566      23.999   7.161  16.423  1.00  0.00      A    H
ATOM   3396  HZ2 ACN A 566      24.647   6.680  17.958  1.00  0.00      A    H
ATOM   3397  CT  ACN A 567      29.640  17.405  27.484  1.00  0.00      A    C
ATOM   3398  CZ  ACN A 567      28.499  17.695  26.560  1.00  0.00      A    C
ATOM   3399  NZ  ACN A 567      27.580  17.888  25.880  1.00  0.00      A    N
ATOM   3400  HZ  ACN A 567      30.548  17.422  26.887  1.00  0.00      A    H
ATOM   3401  HZ1 ACN A 567      29.498  16.380  27.817  1.00  0.00      A    H
ATOM   3402  HZ2 ACN A 567      29.729  18.139  28.281  1.00  0.00      A    H
ATOM   3403  CT  ACN A 568      38.066   1.717   0.597  1.00  0.00      A    C
ATOM   3404  CZ  ACN A 568      38.811   2.981   0.779  1.00  0.00      A    C
ATOM   3405  NZ  ACN A 568      39.381   3.938   0.883  1.00  0.00      A    N
ATOM   3406  HZ  ACN A 568      38.620   1.174  -0.164  1.00  0.00      A    H
ATOM   3407  HZ1 ACN A 568      37.068   1.954   0.236  1.00  0.00      A    H
ATOM   3408  HZ2 ACN A 568      38.044   1.377   1.629  1.00  0.00      A    H
ATOM   3409  CT  ACN A 569      26.757   6.162  24.332  1.00  0.00      A    C
ATOM   3410  CZ  ACN A 569      26.226   6.457  23.015  1.00  0.00      A    C
ATOM   3411  NZ  ACN A 569      25.856   6.636  21.961  1.00  0.00      A    N
ATOM   3412  HZ  ACN A 569      26.339   6.714  25.170  1.00  0.00      A    H
ATOM   3413  HZ1 ACN A 569      27.796   6.473  24.264  1.00  0.00      A    H
ATOM   3414  HZ2 ACN A 569      26.769   5.094  24.531  1.00  0.00      A    H
ATOM   3415  CT  ACN A 570      19.952  27.180  41.648  1.00  0.00      A    C
ATOM   3416  CZ  ACN A 570      18.490  26.851  41.431  1.00  0.00      A    C
ATOM   3417  NZ  ACN A 570      17.355  26.625  41.210  1.00  0.00      A    N
ATOM   3418  HZ  ACN A 570      20.242  27.474  42.653  1.00  0.00      A    H
ATOM   3419  HZ1 ACN A 570      20.170  27.953  40.915  1.00  0.00      A    H
ATOM   3420  HZ2 ACN A 570      20.547  26.304  41.401  1.00  0.00      A    H
ATOM   3421  CT  ACN A 571      43.700  36.026  25.038  1.00  0.00      A    C
ATOM   3422  CZ  ACN A 571      44.902  36.555  24.511  1.00  0.00      A    C
ATOM   3423  NZ  ACN A 571      45.843  37.051  24.045  1.00  0.00      A    N
ATOM   3424  HZ  ACN A 571      43.636  36.144  26.117  1.00  0.00      A    H
ATOM   3425  HZ1 ACN A 571      43.776  34.947  24.933  1.00  0.00      A    H
ATOM   3426  HZ2 ACN A 571      42.905  36.473  24.446  1.00  0.00      A    H
ATOM   3427  CT  ACN A 572       5.848  39.481  39.620  1.00  0.00      A    C
ATOM   3428  CZ  ACN A 572       4.899  39.908  40.622  1.00  0.00      A    C
ATOM   3429  NZ  ACN A 572       4.096  40.259  41.386  1.00  0.00      A    N
ATOM   3430  HZ  ACN A 572       5.933  40.339  38.958  1.00  0.00      A    H
ATOM   3431  HZ1 ACN A 572       5.586  38.701  38.909  1.00  0.00      A    H
ATOM   3432  HZ2 ACN A 572       6.863  39.441  40.006  1.00  0.00      A    H
ATOM   3433  CT  ACN A 573      13.847  34.344  20.056  1.00  0.00      A    C
ATOM   3434  CZ  ACN A 573      12.531  34.897  19.574  1.00  0.00      A    C
ATOM   3435  NZ  ACN A 573      11.502  35.288  19.247  1.00  0.00      A    N
ATOM   3436  HZ  ACN A 573      14.564  35.161  20.067  1.00  0.00      A    H
ATOM   3437  HZ1 ACN A 573      14.137  33.623  19.296  1.00  0.00      A    H
ATOM   3438  HZ2 ACN A 573      13.763  33.960  21.070  1.00  0.00      A    H
ATOM   3439  CT  ACN A 574      35.525  39.056  24.856  1.00  0.00      A    C
ATOM   3440  CZ  ACN A 574      35.266  40.335  25.496  1.00  0.00      A    C
ATOM   3441  NZ  ACN A 574      35.047  41.352  26.022  1.00  0.00      A    N
ATOM   3442  HZ  ACN A 574      34.679  38.380  24.765  1.00  0.00      A    H
ATOM   3443  HZ1 ACN A 574      36.420  38.744  25.389  1.00  0.00      A    H
ATOM   3444  HZ2 ACN A 574      35.763  39.410  23.856  1.00  0.00      A    H
ATOM   3445  CT  ACN A 575       8.169  37.023  44.502  1.00  0.00      A    C
ATOM   3446  CZ  ACN A 575       7.874  37.507  43.117  1.00  0.00      A    C
ATOM   3447  NZ  ACN A 575       7.665  37.879  42.038  1.00  0.00      A    N
ATOM   3448  HZ  ACN A 575       7.690  36.058  44.647  1.00  0.00      A    H
ATOM   3449  HZ1 ACN A 575       7.893  37.810  45.199  1.00  0.00      A    H
ATOM   3450  HZ2 ACN A 575       9.242  36.898  44.624  1.00  0.00      A    H
ATOM   3451  CT  ACN A 576      31.740  29.904  25.771  1.00  0.00      A    C
ATOM   3452  CZ  ACN A 576      33.207  29.721  25.978  1.00  0.00      A    C
ATOM   3453  NZ  ACN A 576      34.302  29.547  26.131  1.00  0.00      A    N
ATOM   3454  HZ  ACN A 576      31.087  29.039  25.853  1.00  0.00      A    H
ATOM   3455  HZ1 ACN A 576      31.513  30.389  24.825  1.00  0.00      A    H
ATOM   3456  HZ2 ACN A 576      31.406  30.513  26.607  1.00  0.00      A    H
ATOM   3457  CT  ACN A 577      42.389  11.778  41.273  1.00  0.00      A    C
ATOM   3458  CZ  ACN A 577      41.871  12.300  39.942  1.00  0.00      A    C
ATOM   3459  NZ  ACN A 577      41.553  12.669  38.862  1.00  0.00      A    N
ATOM   3460  HZ  ACN A 577      41.778  10.887  41.390  1.00  0.00      A    H
ATOM   3461  HZ1 ACN A 577      42.210  12.392  42.153  1.00  0.00      A    H
ATOM   3462  HZ2 ACN A 577      43.465  11.653  41.181  1.00  0.00      A    H
ATOM   3463  CT  ACN A 578      31.245  28.347  17.073  1.00  0.00      A    C
ATOM   3464  CZ  ACN A 578      30.718  29.670  16.714  1.00  0.00      A    C
ATOM   3465  NZ  ACN A 578      30.235  30.673  16.357  1.00  0.00      A    N
ATOM   3466  HZ  ACN A 578      32.002  28.173  16.313  1.00  0.00      A    H
ATOM   3467  HZ1 ACN A 578      30.473  27.601  16.905  1.00  0.00      A    H
ATOM   3468  HZ2 ACN A 578      31.789  28.374  18.014  1.00  0.00      A    H
ATOM   3469  CT  ACN A 579       8.592  35.617  30.540  1.00  0.00      A    C
ATOM   3470  CZ  ACN A 579       8.645  36.804  29.688  1.00  0.00      A    C
ATOM   3471  NZ  ACN A 579       8.610  37.702  28.940  1.00  0.00      A    N
ATOM   3472  HZ  ACN A 579       9.531  35.495  31.074  1.00  0.00      A    H
ATOM   3473  HZ1 ACN A 579       8.557  34.747  29.889  1.00  0.00      A    H
ATOM   3474  HZ2 ACN A 579       7.745  35.686  31.218  1.00  0.00      A    H
ATOM   3475  CT  ACN A 580      44.520  34.801  20.762  1.00  0.00      A    C
ATOM   3476  CZ  ACN A 580      43.299  35.503  21.281  1.00  0.00      A    C
ATOM   3477  NZ  ACN A 580      42.302  36.030  21.705  1.00  0.00      A    N
ATOM   3478  HZ  ACN A 580      44.541  33.837  21.264  1.00  0.00      A    H
ATOM   3479  HZ1 ACN A 580      45.375  35.435  20.984  1.00  0.00      A    H
ATOM   3480  HZ2 ACN A 580      44.496  34.519  19.713  1.00  0.00      A    H
ATOM   3481  CT  ACN A 581       1.512  22.508  25.267  1.00  0.00      A    C
ATOM   3482  CZ  ACN A 581       1.021  21.213  25.788  1.00  0.00      A    C
ATOM   3483  NZ  ACN A 581       0.640  20.241  26.250  1.00  0.00      A    N
ATOM   3484  HZ  ACN A 581       2.325  22.884  25.882  1.00  0.00      A    H
ATOM   3485  HZ1 ACN A 581       0.696  23.223  25.194  1.00  0.00      A    H
ATOM   3486  HZ2 ACN A 581       1.948  22.410  24.276  1.00  0.00      A    H
ATOM   3487  CT  ACN A 582      18.514  15.371  22.848  1.00  0.00      A    C
ATOM   3488  CZ  ACN A 582      18.974  14.109  22.380  1.00  0.00      A    C
ATOM   3489  NZ  ACN A 582      19.404  13.128  21.997  1.00  0.00      A    N
ATOM   3490  HZ  ACN A 582      19.268  15.661  23.575  1.00  0.00      A    H
ATOM   3491  HZ1 ACN A 582      17.470  15.154  23.057  1.00  0.00      A    H
ATOM   3492  HZ2 ACN A 582      18.570  16.074  22.020  1.00  0.00      A    H
ATOM   3493  CT  ACN A 583      28.361  34.594   4.888  1.00  0.00      A    C
ATOM   3494  CZ  ACN A 583      27.282  35.460   4.296  1.00  0.00      A    C
ATOM   3495  NZ  ACN A 583      26.447  36.065   3.830  1.00  0.00      A    N
ATOM   3496  HZ  ACN A 583      29.301  34.532   4.345  1.00  0.00      A    H
ATOM   3497  HZ1 ACN A 583      27.927  33.597   4.887  1.00  0.00      A    H
ATOM   3498  HZ2 ACN A 583      28.558  34.903   5.911  1.00  0.00      A    H
ATOM   3499  CT  ACN A 584      15.557  35.225  31.074  1.00  0.00      A    C
ATOM   3500  CZ  ACN A 584      15.184  36.641  31.156  1.00  0.00      A    C
ATOM   3501  NZ  ACN A 584      14.842  37.741  31.255  1.00  0.00      A    N
ATOM   3502  HZ  ACN A 584      14.985  34.742  30.286  1.00  0.00      A    H
ATOM   3503  HZ1 ACN A 584      15.374  34.693  32.004  1.00  0.00      A    H
ATOM   3504  HZ2 ACN A 584      16.608  35.214  30.796  1.00  0.00      A    H
ATOM   3505  CT  ACN A 585      29.472  35.497  12.797  1.00  0.00      A    C
ATOM   3506  CZ  ACN A 585      28.892  34.246  12.374  1.00  0.00      A    C
ATOM   3507  NZ  ACN A 585      28.433  33.208  12.056  1.00  0.00      A    N
ATOM   3508  HZ  ACN A 585      28.973  36.364  12.371  1.00  0.00      A    H
ATOM   3509  HZ1 ACN A 585      30.544  35.498  12.614  1.00  0.00      A    H
ATOM   3510  HZ2 ACN A 585      29.289  35.509  13.868  1.00  0.00      A    H
ATOM   3511  CT  ACN A 586      31.637   4.629  20.923  1.00  0.00      A    C
ATOM   3512  CZ  ACN A 586      30.983   4.525  22.209  1.00  0.00      A    C
ATOM   3513  NZ  ACN A 586      30.393   4.449  23.220  1.00  0.00      A    N
ATOM   3514  HZ  ACN A 586      30.919   4.498  20.119  1.00  0.00      A    H
ATOM   3515  HZ1 ACN A 586      32.314   3.779  20.933  1.00  0.00      A    H
ATOM   3516  HZ2 ACN A 586      32.257   5.522  20.937  1.00  0.00      A    H
ATOM   3517  CT  ACN A 587      24.812  25.976  28.842  1.00  0.00      A    C
ATOM   3518  CZ  ACN A 587      25.479  25.203  29.887  1.00  0.00      A    C
ATOM   3519  NZ  ACN A 587      26.042  24.656  30.753  1.00  0.00      A    N
ATOM   3520  HZ  ACN A 587      25.244  26.964  28.704  1.00  0.00      A    H
ATOM   3521  HZ1 ACN A 587      23.757  25.884  29.088  1.00  0.00      A    H
ATOM   3522  HZ2 ACN A 587      25.114  25.388  27.980  1.00  0.00      A    H
ATOM   3523  CT  ACN A 588      19.927   0.577  19.511  1.00  0.00      A    C
ATOM   3524  CZ  ACN A 588      20.205   0.022  18.164  1.00  0.00      A    C
ATOM   3525  NZ  ACN A 588      20.444  -0.469  17.130  1.00  0.00      A    N
ATOM   3526  HZ  ACN A 588      20.573   0.161  20.280  1.00  0.00      A    H
ATOM   3527  HZ1 ACN A 588      18.858   0.441  19.648  1.00  0.00      A    H
ATOM   3528  HZ2 ACN A 588      20.122   1.646  19.466  1.00  0.00      A    H
ATOM   3529  CT  ACN A 589      43.533   9.869   4.773  1.00  0.00      A    C
ATOM   3530  CZ  ACN A 589      44.774  10.662   4.852  1.00  0.00      A    C
ATOM   3531  NZ  ACN A 589      45.744  11.320   4.959  1.00  0.00      A    N
ATOM   3532  HZ  ACN A 589      42.691  10.494   4.488  1.00  0.00      A    H
ATOM   3533  HZ1 ACN A 589      43.301   9.516   5.774  1.00  0.00      A    H
ATOM   3534  HZ2 ACN A 589      43.748   9.026   4.121  1.00  0.00      A    H
ATOM   3535  CT  ACN A 590       4.618   7.966   1.977  1.00  0.00      A    C
ATOM   3536  CZ  ACN A 590       5.616   8.285   3.006  1.00  0.00      A    C
ATOM   3537  NZ  ACN A 590       6.415   8.499   3.849  1.00  0.00      A    N
ATOM   3538  HZ  ACN A 590       4.597   8.683   1.160  1.00  0.00      A    H
ATOM   3539  HZ1 ACN A 590       3.703   7.998   2.564  1.00  0.00      A    H
ATOM   3540  HZ2 ACN A 590       4.896   6.981   1.611  1.00  0.00      A    H
ATOM   3541  CT  ACN A 591      39.547  16.763  32.272  1.00  0.00      A    C
ATOM   3542  CZ  ACN A 591      40.778  15.897  32.151  1.00  0.00      A    C
ATOM   3543  NZ  ACN A 591      41.717  15.205  32.144  1.00  0.00      A    N
ATOM   3544  HZ  ACN A 591      38.774  16.414  31.591  1.00  0.00      A    H
ATOM   3545  HZ1 ACN A 591      40.022  17.700  31.994  1.00  0.00      A    H
ATOM   3546  HZ2 ACN A 591      39.130  16.727  33.275  1.00  0.00      A    H
ATOM   3547  CT  ACN A 592      34.385  41.299  40.134  1.00  0.00      A    C
ATOM   3548  CZ  ACN A 592      34.951  40.943  41.395  1.00  0.00      A    C
ATOM   3549  NZ  ACN A 592      35.429  40.616  42.409  1.00  0.00      A    N
ATOM   3550  HZ  ACN A 592      34.130  42.335  39.924  1.00  0.00      A    H
ATOM   3551  HZ1 ACN A 592      33.434  40.773  40.097  1.00  0.00      A    H
ATOM   3552  HZ2 ACN A 592      35.035  40.885  39.367  1.00  0.00      A    H
ATOM   3553  CT  ACN A 593      12.502   7.188  30.487  1.00  0.00      A    C
ATOM   3554  CZ  ACN A 593      11.705   7.387  31.732  1.00  0.00      A    C
ATOM   3555  NZ  ACN A 593      11.074   7.535  32.692  1.00  0.00      A    N
ATOM   3556  HZ  ACN A 593      12.075   7.875  29.761  1.00  0.00      A    H
ATOM   3557  HZ1 ACN A 593      12.334   6.158  30.183  1.00  0.00      A    H
ATOM   3558  HZ2 ACN A 593      13.568   7.267  30.684  1.00  0.00      A    H
ATOM   3559  CT  ACN A 594       2.791   3.886   7.535  1.00  0.00      A    C
ATOM   3560  CZ  ACN A 594       4.201   3.672   7.807  1.00  0.00      A    C
ATOM   3561  NZ  ACN A 594       5.320   3.411   7.929  1.00  0.00      A    N
ATOM   3562  HZ  ACN A 594       2.419   4.204   8.505  1.00  0.00      A    H
ATOM   3563  HZ1 ACN A 594       2.300   3.030   7.079  1.00  0.00      A    H
ATOM   3564  HZ2 ACN A 594       2.659   4.722   6.853  1.00  0.00      A    H
ATOM   3565  CT  ACN A 595      41.314   1.497  29.520  1.00  0.00      A    C
ATOM   3566  CZ  ACN A 595      40.332   0.348  29.548  1.00  0.00      A    C
ATOM   3567  NZ  ACN A 595      39.629  -0.578  29.578  1.00  0.00      A    N
ATOM   3568  HZ  ACN A 595      41.027   2.070  28.642  1.00  0.00      A    H
ATOM   3569  HZ1 ACN A 595      42.341   1.179  29.357  1.00  0.00      A    H
ATOM   3570  HZ2 ACN A 595      41.100   2.076  30.415  1.00  0.00      A    H
ATOM   3571  CT  ACN A 596      23.164   1.467  17.099  1.00  0.00      A    C
ATOM   3572  CZ  ACN A 596      23.681   2.560  17.894  1.00  0.00      A    C
ATOM   3573  NZ  ACN A 596      24.142   3.445  18.491  1.00  0.00      A    N
ATOM   3574  HZ  ACN A 596      23.599   1.489  16.102  1.00  0.00      A    H
ATOM   3575  HZ1 ACN A 596      22.123   1.727  16.928  1.00  0.00      A    H
ATOM   3576  HZ2 ACN A 596      23.333   0.507  17.580  1.00  0.00      A    H
ATOM   3577  CT  ACN A 597      16.855  29.710  36.561  1.00  0.00      A    C
ATOM   3578  CZ  ACN A 597      15.721  29.447  37.463  1.00  0.00      A    C
ATOM   3579  NZ  ACN A 597      14.835  29.242  38.223  1.00  0.00      A    N
ATOM   3580  HZ  ACN A 597      17.579  28.901  36.602  1.00  0.00      A    H
ATOM   3581  HZ1 ACN A 597      17.365  30.616  36.877  1.00  0.00      A    H
ATOM   3582  HZ2 ACN A 597      16.496  29.923  35.557  1.00  0.00      A    H
ATOM   3583  CT  ACN A 598      31.563  10.810   4.916  1.00  0.00      A    C
ATOM   3584  CZ  ACN A 598      32.930  10.539   4.439  1.00  0.00      A    C
ATOM   3585  NZ  ACN A 598      34.009  10.327   4.108  1.00  0.00      A    N
ATOM   3586  HZ  ACN A 598      31.196   9.919   5.419  1.00  0.00      A    H
ATOM   3587  HZ1 ACN A 598      30.964  10.928   4.017  1.00  0.00      A    H
ATOM   3588  HZ2 ACN A 598      31.509  11.665   5.586  1.00  0.00      A    H
ATOM   3589  CT  ACN A 599       7.495  35.179   9.260  1.00  0.00      A    C
ATOM   3590  CZ  ACN A 599       7.727  33.934  10.082  1.00  0.00      A    C
ATOM   3591  NZ  ACN A 599       7.934  32.999  10.721  1.00  0.00      A    N
ATOM   3592  HZ  ACN A 599       6.709  35.763   9.732  1.00  0.00      A    H
ATOM   3593  HZ1 ACN A 599       7.370  35.006   8.194  1.00  0.00      A    H
ATOM   3594  HZ2 ACN A 599       8.345  35.856   9.251  1.00  0.00      A    H
ATOM   3595  CT  ACN A 600      45.592  37.698   8.127  1.00  0.00      A    C
ATOM   3596  CZ  ACN A 600      44.293  37.663   7.423  1.00  0.00      A    C
ATOM   3597  NZ  ACN A 600      43.252  37.622   6.913  1.00  0.00      A    N
ATOM   3598  HZ  ACN A 600      46.271  37.939   7.313  1.00  0.00      A    H
ATOM   3599  HZ1 ACN A 600      45.795  36.747   8.614  1.00  0.00      A    H
ATOM   3600  HZ2 ACN A 600      45.524  38.410   8.945  1.00  0.00      A    H
ATOM   3601  CT  ACN A 601      40.941  13.933  27.361  1.00  0.00      A    C
ATOM   3602  CZ  ACN A 601      39.644  13.222  27.493  1.00  0.00      A    C
ATOM   3603  NZ  ACN A 601      38.630  12.666  27.550  1.00  0.00      A    N
ATOM   3604  HZ  ACN A 601      40.841  14.894  26.861  1.00  0.00      A    H
ATOM   3605  HZ1 ACN A 601      41.648  13.271  26.869  1.00  0.00      A    H
ATOM   3606  HZ2 ACN A 601      41.379  14.076  28.346  1.00  0.00      A    H
ATOM   3607  CT  ACN A 602      25.698  27.858  33.633  1.00  0.00      A    C
ATOM   3608  CZ  ACN A 602      24.643  27.554  34.597  1.00  0.00      A    C
ATOM   3609  NZ  ACN A 602      23.831  27.283  35.369  1.00  0.00      A    N
ATOM   3610  HZ  ACN A 602      25.684  28.928  33.444  1.00  0.00      A    H
ATOM   3611  HZ1 ACN A 602      25.447  27.231  32.781  1.00  0.00      A    H
ATOM   3612  HZ2 ACN A 602      26.691  27.798  34.071  1.00  0.00      A    H
ATOM   3613  CT  ACN A 603      40.647  35.765  -0.051  1.00  0.00      A    C
ATOM   3614  CZ  ACN A 603      41.326  35.728   1.301  1.00  0.00      A    C
ATOM   3615  NZ  ACN A 603      41.796  35.728   2.372  1.00  0.00      A    N
ATOM   3616  HZ  ACN A 603      40.202  36.740  -0.232  1.00  0.00      A    H
ATOM   3617  HZ1 ACN A 603      39.865  35.010  -0.046  1.00  0.00      A    H
ATOM   3618  HZ2 ACN A 603      41.391  35.549  -0.813  1.00  0.00      A    H
ATOM   3619  CT  ACN A 604      14.046  38.659  42.953  1.00  0.00      A    C
ATOM   3620  CZ  ACN A 604      14.428  39.917  43.740  1.00  0.00      A    C
ATOM   3621  NZ  ACN A 604      14.684  40.921  44.333  1.00  0.00      A    N
ATOM   3622  HZ  ACN A 604      14.891  37.974  42.964  1.00  0.00      A    H
ATOM   3623  HZ1 ACN A 604      13.710  38.948  41.960  1.00  0.00      A    H
ATOM   3624  HZ2 ACN A 604      13.286  38.227  43.598  1.00  0.00      A    H
ATOM   3625  CT  ACN A 605       5.939  19.019  40.943  1.00  0.00      A    C
ATOM   3626  CZ  ACN A 605       7.173  18.374  41.444  1.00  0.00      A    C
ATOM   3627  NZ  ACN A 605       8.125  17.901  41.990  1.00  0.00      A    N
ATOM   3628  HZ  ACN A 605       5.083  18.957  41.611  1.00  0.00      A    H
ATOM   3629  HZ1 ACN A 605       5.658  18.539  40.009  1.00  0.00      A    H
ATOM   3630  HZ2 ACN A 605       6.170  20.072  40.808  1.00  0.00      A    H
ATOM   3631  CT  ACN A 606      40.154  19.920   1.527  1.00  0.00      A    C
ATOM   3632  CZ  ACN A 606      40.146  19.846   2.980  1.00  0.00      A    C
ATOM   3633  NZ  ACN A 606      40.183  19.781   4.129  1.00  0.00      A    N
ATOM   3634  HZ  ACN A 606      39.705  20.898   1.379  1.00  0.00      A    H
ATOM   3635  HZ1 ACN A 606      39.532  19.190   1.015  1.00  0.00      A    H
ATOM   3636  HZ2 ACN A 606      41.190  19.913   1.197  1.00  0.00      A    H
ATOM   3637  CT  ACN A 607      24.116  14.119   1.852  1.00  0.00      A    C
ATOM   3638  CZ  ACN A 607      23.216  13.094   2.311  1.00  0.00      A    C
ATOM   3639  NZ  ACN A 607      22.522  12.253   2.651  1.00  0.00      A    N
ATOM   3640  HZ  ACN A 607      24.681  13.816   0.974  1.00  0.00      A    H
ATOM   3641  HZ1 ACN A 607      24.785  14.231   2.702  1.00  0.00      A    H
ATOM   3642  HZ2 ACN A 607      23.557  15.044   1.741  1.00  0.00      A    H
ATOM   3643  CT  ACN A 608      31.487   0.009  30.614  1.00  0.00      A    C
ATOM   3644  CZ  ACN A 608      32.396   0.902  29.932  1.00  0.00      A    C
ATOM   3645  NZ  ACN A 608      33.158   1.628  29.416  1.00  0.00      A    N
ATOM   3646  HZ  ACN A 608      31.969  -0.615  31.362  1.00  0.00      A    H
ATOM   3647  HZ1 ACN A 608      31.062  -0.688  29.896  1.00  0.00      A    H
ATOM   3648  HZ2 ACN A 608      30.722   0.661  31.027  1.00  0.00      A    H
ATOM   3649  CT  ACN A 609       9.366  32.802  19.281  1.00  0.00      A    C
ATOM   3650  CZ  ACN A 609       8.866  33.631  18.177  1.00  0.00      A    C
ATOM   3651  NZ  ACN A 609       8.547  34.334  17.298  1.00  0.00      A    N
ATOM   3652  HZ  ACN A 609       9.999  31.973  18.973  1.00  0.00      A    H
ATOM   3653  HZ1 ACN A 609       8.527  32.278  19.733  1.00  0.00      A    H
ATOM   3654  HZ2 ACN A 609       9.988  33.439  19.904  1.00  0.00      A    H
ATOM   3655  CT  ACN A 610       7.964  17.695   4.589  1.00  0.00      A    C
ATOM   3656  CZ  ACN A 610       6.987  18.415   3.829  1.00  0.00      A    C
ATOM   3657  NZ  ACN A 610       6.209  18.966   3.221  1.00  0.00      A    N
ATOM   3658  HZ  ACN A 610       8.963  17.806   4.176  1.00  0.00      A    H
ATOM   3659  HZ1 ACN A 610       7.696  16.646   4.680  1.00  0.00      A    H
ATOM   3660  HZ2 ACN A 610       7.951  18.156   5.573  1.00  0.00      A    H
ATOM   3661  CT  ACN A 611      42.806   0.951   5.935  1.00  0.00      A    C
ATOM   3662  CZ  ACN A 611      43.673  -0.243   5.891  1.00  0.00      A    C
ATOM   3663  NZ  ACN A 611      44.359  -1.143   5.897  1.00  0.00      A    N
ATOM   3664  HZ  ACN A 611      42.029   0.719   5.212  1.00  0.00      A    H
ATOM   3665  HZ1 ACN A 611      43.399   1.824   5.674  1.00  0.00      A    H
ATOM   3666  HZ2 ACN A 611      42.396   1.152   6.922  1.00  0.00      A    H
ATOM   3667  CT  ACN A 612      18.339  24.897  36.302  1.00  0.00      A    C
ATOM   3668  CZ  ACN A 612      19.307  25.418  37.257  1.00  0.00      A    C
ATOM   3669  NZ  ACN A 612      20.077  25.855  38.012  1.00  0.00      A    N
ATOM   3670  HZ  ACN A 612      17.598  24.321  36.849  1.00  0.00      A    H
ATOM   3671  HZ1 ACN A 612      18.767  24.237  35.552  1.00  0.00      A    H
ATOM   3672  HZ2 ACN A 612      17.898  25.801  35.890  1.00  0.00      A    H
ATOM   3673  CT  ACN A 613      31.679   9.285  31.422  1.00  0.00      A    C
ATOM   3674  CZ  ACN A 613      33.046   9.048  31.897  1.00  0.00      A    C
ATOM   3675  NZ  ACN A 613      34.106   8.855  32.284  1.00  0.00      A    N
ATOM   3676  HZ  ACN A 613      31.477   8.576  30.623  1.00  0.00      A    H
ATOM   3677  HZ1 ACN A 613      31.661  10.306  31.049  1.00  0.00      A    H
ATOM   3678  HZ2 ACN A 613      31.078   9.102  32.308  1.00  0.00      A    H
ATOM   3679  CT  ACN A 614      30.852  13.580  35.651  1.00  0.00      A    C
ATOM   3680  CZ  ACN A 614      31.093  12.385  34.800  1.00  0.00      A    C
ATOM   3681  NZ  ACN A 614      31.356  11.525  34.093  1.00  0.00      A    N
ATOM   3682  HZ  ACN A 614      31.232  14.459  35.138  1.00  0.00      A    H
ATOM   3683  HZ1 ACN A 614      31.262  13.398  36.641  1.00  0.00      A    H
ATOM   3684  HZ2 ACN A 614      29.779  13.744  35.710  1.00  0.00      A    H
ATOM   3685  CT  ACN A 615       2.912  43.034   1.235  1.00  0.00      A    C
ATOM   3686  CZ  ACN A 615       1.857  43.848   0.666  1.00  0.00      A    C
ATOM   3687  NZ  ACN A 615       0.915  44.408   0.231  1.00  0.00      A    N
ATOM   3688  HZ  ACN A 615       2.926  43.118   2.318  1.00  0.00      A    H
ATOM   3689  HZ1 ACN A 615       3.887  43.393   0.915  1.00  0.00      A    H
ATOM   3690  HZ2 ACN A 615       2.724  41.998   0.965  1.00  0.00      A    H
ATOM   3691  CT  ACN A 616      13.539  37.594   5.153  1.00  0.00      A    C
ATOM   3692  CZ  ACN A 616      13.192  36.178   5.210  1.00  0.00      A    C
ATOM   3693  NZ  ACN A 616      12.870  35.066   5.260  1.00  0.00      A    N
ATOM   3694  HZ  ACN A 616      13.687  38.061   6.123  1.00  0.00      A    H
ATOM   3695  HZ1 ACN A 616      12.787  38.134   4.584  1.00  0.00      A    H
ATOM   3696  HZ2 ACN A 616      14.503  37.667   4.656  1.00  0.00      A    H
ATOM   3697  CT  ACN A 617       6.844  33.305  42.419  1.00  0.00      A    C
ATOM   3698  CZ  ACN A 617       6.770  32.518  43.673  1.00  0.00      A    C
ATOM   3699  NZ  ACN A 617       6.664  31.874  44.637  1.00  0.00      A    N
ATOM   3700  HZ  ACN A 617       6.943  34.378  42.560  1.00  0.00      A    H
ATOM   3701  HZ1 ACN A 617       6.057  33.184  41.678  1.00  0.00      A    H
ATOM   3702  HZ2 ACN A 617       7.809  33.056  41.984  1.00  0.00      A    H
ATOM   3703  CT  ACN A 618       0.956  36.458  38.487  1.00  0.00      A    C
ATOM   3704  CZ  ACN A 618       0.985  35.598  39.728  1.00  0.00      A    C
ATOM   3705  NZ  ACN A 618       1.046  34.955  40.672  1.00  0.00      A    N
ATOM   3706  HZ  ACN A 618       1.775  37.172  38.523  1.00  0.00      A    H
ATOM   3707  HZ1 ACN A 618       0.036  37.035  38.438  1.00  0.00      A    H
ATOM   3708  HZ2 ACN A 618       0.934  35.884  37.565  1.00  0.00      A    H
ATOM   3709  CT  ACN A 619      23.682  19.809   2.984  1.00  0.00      A    C
ATOM   3710  CZ  ACN A 619      23.753  18.359   3.198  1.00  0.00      A    C
ATOM   3711  NZ  ACN A 619      23.772  17.221   3.311  1.00  0.00      A    N
ATOM   3712  HZ  ACN A 619      24.707  20.125   2.809  1.00  0.00      A    H
ATOM   3713  HZ1 ACN A 619      23.216  20.361   3.797  1.00  0.00      A    H
ATOM   3714  HZ2 ACN A 619      23.182  20.053   2.051  1.00  0.00      A    H
ATOM   3715  CT  ACN A 620      21.903   1.829  23.949  1.00  0.00      A    C
ATOM   3716  CZ  ACN A 620      21.062   1.007  24.870  1.00  0.00      A    C
ATOM   3717  NZ  ACN A 620      20.407   0.319  25.584  1.00  0.00      A    N
ATOM   3718  HZ  ACN A 620      22.422   1.097  23.335  1.00  0.00      A    H
ATOM   3719  HZ1 ACN A 620      22.750   2.304  24.437  1.00  0.00      A    H
ATOM   3720  HZ2 ACN A 620      21.439   2.613  23.356  1.00  0.00      A    H
ATOM   3721  CT  ACN A 621      14.341  38.275  11.369  1.00  0.00      A    C
ATOM   3722  CZ  ACN A 621      14.917  39.429  10.647  1.00  0.00      A    C
ATOM   3723  NZ  ACN A 621      15.305  40.368  10.058  1.00  0.00      A    N
ATOM   3724  HZ  ACN A 621      14.191  38.479  12.426  1.00  0.00      A    H
ATOM   3725  HZ1 ACN A 621      14.961  37.392  11.232  1.00  0.00      A    H
ATOM   3726  HZ2 ACN A 621      13.347  38.157  10.947  1.00  0.00      A    H
ATOM   3727  CT  ACN A 622      40.918  31.923   2.389  1.00  0.00      A    C
ATOM   3728  CZ  ACN A 622      39.878  32.684   3.142  1.00  0.00      A    C
ATOM   3729  NZ  ACN A 622      39.099  33.205   3.781  1.00  0.00      A    N
ATOM   3730  HZ  ACN A 622      41.219  32.407   1.463  1.00  0.00      A    H
ATOM   3731  HZ1 ACN A 622      40.519  30.965   2.067  1.00  0.00      A    H
ATOM   3732  HZ2 ACN A 622      41.763  31.702   3.035  1.00  0.00      A    H
ATOM   3733  CT  ACN A 623      17.752   1.610  28.848  1.00  0.00      A    C
ATOM   3734  CZ  ACN A 623      16.937   0.473  29.368  1.00  0.00      A    C
ATOM   3735  NZ  ACN A 623      16.354  -0.388  29.863  1.00  0.00      A    N
ATOM   3736  HZ  ACN A 623      17.534   1.742  27.791  1.00  0.00      A    H
ATOM   3737  HZ1 ACN A 623      18.833   1.507  28.893  1.00  0.00      A    H
ATOM   3738  HZ2 ACN A 623      17.430   2.515  29.356  1.00  0.00      A    H
ATOM   3739  CT  ACN A 624      20.209  31.117  12.929  1.00  0.00      A    C
ATOM   3740  CZ  ACN A 624      20.135  31.347  14.352  1.00  0.00      A    C
ATOM   3741  NZ  ACN A 624      20.167  31.532  15.482  1.00  0.00      A    N
ATOM   3742  HZ  ACN A 624      21.271  31.150  12.698  1.00  0.00      A    H
ATOM   3743  HZ1 ACN A 624      19.794  31.871  12.265  1.00  0.00      A    H
ATOM   3744  HZ2 ACN A 624      19.819  30.159  12.594  1.00  0.00      A    H
ATOM   3745  CT  ACN A 625      34.408  19.574  25.903  1.00  0.00      A    C
ATOM   3746  CZ  ACN A 625      35.615  19.434  25.149  1.00  0.00      A    C
ATOM   3747  NZ  ACN A 625      36.560  19.278  24.488  1.00  0.00      A    N
ATOM   3748  HZ  ACN A 625      34.633  20.140  26.803  1.00  0.00      A    H
ATOM   3749  HZ1 ACN A 625      34.053  18.634  26.317  1.00  0.00      A    H
ATOM   3750  HZ2 ACN A 625      33.690  20.102  25.280  1.00  0.00      A    H
ATOM   3751  CT  ACN A 626       8.494  44.459  24.190  1.00  0.00      A    C
ATOM   3752  CZ  ACN A 626       8.138  45.446  23.217  1.00  0.00      A    C
ATOM   3753  NZ  ACN A 626       7.903  46.287  22.465  1.00  0.00      A    N
ATOM   3754  HZ  ACN A 626       7.866  43.583  24.053  1.00  0.00      A    H
ATOM   3755  HZ1 ACN A 626       8.441  44.923  25.172  1.00  0.00      A    H
ATOM   3756  HZ2 ACN A 626       9.570  44.313  24.139  1.00  0.00      A    H
ATOM   3757  CT  ACN A 627      42.687  42.095  44.323  1.00  0.00      A    C
ATOM   3758  CZ  ACN A 627      41.283  42.013  44.627  1.00  0.00      A    C
ATOM   3759  NZ  ACN A 627      40.141  41.974  44.867  1.00  0.00      A    N
ATOM   3760  HZ  ACN A 627      42.785  42.611  43.371  1.00  0.00      A    H
ATOM   3761  HZ1 ACN A 627      43.264  41.180  44.221  1.00  0.00      A    H
ATOM   3762  HZ2 ACN A 627      43.188  42.763  45.020  1.00  0.00      A    H
ATOM   3763  CT  ACN A 628      21.167  42.000  45.562  1.00  0.00      A    C
ATOM   3764  CZ  ACN A 628      21.297  42.203  44.127  1.00  0.00      A    C
ATOM   3765  NZ  ACN A 628      21.374  42.354  43.029  1.00  0.00      A    N
ATOM   3766  HZ  ACN A 628      20.769  41.002  45.727  1.00  0.00      A    H
ATOM   3767  HZ1 ACN A 628      20.562  42.697  46.137  1.00  0.00      A    H
ATOM   3768  HZ2 ACN A 628      22.088  42.243  46.086  1.00  0.00      A    H
ATOM   3769  CT  ACN A 629      23.397  23.753  21.483  1.00  0.00      A    C
ATOM   3770  CZ  ACN A 629      23.446  25.060  22.169  1.00  0.00      A    C
ATOM   3771  NZ  ACN A 629      23.493  26.110  22.683  1.00  0.00      A    N
ATOM   3772  HZ  ACN A 629      22.975  24.039  20.524  1.00  0.00      A    H
ATOM   3773  HZ1 ACN A 629      22.764  23.008  21.960  1.00  0.00      A    H
ATOM   3774  HZ2 ACN A 629      24.411  23.367  21.407  1.00  0.00      A    H
ATOM   3775  CT  ACN A 630      35.520   9.787  12.546  1.00  0.00      A    C
ATOM   3776  CZ  ACN A 630      36.749  10.306  11.894  1.00  0.00      A    C
ATOM   3777  NZ  ACN A 630      37.724  10.718  11.394  1.00  0.00      A    N
ATOM   3778  HZ  ACN A 630      35.976   9.293  13.400  1.00  0.00      A    H
ATOM   3779  HZ1 ACN A 630      34.996   9.046  11.947  1.00  0.00      A    H
ATOM   3780  HZ2 ACN A 630      34.791  10.569  12.740  1.00  0.00      A    H
ATOM   3781  CT  ACN A 631      24.072   0.817   8.929  1.00  0.00      A    C
ATOM   3782  CZ  ACN A 631      25.498   0.547   8.822  1.00  0.00      A    C
ATOM   3783  NZ  ACN A 631      26.641   0.388   8.649  1.00  0.00      A    N
ATOM   3784  HZ  ACN A 631      23.826   1.671   8.302  1.00  0.00      A    H
ATOM   3785  HZ1 ACN A 631      23.943   0.924  10.003  1.00  0.00      A    H
ATOM   3786  HZ2 ACN A 631      23.508  -0.062   8.629  1.00  0.00      A    H
ATOM   3787  CT  ACN A 632       1.620  20.811  17.571  1.00  0.00      A    C
ATOM   3788  CZ  ACN A 632       2.437  21.014  16.385  1.00  0.00      A    C
ATOM   3789  NZ  ACN A 632       3.180  21.234  15.504  1.00  0.00      A    N
ATOM   3790  HZ  ACN A 632       2.238  20.883  18.463  1.00  0.00      A    H
ATOM   3791  HZ1 ACN A 632       1.341  19.772  17.417  1.00  0.00      A    H
ATOM   3792  HZ2 ACN A 632       0.733  21.430  17.674  1.00  0.00      A    H
ATOM   3793  CT  ACN A 633      42.855  17.939   4.084  1.00  0.00      A    C
ATOM   3794  CZ  ACN A 633      44.271  17.521   4.217  1.00  0.00      A    C
ATOM   3795  NZ  ACN A 633      45.388  17.233   4.249  1.00  0.00      A    N
ATOM   3796  HZ  ACN A 633      42.479  18.733   4.724  1.00  0.00      A    H
ATOM   3797  HZ1 ACN A 633      42.427  17.055   4.549  1.00  0.00      A    H
ATOM   3798  HZ2 ACN A 633      42.420  17.958   3.087  1.00  0.00      A    H
ATOM   3799  CT  ACN A 634      38.821  30.284  -0.527  1.00  0.00      A    C
ATOM   3800  CZ  ACN A 634      37.928  29.560   0.426  1.00  0.00      A    C
ATOM   3801  NZ  ACN A 634      37.181  29.012   1.128  1.00  0.00      A    N
ATOM   3802  HZ  ACN A 634      39.079  31.247  -0.092  1.00  0.00      A    H
ATOM   3803  HZ1 ACN A 634      38.340  30.452  -1.487  1.00  0.00      A    H
ATOM   3804  HZ2 ACN A 634      39.703  29.650  -0.572  1.00  0.00      A    H
ATOM   3805  CT  ACN A 635      43.807   1.659  21.399  1.00  0.00      A    C
ATOM   3806  CZ  ACN A 635      42.962   2.370  20.497  1.00  0.00      A    C
ATOM   3807  NZ  ACN A 635      42.357   3.027  19.726  1.00  0.00      A    N
ATOM   3808  HZ  ACN A 635      43.191   1.528  22.285  1.00  0.00      A    H
ATOM   3809  HZ1 ACN A 635      44.634   2.326  21.624  1.00  0.00      A    H
ATOM   3810  HZ2 ACN A 635      44.090   0.699  20.974  1.00  0.00      A    H
ATOM   3811  CT  ACN A 636      32.900  16.168  17.860  1.00  0.00      A    C
ATOM   3812  CZ  ACN A 636      33.819  16.746  16.912  1.00  0.00      A    C
ATOM   3813  NZ  ACN A 636      34.584  17.198  16.200  1.00  0.00      A    N
ATOM   3814  HZ  ACN A 636      33.347  15.221  18.153  1.00  0.00      A    H
ATOM   3815  HZ1 ACN A 636      31.941  16.033  17.367  1.00  0.00      A    H
ATOM   3816  HZ2 ACN A 636      32.669  16.704  18.777  1.00  0.00      A    H
ATOM   3817  CT  ACN A 637       6.694   5.336  -0.427  1.00  0.00      A    C
ATOM   3818  CZ  ACN A 637       5.789   4.578   0.487  1.00  0.00      A    C
ATOM   3819  NZ  ACN A 637       5.094   3.996   1.199  1.00  0.00      A    N
ATOM   3820  HZ  ACN A 637       6.200   5.531  -1.375  1.00  0.00      A    H
ATOM   3821  HZ1 ACN A 637       7.625   4.800  -0.593  1.00  0.00      A    H
ATOM   3822  HZ2 ACN A 637       6.687   6.278   0.115  1.00  0.00      A    H
ATOM   3823  CT  ACN A 638       2.121  39.071  12.981  1.00  0.00      A    C
ATOM   3824  CZ  ACN A 638       2.282  39.239  11.536  1.00  0.00      A    C
ATOM   3825  NZ  ACN A 638       2.430  39.298  10.378  1.00  0.00      A    N
ATOM   3826  HZ  ACN A 638       2.814  39.787  13.416  1.00  0.00      A    H
ATOM   3827  HZ1 ACN A 638       2.385  38.081  13.344  1.00  0.00      A    H
ATOM   3828  HZ2 ACN A 638       1.080  39.291  13.201  1.00  0.00      A    H
ATOM   3829  CT  ACN A 639       9.002  26.101  14.276  1.00  0.00      A    C
ATOM   3830  CZ  ACN A 639       9.692  25.730  13.080  1.00  0.00      A    C
ATOM   3831  NZ  ACN A 639      10.219  25.467  12.102  1.00  0.00      A    N
ATOM   3832  HZ  ACN A 639       7.929  25.937  14.232  1.00  0.00      A    H
ATOM   3833  HZ1 ACN A 639       9.178  27.133  14.567  1.00  0.00      A    H
ATOM   3834  HZ2 ACN A 639       9.346  25.456  15.080  1.00  0.00      A    H
ATOM   3835  CT  ACN A 640      37.097  14.808  18.057  1.00  0.00      A    C
ATOM   3836  CZ  ACN A 640      36.913  16.006  18.841  1.00  0.00      A    C
ATOM   3837  NZ  ACN A 640      36.713  16.943  19.456  1.00  0.00      A    N
ATOM   3838  HZ  ACN A 640      37.534  13.955  18.570  1.00  0.00      A    H
ATOM   3839  HZ1 ACN A 640      37.715  15.125  17.220  1.00  0.00      A    H
ATOM   3840  HZ2 ACN A 640      36.150  14.513  17.613  1.00  0.00      A    H
ATOM   3841  CT  ACN A 641       5.524  40.375  30.692  1.00  0.00      A    C
ATOM   3842  CZ  ACN A 641       4.954  41.707  31.022  1.00  0.00      A    C
ATOM   3843  NZ  ACN A 641       4.593  42.784  31.323  1.00  0.00      A    N
ATOM   3844  HZ  ACN A 641       6.579  40.358  30.954  1.00  0.00      A    H
ATOM   3845  HZ1 ACN A 641       5.303  40.203  29.642  1.00  0.00      A    H
ATOM   3846  HZ2 ACN A 641       5.037  39.692  31.383  1.00  0.00      A    H
ATOM   3847  CT  ACN A 642      40.874  29.804  11.574  1.00  0.00      A    C
ATOM   3848  CZ  ACN A 642      40.537  30.762  12.606  1.00  0.00      A    C
ATOM   3849  NZ  ACN A 642      40.337  31.523  13.463  1.00  0.00      A    N
ATOM   3850  HZ  ACN A 642      41.791  30.138  11.094  1.00  0.00      A    H
ATOM   3851  HZ1 ACN A 642      40.064  29.567  10.889  1.00  0.00      A    H
ATOM   3852  HZ2 ACN A 642      41.090  28.921  12.169  1.00  0.00      A    H
ATOM   3853  CT  ACN A 643      26.689   5.309   7.147  1.00  0.00      A    C
ATOM   3854  CZ  ACN A 643      26.185   4.626   8.282  1.00  0.00      A    C
ATOM   3855  NZ  ACN A 643      25.780   4.033   9.223  1.00  0.00      A    N
ATOM   3856  HZ  ACN A 643      27.711   4.944   7.079  1.00  0.00      A    H
ATOM   3857  HZ1 ACN A 643      26.651   6.393   7.215  1.00  0.00      A    H
ATOM   3858  HZ2 ACN A 643      26.224   4.964   6.227  1.00  0.00      A    H
ATOM   3859  CT  ACN A 644      23.986   4.244  31.647  1.00  0.00      A    C
ATOM   3860  CZ  ACN A 644      23.059   5.096  32.393  1.00  0.00      A    C
ATOM   3861  NZ  ACN A 644      22.346   5.787  32.964  1.00  0.00      A    N
ATOM   3862  HZ  ACN A 644      24.872   4.799  31.351  1.00  0.00      A    H
ATOM   3863  HZ1 ACN A 644      23.352   4.032  30.789  1.00  0.00      A    H
ATOM   3864  HZ2 ACN A 644      24.313   3.336  32.148  1.00  0.00      A    H
ATOM   3865  CT  ACN A 645      31.149  39.338  38.057  1.00  0.00      A    C
ATOM   3866  CZ  ACN A 645      31.073  38.781  36.730  1.00  0.00      A    C
ATOM   3867  NZ  ACN A 645      31.002  38.296  35.621  1.00  0.00      A    N
ATOM   3868  HZ  ACN A 645      30.169  39.309  38.528  1.00  0.00      A    H
ATOM   3869  HZ1 ACN A 645      31.680  40.286  38.089  1.00  0.00      A    H
ATOM   3870  HZ2 ACN A 645      31.765  38.593  38.553  1.00  0.00      A    H
ATOM   3871  CT  ACN A 646       4.494  25.655  38.476  1.00  0.00      A    C
ATOM   3872  CZ  ACN A 646       4.070  24.370  39.041  1.00  0.00      A    C
ATOM   3873  NZ  ACN A 646       3.731  23.344  39.556  1.00  0.00      A    N
ATOM   3874  HZ  ACN A 646       5.120  25.422  37.618  1.00  0.00      A    H
ATOM   3875  HZ1 ACN A 646       4.969  26.261  39.244  1.00  0.00      A    H
ATOM   3876  HZ2 ACN A 646       3.550  26.111  38.189  1.00  0.00      A    H
ATOM   3877  CT  ACN A 647      38.809  43.210   3.060  1.00  0.00      A    C
ATOM   3878  CZ  ACN A 647      38.436  42.299   4.131  1.00  0.00      A    C
ATOM   3879  NZ  ACN A 647      38.282  41.576   5.029  1.00  0.00      A    N
ATOM   3880  HZ  ACN A 647      38.364  42.842   2.139  1.00  0.00      A    H
ATOM   3881  HZ1 ACN A 647      39.882  43.343   2.942  1.00  0.00      A    H
ATOM   3882  HZ2 ACN A 647      38.312  44.170   3.179  1.00  0.00      A    H
ATOM   3883  CT  ACN A 648      24.419   9.302   9.021  1.00  0.00      A    C
ATOM   3884  CZ  ACN A 648      24.436   8.843   7.621  1.00  0.00      A    C
ATOM   3885  NZ  ACN A 648      24.536   8.534   6.494  1.00  0.00      A    N
ATOM   3886  HZ  ACN A 648      23.803   8.621   9.603  1.00  0.00      A    H
ATOM   3887  HZ1 ACN A 648      23.965  10.289   9.063  1.00  0.00      A    H
ATOM   3888  HZ2 ACN A 648      25.391   9.503   9.464  1.00  0.00      A    H
ATOM   3889  CT  ACN A 649      44.973  42.969  21.700  1.00  0.00      A    C
ATOM   3890  CZ  ACN A 649      43.565  43.475  21.849  1.00  0.00      A    C
ATOM   3891  NZ  ACN A 649      42.466  43.767  21.993  1.00  0.00      A    N
ATOM   3892  HZ  ACN A 649      45.403  42.545  22.604  1.00  0.00      A    H
ATOM   3893  HZ1 ACN A 649      45.479  43.897  21.444  1.00  0.00      A    H
ATOM   3894  HZ2 ACN A 649      44.998  42.306  20.839  1.00  0.00      A    H
ATOM   3895  CT  ACN A 650      25.566   8.095  28.902  1.00  0.00      A    C
ATOM   3896  CZ  ACN A 650      24.346   7.423  28.327  1.00  0.00      A    C
ATOM   3897  NZ  ACN A 650      23.378   6.934  27.918  1.00  0.00      A    N
ATOM   3898  HZ  ACN A 650      25.959   7.555  29.760  1.00  0.00      A    H
ATOM   3899  HZ1 ACN A 650      25.274   9.068  29.289  1.00  0.00      A    H
ATOM   3900  HZ2 ACN A 650      26.341   8.245  28.156  1.00  0.00      A    H
ATOM   3901  CT  ACN A 651      28.287   3.783  32.244  1.00  0.00      A    C
ATOM   3902  CZ  ACN A 651      29.157   2.691  32.716  1.00  0.00      A    C
ATOM   3903  NZ  ACN A 651      29.827   1.872  33.169  1.00  0.00      A    N
ATOM   3904  HZ  ACN A 651      28.157   3.688  31.169  1.00  0.00      A    H
ATOM   3905  HZ1 ACN A 651      28.701   4.753  32.507  1.00  0.00      A    H
ATOM   3906  HZ2 ACN A 651      27.378   3.691  32.834  1.00  0.00      A    H
ATOM   3907  CT  ACN A 652      23.158  38.704  13.527  1.00  0.00      A    C
ATOM   3908  CZ  ACN A 652      24.240  39.166  12.625  1.00  0.00      A    C
ATOM   3909  NZ  ACN A 652      25.040  39.570  11.935  1.00  0.00      A    N
ATOM   3910  HZ  ACN A 652      23.274  39.324  14.413  1.00  0.00      A    H
ATOM   3911  HZ1 ACN A 652      23.161  37.634  13.718  1.00  0.00      A    H
ATOM   3912  HZ2 ACN A 652      22.289  39.090  12.999  1.00  0.00      A    H
ATOM   3913  CT  ACN A 653       7.217  22.938  26.178  1.00  0.00      A    C
ATOM   3914  CZ  ACN A 653       8.390  23.813  26.221  1.00  0.00      A    C
ATOM   3915  NZ  ACN A 653       9.255  24.584  26.230  1.00  0.00      A    N
ATOM   3916  HZ  ACN A 653       6.976  22.831  27.232  1.00  0.00      A    H
ATOM   3917  HZ1 ACN A 653       7.298  21.912  25.826  1.00  0.00      A    H
ATOM   3918  HZ2 ACN A 653       6.450  23.466  25.616  1.00  0.00      A    H
ATOM   3919  CT  ACN A 654      35.741  41.998   0.027  1.00  0.00      A    C
ATOM   3920  CZ  ACN A 654      35.839  43.126   0.977  1.00  0.00      A    C
ATOM   3921  NZ  ACN A 654      35.916  43.952   1.795  1.00  0.00      A    N
ATOM   3922  HZ  ACN A 654      36.719  41.861  -0.427  1.00  0.00      A    H
ATOM   3923  HZ1 ACN A 654      34.909  42.175  -0.649  1.00  0.00      A    H
ATOM   3924  HZ2 ACN A 654      35.464  41.140   0.635  1.00  0.00      A    H
ATOM   3925  CT  ACN A 655      40.655  24.901  20.495  1.00  0.00      A    C
ATOM   3926  CZ  ACN A 655      41.908  24.138  20.172  1.00  0.00      A    C
ATOM   3927  NZ  ACN A 655      42.848  23.538  19.934  1.00  0.00      A    N
ATOM   3928  HZ  ACN A 655      40.869  25.958  20.627  1.00  0.00      A    H
ATOM   3929  HZ1 ACN A 655      40.253  24.566  21.448  1.00  0.00      A    H
ATOM   3930  HZ2 ACN A 655      39.939  24.686  19.706  1.00  0.00      A    H
ATOM   3931  CT  ACN A 656      12.578   8.560  36.117  1.00  0.00      A    C
ATOM   3932  CZ  ACN A 656      12.105   9.175  37.367  1.00  0.00      A    C
ATOM   3933  NZ  ACN A 656      11.773   9.584  38.397  1.00  0.00      A    N
ATOM   3934  HZ  ACN A 656      12.389   7.497  36.239  1.00  0.00      A    H
ATOM   3935  HZ1 ACN A 656      13.624   8.737  35.879  1.00  0.00      A    H
ATOM   3936  HZ2 ACN A 656      11.967   8.880  35.277  1.00  0.00      A    H
ATOM   3937  CT  ACN A 657      34.890  35.128  25.650  1.00  0.00      A    C
ATOM   3938  CZ  ACN A 657      34.524  36.222  26.537  1.00  0.00      A    C
ATOM   3939  NZ  ACN A 657      34.256  37.106  27.253  1.00  0.00      A    N
ATOM   3940  HZ  ACN A 657      35.160  34.226  26.193  1.00  0.00      A    H
ATOM   3941  HZ1 ACN A 657      35.760  35.486  25.105  1.00  0.00      A    H
ATOM   3942  HZ2 ACN A 657      33.976  35.007  25.073  1.00  0.00      A    H
ATOM   3943  CT  ACN A 658      36.805  28.642   4.810  1.00  0.00      A    C
ATOM   3944  CZ  ACN A 658      36.063  28.067   6.034  1.00  0.00      A    C
ATOM   3945  NZ  ACN A 658      35.493  27.617   6.937  1.00  0.00      A    N
ATOM   3946  HZ  ACN A 658      36.206  28.558   3.907  1.00  0.00      A    H
ATOM   3947  HZ1 ACN A 658      37.679  28.035   4.588  1.00  0.00      A    H
ATOM   3948  HZ2 ACN A 658      37.096  29.671   5.005  1.00  0.00      A    H
ATOM   3949  CT  ACN A 659       4.024  33.038  31.422  1.00  0.00      A    C
ATOM   3950  CZ  ACN A 659       4.585  34.328  31.170  1.00  0.00      A    C
ATOM   3951  NZ  ACN A 659       4.990  35.419  30.927  1.00  0.00      A    N
ATOM   3952  HZ  ACN A 659       4.679  32.230  31.109  1.00  0.00      A    H
ATOM   3953  HZ1 ACN A 659       3.098  32.908  30.868  1.00  0.00      A    H
ATOM   3954  HZ2 ACN A 659       3.730  32.981  32.467  1.00  0.00      A    H
ATOM   3955  CT  ACN A 660      12.368  23.161  16.090  1.00  0.00      A    C
ATOM   3956  CZ  ACN A 660      11.568  22.164  16.746  1.00  0.00      A    C
ATOM   3957  NZ  ACN A 660      10.957  21.321  17.289  1.00  0.00      A    N
ATOM   3958  HZ  ACN A 660      12.866  23.968  16.622  1.00  0.00      A    H
ATOM   3959  HZ1 ACN A 660      11.680  23.724  15.465  1.00  0.00      A    H
ATOM   3960  HZ2 ACN A 660      13.009  22.539  15.469  1.00  0.00      A    H
ATOM   3961  CT  ACN A 661      39.537  44.126  41.959  1.00  0.00      A    C
ATOM   3962  CZ  ACN A 661      38.351  43.962  41.068  1.00  0.00      A    C
ATOM   3963  NZ  ACN A 661      37.495  43.896  40.327  1.00  0.00      A    N
ATOM   3964  HZ  ACN A 661      40.159  43.237  41.892  1.00  0.00      A    H
ATOM   3965  HZ1 ACN A 661      39.258  44.236  43.004  1.00  0.00      A    H
ATOM   3966  HZ2 ACN A 661      40.140  44.954  41.596  1.00  0.00      A    H
ATOM   3967  CT  ACN A 662      27.587  10.408  38.754  1.00  0.00      A    C
ATOM   3968  CZ  ACN A 662      27.561  11.063  37.427  1.00  0.00      A    C
ATOM   3969  NZ  ACN A 662      27.531  11.606  36.405  1.00  0.00      A    N
ATOM   3970  HZ  ACN A 662      26.576  10.033  38.888  1.00  0.00      A    H
ATOM   3971  HZ1 ACN A 662      27.896  11.119  39.517  1.00  0.00      A    H
ATOM   3972  HZ2 ACN A 662      28.352   9.637  38.768  1.00  0.00      A    H
ATOM   3973  CT  ACN A 663      22.468   5.514  25.327  1.00  0.00      A    C
ATOM   3974  CZ  ACN A 663      21.801   5.464  23.998  1.00  0.00      A    C
ATOM   3975  NZ  ACN A 663      21.315   5.438  22.942  1.00  0.00      A    N
ATOM   3976  HZ  ACN A 663      23.522   5.757  25.210  1.00  0.00      A    H
ATOM   3977  HZ1 ACN A 663      22.357   4.550  25.818  1.00  0.00      A    H
ATOM   3978  HZ2 ACN A 663      21.971   6.150  26.054  1.00  0.00      A    H
ATOM   3979  CT  ACN A 664      12.457  12.794  38.099  1.00  0.00      A    C
ATOM   3980  CZ  ACN A 664      12.062  12.945  36.748  1.00  0.00      A    C
ATOM   3981  NZ  ACN A 664      11.746  13.054  35.639  1.00  0.00      A    N
ATOM   3982  HZ  ACN A 664      13.533  12.644  38.055  1.00  0.00      A    H
ATOM   3983  HZ1 ACN A 664      11.761  12.039  38.455  1.00  0.00      A    H
ATOM   3984  HZ2 ACN A 664      12.221  13.641  38.738  1.00  0.00      A    H
ATOM   3985  CT  ACN A 665      43.950  43.731  35.123  1.00  0.00      A    C
ATOM   3986  CZ  ACN A 665      43.004  44.066  36.225  1.00  0.00      A    C
ATOM   3987  NZ  ACN A 665      42.267  44.349  37.123  1.00  0.00      A    N
ATOM   3988  HZ  ACN A 665      43.768  42.769  34.651  1.00  0.00      A    H
ATOM   3989  HZ1 ACN A 665      44.928  43.666  35.594  1.00  0.00      A    H
ATOM   3990  HZ2 ACN A 665      43.950  44.461  34.318  1.00  0.00      A    H
ATOM   3991  CT  ACN A 666      13.859  12.858   7.860  1.00  0.00      A    C
ATOM   3992  CZ  ACN A 666      13.754  13.345   6.457  1.00  0.00      A    C
ATOM   3993  NZ  ACN A 666      13.547  13.653   5.317  1.00  0.00      A    N
ATOM   3994  HZ  ACN A 666      12.889  12.417   8.074  1.00  0.00      A    H
ATOM   3995  HZ1 ACN A 666      14.124  13.711   8.480  1.00  0.00      A    H
ATOM   3996  HZ2 ACN A 666      14.633  12.141   8.124  1.00  0.00      A    H
ATOM   3997  CT  ACN A 667       4.022  18.198  14.828  1.00  0.00      A    C
ATOM   3998  CZ  ACN A 667       4.952  18.729  13.833  1.00  0.00      A    C
ATOM   3999  NZ  ACN A 667       5.733  19.121  13.082  1.00  0.00      A    N
ATOM   4000  HZ  ACN A 667       4.467  17.259  15.146  1.00  0.00      A    H
ATOM   4001  HZ1 ACN A 667       3.060  18.210  14.322  1.00  0.00      A    H
ATOM   4002  HZ2 ACN A 667       4.063  18.850  15.697  1.00  0.00      A    H
ATOM   4003  CT  ACN A 668       2.699  26.958  16.527  1.00  0.00      A    C
ATOM   4004  CZ  ACN A 668       2.380  25.687  17.226  1.00  0.00      A    C
ATOM   4005  NZ  ACN A 668       2.240  24.702  17.808  1.00  0.00      A    N
ATOM   4006  HZ  ACN A 668       3.311  26.693  15.668  1.00  0.00      A    H
ATOM   4007  HZ1 ACN A 668       3.325  27.325  17.335  1.00  0.00      A    H
ATOM   4008  HZ2 ACN A 668       1.917  27.695  16.366  1.00  0.00      A    H
ATOM   4009  CT  ACN A 669       3.139  26.052  25.017  1.00  0.00      A    C
ATOM   4010  CZ  ACN A 669       3.971  26.391  26.144  1.00  0.00      A    C
ATOM   4011  NZ  ACN A 669       4.635  26.670  27.035  1.00  0.00      A    N
ATOM   4012  HZ  ACN A 669       2.588  25.161  25.306  1.00  0.00      A    H
ATOM   4013  HZ1 ACN A 669       3.645  25.924  24.064  1.00  0.00      A    H
ATOM   4014  HZ2 ACN A 669       2.359  26.803  24.916  1.00  0.00      A    H
ATOM   4015  CT  ACN A 670      34.220   8.713  28.361  1.00  0.00      A    C
ATOM   4016  CZ  ACN A 670      32.772   8.889  28.143  1.00  0.00      A    C
ATOM   4017  NZ  ACN A 670      31.677   9.039  27.839  1.00  0.00      A    N
ATOM   4018  HZ  ACN A 670      34.465   7.734  27.955  1.00  0.00      A    H
ATOM   4019  HZ1 ACN A 670      34.489   8.681  29.413  1.00  0.00      A    H
ATOM   4020  HZ2 ACN A 670      34.810   9.523  27.941  1.00  0.00      A    H
ATOM   4021  CT  ACN A 671      10.936   5.495  26.209  1.00  0.00      A    C
ATOM   4022  CZ  ACN A 671      11.250   4.093  26.335  1.00  0.00      A    C
ATOM   4023  NZ  ACN A 671      11.482   2.955  26.415  1.00  0.00      A    N
ATOM   4024  HZ  ACN A 671       9.884   5.557  26.474  1.00  0.00      A    H
ATOM   4025  HZ1 ACN A 671      11.133   5.814  25.189  1.00  0.00      A    H
ATOM   4026  HZ2 ACN A 671      11.503   6.115  26.900  1.00  0.00      A    H
ATOM   4027  CT  ACN A 672      10.732  24.988   0.195  1.00  0.00      A    C
ATOM   4028  CZ  ACN A 672      11.918  25.355   1.013  1.00  0.00      A    C
ATOM   4029  NZ  ACN A 672      12.798  25.588   1.703  1.00  0.00      A    N
ATOM   4030  HZ  ACN A 672      10.930  24.675  -0.827  1.00  0.00      A    H
ATOM   4031  HZ1 ACN A 672      10.007  25.796   0.128  1.00  0.00      A    H
ATOM   4032  HZ2 ACN A 672      10.218  24.171   0.694  1.00  0.00      A    H
ATOM   4033  CT  ACN A 673      27.051  13.473  11.872  1.00  0.00      A    C
ATOM   4034  CZ  ACN A 673      28.350  13.136  11.178  1.00  0.00      A    C
ATOM   4035  NZ  ACN A 673      29.370  12.864  10.711  1.00  0.00      A    N
ATOM   4036  HZ  ACN A 673      27.294  14.155  12.683  1.00  0.00      A    H
ATOM   4037  HZ1 ACN A 673      26.709  12.458  12.058  1.00  0.00      A    H
ATOM   4038  HZ2 ACN A 673      26.375  13.890  11.131  1.00  0.00      A    H
ATOM   4039  CT  ACN A 674      29.726  28.447   2.022  1.00  0.00      A    C
ATOM   4040  CZ  ACN A 674      30.019  29.329   0.905  1.00  0.00      A    C
ATOM   4041  NZ  ACN A 674      30.257  30.076   0.028  1.00  0.00      A    N
ATOM   4042  HZ  ACN A 674      28.815  27.889   1.824  1.00  0.00      A    H
ATOM   4043  HZ1 ACN A 674      29.574  29.088   2.887  1.00  0.00      A    H
ATOM   4044  HZ2 ACN A 674      30.572  27.812   2.274  1.00  0.00      A    H
ATOM   4045  CT  ACN A 675       7.034  23.290  30.283  1.00  0.00      A    C
ATOM   4046  CZ  ACN A 675       7.103  22.912  31.682  1.00  0.00      A    C
ATOM   4047  NZ  ACN A 675       7.128  22.465  32.787  1.00  0.00      A    N
ATOM   4048  HZ  ACN A 675       7.462  24.275  30.115  1.00  0.00      A    H
ATOM   4049  HZ1 ACN A 675       6.008  23.264  29.925  1.00  0.00      A    H
ATOM   4050  HZ2 ACN A 675       7.594  22.539  29.733  1.00  0.00      A    H
ATOM   4051  CT  ACN A 676      34.477   0.176  41.341  1.00  0.00      A    C
ATOM   4052  CZ  ACN A 676      35.231   0.009  42.527  1.00  0.00      A    C
ATOM   4053  NZ  ACN A 676      35.838  -0.201  43.436  1.00  0.00      A    N
ATOM   4054  HZ  ACN A 676      34.570   1.217  41.043  1.00  0.00      A    H
ATOM   4055  HZ1 ACN A 676      33.425  -0.050  41.494  1.00  0.00      A    H
ATOM   4056  HZ2 ACN A 676      34.976  -0.465  40.619  1.00  0.00      A    H
ATOM   4057  CT  ACN A 677      26.793   4.973  19.288  1.00  0.00      A    C
ATOM   4058  CZ  ACN A 677      27.810   6.034  19.448  1.00  0.00      A    C
ATOM   4059  NZ  ACN A 677      28.582   6.889  19.494  1.00  0.00      A    N
ATOM   4060  HZ  ACN A 677      26.556   4.858  18.233  1.00  0.00      A    H
ATOM   4061  HZ1 ACN A 677      25.926   5.402  19.783  1.00  0.00      A    H
ATOM   4062  HZ2 ACN A 677      27.196   4.051  19.699  1.00  0.00      A    H
ATOM   4063  CT  ACN A 678      17.923  13.942  27.580  1.00  0.00      A    C
ATOM   4064  CZ  ACN A 678      16.562  13.481  27.477  1.00  0.00      A    C
ATOM   4065  NZ  ACN A 678      15.467  13.086  27.513  1.00  0.00      A    N
ATOM   4066  HZ  ACN A 678      18.388  13.476  28.445  1.00  0.00      A    H
ATOM   4067  HZ1 ACN A 678      18.080  14.984  27.845  1.00  0.00      A    H
ATOM   4068  HZ2 ACN A 678      18.509  13.718  26.693  1.00  0.00      A    H
ATOM   4069  CT  ACN A 679      26.505  28.854  38.259  1.00  0.00      A    C
ATOM   4070  CZ  ACN A 679      27.557  28.700  37.248  1.00  0.00      A    C
ATOM   4071  NZ  ACN A 679      28.407  28.597  36.447  1.00  0.00      A    N
ATOM   4072  HZ  ACN A 679      25.499  29.053  37.898  1.00  0.00      A    H
ATOM   4073  HZ1 ACN A 679      26.839  29.620  38.955  1.00  0.00      A    H
ATOM   4074  HZ2 ACN A 679      26.385  27.943  38.839  1.00  0.00      A    H
ATOM   4075  CT  ACN A 680       2.899   9.699  20.292  1.00  0.00      A    C
ATOM   4076  CZ  ACN A 680       1.937  10.412  19.434  1.00  0.00      A    C
ATOM   4077  NZ  ACN A 680       1.266  10.955  18.752  1.00  0.00      A    N
ATOM   4078  HZ  ACN A 680       3.899   9.927  19.930  1.00  0.00      A    H
ATOM   4079  HZ1 ACN A 680       2.657   8.640  20.289  1.00  0.00      A    H
ATOM   4080  HZ2 ACN A 680       2.929  10.098  21.303  1.00  0.00      A    H
ATOM   4081  CT  ACN A 681      22.840  45.285  28.322  1.00  0.00      A    C
ATOM   4082  CZ  ACN A 681      21.717  44.844  29.095  1.00  0.00      A    C
ATOM   4083  NZ  ACN A 681      20.765  44.508  29.719  1.00  0.00      A    N
ATOM   4084  HZ  ACN A 681      23.738  44.778  28.665  1.00  0.00      A    H
ATOM   4085  HZ1 ACN A 681      23.013  46.342  28.506  1.00  0.00      A    H
ATOM   4086  HZ2 ACN A 681      22.672  45.157  27.255  1.00  0.00      A    H
ATOM   4087  CT  ACN A 682      31.743   6.423  12.672  1.00  0.00      A    C
ATOM   4088  CZ  ACN A 682      32.028   7.845  12.673  1.00  0.00      A    C
ATOM   4089  NZ  ACN A 682      32.293   8.981  12.704  1.00  0.00      A    N
ATOM   4090  HZ  ACN A 682      31.742   6.251  13.745  1.00  0.00      A    H
ATOM   4091  HZ1 ACN A 682      32.652   5.894  12.395  1.00  0.00      A    H
ATOM   4092  HZ2 ACN A 682      30.899   6.069  12.085  1.00  0.00      A    H
ATOM   4093  CT  ACN A 683      39.850  19.228  24.661  1.00  0.00      A    C
ATOM   4094  CZ  ACN A 683      39.343  20.275  25.577  1.00  0.00      A    C
ATOM   4095  NZ  ACN A 683      38.927  21.165  26.188  1.00  0.00      A    N
ATOM   4096  HZ  ACN A 683      39.017  18.541  24.538  1.00  0.00      A    H
ATOM   4097  HZ1 ACN A 683      40.773  18.874  25.113  1.00  0.00      A    H
ATOM   4098  HZ2 ACN A 683      40.051  19.609  23.663  1.00  0.00      A    H
ATOM   4099  CT  ACN A 684      35.394  24.644  18.246  1.00  0.00      A    C
ATOM   4100  CZ  ACN A 684      35.582  24.262  19.688  1.00  0.00      A    C
ATOM   4101  NZ  ACN A 684      35.748  23.965  20.808  1.00  0.00      A    N
ATOM   4102  HZ  ACN A 684      34.871  23.896  17.656  1.00  0.00      A    H
ATOM   4103  HZ1 ACN A 684      36.402  24.805  17.874  1.00  0.00      A    H
ATOM   4104  HZ2 ACN A 684      34.970  25.644  18.206  1.00  0.00      A    H
ATOM   4105  CT  ACN A 685      22.017  42.312  32.436  1.00  0.00      A    C
ATOM   4106  CZ  ACN A 685      23.446  42.338  32.085  1.00  0.00      A    C
ATOM   4107  NZ  ACN A 685      24.550  42.322  31.808  1.00  0.00      A    N
ATOM   4108  HZ  ACN A 685      21.460  41.993  31.559  1.00  0.00      A    H
ATOM   4109  HZ1 ACN A 685      21.709  43.282  32.818  1.00  0.00      A    H
ATOM   4110  HZ2 ACN A 685      21.761  41.579  33.196  1.00  0.00      A    H
ATOM   4111  CT  ACN A 686      24.176  44.121  44.233  1.00  0.00      A    C
ATOM   4112  CZ  ACN A 686      24.443  45.603  44.134  1.00  0.00      A    C
ATOM   4113  NZ  ACN A 686      24.628  46.764  44.113  1.00  0.00      A    N
ATOM   4114  HZ  ACN A 686      23.591  43.759  45.075  1.00  0.00      A    H
ATOM   4115  HZ1 ACN A 686      25.115  43.581  44.325  1.00  0.00      A    H
ATOM   4116  HZ2 ACN A 686      23.608  43.788  43.368  1.00  0.00      A    H
ATOM   4117  CT  ACN A 687       2.193  45.656  19.889  1.00  0.00      A    C
ATOM   4118  CZ  ACN A 687       1.689  44.662  18.948  1.00  0.00      A    C
ATOM   4119  NZ  ACN A 687       1.214  43.928  18.232  1.00  0.00      A    N
ATOM   4120  HZ  ACN A 687       1.903  46.677  19.655  1.00  0.00      A    H
ATOM   4121  HZ1 ACN A 687       3.272  45.550  19.966  1.00  0.00      A    H
ATOM   4122  HZ2 ACN A 687       1.675  45.466  20.825  1.00  0.00      A    H
ATOM   4123  CT  ACN A 688      37.086  20.768  36.651  1.00  0.00      A    C
ATOM   4124  CZ  ACN A 688      37.013  19.487  35.986  1.00  0.00      A    C
ATOM   4125  NZ  ACN A 688      37.028  18.482  35.397  1.00  0.00      A    N
ATOM   4126  HZ  ACN A 688      36.710  20.604  37.658  1.00  0.00      A    H
ATOM   4127  HZ1 ACN A 688      36.410  21.447  36.138  1.00  0.00      A    H
ATOM   4128  HZ2 ACN A 688      38.135  21.021  36.518  1.00  0.00      A    H
ATOM   4129  CT  ACN A 689      21.759   1.211  32.654  1.00  0.00      A    C
ATOM   4130  CZ  ACN A 689      22.612   1.810  33.695  1.00  0.00      A    C
ATOM   4131  NZ  ACN A 689      23.278   2.310  34.519  1.00  0.00      A    N
ATOM   4132  HZ  ACN A 689      20.967   1.954  32.605  1.00  0.00      A    H
ATOM   4133  HZ1 ACN A 689      21.325   0.219  32.756  1.00  0.00      A    H
ATOM   4134  HZ2 ACN A 689      22.318   1.272  31.724  1.00  0.00      A    H
ATOM   4135  CT  ACN A 690      27.264   1.411   5.629  1.00  0.00      A    C
ATOM   4136  CZ  ACN A 690      25.988   2.048   5.335  1.00  0.00      A    C
ATOM   4137  NZ  ACN A 690      24.983   2.594   5.159  1.00  0.00      A    N
ATOM   4138  HZ  ACN A 690      28.070   2.014   6.038  1.00  0.00      A    H
ATOM   4139  HZ1 ACN A 690      27.606   1.170   4.626  1.00  0.00      A    H
ATOM   4140  HZ2 ACN A 690      27.198   0.547   6.285  1.00  0.00      A    H
ATOM   4141  CT  ACN A 691      22.434  28.996  37.883  1.00  0.00      A    C
ATOM   4142  CZ  ACN A 691      21.011  29.124  38.006  1.00  0.00      A    C
ATOM   4143  NZ  ACN A 691      19.904  29.265  38.091  1.00  0.00      A    N
ATOM   4144  HZ  ACN A 691      22.743  28.751  38.896  1.00  0.00      A    H
ATOM   4145  HZ1 ACN A 691      22.721  29.823  37.238  1.00  0.00      A    H
ATOM   4146  HZ2 ACN A 691      22.618  28.161  37.213  1.00  0.00      A    H
ATOM   4147  CT  ACN A 692      43.866  38.123  44.242  1.00  0.00      A    C
ATOM   4148  CZ  ACN A 692      42.827  38.573  45.143  1.00  0.00      A    C
ATOM   4149  NZ  ACN A 692      41.983  38.893  45.883  1.00  0.00      A    N
ATOM   4150  HZ  ACN A 692      44.710  37.723  44.799  1.00  0.00      A    H
ATOM   4151  HZ1 ACN A 692      44.037  38.943  43.549  1.00  0.00      A    H
ATOM   4152  HZ2 ACN A 692      43.418  37.374  43.594  1.00  0.00      A    H
ATOM   4153  CT  ACN A 693      26.386  30.843  26.531  1.00  0.00      A    C
ATOM   4154  CZ  ACN A 693      25.584  29.600  26.568  1.00  0.00      A    C
ATOM   4155  NZ  ACN A 693      24.967  28.637  26.695  1.00  0.00      A    N
ATOM   4156  HZ  ACN A 693      26.488  31.250  27.534  1.00  0.00      A    H
ATOM   4157  HZ1 ACN A 693      25.940  31.574  25.862  1.00  0.00      A    H
ATOM   4158  HZ2 ACN A 693      27.349  30.523  26.142  1.00  0.00      A    H
ATOM   4159  CT  ACN A 694      42.859  28.486  20.339  1.00  0.00      A    C
ATOM   4160  CZ  ACN A 694      42.156  27.718  19.336  1.00  0.00      A    C
ATOM   4161  NZ  ACN A 694      41.562  27.120  18.521  1.00  0.00      A    N
ATOM   4162  HZ  ACN A 694      43.663  29.026  19.846  1.00  0.00      A    H
ATOM   4163  HZ1 ACN A 694      43.183  27.913  21.204  1.00  0.00      A    H
ATOM   4164  HZ2 ACN A 694      42.238  29.263  20.780  1.00  0.00      A    H
ATOM   4165  CT  ACN A 695      31.671   4.621  16.787  1.00  0.00      A    C
ATOM   4166  CZ  ACN A 695      30.506   4.285  17.580  1.00  0.00      A    C
ATOM   4167  NZ  ACN A 695      29.544   3.994  18.144  1.00  0.00      A    N
ATOM   4168  HZ  ACN A 695      32.460   3.921  17.049  1.00  0.00      A    H
ATOM   4169  HZ1 ACN A 695      32.035   5.597  17.099  1.00  0.00      A    H
ATOM   4170  HZ2 ACN A 695      31.399   4.564  15.737  1.00  0.00      A    H
ATOM   4171  CT  ACN A 696       0.042  35.326  30.454  1.00  0.00      A    C
ATOM   4172  CZ  ACN A 696       0.660  34.675  31.598  1.00  0.00      A    C
ATOM   4173  NZ  ACN A 696       1.052  34.071  32.472  1.00  0.00      A    N
ATOM   4174  HZ  ACN A 696      -0.968  35.594  30.752  1.00  0.00      A    H
ATOM   4175  HZ1 ACN A 696      -0.167  34.671  29.613  1.00  0.00      A    H
ATOM   4176  HZ2 ACN A 696       0.560  36.200  30.066  1.00  0.00      A    H
ATOM   4177  CT  ACN A 697       7.555  29.535   1.211  1.00  0.00      A    C
ATOM   4178  CZ  ACN A 697       7.791  30.735   2.104  1.00  0.00      A    C
ATOM   4179  NZ  ACN A 697       7.974  31.643   2.760  1.00  0.00      A    N
ATOM   4180  HZ  ACN A 697       6.724  28.897   1.504  1.00  0.00      A    H
ATOM   4181  HZ1 ACN A 697       8.454  28.926   1.262  1.00  0.00      A    H
ATOM   4182  HZ2 ACN A 697       7.454  29.812   0.165  1.00  0.00      A    H
ATOM   4183  CT  ACN A 698       9.869  41.021  29.980  1.00  0.00      A    C
ATOM   4184  CZ  ACN A 698      11.238  40.439  29.911  1.00  0.00      A    C
ATOM   4185  NZ  ACN A 698      12.352  40.042  29.889  1.00  0.00      A    N
ATOM   4186  HZ  ACN A 698       9.311  40.935  29.052  1.00  0.00      A    H
ATOM   4187  HZ1 ACN A 698       9.859  42.103  30.074  1.00  0.00      A    H
ATOM   4188  HZ2 ACN A 698       9.401  40.700  30.907  1.00  0.00      A    H
ATOM   4189  CT  ACN A 699       3.284  43.651  25.487  1.00  0.00      A    C
ATOM   4190  CZ  ACN A 699       4.198  44.196  24.511  1.00  0.00      A    C
ATOM   4191  NZ  ACN A 699       4.946  44.604  23.774  1.00  0.00      A    N
ATOM   4192  HZ  ACN A 699       3.814  42.905  26.074  1.00  0.00      A    H
ATOM   4193  HZ1 ACN A 699       2.463  43.152  24.979  1.00  0.00      A    H
ATOM   4194  HZ2 ACN A 699       2.803  44.433  26.068  1.00  0.00      A    H
ATOM   4195  CT  ACN A 700      25.327  41.547  23.879  1.00  0.00      A    C
ATOM   4196  CZ  ACN A 700      26.600  41.061  23.333  1.00  0.00      A    C
ATOM   4197  NZ  ACN A 700      27.633  40.708  22.991  1.00  0.00      A    N
ATOM   4198  HZ  ACN A 700      25.211  42.554  23.487  1.00  0.00      A    H
ATOM   4199  HZ1 ACN A 700      25.399  41.549  24.963  1.00  0.00      A    H
ATOM   4200  HZ2 ACN A 700      24.599  40.811  23.544  1.00  0.00      A    H
ATOM   4201  CT  ACN A 701      22.320  14.946  44.555  1.00  0.00      A    C
ATOM   4202  CZ  ACN A 701      21.328  15.066  43.561  1.00  0.00      A    C
ATOM   4203  NZ  ACN A 701      20.539  15.187  42.755  1.00  0.00      A    N
ATOM   4204  HZ  ACN A 701      22.091  14.122  45.225  1.00  0.00      A    H
ATOM   4205  HZ1 ACN A 701      22.504  15.900  45.042  1.00  0.00      A    H
ATOM   4206  HZ2 ACN A 701      23.216  14.520  44.111  1.00  0.00      A    H
ATOM   4207  CT  ACN A 702      38.998  10.858  37.836  1.00  0.00      A    C
ATOM   4208  CZ  ACN A 702      39.183  10.399  39.218  1.00  0.00      A    C
ATOM   4209  NZ  ACN A 702      39.298  10.033  40.320  1.00  0.00      A    N
ATOM   4210  HZ  ACN A 702      37.949  10.643  37.649  1.00  0.00      A    H
ATOM   4211  HZ1 ACN A 702      39.729  10.270  37.287  1.00  0.00      A    H
ATOM   4212  HZ2 ACN A 702      39.232  11.913  37.721  1.00  0.00      A    H
ATOM   4213  CT  ACN A 703      21.927  36.346  33.349  1.00  0.00      A    C
ATOM   4214  CZ  ACN A 703      21.875  35.590  34.579  1.00  0.00      A    C
ATOM   4215  NZ  ACN A 703      21.886  34.911  35.473  1.00  0.00      A    N
ATOM   4216  HZ  ACN A 703      22.728  37.081  33.335  1.00  0.00      A    H
ATOM   4217  HZ1 ACN A 703      20.979  36.861  33.218  1.00  0.00      A    H
ATOM   4218  HZ2 ACN A 703      22.040  35.661  32.513  1.00  0.00      A    H
ATOM   4219  CT  ACN A 704      27.860   1.364  22.949  1.00  0.00      A    C
ATOM   4220  CZ  ACN A 704      26.953   2.197  23.655  1.00  0.00      A    C
ATOM   4221  NZ  ACN A 704      26.218   2.805  24.271  1.00  0.00      A    N
ATOM   4222  HZ  ACN A 704      28.821   1.433  23.453  1.00  0.00      A    H
ATOM   4223  HZ1 ACN A 704      28.036   1.668  21.921  1.00  0.00      A    H
ATOM   4224  HZ2 ACN A 704      27.441   0.369  23.073  1.00  0.00      A    H
ATOM   4225  CT  ACN A 705      23.026   6.076   8.495  1.00  0.00      A    C
ATOM   4226  CZ  ACN A 705      22.004   5.205   9.069  1.00  0.00      A    C
ATOM   4227  NZ  ACN A 705      21.183   4.577   9.593  1.00  0.00      A    N
ATOM   4228  HZ  ACN A 705      23.462   5.530   7.662  1.00  0.00      A    H
ATOM   4229  HZ1 ACN A 705      23.797   6.290   9.230  1.00  0.00      A    H
ATOM   4230  HZ2 ACN A 705      22.471   6.944   8.147  1.00  0.00      A    H
ATOM   4231  CT  ACN A 706      14.092   6.834  23.430  1.00  0.00      A    C
ATOM   4232  CZ  ACN A 706      15.256   6.029  22.928  1.00  0.00      A    C
ATOM   4233  NZ  ACN A 706      16.158   5.418  22.549  1.00  0.00      A    N
ATOM   4234  HZ  ACN A 706      13.721   6.228  24.253  1.00  0.00      A    H
ATOM   4235  HZ1 ACN A 706      13.364   7.015  22.643  1.00  0.00      A    H
ATOM   4236  HZ2 ACN A 706      14.518   7.776  23.766  1.00  0.00      A    H
ATOM   4237  CT  ACN A 707      15.508  19.415  15.865  1.00  0.00      A    C
ATOM   4238  CZ  ACN A 707      16.668  19.332  15.006  1.00  0.00      A    C
ATOM   4239  NZ  ACN A 707      17.643  19.373  14.333  1.00  0.00      A    N
ATOM   4240  HZ  ACN A 707      14.588  19.754  15.395  1.00  0.00      A    H
ATOM   4241  HZ1 ACN A 707      15.597  20.149  16.661  1.00  0.00      A    H
ATOM   4242  HZ2 ACN A 707      15.393  18.465  16.380  1.00  0.00      A    H
ATOM   4243  CT  ACN A 708      19.488  11.717  42.129  1.00  0.00      A    C
ATOM   4244  CZ  ACN A 708      19.611  11.880  40.683  1.00  0.00      A    C
ATOM   4245  NZ  ACN A 708      19.768  11.961  39.531  1.00  0.00      A    N
ATOM   4246  HZ  ACN A 708      19.867  12.514  42.764  1.00  0.00      A    H
ATOM   4247  HZ1 ACN A 708      20.118  10.883  42.429  1.00  0.00      A    H
ATOM   4248  HZ2 ACN A 708      18.442  11.541  42.367  1.00  0.00      A    H
ATOM   4249  CT  ACN A 709      29.750   8.026  41.678  1.00  0.00      A    C
ATOM   4250  CZ  ACN A 709      29.738   9.377  42.164  1.00  0.00      A    C
ATOM   4251  NZ  ACN A 709      29.723  10.489  42.582  1.00  0.00      A    N
ATOM   4252  HZ  ACN A 709      28.919   7.615  42.245  1.00  0.00      A    H
ATOM   4253  HZ1 ACN A 709      30.657   7.557  42.050  1.00  0.00      A    H
ATOM   4254  HZ2 ACN A 709      29.699   8.052  40.593  1.00  0.00      A    H
ATOM   4255  CT  ACN A 710       3.624  30.004  35.284  1.00  0.00      A    C
ATOM   4256  CZ  ACN A 710       3.754  29.932  33.803  1.00  0.00      A    C
ATOM   4257  NZ  ACN A 710       3.889  29.914  32.603  1.00  0.00      A    N
ATOM   4258  HZ  ACN A 710       3.992  30.883  35.807  1.00  0.00      A    H
ATOM   4259  HZ1 ACN A 710       4.001  29.041  35.619  1.00  0.00      A    H
ATOM   4260  HZ2 ACN A 710       2.540  30.018  35.358  1.00  0.00      A    H
ATOM   4261  CT  ACN A 711      35.446   9.686  20.287  1.00  0.00      A    C
ATOM   4262  CZ  ACN A 711      36.587  10.502  19.978  1.00  0.00      A    C
ATOM   4263  NZ  ACN A 711      37.515  11.139  19.748  1.00  0.00      A    N
ATOM   4264  HZ  ACN A 711      35.760   8.801  20.833  1.00  0.00      A    H
ATOM   4265  HZ1 ACN A 711      34.825   9.260  19.503  1.00  0.00      A    H
ATOM   4266  HZ2 ACN A 711      34.685  10.174  20.891  1.00  0.00      A    H
ATOM   4267  CT  ACN A 712      44.241   8.902  16.783  1.00  0.00      A    C
ATOM   4268  CZ  ACN A 712      43.437   8.342  17.884  1.00  0.00      A    C
ATOM   4269  NZ  ACN A 712      42.802   7.894  18.769  1.00  0.00      A    N
ATOM   4270  HZ  ACN A 712      44.624   9.900  16.980  1.00  0.00      A    H
ATOM   4271  HZ1 ACN A 712      43.615   8.848  15.896  1.00  0.00      A    H
ATOM   4272  HZ2 ACN A 712      45.100   8.264  16.596  1.00  0.00      A    H
ATOM   4273  CT  ACN A 713      39.893   0.860  36.359  1.00  0.00      A    C
ATOM   4274  CZ  ACN A 713      38.429   1.055  36.393  1.00  0.00      A    C
ATOM   4275  NZ  ACN A 713      37.293   1.216  36.421  1.00  0.00      A    N
ATOM   4276  HZ  ACN A 713      40.352   0.827  35.374  1.00  0.00      A    H
ATOM   4277  HZ1 ACN A 713      40.028  -0.150  36.739  1.00  0.00      A    H
ATOM   4278  HZ2 ACN A 713      40.370   1.586  37.013  1.00  0.00      A    H
ATOM   4279  CT  ACN A 714      19.001   3.985  40.546  1.00  0.00      A    C
ATOM   4280  CZ  ACN A 714      17.608   4.396  40.786  1.00  0.00      A    C
ATOM   4281  NZ  ACN A 714      16.542   4.789  41.007  1.00  0.00      A    N
ATOM   4282  HZ  ACN A 714      19.617   4.872  40.675  1.00  0.00      A    H
ATOM   4283  HZ1 ACN A 714      19.142   3.437  39.618  1.00  0.00      A    H
ATOM   4284  HZ2 ACN A 714      19.254   3.265  41.319  1.00  0.00      A    H
ATOM   4285  CT  ACN A 715      12.447  14.560  27.613  1.00  0.00      A    C
ATOM   4286  CZ  ACN A 715      11.697  15.720  27.079  1.00  0.00      A    C
ATOM   4287  NZ  ACN A 715      11.116  16.655  26.761  1.00  0.00      A    N
ATOM   4288  HZ  ACN A 715      13.210  14.425  26.851  1.00  0.00      A    H
ATOM   4289  HZ1 ACN A 715      11.730  13.744  27.576  1.00  0.00      A    H
ATOM   4290  HZ2 ACN A 715      12.881  14.601  28.608  1.00  0.00      A    H
ATOM   4291  CT  ACN A 716       8.988   7.382  17.173  1.00  0.00      A    C
ATOM   4292  CZ  ACN A 716       9.570   7.665  18.481  1.00  0.00      A    C
ATOM   4293  NZ  ACN A 716      10.039   7.874  19.557  1.00  0.00      A    N
ATOM   4294  HZ  ACN A 716       8.287   8.182  16.948  1.00  0.00      A    H
ATOM   4295  HZ1 ACN A 716       8.504   6.419  17.309  1.00  0.00      A    H
ATOM   4296  HZ2 ACN A 716       9.837   7.269  16.504  1.00  0.00      A    H
ATOM   4297  CT  ACN A 717      45.200   4.893  18.856  1.00  0.00      A    C
ATOM   4298  CZ  ACN A 717      44.521   5.236  17.595  1.00  0.00      A    C
ATOM   4299  NZ  ACN A 717      43.973   5.529  16.607  1.00  0.00      A    N
ATOM   4300  HZ  ACN A 717      44.377   4.695  19.538  1.00  0.00      A    H
ATOM   4301  HZ1 ACN A 717      45.892   5.673  19.162  1.00  0.00      A    H
ATOM   4302  HZ2 ACN A 717      45.763   3.978  18.694  1.00  0.00      A    H
ATOM   4303  CT  ACN A 718      31.245   3.803   3.310  1.00  0.00      A    C
ATOM   4304  CZ  ACN A 718      29.898   3.744   3.827  1.00  0.00      A    C
ATOM   4305  NZ  ACN A 718      28.821   3.719   4.261  1.00  0.00      A    N
ATOM   4306  HZ  ACN A 718      31.870   4.527   3.826  1.00  0.00      A    H
ATOM   4307  HZ1 ACN A 718      31.120   4.132   2.282  1.00  0.00      A    H
ATOM   4308  HZ2 ACN A 718      31.694   2.838   3.533  1.00  0.00      A    H
ATOM   4309  CT  ACN A 719       5.221   5.702  37.880  1.00  0.00      A    C
ATOM   4310  CZ  ACN A 719       4.687   4.332  37.628  1.00  0.00      A    C
ATOM   4311  NZ  ACN A 719       4.268   3.249  37.437  1.00  0.00      A    N
ATOM   4312  HZ  ACN A 719       5.794   6.062  37.029  1.00  0.00      A    H
ATOM   4313  HZ1 ACN A 719       5.786   5.659  38.808  1.00  0.00      A    H
ATOM   4314  HZ2 ACN A 719       4.442   6.459  37.925  1.00  0.00      A    H
ATOM   4315  CT  ACN A 720      36.434  15.027  30.063  1.00  0.00      A    C
ATOM   4316  CZ  ACN A 720      36.550  15.060  31.555  1.00  0.00      A    C
ATOM   4317  NZ  ACN A 720      36.592  15.101  32.717  1.00  0.00      A    N
ATOM   4318  HZ  ACN A 720      36.710  14.065  29.639  1.00  0.00      A    H
ATOM   4319  HZ1 ACN A 720      37.039  15.805  29.605  1.00  0.00      A    H
ATOM   4320  HZ2 ACN A 720      35.435  15.235  29.689  1.00  0.00      A    H
ATOM   4321  CT  ACN A 721      16.935  27.029  20.913  1.00  0.00      A    C
ATOM   4322  CZ  ACN A 721      15.746  27.428  21.613  1.00  0.00      A    C
ATOM   4323  NZ  ACN A 721      14.868  27.862  22.114  1.00  0.00      A    N
ATOM   4324  HZ  ACN A 721      17.472  27.833  20.417  1.00  0.00      A    H
ATOM   4325  HZ1 ACN A 721      16.573  26.287  20.206  1.00  0.00      A    H
ATOM   4326  HZ2 ACN A 721      17.653  26.592  21.602  1.00  0.00      A    H
ATOM   4327  CT  ACN A 722      19.427  45.079  41.905  1.00  0.00      A    C
ATOM   4328  CZ  ACN A 722      18.164  45.302  42.630  1.00  0.00      A    C
ATOM   4329  NZ  ACN A 722      17.183  45.360  43.207  1.00  0.00      A    N
ATOM   4330  HZ  ACN A 722      19.782  44.054  41.847  1.00  0.00      A    H
ATOM   4331  HZ1 ACN A 722      20.242  45.756  42.145  1.00  0.00      A    H
ATOM   4332  HZ2 ACN A 722      19.234  45.362  40.873  1.00  0.00      A    H
ATOM   4333  CT  ACN A 723       6.658   6.420  27.186  1.00  0.00      A    C
ATOM   4334  CZ  ACN A 723       6.702   7.162  28.437  1.00  0.00      A    C
ATOM   4335  NZ  ACN A 723       6.767   7.809  29.451  1.00  0.00      A    N
ATOM   4336  HZ  ACN A 723       5.641   6.072  27.027  1.00  0.00      A    H
ATOM   4337  HZ1 ACN A 723       7.465   5.712  27.357  1.00  0.00      A    H
ATOM   4338  HZ2 ACN A 723       6.905   7.123  26.394  1.00  0.00      A    H
ATOM   4339  CT  ACN A 724      43.017  36.040  40.706  1.00  0.00      A    C
ATOM   4340  CZ  ACN A 724      42.035  36.691  41.624  1.00  0.00      A    C
ATOM   4341  NZ  ACN A 724      41.248  37.231  42.274  1.00  0.00      A    N
ATOM   4342  HZ  ACN A 724      43.747  35.599  41.381  1.00  0.00      A    H
ATOM   4343  HZ1 ACN A 724      43.401  36.827  40.061  1.00  0.00      A    H
ATOM   4344  HZ2 ACN A 724      42.502  35.398  39.997  1.00  0.00      A    H
ATOM   4345  CT  ACN A 725      18.372  28.414  16.205  1.00  0.00      A    C
ATOM   4346  CZ  ACN A 725      17.656  28.746  14.914  1.00  0.00      A    C
ATOM   4347  NZ  ACN A 725      17.100  28.927  13.904  1.00  0.00      A    N
ATOM   4348  HZ  ACN A 725      19.452  28.467  16.092  1.00  0.00      A    H
ATOM   4349  HZ1 ACN A 725      18.002  27.429  16.476  1.00  0.00      A    H
ATOM   4350  HZ2 ACN A 725      18.156  29.223  16.899  1.00  0.00      A    H
ATOM   4351  CT  ACN A 726      38.945  42.485  26.143  1.00  0.00      A    C
ATOM   4352  CZ  ACN A 726      40.305  41.980  25.910  1.00  0.00      A    C
ATOM   4353  NZ  ACN A 726      41.383  41.569  25.740  1.00  0.00      A    N
ATOM   4354  HZ  ACN A 726      39.050  43.353  26.789  1.00  0.00      A    H
ATOM   4355  HZ1 ACN A 726      38.242  41.765  26.554  1.00  0.00      A    H
ATOM   4356  HZ2 ACN A 726      38.559  42.839  25.191  1.00  0.00      A    H
ATOM   4357  CT  ACN A 727      19.056  21.458   5.045  1.00  0.00      A    C
ATOM   4358  CZ  ACN A 727      18.839  22.862   5.005  1.00  0.00      A    C
ATOM   4359  NZ  ACN A 727      18.601  24.039   4.977  1.00  0.00      A    N
ATOM   4360  HZ  ACN A 727      19.838  21.321   4.302  1.00  0.00      A    H
ATOM   4361  HZ1 ACN A 727      18.127  20.907   4.921  1.00  0.00      A    H
ATOM   4362  HZ2 ACN A 727      19.458  21.292   6.041  1.00  0.00      A    H
ATOM   4363  CT  ACN A 728      17.326  27.586  26.696  1.00  0.00      A    C
ATOM   4364  CZ  ACN A 728      16.755  28.515  27.682  1.00  0.00      A    C
ATOM   4365  NZ  ACN A 728      16.363  29.323  28.450  1.00  0.00      A    N
ATOM   4366  HZ  ACN A 728      18.411  27.610  26.767  1.00  0.00      A    H
ATOM   4367  HZ1 ACN A 728      17.098  27.909  25.684  1.00  0.00      A    H
ATOM   4368  HZ2 ACN A 728      16.972  26.584  26.924  1.00  0.00      A    H
ATOM   4369  CT  ACN A 729       1.510  26.074  28.612  1.00  0.00      A    C
ATOM   4370  CZ  ACN A 729       2.154  24.760  28.484  1.00  0.00      A    C
ATOM   4371  NZ  ACN A 729       2.662  23.713  28.426  1.00  0.00      A    N
ATOM   4372  HZ  ACN A 729       1.558  26.307  29.673  1.00  0.00      A    H
ATOM   4373  HZ1 ACN A 729       0.474  26.072  28.281  1.00  0.00      A    H
ATOM   4374  HZ2 ACN A 729       2.015  26.832  28.020  1.00  0.00      A    H
ATOM   4375  CT  ACN A 730      26.717  43.572  20.204  1.00  0.00      A    C
ATOM   4376  CZ  ACN A 730      27.432  44.555  19.292  1.00  0.00      A    C
ATOM   4377  NZ  ACN A 730      27.977  45.339  18.611  1.00  0.00      A    N
ATOM   4378  HZ  ACN A 730      26.021  44.226  20.723  1.00  0.00      A    H
ATOM   4379  HZ1 ACN A 730      27.475  43.113  20.833  1.00  0.00      A    H
ATOM   4380  HZ2 ACN A 730      26.181  42.828  19.620  1.00  0.00      A    H
ATOM   4381  CT  ACN A 731      12.758   4.353  39.497  1.00  0.00      A    C
ATOM   4382  CZ  ACN A 731      11.764   3.344  39.781  1.00  0.00      A    C
ATOM   4383  NZ  ACN A 731      10.964   2.545  39.986  1.00  0.00      A    N
ATOM   4384  HZ  ACN A 731      12.277   5.273  39.820  1.00  0.00      A    H
ATOM   4385  HZ1 ACN A 731      13.067   4.307  38.456  1.00  0.00      A    H
ATOM   4386  HZ2 ACN A 731      13.551   4.240  40.232  1.00  0.00      A    H
ATOM   4387  CT  ACN A 732      18.173  42.319   9.848  1.00  0.00      A    C
ATOM   4388  CZ  ACN A 732      18.142  41.097  10.753  1.00  0.00      A    C
ATOM   4389  NZ  ACN A 732      18.111  40.155  11.405  1.00  0.00      A    N
ATOM   4390  HZ  ACN A 732      19.178  42.374   9.439  1.00  0.00      A    H
ATOM   4391  HZ1 ACN A 732      17.925  43.190  10.450  1.00  0.00      A    H
ATOM   4392  HZ2 ACN A 732      17.353  42.181   9.148  1.00  0.00      A    H
ATOM   4393  CT  ACN A 733       6.789  10.653  25.561  1.00  0.00      A    C
ATOM   4394  CZ  ACN A 733       7.935   9.727  25.743  1.00  0.00      A    C
ATOM   4395  NZ  ACN A 733       8.840   9.069  25.908  1.00  0.00      A    N
ATOM   4396  HZ  ACN A 733       6.896  11.494  26.241  1.00  0.00      A    H
ATOM   4397  HZ1 ACN A 733       5.895  10.044  25.675  1.00  0.00      A    H
ATOM   4398  HZ2 ACN A 733       6.702  11.035  24.547  1.00  0.00      A    H
ATOM   4399  CT  ACN A 734       8.542  19.191   0.825  1.00  0.00      A    C
ATOM   4400  CZ  ACN A 734       8.987  20.600   0.549  1.00  0.00      A    C
ATOM   4401  NZ  ACN A 734       9.320  21.681   0.323  1.00  0.00      A    N
ATOM   4402  HZ  ACN A 734       8.509  19.221   1.911  1.00  0.00      A    H
ATOM   4403  HZ1 ACN A 734       9.368  18.609   0.424  1.00  0.00      A    H
ATOM   4404  HZ2 ACN A 734       7.571  18.940   0.407  1.00  0.00      A    H
ATOM   4405  CT  ACN A 735      36.729  20.540  10.793  1.00  0.00      A    C
ATOM   4406  CZ  ACN A 735      37.586  21.611  10.338  1.00  0.00      A    C
ATOM   4407  NZ  ACN A 735      38.318  22.489  10.058  1.00  0.00      A    N
ATOM   4408  HZ  ACN A 735      35.698  20.745  10.516  1.00  0.00      A    H
ATOM   4409  HZ1 ACN A 735      36.834  20.365  11.860  1.00  0.00      A    H
ATOM   4410  HZ2 ACN A 735      37.067  19.707  10.182  1.00  0.00      A    H
ATOM   4411  CT  ACN A 736      21.656   3.368   5.810  1.00  0.00      A    C
ATOM   4412  CZ  ACN A 736      21.137   2.019   5.795  1.00  0.00      A    C
ATOM   4413  NZ  ACN A 736      20.736   0.914   5.788  1.00  0.00      A    N
ATOM   4414  HZ  ACN A 736      21.264   4.011   5.026  1.00  0.00      A    H
ATOM   4415  HZ1 ACN A 736      22.737   3.454   5.749  1.00  0.00      A    H
ATOM   4416  HZ2 ACN A 736      21.353   3.831   6.746  1.00  0.00      A    H
ATOM   4417  CT  ACN A 737      25.667   6.875  39.071  1.00  0.00      A    C
ATOM   4418  CZ  ACN A 737      25.533   7.484  40.405  1.00  0.00      A    C
ATOM   4419  NZ  ACN A 737      25.400   7.933  41.494  1.00  0.00      A    N
ATOM   4420  HZ  ACN A 737      25.493   5.824  39.287  1.00  0.00      A    H
ATOM   4421  HZ1 ACN A 737      26.670   6.999  38.672  1.00  0.00      A    H
ATOM   4422  HZ2 ACN A 737      24.950   7.343  38.401  1.00  0.00      A    H
ATOM   4423  CT  ACN A 738      16.515   3.726  35.778  1.00  0.00      A    C
ATOM   4424  CZ  ACN A 738      15.844   4.998  35.580  1.00  0.00      A    C
ATOM   4425  NZ  ACN A 738      15.263   6.006  35.476  1.00  0.00      A    N
ATOM   4426  HZ  ACN A 738      17.440   3.759  35.207  1.00  0.00      A    H
ATOM   4427  HZ1 ACN A 738      15.789   2.957  35.529  1.00  0.00      A    H
ATOM   4428  HZ2 ACN A 738      16.831   3.478  36.789  1.00  0.00      A    H
ATOM   4429  CT  ACN A 739      39.859   8.577  20.623  1.00  0.00      A    C
ATOM   4430  CZ  ACN A 739      39.212   7.656  19.703  1.00  0.00      A    C
ATOM   4431  NZ  ACN A 739      38.689   6.999  18.906  1.00  0.00      A    N
ATOM   4432  HZ  ACN A 739      39.818   9.601  20.260  1.00  0.00      A    H
ATOM   4433  HZ1 ACN A 739      40.889   8.238  20.704  1.00  0.00      A    H
ATOM   4434  HZ2 ACN A 739      39.317   8.565  21.566  1.00  0.00      A    H
ATOM   4435  CT  ACN A 740      30.572   5.651   7.530  1.00  0.00      A    C
ATOM   4436  CZ  ACN A 740      31.341   6.785   7.039  1.00  0.00      A    C
ATOM   4437  NZ  ACN A 740      31.976   7.666   6.582  1.00  0.00      A    N
ATOM   4438  HZ  ACN A 740      30.684   5.642   8.611  1.00  0.00      A    H
ATOM   4439  HZ1 ACN A 740      30.907   4.725   7.071  1.00  0.00      A    H
ATOM   4440  HZ2 ACN A 740      29.524   5.829   7.302  1.00  0.00      A    H
ATOM   4441  CT  ACN A 741       8.700  22.818  19.188  1.00  0.00      A    C
ATOM   4442  CZ  ACN A 741       8.958  24.066  19.953  1.00  0.00      A    C
ATOM   4443  NZ  ACN A 741       9.226  25.002  20.551  1.00  0.00      A    N
ATOM   4444  HZ  ACN A 741       8.826  23.186  18.173  1.00  0.00      A    H
ATOM   4445  HZ1 ACN A 741       7.664  22.607  19.440  1.00  0.00      A    H
ATOM   4446  HZ2 ACN A 741       9.471  22.088  19.424  1.00  0.00      A    H
ATOM   4447  CT  ACN A 742      19.082  37.640   7.137  1.00  0.00      A    C
ATOM   4448  CZ  ACN A 742      17.935  38.453   6.676  1.00  0.00      A    C
ATOM   4449  NZ  ACN A 742      17.032  39.130   6.448  1.00  0.00      A    N
ATOM   4450  HZ  ACN A 742      19.955  38.062   6.644  1.00  0.00      A    H
ATOM   4451  HZ1 ACN A 742      18.940  36.632   6.757  1.00  0.00      A    H
ATOM   4452  HZ2 ACN A 742      19.255  37.574   8.208  1.00  0.00      A    H
ATOM   4453  CT  ACN A 743      33.870  13.426  27.242  1.00  0.00      A    C
ATOM   4454  CZ  ACN A 743      34.318  12.201  26.486  1.00  0.00      A    C
ATOM   4455  NZ  ACN A 743      34.720  11.213  26.022  1.00  0.00      A    N
ATOM   4456  HZ  ACN A 743      33.588  13.016  28.208  1.00  0.00      A    H
ATOM   4457  HZ1 ACN A 743      33.048  13.968  26.781  1.00  0.00      A    H
ATOM   4458  HZ2 ACN A 743      34.755  14.028  27.432  1.00  0.00      A    H
ATOM   4459  CT  ACN A 744      18.347  19.344  32.957  1.00  0.00      A    C
ATOM   4460  CZ  ACN A 744      18.200  20.091  31.754  1.00  0.00      A    C
ATOM   4461  NZ  ACN A 744      18.144  20.684  30.727  1.00  0.00      A    N
ATOM   4462  HZ  ACN A 744      18.167  19.873  33.889  1.00  0.00      A    H
ATOM   4463  HZ1 ACN A 744      19.399  19.071  32.958  1.00  0.00      A    H
ATOM   4464  HZ2 ACN A 744      17.617  18.543  32.877  1.00  0.00      A    H
ATOM   4465  CT  ACN A 745      35.792  32.687   0.861  1.00  0.00      A    C
ATOM   4466  CZ  ACN A 745      35.747  32.288  -0.485  1.00  0.00      A    C
ATOM   4467  NZ  ACN A 745      35.734  31.925  -1.576  1.00  0.00      A    N
ATOM   4468  HZ  ACN A 745      36.822  32.648   1.206  1.00  0.00      A    H
ATOM   4469  HZ1 ACN A 745      35.213  31.841   1.224  1.00  0.00      A    H
ATOM   4470  HZ2 ACN A 745      35.312  33.658   0.947  1.00  0.00      A    H
ATOM   4471  CT  ACN A 746      14.739  -0.351  33.130  1.00  0.00      A    C
ATOM   4472  CZ  ACN A 746      15.073   1.009  32.516  1.00  0.00      A    C
ATOM   4473  NZ  ACN A 746      15.251   2.055  32.066  1.00  0.00      A    N
ATOM   4474  HZ  ACN A 746      13.926  -0.097  33.806  1.00  0.00      A    H
ATOM   4475  HZ1 ACN A 746      15.694  -0.669  33.540  1.00  0.00      A    H
ATOM   4476  HZ2 ACN A 746      14.429  -1.054  32.362  1.00  0.00      A    H
ATOM   4477  CT  ACN A 747      32.771  26.348  13.357  1.00  0.00      A    C
ATOM   4478  CZ  ACN A 747      32.562  25.962  14.781  1.00  0.00      A    C
ATOM   4479  NZ  ACN A 747      32.341  25.694  15.892  1.00  0.00      A    N
ATOM   4480  HZ  ACN A 747      32.094  27.079  12.922  1.00  0.00      A    H
ATOM   4481  HZ1 ACN A 747      32.846  25.533  12.642  1.00  0.00      A    H
ATOM   4482  HZ2 ACN A 747      33.802  26.692  13.351  1.00  0.00      A    H
ATOM   4483  CT  ACN A 748       3.302  23.090  12.893  1.00  0.00      A    C
ATOM   4484  CZ  ACN A 748       2.689  24.404  12.974  1.00  0.00      A    C
ATOM   4485  NZ  ACN A 748       2.158  25.384  13.064  1.00  0.00      A    N
ATOM   4486  HZ  ACN A 748       3.881  23.005  11.977  1.00  0.00      A    H
ATOM   4487  HZ1 ACN A 748       2.564  22.303  13.020  1.00  0.00      A    H
ATOM   4488  HZ2 ACN A 748       3.974  23.003  13.743  1.00  0.00      A    H
ATOM   4489  CT  ACN A 749      10.774  25.487  23.218  1.00  0.00      A    C
ATOM   4490  CZ  ACN A 749      11.851  25.556  24.190  1.00  0.00      A    C
ATOM   4491  NZ  ACN A 749      12.696  25.635  25.019  1.00  0.00      A    N
ATOM   4492  HZ  ACN A 749       9.819  25.833  23.605  1.00  0.00      A    H
ATOM   4493  HZ1 ACN A 749      10.828  24.418  23.030  1.00  0.00      A    H
ATOM   4494  HZ2 ACN A 749      11.055  26.018  22.311  1.00  0.00      A    H
ATOM   4495  CT  ACN A 750       4.362  18.299  31.861  1.00  0.00      A    C
ATOM   4496  CZ  ACN A 750       4.689  19.744  31.622  1.00  0.00      A    C
ATOM   4497  NZ  ACN A 750       4.924  20.833  31.453  1.00  0.00      A    N
ATOM   4498  HZ  ACN A 750       4.486  17.936  32.878  1.00  0.00      A    H
ATOM   4499  HZ1 ACN A 750       4.918  17.600  31.242  1.00  0.00      A    H
ATOM   4500  HZ2 ACN A 750       3.314  18.230  31.581  1.00  0.00      A    H
ATOM   4501  CT  ACN A 751      12.654  16.702  33.707  1.00  0.00      A    C
ATOM   4502  CZ  ACN A 751      14.037  17.253  33.743  1.00  0.00      A    C
ATOM   4503  NZ  ACN A 751      15.113  17.690  33.811  1.00  0.00      A    N
ATOM   4504  HZ  ACN A 751      12.344  16.809  34.744  1.00  0.00      A    H
ATOM   4505  HZ1 ACN A 751      12.723  15.711  33.266  1.00  0.00      A    H
ATOM   4506  HZ2 ACN A 751      12.009  17.349  33.119  1.00  0.00      A    H
ATOM   4507  CT  ACN A 752       7.763  15.839  44.050  1.00  0.00      A    C
ATOM   4508  CZ  ACN A 752       7.553  15.233  45.386  1.00  0.00      A    C
ATOM   4509  NZ  ACN A 752       7.369  14.863  46.460  1.00  0.00      A    N
ATOM   4510  HZ  ACN A 752       6.778  15.862  43.591  1.00  0.00      A    H
ATOM   4511  HZ1 ACN A 752       8.531  15.330  43.473  1.00  0.00      A    H
ATOM   4512  HZ2 ACN A 752       8.019  16.851  44.353  1.00  0.00      A    H
ATOM   4513  CT  ACN A 753      30.840   1.947  39.735  1.00  0.00      A    C
ATOM   4514  CZ  ACN A 753      31.417   2.280  38.441  1.00  0.00      A    C
ATOM   4515  NZ  ACN A 753      31.831   2.516  37.375  1.00  0.00      A    N
ATOM   4516  HZ  ACN A 753      30.410   0.965  39.557  1.00  0.00      A    H
ATOM   4517  HZ1 ACN A 753      30.018   2.635  39.915  1.00  0.00      A    H
ATOM   4518  HZ2 ACN A 753      31.647   2.034  40.458  1.00  0.00      A    H
ATOM   4519  CT  ACN A 754      21.823  15.319  38.645  1.00  0.00      A    C
ATOM   4520  CZ  ACN A 754      21.997  16.728  38.895  1.00  0.00      A    C
ATOM   4521  NZ  ACN A 754      22.117  17.862  39.067  1.00  0.00      A    N
ATOM   4522  HZ  ACN A 754      22.785  14.818  38.708  1.00  0.00      A    H
ATOM   4523  HZ1 ACN A 754      21.496  15.271  37.610  1.00  0.00      A    H
ATOM   4524  HZ2 ACN A 754      21.248  14.745  39.367  1.00  0.00      A    H
ATOM   4525  CT  ACN A 755      33.026  12.768  45.433  1.00  0.00      A    C
ATOM   4526  CZ  ACN A 755      34.218  13.590  45.093  1.00  0.00      A    C
ATOM   4527  NZ  ACN A 755      35.182  14.196  44.740  1.00  0.00      A    N
ATOM   4528  HZ  ACN A 755      33.185  12.377  46.435  1.00  0.00      A    H
ATOM   4529  HZ1 ACN A 755      33.065  11.899  44.782  1.00  0.00      A    H
ATOM   4530  HZ2 ACN A 755      32.131  13.363  45.268  1.00  0.00      A    H
ATOM   4531  CT  ACN A 756      40.030  33.222  23.430  1.00  0.00      A    C
ATOM   4532  CZ  ACN A 756      38.861  33.187  24.299  1.00  0.00      A    C
ATOM   4533  NZ  ACN A 756      37.902  33.243  24.907  1.00  0.00      A    N
ATOM   4534  HZ  ACN A 756      40.761  33.870  23.906  1.00  0.00      A    H
ATOM   4535  HZ1 ACN A 756      39.523  33.670  22.579  1.00  0.00      A    H
ATOM   4536  HZ2 ACN A 756      40.335  32.212  23.169  1.00  0.00      A    H
ATOM   4537  CT  ACN A 757      14.671   8.632  40.004  1.00  0.00      A    C
ATOM   4538  CZ  ACN A 757      15.005   9.573  38.956  1.00  0.00      A    C
ATOM   4539  NZ  ACN A 757      15.280  10.376  38.199  1.00  0.00      A    N
ATOM   4540  HZ  ACN A 757      13.596   8.477  40.021  1.00  0.00      A    H
ATOM   4541  HZ1 ACN A 757      14.998   9.036  40.959  1.00  0.00      A    H
ATOM   4542  HZ2 ACN A 757      15.229   7.750  39.698  1.00  0.00      A    H
ATOM   4543  CT  ACN A 758      18.049   2.924  24.402  1.00  0.00      A    C
ATOM   4544  CZ  ACN A 758      18.453   2.545  23.050  1.00  0.00      A    C
ATOM   4545  NZ  ACN A 758      18.747   2.069  22.043  1.00  0.00      A    N
ATOM   4546  HZ  ACN A 758      18.007   2.057  25.057  1.00  0.00      A    H
ATOM   4547  HZ1 ACN A 758      17.126   3.488  24.293  1.00  0.00      A    H
ATOM   4548  HZ2 ACN A 758      18.908   3.537  24.662  1.00  0.00      A    H
ATOM   4549  CT  ACN A 759      13.313   6.794  19.524  1.00  0.00      A    C
ATOM   4550  CZ  ACN A 759      13.984   5.497  19.246  1.00  0.00      A    C
ATOM   4551  NZ  ACN A 759      14.502   4.484  19.047  1.00  0.00      A    N
ATOM   4552  HZ  ACN A 759      12.317   6.642  19.932  1.00  0.00      A    H
ATOM   4553  HZ1 ACN A 759      13.184   7.348  18.598  1.00  0.00      A    H
ATOM   4554  HZ2 ACN A 759      13.913   7.458  20.140  1.00  0.00      A    H
ATOM   4555  CT  ACN A 760      -0.057  35.202   4.320  1.00  0.00      A    C
ATOM   4556  CZ  ACN A 760       1.093  36.021   4.537  1.00  0.00      A    C
ATOM   4557  NZ  ACN A 760       2.056  36.703   4.684  1.00  0.00      A    N
ATOM   4558  HZ  ACN A 760       0.250  34.299   3.798  1.00  0.00      A    H
ATOM   4559  HZ1 ACN A 760      -0.759  35.592   3.588  1.00  0.00      A    H
ATOM   4560  HZ2 ACN A 760      -0.545  35.036   5.278  1.00  0.00      A    H
ATOM   4561  CT  ACN A 761       6.627   2.413  25.205  1.00  0.00      A    C
ATOM   4562  CZ  ACN A 761       7.430   3.650  25.190  1.00  0.00      A    C
ATOM   4563  NZ  ACN A 761       7.956   4.625  25.286  1.00  0.00      A    N
ATOM   4564  HZ  ACN A 761       7.352   1.662  25.507  1.00  0.00      A    H
ATOM   4565  HZ1 ACN A 761       6.281   2.161  24.206  1.00  0.00      A    H
ATOM   4566  HZ2 ACN A 761       5.843   2.361  25.956  1.00  0.00      A    H
ATOM   4567  CT  ACN A 762      11.212  34.589  41.156  1.00  0.00      A    C
ATOM   4568  CZ  ACN A 762      10.851  35.166  39.864  1.00  0.00      A    C
ATOM   4569  NZ  ACN A 762      10.517  35.691  38.863  1.00  0.00      A    N
ATOM   4570  HZ  ACN A 762      10.912  35.428  41.779  1.00  0.00      A    H
ATOM   4571  HZ1 ACN A 762      12.277  34.547  41.369  1.00  0.00      A    H
ATOM   4572  HZ2 ACN A 762      10.693  33.684  41.460  1.00  0.00      A    H
ATOM   4573  CT  ACN A 763      14.185  16.318  14.202  1.00  0.00      A    C
ATOM   4574  CZ  ACN A 763      14.499  16.441  12.762  1.00  0.00      A    C
ATOM   4575  NZ  ACN A 763      14.765  16.462  11.628  1.00  0.00      A    N
ATOM   4576  HZ  ACN A 763      14.859  15.520  14.502  1.00  0.00      A    H
ATOM   4577  HZ1 ACN A 763      13.162  16.033  14.434  1.00  0.00      A    H
ATOM   4578  HZ2 ACN A 763      14.376  17.201  14.806  1.00  0.00      A    H
ATOM   4579  CT  ACN A 764      39.001  11.805  23.387  1.00  0.00      A    C
ATOM   4580  CZ  ACN A 764      39.215  13.234  23.515  1.00  0.00      A    C
ATOM   4581  NZ  ACN A 764      39.316  14.377  23.512  1.00  0.00      A    N
ATOM   4582  HZ  ACN A 764      39.856  11.188  23.651  1.00  0.00      A    H
ATOM   4583  HZ1 ACN A 764      38.763  11.704  22.331  1.00  0.00      A    H
ATOM   4584  HZ2 ACN A 764      38.100  11.540  23.934  1.00  0.00      A    H
ATOM   4585  CT  ACN A 765      40.264  22.271  17.384  1.00  0.00      A    C
ATOM   4586  CZ  ACN A 765      38.796  22.417  17.584  1.00  0.00      A    C
ATOM   4587  NZ  ACN A 765      37.641  22.524  17.709  1.00  0.00      A    N
ATOM   4588  HZ  ACN A 765      40.600  21.277  17.668  1.00  0.00      A    H
ATOM   4589  HZ1 ACN A 765      40.684  22.921  18.148  1.00  0.00      A    H
ATOM   4590  HZ2 ACN A 765      40.397  22.655  16.375  1.00  0.00      A    H
ATOM   4591  CT  ACN A 766      40.144  19.937  33.801  1.00  0.00      A    C
ATOM   4592  CZ  ACN A 766      41.580  20.280  33.780  1.00  0.00      A    C
ATOM   4593  NZ  ACN A 766      42.703  20.585  33.747  1.00  0.00      A    N
ATOM   4594  HZ  ACN A 766      39.708  20.208  32.842  1.00  0.00      A    H
ATOM   4595  HZ1 ACN A 766      39.640  20.422  34.632  1.00  0.00      A    H
ATOM   4596  HZ2 ACN A 766      40.066  18.888  34.074  1.00  0.00      A    H
ATOM   4597  CT  ACN A 767      22.476  30.519   3.715  1.00  0.00      A    C
ATOM   4598  CZ  ACN A 767      22.758  31.652   2.810  1.00  0.00      A    C
ATOM   4599  NZ  ACN A 767      22.972  32.519   2.028  1.00  0.00      A    N
ATOM   4600  HZ  ACN A 767      23.018  29.648   3.356  1.00  0.00      A    H
ATOM   4601  HZ1 ACN A 767      21.412  30.384   3.890  1.00  0.00      A    H
ATOM   4602  HZ2 ACN A 767      22.953  30.898   4.614  1.00  0.00      A    H
ATOM   4603  CT  ACN A 768       6.660   0.604  45.109  1.00  0.00      A    C
ATOM   4604  CZ  ACN A 768       5.422   0.925  44.470  1.00  0.00      A    C
ATOM   4605  NZ  ACN A 768       4.423   1.198  43.971  1.00  0.00      A    N
ATOM   4606  HZ  ACN A 768       7.401   1.374  44.908  1.00  0.00      A    H
ATOM   4607  HZ1 ACN A 768       7.023  -0.363  44.771  1.00  0.00      A    H
ATOM   4608  HZ2 ACN A 768       6.572   0.505  46.187  1.00  0.00      A    H
ATOM   4609  CT  ACN A 769      42.860   4.134  26.403  1.00  0.00      A    C
ATOM   4610  CZ  ACN A 769      42.498   4.739  25.141  1.00  0.00      A    C
ATOM   4611  NZ  ACN A 769      42.123   5.142  24.114  1.00  0.00      A    N
ATOM   4612  HZ  ACN A 769      41.975   3.795  26.936  1.00  0.00      A    H
ATOM   4613  HZ1 ACN A 769      43.627   4.750  26.864  1.00  0.00      A    H
ATOM   4614  HZ2 ACN A 769      43.381   3.220  26.131  1.00  0.00      A    H
ATOM   4615  CT  ACN A 770      23.384  17.125   8.289  1.00  0.00      A    C
ATOM   4616  CZ  ACN A 770      24.446  18.123   8.258  1.00  0.00      A    C
ATOM   4617  NZ  ACN A 770      25.271  18.970   8.245  1.00  0.00      A    N
ATOM   4618  HZ  ACN A 770      23.093  16.825   9.293  1.00  0.00      A    H
ATOM   4619  HZ1 ACN A 770      23.735  16.246   7.754  1.00  0.00      A    H
ATOM   4620  HZ2 ACN A 770      22.440  17.383   7.815  1.00  0.00      A    H
ATOM   4621  CT  ACN A 771      33.203   1.940  25.903  1.00  0.00      A    C
ATOM   4622  CZ  ACN A 771      32.087   1.231  25.222  1.00  0.00      A    C
ATOM   4623  NZ  ACN A 771      31.144   0.697  24.714  1.00  0.00      A    N
ATOM   4624  HZ  ACN A 771      33.873   1.315  26.488  1.00  0.00      A    H
ATOM   4625  HZ1 ACN A 771      32.847   2.760  26.522  1.00  0.00      A    H
ATOM   4626  HZ2 ACN A 771      33.838   2.209  25.063  1.00  0.00      A    H
ATOM   4627  CT  ACN A 772      21.963   9.109  45.492  1.00  0.00      A    C
ATOM   4628  CZ  ACN A 772      22.345  10.337  44.760  1.00  0.00      A    C
ATOM   4629  NZ  ACN A 772      22.656  11.268  44.131  1.00  0.00      A    N
ATOM   4630  HZ  ACN A 772      22.912   8.638  45.735  1.00  0.00      A    H
ATOM   4631  HZ1 ACN A 772      21.531   8.518  44.688  1.00  0.00      A    H
ATOM   4632  HZ2 ACN A 772      21.349   9.305  46.367  1.00  0.00      A    H
ATOM   4633  CT  ACN A 773      36.608  22.859  27.248  1.00  0.00      A    C
ATOM   4634  CZ  ACN A 773      35.900  22.790  28.562  1.00  0.00      A    C
ATOM   4635  NZ  ACN A 773      35.346  22.729  29.536  1.00  0.00      A    N
ATOM   4636  HZ  ACN A 773      37.675  22.869  27.455  1.00  0.00      A    H
ATOM   4637  HZ1 ACN A 773      36.356  23.835  26.840  1.00  0.00      A    H
ATOM   4638  HZ2 ACN A 773      36.337  22.087  26.532  1.00  0.00      A    H
ATOM   4639  CT  ACN A 774       4.478  34.175   1.539  1.00  0.00      A    C
ATOM   4640  CZ  ACN A 774       5.683  34.926   1.763  1.00  0.00      A    C
ATOM   4641  NZ  ACN A 774       6.690  35.474   1.969  1.00  0.00      A    N
ATOM   4642  HZ  ACN A 774       4.737  33.129   1.679  1.00  0.00      A    H
ATOM   4643  HZ1 ACN A 774       4.046  34.252   0.545  1.00  0.00      A    H
ATOM   4644  HZ2 ACN A 774       3.740  34.602   2.213  1.00  0.00      A    H
ATOM   4645  CT  ACN A 775      22.096  24.156  17.879  1.00  0.00      A    C
ATOM   4646  CZ  ACN A 775      21.118  25.103  17.429  1.00  0.00      A    C
ATOM   4647  NZ  ACN A 775      20.344  25.891  17.086  1.00  0.00      A    N
ATOM   4648  HZ  ACN A 775      21.686  23.316  18.433  1.00  0.00      A    H
ATOM   4649  HZ1 ACN A 775      22.855  24.616  18.506  1.00  0.00      A    H
ATOM   4650  HZ2 ACN A 775      22.563  23.714  17.002  1.00  0.00      A    H
ATOM   4651  CT  ACN A 776       6.674  43.010  10.925  1.00  0.00      A    C
ATOM   4652  CZ  ACN A 776       5.920  42.527   9.740  1.00  0.00      A    C
ATOM   4653  NZ  ACN A 776       5.366  42.159   8.763  1.00  0.00      A    N
ATOM   4654  HZ  ACN A 776       6.552  44.090  10.893  1.00  0.00      A    H
ATOM   4655  HZ1 ACN A 776       7.752  42.977  10.789  1.00  0.00      A    H
ATOM   4656  HZ2 ACN A 776       6.271  42.674  11.876  1.00  0.00      A    H
ATOM   4657  CT  ACN A 777       3.180  17.662  37.338  1.00  0.00      A    C
ATOM   4658  CZ  ACN A 777       3.285  17.438  38.821  1.00  0.00      A    C
ATOM   4659  NZ  ACN A 777       3.318  17.244  39.954  1.00  0.00      A    N
ATOM   4660  HZ  ACN A 777       3.924  16.967  36.959  1.00  0.00      A    H
ATOM   4661  HZ1 ACN A 777       3.403  18.657  36.963  1.00  0.00      A    H
ATOM   4662  HZ2 ACN A 777       2.202  17.442  36.917  1.00  0.00      A    H
ATOM   4663  CT  ACN A 778      34.797  24.540   8.894  1.00  0.00      A    C
ATOM   4664  CZ  ACN A 778      33.380  24.745   9.161  1.00  0.00      A    C
ATOM   4665  NZ  ACN A 778      32.254  24.953   9.367  1.00  0.00      A    N
ATOM   4666  HZ  ACN A 778      35.441  25.306   9.317  1.00  0.00      A    H
ATOM   4667  HZ1 ACN A 778      34.905  24.361   7.827  1.00  0.00      A    H
ATOM   4668  HZ2 ACN A 778      35.115  23.575   9.280  1.00  0.00      A    H
ATOM   4669  CT  ACN A 779       9.060   0.881   3.208  1.00  0.00      A    C
ATOM   4670  CZ  ACN A 779       8.558   1.973   2.352  1.00  0.00      A    C
ATOM   4671  NZ  ACN A 779       8.160   2.801   1.644  1.00  0.00      A    N
ATOM   4672  HZ  ACN A 779       9.249   1.213   4.225  1.00  0.00      A    H
ATOM   4673  HZ1 ACN A 779      10.012   0.531   2.817  1.00  0.00      A    H
ATOM   4674  HZ2 ACN A 779       8.343   0.066   3.142  1.00  0.00      A    H
ATOM   4675  CT  ACN A 780      28.261   7.264   3.093  1.00  0.00      A    C
ATOM   4676  CZ  ACN A 780      28.554   8.497   3.847  1.00  0.00      A    C
ATOM   4677  NZ  ACN A 780      28.693   9.412   4.569  1.00  0.00      A    N
ATOM   4678  HZ  ACN A 780      27.960   6.480   3.782  1.00  0.00      A    H
ATOM   4679  HZ1 ACN A 780      29.120   6.959   2.500  1.00  0.00      A    H
ATOM   4680  HZ2 ACN A 780      27.480   7.570   2.401  1.00  0.00      A    H
ATOM   4681  CT  ACN A 781       9.115   3.200  28.682  1.00  0.00      A    C
ATOM   4682  CZ  ACN A 781       9.502   4.274  29.575  1.00  0.00      A    C
ATOM   4683  NZ  ACN A 781       9.842   5.113  30.268  1.00  0.00      A    N
ATOM   4684  HZ  ACN A 781       9.942   2.566  28.375  1.00  0.00      A    H
ATOM   4685  HZ1 ACN A 781       8.444   3.589  27.921  1.00  0.00      A    H
ATOM   4686  HZ2 ACN A 781       8.558   2.532  29.335  1.00  0.00      A    H
ATOM   4687  CT  ACN A 782      27.130  17.972  10.788  1.00  0.00      A    C
ATOM   4688  CZ  ACN A 782      27.768  17.049  11.713  1.00  0.00      A    C
ATOM   4689  NZ  ACN A 782      28.279  16.321  12.434  1.00  0.00      A    N
ATOM   4690  HZ  ACN A 782      27.794  18.104   9.938  1.00  0.00      A    H
ATOM   4691  HZ1 ACN A 782      26.757  18.871  11.272  1.00  0.00      A    H
ATOM   4692  HZ2 ACN A 782      26.255  17.435  10.432  1.00  0.00      A    H
ATOM   4693  CT  ACN A 783      28.066  29.781  42.842  1.00  0.00      A    C
ATOM   4694  CZ  ACN A 783      27.271  30.513  41.834  1.00  0.00      A    C
ATOM   4695  NZ  ACN A 783      26.647  31.098  41.059  1.00  0.00      A    N
ATOM   4696  HZ  ACN A 783      28.942  30.244  43.289  1.00  0.00      A    H
ATOM   4697  HZ1 ACN A 783      28.307  28.853  42.330  1.00  0.00      A    H
ATOM   4698  HZ2 ACN A 783      27.306  29.521  43.574  1.00  0.00      A    H
ATOM   4699  CT  ACN A 784      35.867   1.103  32.227  1.00  0.00      A    C
ATOM   4700  CZ  ACN A 784      34.826   0.135  32.443  1.00  0.00      A    C
ATOM   4701  NZ  ACN A 784      33.926  -0.534  32.678  1.00  0.00      A    N
ATOM   4702  HZ  ACN A 784      36.421   1.093  33.162  1.00  0.00      A    H
ATOM   4703  HZ1 ACN A 784      35.309   2.026  32.088  1.00  0.00      A    H
ATOM   4704  HZ2 ACN A 784      36.500   0.788  31.402  1.00  0.00      A    H
ATOM   4705  CT  ACN A 785       5.694  27.106  30.241  1.00  0.00      A    C
ATOM   4706  CZ  ACN A 785       5.163  25.950  30.950  1.00  0.00      A    C
ATOM   4707  NZ  ACN A 785       4.774  24.996  31.456  1.00  0.00      A    N
ATOM   4708  HZ  ACN A 785       5.829  27.883  30.989  1.00  0.00      A    H
ATOM   4709  HZ1 ACN A 785       5.047  27.530  29.478  1.00  0.00      A    H
ATOM   4710  HZ2 ACN A 785       6.624  26.799  29.768  1.00  0.00      A    H
ATOM   4711  CT  ACN A 786      10.289   3.642  22.778  1.00  0.00      A    C
ATOM   4712  CZ  ACN A 786      11.635   4.029  22.380  1.00  0.00      A    C
ATOM   4713  NZ  ACN A 786      12.683   4.321  22.118  1.00  0.00      A    N
ATOM   4714  HZ  ACN A 786       9.706   4.509  23.078  1.00  0.00      A    H
ATOM   4715  HZ1 ACN A 786      10.417   2.913  23.574  1.00  0.00      A    H
ATOM   4716  HZ2 ACN A 786       9.829   3.065  21.980  1.00  0.00      A    H
ATOM   4717  CT  ACN A 787       0.624  34.822  43.900  1.00  0.00      A    C
ATOM   4718  CZ  ACN A 787       0.938  35.064  45.323  1.00  0.00      A    C
ATOM   4719  NZ  ACN A 787       1.285  35.253  46.391  1.00  0.00      A    N
ATOM   4720  HZ  ACN A 787       0.147  35.706  43.485  1.00  0.00      A    H
ATOM   4721  HZ1 ACN A 787      -0.099  34.012  43.851  1.00  0.00      A    H
ATOM   4722  HZ2 ACN A 787       1.534  34.439  43.444  1.00  0.00      A    H
ATOM   4723  CT  ACN A 788      -0.555   1.129   9.650  1.00  0.00      A    C
ATOM   4724  CZ  ACN A 788       0.657   0.899   8.880  1.00  0.00      A    C
ATOM   4725  NZ  ACN A 788       1.661   0.770   8.303  1.00  0.00      A    N
ATOM   4726  HZ  ACN A 788      -1.429   1.021   9.013  1.00  0.00      A    H
ATOM   4727  HZ1 ACN A 788      -0.516   2.122  10.090  1.00  0.00      A    H
ATOM   4728  HZ2 ACN A 788      -0.610   0.491  10.529  1.00  0.00      A    H
ATOM   4729  CT  ACN A 789      44.886   8.658  10.003  1.00  0.00      A    C
ATOM   4730  CZ  ACN A 789      45.058   9.111   8.599  1.00  0.00      A    C
ATOM   4731  NZ  ACN A 789      45.232   9.498   7.527  1.00  0.00      A    N
ATOM   4732  HZ  ACN A 789      44.590   7.620  10.132  1.00  0.00      A    H
ATOM   4733  HZ1 ACN A 789      44.143   9.378  10.336  1.00  0.00      A    H
ATOM   4734  HZ2 ACN A 789      45.776   8.929  10.566  1.00  0.00      A    H
ATOM   4735  CT  ACN A 790       2.594  44.482  15.178  1.00  0.00      A    C
ATOM   4736  CZ  ACN A 790       2.678  43.013  14.867  1.00  0.00      A    C
ATOM   4737  NZ  ACN A 790       2.777  41.882  14.562  1.00  0.00      A    N
ATOM   4738  HZ  ACN A 790       3.499  44.976  14.834  1.00  0.00      A    H
ATOM   4739  HZ1 ACN A 790       2.426  44.509  16.252  1.00  0.00      A    H
ATOM   4740  HZ2 ACN A 790       1.793  45.015  14.671  1.00  0.00      A    H
ATOM   4741  CT  ACN A 791      37.554  18.251  15.369  1.00  0.00      A    C
ATOM   4742  CZ  ACN A 791      36.446  19.131  14.931  1.00  0.00      A    C
ATOM   4743  NZ  ACN A 791      35.676  19.824  14.562  1.00  0.00      A    N
ATOM   4744  HZ  ACN A 791      37.667  18.562  16.404  1.00  0.00      A    H
ATOM   4745  HZ1 ACN A 791      38.479  18.518  14.864  1.00  0.00      A    H
ATOM   4746  HZ2 ACN A 791      37.285  17.214  15.180  1.00  0.00      A    H
ATOM   4747  CT  ACN A 792      44.171  24.368   6.486  1.00  0.00      A    C
ATOM   4748  CZ  ACN A 792      44.481  25.785   6.743  1.00  0.00      A    C
ATOM   4749  NZ  ACN A 792      44.713  26.902   6.989  1.00  0.00      A    N
ATOM   4750  HZ  ACN A 792      43.793  23.873   7.377  1.00  0.00      A    H
ATOM   4751  HZ1 ACN A 792      45.102  23.857   6.254  1.00  0.00      A    H
ATOM   4752  HZ2 ACN A 792      43.465  24.201   5.676  1.00  0.00      A    H
ATOM   4753  CT  ACN A 793      22.459  23.430   4.402  1.00  0.00      A    C
ATOM   4754  CZ  ACN A 793      22.249  22.819   3.058  1.00  0.00      A    C
ATOM   4755  NZ  ACN A 793      22.039  22.264   2.028  1.00  0.00      A    N
ATOM   4756  HZ  ACN A 793      21.664  23.193   5.104  1.00  0.00      A    H
ATOM   4757  HZ1 ACN A 793      22.410  24.515   4.353  1.00  0.00      A    H
ATOM   4758  HZ2 ACN A 793      23.475  23.147   4.666  1.00  0.00      A    H
ATOM   4759  CT  ACN A 794       8.570  10.310  10.294  1.00  0.00      A    C
ATOM   4760  CZ  ACN A 794       9.236  11.404   9.629  1.00  0.00      A    C
ATOM   4761  NZ  ACN A 794       9.743  12.310   9.131  1.00  0.00      A    N
ATOM   4762  HZ  ACN A 794       9.175   9.411  10.209  1.00  0.00      A    H
ATOM   4763  HZ1 ACN A 794       7.556  10.192   9.921  1.00  0.00      A    H
ATOM   4764  HZ2 ACN A 794       8.562  10.680  11.317  1.00  0.00      A    H
ATOM   4765  CT  ACN A 795      43.295  28.251  44.294  1.00  0.00      A    C
ATOM   4766  CZ  ACN A 795      43.207  28.359  45.785  1.00  0.00      A    C
ATOM   4767  NZ  ACN A 795      43.210  28.496  46.949  1.00  0.00      A    N
ATOM   4768  HZ  ACN A 795      42.809  29.127  43.872  1.00  0.00      A    H
ATOM   4769  HZ1 ACN A 795      42.913  27.277  44.001  1.00  0.00      A    H
ATOM   4770  HZ2 ACN A 795      44.315  28.288  43.921  1.00  0.00      A    H
ATOM   4771  CT  ACN A 796      18.703   5.888  11.083  1.00  0.00      A    C
ATOM   4772  CZ  ACN A 796      17.331   6.314  11.291  1.00  0.00      A    C
ATOM   4773  NZ  ACN A 796      16.214   6.682  11.388  1.00  0.00      A    N
ATOM   4774  HZ  ACN A 796      18.910   5.204  10.264  1.00  0.00      A    H
ATOM   4775  HZ1 ACN A 796      18.943   5.462  12.054  1.00  0.00      A    H
ATOM   4776  HZ2 ACN A 796      19.366   6.729  10.895  1.00  0.00      A    H
ATOM   4777  CT  ACN A 797       3.394  29.082  44.365  1.00  0.00      A    C
ATOM   4778  CZ  ACN A 797       2.373  28.921  43.282  1.00  0.00      A    C
ATOM   4779  NZ  ACN A 797       1.531  28.770  42.470  1.00  0.00      A    N
ATOM   4780  HZ  ACN A 797       4.194  28.376  44.159  1.00  0.00      A    H
ATOM   4781  HZ1 ACN A 797       2.932  28.855  45.323  1.00  0.00      A    H
ATOM   4782  HZ2 ACN A 797       3.854  30.059  44.242  1.00  0.00      A    H
ATOM   4783  CT  ACN A 798      23.631  12.823  41.027  1.00  0.00      A    C
ATOM   4784  CZ  ACN A 798      23.765  12.369  39.601  1.00  0.00      A    C
ATOM   4785  NZ  ACN A 798      23.901  12.012  38.498  1.00  0.00      A    N
ATOM   4786  HZ  ACN A 798      24.599  12.702  41.507  1.00  0.00      A    H
ATOM   4787  HZ1 ACN A 798      22.821  12.324  41.554  1.00  0.00      A    H
ATOM   4788  HZ2 ACN A 798      23.422  13.889  41.019  1.00  0.00      A    H
ATOM   4789  CT  ACN A 799       5.158  35.966   5.169  1.00  0.00      A    C
ATOM   4790  CZ  ACN A 799       5.379  34.554   4.912  1.00  0.00      A    C
ATOM   4791  NZ  ACN A 799       5.536  33.448   4.752  1.00  0.00      A    N
ATOM   4792  HZ  ACN A 799       4.241  35.992   5.753  1.00  0.00      A    H
ATOM   4793  HZ1 ACN A 799       4.897  36.439   4.226  1.00  0.00      A    H
ATOM   4794  HZ2 ACN A 799       5.878  36.522   5.764  1.00  0.00      A    H
ATOM   4795  CT  ACN A 800       6.605   0.731  13.633  1.00  0.00      A    C
ATOM   4796  CZ  ACN A 800       6.737   1.084  15.101  1.00  0.00      A    C
ATOM   4797  NZ  ACN A 800       6.838   1.303  16.263  1.00  0.00      A    N
ATOM   4798  HZ  ACN A 800       5.785   0.040  13.453  1.00  0.00      A    H
ATOM   4799  HZ1 ACN A 800       7.532   0.321  13.239  1.00  0.00      A    H
ATOM   4800  HZ2 ACN A 800       6.325   1.653  13.131  1.00  0.00      A    H
ATOM   4801  CT  ACN A 801      32.154  21.354   4.609  1.00  0.00      A    C
ATOM   4802  CZ  ACN A 801      33.513  20.845   4.509  1.00  0.00      A    C
ATOM   4803  NZ  ACN A 801      34.586  20.446   4.474  1.00  0.00      A    N
ATOM   4804  HZ  ACN A 801      32.034  22.320   5.095  1.00  0.00      A    H
ATOM   4805  HZ1 ACN A 801      31.532  20.583   5.055  1.00  0.00      A    H
ATOM   4806  HZ2 ACN A 801      31.680  21.576   3.656  1.00  0.00      A    H
ATOM   4807  CT  ACN A 802       7.260  44.442  33.593  1.00  0.00      A    C
ATOM   4808  CZ  ACN A 802       7.485  45.831  33.135  1.00  0.00      A    C
ATOM   4809  NZ  ACN A 802       7.662  46.935  32.762  1.00  0.00      A    N
ATOM   4810  HZ  ACN A 802       8.173  44.073  34.054  1.00  0.00      A    H
ATOM   4811  HZ1 ACN A 802       7.055  43.873  32.690  1.00  0.00      A    H
ATOM   4812  HZ2 ACN A 802       6.464  44.348  34.327  1.00  0.00      A    H
ATOM   4813  CT  ACN A 803      30.265  26.257  38.545  1.00  0.00      A    C
ATOM   4814  CZ  ACN A 803      30.039  27.296  39.564  1.00  0.00      A    C
ATOM   4815  NZ  ACN A 803      29.854  28.099  40.363  1.00  0.00      A    N
ATOM   4816  HZ  ACN A 803      30.307  26.885  37.659  1.00  0.00      A    H
ATOM   4817  HZ1 ACN A 803      29.392  25.612  38.480  1.00  0.00      A    H
ATOM   4818  HZ2 ACN A 803      31.104  25.623  38.822  1.00  0.00      A    H
ATOM   4819  CT  ACN A 804      32.486  35.266   6.282  1.00  0.00      A    C
ATOM   4820  CZ  ACN A 804      31.525  34.201   6.579  1.00  0.00      A    C
ATOM   4821  NZ  ACN A 804      30.684  33.429   6.829  1.00  0.00      A    N
ATOM   4822  HZ  ACN A 804      33.345  35.130   6.934  1.00  0.00      A    H
ATOM   4823  HZ1 ACN A 804      32.055  36.253   6.430  1.00  0.00      A    H
ATOM   4824  HZ2 ACN A 804      32.704  35.309   5.217  1.00  0.00      A    H
ATOM   4825  CT  ACN A 805      22.527  37.853  42.948  1.00  0.00      A    C
ATOM   4826  CZ  ACN A 805      21.165  38.175  43.437  1.00  0.00      A    C
ATOM   4827  NZ  ACN A 805      20.093  38.386  43.721  1.00  0.00      A    N
ATOM   4828  HZ  ACN A 805      22.662  38.590  42.160  1.00  0.00      A    H
ATOM   4829  HZ1 ACN A 805      22.692  36.837  42.600  1.00  0.00      A    H
ATOM   4830  HZ2 ACN A 805      23.226  37.995  43.769  1.00  0.00      A    H
ATOM   4831  CT  ACN A 806       7.920  37.749  34.140  1.00  0.00      A    C
ATOM   4832  CZ  ACN A 806       7.232  38.427  35.226  1.00  0.00      A    C
ATOM   4833  NZ  ACN A 806       6.634  38.972  36.083  1.00  0.00      A    N
ATOM   4834  HZ  ACN A 806       8.987  37.748  34.349  1.00  0.00      A    H
ATOM   4835  HZ1 ACN A 806       7.823  38.355  33.244  1.00  0.00      A    H
ATOM   4836  HZ2 ACN A 806       7.499  36.771  33.924  1.00  0.00      A    H
ATOM   4837  CT  ACN A 807      12.005  36.587  36.242  1.00  0.00      A    C
ATOM   4838  CZ  ACN A 807      13.201  36.308  35.421  1.00  0.00      A    C
ATOM   4839  NZ  ACN A 807      14.133  36.087  34.787  1.00  0.00      A    N
ATOM   4840  HZ  ACN A 807      11.182  36.396  35.557  1.00  0.00      A    H
ATOM   4841  HZ1 ACN A 807      11.903  37.661  36.372  1.00  0.00      A    H
ATOM   4842  HZ2 ACN A 807      11.909  35.982  37.140  1.00  0.00      A    H
ATOM   4843  CT  ACN A 808       1.971  42.586  10.711  1.00  0.00      A    C
ATOM   4844  CZ  ACN A 808       2.835  43.589  11.469  1.00  0.00      A    C
ATOM   4845  NZ  ACN A 808       3.459  44.332  12.049  1.00  0.00      A    N
ATOM   4846  HZ  ACN A 808       2.548  41.799  10.231  1.00  0.00      A    H
ATOM   4847  HZ1 ACN A 808       1.282  43.121  10.062  1.00  0.00      A    H
ATOM   4848  HZ2 ACN A 808       1.540  42.186  11.625  1.00  0.00      A    H
ATOM   4849  CT  ACN A 809      19.854  25.743   1.317  1.00  0.00      A    C
ATOM   4850  CZ  ACN A 809      20.693  26.355   2.312  1.00  0.00      A    C
ATOM   4851  NZ  ACN A 809      21.418  26.814   3.080  1.00  0.00      A    N
ATOM   4852  HZ  ACN A 809      19.095  26.499   1.131  1.00  0.00      A    H
ATOM   4853  HZ1 ACN A 809      19.352  24.930   1.835  1.00  0.00      A    H
ATOM   4854  HZ2 ACN A 809      20.352  25.421   0.406  1.00  0.00      A    H
ATOM   4855  CT  ACN A 810      24.193   5.330  44.650  1.00  0.00      A    C
ATOM   4856  CZ  ACN A 810      22.798   5.702  44.249  1.00  0.00      A    C
ATOM   4857  NZ  ACN A 810      21.708   6.050  43.987  1.00  0.00      A    N
ATOM   4858  HZ  ACN A 810      24.838   6.182  44.850  1.00  0.00      A    H
ATOM   4859  HZ1 ACN A 810      24.526   4.834  43.742  1.00  0.00      A    H
ATOM   4860  HZ2 ACN A 810      24.151   4.595  45.450  1.00  0.00      A    H
ATOM   4861  CT  ACN A 811      13.068  36.267  16.379  1.00  0.00      A    C
ATOM   4862  CZ  ACN A 811      12.809  37.699  16.255  1.00  0.00      A    C
ATOM   4863  NZ  ACN A 811      12.591  38.785  16.028  1.00  0.00      A    N
ATOM   4864  HZ  ACN A 811      12.141  35.716  16.513  1.00  0.00      A    H
ATOM   4865  HZ1 ACN A 811      13.782  36.004  17.155  1.00  0.00      A    H
ATOM   4866  HZ2 ACN A 811      13.590  35.951  15.479  1.00  0.00      A    H
ATOM   4867  CT  ACN A 812      32.894  18.119  37.908  1.00  0.00      A    C
ATOM   4868  CZ  ACN A 812      32.627  18.902  39.124  1.00  0.00      A    C
ATOM   4869  NZ  ACN A 812      32.445  19.559  40.101  1.00  0.00      A    N
ATOM   4870  HZ  ACN A 812      32.257  17.246  37.794  1.00  0.00      A    H
ATOM   4871  HZ1 ACN A 812      33.956  17.904  37.992  1.00  0.00      A    H
ATOM   4872  HZ2 ACN A 812      32.731  18.671  36.986  1.00  0.00      A    H
ATOM   4873  CT  ACN A 813      41.342  21.733  42.286  1.00  0.00      A    C
ATOM   4874  CZ  ACN A 813      41.296  22.113  43.704  1.00  0.00      A    C
ATOM   4875  NZ  ACN A 813      41.232  22.490  44.779  1.00  0.00      A    N
ATOM   4876  HZ  ACN A 813      41.292  20.647  42.270  1.00  0.00      A    H
ATOM   4877  HZ1 ACN A 813      42.318  22.054  41.929  1.00  0.00      A    H
ATOM   4878  HZ2 ACN A 813      40.558  22.157  41.665  1.00  0.00      A    H
ATOM   4879  CT  ACN A 814      30.518  12.055  24.947  1.00  0.00      A    C
ATOM   4880  CZ  ACN A 814      30.108  12.789  26.193  1.00  0.00      A    C
ATOM   4881  NZ  ACN A 814      29.757  13.375  27.115  1.00  0.00      A    N
ATOM   4882  HZ  ACN A 814      31.369  12.534  24.469  1.00  0.00      A    H
ATOM   4883  HZ1 ACN A 814      29.683  12.051  24.251  1.00  0.00      A    H
ATOM   4884  HZ2 ACN A 814      30.878  11.074  25.246  1.00  0.00      A    H
ATOM   4885  CT  ACN A 815      32.210  26.832  27.747  1.00  0.00      A    C
ATOM   4886  CZ  ACN A 815      32.487  27.825  28.782  1.00  0.00      A    C
ATOM   4887  NZ  ACN A 815      32.647  28.681  29.580  1.00  0.00      A    N
ATOM   4888  HZ  ACN A 815      31.160  26.555  27.702  1.00  0.00      A    H
ATOM   4889  HZ1 ACN A 815      32.838  25.970  27.959  1.00  0.00      A    H
ATOM   4890  HZ2 ACN A 815      32.397  27.306  26.787  1.00  0.00      A    H
ATOM   4891  CT  ACN A 816       5.929  21.919   2.151  1.00  0.00      A    C
ATOM   4892  CZ  ACN A 816       6.126  23.290   1.747  1.00  0.00      A    C
ATOM   4893  NZ  ACN A 816       6.352  24.391   1.424  1.00  0.00      A    N
ATOM   4894  HZ  ACN A 816       6.063  21.197   1.350  1.00  0.00      A    H
ATOM   4895  HZ1 ACN A 816       4.926  21.766   2.540  1.00  0.00      A    H
ATOM   4896  HZ2 ACN A 816       6.658  21.974   2.956  1.00  0.00      A    H
ATOM   4897  CT  ACN A 817      38.709  32.208  31.016  1.00  0.00      A    C
ATOM   4898  CZ  ACN A 817      39.640  33.216  30.457  1.00  0.00      A    C
ATOM   4899  NZ  ACN A 817      40.354  34.070  30.144  1.00  0.00      A    N
ATOM   4900  HZ  ACN A 817      39.168  31.223  30.983  1.00  0.00      A    H
ATOM   4901  HZ1 ACN A 817      37.766  32.079  30.491  1.00  0.00      A    H
ATOM   4902  HZ2 ACN A 817      38.458  32.424  32.051  1.00  0.00      A    H
ATOM   4903  CT  ACN A 818      31.171  13.718  21.037  1.00  0.00      A    C
ATOM   4904  CZ  ACN A 818      31.956  12.719  20.198  1.00  0.00      A    C
ATOM   4905  NZ  ACN A 818      32.537  11.946  19.516  1.00  0.00      A    N
ATOM   4906  HZ  ACN A 818      30.823  13.121  21.876  1.00  0.00      A    H
ATOM   4907  HZ1 ACN A 818      30.376  14.205  20.477  1.00  0.00      A    H
ATOM   4908  HZ2 ACN A 818      31.879  14.469  21.377  1.00  0.00      A    H
ATOM   4909  CT  ACN A 819      19.228  41.236  14.244  1.00  0.00      A    C
ATOM   4910  CZ  ACN A 819      18.780  41.625  15.610  1.00  0.00      A    C
ATOM   4911  NZ  ACN A 819      18.365  41.948  16.650  1.00  0.00      A    N
ATOM   4912  HZ  ACN A 819      18.408  40.694  13.781  1.00  0.00      A    H
ATOM   4913  HZ1 ACN A 819      19.935  40.425  14.394  1.00  0.00      A    H
ATOM   4914  HZ2 ACN A 819      19.555  42.063  13.619  1.00  0.00      A    H
ATOM   4915  CT  ACN A 820      40.623   4.305  32.521  1.00  0.00      A    C
ATOM   4916  CZ  ACN A 820      39.538   3.309  32.160  1.00  0.00      A    C
ATOM   4917  NZ  ACN A 820      38.708   2.579  31.899  1.00  0.00      A    N
ATOM   4918  HZ  ACN A 820      40.472   4.568  33.565  1.00  0.00      A    H
ATOM   4919  HZ1 ACN A 820      40.429   5.272  32.065  1.00  0.00      A    H
ATOM   4920  HZ2 ACN A 820      41.639   3.973  32.323  1.00  0.00      A    H
ATOM   4921  CT  ACN A 821       7.695  28.849  36.037  1.00  0.00      A    C
ATOM   4922  CZ  ACN A 821       7.053  28.048  34.983  1.00  0.00      A    C
ATOM   4923  NZ  ACN A 821       6.649  27.396  34.118  1.00  0.00      A    N
ATOM   4924  HZ  ACN A 821       7.683  28.195  36.905  1.00  0.00      A    H
ATOM   4925  HZ1 ACN A 821       7.078  29.744  36.017  1.00  0.00      A    H
ATOM   4926  HZ2 ACN A 821       8.731  28.858  35.706  1.00  0.00      A    H
ATOM   4927  CT  ACN A 822      44.443  29.217   4.355  1.00  0.00      A    C
ATOM   4928  CZ  ACN A 822      44.709  30.645   4.205  1.00  0.00      A    C
ATOM   4929  NZ  ACN A 822      44.931  31.789   4.143  1.00  0.00      A    N
ATOM   4930  HZ  ACN A 822      44.847  28.970   5.334  1.00  0.00      A    H
ATOM   4931  HZ1 ACN A 822      45.047  28.616   3.679  1.00  0.00      A    H
ATOM   4932  HZ2 ACN A 822      43.391  28.955   4.277  1.00  0.00      A    H
ATOM   4933  CT  ACN A 823      22.328  15.201  19.663  1.00  0.00      A    C
ATOM   4934  CZ  ACN A 823      23.460  15.038  18.716  1.00  0.00      A    C
ATOM   4935  NZ  ACN A 823      24.355  14.957  17.941  1.00  0.00      A    N
ATOM   4936  HZ  ACN A 823      22.047  16.250  19.687  1.00  0.00      A    H
ATOM   4937  HZ1 ACN A 823      22.610  14.988  20.691  1.00  0.00      A    H
ATOM   4938  HZ2 ACN A 823      21.568  14.483  19.364  1.00  0.00      A    H
ATOM   4939  CT  ACN A 824       9.982  10.319  29.240  1.00  0.00      A    C
ATOM   4940  CZ  ACN A 824       9.609  11.678  28.974  1.00  0.00      A    C
ATOM   4941  NZ  ACN A 824       9.299  12.800  28.714  1.00  0.00      A    N
ATOM   4942  HZ  ACN A 824       9.122   9.696  29.469  1.00  0.00      A    H
ATOM   4943  HZ1 ACN A 824      10.629  10.218  30.108  1.00  0.00      A    H
ATOM   4944  HZ2 ACN A 824      10.532   9.920  28.391  1.00  0.00      A    H
ATOM   4945  CT  ACN A 825      16.570  27.965  31.787  1.00  0.00      A    C
ATOM   4946  CZ  ACN A 825      15.569  28.190  32.793  1.00  0.00      A    C
ATOM   4947  NZ  ACN A 825      14.788  28.349  33.606  1.00  0.00      A    N
ATOM   4948  HZ  ACN A 825      16.340  28.248  30.763  1.00  0.00      A    H
ATOM   4949  HZ1 ACN A 825      16.864  26.919  31.758  1.00  0.00      A    H
ATOM   4950  HZ2 ACN A 825      17.449  28.586  31.941  1.00  0.00      A    H
ATOM   4951  CT  ACN A 826      13.308   1.041  43.858  1.00  0.00      A    C
ATOM   4952  CZ  ACN A 826      13.117   0.195  42.725  1.00  0.00      A    C
ATOM   4953  NZ  ACN A 826      12.964  -0.424  41.788  1.00  0.00      A    N
ATOM   4954  HZ  ACN A 826      14.300   0.904  44.282  1.00  0.00      A    H
ATOM   4955  HZ1 ACN A 826      12.606   0.785  44.647  1.00  0.00      A    H
ATOM   4956  HZ2 ACN A 826      13.225   2.079  43.545  1.00  0.00      A    H
ATOM   4957  CT  ACN A 827      43.933   8.169  22.675  1.00  0.00      A    C
ATOM   4958  CZ  ACN A 827      45.135   8.952  22.917  1.00  0.00      A    C
ATOM   4959  NZ  ACN A 827      46.114   9.560  23.054  1.00  0.00      A    N
ATOM   4960  HZ  ACN A 827      43.933   7.821  21.645  1.00  0.00      A    H
ATOM   4961  HZ1 ACN A 827      42.978   8.686  22.627  1.00  0.00      A    H
ATOM   4962  HZ2 ACN A 827      43.986   7.336  23.372  1.00  0.00      A    H
ATOM   4963  CT  ACN A 828      23.595  26.301  43.780  1.00  0.00      A    C
ATOM   4964  CZ  ACN A 828      24.134  26.429  42.444  1.00  0.00      A    C
ATOM   4965  NZ  ACN A 828      24.623  26.642  41.391  1.00  0.00      A    N
ATOM   4966  HZ  ACN A 828      24.445  26.406  44.449  1.00  0.00      A    H
ATOM   4967  HZ1 ACN A 828      23.210  25.298  43.947  1.00  0.00      A    H
ATOM   4968  HZ2 ACN A 828      22.820  27.036  43.984  1.00  0.00      A    H
ATOM   4969  CT  ACN A 829       0.873  24.120  21.192  1.00  0.00      A    C
ATOM   4970  CZ  ACN A 829       2.208  24.182  21.782  1.00  0.00      A    C
ATOM   4971  NZ  ACN A 829       3.260  24.206  22.270  1.00  0.00      A    N
ATOM   4972  HZ  ACN A 829       0.217  23.452  21.744  1.00  0.00      A    H
ATOM   4973  HZ1 ACN A 829       1.103  23.851  20.164  1.00  0.00      A    H
ATOM   4974  HZ2 ACN A 829       0.335  25.052  21.347  1.00  0.00      A    H
ATOM   4975  CT  ACN A 830      36.660  34.902   5.714  1.00  0.00      A    C
ATOM   4976  CZ  ACN A 830      36.018  33.850   6.541  1.00  0.00      A    C
ATOM   4977  NZ  ACN A 830      35.535  32.986   7.202  1.00  0.00      A    N
ATOM   4978  HZ  ACN A 830      35.909  35.373   5.085  1.00  0.00      A    H
ATOM   4979  HZ1 ACN A 830      37.405  34.404   5.099  1.00  0.00      A    H
ATOM   4980  HZ2 ACN A 830      37.127  35.547   6.453  1.00  0.00      A    H
ATOM   4981  CT  ACN A 831       5.979  13.492   8.991  1.00  0.00      A    C
ATOM   4982  CZ  ACN A 831       6.020  14.271  10.195  1.00  0.00      A    C
ATOM   4983  NZ  ACN A 831       6.069  14.894  11.172  1.00  0.00      A    N
ATOM   4984  HZ  ACN A 831       6.114  14.266   8.240  1.00  0.00      A    H
ATOM   4985  HZ1 ACN A 831       4.945  13.159   8.979  1.00  0.00      A    H
ATOM   4986  HZ2 ACN A 831       6.774  12.758   9.092  1.00  0.00      A    H
ATOM   4987  CT  ACN A 832      22.313  40.273  35.547  1.00  0.00      A    C
ATOM   4988  CZ  ACN A 832      23.364  40.957  36.224  1.00  0.00      A    C
ATOM   4989  NZ  ACN A 832      24.233  41.528  36.717  1.00  0.00      A    N
ATOM   4990  HZ  ACN A 832      22.108  39.366  36.109  1.00  0.00      A    H
ATOM   4991  HZ1 ACN A 832      22.636  39.960  34.557  1.00  0.00      A    H
ATOM   4992  HZ2 ACN A 832      21.599  41.092  35.533  1.00  0.00      A    H
ATOM   4993  CT  ACN A 833      38.702  16.789  40.252  1.00  0.00      A    C
ATOM   4994  CZ  ACN A 833      37.392  17.318  40.655  1.00  0.00      A    C
ATOM   4995  NZ  ACN A 833      36.354  17.804  40.934  1.00  0.00      A    N
ATOM   4996  HZ  ACN A 833      39.361  16.889  41.111  1.00  0.00      A    H
ATOM   4997  HZ1 ACN A 833      39.105  17.392  39.442  1.00  0.00      A    H
ATOM   4998  HZ2 ACN A 833      38.598  15.787  39.844  1.00  0.00      A    H
ATOM   4999  CT  ACN A 834      30.812   4.575  35.357  1.00  0.00      A    C
ATOM   5000  CZ  ACN A 834      32.228   4.779  35.141  1.00  0.00      A    C
ATOM   5001  NZ  ACN A 834      33.342   4.864  34.949  1.00  0.00      A    N
ATOM   5002  HZ  ACN A 834      30.237   5.337  34.836  1.00  0.00      A    H
ATOM   5003  HZ1 ACN A 834      30.497   4.680  36.392  1.00  0.00      A    H
ATOM   5004  HZ2 ACN A 834      30.625   3.575  34.975  1.00  0.00      A    H
ATOM   5005  CT  ACN A 835      19.014  24.463  23.344  1.00  0.00      A    C
ATOM   5006  CZ  ACN A 835      19.750  23.637  22.391  1.00  0.00      A    C
ATOM   5007  NZ  ACN A 835      20.273  22.961  21.614  1.00  0.00      A    N
ATOM   5008  HZ  ACN A 835      19.603  25.376  23.316  1.00  0.00      A    H
ATOM   5009  HZ1 ACN A 835      19.104  23.993  24.320  1.00  0.00      A    H
ATOM   5010  HZ2 ACN A 835      17.985  24.567  23.011  1.00  0.00      A    H
ATOM   5011  CT  ACN A 836      21.514   5.470  36.021  1.00  0.00      A    C
ATOM   5012  CZ  ACN A 836      20.705   4.435  36.557  1.00  0.00      A    C
ATOM   5013  NZ  ACN A 836      20.063   3.603  37.021  1.00  0.00      A    N
ATOM   5014  HZ  ACN A 836      21.861   6.021  36.891  1.00  0.00      A    H
ATOM   5015  HZ1 ACN A 836      21.017   6.179  35.364  1.00  0.00      A    H
ATOM   5016  HZ2 ACN A 836      22.396   5.022  35.570  1.00  0.00      A    H
ATOM   5017  CT  ACN A 837      41.589  39.336  10.820  1.00  0.00      A    C
ATOM   5018  CZ  ACN A 837      40.941  40.166  11.786  1.00  0.00      A    C
ATOM   5019  NZ  ACN A 837      40.403  40.843  12.576  1.00  0.00      A    N
ATOM   5020  HZ  ACN A 837      42.045  40.060  10.149  1.00  0.00      A    H
ATOM   5021  HZ1 ACN A 837      40.889  38.814  10.172  1.00  0.00      A    H
ATOM   5022  HZ2 ACN A 837      42.226  38.663  11.387  1.00  0.00      A    H
ATOM   5023  CT  ACN A 838      36.740   6.279  24.733  1.00  0.00      A    C
ATOM   5024  CZ  ACN A 838      35.597   6.610  23.847  1.00  0.00      A    C
ATOM   5025  NZ  ACN A 838      34.759   6.888  23.111  1.00  0.00      A    N
ATOM   5026  HZ  ACN A 838      36.292   6.076  25.702  1.00  0.00      A    H
ATOM   5027  HZ1 ACN A 838      37.522   7.034  24.758  1.00  0.00      A    H
ATOM   5028  HZ2 ACN A 838      37.307   5.439  24.339  1.00  0.00      A    H
ATOM   5029  CT  ACN A 839      15.590  12.094  15.189  1.00  0.00      A    C
ATOM   5030  CZ  ACN A 839      15.066  12.804  14.037  1.00  0.00      A    C
ATOM   5031  NZ  ACN A 839      14.665  13.317  13.109  1.00  0.00      A    N
ATOM   5032  HZ  ACN A 839      16.012  12.744  15.951  1.00  0.00      A    H
ATOM   5033  HZ1 ACN A 839      16.375  11.469  14.770  1.00  0.00      A    H
ATOM   5034  HZ2 ACN A 839      14.795  11.409  15.475  1.00  0.00      A    H
ATOM   5035  CT  ACN A 840      26.488  29.813  11.122  1.00  0.00      A    C
ATOM   5036  CZ  ACN A 840      27.318  29.950   9.910  1.00  0.00      A    C
ATOM   5037  NZ  ACN A 840      27.993  29.953   8.968  1.00  0.00      A    N
ATOM   5038  HZ  ACN A 840      27.007  30.428  11.853  1.00  0.00      A    H
ATOM   5039  HZ1 ACN A 840      26.442  28.745  11.318  1.00  0.00      A    H
ATOM   5040  HZ2 ACN A 840      25.454  30.065  10.900  1.00  0.00      A    H
ATOM   5041  CT  ACN A 841      43.049  39.302  15.330  1.00  0.00      A    C
ATOM   5042  CZ  ACN A 841      43.925  40.432  14.879  1.00  0.00      A    C
ATOM   5043  NZ  ACN A 841      44.583  41.305  14.501  1.00  0.00      A    N
ATOM   5044  HZ  ACN A 841      42.604  39.503  16.302  1.00  0.00      A    H
ATOM   5045  HZ1 ACN A 841      43.544  38.336  15.285  1.00  0.00      A    H
ATOM   5046  HZ2 ACN A 841      42.248  39.309  14.596  1.00  0.00      A    H
ATOM   5047  CT  ACN A 842      31.848  32.685  18.960  1.00  0.00      A    C
ATOM   5048  CZ  ACN A 842      31.882  33.870  19.838  1.00  0.00      A    C
ATOM   5049  NZ  ACN A 842      31.819  34.789  20.579  1.00  0.00      A    N
ATOM   5050  HZ  ACN A 842      30.890  32.341  18.579  1.00  0.00      A    H
ATOM   5051  HZ1 ACN A 842      32.184  31.816  19.521  1.00  0.00      A    H
ATOM   5052  HZ2 ACN A 842      32.401  32.981  18.072  1.00  0.00      A    H
ATOM   5053  CT  ACN A 843      32.942  22.595  38.177  1.00  0.00      A    C
ATOM   5054  CZ  ACN A 843      34.319  23.025  37.993  1.00  0.00      A    C
ATOM   5055  NZ  ACN A 843      35.431  23.310  37.917  1.00  0.00      A    N
ATOM   5056  HZ  ACN A 843      32.601  22.058  37.296  1.00  0.00      A    H
ATOM   5057  HZ1 ACN A 843      32.279  23.439  38.350  1.00  0.00      A    H
ATOM   5058  HZ2 ACN A 843      32.813  21.959  39.049  1.00  0.00      A    H
ATOM   5059  CT  ACN A 844      36.795   4.169  35.036  1.00  0.00      A    C
ATOM   5060  CZ  ACN A 844      36.684   4.523  36.458  1.00  0.00      A    C
ATOM   5061  NZ  ACN A 844      36.570   4.841  37.565  1.00  0.00      A    N
[truncated: 125,615 more chars]
