# Supplementary material for: Ion and Solvent Modulation of Ferrocene and Decamethylferrocene Oxidation Potentials in Organic Electrolytes as Predicted by Molecular Dynamics Simulations
Source: J Phys Chem B. 2025 Feb 11;129(7):2067–81. doi: 10.1021/acs.jpcb.4c08321 (PMC11848929; doi:10.1021/acs.jpcb.4c08321)
Supplement: Supplementary file 2 — jp4c08321_si_002.zip [file jp4c08321_si_002.zip › simulation_files/example_SAPT_DMFc/SAPT_residues.xml]

<Residues>
 <Residue name="DCE">
  <Atom name="CT"   type="dchl-CT"  />
  <Atom name="HC"   type="dchl-HC"  />
  <Atom name="HC1"  type="dchl-HC1" />
  <Atom name="Cl"   type="dchl-Cl"  />
  <Atom name="CT1"  type="dchl-CT1" />
  <Atom name="HC2"  type="dchl-HC2" />
  <Atom name="Cl1"  type="dchl-Cl1" />
  <Atom name="HC3"  type="dchl-HC3" />
  <Atom name="DCT"  type="dchl-DCT" />
  <Atom name="DCl"  type="dchl-DCl" />
  <Atom name="DCT1" type="dchl-DCT1"/>
  <Atom name="DCl1" type="dchl-DCl1"/>
  <Bond from="CT"   to="HC"         />
  <Bond from="CT"   to="HC1"        />
  <Bond from="CT"   to="Cl"         />
  <Bond from="CT"   to="CT1"        />
  <Bond from="CT1"  to="HC2"        />
  <Bond from="CT1"  to="Cl1"        />
  <Bond from="CT1"  to="HC3"        />
 </Residue>
 <Residue name="ACN">
  <Atom name="CT"  type="acnt-CT" />
  <Atom name="CZ"  type="acnt-CZ" />
  <Atom name="NZ"  type="acnt-NZ" />
  <Atom name="HZ"  type="acnt-HZ" />
  <Atom name="HZ1" type="acnt-HZ1"/>
  <Atom name="HZ2" type="acnt-HZ2"/>
  <Atom name="DCT" type="acnt-DCT"/>
  <Atom name="DCZ" type="acnt-DCZ"/>
  <Atom name="DNZ" type="acnt-DNZ"/>
  <Bond from="CT"  to="CZ"        />
  <Bond from="CZ"  to="NZ"        />
  <Bond from="CT"  to="HZ"        />
  <Bond from="CT"  to="HZ1"       />
  <Bond from="CT"  to="HZ2"       />
 </Residue>
 <Residue name="DMF">
  <Atom name="FE"    type="FE"    />
  <Atom name="Cr1"   type="Cr1"   />
  <Atom name="Cr2"   type="Cr2"   />
  <Atom name="Cr3"   type="Cr3"   />
  <Atom name="Cr4"   type="Cr4"   />
  <Atom name="Cr5"   type="Cr5"   />
  <Atom name="Cr6"   type="Cr6"   />
  <Atom name="Cr7"   type="Cr7"   />
  <Atom name="Cr8"   type="Cr8"   />
  <Atom name="Cr9"   type="Cr9"   />
  <Atom name="Cr10"  type="Cr10"  />
  <Atom name="Cm1"   type="Cm1"   />
  <Atom name="Cm2"   type="Cm2"   />
  <Atom name="Cm3"   type="Cm3"   />
  <Atom name="Cm4"   type="Cm4"   />
  <Atom name="Cm5"   type="Cm5"   />
  <Atom name="Cm6"   type="Cm6"   />
  <Atom name="Cm7"   type="Cm7"   />
  <Atom name="Cm8"   type="Cm8"   />
  <Atom name="Cm9"   type="Cm9"   />
  <Atom name="Cm10"  type="Cm10"  />
  <Atom name="Hm1"   type="Hm"    />
  <Atom name="Hm2"   type="Hm"    />
  <Atom name="Hm3"   type="Hm"    />
  <Atom name="Hm4"   type="Hm"    />
  <Atom name="Hm5"   type="Hm"    />
  <Atom name="Hm6"   type="Hm"    />
  <Atom name="Hm7"   type="Hm"    />
  <Atom name="Hm8"   type="Hm"    />
  <Atom name="Hm9"   type="Hm"    />
  <Atom name="Hm10"  type="Hm"    />
  <Atom name="Hm11"  type="Hm"    />
  <Atom name="Hm12"  type="Hm"    />
  <Atom name="Hm13"  type="Hm"    />
  <Atom name="Hm14"  type="Hm"    />
  <Atom name="Hm15"  type="Hm"    />
  <Atom name="Hm16"  type="Hm"    />
  <Atom name="Hm17"  type="Hm"    />
  <Atom name="Hm18"  type="Hm"    />
  <Atom name="Hm19"  type="Hm"    />
  <Atom name="Hm20"  type="Hm"    />
  <Atom name="Hm21"  type="Hm"    />
  <Atom name="Hm22"  type="Hm"    />
  <Atom name="Hm23"  type="Hm"    />
  <Atom name="Hm24"  type="Hm"    />
  <Atom name="Hm25"  type="Hm"    />
  <Atom name="Hm26"  type="Hm"    />
  <Atom name="Hm27"  type="Hm"    />
  <Atom name="Hm28"  type="Hm"    />
  <Atom name="Hm29"  type="Hm"    />
  <Atom name="Hm30"  type="Hm"    />
  <Atom name="DCr1"  type="DCr1"  />
  <Atom name="DCr2"  type="DCr2"  />
  <Atom name="DCr3"  type="DCr3"  />
  <Atom name="DCr4"  type="DCr4"  />
  <Atom name="DCr5"  type="DCr5"  />
  <Atom name="DCr6"  type="DCr6"  />
  <Atom name="DCr7"  type="DCr7"  />
  <Atom name="DCr8"  type="DCr8"  />
  <Atom name="DCr9"  type="DCr9"  />
  <Atom name="DCr10" type="DCr10" />
  <Atom name="DCm1"  type="DCm1"  />
  <Atom name="DCm2"  type="DCm2"  />
  <Atom name="DCm3"  type="DCm3"  />
  <Atom name="DCm4"  type="DCm4"  />
  <Atom name="DCm5"  type="DCm5"  />
  <Atom name="DCm6"  type="DCm6"  />
  <Atom name="DCm7"  type="DCm7"  />
  <Atom name="DCm8"  type="DCm8"  />
  <Atom name="DCm9"  type="DCm9"  />
  <Atom name="DCm10" type="DCm10" />
  <Bond from="FE"   to="Cr1" />
  <Bond from="FE"   to="Cr2" />
  <Bond from="FE"   to="Cr3" />
  <Bond from="FE"   to="Cr4" />
  <Bond from="FE"   to="Cr5" />
  <Bond from="FE"   to="Cr6" />
  <Bond from="FE"   to="Cr7" />
  <Bond from="FE"   to="Cr8" />
  <Bond from="FE"   to="Cr9" />
  <Bond from="FE"   to="Cr10"/>
  <Bond from="Cr1"  to="Cr2" />
  <Bond from="Cr2"  to="Cr3" />
  <Bond from="Cr3"  to="Cr4" />
  <Bond from="Cr4"  to="Cr5" />
  <Bond from="Cr5"  to="Cr1" />
  <Bond from="Cr6"  to="Cr7" />
  <Bond from="Cr7"  to="Cr8" />
  <Bond from="Cr8"  to="Cr9" />
  <Bond from="Cr9"  to="Cr10"/>
  <Bond from="Cr10" to="Cr6" />
  <Bond from="Cr1"  to="Cm1" />
  <Bond from="Cm1"  to="Hm1" />
  <Bond from="Cm1"  to="Hm2" />
  <Bond from="Cm1"  to="Hm3" />
  <Bond from="Cr2"  to="Cm2" />
  <Bond from="Cm2"  to="Hm4" />
  <Bond from="Cm2"  to="Hm5" />
  <Bond from="Cm2"  to="Hm6" />
  <Bond from="Cr3"  to="Cm3" />
  <Bond from="Cm3"  to="Hm7" />
  <Bond from="Cm3"  to="Hm8" />
  <Bond from="Cm3"  to="Hm9" />
  <Bond from="Cr4"  to="Cm4" />
  <Bond from="Cm4"  to="Hm10"/>
  <Bond from="Cm4"  to="Hm11"/>
  <Bond from="Cm4"  to="Hm12"/>
  <Bond from="Cr5"  to="Cm5" />
  <Bond from="Cm5"  to="Hm13"/>
  <Bond from="Cm5"  to="Hm14"/>
  <Bond from="Cm5"  to="Hm15"/>
  <Bond from="Cr6"  to="Cm6" />
  <Bond from="Cm6"  to="Hm16"/>
  <Bond from="Cm6"  to="Hm17"/>
  <Bond from="Cm6"  to="Hm18"/>
  <Bond from="Cr7"  to="Cm7" />
  <Bond from="Cm7"  to="Hm19"/>
  <Bond from="Cm7"  to="Hm20"/>
  <Bond from="Cm7"  to="Hm21"/>
  <Bond from="Cr8"  to="Cm8" />
  <Bond from="Cm8"  to="Hm22"/>
  <Bond from="Cm8"  to="Hm23"/>
  <Bond from="Cm8"  to="Hm24"/>
  <Bond from="Cr9"  to="Cm9" />
  <Bond from="Cm9"  to="Hm25"/>
  <Bond from="Cm9"  to="Hm26"/>
  <Bond from="Cm9"  to="Hm27"/>
  <Bond from="Cr10" to="Cm10"/>
  <Bond from="Cm10" to="Hm28"/>
  <Bond from="Cm10" to="Hm29"/>
  <Bond from="Cm10" to="Hm30"/>
 </Residue>
 <Residue name="BF4">
  <Atom name="B"   type="BF4-B"  />
  <Atom name="F1"  type="BF4-F1" />
  <Atom name="F2"  type="BF4-F2" />
  <Atom name="F3"  type="BF4-F3" />
  <Atom name="F4"  type="BF4-F4" />
  <Atom name="DB"  type="BF4-DB" />
  <Atom name="DF1" type="BF4-DF1"/>
  <Atom name="DF2" type="BF4-DF2"/>
  <Atom name="DF3" type="BF4-DF3"/>
  <Atom name="DF4" type="BF4-DF4"/>
  <Bond from="B"   to="F1"       />
  <Bond from="B"   to="F2"       />
  <Bond from="B"   to="F3"       />
  <Bond from="B"   to="F4"       />
 </Residue>
 <Residue name="BMIM">
  <Atom name="N1"   type="BMIM-N1"  />
  <Atom name="N11"  type="BMIM-N11" />
  <Atom name="C1"   type="BMIM-C1"  />
  <Atom name="H1"   type="BMIM-H1"  />
  <Atom name="C2"   type="BMIM-C2"  />
  <Atom name="H2"   type="BMIM-H2"  />
  <Atom name="C21"  type="BMIM-C21" />
  <Atom name="H21"  type="BMIM-H21" />
  <Atom name="C3"   type="BMIM-C3"  />
  <Atom name="H3"   type="BMIM-H3"  />
  <Atom name="H31"  type="BMIM-H31" />
  <Atom name="H32"  type="BMIM-H32" />
  <Atom name="C4"   type="BMIM-C4"  />
  <Atom name="H4"   type="BMIM-H4"  />
  <Atom name="H41"  type="BMIM-H41" />
  <Atom name="C5"   type="BMIM-C5"  />
  <Atom name="H5"   type="BMIM-H5"  />
  <Atom name="H51"  type="BMIM-H51" />
  <Atom name="C51"  type="BMIM-C51" />
  <Atom name="H52"  type="BMIM-H52" />
  <Atom name="H53"  type="BMIM-H53" />
  <Atom name="C6"   type="BMIM-C6"  />
  <Atom name="H6"   type="BMIM-H6"  />
  <Atom name="H61"  type="BMIM-H61" />
  <Atom name="H62"  type="BMIM-H62" />
  <Atom name="DN1"  type="BMIM-DN1" />
  <Atom name="DN11" type="BMIM-DN11"/>
  <Atom name="DC1"  type="BMIM-DC1" />
  <Atom name="DC2"  type="BMIM-DC2" />
  <Atom name="DC21" type="BMIM-DC21"/>
  <Atom name="DC3"  type="BMIM-DC3" />
  <Atom name="DC4"  type="BMIM-DC4" />
  <Atom name="DC5"  type="BMIM-DC5" />
  <Atom name="DC51" type="BMIM-DC51"/>
  <Atom name="DC6"  type="BMIM-DC6" />
  <Bond from="N1"   to="C1"         />
  <Bond from="N1"   to="C2"         />
  <Bond from="N1"   to="C3"         />
  <Bond from="N11"  to="C1"         />
  <Bond from="N11"  to="C21"        />
  <Bond from="N11"  to="C4"         />
  <Bond from="C1"   to="H1"         />
  <Bond from="C2"   to="H2"         />
  <Bond from="C2"   to="C21"        />
  <Bond from="C21"  to="H21"        />
  <Bond from="C3"   to="H3"         />
  <Bond from="C3"   to="H31"        />
  <Bond from="C3"   to="H32"        />
  <Bond from="C4"   to="H4"         />
  <Bond from="C4"   to="H41"        />
  <Bond from="C4"   to="C5"         />
  <Bond from="C5"   to="H5"         />
  <Bond from="C5"   to="H51"        />
  <Bond from="C5"   to="C51"        />
  <Bond from="C51"  to="H52"        />
  <Bond from="C51"  to="H53"        />
  <Bond from="C51"  to="C6"         />
  <Bond from="C6"   to="H6"         />
  <Bond from="C6"   to="H61"        />
  <Bond from="C6"   to="H62"        />
 </Residue>
</Residues>
