# Supplementary material for: Ion and Solvent Modulation of Ferrocene and Decamethylferrocene Oxidation Potentials in Organic Electrolytes as Predicted by Molecular Dynamics Simulations
Source: J Phys Chem B. 2025 Feb 11;129(7):2067–81. doi: 10.1021/acs.jpcb.4c08321 (PMC11848929; doi:10.1021/acs.jpcb.4c08321)
Supplement: Supplementary file 2 — jp4c08321_si_002.zip [file jp4c08321_si_002.zip › simulation_files/example_SAPT_DMFc/README]

This folder, "example_SAPT_DMFc", contains example files for running a short simulation of 
decamethlyferrocene (DMFc) in acetonitrile (ACN) with a low concentration of the ionic liquid, 
[BMIM+]/[BF4-] using the SAPT-FF forcefield and the OpenMM simulation package.

In order to run this simulation, you need to have OpenMM version 7.7 installed in your Python environment.

The main run file is run_OpenMM.py, and can be run using the command...
python run_OpenMM.py

The forcefield files for this simulation are SAPT_DMFc_0.xml, SAPT_DMFc_1.xml, and SAPT_residues.xml
Simulations of neutral ferrocene use SAPT_DMFc_0.xml, while simulations of oxidized ferrocenium
should use SAPT_DMFc_1.xml

Currently, this simulation is set up to perform molecular dynamics on DMFc dissolved in 1000 ACN 
molecules with 20 ion pairs of [BMIM+]/[BF4-]. Additional system can be run using one of the other 
pdb files given in the folder: ../pdb_files
