# Supplementary material for: Ion and Solvent Modulation of Ferrocene and Decamethylferrocene Oxidation Potentials in Organic Electrolytes as Predicted by Molecular Dynamics Simulations
Source: J Phys Chem B. 2025 Feb 11;129(7):2067–81. doi: 10.1021/acs.jpcb.4c08321 (PMC11848929; doi:10.1021/acs.jpcb.4c08321)
Supplement: Supplementary file 2 — jp4c08321_si_002.zip [file jp4c08321_si_002.zip › simulation_files/example_SAPT_DMFc/SAPT_DMFc_1.xml]

<ForceField>
  <!--                               README                                                 -->
  <!--                                                                                      -->
  <!-- 1) Some of these systems require additional exclusions to be defined. This is        -->
  <!-- controlled in the accompanying sapt_exclusions.py file which should be called        --> 
  <!-- by any OpenMM simulation script that uses these force fields                         -->    
  <!--                                                                                      -->
  <!-- 2) PC and Choline force fields should be considered "experimental", as we've noticed -->
  <!-- unphysical intra-molecular distortions.  Before production-ready use, greater care   -->
  <!-- should be taken to parameterize the intra-molecular flexibility of these molecules   -->
 <Info>
  <Source>sapt.itp bmim.itp TF2N.itp</Source>
  <DateGenerated>Tue Jul 25 11:12:55 2017</DateGenerated>
  <Reference></Reference>
 </Info>
 <AtomTypes>
  <Type name="dchl-CT"   class="CT"   element="C"  mass="11.611"  />
  <Type name="dchl-DCT"  class="Sh"                mass="0.4"     />
  <Type name="dchl-HC"   class="HCc"  element="H"  mass="1.0080"  />
  <Type name="dchl-HC1"  class="HCc"  element="H"  mass="1.0080"  />
  <Type name="dchl-Cl"   class="Cl"   element="CL" mass="35.053"  />
  <Type name="dchl-DCl"  class="Sh"                mass="0.4"     />
  <Type name="dchl-CT1"  class="CT"   element="C"  mass="11.611"  />
  <Type name="dchl-DCT1" class="Sh"                mass="0.4"     />
  <Type name="dchl-HC2"  class="HCc"  element="H"  mass="1.0080"  />
  <Type name="dchl-Cl1"  class="Cl"   element="CL" mass="35.053"  />
  <Type name="dchl-DCl1" class="Sh"                mass="0.4"     />
  <Type name="dchl-HC3"  class="HCc"  element="H"  mass="1.0080"  />
  <!-- acetonitrile uses dispersion parameters scaled down to account for 3-body dispersion, hence "s" extension on class type    -->
  <Type name="acnt-CT"   class="CTs"  element="C"  mass="11.611"  />
  <Type name="acnt-DCT"  class="Sh"                mass="0.4"     />
  <Type name="acnt-CZ"   class="CZs"  element="C"  mass="11.611"  />
  <Type name="acnt-DCZ"  class="Sh"                mass="0.4"     />
  <Type name="acnt-NZ"   class="NZs"  element="N"  mass="13.6067" />
  <Type name="acnt-DNZ"  class="Sh"                mass="0.4"     />
  <Type name="acnt-HZ"   class="HZs"  element="H"  mass="1.0080"  />
  <Type name="acnt-HZ1"  class="HZs"  element="H"  mass="1.0080"  />
  <Type name="acnt-HZ2"  class="HZs"  element="H"  mass="1.0080"  />
  <!-- end acetonitrile    -->
  <Type name="FE"        class="FE"   element="Fe" mass="55.84"   />
  <Type name="Cr1"       class="Cr"   element="C"  mass="11.611"  />
  <Type name="Cr2"       class="Cr"   element="C"  mass="11.611"  />
  <Type name="Cr3"       class="Cr"   element="C"  mass="11.611"  />
  <Type name="Cr4"       class="Cr"   element="C"  mass="11.611"  />
  <Type name="Cr5"       class="Cr"   element="C"  mass="11.611"  />
  <Type name="Cr6"       class="Cr"   element="C"  mass="11.611"  />
  <Type name="Cr7"       class="Cr"   element="C"  mass="11.611"  />
  <Type name="Cr8"       class="Cr"   element="C"  mass="11.611"  />
  <Type name="Cr9"       class="Cr"   element="C"  mass="11.611"  />
  <Type name="Cr10"      class="Cr"   element="C"  mass="11.611"  />
  <Type name="DCr1"      class="DCr"               mass="0.4"     />
  <Type name="DCr2"      class="DCr"               mass="0.4"     />
  <Type name="DCr3"      class="DCr"               mass="0.4"     />
  <Type name="DCr4"      class="DCr"               mass="0.4"     />
  <Type name="DCr5"      class="DCr"               mass="0.4"     />
  <Type name="DCr6"      class="DCr"               mass="0.4"     />
  <Type name="DCr7"      class="DCr"               mass="0.4"     />
  <Type name="DCr8"      class="DCr"               mass="0.4"     />
  <Type name="DCr9"      class="DCr"               mass="0.4"     />
  <Type name="DCr10"     class="DCr"               mass="0.4"     />
  <Type name="Cm1"       class="Cm"   element="C"  mass="11.611"  />
  <Type name="Cm2"       class="Cm"   element="C"  mass="11.611"  />
  <Type name="Cm3"       class="Cm"   element="C"  mass="11.611"  />
  <Type name="Cm4"       class="Cm"   element="C"  mass="11.611"  />
  <Type name="Cm5"       class="Cm"   element="C"  mass="11.611"  />
  <Type name="Cm6"       class="Cm"   element="C"  mass="11.611"  />
  <Type name="Cm7"       class="Cm"   element="C"  mass="11.611"  />
  <Type name="Cm8"       class="Cm"   element="C"  mass="11.611"  />
  <Type name="Cm9"       class="Cm"   element="C"  mass="11.611"  />
  <Type name="Cm10"      class="Cm"   element="C"  mass="11.611"  />
  <Type name="DCm1"      class="DCm"               mass="0.4"     />
  <Type name="DCm2"      class="DCm"               mass="0.4"     />
  <Type name="DCm3"      class="DCm"               mass="0.4"     />
  <Type name="DCm4"      class="DCm"               mass="0.4"     />
  <Type name="DCm5"      class="DCm"               mass="0.4"     />
  <Type name="DCm6"      class="DCm"               mass="0.4"     />
  <Type name="DCm7"      class="DCm"               mass="0.4"     />
  <Type name="DCm8"      class="DCm"               mass="0.4"     />
  <Type name="DCm9"      class="DCm"               mass="0.4"     />
  <Type name="DCm10"     class="DCm"               mass="0.4"     />
  <Type name="Hm"        class="Hm"   element="H"  mass="1.0"     />
  <Type name="BMIM-N1"   class="NI1"  element="N"  mass="13.6067" />
  <Type name="BMIM-DN1"  class="Sh"                mass="0.4"     />
  <Type name="BMIM-N11"  class="NI"   element="N"  mass="13.6067" />
  <Type name="BMIM-DN11" class="Sh"                mass="0.4"     />
  <Type name="BMIM-C1"   class="CI"   element="C"  mass="11.611"  />
  <Type name="BMIM-DC1"  class="Sh"                mass="0.4"     />
  <Type name="BMIM-H1"   class="HI"   element="H"  mass="1.008"   />
  <Type name="BMIM-C2"   class="CWI"  element="C"  mass="11.611"  />
  <Type name="BMIM-DC2"  class="Sh"                mass="0.4"     />
  <Type name="BMIM-H2"   class="HWI"  element="H"  mass="1.008"   />
  <Type name="BMIM-C21"  class="CWI1" element="C"  mass="11.611"  />
  <Type name="BMIM-DC21" class="Sh"                mass="0.4"     />
  <Type name="BMIM-H21"  class="HWI1" element="H"  mass="1.008"   />
  <Type name="BMIM-C3"   class="CMI"  element="C"  mass="11.611"  />
  <Type name="BMIM-DC3"  class="Sh"                mass="0.4"     />
  <Type name="BMIM-H3"   class="HMI"  element="H"  mass="1.008"   />
  <Type name="BMIM-H31"  class="HMI"  element="H"  mass="1.008"   />
  <Type name="BMIM-H32"  class="HMI"  element="H"  mass="1.008"   />
  <Type name="BMIM-C4"   class="CAI"  element="C"  mass="11.611"  />
  <Type name="BMIM-DC4"  class="Sh"                mass="0.4"     />
  <Type name="BMIM-H4"   class="HAI"  element="H"  mass="1.008"   />
  <Type name="BMIM-H41"  class="HAI"  element="H"  mass="1.008"   />
  <Type name="BMIM-C5"   class="CSI"  element="C"  mass="11.611"  />
  <Type name="BMIM-DC5"  class="Sh"                mass="0.4"     />
  <Type name="BMIM-H5"   class="HSI"  element="H"  mass="1.008"   />
  <Type name="BMIM-H51"  class="HSI"  element="H"  mass="1.008"   />
  <Type name="BMIM-C51"  class="CSI"  element="C"  mass="11.611"  />
  <Type name="BMIM-DC51" class="Sh"                mass="0.4"     />
  <Type name="BMIM-H52"  class="HSI"  element="H"  mass="1.008"   />
  <Type name="BMIM-H53"  class="HSI"  element="H"  mass="1.008"   />
  <Type name="BMIM-C6"   class="CTI"  element="C"  mass="11.611"  />
  <Type name="BMIM-DC6"  class="Sh"                mass="0.4"     />
  <Type name="BMIM-H6"   class="HTI"  element="H"  mass="1.008"   />
  <Type name="BMIM-H61"  class="HTI"  element="H"  mass="1.008"   />
  <Type name="BMIM-H62"  class="HTI"  element="H"  mass="1.008"   />
  <Type name="BF4-B"     class="B"    element="B"  mass="10.411"  />
  <Type name="BF4-DB"    class="Sh"                mass="0.4"     />
  <Type name="BF4-F1"    class="FI"   element="F"  mass="18.5984" />
  <Type name="BF4-DF1"   class="Sh"                mass="0.4"     />
  <Type name="BF4-F2"    class="FI"   element="F"  mass="18.5984" />
  <Type name="BF4-DF2"   class="Sh"                mass="0.4"     />
  <Type name="BF4-F3"    class="FI"   element="F"  mass="18.5984" />
  <Type name="BF4-DF3"   class="Sh"                mass="0.4"     />
  <Type name="BF4-F4"    class="FI"   element="F"  mass="18.5984" />
  <Type name="BF4-DF4"   class="Sh"                mass="0.4"     />
 </AtomTypes> 
 <Residues>
  <Residue name="BMIM">
   <Atom name="N1"   type="BMIM-N1"  />
   <Atom name="N11"  type="BMIM-N11" />
   <Atom name="C1"   type="BMIM-C1"  />
   <Atom name="H1"   type="BMIM-H1"  />
   <Atom name="C2"   type="BMIM-C2"  />
   <Atom name="H2"   type="BMIM-H2"  />
   <Atom name="C21"  type="BMIM-C21" />
   <Atom name="H21"  type="BMIM-H21" />
   <Atom name="C3"   type="BMIM-C3"  />
   <Atom name="H3"   type="BMIM-H3"  />
   <Atom name="H31"  type="BMIM-H31" />
   <Atom name="H32"  type="BMIM-H32" />
   <Atom name="C4"   type="BMIM-C4"  />
   <Atom name="H4"   type="BMIM-H4"  />
   <Atom name="H41"  type="BMIM-H41" />
   <Atom name="C5"   type="BMIM-C5"  />
   <Atom name="H5"   type="BMIM-H5"  />
   <Atom name="H51"  type="BMIM-H51" />
   <Atom name="C51"  type="BMIM-C51" />
   <Atom name="H52"  type="BMIM-H52" />
   <Atom name="H53"  type="BMIM-H53" />
   <Atom name="C6"   type="BMIM-C6"  />
   <Atom name="H6"   type="BMIM-H6"  />
   <Atom name="H61"  type="BMIM-H61" />
   <Atom name="H62"  type="BMIM-H62" />
   <Atom name="DN1"  type="BMIM-DN1" />
   <Atom name="DN11" type="BMIM-DN11"/>
   <Atom name="DC1"  type="BMIM-DC1" />
   <Atom name="DC2"  type="BMIM-DC2" />
   <Atom name="DC21" type="BMIM-DC21"/>
   <Atom name="DC3"  type="BMIM-DC3" />
   <Atom name="DC4"  type="BMIM-DC4" />
   <Atom name="DC5"  type="BMIM-DC5" />
   <Atom name="DC51" type="BMIM-DC51"/>
   <Atom name="DC6"  type="BMIM-DC6" />
   <Bond from="0"    to="2" />
   <Bond from="0"    to="4" />
   <Bond from="0"    to="8" />
   <Bond from="1"    to="2" />
   <Bond from="1"    to="6" />
   <Bond from="1"    to="12"/>
   <Bond from="2"    to="3" />
   <Bond from="4"    to="5" />
   <Bond from="4"    to="6" />
   <Bond from="6"    to="7" />
   <Bond from="8"    to="9" />
   <Bond from="8"    to="10"/>
   <Bond from="8"    to="11"/>
   <Bond from="12"   to="13"/>
   <Bond from="12"   to="14"/>
   <Bond from="12"   to="15"/>
   <Bond from="15"   to="16"/>
   <Bond from="15"   to="17"/>
   <Bond from="15"   to="18"/>
   <Bond from="18"   to="19"/>
   <Bond from="18"   to="20"/>
   <Bond from="18"   to="21"/>
   <Bond from="21"   to="22"/>
   <Bond from="21"   to="23"/>
   <Bond from="21"   to="24"/>
  </Residue>
  <Residue name="BF4">
   <Atom name="B"   type="BF4-B"  />
   <Atom name="F1"  type="BF4-F1" />
   <Atom name="F2"  type="BF4-F2" />
   <Atom name="F3"  type="BF4-F3" />
   <Atom name="F4"  type="BF4-F4" />
   <Atom name="DB"  type="BF4-DB" />
   <Atom name="DF1" type="BF4-DF1"/>
   <Atom name="DF2" type="BF4-DF2"/>
   <Atom name="DF3" type="BF4-DF3"/>
   <Atom name="DF4" type="BF4-DF4"/>
   <Bond from="0"   to="1"/>
   <Bond from="0"   to="2"/>
   <Bond from="0"   to="3"/>
   <Bond from="0"   to="4"/>
  </Residue>
  <Residue name="DCE">
   <Atom name="CT"   type="dchl-CT"  />
   <Atom name="HC"   type="dchl-HC"  />
   <Atom name="HC1"  type="dchl-HC1" />
   <Atom name="Cl"   type="dchl-Cl"  />
   <Atom name="CT1"  type="dchl-CT1" />
   <Atom name="HC2"  type="dchl-HC2" />
   <Atom name="Cl1"  type="dchl-Cl1" />
   <Atom name="HC3"  type="dchl-HC3" />
   <Atom name="DCT"  type="dchl-DCT" />
   <Atom name="DCl"  type="dchl-DCl" />
   <Atom name="DCT1" type="dchl-DCT1"/>
   <Atom name="DCl1" type="dchl-DCl1"/>
   <Bond from="0"    to="1" />
   <Bond from="0"    to="2" />
   <Bond from="0"    to="3" />
   <Bond from="0"    to="4" />
   <Bond from="4"    to="5" />
   <Bond from="4"    to="6" />
   <Bond from="4"    to="7" />
  </Residue>
  <Residue name="ACN">
   <Atom name="CT"  type="acnt-CT"  />
   <Atom name="CZ"  type="acnt-CZ"  />
   <Atom name="NZ"  type="acnt-NZ"  />
   <Atom name="HZ"  type="acnt-HZ"  />
   <Atom name="HZ1" type="acnt-HZ1" />
   <Atom name="HZ2" type="acnt-HZ2" />
   <Atom name="DCT" type="acnt-DCT" />
   <Atom name="DCZ" type="acnt-DCZ" />
   <Atom name="DNZ" type="acnt-DNZ" />
   <Bond from="0"   to="1" />
   <Bond from="1"   to="2" />
   <Bond from="0"   to="3" />
   <Bond from="0"   to="4" />
   <Bond from="0"   to="5" />
  </Residue>
  <Residue name="DMF">
   <Atom name="FE"    type="FE"   />
   <Atom name="Cr1"   type="Cr1"  />
   <Atom name="Cr2"   type="Cr2"  />
   <Atom name="Cr3"   type="Cr3"  />
   <Atom name="Cr4"   type="Cr4"  />
   <Atom name="Cr5"   type="Cr5"  />
   <Atom name="Cr6"   type="Cr6"  />
   <Atom name="Cr7"   type="Cr7"  />
   <Atom name="Cr8"   type="Cr8"  />
   <Atom name="Cr9"   type="Cr9"  />
   <Atom name="Cr10"  type="Cr10" />
   <Atom name="Cm1"   type="Cm1"  />
   <Atom name="Cm2"   type="Cm2"  />
   <Atom name="Cm3"   type="Cm3"  />
   <Atom name="Cm4"   type="Cm4"  />
   <Atom name="Cm5"   type="Cm5"  />
   <Atom name="Cm6"   type="Cm6"  />
   <Atom name="Cm7"   type="Cm7"  />
   <Atom name="Cm8"   type="Cm8"  />
   <Atom name="Cm9"   type="Cm9"  />
   <Atom name="Cm10"  type="Cm10" />
   <Atom name="Hm1"   type="Hm"   />
   <Atom name="Hm2"   type="Hm"   />
   <Atom name="Hm3"   type="Hm"   />
   <Atom name="Hm4"   type="Hm"   />
   <Atom name="Hm5"   type="Hm"   />
   <Atom name="Hm6"   type="Hm"   />
   <Atom name="Hm7"   type="Hm"   />
   <Atom name="Hm8"   type="Hm"   />
   <Atom name="Hm9"   type="Hm"   />
   <Atom name="Hm10"  type="Hm"   />
   <Atom name="Hm11"  type="Hm"   />
   <Atom name="Hm12"  type="Hm"   />
   <Atom name="Hm13"  type="Hm"   />
   <Atom name="Hm14"  type="Hm"   />
   <Atom name="Hm15"  type="Hm"   />
   <Atom name="Hm16"  type="Hm"   />
   <Atom name="Hm17"  type="Hm"   />
   <Atom name="Hm18"  type="Hm"   />
   <Atom name="Hm19"  type="Hm"   />
   <Atom name="Hm20"  type="Hm"   />
   <Atom name="Hm21"  type="Hm"   />
   <Atom name="Hm22"  type="Hm"   />
   <Atom name="Hm23"  type="Hm"   />
   <Atom name="Hm24"  type="Hm"   />
   <Atom name="Hm25"  type="Hm"   />
   <Atom name="Hm26"  type="Hm"   />
   <Atom name="Hm27"  type="Hm"   />
   <Atom name="Hm28"  type="Hm"   />
   <Atom name="Hm29"  type="Hm"   />
   <Atom name="Hm30"  type="Hm"   />
   <Atom name="DCr1"  type="DCr1" />
   <Atom name="DCr2"  type="DCr2" />
   <Atom name="DCr3"  type="DCr3" />
   <Atom name="DCr4"  type="DCr4" />
   <Atom name="DCr5"  type="DCr5" />
   <Atom name="DCr6"  type="DCr6" />
   <Atom name="DCr7"  type="DCr7" />
   <Atom name="DCr8"  type="DCr8" />
   <Atom name="DCr9"  type="DCr9" />
   <Atom name="DCr10" type="DCr10"/>
   <Atom name="DCm1"  type="DCm1" />
   <Atom name="DCm2"  type="DCm2" />
   <Atom name="DCm3"  type="DCm3" />
   <Atom name="DCm4"  type="DCm4" />
   <Atom name="DCm5"  type="DCm5" />
   <Atom name="DCm6"  type="DCm6" />
   <Atom name="DCm7"  type="DCm7" />
   <Atom name="DCm8"  type="DCm8" />
   <Atom name="DCm9"  type="DCm9" />
   <Atom name="DCm10" type="DCm10"/>
   <Bond from="0"  to="1" /> 
   <Bond from="0"  to="2" /> 
   <Bond from="0"  to="3" /> 
   <Bond from="0"  to="4" /> 
   <Bond from="0"  to="5" /> 
   <Bond from="0"  to="6" /> 
   <Bond from="0"  to="7" /> 
   <Bond from="0"  to="8" /> 
   <Bond from="0"  to="9" /> 
   <Bond from="0"  to="10"/>  
   <Bond from="1"  to="2" /> 
   <Bond from="2"  to="3" /> 
   <Bond from="3"  to="4" /> 
   <Bond from="4"  to="5" /> 
   <Bond from="5"  to="1" /> 
   <Bond from="6"  to="7" /> 
   <Bond from="7"  to="8" /> 
   <Bond from="8"  to="9" /> 
   <Bond from="9"  to="10"/>  
   <Bond from="10" to="6" />  
   <Bond from="1"  to="11"/>  
   <Bond from="11" to="21"/>   
   <Bond from="11" to="22"/>   
   <Bond from="11" to="23"/>   
   <Bond from="2"  to="12"/>  
   <Bond from="12" to="24"/>   
   <Bond from="12" to="25"/>   
   <Bond from="12" to="26"/>   
   <Bond from="3"  to="13"/>  
   <Bond from="13" to="27"/>   
   <Bond from="13" to="28"/>   
   <Bond from="13" to="29"/>   
   <Bond from="4"  to="14"/>  
   <Bond from="14" to="30"/>   
   <Bond from="14" to="31"/>   
   <Bond from="14" to="32"/>   
   <Bond from="5"  to="15"/>  
   <Bond from="15" to="33"/>   
   <Bond from="15" to="34"/>   
   <Bond from="15" to="35"/>   
   <Bond from="6"  to="16"/>  
   <Bond from="16" to="36"/>   
   <Bond from="16" to="37"/>   
   <Bond from="16" to="38"/>   
   <Bond from="7"  to="17"/>  
   <Bond from="17" to="39"/>   
   <Bond from="17" to="40"/>   
   <Bond from="17" to="41"/>   
   <Bond from="8"  to="18"/>  
   <Bond from="18" to="42"/>   
   <Bond from="18" to="43"/>   
   <Bond from="18" to="44"/>   
   <Bond from="9"  to="19"/>  
   <Bond from="19" to="45"/>   
   <Bond from="19" to="46"/>   
   <Bond from="19" to="47"/>   
   <Bond from="10" to="20"/>   
   <Bond from="20" to="48"/>   
   <Bond from="20" to="49"/>   
   <Bond from="20" to="50"/>   
  </Residue>
 </Residues>
 <HarmonicBondForce>
  <Bond class1="FE"   class2="Cr"   length="0.2060"   k="100000"   />
  <Bond class1="Cr"   class2="Cr"   length="0.144"    k="284500"   />
  <Bond class1="Cr"   class2="Cm"   length="0.144"    k="284500"   />
  <Bond class1="Cm"   class2="Hm"   length="0.108"    k="280000"   />
  <Bond class1="CTs"  class2="CZs"  length="0.14700"  k="326352.0" />
  <Bond class1="CZs"  class2="NZs"  length="0.11570"  k="543920.0" />
  <Bond class1="CTs"  class2="HZs"  length="0.1087"   k="284512.0" />
  <Bond class1="CT"   class2="HCc"  length="0.10900"  k="284512.0" />
  <Bond class1="CT"   class2="CT"   length="0.15290"  k="224262.4" />
  <Bond class1="CT"   class2="Cl"   length="0.17810"  k="205016.0" />
  <Bond class1="CI"   class2="NI1"  length="0.1315"   k="399153.6" />
  <Bond class1="CI"   class2="NI"   length="0.1315"   k="399153.6" />
  <Bond class1="HMI"  class2="CMI"  length="0.1080"   k="284512.0" />
  <Bond class1="CMI"  class2="NI1"  length="0.1465"   k="282001.6" />
  <Bond class1="CI"   class2="HI"   length="0.1069"   k="307105.6" />
  <Bond class1="CWI"  class2="NI1"  length="0.1378"   k="357313.6" />
  <Bond class1="CWI1" class2="NI"   length="0.1378"   k="357313.6" />
  <Bond class1="CWI"  class2="CWI1" length="0.1336"   k="217568.0" />
  <Bond class1="CWI"  class2="HWI"  length="0.1068"   k="307105.6" />
  <Bond class1="CWI1" class2="HWI1" length="0.1068"   k="307105.6" />
  <Bond class1="NI"   class2="CAI"  length="0.1476"   k="282001.6" />
  <Bond class1="CAI"  class2="HAI"  length="0.1080"   k="284512.0" />
  <Bond class1="CAI"  class2="CTI"  length="0.1521"   k="224262.4" />
  <Bond class1="CTI"  class2="HTI"  length="0.1084"   k="284512.0" />
  <Bond class1="CAI"  class2="CSI"  length="0.1526"   k="224262.4" />
  <Bond class1="CSI"  class2="CSI"  length="0.1531"   k="224262.4" />
  <Bond class1="CSI"  class2="CTI"  length="0.1528"   k="224262.4" />
  <Bond class1="CSI"  class2="HSI"  length="0.1087"   k="284512.0" />
  <Bond class1="B"    class2="FI"   length="0.139"    k="121300.0" />
 </HarmonicBondForce>
 <HarmonicAngleForce>
  <Angle class1="Cm"   class2="Cr"   class3="Cr"   angle="2.19911"          k="292.9"    />
  <Angle class1="Cr"   class2="Cr"   class3="Cr"   angle="1.88496"          k="586"      />
  <Angle class1="Hm"   class2="Cm"   class3="Hm"   angle="1.881465"         k="276.144"  />
  <Angle class1="Hm"   class2="Cm"   class3="Cr"   angle="1.893682"         k="292.880"  />
  <Angle class1="HZs"  class2="CTs"  class3="CZs"  angle="1.89368223841385" k="292.880"  />
  <Angle class1="HZs"  class2="CTs"  class3="HZs"  angle="1.91462618943778" k="276.144"  />
  <Angle class1="CTs"  class2="CZs"  class3="NZs"  angle="3.14159265358979" k="1255.200" />
  <Angle class1="HCc"  class2="CT"   class3="Cl"   angle="1.8779742751459"  k="426.768"  />
  <Angle class1="HCc"  class2="CT"   class3="HCc"  angle="1.88146493364989" k="276.144"  />
  <Angle class1="CT"   class2="CT"   class3="HCc"  angle="1.93207948195772" k="313.800"  />
  <Angle class1="CT"   class2="CT"   class3="Cl"   angle="1.91637151868977" k="577.392"  />
  <Angle class1="HMI"  class2="CMI"  class3="HMI"  angle="1.91637151868977" k="276.144"  />
  <Angle class1="HMI"  class2="CMI"  class3="NI1"  angle="1.90589954317781" k="313.8"    />
  <Angle class1="CMI"  class2="NI1"  class3="CI"   angle="2.20609617452083" k="585.76"   />
  <Angle class1="CMI"  class2="NI1"  class3="CWI"  angle="2.19213354050488" k="585.76"   />
  <Angle class1="NI1"  class2="CI"   class3="HI"   angle="2.18340689424491" k="292.88"   />
  <Angle class1="NI"   class2="CI"   class3="HI"   angle="2.18340689424491" k="292.88"   />
  <Angle class1="NI1"  class2="CI"   class3="NI"   angle="1.91637151868977" k="585.76"   />
  <Angle class1="CI"   class2="NI1"  class3="CWI"  angle="1.88321026290188" k="585.76"   />
  <Angle class1="CI"   class2="NI"   class3="CWI1" angle="1.88321026290188" k="585.76"   />
  <Angle class1="NI1"  class2="CWI"  class3="CWI1" angle="1.86924762888593" k="585.76"   />
  <Angle class1="NI"   class2="CWI1" class3="CWI"  angle="1.86924762888593" k="585.76"   />
  <Angle class1="NI1"  class2="CWI"  class3="HWI"  angle="2.12930168743308" k="292.88"   />
  <Angle class1="NI"   class2="CWI1" class3="HWI1" angle="2.12930168743308" k="292.88"   />
  <Angle class1="HWI"  class2="CWI"  class3="CWI1" angle="2.28463599086058" k="292.88"   />
  <Angle class1="HWI1" class2="CWI1" class3="CWI"  angle="2.28463599086058" k="292.88"   />
  <Angle class1="CWI1" class2="NI"   class3="CAI"  angle="2.18689755274889" k="585.76"   />
  <Angle class1="CI"   class2="NI"   class3="CAI"  angle="2.21307749152881" k="585.76"   />
  <Angle class1="NI"   class2="CAI"  class3="HAI"  angle="1.8762289458939"  k="313.8"    />
  <Angle class1="HAI"  class2="CAI"  class3="CTI"  angle="1.94080612821769" k="313.8"    />
  <Angle class1="HAI"  class2="CAI"  class3="HAI"  angle="1.90066355542182" k="276.144"  />
  <Angle class1="CAI"  class2="CTI"  class3="HTI"  angle="1.93207948195772" k="313.8"    />
  <Angle class1="HTI"  class2="CTI"  class3="HTI"  angle="1.88321026290188" k="276.144"  />
  <Angle class1="NI"   class2="CAI"  class3="CTI"  angle="1.96524073774561" k="488.2728" />
  <Angle class1="NI"   class2="CAI"  class3="CSI"  angle="1.97222205475359" k="488.2728" />
  <Angle class1="CAI"  class2="CSI"  class3="HSI"  angle="1.89542756766584" k="313.8"    />
  <Angle class1="CAI"  class2="CSI"  class3="CTI"  angle="1.97396738400559" k="488.2728" />
  <Angle class1="CAI"  class2="CSI"  class3="CSI"  angle="1.97745804250958" k="488.2728" />
  <Angle class1="HAI"  class2="CAI"  class3="CSI"  angle="1.94080612821769" k="313.8"    />
  <Angle class1="HSI"  class2="CSI"  class3="CTI"  angle="1.91462618943778" k="313.8"    />
  <Angle class1="HSI"  class2="CSI"  class3="CSI"  angle="1.91462618943778" k="313.8"    />
  <Angle class1="HSI"  class2="CSI"  class3="HSI"  angle="1.91462618943778" k="276.144"  />
  <Angle class1="CSI"  class2="CSI"  class3="CTI"  angle="1.96000474998963" k="488.2728" />
  <Angle class1="CSI"  class2="CSI"  class3="CSI"  angle="1.96000474998963" k="488.2728" />
  <Angle class1="CSI"  class2="CTI"  class3="HTI"  angle="1.9390607989657"  k="313.8"    />
  <Angle class1="FI"   class2="B"    class3="FI"   angle="1.91113553093379" k="209.0"    />
 </HarmonicAngleForce>
 <PeriodicTorsionForce>
  <Improper class1="Cr"   class2="Cr" class3="Cr" class4="Cm" periodicity1="2" phase1="3.14159265358979" k1="40.60240"/>
  <Improper class1="NI"   class2=""   class3=""   class4=""   periodicity1="2" phase1="3.14159265358979" k1="4.1840"  />
  <Improper class1="NI1"  class2=""   class3=""   class4=""   periodicity1="2" phase1="3.14159265358979" k1="4.1840"  />
  <Improper class1="CWI1" class2=""   class3=""   class4=""   periodicity1="2" phase1="3.14159265358979" k1="4.60240" />
  <Improper class1="CWI"  class2=""   class3=""   class4=""   periodicity1="2" phase1="3.14159265358979" k1="4.60240" />
  <Improper class1="CI"   class2=""   class3=""   class4=""   periodicity1="2" phase1="3.14159265358979" k1="4.60240" />
 </PeriodicTorsionForce>
 <RBTorsionForce>
  <Proper class1="HCc"  class2="CT"   class3="CT"   class4="HCc"  c0="0.0"         c1="0.0"         c2="0.0"         c3="0.0"         c4="0.0"   c5="0.0"   />
  <Proper class1="Cl"   class2="CT"   class3="CT"   class4="HCc"  c0="0.0"         c1="0.0"         c2="0.0"         c3="0.0"         c4="0.0"   c5="0.0"   />
  <Proper class1="Cl"   class2="CT"   class3="CT"   class4="Cl"   c0="0.0"         c1="16.0"        c2="0.0"         c3="-28.0"       c4="0.0"   c5="0.0"   />
  <Proper class1="HMI"  class2="CMI"  class3="NI1"  class4="CI"   c0="0."          c1="0."          c2="0."          c3="0."          c4="0."    c5="0."    />
  <Proper class1="HMI"  class2="CMI"  class3="NI1"  class4="CWI"  c0="0.2594080"   c1="0.7782240"   c2="0."          c3="-1.037632"   c4="0."    c5="0."    />
  <Proper class1="CMI"  class2="NI1"  class3="CI"   class4="HI"   c0="19.4597841"  c1="0."          c2="-19.4597841" c3="0."          c4="0."    c5="0."    />
  <Proper class1="CMI"  class2="NI1"  class3="CI"   class4="NI"   c0="19.4597841"  c1="0."          c2="-19.4597841" c3="0."          c4="0."    c5="0."    />
  <Proper class1="CMI"  class2="NI1"  class3="CWI"  class4="CWI1" c0="12.552"      c1="0."          c2="-12.552"     c3="0."          c4="0."    c5="0."    />
  <Proper class1="CMI"  class2="NI1"  class3="CWI"  class4="HWI"  c0="12.552"      c1="0."          c2="-12.552"     c3="0."          c4="0."    c5="0."    />
  <Proper class1="NI1"  class2="CI"   class3="NI"   class4="CAI"  c0="19.459784"   c1="0."          c2="-19.459784"  c3="0."          c4="0."    c5="0."    />
  <Proper class1="NI1"  class2="CWI"  class3="CWI1" class4="HWI1" c0="44.978000"   c1="0."          c2="-44.978000"  c3="0."          c4="0."    c5="0."    />
  <Proper class1="NI"   class2="CWI1" class3="CWI"  class4="HWI"  c0="44.978000"   c1="0."          c2="-44.978000"  c3="0."          c4="0."    c5="0."    />
  <Proper class1="NI1"  class2="CWI"  class3="CWI1" class4="NI"   c0="44.978000"   c1="0."          c2="-44.978000"  c3="0."          c4="0."    c5="0."    />
  <Proper class1="HI"   class2="CI"   class3="NI"   class4="CWI1" c0="19.459784"   c1="0."          c2="-19.459784"  c3="0."          c4="0."    c5="0."    />
  <Proper class1="HI"   class2="CI"   class3="NI1"  class4="CWI"  c0="19.459784"   c1="0."          c2="-19.459784"  c3="0."          c4="0."    c5="0."    />
  <Proper class1="CI"   class2="NI"   class3="CWI1" class4="CWI"  c0="12.552"      c1="0."          c2="-12.552"     c3="0."          c4="0."    c5="0."    />
  <Proper class1="CI"   class2="NI1"  class3="CWI"  class4="CWI1" c0="12.552"      c1="0."          c2="-12.552"     c3="0."          c4="0."    c5="0."    />
  <Proper class1="CI"   class2="NI1"  class3="CWI"  class4="HWI"  c0="12.552"      c1="0."          c2="-12.552"     c3="0."          c4="0."    c5="0."    />
  <Proper class1="CI"   class2="NI"   class3="CWI1" class4="HWI1" c0="12.552"      c1="0."          c2="-12.552"     c3="0."          c4="0."    c5="0."    />
  <Proper class1="HI"   class2="CI"   class3="NI"   class4="CAI"  c0="19.459784"   c1="0."          c2="-19.459784"  c3="0."          c4="0."    c5="0."    />
  <Proper class1="HWI1" class2="CWI1" class3="NI"   class4="CAI"  c0="12.552"      c1="0."          c2="-12.552"     c3="0."          c4="0."    c5="0."    />
  <Proper class1="CWI"  class2="CWI1" class3="NI"   class4="CAI"  c0="12.552"      c1="0."          c2="-12.552"     c3="0."          c4="0."    c5="0."    />
  <Proper class1="HAI"  class2="CAI"  class3="CTI"  class4="HTI"  c0="0.66525600"  c1="1.9957680"   c2="0."          c3="-2.6610240"  c4="0."    c5="0."    />
  <Proper class1="HWI"  class2="CWI"  class3="CWI1" class4="HWI1" c0="44.978000"   c1="0."          c2="-44.978000"  c3="0."          c4="0."    c5="0."    />
  <Proper class1="CWI"  class2="NI1"  class3="CI"   class4="NI"   c0="19.459784"   c1="0."          c2="-19.459784"  c3="0."          c4="0."    c5="0."    />
  <Proper class1="CWI1" class2="NI"   class3="CI"   class4="NI1"  c0="19.459784"   c1="0."          c2="-19.459784"  c3="0."          c4="0."    c5="0."    />
  <Proper class1="CWI1" class2="NI"   class3="CAI"  class4="HAI"  c0="0."          c1="0."          c2="0."          c3="0."          c4="0."    c5="0."    />
  <Proper class1="CI"   class2="NI"   class3="CAI"  class4="HAI"  c0="0."          c1="0."          c2="0."          c3="0."          c4="0."    c5="0."    />
  <Proper class1="CI"   class2="NI"   class3="CAI"  class4="CTI"  c0="0.0"         c1="-0.676"      c2="1.937"       c3="-1.768"      c4="0.501" c5="0.939" />
  <Proper class1="CWI1" class2="NI"   class3="CAI"  class4="CTI"  c0="0.0"         c1="0.676"       c2="1.937"       c3="1.768"       c4="0.501" c5="-0.939"/>
  <Proper class1="NI"   class2="CAI"  class3="CTI"  class4="HTI"  c0="0.0"         c1="0.0"         c2="0.0"         c3="0.0"         c4="0.0"   c5="0.0"   />
  <Proper class1="CWI1" class2="NI"   class3="CAI"  class4="CSI"  c0="-9.66504004" c1="5.81576002"  c2="6.27600002"  c3="-2.42672001" c4="0."    c5="0."    />
  <Proper class1="CI"   class2="NI"   class3="CAI"  class4="CSI"  c0="-6.57724802" c1="1.117128"    c2="2.32212001"  c3="3.13800001"  c4="0."    c5="0."    />
  <Proper class1="NI"   class2="CAI"  class3="CSI"  class4="CSI"  c0="-1.179888"   c1="1.93300801"  c2="-3.16310401" c3="2.40998401"  c4="0."    c5="0."    />
  <Proper class1="HAI"  class2="CAI"  class3="CSI"  class4="HSI"  c0="0.665256002" c1="1.99576801"  c2="0."          c3="-2.66102401" c4="0."    c5="0."    />
  <Proper class1="CAI"  class2="CSI"  class3="CSI"  class4="HSI"  c0="0.765672003" c1="2.29701601"  c2="0."          c3="-3.06268801" c4="0."    c5="0."    />
  <Proper class1="CAI"  class2="CSI"  class3="CSI"  class4="CTI"  c0="2.92880001"  c1="-1.46440001" c2="0.209200001" c3="-1.67360001" c4="0."    c5="0."    />
  <Proper class1="HSI"  class2="CSI"  class3="CSI"  class4="HSI"  c0="0.665256002" c1="1.99576801"  c2="0."          c3="-2.66102401" c4="0."    c5="0."    />
  <Proper class1="CAI"  class2="CSI"  class3="CTI"  class4="HTI"  c0="0.765672003" c1="2.29701601"  c2="0."          c3="-3.06268801" c4="0."    c5="0."    />
  <Proper class1="NI"   class2="CAI"  class3="CSI"  class4="CTI"  c0="3.16310401"  c1="7.08769603"  c2="-2.71960001" c3="-7.53120003" c4="0."    c5="0."    />
  <Proper class1="HAI"  class2="CAI"  class3="CSI"  class4="CTI"  c0="0.765672003" c1="2.29701601"  c2="0."          c3="-3.06268801" c4="0."    c5="0."    />
  <Proper class1="HSI"  class2="CSI"  class3="CTI"  class4="HTI"  c0="0.665256002" c1="1.99576801"  c2="0."          c3="-2.66102401" c4="0."    c5="0."    />
  <Proper class1="HSI"  class2="CSI"  class3="CSI"  class4="CTI"  c0="0.765672003" c1="2.29701601"  c2="0."          c3="-3.06268801" c4="0."    c5="0."    />
  <Proper class1="CAI"  class2="CSI"  class3="CSI"  class4="CSI"  c0="2.92880001"  c1="-1.46440001" c2="0.209200001" c3="-1.67360001" c4="0."    c5="0."    />
  <Proper class1="CSI"  class2="CSI"  class3="CSI"  class4="CSI"  c0="2.92880001"  c1="-1.46440001" c2="0.209200001" c3="-1.67360001" c4="0."    c5="0."    />
  <Proper class1="CSI"  class2="CSI"  class3="CSI"  class4="CTI"  c0="2.92880001"  c1="-1.46440001" c2="0.209200001" c3="-1.67360001" c4="0."    c5="0."    />
  <Proper class1="CSI"  class2="CSI"  class3="CSI"  class4="HSI"  c0="0.765672003" c1="2.29701601"  c2="0."          c3="-3.06268801" c4="0."    c5="0."    />
  <Proper class1="CSI"  class2="CSI"  class3="CTI"  class4="HTI"  c0="0.765672003" c1="2.29701601"  c2="0."          c3="-3.06268801" c4="0."    c5="0."    />
  <Proper class1="NI"   class2="CAI"  class3="CSI"  class4="HSI"  c0="0."          c1="0."          c2="0."          c3="0."          c4="0."    c5="0."    />
  <Proper class1="HAI"  class2="CAI"  class3="CSI"  class4="CSI"  c0="0.765672003" c1="2.29701601"  c2="0."          c3="-3.06268801" c4="0."    c5="0."    />
 </RBTorsionForce>
 <NonbondedForce coulomb14scale="0" lj14scale="0">
  <Atom type="dchl-CT"   charge="1.217"    sigma="0.0" epsilon="0.0"/>
  <Atom type="dchl-DCT"  charge="-1.252"   sigma="0.0" epsilon="0.0"/>
  <Atom type="dchl-HC"   charge="0.10"     sigma="0.0" epsilon="0.0"/>
  <Atom type="dchl-HC1"  charge="0.10"     sigma="0.0" epsilon="0.0"/>
  <Atom type="dchl-Cl"   charge="1.117"    sigma="0.0" epsilon="0.0"/>
  <Atom type="dchl-DCl"  charge="-1.282"   sigma="0.0" epsilon="0.0"/>
  <Atom type="dchl-CT1"  charge="1.217"    sigma="0.0" epsilon="0.0"/>
  <Atom type="dchl-DCT1" charge="-1.252"   sigma="0.0" epsilon="0.0"/>
  <Atom type="dchl-HC2"  charge="0.10"     sigma="0.0" epsilon="0.0"/>
  <Atom type="dchl-Cl1"  charge="1.117"    sigma="0.0" epsilon="0.0"/>
  <Atom type="dchl-DCl1" charge="-1.282"   sigma="0.0" epsilon="0.0"/>
  <Atom type="dchl-HC3"  charge="0.10"     sigma="0.0" epsilon="0.0"/>
  <Atom type="acnt-CT"   charge="1.263"    sigma="0.0" epsilon="0.0"/>
  <Atom type="acnt-DCT"  charge="-1.252"   sigma="0.0" epsilon="0.0"/>
  <Atom type="acnt-CZ"   charge="1.004"    sigma="0.0" epsilon="0.0"/>
  <Atom type="acnt-DCZ"  charge="-0.716"   sigma="0.0" epsilon="0.0"/>
  <Atom type="acnt-NZ"   charge="0.554"    sigma="0.0" epsilon="0.0"/>
  <Atom type="acnt-DNZ"  charge="-1.015"   sigma="0.0" epsilon="0.0"/>
  <Atom type="acnt-HZ"   charge="0.054"    sigma="0.0" epsilon="0.0"/>
  <Atom type="acnt-HZ1"  charge="0.054"    sigma="0.0" epsilon="0.0"/>
  <Atom type="acnt-HZ2"  charge="0.054"    sigma="0.0" epsilon="0.0"/>
  <Atom class="FE"       charge="0.56281"  sigma="0.0" epsilon="0.0"/>
  <Atom class="Cr"       charge="1.05945"  sigma="0.0" epsilon="0.0"/>
  <Atom class="DCr"      charge="-1.1478"  sigma="0.0" epsilon="0.0"/>
  <Atom class="Cm"       charge="1.01656"  sigma="0.0" epsilon="0.0"/>
  <Atom class="DCm"      charge="-1.0838"  sigma="0.0" epsilon="0.0"/>
  <Atom class="Hm"       charge="0.06644"  sigma="0.0" epsilon="0.0"/>
  <Atom type="BMIM-N1"   charge="0.6490"   sigma="0.0" epsilon="0.0"/>
  <Atom type="BMIM-DN1"  charge="-0.8404"  sigma="0.0" epsilon="0.0"/>
  <Atom type="BMIM-N11"  charge="0.6490"   sigma="0.0" epsilon="0.0"/>
  <Atom type="BMIM-DN11" charge="-0.8404"  sigma="0.0" epsilon="0.0"/>
  <Atom type="BMIM-C1"   charge="1.4635"   sigma="0.0" epsilon="0.0"/>
  <Atom type="BMIM-DC1"  charge="-1.1478"  sigma="0.0" epsilon="0.0"/>
  <Atom type="BMIM-H1"   charge="0.0918"   sigma="0.0" epsilon="0.0"/>
  <Atom type="BMIM-C2"   charge="1.1286"   sigma="0.0" epsilon="0.0"/>
  <Atom type="BMIM-DC2"  charge="-1.1478"  sigma="0.0" epsilon="0.0"/>
  <Atom type="BMIM-H2"   charge="0.1644"   sigma="0.0" epsilon="0.0"/>
  <Atom type="BMIM-C21"  charge="1.1286"   sigma="0.0" epsilon="0.0"/>
  <Atom type="BMIM-DC21" charge="-1.1478"  sigma="0.0" epsilon="0.0"/>
  <Atom type="BMIM-H21"  charge="0.1644"   sigma="0.0" epsilon="0.0"/>
  <Atom type="BMIM-C3"   charge="1.3153"   sigma="0.0" epsilon="0.0"/>
  <Atom type="BMIM-DC3"  charge="-1.0838"  sigma="0.0" epsilon="0.0"/>
  <Atom type="BMIM-H3"   charge="0.0328"   sigma="0.0" epsilon="0.0"/>
  <Atom type="BMIM-H31"  charge="0.0328"   sigma="0.0" epsilon="0.0"/>
  <Atom type="BMIM-H32"  charge="0.0328"   sigma="0.0" epsilon="0.0"/>
  <Atom type="BMIM-C4"   charge="1.3178"   sigma="0.0" epsilon="0.0"/>
  <Atom type="BMIM-DC4"  charge="-1.0838"  sigma="0.0" epsilon="0.0"/>
  <Atom type="BMIM-H4"   charge="0.0157"   sigma="0.0" epsilon="0.0"/>
  <Atom type="BMIM-H41"  charge="0.0157"   sigma="0.0" epsilon="0.0"/>
  <Atom type="BMIM-C5"   charge="1.1454"   sigma="0.0" epsilon="0.0"/>
  <Atom type="BMIM-DC5"  charge="-1.0838"  sigma="0.0" epsilon="0.0"/>
  <Atom type="BMIM-H5"   charge="-0.0181"  sigma="0.0" epsilon="0.0"/>
  <Atom type="BMIM-H51"  charge="-0.0181"  sigma="0.0" epsilon="0.0"/>
  <Atom type="BMIM-C51"  charge="1.1454"   sigma="0.0" epsilon="0.0"/>
  <Atom type="BMIM-DC51" charge="-1.0838"  sigma="0.0" epsilon="0.0"/>
  <Atom type="BMIM-H52"  charge="-0.0181"  sigma="0.0" epsilon="0.0"/>
  <Atom type="BMIM-H53"  charge="-0.0181"  sigma="0.0" epsilon="0.0"/>
  <Atom type="BMIM-C6"   charge="1.0587"   sigma="0.0" epsilon="0.0"/>
  <Atom type="BMIM-DC6"  charge="-1.0838"  sigma="0.0" epsilon="0.0"/>
  <Atom type="BMIM-H6"   charge="0.0213"   sigma="0.0" epsilon="0.0"/>
  <Atom type="BMIM-H61"  charge="0.0213"   sigma="0.0" epsilon="0.0"/>
  <Atom type="BMIM-H62"  charge="0.0213"   sigma="0.0" epsilon="0.0"/>
  <Atom type="BF4-B"     charge="1.3538"   sigma="0.0" epsilon="0.0"/>
  <Atom type="BF4-DB"    charge="-0.1530"  sigma="0.0" epsilon="0.0"/>
  <Atom type="BF4-F1"    charge="0.2428"   sigma="0.0" epsilon="0.0"/>
  <Atom type="BF4-DF1"   charge="-0.7930"  sigma="0.0" epsilon="0.0"/>
  <Atom type="BF4-F2"    charge="0.2428"   sigma="0.0" epsilon="0.0"/>
  <Atom type="BF4-DF2"   charge="-0.7930"  sigma="0.0" epsilon="0.0"/>
  <Atom type="BF4-F3"    charge="0.2428"   sigma="0.0" epsilon="0.0"/>
  <Atom type="BF4-DF3"   charge="-0.7930"  sigma="0.0" epsilon="0.0"/>
  <Atom type="BF4-F4"    charge="0.2428"   sigma="0.0" epsilon="0.0"/>
  <Atom type="BF4-DF4"   charge="-0.7930"  sigma="0.0" epsilon="0.0"/>
 </NonbondedForce>
 <DrudeForce>
  <Particle type1="dchl-DCT"  type2="dchl-CT"  charge="-1.252"  polarizability="0.002324"    thole="1"/>
  <Particle type1="dchl-DCT1" type2="dchl-CT1" charge="-1.252"  polarizability="0.002324"    thole="1"/>
  <Particle type1="dchl-DCl"  type2="dchl-Cl"  charge="-1.282"  polarizability="0.002435"    thole="1"/>
  <Particle type1="dchl-DCl1" type2="dchl-Cl1" charge="-1.282"  polarizability="0.002435"    thole="1"/>
  <Particle type1="acnt-DCZ"  type2="acnt-CZ"  charge="-0.716"  polarizability="0.000760"    thole="1"/>
  <Particle type1="acnt-DCT"  type2="acnt-CT"  charge="-1.252"  polarizability="0.002324"    thole="1"/>
  <Particle type1="acnt-DNZ"  type2="acnt-NZ"  charge="-1.015"  polarizability="0.001527"    thole="1"/>
  <Particle type1="DCr1"      type2="Cr1"      charge="-1.1478" polarizability="0.00195233"  thole="1"/>
  <Particle type1="DCr2"      type2="Cr2"      charge="-1.1478" polarizability="0.00195233"  thole="1"/>
  <Particle type1="DCr3"      type2="Cr3"      charge="-1.1478" polarizability="0.00195233"  thole="1"/>
  <Particle type1="DCr4"      type2="Cr4"      charge="-1.1478" polarizability="0.00195233"  thole="1"/>
  <Particle type1="DCr5"      type2="Cr5"      charge="-1.1478" polarizability="0.00195233"  thole="1"/>
  <Particle type1="DCr6"      type2="Cr6"      charge="-1.1478" polarizability="0.00195233"  thole="1"/>
  <Particle type1="DCr7"      type2="Cr7"      charge="-1.1478" polarizability="0.00195233"  thole="1"/>
  <Particle type1="DCr8"      type2="Cr8"      charge="-1.1478" polarizability="0.00195233"  thole="1"/>
  <Particle type1="DCr9"      type2="Cr9"      charge="-1.1478" polarizability="0.00195233"  thole="1"/>
  <Particle type1="DCr10"     type2="Cr10"     charge="-1.1478" polarizability="0.00195233"  thole="1"/>
  <Particle type1="DCm1"      type2="Cm1"      charge="-1.0838" polarizability="0.00174068"  thole="1"/>
  <Particle type1="DCm2"      type2="Cm2"      charge="-1.0838" polarizability="0.00174068"  thole="1"/>
  <Particle type1="DCm3"      type2="Cm3"      charge="-1.0838" polarizability="0.00174068"  thole="1"/>
  <Particle type1="DCm4"      type2="Cm4"      charge="-1.0838" polarizability="0.00174068"  thole="1"/>
  <Particle type1="DCm5"      type2="Cm5"      charge="-1.0838" polarizability="0.00174068"  thole="1"/>
  <Particle type1="DCm6"      type2="Cm6"      charge="-1.0838" polarizability="0.00174068"  thole="1"/>
  <Particle type1="DCm7"      type2="Cm7"      charge="-1.0838" polarizability="0.00174068"  thole="1"/>
  <Particle type1="DCm8"      type2="Cm8"      charge="-1.0838" polarizability="0.00174068"  thole="1"/>
  <Particle type1="DCm9"      type2="Cm9"      charge="-1.0838" polarizability="0.00174068"  thole="1"/>
  <Particle type1="DCm10"     type2="Cm10"     charge="-1.0838" polarizability="0.00174068"  thole="1"/>
  <Particle type1="BF4-DB"    type2="BF4-B"    charge="-0.1530" polarizability="0.00003469"  thole="1"/>
  <Particle type1="BF4-DF1"   type2="BF4-F1"   charge="-0.7930" polarizability="0.000931897" thole="1"/>
  <Particle type1="BF4-DF2"   type2="BF4-F2"   charge="-0.7930" polarizability="0.000931897" thole="1"/>
  <Particle type1="BF4-DF3"   type2="BF4-F3"   charge="-0.7930" polarizability="0.000931897" thole="1"/>
  <Particle type1="BF4-DF4"   type2="BF4-F4"   charge="-0.7930" polarizability="0.000931897" thole="1"/>
  <Particle type1="BMIM-DC3"  type2="BMIM-C3"  charge="-1.0838" polarizability="0.00174068"  thole="1"/>
  <Particle type1="BMIM-DC21" type2="BMIM-C21" charge="-1.1478" polarizability="0.00195233"  thole="1"/>
  <Particle type1="BMIM-DN1"  type2="BMIM-N1"  charge="-0.8404" polarizability="0.0010466"   thole="1"/>
  <Particle type1="BMIM-DC5"  type2="BMIM-C5"  charge="-1.0838" polarizability="0.00174068"  thole="1"/>
  <Particle type1="BMIM-DC51" type2="BMIM-C51" charge="-1.0838" polarizability="0.00174068"  thole="1"/>
  <Particle type1="BMIM-DC1"  type2="BMIM-C1"  charge="-1.1478" polarizability="0.00195233"  thole="1"/>
  <Particle type1="BMIM-DC4"  type2="BMIM-C4"  charge="-1.0838" polarizability="0.00174068"  thole="1"/>
  <Particle type1="BMIM-DC2"  type2="BMIM-C2"  charge="-1.1478" polarizability="0.00195233"  thole="1"/>
  <Particle type1="BMIM-DN11" type2="BMIM-N11" charge="-0.8404" polarizability="0.0010466"   thole="1"/>
  <Particle type1="BMIM-DC6"  type2="BMIM-C6"  charge="-1.0838" polarizability="0.00174068"  thole="1"/>
 </DrudeForce>
 <CustomNonbondedForce energy="A*exBr - f6*C6/(r^6) - f8*C8/(r^8) - f10*C10/(r^10) - f12*C12/(r^12);
    A=Aex-Ael-Ain-Adh;
    Aex=sqrt(Aexch1*Aexch2); Ael=sqrt(Aelec1*Aelec2); Ain=sqrt(Aind1*Aind2); Adh=sqrt(Adhf1*Adhf2);
    f12 = f10 - exBr*( (1/39916800)*(Br^11)*(1 + Br/12) );
    f10 = f8 - exBr*( (1/362880)*(Br^9)*(1 + Br/10 ) );
    f8 = f6 - exBr*( (1/5040)*(Br^7)*(1 + Br/8 ) );
    f6 = 1 - exBr*(1 + Br * (1 + (1/2)*Br*(1 + (1/3)*Br*(1 + (1/4)*Br*(1 + (1/5)*Br*(1 + (1/6)*Br ) ) )  ) ) );
    exBr = exp(-Br);
    Br = B*r;
    B=(Bexp1+Bexp2)*Bexp1*Bexp2/(Bexp1^2 + Bexp2^2);
    C6=sqrt(C61*C62); C8=sqrt(C81*C82); C10=sqrt(C101*C102); C12=sqrt(C121*C122)"
    bondCutoff="3">
  <PerParticleParameter name="Aexch"/>
  <PerParticleParameter name="Aelec"/>
  <PerParticleParameter name="Aind"/>
  <PerParticleParameter name="Adhf"/>
  <PerParticleParameter name="Bexp"/>
  <PerParticleParameter name="C6"/>
  <PerParticleParameter name="C8"/>
  <PerParticleParameter name="C10"/>
  <PerParticleParameter name="C12"/>
  <Atom class="HCc"  Aexch="10320.8"   Aelec="911.3"    Aind="966.184" Adhf="1346.8"  Bexp="37.794"  C6="0.0001294" C8="6.797e-06"   C10="4.996e-07"            C12="0"           />
  <Atom class="CT"   Aexch="304951.8"  Aelec="117596.1" Aind="10.502"  Adhf="2835.5"  Bexp="34.384"  C6="0.0013546" C8="5.7056e-05"  C10="1.80923e-06"          C12="5.210627e-08"/>
  <Atom class="Cl"   Aexch="1039330.4" Aelec="397309.0" Aind="36890.1" Adhf="49537.9" Bexp="33.0698" C6="0.0053993" C8="0.000483006" C10="5.722893e-05"         C12="0"           />
  <!-- the dispersion parameters for acetonitrile are scaled down by ~2.5 % to implicitly account for 3-body dispersion    -->
  <Atom class="CTs"  Aexch="304938.7"  Aelec="117598.0" Aind="11.7"    Adhf="2837.1"  Bexp="34.384"  C6="0.0013208" C8="5.563e-05"   C10="1.764e-06"            C12="5.08036e-08" />
  <Atom class="CZs"  Aexch="159315.3"  Aelec="58811.2"  Aind="7955.3"  Adhf="4305.8"  Bexp="34.384"  C6="0.0009836" C8="4.5752e-05"  C10="3.08927e-06"          C12="1.39371e-07" />
  <Atom class="NZs"  Aexch="491703.6"  Aelec="172626.6" Aind="4148.3"  Adhf="28670.5" Bexp="35.904"  C6="0.0015419" C8="9.589e-05"   C10="1.035016e-05"         C12="0"           />
  <Atom class="HZs"  Aexch="10685.8"   Aelec="1260.2"   Aind="1023.9"  Adhf="1312.8"  Bexp="37.794"  C6="0.0001262" C8="6.627e-06"   C10="4.8711e-07"           C12="0"           />
  <!-- end acetonitrile    -->
  <Atom class="Cr"   Aexch="423935.1"  Aelec="204171.8" Aind="18740.5" Adhf="44967.6" Bexp="34.384"  C6="0.0016774" C8="6.6332e-05"  C10="6.42479e-06"          C12="2.679893e-07"/>
  <Atom class="DCr"  Aexch="0"         Aelec="0"        Aind="0"       Adhf="0"       Bexp="100"     C6="0"         C8="0"           C10="0"                    C12="0"           />
  <Atom class="Cm"   Aexch="304938.7"  Aelec="117598.0" Aind="11.7"    Adhf="2837.1"  Bexp="34.384"  C6="0.0007166" C8="0"           C10="0"                    C12="0"           />
  <Atom class="DCm"  Aexch="0"         Aelec="0"        Aind="0"       Adhf="0"       Bexp="100"     C6="0"         C8="0"           C10="0"                    C12="0"           />
  <Atom class="Sh"   Aexch="0"         Aelec="0"        Aind="0"       Adhf="0"       Bexp="100"     C6="0"         C8="0"           C10="0"                    C12="0"           />
  <Atom class="Hm"   Aexch="15986.7"   Aelec="3623.5"   Aind="746.7"   Adhf="1467.9"  Bexp="37.776"  C6="0.0001294" C8="6.796e-06"   C10="4.9953e-07"           C12="0"           />
  <!-- the Born-Mayer exponent for Fe is taken from Ding et al., J. Vacuum Science & Technology A, 22, 1471, 2004    -->
  <Atom class="FE"   Aexch="100000000" Aelec="0"        Aind="0"       Adhf="0"       Bexp="41.128"  C6="0"         C8="0"           C10="0"                    C12="0"           />
  <Atom class="CWI"  Aexch="422654.8"  Aelec="198880.5" Aind="0.0"     Adhf="39863.4" Bexp="34.384"  C6="0.0014149" C8="6.1588e-05"  C10="9.41083000000001e-06" C12="5.057034e-07"/>
  <Atom class="NI"   Aexch="252624.4"  Aelec="102233.5" Aind="0.0"     Adhf="17537.3" Bexp="39.061"  C6="0.0010187" C8="6.246e-05"   C10="9.21975e-06"          C12="6.769417e-07"/>
  <Atom class="HTI"  Aexch="15986.7"   Aelec="3623.5"   Aind="746.7"   Adhf="1467.9"  Bexp="37.776"  C6="0.0001294" C8="6.796e-06"   C10="4.9953e-07"           C12="0"           />
  <Atom class="HI"   Aexch="5241.8"    Aelec="305.2"    Aind="0.0"     Adhf="540.4"   Bexp="37.776"  C6="4.94e-05"  C8="1.251e-06"   C10="2.2456e-07"           C12="0"           />
  <Atom class="HSI"  Aexch="15986.7"   Aelec="3623.5"   Aind="746.7"   Adhf="1467.9"  Bexp="37.776"  C6="0.0001294" C8="6.796e-06"   C10="4.9953e-07"           C12="0"           />
  <Atom class="CSI"  Aexch="304938.7"  Aelec="117598.0" Aind="11.7"    Adhf="2837.1"  Bexp="34.384"  C6="0.0013545" C8="5.705e-05"   C10="1.80898e-06"          C12="5.20977e-08" />
  <Atom class="CAI"  Aexch="304938.7"  Aelec="117598.0" Aind="11.7"    Adhf="2837.1"  Bexp="34.384"  C6="0.0007166" C8="0"           C10="0"                    C12="0"           />
  <Atom class="CTI"  Aexch="304938.7"  Aelec="117598.0" Aind="11.7"    Adhf="2837.1"  Bexp="34.384"  C6="0.0013545" C8="5.705e-05"   C10="1.80898e-06"          C12="5.20977e-08" />
  <Atom class="B"    Aexch="11862.8"   Aelec="0.0"      Aind="0.0"     Adhf="0.0"     Bexp="29.518"  C6="0.0009733" C8="5.3191e-05"  C10="5.3711e-06"           C12="3.301846e-07"/>
  <Atom class="FI"   Aexch="180128.4"  Aelec="80998.3"  Aind="0.0"     Adhf="13995.8" Bexp="35.961"  C6="0.0007953" C8="5.754e-05"   C10="2.75526e-06"          C12="8.57594e-08" />
  <Atom class="CWI1" Aexch="422654.8"  Aelec="198880.5" Aind="0.0"     Adhf="39863.4" Bexp="34.384"  C6="0.0014149" C8="6.1588e-05"  C10="9.41083000000001e-06" C12="5.057034e-07"/>
  <Atom class="CMI"  Aexch="304938.7"  Aelec="117598.0" Aind="11.7"    Adhf="2837.1"  Bexp="34.384"  C6="0.0007166" C8="0"           C10="0"                    C12="0"           />
  <Atom class="CI"   Aexch="422654.8"  Aelec="198880.5" Aind="0.0"     Adhf="39863.4" Bexp="34.384"  C6="0.0014149" C8="6.1588e-05"  C10="9.41083000000001e-06" C12="5.057034e-07"/>
  <Atom class="NI1"  Aexch="252624.4"  Aelec="102233.5" Aind="0.0"     Adhf="17537.3" Bexp="39.061"  C6="0.0010187" C8="6.246e-05"   C10="9.21975e-06"          C12="6.769417e-07"/>
  <Atom class="HWI"  Aexch="5241.8"    Aelec="305.2"    Aind="0.0"     Adhf="540.4"   Bexp="37.776"  C6="4.94e-05"  C8="1.251e-06"   C10="2.2456e-07"           C12="0"           />
  <Atom class="HWI1" Aexch="5241.8"    Aelec="305.2"    Aind="0.0"     Adhf="540.4"   Bexp="37.776"  C6="4.94e-05"  C8="1.251e-06"   C10="2.2456e-07"           C12="0"           />
  <Atom class="HMI"  Aexch="15986.7"   Aelec="3623.5"   Aind="746.7"   Adhf="1467.9"  Bexp="37.776"  C6="0.0001294" C8="6.796e-06"   C10="4.9953e-07"           C12="0"           />
  <Atom class="HAI"  Aexch="15986.7"   Aelec="3623.5"   Aind="746.7"   Adhf="1467.9"  Bexp="37.776"  C6="0.0001294" C8="6.796e-06"   C10="4.9953e-07"           C12="0"           />
 </CustomNonbondedForce>
</ForceField>
