# Supplementary material for: Ion and Solvent Modulation of Ferrocene and Decamethylferrocene Oxidation Potentials in Organic Electrolytes as Predicted by Molecular Dynamics Simulations
Source: J Phys Chem B. 2025 Feb 11;129(7):2067–81. doi: 10.1021/acs.jpcb.4c08321 (PMC11848929; doi:10.1021/acs.jpcb.4c08321)
Supplement: Supplementary file 2 — jp4c08321_si_002.zip [file jp4c08321_si_002.zip › simulation_files/pdb_files/DMFc_BMIMBF4_0020_DCE_1000.pdb]

TITLE     MDANALYSIS FRAME 0: Created by PDBWriter
CRYST1   51.800   51.800   51.800  90.00  90.00  90.00 P 1           1
ATOM      1  CT  DCE A   1      41.623  44.942  49.512  1.00  0.00      A    C
ATOM      2  HC  DCE A   1      41.631  43.859  49.387  1.00  0.00      A    H
ATOM      3  HC1 DCE A   1      41.835  45.034  50.577  1.00  0.00      A    H
ATOM      4  Cl  DCE A   1      43.022  45.703  48.666  1.00  0.00      A   CL
ATOM      5  CT1 DCE A   1      40.224  45.568  49.104  1.00  0.00      A    C
ATOM      6  HC2 DCE A   1      39.270  45.371  49.592  1.00  0.00      A    H
ATOM      7  Cl1 DCE A   1      40.375  47.324  49.224  1.00  0.00      A   CL
ATOM      8  HC3 DCE A   1      40.020  45.310  48.065  1.00  0.00      A    H
ATOM      9  CT  DCE A   2       3.862  36.288   1.166  1.00  0.00      A    C
ATOM     10  HC  DCE A   2       4.084  37.304   0.839  1.00  0.00      A    H
ATOM     11  HC1 DCE A   2       4.773  35.705   1.299  1.00  0.00      A    H
ATOM     12  Cl  DCE A   2       3.046  36.551   2.681  1.00  0.00      A   CL
ATOM     13  CT1 DCE A   2       2.878  35.701   0.206  1.00  0.00      A    C
ATOM     14  HC2 DCE A   2       3.169  35.451  -0.815  1.00  0.00      A    H
ATOM     15  Cl1 DCE A   2       2.435  34.023   0.709  1.00  0.00      A   CL
ATOM     16  HC3 DCE A   2       1.982  36.319   0.160  1.00  0.00      A    H
ATOM     17  CT  DCE A   3      49.852  19.103   4.483  1.00  0.00      A    C
ATOM     18  HC  DCE A   3      49.438  20.092   4.286  1.00  0.00      A    H
ATOM     19  HC1 DCE A   3      50.790  19.062   5.037  1.00  0.00      A    H
ATOM     20  Cl  DCE A   3      48.612  18.384   5.589  1.00  0.00      A   CL
ATOM     21  CT1 DCE A   3      49.993  18.410   3.113  1.00  0.00      A    C
ATOM     22  HC2 DCE A   3      49.022  18.354   2.621  1.00  0.00      A    H
ATOM     23  Cl1 DCE A   3      50.972  19.455   2.008  1.00  0.00      A   CL
ATOM     24  HC3 DCE A   3      50.601  17.507   3.154  1.00  0.00      A    H
ATOM     25  CT  DCE A   4      38.650  24.966  35.068  1.00  0.00      A    C
ATOM     26  HC  DCE A   4      39.021  25.976  34.893  1.00  0.00      A    H
ATOM     27  HC1 DCE A   4      39.424  24.422  35.608  1.00  0.00      A    H
ATOM     28  Cl  DCE A   4      37.154  25.161  35.976  1.00  0.00      A   CL
ATOM     29  CT1 DCE A   4      38.300  24.266  33.787  1.00  0.00      A    C
ATOM     30  HC2 DCE A   4      37.859  25.025  33.140  1.00  0.00      A    H
ATOM     31  Cl1 DCE A   4      39.826  23.664  33.083  1.00  0.00      A   CL
ATOM     32  HC3 DCE A   4      37.627  23.430  33.975  1.00  0.00      A    H
ATOM     33  CT  DCE A   5      47.426  32.811   9.924  1.00  0.00      A    C
ATOM     34  HC  DCE A   5      47.037  33.733   9.493  1.00  0.00      A    H
ATOM     35  HC1 DCE A   5      46.832  31.964   9.581  1.00  0.00      A    H
ATOM     36  Cl  DCE A   5      49.047  32.510   9.366  1.00  0.00      A   CL
ATOM     37  CT1 DCE A   5      47.432  32.901  11.396  1.00  0.00      A    C
ATOM     38  HC2 DCE A   5      46.509  33.236  11.869  1.00  0.00      A    H
ATOM     39  Cl1 DCE A   5      47.993  31.390  12.028  1.00  0.00      A   CL
ATOM     40  HC3 DCE A   5      48.232  33.611  11.603  1.00  0.00      A    H
ATOM     41  CT  DCE A   6      49.803  22.548  35.913  1.00  0.00      A    C
ATOM     42  HC  DCE A   6      49.245  21.621  36.046  1.00  0.00      A    H
ATOM     43  HC1 DCE A   6      49.397  23.200  35.140  1.00  0.00      A    H
ATOM     44  Cl  DCE A   6      49.688  23.351  37.553  1.00  0.00      A   CL
ATOM     45  CT1 DCE A   6      51.200  22.420  35.550  1.00  0.00      A    C
ATOM     46  HC2 DCE A   6      51.691  21.965  36.410  1.00  0.00      A    H
ATOM     47  Cl1 DCE A   6      51.393  21.214  34.140  1.00  0.00      A   CL
ATOM     48  HC3 DCE A   6      51.682  23.368  35.311  1.00  0.00      A    H
ATOM     49  CT  DCE A   7      34.556  43.179  50.330  1.00  0.00      A    C
ATOM     50  HC  DCE A   7      33.583  43.635  50.510  1.00  0.00      A    H
ATOM     51  HC1 DCE A   7      35.002  43.522  49.396  1.00  0.00      A    H
ATOM     52  Cl  DCE A   7      35.610  43.975  51.530  1.00  0.00      A   CL
ATOM     53  CT1 DCE A   7      34.627  41.699  50.620  1.00  0.00      A    C
ATOM     54  HC2 DCE A   7      33.999  41.081  49.979  1.00  0.00      A    H
ATOM     55  Cl1 DCE A   7      36.390  41.214  50.341  1.00  0.00      A   CL
ATOM     56  HC3 DCE A   7      34.398  41.444  51.655  1.00  0.00      A    H
ATOM     57  CT  DCE A   8      12.145  37.438  25.196  1.00  0.00      A    C
ATOM     58  HC  DCE A   8      12.444  38.480  25.087  1.00  0.00      A    H
ATOM     59  HC1 DCE A   8      11.084  37.399  24.950  1.00  0.00      A    H
ATOM     60  Cl  DCE A   8      13.124  36.657  23.918  1.00  0.00      A   CL
ATOM     61  CT1 DCE A   8      12.518  36.973  26.589  1.00  0.00      A    C
ATOM     62  HC2 DCE A   8      13.544  37.244  26.836  1.00  0.00      A    H
ATOM     63  Cl1 DCE A   8      11.614  37.930  27.720  1.00  0.00      A   CL
ATOM     64  HC3 DCE A   8      12.433  35.906  26.798  1.00  0.00      A    H
ATOM     65  CT  DCE A   9      11.189  44.143   4.874  1.00  0.00      A    C
ATOM     66  HC  DCE A   9      12.207  44.196   4.489  1.00  0.00      A    H
ATOM     67  HC1 DCE A   9      10.613  44.513   4.025  1.00  0.00      A    H
ATOM     68  Cl  DCE A   9      10.853  42.479   5.320  1.00  0.00      A   CL
ATOM     69  CT1 DCE A   9      10.938  45.164   6.051  1.00  0.00      A    C
ATOM     70  HC2 DCE A   9      11.419  44.888   6.990  1.00  0.00      A    H
ATOM     71  Cl1 DCE A   9      11.446  46.794   5.525  1.00  0.00      A   CL
ATOM     72  HC3 DCE A   9       9.867  45.275   6.218  1.00  0.00      A    H
ATOM     73  CT  DCE A  10       5.125  42.485  22.984  1.00  0.00      A    C
ATOM     74  HC  DCE A  10       4.971  42.593  24.057  1.00  0.00      A    H
ATOM     75  HC1 DCE A  10       6.148  42.170  22.775  1.00  0.00      A    H
ATOM     76  Cl  DCE A  10       4.091  41.113  22.480  1.00  0.00      A   CL
ATOM     77  CT1 DCE A  10       4.542  43.758  22.374  1.00  0.00      A    C
ATOM     78  HC2 DCE A  10       3.491  43.986  22.555  1.00  0.00      A    H
ATOM     79  Cl1 DCE A  10       5.516  45.178  22.952  1.00  0.00      A   CL
ATOM     80  HC3 DCE A  10       4.765  43.737  21.308  1.00  0.00      A    H
ATOM     81  CT  DCE A  11      36.266  19.928  37.887  1.00  0.00      A    C
ATOM     82  HC  DCE A  11      36.265  19.338  36.970  1.00  0.00      A    H
ATOM     83  HC1 DCE A  11      36.881  20.791  37.630  1.00  0.00      A    H
ATOM     84  Cl  DCE A  11      34.628  20.500  38.261  1.00  0.00      A   CL
ATOM     85  CT1 DCE A  11      36.963  19.286  39.079  1.00  0.00      A    C
ATOM     86  HC2 DCE A  11      36.976  19.878  39.994  1.00  0.00      A    H
ATOM     87  Cl1 DCE A  11      36.452  17.637  39.496  1.00  0.00      A   CL
ATOM     88  HC3 DCE A  11      38.040  19.310  38.912  1.00  0.00      A    H
ATOM     89  CT  DCE A  12      26.159  43.422  37.702  1.00  0.00      A    C
ATOM     90  HC  DCE A  12      26.220  43.073  38.732  1.00  0.00      A    H
ATOM     91  HC1 DCE A  12      27.201  43.741  37.677  1.00  0.00      A    H
ATOM     92  Cl  DCE A  12      25.702  42.140  36.658  1.00  0.00      A   CL
ATOM     93  CT1 DCE A  12      25.128  44.594  37.420  1.00  0.00      A    C
ATOM     94  HC2 DCE A  12      24.170  44.472  37.924  1.00  0.00      A    H
ATOM     95  Cl1 DCE A  12      25.825  46.145  38.133  1.00  0.00      A   CL
ATOM     96  HC3 DCE A  12      24.988  44.791  36.357  1.00  0.00      A    H
ATOM     97  CT  DCE A  13      17.850   1.239   1.975  1.00  0.00      A    C
ATOM     98  HC  DCE A  13      17.224   1.305   2.866  1.00  0.00      A    H
ATOM     99  HC1 DCE A  13      18.774   0.743   2.270  1.00  0.00      A    H
ATOM    100  Cl  DCE A  13      17.050   0.094   0.891  1.00  0.00      A   CL
ATOM    101  CT1 DCE A  13      18.002   2.608   1.369  1.00  0.00      A    C
ATOM    102  HC2 DCE A  13      18.232   2.505   0.309  1.00  0.00      A    H
ATOM    103  Cl1 DCE A  13      16.460   3.481   1.347  1.00  0.00      A   CL
ATOM    104  HC3 DCE A  13      18.744   3.252   1.840  1.00  0.00      A    H
ATOM    105  CT  DCE A  14      24.088  43.654  19.281  1.00  0.00      A    C
ATOM    106  HC  DCE A  14      24.862  43.843  20.025  1.00  0.00      A    H
ATOM    107  HC1 DCE A  14      24.114  42.636  18.894  1.00  0.00      A    H
ATOM    108  Cl  DCE A  14      22.662  43.958  20.377  1.00  0.00      A   CL
ATOM    109  CT1 DCE A  14      24.052  44.600  18.125  1.00  0.00      A    C
ATOM    110  HC2 DCE A  14      24.527  45.539  18.407  1.00  0.00      A    H
ATOM    111  Cl1 DCE A  14      24.907  43.834  16.811  1.00  0.00      A   CL
ATOM    112  HC3 DCE A  14      23.057  44.825  17.740  1.00  0.00      A    H
ATOM    113  CT  DCE A  15       7.975   3.385  21.554  1.00  0.00      A    C
ATOM    114  HC  DCE A  15       8.966   3.208  21.134  1.00  0.00      A    H
ATOM    115  HC1 DCE A  15       8.097   3.786  22.560  1.00  0.00      A    H
ATOM    116  Cl  DCE A  15       7.362   4.657  20.540  1.00  0.00      A   CL
ATOM    117  CT1 DCE A  15       7.040   2.107  21.571  1.00  0.00      A    C
ATOM    118  HC2 DCE A  15       7.258   1.511  22.457  1.00  0.00      A    H
ATOM    119  Cl1 DCE A  15       5.319   2.482  21.743  1.00  0.00      A   CL
ATOM    120  HC3 DCE A  15       7.113   1.619  20.599  1.00  0.00      A    H
ATOM    121  CT  DCE A  16      10.586   6.357  16.171  1.00  0.00      A    C
ATOM    122  HC  DCE A  16      10.027   7.061  15.555  1.00  0.00      A    H
ATOM    123  HC1 DCE A  16      11.053   5.577  15.570  1.00  0.00      A    H
ATOM    124  Cl  DCE A  16      12.008   7.259  16.907  1.00  0.00      A   CL
ATOM    125  CT1 DCE A  16       9.721   5.799  17.271  1.00  0.00      A    C
ATOM    126  HC2 DCE A  16       9.686   6.367  18.201  1.00  0.00      A    H
ATOM    127  Cl1 DCE A  16       8.073   5.435  16.752  1.00  0.00      A   CL
ATOM    128  HC3 DCE A  16      10.048   4.803  17.569  1.00  0.00      A    H
ATOM    129  CT  DCE A  17      13.715  50.206  51.235  1.00  0.00      A    C
ATOM    130  HC  DCE A  17      14.439  49.990  52.021  1.00  0.00      A    H
ATOM    131  HC1 DCE A  17      14.215  50.882  50.542  1.00  0.00      A    H
ATOM    132  Cl  DCE A  17      13.269  48.760  50.315  1.00  0.00      A   CL
ATOM    133  CT1 DCE A  17      12.515  50.949  51.773  1.00  0.00      A    C
ATOM    134  HC2 DCE A  17      12.858  51.942  52.065  1.00  0.00      A    H
ATOM    135  Cl1 DCE A  17      11.236  51.135  50.557  1.00  0.00      A   CL
ATOM    136  HC3 DCE A  17      12.110  50.456  52.656  1.00  0.00      A    H
ATOM    137  CT  DCE A  18      47.290  45.912  43.690  1.00  0.00      A    C
ATOM    138  HC  DCE A  18      46.821  46.611  44.382  1.00  0.00      A    H
ATOM    139  HC1 DCE A  18      46.597  45.077  43.583  1.00  0.00      A    H
ATOM    140  Cl  DCE A  18      47.361  46.776  42.122  1.00  0.00      A   CL
ATOM    141  CT1 DCE A  18      48.681  45.435  43.949  1.00  0.00      A    C
ATOM    142  HC2 DCE A  18      48.665  44.919  44.909  1.00  0.00      A    H
ATOM    143  Cl1 DCE A  18      49.137  44.315  42.541  1.00  0.00      A   CL
ATOM    144  HC3 DCE A  18      49.446  46.212  43.946  1.00  0.00      A    H
ATOM    145  CT  DCE A  19      12.287   9.382   2.561  1.00  0.00      A    C
ATOM    146  HC  DCE A  19      13.196   9.100   2.029  1.00  0.00      A    H
ATOM    147  HC1 DCE A  19      12.086   8.599   3.292  1.00  0.00      A    H
ATOM    148  Cl  DCE A  19      12.608  10.923   3.400  1.00  0.00      A   CL
ATOM    149  CT1 DCE A  19      11.149   9.749   1.656  1.00  0.00      A    C
ATOM    150  HC2 DCE A  19      10.198   9.905   2.167  1.00  0.00      A    H
ATOM    151  Cl1 DCE A  19      11.685  11.198   0.728  1.00  0.00      A   CL
ATOM    152  HC3 DCE A  19      10.935   9.030   0.865  1.00  0.00      A    H
ATOM    153  CT  DCE A  20      17.130   0.846  31.608  1.00  0.00      A    C
ATOM    154  HC  DCE A  20      18.214   0.897  31.707  1.00  0.00      A    H
ATOM    155  HC1 DCE A  20      16.677   1.802  31.869  1.00  0.00      A    H
ATOM    156  Cl  DCE A  20      16.669   0.235  30.016  1.00  0.00      A   CL
ATOM    157  CT1 DCE A  20      16.608  -0.174  32.627  1.00  0.00      A    C
ATOM    158  HC2 DCE A  20      16.942  -0.043  33.657  1.00  0.00      A    H
ATOM    159  Cl1 DCE A  20      14.817  -0.254  32.627  1.00  0.00      A   CL
ATOM    160  HC3 DCE A  20      16.892  -1.115  32.155  1.00  0.00      A    H
ATOM    161  CT  DCE A  21      38.143  10.434  23.539  1.00  0.00      A    C
ATOM    162  HC  DCE A  21      38.427  10.688  24.560  1.00  0.00      A    H
ATOM    163  HC1 DCE A  21      39.008  10.097  22.968  1.00  0.00      A    H
ATOM    164  Cl  DCE A  21      36.865   9.123  23.552  1.00  0.00      A   CL
ATOM    165  CT1 DCE A  21      37.593  11.572  22.696  1.00  0.00      A    C
ATOM    166  HC2 DCE A  21      36.759  11.957  23.282  1.00  0.00      A    H
ATOM    167  Cl1 DCE A  21      38.763  12.980  22.529  1.00  0.00      A   CL
ATOM    168  HC3 DCE A  21      37.369  11.353  21.651  1.00  0.00      A    H
ATOM    169  CT  DCE A  22      14.379  11.292  12.187  1.00  0.00      A    C
ATOM    170  HC  DCE A  22      13.576  11.264  12.924  1.00  0.00      A    H
ATOM    171  HC1 DCE A  22      15.123  10.591  12.566  1.00  0.00      A    H
ATOM    172  Cl  DCE A  22      13.915  10.526  10.588  1.00  0.00      A   CL
ATOM    173  CT1 DCE A  22      14.940  12.749  12.093  1.00  0.00      A    C
ATOM    174  HC2 DCE A  22      14.532  13.156  11.167  1.00  0.00      A    H
ATOM    175  Cl1 DCE A  22      14.525  13.770  13.580  1.00  0.00      A   CL
ATOM    176  HC3 DCE A  22      16.022  12.740  11.964  1.00  0.00      A    H
ATOM    177  CT  DCE A  23      49.159  37.049  36.374  1.00  0.00      A    C
ATOM    178  HC  DCE A  23      50.121  37.176  35.876  1.00  0.00      A    H
ATOM    179  HC1 DCE A  23      49.238  36.742  37.417  1.00  0.00      A    H
ATOM    180  Cl  DCE A  23      48.265  38.590  36.344  1.00  0.00      A   CL
ATOM    181  CT1 DCE A  23      48.268  36.025  35.591  1.00  0.00      A    C
ATOM    182  HC2 DCE A  23      48.514  36.016  34.529  1.00  0.00      A    H
ATOM    183  Cl1 DCE A  23      48.689  34.371  36.038  1.00  0.00      A   CL
ATOM    184  HC3 DCE A  23      47.205  36.256  35.659  1.00  0.00      A    H
ATOM    185  CT  DCE A  24      18.876  35.436   1.809  1.00  0.00      A    C
ATOM    186  HC  DCE A  24      19.224  34.404   1.854  1.00  0.00      A    H
ATOM    187  HC1 DCE A  24      17.925  35.514   1.283  1.00  0.00      A    H
ATOM    188  Cl  DCE A  24      18.473  36.010   3.457  1.00  0.00      A   CL
ATOM    189  CT1 DCE A  24      20.061  36.246   1.266  1.00  0.00      A    C
ATOM    190  HC2 DCE A  24      20.247  37.209   1.742  1.00  0.00      A    H
ATOM    191  Cl1 DCE A  24      21.517  35.259   1.624  1.00  0.00      A   CL
ATOM    192  HC3 DCE A  24      19.893  36.465   0.211  1.00  0.00      A    H
ATOM    193  CT  DCE A  25      50.180  32.895  39.498  1.00  0.00      A    C
ATOM    194  HC  DCE A  25      50.163  33.847  38.968  1.00  0.00      A    H
ATOM    195  HC1 DCE A  25      49.780  33.136  40.483  1.00  0.00      A    H
ATOM    196  Cl  DCE A  25      49.203  31.613  38.695  1.00  0.00      A   CL
ATOM    197  CT1 DCE A  25      51.681  32.568  39.665  1.00  0.00      A    C
ATOM    198  HC2 DCE A  25      51.859  31.687  40.281  1.00  0.00      A    H
ATOM    199  Cl1 DCE A  25      52.473  32.278  38.130  1.00  0.00      A   CL
ATOM    200  HC3 DCE A  25      52.251  33.397  40.086  1.00  0.00      A    H
ATOM    201  CT  DCE A  26      19.521   8.654  41.373  1.00  0.00      A    C
ATOM    202  HC  DCE A  26      18.690   7.949  41.375  1.00  0.00      A    H
ATOM    203  HC1 DCE A  26      19.374   9.356  40.552  1.00  0.00      A    H
ATOM    204  Cl  DCE A  26      19.575   9.516  42.952  1.00  0.00      A   CL
ATOM    205  CT1 DCE A  26      20.781   7.885  41.295  1.00  0.00      A    C
ATOM    206  HC2 DCE A  26      20.897   7.206  42.140  1.00  0.00      A    H
ATOM    207  Cl1 DCE A  26      20.741   6.785  39.846  1.00  0.00      A   CL
ATOM    208  HC3 DCE A  26      21.702   8.423  41.071  1.00  0.00      A    H
ATOM    209  CT  DCE A  27      41.743   7.729   8.936  1.00  0.00      A    C
ATOM    210  HC  DCE A  27      42.372   7.868   9.816  1.00  0.00      A    H
ATOM    211  HC1 DCE A  27      41.381   8.710   8.627  1.00  0.00      A    H
ATOM    212  Cl  DCE A  27      42.712   7.204   7.571  1.00  0.00      A   CL
ATOM    213  CT1 DCE A  27      40.690   6.778   9.314  1.00  0.00      A    C
ATOM    214  HC2 DCE A  27      41.020   5.866   9.812  1.00  0.00      A    H
ATOM    215  Cl1 DCE A  27      39.646   7.422  10.592  1.00  0.00      A   CL
ATOM    216  HC3 DCE A  27      40.219   6.455   8.386  1.00  0.00      A    H
ATOM    217  CT  DCE A  28      32.106   2.580   9.596  1.00  0.00      A    C
ATOM    218  HC  DCE A  28      33.060   3.079   9.767  1.00  0.00      A    H
ATOM    219  HC1 DCE A  28      31.264   3.033  10.120  1.00  0.00      A    H
ATOM    220  Cl  DCE A  28      31.592   2.595   7.860  1.00  0.00      A   CL
ATOM    221  CT1 DCE A  28      32.238   1.123   9.988  1.00  0.00      A    C
ATOM    222  HC2 DCE A  28      33.076   0.653   9.472  1.00  0.00      A    H
ATOM    223  Cl1 DCE A  28      32.592   0.938  11.740  1.00  0.00      A   CL
ATOM    224  HC3 DCE A  28      31.282   0.635   9.798  1.00  0.00      A    H
ATOM    225  CT  DCE A  29      51.066  16.275  32.983  1.00  0.00      A    C
ATOM    226  HC  DCE A  29      50.956  15.747  32.036  1.00  0.00      A    H
ATOM    227  HC1 DCE A  29      51.095  17.302  32.616  1.00  0.00      A    H
ATOM    228  Cl  DCE A  29      49.707  16.158  34.042  1.00  0.00      A   CL
ATOM    229  CT1 DCE A  29      52.321  16.073  33.751  1.00  0.00      A    C
ATOM    230  HC2 DCE A  29      53.231  15.862  33.188  1.00  0.00      A    H
ATOM    231  Cl1 DCE A  29      52.561  17.670  34.618  1.00  0.00      A   CL
ATOM    232  HC3 DCE A  29      51.991  15.356  34.502  1.00  0.00      A    H
ATOM    233  CT  DCE A  30      36.377  45.374  42.194  1.00  0.00      A    C
ATOM    234  HC  DCE A  30      36.242  44.314  41.976  1.00  0.00      A    H
ATOM    235  HC1 DCE A  30      35.967  45.574  43.184  1.00  0.00      A    H
ATOM    236  Cl  DCE A  30      38.151  45.671  42.132  1.00  0.00      A   CL
ATOM    237  CT1 DCE A  30      35.741  46.399  41.245  1.00  0.00      A    C
ATOM    238  HC2 DCE A  30      36.039  46.111  40.237  1.00  0.00      A    H
ATOM    239  Cl1 DCE A  30      33.996  46.370  41.411  1.00  0.00      A   CL
ATOM    240  HC3 DCE A  30      36.137  47.408  41.353  1.00  0.00      A    H
ATOM    241  CT  DCE A  31      29.529  36.715  21.378  1.00  0.00      A    C
ATOM    242  HC  DCE A  31      30.570  36.994  21.546  1.00  0.00      A    H
ATOM    243  HC1 DCE A  31      29.589  35.665  21.664  1.00  0.00      A    H
ATOM    244  Cl  DCE A  31      28.307  37.634  22.280  1.00  0.00      A   CL
ATOM    245  CT1 DCE A  31      29.216  36.877  19.859  1.00  0.00      A    C
ATOM    246  HC2 DCE A  31      29.093  37.909  19.530  1.00  0.00      A    H
ATOM    247  Cl1 DCE A  31      30.307  35.951  18.954  1.00  0.00      A   CL
ATOM    248  HC3 DCE A  31      28.230  36.494  19.597  1.00  0.00      A    H
ATOM    249  CT  DCE A  32      39.495  19.556  35.863  1.00  0.00      A    C
ATOM    250  HC  DCE A  32      40.517  19.224  35.678  1.00  0.00      A    H
ATOM    251  HC1 DCE A  32      38.867  18.854  36.411  1.00  0.00      A    H
ATOM    252  Cl  DCE A  32      39.433  21.193  36.691  1.00  0.00      A   CL
ATOM    253  CT1 DCE A  32      38.789  19.823  34.491  1.00  0.00      A    C
ATOM    254  HC2 DCE A  32      38.576  18.892  33.965  1.00  0.00      A    H
ATOM    255  Cl1 DCE A  32      37.233  20.672  34.844  1.00  0.00      A   CL
ATOM    256  HC3 DCE A  32      39.238  20.543  33.807  1.00  0.00      A    H
ATOM    257  CT  DCE A  33      31.428  44.498  10.896  1.00  0.00      A    C
ATOM    258  HC  DCE A  33      31.966  45.422  11.109  1.00  0.00      A    H
ATOM    259  HC1 DCE A  33      31.686  44.201   9.880  1.00  0.00      A    H
ATOM    260  Cl  DCE A  33      32.209  43.270  11.954  1.00  0.00      A   CL
ATOM    261  CT1 DCE A  33      29.910  44.758  11.116  1.00  0.00      A    C
ATOM    262  HC2 DCE A  33      29.757  45.023  12.162  1.00  0.00      A    H
ATOM    263  Cl1 DCE A  33      29.431  46.241  10.268  1.00  0.00      A   CL
ATOM    264  HC3 DCE A  33      29.424  43.851  10.757  1.00  0.00      A    H
ATOM    265  CT  DCE A  34      42.007  33.373  39.019  1.00  0.00      A    C
ATOM    266  HC  DCE A  34      42.205  34.434  39.173  1.00  0.00      A    H
ATOM    267  HC1 DCE A  34      42.744  32.936  38.345  1.00  0.00      A    H
ATOM    268  Cl  DCE A  34      42.097  32.530  40.575  1.00  0.00      A   CL
ATOM    269  CT1 DCE A  34      40.599  33.238  38.371  1.00  0.00      A    C
ATOM    270  HC2 DCE A  34      40.316  33.878  37.535  1.00  0.00      A    H
ATOM    271  Cl1 DCE A  34      40.376  31.474  37.962  1.00  0.00      A   CL
ATOM    272  HC3 DCE A  34      39.842  33.553  39.089  1.00  0.00      A    H
ATOM    273  CT  DCE A  35       9.729  40.735   1.760  1.00  0.00      A    C
ATOM    274  HC  DCE A  35       8.826  40.149   1.586  1.00  0.00      A    H
ATOM    275  HC1 DCE A  35      10.220  40.594   0.798  1.00  0.00      A    H
ATOM    276  Cl  DCE A  35       9.475  42.441   2.124  1.00  0.00      A   CL
ATOM    277  CT1 DCE A  35      10.653  40.111   2.814  1.00  0.00      A    C
ATOM    278  HC2 DCE A  35      10.182  40.072   3.796  1.00  0.00      A    H
ATOM    279  Cl1 DCE A  35      11.124  38.503   2.413  1.00  0.00      A   CL
ATOM    280  HC3 DCE A  35      11.517  40.770   2.896  1.00  0.00      A    H
ATOM    281  CT  DCE A  36      13.483  30.043   8.403  1.00  0.00      A    C
ATOM    282  HC  DCE A  36      13.134  29.701   7.429  1.00  0.00      A    H
ATOM    283  HC1 DCE A  36      14.481  29.613   8.479  1.00  0.00      A    H
ATOM    284  Cl  DCE A  36      13.805  31.784   8.474  1.00  0.00      A   CL
ATOM    285  CT1 DCE A  36      12.566  29.659   9.612  1.00  0.00      A    C
ATOM    286  HC2 DCE A  36      12.407  28.583   9.683  1.00  0.00      A    H
ATOM    287  Cl1 DCE A  36      13.375  30.104  11.165  1.00  0.00      A   CL
ATOM    288  HC3 DCE A  36      11.605  30.156   9.481  1.00  0.00      A    H
ATOM    289  CT  DCE A  37      11.838  12.002  45.656  1.00  0.00      A    C
ATOM    290  HC  DCE A  37      11.369  11.666  46.581  1.00  0.00      A    H
ATOM    291  HC1 DCE A  37      11.290  12.923  45.458  1.00  0.00      A    H
ATOM    292  Cl  DCE A  37      13.467  12.286  46.300  1.00  0.00      A   CL
ATOM    293  CT1 DCE A  37      11.940  10.973  44.583  1.00  0.00      A    C
ATOM    294  HC2 DCE A  37      12.675  11.341  43.867  1.00  0.00      A    H
ATOM    295  Cl1 DCE A  37      12.555   9.435  45.251  1.00  0.00      A   CL
ATOM    296  HC3 DCE A  37      11.100  10.788  43.914  1.00  0.00      A    H
ATOM    297  CT  DCE A  38      47.988  22.225   0.429  1.00  0.00      A    C
ATOM    298  HC  DCE A  38      47.096  22.547   0.966  1.00  0.00      A    H
ATOM    299  HC1 DCE A  38      47.943  22.493  -0.627  1.00  0.00      A    H
ATOM    300  Cl  DCE A  38      49.372  22.992   1.134  1.00  0.00      A   CL
ATOM    301  CT1 DCE A  38      48.084  20.692   0.373  1.00  0.00      A    C
ATOM    302  HC2 DCE A  38      47.873  20.225   1.335  1.00  0.00      A    H
ATOM    303  Cl1 DCE A  38      46.913  20.130  -0.926  1.00  0.00      A   CL
ATOM    304  HC3 DCE A  38      49.126  20.522   0.101  1.00  0.00      A    H
ATOM    305  CT  DCE A  39      22.984   2.970  39.162  1.00  0.00      A    C
ATOM    306  HC  DCE A  39      23.343   3.881  38.684  1.00  0.00      A    H
ATOM    307  HC1 DCE A  39      23.299   2.048  38.672  1.00  0.00      A    H
ATOM    308  Cl  DCE A  39      23.730   2.772  40.776  1.00  0.00      A   CL
ATOM    309  CT1 DCE A  39      21.436   3.117  39.380  1.00  0.00      A    C
ATOM    310  HC2 DCE A  39      21.216   3.965  40.030  1.00  0.00      A    H
ATOM    311  Cl1 DCE A  39      20.632   3.545  37.852  1.00  0.00      A   CL
ATOM    312  HC3 DCE A  39      21.043   2.233  39.882  1.00  0.00      A    H
ATOM    313  CT  DCE A  40      36.515  33.183  47.421  1.00  0.00      A    C
ATOM    314  HC  DCE A  40      36.245  32.315  46.820  1.00  0.00      A    H
ATOM    315  HC1 DCE A  40      36.715  33.978  46.702  1.00  0.00      A    H
ATOM    316  Cl  DCE A  40      34.976  33.512  48.282  1.00  0.00      A   CL
ATOM    317  CT1 DCE A  40      37.728  32.870  48.293  1.00  0.00      A    C
ATOM    318  HC2 DCE A  40      37.591  31.862  48.684  1.00  0.00      A    H
ATOM    319  Cl1 DCE A  40      39.234  32.805  47.331  1.00  0.00      A   CL
ATOM    320  HC3 DCE A  40      37.771  33.664  49.040  1.00  0.00      A    H
ATOM    321  CT  DCE A  41      12.356  49.441  13.603  1.00  0.00      A    C
ATOM    322  HC  DCE A  41      11.922  49.360  14.600  1.00  0.00      A    H
ATOM    323  HC1 DCE A  41      11.984  48.712  12.884  1.00  0.00      A    H
ATOM    324  Cl  DCE A  41      11.757  51.051  13.050  1.00  0.00      A   CL
ATOM    325  CT1 DCE A  41      13.892  49.469  13.522  1.00  0.00      A    C
ATOM    326  HC2 DCE A  41      14.287  48.643  14.113  1.00  0.00      A    H
ATOM    327  Cl1 DCE A  41      14.468  49.233  11.885  1.00  0.00      A   CL
ATOM    328  HC3 DCE A  41      14.316  50.392  13.917  1.00  0.00      A    H
ATOM    329  CT  DCE A  42      48.272  22.576  40.782  1.00  0.00      A    C
ATOM    330  HC  DCE A  42      48.501  21.987  41.670  1.00  0.00      A    H
ATOM    331  HC1 DCE A  42      48.698  21.917  40.026  1.00  0.00      A    H
ATOM    332  Cl  DCE A  42      46.533  22.739  40.561  1.00  0.00      A   CL
ATOM    333  CT1 DCE A  42      48.971  23.931  40.821  1.00  0.00      A    C
ATOM    334  HC2 DCE A  42      48.901  24.412  39.845  1.00  0.00      A    H
ATOM    335  Cl1 DCE A  42      48.181  24.912  42.162  1.00  0.00      A   CL
ATOM    336  HC3 DCE A  42      50.039  23.827  41.008  1.00  0.00      A    H
ATOM    337  CT  DCE A  43      22.021  21.346   3.666  1.00  0.00      A    C
ATOM    338  HC  DCE A  43      23.069  21.045   3.680  1.00  0.00      A    H
ATOM    339  HC1 DCE A  43      21.621  21.284   2.654  1.00  0.00      A    H
ATOM    340  Cl  DCE A  43      21.099  20.278   4.806  1.00  0.00      A   CL
ATOM    341  CT1 DCE A  43      21.960  22.755   4.211  1.00  0.00      A    C
ATOM    342  HC2 DCE A  43      20.993  23.236   4.058  1.00  0.00      A    H
ATOM    343  Cl1 DCE A  43      22.472  22.768   5.885  1.00  0.00      A   CL
ATOM    344  HC3 DCE A  43      22.710  23.382   3.729  1.00  0.00      A    H
ATOM    345  CT  DCE A  44       7.369  19.293  29.066  1.00  0.00      A    C
ATOM    346  HC  DCE A  44       6.774  18.965  29.917  1.00  0.00      A    H
ATOM    347  HC1 DCE A  44       7.242  18.774  28.116  1.00  0.00      A    H
ATOM    348  Cl  DCE A  44       6.849  20.947  28.806  1.00  0.00      A   CL
ATOM    349  CT1 DCE A  44       8.847  19.270  29.529  1.00  0.00      A    C
ATOM    350  HC2 DCE A  44       8.968  19.642  30.547  1.00  0.00      A    H
ATOM    351  Cl1 DCE A  44       9.605  17.685  29.442  1.00  0.00      A   CL
ATOM    352  HC3 DCE A  44       9.397  19.961  28.891  1.00  0.00      A    H
ATOM    353  CT  DCE A  45      40.877   4.641   3.010  1.00  0.00      A    C
ATOM    354  HC  DCE A  45      41.287   3.660   3.251  1.00  0.00      A    H
ATOM    355  HC1 DCE A  45      41.472   5.033   2.185  1.00  0.00      A    H
ATOM    356  Cl  DCE A  45      39.279   4.330   2.377  1.00  0.00      A   CL
ATOM    357  CT1 DCE A  45      40.722   5.628   4.163  1.00  0.00      A    C
ATOM    358  HC2 DCE A  45      40.421   6.610   3.798  1.00  0.00      A    H
ATOM    359  Cl1 DCE A  45      39.455   5.104   5.292  1.00  0.00      A   CL
ATOM    360  HC3 DCE A  45      41.617   5.667   4.783  1.00  0.00      A    H
ATOM    361  CT  DCE A  46      28.344  13.146  41.854  1.00  0.00      A    C
ATOM    362  HC  DCE A  46      29.248  13.447  41.325  1.00  0.00      A    H
ATOM    363  HC1 DCE A  46      27.951  14.008  42.393  1.00  0.00      A    H
ATOM    364  Cl  DCE A  46      27.275  12.462  40.600  1.00  0.00      A   CL
ATOM    365  CT1 DCE A  46      28.777  12.061  42.809  1.00  0.00      A    C
ATOM    366  HC2 DCE A  46      29.393  12.575  43.547  1.00  0.00      A    H
ATOM    367  Cl1 DCE A  46      27.396  11.258  43.591  1.00  0.00      A   CL
ATOM    368  HC3 DCE A  46      29.304  11.298  42.236  1.00  0.00      A    H
ATOM    369  CT  DCE A  47      40.208   2.438  17.109  1.00  0.00      A    C
ATOM    370  HC  DCE A  47      39.610   1.546  17.296  1.00  0.00      A    H
ATOM    371  HC1 DCE A  47      40.126   2.658  16.044  1.00  0.00      A    H
ATOM    372  Cl  DCE A  47      39.420   3.787  17.865  1.00  0.00      A   CL
ATOM    373  CT1 DCE A  47      41.659   2.206  17.716  1.00  0.00      A    C
ATOM    374  HC2 DCE A  47      42.168   1.540  17.019  1.00  0.00      A    H
ATOM    375  Cl1 DCE A  47      42.567   3.673  17.784  1.00  0.00      A   CL
ATOM    376  HC3 DCE A  47      41.591   1.744  18.701  1.00  0.00      A    H
ATOM    377  CT  DCE A  48      33.403  22.069  27.441  1.00  0.00      A    C
ATOM    378  HC  DCE A  48      34.308  21.582  27.076  1.00  0.00      A    H
ATOM    379  HC1 DCE A  48      33.441  21.945  28.524  1.00  0.00      A    H
ATOM    380  Cl  DCE A  48      33.501  23.768  26.986  1.00  0.00      A   CL
ATOM    381  CT1 DCE A  48      32.115  21.474  26.933  1.00  0.00      A    C
ATOM    382  HC2 DCE A  48      32.194  21.461  25.846  1.00  0.00      A    H
ATOM    383  Cl1 DCE A  48      31.754  19.790  27.433  1.00  0.00      A   CL
ATOM    384  HC3 DCE A  48      31.235  22.018  27.276  1.00  0.00      A    H
ATOM    385  CT  DCE A  49      45.101  24.504  37.763  1.00  0.00      A    C
ATOM    386  HC  DCE A  49      44.598  25.395  37.386  1.00  0.00      A    H
ATOM    387  HC1 DCE A  49      44.952  24.564  38.841  1.00  0.00      A    H
ATOM    388  Cl  DCE A  49      44.258  23.097  37.029  1.00  0.00      A   CL
ATOM    389  CT1 DCE A  49      46.508  24.425  37.348  1.00  0.00      A    C
ATOM    390  HC2 DCE A  49      47.002  23.622  37.894  1.00  0.00      A    H
ATOM    391  Cl1 DCE A  49      46.620  24.137  35.617  1.00  0.00      A   CL
ATOM    392  HC3 DCE A  49      47.001  25.386  37.498  1.00  0.00      A    H
ATOM    393  CT  DCE A  50      17.642  18.103  34.068  1.00  0.00      A    C
ATOM    394  HC  DCE A  50      18.352  17.453  34.580  1.00  0.00      A    H
ATOM    395  HC1 DCE A  50      16.808  17.492  33.724  1.00  0.00      A    H
ATOM    396  Cl  DCE A  50      17.078  19.326  35.120  1.00  0.00      A   CL
ATOM    397  CT1 DCE A  50      18.277  18.660  32.834  1.00  0.00      A    C
ATOM    398  HC2 DCE A  50      19.037  19.410  33.052  1.00  0.00      A    H
ATOM    399  Cl1 DCE A  50      18.832  17.454  31.785  1.00  0.00      A   CL
ATOM    400  HC3 DCE A  50      17.489  19.201  32.310  1.00  0.00      A    H
ATOM    401  CT  DCE A  51       2.506  12.692  31.191  1.00  0.00      A    C
ATOM    402  HC  DCE A  51       2.488  12.129  30.258  1.00  0.00      A    H
ATOM    403  HC1 DCE A  51       3.546  12.669  31.518  1.00  0.00      A    H
ATOM    404  Cl  DCE A  51       2.197  14.434  30.802  1.00  0.00      A   CL
ATOM    405  CT1 DCE A  51       1.573  12.146  32.216  1.00  0.00      A    C
ATOM    406  HC2 DCE A  51       1.778  11.078  32.283  1.00  0.00      A    H
ATOM    407  Cl1 DCE A  51       1.898  12.775  33.806  1.00  0.00      A   CL
ATOM    408  HC3 DCE A  51       0.522  12.294  31.966  1.00  0.00      A    H
ATOM    409  CT  DCE A  52       0.399   8.967   2.162  1.00  0.00      A    C
ATOM    410  HC  DCE A  52      -0.072   8.035   2.473  1.00  0.00      A    H
ATOM    411  HC1 DCE A  52      -0.364   9.739   2.259  1.00  0.00      A    H
ATOM    412  Cl  DCE A  52       1.771   9.280   3.283  1.00  0.00      A   CL
ATOM    413  CT1 DCE A  52       0.940   8.783   0.794  1.00  0.00      A    C
ATOM    414  HC2 DCE A  52       1.751   8.064   0.910  1.00  0.00      A    H
ATOM    415  Cl1 DCE A  52      -0.275   8.134  -0.267  1.00  0.00      A   CL
ATOM    416  HC3 DCE A  52       1.363   9.667   0.318  1.00  0.00      A    H
ATOM    417  CT  DCE A  53      29.266  40.336  11.766  1.00  0.00      A    C
ATOM    418  HC  DCE A  53      30.253  40.680  12.076  1.00  0.00      A    H
ATOM    419  HC1 DCE A  53      28.623  40.614  12.601  1.00  0.00      A    H
ATOM    420  Cl  DCE A  53      28.825  41.216  10.302  1.00  0.00      A   CL
ATOM    421  CT1 DCE A  53      29.185  38.858  11.341  1.00  0.00      A    C
ATOM    422  HC2 DCE A  53      30.061  38.562  10.764  1.00  0.00      A    H
ATOM    423  Cl1 DCE A  53      29.321  37.792  12.824  1.00  0.00      A   CL
ATOM    424  HC3 DCE A  53      28.339  38.503  10.752  1.00  0.00      A    H
ATOM    425  CT  DCE A  54       2.656  14.932  36.922  1.00  0.00      A    C
ATOM    426  HC  DCE A  54       2.280  14.897  35.899  1.00  0.00      A    H
ATOM    427  HC1 DCE A  54       3.487  14.235  37.026  1.00  0.00      A    H
ATOM    428  Cl  DCE A  54       3.247  16.562  37.352  1.00  0.00      A   CL
ATOM    429  CT1 DCE A  54       1.440  14.647  37.858  1.00  0.00      A    C
ATOM    430  HC2 DCE A  54       1.064  13.643  37.662  1.00  0.00      A    H
ATOM    431  Cl1 DCE A  54       1.797  14.630  39.524  1.00  0.00      A   CL
ATOM    432  HC3 DCE A  54       0.558  15.278  37.743  1.00  0.00      A    H
ATOM    433  CT  DCE A  55       6.411   2.484  41.076  1.00  0.00      A    C
ATOM    434  HC  DCE A  55       6.747   2.892  40.123  1.00  0.00      A    H
ATOM    435  HC1 DCE A  55       6.484   1.398  41.029  1.00  0.00      A    H
ATOM    436  Cl  DCE A  55       7.413   3.106  42.446  1.00  0.00      A   CL
ATOM    437  CT1 DCE A  55       5.008   2.708  41.455  1.00  0.00      A    C
ATOM    438  HC2 DCE A  55       4.300   2.392  40.688  1.00  0.00      A    H
ATOM    439  Cl1 DCE A  55       4.640   1.737  42.869  1.00  0.00      A   CL
ATOM    440  HC3 DCE A  55       4.861   3.786  41.513  1.00  0.00      A    H
ATOM    441  CT  DCE A  56      35.096   1.215  50.503  1.00  0.00      A    C
ATOM    442  HC  DCE A  56      35.113   1.559  49.469  1.00  0.00      A    H
ATOM    443  HC1 DCE A  56      34.378   1.882  50.980  1.00  0.00      A    H
ATOM    444  Cl  DCE A  56      34.472  -0.433  50.574  1.00  0.00      A   CL
ATOM    445  CT1 DCE A  56      36.457   1.215  51.205  1.00  0.00      A    C
ATOM    446  HC2 DCE A  56      36.372   0.931  52.253  1.00  0.00      A    H
ATOM    447  Cl1 DCE A  56      37.493   0.015  50.407  1.00  0.00      A   CL
ATOM    448  HC3 DCE A  56      36.888   2.205  51.059  1.00  0.00      A    H
ATOM    449  CT  DCE A  57      41.504  33.296   4.958  1.00  0.00      A    C
ATOM    450  HC  DCE A  57      42.215  32.556   4.588  1.00  0.00      A    H
ATOM    451  HC1 DCE A  57      42.051  33.866   5.708  1.00  0.00      A    H
ATOM    452  Cl  DCE A  57      41.236  34.220   3.406  1.00  0.00      A   CL
ATOM    453  CT1 DCE A  57      40.141  32.769   5.497  1.00  0.00      A    C
ATOM    454  HC2 DCE A  57      39.657  32.231   4.682  1.00  0.00      A    H
ATOM    455  Cl1 DCE A  57      40.515  31.705   6.832  1.00  0.00      A   CL
ATOM    456  HC3 DCE A  57      39.514  33.490   6.020  1.00  0.00      A    H
ATOM    457  CT  DCE A  58      35.891   4.946  25.148  1.00  0.00      A    C
ATOM    458  HC  DCE A  58      36.601   5.136  24.343  1.00  0.00      A    H
ATOM    459  HC1 DCE A  58      35.663   5.873  25.673  1.00  0.00      A    H
ATOM    460  Cl  DCE A  58      34.436   4.341  24.298  1.00  0.00      A   CL
ATOM    461  CT1 DCE A  58      36.446   3.842  26.142  1.00  0.00      A    C
ATOM    462  HC2 DCE A  58      35.820   3.597  27.000  1.00  0.00      A    H
ATOM    463  Cl1 DCE A  58      36.624   2.333  25.190  1.00  0.00      A   CL
ATOM    464  HC3 DCE A  58      37.463   4.014  26.494  1.00  0.00      A    H
ATOM    465  CT  DCE A  59      26.233  30.858  42.745  1.00  0.00      A    C
ATOM    466  HC  DCE A  59      25.557  31.150  41.941  1.00  0.00      A    H
ATOM    467  HC1 DCE A  59      25.749  30.978  43.714  1.00  0.00      A    H
ATOM    468  Cl  DCE A  59      26.872  29.176  42.633  1.00  0.00      A   CL
ATOM    469  CT1 DCE A  59      27.419  31.844  42.741  1.00  0.00      A    C
ATOM    470  HC2 DCE A  59      27.132  32.891  42.844  1.00  0.00      A    H
ATOM    471  Cl1 DCE A  59      28.603  31.464  44.011  1.00  0.00      A   CL
ATOM    472  HC3 DCE A  59      27.815  31.782  41.728  1.00  0.00      A    H
ATOM    473  CT  DCE A  60      28.468   9.690  32.765  1.00  0.00      A    C
ATOM    474  HC  DCE A  60      27.795   8.971  33.232  1.00  0.00      A    H
ATOM    475  HC1 DCE A  60      27.930  10.576  32.428  1.00  0.00      A    H
ATOM    476  Cl  DCE A  60      29.764  10.079  33.921  1.00  0.00      A   CL
ATOM    477  CT1 DCE A  60      29.023   9.198  31.411  1.00  0.00      A    C
ATOM    478  HC2 DCE A  60      29.659   8.330  31.579  1.00  0.00      A    H
ATOM    479  Cl1 DCE A  60      27.740   8.850  30.298  1.00  0.00      A   CL
ATOM    480  HC3 DCE A  60      29.600   9.995  30.942  1.00  0.00      A    H
ATOM    481  CT  DCE A  61       1.309  47.339  21.498  1.00  0.00      A    C
ATOM    482  HC  DCE A  61       1.671  48.198  20.933  1.00  0.00      A    H
ATOM    483  HC1 DCE A  61       0.420  47.275  20.870  1.00  0.00      A    H
ATOM    484  Cl  DCE A  61       2.270  45.964  21.083  1.00  0.00      A   CL
ATOM    485  CT1 DCE A  61       1.025  47.613  22.993  1.00  0.00      A    C
ATOM    486  HC2 DCE A  61       0.451  46.855  23.526  1.00  0.00      A    H
ATOM    487  Cl1 DCE A  61       2.539  47.964  23.786  1.00  0.00      A   CL
ATOM    488  HC3 DCE A  61       0.437  48.523  23.112  1.00  0.00      A    H
ATOM    489  CT  DCE A  62      38.490  21.873   2.237  1.00  0.00      A    C
ATOM    490  HC  DCE A  62      38.922  21.908   1.237  1.00  0.00      A    H
ATOM    491  HC1 DCE A  62      37.461  21.523   2.162  1.00  0.00      A    H
ATOM    492  Cl  DCE A  62      39.528  20.866   3.254  1.00  0.00      A   CL
ATOM    493  CT1 DCE A  62      38.485  23.388   2.632  1.00  0.00      A    C
ATOM    494  HC2 DCE A  62      38.241  23.485   3.690  1.00  0.00      A    H
ATOM    495  Cl1 DCE A  62      39.997  24.242   2.365  1.00  0.00      A   CL
ATOM    496  HC3 DCE A  62      37.823  24.018   2.037  1.00  0.00      A    H
ATOM    497  CT  DCE A  63      43.275  18.022  21.147  1.00  0.00      A    C
ATOM    498  HC  DCE A  63      44.348  18.163  21.276  1.00  0.00      A    H
ATOM    499  HC1 DCE A  63      42.886  18.998  20.859  1.00  0.00      A    H
ATOM    500  Cl  DCE A  63      42.902  16.898  19.864  1.00  0.00      A   CL
ATOM    501  CT1 DCE A  63      42.732  17.572  22.486  1.00  0.00      A    C
ATOM    502  HC2 DCE A  63      43.128  16.562  22.586  1.00  0.00      A    H
ATOM    503  Cl1 DCE A  63      43.309  18.575  23.789  1.00  0.00      A   CL
ATOM    504  HC3 DCE A  63      41.654  17.679  22.362  1.00  0.00      A    H
ATOM    505  CT  DCE A  64      42.967  45.107  14.694  1.00  0.00      A    C
ATOM    506  HC  DCE A  64      43.280  45.918  15.352  1.00  0.00      A    H
ATOM    507  HC1 DCE A  64      41.928  44.801  14.816  1.00  0.00      A    H
ATOM    508  Cl  DCE A  64      42.946  45.794  13.127  1.00  0.00      A   CL
ATOM    509  CT1 DCE A  64      43.946  43.894  14.924  1.00  0.00      A    C
ATOM    510  HC2 DCE A  64      44.151  43.688  15.974  1.00  0.00      A    H
ATOM    511  Cl1 DCE A  64      43.410  42.465  14.002  1.00  0.00      A   CL
ATOM    512  HC3 DCE A  64      44.922  44.087  14.478  1.00  0.00      A    H
ATOM    513  CT  DCE A  65      28.807  23.898   9.317  1.00  0.00      A    C
ATOM    514  HC  DCE A  65      29.020  24.001  10.381  1.00  0.00      A    H
ATOM    515  HC1 DCE A  65      27.743  23.897   9.081  1.00  0.00      A    H
ATOM    516  Cl  DCE A  65      29.556  25.213   8.447  1.00  0.00      A   CL
ATOM    517  CT1 DCE A  65      29.539  22.609   8.797  1.00  0.00      A    C
ATOM    518  HC2 DCE A  65      29.219  22.371   7.783  1.00  0.00      A    H
ATOM    519  Cl1 DCE A  65      31.385  22.738   8.892  1.00  0.00      A   CL
ATOM    520  HC3 DCE A  65      29.187  21.802   9.440  1.00  0.00      A    H
ATOM    521  CT  DCE A  66      16.939  12.035  31.916  1.00  0.00      A    C
ATOM    522  HC  DCE A  66      16.593  11.047  31.609  1.00  0.00      A    H
ATOM    523  HC1 DCE A  66      17.927  11.882  32.351  1.00  0.00      A    H
ATOM    524  Cl  DCE A  66      17.230  13.069  30.459  1.00  0.00      A   CL
ATOM    525  CT1 DCE A  66      16.019  12.767  32.913  1.00  0.00      A    C
ATOM    526  HC2 DCE A  66      15.547  12.072  33.608  1.00  0.00      A    H
ATOM    527  Cl1 DCE A  66      16.987  13.957  33.722  1.00  0.00      A   CL
ATOM    528  HC3 DCE A  66      15.235  13.341  32.419  1.00  0.00      A    H
ATOM    529  CT  DCE A  67      49.021  44.743  20.699  1.00  0.00      A    C
ATOM    530  HC  DCE A  67      48.142  45.291  21.038  1.00  0.00      A    H
ATOM    531  HC1 DCE A  67      48.718  43.978  19.984  1.00  0.00      A    H
ATOM    532  Cl  DCE A  67      50.182  45.795  19.905  1.00  0.00      A   CL
ATOM    533  CT1 DCE A  67      49.634  44.030  21.830  1.00  0.00      A    C
ATOM    534  HC2 DCE A  67      50.529  43.534  21.453  1.00  0.00      A    H
ATOM    535  Cl1 DCE A  67      50.333  45.049  23.102  1.00  0.00      A   CL
ATOM    536  HC3 DCE A  67      48.883  43.416  22.327  1.00  0.00      A    H
ATOM    537  CT  DCE A  68       5.857  48.751  40.699  1.00  0.00      A    C
ATOM    538  HC  DCE A  68       6.378  49.091  39.804  1.00  0.00      A    H
ATOM    539  HC1 DCE A  68       6.554  48.345  41.432  1.00  0.00      A    H
ATOM    540  Cl  DCE A  68       5.201  50.148  41.381  1.00  0.00      A   CL
ATOM    541  CT1 DCE A  68       4.698  47.763  40.432  1.00  0.00      A    C
ATOM    542  HC2 DCE A  68       3.876  48.351  40.023  1.00  0.00      A    H
ATOM    543  Cl1 DCE A  68       5.131  46.500  39.139  1.00  0.00      A   CL
ATOM    544  HC3 DCE A  68       4.359  47.329  41.373  1.00  0.00      A    H
ATOM    545  CT  DCE A  69      40.244  15.242  26.028  1.00  0.00      A    C
ATOM    546  HC  DCE A  69      40.073  14.191  25.797  1.00  0.00      A    H
ATOM    547  HC1 DCE A  69      40.862  15.797  25.322  1.00  0.00      A    H
ATOM    548  Cl  DCE A  69      38.703  16.113  26.081  1.00  0.00      A   CL
ATOM    549  CT1 DCE A  69      40.910  15.335  27.422  1.00  0.00      A    C
ATOM    550  HC2 DCE A  69      40.221  15.228  28.260  1.00  0.00      A    H
ATOM    551  Cl1 DCE A  69      42.264  14.259  27.659  1.00  0.00      A   CL
ATOM    552  HC3 DCE A  69      41.377  16.286  27.674  1.00  0.00      A    H
ATOM    553  CT  DCE A  70       7.163  20.867  19.709  1.00  0.00      A    C
ATOM    554  HC  DCE A  70       7.539  20.891  20.732  1.00  0.00      A    H
ATOM    555  HC1 DCE A  70       7.929  21.103  18.971  1.00  0.00      A    H
ATOM    556  Cl  DCE A  70       6.808  19.194  19.302  1.00  0.00      A   CL
ATOM    557  CT1 DCE A  70       5.898  21.765  19.590  1.00  0.00      A    C
ATOM    558  HC2 DCE A  70       5.305  21.442  18.734  1.00  0.00      A    H
ATOM    559  Cl1 DCE A  70       4.929  21.521  21.092  1.00  0.00      A   CL
ATOM    560  HC3 DCE A  70       6.203  22.810  19.533  1.00  0.00      A    H
ATOM    561  CT  DCE A  71      40.437  21.908  21.047  1.00  0.00      A    C
ATOM    562  HC  DCE A  71      40.521  21.388  22.001  1.00  0.00      A    H
ATOM    563  HC1 DCE A  71      40.915  22.886  20.993  1.00  0.00      A    H
ATOM    564  Cl  DCE A  71      41.113  20.919  19.725  1.00  0.00      A   CL
ATOM    565  CT1 DCE A  71      38.979  22.145  20.677  1.00  0.00      A    C
ATOM    566  HC2 DCE A  71      38.473  22.792  21.394  1.00  0.00      A    H
ATOM    567  Cl1 DCE A  71      38.918  23.055  19.187  1.00  0.00      A   CL
ATOM    568  HC3 DCE A  71      38.489  21.171  20.700  1.00  0.00      A    H
ATOM    569  CT  DCE A  72       8.309  31.743  40.436  1.00  0.00      A    C
ATOM    570  HC  DCE A  72       7.730  30.899  40.062  1.00  0.00      A    H
ATOM    571  HC1 DCE A  72       8.874  32.053  39.557  1.00  0.00      A    H
ATOM    572  Cl  DCE A  72       7.146  32.944  41.064  1.00  0.00      A   CL
ATOM    573  CT1 DCE A  72       9.220  31.336  41.563  1.00  0.00      A    C
ATOM    574  HC2 DCE A  72      10.124  30.982  41.067  1.00  0.00      A    H
ATOM    575  Cl1 DCE A  72       9.710  32.762  42.528  1.00  0.00      A   CL
ATOM    576  HC3 DCE A  72       8.769  30.513  42.118  1.00  0.00      A    H
ATOM    577  CT  DCE A  73      36.467   3.404  37.054  1.00  0.00      A    C
ATOM    578  HC  DCE A  73      36.832   4.133  37.777  1.00  0.00      A    H
ATOM    579  HC1 DCE A  73      36.961   2.460  37.284  1.00  0.00      A    H
ATOM    580  Cl  DCE A  73      34.625   3.319  37.141  1.00  0.00      A   CL
ATOM    581  CT1 DCE A  73      36.866   3.815  35.674  1.00  0.00      A    C
ATOM    582  HC2 DCE A  73      36.419   4.760  35.363  1.00  0.00      A    H
ATOM    583  Cl1 DCE A  73      38.632   3.802  35.460  1.00  0.00      A   CL
ATOM    584  HC3 DCE A  73      36.485   3.234  34.835  1.00  0.00      A    H
ATOM    585  CT  DCE A  74      18.817  11.401   7.987  1.00  0.00      A    C
ATOM    586  HC  DCE A  74      19.519  10.602   8.227  1.00  0.00      A    H
ATOM    587  HC1 DCE A  74      18.325  11.201   7.035  1.00  0.00      A    H
ATOM    588  Cl  DCE A  74      17.657  11.306   9.357  1.00  0.00      A   CL
ATOM    589  CT1 DCE A  74      19.490  12.828   7.872  1.00  0.00      A    C
ATOM    590  HC2 DCE A  74      20.302  12.898   8.596  1.00  0.00      A    H
ATOM    591  Cl1 DCE A  74      20.237  12.906   6.256  1.00  0.00      A   CL
ATOM    592  HC3 DCE A  74      18.819  13.682   7.971  1.00  0.00      A    H
ATOM    593  CT  DCE A  75      33.907  12.525   6.891  1.00  0.00      A    C
ATOM    594  HC  DCE A  75      33.062  12.306   6.237  1.00  0.00      A    H
ATOM    595  HC1 DCE A  75      34.119  13.573   6.679  1.00  0.00      A    H
ATOM    596  Cl  DCE A  75      33.391  12.426   8.633  1.00  0.00      A   CL
ATOM    597  CT1 DCE A  75      35.080  11.600   6.696  1.00  0.00      A    C
ATOM    598  HC2 DCE A  75      34.923  10.525   6.605  1.00  0.00      A    H
ATOM    599  Cl1 DCE A  75      35.841  12.184   5.149  1.00  0.00      A   CL
ATOM    600  HC3 DCE A  75      35.758  11.822   7.519  1.00  0.00      A    H
ATOM    601  CT  DCE A  76      34.323  24.188  12.483  1.00  0.00      A    C
ATOM    602  HC  DCE A  76      33.913  23.245  12.846  1.00  0.00      A    H
ATOM    603  HC1 DCE A  76      33.592  24.783  11.936  1.00  0.00      A    H
ATOM    604  Cl  DCE A  76      34.920  25.169  13.869  1.00  0.00      A   CL
ATOM    605  CT1 DCE A  76      35.530  23.854  11.628  1.00  0.00      A    C
ATOM    606  HC2 DCE A  76      36.334  23.498  12.273  1.00  0.00      A    H
ATOM    607  Cl1 DCE A  76      34.896  22.618  10.450  1.00  0.00      A   CL
ATOM    608  HC3 DCE A  76      35.960  24.689  11.076  1.00  0.00      A    H
ATOM    609  CT  DCE A  77      44.734  34.223  34.898  1.00  0.00      A    C
ATOM    610  HC  DCE A  77      45.317  35.124  34.702  1.00  0.00      A    H
ATOM    611  HC1 DCE A  77      45.241  33.385  34.421  1.00  0.00      A    H
ATOM    612  Cl  DCE A  77      44.890  34.021  36.684  1.00  0.00      A   CL
ATOM    613  CT1 DCE A  77      43.248  34.223  34.357  1.00  0.00      A    C
ATOM    614  HC2 DCE A  77      43.159  34.088  33.279  1.00  0.00      A    H
ATOM    615  Cl1 DCE A  77      42.261  33.081  35.280  1.00  0.00      A   CL
ATOM    616  HC3 DCE A  77      42.801  35.203  34.520  1.00  0.00      A    H
ATOM    617  CT  DCE A  78      -0.017  28.653   6.091  1.00  0.00      A    C
ATOM    618  HC  DCE A  78      -0.331  28.198   5.151  1.00  0.00      A    H
ATOM    619  HC1 DCE A  78      -0.882  29.069   6.607  1.00  0.00      A    H
ATOM    620  Cl  DCE A  78       0.642  27.500   7.188  1.00  0.00      A   CL
ATOM    621  CT1 DCE A  78       1.074  29.679   6.091  1.00  0.00      A    C
ATOM    622  HC2 DCE A  78       1.123  29.903   7.156  1.00  0.00      A    H
ATOM    623  Cl1 DCE A  78       2.688  29.038   5.720  1.00  0.00      A   CL
ATOM    624  HC3 DCE A  78       0.966  30.569   5.471  1.00  0.00      A    H
ATOM    625  CT  DCE A  79      16.992  32.414   3.309  1.00  0.00      A    C
ATOM    626  HC  DCE A  79      17.441  31.422   3.351  1.00  0.00      A    H
ATOM    627  HC1 DCE A  79      17.710  33.162   2.974  1.00  0.00      A    H
ATOM    628  Cl  DCE A  79      15.740  32.387   2.101  1.00  0.00      A   CL
ATOM    629  CT1 DCE A  79      16.494  32.833   4.655  1.00  0.00      A    C
ATOM    630  HC2 DCE A  79      17.317  33.172   5.283  1.00  0.00      A    H
ATOM    631  Cl1 DCE A  79      15.338  34.135   4.244  1.00  0.00      A   CL
ATOM    632  HC3 DCE A  79      15.932  32.012   5.100  1.00  0.00      A    H
ATOM    633  CT  DCE A  80      17.816  43.948  48.003  1.00  0.00      A    C
ATOM    634  HC  DCE A  80      17.337  44.043  48.977  1.00  0.00      A    H
ATOM    635  HC1 DCE A  80      17.104  44.336  47.274  1.00  0.00      A    H
ATOM    636  Cl  DCE A  80      19.258  45.031  48.075  1.00  0.00      A   CL
ATOM    637  CT1 DCE A  80      18.260  42.525  47.795  1.00  0.00      A    C
ATOM    638  HC2 DCE A  80      19.126  42.481  47.135  1.00  0.00      A    H
ATOM    639  Cl1 DCE A  80      19.018  41.865  49.276  1.00  0.00      A   CL
ATOM    640  HC3 DCE A  80      17.448  41.949  47.352  1.00  0.00      A    H
ATOM    641  CT  DCE A  81      10.320  14.278  37.337  1.00  0.00      A    C
ATOM    642  HC  DCE A  81       9.332  14.015  37.714  1.00  0.00      A    H
ATOM    643  HC1 DCE A  81      11.142  13.961  37.979  1.00  0.00      A    H
ATOM    644  Cl  DCE A  81      10.436  13.611  35.701  1.00  0.00      A   CL
ATOM    645  CT1 DCE A  81      10.156  15.790  37.125  1.00  0.00      A    C
ATOM    646  HC2 DCE A  81       9.154  15.855  36.699  1.00  0.00      A    H
ATOM    647  Cl1 DCE A  81      10.221  16.791  38.540  1.00  0.00      A   CL
ATOM    648  HC3 DCE A  81      10.814  16.089  36.309  1.00  0.00      A    H
ATOM    649  CT  DCE A  82      16.331   0.437  12.601  1.00  0.00      A    C
ATOM    650  HC  DCE A  82      15.347   0.059  12.325  1.00  0.00      A    H
ATOM    651  HC1 DCE A  82      16.981  -0.236  12.042  1.00  0.00      A    H
ATOM    652  Cl  DCE A  82      16.433   2.071  12.010  1.00  0.00      A   CL
ATOM    653  CT1 DCE A  82      16.488   0.344  14.101  1.00  0.00      A    C
ATOM    654  HC2 DCE A  82      17.291   0.934  14.545  1.00  0.00      A    H
ATOM    655  Cl1 DCE A  82      15.119   1.074  14.884  1.00  0.00      A   CL
ATOM    656  HC3 DCE A  82      16.600  -0.698  14.402  1.00  0.00      A    H
ATOM    657  CT  DCE A  83      28.968  26.985  35.224  1.00  0.00      A    C
ATOM    658  HC  DCE A  83      28.011  26.559  34.923  1.00  0.00      A    H
ATOM    659  HC1 DCE A  83      28.684  28.038  35.212  1.00  0.00      A    H
ATOM    660  Cl  DCE A  83      29.335  26.418  36.892  1.00  0.00      A   CL
ATOM    661  CT1 DCE A  83      30.196  26.885  34.319  1.00  0.00      A    C
ATOM    662  HC2 DCE A  83      30.438  25.874  33.991  1.00  0.00      A    H
ATOM    663  Cl1 DCE A  83      29.998  27.711  32.787  1.00  0.00      A   CL
ATOM    664  HC3 DCE A  83      31.045  27.344  34.825  1.00  0.00      A    H
ATOM    665  CT  DCE A  84       4.672   3.329   5.397  1.00  0.00      A    C
ATOM    666  HC  DCE A  84       5.394   2.529   5.553  1.00  0.00      A    H
ATOM    667  HC1 DCE A  84       4.891   4.202   6.012  1.00  0.00      A    H
ATOM    668  Cl  DCE A  84       4.637   3.782   3.658  1.00  0.00      A   CL
ATOM    669  CT1 DCE A  84       3.267   2.905   5.831  1.00  0.00      A    C
ATOM    670  HC2 DCE A  84       2.983   1.995   5.302  1.00  0.00      A    H
ATOM    671  Cl1 DCE A  84       3.217   2.564   7.685  1.00  0.00      A   CL
ATOM    672  HC3 DCE A  84       2.500   3.644   5.597  1.00  0.00      A    H
ATOM    673  CT  DCE A  85      25.745  14.816  31.544  1.00  0.00      A    C
ATOM    674  HC  DCE A  85      25.994  14.936  30.490  1.00  0.00      A    H
ATOM    675  HC1 DCE A  85      26.676  14.740  32.106  1.00  0.00      A    H
ATOM    676  Cl  DCE A  85      25.146  16.327  32.080  1.00  0.00      A   CL
ATOM    677  CT1 DCE A  85      24.972  13.690  32.149  1.00  0.00      A    C
ATOM    678  HC2 DCE A  85      23.927  13.955  31.987  1.00  0.00      A    H
ATOM    679  Cl1 DCE A  85      25.200  12.176  31.306  1.00  0.00      A   CL
ATOM    680  HC3 DCE A  85      25.223  13.486  33.189  1.00  0.00      A    H
ATOM    681  CT  DCE A  86      26.322   3.217   0.337  1.00  0.00      A    C
ATOM    682  HC  DCE A  86      27.301   3.671   0.492  1.00  0.00      A    H
ATOM    683  HC1 DCE A  86      25.634   3.389   1.165  1.00  0.00      A    H
ATOM    684  Cl  DCE A  86      25.697   3.882  -1.174  1.00  0.00      A   CL
ATOM    685  CT1 DCE A  86      26.315   1.623   0.277  1.00  0.00      A    C
ATOM    686  HC2 DCE A  86      26.978   1.049  -0.371  1.00  0.00      A    H
ATOM    687  Cl1 DCE A  86      26.563   0.928   1.861  1.00  0.00      A   CL
ATOM    688  HC3 DCE A  86      25.340   1.258  -0.047  1.00  0.00      A    H
ATOM    689  CT  DCE A  87      25.208  11.038  15.017  1.00  0.00      A    C
ATOM    690  HC  DCE A  87      24.908  11.254  16.042  1.00  0.00      A    H
ATOM    691  HC1 DCE A  87      26.205  10.599  14.997  1.00  0.00      A    H
ATOM    692  Cl  DCE A  87      23.978   9.776  14.573  1.00  0.00      A   CL
ATOM    693  CT1 DCE A  87      25.035  12.387  14.293  1.00  0.00      A    C
ATOM    694  HC2 DCE A  87      25.333  12.211  13.260  1.00  0.00      A    H
ATOM    695  Cl1 DCE A  87      23.353  12.971  14.523  1.00  0.00      A   CL
ATOM    696  HC3 DCE A  87      25.632  13.225  14.653  1.00  0.00      A    H
ATOM    697  CT  DCE A  88      41.582  46.194  33.883  1.00  0.00      A    C
ATOM    698  HC  DCE A  88      42.239  46.876  33.343  1.00  0.00      A    H
ATOM    699  HC1 DCE A  88      40.693  45.837  33.364  1.00  0.00      A    H
ATOM    700  Cl  DCE A  88      42.550  44.638  33.822  1.00  0.00      A   CL
ATOM    701  CT1 DCE A  88      41.421  46.638  35.303  1.00  0.00      A    C
ATOM    702  HC2 DCE A  88      42.221  47.287  35.660  1.00  0.00      A    H
ATOM    703  Cl1 DCE A  88      39.984  47.484  35.550  1.00  0.00      A   CL
ATOM    704  HC3 DCE A  88      41.373  45.779  35.972  1.00  0.00      A    H
ATOM    705  CT  DCE A  89      41.971  26.611  38.752  1.00  0.00      A    C
ATOM    706  HC  DCE A  89      42.470  26.395  39.697  1.00  0.00      A    H
ATOM    707  HC1 DCE A  89      42.673  27.053  38.046  1.00  0.00      A    H
ATOM    708  Cl  DCE A  89      41.470  25.103  37.938  1.00  0.00      A   CL
ATOM    709  CT1 DCE A  89      40.837  27.476  39.070  1.00  0.00      A    C
ATOM    710  HC2 DCE A  89      41.268  28.445  39.322  1.00  0.00      A    H
ATOM    711  Cl1 DCE A  89      39.780  27.690  37.663  1.00  0.00      A   CL
ATOM    712  HC3 DCE A  89      40.344  26.951  39.888  1.00  0.00      A    H
ATOM    713  CT  DCE A  90      11.431   5.972  30.535  1.00  0.00      A    C
ATOM    714  HC  DCE A  90      12.499   5.781  30.633  1.00  0.00      A    H
ATOM    715  HC1 DCE A  90      10.975   5.147  29.985  1.00  0.00      A    H
ATOM    716  Cl  DCE A  90      10.561   5.994  32.073  1.00  0.00      A   CL
ATOM    717  CT1 DCE A  90      11.337   7.279  29.823  1.00  0.00      A    C
ATOM    718  HC2 DCE A  90      11.825   8.069  30.394  1.00  0.00      A    H
ATOM    719  Cl1 DCE A  90      12.126   6.973  28.259  1.00  0.00      A   CL
ATOM    720  HC3 DCE A  90      10.290   7.566  29.728  1.00  0.00      A    H
ATOM    721  CT  DCE A  91      50.775  43.191   4.310  1.00  0.00      A    C
ATOM    722  HC  DCE A  91      50.004  43.900   4.611  1.00  0.00      A    H
ATOM    723  HC1 DCE A  91      50.061  42.521   3.830  1.00  0.00      A    H
ATOM    724  Cl  DCE A  91      51.822  43.890   2.976  1.00  0.00      A   CL
ATOM    725  CT1 DCE A  91      51.559  42.670   5.455  1.00  0.00      A    C
ATOM    726  HC2 DCE A  91      52.241  43.417   5.862  1.00  0.00      A    H
ATOM    727  Cl1 DCE A  91      50.402  42.241   6.715  1.00  0.00      A   CL
ATOM    728  HC3 DCE A  91      52.179  41.810   5.201  1.00  0.00      A    H
ATOM    729  CT  DCE A  92      31.106  49.381  11.175  1.00  0.00      A    C
ATOM    730  HC  DCE A  92      30.662  48.761  10.396  1.00  0.00      A    H
ATOM    731  HC1 DCE A  92      30.781  50.382  10.889  1.00  0.00      A    H
ATOM    732  Cl  DCE A  92      30.187  48.832  12.588  1.00  0.00      A   CL
ATOM    733  CT1 DCE A  92      32.559  49.388  11.379  1.00  0.00      A    C
ATOM    734  HC2 DCE A  92      32.846  48.357  11.586  1.00  0.00      A    H
ATOM    735  Cl1 DCE A  92      33.609  49.880   9.956  1.00  0.00      A   CL
ATOM    736  HC3 DCE A  92      32.814  49.909  12.302  1.00  0.00      A    H
ATOM    737  CT  DCE A  93      19.012  13.187  14.253  1.00  0.00      A    C
ATOM    738  HC  DCE A  93      19.718  13.719  14.891  1.00  0.00      A    H
ATOM    739  HC1 DCE A  93      18.122  13.798  14.103  1.00  0.00      A    H
ATOM    740  Cl  DCE A  93      19.876  12.757  12.738  1.00  0.00      A   CL
ATOM    741  CT1 DCE A  93      18.690  11.837  14.872  1.00  0.00      A    C
ATOM    742  HC2 DCE A  93      19.644  11.400  15.166  1.00  0.00      A    H
ATOM    743  Cl1 DCE A  93      17.607  12.136  16.299  1.00  0.00      A   CL
ATOM    744  HC3 DCE A  93      18.224  11.174  14.143  1.00  0.00      A    H
ATOM    745  CT  DCE A  94      25.935  18.951  22.364  1.00  0.00      A    C
ATOM    746  HC  DCE A  94      25.271  18.227  21.893  1.00  0.00      A    H
ATOM    747  HC1 DCE A  94      26.865  19.135  21.825  1.00  0.00      A    H
ATOM    748  Cl  DCE A  94      25.081  20.568  22.471  1.00  0.00      A   CL
ATOM    749  CT1 DCE A  94      26.306  18.665  23.746  1.00  0.00      A    C
ATOM    750  HC2 DCE A  94      26.998  17.822  23.733  1.00  0.00      A    H
ATOM    751  Cl1 DCE A  94      27.043  20.029  24.431  1.00  0.00      A   CL
ATOM    752  HC3 DCE A  94      25.397  18.528  24.331  1.00  0.00      A    H
ATOM    753  CT  DCE A  95      41.498  40.175  43.571  1.00  0.00      A    C
ATOM    754  HC  DCE A  95      41.409  39.171  43.986  1.00  0.00      A    H
ATOM    755  HC1 DCE A  95      40.465  40.420  43.326  1.00  0.00      A    H
ATOM    756  Cl  DCE A  95      41.932  41.437  44.724  1.00  0.00      A   CL
ATOM    757  CT1 DCE A  95      42.484  40.102  42.385  1.00  0.00      A    C
ATOM    758  HC2 DCE A  95      43.445  40.578  42.580  1.00  0.00      A    H
ATOM    759  Cl1 DCE A  95      42.771  38.343  41.923  1.00  0.00      A   CL
ATOM    760  HC3 DCE A  95      42.092  40.606  41.501  1.00  0.00      A    H
ATOM    761  CT  DCE A  96      47.664  48.764  21.670  1.00  0.00      A    C
ATOM    762  HC  DCE A  96      47.946  49.398  20.830  1.00  0.00      A    H
ATOM    763  HC1 DCE A  96      47.237  47.884  21.188  1.00  0.00      A    H
ATOM    764  Cl  DCE A  96      49.022  48.158  22.710  1.00  0.00      A   CL
ATOM    765  CT1 DCE A  96      46.699  49.512  22.540  1.00  0.00      A    C
ATOM    766  HC2 DCE A  96      45.892  50.003  21.996  1.00  0.00      A    H
ATOM    767  Cl1 DCE A  96      45.984  48.569  23.865  1.00  0.00      A   CL
ATOM    768  HC3 DCE A  96      47.181  50.325  23.084  1.00  0.00      A    H
ATOM    769  CT  DCE A  97      13.667  33.382  40.326  1.00  0.00      A    C
ATOM    770  HC  DCE A  97      14.204  33.118  41.236  1.00  0.00      A    H
ATOM    771  HC1 DCE A  97      13.376  32.511  39.738  1.00  0.00      A    H
ATOM    772  Cl  DCE A  97      12.258  34.204  40.819  1.00  0.00      A   CL
ATOM    773  CT1 DCE A  97      14.305  34.380  39.401  1.00  0.00      A    C
ATOM    774  HC2 DCE A  97      13.616  34.746  38.641  1.00  0.00      A    H
ATOM    775  Cl1 DCE A  97      14.974  35.768  40.352  1.00  0.00      A   CL
ATOM    776  HC3 DCE A  97      15.179  33.944  38.917  1.00  0.00      A    H
ATOM    777  CT  DCE A  98      34.026  48.842  23.837  1.00  0.00      A    C
ATOM    778  HC  DCE A  98      35.061  49.157  23.700  1.00  0.00      A    H
ATOM    779  HC1 DCE A  98      33.394  49.701  23.611  1.00  0.00      A    H
ATOM    780  Cl  DCE A  98      33.506  47.609  22.632  1.00  0.00      A   CL
ATOM    781  CT1 DCE A  98      33.667  48.304  25.226  1.00  0.00      A    C
ATOM    782  HC2 DCE A  98      32.630  47.968  25.259  1.00  0.00      A    H
ATOM    783  Cl1 DCE A  98      34.737  46.969  25.603  1.00  0.00      A   CL
ATOM    784  HC3 DCE A  98      33.727  49.078  25.992  1.00  0.00      A    H
ATOM    785  CT  DCE A  99      21.287  47.552  20.866  1.00  0.00      A    C
ATOM    786  HC  DCE A  99      20.313  48.001  20.673  1.00  0.00      A    H
ATOM    787  HC1 DCE A  99      21.100  46.574  21.309  1.00  0.00      A    H
ATOM    788  Cl  DCE A  99      22.168  47.217  19.256  1.00  0.00      A   CL
ATOM    789  CT1 DCE A  99      22.160  48.304  21.810  1.00  0.00      A    C
ATOM    790  HC2 DCE A  99      22.264  49.281  21.338  1.00  0.00      A    H
ATOM    791  Cl1 DCE A  99      21.386  48.412  23.438  1.00  0.00      A   CL
ATOM    792  HC3 DCE A  99      23.173  47.914  21.908  1.00  0.00      A    H
ATOM    793  CT  DCE A 100      26.544  33.894  25.303  1.00  0.00      A    C
ATOM    794  HC  DCE A 100      27.238  33.605  24.513  1.00  0.00      A    H
ATOM    795  HC1 DCE A 100      26.438  32.961  25.856  1.00  0.00      A    H
ATOM    796  Cl  DCE A 100      27.233  35.241  26.307  1.00  0.00      A   CL
ATOM    797  CT1 DCE A 100      25.237  34.361  24.660  1.00  0.00      A    C
ATOM    798  HC2 DCE A 100      24.840  33.663  23.922  1.00  0.00      A    H
ATOM    799  Cl1 DCE A 100      24.000  34.595  26.000  1.00  0.00      A   CL
ATOM    800  HC3 DCE A 100      25.513  35.297  24.176  1.00  0.00      A    H
ATOM    801  CT  DCE A 101       6.906   3.619  34.108  1.00  0.00      A    C
ATOM    802  HC  DCE A 101       6.751   2.733  34.723  1.00  0.00      A    H
ATOM    803  HC1 DCE A 101       7.144   3.291  33.096  1.00  0.00      A    H
ATOM    804  Cl  DCE A 101       5.336   4.579  34.122  1.00  0.00      A   CL
ATOM    805  CT1 DCE A 101       8.058   4.428  34.713  1.00  0.00      A    C
ATOM    806  HC2 DCE A 101       7.887   4.345  35.786  1.00  0.00      A    H
ATOM    807  Cl1 DCE A 101       9.530   3.463  34.290  1.00  0.00      A   CL
ATOM    808  HC3 DCE A 101       8.289   5.417  34.316  1.00  0.00      A    H
ATOM    809  CT  DCE A 102      13.931  17.443  37.372  1.00  0.00      A    C
ATOM    810  HC  DCE A 102      13.184  18.233  37.441  1.00  0.00      A    H
ATOM    811  HC1 DCE A 102      13.585  16.529  37.856  1.00  0.00      A    H
ATOM    812  Cl  DCE A 102      14.057  17.074  35.664  1.00  0.00      A   CL
ATOM    813  CT1 DCE A 102      15.234  17.938  37.901  1.00  0.00      A    C
ATOM    814  HC2 DCE A 102      15.190  17.942  38.990  1.00  0.00      A    H
ATOM    815  Cl1 DCE A 102      16.486  16.758  37.348  1.00  0.00      A   CL
ATOM    816  HC3 DCE A 102      15.498  18.899  37.460  1.00  0.00      A    H
ATOM    817  CT  DCE A 103      13.867  35.580  11.117  1.00  0.00      A    C
ATOM    818  HC  DCE A 103      13.404  36.379  10.538  1.00  0.00      A    H
ATOM    819  HC1 DCE A 103      14.261  36.037  12.024  1.00  0.00      A    H
ATOM    820  Cl  DCE A 103      12.723  34.248  11.587  1.00  0.00      A   CL
ATOM    821  CT1 DCE A 103      15.135  34.902  10.528  1.00  0.00      A    C
ATOM    822  HC2 DCE A 103      15.099  34.421   9.551  1.00  0.00      A    H
ATOM    823  Cl1 DCE A 103      16.417  36.145  10.359  1.00  0.00      A   CL
ATOM    824  HC3 DCE A 103      15.539  34.168  11.226  1.00  0.00      A    H
ATOM    825  CT  DCE A 104      16.443  19.044   2.542  1.00  0.00      A    C
ATOM    826  HC  DCE A 104      17.266  18.764   1.886  1.00  0.00      A    H
ATOM    827  HC1 DCE A 104      15.803  18.179   2.716  1.00  0.00      A    H
ATOM    828  Cl  DCE A 104      17.224  19.310   4.068  1.00  0.00      A   CL
ATOM    829  CT1 DCE A 104      15.682  20.349   2.038  1.00  0.00      A    C
ATOM    830  HC2 DCE A 104      15.216  20.205   1.063  1.00  0.00      A    H
ATOM    831  Cl1 DCE A 104      14.270  20.806   3.079  1.00  0.00      A   CL
ATOM    832  HC3 DCE A 104      16.347  21.206   1.930  1.00  0.00      A    H
ATOM    833  CT  DCE A 105      10.719  22.157   8.824  1.00  0.00      A    C
ATOM    834  HC  DCE A 105      11.311  22.217   9.738  1.00  0.00      A    H
ATOM    835  HC1 DCE A 105      11.455  22.064   8.025  1.00  0.00      A    H
ATOM    836  Cl  DCE A 105       9.698  20.671   8.738  1.00  0.00      A   CL
ATOM    837  CT1 DCE A 105       9.780  23.415   8.761  1.00  0.00      A    C
ATOM    838  HC2 DCE A 105      10.231  24.403   8.674  1.00  0.00      A    H
ATOM    839  Cl1 DCE A 105       8.713  23.232   7.392  1.00  0.00      A   CL
ATOM    840  HC3 DCE A 105       9.054  23.386   9.574  1.00  0.00      A    H
ATOM    841  CT  DCE A 106      25.068  47.841   2.025  1.00  0.00      A    C
ATOM    842  HC  DCE A 106      25.651  48.173   1.166  1.00  0.00      A    H
ATOM    843  HC1 DCE A 106      24.028  48.126   1.869  1.00  0.00      A    H
ATOM    844  Cl  DCE A 106      24.941  46.098   1.908  1.00  0.00      A   CL
ATOM    845  CT1 DCE A 106      25.447  48.248   3.438  1.00  0.00      A    C
ATOM    846  HC2 DCE A 106      26.393  47.815   3.761  1.00  0.00      A    H
ATOM    847  Cl1 DCE A 106      25.252  50.001   3.668  1.00  0.00      A   CL
ATOM    848  HC3 DCE A 106      24.666  47.762   4.023  1.00  0.00      A    H
ATOM    849  CT  DCE A 107      22.403  31.322  20.524  1.00  0.00      A    C
ATOM    850  HC  DCE A 107      23.378  30.856  20.385  1.00  0.00      A    H
ATOM    851  HC1 DCE A 107      22.594  32.334  20.882  1.00  0.00      A    H
ATOM    852  Cl  DCE A 107      21.549  31.340  18.943  1.00  0.00      A   CL
ATOM    853  CT1 DCE A 107      21.711  30.560  21.598  1.00  0.00      A    C
ATOM    854  HC2 DCE A 107      21.597  29.484  21.471  1.00  0.00      A    H
ATOM    855  Cl1 DCE A 107      22.652  30.870  23.106  1.00  0.00      A   CL
ATOM    856  HC3 DCE A 107      20.699  30.939  21.742  1.00  0.00      A    H
ATOM    857  CT  DCE A 108      41.109  10.397  35.991  1.00  0.00      A    C
ATOM    858  HC  DCE A 108      40.188  10.129  35.473  1.00  0.00      A    H
ATOM    859  HC1 DCE A 108      41.453   9.575  36.617  1.00  0.00      A    H
ATOM    860  Cl  DCE A 108      42.294  10.781  34.752  1.00  0.00      A   CL
ATOM    861  CT1 DCE A 108      40.828  11.565  36.982  1.00  0.00      A    C
ATOM    862  HC2 DCE A 108      41.711  11.872  37.543  1.00  0.00      A    H
ATOM    863  Cl1 DCE A 108      40.275  13.082  36.210  1.00  0.00      A   CL
ATOM    864  HC3 DCE A 108      40.096  11.341  37.757  1.00  0.00      A    H
ATOM    865  CT  DCE A 109      33.460  10.868  45.783  1.00  0.00      A    C
ATOM    866  HC  DCE A 109      32.879  11.388  45.022  1.00  0.00      A    H
ATOM    867  HC1 DCE A 109      32.925   9.937  45.965  1.00  0.00      A    H
ATOM    868  Cl  DCE A 109      35.184  10.546  45.345  1.00  0.00      A   CL
ATOM    869  CT1 DCE A 109      33.493  11.739  46.997  1.00  0.00      A    C
ATOM    870  HC2 DCE A 109      33.807  11.135  47.848  1.00  0.00      A    H
ATOM    871  Cl1 DCE A 109      34.648  13.052  46.691  1.00  0.00      A   CL
ATOM    872  HC3 DCE A 109      32.555  12.218  47.280  1.00  0.00      A    H
ATOM    873  CT  DCE A 110      40.255   8.958  43.743  1.00  0.00      A    C
ATOM    874  HC  DCE A 110      40.535   9.661  42.959  1.00  0.00      A    H
ATOM    875  HC1 DCE A 110      41.065   8.782  44.451  1.00  0.00      A    H
ATOM    876  Cl  DCE A 110      38.948   9.412  44.803  1.00  0.00      A   CL
ATOM    877  CT1 DCE A 110      39.867   7.655  43.039  1.00  0.00      A    C
ATOM    878  HC2 DCE A 110      39.730   6.770  43.660  1.00  0.00      A    H
ATOM    879  Cl1 DCE A 110      38.277   7.770  42.154  1.00  0.00      A   CL
ATOM    880  HC3 DCE A 110      40.598   7.537  42.239  1.00  0.00      A    H
ATOM    881  CT  DCE A 111      23.883  26.130  41.223  1.00  0.00      A    C
ATOM    882  HC  DCE A 111      23.287  26.970  41.581  1.00  0.00      A    H
ATOM    883  HC1 DCE A 111      24.960  26.300  41.216  1.00  0.00      A    H
ATOM    884  Cl  DCE A 111      23.694  24.769  42.410  1.00  0.00      A   CL
ATOM    885  CT1 DCE A 111      23.328  25.649  39.866  1.00  0.00      A    C
ATOM    886  HC2 DCE A 111      23.858  24.783  39.471  1.00  0.00      A    H
ATOM    887  Cl1 DCE A 111      21.687  25.227  40.187  1.00  0.00      A   CL
ATOM    888  HC3 DCE A 111      23.184  26.418  39.107  1.00  0.00      A    H
ATOM    889  CT  DCE A 112      30.697   5.769  21.638  1.00  0.00      A    C
ATOM    890  HC  DCE A 112      30.127   5.047  22.222  1.00  0.00      A    H
ATOM    891  HC1 DCE A 112      30.062   6.120  20.824  1.00  0.00      A    H
ATOM    892  Cl  DCE A 112      31.235   7.240  22.567  1.00  0.00      A   CL
ATOM    893  CT1 DCE A 112      31.937   5.138  21.017  1.00  0.00      A    C
ATOM    894  HC2 DCE A 112      32.712   5.061  21.779  1.00  0.00      A    H
ATOM    895  Cl1 DCE A 112      31.491   3.733  20.156  1.00  0.00      A   CL
ATOM    896  HC3 DCE A 112      32.334   5.850  20.293  1.00  0.00      A    H
ATOM    897  CT  DCE A 113       6.392  50.099  49.926  1.00  0.00      A    C
ATOM    898  HC  DCE A 113       5.565  50.750  49.644  1.00  0.00      A    H
ATOM    899  HC1 DCE A 113       6.826  50.221  50.919  1.00  0.00      A    H
ATOM    900  Cl  DCE A 113       5.727  48.418  49.816  1.00  0.00      A   CL
ATOM    901  CT1 DCE A 113       7.575  50.409  49.088  1.00  0.00      A    C
ATOM    902  HC2 DCE A 113       7.476  49.942  48.108  1.00  0.00      A    H
ATOM    903  Cl1 DCE A 113       7.860  52.122  48.958  1.00  0.00      A   CL
ATOM    904  HC3 DCE A 113       8.389  49.853  49.553  1.00  0.00      A    H
ATOM    905  CT  DCE A 114       8.178  13.226  46.950  1.00  0.00      A    C
ATOM    906  HC  DCE A 114       9.057  12.652  47.243  1.00  0.00      A    H
ATOM    907  HC1 DCE A 114       8.017  13.124  45.876  1.00  0.00      A    H
ATOM    908  Cl  DCE A 114       6.761  12.584  47.899  1.00  0.00      A   CL
ATOM    909  CT1 DCE A 114       8.397  14.722  47.243  1.00  0.00      A    C
ATOM    910  HC2 DCE A 114       8.748  14.943  48.250  1.00  0.00      A    H
ATOM    911  Cl1 DCE A 114       9.768  15.215  46.176  1.00  0.00      A   CL
ATOM    912  HC3 DCE A 114       7.538  15.357  47.022  1.00  0.00      A    H
ATOM    913  CT  DCE A 115      29.260  23.712  50.717  1.00  0.00      A    C
ATOM    914  HC  DCE A 115      29.935  23.048  50.178  1.00  0.00      A    H
ATOM    915  HC1 DCE A 115      29.349  23.563  51.793  1.00  0.00      A    H
ATOM    916  Cl  DCE A 115      29.835  25.430  50.682  1.00  0.00      A   CL
ATOM    917  CT1 DCE A 115      27.804  23.597  50.227  1.00  0.00      A    C
ATOM    918  HC2 DCE A 115      27.392  22.668  50.621  1.00  0.00      A    H
ATOM    919  Cl1 DCE A 115      26.791  24.827  51.031  1.00  0.00      A   CL
ATOM    920  HC3 DCE A 115      27.695  23.657  49.144  1.00  0.00      A    H
ATOM    921  CT  DCE A 116      35.405  19.419   4.043  1.00  0.00      A    C
ATOM    922  HC  DCE A 116      36.133  20.213   3.875  1.00  0.00      A    H
ATOM    923  HC1 DCE A 116      34.679  19.967   4.645  1.00  0.00      A    H
ATOM    924  Cl  DCE A 116      34.719  18.996   2.427  1.00  0.00      A   CL
ATOM    925  CT1 DCE A 116      36.246  18.316   4.713  1.00  0.00      A    C
ATOM    926  HC2 DCE A 116      36.776  18.765   5.552  1.00  0.00      A    H
ATOM    927  Cl1 DCE A 116      35.202  17.028   5.250  1.00  0.00      A   CL
ATOM    928  HC3 DCE A 116      36.982  17.817   4.082  1.00  0.00      A    H
ATOM    929  CT  DCE A 117      16.122   6.979   9.964  1.00  0.00      A    C
ATOM    930  HC  DCE A 117      16.625   7.806  10.466  1.00  0.00      A    H
ATOM    931  HC1 DCE A 117      15.054   7.195   9.996  1.00  0.00      A    H
ATOM    932  Cl  DCE A 117      16.705   6.850   8.185  1.00  0.00      A   CL
ATOM    933  CT1 DCE A 117      16.301   5.684  10.756  1.00  0.00      A    C
ATOM    934  HC2 DCE A 117      17.340   5.375  10.870  1.00  0.00      A    H
ATOM    935  Cl1 DCE A 117      15.698   5.794  12.442  1.00  0.00      A   CL
ATOM    936  HC3 DCE A 117      15.749   4.876  10.278  1.00  0.00      A    H
ATOM    937  CT  DCE A 118      31.391  17.903  23.332  1.00  0.00      A    C
ATOM    938  HC  DCE A 118      30.555  18.518  22.999  1.00  0.00      A    H
ATOM    939  HC1 DCE A 118      31.717  17.611  22.333  1.00  0.00      A    H
ATOM    940  Cl  DCE A 118      32.547  19.113  24.080  1.00  0.00      A   CL
ATOM    941  CT1 DCE A 118      30.899  16.810  24.352  1.00  0.00      A    C
ATOM    942  HC2 DCE A 118      30.131  17.150  25.047  1.00  0.00      A    H
ATOM    943  Cl1 DCE A 118      30.018  15.576  23.339  1.00  0.00      A   CL
ATOM    944  HC3 DCE A 118      31.584  16.291  25.021  1.00  0.00      A    H
ATOM    945  CT  DCE A 119       2.466   4.869  30.824  1.00  0.00      A    C
ATOM    946  HC  DCE A 119       2.842   4.349  29.943  1.00  0.00      A    H
ATOM    947  HC1 DCE A 119       3.221   5.584  31.150  1.00  0.00      A    H
ATOM    948  Cl  DCE A 119       0.972   5.691  30.218  1.00  0.00      A   CL
ATOM    949  CT1 DCE A 119       2.155   3.888  31.958  1.00  0.00      A    C
ATOM    950  HC2 DCE A 119       1.217   4.171  32.436  1.00  0.00      A    H
ATOM    951  Cl1 DCE A 119       1.803   2.327  31.212  1.00  0.00      A   CL
ATOM    952  HC3 DCE A 119       2.977   3.808  32.670  1.00  0.00      A    H
ATOM    953  CT  DCE A 120      40.632  29.252  43.691  1.00  0.00      A    C
ATOM    954  HC  DCE A 120      39.790  29.393  44.370  1.00  0.00      A    H
ATOM    955  HC1 DCE A 120      41.263  28.487  44.143  1.00  0.00      A    H
ATOM    956  Cl  DCE A 120      40.102  28.553  42.157  1.00  0.00      A   CL
ATOM    957  CT1 DCE A 120      41.360  30.612  43.543  1.00  0.00      A    C
ATOM    958  HC2 DCE A 120      40.720  31.383  43.115  1.00  0.00      A    H
ATOM    959  Cl1 DCE A 120      41.675  31.313  45.196  1.00  0.00      A   CL
ATOM    960  HC3 DCE A 120      42.320  30.483  43.044  1.00  0.00      A    H
ATOM    961  CT  DCE A 121      36.655   7.189  30.887  1.00  0.00      A    C
ATOM    962  HC  DCE A 121      37.171   8.120  31.123  1.00  0.00      A    H
ATOM    963  HC1 DCE A 121      37.384   6.608  30.322  1.00  0.00      A    H
ATOM    964  Cl  DCE A 121      36.472   6.502  32.504  1.00  0.00      A   CL
ATOM    965  CT1 DCE A 121      35.239   7.398  30.266  1.00  0.00      A    C
ATOM    966  HC2 DCE A 121      34.692   8.311  30.498  1.00  0.00      A    H
ATOM    967  Cl1 DCE A 121      35.541   7.441  28.549  1.00  0.00      A   CL
ATOM    968  HC3 DCE A 121      34.537   6.589  30.470  1.00  0.00      A    H
ATOM    969  CT  DCE A 122      26.829  46.358  31.264  1.00  0.00      A    C
ATOM    970  HC  DCE A 122      26.692  45.634  32.067  1.00  0.00      A    H
ATOM    971  HC1 DCE A 122      26.532  47.320  31.682  1.00  0.00      A    H
ATOM    972  Cl  DCE A 122      28.581  46.336  30.925  1.00  0.00      A   CL
ATOM    973  CT1 DCE A 122      25.983  46.031  30.021  1.00  0.00      A    C
ATOM    974  HC2 DCE A 122      24.992  46.448  30.202  1.00  0.00      A    H
ATOM    975  Cl1 DCE A 122      26.618  47.095  28.732  1.00  0.00      A   CL
ATOM    976  HC3 DCE A 122      25.945  44.985  29.719  1.00  0.00      A    H
ATOM    977  CT  DCE A 123       3.424  51.032  22.446  1.00  0.00      A    C
ATOM    978  HC  DCE A 123       2.614  50.359  22.165  1.00  0.00      A    H
ATOM    979  HC1 DCE A 123       3.138  52.009  22.056  1.00  0.00      A    H
ATOM    980  Cl  DCE A 123       3.170  51.214  24.182  1.00  0.00      A   CL
ATOM    981  CT1 DCE A 123       4.737  50.382  22.090  1.00  0.00      A    C
ATOM    982  HC2 DCE A 123       4.826  49.504  22.730  1.00  0.00      A    H
ATOM    983  Cl1 DCE A 123       4.801  50.125  20.287  1.00  0.00      A   CL
ATOM    984  HC3 DCE A 123       5.505  51.043  22.490  1.00  0.00      A    H
ATOM    985  CT  DCE A 124      14.416  35.021  34.863  1.00  0.00      A    C
ATOM    986  HC  DCE A 124      14.625  35.722  35.672  1.00  0.00      A    H
ATOM    987  HC1 DCE A 124      14.910  35.461  33.997  1.00  0.00      A    H
ATOM    988  Cl  DCE A 124      15.362  33.580  35.251  1.00  0.00      A   CL
ATOM    989  CT1 DCE A 124      13.024  34.527  34.630  1.00  0.00      A    C
ATOM    990  HC2 DCE A 124      13.067  33.741  33.876  1.00  0.00      A    H
ATOM    991  Cl1 DCE A 124      12.293  33.885  36.042  1.00  0.00      A   CL
ATOM    992  HC3 DCE A 124      12.546  35.367  34.126  1.00  0.00      A    H
ATOM    993  CT  DCE A 125      27.442  16.974  44.933  1.00  0.00      A    C
ATOM    994  HC  DCE A 125      26.493  17.481  44.758  1.00  0.00      A    H
ATOM    995  HC1 DCE A 125      27.850  17.313  45.885  1.00  0.00      A    H
ATOM    996  Cl  DCE A 125      27.008  15.276  44.886  1.00  0.00      A   CL
ATOM    997  CT1 DCE A 125      28.319  17.294  43.820  1.00  0.00      A    C
ATOM    998  HC2 DCE A 125      27.977  16.881  42.871  1.00  0.00      A    H
ATOM    999  Cl1 DCE A 125      28.412  19.053  43.685  1.00  0.00      A   CL
ATOM   1000  HC3 DCE A 125      29.310  16.851  43.924  1.00  0.00      A    H
ATOM   1001  CT  DCE A 126      42.365   6.321  14.212  1.00  0.00      A    C
ATOM   1002  HC  DCE A 126      42.203   7.398  14.256  1.00  0.00      A    H
ATOM   1003  HC1 DCE A 126      41.471   5.927  14.696  1.00  0.00      A    H
ATOM   1004  Cl  DCE A 126      42.463   5.876  12.507  1.00  0.00      A   CL
ATOM   1005  CT1 DCE A 126      43.630   5.898  15.062  1.00  0.00      A    C
ATOM   1006  HC2 DCE A 126      43.514   4.913  15.513  1.00  0.00      A    H
ATOM   1007  Cl1 DCE A 126      45.201   5.845  14.148  1.00  0.00      A   CL
ATOM   1008  HC3 DCE A 126      43.719   6.611  15.881  1.00  0.00      A    H
ATOM   1009  CT  DCE A 127      35.641   1.181  21.771  1.00  0.00      A    C
ATOM   1010  HC  DCE A 127      35.482   1.249  22.847  1.00  0.00      A    H
ATOM   1011  HC1 DCE A 127      36.643   1.575  21.597  1.00  0.00      A    H
ATOM   1012  Cl  DCE A 127      35.479  -0.535  21.313  1.00  0.00      A   CL
ATOM   1013  CT1 DCE A 127      34.735   2.115  20.940  1.00  0.00      A    C
ATOM   1014  HC2 DCE A 127      34.641   3.140  21.300  1.00  0.00      A    H
ATOM   1015  Cl1 DCE A 127      35.221   2.004  19.271  1.00  0.00      A   CL
ATOM   1016  HC3 DCE A 127      33.742   1.676  21.033  1.00  0.00      A    H
ATOM   1017  CT  DCE A 128      21.880   5.190  31.040  1.00  0.00      A    C
ATOM   1018  HC  DCE A 128      22.619   4.599  30.499  1.00  0.00      A    H
ATOM   1019  HC1 DCE A 128      22.390   5.782  31.800  1.00  0.00      A    H
ATOM   1020  Cl  DCE A 128      20.999   6.392  30.072  1.00  0.00      A   CL
ATOM   1021  CT1 DCE A 128      20.902   4.275  31.761  1.00  0.00      A    C
ATOM   1022  HC2 DCE A 128      20.501   3.552  31.051  1.00  0.00      A    H
ATOM   1023  Cl1 DCE A 128      21.998   3.632  33.028  1.00  0.00      A   CL
ATOM   1024  HC3 DCE A 128      20.113   4.912  32.161  1.00  0.00      A    H
ATOM   1025  CT  DCE A 129      34.774  17.748  30.565  1.00  0.00      A    C
ATOM   1026  HC  DCE A 129      35.004  16.684  30.505  1.00  0.00      A    H
ATOM   1027  HC1 DCE A 129      33.721  17.891  30.809  1.00  0.00      A    H
ATOM   1028  Cl  DCE A 129      35.966  18.642  31.549  1.00  0.00      A   CL
ATOM   1029  CT1 DCE A 129      34.783  18.356  29.203  1.00  0.00      A    C
ATOM   1030  HC2 DCE A 129      34.534  19.417  29.181  1.00  0.00      A    H
ATOM   1031  Cl1 DCE A 129      36.306  18.078  28.321  1.00  0.00      A   CL
ATOM   1032  HC3 DCE A 129      33.985  17.942  28.587  1.00  0.00      A    H
ATOM   1033  CT  DCE A 130      45.879  39.970  25.999  1.00  0.00      A    C
ATOM   1034  HC  DCE A 130      45.402  40.842  26.447  1.00  0.00      A    H
ATOM   1035  HC1 DCE A 130      46.275  40.131  24.996  1.00  0.00      A    H
ATOM   1036  Cl  DCE A 130      47.349  39.440  26.883  1.00  0.00      A   CL
ATOM   1037  CT1 DCE A 130      44.916  38.783  25.859  1.00  0.00      A    C
ATOM   1038  HC2 DCE A 130      43.954  39.083  25.444  1.00  0.00      A    H
ATOM   1039  Cl1 DCE A 130      45.766  37.621  24.842  1.00  0.00      A   CL
ATOM   1040  HC3 DCE A 130      44.920  38.388  26.875  1.00  0.00      A    H
ATOM   1041  CT  DCE A 131       5.748  26.962  43.100  1.00  0.00      A    C
ATOM   1042  HC  DCE A 131       5.080  27.813  42.962  1.00  0.00      A    H
ATOM   1043  HC1 DCE A 131       6.629  27.251  43.672  1.00  0.00      A    H
ATOM   1044  Cl  DCE A 131       4.924  25.867  44.203  1.00  0.00      A   CL
ATOM   1045  CT1 DCE A 131       6.006  26.201  41.789  1.00  0.00      A    C
ATOM   1046  HC2 DCE A 131       6.661  25.330  41.782  1.00  0.00      A    H
ATOM   1047  Cl1 DCE A 131       4.494  25.557  41.148  1.00  0.00      A   CL
ATOM   1048  HC3 DCE A 131       6.409  26.837  41.001  1.00  0.00      A    H
ATOM   1049  CT  DCE A 132      27.477   3.192   5.005  1.00  0.00      A    C
ATOM   1050  HC  DCE A 132      27.933   2.594   4.215  1.00  0.00      A    H
ATOM   1051  HC1 DCE A 132      28.160   3.980   5.323  1.00  0.00      A    H
ATOM   1052  Cl  DCE A 132      25.974   3.998   4.341  1.00  0.00      A   CL
ATOM   1053  CT1 DCE A 132      27.116   2.403   6.225  1.00  0.00      A    C
ATOM   1054  HC2 DCE A 132      26.431   2.867   6.934  1.00  0.00      A    H
ATOM   1055  Cl1 DCE A 132      26.108   1.007   5.769  1.00  0.00      A   CL
ATOM   1056  HC3 DCE A 132      27.964   2.052   6.814  1.00  0.00      A    H
ATOM   1057  CT  DCE A 133      23.067  36.079  39.836  1.00  0.00      A    C
ATOM   1058  HC  DCE A 133      22.325  36.828  39.558  1.00  0.00      A    H
ATOM   1059  HC1 DCE A 133      23.232  35.333  39.058  1.00  0.00      A    H
ATOM   1060  Cl  DCE A 133      24.651  36.933  40.182  1.00  0.00      A   CL
ATOM   1061  CT1 DCE A 133      22.524  35.313  41.127  1.00  0.00      A    C
ATOM   1062  HC2 DCE A 133      23.267  35.016  41.867  1.00  0.00      A    H
ATOM   1063  Cl1 DCE A 133      21.389  36.264  42.061  1.00  0.00      A   CL
ATOM   1064  HC3 DCE A 133      22.022  34.435  40.722  1.00  0.00      A    H
ATOM   1065  CT  DCE A 134      40.455   2.398  47.882  1.00  0.00      A    C
ATOM   1066  HC  DCE A 134      40.807   1.445  47.487  1.00  0.00      A    H
ATOM   1067  HC1 DCE A 134      41.077   3.131  47.368  1.00  0.00      A    H
ATOM   1068  Cl  DCE A 134      38.807   2.702  47.381  1.00  0.00      A   CL
ATOM   1069  CT1 DCE A 134      40.382   2.498  49.370  1.00  0.00      A    C
ATOM   1070  HC2 DCE A 134      41.413   2.665  49.682  1.00  0.00      A    H
ATOM   1071  Cl1 DCE A 134      39.499   4.038  49.740  1.00  0.00      A   CL
ATOM   1072  HC3 DCE A 134      39.798   1.735  49.883  1.00  0.00      A    H
ATOM   1073  CT  DCE A 135       3.873  44.588   9.259  1.00  0.00      A    C
ATOM   1074  HC  DCE A 135       4.806  44.438   8.717  1.00  0.00      A    H
ATOM   1075  HC1 DCE A 135       3.067  45.090   8.723  1.00  0.00      A    H
ATOM   1076  Cl  DCE A 135       3.127  43.045   9.642  1.00  0.00      A   CL
ATOM   1077  CT1 DCE A 135       4.155  45.446  10.508  1.00  0.00      A    C
ATOM   1078  HC2 DCE A 135       3.282  45.591  11.144  1.00  0.00      A    H
ATOM   1079  Cl1 DCE A 135       5.326  44.620  11.557  1.00  0.00      A   CL
ATOM   1080  HC3 DCE A 135       4.561  46.339  10.032  1.00  0.00      A    H
ATOM   1081  CT  DCE A 136      37.692  34.798  43.916  1.00  0.00      A    C
ATOM   1082  HC  DCE A 136      37.811  34.639  44.988  1.00  0.00      A    H
ATOM   1083  HC1 DCE A 136      38.312  35.674  43.722  1.00  0.00      A    H
ATOM   1084  Cl  DCE A 136      38.330  33.275  43.153  1.00  0.00      A   CL
ATOM   1085  CT1 DCE A 136      36.152  34.929  43.688  1.00  0.00      A    C
ATOM   1086  HC2 DCE A 136      35.834  35.703  44.387  1.00  0.00      A    H
ATOM   1087  Cl1 DCE A 136      35.934  35.656  41.991  1.00  0.00      A   CL
ATOM   1088  HC3 DCE A 136      35.568  34.015  43.800  1.00  0.00      A    H
ATOM   1089  CT  DCE A 137      16.913  23.043  26.887  1.00  0.00      A    C
ATOM   1090  HC  DCE A 137      17.681  23.068  26.114  1.00  0.00      A    H
ATOM   1091  HC1 DCE A 137      17.171  23.848  27.575  1.00  0.00      A    H
ATOM   1092  Cl  DCE A 137      15.363  23.448  26.167  1.00  0.00      A   CL
ATOM   1093  CT1 DCE A 137      16.880  21.646  27.626  1.00  0.00      A    C
ATOM   1094  HC2 DCE A 137      16.153  21.525  28.428  1.00  0.00      A    H
ATOM   1095  Cl1 DCE A 137      16.538  20.451  26.418  1.00  0.00      A   CL
ATOM   1096  HC3 DCE A 137      17.886  21.464  28.004  1.00  0.00      A    H
ATOM   1097  CT  DCE A 138      33.656  38.667  17.501  1.00  0.00      A    C
ATOM   1098  HC  DCE A 138      33.758  38.486  18.571  1.00  0.00      A    H
ATOM   1099  HC1 DCE A 138      34.472  39.301  17.156  1.00  0.00      A    H
ATOM   1100  Cl  DCE A 138      33.908  37.120  16.719  1.00  0.00      A   CL
ATOM   1101  CT1 DCE A 138      32.312  39.304  17.078  1.00  0.00      A    C
ATOM   1102  HC2 DCE A 138      31.514  38.675  17.473  1.00  0.00      A    H
ATOM   1103  Cl1 DCE A 138      31.978  40.911  17.790  1.00  0.00      A   CL
ATOM   1104  HC3 DCE A 138      32.256  39.284  15.990  1.00  0.00      A    H
ATOM   1105  CT  DCE A 139      37.455  49.207  45.794  1.00  0.00      A    C
ATOM   1106  HC  DCE A 139      38.111  49.541  46.598  1.00  0.00      A    H
ATOM   1107  HC1 DCE A 139      37.602  49.795  44.888  1.00  0.00      A    H
ATOM   1108  Cl  DCE A 139      37.730  47.477  45.433  1.00  0.00      A   CL
ATOM   1109  CT1 DCE A 139      36.041  49.441  46.230  1.00  0.00      A    C
ATOM   1110  HC2 DCE A 139      35.907  50.507  46.419  1.00  0.00      A    H
ATOM   1111  Cl1 DCE A 139      34.820  49.098  44.992  1.00  0.00      A   CL
ATOM   1112  HC3 DCE A 139      35.868  48.959  47.192  1.00  0.00      A    H
ATOM   1113  CT  DCE A 140      47.189  36.320  44.380  1.00  0.00      A    C
ATOM   1114  HC  DCE A 140      46.491  37.153  44.463  1.00  0.00      A    H
ATOM   1115  HC1 DCE A 140      46.730  35.343  44.226  1.00  0.00      A    H
ATOM   1116  Cl  DCE A 140      48.226  36.870  43.002  1.00  0.00      A   CL
ATOM   1117  CT1 DCE A 140      47.986  36.468  45.664  1.00  0.00      A    C
ATOM   1118  HC2 DCE A 140      48.190  37.491  45.980  1.00  0.00      A    H
ATOM   1119  Cl1 DCE A 140      47.242  35.742  47.039  1.00  0.00      A   CL
ATOM   1120  HC3 DCE A 140      48.983  36.048  45.529  1.00  0.00      A    H
ATOM   1121  CT  DCE A 141       9.721  23.048  16.319  1.00  0.00      A    C
ATOM   1122  HC  DCE A 141       9.827  23.616  17.243  1.00  0.00      A    H
ATOM   1123  HC1 DCE A 141      10.609  22.469  16.064  1.00  0.00      A    H
ATOM   1124  Cl  DCE A 141       8.505  21.760  16.408  1.00  0.00      A   CL
ATOM   1125  CT1 DCE A 141       9.460  24.017  15.257  1.00  0.00      A    C
ATOM   1126  HC2 DCE A 141       9.803  23.682  14.278  1.00  0.00      A    H
ATOM   1127  Cl1 DCE A 141       7.653  24.256  15.211  1.00  0.00      A   CL
ATOM   1128  HC3 DCE A 141       9.823  25.009  15.526  1.00  0.00      A    H
ATOM   1129  CT  DCE A 142      25.274   2.156  34.155  1.00  0.00      A    C
ATOM   1130  HC  DCE A 142      24.229   2.358  33.921  1.00  0.00      A    H
ATOM   1131  HC1 DCE A 142      25.757   1.904  33.211  1.00  0.00      A    H
ATOM   1132  Cl  DCE A 142      25.895   3.786  34.808  1.00  0.00      A   CL
ATOM   1133  CT1 DCE A 142      25.259   1.082  35.220  1.00  0.00      A    C
ATOM   1134  HC2 DCE A 142      24.535   1.457  35.944  1.00  0.00      A    H
ATOM   1135  Cl1 DCE A 142      24.838  -0.536  34.579  1.00  0.00      A   CL
ATOM   1136  HC3 DCE A 142      26.227   1.043  35.718  1.00  0.00      A    H
ATOM   1137  CT  DCE A 143      28.318  32.780  21.242  1.00  0.00      A    C
ATOM   1138  HC  DCE A 143      28.553  32.867  20.181  1.00  0.00      A    H
ATOM   1139  HC1 DCE A 143      29.177  33.164  21.792  1.00  0.00      A    H
ATOM   1140  Cl  DCE A 143      26.949  33.854  21.617  1.00  0.00      A   CL
ATOM   1141  CT1 DCE A 143      28.138  31.384  21.705  1.00  0.00      A    C
ATOM   1142  HC2 DCE A 143      29.075  30.837  21.612  1.00  0.00      A    H
ATOM   1143  Cl1 DCE A 143      27.858  31.481  23.473  1.00  0.00      A   CL
ATOM   1144  HC3 DCE A 143      27.276  30.881  21.266  1.00  0.00      A    H
ATOM   1145  CT  DCE A 144      44.648  30.267   0.656  1.00  0.00      A    C
ATOM   1146  HC  DCE A 144      45.736  30.254   0.723  1.00  0.00      A    H
ATOM   1147  HC1 DCE A 144      44.414  30.617  -0.349  1.00  0.00      A    H
ATOM   1148  Cl  DCE A 144      44.204  28.544   0.686  1.00  0.00      A   CL
ATOM   1149  CT1 DCE A 144      43.939  31.208   1.678  1.00  0.00      A    C
ATOM   1150  HC2 DCE A 144      44.340  30.951   2.659  1.00  0.00      A    H
ATOM   1151  Cl1 DCE A 144      44.473  32.897   1.278  1.00  0.00      A   CL
ATOM   1152  HC3 DCE A 144      42.858  31.221   1.541  1.00  0.00      A    H
ATOM   1153  CT  DCE A 145      12.660  19.634  45.361  1.00  0.00      A    C
ATOM   1154  HC  DCE A 145      13.509  19.762  46.033  1.00  0.00      A    H
ATOM   1155  HC1 DCE A 145      13.059  19.817  44.364  1.00  0.00      A    H
ATOM   1156  Cl  DCE A 145      11.994  17.966  45.431  1.00  0.00      A   CL
ATOM   1157  CT1 DCE A 145      11.601  20.634  45.654  1.00  0.00      A    C
ATOM   1158  HC2 DCE A 145      12.104  21.600  45.611  1.00  0.00      A    H
ATOM   1159  Cl1 DCE A 145      10.445  20.778  44.420  1.00  0.00      A   CL
ATOM   1160  HC3 DCE A 145      11.285  20.500  46.689  1.00  0.00      A    H
ATOM   1161  CT  DCE A 146      22.595  29.904   5.037  1.00  0.00      A    C
ATOM   1162  HC  DCE A 146      22.244  29.698   6.048  1.00  0.00      A    H
ATOM   1163  HC1 DCE A 146      22.985  29.007   4.556  1.00  0.00      A    H
ATOM   1164  Cl  DCE A 146      21.071  30.350   4.177  1.00  0.00      A   CL
ATOM   1165  CT1 DCE A 146      23.572  31.052   5.097  1.00  0.00      A    C
ATOM   1166  HC2 DCE A 146      23.071  31.986   5.352  1.00  0.00      A    H
ATOM   1167  Cl1 DCE A 146      24.849  30.820   6.245  1.00  0.00      A   CL
ATOM   1168  HC3 DCE A 146      24.028  31.277   4.133  1.00  0.00      A    H
ATOM   1169  CT  DCE A 147      30.013  45.489  41.200  1.00  0.00      A    C
ATOM   1170  HC  DCE A 147      30.240  46.475  40.794  1.00  0.00      A    H
ATOM   1171  HC1 DCE A 147      30.290  45.449  42.253  1.00  0.00      A    H
ATOM   1172  Cl  DCE A 147      28.289  45.312  41.025  1.00  0.00      A   CL
ATOM   1173  CT1 DCE A 147      30.629  44.367  40.468  1.00  0.00      A    C
ATOM   1174  HC2 DCE A 147      30.530  43.453  41.054  1.00  0.00      A    H
ATOM   1175  Cl1 DCE A 147      29.896  44.181  38.883  1.00  0.00      A   CL
ATOM   1176  HC3 DCE A 147      31.700  44.503  40.321  1.00  0.00      A    H
ATOM   1177  CT  DCE A 148      35.373  43.060   9.002  1.00  0.00      A    C
ATOM   1178  HC  DCE A 148      34.333  43.190   8.703  1.00  0.00      A    H
ATOM   1179  HC1 DCE A 148      35.984  43.761   8.433  1.00  0.00      A    H
ATOM   1180  Cl  DCE A 148      35.629  43.327  10.750  1.00  0.00      A   CL
ATOM   1181  CT1 DCE A 148      35.889  41.679   8.615  1.00  0.00      A    C
ATOM   1182  HC2 DCE A 148      35.248  40.902   9.033  1.00  0.00      A    H
ATOM   1183  Cl1 DCE A 148      35.808  41.553   6.855  1.00  0.00      A   CL
ATOM   1184  HC3 DCE A 148      36.913  41.504   8.946  1.00  0.00      A    H
ATOM   1185  CT  DCE A 149      17.794  16.979  11.914  1.00  0.00      A    C
ATOM   1186  HC  DCE A 149      17.379  16.678  10.952  1.00  0.00      A    H
ATOM   1187  HC1 DCE A 149      17.242  16.664  12.799  1.00  0.00      A    H
ATOM   1188  Cl  DCE A 149      19.225  16.007  12.174  1.00  0.00      A   CL
ATOM   1189  CT1 DCE A 149      18.141  18.500  11.907  1.00  0.00      A    C
ATOM   1190  HC2 DCE A 149      19.023  18.718  11.306  1.00  0.00      A    H
ATOM   1191  Cl1 DCE A 149      16.791  19.525  11.428  1.00  0.00      A   CL
ATOM   1192  HC3 DCE A 149      18.391  18.750  12.939  1.00  0.00      A    H
ATOM   1193  CT  DCE A 150      43.793  17.243  42.990  1.00  0.00      A    C
ATOM   1194  HC  DCE A 150      44.133  16.215  43.114  1.00  0.00      A    H
ATOM   1195  HC1 DCE A 150      44.560  17.974  43.247  1.00  0.00      A    H
ATOM   1196  Cl  DCE A 150      43.393  17.429  41.250  1.00  0.00      A   CL
ATOM   1197  CT1 DCE A 150      42.643  17.611  43.897  1.00  0.00      A    C
ATOM   1198  HC2 DCE A 150      41.790  16.939  43.804  1.00  0.00      A    H
ATOM   1199  Cl1 DCE A 150      43.085  17.373  45.583  1.00  0.00      A   CL
ATOM   1200  HC3 DCE A 150      42.317  18.649  43.824  1.00  0.00      A    H
ATOM   1201  CT  DCE A 151      14.313  10.870  25.922  1.00  0.00      A    C
ATOM   1202  HC  DCE A 151      15.075  11.623  26.121  1.00  0.00      A    H
ATOM   1203  HC1 DCE A 151      14.620  10.131  25.182  1.00  0.00      A    H
ATOM   1204  Cl  DCE A 151      13.889  10.147  27.508  1.00  0.00      A   CL
ATOM   1205  CT1 DCE A 151      13.137  11.701  25.400  1.00  0.00      A    C
ATOM   1206  HC2 DCE A 151      13.023  12.597  26.010  1.00  0.00      A    H
ATOM   1207  Cl1 DCE A 151      13.592  12.241  23.824  1.00  0.00      A   CL
ATOM   1208  HC3 DCE A 151      12.207  11.143  25.288  1.00  0.00      A    H
ATOM   1209  CT  DCE A 152       5.811  21.629   4.132  1.00  0.00      A    C
ATOM   1210  HC  DCE A 152       5.506  21.352   5.140  1.00  0.00      A    H
ATOM   1211  HC1 DCE A 152       6.118  20.861   3.422  1.00  0.00      A    H
ATOM   1212  Cl  DCE A 152       4.372  22.358   3.383  1.00  0.00      A   CL
ATOM   1213  CT1 DCE A 152       6.950  22.688   4.085  1.00  0.00      A    C
ATOM   1214  HC2 DCE A 152       7.832  22.386   4.650  1.00  0.00      A    H
ATOM   1215  Cl1 DCE A 152       7.383  22.882   2.404  1.00  0.00      A   CL
ATOM   1216  HC3 DCE A 152       6.773  23.642   4.582  1.00  0.00      A    H
ATOM   1217  CT  DCE A 153      24.375  10.080  24.389  1.00  0.00      A    C
ATOM   1218  HC  DCE A 153      23.634  10.867  24.526  1.00  0.00      A    H
ATOM   1219  HC1 DCE A 153      24.433   9.611  25.372  1.00  0.00      A    H
ATOM   1220  Cl  DCE A 153      24.021   8.851  23.200  1.00  0.00      A   CL
ATOM   1221  CT1 DCE A 153      25.708  10.732  24.129  1.00  0.00      A    C
ATOM   1222  HC2 DCE A 153      26.025  11.251  25.034  1.00  0.00      A    H
ATOM   1223  Cl1 DCE A 153      26.960   9.573  23.768  1.00  0.00      A   CL
ATOM   1224  HC3 DCE A 153      25.574  11.470  23.338  1.00  0.00      A    H
ATOM   1225  CT  DCE A 154      38.719   7.197  15.780  1.00  0.00      A    C
ATOM   1226  HC  DCE A 154      38.414   6.153  15.716  1.00  0.00      A    H
ATOM   1227  HC1 DCE A 154      39.517   7.266  16.519  1.00  0.00      A    H
ATOM   1228  Cl  DCE A 154      39.234   7.779  14.191  1.00  0.00      A   CL
ATOM   1229  CT1 DCE A 154      37.667   8.160  16.199  1.00  0.00      A    C
ATOM   1230  HC2 DCE A 154      36.825   8.189  15.509  1.00  0.00      A    H
ATOM   1231  Cl1 DCE A 154      36.946   7.669  17.788  1.00  0.00      A   CL
ATOM   1232  HC3 DCE A 154      38.117   9.150  16.273  1.00  0.00      A    H
ATOM   1233  CT  DCE A 155      12.445  18.085  25.219  1.00  0.00      A    C
ATOM   1234  HC  DCE A 155      11.706  18.683  24.686  1.00  0.00      A    H
ATOM   1235  HC1 DCE A 155      13.279  18.051  24.519  1.00  0.00      A    H
ATOM   1236  Cl  DCE A 155      12.952  18.822  26.779  1.00  0.00      A   CL
ATOM   1237  CT1 DCE A 155      12.103  16.606  25.456  1.00  0.00      A    C
ATOM   1238  HC2 DCE A 155      11.179  16.505  26.026  1.00  0.00      A    H
ATOM   1239  Cl1 DCE A 155      11.836  15.810  23.999  1.00  0.00      A   CL
ATOM   1240  HC3 DCE A 155      12.830  15.932  25.908  1.00  0.00      A    H
ATOM   1241  CT  DCE A 156      25.044   7.701  41.856  1.00  0.00      A    C
ATOM   1242  HC  DCE A 156      24.284   7.821  41.084  1.00  0.00      A    H
ATOM   1243  HC1 DCE A 156      25.311   8.607  42.399  1.00  0.00      A    H
ATOM   1244  Cl  DCE A 156      24.256   6.706  43.105  1.00  0.00      A   CL
ATOM   1245  CT1 DCE A 156      26.214   6.966  41.239  1.00  0.00      A    C
ATOM   1246  HC2 DCE A 156      25.874   6.155  40.596  1.00  0.00      A    H
ATOM   1247  Cl1 DCE A 156      27.183   7.997  40.224  1.00  0.00      A   CL
ATOM   1248  HC3 DCE A 156      26.766   6.567  42.090  1.00  0.00      A    H
ATOM   1249  CT  DCE A 157      39.613  49.883  20.247  1.00  0.00      A    C
ATOM   1250  HC  DCE A 157      38.897  49.928  21.067  1.00  0.00      A    H
ATOM   1251  HC1 DCE A 157      39.103  49.316  19.467  1.00  0.00      A    H
ATOM   1252  Cl  DCE A 157      40.010  51.529  19.683  1.00  0.00      A   CL
ATOM   1253  CT1 DCE A 157      40.901  49.137  20.644  1.00  0.00      A    C
ATOM   1254  HC2 DCE A 157      41.295  49.649  21.522  1.00  0.00      A    H
ATOM   1255  Cl1 DCE A 157      40.554  47.605  21.415  1.00  0.00      A   CL
ATOM   1256  HC3 DCE A 157      41.694  48.973  19.914  1.00  0.00      A    H
ATOM   1257  CT  DCE A 158      23.918  40.054  14.642  1.00  0.00      A    C
ATOM   1258  HC  DCE A 158      23.655  39.026  14.891  1.00  0.00      A    H
ATOM   1259  HC1 DCE A 158      23.408  40.572  13.829  1.00  0.00      A    H
ATOM   1260  Cl  DCE A 158      23.619  40.977  16.107  1.00  0.00      A   CL
ATOM   1261  CT1 DCE A 158      25.406  40.174  14.354  1.00  0.00      A    C
ATOM   1262  HC2 DCE A 158      26.002  39.498  14.967  1.00  0.00      A    H
ATOM   1263  Cl1 DCE A 158      25.968  39.992  12.764  1.00  0.00      A   CL
ATOM   1264  HC3 DCE A 158      25.723  41.194  14.570  1.00  0.00      A    H
ATOM   1265  CT  DCE A 159      46.355  19.715   9.582  1.00  0.00      A    C
ATOM   1266  HC  DCE A 159      45.951  20.673   9.257  1.00  0.00      A    H
ATOM   1267  HC1 DCE A 159      46.474  19.878  10.653  1.00  0.00      A    H
ATOM   1268  Cl  DCE A 159      45.168  18.424   9.365  1.00  0.00      A   CL
ATOM   1269  CT1 DCE A 159      47.584  19.373   8.773  1.00  0.00      A    C
ATOM   1270  HC2 DCE A 159      47.408  19.539   7.710  1.00  0.00      A    H
ATOM   1271  Cl1 DCE A 159      48.943  20.499   9.181  1.00  0.00      A   CL
ATOM   1272  HC3 DCE A 159      47.987  18.370   8.911  1.00  0.00      A    H
ATOM   1273  CT  DCE A 160      49.342   0.842  50.133  1.00  0.00      A    C
ATOM   1274  HC  DCE A 160      49.012   1.339  49.221  1.00  0.00      A    H
ATOM   1275  HC1 DCE A 160      50.233   0.216  50.078  1.00  0.00      A    H
ATOM   1276  Cl  DCE A 160      49.550   2.046  51.392  1.00  0.00      A   CL
ATOM   1277  CT1 DCE A 160      48.251  -0.096  50.489  1.00  0.00      A    C
ATOM   1278  HC2 DCE A 160      48.071  -0.826  49.700  1.00  0.00      A    H
ATOM   1279  Cl1 DCE A 160      48.578  -0.835  52.067  1.00  0.00      A   CL
ATOM   1280  HC3 DCE A 160      47.296   0.401  50.661  1.00  0.00      A    H
ATOM   1281  CT  DCE A 161      13.947  22.168  16.058  1.00  0.00      A    C
ATOM   1282  HC  DCE A 161      14.761  22.552  15.443  1.00  0.00      A    H
ATOM   1283  HC1 DCE A 161      13.116  21.971  15.381  1.00  0.00      A    H
ATOM   1284  Cl  DCE A 161      14.588  20.696  16.886  1.00  0.00      A   CL
ATOM   1285  CT1 DCE A 161      13.672  23.164  17.167  1.00  0.00      A    C
ATOM   1286  HC2 DCE A 161      12.931  22.902  17.922  1.00  0.00      A    H
ATOM   1287  Cl1 DCE A 161      15.272  23.344  17.844  1.00  0.00      A   CL
ATOM   1288  HC3 DCE A 161      13.366  24.138  16.786  1.00  0.00      A    H
ATOM   1289  CT  DCE A 162       2.176   0.523   0.996  1.00  0.00      A    C
ATOM   1290  HC  DCE A 162       1.723   1.339   1.558  1.00  0.00      A    H
ATOM   1291  HC1 DCE A 162       2.423  -0.195   1.778  1.00  0.00      A    H
ATOM   1292  Cl  DCE A 162       0.835  -0.072   0.076  1.00  0.00      A   CL
ATOM   1293  CT1 DCE A 162       3.370   0.828  -0.021  1.00  0.00      A    C
ATOM   1294  HC2 DCE A 162       3.181   1.601  -0.765  1.00  0.00      A    H
ATOM   1295  Cl1 DCE A 162       4.933   1.223   0.777  1.00  0.00      A   CL
ATOM   1296  HC3 DCE A 162       3.489  -0.101  -0.579  1.00  0.00      A    H
ATOM   1297  CT  DCE A 163      43.054  28.105  46.293  1.00  0.00      A    C
ATOM   1298  HC  DCE A 163      43.205  27.029  46.379  1.00  0.00      A    H
ATOM   1299  HC1 DCE A 163      42.945  28.400  45.250  1.00  0.00      A    H
ATOM   1300  Cl  DCE A 163      41.416  28.401  46.912  1.00  0.00      A   CL
ATOM   1301  CT1 DCE A 163      44.178  28.800  47.077  1.00  0.00      A    C
ATOM   1302  HC2 DCE A 163      44.222  29.855  46.805  1.00  0.00      A    H
ATOM   1303  Cl1 DCE A 163      43.827  28.606  48.826  1.00  0.00      A   CL
ATOM   1304  HC3 DCE A 163      45.149  28.365  46.841  1.00  0.00      A    H
ATOM   1305  CT  DCE A 164      17.232  31.035  36.570  1.00  0.00      A    C
ATOM   1306  HC  DCE A 164      17.684  30.547  37.433  1.00  0.00      A    H
ATOM   1307  HC1 DCE A 164      17.123  32.094  36.805  1.00  0.00      A    H
ATOM   1308  Cl  DCE A 164      18.234  30.684  35.129  1.00  0.00      A   CL
ATOM   1309  CT1 DCE A 164      15.846  30.393  36.336  1.00  0.00      A    C
ATOM   1310  HC2 DCE A 164      15.804  29.304  36.313  1.00  0.00      A    H
ATOM   1311  Cl1 DCE A 164      14.828  30.939  37.721  1.00  0.00      A   CL
ATOM   1312  HC3 DCE A 164      15.328  30.665  35.416  1.00  0.00      A    H
ATOM   1313  CT  DCE A 165      31.157  41.321  22.278  1.00  0.00      A    C
ATOM   1314  HC  DCE A 165      30.158  41.014  22.589  1.00  0.00      A    H
ATOM   1315  HC1 DCE A 165      31.647  41.535  23.228  1.00  0.00      A    H
ATOM   1316  Cl  DCE A 165      32.026  39.896  21.634  1.00  0.00      A   CL
ATOM   1317  CT1 DCE A 165      31.213  42.520  21.375  1.00  0.00      A    C
ATOM   1318  HC2 DCE A 165      31.007  42.275  20.333  1.00  0.00      A    H
ATOM   1319  Cl1 DCE A 165      30.148  43.836  21.989  1.00  0.00      A   CL
ATOM   1320  HC3 DCE A 165      32.222  42.930  21.351  1.00  0.00      A    H
ATOM   1321  CT  DCE A 166       3.522  16.578  48.112  1.00  0.00      A    C
ATOM   1322  HC  DCE A 166       3.337  15.516  48.274  1.00  0.00      A    H
ATOM   1323  HC1 DCE A 166       3.622  16.807  47.051  1.00  0.00      A    H
ATOM   1324  Cl  DCE A 166       1.933  17.389  48.374  1.00  0.00      A   CL
ATOM   1325  CT1 DCE A 166       4.546  17.054  49.028  1.00  0.00      A    C
ATOM   1326  HC2 DCE A 166       4.137  17.329  50.001  1.00  0.00      A    H
ATOM   1327  Cl1 DCE A 166       5.603  15.691  49.385  1.00  0.00      A   CL
ATOM   1328  HC3 DCE A 166       5.115  17.897  48.635  1.00  0.00      A    H
ATOM   1329  CT  DCE A 167      45.552   4.817   5.358  1.00  0.00      A    C
ATOM   1330  HC  DCE A 167      45.089   5.801   5.291  1.00  0.00      A    H
ATOM   1331  HC1 DCE A 167      45.790   4.393   4.383  1.00  0.00      A    H
ATOM   1332  Cl  DCE A 167      46.960   4.871   6.319  1.00  0.00      A   CL
ATOM   1333  CT1 DCE A 167      44.452   4.010   6.041  1.00  0.00      A    C
ATOM   1334  HC2 DCE A 167      43.729   3.684   5.294  1.00  0.00      A    H
ATOM   1335  Cl1 DCE A 167      45.118   2.548   6.838  1.00  0.00      A   CL
ATOM   1336  HC3 DCE A 167      43.972   4.572   6.842  1.00  0.00      A    H
ATOM   1337  CT  DCE A 168      45.591  46.824   7.352  1.00  0.00      A    C
ATOM   1338  HC  DCE A 168      46.412  47.258   7.923  1.00  0.00      A    H
ATOM   1339  HC1 DCE A 168      45.894  45.977   6.737  1.00  0.00      A    H
ATOM   1340  Cl  DCE A 168      44.365  46.154   8.461  1.00  0.00      A   CL
ATOM   1341  CT1 DCE A 168      45.050  47.890   6.466  1.00  0.00      A    C
ATOM   1342  HC2 DCE A 168      44.557  48.650   7.073  1.00  0.00      A    H
ATOM   1343  Cl1 DCE A 168      46.281  48.627   5.427  1.00  0.00      A   CL
ATOM   1344  HC3 DCE A 168      44.316  47.400   5.827  1.00  0.00      A    H
ATOM   1345  CT  DCE A 169      32.225   4.959  48.334  1.00  0.00      A    C
ATOM   1346  HC  DCE A 169      32.802   5.794  47.937  1.00  0.00      A    H
ATOM   1347  HC1 DCE A 169      31.558   4.586  47.557  1.00  0.00      A    H
ATOM   1348  Cl  DCE A 169      33.263   3.586  48.500  1.00  0.00      A   CL
ATOM   1349  CT1 DCE A 169      31.606   5.329  49.737  1.00  0.00      A    C
ATOM   1350  HC2 DCE A 169      30.897   4.560  50.044  1.00  0.00      A    H
ATOM   1351  Cl1 DCE A 169      32.792   5.417  50.997  1.00  0.00      A   CL
ATOM   1352  HC3 DCE A 169      31.188   6.332  49.647  1.00  0.00      A    H
ATOM   1353  CT  DCE A 170      28.576  50.266  28.177  1.00  0.00      A    C
ATOM   1354  HC  DCE A 170      28.957  50.022  29.169  1.00  0.00      A    H
ATOM   1355  HC1 DCE A 170      27.569  49.849  28.193  1.00  0.00      A    H
ATOM   1356  Cl  DCE A 170      28.511  52.033  28.045  1.00  0.00      A   CL
ATOM   1357  CT1 DCE A 170      29.430  49.736  26.978  1.00  0.00      A    C
ATOM   1358  HC2 DCE A 170      29.024  49.893  25.979  1.00  0.00      A    H
ATOM   1359  Cl1 DCE A 170      31.143  50.246  26.892  1.00  0.00      A   CL
ATOM   1360  HC3 DCE A 170      29.428  48.670  27.206  1.00  0.00      A    H
ATOM   1361  CT  DCE A 171      51.834  27.467  37.828  1.00  0.00      A    C
ATOM   1362  HC  DCE A 171      52.571  28.045  37.272  1.00  0.00      A    H
ATOM   1363  HC1 DCE A 171      51.928  26.516  37.304  1.00  0.00      A    H
ATOM   1364  Cl  DCE A 171      52.440  27.225  39.546  1.00  0.00      A   CL
ATOM   1365  CT1 DCE A 171      50.356  27.946  37.735  1.00  0.00      A    C
ATOM   1366  HC2 DCE A 171      49.943  27.877  36.728  1.00  0.00      A    H
ATOM   1367  Cl1 DCE A 171      49.099  27.136  38.791  1.00  0.00      A   CL
ATOM   1368  HC3 DCE A 171      50.271  28.989  38.040  1.00  0.00      A    H
ATOM   1369  CT  DCE A 172      38.992  43.990  45.553  1.00  0.00      A    C
ATOM   1370  HC  DCE A 172      39.592  43.801  44.663  1.00  0.00      A    H
ATOM   1371  HC1 DCE A 172      39.252  44.989  45.904  1.00  0.00      A    H
ATOM   1372  Cl  DCE A 172      37.238  43.868  45.124  1.00  0.00      A   CL
ATOM   1373  CT1 DCE A 172      39.333  42.963  46.614  1.00  0.00      A    C
ATOM   1374  HC2 DCE A 172      40.345  43.189  46.949  1.00  0.00      A    H
ATOM   1375  Cl1 DCE A 172      38.275  43.075  48.056  1.00  0.00      A   CL
ATOM   1376  HC3 DCE A 172      39.306  41.939  46.242  1.00  0.00      A    H
ATOM   1377  CT  DCE A 173       9.806  41.958  41.834  1.00  0.00      A    C
ATOM   1378  HC  DCE A 173      10.832  42.050  41.479  1.00  0.00      A    H
ATOM   1379  HC1 DCE A 173       9.679  42.479  42.783  1.00  0.00      A    H
ATOM   1380  Cl  DCE A 173       8.649  42.649  40.733  1.00  0.00      A   CL
ATOM   1381  CT1 DCE A 173       9.550  40.500  42.036  1.00  0.00      A    C
ATOM   1382  HC2 DCE A 173       8.603  40.249  42.515  1.00  0.00      A    H
ATOM   1383  Cl1 DCE A 173       9.504  39.663  40.485  1.00  0.00      A   CL
ATOM   1384  HC3 DCE A 173      10.423  40.170  42.599  1.00  0.00      A    H
ATOM   1385  CT  DCE A 174      14.476   3.025  27.350  1.00  0.00      A    C
ATOM   1386  HC  DCE A 174      14.470   3.178  28.429  1.00  0.00      A    H
ATOM   1387  HC1 DCE A 174      13.748   2.285  27.019  1.00  0.00      A    H
ATOM   1388  Cl  DCE A 174      14.183   4.609  26.613  1.00  0.00      A   CL
ATOM   1389  CT1 DCE A 174      15.849   2.593  27.027  1.00  0.00      A    C
ATOM   1390  HC2 DCE A 174      16.018   2.376  25.972  1.00  0.00      A    H
ATOM   1391  Cl1 DCE A 174      17.012   3.863  27.412  1.00  0.00      A   CL
ATOM   1392  HC3 DCE A 174      16.238   1.758  27.611  1.00  0.00      A    H
ATOM   1393  CT  DCE A 175      16.918  38.675  27.657  1.00  0.00      A    C
ATOM   1394  HC  DCE A 175      16.330  39.237  26.931  1.00  0.00      A    H
ATOM   1395  HC1 DCE A 175      17.560  38.035  27.051  1.00  0.00      A    H
ATOM   1396  Cl  DCE A 175      17.832  39.866  28.642  1.00  0.00      A   CL
ATOM   1397  CT1 DCE A 175      16.052  37.841  28.687  1.00  0.00      A    C
ATOM   1398  HC2 DCE A 175      16.751  37.390  29.391  1.00  0.00      A    H
ATOM   1399  Cl1 DCE A 175      15.119  38.982  29.644  1.00  0.00      A   CL
ATOM   1400  HC3 DCE A 175      15.427  37.110  28.172  1.00  0.00      A    H
ATOM   1401  CT  DCE A 176      34.090  45.053  19.265  1.00  0.00      A    C
ATOM   1402  HC  DCE A 176      33.108  45.422  18.968  1.00  0.00      A    H
ATOM   1403  HC1 DCE A 176      34.764  45.809  18.861  1.00  0.00      A    H
ATOM   1404  Cl  DCE A 176      34.196  44.869  21.027  1.00  0.00      A   CL
ATOM   1405  CT1 DCE A 176      34.329  43.644  18.672  1.00  0.00      A    C
ATOM   1406  HC2 DCE A 176      33.755  42.852  19.153  1.00  0.00      A    H
ATOM   1407  Cl1 DCE A 176      34.114  43.591  16.984  1.00  0.00      A   CL
ATOM   1408  HC3 DCE A 176      35.405  43.475  18.700  1.00  0.00      A    H
ATOM   1409  CT  DCE A 177      30.088  13.393   5.334  1.00  0.00      A    C
ATOM   1410  HC  DCE A 177      30.602  12.582   5.850  1.00  0.00      A    H
ATOM   1411  HC1 DCE A 177      30.414  13.332   4.296  1.00  0.00      A    H
ATOM   1412  Cl  DCE A 177      28.372  12.985   5.335  1.00  0.00      A   CL
ATOM   1413  CT1 DCE A 177      30.373  14.747   5.834  1.00  0.00      A    C
ATOM   1414  HC2 DCE A 177      31.387  15.064   5.594  1.00  0.00      A    H
ATOM   1415  Cl1 DCE A 177      29.236  15.923   5.111  1.00  0.00      A   CL
ATOM   1416  HC3 DCE A 177      30.202  14.833   6.907  1.00  0.00      A    H
ATOM   1417  CT  DCE A 178      24.403  13.321  10.264  1.00  0.00      A    C
ATOM   1418  HC  DCE A 178      25.225  13.200  10.970  1.00  0.00      A    H
ATOM   1419  HC1 DCE A 178      24.672  14.252   9.765  1.00  0.00      A    H
ATOM   1420  Cl  DCE A 178      24.455  12.052   8.980  1.00  0.00      A   CL
ATOM   1421  CT1 DCE A 178      22.957  13.536  10.765  1.00  0.00      A    C
ATOM   1422  HC2 DCE A 178      22.934  14.189  11.638  1.00  0.00      A    H
ATOM   1423  Cl1 DCE A 178      22.158  14.437   9.398  1.00  0.00      A   CL
ATOM   1424  HC3 DCE A 178      22.385  12.622  10.926  1.00  0.00      A    H
ATOM   1425  CT  DCE A 179      33.570  31.168  30.331  1.00  0.00      A    C
ATOM   1426  HC  DCE A 179      34.226  31.436  31.160  1.00  0.00      A    H
ATOM   1427  HC1 DCE A 179      32.887  32.010  30.218  1.00  0.00      A    H
ATOM   1428  Cl  DCE A 179      34.494  31.255  28.849  1.00  0.00      A   CL
ATOM   1429  CT1 DCE A 179      32.754  29.893  30.441  1.00  0.00      A    C
ATOM   1430  HC2 DCE A 179      32.393  29.536  29.476  1.00  0.00      A    H
ATOM   1431  Cl1 DCE A 179      33.867  28.625  31.009  1.00  0.00      A   CL
ATOM   1432  HC3 DCE A 179      31.934  30.082  31.133  1.00  0.00      A    H
ATOM   1433  CT  DCE A 180       7.896  40.237  27.737  1.00  0.00      A    C
ATOM   1434  HC  DCE A 180       8.465  41.051  28.186  1.00  0.00      A    H
ATOM   1435  HC1 DCE A 180       7.805  39.364  28.383  1.00  0.00      A    H
ATOM   1436  Cl  DCE A 180       6.329  40.666  27.262  1.00  0.00      A   CL
ATOM   1437  CT1 DCE A 180       8.556  39.726  26.395  1.00  0.00      A    C
ATOM   1438  HC2 DCE A 180       9.486  39.188  26.580  1.00  0.00      A    H
ATOM   1439  Cl1 DCE A 180       7.489  38.549  25.570  1.00  0.00      A   CL
ATOM   1440  HC3 DCE A 180       8.797  40.545  25.718  1.00  0.00      A    H
ATOM   1441  CT  DCE A 181      12.497  18.968  19.443  1.00  0.00      A    C
ATOM   1442  HC  DCE A 181      12.672  18.333  18.574  1.00  0.00      A    H
ATOM   1443  HC1 DCE A 181      13.397  19.492  19.763  1.00  0.00      A    H
ATOM   1444  Cl  DCE A 181      11.266  20.105  18.848  1.00  0.00      A   CL
ATOM   1445  CT1 DCE A 181      11.997  18.038  20.607  1.00  0.00      A    C
ATOM   1446  HC2 DCE A 181      11.240  17.305  20.327  1.00  0.00      A    H
ATOM   1447  Cl1 DCE A 181      13.417  17.216  21.426  1.00  0.00      A   CL
ATOM   1448  HC3 DCE A 181      11.623  18.654  21.425  1.00  0.00      A    H
ATOM   1449  CT  DCE A 182      21.178  30.239  32.559  1.00  0.00      A    C
ATOM   1450  HC  DCE A 182      20.352  30.791  32.110  1.00  0.00      A    H
ATOM   1451  HC1 DCE A 182      21.993  30.283  31.837  1.00  0.00      A    H
ATOM   1452  Cl  DCE A 182      21.722  31.150  33.928  1.00  0.00      A   CL
ATOM   1453  CT1 DCE A 182      20.916  28.700  32.845  1.00  0.00      A    C
ATOM   1454  HC2 DCE A 182      20.171  28.590  33.633  1.00  0.00      A    H
ATOM   1455  Cl1 DCE A 182      20.066  27.968  31.494  1.00  0.00      A   CL
ATOM   1456  HC3 DCE A 182      21.754  28.019  32.993  1.00  0.00      A    H
ATOM   1457  CT  DCE A 183       7.564  25.136  38.317  1.00  0.00      A    C
ATOM   1458  HC  DCE A 183       7.209  25.103  39.347  1.00  0.00      A    H
ATOM   1459  HC1 DCE A 183       8.260  24.301  38.249  1.00  0.00      A    H
ATOM   1460  Cl  DCE A 183       6.346  24.774  37.093  1.00  0.00      A   CL
ATOM   1461  CT1 DCE A 183       8.389  26.361  37.896  1.00  0.00      A    C
ATOM   1462  HC2 DCE A 183       9.222  26.371  38.600  1.00  0.00      A    H
ATOM   1463  Cl1 DCE A 183       8.798  26.198  36.176  1.00  0.00      A   CL
ATOM   1464  HC3 DCE A 183       7.814  27.275  38.041  1.00  0.00      A    H
ATOM   1465  CT  DCE A 184      42.298   1.017  13.498  1.00  0.00      A    C
ATOM   1466  HC  DCE A 184      43.133   0.975  12.798  1.00  0.00      A    H
ATOM   1467  HC1 DCE A 184      42.551   0.512  14.430  1.00  0.00      A    H
ATOM   1468  Cl  DCE A 184      41.913   2.680  13.936  1.00  0.00      A   CL
ATOM   1469  CT1 DCE A 184      40.990   0.368  12.916  1.00  0.00      A    C
ATOM   1470  HC2 DCE A 184      41.132  -0.700  12.751  1.00  0.00      A    H
ATOM   1471  Cl1 DCE A 184      39.633   0.718  14.039  1.00  0.00      A   CL
ATOM   1472  HC3 DCE A 184      40.709   0.723  11.924  1.00  0.00      A    H
ATOM   1473  CT  DCE A 185       1.577  35.670  20.190  1.00  0.00      A    C
ATOM   1474  HC  DCE A 185       2.419  36.094  20.737  1.00  0.00      A    H
ATOM   1475  HC1 DCE A 185       1.112  34.927  20.839  1.00  0.00      A    H
ATOM   1476  Cl  DCE A 185       0.285  36.899  19.898  1.00  0.00      A   CL
ATOM   1477  CT1 DCE A 185       1.936  34.942  18.877  1.00  0.00      A    C
ATOM   1478  HC2 DCE A 185       2.458  34.008  19.087  1.00  0.00      A    H
ATOM   1479  Cl1 DCE A 185       0.438  34.450  18.108  1.00  0.00      A   CL
ATOM   1480  HC3 DCE A 185       2.681  35.514  18.323  1.00  0.00      A    H
ATOM   1481  CT  DCE A 186       3.325  46.832  30.036  1.00  0.00      A    C
ATOM   1482  HC  DCE A 186       3.710  45.872  30.379  1.00  0.00      A    H
ATOM   1483  HC1 DCE A 186       3.961  47.615  30.447  1.00  0.00      A    H
ATOM   1484  Cl  DCE A 186       3.101  47.020  28.256  1.00  0.00      A   CL
ATOM   1485  CT1 DCE A 186       1.873  46.939  30.510  1.00  0.00      A    C
ATOM   1486  HC2 DCE A 186       1.536  47.930  30.207  1.00  0.00      A    H
ATOM   1487  Cl1 DCE A 186       0.864  45.646  29.840  1.00  0.00      A   CL
ATOM   1488  HC3 DCE A 186       1.892  46.807  31.592  1.00  0.00      A    H
ATOM   1489  CT  DCE A 187      46.677  29.166  22.387  1.00  0.00      A    C
ATOM   1490  HC  DCE A 187      47.363  28.350  22.158  1.00  0.00      A    H
ATOM   1491  HC1 DCE A 187      46.457  29.214  23.453  1.00  0.00      A    H
ATOM   1492  Cl  DCE A 187      47.535  30.697  22.185  1.00  0.00      A   CL
ATOM   1493  CT1 DCE A 187      45.410  29.120  21.573  1.00  0.00      A    C
ATOM   1494  HC2 DCE A 187      44.695  28.366  21.901  1.00  0.00      A    H
ATOM   1495  Cl1 DCE A 187      44.646  30.753  21.621  1.00  0.00      A   CL
ATOM   1496  HC3 DCE A 187      45.683  28.888  20.544  1.00  0.00      A    H
ATOM   1497  CT  DCE A 188      42.671  17.574  49.021  1.00  0.00      A    C
ATOM   1498  HC  DCE A 188      42.676  18.406  48.317  1.00  0.00      A    H
ATOM   1499  HC1 DCE A 188      42.908  16.690  48.428  1.00  0.00      A    H
ATOM   1500  Cl  DCE A 188      43.972  17.826  50.193  1.00  0.00      A   CL
ATOM   1501  CT1 DCE A 188      41.270  17.688  49.641  1.00  0.00      A    C
ATOM   1502  HC2 DCE A 188      41.103  18.584  50.238  1.00  0.00      A    H
ATOM   1503  Cl1 DCE A 188      40.077  17.956  48.405  1.00  0.00      A   CL
ATOM   1504  HC3 DCE A 188      40.950  16.802  50.188  1.00  0.00      A    H
ATOM   1505  CT  DCE A 189      11.086   2.320  37.885  1.00  0.00      A    C
ATOM   1506  HC  DCE A 189      11.101   2.804  36.909  1.00  0.00      A    H
ATOM   1507  HC1 DCE A 189      11.580   2.857  38.694  1.00  0.00      A    H
ATOM   1508  Cl  DCE A 189       9.399   2.123  38.334  1.00  0.00      A   CL
ATOM   1509  CT1 DCE A 189      11.718   0.944  37.639  1.00  0.00      A    C
ATOM   1510  HC2 DCE A 189      11.722   0.351  38.553  1.00  0.00      A    H
ATOM   1511  Cl1 DCE A 189      10.701  -0.015  36.518  1.00  0.00      A   CL
ATOM   1512  HC3 DCE A 189      12.728   1.098  37.259  1.00  0.00      A    H
ATOM   1513  CT  DCE A 190      46.512  14.807  25.653  1.00  0.00      A    C
ATOM   1514  HC  DCE A 190      47.272  15.037  26.399  1.00  0.00      A    H
ATOM   1515  HC1 DCE A 190      47.067  14.584  24.742  1.00  0.00      A    H
ATOM   1516  Cl  DCE A 190      45.610  13.328  26.262  1.00  0.00      A   CL
ATOM   1517  CT1 DCE A 190      45.687  16.048  25.413  1.00  0.00      A    C
ATOM   1518  HC2 DCE A 190      44.941  16.279  26.173  1.00  0.00      A    H
ATOM   1519  Cl1 DCE A 190      46.797  17.431  25.209  1.00  0.00      A   CL
ATOM   1520  HC3 DCE A 190      45.021  15.987  24.552  1.00  0.00      A    H
ATOM   1521  CT  DCE A 191       7.223  13.382  11.563  1.00  0.00      A    C
ATOM   1522  HC  DCE A 191       8.239  12.990  11.600  1.00  0.00      A    H
ATOM   1523  HC1 DCE A 191       6.824  12.977  10.633  1.00  0.00      A    H
ATOM   1524  Cl  DCE A 191       6.296  12.802  12.980  1.00  0.00      A   CL
ATOM   1525  CT1 DCE A 191       7.259  14.926  11.746  1.00  0.00      A    C
ATOM   1526  HC2 DCE A 191       6.280  15.404  11.787  1.00  0.00      A    H
ATOM   1527  Cl1 DCE A 191       8.006  15.247  13.315  1.00  0.00      A   CL
ATOM   1528  HC3 DCE A 191       7.894  15.411  11.004  1.00  0.00      A    H
ATOM   1529  CT  DCE A 192       5.272  12.451  39.410  1.00  0.00      A    C
ATOM   1530  HC  DCE A 192       6.103  11.815  39.714  1.00  0.00      A    H
ATOM   1531  HC1 DCE A 192       5.242  12.461  38.320  1.00  0.00      A    H
ATOM   1532  Cl  DCE A 192       3.718  11.675  39.936  1.00  0.00      A   CL
ATOM   1533  CT1 DCE A 192       5.436  13.879  40.048  1.00  0.00      A    C
ATOM   1534  HC2 DCE A 192       5.632  13.777  41.115  1.00  0.00      A    H
ATOM   1535  Cl1 DCE A 192       6.988  14.660  39.411  1.00  0.00      A   CL
ATOM   1536  HC3 DCE A 192       4.615  14.557  39.815  1.00  0.00      A    H
ATOM   1537  CT  DCE A 193      17.497  40.677  12.571  1.00  0.00      A    C
ATOM   1538  HC  DCE A 193      18.223  40.999  11.824  1.00  0.00      A    H
ATOM   1539  HC1 DCE A 193      17.894  40.631  13.585  1.00  0.00      A    H
ATOM   1540  Cl  DCE A 193      16.132  41.803  12.560  1.00  0.00      A   CL
ATOM   1541  CT1 DCE A 193      16.918  39.280  12.272  1.00  0.00      A    C
ATOM   1542  HC2 DCE A 193      17.624  38.472  12.463  1.00  0.00      A    H
ATOM   1543  Cl1 DCE A 193      15.427  38.917  13.234  1.00  0.00      A   CL
ATOM   1544  HC3 DCE A 193      16.641  39.256  11.218  1.00  0.00      A    H
ATOM   1545  CT  DCE A 194      35.719  26.168   6.377  1.00  0.00      A    C
ATOM   1546  HC  DCE A 194      36.521  26.175   5.638  1.00  0.00      A    H
ATOM   1547  HC1 DCE A 194      35.045  25.375   6.054  1.00  0.00      A    H
ATOM   1548  Cl  DCE A 194      36.526  25.754   7.936  1.00  0.00      A   CL
ATOM   1549  CT1 DCE A 194      35.048  27.450   6.596  1.00  0.00      A    C
ATOM   1550  HC2 DCE A 194      34.566  27.770   5.672  1.00  0.00      A    H
ATOM   1551  Cl1 DCE A 194      33.992  27.251   8.009  1.00  0.00      A   CL
ATOM   1552  HC3 DCE A 194      35.789  28.223   6.797  1.00  0.00      A    H
ATOM   1553  CT  DCE A 195      20.315   1.957   9.908  1.00  0.00      A    C
ATOM   1554  HC  DCE A 195      19.950   1.634  10.883  1.00  0.00      A    H
ATOM   1555  HC1 DCE A 195      21.402   1.969   9.993  1.00  0.00      A    H
ATOM   1556  Cl  DCE A 195      19.475   0.718   8.915  1.00  0.00      A   CL
ATOM   1557  CT1 DCE A 195      19.684   3.267   9.396  1.00  0.00      A    C
ATOM   1558  HC2 DCE A 195      20.267   4.072   9.844  1.00  0.00      A    H
ATOM   1559  Cl1 DCE A 195      19.644   3.474   7.664  1.00  0.00      A   CL
ATOM   1560  HC3 DCE A 195      18.710   3.448   9.849  1.00  0.00      A    H
ATOM   1561  CT  DCE A 196      27.686  33.552  14.963  1.00  0.00      A    C
ATOM   1562  HC  DCE A 196      28.014  32.517  15.062  1.00  0.00      A    H
ATOM   1563  HC1 DCE A 196      26.623  33.696  15.156  1.00  0.00      A    H
ATOM   1564  Cl  DCE A 196      28.357  34.426  16.399  1.00  0.00      A   CL
ATOM   1565  CT1 DCE A 196      28.186  34.040  13.617  1.00  0.00      A    C
ATOM   1566  HC2 DCE A 196      29.253  33.884  13.452  1.00  0.00      A    H
ATOM   1567  Cl1 DCE A 196      27.423  33.096  12.345  1.00  0.00      A   CL
ATOM   1568  HC3 DCE A 196      27.856  35.066  13.451  1.00  0.00      A    H
ATOM   1569  CT  DCE A 197      35.054  46.248  34.982  1.00  0.00      A    C
ATOM   1570  HC  DCE A 197      35.781  47.060  35.016  1.00  0.00      A    H
ATOM   1571  HC1 DCE A 197      34.079  46.692  34.784  1.00  0.00      A    H
ATOM   1572  Cl  DCE A 197      35.625  45.307  33.484  1.00  0.00      A   CL
ATOM   1573  CT1 DCE A 197      34.859  45.256  36.143  1.00  0.00      A    C
ATOM   1574  HC2 DCE A 197      35.873  44.906  36.337  1.00  0.00      A    H
ATOM   1575  Cl1 DCE A 197      34.280  46.027  37.741  1.00  0.00      A   CL
ATOM   1576  HC3 DCE A 197      34.269  44.368  35.917  1.00  0.00      A    H
ATOM   1577  CT  DCE A 198      21.157  46.209  39.292  1.00  0.00      A    C
ATOM   1578  HC  DCE A 198      21.741  46.611  40.120  1.00  0.00      A    H
ATOM   1579  HC1 DCE A 198      20.136  46.590  39.293  1.00  0.00      A    H
ATOM   1580  Cl  DCE A 198      21.917  46.643  37.706  1.00  0.00      A   CL
ATOM   1581  CT1 DCE A 198      21.141  44.680  39.484  1.00  0.00      A    C
ATOM   1582  HC2 DCE A 198      22.121  44.207  39.546  1.00  0.00      A    H
ATOM   1583  Cl1 DCE A 198      20.167  44.137  40.885  1.00  0.00      A   CL
ATOM   1584  HC3 DCE A 198      20.671  44.290  38.581  1.00  0.00      A    H
ATOM   1585  CT  DCE A 199      24.882  42.582  49.818  1.00  0.00      A    C
ATOM   1586  HC  DCE A 199      25.877  42.139  49.824  1.00  0.00      A    H
ATOM   1587  HC1 DCE A 199      24.268  41.755  50.172  1.00  0.00      A    H
ATOM   1588  Cl  DCE A 199      24.760  43.986  50.934  1.00  0.00      A   CL
ATOM   1589  CT1 DCE A 199      24.423  42.885  48.455  1.00  0.00      A    C
ATOM   1590  HC2 DCE A 199      24.666  42.139  47.697  1.00  0.00      A    H
ATOM   1591  Cl1 DCE A 199      22.668  43.092  48.483  1.00  0.00      A   CL
ATOM   1592  HC3 DCE A 199      24.888  43.775  48.031  1.00  0.00      A    H
ATOM   1593  CT  DCE A 200      16.932   6.568   2.343  1.00  0.00      A    C
ATOM   1594  HC  DCE A 200      17.437   7.534   2.312  1.00  0.00      A    H
ATOM   1595  HC1 DCE A 200      17.377   5.991   1.533  1.00  0.00      A    H
ATOM   1596  Cl  DCE A 200      17.285   5.660   3.879  1.00  0.00      A   CL
ATOM   1597  CT1 DCE A 200      15.376   6.726   2.197  1.00  0.00      A    C
ATOM   1598  HC2 DCE A 200      14.885   7.381   2.917  1.00  0.00      A    H
ATOM   1599  Cl1 DCE A 200      15.011   7.367   0.609  1.00  0.00      A   CL
ATOM   1600  HC3 DCE A 200      14.836   5.801   2.396  1.00  0.00      A    H
ATOM   1601  CT  DCE A 201      27.308  42.372  32.904  1.00  0.00      A    C
ATOM   1602  HC  DCE A 201      27.857  43.176  32.414  1.00  0.00      A    H
ATOM   1603  HC1 DCE A 201      27.746  42.248  33.895  1.00  0.00      A    H
ATOM   1604  Cl  DCE A 201      25.704  43.028  33.118  1.00  0.00      A   CL
ATOM   1605  CT1 DCE A 201      27.173  41.106  32.034  1.00  0.00      A    C
ATOM   1606  HC2 DCE A 201      26.705  41.364  31.084  1.00  0.00      A    H
ATOM   1607  Cl1 DCE A 201      28.853  40.568  31.785  1.00  0.00      A   CL
ATOM   1608  HC3 DCE A 201      26.627  40.260  32.452  1.00  0.00      A    H
ATOM   1609  CT  DCE A 202      -0.572  28.378  24.869  1.00  0.00      A    C
ATOM   1610  HC  DCE A 202      -0.564  29.466  24.928  1.00  0.00      A    H
ATOM   1611  HC1 DCE A 202      -1.113  28.044  25.754  1.00  0.00      A    H
ATOM   1612  Cl  DCE A 202      -1.470  27.925  23.472  1.00  0.00      A   CL
ATOM   1613  CT1 DCE A 202       0.840  27.743  24.861  1.00  0.00      A    C
ATOM   1614  HC2 DCE A 202       1.404  28.257  25.639  1.00  0.00      A    H
ATOM   1615  Cl1 DCE A 202       0.784  26.042  25.307  1.00  0.00      A   CL
ATOM   1616  HC3 DCE A 202       1.361  27.834  23.907  1.00  0.00      A    H
ATOM   1617  CT  DCE A 203      10.133  42.189  20.916  1.00  0.00      A    C
ATOM   1618  HC  DCE A 203      10.943  41.637  20.437  1.00  0.00      A    H
ATOM   1619  HC1 DCE A 203       9.249  41.561  21.022  1.00  0.00      A    H
ATOM   1620  Cl  DCE A 203      10.666  42.606  22.566  1.00  0.00      A   CL
ATOM   1621  CT1 DCE A 203       9.773  43.432  20.176  1.00  0.00      A    C
ATOM   1622  HC2 DCE A 203       9.162  44.167  20.700  1.00  0.00      A    H
ATOM   1623  Cl1 DCE A 203      11.225  44.248  19.681  1.00  0.00      A   CL
ATOM   1624  HC3 DCE A 203       9.203  43.165  19.286  1.00  0.00      A    H
ATOM   1625  CT  DCE A 204      50.515  40.421  11.658  1.00  0.00      A    C
ATOM   1626  HC  DCE A 204      50.105  39.807  12.460  1.00  0.00      A    H
ATOM   1627  HC1 DCE A 204      49.706  40.815  11.043  1.00  0.00      A    H
ATOM   1628  Cl  DCE A 204      51.367  41.852  12.349  1.00  0.00      A   CL
ATOM   1629  CT1 DCE A 204      51.635  39.580  11.025  1.00  0.00      A    C
ATOM   1630  HC2 DCE A 204      52.282  39.124  11.775  1.00  0.00      A    H
ATOM   1631  Cl1 DCE A 204      51.127  38.020  10.194  1.00  0.00      A   CL
ATOM   1632  HC3 DCE A 204      52.269  40.138  10.335  1.00  0.00      A    H
ATOM   1633  CT  DCE A 205      33.612  22.060  20.800  1.00  0.00      A    C
ATOM   1634  HC  DCE A 205      33.224  21.044  20.866  1.00  0.00      A    H
ATOM   1635  HC1 DCE A 205      32.712  22.652  20.632  1.00  0.00      A    H
ATOM   1636  Cl  DCE A 205      34.072  22.599  22.466  1.00  0.00      A   CL
ATOM   1637  CT1 DCE A 205      34.736  22.166  19.767  1.00  0.00      A    C
ATOM   1638  HC2 DCE A 205      34.189  22.156  18.824  1.00  0.00      A    H
ATOM   1639  Cl1 DCE A 205      35.595  23.708  19.884  1.00  0.00      A   CL
ATOM   1640  HC3 DCE A 205      35.418  21.318  19.833  1.00  0.00      A    H
ATOM   1641  CT  DCE A 206       8.464  36.406   2.529  1.00  0.00      A    C
ATOM   1642  HC  DCE A 206       9.312  36.568   3.194  1.00  0.00      A    H
ATOM   1643  HC1 DCE A 206       8.097  35.397   2.716  1.00  0.00      A    H
ATOM   1644  Cl  DCE A 206       7.267  37.714   2.912  1.00  0.00      A   CL
ATOM   1645  CT1 DCE A 206       8.775  36.542   1.087  1.00  0.00      A    C
ATOM   1646  HC2 DCE A 206       9.433  35.706   0.850  1.00  0.00      A    H
ATOM   1647  Cl1 DCE A 206       7.382  36.688   0.043  1.00  0.00      A   CL
ATOM   1648  HC3 DCE A 206       9.321  37.483   1.023  1.00  0.00      A    H
ATOM   1649  CT  DCE A 207      21.912  12.148  43.159  1.00  0.00      A    C
ATOM   1650  HC  DCE A 207      21.677  12.960  43.847  1.00  0.00      A    H
ATOM   1651  HC1 DCE A 207      21.447  11.277  43.620  1.00  0.00      A    H
ATOM   1652  Cl  DCE A 207      21.098  12.555  41.596  1.00  0.00      A   CL
ATOM   1653  CT1 DCE A 207      23.417  12.033  43.011  1.00  0.00      A    C
ATOM   1654  HC2 DCE A 207      23.959  11.461  43.764  1.00  0.00      A    H
ATOM   1655  Cl1 DCE A 207      23.826  11.309  41.503  1.00  0.00      A   CL
ATOM   1656  HC3 DCE A 207      23.823  13.044  42.969  1.00  0.00      A    H
ATOM   1657  CT  DCE A 208      29.608  27.352  29.219  1.00  0.00      A    C
ATOM   1658  HC  DCE A 208      30.262  28.214  29.091  1.00  0.00      A    H
ATOM   1659  HC1 DCE A 208      30.092  26.705  29.951  1.00  0.00      A    H
ATOM   1660  Cl  DCE A 208      28.032  27.954  29.770  1.00  0.00      A   CL
ATOM   1661  CT1 DCE A 208      29.394  26.578  27.944  1.00  0.00      A    C
ATOM   1662  HC2 DCE A 208      29.432  27.157  27.021  1.00  0.00      A    H
ATOM   1663  Cl1 DCE A 208      30.829  25.551  27.737  1.00  0.00      A   CL
ATOM   1664  HC3 DCE A 208      28.510  25.941  27.929  1.00  0.00      A    H
ATOM   1665  CT  DCE A 209      21.658   1.111  -0.261  1.00  0.00      A    C
ATOM   1666  HC  DCE A 209      22.135   1.716   0.510  1.00  0.00      A    H
ATOM   1667  HC1 DCE A 209      20.785   1.537  -0.756  1.00  0.00      A    H
ATOM   1668  Cl  DCE A 209      22.914   0.640  -1.470  1.00  0.00      A   CL
ATOM   1669  CT1 DCE A 209      21.310  -0.180   0.417  1.00  0.00      A    C
ATOM   1670  HC2 DCE A 209      21.320  -0.945  -0.359  1.00  0.00      A    H
ATOM   1671  Cl1 DCE A 209      22.534  -0.552   1.645  1.00  0.00      A   CL
ATOM   1672  HC3 DCE A 209      20.321  -0.235   0.872  1.00  0.00      A    H
ATOM   1673  CT  DCE A 210      11.481   1.333  32.010  1.00  0.00      A    C
ATOM   1674  HC  DCE A 210      10.860   2.112  32.452  1.00  0.00      A    H
ATOM   1675  HC1 DCE A 210      12.402   1.170  32.569  1.00  0.00      A    H
ATOM   1676  Cl  DCE A 210      10.567  -0.170  32.243  1.00  0.00      A   CL
ATOM   1677  CT1 DCE A 210      11.653   1.561  30.516  1.00  0.00      A    C
ATOM   1678  HC2 DCE A 210      10.676   1.923  30.195  1.00  0.00      A    H
ATOM   1679  Cl1 DCE A 210      12.882   2.879  30.338  1.00  0.00      A   CL
ATOM   1680  HC3 DCE A 210      12.166   0.758  29.987  1.00  0.00      A    H
ATOM   1681  CT  DCE A 211      47.392   5.250  20.679  1.00  0.00      A    C
ATOM   1682  HC  DCE A 211      47.922   5.644  19.811  1.00  0.00      A    H
ATOM   1683  HC1 DCE A 211      48.095   4.619  21.224  1.00  0.00      A    H
ATOM   1684  Cl  DCE A 211      46.968   6.607  21.815  1.00  0.00      A   CL
ATOM   1685  CT1 DCE A 211      46.190   4.500  20.214  1.00  0.00      A    C
ATOM   1686  HC2 DCE A 211      45.584   4.350  21.107  1.00  0.00      A    H
ATOM   1687  Cl1 DCE A 211      45.486   5.568  18.911  1.00  0.00      A   CL
ATOM   1688  HC3 DCE A 211      46.480   3.516  19.845  1.00  0.00      A    H
ATOM   1689  CT  DCE A 212      27.759  38.751  48.849  1.00  0.00      A    C
ATOM   1690  HC  DCE A 212      26.755  38.850  48.436  1.00  0.00      A    H
ATOM   1691  HC1 DCE A 212      28.521  38.464  48.125  1.00  0.00      A    H
ATOM   1692  Cl  DCE A 212      28.259  40.287  49.629  1.00  0.00      A   CL
ATOM   1693  CT1 DCE A 212      27.770  37.660  49.876  1.00  0.00      A    C
ATOM   1694  HC2 DCE A 212      27.109  37.803  50.731  1.00  0.00      A    H
ATOM   1695  Cl1 DCE A 212      27.699  35.987  49.225  1.00  0.00      A   CL
ATOM   1696  HC3 DCE A 212      28.734  37.655  50.385  1.00  0.00      A    H
ATOM   1697  CT  DCE A 213      24.396  20.365  18.703  1.00  0.00      A    C
ATOM   1698  HC  DCE A 213      24.822  19.500  19.212  1.00  0.00      A    H
ATOM   1699  HC1 DCE A 213      23.621  20.832  19.312  1.00  0.00      A    H
ATOM   1700  Cl  DCE A 213      25.687  21.529  18.650  1.00  0.00      A   CL
ATOM   1701  CT1 DCE A 213      23.880  20.120  17.333  1.00  0.00      A    C
ATOM   1702  HC2 DCE A 213      23.325  20.929  16.858  1.00  0.00      A    H
ATOM   1703  Cl1 DCE A 213      25.216  19.658  16.292  1.00  0.00      A   CL
ATOM   1704  HC3 DCE A 213      23.206  19.268  17.416  1.00  0.00      A    H
ATOM   1705  CT  DCE A 214       4.561  36.827  11.035  1.00  0.00      A    C
ATOM   1706  HC  DCE A 214       4.718  35.841  11.473  1.00  0.00      A    H
ATOM   1707  HC1 DCE A 214       5.586  37.187  10.944  1.00  0.00      A    H
ATOM   1708  Cl  DCE A 214       3.882  36.498   9.406  1.00  0.00      A   CL
ATOM   1709  CT1 DCE A 214       3.614  37.534  12.025  1.00  0.00      A    C
ATOM   1710  HC2 DCE A 214       4.118  37.604  12.989  1.00  0.00      A    H
ATOM   1711  Cl1 DCE A 214       3.045  39.063  11.420  1.00  0.00      A   CL
ATOM   1712  HC3 DCE A 214       2.732  36.893  12.049  1.00  0.00      A    H
ATOM   1713  CT  DCE A 215      45.886   3.676   0.501  1.00  0.00      A    C
ATOM   1714  HC  DCE A 215      46.285   2.879   1.129  1.00  0.00      A    H
ATOM   1715  HC1 DCE A 215      46.457   4.596   0.625  1.00  0.00      A    H
ATOM   1716  Cl  DCE A 215      45.888   2.984  -1.141  1.00  0.00      A   CL
ATOM   1717  CT1 DCE A 215      44.385   3.908   0.851  1.00  0.00      A    C
ATOM   1718  HC2 DCE A 215      43.970   2.908   0.724  1.00  0.00      A    H
ATOM   1719  Cl1 DCE A 215      44.121   4.640   2.414  1.00  0.00      A   CL
ATOM   1720  HC3 DCE A 215      43.827   4.519   0.142  1.00  0.00      A    H
ATOM   1721  CT  DCE A 216      27.259  42.163   1.837  1.00  0.00      A    C
ATOM   1722  HC  DCE A 216      26.745  43.124   1.846  1.00  0.00      A    H
ATOM   1723  HC1 DCE A 216      27.898  42.217   0.956  1.00  0.00      A    H
ATOM   1724  Cl  DCE A 216      28.586  42.258   3.071  1.00  0.00      A   CL
ATOM   1725  CT1 DCE A 216      26.450  40.809   2.022  1.00  0.00      A    C
ATOM   1726  HC2 DCE A 216      25.479  40.707   1.536  1.00  0.00      A    H
ATOM   1727  Cl1 DCE A 216      27.525  39.382   1.665  1.00  0.00      A   CL
ATOM   1728  HC3 DCE A 216      26.130  40.747   3.062  1.00  0.00      A    H
ATOM   1729  CT  DCE A 217      25.831  36.244  44.715  1.00  0.00      A    C
ATOM   1730  HC  DCE A 217      24.950  36.006  45.312  1.00  0.00      A    H
ATOM   1731  HC1 DCE A 217      26.733  35.945  45.249  1.00  0.00      A    H
ATOM   1732  Cl  DCE A 217      25.636  35.235  43.255  1.00  0.00      A   CL
ATOM   1733  CT1 DCE A 217      25.941  37.718  44.352  1.00  0.00      A    C
ATOM   1734  HC2 DCE A 217      25.181  38.228  43.760  1.00  0.00      A    H
ATOM   1735  Cl1 DCE A 217      26.020  38.652  45.869  1.00  0.00      A   CL
ATOM   1736  HC3 DCE A 217      26.899  37.785  43.837  1.00  0.00      A    H
ATOM   1737  CT  DCE A 218       1.824  27.656  31.374  1.00  0.00      A    C
ATOM   1738  HC  DCE A 218       1.720  27.835  32.444  1.00  0.00      A    H
ATOM   1739  HC1 DCE A 218       2.415  28.444  30.907  1.00  0.00      A    H
ATOM   1740  Cl  DCE A 218       2.736  26.105  31.103  1.00  0.00      A   CL
ATOM   1741  CT1 DCE A 218       0.519  27.431  30.630  1.00  0.00      A    C
ATOM   1742  HC2 DCE A 218      -0.145  28.295  30.608  1.00  0.00      A    H
ATOM   1743  Cl1 DCE A 218       0.972  27.236  28.906  1.00  0.00      A   CL
ATOM   1744  HC3 DCE A 218       0.015  26.499  30.887  1.00  0.00      A    H
ATOM   1745  CT  DCE A 219      10.108  27.174  48.654  1.00  0.00      A    C
ATOM   1746  HC  DCE A 219      10.933  27.508  48.024  1.00  0.00      A    H
ATOM   1747  HC1 DCE A 219       9.886  26.185  48.254  1.00  0.00      A    H
ATOM   1748  Cl  DCE A 219      10.800  27.116  50.312  1.00  0.00      A   CL
ATOM   1749  CT1 DCE A 219       8.759  27.960  48.628  1.00  0.00      A    C
ATOM   1750  HC2 DCE A 219       9.089  28.978  48.832  1.00  0.00      A    H
ATOM   1751  Cl1 DCE A 219       7.985  27.973  47.099  1.00  0.00      A   CL
ATOM   1752  HC3 DCE A 219       8.078  27.667  49.427  1.00  0.00      A    H
ATOM   1753  CT  DCE A 220      15.064  13.781  19.293  1.00  0.00      A    C
ATOM   1754  HC  DCE A 220      15.981  14.333  19.085  1.00  0.00      A    H
ATOM   1755  HC1 DCE A 220      14.657  14.407  20.086  1.00  0.00      A    H
ATOM   1756  Cl  DCE A 220      13.985  13.985  17.947  1.00  0.00      A   CL
ATOM   1757  CT1 DCE A 220      15.276  12.297  19.666  1.00  0.00      A    C
ATOM   1758  HC2 DCE A 220      15.590  11.754  18.775  1.00  0.00      A    H
ATOM   1759  Cl1 DCE A 220      16.539  12.049  20.918  1.00  0.00      A   CL
ATOM   1760  HC3 DCE A 220      14.326  11.882  20.003  1.00  0.00      A    H
ATOM   1761  CT  DCE A 221      35.036  15.640  43.492  1.00  0.00      A    C
ATOM   1762  HC  DCE A 221      34.056  15.207  43.691  1.00  0.00      A    H
ATOM   1763  HC1 DCE A 221      35.035  16.569  42.922  1.00  0.00      A    H
ATOM   1764  Cl  DCE A 221      35.487  16.106  45.256  1.00  0.00      A   CL
ATOM   1765  CT1 DCE A 221      35.894  14.625  42.808  1.00  0.00      A    C
ATOM   1766  HC2 DCE A 221      35.964  13.739  43.439  1.00  0.00      A    H
ATOM   1767  Cl1 DCE A 221      35.216  14.285  41.160  1.00  0.00      A   CL
ATOM   1768  HC3 DCE A 221      36.917  14.977  42.681  1.00  0.00      A    H
ATOM   1769  CT  DCE A 222      41.528  45.249  24.218  1.00  0.00      A    C
ATOM   1770  HC  DCE A 222      40.924  45.238  23.311  1.00  0.00      A    H
ATOM   1771  HC1 DCE A 222      42.546  44.873  24.117  1.00  0.00      A    H
ATOM   1772  Cl  DCE A 222      41.610  46.978  24.722  1.00  0.00      A   CL
ATOM   1773  CT1 DCE A 222      40.854  44.427  25.279  1.00  0.00      A    C
ATOM   1774  HC2 DCE A 222      41.506  44.351  26.149  1.00  0.00      A    H
ATOM   1775  Cl1 DCE A 222      39.307  45.214  25.682  1.00  0.00      A   CL
ATOM   1776  HC3 DCE A 222      40.651  43.396  24.987  1.00  0.00      A    H
ATOM   1777  CT  DCE A 223      45.993   5.801  28.383  1.00  0.00      A    C
ATOM   1778  HC  DCE A 223      46.192   6.567  29.133  1.00  0.00      A    H
ATOM   1779  HC1 DCE A 223      46.250   6.095  27.365  1.00  0.00      A    H
ATOM   1780  Cl  DCE A 223      47.079   4.437  28.756  1.00  0.00      A   CL
ATOM   1781  CT1 DCE A 223      44.545   5.331  28.490  1.00  0.00      A    C
ATOM   1782  HC2 DCE A 223      44.384   4.736  29.390  1.00  0.00      A    H
ATOM   1783  Cl1 DCE A 223      43.526   6.759  28.676  1.00  0.00      A   CL
ATOM   1784  HC3 DCE A 223      44.103   4.713  27.709  1.00  0.00      A    H
ATOM   1785  CT  DCE A 224      40.420  12.062  15.867  1.00  0.00      A    C
ATOM   1786  HC  DCE A 224      40.540  12.949  15.244  1.00  0.00      A    H
ATOM   1787  HC1 DCE A 224      39.353  12.139  16.076  1.00  0.00      A    H
ATOM   1788  Cl  DCE A 224      40.578  10.655  14.845  1.00  0.00      A   CL
ATOM   1789  CT1 DCE A 224      41.283  12.078  17.188  1.00  0.00      A    C
ATOM   1790  HC2 DCE A 224      41.689  13.023  17.550  1.00  0.00      A    H
ATOM   1791  Cl1 DCE A 224      40.470  11.372  18.623  1.00  0.00      A   CL
ATOM   1792  HC3 DCE A 224      42.188  11.504  16.990  1.00  0.00      A    H
ATOM   1793  CT  DCE A 225      29.982   2.890  13.017  1.00  0.00      A    C
ATOM   1794  HC  DCE A 225      30.227   3.160  14.045  1.00  0.00      A    H
ATOM   1795  HC1 DCE A 225      30.859   3.021  12.384  1.00  0.00      A    H
ATOM   1796  Cl  DCE A 225      29.333   1.253  12.919  1.00  0.00      A   CL
ATOM   1797  CT1 DCE A 225      28.898   3.742  12.403  1.00  0.00      A    C
ATOM   1798  HC2 DCE A 225      28.727   3.612  11.334  1.00  0.00      A    H
ATOM   1799  Cl1 DCE A 225      27.478   3.299  13.370  1.00  0.00      A   CL
ATOM   1800  HC3 DCE A 225      29.097   4.805  12.537  1.00  0.00      A    H
ATOM   1801  CT  DCE A 226      18.593  42.871  30.833  1.00  0.00      A    C
ATOM   1802  HC  DCE A 226      18.939  43.905  30.811  1.00  0.00      A    H
ATOM   1803  HC1 DCE A 226      18.928  42.411  29.903  1.00  0.00      A    H
ATOM   1804  Cl  DCE A 226      19.531  41.871  32.010  1.00  0.00      A   CL
ATOM   1805  CT1 DCE A 226      17.060  42.773  31.166  1.00  0.00      A    C
ATOM   1806  HC2 DCE A 226      16.586  41.822  30.924  1.00  0.00      A    H
ATOM   1807  Cl1 DCE A 226      16.785  43.084  32.919  1.00  0.00      A   CL
ATOM   1808  HC3 DCE A 226      16.546  43.541  30.587  1.00  0.00      A    H
ATOM   1809  CT  DCE A 227       4.682  24.121  13.429  1.00  0.00      A    C
ATOM   1810  HC  DCE A 227       5.578  23.522  13.591  1.00  0.00      A    H
ATOM   1811  HC1 DCE A 227       4.774  25.104  12.965  1.00  0.00      A    H
ATOM   1812  Cl  DCE A 227       3.806  23.034  12.373  1.00  0.00      A   CL
ATOM   1813  CT1 DCE A 227       3.971  24.234  14.739  1.00  0.00      A    C
ATOM   1814  HC2 DCE A 227       2.987  24.693  14.639  1.00  0.00      A    H
ATOM   1815  Cl1 DCE A 227       3.668  22.574  15.342  1.00  0.00      A   CL
ATOM   1816  HC3 DCE A 227       4.586  24.722  15.495  1.00  0.00      A    H
ATOM   1817  CT  DCE A 228       3.765  43.258  27.120  1.00  0.00      A    C
ATOM   1818  HC  DCE A 228       4.716  43.384  26.602  1.00  0.00      A    H
ATOM   1819  HC1 DCE A 228       3.471  42.209  27.122  1.00  0.00      A    H
ATOM   1820  Cl  DCE A 228       3.986  43.581  28.804  1.00  0.00      A   CL
ATOM   1821  CT1 DCE A 228       2.609  44.071  26.537  1.00  0.00      A    C
ATOM   1822  HC2 DCE A 228       2.948  44.930  25.959  1.00  0.00      A    H
ATOM   1823  Cl1 DCE A 228       1.768  42.986  25.364  1.00  0.00      A   CL
ATOM   1824  HC3 DCE A 228       1.864  44.350  27.283  1.00  0.00      A    H
ATOM   1825  CT  DCE A 229      24.358  21.541  51.439  1.00  0.00      A    C
ATOM   1826  HC  DCE A 229      25.014  21.904  52.231  1.00  0.00      A    H
ATOM   1827  HC1 DCE A 229      24.947  21.077  50.648  1.00  0.00      A    H
ATOM   1828  Cl  DCE A 229      23.345  20.428  52.277  1.00  0.00      A   CL
ATOM   1829  CT1 DCE A 229      23.518  22.710  50.956  1.00  0.00      A    C
ATOM   1830  HC2 DCE A 229      22.726  22.342  50.304  1.00  0.00      A    H
ATOM   1831  Cl1 DCE A 229      22.705  23.433  52.383  1.00  0.00      A   CL
ATOM   1832  HC3 DCE A 229      24.112  23.458  50.431  1.00  0.00      A    H
ATOM   1833  CT  DCE A 230      12.831  25.966   5.022  1.00  0.00      A    C
ATOM   1834  HC  DCE A 230      13.733  26.552   5.202  1.00  0.00      A    H
ATOM   1835  HC1 DCE A 230      11.973  26.508   5.420  1.00  0.00      A    H
ATOM   1836  Cl  DCE A 230      12.710  25.835   3.243  1.00  0.00      A   CL
ATOM   1837  CT1 DCE A 230      12.936  24.607   5.688  1.00  0.00      A    C
ATOM   1838  HC2 DCE A 230      13.140  24.856   6.729  1.00  0.00      A    H
ATOM   1839  Cl1 DCE A 230      11.350  23.844   5.520  1.00  0.00      A   CL
ATOM   1840  HC3 DCE A 230      13.749  24.066   5.205  1.00  0.00      A    H
ATOM   1841  CT  DCE A 231      11.145  10.543  39.615  1.00  0.00      A    C
ATOM   1842  HC  DCE A 231      11.432  11.595  39.596  1.00  0.00      A    H
ATOM   1843  HC1 DCE A 231      11.654  10.010  38.811  1.00  0.00      A    H
ATOM   1844  Cl  DCE A 231      11.777   9.964  41.101  1.00  0.00      A   CL
ATOM   1845  CT1 DCE A 231       9.604  10.493  39.466  1.00  0.00      A    C
ATOM   1846  HC2 DCE A 231       9.179  11.307  40.053  1.00  0.00      A    H
ATOM   1847  Cl1 DCE A 231       9.238  11.032  37.825  1.00  0.00      A   CL
ATOM   1848  HC3 DCE A 231       9.160   9.498  39.511  1.00  0.00      A    H
ATOM   1849  CT  DCE A 232      37.630  22.890  15.513  1.00  0.00      A    C
ATOM   1850  HC  DCE A 232      37.352  23.535  16.347  1.00  0.00      A    H
ATOM   1851  HC1 DCE A 232      38.006  23.558  14.737  1.00  0.00      A    H
ATOM   1852  Cl  DCE A 232      39.044  21.928  16.166  1.00  0.00      A   CL
ATOM   1853  CT1 DCE A 232      36.432  22.027  14.982  1.00  0.00      A    C
ATOM   1854  HC2 DCE A 232      36.775  21.330  14.217  1.00  0.00      A    H
ATOM   1855  Cl1 DCE A 232      35.671  21.242  16.404  1.00  0.00      A   CL
ATOM   1856  HC3 DCE A 232      35.703  22.756  14.629  1.00  0.00      A    H
ATOM   1857  CT  DCE A 233      34.354  50.086  40.952  1.00  0.00      A    C
ATOM   1858  HC  DCE A 233      34.139  49.085  41.324  1.00  0.00      A    H
ATOM   1859  HC1 DCE A 233      33.519  50.714  41.263  1.00  0.00      A    H
ATOM   1860  Cl  DCE A 233      35.948  50.622  41.643  1.00  0.00      A   CL
ATOM   1861  CT1 DCE A 233      34.440  50.005  39.487  1.00  0.00      A    C
ATOM   1862  HC2 DCE A 233      33.468  49.736  39.073  1.00  0.00      A    H
ATOM   1863  Cl1 DCE A 233      34.883  51.650  39.026  1.00  0.00      A   CL
ATOM   1864  HC3 DCE A 233      35.227  49.303  39.213  1.00  0.00      A    H
ATOM   1865  CT  DCE A 234       9.454  29.529  16.793  1.00  0.00      A    C
ATOM   1866  HC  DCE A 234       9.811  28.962  15.934  1.00  0.00      A    H
ATOM   1867  HC1 DCE A 234       8.795  30.314  16.424  1.00  0.00      A    H
ATOM   1868  Cl  DCE A 234       8.575  28.275  17.599  1.00  0.00      A   CL
ATOM   1869  CT1 DCE A 234      10.609  30.058  17.616  1.00  0.00      A    C
ATOM   1870  HC2 DCE A 234      11.389  29.338  17.863  1.00  0.00      A    H
ATOM   1871  Cl1 DCE A 234      11.550  31.194  16.731  1.00  0.00      A   CL
ATOM   1872  HC3 DCE A 234      10.311  30.518  18.559  1.00  0.00      A    H
ATOM   1873  CT  DCE A 235      34.046  41.206  13.917  1.00  0.00      A    C
ATOM   1874  HC  DCE A 235      33.826  42.151  13.421  1.00  0.00      A    H
ATOM   1875  HC1 DCE A 235      33.674  41.072  14.933  1.00  0.00      A    H
ATOM   1876  Cl  DCE A 235      33.392  39.836  12.944  1.00  0.00      A   CL
ATOM   1877  CT1 DCE A 235      35.541  40.992  13.978  1.00  0.00      A    C
ATOM   1878  HC2 DCE A 235      35.998  41.794  14.558  1.00  0.00      A    H
ATOM   1879  Cl1 DCE A 235      35.988  39.513  14.856  1.00  0.00      A   CL
ATOM   1880  HC3 DCE A 235      36.053  41.143  13.027  1.00  0.00      A    H
ATOM   1881  CT  DCE A 236       1.258   4.567  49.068  1.00  0.00      A    C
ATOM   1882  HC  DCE A 236       1.292   3.501  48.840  1.00  0.00      A    H
ATOM   1883  HC1 DCE A 236       2.295   4.903  49.031  1.00  0.00      A    H
ATOM   1884  Cl  DCE A 236       0.327   5.320  47.818  1.00  0.00      A   CL
ATOM   1885  CT1 DCE A 236       0.450   4.680  50.400  1.00  0.00      A    C
ATOM   1886  HC2 DCE A 236      -0.494   4.156  50.248  1.00  0.00      A    H
ATOM   1887  Cl1 DCE A 236       1.117   3.755  51.625  1.00  0.00      A   CL
ATOM   1888  HC3 DCE A 236       0.329   5.688  50.796  1.00  0.00      A    H
ATOM   1889  CT  DCE A 237      29.499  33.968  51.248  1.00  0.00      A    C
ATOM   1890  HC  DCE A 237      29.018  33.774  50.289  1.00  0.00      A    H
ATOM   1891  HC1 DCE A 237      29.231  35.000  51.477  1.00  0.00      A    H
ATOM   1892  Cl  DCE A 237      28.798  32.913  52.461  1.00  0.00      A   CL
ATOM   1893  CT1 DCE A 237      30.986  33.709  51.132  1.00  0.00      A    C
ATOM   1894  HC2 DCE A 237      31.473  33.795  50.161  1.00  0.00      A    H
ATOM   1895  Cl1 DCE A 237      31.822  34.724  52.337  1.00  0.00      A   CL
ATOM   1896  HC3 DCE A 237      31.083  32.672  51.454  1.00  0.00      A    H
ATOM   1897  CT  DCE A 238      32.151  50.283  16.565  1.00  0.00      A    C
ATOM   1898  HC  DCE A 238      31.767  49.852  17.490  1.00  0.00      A    H
ATOM   1899  HC1 DCE A 238      33.142  50.709  16.718  1.00  0.00      A    H
ATOM   1900  Cl  DCE A 238      31.972  49.130  15.177  1.00  0.00      A   CL
ATOM   1901  CT1 DCE A 238      31.374  51.494  16.161  1.00  0.00      A    C
ATOM   1902  HC2 DCE A 238      30.334  51.236  16.363  1.00  0.00      A    H
ATOM   1903  Cl1 DCE A 238      31.770  52.818  17.282  1.00  0.00      A   CL
ATOM   1904  HC3 DCE A 238      31.616  51.691  15.117  1.00  0.00      A    H
ATOM   1905  CT  DCE A 239      10.400   5.430  41.653  1.00  0.00      A    C
ATOM   1906  HC  DCE A 239      10.088   5.635  40.629  1.00  0.00      A    H
ATOM   1907  HC1 DCE A 239       9.739   4.709  42.133  1.00  0.00      A    H
ATOM   1908  Cl  DCE A 239      11.937   4.666  41.480  1.00  0.00      A   CL
ATOM   1909  CT1 DCE A 239      10.580   6.671  42.544  1.00  0.00      A    C
ATOM   1910  HC2 DCE A 239      11.525   7.140  42.272  1.00  0.00      A    H
ATOM   1911  Cl1 DCE A 239       9.238   7.851  42.307  1.00  0.00      A   CL
ATOM   1912  HC3 DCE A 239      10.589   6.629  43.633  1.00  0.00      A    H
ATOM   1913  CT  DCE A 240      19.833  44.990  34.873  1.00  0.00      A    C
ATOM   1914  HC  DCE A 240      19.765  45.541  35.811  1.00  0.00      A    H
ATOM   1915  HC1 DCE A 240      19.343  44.038  35.078  1.00  0.00      A    H
ATOM   1916  Cl  DCE A 240      19.336  46.106  33.553  1.00  0.00      A   CL
ATOM   1917  CT1 DCE A 240      21.301  44.654  34.603  1.00  0.00      A    C
ATOM   1918  HC2 DCE A 240      22.005  45.478  34.717  1.00  0.00      A    H
ATOM   1919  Cl1 DCE A 240      21.738  43.444  35.835  1.00  0.00      A   CL
ATOM   1920  HC3 DCE A 240      21.457  44.235  33.609  1.00  0.00      A    H
ATOM   1921  CT  DCE A 241       7.274  31.151  28.117  1.00  0.00      A    C
ATOM   1922  HC  DCE A 241       6.600  31.773  27.527  1.00  0.00      A    H
ATOM   1923  HC1 DCE A 241       6.896  30.129  28.157  1.00  0.00      A    H
ATOM   1924  Cl  DCE A 241       8.744  31.063  27.156  1.00  0.00      A   CL
ATOM   1925  CT1 DCE A 241       7.533  31.659  29.510  1.00  0.00      A    C
ATOM   1926  HC2 DCE A 241       7.768  32.706  29.322  1.00  0.00      A    H
ATOM   1927  Cl1 DCE A 241       6.073  31.682  30.525  1.00  0.00      A   CL
ATOM   1928  HC3 DCE A 241       8.388  31.139  29.944  1.00  0.00      A    H
ATOM   1929  CT  DCE A 242      13.627  41.649   9.234  1.00  0.00      A    C
ATOM   1930  HC  DCE A 242      14.093  42.079  10.121  1.00  0.00      A    H
ATOM   1931  HC1 DCE A 242      12.569  41.512   9.459  1.00  0.00      A    H
ATOM   1932  Cl  DCE A 242      13.574  42.948   8.018  1.00  0.00      A   CL
ATOM   1933  CT1 DCE A 242      14.262  40.440   8.668  1.00  0.00      A    C
ATOM   1934  HC2 DCE A 242      15.319  40.669   8.531  1.00  0.00      A    H
ATOM   1935  Cl1 DCE A 242      14.119  38.945   9.663  1.00  0.00      A   CL
ATOM   1936  HC3 DCE A 242      13.872  40.222   7.674  1.00  0.00      A    H
ATOM   1937  CT  DCE A 243      15.049   6.477  16.533  1.00  0.00      A    C
ATOM   1938  HC  DCE A 243      14.520   6.565  17.482  1.00  0.00      A    H
ATOM   1939  HC1 DCE A 243      16.096   6.435  16.836  1.00  0.00      A    H
ATOM   1940  Cl  DCE A 243      14.661   4.849  15.765  1.00  0.00      A   CL
ATOM   1941  CT1 DCE A 243      14.982   7.592  15.488  1.00  0.00      A    C
ATOM   1942  HC2 DCE A 243      14.031   7.483  14.966  1.00  0.00      A    H
ATOM   1943  Cl1 DCE A 243      15.183   9.245  16.066  1.00  0.00      A   CL
ATOM   1944  HC3 DCE A 243      15.789   7.461  14.768  1.00  0.00      A    H
ATOM   1945  CT  DCE A 244       9.558  26.934  12.596  1.00  0.00      A    C
ATOM   1946  HC  DCE A 244      10.282  26.896  11.781  1.00  0.00      A    H
ATOM   1947  HC1 DCE A 244       9.964  26.335  13.411  1.00  0.00      A    H
ATOM   1948  Cl  DCE A 244       9.630  28.565  13.224  1.00  0.00      A   CL
ATOM   1949  CT1 DCE A 244       8.159  26.476  12.280  1.00  0.00      A    C
ATOM   1950  HC2 DCE A 244       7.890  27.244  11.555  1.00  0.00      A    H
ATOM   1951  Cl1 DCE A 244       8.365  24.806  11.660  1.00  0.00      A   CL
ATOM   1952  HC3 DCE A 244       7.531  26.551  13.168  1.00  0.00      A    H
ATOM   1953  CT  DCE A 245      48.815  34.966  30.943  1.00  0.00      A    C
ATOM   1954  HC  DCE A 245      49.548  34.374  31.491  1.00  0.00      A    H
ATOM   1955  HC1 DCE A 245      47.884  35.071  31.500  1.00  0.00      A    H
ATOM   1956  Cl  DCE A 245      49.484  36.569  30.725  1.00  0.00      A   CL
ATOM   1957  CT1 DCE A 245      48.476  34.381  29.594  1.00  0.00      A    C
ATOM   1958  HC2 DCE A 245      47.781  34.999  29.027  1.00  0.00      A    H
ATOM   1959  Cl1 DCE A 245      50.021  34.123  28.537  1.00  0.00      A   CL
ATOM   1960  HC3 DCE A 245      48.050  33.397  29.794  1.00  0.00      A    H
ATOM   1961  CT  DCE A 246      38.655  38.541  41.841  1.00  0.00      A    C
ATOM   1962  HC  DCE A 246      39.439  38.481  42.596  1.00  0.00      A    H
ATOM   1963  HC1 DCE A 246      37.980  37.692  41.956  1.00  0.00      A    H
ATOM   1964  Cl  DCE A 246      37.776  40.044  41.910  1.00  0.00      A   CL
ATOM   1965  CT1 DCE A 246      39.398  38.310  40.455  1.00  0.00      A    C
ATOM   1966  HC2 DCE A 246      40.141  39.040  40.131  1.00  0.00      A    H
ATOM   1967  Cl1 DCE A 246      40.206  36.726  40.608  1.00  0.00      A   CL
ATOM   1968  HC3 DCE A 246      38.698  38.054  39.660  1.00  0.00      A    H
ATOM   1969  CT  DCE A 247      44.321   3.181  10.399  1.00  0.00      A    C
ATOM   1970  HC  DCE A 247      43.777   3.392  11.320  1.00  0.00      A    H
ATOM   1971  HC1 DCE A 247      43.826   2.370   9.864  1.00  0.00      A    H
ATOM   1972  Cl  DCE A 247      44.062   4.623   9.387  1.00  0.00      A   CL
ATOM   1973  CT1 DCE A 247      45.828   3.022  10.610  1.00  0.00      A    C
ATOM   1974  HC2 DCE A 247      46.164   3.960  11.052  1.00  0.00      A    H
ATOM   1975  Cl1 DCE A 247      46.313   1.590  11.609  1.00  0.00      A   CL
ATOM   1976  HC3 DCE A 247      46.366   2.951   9.665  1.00  0.00      A    H
ATOM   1977  CT  DCE A 248      24.586  46.626  13.151  1.00  0.00      A    C
ATOM   1978  HC  DCE A 248      24.717  45.546  13.082  1.00  0.00      A    H
ATOM   1979  HC1 DCE A 248      23.699  46.911  12.585  1.00  0.00      A    H
ATOM   1980  Cl  DCE A 248      24.406  47.143  14.824  1.00  0.00      A   CL
ATOM   1981  CT1 DCE A 248      25.805  47.444  12.600  1.00  0.00      A    C
ATOM   1982  HC2 DCE A 248      25.534  48.494  12.491  1.00  0.00      A    H
ATOM   1983  Cl1 DCE A 248      27.244  47.309  13.637  1.00  0.00      A   CL
ATOM   1984  HC3 DCE A 248      26.063  47.183  11.574  1.00  0.00      A    H
ATOM   1985  CT  DCE A 249      17.329  32.089  17.915  1.00  0.00      A    C
ATOM   1986  HC  DCE A 249      17.698  33.110  17.820  1.00  0.00      A    H
ATOM   1987  HC1 DCE A 249      17.828  31.460  17.178  1.00  0.00      A    H
ATOM   1988  Cl  DCE A 249      17.820  31.373  19.492  1.00  0.00      A   CL
ATOM   1989  CT1 DCE A 249      15.831  31.940  17.904  1.00  0.00      A    C
ATOM   1990  HC2 DCE A 249      15.402  32.779  17.356  1.00  0.00      A    H
ATOM   1991  Cl1 DCE A 249      15.410  30.272  17.263  1.00  0.00      A   CL
ATOM   1992  HC3 DCE A 249      15.442  31.988  18.921  1.00  0.00      A    H
ATOM   1993  CT  DCE A 250      30.539  30.606  40.675  1.00  0.00      A    C
ATOM   1994  HC  DCE A 250      30.029  30.742  41.629  1.00  0.00      A    H
ATOM   1995  HC1 DCE A 250      31.130  29.697  40.791  1.00  0.00      A    H
ATOM   1996  Cl  DCE A 250      29.295  30.497  39.430  1.00  0.00      A   CL
ATOM   1997  CT1 DCE A 250      31.533  31.640  40.321  1.00  0.00      A    C
ATOM   1998  HC2 DCE A 250      30.994  32.587  40.314  1.00  0.00      A    H
ATOM   1999  Cl1 DCE A 250      32.840  31.541  41.572  1.00  0.00      A   CL
ATOM   2000  HC3 DCE A 250      31.883  31.566  39.291  1.00  0.00      A    H
ATOM   2001  CT  DCE A 251       2.434  18.815  42.163  1.00  0.00      A    C
ATOM   2002  HC  DCE A 251       1.857  19.180  41.313  1.00  0.00      A    H
ATOM   2003  HC1 DCE A 251       2.975  19.639  42.629  1.00  0.00      A    H
ATOM   2004  Cl  DCE A 251       1.111  18.464  43.391  1.00  0.00      A   CL
ATOM   2005  CT1 DCE A 251       3.070  17.412  41.870  1.00  0.00      A    C
ATOM   2006  HC2 DCE A 251       2.298  16.841  41.355  1.00  0.00      A    H
ATOM   2007  Cl1 DCE A 251       4.507  17.618  40.845  1.00  0.00      A   CL
ATOM   2008  HC3 DCE A 251       3.378  16.918  42.792  1.00  0.00      A    H
ATOM   2009  CT  DCE A 252      16.598   8.472  45.408  1.00  0.00      A    C
ATOM   2010  HC  DCE A 252      17.620   8.094  45.446  1.00  0.00      A    H
ATOM   2011  HC1 DCE A 252      16.740   9.505  45.092  1.00  0.00      A    H
ATOM   2012  Cl  DCE A 252      15.785   7.741  44.054  1.00  0.00      A   CL
ATOM   2013  CT1 DCE A 252      15.836   8.357  46.753  1.00  0.00      A    C
ATOM   2014  HC2 DCE A 252      15.900   7.344  47.150  1.00  0.00      A    H
ATOM   2015  Cl1 DCE A 252      16.458   9.379  48.118  1.00  0.00      A   CL
ATOM   2016  HC3 DCE A 252      14.784   8.573  46.567  1.00  0.00      A    H
ATOM   2017  CT  DCE A 253       3.706   9.084  37.401  1.00  0.00      A    C
ATOM   2018  HC  DCE A 253       4.563   9.509  37.924  1.00  0.00      A    H
ATOM   2019  HC1 DCE A 253       2.984   9.218  38.208  1.00  0.00      A    H
ATOM   2020  Cl  DCE A 253       3.460  10.418  36.214  1.00  0.00      A   CL
ATOM   2021  CT1 DCE A 253       3.902   7.720  36.755  1.00  0.00      A    C
ATOM   2022  HC2 DCE A 253       3.990   6.939  37.510  1.00  0.00      A    H
ATOM   2023  Cl1 DCE A 253       2.479   7.247  35.660  1.00  0.00      A   CL
ATOM   2024  HC3 DCE A 253       4.879   7.660  36.276  1.00  0.00      A    H
ATOM   2025  CT  DCE A 254      10.375   8.564  48.079  1.00  0.00      A    C
ATOM   2026  HC  DCE A 254       9.784   7.816  48.609  1.00  0.00      A    H
ATOM   2027  HC1 DCE A 254      10.959   8.235  47.219  1.00  0.00      A    H
ATOM   2028  Cl  DCE A 254       9.245   9.803  47.581  1.00  0.00      A   CL
ATOM   2029  CT1 DCE A 254      11.577   9.266  48.873  1.00  0.00      A    C
ATOM   2030  HC2 DCE A 254      11.153   9.967  49.592  1.00  0.00      A    H
ATOM   2031  Cl1 DCE A 254      12.543   8.038  49.655  1.00  0.00      A   CL
ATOM   2032  HC3 DCE A 254      12.159   9.887  48.192  1.00  0.00      A    H
ATOM   2033  CT  DCE A 255      47.576  29.644  29.694  1.00  0.00      A    C
ATOM   2034  HC  DCE A 255      47.430  29.135  30.647  1.00  0.00      A    H
ATOM   2035  HC1 DCE A 255      46.735  30.300  29.469  1.00  0.00      A    H
ATOM   2036  Cl  DCE A 255      49.083  30.544  29.690  1.00  0.00      A   CL
ATOM   2037  CT1 DCE A 255      47.711  28.723  28.494  1.00  0.00      A    C
ATOM   2038  HC2 DCE A 255      47.449  29.268  27.587  1.00  0.00      A    H
ATOM   2039  Cl1 DCE A 255      49.423  28.317  28.258  1.00  0.00      A   CL
ATOM   2040  HC3 DCE A 255      47.040  27.873  28.619  1.00  0.00      A    H
ATOM   2041  CT  DCE A 256      41.365  49.343  15.272  1.00  0.00      A    C
ATOM   2042  HC  DCE A 256      42.253  48.770  15.002  1.00  0.00      A    H
ATOM   2043  HC1 DCE A 256      41.529  50.321  14.821  1.00  0.00      A    H
ATOM   2044  Cl  DCE A 256      39.893  48.496  14.761  1.00  0.00      A   CL
ATOM   2045  CT1 DCE A 256      41.304  49.557  16.796  1.00  0.00      A    C
ATOM   2046  HC2 DCE A 256      41.174  48.614  17.328  1.00  0.00      A    H
ATOM   2047  Cl1 DCE A 256      42.736  50.469  17.152  1.00  0.00      A   CL
ATOM   2048  HC3 DCE A 256      40.501  50.166  17.210  1.00  0.00      A    H
ATOM   2049  CT  DCE A 257      52.244  11.066  40.506  1.00  0.00      A    C
ATOM   2050  HC  DCE A 257      52.695  10.987  41.496  1.00  0.00      A    H
ATOM   2051  HC1 DCE A 257      52.696  11.938  40.034  1.00  0.00      A    H
ATOM   2052  Cl  DCE A 257      52.691   9.645  39.519  1.00  0.00      A   CL
ATOM   2053  CT1 DCE A 257      50.715  11.219  40.683  1.00  0.00      A    C
ATOM   2054  HC2 DCE A 257      50.275  10.897  39.739  1.00  0.00      A    H
ATOM   2055  Cl1 DCE A 257      50.086  10.007  41.726  1.00  0.00      A   CL
ATOM   2056  HC3 DCE A 257      50.378  12.219  40.957  1.00  0.00      A    H
ATOM   2057  CT  DCE A 258      30.163  14.306  36.176  1.00  0.00      A    C
ATOM   2058  HC  DCE A 258      29.244  14.864  36.356  1.00  0.00      A    H
ATOM   2059  HC1 DCE A 258      30.943  14.579  36.886  1.00  0.00      A    H
ATOM   2060  Cl  DCE A 258      29.795  12.617  36.447  1.00  0.00      A   CL
ATOM   2061  CT1 DCE A 258      30.509  14.571  34.725  1.00  0.00      A    C
ATOM   2062  HC2 DCE A 258      31.476  14.127  34.489  1.00  0.00      A    H
ATOM   2063  Cl1 DCE A 258      29.311  13.856  33.591  1.00  0.00      A   CL
ATOM   2064  HC3 DCE A 258      30.576  15.651  34.594  1.00  0.00      A    H
ATOM   2065  CT  DCE A 259      46.355   6.449  41.512  1.00  0.00      A    C
ATOM   2066  HC  DCE A 259      46.416   6.903  40.523  1.00  0.00      A    H
ATOM   2067  HC1 DCE A 259      45.588   5.676  41.487  1.00  0.00      A    H
ATOM   2068  Cl  DCE A 259      47.875   5.470  41.709  1.00  0.00      A   CL
ATOM   2069  CT1 DCE A 259      46.224   7.530  42.559  1.00  0.00      A    C
ATOM   2070  HC2 DCE A 259      47.166   8.078  42.597  1.00  0.00      A    H
ATOM   2071  Cl1 DCE A 259      45.036   8.741  42.014  1.00  0.00      A   CL
ATOM   2072  HC3 DCE A 259      46.045   7.110  43.548  1.00  0.00      A    H
ATOM   2073  CT  DCE A 260      14.669  13.499   5.575  1.00  0.00      A    C
ATOM   2074  HC  DCE A 260      14.994  13.614   4.541  1.00  0.00      A    H
ATOM   2075  HC1 DCE A 260      13.643  13.169   5.407  1.00  0.00      A    H
ATOM   2076  Cl  DCE A 260      15.506  12.224   6.449  1.00  0.00      A   CL
ATOM   2077  CT1 DCE A 260      14.554  14.864   6.322  1.00  0.00      A    C
ATOM   2078  HC2 DCE A 260      15.510  15.384   6.258  1.00  0.00      A    H
ATOM   2079  Cl1 DCE A 260      13.291  15.931   5.627  1.00  0.00      A   CL
ATOM   2080  HC3 DCE A 260      14.260  14.705   7.359  1.00  0.00      A    H
ATOM   2081  CT  DCE A 261      30.073  34.705   8.609  1.00  0.00      A    C
ATOM   2082  HC  DCE A 261      30.147  35.071   7.585  1.00  0.00      A    H
ATOM   2083  HC1 DCE A 261      29.352  33.891   8.691  1.00  0.00      A    H
ATOM   2084  Cl  DCE A 261      31.597  34.037   9.098  1.00  0.00      A   CL
ATOM   2085  CT1 DCE A 261      29.741  35.759   9.598  1.00  0.00      A    C
ATOM   2086  HC2 DCE A 261      30.561  36.472   9.683  1.00  0.00      A    H
ATOM   2087  Cl1 DCE A 261      28.169  36.463   9.002  1.00  0.00      A   CL
ATOM   2088  HC3 DCE A 261      29.488  35.365  10.582  1.00  0.00      A    H
ATOM   2089  CT  DCE A 262      47.197   4.116  37.833  1.00  0.00      A    C
ATOM   2090  HC  DCE A 262      47.355   4.244  36.762  1.00  0.00      A    H
ATOM   2091  HC1 DCE A 262      47.565   5.057  38.241  1.00  0.00      A    H
ATOM   2092  Cl  DCE A 262      45.435   4.008  38.319  1.00  0.00      A   CL
ATOM   2093  CT1 DCE A 262      48.002   2.928  38.359  1.00  0.00      A    C
ATOM   2094  HC2 DCE A 262      49.084   3.062  38.336  1.00  0.00      A    H
ATOM   2095  Cl1 DCE A 262      47.565   2.531  40.015  1.00  0.00      A   CL
ATOM   2096  HC3 DCE A 262      47.816   2.162  37.606  1.00  0.00      A    H
ATOM   2097  CT  DCE A 263      37.139  34.604  14.586  1.00  0.00      A    C
ATOM   2098  HC  DCE A 263      36.861  34.307  15.597  1.00  0.00      A    H
ATOM   2099  HC1 DCE A 263      38.155  34.215  14.516  1.00  0.00      A    H
ATOM   2100  Cl  DCE A 263      36.098  33.773  13.477  1.00  0.00      A   CL
ATOM   2101  CT1 DCE A 263      37.054  36.131  14.419  1.00  0.00      A    C
ATOM   2102  HC2 DCE A 263      37.603  36.594  15.238  1.00  0.00      A    H
ATOM   2103  Cl1 DCE A 263      37.748  36.524  12.790  1.00  0.00      A   CL
ATOM   2104  HC3 DCE A 263      35.999  36.400  14.481  1.00  0.00      A    H
ATOM   2105  CT  DCE A 264      35.930  46.174  14.351  1.00  0.00      A    C
ATOM   2106  HC  DCE A 264      36.339  46.815  13.570  1.00  0.00      A    H
ATOM   2107  HC1 DCE A 264      35.894  45.137  14.018  1.00  0.00      A    H
ATOM   2108  Cl  DCE A 264      36.948  46.351  15.935  1.00  0.00      A   CL
ATOM   2109  CT1 DCE A 264      34.492  46.674  14.563  1.00  0.00      A    C
ATOM   2110  HC2 DCE A 264      34.538  47.757  14.676  1.00  0.00      A    H
ATOM   2111  Cl1 DCE A 264      33.455  46.326  13.076  1.00  0.00      A   CL
ATOM   2112  HC3 DCE A 264      33.967  46.209  15.397  1.00  0.00      A    H
ATOM   2113  CT  DCE A 265       7.714  23.736  50.059  1.00  0.00      A    C
ATOM   2114  HC  DCE A 265       7.423  24.388  50.883  1.00  0.00      A    H
ATOM   2115  HC1 DCE A 265       7.127  22.825  50.174  1.00  0.00      A    H
ATOM   2116  Cl  DCE A 265       7.185  24.676  48.600  1.00  0.00      A   CL
ATOM   2117  CT1 DCE A 265       9.189  23.500  49.801  1.00  0.00      A    C
ATOM   2118  HC2 DCE A 265       9.451  22.483  50.092  1.00  0.00      A    H
ATOM   2119  Cl1 DCE A 265       9.624  23.633  48.136  1.00  0.00      A   CL
ATOM   2120  HC3 DCE A 265       9.642  24.312  50.371  1.00  0.00      A    H
ATOM   2121  CT  DCE A 266       7.037  30.415  45.114  1.00  0.00      A    C
ATOM   2122  HC  DCE A 266       7.551  29.878  44.317  1.00  0.00      A    H
ATOM   2123  HC1 DCE A 266       6.316  29.792  45.644  1.00  0.00      A    H
ATOM   2124  Cl  DCE A 266       8.096  31.127  46.380  1.00  0.00      A   CL
ATOM   2125  CT1 DCE A 266       6.223  31.515  44.350  1.00  0.00      A    C
ATOM   2126  HC2 DCE A 266       6.768  32.300  43.824  1.00  0.00      A    H
ATOM   2127  Cl1 DCE A 266       5.176  30.865  43.101  1.00  0.00      A   CL
ATOM   2128  HC3 DCE A 266       5.556  31.982  45.076  1.00  0.00      A    H
ATOM   2129  CT  DCE A 267      18.715  47.932  12.144  1.00  0.00      A    C
ATOM   2130  HC  DCE A 267      18.329  47.117  11.532  1.00  0.00      A    H
ATOM   2131  HC1 DCE A 267      18.037  48.759  12.356  1.00  0.00      A    H
ATOM   2132  Cl  DCE A 267      19.454  47.376  13.656  1.00  0.00      A   CL
ATOM   2133  CT1 DCE A 267      19.888  48.317  11.265  1.00  0.00      A    C
ATOM   2134  HC2 DCE A 267      20.586  49.015  11.728  1.00  0.00      A    H
ATOM   2135  Cl1 DCE A 267      20.844  46.803  10.933  1.00  0.00      A   CL
ATOM   2136  HC3 DCE A 267      19.581  48.813  10.344  1.00  0.00      A    H
ATOM   2137  CT  DCE A 268      40.963   1.880   8.524  1.00  0.00      A    C
ATOM   2138  HC  DCE A 268      41.504   0.946   8.675  1.00  0.00      A    H
ATOM   2139  HC1 DCE A 268      39.924   1.597   8.356  1.00  0.00      A    H
ATOM   2140  Cl  DCE A 268      41.082   2.809  10.080  1.00  0.00      A   CL
ATOM   2141  CT1 DCE A 268      41.348   2.763   7.328  1.00  0.00      A    C
ATOM   2142  HC2 DCE A 268      42.421   2.925   7.422  1.00  0.00      A    H
ATOM   2143  Cl1 DCE A 268      40.877   1.855   5.935  1.00  0.00      A   CL
ATOM   2144  HC3 DCE A 268      40.803   3.707   7.304  1.00  0.00      A    H
ATOM   2145  CT  DCE A 269      21.495  40.800  38.923  1.00  0.00      A    C
ATOM   2146  HC  DCE A 269      21.033  40.169  38.164  1.00  0.00      A    H
ATOM   2147  HC1 DCE A 269      20.830  41.634  39.146  1.00  0.00      A    H
ATOM   2148  Cl  DCE A 269      21.943  39.835  40.375  1.00  0.00      A   CL
ATOM   2149  CT1 DCE A 269      22.838  41.370  38.523  1.00  0.00      A    C
ATOM   2150  HC2 DCE A 269      22.715  41.957  37.613  1.00  0.00      A    H
ATOM   2151  Cl1 DCE A 269      23.574  42.326  39.877  1.00  0.00      A   CL
ATOM   2152  HC3 DCE A 269      23.612  40.620  38.355  1.00  0.00      A    H
ATOM   2153  CT  DCE A 270      21.739  44.251  13.903  1.00  0.00      A    C
ATOM   2154  HC  DCE A 270      22.661  44.832  13.923  1.00  0.00      A    H
ATOM   2155  HC1 DCE A 270      20.978  44.845  13.397  1.00  0.00      A    H
ATOM   2156  Cl  DCE A 270      22.095  42.922  12.837  1.00  0.00      A   CL
ATOM   2157  CT1 DCE A 270      21.182  43.711  15.304  1.00  0.00      A    C
ATOM   2158  HC2 DCE A 270      21.949  43.192  15.878  1.00  0.00      A    H
ATOM   2159  Cl1 DCE A 270      20.839  45.118  16.325  1.00  0.00      A   CL
ATOM   2160  HC3 DCE A 270      20.386  42.987  15.132  1.00  0.00      A    H
ATOM   2161  CT  DCE A 271      51.792  16.142  21.186  1.00  0.00      A    C
ATOM   2162  HC  DCE A 271      52.491  16.643  20.516  1.00  0.00      A    H
ATOM   2163  HC1 DCE A 271      52.022  16.222  22.248  1.00  0.00      A    H
ATOM   2164  Cl  DCE A 271      50.153  16.957  21.199  1.00  0.00      A   CL
ATOM   2165  CT1 DCE A 271      51.638  14.650  20.705  1.00  0.00      A    C
ATOM   2166  HC2 DCE A 271      52.579  14.114  20.581  1.00  0.00      A    H
ATOM   2167  Cl1 DCE A 271      50.517  13.687  21.813  1.00  0.00      A   CL
ATOM   2168  HC3 DCE A 271      51.267  14.566  19.683  1.00  0.00      A    H
ATOM   2169  CT  DCE A 272      11.969   7.398  12.510  1.00  0.00      A    C
ATOM   2170  HC  DCE A 272      12.422   6.632  13.140  1.00  0.00      A    H
ATOM   2171  HC1 DCE A 272      12.505   8.291  12.830  1.00  0.00      A    H
ATOM   2172  Cl  DCE A 272      12.548   7.053  10.831  1.00  0.00      A   CL
ATOM   2173  CT1 DCE A 272      10.511   7.576  12.505  1.00  0.00      A    C
ATOM   2174  HC2 DCE A 272      10.357   8.379  11.783  1.00  0.00      A    H
ATOM   2175  Cl1 DCE A 272       9.717   6.168  11.884  1.00  0.00      A   CL
ATOM   2176  HC3 DCE A 272      10.197   7.724  13.538  1.00  0.00      A    H
ATOM   2177  CT  DCE A 273      51.734  39.822  21.926  1.00  0.00      A    C
ATOM   2178  HC  DCE A 273      51.182  39.059  22.475  1.00  0.00      A    H
ATOM   2179  HC1 DCE A 273      52.518  39.426  21.280  1.00  0.00      A    H
ATOM   2180  Cl  DCE A 273      50.662  40.810  20.890  1.00  0.00      A   CL
ATOM   2181  CT1 DCE A 273      52.245  40.760  22.947  1.00  0.00      A    C
ATOM   2182  HC2 DCE A 273      52.758  41.619  22.515  1.00  0.00      A    H
ATOM   2183  Cl1 DCE A 273      50.960  41.352  24.022  1.00  0.00      A   CL
ATOM   2184  HC3 DCE A 273      52.939  40.123  23.495  1.00  0.00      A    H
ATOM   2185  CT  DCE A 274      27.563  34.627   4.058  1.00  0.00      A    C
ATOM   2186  HC  DCE A 274      28.576  34.899   4.353  1.00  0.00      A    H
ATOM   2187  HC1 DCE A 274      27.519  33.657   3.562  1.00  0.00      A    H
ATOM   2188  Cl  DCE A 274      26.474  34.743   5.488  1.00  0.00      A   CL
ATOM   2189  CT1 DCE A 274      27.226  35.726   3.060  1.00  0.00      A    C
ATOM   2190  HC2 DCE A 274      27.870  35.586   2.192  1.00  0.00      A    H
ATOM   2191  Cl1 DCE A 274      25.497  35.763   2.569  1.00  0.00      A   CL
ATOM   2192  HC3 DCE A 274      27.278  36.750   3.430  1.00  0.00      A    H
ATOM   2193  CT  DCE A 275      50.592  31.438  20.702  1.00  0.00      A    C
ATOM   2194  HC  DCE A 275      50.754  30.657  21.446  1.00  0.00      A    H
ATOM   2195  HC1 DCE A 275      49.513  31.483  20.551  1.00  0.00      A    H
ATOM   2196  Cl  DCE A 275      51.087  32.940  21.477  1.00  0.00      A   CL
ATOM   2197  CT1 DCE A 275      51.415  31.215  19.454  1.00  0.00      A    C
ATOM   2198  HC2 DCE A 275      52.425  30.937  19.755  1.00  0.00      A    H
ATOM   2199  Cl1 DCE A 275      50.769  29.725  18.730  1.00  0.00      A   CL
ATOM   2200  HC3 DCE A 275      51.457  31.889  18.599  1.00  0.00      A    H
ATOM   2201  CT  DCE A 276      20.285  11.583  25.685  1.00  0.00      A    C
ATOM   2202  HC  DCE A 276      20.435  10.607  26.146  1.00  0.00      A    H
ATOM   2203  HC1 DCE A 276      20.707  12.349  26.336  1.00  0.00      A    H
ATOM   2204  Cl  DCE A 276      21.178  11.701  24.130  1.00  0.00      A   CL
ATOM   2205  CT1 DCE A 276      18.807  12.040  25.373  1.00  0.00      A    C
ATOM   2206  HC2 DCE A 276      18.436  11.498  24.504  1.00  0.00      A    H
ATOM   2207  Cl1 DCE A 276      17.846  11.546  26.773  1.00  0.00      A   CL
ATOM   2208  HC3 DCE A 276      18.745  13.081  25.054  1.00  0.00      A    H
ATOM   2209  CT  DCE A 277      18.204  27.640  10.999  1.00  0.00      A    C
ATOM   2210  HC  DCE A 277      19.226  27.260  10.989  1.00  0.00      A    H
ATOM   2211  HC1 DCE A 277      17.701  27.465  10.048  1.00  0.00      A    H
ATOM   2212  Cl  DCE A 277      17.475  26.464  12.156  1.00  0.00      A   CL
ATOM   2213  CT1 DCE A 277      18.116  29.037  11.597  1.00  0.00      A    C
ATOM   2214  HC2 DCE A 277      17.071  29.321  11.721  1.00  0.00      A    H
ATOM   2215  Cl1 DCE A 277      18.951  28.995  13.228  1.00  0.00      A   CL
ATOM   2216  HC3 DCE A 277      18.610  29.783  10.974  1.00  0.00      A    H
ATOM   2217  CT  DCE A 278      24.757  17.528  28.328  1.00  0.00      A    C
ATOM   2218  HC  DCE A 278      25.179  16.666  28.844  1.00  0.00      A    H
ATOM   2219  HC1 DCE A 278      25.280  18.478  28.441  1.00  0.00      A    H
ATOM   2220  Cl  DCE A 278      25.007  17.144  26.645  1.00  0.00      A   CL
ATOM   2221  CT1 DCE A 278      23.262  17.736  28.519  1.00  0.00      A    C
ATOM   2222  HC2 DCE A 278      22.842  16.741  28.375  1.00  0.00      A    H
ATOM   2223  Cl1 DCE A 278      22.938  18.286  30.151  1.00  0.00      A   CL
ATOM   2224  HC3 DCE A 278      22.912  18.419  27.745  1.00  0.00      A    H
ATOM   2225  CT  DCE A 279      10.031  46.514  15.336  1.00  0.00      A    C
ATOM   2226  HC  DCE A 279       9.596  47.504  15.471  1.00  0.00      A    H
ATOM   2227  HC1 DCE A 279       9.918  46.393  14.259  1.00  0.00      A    H
ATOM   2228  Cl  DCE A 279      11.777  46.620  15.814  1.00  0.00      A   CL
ATOM   2229  CT1 DCE A 279       9.202  45.593  16.163  1.00  0.00      A    C
ATOM   2230  HC2 DCE A 279       8.207  46.014  16.304  1.00  0.00      A    H
ATOM   2231  Cl1 DCE A 279       9.031  43.964  15.462  1.00  0.00      A   CL
ATOM   2232  HC3 DCE A 279       9.698  45.463  17.125  1.00  0.00      A    H
ATOM   2233  CT  DCE A 280       7.755  17.349   2.803  1.00  0.00      A    C
ATOM   2234  HC  DCE A 280       8.159  17.756   3.730  1.00  0.00      A    H
ATOM   2235  HC1 DCE A 280       8.128  16.332   2.681  1.00  0.00      A    H
ATOM   2236  Cl  DCE A 280       5.970  17.252   2.788  1.00  0.00      A   CL
ATOM   2237  CT1 DCE A 280       8.298  18.081   1.553  1.00  0.00      A    C
ATOM   2238  HC2 DCE A 280       8.084  17.557   0.621  1.00  0.00      A    H
ATOM   2239  Cl1 DCE A 280       7.676  19.695   1.174  1.00  0.00      A   CL
ATOM   2240  HC3 DCE A 280       9.369  18.226   1.688  1.00  0.00      A    H
ATOM   2241  CT  DCE A 281      51.785  35.792   4.808  1.00  0.00      A    C
ATOM   2242  HC  DCE A 281      52.265  36.770   4.836  1.00  0.00      A    H
ATOM   2243  HC1 DCE A 281      51.707  35.582   3.741  1.00  0.00      A    H
ATOM   2244  Cl  DCE A 281      52.873  34.500   5.428  1.00  0.00      A   CL
ATOM   2245  CT1 DCE A 281      50.464  35.766   5.555  1.00  0.00      A    C
ATOM   2246  HC2 DCE A 281      50.112  34.736   5.622  1.00  0.00      A    H
ATOM   2247  Cl1 DCE A 281      50.498  36.501   7.175  1.00  0.00      A   CL
ATOM   2248  HC3 DCE A 281      49.690  36.295   4.997  1.00  0.00      A    H
ATOM   2249  CT  DCE A 282      23.951  15.796  39.589  1.00  0.00      A    C
ATOM   2250  HC  DCE A 282      24.898  15.812  39.051  1.00  0.00      A    H
ATOM   2251  HC1 DCE A 282      23.710  16.825  39.855  1.00  0.00      A    H
ATOM   2252  Cl  DCE A 282      22.672  15.264  38.476  1.00  0.00      A   CL
ATOM   2253  CT1 DCE A 282      23.884  14.968  40.894  1.00  0.00      A    C
ATOM   2254  HC2 DCE A 282      24.118  13.905  40.833  1.00  0.00      A    H
ATOM   2255  Cl1 DCE A 282      25.123  15.766  41.983  1.00  0.00      A   CL
ATOM   2256  HC3 DCE A 282      22.896  15.237  41.268  1.00  0.00      A    H
ATOM   2257  CT  DCE A 283      43.455  48.841  11.481  1.00  0.00      A    C
ATOM   2258  HC  DCE A 283      42.542  48.697  12.058  1.00  0.00      A    H
ATOM   2259  HC1 DCE A 283      43.516  48.161  10.631  1.00  0.00      A    H
ATOM   2260  Cl  DCE A 283      43.398  50.429  10.699  1.00  0.00      A   CL
ATOM   2261  CT1 DCE A 283      44.722  48.758  12.333  1.00  0.00      A    C
ATOM   2262  HC2 DCE A 283      45.644  48.805  11.754  1.00  0.00      A    H
ATOM   2263  Cl1 DCE A 283      44.945  50.205  13.368  1.00  0.00      A   CL
ATOM   2264  HC3 DCE A 283      44.889  47.904  12.988  1.00  0.00      A    H
ATOM   2265  CT  DCE A 284       0.894  31.853  34.472  1.00  0.00      A    C
ATOM   2266  HC  DCE A 284       0.066  31.946  35.175  1.00  0.00      A    H
ATOM   2267  HC1 DCE A 284       0.548  31.477  33.509  1.00  0.00      A    H
ATOM   2268  Cl  DCE A 284       1.328  33.507  34.027  1.00  0.00      A   CL
ATOM   2269  CT1 DCE A 284       2.161  31.160  34.876  1.00  0.00      A    C
ATOM   2270  HC2 DCE A 284       2.520  31.630  35.792  1.00  0.00      A    H
ATOM   2271  Cl1 DCE A 284       1.764  29.510  35.301  1.00  0.00      A   CL
ATOM   2272  HC3 DCE A 284       2.936  31.117  34.110  1.00  0.00      A    H
ATOM   2273  CT  DCE A 285      25.235  16.719  13.463  1.00  0.00      A    C
ATOM   2274  HC  DCE A 285      24.938  17.230  14.378  1.00  0.00      A    H
ATOM   2275  HC1 DCE A 285      24.587  15.890  13.178  1.00  0.00      A    H
ATOM   2276  Cl  DCE A 285      25.006  17.837  12.206  1.00  0.00      A   CL
ATOM   2277  CT1 DCE A 285      26.695  16.341  13.651  1.00  0.00      A    C
ATOM   2278  HC2 DCE A 285      27.044  15.736  14.488  1.00  0.00      A    H
ATOM   2279  Cl1 DCE A 285      27.071  15.318  12.243  1.00  0.00      A   CL
ATOM   2280  HC3 DCE A 285      27.395  17.176  13.625  1.00  0.00      A    H
ATOM   2281  CT  DCE A 286      48.005  24.863  17.446  1.00  0.00      A    C
ATOM   2282  HC  DCE A 286      48.873  25.306  17.935  1.00  0.00      A    H
ATOM   2283  HC1 DCE A 286      48.308  24.480  16.471  1.00  0.00      A    H
ATOM   2284  Cl  DCE A 286      47.408  23.513  18.395  1.00  0.00      A   CL
ATOM   2285  CT1 DCE A 286      46.811  25.958  17.407  1.00  0.00      A    C
ATOM   2286  HC2 DCE A 286      45.780  25.610  17.351  1.00  0.00      A    H
ATOM   2287  Cl1 DCE A 286      46.976  26.942  18.979  1.00  0.00      A   CL
ATOM   2288  HC3 DCE A 286      46.945  26.606  16.540  1.00  0.00      A    H
ATOM   2289  CT  DCE A 287      11.656  11.617  15.774  1.00  0.00      A    C
ATOM   2290  HC  DCE A 287      12.253  12.160  16.508  1.00  0.00      A    H
ATOM   2291  HC1 DCE A 287      12.345  11.016  15.181  1.00  0.00      A    H
ATOM   2292  Cl  DCE A 287      10.618  10.441  16.481  1.00  0.00      A   CL
ATOM   2293  CT1 DCE A 287      10.980  12.623  14.873  1.00  0.00      A    C
ATOM   2294  HC2 DCE A 287      11.698  13.421  14.684  1.00  0.00      A    H
ATOM   2295  Cl1 DCE A 287      10.583  11.875  13.312  1.00  0.00      A   CL
ATOM   2296  HC3 DCE A 287      10.039  12.961  15.309  1.00  0.00      A    H
ATOM   2297  CT  DCE A 288      43.689  31.993  24.883  1.00  0.00      A    C
ATOM   2298  HC  DCE A 288      43.449  31.360  25.736  1.00  0.00      A    H
ATOM   2299  HC1 DCE A 288      44.566  31.655  24.330  1.00  0.00      A    H
ATOM   2300  Cl  DCE A 288      42.344  31.778  23.745  1.00  0.00      A   CL
ATOM   2301  CT1 DCE A 288      43.832  33.414  25.384  1.00  0.00      A    C
ATOM   2302  HC2 DCE A 288      42.869  33.794  25.726  1.00  0.00      A    H
ATOM   2303  Cl1 DCE A 288      44.969  33.425  26.837  1.00  0.00      A   CL
ATOM   2304  HC3 DCE A 288      44.287  34.035  24.613  1.00  0.00      A    H
ATOM   2305  CT  DCE A 289      22.278  42.632   4.216  1.00  0.00      A    C
ATOM   2306  HC  DCE A 289      22.555  42.729   5.266  1.00  0.00      A    H
ATOM   2307  HC1 DCE A 289      21.689  43.434   3.771  1.00  0.00      A    H
ATOM   2308  Cl  DCE A 289      23.835  42.400   3.329  1.00  0.00      A   CL
ATOM   2309  CT1 DCE A 289      21.561  41.265   4.116  1.00  0.00      A    C
ATOM   2310  HC2 DCE A 289      22.138  40.624   4.782  1.00  0.00      A    H
ATOM   2311  Cl1 DCE A 289      19.946  41.559   4.743  1.00  0.00      A   CL
ATOM   2312  HC3 DCE A 289      21.527  40.942   3.075  1.00  0.00      A    H
ATOM   2313  CT  DCE A 290       5.222  23.576   7.699  1.00  0.00      A    C
ATOM   2314  HC  DCE A 290       6.085  23.834   7.085  1.00  0.00      A    H
ATOM   2315  HC1 DCE A 290       4.226  23.584   7.257  1.00  0.00      A    H
ATOM   2316  Cl  DCE A 290       5.369  21.806   8.096  1.00  0.00      A   CL
ATOM   2317  CT1 DCE A 290       5.288  24.584   8.820  1.00  0.00      A    C
ATOM   2318  HC2 DCE A 290       6.267  24.692   9.287  1.00  0.00      A    H
ATOM   2319  Cl1 DCE A 290       4.914  26.145   7.985  1.00  0.00      A   CL
ATOM   2320  HC3 DCE A 290       4.426  24.369   9.452  1.00  0.00      A    H
ATOM   2321  CT  DCE A 291      22.868  26.635  28.931  1.00  0.00      A    C
ATOM   2322  HC  DCE A 291      22.557  26.071  29.810  1.00  0.00      A    H
ATOM   2323  HC1 DCE A 291      22.602  27.675  29.120  1.00  0.00      A    H
ATOM   2324  Cl  DCE A 291      24.690  26.680  28.877  1.00  0.00      A   CL
ATOM   2325  CT1 DCE A 291      22.213  26.254  27.604  1.00  0.00      A    C
ATOM   2326  HC2 DCE A 291      22.464  25.241  27.289  1.00  0.00      A    H
ATOM   2327  Cl1 DCE A 291      20.410  26.362  27.636  1.00  0.00      A   CL
ATOM   2328  HC3 DCE A 291      22.580  26.901  26.806  1.00  0.00      A    H
ATOM   2329  CT  DCE A 292      10.057  44.691  46.304  1.00  0.00      A    C
ATOM   2330  HC  DCE A 292      10.609  43.758  46.191  1.00  0.00      A    H
ATOM   2331  HC1 DCE A 292      10.675  45.587  46.242  1.00  0.00      A    H
ATOM   2332  Cl  DCE A 292       9.003  45.004  44.891  1.00  0.00      A   CL
ATOM   2333  CT1 DCE A 292       9.064  44.633  47.504  1.00  0.00      A    C
ATOM   2334  HC2 DCE A 292       9.543  44.825  48.463  1.00  0.00      A    H
ATOM   2335  Cl1 DCE A 292       7.799  45.882  47.435  1.00  0.00      A   CL
ATOM   2336  HC3 DCE A 292       8.465  43.722  47.499  1.00  0.00      A    H
ATOM   2337  CT  DCE A 293      23.055  32.911  -0.518  1.00  0.00      A    C
ATOM   2338  HC  DCE A 293      21.984  32.975  -0.327  1.00  0.00      A    H
ATOM   2339  HC1 DCE A 293      23.217  32.341  -1.433  1.00  0.00      A    H
ATOM   2340  Cl  DCE A 293      23.678  34.605  -0.957  1.00  0.00      A   CL
ATOM   2341  CT1 DCE A 293      23.755  32.402   0.749  1.00  0.00      A    C
ATOM   2342  HC2 DCE A 293      23.575  32.963   1.666  1.00  0.00      A    H
ATOM   2343  Cl1 DCE A 293      23.223  30.662   0.893  1.00  0.00      A   CL
ATOM   2344  HC3 DCE A 293      24.822  32.305   0.551  1.00  0.00      A    H
ATOM   2345  CT  DCE A 294      35.396  43.022  28.307  1.00  0.00      A    C
ATOM   2346  HC  DCE A 294      36.356  42.961  28.819  1.00  0.00      A    H
ATOM   2347  HC1 DCE A 294      35.589  43.690  27.468  1.00  0.00      A    H
ATOM   2348  Cl  DCE A 294      35.087  41.361  27.831  1.00  0.00      A   CL
ATOM   2349  CT1 DCE A 294      34.377  43.588  29.341  1.00  0.00      A    C
ATOM   2350  HC2 DCE A 294      34.159  42.763  30.019  1.00  0.00      A    H
ATOM   2351  Cl1 DCE A 294      35.219  44.944  30.174  1.00  0.00      A   CL
ATOM   2352  HC3 DCE A 294      33.482  43.975  28.854  1.00  0.00      A    H
ATOM   2353  CT  DCE A 295      45.088  43.051  47.940  1.00  0.00      A    C
ATOM   2354  HC  DCE A 295      44.152  43.327  48.425  1.00  0.00      A    H
ATOM   2355  HC1 DCE A 295      45.326  42.035  48.255  1.00  0.00      A    H
ATOM   2356  Cl  DCE A 295      44.473  42.997  46.314  1.00  0.00      A   CL
ATOM   2357  CT1 DCE A 295      46.167  44.110  48.159  1.00  0.00      A    C
ATOM   2358  HC2 DCE A 295      46.376  44.270  49.217  1.00  0.00      A    H
ATOM   2359  Cl1 DCE A 295      47.603  43.697  47.277  1.00  0.00      A   CL
ATOM   2360  HC3 DCE A 295      45.868  45.120  47.881  1.00  0.00      A    H
ATOM   2361  CT  DCE A 296       3.897  14.143   3.809  1.00  0.00      A    C
ATOM   2362  HC  DCE A 296       3.434  13.778   4.725  1.00  0.00      A    H
ATOM   2363  HC1 DCE A 296       3.608  15.194   3.804  1.00  0.00      A    H
ATOM   2364  Cl  DCE A 296       5.694  14.105   3.981  1.00  0.00      A   CL
ATOM   2365  CT1 DCE A 296       3.574  13.429   2.477  1.00  0.00      A    C
ATOM   2366  HC2 DCE A 296       4.034  13.889   1.603  1.00  0.00      A    H
ATOM   2367  Cl1 DCE A 296       4.242  11.751   2.528  1.00  0.00      A   CL
ATOM   2368  HC3 DCE A 296       2.508  13.415   2.252  1.00  0.00      A    H
ATOM   2369  CT  DCE A 297       8.264   2.684  29.266  1.00  0.00      A    C
ATOM   2370  HC  DCE A 297       9.235   2.400  28.861  1.00  0.00      A    H
ATOM   2371  HC1 DCE A 297       7.517   2.437  28.512  1.00  0.00      A    H
ATOM   2372  Cl  DCE A 297       8.055   1.726  30.709  1.00  0.00      A   CL
ATOM   2373  CT1 DCE A 297       8.144   4.122  29.720  1.00  0.00      A    C
ATOM   2374  HC2 DCE A 297       8.729   4.267  30.628  1.00  0.00      A    H
ATOM   2375  Cl1 DCE A 297       8.508   5.339  28.520  1.00  0.00      A   CL
ATOM   2376  HC3 DCE A 297       7.113   4.350  29.988  1.00  0.00      A    H
ATOM   2377  CT  DCE A 298       0.168  15.889  28.306  1.00  0.00      A    C
ATOM   2378  HC  DCE A 298       0.340  16.674  29.042  1.00  0.00      A    H
ATOM   2379  HC1 DCE A 298       0.411  14.976  28.851  1.00  0.00      A    H
ATOM   2380  Cl  DCE A 298      -1.539  15.674  28.025  1.00  0.00      A   CL
ATOM   2381  CT1 DCE A 298       1.006  16.232  27.069  1.00  0.00      A    C
ATOM   2382  HC2 DCE A 298       0.759  15.566  26.243  1.00  0.00      A    H
ATOM   2383  Cl1 DCE A 298       0.726  17.857  26.360  1.00  0.00      A   CL
ATOM   2384  HC3 DCE A 298       2.069  16.088  27.262  1.00  0.00      A    H
ATOM   2385  CT  DCE A 299      50.968   2.124  19.110  1.00  0.00      A    C
ATOM   2386  HC  DCE A 299      50.796   1.412  19.917  1.00  0.00      A    H
ATOM   2387  HC1 DCE A 299      51.438   1.636  18.256  1.00  0.00      A    H
ATOM   2388  Cl  DCE A 299      49.403   2.902  18.644  1.00  0.00      A   CL
ATOM   2389  CT1 DCE A 299      51.977   3.159  19.544  1.00  0.00      A    C
ATOM   2390  HC2 DCE A 299      51.669   4.086  20.027  1.00  0.00      A    H
ATOM   2391  Cl1 DCE A 299      53.079   2.343  20.676  1.00  0.00      A   CL
ATOM   2392  HC3 DCE A 299      52.649   3.514  18.763  1.00  0.00      A    H
ATOM   2393  CT  DCE A 300      41.486  33.952  16.252  1.00  0.00      A    C
ATOM   2394  HC  DCE A 300      41.035  33.093  16.750  1.00  0.00      A    H
ATOM   2395  HC1 DCE A 300      41.820  33.674  15.252  1.00  0.00      A    H
ATOM   2396  Cl  DCE A 300      40.468  35.389  15.980  1.00  0.00      A   CL
ATOM   2397  CT1 DCE A 300      42.726  34.297  17.095  1.00  0.00      A    C
ATOM   2398  HC2 DCE A 300      42.510  34.851  18.008  1.00  0.00      A    H
ATOM   2399  Cl1 DCE A 300      43.664  32.826  17.477  1.00  0.00      A   CL
ATOM   2400  HC3 DCE A 300      43.309  34.970  16.466  1.00  0.00      A    H
ATOM   2401  CT  DCE A 301      19.990   7.568  49.556  1.00  0.00      A    C
ATOM   2402  HC  DCE A 301      19.138   7.882  48.954  1.00  0.00      A    H
ATOM   2403  HC1 DCE A 301      20.886   7.629  48.938  1.00  0.00      A    H
ATOM   2404  Cl  DCE A 301      20.234   8.727  50.823  1.00  0.00      A   CL
ATOM   2405  CT1 DCE A 301      19.802   6.184  50.055  1.00  0.00      A    C
ATOM   2406  HC2 DCE A 301      19.522   5.477  49.275  1.00  0.00      A    H
ATOM   2407  Cl1 DCE A 301      21.332   5.642  50.903  1.00  0.00      A   CL
ATOM   2408  HC3 DCE A 301      19.023   6.141  50.816  1.00  0.00      A    H
ATOM   2409  CT  DCE A 302      16.266   2.681  35.774  1.00  0.00      A    C
ATOM   2410  HC  DCE A 302      16.903   2.595  36.654  1.00  0.00      A    H
ATOM   2411  HC1 DCE A 302      16.256   1.715  35.268  1.00  0.00      A    H
ATOM   2412  Cl  DCE A 302      14.646   3.056  36.425  1.00  0.00      A   CL
ATOM   2413  CT1 DCE A 302      16.816   3.887  35.005  1.00  0.00      A    C
ATOM   2414  HC2 DCE A 302      17.844   3.606  34.776  1.00  0.00      A    H
ATOM   2415  Cl1 DCE A 302      16.113   4.184  33.360  1.00  0.00      A   CL
ATOM   2416  HC3 DCE A 302      16.593   4.830  35.505  1.00  0.00      A    H
ATOM   2417  CT  DCE A 303      45.641   8.319  37.005  1.00  0.00      A    C
ATOM   2418  HC  DCE A 303      45.349   7.698  37.852  1.00  0.00      A    H
ATOM   2419  HC1 DCE A 303      46.560   8.864  37.224  1.00  0.00      A    H
ATOM   2420  Cl  DCE A 303      46.164   7.473  35.550  1.00  0.00      A   CL
ATOM   2421  CT1 DCE A 303      44.455   9.211  36.630  1.00  0.00      A    C
ATOM   2422  HC2 DCE A 303      43.711   8.685  36.031  1.00  0.00      A    H
ATOM   2423  Cl1 DCE A 303      43.752   9.936  38.076  1.00  0.00      A   CL
ATOM   2424  HC3 DCE A 303      44.734   9.963  35.891  1.00  0.00      A    H
ATOM   2425  CT  DCE A 304       9.740  20.724  36.061  1.00  0.00      A    C
ATOM   2426  HC  DCE A 304       9.361  20.590  35.048  1.00  0.00      A    H
ATOM   2427  HC1 DCE A 304       8.986  20.207  36.654  1.00  0.00      A    H
ATOM   2428  Cl  DCE A 304      11.282  19.867  36.260  1.00  0.00      A   CL
ATOM   2429  CT1 DCE A 304       9.807  22.195  36.349  1.00  0.00      A    C
ATOM   2430  HC2 DCE A 304      10.298  22.455  37.287  1.00  0.00      A    H
ATOM   2431  Cl1 DCE A 304      10.662  23.033  35.027  1.00  0.00      A   CL
ATOM   2432  HC3 DCE A 304       8.832  22.681  36.385  1.00  0.00      A    H
ATOM   2433  CT  DCE A 305       5.465  45.119  18.300  1.00  0.00      A    C
ATOM   2434  HC  DCE A 305       5.477  44.738  17.279  1.00  0.00      A    H
ATOM   2435  HC1 DCE A 305       4.945  44.327  18.840  1.00  0.00      A    H
ATOM   2436  Cl  DCE A 305       7.175  45.156  18.988  1.00  0.00      A   CL
ATOM   2437  CT1 DCE A 305       4.828  46.480  18.355  1.00  0.00      A    C
ATOM   2438  HC2 DCE A 305       5.066  46.881  19.340  1.00  0.00      A    H
ATOM   2439  Cl1 DCE A 305       5.525  47.572  17.134  1.00  0.00      A   CL
ATOM   2440  HC3 DCE A 305       3.761  46.422  18.139  1.00  0.00      A    H
ATOM   2441  CT  DCE A 306      19.850  33.894  15.564  1.00  0.00      A    C
ATOM   2442  HC  DCE A 306      19.033  34.156  16.237  1.00  0.00      A    H
ATOM   2443  HC1 DCE A 306      20.810  33.711  16.047  1.00  0.00      A    H
ATOM   2444  Cl  DCE A 306      19.297  32.354  14.983  1.00  0.00      A   CL
ATOM   2445  CT1 DCE A 306      20.086  34.858  14.420  1.00  0.00      A    C
ATOM   2446  HC2 DCE A 306      20.748  34.622  13.586  1.00  0.00      A    H
ATOM   2447  Cl1 DCE A 306      18.473  35.291  13.754  1.00  0.00      A   CL
ATOM   2448  HC3 DCE A 306      20.647  35.709  14.806  1.00  0.00      A    H
ATOM   2449  CT  DCE A 307      19.134  19.806  19.047  1.00  0.00      A    C
ATOM   2450  HC  DCE A 307      18.571  18.876  19.123  1.00  0.00      A    H
ATOM   2451  HC1 DCE A 307      19.249  20.312  20.005  1.00  0.00      A    H
ATOM   2452  Cl  DCE A 307      20.700  19.330  18.377  1.00  0.00      A   CL
ATOM   2453  CT1 DCE A 307      18.299  20.786  18.202  1.00  0.00      A    C
ATOM   2454  HC2 DCE A 307      17.473  21.230  18.758  1.00  0.00      A    H
ATOM   2455  Cl1 DCE A 307      19.338  22.056  17.578  1.00  0.00      A   CL
ATOM   2456  HC3 DCE A 307      17.921  20.363  17.271  1.00  0.00      A    H
ATOM   2457  CT  DCE A 308      15.246  29.392  46.430  1.00  0.00      A    C
ATOM   2458  HC  DCE A 308      14.997  30.064  45.609  1.00  0.00      A    H
ATOM   2459  HC1 DCE A 308      15.482  30.099  47.226  1.00  0.00      A    H
ATOM   2460  Cl  DCE A 308      13.821  28.373  46.928  1.00  0.00      A   CL
ATOM   2461  CT1 DCE A 308      16.378  28.421  46.120  1.00  0.00      A    C
ATOM   2462  HC2 DCE A 308      17.391  28.780  46.297  1.00  0.00      A    H
ATOM   2463  Cl1 DCE A 308      16.163  26.845  47.078  1.00  0.00      A   CL
ATOM   2464  HC3 DCE A 308      16.290  28.090  45.085  1.00  0.00      A    H
ATOM   2465  CT  DCE A 309      13.493  26.711  14.174  1.00  0.00      A    C
ATOM   2466  HC  DCE A 309      14.536  26.535  14.436  1.00  0.00      A    H
ATOM   2467  HC1 DCE A 309      13.462  27.195  13.198  1.00  0.00      A    H
ATOM   2468  Cl  DCE A 309      12.634  25.100  13.947  1.00  0.00      A   CL
ATOM   2469  CT1 DCE A 309      12.831  27.658  15.281  1.00  0.00      A    C
ATOM   2470  HC2 DCE A 309      11.854  27.989  14.929  1.00  0.00      A    H
ATOM   2471  Cl1 DCE A 309      12.370  26.575  16.545  1.00  0.00      A   CL
ATOM   2472  HC3 DCE A 309      13.496  28.478  15.551  1.00  0.00      A    H
ATOM   2473  CT  DCE A 310      40.349  43.408   9.735  1.00  0.00      A    C
ATOM   2474  HC  DCE A 310      39.432  42.821   9.786  1.00  0.00      A    H
ATOM   2475  HC1 DCE A 310      41.200  42.825  10.087  1.00  0.00      A    H
ATOM   2476  Cl  DCE A 310      40.844  43.823   8.023  1.00  0.00      A   CL
ATOM   2477  CT1 DCE A 310      40.181  44.612  10.754  1.00  0.00      A    C
ATOM   2478  HC2 DCE A 310      39.521  45.384  10.361  1.00  0.00      A    H
ATOM   2479  Cl1 DCE A 310      39.599  44.152  12.311  1.00  0.00      A   CL
ATOM   2480  HC3 DCE A 310      41.164  45.059  10.902  1.00  0.00      A    H
ATOM   2481  CT  DCE A 311      13.889  12.979  36.316  1.00  0.00      A    C
ATOM   2482  HC  DCE A 311      14.213  12.457  35.416  1.00  0.00      A    H
ATOM   2483  HC1 DCE A 311      13.171  13.769  36.097  1.00  0.00      A    H
ATOM   2484  Cl  DCE A 311      13.052  11.784  37.317  1.00  0.00      A   CL
ATOM   2485  CT1 DCE A 311      15.100  13.483  37.043  1.00  0.00      A    C
ATOM   2486  HC2 DCE A 311      15.426  14.395  36.543  1.00  0.00      A    H
ATOM   2487  Cl1 DCE A 311      14.432  13.981  38.667  1.00  0.00      A   CL
ATOM   2488  HC3 DCE A 311      15.879  12.766  37.303  1.00  0.00      A    H
ATOM   2489  CT  DCE A 312       6.572  20.776  13.091  1.00  0.00      A    C
ATOM   2490  HC  DCE A 312       6.236  21.801  12.932  1.00  0.00      A    H
ATOM   2491  HC1 DCE A 312       7.461  20.608  13.698  1.00  0.00      A    H
ATOM   2492  Cl  DCE A 312       5.334  19.576  13.634  1.00  0.00      A   CL
ATOM   2493  CT1 DCE A 312       6.937  20.454  11.677  1.00  0.00      A    C
ATOM   2494  HC2 DCE A 312       7.549  21.293  11.345  1.00  0.00      A    H
ATOM   2495  Cl1 DCE A 312       7.956  18.965  11.550  1.00  0.00      A   CL
ATOM   2496  HC3 DCE A 312       6.094  20.345  10.996  1.00  0.00      A    H
ATOM   2497  CT  DCE A 313      44.462  22.996  48.971  1.00  0.00      A    C
ATOM   2498  HC  DCE A 313      45.416  22.477  48.871  1.00  0.00      A    H
ATOM   2499  HC1 DCE A 313      44.629  23.694  49.791  1.00  0.00      A    H
ATOM   2500  Cl  DCE A 313      44.209  23.884  47.423  1.00  0.00      A   CL
ATOM   2501  CT1 DCE A 313      43.311  22.027  49.275  1.00  0.00      A    C
ATOM   2502  HC2 DCE A 313      43.189  21.200  48.574  1.00  0.00      A    H
ATOM   2503  Cl1 DCE A 313      43.328  21.346  50.901  1.00  0.00      A   CL
ATOM   2504  HC3 DCE A 313      42.378  22.585  49.189  1.00  0.00      A    H
ATOM   2505  CT  DCE A 314       2.228  36.563  47.363  1.00  0.00      A    C
ATOM   2506  HC  DCE A 314       2.102  37.039  48.335  1.00  0.00      A    H
ATOM   2507  HC1 DCE A 314       3.197  36.069  47.286  1.00  0.00      A    H
ATOM   2508  Cl  DCE A 314       1.131  35.158  47.370  1.00  0.00      A   CL
ATOM   2509  CT1 DCE A 314       1.898  37.448  46.107  1.00  0.00      A    C
ATOM   2510  HC2 DCE A 314       0.812  37.454  46.024  1.00  0.00      A    H
ATOM   2511  Cl1 DCE A 314       2.616  39.150  46.049  1.00  0.00      A   CL
ATOM   2512  HC3 DCE A 314       2.123  36.948  45.165  1.00  0.00      A    H
ATOM   2513  CT  DCE A 315      29.700  50.407   5.448  1.00  0.00      A    C
ATOM   2514  HC  DCE A 315      29.027  49.549   5.448  1.00  0.00      A    H
ATOM   2515  HC1 DCE A 315      30.713  50.112   5.176  1.00  0.00      A    H
ATOM   2516  Cl  DCE A 315      29.105  51.581   4.266  1.00  0.00      A   CL
ATOM   2517  CT1 DCE A 315      29.683  51.104   6.847  1.00  0.00      A    C
ATOM   2518  HC2 DCE A 315      28.662  51.319   7.163  1.00  0.00      A    H
ATOM   2519  Cl1 DCE A 315      30.263  49.891   7.964  1.00  0.00      A   CL
ATOM   2520  HC3 DCE A 315      30.408  51.918   6.870  1.00  0.00      A    H
ATOM   2521  CT  DCE A 316      36.505  30.503  25.996  1.00  0.00      A    C
ATOM   2522  HC  DCE A 316      35.866  30.655  25.125  1.00  0.00      A    H
ATOM   2523  HC1 DCE A 316      35.781  30.478  26.811  1.00  0.00      A    H
ATOM   2524  Cl  DCE A 316      37.036  28.866  25.907  1.00  0.00      A   CL
ATOM   2525  CT1 DCE A 316      37.596  31.471  26.220  1.00  0.00      A    C
ATOM   2526  HC2 DCE A 316      37.908  31.404  27.262  1.00  0.00      A    H
ATOM   2527  Cl1 DCE A 316      39.038  31.216  25.211  1.00  0.00      A   CL
ATOM   2528  HC3 DCE A 316      37.176  32.475  26.156  1.00  0.00      A    H
ATOM   2529  CT  DCE A 317      30.217  46.432  23.937  1.00  0.00      A    C
ATOM   2530  HC  DCE A 317      29.491  45.844  23.376  1.00  0.00      A    H
ATOM   2531  HC1 DCE A 317      31.230  46.422  23.534  1.00  0.00      A    H
ATOM   2532  Cl  DCE A 317      29.751  48.120  24.086  1.00  0.00      A   CL
ATOM   2533  CT1 DCE A 317      30.080  45.885  25.347  1.00  0.00      A    C
ATOM   2534  HC2 DCE A 317      30.539  46.613  26.015  1.00  0.00      A    H
ATOM   2535  Cl1 DCE A 317      28.428  45.823  25.852  1.00  0.00      A   CL
ATOM   2536  HC3 DCE A 317      30.539  44.903  25.462  1.00  0.00      A    H
ATOM   2537  CT  DCE A 318       3.509  22.133  27.618  1.00  0.00      A    C
ATOM   2538  HC  DCE A 318       4.331  22.385  26.948  1.00  0.00      A    H
ATOM   2539  HC1 DCE A 318       3.893  22.254  28.631  1.00  0.00      A    H
ATOM   2540  Cl  DCE A 318       2.247  23.356  27.387  1.00  0.00      A   CL
ATOM   2541  CT1 DCE A 318       2.832  20.817  27.336  1.00  0.00      A    C
ATOM   2542  HC2 DCE A 318       3.600  20.078  27.111  1.00  0.00      A    H
ATOM   2543  Cl1 DCE A 318       1.947  20.171  28.745  1.00  0.00      A   CL
ATOM   2544  HC3 DCE A 318       2.271  20.850  26.401  1.00  0.00      A    H
ATOM   2545  CT  DCE A 319      30.123  25.412  23.419  1.00  0.00      A    C
ATOM   2546  HC  DCE A 319      30.403  26.407  23.075  1.00  0.00      A    H
ATOM   2547  HC1 DCE A 319      29.740  24.774  22.622  1.00  0.00      A    H
ATOM   2548  Cl  DCE A 319      31.464  24.604  24.169  1.00  0.00      A   CL
ATOM   2549  CT1 DCE A 319      29.047  25.544  24.459  1.00  0.00      A    C
ATOM   2550  HC2 DCE A 319      28.188  25.823  23.849  1.00  0.00      A    H
ATOM   2551  Cl1 DCE A 319      28.495  24.129  25.326  1.00  0.00      A   CL
ATOM   2552  HC3 DCE A 319      29.241  26.425  25.072  1.00  0.00      A    H
ATOM   2553  CT  DCE A 320      26.380   8.758  50.819  1.00  0.00      A    C
ATOM   2554  HC  DCE A 320      27.334   8.606  51.323  1.00  0.00      A    H
ATOM   2555  HC1 DCE A 320      26.330   8.076  49.970  1.00  0.00      A    H
ATOM   2556  Cl  DCE A 320      25.021   8.210  51.870  1.00  0.00      A   CL
ATOM   2557  CT1 DCE A 320      26.160  10.224  50.463  1.00  0.00      A    C
ATOM   2558  HC2 DCE A 320      25.925  10.903  51.283  1.00  0.00      A    H
ATOM   2559  Cl1 DCE A 320      27.554  10.897  49.631  1.00  0.00      A   CL
ATOM   2560  HC3 DCE A 320      25.265  10.277  49.843  1.00  0.00      A    H
ATOM   2561  CT  DCE A 321      25.357  31.668  17.180  1.00  0.00      A    C
ATOM   2562  HC  DCE A 321      24.468  31.908  16.597  1.00  0.00      A    H
ATOM   2563  HC1 DCE A 321      26.218  31.727  16.513  1.00  0.00      A    H
ATOM   2564  Cl  DCE A 321      25.528  32.851  18.489  1.00  0.00      A   CL
ATOM   2565  CT1 DCE A 321      25.154  30.275  17.769  1.00  0.00      A    C
ATOM   2566  HC2 DCE A 321      24.998  29.625  16.908  1.00  0.00      A    H
ATOM   2567  Cl1 DCE A 321      26.563  29.756  18.642  1.00  0.00      A   CL
ATOM   2568  HC3 DCE A 321      24.343  30.253  18.496  1.00  0.00      A    H
ATOM   2569  CT  DCE A 322      14.952  45.457  10.425  1.00  0.00      A    C
ATOM   2570  HC  DCE A 322      15.187  44.459  10.055  1.00  0.00      A    H
ATOM   2571  HC1 DCE A 322      15.810  46.111  10.576  1.00  0.00      A    H
ATOM   2572  Cl  DCE A 322      13.702  46.126   9.321  1.00  0.00      A   CL
ATOM   2573  CT1 DCE A 322      14.488  45.306  11.845  1.00  0.00      A    C
ATOM   2574  HC2 DCE A 322      13.793  44.476  11.973  1.00  0.00      A    H
ATOM   2575  Cl1 DCE A 322      15.937  44.994  12.827  1.00  0.00      A   CL
ATOM   2576  HC3 DCE A 322      14.022  46.214  12.228  1.00  0.00      A    H
ATOM   2577  CT  DCE A 323      15.291   5.094  38.958  1.00  0.00      A    C
ATOM   2578  HC  DCE A 323      14.965   5.737  38.139  1.00  0.00      A    H
ATOM   2579  HC1 DCE A 323      14.586   4.264  39.001  1.00  0.00      A    H
ATOM   2580  Cl  DCE A 323      16.990   4.614  38.607  1.00  0.00      A   CL
ATOM   2581  CT1 DCE A 323      15.236   6.005  40.199  1.00  0.00      A    C
ATOM   2582  HC2 DCE A 323      14.241   6.377  40.441  1.00  0.00      A    H
ATOM   2583  Cl1 DCE A 323      15.727   5.024  41.702  1.00  0.00      A   CL
ATOM   2584  HC3 DCE A 323      15.956   6.801  40.007  1.00  0.00      A    H
ATOM   2585  CT  DCE A 324      11.691  31.309  51.790  1.00  0.00      A    C
ATOM   2586  HC  DCE A 324      10.990  31.536  50.987  1.00  0.00      A    H
ATOM   2587  HC1 DCE A 324      11.644  32.229  52.373  1.00  0.00      A    H
ATOM   2588  Cl  DCE A 324      11.069  29.913  52.741  1.00  0.00      A   CL
ATOM   2589  CT1 DCE A 324      13.161  31.050  51.310  1.00  0.00      A    C
ATOM   2590  HC2 DCE A 324      13.181  30.158  50.684  1.00  0.00      A    H
ATOM   2591  Cl1 DCE A 324      13.649  32.463  50.391  1.00  0.00      A   CL
ATOM   2592  HC3 DCE A 324      13.869  30.977  52.136  1.00  0.00      A    H
ATOM   2593  CT  DCE A 325       4.222  35.077  42.999  1.00  0.00      A    C
ATOM   2594  HC  DCE A 325       5.081  34.563  42.568  1.00  0.00      A    H
ATOM   2595  HC1 DCE A 325       3.691  34.417  43.685  1.00  0.00      A    H
ATOM   2596  Cl  DCE A 325       4.852  36.544  43.799  1.00  0.00      A   CL
ATOM   2597  CT1 DCE A 325       3.378  35.606  41.806  1.00  0.00      A    C
ATOM   2598  HC2 DCE A 325       3.228  34.861  41.026  1.00  0.00      A    H
ATOM   2599  Cl1 DCE A 325       1.795  36.256  42.332  1.00  0.00      A   CL
ATOM   2600  HC3 DCE A 325       3.848  36.510  41.419  1.00  0.00      A    H
ATOM   2601  CT  DCE A 326      32.243  36.220  35.412  1.00  0.00      A    C
ATOM   2602  HC  DCE A 326      33.218  35.742  35.503  1.00  0.00      A    H
ATOM   2603  HC1 DCE A 326      32.249  36.625  34.400  1.00  0.00      A    H
ATOM   2604  Cl  DCE A 326      30.942  34.981  35.744  1.00  0.00      A   CL
ATOM   2605  CT1 DCE A 326      32.039  37.286  36.454  1.00  0.00      A    C
ATOM   2606  HC2 DCE A 326      32.775  38.089  36.488  1.00  0.00      A    H
ATOM   2607  Cl1 DCE A 326      30.455  38.079  36.250  1.00  0.00      A   CL
ATOM   2608  HC3 DCE A 326      32.123  36.879  37.462  1.00  0.00      A    H
ATOM   2609  CT  DCE A 327      39.469  51.398   2.637  1.00  0.00      A    C
ATOM   2610  HC  DCE A 327      40.513  51.154   2.834  1.00  0.00      A    H
ATOM   2611  HC1 DCE A 327      38.923  51.553   3.568  1.00  0.00      A    H
ATOM   2612  Cl  DCE A 327      39.547  52.863   1.643  1.00  0.00      A   CL
ATOM   2613  CT1 DCE A 327      38.801  50.318   1.726  1.00  0.00      A    C
ATOM   2614  HC2 DCE A 327      39.459  49.819   1.015  1.00  0.00      A    H
ATOM   2615  Cl1 DCE A 327      38.153  48.923   2.641  1.00  0.00      A   CL
ATOM   2616  HC3 DCE A 327      38.079  50.746   1.030  1.00  0.00      A    H
ATOM   2617  CT  DCE A 328      31.673  38.120  46.664  1.00  0.00      A    C
ATOM   2618  HC  DCE A 328      32.577  37.638  46.295  1.00  0.00      A    H
ATOM   2619  HC1 DCE A 328      31.792  39.112  46.227  1.00  0.00      A    H
ATOM   2620  Cl  DCE A 328      30.239  37.369  45.908  1.00  0.00      A   CL
ATOM   2621  CT1 DCE A 328      31.505  38.149  48.179  1.00  0.00      A    C
ATOM   2622  HC2 DCE A 328      30.763  38.840  48.580  1.00  0.00      A    H
ATOM   2623  Cl1 DCE A 328      31.407  36.492  48.908  1.00  0.00      A   CL
ATOM   2624  HC3 DCE A 328      32.460  38.581  48.480  1.00  0.00      A    H
ATOM   2625  CT  DCE A 329      18.484  21.602  46.542  1.00  0.00      A    C
ATOM   2626  HC  DCE A 329      18.203  22.644  46.695  1.00  0.00      A    H
ATOM   2627  HC1 DCE A 329      19.077  21.641  45.628  1.00  0.00      A    H
ATOM   2628  Cl  DCE A 329      19.591  21.097  47.908  1.00  0.00      A   CL
ATOM   2629  CT1 DCE A 329      17.274  20.660  46.439  1.00  0.00      A    C
ATOM   2630  HC2 DCE A 329      16.597  20.686  47.293  1.00  0.00      A    H
ATOM   2631  Cl1 DCE A 329      16.316  21.075  44.963  1.00  0.00      A   CL
ATOM   2632  HC3 DCE A 329      17.699  19.661  46.341  1.00  0.00      A    H
ATOM   2633  CT  DCE A 330      33.210  33.814  17.034  1.00  0.00      A    C
ATOM   2634  HC  DCE A 330      33.502  34.643  16.390  1.00  0.00      A    H
ATOM   2635  HC1 DCE A 330      32.129  33.814  17.170  1.00  0.00      A    H
ATOM   2636  Cl  DCE A 330      33.769  32.264  16.340  1.00  0.00      A   CL
ATOM   2637  CT1 DCE A 330      33.940  34.006  18.367  1.00  0.00      A    C
ATOM   2638  HC2 DCE A 330      33.724  33.343  19.205  1.00  0.00      A    H
ATOM   2639  Cl1 DCE A 330      35.694  34.058  18.259  1.00  0.00      A   CL
ATOM   2640  HC3 DCE A 330      33.746  34.958  18.862  1.00  0.00      A    H
ATOM   2641  CT  DCE A 331      22.589   0.858  28.310  1.00  0.00      A    C
ATOM   2642  HC  DCE A 331      22.225  -0.164  28.209  1.00  0.00      A    H
ATOM   2643  HC1 DCE A 331      22.869   1.204  27.315  1.00  0.00      A    H
ATOM   2644  Cl  DCE A 331      21.432   2.001  29.024  1.00  0.00      A   CL
ATOM   2645  CT1 DCE A 331      23.888   0.832  29.085  1.00  0.00      A    C
ATOM   2646  HC2 DCE A 331      24.598   1.649  28.959  1.00  0.00      A    H
ATOM   2647  Cl1 DCE A 331      23.385   0.541  30.862  1.00  0.00      A   CL
ATOM   2648  HC3 DCE A 331      24.418  -0.095  28.866  1.00  0.00      A    H
ATOM   2649  CT  DCE A 332      42.211   7.447  32.474  1.00  0.00      A    C
ATOM   2650  HC  DCE A 332      42.189   7.641  31.402  1.00  0.00      A    H
ATOM   2651  HC1 DCE A 332      42.782   8.236  32.964  1.00  0.00      A    H
ATOM   2652  Cl  DCE A 332      40.524   7.431  33.017  1.00  0.00      A   CL
ATOM   2653  CT1 DCE A 332      42.939   6.163  32.839  1.00  0.00      A    C
ATOM   2654  HC2 DCE A 332      43.981   6.296  32.550  1.00  0.00      A    H
ATOM   2655  Cl1 DCE A 332      42.939   5.862  34.595  1.00  0.00      A   CL
ATOM   2656  HC3 DCE A 332      42.547   5.326  32.261  1.00  0.00      A    H
ATOM   2657  CT  DCE A 333       8.240  20.243  47.945  1.00  0.00      A    C
ATOM   2658  HC  DCE A 333       8.817  20.151  47.025  1.00  0.00      A    H
ATOM   2659  HC1 DCE A 333       8.701  20.903  48.680  1.00  0.00      A    H
ATOM   2660  Cl  DCE A 333       6.607  20.862  47.576  1.00  0.00      A   CL
ATOM   2661  CT1 DCE A 333       8.007  18.926  48.605  1.00  0.00      A    C
ATOM   2662  HC2 DCE A 333       7.600  18.261  47.844  1.00  0.00      A    H
ATOM   2663  Cl1 DCE A 333       9.520  18.240  49.169  1.00  0.00      A   CL
ATOM   2664  HC3 DCE A 333       7.225  18.921  49.364  1.00  0.00      A    H
ATOM   2665  CT  DCE A 334      18.197  16.850  23.820  1.00  0.00      A    C
ATOM   2666  HC  DCE A 334      18.421  17.217  24.821  1.00  0.00      A    H
ATOM   2667  HC1 DCE A 334      18.577  17.504  23.035  1.00  0.00      A    H
ATOM   2668  Cl  DCE A 334      18.894  15.198  23.431  1.00  0.00      A   CL
ATOM   2669  CT1 DCE A 334      16.709  16.613  23.680  1.00  0.00      A    C
ATOM   2670  HC2 DCE A 334      16.364  15.800  24.319  1.00  0.00      A    H
ATOM   2671  Cl1 DCE A 334      15.789  18.085  24.029  1.00  0.00      A   CL
ATOM   2672  HC3 DCE A 334      16.415  16.318  22.672  1.00  0.00      A    H
ATOM   2673  CT  DCE A 335      48.520  16.669  11.443  1.00  0.00      A    C
ATOM   2674  HC  DCE A 335      48.484  16.049  10.548  1.00  0.00      A    H
ATOM   2675  HC1 DCE A 335      48.652  17.715  11.165  1.00  0.00      A    H
ATOM   2676  Cl  DCE A 335      47.006  16.147  12.276  1.00  0.00      A   CL
ATOM   2677  CT1 DCE A 335      49.719  16.413  12.213  1.00  0.00      A    C
ATOM   2678  HC2 DCE A 335      49.643  16.625  13.279  1.00  0.00      A    H
ATOM   2679  Cl1 DCE A 335      50.235  14.741  11.960  1.00  0.00      A   CL
ATOM   2680  HC3 DCE A 335      50.422  17.098  11.739  1.00  0.00      A    H
ATOM   2681  CT  DCE A 336      19.348   7.928  17.879  1.00  0.00      A    C
ATOM   2682  HC  DCE A 336      18.686   7.084  17.688  1.00  0.00      A    H
ATOM   2683  HC1 DCE A 336      20.274   7.487  18.249  1.00  0.00      A    H
ATOM   2684  Cl  DCE A 336      19.810   8.657  16.305  1.00  0.00      A   CL
ATOM   2685  CT1 DCE A 336      18.565   8.885  18.838  1.00  0.00      A    C
ATOM   2686  HC2 DCE A 336      17.630   9.240  18.405  1.00  0.00      A    H
ATOM   2687  Cl1 DCE A 336      18.344   8.011  20.495  1.00  0.00      A   CL
ATOM   2688  HC3 DCE A 336      19.153   9.781  19.035  1.00  0.00      A    H
ATOM   2689  CT  DCE A 337      38.578  16.228  31.386  1.00  0.00      A    C
ATOM   2690  HC  DCE A 337      37.889  16.871  31.933  1.00  0.00      A    H
ATOM   2691  HC1 DCE A 337      38.039  15.971  30.474  1.00  0.00      A    H
ATOM   2692  Cl  DCE A 337      40.144  17.071  31.097  1.00  0.00      A   CL
ATOM   2693  CT1 DCE A 337      38.820  14.947  32.112  1.00  0.00      A    C
ATOM   2694  HC2 DCE A 337      37.844  14.468  32.179  1.00  0.00      A    H
ATOM   2695  Cl1 DCE A 337      39.954  13.815  31.306  1.00  0.00      A   CL
ATOM   2696  HC3 DCE A 337      39.252  15.134  33.095  1.00  0.00      A    H
ATOM   2697  CT  DCE A 338       6.607   7.493  47.712  1.00  0.00      A    C
ATOM   2698  HC  DCE A 338       6.659   8.486  48.157  1.00  0.00      A    H
ATOM   2699  HC1 DCE A 338       7.170   6.861  48.398  1.00  0.00      A    H
ATOM   2700  Cl  DCE A 338       4.968   6.851  47.658  1.00  0.00      A   CL
ATOM   2701  CT1 DCE A 338       7.275   7.268  46.416  1.00  0.00      A    C
ATOM   2702  HC2 DCE A 338       8.364   7.235  46.445  1.00  0.00      A    H
ATOM   2703  Cl1 DCE A 338       6.693   5.679  45.889  1.00  0.00      A   CL
ATOM   2704  HC3 DCE A 338       6.943   8.045  45.728  1.00  0.00      A    H
ATOM   2705  CT  DCE A 339      38.137  39.436  26.942  1.00  0.00      A    C
ATOM   2706  HC  DCE A 339      37.465  39.776  27.731  1.00  0.00      A    H
ATOM   2707  HC1 DCE A 339      38.452  38.406  27.107  1.00  0.00      A    H
ATOM   2708  Cl  DCE A 339      37.274  39.565  25.346  1.00  0.00      A   CL
ATOM   2709  CT1 DCE A 339      39.311  40.387  26.883  1.00  0.00      A    C
ATOM   2710  HC2 DCE A 339      39.788  40.259  25.911  1.00  0.00      A    H
ATOM   2711  Cl1 DCE A 339      38.648  41.982  26.909  1.00  0.00      A   CL
ATOM   2712  HC3 DCE A 339      40.057  40.287  27.671  1.00  0.00      A    H
ATOM   2713  CT  DCE A 340      17.731  42.672   9.167  1.00  0.00      A    C
ATOM   2714  HC  DCE A 340      16.763  42.888   9.618  1.00  0.00      A    H
ATOM   2715  HC1 DCE A 340      18.162  41.770   9.602  1.00  0.00      A    H
ATOM   2716  Cl  DCE A 340      17.389  42.371   7.490  1.00  0.00      A   CL
ATOM   2717  CT1 DCE A 340      18.711  43.869   9.414  1.00  0.00      A    C
ATOM   2718  HC2 DCE A 340      18.366  44.810   8.986  1.00  0.00      A    H
ATOM   2719  Cl1 DCE A 340      18.933  43.992  11.131  1.00  0.00      A   CL
ATOM   2720  HC3 DCE A 340      19.711  43.661   9.033  1.00  0.00      A    H
ATOM   2721  CT  DCE A 341       4.987  31.134  18.109  1.00  0.00      A    C
ATOM   2722  HC  DCE A 341       5.219  30.753  17.114  1.00  0.00      A    H
ATOM   2723  HC1 DCE A 341       4.552  32.097  17.844  1.00  0.00      A    H
ATOM   2724  Cl  DCE A 341       3.889  30.051  18.942  1.00  0.00      A   CL
ATOM   2725  CT1 DCE A 341       6.224  31.448  18.900  1.00  0.00      A    C
ATOM   2726  HC2 DCE A 341       6.838  30.583  19.153  1.00  0.00      A    H
ATOM   2727  Cl1 DCE A 341       7.293  32.375  17.871  1.00  0.00      A   CL
ATOM   2728  HC3 DCE A 341       6.021  31.913  19.865  1.00  0.00      A    H
ATOM   2729  CT  DCE A 342       8.006  33.933  33.362  1.00  0.00      A    C
ATOM   2730  HC  DCE A 342       7.483  34.584  32.661  1.00  0.00      A    H
ATOM   2731  HC1 DCE A 342       8.347  33.127  32.712  1.00  0.00      A    H
ATOM   2732  Cl  DCE A 342       9.363  34.675  34.100  1.00  0.00      A   CL
ATOM   2733  CT1 DCE A 342       6.970  33.416  34.380  1.00  0.00      A    C
ATOM   2734  HC2 DCE A 342       6.720  34.199  35.095  1.00  0.00      A    H
ATOM   2735  Cl1 DCE A 342       5.523  32.955  33.429  1.00  0.00      A   CL
ATOM   2736  HC3 DCE A 342       7.316  32.557  34.954  1.00  0.00      A    H
ATOM   2737  CT  DCE A 343      24.122  14.606   5.957  1.00  0.00      A    C
ATOM   2738  HC  DCE A 343      24.298  14.194   6.950  1.00  0.00      A    H
ATOM   2739  HC1 DCE A 343      25.130  14.903   5.668  1.00  0.00      A    H
ATOM   2740  Cl  DCE A 343      23.575  13.439   4.682  1.00  0.00      A   CL
ATOM   2741  CT1 DCE A 343      23.064  15.733   5.948  1.00  0.00      A    C
ATOM   2742  HC2 DCE A 343      22.087  15.251   5.987  1.00  0.00      A    H
ATOM   2743  Cl1 DCE A 343      23.495  17.009   7.186  1.00  0.00      A   CL
ATOM   2744  HC3 DCE A 343      23.071  16.207   4.967  1.00  0.00      A    H
ATOM   2745  CT  DCE A 344       6.067  31.535  13.120  1.00  0.00      A    C
ATOM   2746  HC  DCE A 344       5.157  31.147  12.664  1.00  0.00      A    H
ATOM   2747  HC1 DCE A 344       6.922  31.201  12.532  1.00  0.00      A    H
ATOM   2748  Cl  DCE A 344       5.939  33.338  12.980  1.00  0.00      A   CL
ATOM   2749  CT1 DCE A 344       6.116  31.040  14.578  1.00  0.00      A    C
ATOM   2750  HC2 DCE A 344       5.288  31.338  15.222  1.00  0.00      A    H
ATOM   2751  Cl1 DCE A 344       6.300  29.320  14.608  1.00  0.00      A   CL
ATOM   2752  HC3 DCE A 344       7.016  31.490  14.997  1.00  0.00      A    H
ATOM   2753  CT  DCE A 345       9.474   0.403  41.321  1.00  0.00      A    C
ATOM   2754  HC  DCE A 345       9.312   1.213  40.610  1.00  0.00      A    H
ATOM   2755  HC1 DCE A 345       8.727   0.418  42.115  1.00  0.00      A    H
ATOM   2756  Cl  DCE A 345       9.203  -1.136  40.473  1.00  0.00      A   CL
ATOM   2757  CT1 DCE A 345      10.848   0.436  42.009  1.00  0.00      A    C
ATOM   2758  HC2 DCE A 345      11.640   0.498  41.262  1.00  0.00      A    H
ATOM   2759  Cl1 DCE A 345      10.808   1.804  43.049  1.00  0.00      A   CL
ATOM   2760  HC3 DCE A 345      10.936  -0.482  42.592  1.00  0.00      A    H
ATOM   2761  CT  DCE A 346      30.183   6.178   8.219  1.00  0.00      A    C
ATOM   2762  HC  DCE A 346      31.155   6.649   8.072  1.00  0.00      A    H
ATOM   2763  HC1 DCE A 346      30.321   5.108   8.065  1.00  0.00      A    H
ATOM   2764  Cl  DCE A 346      29.796   6.363   9.956  1.00  0.00      A   CL
ATOM   2765  CT1 DCE A 346      28.997   6.743   7.363  1.00  0.00      A    C
ATOM   2766  HC2 DCE A 346      29.181   6.916   6.302  1.00  0.00      A    H
ATOM   2767  Cl1 DCE A 346      27.477   5.765   7.558  1.00  0.00      A   CL
ATOM   2768  HC3 DCE A 346      28.769   7.703   7.825  1.00  0.00      A    H
ATOM   2769  CT  DCE A 347       0.697  24.349  51.432  1.00  0.00      A    C
ATOM   2770  HC  DCE A 347       1.276  24.289  50.511  1.00  0.00      A    H
ATOM   2771  HC1 DCE A 347      -0.328  24.266  51.070  1.00  0.00      A    H
ATOM   2772  Cl  DCE A 347       1.124  23.013  52.569  1.00  0.00      A   CL
ATOM   2773  CT1 DCE A 347       0.541  25.677  52.111  1.00  0.00      A    C
ATOM   2774  HC2 DCE A 347       1.449  25.859  52.687  1.00  0.00      A    H
ATOM   2775  Cl1 DCE A 347       0.326  27.048  50.905  1.00  0.00      A   CL
ATOM   2776  HC3 DCE A 347      -0.282  25.630  52.824  1.00  0.00      A    H
ATOM   2777  CT  DCE A 348      35.499  15.094  35.404  1.00  0.00      A    C
ATOM   2778  HC  DCE A 348      35.091  15.992  35.868  1.00  0.00      A    H
ATOM   2779  HC1 DCE A 348      34.911  14.278  35.825  1.00  0.00      A    H
ATOM   2780  Cl  DCE A 348      35.139  15.169  33.685  1.00  0.00      A   CL
ATOM   2781  CT1 DCE A 348      36.910  14.978  35.918  1.00  0.00      A    C
ATOM   2782  HC2 DCE A 348      37.346  14.114  35.417  1.00  0.00      A    H
ATOM   2783  Cl1 DCE A 348      37.746  16.470  35.535  1.00  0.00      A   CL
ATOM   2784  HC3 DCE A 348      36.910  14.828  36.998  1.00  0.00      A    H
ATOM   2785  CT  DCE A 349      15.489  17.917  15.528  1.00  0.00      A    C
ATOM   2786  HC  DCE A 349      15.559  17.982  14.442  1.00  0.00      A    H
ATOM   2787  HC1 DCE A 349      15.747  18.905  15.909  1.00  0.00      A    H
ATOM   2788  Cl  DCE A 349      13.931  17.336  16.195  1.00  0.00      A   CL
ATOM   2789  CT1 DCE A 349      16.554  16.982  16.198  1.00  0.00      A    C
ATOM   2790  HC2 DCE A 349      16.572  16.030  15.667  1.00  0.00      A    H
ATOM   2791  Cl1 DCE A 349      18.201  17.756  16.120  1.00  0.00      A   CL
ATOM   2792  HC3 DCE A 349      16.254  16.867  17.239  1.00  0.00      A    H
ATOM   2793  CT  DCE A 350      51.364  20.495  48.794  1.00  0.00      A    C
ATOM   2794  HC  DCE A 350      52.053  20.158  48.019  1.00  0.00      A    H
ATOM   2795  HC1 DCE A 350      51.564  19.998  49.743  1.00  0.00      A    H
ATOM   2796  Cl  DCE A 350      51.465  22.265  48.905  1.00  0.00      A   CL
ATOM   2797  CT1 DCE A 350      49.939  20.260  48.443  1.00  0.00      A    C
ATOM   2798  HC2 DCE A 350      49.635  20.605  47.455  1.00  0.00      A    H
ATOM   2799  Cl1 DCE A 350      49.810  18.450  48.290  1.00  0.00      A   CL
ATOM   2800  HC3 DCE A 350      49.189  20.607  49.154  1.00  0.00      A    H
ATOM   2801  CT  DCE A 351      30.098  32.852  46.857  1.00  0.00      A    C
ATOM   2802  HC  DCE A 351      30.839  32.757  47.650  1.00  0.00      A    H
ATOM   2803  HC1 DCE A 351      29.923  31.886  46.382  1.00  0.00      A    H
ATOM   2804  Cl  DCE A 351      28.526  33.182  47.678  1.00  0.00      A   CL
ATOM   2805  CT1 DCE A 351      30.520  33.937  45.956  1.00  0.00      A    C
ATOM   2806  HC2 DCE A 351      30.699  34.910  46.414  1.00  0.00      A    H
ATOM   2807  Cl1 DCE A 351      32.042  33.568  45.237  1.00  0.00      A   CL
ATOM   2808  HC3 DCE A 351      29.876  34.002  45.079  1.00  0.00      A    H
ATOM   2809  CT  DCE A 352      33.876  11.187  37.442  1.00  0.00      A    C
ATOM   2810  HC  DCE A 352      34.946  11.108  37.251  1.00  0.00      A    H
ATOM   2811  HC1 DCE A 352      33.738  10.442  38.226  1.00  0.00      A    H
ATOM   2812  Cl  DCE A 352      33.547  12.727  38.224  1.00  0.00      A   CL
ATOM   2813  CT1 DCE A 352      33.006  10.775  36.201  1.00  0.00      A    C
ATOM   2814  HC2 DCE A 352      31.977  10.631  36.529  1.00  0.00      A    H
ATOM   2815  Cl1 DCE A 352      33.121  12.150  35.098  1.00  0.00      A   CL
ATOM   2816  HC3 DCE A 352      33.321   9.817  35.787  1.00  0.00      A    H
ATOM   2817  CT  DCE A 353      46.105  37.494   8.592  1.00  0.00      A    C
ATOM   2818  HC  DCE A 353      45.693  37.786   7.626  1.00  0.00      A    H
ATOM   2819  HC1 DCE A 353      45.843  38.236   9.346  1.00  0.00      A    H
ATOM   2820  Cl  DCE A 353      45.567  36.001   9.263  1.00  0.00      A   CL
ATOM   2821  CT1 DCE A 353      47.570  37.519   8.471  1.00  0.00      A    C
ATOM   2822  HC2 DCE A 353      47.953  36.534   8.205  1.00  0.00      A    H
ATOM   2823  Cl1 DCE A 353      48.177  38.577   7.143  1.00  0.00      A   CL
ATOM   2824  HC3 DCE A 353      48.058  37.698   9.429  1.00  0.00      A    H
ATOM   2825  CT  DCE A 354      49.708   0.193  23.852  1.00  0.00      A    C
ATOM   2826  HC  DCE A 354      49.287  -0.794  23.662  1.00  0.00      A    H
ATOM   2827  HC1 DCE A 354      49.080   0.885  23.291  1.00  0.00      A    H
ATOM   2828  Cl  DCE A 354      49.541   0.558  25.634  1.00  0.00      A   CL
ATOM   2829  CT1 DCE A 354      51.163   0.154  23.609  1.00  0.00      A    C
ATOM   2830  HC2 DCE A 354      51.701  -0.302  24.440  1.00  0.00      A    H
ATOM   2831  Cl1 DCE A 354      51.463  -0.705  22.110  1.00  0.00      A   CL
ATOM   2832  HC3 DCE A 354      51.563   1.143  23.385  1.00  0.00      A    H
ATOM   2833  CT  DCE A 355      23.526  48.424  32.605  1.00  0.00      A    C
ATOM   2834  HC  DCE A 355      24.538  48.477  32.204  1.00  0.00      A    H
ATOM   2835  HC1 DCE A 355      23.215  49.465  32.518  1.00  0.00      A    H
ATOM   2836  Cl  DCE A 355      22.429  47.433  31.624  1.00  0.00      A   CL
ATOM   2837  CT1 DCE A 355      23.423  47.957  34.095  1.00  0.00      A    C
ATOM   2838  HC2 DCE A 355      22.364  47.793  34.296  1.00  0.00      A    H
ATOM   2839  Cl1 DCE A 355      24.546  46.592  34.496  1.00  0.00      A   CL
ATOM   2840  HC3 DCE A 355      23.811  48.721  34.768  1.00  0.00      A    H
ATOM   2841  CT  DCE A 356      34.697  27.607  36.805  1.00  0.00      A    C
ATOM   2842  HC  DCE A 356      35.294  26.726  36.568  1.00  0.00      A    H
ATOM   2843  HC1 DCE A 356      35.260  28.483  37.126  1.00  0.00      A    H
ATOM   2844  Cl  DCE A 356      34.028  27.978  35.213  1.00  0.00      A   CL
ATOM   2845  CT1 DCE A 356      33.517  27.249  37.768  1.00  0.00      A    C
ATOM   2846  HC2 DCE A 356      33.816  26.971  38.778  1.00  0.00      A    H
ATOM   2847  Cl1 DCE A 356      32.592  28.661  37.966  1.00  0.00      A   CL
ATOM   2848  HC3 DCE A 356      32.904  26.454  37.343  1.00  0.00      A    H
ATOM   2849  CT  DCE A 357      38.449  14.154   0.377  1.00  0.00      A    C
ATOM   2850  HC  DCE A 357      38.305  14.872   1.185  1.00  0.00      A    H
ATOM   2851  HC1 DCE A 357      37.502  13.643   0.207  1.00  0.00      A    H
ATOM   2852  Cl  DCE A 357      39.107  14.969  -1.072  1.00  0.00      A   CL
ATOM   2853  CT1 DCE A 357      39.390  12.974   0.636  1.00  0.00      A    C
ATOM   2854  HC2 DCE A 357      40.361  13.402   0.885  1.00  0.00      A    H
ATOM   2855  Cl1 DCE A 357      38.616  11.906   1.841  1.00  0.00      A   CL
ATOM   2856  HC3 DCE A 357      39.506  12.355  -0.253  1.00  0.00      A    H
ATOM   2857  CT  DCE A 358      37.595  46.630  22.836  1.00  0.00      A    C
ATOM   2858  HC  DCE A 358      37.385  46.988  23.843  1.00  0.00      A    H
ATOM   2859  HC1 DCE A 358      38.669  46.818  22.838  1.00  0.00      A    H
ATOM   2860  Cl  DCE A 358      37.325  44.834  22.664  1.00  0.00      A   CL
ATOM   2861  CT1 DCE A 358      36.814  47.451  21.776  1.00  0.00      A    C
ATOM   2862  HC2 DCE A 358      36.941  48.496  22.058  1.00  0.00      A    H
ATOM   2863  Cl1 DCE A 358      37.295  47.114  20.110  1.00  0.00      A   CL
ATOM   2864  HC3 DCE A 358      35.756  47.239  21.931  1.00  0.00      A    H
ATOM   2865  CT  DCE A 359      17.638  10.420   4.182  1.00  0.00      A    C
ATOM   2866  HC  DCE A 359      17.565  11.025   5.085  1.00  0.00      A    H
ATOM   2867  HC1 DCE A 359      18.223   9.520   4.375  1.00  0.00      A    H
ATOM   2868  Cl  DCE A 359      15.987   9.968   3.632  1.00  0.00      A   CL
ATOM   2869  CT1 DCE A 359      18.416  11.231   3.132  1.00  0.00      A    C
ATOM   2870  HC2 DCE A 359      19.343  11.647   3.527  1.00  0.00      A    H
ATOM   2871  Cl1 DCE A 359      18.806  10.276   1.758  1.00  0.00      A   CL
ATOM   2872  HC3 DCE A 359      17.748  11.966   2.683  1.00  0.00      A    H
ATOM   2873  CT  DCE A 360      47.246  29.014   4.846  1.00  0.00      A    C
ATOM   2874  HC  DCE A 360      46.891  29.908   5.360  1.00  0.00      A    H
ATOM   2875  HC1 DCE A 360      48.148  29.457   4.423  1.00  0.00      A    H
ATOM   2876  Cl  DCE A 360      47.806  28.030   6.224  1.00  0.00      A   CL
ATOM   2877  CT1 DCE A 360      46.278  28.281   3.922  1.00  0.00      A    C
ATOM   2878  HC2 DCE A 360      46.723  27.396   3.467  1.00  0.00      A    H
ATOM   2879  Cl1 DCE A 360      44.701  27.935   4.726  1.00  0.00      A   CL
ATOM   2880  HC3 DCE A 360      45.946  28.885   3.077  1.00  0.00      A    H
ATOM   2881  CT  DCE A 361      14.400  22.572  36.206  1.00  0.00      A    C
ATOM   2882  HC  DCE A 361      13.342  22.320  36.265  1.00  0.00      A    H
ATOM   2883  HC1 DCE A 361      15.077  21.843  36.653  1.00  0.00      A    H
ATOM   2884  Cl  DCE A 361      14.727  22.668  34.440  1.00  0.00      A   CL
ATOM   2885  CT1 DCE A 361      14.493  23.928  36.756  1.00  0.00      A    C
ATOM   2886  HC2 DCE A 361      14.185  24.040  37.796  1.00  0.00      A    H
ATOM   2887  Cl1 DCE A 361      16.104  24.692  36.517  1.00  0.00      A   CL
ATOM   2888  HC3 DCE A 361      13.736  24.487  36.206  1.00  0.00      A    H
ATOM   2889  CT  DCE A 362       1.767   3.351  38.568  1.00  0.00      A    C
ATOM   2890  HC  DCE A 362       1.542   4.306  38.094  1.00  0.00      A    H
ATOM   2891  HC1 DCE A 362       1.998   3.538  39.616  1.00  0.00      A    H
ATOM   2892  Cl  DCE A 362       0.260   2.439  38.554  1.00  0.00      A   CL
ATOM   2893  CT1 DCE A 362       2.918   2.658  37.860  1.00  0.00      A    C
ATOM   2894  HC2 DCE A 362       2.537   2.617  36.840  1.00  0.00      A    H
ATOM   2895  Cl1 DCE A 362       4.340   3.682  37.809  1.00  0.00      A   CL
ATOM   2896  HC3 DCE A 362       3.305   1.675  38.126  1.00  0.00      A    H
ATOM   2897  CT  DCE A 363       8.148  11.866  -0.192  1.00  0.00      A    C
ATOM   2898  HC  DCE A 363       8.895  11.381   0.437  1.00  0.00      A    H
ATOM   2899  HC1 DCE A 363       8.646  12.230  -1.090  1.00  0.00      A    H
ATOM   2900  Cl  DCE A 363       6.956  10.620  -0.671  1.00  0.00      A   CL
ATOM   2901  CT1 DCE A 363       7.439  12.994   0.558  1.00  0.00      A    C
ATOM   2902  HC2 DCE A 363       7.062  12.573   1.490  1.00  0.00      A    H
ATOM   2903  Cl1 DCE A 363       8.682  14.235   1.091  1.00  0.00      A   CL
ATOM   2904  HC3 DCE A 363       6.562  13.464   0.113  1.00  0.00      A    H
ATOM   2905  CT  DCE A 364       6.891  15.591  30.865  1.00  0.00      A    C
ATOM   2906  HC  DCE A 364       6.325  15.533  29.936  1.00  0.00      A    H
ATOM   2907  HC1 DCE A 364       7.362  16.557  31.045  1.00  0.00      A    H
ATOM   2908  Cl  DCE A 364       5.680  15.154  32.044  1.00  0.00      A   CL
ATOM   2909  CT1 DCE A 364       7.916  14.449  31.030  1.00  0.00      A    C
ATOM   2910  HC2 DCE A 364       8.076  14.402  32.107  1.00  0.00      A    H
ATOM   2911  Cl1 DCE A 364       7.358  12.841  30.352  1.00  0.00      A   CL
ATOM   2912  HC3 DCE A 364       8.781  14.781  30.457  1.00  0.00      A    H
ATOM   2913  CT  DCE A 365      19.274  26.657  37.252  1.00  0.00      A    C
ATOM   2914  HC  DCE A 365      19.448  26.324  38.275  1.00  0.00      A    H
ATOM   2915  HC1 DCE A 365      19.352  25.683  36.770  1.00  0.00      A    H
ATOM   2916  Cl  DCE A 365      17.625  27.329  37.305  1.00  0.00      A   CL
ATOM   2917  CT1 DCE A 365      20.398  27.627  36.919  1.00  0.00      A    C
ATOM   2918  HC2 DCE A 365      20.757  28.180  37.787  1.00  0.00      A    H
ATOM   2919  Cl1 DCE A 365      21.802  26.794  36.404  1.00  0.00      A   CL
ATOM   2920  HC3 DCE A 365      20.032  28.134  36.026  1.00  0.00      A    H
ATOM   2921  CT  DCE A 366      14.353  27.626  21.852  1.00  0.00      A    C
ATOM   2922  HC  DCE A 366      15.246  27.583  22.477  1.00  0.00      A    H
ATOM   2923  HC1 DCE A 366      13.517  27.752  22.540  1.00  0.00      A    H
ATOM   2924  Cl  DCE A 366      14.678  28.967  20.736  1.00  0.00      A   CL
ATOM   2925  CT1 DCE A 366      14.211  26.311  21.090  1.00  0.00      A    C
ATOM   2926  HC2 DCE A 366      14.909  26.064  20.290  1.00  0.00      A    H
ATOM   2927  Cl1 DCE A 366      14.228  24.986  22.236  1.00  0.00      A   CL
ATOM   2928  HC3 DCE A 366      13.177  26.342  20.747  1.00  0.00      A    H
ATOM   2929  CT  DCE A 367      23.195  28.670  44.297  1.00  0.00      A    C
ATOM   2930  HC  DCE A 367      23.297  28.876  43.232  1.00  0.00      A    H
ATOM   2931  HC1 DCE A 367      22.347  27.994  44.406  1.00  0.00      A    H
ATOM   2932  Cl  DCE A 367      24.584  27.643  44.704  1.00  0.00      A   CL
ATOM   2933  CT1 DCE A 367      23.198  29.925  45.093  1.00  0.00      A    C
ATOM   2934  HC2 DCE A 367      23.912  30.698  44.810  1.00  0.00      A    H
ATOM   2935  Cl1 DCE A 367      21.579  30.636  44.815  1.00  0.00      A   CL
ATOM   2936  HC3 DCE A 367      23.277  29.743  46.165  1.00  0.00      A    H
ATOM   2937  CT  DCE A 368      43.354  39.327  37.993  1.00  0.00      A    C
ATOM   2938  HC  DCE A 368      43.371  38.770  38.930  1.00  0.00      A    H
ATOM   2939  HC1 DCE A 368      42.415  39.154  37.468  1.00  0.00      A    H
ATOM   2940  Cl  DCE A 368      43.498  41.098  38.297  1.00  0.00      A   CL
ATOM   2941  CT1 DCE A 368      44.422  38.884  36.979  1.00  0.00      A    C
ATOM   2942  HC2 DCE A 368      45.433  38.898  37.387  1.00  0.00      A    H
ATOM   2943  Cl1 DCE A 368      44.210  37.194  36.690  1.00  0.00      A   CL
ATOM   2944  HC3 DCE A 368      44.280  39.457  36.063  1.00  0.00      A    H
ATOM   2945  CT  DCE A 369      11.295  16.952  32.532  1.00  0.00      A    C
ATOM   2946  HC  DCE A 369      10.433  17.488  32.137  1.00  0.00      A    H
ATOM   2947  HC1 DCE A 369      11.541  17.254  33.550  1.00  0.00      A    H
ATOM   2948  Cl  DCE A 369      10.870  15.217  32.730  1.00  0.00      A   CL
ATOM   2949  CT1 DCE A 369      12.481  17.104  31.573  1.00  0.00      A    C
ATOM   2950  HC2 DCE A 369      12.574  18.169  31.362  1.00  0.00      A    H
ATOM   2951  Cl1 DCE A 369      13.976  16.538  32.274  1.00  0.00      A   CL
ATOM   2952  HC3 DCE A 369      12.274  16.573  30.643  1.00  0.00      A    H
ATOM   2953  CT  DCE A 370      26.591  40.241  40.235  1.00  0.00      A    C
ATOM   2954  HC  DCE A 370      25.801  39.834  40.867  1.00  0.00      A    H
ATOM   2955  HC1 DCE A 370      26.180  40.499  39.259  1.00  0.00      A    H
ATOM   2956  Cl  DCE A 370      27.150  41.752  40.975  1.00  0.00      A   CL
ATOM   2957  CT1 DCE A 370      27.654  39.264  39.946  1.00  0.00      A    C
ATOM   2958  HC2 DCE A 370      28.406  39.543  39.207  1.00  0.00      A    H
ATOM   2959  Cl1 DCE A 370      28.533  38.786  41.449  1.00  0.00      A   CL
ATOM   2960  HC3 DCE A 370      27.115  38.343  39.727  1.00  0.00      A    H
ATOM   2961  CT  DCE A 371       1.761  33.066  15.153  1.00  0.00      A    C
ATOM   2962  HC  DCE A 371       1.564  32.880  14.098  1.00  0.00      A    H
ATOM   2963  HC1 DCE A 371       0.872  33.586  15.512  1.00  0.00      A    H
ATOM   2964  Cl  DCE A 371       1.919  31.516  16.010  1.00  0.00      A   CL
ATOM   2965  CT1 DCE A 371       3.134  33.813  15.255  1.00  0.00      A    C
ATOM   2966  HC2 DCE A 371       3.826  33.215  14.662  1.00  0.00      A    H
ATOM   2967  Cl1 DCE A 371       3.123  35.361  14.399  1.00  0.00      A   CL
ATOM   2968  HC3 DCE A 371       3.453  34.051  16.270  1.00  0.00      A    H
ATOM   2969  CT  DCE A 372      34.636  41.406  43.248  1.00  0.00      A    C
ATOM   2970  HC  DCE A 372      35.639  41.715  42.954  1.00  0.00      A    H
ATOM   2971  HC1 DCE A 372      34.656  41.389  44.338  1.00  0.00      A    H
ATOM   2972  Cl  DCE A 372      33.598  42.764  42.698  1.00  0.00      A   CL
ATOM   2973  CT1 DCE A 372      34.232  40.095  42.545  1.00  0.00      A    C
ATOM   2974  HC2 DCE A 372      34.217  40.223  41.462  1.00  0.00      A    H
ATOM   2975  Cl1 DCE A 372      35.007  38.597  43.176  1.00  0.00      A   CL
ATOM   2976  HC3 DCE A 372      33.180  39.900  42.751  1.00  0.00      A    H
ATOM   2977  CT  DCE A 373      30.282   3.468  40.222  1.00  0.00      A    C
ATOM   2978  HC  DCE A 373      31.297   3.779  39.976  1.00  0.00      A    H
ATOM   2979  HC1 DCE A 373      29.819   2.687  39.618  1.00  0.00      A    H
ATOM   2980  Cl  DCE A 373      30.196   2.742  41.849  1.00  0.00      A   CL
ATOM   2981  CT1 DCE A 373      29.398   4.699  40.197  1.00  0.00      A    C
ATOM   2982  HC2 DCE A 373      29.828   5.252  39.363  1.00  0.00      A    H
ATOM   2983  Cl1 DCE A 373      27.771   4.165  39.938  1.00  0.00      A   CL
ATOM   2984  HC3 DCE A 373      29.319   5.353  41.065  1.00  0.00      A    H
ATOM   2985  CT  DCE A 374       3.212  17.983  32.026  1.00  0.00      A    C
ATOM   2986  HC  DCE A 374       2.185  17.905  31.669  1.00  0.00      A    H
ATOM   2987  HC1 DCE A 374       3.620  17.126  32.562  1.00  0.00      A    H
ATOM   2988  Cl  DCE A 374       4.074  18.138  30.489  1.00  0.00      A   CL
ATOM   2989  CT1 DCE A 374       3.416  19.212  32.861  1.00  0.00      A    C
ATOM   2990  HC2 DCE A 374       2.982  19.063  33.850  1.00  0.00      A    H
ATOM   2991  Cl1 DCE A 374       5.102  19.437  33.073  1.00  0.00      A   CL
ATOM   2992  HC3 DCE A 374       2.964  20.109  32.436  1.00  0.00      A    H
ATOM   2993  CT  DCE A 375       3.328  18.086  17.259  1.00  0.00      A    C
ATOM   2994  HC  DCE A 375       4.153  18.385  17.905  1.00  0.00      A    H
ATOM   2995  HC1 DCE A 375       3.906  17.637  16.452  1.00  0.00      A    H
ATOM   2996  Cl  DCE A 375       2.191  17.054  18.235  1.00  0.00      A   CL
ATOM   2997  CT1 DCE A 375       2.539  19.330  16.887  1.00  0.00      A    C
ATOM   2998  HC2 DCE A 375       3.032  19.949  16.137  1.00  0.00      A    H
ATOM   2999  Cl1 DCE A 375       1.071  18.938  15.836  1.00  0.00      A   CL
ATOM   3000  HC3 DCE A 375       2.226  20.013  17.676  1.00  0.00      A    H
ATOM   3001  CT  DCE A 376      35.987   7.719  47.616  1.00  0.00      A    C
ATOM   3002  HC  DCE A 376      36.008   6.918  48.355  1.00  0.00      A    H
ATOM   3003  HC1 DCE A 376      36.135   7.250  46.643  1.00  0.00      A    H
ATOM   3004  Cl  DCE A 376      34.364   8.506  47.832  1.00  0.00      A   CL
ATOM   3005  CT1 DCE A 376      37.116   8.712  47.922  1.00  0.00      A    C
ATOM   3006  HC2 DCE A 376      36.849   9.174  48.873  1.00  0.00      A    H
ATOM   3007  Cl1 DCE A 376      38.718   8.010  47.879  1.00  0.00      A   CL
ATOM   3008  HC3 DCE A 376      37.179   9.517  47.190  1.00  0.00      A    H
ATOM   3009  CT  DCE A 377       6.300  23.214  33.470  1.00  0.00      A    C
ATOM   3010  HC  DCE A 377       5.679  22.520  34.037  1.00  0.00      A    H
ATOM   3011  HC1 DCE A 377       6.628  23.893  34.257  1.00  0.00      A    H
ATOM   3012  Cl  DCE A 377       7.760  22.377  32.803  1.00  0.00      A   CL
ATOM   3013  CT1 DCE A 377       5.453  23.889  32.400  1.00  0.00      A    C
ATOM   3014  HC2 DCE A 377       5.984  24.446  31.628  1.00  0.00      A    H
ATOM   3015  Cl1 DCE A 377       4.539  22.507  31.572  1.00  0.00      A   CL
ATOM   3016  HC3 DCE A 377       4.713  24.566  32.826  1.00  0.00      A    H
ATOM   3017  CT  DCE A 378       5.837  38.758  39.967  1.00  0.00      A    C
ATOM   3018  HC  DCE A 378       6.634  38.421  39.304  1.00  0.00      A    H
ATOM   3019  HC1 DCE A 378       5.833  38.268  40.940  1.00  0.00      A    H
ATOM   3020  Cl  DCE A 378       5.847  40.488  40.311  1.00  0.00      A   CL
ATOM   3021  CT1 DCE A 378       4.656  38.458  39.033  1.00  0.00      A    C
ATOM   3022  HC2 DCE A 378       4.628  37.372  38.945  1.00  0.00      A    H
ATOM   3023  Cl1 DCE A 378       3.169  39.065  39.855  1.00  0.00      A   CL
ATOM   3024  HC3 DCE A 378       4.842  38.935  38.071  1.00  0.00      A    H
ATOM   3025  CT  DCE A 379      40.059  41.993   1.798  1.00  0.00      A    C
ATOM   3026  HC  DCE A 379      40.717  41.171   2.078  1.00  0.00      A    H
ATOM   3027  HC1 DCE A 379      40.329  42.821   2.454  1.00  0.00      A    H
ATOM   3028  Cl  DCE A 379      40.425  42.537   0.086  1.00  0.00      A   CL
ATOM   3029  CT1 DCE A 379      38.616  41.538   1.873  1.00  0.00      A    C
ATOM   3030  HC2 DCE A 379      38.588  40.676   1.207  1.00  0.00      A    H
ATOM   3031  Cl1 DCE A 379      38.095  41.213   3.525  1.00  0.00      A   CL
ATOM   3032  HC3 DCE A 379      37.975  42.367   1.572  1.00  0.00      A    H
ATOM   3033  CT  DCE A 380      37.313  44.906   5.808  1.00  0.00      A    C
ATOM   3034  HC  DCE A 380      37.333  43.818   5.747  1.00  0.00      A    H
ATOM   3035  HC1 DCE A 380      36.284  45.194   5.596  1.00  0.00      A    H
ATOM   3036  Cl  DCE A 380      37.721  45.527   7.437  1.00  0.00      A   CL
ATOM   3037  CT1 DCE A 380      38.100  45.580   4.696  1.00  0.00      A    C
ATOM   3038  HC2 DCE A 380      39.079  45.100   4.706  1.00  0.00      A    H
ATOM   3039  Cl1 DCE A 380      37.330  45.225   3.154  1.00  0.00      A   CL
ATOM   3040  HC3 DCE A 380      38.172  46.631   4.974  1.00  0.00      A    H
ATOM   3041  CT  DCE A 381      21.051   7.400  36.249  1.00  0.00      A    C
ATOM   3042  HC  DCE A 381      21.653   6.972  37.051  1.00  0.00      A    H
ATOM   3043  HC1 DCE A 381      21.178   8.481  36.289  1.00  0.00      A    H
ATOM   3044  Cl  DCE A 381      21.762   6.920  34.713  1.00  0.00      A   CL
ATOM   3045  CT1 DCE A 381      19.528   7.080  36.386  1.00  0.00      A    C
ATOM   3046  HC2 DCE A 381      19.039   7.478  37.275  1.00  0.00      A    H
ATOM   3047  Cl1 DCE A 381      18.588   7.742  34.970  1.00  0.00      A   CL
ATOM   3048  HC3 DCE A 381      19.360   6.004  36.421  1.00  0.00      A    H
ATOM   3049  CT  DCE A 382      28.249   7.336  36.454  1.00  0.00      A    C
ATOM   3050  HC  DCE A 382      28.565   8.353  36.222  1.00  0.00      A    H
ATOM   3051  HC1 DCE A 382      28.251   7.253  37.540  1.00  0.00      A    H
ATOM   3052  Cl  DCE A 382      26.541   7.301  35.996  1.00  0.00      A   CL
ATOM   3053  CT1 DCE A 382      29.053   6.203  35.880  1.00  0.00      A    C
ATOM   3054  HC2 DCE A 382      28.712   5.254  36.295  1.00  0.00      A    H
ATOM   3055  Cl1 DCE A 382      28.817   6.218  34.125  1.00  0.00      A   CL
ATOM   3056  HC3 DCE A 382      30.114   6.334  36.096  1.00  0.00      A    H
ATOM   3057  CT  DCE A 383      36.877   6.248  21.029  1.00  0.00      A    C
ATOM   3058  HC  DCE A 383      37.346   6.916  21.751  1.00  0.00      A    H
ATOM   3059  HC1 DCE A 383      37.300   6.583  20.082  1.00  0.00      A    H
ATOM   3060  Cl  DCE A 383      37.399   4.566  21.395  1.00  0.00      A   CL
ATOM   3061  CT1 DCE A 383      35.346   6.160  20.979  1.00  0.00      A    C
ATOM   3062  HC2 DCE A 383      34.805   5.594  21.738  1.00  0.00      A    H
ATOM   3063  Cl1 DCE A 383      34.629   7.776  20.980  1.00  0.00      A   CL
ATOM   3064  HC3 DCE A 383      35.074   5.681  20.038  1.00  0.00      A    H
ATOM   3065  CT  DCE A 384      19.742  17.984   7.323  1.00  0.00      A    C
ATOM   3066  HC  DCE A 384      19.653  18.478   6.356  1.00  0.00      A    H
ATOM   3067  HC1 DCE A 384      20.645  18.305   7.842  1.00  0.00      A    H
ATOM   3068  Cl  DCE A 384      18.348  18.542   8.233  1.00  0.00      A   CL
ATOM   3069  CT1 DCE A 384      19.678  16.452   7.156  1.00  0.00      A    C
ATOM   3070  HC2 DCE A 384      19.581  16.116   8.188  1.00  0.00      A    H
ATOM   3071  Cl1 DCE A 384      18.121  16.012   6.316  1.00  0.00      A   CL
ATOM   3072  HC3 DCE A 384      20.520  15.950   6.679  1.00  0.00      A    H
ATOM   3073  CT  DCE A 385      50.061  42.654  27.079  1.00  0.00      A    C
ATOM   3074  HC  DCE A 385      50.102  41.642  26.675  1.00  0.00      A    H
ATOM   3075  HC1 DCE A 385      50.346  43.350  26.290  1.00  0.00      A    H
ATOM   3076  Cl  DCE A 385      48.343  43.004  27.638  1.00  0.00      A   CL
ATOM   3077  CT1 DCE A 385      50.832  42.740  28.387  1.00  0.00      A    C
ATOM   3078  HC2 DCE A 385      50.520  43.531  29.068  1.00  0.00      A    H
ATOM   3079  Cl1 DCE A 385      50.441  41.237  29.156  1.00  0.00      A   CL
ATOM   3080  HC3 DCE A 385      51.920  42.723  28.323  1.00  0.00      A    H
ATOM   3081  CT  DCE A 386       9.475  14.387   6.062  1.00  0.00      A    C
ATOM   3082  HC  DCE A 386      10.151  13.932   6.786  1.00  0.00      A    H
ATOM   3083  HC1 DCE A 386      10.025  15.170   5.540  1.00  0.00      A    H
ATOM   3084  Cl  DCE A 386       9.127  13.107   4.780  1.00  0.00      A   CL
ATOM   3085  CT1 DCE A 386       8.151  14.874   6.510  1.00  0.00      A    C
ATOM   3086  HC2 DCE A 386       7.343  14.144   6.456  1.00  0.00      A    H
ATOM   3087  Cl1 DCE A 386       8.130  15.593   8.171  1.00  0.00      A   CL
ATOM   3088  HC3 DCE A 386       7.857  15.709   5.874  1.00  0.00      A    H
ATOM   3089  CT  DCE A 387      26.565  29.047   1.556  1.00  0.00      A    C
ATOM   3090  HC  DCE A 387      25.588  29.260   1.121  1.00  0.00      A    H
ATOM   3091  HC1 DCE A 387      27.390  29.443   0.964  1.00  0.00      A    H
ATOM   3092  Cl  DCE A 387      26.673  29.810   3.212  1.00  0.00      A   CL
ATOM   3093  CT1 DCE A 387      26.794  27.572   1.736  1.00  0.00      A    C
ATOM   3094  HC2 DCE A 387      26.863  26.954   0.841  1.00  0.00      A    H
ATOM   3095  Cl1 DCE A 387      28.268  27.248   2.759  1.00  0.00      A   CL
ATOM   3096  HC3 DCE A 387      25.921  27.323   2.340  1.00  0.00      A    H
ATOM   3097  CT  DCE A 388      21.527  20.341  37.249  1.00  0.00      A    C
ATOM   3098  HC  DCE A 388      20.745  21.099  37.288  1.00  0.00      A    H
ATOM   3099  HC1 DCE A 388      21.765  20.195  36.196  1.00  0.00      A    H
ATOM   3100  Cl  DCE A 388      22.848  20.922  38.302  1.00  0.00      A   CL
ATOM   3101  CT1 DCE A 388      20.932  19.083  37.977  1.00  0.00      A    C
ATOM   3102  HC2 DCE A 388      20.676  19.212  39.029  1.00  0.00      A    H
ATOM   3103  Cl1 DCE A 388      19.592  18.374  37.153  1.00  0.00      A   CL
ATOM   3104  HC3 DCE A 388      21.760  18.373  37.969  1.00  0.00      A    H
ATOM   3105  CT  DCE A 389       4.618   1.667  47.030  1.00  0.00      A    C
ATOM   3106  HC  DCE A 389       5.571   1.329  47.438  1.00  0.00      A    H
ATOM   3107  HC1 DCE A 389       4.252   0.962  46.284  1.00  0.00      A    H
ATOM   3108  Cl  DCE A 389       3.507   1.851  48.391  1.00  0.00      A   CL
ATOM   3109  CT1 DCE A 389       4.788   3.050  46.441  1.00  0.00      A    C
ATOM   3110  HC2 DCE A 389       5.324   3.040  45.493  1.00  0.00      A    H
ATOM   3111  Cl1 DCE A 389       3.175   3.819  45.966  1.00  0.00      A   CL
ATOM   3112  HC3 DCE A 389       5.352   3.700  47.110  1.00  0.00      A    H
ATOM   3113  CT  DCE A 390      13.317  27.786  38.740  1.00  0.00      A    C
ATOM   3114  HC  DCE A 390      13.349  28.804  39.128  1.00  0.00      A    H
ATOM   3115  HC1 DCE A 390      14.168  27.765  38.059  1.00  0.00      A    H
ATOM   3116  Cl  DCE A 390      13.559  26.784  40.171  1.00  0.00      A   CL
ATOM   3117  CT1 DCE A 390      11.984  27.392  38.080  1.00  0.00      A    C
ATOM   3118  HC2 DCE A 390      11.664  27.918  37.181  1.00  0.00      A    H
ATOM   3119  Cl1 DCE A 390      11.900  25.652  37.822  1.00  0.00      A   CL
ATOM   3120  HC3 DCE A 390      11.285  27.579  38.896  1.00  0.00      A    H
ATOM   3121  CT  DCE A 391      32.157  32.581  12.710  1.00  0.00      A    C
ATOM   3122  HC  DCE A 391      32.044  33.529  12.184  1.00  0.00      A    H
ATOM   3123  HC1 DCE A 391      31.937  32.748  13.764  1.00  0.00      A    H
ATOM   3124  Cl  DCE A 391      30.759  31.674  12.079  1.00  0.00      A   CL
ATOM   3125  CT1 DCE A 391      33.402  31.778  12.481  1.00  0.00      A    C
ATOM   3126  HC2 DCE A 391      33.081  30.737  12.437  1.00  0.00      A    H
ATOM   3127  Cl1 DCE A 391      33.899  32.119  10.885  1.00  0.00      A   CL
ATOM   3128  HC3 DCE A 391      34.249  31.985  13.135  1.00  0.00      A    H
ATOM   3129  CT  DCE A 392      15.440  32.154  14.171  1.00  0.00      A    C
ATOM   3130  HC  DCE A 392      16.021  32.380  15.065  1.00  0.00      A    H
ATOM   3131  HC1 DCE A 392      15.844  32.722  13.333  1.00  0.00      A    H
ATOM   3132  Cl  DCE A 392      15.586  30.362  13.937  1.00  0.00      A   CL
ATOM   3133  CT1 DCE A 392      13.996  32.484  14.232  1.00  0.00      A    C
ATOM   3134  HC2 DCE A 392      13.511  31.726  14.847  1.00  0.00      A    H
ATOM   3135  Cl1 DCE A 392      13.883  34.056  15.053  1.00  0.00      A   CL
ATOM   3136  HC3 DCE A 392      13.595  32.419  13.220  1.00  0.00      A    H
ATOM   3137  CT  DCE A 393       3.701  10.539  45.234  1.00  0.00      A    C
ATOM   3138  HC  DCE A 393       3.940  11.091  46.143  1.00  0.00      A    H
ATOM   3139  HC1 DCE A 393       3.852   9.475  45.421  1.00  0.00      A    H
ATOM   3140  Cl  DCE A 393       1.947  10.535  45.073  1.00  0.00      A   CL
ATOM   3141  CT1 DCE A 393       4.590  11.035  43.934  1.00  0.00      A    C
ATOM   3142  HC2 DCE A 393       4.804  12.103  43.971  1.00  0.00      A    H
ATOM   3143  Cl1 DCE A 393       6.188  10.335  43.952  1.00  0.00      A   CL
ATOM   3144  HC3 DCE A 393       4.081  10.755  43.011  1.00  0.00      A    H
ATOM   3145  CT  DCE A 394      15.359  47.632   6.522  1.00  0.00      A    C
ATOM   3146  HC  DCE A 394      15.362  46.598   6.177  1.00  0.00      A    H
ATOM   3147  HC1 DCE A 394      14.824  47.831   7.451  1.00  0.00      A    H
ATOM   3148  Cl  DCE A 394      17.063  48.096   6.985  1.00  0.00      A   CL
ATOM   3149  CT1 DCE A 394      14.947  48.620   5.452  1.00  0.00      A    C
ATOM   3150  HC2 DCE A 394      15.119  49.557   5.981  1.00  0.00      A    H
ATOM   3151  Cl1 DCE A 394      16.151  48.467   4.105  1.00  0.00      A   CL
ATOM   3152  HC3 DCE A 394      13.937  48.447   5.081  1.00  0.00      A    H
ATOM   3153  CT  DCE A 395       5.692  49.580  27.201  1.00  0.00      A    C
ATOM   3154  HC  DCE A 395       4.781  49.044  26.935  1.00  0.00      A    H
ATOM   3155  HC1 DCE A 395       5.474  50.578  26.822  1.00  0.00      A    H
ATOM   3156  Cl  DCE A 395       5.533  49.697  28.968  1.00  0.00      A   CL
ATOM   3157  CT1 DCE A 395       6.915  48.996  26.459  1.00  0.00      A    C
ATOM   3158  HC2 DCE A 395       7.147  48.048  26.944  1.00  0.00      A    H
ATOM   3159  Cl1 DCE A 395       6.634  48.531  24.789  1.00  0.00      A   CL
ATOM   3160  HC3 DCE A 395       7.771  49.670  26.488  1.00  0.00      A    H
ATOM   3161  CT  DCE A 396      48.785  17.286  43.454  1.00  0.00      A    C
ATOM   3162  HC  DCE A 396      48.221  17.784  44.242  1.00  0.00      A    H
ATOM   3163  HC1 DCE A 396      49.615  16.736  43.898  1.00  0.00      A    H
ATOM   3164  Cl  DCE A 396      47.687  16.188  42.558  1.00  0.00      A   CL
ATOM   3165  CT1 DCE A 396      49.373  18.171  42.342  1.00  0.00      A    C
ATOM   3166  HC2 DCE A 396      49.930  17.651  41.562  1.00  0.00      A    H
ATOM   3167  Cl1 DCE A 396      47.918  19.014  41.761  1.00  0.00      A   CL
ATOM   3168  HC3 DCE A 396      50.112  18.823  42.807  1.00  0.00      A    H
ATOM   3169  CT  DCE A 397      25.216   6.318  32.435  1.00  0.00      A    C
ATOM   3170  HC  DCE A 397      26.108   6.306  33.060  1.00  0.00      A    H
ATOM   3171  HC1 DCE A 397      24.478   5.631  32.849  1.00  0.00      A    H
ATOM   3172  Cl  DCE A 397      24.503   7.983  32.529  1.00  0.00      A   CL
ATOM   3173  CT1 DCE A 397      25.566   5.986  30.999  1.00  0.00      A    C
ATOM   3174  HC2 DCE A 397      26.528   6.421  30.728  1.00  0.00      A    H
ATOM   3175  Cl1 DCE A 397      25.728   4.255  30.679  1.00  0.00      A   CL
ATOM   3176  HC3 DCE A 397      24.906   6.433  30.255  1.00  0.00      A    H
ATOM   3177  CT  DCE A 398      33.438   0.027  33.851  1.00  0.00      A    C
ATOM   3178  HC  DCE A 398      32.624  -0.671  33.658  1.00  0.00      A    H
ATOM   3179  HC1 DCE A 398      33.011   1.012  34.042  1.00  0.00      A    H
ATOM   3180  Cl  DCE A 398      34.406  -0.475  35.234  1.00  0.00      A   CL
ATOM   3181  CT1 DCE A 398      34.427   0.056  32.712  1.00  0.00      A    C
ATOM   3182  HC2 DCE A 398      33.925   0.337  31.786  1.00  0.00      A    H
ATOM   3183  Cl1 DCE A 398      35.690   1.267  33.007  1.00  0.00      A   CL
ATOM   3184  HC3 DCE A 398      34.903  -0.912  32.554  1.00  0.00      A    H
ATOM   3185  CT  DCE A 399      12.864  30.063  43.313  1.00  0.00      A    C
ATOM   3186  HC  DCE A 399      13.319  30.355  44.260  1.00  0.00      A    H
ATOM   3187  HC1 DCE A 399      11.981  30.643  43.045  1.00  0.00      A    H
ATOM   3188  Cl  DCE A 399      14.028  30.341  42.029  1.00  0.00      A   CL
ATOM   3189  CT1 DCE A 399      12.454  28.630  43.403  1.00  0.00      A    C
ATOM   3190  HC2 DCE A 399      13.271  27.930  43.577  1.00  0.00      A    H
ATOM   3191  Cl1 DCE A 399      11.305  28.596  44.765  1.00  0.00      A   CL
ATOM   3192  HC3 DCE A 399      11.903  28.385  42.495  1.00  0.00      A    H
ATOM   3193  CT  DCE A 400      36.008   1.278   6.647  1.00  0.00      A    C
ATOM   3194  HC  DCE A 400      35.244   1.005   7.376  1.00  0.00      A    H
ATOM   3195  HC1 DCE A 400      35.749   0.852   5.678  1.00  0.00      A    H
ATOM   3196  Cl  DCE A 400      36.075   3.051   6.692  1.00  0.00      A   CL
ATOM   3197  CT1 DCE A 400      37.404   0.786   7.023  1.00  0.00      A    C
ATOM   3198  HC2 DCE A 400      37.759   1.246   7.945  1.00  0.00      A    H
ATOM   3199  Cl1 DCE A 400      37.412  -1.054   7.233  1.00  0.00      A   CL
ATOM   3200  HC3 DCE A 400      38.236   1.008   6.355  1.00  0.00      A    H
ATOM   3201  CT  DCE A 401      27.664  12.821  21.632  1.00  0.00      A    C
ATOM   3202  HC  DCE A 401      27.584  13.261  22.626  1.00  0.00      A    H
ATOM   3203  HC1 DCE A 401      27.075  11.910  21.523  1.00  0.00      A    H
ATOM   3204  Cl  DCE A 401      26.935  14.021  20.601  1.00  0.00      A   CL
ATOM   3205  CT1 DCE A 401      29.110  12.573  21.107  1.00  0.00      A    C
ATOM   3206  HC2 DCE A 401      29.568  13.557  21.206  1.00  0.00      A    H
ATOM   3207  Cl1 DCE A 401      29.932  11.412  22.151  1.00  0.00      A   CL
ATOM   3208  HC3 DCE A 401      29.274  12.304  20.063  1.00  0.00      A    H
ATOM   3209  CT  DCE A 402      29.851  41.155  44.668  1.00  0.00      A    C
ATOM   3210  HC  DCE A 402      30.905  41.295  44.911  1.00  0.00      A    H
ATOM   3211  HC1 DCE A 402      29.914  40.211  44.127  1.00  0.00      A    H
ATOM   3212  Cl  DCE A 402      28.913  41.035  46.159  1.00  0.00      A   CL
ATOM   3213  CT1 DCE A 402      29.318  42.285  43.752  1.00  0.00      A    C
ATOM   3214  HC2 DCE A 402      28.279  42.061  43.511  1.00  0.00      A    H
ATOM   3215  Cl1 DCE A 402      29.294  43.866  44.677  1.00  0.00      A   CL
ATOM   3216  HC3 DCE A 402      29.921  42.440  42.858  1.00  0.00      A    H
ATOM   3217  CT  DCE A 403      23.759  10.247  28.631  1.00  0.00      A    C
ATOM   3218  HC  DCE A 403      23.317   9.459  28.022  1.00  0.00      A    H
ATOM   3219  HC1 DCE A 403      23.663   9.950  29.675  1.00  0.00      A    H
ATOM   3220  Cl  DCE A 403      25.443  10.259  28.074  1.00  0.00      A   CL
ATOM   3221  CT1 DCE A 403      23.057  11.621  28.408  1.00  0.00      A    C
ATOM   3222  HC2 DCE A 403      23.065  12.153  29.359  1.00  0.00      A    H
ATOM   3223  Cl1 DCE A 403      23.895  12.452  27.013  1.00  0.00      A   CL
ATOM   3224  HC3 DCE A 403      22.018  11.626  28.079  1.00  0.00      A    H
ATOM   3225  CT  DCE A 404       0.540  41.545  43.549  1.00  0.00      A    C
ATOM   3226  HC  DCE A 404       1.181  42.254  44.073  1.00  0.00      A    H
ATOM   3227  HC1 DCE A 404      -0.121  42.135  42.914  1.00  0.00      A    H
ATOM   3228  Cl  DCE A 404       1.614  40.529  42.485  1.00  0.00      A   CL
ATOM   3229  CT1 DCE A 404      -0.225  40.714  44.560  1.00  0.00      A    C
ATOM   3230  HC2 DCE A 404      -1.131  41.241  44.858  1.00  0.00      A    H
ATOM   3231  Cl1 DCE A 404      -0.677  39.110  43.829  1.00  0.00      A   CL
ATOM   3232  HC3 DCE A 404       0.406  40.541  45.431  1.00  0.00      A    H
ATOM   3233  CT  DCE A 405      23.685  34.068  36.504  1.00  0.00      A    C
ATOM   3234  HC  DCE A 405      23.986  34.665  35.643  1.00  0.00      A    H
ATOM   3235  HC1 DCE A 405      23.994  34.643  37.377  1.00  0.00      A    H
ATOM   3236  Cl  DCE A 405      21.909  34.168  36.704  1.00  0.00      A   CL
ATOM   3237  CT1 DCE A 405      24.240  32.627  36.307  1.00  0.00      A    C
ATOM   3238  HC2 DCE A 405      25.235  32.696  36.747  1.00  0.00      A    H
ATOM   3239  Cl1 DCE A 405      23.351  31.401  37.286  1.00  0.00      A   CL
ATOM   3240  HC3 DCE A 405      24.403  32.358  35.263  1.00  0.00      A    H
ATOM   3241  CT  DCE A 406      51.241   5.835  43.312  1.00  0.00      A    C
ATOM   3242  HC  DCE A 406      50.152   5.852  43.273  1.00  0.00      A    H
ATOM   3243  HC1 DCE A 406      51.568   5.095  44.042  1.00  0.00      A    H
ATOM   3244  Cl  DCE A 406      51.659   5.188  41.665  1.00  0.00      A   CL
ATOM   3245  CT1 DCE A 406      51.796   7.159  43.691  1.00  0.00      A    C
ATOM   3246  HC2 DCE A 406      51.338   7.823  42.957  1.00  0.00      A    H
ATOM   3247  Cl1 DCE A 406      51.070   7.631  45.198  1.00  0.00      A   CL
ATOM   3248  HC3 DCE A 406      52.876   7.302  43.646  1.00  0.00      A    H
ATOM   3249  CT  DCE A 407      49.190  28.469  43.236  1.00  0.00      A    C
ATOM   3250  HC  DCE A 407      49.932  29.124  43.693  1.00  0.00      A    H
ATOM   3251  HC1 DCE A 407      49.625  27.471  43.293  1.00  0.00      A    H
ATOM   3252  Cl  DCE A 407      47.939  28.374  44.442  1.00  0.00      A   CL
ATOM   3253  CT1 DCE A 407      48.641  28.747  41.794  1.00  0.00      A    C
ATOM   3254  HC2 DCE A 407      48.243  27.823  41.376  1.00  0.00      A    H
ATOM   3255  Cl1 DCE A 407      47.399  29.933  41.893  1.00  0.00      A   CL
ATOM   3256  HC3 DCE A 407      49.491  29.039  41.177  1.00  0.00      A    H
ATOM   3257  CT  DCE A 408      38.787  33.838  10.544  1.00  0.00      A    C
ATOM   3258  HC  DCE A 408      38.930  34.841  10.947  1.00  0.00      A    H
ATOM   3259  HC1 DCE A 408      37.858  33.423  10.935  1.00  0.00      A    H
ATOM   3260  Cl  DCE A 408      38.505  33.771   8.726  1.00  0.00      A   CL
ATOM   3261  CT1 DCE A 408      40.018  32.968  10.854  1.00  0.00      A    C
ATOM   3262  HC2 DCE A 408      40.897  33.468  10.449  1.00  0.00      A    H
ATOM   3263  Cl1 DCE A 408      40.414  32.919  12.589  1.00  0.00      A   CL
ATOM   3264  HC3 DCE A 408      40.025  31.930  10.522  1.00  0.00      A    H
ATOM   3265  CT  DCE A 409       2.824  21.879  46.688  1.00  0.00      A    C
ATOM   3266  HC  DCE A 409       1.843  21.405  46.742  1.00  0.00      A    H
ATOM   3267  HC1 DCE A 409       3.518  21.119  47.047  1.00  0.00      A    H
ATOM   3268  Cl  DCE A 409       3.325  22.174  44.982  1.00  0.00      A   CL
ATOM   3269  CT1 DCE A 409       2.894  23.099  47.554  1.00  0.00      A    C
ATOM   3270  HC2 DCE A 409       3.863  23.572  47.720  1.00  0.00      A    H
ATOM   3271  Cl1 DCE A 409       1.973  24.307  46.623  1.00  0.00      A   CL
ATOM   3272  HC3 DCE A 409       2.462  22.899  48.534  1.00  0.00      A    H
ATOM   3273  CT  DCE A 410       4.209  35.731  23.668  1.00  0.00      A    C
ATOM   3274  HC  DCE A 410       5.173  35.426  23.261  1.00  0.00      A    H
ATOM   3275  HC1 DCE A 410       3.457  35.171  23.112  1.00  0.00      A    H
ATOM   3276  Cl  DCE A 410       4.220  35.267  25.383  1.00  0.00      A   CL
ATOM   3277  CT1 DCE A 410       3.837  37.259  23.410  1.00  0.00      A    C
ATOM   3278  HC2 DCE A 410       4.215  37.528  22.424  1.00  0.00      A    H
ATOM   3279  Cl1 DCE A 410       2.063  37.434  23.534  1.00  0.00      A   CL
ATOM   3280  HC3 DCE A 410       4.181  37.920  24.205  1.00  0.00      A    H
ATOM   3281  CT  DCE A 411      47.755  10.268  24.768  1.00  0.00      A    C
ATOM   3282  HC  DCE A 411      48.425  10.760  25.473  1.00  0.00      A    H
ATOM   3283  HC1 DCE A 411      46.899  10.871  24.464  1.00  0.00      A    H
ATOM   3284  Cl  DCE A 411      48.651  10.058  23.254  1.00  0.00      A   CL
ATOM   3285  CT1 DCE A 411      47.312   8.813  25.219  1.00  0.00      A    C
ATOM   3286  HC2 DCE A 411      48.133   8.099  25.158  1.00  0.00      A    H
ATOM   3287  Cl1 DCE A 411      46.844   8.883  26.875  1.00  0.00      A   CL
ATOM   3288  HC3 DCE A 411      46.526   8.333  24.636  1.00  0.00      A    H
ATOM   3289  CT  DCE A 412      25.369   5.362  22.394  1.00  0.00      A    C
ATOM   3290  HC  DCE A 412      25.105   6.393  22.627  1.00  0.00      A    H
ATOM   3291  HC1 DCE A 412      25.067   4.608  23.122  1.00  0.00      A    H
ATOM   3292  Cl  DCE A 412      24.650   4.978  20.852  1.00  0.00      A   CL
ATOM   3293  CT1 DCE A 412      26.853   5.238  22.221  1.00  0.00      A    C
ATOM   3294  HC2 DCE A 412      27.192   6.178  21.787  1.00  0.00      A    H
ATOM   3295  Cl1 DCE A 412      27.564   5.284  23.818  1.00  0.00      A   CL
ATOM   3296  HC3 DCE A 412      27.208   4.419  21.596  1.00  0.00      A    H
ATOM   3297  CT  DCE A 413      23.869  18.988  47.518  1.00  0.00      A    C
ATOM   3298  HC  DCE A 413      24.045  19.662  48.357  1.00  0.00      A    H
ATOM   3299  HC1 DCE A 413      24.142  17.960  47.758  1.00  0.00      A    H
ATOM   3300  Cl  DCE A 413      22.154  18.952  47.193  1.00  0.00      A   CL
ATOM   3301  CT1 DCE A 413      24.631  19.306  46.285  1.00  0.00      A    C
ATOM   3302  HC2 DCE A 413      25.691  19.057  46.333  1.00  0.00      A    H
ATOM   3303  Cl1 DCE A 413      23.909  18.493  44.899  1.00  0.00      A   CL
ATOM   3304  HC3 DCE A 413      24.642  20.376  46.072  1.00  0.00      A    H
ATOM   3305  CT  DCE A 414      12.449  44.796   0.378  1.00  0.00      A    C
ATOM   3306  HC  DCE A 414      12.024  44.134   1.133  1.00  0.00      A    H
ATOM   3307  HC1 DCE A 414      12.933  44.032  -0.231  1.00  0.00      A    H
ATOM   3308  Cl  DCE A 414      11.203  45.575  -0.614  1.00  0.00      A   CL
ATOM   3309  CT1 DCE A 414      13.540  45.830   0.860  1.00  0.00      A    C
ATOM   3310  HC2 DCE A 414      13.733  46.633   0.149  1.00  0.00      A    H
ATOM   3311  Cl1 DCE A 414      12.848  46.443   2.416  1.00  0.00      A   CL
ATOM   3312  HC3 DCE A 414      14.483  45.336   1.093  1.00  0.00      A    H
ATOM   3313  CT  DCE A 415      29.177  13.578  16.758  1.00  0.00      A    C
ATOM   3314  HC  DCE A 415      28.787  14.418  16.182  1.00  0.00      A    H
ATOM   3315  HC1 DCE A 415      29.563  13.856  17.739  1.00  0.00      A    H
ATOM   3316  Cl  DCE A 415      27.823  12.442  17.043  1.00  0.00      A   CL
ATOM   3317  CT1 DCE A 415      30.372  12.828  16.082  1.00  0.00      A    C
ATOM   3318  HC2 DCE A 415      30.292  12.461  15.059  1.00  0.00      A    H
ATOM   3319  Cl1 DCE A 415      31.786  13.946  15.921  1.00  0.00      A   CL
ATOM   3320  HC3 DCE A 415      30.725  12.023  16.727  1.00  0.00      A    H
ATOM   3321  CT  DCE A 416      27.045  24.718  16.591  1.00  0.00      A    C
ATOM   3322  HC  DCE A 416      27.876  24.061  16.336  1.00  0.00      A    H
ATOM   3323  HC1 DCE A 416      26.353  23.893  16.763  1.00  0.00      A    H
ATOM   3324  Cl  DCE A 416      27.293  25.472  18.150  1.00  0.00      A   CL
ATOM   3325  CT1 DCE A 416      26.735  25.680  15.325  1.00  0.00      A    C
ATOM   3326  HC2 DCE A 416      27.635  26.281  15.198  1.00  0.00      A    H
ATOM   3327  Cl1 DCE A 416      26.588  24.579  13.888  1.00  0.00      A   CL
ATOM   3328  HC3 DCE A 416      25.828  26.258  15.500  1.00  0.00      A    H
ATOM   3329  CT  DCE A 417       0.727  45.725  35.000  1.00  0.00      A    C
ATOM   3330  HC  DCE A 417       0.433  45.012  35.770  1.00  0.00      A    H
ATOM   3331  HC1 DCE A 417       1.423  46.417  35.474  1.00  0.00      A    H
ATOM   3332  Cl  DCE A 417       1.614  45.032  33.693  1.00  0.00      A   CL
ATOM   3333  CT1 DCE A 417      -0.447  46.477  34.392  1.00  0.00      A    C
ATOM   3334  HC2 DCE A 417      -1.054  46.912  35.187  1.00  0.00      A    H
ATOM   3335  Cl1 DCE A 417       0.301  47.942  33.594  1.00  0.00      A   CL
ATOM   3336  HC3 DCE A 417      -1.110  46.006  33.666  1.00  0.00      A    H
ATOM   3337  CT  DCE A 418      44.871  25.495  42.267  1.00  0.00      A    C
ATOM   3338  HC  DCE A 418      45.608  25.152  42.992  1.00  0.00      A    H
ATOM   3339  HC1 DCE A 418      44.857  25.056  41.269  1.00  0.00      A    H
ATOM   3340  Cl  DCE A 418      43.293  25.457  43.104  1.00  0.00      A   CL
ATOM   3341  CT1 DCE A 418      45.092  26.967  41.982  1.00  0.00      A    C
ATOM   3342  HC2 DCE A 418      45.797  27.052  41.155  1.00  0.00      A    H
ATOM   3343  Cl1 DCE A 418      43.530  27.648  41.597  1.00  0.00      A   CL
ATOM   3344  HC3 DCE A 418      45.350  27.422  42.939  1.00  0.00      A    H
ATOM   3345  CT  DCE A 419      50.008   7.085  38.965  1.00  0.00      A    C
ATOM   3346  HC  DCE A 419      50.664   7.426  39.766  1.00  0.00      A    H
ATOM   3347  HC1 DCE A 419      49.396   6.259  39.327  1.00  0.00      A    H
ATOM   3348  Cl  DCE A 419      49.055   8.519  38.376  1.00  0.00      A   CL
ATOM   3349  CT1 DCE A 419      50.736   6.587  37.837  1.00  0.00      A    C
ATOM   3350  HC2 DCE A 419      51.149   5.604  38.063  1.00  0.00      A    H
ATOM   3351  Cl1 DCE A 419      49.550   6.285  36.473  1.00  0.00      A   CL
ATOM   3352  HC3 DCE A 419      51.487   7.226  37.373  1.00  0.00      A    H
ATOM   3353  CT  DCE A 420      24.291  42.167   9.684  1.00  0.00      A    C
ATOM   3354  HC  DCE A 420      23.391  42.663  10.047  1.00  0.00      A    H
ATOM   3355  HC1 DCE A 420      24.209  41.102   9.898  1.00  0.00      A    H
ATOM   3356  Cl  DCE A 420      24.409  42.416   7.944  1.00  0.00      A   CL
ATOM   3357  CT1 DCE A 420      25.514  42.804  10.417  1.00  0.00      A    C
ATOM   3358  HC2 DCE A 420      26.491  42.453  10.085  1.00  0.00      A    H
ATOM   3359  Cl1 DCE A 420      25.480  44.537  10.209  1.00  0.00      A   CL
ATOM   3360  HC3 DCE A 420      25.434  42.749  11.503  1.00  0.00      A    H
ATOM   3361  CT  DCE A 421      18.817  22.127  13.932  1.00  0.00      A    C
ATOM   3362  HC  DCE A 421      19.686  21.790  14.497  1.00  0.00      A    H
ATOM   3363  HC1 DCE A 421      19.006  21.838  12.898  1.00  0.00      A    H
ATOM   3364  Cl  DCE A 421      17.390  21.113  14.528  1.00  0.00      A   CL
ATOM   3365  CT1 DCE A 421      18.621  23.595  14.212  1.00  0.00      A    C
ATOM   3366  HC2 DCE A 421      18.476  23.595  15.292  1.00  0.00      A    H
ATOM   3367  Cl1 DCE A 421      20.045  24.620  13.788  1.00  0.00      A   CL
ATOM   3368  HC3 DCE A 421      17.730  24.060  13.790  1.00  0.00      A    H
ATOM   3369  CT  DCE A 422       5.741  27.721  32.037  1.00  0.00      A    C
ATOM   3370  HC  DCE A 422       5.193  26.806  32.262  1.00  0.00      A    H
ATOM   3371  HC1 DCE A 422       6.831  27.721  32.081  1.00  0.00      A    H
ATOM   3372  Cl  DCE A 422       5.195  28.133  30.376  1.00  0.00      A   CL
ATOM   3373  CT1 DCE A 422       5.289  28.829  32.957  1.00  0.00      A    C
ATOM   3374  HC2 DCE A 422       4.286  29.254  32.919  1.00  0.00      A    H
ATOM   3375  Cl1 DCE A 422       5.614  28.213  34.618  1.00  0.00      A   CL
ATOM   3376  HC3 DCE A 422       5.871  29.737  32.803  1.00  0.00      A    H
ATOM   3377  CT  DCE A 423      46.819   0.154  18.698  1.00  0.00      A    C
ATOM   3378  HC  DCE A 423      47.821   0.447  18.386  1.00  0.00      A    H
ATOM   3379  HC1 DCE A 423      46.858  -0.913  18.478  1.00  0.00      A    H
ATOM   3380  Cl  DCE A 423      46.609   0.331  20.437  1.00  0.00      A   CL
ATOM   3381  CT1 DCE A 423      45.691   0.909  17.969  1.00  0.00      A    C
ATOM   3382  HC2 DCE A 423      45.989   1.957  17.933  1.00  0.00      A    H
ATOM   3383  Cl1 DCE A 423      45.447   0.367  16.304  1.00  0.00      A   CL
ATOM   3384  HC3 DCE A 423      44.830   0.770  18.623  1.00  0.00      A    H
ATOM   3385  CT  DCE A 424      22.701   3.151  46.253  1.00  0.00      A    C
ATOM   3386  HC  DCE A 424      21.810   2.957  45.656  1.00  0.00      A    H
ATOM   3387  HC1 DCE A 424      23.549   2.789  45.671  1.00  0.00      A    H
ATOM   3388  Cl  DCE A 424      22.859   4.921  46.359  1.00  0.00      A   CL
ATOM   3389  CT1 DCE A 424      22.498   2.475  47.647  1.00  0.00      A    C
ATOM   3390  HC2 DCE A 424      23.125   2.782  48.484  1.00  0.00      A    H
ATOM   3391  Cl1 DCE A 424      20.672   2.523  48.061  1.00  0.00      A   CL
ATOM   3392  HC3 DCE A 424      22.735   1.424  47.809  1.00  0.00      A    H
ATOM   3393  CT  DCE A 425      46.772  47.375  49.802  1.00  0.00      A    C
ATOM   3394  HC  DCE A 425      46.782  46.749  50.694  1.00  0.00      A    H
ATOM   3395  HC1 DCE A 425      46.095  46.896  49.095  1.00  0.00      A    H
ATOM   3396  Cl  DCE A 425      46.014  48.967  50.351  1.00  0.00      A   CL
ATOM   3397  CT1 DCE A 425      48.206  47.633  49.263  1.00  0.00      A    C
ATOM   3398  HC2 DCE A 425      48.613  46.725  48.817  1.00  0.00      A    H
ATOM   3399  Cl1 DCE A 425      48.206  48.932  48.020  1.00  0.00      A   CL
ATOM   3400  HC3 DCE A 425      48.846  47.812  50.127  1.00  0.00      A    H
ATOM   3401  CT  DCE A 426      22.055  37.434  26.736  1.00  0.00      A    C
ATOM   3402  HC  DCE A 426      22.295  36.786  25.894  1.00  0.00      A    H
ATOM   3403  HC1 DCE A 426      22.928  37.628  27.359  1.00  0.00      A    H
ATOM   3404  Cl  DCE A 426      21.356  38.923  26.135  1.00  0.00      A   CL
ATOM   3405  CT1 DCE A 426      21.097  36.859  27.752  1.00  0.00      A    C
ATOM   3406  HC2 DCE A 426      21.240  35.811  28.014  1.00  0.00      A    H
ATOM   3407  Cl1 DCE A 426      21.115  37.840  29.240  1.00  0.00      A   CL
ATOM   3408  HC3 DCE A 426      20.109  37.019  27.321  1.00  0.00      A    H
ATOM   3409  CT  DCE A 427       1.534  44.577  51.774  1.00  0.00      A    C
ATOM   3410  HC  DCE A 427       1.363  45.566  51.351  1.00  0.00      A    H
ATOM   3411  HC1 DCE A 427       0.814  44.580  52.593  1.00  0.00      A    H
ATOM   3412  Cl  DCE A 427       1.039  43.410  50.535  1.00  0.00      A   CL
ATOM   3413  CT1 DCE A 427       2.983  44.333  52.199  1.00  0.00      A    C
ATOM   3414  HC2 DCE A 427       3.231  43.392  52.690  1.00  0.00      A    H
ATOM   3415  Cl1 DCE A 427       4.045  44.464  50.760  1.00  0.00      A   CL
ATOM   3416  HC3 DCE A 427       3.314  45.087  52.914  1.00  0.00      A    H
ATOM   3417  CT  DCE A 428      51.393   5.558  23.079  1.00  0.00      A    C
ATOM   3418  HC  DCE A 428      52.235   5.229  23.689  1.00  0.00      A    H
ATOM   3419  HC1 DCE A 428      51.815   5.961  22.158  1.00  0.00      A    H
ATOM   3420  Cl  DCE A 428      50.340   4.226  22.688  1.00  0.00      A   CL
ATOM   3421  CT1 DCE A 428      50.602   6.636  23.757  1.00  0.00      A    C
ATOM   3422  HC2 DCE A 428      49.825   6.229  24.403  1.00  0.00      A    H
ATOM   3423  Cl1 DCE A 428      51.767   7.580  24.735  1.00  0.00      A   CL
ATOM   3424  HC3 DCE A 428      50.168   7.306  23.014  1.00  0.00      A    H
ATOM   3425  CT  DCE A 429      27.940  40.455  17.279  1.00  0.00      A    C
ATOM   3426  HC  DCE A 429      27.681  41.424  16.850  1.00  0.00      A    H
ATOM   3427  HC1 DCE A 429      27.017  39.888  17.395  1.00  0.00      A    H
ATOM   3428  Cl  DCE A 429      29.028  39.704  16.010  1.00  0.00      A   CL
ATOM   3429  CT1 DCE A 429      28.734  40.831  18.553  1.00  0.00      A    C
ATOM   3430  HC2 DCE A 429      29.178  41.800  18.327  1.00  0.00      A    H
ATOM   3431  Cl1 DCE A 429      27.613  41.190  19.908  1.00  0.00      A   CL
ATOM   3432  HC3 DCE A 429      29.517  40.142  18.869  1.00  0.00      A    H
ATOM   3433  CT  DCE A 430      10.411  38.952  10.807  1.00  0.00      A    C
ATOM   3434  HC  DCE A 430       9.441  39.146  11.264  1.00  0.00      A    H
ATOM   3435  HC1 DCE A 430      11.035  39.801  11.084  1.00  0.00      A    H
ATOM   3436  Cl  DCE A 430      11.093  37.501  11.474  1.00  0.00      A   CL
ATOM   3437  CT1 DCE A 430      10.284  38.811   9.277  1.00  0.00      A    C
ATOM   3438  HC2 DCE A 430       9.649  37.967   9.006  1.00  0.00      A    H
ATOM   3439  Cl1 DCE A 430       9.818  40.340   8.642  1.00  0.00      A   CL
ATOM   3440  HC3 DCE A 430      11.277  38.629   8.866  1.00  0.00      A    H
ATOM   3441  CT  DCE A 431      27.705  17.441   8.870  1.00  0.00      A    C
ATOM   3442  HC  DCE A 431      27.326  18.168   9.589  1.00  0.00      A    H
ATOM   3443  HC1 DCE A 431      27.110  16.529   8.837  1.00  0.00      A    H
ATOM   3444  Cl  DCE A 431      27.642  18.212   7.251  1.00  0.00      A   CL
ATOM   3445  CT1 DCE A 431      29.123  17.023   9.226  1.00  0.00      A    C
ATOM   3446  HC2 DCE A 431      29.640  16.597   8.366  1.00  0.00      A    H
ATOM   3447  Cl1 DCE A 431      30.051  18.497   9.845  1.00  0.00      A   CL
ATOM   3448  HC3 DCE A 431      28.909  16.225   9.936  1.00  0.00      A    H
ATOM   3449  CT  DCE A 432      42.407  23.645  16.932  1.00  0.00      A    C
ATOM   3450  HC  DCE A 432      41.328  23.693  16.781  1.00  0.00      A    H
ATOM   3451  HC1 DCE A 432      42.951  24.311  16.262  1.00  0.00      A    H
ATOM   3452  Cl  DCE A 432      42.644  24.147  18.623  1.00  0.00      A   CL
ATOM   3453  CT1 DCE A 432      42.910  22.178  16.745  1.00  0.00      A    C
ATOM   3454  HC2 DCE A 432      42.558  21.537  17.554  1.00  0.00      A    H
ATOM   3455  Cl1 DCE A 432      42.205  21.603  15.216  1.00  0.00      A   CL
ATOM   3456  HC3 DCE A 432      43.991  22.143  16.880  1.00  0.00      A    H
ATOM   3457  CT  DCE A 433      13.592  41.302  42.854  1.00  0.00      A    C
ATOM   3458  HC  DCE A 433      14.676  41.299  42.740  1.00  0.00      A    H
ATOM   3459  HC1 DCE A 433      13.144  41.750  41.967  1.00  0.00      A    H
ATOM   3460  Cl  DCE A 433      13.113  39.628  42.721  1.00  0.00      A   CL
ATOM   3461  CT1 DCE A 433      13.139  41.811  44.265  1.00  0.00      A    C
ATOM   3462  HC2 DCE A 433      13.578  41.128  44.992  1.00  0.00      A    H
ATOM   3463  Cl1 DCE A 433      13.624  43.452  44.728  1.00  0.00      A   CL
ATOM   3464  HC3 DCE A 433      12.061  41.745  44.407  1.00  0.00      A    H
ATOM   3465  CT  DCE A 434       4.896  28.045  25.856  1.00  0.00      A    C
ATOM   3466  HC  DCE A 434       4.405  27.313  25.215  1.00  0.00      A    H
ATOM   3467  HC1 DCE A 434       5.040  28.946  25.260  1.00  0.00      A    H
ATOM   3468  Cl  DCE A 434       3.867  28.220  27.276  1.00  0.00      A   CL
ATOM   3469  CT1 DCE A 434       6.266  27.534  26.321  1.00  0.00      A    C
ATOM   3470  HC2 DCE A 434       6.164  26.670  26.977  1.00  0.00      A    H
ATOM   3471  Cl1 DCE A 434       7.309  27.164  24.919  1.00  0.00      A   CL
ATOM   3472  HC3 DCE A 434       6.810  28.310  26.858  1.00  0.00      A    H
ATOM   3473  CT  DCE A 435       3.058  27.213  47.922  1.00  0.00      A    C
ATOM   3474  HC  DCE A 435       1.983  27.233  48.104  1.00  0.00      A    H
ATOM   3475  HC1 DCE A 435       3.389  26.496  47.170  1.00  0.00      A    H
ATOM   3476  Cl  DCE A 435       3.399  28.841  47.230  1.00  0.00      A   CL
ATOM   3477  CT1 DCE A 435       3.834  27.140  49.246  1.00  0.00      A    C
ATOM   3478  HC2 DCE A 435       3.245  27.711  49.964  1.00  0.00      A    H
ATOM   3479  Cl1 DCE A 435       3.988  25.483  49.886  1.00  0.00      A   CL
ATOM   3480  HC3 DCE A 435       4.810  27.590  49.067  1.00  0.00      A    H
ATOM   3481  CT  DCE A 436      33.300  43.531  46.670  1.00  0.00      A    C
ATOM   3482  HC  DCE A 436      32.748  43.771  47.579  1.00  0.00      A    H
ATOM   3483  HC1 DCE A 436      34.339  43.774  46.890  1.00  0.00      A    H
ATOM   3484  Cl  DCE A 436      33.069  41.798  46.390  1.00  0.00      A   CL
ATOM   3485  CT1 DCE A 436      32.743  44.418  45.548  1.00  0.00      A    C
ATOM   3486  HC2 DCE A 436      31.769  44.067  45.206  1.00  0.00      A    H
ATOM   3487  Cl1 DCE A 436      32.450  46.064  45.992  1.00  0.00      A   CL
ATOM   3488  HC3 DCE A 436      33.433  44.408  44.704  1.00  0.00      A    H
ATOM   3489  CT  DCE A 437      20.449   8.071  11.234  1.00  0.00      A    C
ATOM   3490  HC  DCE A 437      21.101   7.276  11.596  1.00  0.00      A    H
ATOM   3491  HC1 DCE A 437      19.987   7.742  10.303  1.00  0.00      A    H
ATOM   3492  Cl  DCE A 437      19.151   8.503  12.336  1.00  0.00      A   CL
ATOM   3493  CT1 DCE A 437      21.070   9.408  10.852  1.00  0.00      A    C
ATOM   3494  HC2 DCE A 437      21.515   9.872  11.732  1.00  0.00      A    H
ATOM   3495  Cl1 DCE A 437      22.334   9.240   9.588  1.00  0.00      A   CL
ATOM   3496  HC3 DCE A 437      20.326  10.080  10.423  1.00  0.00      A    H
ATOM   3497  CT  DCE A 438      17.426  31.793  42.734  1.00  0.00      A    C
ATOM   3498  HC  DCE A 438      17.448  31.608  41.660  1.00  0.00      A    H
ATOM   3499  HC1 DCE A 438      16.377  31.951  42.982  1.00  0.00      A    H
ATOM   3500  Cl  DCE A 438      17.822  30.433  43.804  1.00  0.00      A   CL
ATOM   3501  CT1 DCE A 438      18.288  33.005  43.096  1.00  0.00      A    C
ATOM   3502  HC2 DCE A 438      19.360  32.862  43.236  1.00  0.00      A    H
ATOM   3503  Cl1 DCE A 438      18.055  34.311  41.932  1.00  0.00      A   CL
ATOM   3504  HC3 DCE A 438      18.138  33.251  44.147  1.00  0.00      A    H
ATOM   3505  CT  DCE A 439      43.593  14.978  16.222  1.00  0.00      A    C
ATOM   3506  HC  DCE A 439      44.113  14.716  17.144  1.00  0.00      A    H
ATOM   3507  HC1 DCE A 439      42.753  14.323  15.989  1.00  0.00      A    H
ATOM   3508  Cl  DCE A 439      42.884  16.609  16.606  1.00  0.00      A   CL
ATOM   3509  CT1 DCE A 439      44.484  15.068  15.007  1.00  0.00      A    C
ATOM   3510  HC2 DCE A 439      45.373  15.649  15.251  1.00  0.00      A    H
ATOM   3511  Cl1 DCE A 439      45.031  13.352  14.815  1.00  0.00      A   CL
ATOM   3512  HC3 DCE A 439      43.985  15.381  14.090  1.00  0.00      A    H
ATOM   3513  CT  DCE A 440       9.850  14.556  41.941  1.00  0.00      A    C
ATOM   3514  HC  DCE A 440       9.670  14.822  40.899  1.00  0.00      A    H
ATOM   3515  HC1 DCE A 440       9.134  15.179  42.478  1.00  0.00      A    H
ATOM   3516  Cl  DCE A 440       9.297  12.894  42.238  1.00  0.00      A   CL
ATOM   3517  CT1 DCE A 440      11.253  14.783  42.491  1.00  0.00      A    C
ATOM   3518  HC2 DCE A 440      11.219  14.511  43.546  1.00  0.00      A    H
ATOM   3519  Cl1 DCE A 440      12.310  13.622  41.573  1.00  0.00      A   CL
ATOM   3520  HC3 DCE A 440      11.708  15.769  42.392  1.00  0.00      A    H
ATOM   3521  CT  DCE A 441       8.457  27.832   7.583  1.00  0.00      A    C
ATOM   3522  HC  DCE A 441       8.638  28.545   6.779  1.00  0.00      A    H
ATOM   3523  HC1 DCE A 441       7.789  27.093   7.141  1.00  0.00      A    H
ATOM   3524  Cl  DCE A 441       9.979  27.009   8.064  1.00  0.00      A   CL
ATOM   3525  CT1 DCE A 441       7.805  28.471   8.788  1.00  0.00      A    C
ATOM   3526  HC2 DCE A 441       7.144  27.739   9.252  1.00  0.00      A    H
ATOM   3527  Cl1 DCE A 441       9.071  29.155   9.831  1.00  0.00      A   CL
ATOM   3528  HC3 DCE A 441       7.280  29.341   8.394  1.00  0.00      A    H
ATOM   3529  CT  DCE A 442      11.238  24.475  43.480  1.00  0.00      A    C
ATOM   3530  HC  DCE A 442      10.857  25.493  43.570  1.00  0.00      A    H
ATOM   3531  HC1 DCE A 442      10.895  23.953  44.373  1.00  0.00      A    H
ATOM   3532  Cl  DCE A 442      10.455  23.725  42.059  1.00  0.00      A   CL
ATOM   3533  CT1 DCE A 442      12.741  24.417  43.328  1.00  0.00      A    C
ATOM   3534  HC2 DCE A 442      13.117  24.874  44.244  1.00  0.00      A    H
ATOM   3535  Cl1 DCE A 442      13.359  22.715  43.243  1.00  0.00      A   CL
ATOM   3536  HC3 DCE A 442      13.035  24.992  42.451  1.00  0.00      A    H
ATOM   3537  CT  DCE A 443      12.067  14.712   2.381  1.00  0.00      A    C
ATOM   3538  HC  DCE A 443      12.079  14.362   3.413  1.00  0.00      A    H
ATOM   3539  HC1 DCE A 443      11.305  14.297   1.722  1.00  0.00      A    H
ATOM   3540  Cl  DCE A 443      11.758  16.473   2.571  1.00  0.00      A   CL
ATOM   3541  CT1 DCE A 443      13.386  14.489   1.640  1.00  0.00      A    C
ATOM   3542  HC2 DCE A 443      13.370  14.775   0.588  1.00  0.00      A    H
ATOM   3543  Cl1 DCE A 443      14.610  15.525   2.551  1.00  0.00      A   CL
ATOM   3544  HC3 DCE A 443      13.613  13.427   1.728  1.00  0.00      A    H
ATOM   3545  CT  DCE A 444      13.954  43.946  23.102  1.00  0.00      A    C
ATOM   3546  HC  DCE A 444      13.277  44.718  23.468  1.00  0.00      A    H
ATOM   3547  HC1 DCE A 444      13.495  43.001  23.392  1.00  0.00      A    H
ATOM   3548  Cl  DCE A 444      14.110  44.220  21.314  1.00  0.00      A   CL
ATOM   3549  CT1 DCE A 444      15.275  44.017  23.837  1.00  0.00      A    C
ATOM   3550  HC2 DCE A 444      15.185  43.493  24.788  1.00  0.00      A    H
ATOM   3551  Cl1 DCE A 444      16.409  43.006  22.949  1.00  0.00      A   CL
ATOM   3552  HC3 DCE A 444      15.718  45.011  23.905  1.00  0.00      A    H
ATOM   3553  CT  DCE A 445      37.319  47.924  10.108  1.00  0.00      A    C
ATOM   3554  HC  DCE A 445      38.027  47.398   9.467  1.00  0.00      A    H
ATOM   3555  HC1 DCE A 445      36.920  48.775   9.556  1.00  0.00      A    H
ATOM   3556  Cl  DCE A 445      35.859  46.933  10.417  1.00  0.00      A   CL
ATOM   3557  CT1 DCE A 445      37.984  48.404  11.375  1.00  0.00      A    C
ATOM   3558  HC2 DCE A 445      38.245  47.529  11.969  1.00  0.00      A    H
ATOM   3559  Cl1 DCE A 445      39.534  49.338  11.067  1.00  0.00      A   CL
ATOM   3560  HC3 DCE A 445      37.366  48.983  12.061  1.00  0.00      A    H
ATOM   3561  CT  DCE A 446       9.396   9.767  27.389  1.00  0.00      A    C
ATOM   3562  HC  DCE A 446       9.605  10.825  27.543  1.00  0.00      A    H
ATOM   3563  HC1 DCE A 446      10.390   9.320  27.373  1.00  0.00      A    H
ATOM   3564  Cl  DCE A 446       8.463   9.373  28.781  1.00  0.00      A   CL
ATOM   3565  CT1 DCE A 446       8.587   9.561  26.135  1.00  0.00      A    C
ATOM   3566  HC2 DCE A 446       7.580   9.978  26.157  1.00  0.00      A    H
ATOM   3567  Cl1 DCE A 446       9.473  10.419  24.842  1.00  0.00      A   CL
ATOM   3568  HC3 DCE A 446       8.416   8.504  25.931  1.00  0.00      A    H
ATOM   3569  CT  DCE A 447      48.410   4.156  15.361  1.00  0.00      A    C
ATOM   3570  HC  DCE A 447      49.043   3.417  15.851  1.00  0.00      A    H
ATOM   3571  HC1 DCE A 447      47.492   3.654  15.056  1.00  0.00      A    H
ATOM   3572  Cl  DCE A 447      48.208   5.510  16.490  1.00  0.00      A   CL
ATOM   3573  CT1 DCE A 447      49.051   4.701  14.042  1.00  0.00      A    C
ATOM   3574  HC2 DCE A 447      49.753   5.446  14.418  1.00  0.00      A    H
ATOM   3575  Cl1 DCE A 447      49.985   3.513  13.133  1.00  0.00      A   CL
ATOM   3576  HC3 DCE A 447      48.275   5.216  13.476  1.00  0.00      A    H
ATOM   3577  CT  DCE A 448      46.548   9.458  50.644  1.00  0.00      A    C
ATOM   3578  HC  DCE A 448      45.891   9.125  49.840  1.00  0.00      A    H
ATOM   3579  HC1 DCE A 448      47.269  10.097  50.133  1.00  0.00      A    H
ATOM   3580  Cl  DCE A 448      45.556  10.372  51.836  1.00  0.00      A   CL
ATOM   3581  CT1 DCE A 448      47.354   8.395  51.337  1.00  0.00      A    C
ATOM   3582  HC2 DCE A 448      46.876   7.849  52.151  1.00  0.00      A    H
ATOM   3583  Cl1 DCE A 448      47.900   7.240  50.197  1.00  0.00      A   CL
ATOM   3584  HC3 DCE A 448      48.208   8.869  51.819  1.00  0.00      A    H
ATOM   3585  CT  DCE A 449      20.784  33.607   9.939  1.00  0.00      A    C
ATOM   3586  HC  DCE A 449      21.461  34.231   9.355  1.00  0.00      A    H
ATOM   3587  HC1 DCE A 449      20.718  32.714   9.317  1.00  0.00      A    H
ATOM   3588  Cl  DCE A 449      21.690  33.168  11.375  1.00  0.00      A   CL
ATOM   3589  CT1 DCE A 449      19.444  34.311  10.242  1.00  0.00      A    C
ATOM   3590  HC2 DCE A 449      19.016  34.602   9.282  1.00  0.00      A    H
ATOM   3591  Cl1 DCE A 449      18.224  33.224  10.900  1.00  0.00      A   CL
ATOM   3592  HC3 DCE A 449      19.548  35.201  10.864  1.00  0.00      A    H
ATOM   3593  CT  DCE A 450      32.059  47.519  30.636  1.00  0.00      A    C
ATOM   3594  HC  DCE A 450      31.001  47.362  30.425  1.00  0.00      A    H
ATOM   3595  HC1 DCE A 450      32.507  46.558  30.891  1.00  0.00      A    H
ATOM   3596  Cl  DCE A 450      32.770  48.057  29.103  1.00  0.00      A   CL
ATOM   3597  CT1 DCE A 450      32.244  48.551  31.764  1.00  0.00      A    C
ATOM   3598  HC2 DCE A 450      31.446  49.292  31.725  1.00  0.00      A    H
ATOM   3599  Cl1 DCE A 450      32.120  47.890  33.448  1.00  0.00      A   CL
ATOM   3600  HC3 DCE A 450      33.228  49.001  31.633  1.00  0.00      A    H
ATOM   3601  CT  DCE A 451      35.821  34.575  33.304  1.00  0.00      A    C
ATOM   3602  HC  DCE A 451      34.790  34.369  33.016  1.00  0.00      A    H
ATOM   3603  HC1 DCE A 451      35.949  34.313  34.354  1.00  0.00      A    H
ATOM   3604  Cl  DCE A 451      36.919  33.559  32.369  1.00  0.00      A   CL
ATOM   3605  CT1 DCE A 451      36.142  36.026  33.135  1.00  0.00      A    C
ATOM   3606  HC2 DCE A 451      35.969  36.350  32.109  1.00  0.00      A    H
ATOM   3607  Cl1 DCE A 451      35.255  37.030  34.283  1.00  0.00      A   CL
ATOM   3608  HC3 DCE A 451      37.195  36.186  33.364  1.00  0.00      A    H
ATOM   3609  CT  DCE A 452      37.904  38.796   9.926  1.00  0.00      A    C
ATOM   3610  HC  DCE A 452      37.094  38.273   9.416  1.00  0.00      A    H
ATOM   3611  HC1 DCE A 452      38.593  38.063  10.345  1.00  0.00      A    H
ATOM   3612  Cl  DCE A 452      38.815  39.790   8.757  1.00  0.00      A   CL
ATOM   3613  CT1 DCE A 452      37.352  39.650  11.105  1.00  0.00      A    C
ATOM   3614  HC2 DCE A 452      36.708  39.041  11.739  1.00  0.00      A    H
ATOM   3615  Cl1 DCE A 452      38.744  40.432  12.046  1.00  0.00      A   CL
ATOM   3616  HC3 DCE A 452      36.791  40.436  10.599  1.00  0.00      A    H
ATOM   3617  CT  DCE A 453      47.391  45.411  29.866  1.00  0.00      A    C
ATOM   3618  HC  DCE A 453      48.301  45.066  29.375  1.00  0.00      A    H
ATOM   3619  HC1 DCE A 453      46.706  45.670  29.058  1.00  0.00      A    H
ATOM   3620  Cl  DCE A 453      46.535  44.140  30.783  1.00  0.00      A   CL
ATOM   3621  CT1 DCE A 453      47.665  46.523  30.883  1.00  0.00      A    C
ATOM   3622  HC2 DCE A 453      48.413  47.214  30.495  1.00  0.00      A    H
ATOM   3623  Cl1 DCE A 453      46.101  47.288  31.230  1.00  0.00      A   CL
ATOM   3624  HC3 DCE A 453      47.990  46.124  31.844  1.00  0.00      A    H
ATOM   3625  CT  DCE A 454      19.735  34.535  49.884  1.00  0.00      A    C
ATOM   3626  HC  DCE A 454      19.931  33.766  49.138  1.00  0.00      A    H
ATOM   3627  HC1 DCE A 454      20.165  34.235  50.840  1.00  0.00      A    H
ATOM   3628  Cl  DCE A 454      20.399  36.059  49.419  1.00  0.00      A   CL
ATOM   3629  CT1 DCE A 454      18.220  34.758  50.034  1.00  0.00      A    C
ATOM   3630  HC2 DCE A 454      17.700  34.850  49.080  1.00  0.00      A    H
ATOM   3631  Cl1 DCE A 454      17.494  33.322  50.755  1.00  0.00      A   CL
ATOM   3632  HC3 DCE A 454      18.051  35.528  50.786  1.00  0.00      A    H
ATOM   3633  CT  DCE A 455       1.847  49.049  47.541  1.00  0.00      A    C
ATOM   3634  HC  DCE A 455       0.963  49.545  47.139  1.00  0.00      A    H
ATOM   3635  HC1 DCE A 455       2.436  49.139  46.628  1.00  0.00      A    H
ATOM   3636  Cl  DCE A 455       2.324  49.900  49.032  1.00  0.00      A   CL
ATOM   3637  CT1 DCE A 455       1.514  47.607  47.845  1.00  0.00      A    C
ATOM   3638  HC2 DCE A 455       2.440  47.136  48.175  1.00  0.00      A    H
ATOM   3639  Cl1 DCE A 455       0.238  47.572  49.160  1.00  0.00      A   CL
ATOM   3640  HC3 DCE A 455       1.185  46.972  47.023  1.00  0.00      A    H
ATOM   3641  CT  DCE A 456      28.169  23.050   4.454  1.00  0.00      A    C
ATOM   3642  HC  DCE A 456      28.354  23.974   5.001  1.00  0.00      A    H
ATOM   3643  HC1 DCE A 456      29.141  22.607   4.237  1.00  0.00      A    H
ATOM   3644  Cl  DCE A 456      27.049  21.919   5.222  1.00  0.00      A   CL
ATOM   3645  CT1 DCE A 456      27.536  23.542   3.183  1.00  0.00      A    C
ATOM   3646  HC2 DCE A 456      28.248  24.187   2.668  1.00  0.00      A    H
ATOM   3647  Cl1 DCE A 456      27.107  22.284   2.119  1.00  0.00      A   CL
ATOM   3648  HC3 DCE A 456      26.693  24.199   3.397  1.00  0.00      A    H
ATOM   3649  CT  DCE A 457      44.445  35.628  13.253  1.00  0.00      A    C
ATOM   3650  HC  DCE A 457      44.394  36.578  13.785  1.00  0.00      A    H
ATOM   3651  HC1 DCE A 457      45.067  35.837  12.383  1.00  0.00      A    H
ATOM   3652  Cl  DCE A 457      45.129  34.328  14.226  1.00  0.00      A   CL
ATOM   3653  CT1 DCE A 457      43.155  35.147  12.519  1.00  0.00      A    C
ATOM   3654  HC2 DCE A 457      42.488  34.724  13.270  1.00  0.00      A    H
ATOM   3655  Cl1 DCE A 457      42.299  36.411  11.635  1.00  0.00      A   CL
ATOM   3656  HC3 DCE A 457      43.362  34.388  11.764  1.00  0.00      A    H
ATOM   3657  CT  DCE A 458      22.318  10.390  20.237  1.00  0.00      A    C
ATOM   3658  HC  DCE A 458      21.452  10.456  19.579  1.00  0.00      A    H
ATOM   3659  HC1 DCE A 458      21.883  10.096  21.192  1.00  0.00      A    H
ATOM   3660  Cl  DCE A 458      23.411   9.031  19.772  1.00  0.00      A   CL
ATOM   3661  CT1 DCE A 458      23.112  11.701  20.425  1.00  0.00      A    C
ATOM   3662  HC2 DCE A 458      23.547  11.607  21.420  1.00  0.00      A    H
ATOM   3663  Cl1 DCE A 458      24.535  11.864  19.351  1.00  0.00      A   CL
ATOM   3664  HC3 DCE A 458      22.413  12.535  20.361  1.00  0.00      A    H
ATOM   3665  CT  DCE A 459      42.553  20.418  32.530  1.00  0.00      A    C
ATOM   3666  HC  DCE A 459      41.570  19.954  32.457  1.00  0.00      A    H
ATOM   3667  HC1 DCE A 459      43.243  19.575  32.573  1.00  0.00      A    H
ATOM   3668  Cl  DCE A 459      42.767  21.227  30.932  1.00  0.00      A   CL
ATOM   3669  CT1 DCE A 459      42.676  21.476  33.622  1.00  0.00      A    C
ATOM   3670  HC2 DCE A 459      41.831  22.160  33.697  1.00  0.00      A    H
ATOM   3671  Cl1 DCE A 459      42.747  20.571  35.232  1.00  0.00      A   CL
ATOM   3672  HC3 DCE A 459      43.589  22.046  33.453  1.00  0.00      A    H
ATOM   3673  CT  DCE A 460      29.559  22.440  21.391  1.00  0.00      A    C
ATOM   3674  HC  DCE A 460      29.553  22.373  22.479  1.00  0.00      A    H
ATOM   3675  HC1 DCE A 460      30.075  23.363  21.126  1.00  0.00      A    H
ATOM   3676  Cl  DCE A 460      30.367  20.968  20.683  1.00  0.00      A   CL
ATOM   3677  CT1 DCE A 460      28.126  22.641  20.888  1.00  0.00      A    C
ATOM   3678  HC2 DCE A 460      27.547  21.741  21.093  1.00  0.00      A    H
ATOM   3679  Cl1 DCE A 460      27.235  24.071  21.502  1.00  0.00      A   CL
ATOM   3680  HC3 DCE A 460      28.182  22.724  19.803  1.00  0.00      A    H
ATOM   3681  CT  DCE A 461      37.075   4.047  11.016  1.00  0.00      A    C
ATOM   3682  HC  DCE A 461      37.858   4.188  11.761  1.00  0.00      A    H
ATOM   3683  HC1 DCE A 461      36.537   4.988  11.130  1.00  0.00      A    H
ATOM   3684  Cl  DCE A 461      37.765   3.859   9.415  1.00  0.00      A   CL
ATOM   3685  CT1 DCE A 461      36.159   2.828  11.204  1.00  0.00      A    C
ATOM   3686  HC2 DCE A 461      35.390   2.716  10.441  1.00  0.00      A    H
ATOM   3687  Cl1 DCE A 461      37.215   1.441  11.151  1.00  0.00      A   CL
ATOM   3688  HC3 DCE A 461      35.629   2.816  12.157  1.00  0.00      A    H
ATOM   3689  CT  DCE A 462       3.444  11.983  49.642  1.00  0.00      A    C
ATOM   3690  HC  DCE A 462       4.292  12.562  50.006  1.00  0.00      A    H
ATOM   3691  HC1 DCE A 462       2.725  11.903  50.457  1.00  0.00      A    H
ATOM   3692  Cl  DCE A 462       2.838  12.663  48.163  1.00  0.00      A   CL
ATOM   3693  CT1 DCE A 462       4.148  10.649  49.423  1.00  0.00      A    C
ATOM   3694  HC2 DCE A 462       4.557  10.307  50.374  1.00  0.00      A    H
ATOM   3695  Cl1 DCE A 462       3.040   9.434  48.895  1.00  0.00      A   CL
ATOM   3696  HC3 DCE A 462       4.851  10.729  48.594  1.00  0.00      A    H
ATOM   3697  CT  DCE A 463      42.087   5.801  20.808  1.00  0.00      A    C
ATOM   3698  HC  DCE A 463      42.678   5.023  20.326  1.00  0.00      A    H
ATOM   3699  HC1 DCE A 463      41.062   5.432  20.842  1.00  0.00      A    H
ATOM   3700  Cl  DCE A 463      42.677   6.134  22.439  1.00  0.00      A   CL
ATOM   3701  CT1 DCE A 463      42.277   7.141  20.130  1.00  0.00      A    C
ATOM   3702  HC2 DCE A 463      43.305   7.400  19.879  1.00  0.00      A    H
ATOM   3703  Cl1 DCE A 463      41.422   7.110  18.566  1.00  0.00      A   CL
ATOM   3704  HC3 DCE A 463      41.796   7.870  20.784  1.00  0.00      A    H
ATOM   3705  CT  DCE A 464      42.932  49.299  46.982  1.00  0.00      A    C
ATOM   3706  HC  DCE A 464      42.471  50.024  47.653  1.00  0.00      A    H
ATOM   3707  HC1 DCE A 464      42.256  48.445  46.928  1.00  0.00      A    H
ATOM   3708  Cl  DCE A 464      43.210  50.119  45.445  1.00  0.00      A   CL
ATOM   3709  CT1 DCE A 464      44.313  49.009  47.524  1.00  0.00      A    C
ATOM   3710  HC2 DCE A 464      44.287  48.532  48.503  1.00  0.00      A    H
ATOM   3711  Cl1 DCE A 464      45.091  47.834  46.463  1.00  0.00      A   CL
ATOM   3712  HC3 DCE A 464      44.890  49.934  47.553  1.00  0.00      A    H
ATOM   3713  CT  DCE A 465       0.520  15.451  51.012  1.00  0.00      A    C
ATOM   3714  HC  DCE A 465       1.519  15.207  50.648  1.00  0.00      A    H
ATOM   3715  HC1 DCE A 465      -0.087  15.517  50.109  1.00  0.00      A    H
ATOM   3716  Cl  DCE A 465      -0.167  14.218  52.190  1.00  0.00      A   CL
ATOM   3717  CT1 DCE A 465       0.518  16.790  51.780  1.00  0.00      A    C
ATOM   3718  HC2 DCE A 465      -0.508  17.030  52.060  1.00  0.00      A    H
ATOM   3719  Cl1 DCE A 465       1.581  16.605  53.244  1.00  0.00      A   CL
ATOM   3720  HC3 DCE A 465       0.834  17.629  51.160  1.00  0.00      A    H
ATOM   3721  CT  DCE A 466      32.452  17.658  18.327  1.00  0.00      A    C
ATOM   3722  HC  DCE A 466      32.629  16.608  18.097  1.00  0.00      A    H
ATOM   3723  HC1 DCE A 466      31.439  17.608  18.728  1.00  0.00      A    H
ATOM   3724  Cl  DCE A 466      33.581  18.447  19.546  1.00  0.00      A   CL
ATOM   3725  CT1 DCE A 466      32.481  18.479  17.108  1.00  0.00      A    C
ATOM   3726  HC2 DCE A 466      31.998  18.072  16.219  1.00  0.00      A    H
ATOM   3727  Cl1 DCE A 466      31.582  20.045  17.256  1.00  0.00      A   CL
ATOM   3728  HC3 DCE A 466      33.482  18.742  16.765  1.00  0.00      A    H
ATOM   3729  CT  DCE A 467       3.194  27.148  10.905  1.00  0.00      A    C
ATOM   3730  HC  DCE A 467       2.487  27.215  10.077  1.00  0.00      A    H
ATOM   3731  HC1 DCE A 467       3.874  26.297  10.951  1.00  0.00      A    H
ATOM   3732  Cl  DCE A 467       4.165  28.601  10.802  1.00  0.00      A   CL
ATOM   3733  CT1 DCE A 467       2.327  27.327  12.213  1.00  0.00      A    C
ATOM   3734  HC2 DCE A 467       1.722  26.453  12.457  1.00  0.00      A    H
ATOM   3735  Cl1 DCE A 467       3.381  27.518  13.656  1.00  0.00      A   CL
ATOM   3736  HC3 DCE A 467       1.808  28.284  12.165  1.00  0.00      A    H
ATOM   3737  CT  DCE A 468      37.258  21.824  30.246  1.00  0.00      A    C
ATOM   3738  HC  DCE A 468      37.427  21.947  31.316  1.00  0.00      A    H
ATOM   3739  HC1 DCE A 468      36.298  21.311  30.182  1.00  0.00      A    H
ATOM   3740  Cl  DCE A 468      37.098  23.509  29.561  1.00  0.00      A   CL
ATOM   3741  CT1 DCE A 468      38.358  21.181  29.390  1.00  0.00      A    C
ATOM   3742  HC2 DCE A 468      38.635  20.141  29.562  1.00  0.00      A    H
ATOM   3743  Cl1 DCE A 468      37.812  21.466  27.695  1.00  0.00      A   CL
ATOM   3744  HC3 DCE A 468      39.245  21.814  29.372  1.00  0.00      A    H
ATOM   3745  CT  DCE A 469      36.269  50.707  15.835  1.00  0.00      A    C
ATOM   3746  HC  DCE A 469      37.073  50.145  15.359  1.00  0.00      A    H
ATOM   3747  HC1 DCE A 469      35.429  50.120  16.207  1.00  0.00      A    H
ATOM   3748  Cl  DCE A 469      37.130  51.303  17.266  1.00  0.00      A   CL
ATOM   3749  CT1 DCE A 469      35.878  51.765  14.796  1.00  0.00      A    C
ATOM   3750  HC2 DCE A 469      36.736  52.382  14.530  1.00  0.00      A    H
ATOM   3751  Cl1 DCE A 469      35.158  51.015  13.361  1.00  0.00      A   CL
ATOM   3752  HC3 DCE A 469      35.089  52.377  15.235  1.00  0.00      A    H
ATOM   3753  CT  DCE A 470      46.488  40.461  43.147  1.00  0.00      A    C
ATOM   3754  HC  DCE A 470      45.438  40.310  43.396  1.00  0.00      A    H
ATOM   3755  HC1 DCE A 470      47.049  39.545  42.963  1.00  0.00      A    H
ATOM   3756  Cl  DCE A 470      46.769  41.434  41.762  1.00  0.00      A   CL
ATOM   3757  CT1 DCE A 470      47.203  41.324  44.240  1.00  0.00      A    C
ATOM   3758  HC2 DCE A 470      46.769  42.291  44.494  1.00  0.00      A    H
ATOM   3759  Cl1 DCE A 470      47.149  40.362  45.770  1.00  0.00      A   CL
ATOM   3760  HC3 DCE A 470      48.218  41.571  43.931  1.00  0.00      A    H
ATOM   3761  CT  DCE A 471      43.156  12.834  22.505  1.00  0.00      A    C
ATOM   3762  HC  DCE A 471      44.048  12.368  22.923  1.00  0.00      A    H
ATOM   3763  HC1 DCE A 471      42.283  12.222  22.728  1.00  0.00      A    H
ATOM   3764  Cl  DCE A 471      43.001  14.304  23.449  1.00  0.00      A   CL
ATOM   3765  CT1 DCE A 471      43.264  13.187  20.960  1.00  0.00      A    C
ATOM   3766  HC2 DCE A 471      43.998  13.986  20.852  1.00  0.00      A    H
ATOM   3767  Cl1 DCE A 471      43.640  11.750  20.006  1.00  0.00      A   CL
ATOM   3768  HC3 DCE A 471      42.326  13.597  20.587  1.00  0.00      A    H
ATOM   3769  CT  DCE A 472      32.380  28.332  25.587  1.00  0.00      A    C
ATOM   3770  HC  DCE A 472      32.035  27.376  25.981  1.00  0.00      A    H
ATOM   3771  HC1 DCE A 472      33.163  28.597  26.297  1.00  0.00      A    H
ATOM   3772  Cl  DCE A 472      33.214  28.021  24.021  1.00  0.00      A   CL
ATOM   3773  CT1 DCE A 472      31.373  29.403  25.404  1.00  0.00      A    C
ATOM   3774  HC2 DCE A 472      31.793  30.269  24.891  1.00  0.00      A    H
ATOM   3775  Cl1 DCE A 472      29.949  28.963  24.454  1.00  0.00      A   CL
ATOM   3776  HC3 DCE A 472      30.982  29.724  26.369  1.00  0.00      A    H
ATOM   3777  CT  DCE A 473       7.753  41.577  50.535  1.00  0.00      A    C
ATOM   3778  HC  DCE A 473       7.276  41.263  49.607  1.00  0.00      A    H
ATOM   3779  HC1 DCE A 473       8.017  40.722  51.158  1.00  0.00      A    H
ATOM   3780  Cl  DCE A 473       9.097  42.640  50.225  1.00  0.00      A   CL
ATOM   3781  CT1 DCE A 473       6.848  42.348  51.399  1.00  0.00      A    C
ATOM   3782  HC2 DCE A 473       6.550  43.280  50.917  1.00  0.00      A    H
ATOM   3783  Cl1 DCE A 473       5.446  41.351  51.921  1.00  0.00      A   CL
ATOM   3784  HC3 DCE A 473       7.383  42.618  52.309  1.00  0.00      A    H
ATOM   3785  CT  DCE A 474      10.374  13.479  21.740  1.00  0.00      A    C
ATOM   3786  HC  DCE A 474       9.733  13.373  22.615  1.00  0.00      A    H
ATOM   3787  HC1 DCE A 474      11.250  14.034  22.077  1.00  0.00      A    H
ATOM   3788  Cl  DCE A 474      10.950  11.847  21.199  1.00  0.00      A   CL
ATOM   3789  CT1 DCE A 474       9.775  14.278  20.559  1.00  0.00      A    C
ATOM   3790  HC2 DCE A 474       9.169  13.634  19.922  1.00  0.00      A    H
ATOM   3791  Cl1 DCE A 474       8.769  15.634  20.949  1.00  0.00      A   CL
ATOM   3792  HC3 DCE A 474      10.596  14.779  20.046  1.00  0.00      A    H
ATOM   3793  CT  DCE A 475      45.974  20.383  45.334  1.00  0.00      A    C
ATOM   3794  HC  DCE A 475      46.743  19.997  44.665  1.00  0.00      A    H
ATOM   3795  HC1 DCE A 475      45.382  19.538  45.685  1.00  0.00      A    H
ATOM   3796  Cl  DCE A 475      46.596  21.103  46.814  1.00  0.00      A   CL
ATOM   3797  CT1 DCE A 475      45.051  21.355  44.566  1.00  0.00      A    C
ATOM   3798  HC2 DCE A 475      44.033  21.389  44.954  1.00  0.00      A    H
ATOM   3799  Cl1 DCE A 475      45.719  23.061  44.521  1.00  0.00      A   CL
ATOM   3800  HC3 DCE A 475      44.881  21.096  43.521  1.00  0.00      A    H
ATOM   3801  CT  DCE A 476       1.029  46.177  14.037  1.00  0.00      A    C
ATOM   3802  HC  DCE A 476       1.527  45.352  13.528  1.00  0.00      A    H
ATOM   3803  HC1 DCE A 476       0.076  45.969  14.522  1.00  0.00      A    H
ATOM   3804  Cl  DCE A 476       2.209  46.478  15.450  1.00  0.00      A   CL
ATOM   3805  CT1 DCE A 476       1.010  47.528  13.264  1.00  0.00      A    C
ATOM   3806  HC2 DCE A 476       1.991  47.994  13.350  1.00  0.00      A    H
ATOM   3807  Cl1 DCE A 476       0.600  47.156  11.551  1.00  0.00      A   CL
ATOM   3808  HC3 DCE A 476       0.279  48.237  13.652  1.00  0.00      A    H
ATOM   3809  CT  DCE A 477      23.607  23.624  45.853  1.00  0.00      A    C
ATOM   3810  HC  DCE A 477      24.047  22.856  45.217  1.00  0.00      A    H
ATOM   3811  HC1 DCE A 477      22.733  23.934  45.281  1.00  0.00      A    H
ATOM   3812  Cl  DCE A 477      22.976  22.707  47.252  1.00  0.00      A   CL
ATOM   3813  CT1 DCE A 477      24.531  24.676  46.419  1.00  0.00      A    C
ATOM   3814  HC2 DCE A 477      24.041  25.627  46.628  1.00  0.00      A    H
ATOM   3815  Cl1 DCE A 477      25.182  24.106  47.968  1.00  0.00      A   CL
ATOM   3816  HC3 DCE A 477      25.390  24.951  45.807  1.00  0.00      A    H
ATOM   3817  CT  DCE A 478      15.529  21.912  21.459  1.00  0.00      A    C
ATOM   3818  HC  DCE A 478      15.619  22.754  20.773  1.00  0.00      A    H
ATOM   3819  HC1 DCE A 478      14.480  22.009  21.739  1.00  0.00      A    H
ATOM   3820  Cl  DCE A 478      15.957  20.461  20.671  1.00  0.00      A   CL
ATOM   3821  CT1 DCE A 478      16.434  21.918  22.682  1.00  0.00      A    C
ATOM   3822  HC2 DCE A 478      16.057  21.392  23.560  1.00  0.00      A    H
ATOM   3823  Cl1 DCE A 478      17.971  21.264  22.188  1.00  0.00      A   CL
ATOM   3824  HC3 DCE A 478      16.562  22.966  22.952  1.00  0.00      A    H
ATOM   3825  CT  DCE A 479      25.772  50.380  38.860  1.00  0.00      A    C
ATOM   3826  HC  DCE A 479      25.796  50.100  37.807  1.00  0.00      A    H
ATOM   3827  HC1 DCE A 479      26.547  49.782  39.340  1.00  0.00      A    H
ATOM   3828  Cl  DCE A 479      26.299  52.077  38.792  1.00  0.00      A   CL
ATOM   3829  CT1 DCE A 479      24.372  50.267  39.426  1.00  0.00      A    C
ATOM   3830  HC2 DCE A 479      24.240  50.880  40.318  1.00  0.00      A    H
ATOM   3831  Cl1 DCE A 479      23.146  50.789  38.270  1.00  0.00      A   CL
ATOM   3832  HC3 DCE A 479      24.224  49.203  39.610  1.00  0.00      A    H
ATOM   3833  CT  DCE A 480      44.780  41.335  11.034  1.00  0.00      A    C
ATOM   3834  HC  DCE A 480      44.794  42.189  11.711  1.00  0.00      A    H
ATOM   3835  HC1 DCE A 480      45.425  40.544  11.416  1.00  0.00      A    H
ATOM   3836  Cl  DCE A 480      43.186  40.609  10.786  1.00  0.00      A   CL
ATOM   3837  CT1 DCE A 480      45.171  41.728   9.650  1.00  0.00      A    C
ATOM   3838  HC2 DCE A 480      44.593  42.629   9.444  1.00  0.00      A    H
ATOM   3839  Cl1 DCE A 480      46.893  42.085   9.774  1.00  0.00      A   CL
ATOM   3840  HC3 DCE A 480      45.018  40.911   8.945  1.00  0.00      A    H
ATOM   3841  CT  DCE A 481      37.935  19.388  43.271  1.00  0.00      A    C
ATOM   3842  HC  DCE A 481      37.235  18.560  43.382  1.00  0.00      A    H
ATOM   3843  HC1 DCE A 481      37.447  20.229  42.779  1.00  0.00      A    H
ATOM   3844  Cl  DCE A 481      38.337  19.860  45.007  1.00  0.00      A   CL
ATOM   3845  CT1 DCE A 481      39.105  18.667  42.544  1.00  0.00      A    C
ATOM   3846  HC2 DCE A 481      39.995  19.296  42.557  1.00  0.00      A    H
ATOM   3847  Cl1 DCE A 481      39.274  17.005  43.208  1.00  0.00      A   CL
ATOM   3848  HC3 DCE A 481      38.718  18.573  41.529  1.00  0.00      A    H
ATOM   3849  CT  DCE A 482      29.622  50.775  40.735  1.00  0.00      A    C
ATOM   3850  HC  DCE A 482      29.614  51.003  39.669  1.00  0.00      A    H
ATOM   3851  HC1 DCE A 482      29.603  49.709  40.961  1.00  0.00      A    H
ATOM   3852  Cl  DCE A 482      31.014  51.596  41.431  1.00  0.00      A   CL
ATOM   3853  CT1 DCE A 482      28.451  51.475  41.396  1.00  0.00      A    C
ATOM   3854  HC2 DCE A 482      27.560  50.878  41.202  1.00  0.00      A    H
ATOM   3855  Cl1 DCE A 482      28.698  51.530  43.151  1.00  0.00      A   CL
ATOM   3856  HC3 DCE A 482      28.391  52.510  41.059  1.00  0.00      A    H
ATOM   3857  CT  DCE A 483      17.575  46.602  39.435  1.00  0.00      A    C
ATOM   3858  HC  DCE A 483      17.246  45.635  39.054  1.00  0.00      A    H
ATOM   3859  HC1 DCE A 483      18.354  46.605  40.197  1.00  0.00      A    H
ATOM   3860  Cl  DCE A 483      17.948  47.460  37.951  1.00  0.00      A   CL
ATOM   3861  CT1 DCE A 483      16.454  47.269  40.214  1.00  0.00      A    C
ATOM   3862  HC2 DCE A 483      16.167  46.727  41.116  1.00  0.00      A    H
ATOM   3863  Cl1 DCE A 483      17.091  48.828  40.853  1.00  0.00      A   CL
ATOM   3864  HC3 DCE A 483      15.628  47.439  39.523  1.00  0.00      A    H
ATOM   3865  CT  DCE A 484      49.056  38.217   1.394  1.00  0.00      A    C
ATOM   3866  HC  DCE A 484      48.385  37.990   0.566  1.00  0.00      A    H
ATOM   3867  HC1 DCE A 484      49.991  38.630   1.015  1.00  0.00      A    H
ATOM   3868  Cl  DCE A 484      48.306  39.647   2.065  1.00  0.00      A   CL
ATOM   3869  CT1 DCE A 484      49.094  37.103   2.429  1.00  0.00      A    C
ATOM   3870  HC2 DCE A 484      48.103  36.864   2.813  1.00  0.00      A    H
ATOM   3871  Cl1 DCE A 484      49.825  35.705   1.653  1.00  0.00      A   CL
ATOM   3872  HC3 DCE A 484      49.651  37.414   3.313  1.00  0.00      A    H
ATOM   3873  CT  DCE A 485      11.045  30.608   4.355  1.00  0.00      A    C
ATOM   3874  HC  DCE A 485      10.839  30.459   3.295  1.00  0.00      A    H
ATOM   3875  HC1 DCE A 485      10.248  30.983   4.998  1.00  0.00      A    H
ATOM   3876  Cl  DCE A 485      11.970  29.134   4.960  1.00  0.00      A   CL
ATOM   3877  CT1 DCE A 485      12.152  31.632   4.371  1.00  0.00      A    C
ATOM   3878  HC2 DCE A 485      12.821  31.404   3.540  1.00  0.00      A    H
ATOM   3879  Cl1 DCE A 485      11.546  33.311   4.190  1.00  0.00      A   CL
ATOM   3880  HC3 DCE A 485      12.743  31.500   5.278  1.00  0.00      A    H
ATOM   3881  CT  DCE A 486       5.032  26.052  18.609  1.00  0.00      A    C
ATOM   3882  HC  DCE A 486       4.132  26.342  19.150  1.00  0.00      A    H
ATOM   3883  HC1 DCE A 486       5.034  24.991  18.359  1.00  0.00      A    H
ATOM   3884  Cl  DCE A 486       5.095  26.764  16.931  1.00  0.00      A   CL
ATOM   3885  CT1 DCE A 486       6.333  26.368  19.283  1.00  0.00      A    C
ATOM   3886  HC2 DCE A 486       6.135  27.388  19.611  1.00  0.00      A    H
ATOM   3887  Cl1 DCE A 486       6.378  25.612  20.887  1.00  0.00      A   CL
ATOM   3888  HC3 DCE A 486       7.240  26.160  18.715  1.00  0.00      A    H
ATOM   3889  CT  DCE A 487      35.333  35.914  23.294  1.00  0.00      A    C
ATOM   3890  HC  DCE A 487      34.816  36.465  24.079  1.00  0.00      A    H
ATOM   3891  HC1 DCE A 487      36.043  36.584  22.810  1.00  0.00      A    H
ATOM   3892  Cl  DCE A 487      36.324  34.872  24.318  1.00  0.00      A   CL
ATOM   3893  CT1 DCE A 487      34.596  35.150  22.219  1.00  0.00      A    C
ATOM   3894  HC2 DCE A 487      33.925  34.455  22.724  1.00  0.00      A    H
ATOM   3895  Cl1 DCE A 487      33.636  36.288  21.287  1.00  0.00      A   CL
ATOM   3896  HC3 DCE A 487      35.214  34.603  21.506  1.00  0.00      A    H
ATOM   3897  CT  DCE A 488      42.101  36.963  30.129  1.00  0.00      A    C
ATOM   3898  HC  DCE A 488      41.314  36.595  30.786  1.00  0.00      A    H
ATOM   3899  HC1 DCE A 488      43.009  36.359  30.103  1.00  0.00      A    H
ATOM   3900  Cl  DCE A 488      41.637  36.624  28.387  1.00  0.00      A   CL
ATOM   3901  CT1 DCE A 488      42.368  38.426  30.244  1.00  0.00      A    C
ATOM   3902  HC2 DCE A 488      42.734  38.734  29.265  1.00  0.00      A    H
ATOM   3903  Cl1 DCE A 488      40.841  39.416  30.631  1.00  0.00      A   CL
ATOM   3904  HC3 DCE A 488      43.132  38.630  30.994  1.00  0.00      A    H
ATOM   3905  CT  DCE A 489      39.192   9.027   4.322  1.00  0.00      A    C
ATOM   3906  HC  DCE A 489      38.421   9.750   4.058  1.00  0.00      A    H
ATOM   3907  HC1 DCE A 489      38.704   8.057   4.221  1.00  0.00      A    H
ATOM   3908  Cl  DCE A 489      40.492   9.242   3.076  1.00  0.00      A   CL
ATOM   3909  CT1 DCE A 489      39.669   9.311   5.651  1.00  0.00      A    C
ATOM   3910  HC2 DCE A 489      40.068  10.322   5.574  1.00  0.00      A    H
ATOM   3911  Cl1 DCE A 489      38.395   9.124   6.867  1.00  0.00      A   CL
ATOM   3912  HC3 DCE A 489      40.590   8.786   5.901  1.00  0.00      A    H
ATOM   3913  CT  DCE A 490      42.340  38.723   6.195  1.00  0.00      A    C
ATOM   3914  HC  DCE A 490      42.647  38.427   5.191  1.00  0.00      A    H
ATOM   3915  HC1 DCE A 490      43.297  38.978   6.649  1.00  0.00      A    H
ATOM   3916  Cl  DCE A 490      41.436  40.276   6.099  1.00  0.00      A   CL
ATOM   3917  CT1 DCE A 490      41.634  37.704   7.106  1.00  0.00      A    C
ATOM   3918  HC2 DCE A 490      40.688  37.406   6.653  1.00  0.00      A    H
ATOM   3919  Cl1 DCE A 490      42.709  36.360   7.621  1.00  0.00      A   CL
ATOM   3920  HC3 DCE A 490      41.320  38.226   8.009  1.00  0.00      A    H
ATOM   3921  CT  DCE A 491       7.591  23.543  23.880  1.00  0.00      A    C
ATOM   3922  HC  DCE A 491       6.912  24.320  23.530  1.00  0.00      A    H
ATOM   3923  HC1 DCE A 491       8.604  23.846  23.615  1.00  0.00      A    H
ATOM   3924  Cl  DCE A 491       7.737  23.651  25.655  1.00  0.00      A   CL
ATOM   3925  CT1 DCE A 491       7.337  22.118  23.409  1.00  0.00      A    C
ATOM   3926  HC2 DCE A 491       7.528  22.076  22.336  1.00  0.00      A    H
ATOM   3927  Cl1 DCE A 491       8.680  21.138  24.092  1.00  0.00      A   CL
ATOM   3928  HC3 DCE A 491       6.365  21.727  23.709  1.00  0.00      A    H
ATOM   3929  CT  DCE A 492      38.804  51.099  35.727  1.00  0.00      A    C
ATOM   3930  HC  DCE A 492      38.886  50.119  35.257  1.00  0.00      A    H
ATOM   3931  HC1 DCE A 492      39.758  51.486  36.085  1.00  0.00      A    H
ATOM   3932  Cl  DCE A 492      38.337  52.126  34.349  1.00  0.00      A   CL
ATOM   3933  CT1 DCE A 492      37.812  51.118  36.836  1.00  0.00      A    C
ATOM   3934  HC2 DCE A 492      36.842  50.826  36.434  1.00  0.00      A    H
ATOM   3935  Cl1 DCE A 492      38.296  49.988  38.168  1.00  0.00      A   CL
ATOM   3936  HC3 DCE A 492      37.739  52.142  37.204  1.00  0.00      A    H
ATOM   3937  CT  DCE A 493      15.441  49.187  24.500  1.00  0.00      A    C
ATOM   3938  HC  DCE A 493      14.387  49.445  24.606  1.00  0.00      A    H
ATOM   3939  HC1 DCE A 493      15.821  48.976  25.499  1.00  0.00      A    H
ATOM   3940  Cl  DCE A 493      15.528  47.751  23.533  1.00  0.00      A   CL
ATOM   3941  CT1 DCE A 493      16.249  50.279  23.692  1.00  0.00      A    C
ATOM   3942  HC2 DCE A 493      17.324  50.098  23.716  1.00  0.00      A    H
ATOM   3943  Cl1 DCE A 493      15.612  50.201  22.016  1.00  0.00      A   CL
ATOM   3944  HC3 DCE A 493      15.850  51.174  24.169  1.00  0.00      A    H
ATOM   3945  CT  DCE A 494      39.674  23.392  45.027  1.00  0.00      A    C
ATOM   3946  HC  DCE A 494      38.761  23.452  45.619  1.00  0.00      A    H
ATOM   3947  HC1 DCE A 494      39.495  22.669  44.232  1.00  0.00      A    H
ATOM   3948  Cl  DCE A 494      39.725  25.078  44.462  1.00  0.00      A   CL
ATOM   3949  CT1 DCE A 494      40.881  23.160  45.919  1.00  0.00      A    C
ATOM   3950  HC2 DCE A 494      40.631  23.416  46.949  1.00  0.00      A    H
ATOM   3951  Cl1 DCE A 494      41.411  21.414  46.001  1.00  0.00      A   CL
ATOM   3952  HC3 DCE A 494      41.797  23.668  45.619  1.00  0.00      A    H
ATOM   3953  CT  DCE A 495      21.155   0.856  25.134  1.00  0.00      A    C
ATOM   3954  HC  DCE A 495      21.045   1.875  25.505  1.00  0.00      A    H
ATOM   3955  HC1 DCE A 495      21.954   0.404  25.721  1.00  0.00      A    H
ATOM   3956  Cl  DCE A 495      19.805  -0.338  25.259  1.00  0.00      A   CL
ATOM   3957  CT1 DCE A 495      21.708   0.908  23.711  1.00  0.00      A    C
ATOM   3958  HC2 DCE A 495      20.858   0.872  23.029  1.00  0.00      A    H
ATOM   3959  Cl1 DCE A 495      22.659   2.391  23.611  1.00  0.00      A   CL
ATOM   3960  HC3 DCE A 495      22.310   0.013  23.555  1.00  0.00      A    H
ATOM   3961  CT  DCE A 496      17.383  40.917   1.034  1.00  0.00      A    C
ATOM   3962  HC  DCE A 496      16.988  40.691   2.024  1.00  0.00      A    H
ATOM   3963  HC1 DCE A 496      18.014  41.783   1.233  1.00  0.00      A    H
ATOM   3964  Cl  DCE A 496      18.732  39.795   0.570  1.00  0.00      A   CL
ATOM   3965  CT1 DCE A 496      16.142  40.975   0.173  1.00  0.00      A    C
ATOM   3966  HC2 DCE A 496      15.564  40.063   0.320  1.00  0.00      A    H
ATOM   3967  Cl1 DCE A 496      15.177  42.320   0.489  1.00  0.00      A   CL
ATOM   3968  HC3 DCE A 496      16.440  40.967  -0.876  1.00  0.00      A    H
ATOM   3969  CT  DCE A 497      22.762   6.769   2.672  1.00  0.00      A    C
ATOM   3970  HC  DCE A 497      23.046   6.013   1.940  1.00  0.00      A    H
ATOM   3971  HC1 DCE A 497      22.193   6.256   3.448  1.00  0.00      A    H
ATOM   3972  Cl  DCE A 497      24.252   7.127   3.420  1.00  0.00      A   CL
ATOM   3973  CT1 DCE A 497      22.016   7.986   2.052  1.00  0.00      A    C
ATOM   3974  HC2 DCE A 497      21.004   7.790   1.697  1.00  0.00      A    H
ATOM   3975  Cl1 DCE A 497      21.990   9.241   3.323  1.00  0.00      A   CL
ATOM   3976  HC3 DCE A 497      22.560   8.422   1.215  1.00  0.00      A    H
ATOM   3977  CT  DCE A 498      44.422  21.803  21.623  1.00  0.00      A    C
ATOM   3978  HC  DCE A 498      44.101  21.023  22.312  1.00  0.00      A    H
ATOM   3979  HC1 DCE A 498      44.073  21.666  20.599  1.00  0.00      A    H
ATOM   3980  Cl  DCE A 498      43.761  23.340  22.330  1.00  0.00      A   CL
ATOM   3981  CT1 DCE A 498      45.936  21.790  21.737  1.00  0.00      A    C
ATOM   3982  HC2 DCE A 498      46.419  22.628  21.234  1.00  0.00      A    H
ATOM   3983  Cl1 DCE A 498      46.377  21.700  23.514  1.00  0.00      A   CL
ATOM   3984  HC3 DCE A 498      46.424  20.898  21.344  1.00  0.00      A    H
ATOM   3985  CT  DCE A 499      47.241  50.952   9.234  1.00  0.00      A    C
ATOM   3986  HC  DCE A 499      46.390  50.745   9.882  1.00  0.00      A    H
ATOM   3987  HC1 DCE A 499      47.919  51.494   9.892  1.00  0.00      A    H
ATOM   3988  Cl  DCE A 499      47.881  49.268   9.062  1.00  0.00      A   CL
ATOM   3989  CT1 DCE A 499      46.832  51.681   7.963  1.00  0.00      A    C
ATOM   3990  HC2 DCE A 499      46.766  52.769   7.983  1.00  0.00      A    H
ATOM   3991  Cl1 DCE A 499      48.003  51.440   6.620  1.00  0.00      A   CL
ATOM   3992  HC3 DCE A 499      45.907  51.291   7.537  1.00  0.00      A    H
ATOM   3993  CT  DCE A 500      12.695  20.102  12.404  1.00  0.00      A    C
ATOM   3994  HC  DCE A 500      12.329  19.823  11.416  1.00  0.00      A    H
ATOM   3995  HC1 DCE A 500      13.332  19.254  12.656  1.00  0.00      A    H
ATOM   3996  Cl  DCE A 500      13.663  21.654  12.277  1.00  0.00      A   CL
ATOM   3997  CT1 DCE A 500      11.515  20.156  13.409  1.00  0.00      A    C
ATOM   3998  HC2 DCE A 500      12.023  20.417  14.337  1.00  0.00      A    H
ATOM   3999  Cl1 DCE A 500      10.283  21.348  12.924  1.00  0.00      A   CL
ATOM   4000  HC3 DCE A 500      11.066  19.164  13.427  1.00  0.00      A    H
ATOM   4001  CT  DCE A 501      22.663  22.454  34.008  1.00  0.00      A    C
ATOM   4002  HC  DCE A 501      22.081  22.345  33.093  1.00  0.00      A    H
ATOM   4003  HC1 DCE A 501      22.088  22.055  34.843  1.00  0.00      A    H
ATOM   4004  Cl  DCE A 501      24.139  21.461  33.917  1.00  0.00      A   CL
ATOM   4005  CT1 DCE A 501      23.034  23.905  34.230  1.00  0.00      A    C
ATOM   4006  HC2 DCE A 501      23.856  24.057  34.930  1.00  0.00      A    H
ATOM   4007  Cl1 DCE A 501      23.360  24.712  32.651  1.00  0.00      A   CL
ATOM   4008  HC3 DCE A 501      22.206  24.395  34.743  1.00  0.00      A    H
ATOM   4009  CT  DCE A 502      40.882  49.340   6.697  1.00  0.00      A    C
ATOM   4010  HC  DCE A 502      40.149  49.998   7.163  1.00  0.00      A    H
ATOM   4011  HC1 DCE A 502      41.549  50.074   6.246  1.00  0.00      A    H
ATOM   4012  Cl  DCE A 502      41.725  48.618   8.039  1.00  0.00      A   CL
ATOM   4013  CT1 DCE A 502      40.350  48.364   5.684  1.00  0.00      A    C
ATOM   4014  HC2 DCE A 502      39.625  48.890   5.063  1.00  0.00      A    H
ATOM   4015  Cl1 DCE A 502      41.693  47.651   4.798  1.00  0.00      A   CL
ATOM   4016  HC3 DCE A 502      39.820  47.576   6.220  1.00  0.00      A    H
ATOM   4017  CT  DCE A 503      43.057  10.502  30.032  1.00  0.00      A    C
ATOM   4018  HC  DCE A 503      43.517  10.931  29.142  1.00  0.00      A    H
ATOM   4019  HC1 DCE A 503      43.131   9.424  29.885  1.00  0.00      A    H
ATOM   4020  Cl  DCE A 503      43.981  11.010  31.502  1.00  0.00      A   CL
ATOM   4021  CT1 DCE A 503      41.648  10.971  30.141  1.00  0.00      A    C
ATOM   4022  HC2 DCE A 503      41.607  12.059  30.090  1.00  0.00      A    H
ATOM   4023  Cl1 DCE A 503      40.484  10.256  28.920  1.00  0.00      A   CL
ATOM   4024  HC3 DCE A 503      41.139  10.709  31.068  1.00  0.00      A    H
ATOM   4025  CT  DCE A 504      11.989  21.881  25.773  1.00  0.00      A    C
ATOM   4026  HC  DCE A 504      12.934  21.569  26.220  1.00  0.00      A    H
ATOM   4027  HC1 DCE A 504      11.254  21.079  25.707  1.00  0.00      A    H
ATOM   4028  Cl  DCE A 504      11.280  23.134  26.903  1.00  0.00      A   CL
ATOM   4029  CT1 DCE A 504      12.175  22.393  24.359  1.00  0.00      A    C
ATOM   4030  HC2 DCE A 504      12.729  23.309  24.155  1.00  0.00      A    H
ATOM   4031  Cl1 DCE A 504      12.687  21.016  23.390  1.00  0.00      A   CL
ATOM   4032  HC3 DCE A 504      11.119  22.518  24.117  1.00  0.00      A    H
ATOM   4033  CT  DCE A 505      13.888  37.105   0.466  1.00  0.00      A    C
ATOM   4034  HC  DCE A 505      13.142  37.630   1.062  1.00  0.00      A    H
ATOM   4035  HC1 DCE A 505      14.142  37.690  -0.417  1.00  0.00      A    H
ATOM   4036  Cl  DCE A 505      15.401  37.174   1.469  1.00  0.00      A   CL
ATOM   4037  CT1 DCE A 505      13.547  35.619   0.202  1.00  0.00      A    C
ATOM   4038  HC2 DCE A 505      13.727  35.094   1.140  1.00  0.00      A    H
ATOM   4039  Cl1 DCE A 505      11.823  35.657  -0.319  1.00  0.00      A   CL
ATOM   4040  HC3 DCE A 505      14.198  35.254  -0.593  1.00  0.00      A    H
ATOM   4041  CT  DCE A 506      39.738  49.713  42.461  1.00  0.00      A    C
ATOM   4042  HC  DCE A 506      38.669  49.816  42.276  1.00  0.00      A    H
ATOM   4043  HC1 DCE A 506      39.846  49.059  43.326  1.00  0.00      A    H
ATOM   4044  Cl  DCE A 506      40.393  48.931  41.041  1.00  0.00      A   CL
ATOM   4045  CT1 DCE A 506      40.524  51.001  42.753  1.00  0.00      A    C
ATOM   4046  HC2 DCE A 506      40.313  51.820  42.064  1.00  0.00      A    H
ATOM   4047  Cl1 DCE A 506      39.881  51.602  44.326  1.00  0.00      A   CL
ATOM   4048  HC3 DCE A 506      41.590  50.808  42.868  1.00  0.00      A    H
ATOM   4049  CT  DCE A 507      47.839  12.732   9.226  1.00  0.00      A    C
ATOM   4050  HC  DCE A 507      48.625  13.469   9.388  1.00  0.00      A    H
ATOM   4051  HC1 DCE A 507      46.834  13.155   9.235  1.00  0.00      A    H
ATOM   4052  Cl  DCE A 507      47.969  12.134   7.557  1.00  0.00      A   CL
ATOM   4053  CT1 DCE A 507      47.946  11.546  10.159  1.00  0.00      A    C
ATOM   4054  HC2 DCE A 507      48.958  11.169  10.005  1.00  0.00      A    H
ATOM   4055  Cl1 DCE A 507      47.670  11.996  11.928  1.00  0.00      A   CL
ATOM   4056  HC3 DCE A 507      47.165  10.880   9.794  1.00  0.00      A    H
ATOM   4057  CT  DCE A 508      30.447  43.551  15.574  1.00  0.00      A    C
ATOM   4058  HC  DCE A 508      30.459  43.094  16.563  1.00  0.00      A    H
ATOM   4059  HC1 DCE A 508      31.354  43.263  15.043  1.00  0.00      A    H
ATOM   4060  Cl  DCE A 508      29.091  42.860  14.627  1.00  0.00      A   CL
ATOM   4061  CT1 DCE A 508      30.338  45.135  15.622  1.00  0.00      A    C
ATOM   4062  HC2 DCE A 508      29.364  45.472  15.975  1.00  0.00      A    H
ATOM   4063  Cl1 DCE A 508      31.649  45.884  16.680  1.00  0.00      A   CL
ATOM   4064  HC3 DCE A 508      30.466  45.534  14.616  1.00  0.00      A    H
ATOM   4065  CT  DCE A 509      14.895  50.112  37.434  1.00  0.00      A    C
ATOM   4066  HC  DCE A 509      15.582  49.266  37.453  1.00  0.00      A    H
ATOM   4067  HC1 DCE A 509      14.436  50.098  36.446  1.00  0.00      A    H
ATOM   4068  Cl  DCE A 509      13.597  49.956  38.687  1.00  0.00      A   CL
ATOM   4069  CT1 DCE A 509      15.633  51.369  37.632  1.00  0.00      A    C
ATOM   4070  HC2 DCE A 509      16.108  51.341  38.613  1.00  0.00      A    H
ATOM   4071  Cl1 DCE A 509      17.093  51.400  36.572  1.00  0.00      A   CL
ATOM   4072  HC3 DCE A 509      15.017  52.244  37.424  1.00  0.00      A    H
ATOM   4073  CT  DCE A 510       2.303  27.660  43.456  1.00  0.00      A    C
ATOM   4074  HC  DCE A 510       3.164  27.576  42.793  1.00  0.00      A    H
ATOM   4075  HC1 DCE A 510       2.530  28.010  44.463  1.00  0.00      A    H
ATOM   4076  Cl  DCE A 510       1.165  28.877  42.688  1.00  0.00      A   CL
ATOM   4077  CT1 DCE A 510       1.540  26.399  43.622  1.00  0.00      A    C
ATOM   4078  HC2 DCE A 510       2.198  25.607  43.980  1.00  0.00      A    H
ATOM   4079  Cl1 DCE A 510       0.207  26.628  44.782  1.00  0.00      A   CL
ATOM   4080  HC3 DCE A 510       1.095  26.094  42.675  1.00  0.00      A    H
ATOM   4081  CT  DCE A 511       8.436  44.509  26.872  1.00  0.00      A    C
ATOM   4082  HC  DCE A 511       9.056  43.953  27.575  1.00  0.00      A    H
ATOM   4083  HC1 DCE A 511       8.961  45.443  26.669  1.00  0.00      A    H
ATOM   4084  Cl  DCE A 511       7.920  43.745  25.433  1.00  0.00      A   CL
ATOM   4085  CT1 DCE A 511       7.160  44.846  27.618  1.00  0.00      A    C
ATOM   4086  HC2 DCE A 511       6.434  44.033  27.642  1.00  0.00      A    H
ATOM   4087  Cl1 DCE A 511       7.587  45.431  29.246  1.00  0.00      A   CL
ATOM   4088  HC3 DCE A 511       6.622  45.657  27.128  1.00  0.00      A    H
ATOM   4089  CT  DCE A 512      37.622  48.740  30.813  1.00  0.00      A    C
ATOM   4090  HC  DCE A 512      38.159  47.926  30.326  1.00  0.00      A    H
ATOM   4091  HC1 DCE A 512      36.670  48.938  30.319  1.00  0.00      A    H
ATOM   4092  Cl  DCE A 512      37.124  48.114  32.454  1.00  0.00      A   CL
ATOM   4093  CT1 DCE A 512      38.357  49.995  31.072  1.00  0.00      A    C
ATOM   4094  HC2 DCE A 512      39.402  49.898  31.363  1.00  0.00      A    H
ATOM   4095  Cl1 DCE A 512      38.325  50.926  29.561  1.00  0.00      A   CL
ATOM   4096  HC3 DCE A 512      37.970  50.650  31.853  1.00  0.00      A    H
ATOM   4097  CT  DCE A 513      42.374  11.214  47.211  1.00  0.00      A    C
ATOM   4098  HC  DCE A 513      43.258  11.828  47.038  1.00  0.00      A    H
ATOM   4099  HC1 DCE A 513      41.525  11.709  46.739  1.00  0.00      A    H
ATOM   4100  Cl  DCE A 513      42.706   9.651  46.448  1.00  0.00      A   CL
ATOM   4101  CT1 DCE A 513      42.088  11.094  48.718  1.00  0.00      A    C
ATOM   4102  HC2 DCE A 513      42.956  10.574  49.121  1.00  0.00      A    H
ATOM   4103  Cl1 DCE A 513      41.990  12.728  49.422  1.00  0.00      A   CL
ATOM   4104  HC3 DCE A 513      41.161  10.573  48.959  1.00  0.00      A    H
ATOM   4105  CT  DCE A 514      48.732  27.932  32.798  1.00  0.00      A    C
ATOM   4106  HC  DCE A 514      47.855  28.579  32.747  1.00  0.00      A    H
ATOM   4107  HC1 DCE A 514      48.727  27.364  31.868  1.00  0.00      A    H
ATOM   4108  Cl  DCE A 514      50.256  28.790  32.919  1.00  0.00      A   CL
ATOM   4109  CT1 DCE A 514      48.680  26.915  33.973  1.00  0.00      A    C
ATOM   4110  HC2 DCE A 514      47.960  26.132  33.733  1.00  0.00      A    H
ATOM   4111  Cl1 DCE A 514      50.316  26.166  34.205  1.00  0.00      A   CL
ATOM   4112  HC3 DCE A 514      48.432  27.340  34.946  1.00  0.00      A    H
ATOM   4113  CT  DCE A 515       9.192  47.679   1.537  1.00  0.00      A    C
ATOM   4114  HC  DCE A 515       9.870  47.853   0.702  1.00  0.00      A    H
ATOM   4115  HC1 DCE A 515       9.597  46.932   2.220  1.00  0.00      A    H
ATOM   4116  Cl  DCE A 515       9.253  49.207   2.421  1.00  0.00      A   CL
ATOM   4117  CT1 DCE A 515       7.766  47.382   1.152  1.00  0.00      A    C
ATOM   4118  HC2 DCE A 515       7.246  48.138   0.563  1.00  0.00      A    H
ATOM   4119  Cl1 DCE A 515       7.591  45.775   0.417  1.00  0.00      A   CL
ATOM   4120  HC3 DCE A 515       7.241  47.344   2.106  1.00  0.00      A    H
ATOM   4121  CT  DCE A 516      23.901  25.148  11.751  1.00  0.00      A    C
ATOM   4122  HC  DCE A 516      23.136  25.833  11.386  1.00  0.00      A    H
ATOM   4123  HC1 DCE A 516      24.094  25.412  12.790  1.00  0.00      A    H
ATOM   4124  Cl  DCE A 516      23.194  23.439  11.675  1.00  0.00      A   CL
ATOM   4125  CT1 DCE A 516      25.169  25.213  10.850  1.00  0.00      A    C
ATOM   4126  HC2 DCE A 516      26.062  24.601  10.972  1.00  0.00      A    H
ATOM   4127  Cl1 DCE A 516      24.559  24.926   9.232  1.00  0.00      A   CL
ATOM   4128  HC3 DCE A 516      25.504  26.245  10.955  1.00  0.00      A    H
ATOM   4129  CT  DCE A 517      19.083  21.986  -0.310  1.00  0.00      A    C
ATOM   4130  HC  DCE A 517      20.049  21.751   0.138  1.00  0.00      A    H
ATOM   4131  HC1 DCE A 517      19.271  22.247  -1.351  1.00  0.00      A    H
ATOM   4132  Cl  DCE A 517      18.331  20.368  -0.196  1.00  0.00      A   CL
ATOM   4133  CT1 DCE A 517      18.256  22.933   0.543  1.00  0.00      A    C
ATOM   4134  HC2 DCE A 517      18.602  22.875   1.575  1.00  0.00      A    H
ATOM   4135  Cl1 DCE A 517      18.367  24.654  -0.005  1.00  0.00      A   CL
ATOM   4136  HC3 DCE A 517      17.237  22.557   0.450  1.00  0.00      A    H
ATOM   4137  CT  DCE A 518      21.988  39.278  50.169  1.00  0.00      A    C
ATOM   4138  HC  DCE A 518      20.999  39.728  50.246  1.00  0.00      A    H
ATOM   4139  HC1 DCE A 518      21.886  38.193  50.122  1.00  0.00      A    H
ATOM   4140  Cl  DCE A 518      22.947  39.679  48.682  1.00  0.00      A   CL
ATOM   4141  CT1 DCE A 518      22.759  39.672  51.344  1.00  0.00      A    C
ATOM   4142  HC2 DCE A 518      22.494  40.710  51.544  1.00  0.00      A    H
ATOM   4143  Cl1 DCE A 518      22.548  38.715  52.814  1.00  0.00      A   CL
ATOM   4144  HC3 DCE A 518      23.825  39.716  51.119  1.00  0.00      A    H
ATOM   4145  CT  DCE A 519      26.130  30.097  27.389  1.00  0.00      A    C
ATOM   4146  HC  DCE A 519      26.400  30.985  27.961  1.00  0.00      A    H
ATOM   4147  HC1 DCE A 519      25.811  29.361  28.126  1.00  0.00      A    H
ATOM   4148  Cl  DCE A 519      24.806  30.430  26.240  1.00  0.00      A   CL
ATOM   4149  CT1 DCE A 519      27.366  29.589  26.769  1.00  0.00      A    C
ATOM   4150  HC2 DCE A 519      28.077  29.400  27.574  1.00  0.00      A    H
ATOM   4151  Cl1 DCE A 519      27.020  28.098  25.869  1.00  0.00      A   CL
ATOM   4152  HC3 DCE A 519      27.713  30.376  26.100  1.00  0.00      A    H
ATOM   4153  CT  DCE A 520      34.422  48.663   1.663  1.00  0.00      A    C
ATOM   4154  HC  DCE A 520      33.577  48.803   0.989  1.00  0.00      A    H
ATOM   4155  HC1 DCE A 520      34.878  49.653   1.694  1.00  0.00      A    H
ATOM   4156  Cl  DCE A 520      33.661  48.184   3.267  1.00  0.00      A   CL
ATOM   4157  CT1 DCE A 520      35.354  47.516   1.240  1.00  0.00      A    C
ATOM   4158  HC2 DCE A 520      34.878  46.549   1.076  1.00  0.00      A    H
ATOM   4159  Cl1 DCE A 520      36.249  47.968  -0.239  1.00  0.00      A   CL
ATOM   4160  HC3 DCE A 520      36.131  47.500   2.004  1.00  0.00      A    H
ATOM   4161  CT  DCE A 521      24.304  39.274  24.268  1.00  0.00      A    C
ATOM   4162  HC  DCE A 521      24.003  38.277  24.591  1.00  0.00      A    H
ATOM   4163  HC1 DCE A 521      25.223  38.989  23.757  1.00  0.00      A    H
ATOM   4164  Cl  DCE A 521      23.239  39.948  23.013  1.00  0.00      A   CL
ATOM   4165  CT1 DCE A 521      24.562  40.235  25.371  1.00  0.00      A    C
ATOM   4166  HC2 DCE A 521      25.525  40.746  25.335  1.00  0.00      A    H
ATOM   4167  Cl1 DCE A 521      23.303  41.479  25.261  1.00  0.00      A   CL
ATOM   4168  HC3 DCE A 521      24.432  39.690  26.306  1.00  0.00      A    H
ATOM   4169  CT  DCE A 522      12.332  40.774  13.908  1.00  0.00      A    C
ATOM   4170  HC  DCE A 522      12.821  40.010  13.303  1.00  0.00      A    H
ATOM   4171  HC1 DCE A 522      11.375  40.947  13.417  1.00  0.00      A    H
ATOM   4172  Cl  DCE A 522      12.053  39.881  15.426  1.00  0.00      A   CL
ATOM   4173  CT1 DCE A 522      13.227  41.934  14.147  1.00  0.00      A    C
ATOM   4174  HC2 DCE A 522      13.225  42.518  13.227  1.00  0.00      A    H
ATOM   4175  Cl1 DCE A 522      12.385  43.050  15.268  1.00  0.00      A   CL
ATOM   4176  HC3 DCE A 522      14.241  41.645  14.420  1.00  0.00      A    H
ATOM   4177  CT  DCE A 523      35.767  27.582  49.486  1.00  0.00      A    C
ATOM   4178  HC  DCE A 523      36.115  26.564  49.309  1.00  0.00      A    H
ATOM   4179  HC1 DCE A 523      36.294  27.990  50.348  1.00  0.00      A    H
ATOM   4180  Cl  DCE A 523      36.101  28.528  48.024  1.00  0.00      A   CL
ATOM   4181  CT1 DCE A 523      34.215  27.697  49.824  1.00  0.00      A    C
ATOM   4182  HC2 DCE A 523      33.661  27.463  48.915  1.00  0.00      A    H
ATOM   4183  Cl1 DCE A 523      33.833  26.684  51.235  1.00  0.00      A   CL
ATOM   4184  HC3 DCE A 523      34.023  28.741  50.070  1.00  0.00      A    H
ATOM   4185  CT  DCE A 524       2.846  51.151  15.692  1.00  0.00      A    C
ATOM   4186  HC  DCE A 524       2.964  50.193  15.184  1.00  0.00      A    H
ATOM   4187  HC1 DCE A 524       2.313  51.813  15.009  1.00  0.00      A    H
ATOM   4188  Cl  DCE A 524       1.755  50.815  17.108  1.00  0.00      A   CL
ATOM   4189  CT1 DCE A 524       4.148  51.645  16.350  1.00  0.00      A    C
ATOM   4190  HC2 DCE A 524       4.592  50.774  16.831  1.00  0.00      A    H
ATOM   4191  Cl1 DCE A 524       5.258  52.227  15.090  1.00  0.00      A   CL
ATOM   4192  HC3 DCE A 524       4.040  52.424  17.105  1.00  0.00      A    H
ATOM   4193  CT  DCE A 525      51.696  21.840  43.129  1.00  0.00      A    C
ATOM   4194  HC  DCE A 525      51.125  21.525  42.256  1.00  0.00      A    H
ATOM   4195  HC1 DCE A 525      52.464  21.160  43.496  1.00  0.00      A    H
ATOM   4196  Cl  DCE A 525      52.608  23.199  42.460  1.00  0.00      A   CL
ATOM   4197  CT1 DCE A 525      50.911  22.392  44.270  1.00  0.00      A    C
ATOM   4198  HC2 DCE A 525      50.393  23.343  44.153  1.00  0.00      A    H
ATOM   4199  Cl1 DCE A 525      49.878  21.059  44.874  1.00  0.00      A   CL
ATOM   4200  HC3 DCE A 525      51.718  22.426  45.002  1.00  0.00      A    H
ATOM   4201  CT  DCE A 526       9.809   5.343  52.222  1.00  0.00      A    C
ATOM   4202  HC  DCE A 526      10.198   4.399  51.841  1.00  0.00      A    H
ATOM   4203  HC1 DCE A 526       9.066   5.141  52.993  1.00  0.00      A    H
ATOM   4204  Cl  DCE A 526      11.278   6.173  52.724  1.00  0.00      A   CL
ATOM   4205  CT1 DCE A 526       9.128   6.211  51.060  1.00  0.00      A    C
ATOM   4206  HC2 DCE A 526       8.178   5.797  50.722  1.00  0.00      A    H
ATOM   4207  Cl1 DCE A 526       8.614   7.856  51.535  1.00  0.00      A   CL
ATOM   4208  HC3 DCE A 526       9.826   6.246  50.224  1.00  0.00      A    H
ATOM   4209  CT  DCE A 527       2.142  50.909  29.473  1.00  0.00      A    C
ATOM   4210  HC  DCE A 527       2.682  51.629  30.087  1.00  0.00      A    H
ATOM   4211  HC1 DCE A 527       2.640  49.948  29.594  1.00  0.00      A    H
ATOM   4212  Cl  DCE A 527       0.425  50.779  29.934  1.00  0.00      A   CL
ATOM   4213  CT1 DCE A 527       2.111  51.371  28.093  1.00  0.00      A    C
ATOM   4214  HC2 DCE A 527       3.051  51.438  27.544  1.00  0.00      A    H
ATOM   4215  Cl1 DCE A 527       0.879  50.447  27.128  1.00  0.00      A   CL
ATOM   4216  HC3 DCE A 527       1.823  52.417  27.985  1.00  0.00      A    H
ATOM   4217  CT  DCE A 528       8.166  32.321  21.917  1.00  0.00      A    C
ATOM   4218  HC  DCE A 528       7.781  32.706  20.973  1.00  0.00      A    H
ATOM   4219  HC1 DCE A 528       7.309  32.394  22.586  1.00  0.00      A    H
ATOM   4220  Cl  DCE A 528       8.493  30.618  21.697  1.00  0.00      A   CL
ATOM   4221  CT1 DCE A 528       9.395  33.044  22.470  1.00  0.00      A    C
ATOM   4222  HC2 DCE A 528      10.215  33.083  21.752  1.00  0.00      A    H
ATOM   4223  Cl1 DCE A 528       9.038  34.772  22.757  1.00  0.00      A   CL
ATOM   4224  HC3 DCE A 528       9.795  32.689  23.420  1.00  0.00      A    H
ATOM   4225  CT  DCE A 529       7.615  41.703   6.008  1.00  0.00      A    C
ATOM   4226  HC  DCE A 529       8.036  42.674   5.747  1.00  0.00      A    H
ATOM   4227  HC1 DCE A 529       8.378  41.127   6.530  1.00  0.00      A    H
ATOM   4228  Cl  DCE A 529       6.206  42.053   7.026  1.00  0.00      A   CL
ATOM   4229  CT1 DCE A 529       7.128  40.866   4.802  1.00  0.00      A    C
ATOM   4230  HC2 DCE A 529       6.536  40.014   5.136  1.00  0.00      A    H
ATOM   4231  Cl1 DCE A 529       6.196  41.831   3.676  1.00  0.00      A   CL
ATOM   4232  HC3 DCE A 529       7.991  40.398   4.328  1.00  0.00      A    H
ATOM   4233  CT  DCE A 530      30.065  29.591  50.168  1.00  0.00      A    C
ATOM   4234  HC  DCE A 530      29.286  28.870  49.922  1.00  0.00      A    H
ATOM   4235  HC1 DCE A 530      29.631  30.581  50.024  1.00  0.00      A    H
ATOM   4236  Cl  DCE A 530      30.514  29.454  51.824  1.00  0.00      A   CL
ATOM   4237  CT1 DCE A 530      31.310  29.433  49.235  1.00  0.00      A    C
ATOM   4238  HC2 DCE A 530      30.812  29.471  48.266  1.00  0.00      A    H
ATOM   4239  Cl1 DCE A 530      32.340  30.867  49.420  1.00  0.00      A   CL
ATOM   4240  HC3 DCE A 530      31.822  28.477  49.343  1.00  0.00      A    H
ATOM   4241  CT  DCE A 531       3.329  48.839   6.207  1.00  0.00      A    C
ATOM   4242  HC  DCE A 531       3.993  49.568   6.672  1.00  0.00      A    H
ATOM   4243  HC1 DCE A 531       3.671  47.807   6.273  1.00  0.00      A    H
ATOM   4244  Cl  DCE A 531       1.878  48.776   7.212  1.00  0.00      A   CL
ATOM   4245  CT1 DCE A 531       2.947  49.041   4.676  1.00  0.00      A    C
ATOM   4246  HC2 DCE A 531       2.409  48.214   4.213  1.00  0.00      A    H
ATOM   4247  Cl1 DCE A 531       2.074  50.572   4.527  1.00  0.00      A   CL
ATOM   4248  HC3 DCE A 531       3.881  49.151   4.125  1.00  0.00      A    H
ATOM   4249  CT  DCE A 532      20.608  39.200   9.167  1.00  0.00      A    C
ATOM   4250  HC  DCE A 532      20.893  38.153   9.271  1.00  0.00      A    H
ATOM   4251  HC1 DCE A 532      20.345  39.645  10.127  1.00  0.00      A    H
ATOM   4252  Cl  DCE A 532      22.012  40.091   8.400  1.00  0.00      A   CL
ATOM   4253  CT1 DCE A 532      19.419  39.415   8.188  1.00  0.00      A    C
ATOM   4254  HC2 DCE A 532      19.627  38.894   7.253  1.00  0.00      A    H
ATOM   4255  Cl1 DCE A 532      17.906  38.642   8.714  1.00  0.00      A   CL
ATOM   4256  HC3 DCE A 532      19.232  40.480   8.050  1.00  0.00      A    H
ATOM   4257  CT  DCE A 533      12.389  36.327   5.200  1.00  0.00      A    C
ATOM   4258  HC  DCE A 533      11.521  35.958   4.653  1.00  0.00      A    H
ATOM   4259  HC1 DCE A 533      13.203  36.131   4.503  1.00  0.00      A    H
ATOM   4260  Cl  DCE A 533      12.238  38.071   5.431  1.00  0.00      A   CL
ATOM   4261  CT1 DCE A 533      12.630  35.626   6.525  1.00  0.00      A    C
ATOM   4262  HC2 DCE A 533      12.811  34.552   6.486  1.00  0.00      A    H
ATOM   4263  Cl1 DCE A 533      14.058  36.295   7.232  1.00  0.00      A   CL
ATOM   4264  HC3 DCE A 533      11.857  35.954   7.220  1.00  0.00      A    H
ATOM   4265  CT  DCE A 534      34.344   3.260  16.274  1.00  0.00      A    C
ATOM   4266  HC  DCE A 534      33.535   3.484  16.968  1.00  0.00      A    H
ATOM   4267  HC1 DCE A 534      34.801   2.324  16.597  1.00  0.00      A    H
ATOM   4268  Cl  DCE A 534      33.714   3.311  14.638  1.00  0.00      A   CL
ATOM   4269  CT1 DCE A 534      35.466   4.267  16.458  1.00  0.00      A    C
ATOM   4270  HC2 DCE A 534      35.930   4.315  17.443  1.00  0.00      A    H
ATOM   4271  Cl1 DCE A 534      36.758   3.952  15.341  1.00  0.00      A   CL
ATOM   4272  HC3 DCE A 534      35.096   5.244  16.145  1.00  0.00      A    H
ATOM   4273  CT  DCE A 535      21.517  -0.368  12.809  1.00  0.00      A    C
ATOM   4274  HC  DCE A 535      21.882  -1.385  12.952  1.00  0.00      A    H
ATOM   4275  HC1 DCE A 535      21.797  -0.004  11.820  1.00  0.00      A    H
ATOM   4276  Cl  DCE A 535      19.692  -0.501  12.988  1.00  0.00      A   CL
ATOM   4277  CT1 DCE A 535      22.169   0.573  13.829  1.00  0.00      A    C
ATOM   4278  HC2 DCE A 535      21.933   1.635  13.768  1.00  0.00      A    H
ATOM   4279  Cl1 DCE A 535      21.802  -0.012  15.506  1.00  0.00      A   CL
ATOM   4280  HC3 DCE A 535      23.229   0.509  13.584  1.00  0.00      A    H
ATOM   4281  CT  DCE A 536      26.638   4.100  44.362  1.00  0.00      A    C
ATOM   4282  HC  DCE A 536      26.399   5.088  43.968  1.00  0.00      A    H
ATOM   4283  HC1 DCE A 536      26.369   4.105  45.419  1.00  0.00      A    H
ATOM   4284  Cl  DCE A 536      25.706   2.852  43.507  1.00  0.00      A   CL
ATOM   4285  CT1 DCE A 536      28.101   3.841  44.093  1.00  0.00      A    C
ATOM   4286  HC2 DCE A 536      28.382   4.189  43.100  1.00  0.00      A    H
ATOM   4287  Cl1 DCE A 536      29.109   4.383  45.354  1.00  0.00      A   CL
ATOM   4288  HC3 DCE A 536      28.289   2.767  44.082  1.00  0.00      A    H
ATOM   4289  CT  DCE A 537      47.949  31.110  15.239  1.00  0.00      A    C
ATOM   4290  HC  DCE A 537      47.013  31.278  14.706  1.00  0.00      A    H
ATOM   4291  HC1 DCE A 537      48.659  30.942  14.429  1.00  0.00      A    H
ATOM   4292  Cl  DCE A 537      48.425  32.588  16.102  1.00  0.00      A   CL
ATOM   4293  CT1 DCE A 537      47.801  30.001  16.402  1.00  0.00      A    C
ATOM   4294  HC2 DCE A 537      48.679  29.870  17.035  1.00  0.00      A    H
ATOM   4295  Cl1 DCE A 537      46.362  30.438  17.388  1.00  0.00      A   CL
ATOM   4296  HC3 DCE A 537      47.568  29.023  15.981  1.00  0.00      A    H
ATOM   4297  CT  DCE A 538      14.826  40.169  21.030  1.00  0.00      A    C
ATOM   4298  HC  DCE A 538      14.178  41.033  20.880  1.00  0.00      A    H
ATOM   4299  HC1 DCE A 538      15.566  40.435  21.784  1.00  0.00      A    H
ATOM   4300  Cl  DCE A 538      13.842  38.662  21.400  1.00  0.00      A   CL
ATOM   4301  CT1 DCE A 538      15.341  39.907  19.695  1.00  0.00      A    C
ATOM   4302  HC2 DCE A 538      15.865  38.954  19.631  1.00  0.00      A    H
ATOM   4303  Cl1 DCE A 538      14.074  40.045  18.437  1.00  0.00      A   CL
ATOM   4304  HC3 DCE A 538      16.159  40.595  19.483  1.00  0.00      A    H
ATOM   4305  CT  DCE A 539      37.385  21.639   7.623  1.00  0.00      A    C
ATOM   4306  HC  DCE A 539      37.468  20.978   8.485  1.00  0.00      A    H
ATOM   4307  HC1 DCE A 539      37.601  22.589   8.111  1.00  0.00      A    H
ATOM   4308  Cl  DCE A 539      38.548  21.209   6.343  1.00  0.00      A   CL
ATOM   4309  CT1 DCE A 539      36.045  21.561   7.022  1.00  0.00      A    C
ATOM   4310  HC2 DCE A 539      35.319  22.048   7.673  1.00  0.00      A    H
ATOM   4311  Cl1 DCE A 539      36.060  22.478   5.462  1.00  0.00      A   CL
ATOM   4312  HC3 DCE A 539      35.692  20.560   6.771  1.00  0.00      A    H
ATOM   4313  CT  DCE A 540      41.422   2.379  27.285  1.00  0.00      A    C
ATOM   4314  HC  DCE A 540      42.358   2.590  27.802  1.00  0.00      A    H
ATOM   4315  HC1 DCE A 540      40.621   2.931  27.777  1.00  0.00      A    H
ATOM   4316  Cl  DCE A 540      41.515   3.036  25.598  1.00  0.00      A   CL
ATOM   4317  CT1 DCE A 540      41.020   0.899  27.234  1.00  0.00      A    C
ATOM   4318  HC2 DCE A 540      40.007   0.652  26.916  1.00  0.00      A    H
ATOM   4319  Cl1 DCE A 540      42.050  -0.041  26.165  1.00  0.00      A   CL
ATOM   4320  HC3 DCE A 540      41.028   0.481  28.241  1.00  0.00      A    H
ATOM   4321  CT  DCE A 541       4.472  11.850  26.040  1.00  0.00      A    C
ATOM   4322  HC  DCE A 541       4.681  11.498  25.030  1.00  0.00      A    H
ATOM   4323  HC1 DCE A 541       3.395  11.799  26.204  1.00  0.00      A    H
ATOM   4324  Cl  DCE A 541       5.388  10.859  27.217  1.00  0.00      A   CL
ATOM   4325  CT1 DCE A 541       4.939  13.356  26.130  1.00  0.00      A    C
ATOM   4326  HC2 DCE A 541       5.932  13.527  25.714  1.00  0.00      A    H
ATOM   4327  Cl1 DCE A 541       3.728  14.482  25.292  1.00  0.00      A   CL
ATOM   4328  HC3 DCE A 541       5.091  13.770  27.126  1.00  0.00      A    H
ATOM   4329  CT  DCE A 542      50.517  30.497  47.990  1.00  0.00      A    C
ATOM   4330  HC  DCE A 542      50.238  31.539  47.831  1.00  0.00      A    H
ATOM   4331  HC1 DCE A 542      49.823  29.996  48.665  1.00  0.00      A    H
ATOM   4332  Cl  DCE A 542      50.747  29.764  46.325  1.00  0.00      A   CL
ATOM   4333  CT1 DCE A 542      51.973  30.503  48.603  1.00  0.00      A    C
ATOM   4334  HC2 DCE A 542      52.448  29.532  48.746  1.00  0.00      A    H
ATOM   4335  Cl1 DCE A 542      53.230  31.501  47.703  1.00  0.00      A   CL
ATOM   4336  HC3 DCE A 542      51.910  30.912  49.612  1.00  0.00      A    H
ATOM   4337  CT  DCE A 543      50.409  21.378  22.465  1.00  0.00      A    C
ATOM   4338  HC  DCE A 543      49.691  20.606  22.190  1.00  0.00      A    H
ATOM   4339  HC1 DCE A 543      51.383  21.056  22.096  1.00  0.00      A    H
ATOM   4340  Cl  DCE A 543      49.871  22.940  21.621  1.00  0.00      A   CL
ATOM   4341  CT1 DCE A 543      50.601  21.623  23.964  1.00  0.00      A    C
ATOM   4342  HC2 DCE A 543      50.695  20.694  24.526  1.00  0.00      A    H
ATOM   4343  Cl1 DCE A 543      52.168  22.417  24.245  1.00  0.00      A   CL
ATOM   4344  HC3 DCE A 543      49.714  22.129  24.344  1.00  0.00      A    H
ATOM   4345  CT  DCE A 544      25.740  22.766  37.830  1.00  0.00      A    C
ATOM   4346  HC  DCE A 544      25.141  22.086  38.436  1.00  0.00      A    H
ATOM   4347  HC1 DCE A 544      25.925  22.178  36.930  1.00  0.00      A    H
ATOM   4348  Cl  DCE A 544      24.721  24.156  37.332  1.00  0.00      A   CL
ATOM   4349  CT1 DCE A 544      26.962  23.358  38.491  1.00  0.00      A    C
ATOM   4350  HC2 DCE A 544      27.682  23.707  37.751  1.00  0.00      A    H
ATOM   4351  Cl1 DCE A 544      26.564  24.803  39.444  1.00  0.00      A   CL
ATOM   4352  HC3 DCE A 544      27.353  22.664  39.236  1.00  0.00      A    H
ATOM   4353  CT  DCE A 545      12.500  42.376  31.451  1.00  0.00      A    C
ATOM   4354  HC  DCE A 545      12.832  42.224  32.478  1.00  0.00      A    H
ATOM   4355  HC1 DCE A 545      13.271  42.874  30.864  1.00  0.00      A    H
ATOM   4356  Cl  DCE A 545      12.373  40.763  30.724  1.00  0.00      A   CL
ATOM   4357  CT1 DCE A 545      11.221  43.239  31.450  1.00  0.00      A    C
ATOM   4358  HC2 DCE A 545      11.450  44.240  31.814  1.00  0.00      A    H
ATOM   4359  Cl1 DCE A 545      10.577  43.384  29.799  1.00  0.00      A   CL
ATOM   4360  HC3 DCE A 545      10.355  42.755  31.901  1.00  0.00      A    H
ATOM   4361  CT  DCE A 546      11.628  35.251  31.184  1.00  0.00      A    C
ATOM   4362  HC  DCE A 546      11.691  34.558  32.022  1.00  0.00      A    H
ATOM   4363  HC1 DCE A 546      10.733  35.147  30.571  1.00  0.00      A    H
ATOM   4364  Cl  DCE A 546      11.370  36.901  31.914  1.00  0.00      A   CL
ATOM   4365  CT1 DCE A 546      12.835  35.210  30.245  1.00  0.00      A    C
ATOM   4366  HC2 DCE A 546      12.861  36.128  29.658  1.00  0.00      A    H
ATOM   4367  Cl1 DCE A 546      14.322  35.054  31.216  1.00  0.00      A   CL
ATOM   4368  HC3 DCE A 546      12.716  34.337  29.604  1.00  0.00      A    H
ATOM   4369  CT  DCE A 547      43.623  49.903  39.230  1.00  0.00      A    C
ATOM   4370  HC  DCE A 547      44.260  50.503  38.580  1.00  0.00      A    H
ATOM   4371  HC1 DCE A 547      42.639  50.347  39.077  1.00  0.00      A    H
ATOM   4372  Cl  DCE A 547      43.482  48.199  38.753  1.00  0.00      A   CL
ATOM   4373  CT1 DCE A 547      43.929  50.110  40.719  1.00  0.00      A    C
ATOM   4374  HC2 DCE A 547      44.844  49.635  41.072  1.00  0.00      A    H
ATOM   4375  Cl1 DCE A 547      43.960  51.859  41.244  1.00  0.00      A   CL
ATOM   4376  HC3 DCE A 547      43.055  49.831  41.309  1.00  0.00      A    H
ATOM   4377  CT  DCE A 548      14.947  40.064   4.036  1.00  0.00      A    C
ATOM   4378  HC  DCE A 548      14.476  39.106   4.256  1.00  0.00      A    H
ATOM   4379  HC1 DCE A 548      15.248  40.015   2.990  1.00  0.00      A    H
ATOM   4380  Cl  DCE A 548      13.693  41.340   4.156  1.00  0.00      A   CL
ATOM   4381  CT1 DCE A 548      16.081  40.374   4.965  1.00  0.00      A    C
ATOM   4382  HC2 DCE A 548      15.839  40.167   6.008  1.00  0.00      A    H
ATOM   4383  Cl1 DCE A 548      17.395  39.243   4.461  1.00  0.00      A   CL
ATOM   4384  HC3 DCE A 548      16.481  41.387   4.989  1.00  0.00      A    H
ATOM   4385  CT  DCE A 549      20.920  44.588  -0.184  1.00  0.00      A    C
ATOM   4386  HC  DCE A 549      21.592  44.136  -0.913  1.00  0.00      A    H
ATOM   4387  HC1 DCE A 549      20.000  44.855  -0.703  1.00  0.00      A    H
ATOM   4388  Cl  DCE A 549      20.582  43.231   0.941  1.00  0.00      A   CL
ATOM   4389  CT1 DCE A 549      21.420  45.765   0.549  1.00  0.00      A    C
ATOM   4390  HC2 DCE A 549      22.490  45.612   0.682  1.00  0.00      A    H
ATOM   4391  Cl1 DCE A 549      21.175  47.267  -0.475  1.00  0.00      A   CL
ATOM   4392  HC3 DCE A 549      20.820  45.810   1.458  1.00  0.00      A    H
ATOM   4393  CT  DCE A 550      43.404  45.605  43.349  1.00  0.00      A    C
ATOM   4394  HC  DCE A 550      43.623  44.871  42.574  1.00  0.00      A    H
ATOM   4395  HC1 DCE A 550      44.027  45.402  44.221  1.00  0.00      A    H
ATOM   4396  Cl  DCE A 550      43.739  47.190  42.595  1.00  0.00      A   CL
ATOM   4397  CT1 DCE A 550      41.896  45.523  43.384  1.00  0.00      A    C
ATOM   4398  HC2 DCE A 550      41.474  44.640  43.864  1.00  0.00      A    H
ATOM   4399  Cl1 DCE A 550      41.065  46.859  44.185  1.00  0.00      A   CL
ATOM   4400  HC3 DCE A 550      41.512  45.437  42.368  1.00  0.00      A    H
ATOM   4401  CT  DCE A 551       6.837   2.515   9.473  1.00  0.00      A    C
ATOM   4402  HC  DCE A 551       7.413   1.768   8.927  1.00  0.00      A    H
ATOM   4403  HC1 DCE A 551       5.979   2.885   8.911  1.00  0.00      A    H
ATOM   4404  Cl  DCE A 551       6.309   1.824  11.021  1.00  0.00      A   CL
ATOM   4405  CT1 DCE A 551       7.800   3.662   9.688  1.00  0.00      A    C
ATOM   4406  HC2 DCE A 551       8.765   3.360  10.095  1.00  0.00      A    H
ATOM   4407  Cl1 DCE A 551       8.287   4.616   8.189  1.00  0.00      A   CL
ATOM   4408  HC3 DCE A 551       7.259   4.305  10.382  1.00  0.00      A    H
ATOM   4409  CT  DCE A 552      10.128  25.672  20.256  1.00  0.00      A    C
ATOM   4410  HC  DCE A 552      10.881  25.725  19.470  1.00  0.00      A    H
ATOM   4411  HC1 DCE A 552       9.272  26.237  19.888  1.00  0.00      A    H
ATOM   4412  Cl  DCE A 552       9.774  23.923  20.398  1.00  0.00      A   CL
ATOM   4413  CT1 DCE A 552      10.534  26.385  21.601  1.00  0.00      A    C
ATOM   4414  HC2 DCE A 552      11.439  25.940  22.013  1.00  0.00      A    H
ATOM   4415  Cl1 DCE A 552      10.765  28.172  21.379  1.00  0.00      A   CL
ATOM   4416  HC3 DCE A 552       9.838  26.196  22.418  1.00  0.00      A    H
ATOM   4417  CT  DCE A 553       6.503  39.619  10.349  1.00  0.00      A    C
ATOM   4418  HC  DCE A 553       7.353  39.407   9.701  1.00  0.00      A    H
ATOM   4419  HC1 DCE A 553       5.607  39.103  10.005  1.00  0.00      A    H
ATOM   4420  Cl  DCE A 553       7.040  38.871  11.952  1.00  0.00      A   CL
ATOM   4421  CT1 DCE A 553       6.199  41.059  10.650  1.00  0.00      A    C
ATOM   4422  HC2 DCE A 553       5.376  41.184  11.354  1.00  0.00      A    H
ATOM   4423  Cl1 DCE A 553       7.615  41.891  11.332  1.00  0.00      A   CL
ATOM   4424  HC3 DCE A 553       5.886  41.556   9.732  1.00  0.00      A    H
ATOM   4425  CT  DCE A 554      18.294  26.979  17.264  1.00  0.00      A    C
ATOM   4426  HC  DCE A 554      18.990  26.140  17.288  1.00  0.00      A    H
ATOM   4427  HC1 DCE A 554      18.123  27.361  16.258  1.00  0.00      A    H
ATOM   4428  Cl  DCE A 554      16.774  26.287  17.941  1.00  0.00      A   CL
ATOM   4429  CT1 DCE A 554      18.662  28.278  18.073  1.00  0.00      A    C
ATOM   4430  HC2 DCE A 554      17.848  29.002  18.029  1.00  0.00      A    H
ATOM   4431  Cl1 DCE A 554      18.999  27.927  19.739  1.00  0.00      A   CL
ATOM   4432  HC3 DCE A 554      19.570  28.741  17.686  1.00  0.00      A    H
ATOM   4433  CT  DCE A 555       6.937  48.774  44.666  1.00  0.00      A    C
ATOM   4434  HC  DCE A 555       6.936  47.723  44.955  1.00  0.00      A    H
ATOM   4435  HC1 DCE A 555       6.508  48.864  43.668  1.00  0.00      A    H
ATOM   4436  Cl  DCE A 555       5.942  49.782  45.834  1.00  0.00      A   CL
ATOM   4437  CT1 DCE A 555       8.334  49.350  44.655  1.00  0.00      A    C
ATOM   4438  HC2 DCE A 555       8.842  48.903  43.801  1.00  0.00      A    H
ATOM   4439  Cl1 DCE A 555       8.269  51.130  44.469  1.00  0.00      A   CL
ATOM   4440  HC3 DCE A 555       8.922  49.079  45.531  1.00  0.00      A    H
ATOM   4441  CT  DCE A 556      37.356  10.409  40.792  1.00  0.00      A    C
ATOM   4442  HC  DCE A 556      37.078   9.383  40.552  1.00  0.00      A    H
ATOM   4443  HC1 DCE A 556      38.443  10.487  40.830  1.00  0.00      A    H
ATOM   4444  Cl  DCE A 556      36.909  11.454  39.398  1.00  0.00      A   CL
ATOM   4445  CT1 DCE A 556      36.540  10.809  42.004  1.00  0.00      A    C
ATOM   4446  HC2 DCE A 556      36.844  11.842  42.172  1.00  0.00      A    H
ATOM   4447  Cl1 DCE A 556      34.788  10.601  41.703  1.00  0.00      A   CL
ATOM   4448  HC3 DCE A 556      36.851  10.325  42.930  1.00  0.00      A    H
ATOM   4449  CT  DCE A 557      35.084  15.406  49.498  1.00  0.00      A    C
ATOM   4450  HC  DCE A 557      35.775  14.565  49.433  1.00  0.00      A    H
ATOM   4451  HC1 DCE A 557      34.761  15.669  48.491  1.00  0.00      A    H
ATOM   4452  Cl  DCE A 557      33.639  14.898  50.411  1.00  0.00      A   CL
ATOM   4453  CT1 DCE A 557      35.724  16.657  50.204  1.00  0.00      A    C
ATOM   4454  HC2 DCE A 557      36.612  16.960  49.648  1.00  0.00      A    H
ATOM   4455  Cl1 DCE A 557      34.585  17.921  50.448  1.00  0.00      A   CL
ATOM   4456  HC3 DCE A 557      36.115  16.298  51.157  1.00  0.00      A    H
ATOM   4457  CT  DCE A 558      43.383  13.852  11.413  1.00  0.00      A    C
ATOM   4458  HC  DCE A 558      44.192  14.535  11.670  1.00  0.00      A    H
ATOM   4459  HC1 DCE A 558      43.658  12.823  11.180  1.00  0.00      A    H
ATOM   4460  Cl  DCE A 558      42.293  13.714  12.784  1.00  0.00      A   CL
ATOM   4461  CT1 DCE A 558      42.576  14.513  10.330  1.00  0.00      A    C
ATOM   4462  HC2 DCE A 558      41.760  13.803  10.192  1.00  0.00      A    H
ATOM   4463  Cl1 DCE A 558      42.093  16.073  11.087  1.00  0.00      A   CL
ATOM   4464  HC3 DCE A 558      43.090  14.649   9.379  1.00  0.00      A    H
ATOM   4465  CT  DCE A 559      -0.067  31.453   1.336  1.00  0.00      A    C
ATOM   4466  HC  DCE A 559      -0.894  30.906   0.884  1.00  0.00      A    H
ATOM   4467  HC1 DCE A 559      -0.003  32.481   0.979  1.00  0.00      A    H
ATOM   4468  Cl  DCE A 559      -0.502  31.643   3.063  1.00  0.00      A   CL
ATOM   4469  CT1 DCE A 559       1.199  30.568   1.211  1.00  0.00      A    C
ATOM   4470  HC2 DCE A 559       1.038  29.518   1.456  1.00  0.00      A    H
ATOM   4471  Cl1 DCE A 559       1.823  30.507  -0.433  1.00  0.00      A   CL
ATOM   4472  HC3 DCE A 559       2.028  30.852   1.859  1.00  0.00      A    H
ATOM   4473  CT  DCE A 560      34.218   8.579  11.593  1.00  0.00      A    C
ATOM   4474  HC  DCE A 560      34.937   8.602  10.774  1.00  0.00      A    H
ATOM   4475  HC1 DCE A 560      34.585   9.020  12.520  1.00  0.00      A    H
ATOM   4476  Cl  DCE A 560      32.907   9.627  11.122  1.00  0.00      A   CL
ATOM   4477  CT1 DCE A 560      33.776   7.171  11.951  1.00  0.00      A    C
ATOM   4478  HC2 DCE A 560      34.698   6.614  12.114  1.00  0.00      A    H
ATOM   4479  Cl1 DCE A 560      32.643   7.044  13.289  1.00  0.00      A   CL
ATOM   4480  HC3 DCE A 560      33.298   6.660  11.115  1.00  0.00      A    H
ATOM   4481  CT  DCE A 561       2.613  48.417   0.290  1.00  0.00      A    C
ATOM   4482  HC  DCE A 561       2.871  49.462   0.116  1.00  0.00      A    H
ATOM   4483  HC1 DCE A 561       2.926  47.828  -0.572  1.00  0.00      A    H
ATOM   4484  Cl  DCE A 561       3.573  47.980   1.759  1.00  0.00      A   CL
ATOM   4485  CT1 DCE A 561       1.083  48.514   0.686  1.00  0.00      A    C
ATOM   4486  HC2 DCE A 561       0.454  48.712  -0.181  1.00  0.00      A    H
ATOM   4487  Cl1 DCE A 561       0.539  47.058   1.499  1.00  0.00      A   CL
ATOM   4488  HC3 DCE A 561       0.803  49.253   1.436  1.00  0.00      A    H
ATOM   4489  CT  DCE A 562      48.516   0.663   3.198  1.00  0.00      A    C
ATOM   4490  HC  DCE A 562      48.128  -0.192   3.751  1.00  0.00      A    H
ATOM   4491  HC1 DCE A 562      47.995   0.808   2.252  1.00  0.00      A    H
ATOM   4492  Cl  DCE A 562      47.961   2.129   4.052  1.00  0.00      A   CL
ATOM   4493  CT1 DCE A 562      50.043   0.673   2.996  1.00  0.00      A    C
ATOM   4494  HC2 DCE A 562      50.307   1.481   2.313  1.00  0.00      A    H
ATOM   4495  Cl1 DCE A 562      50.961   0.869   4.489  1.00  0.00      A   CL
ATOM   4496  HC3 DCE A 562      50.300  -0.264   2.502  1.00  0.00      A    H
ATOM   4497  CT  DCE A 563      20.837  21.608  25.362  1.00  0.00      A    C
ATOM   4498  HC  DCE A 563      19.893  21.854  25.847  1.00  0.00      A    H
ATOM   4499  HC1 DCE A 563      20.496  21.443  24.340  1.00  0.00      A    H
ATOM   4500  Cl  DCE A 563      21.777  23.096  25.452  1.00  0.00      A   CL
ATOM   4501  CT1 DCE A 563      21.483  20.385  26.074  1.00  0.00      A    C
ATOM   4502  HC2 DCE A 563      21.665  20.659  27.113  1.00  0.00      A    H
ATOM   4503  Cl1 DCE A 563      20.453  18.911  26.130  1.00  0.00      A   CL
ATOM   4504  HC3 DCE A 563      22.443  20.185  25.598  1.00  0.00      A    H
ATOM   4505  CT  DCE A 564      40.281  43.902  39.609  1.00  0.00      A    C
ATOM   4506  HC  DCE A 564      40.170  43.044  38.945  1.00  0.00      A    H
ATOM   4507  HC1 DCE A 564      39.283  44.238  39.893  1.00  0.00      A    H
ATOM   4508  Cl  DCE A 564      41.018  43.380  41.090  1.00  0.00      A   CL
ATOM   4509  CT1 DCE A 564      41.168  45.108  39.078  1.00  0.00      A    C
ATOM   4510  HC2 DCE A 564      41.101  45.894  39.830  1.00  0.00      A    H
ATOM   4511  Cl1 DCE A 564      42.745  44.535  38.739  1.00  0.00      A   CL
ATOM   4512  HC3 DCE A 564      40.823  45.487  38.116  1.00  0.00      A    H
ATOM   4513  CT  DCE A 565      15.265   4.284  50.454  1.00  0.00      A    C
ATOM   4514  HC  DCE A 565      15.409   3.227  50.674  1.00  0.00      A    H
ATOM   4515  HC1 DCE A 565      15.687   5.002  51.157  1.00  0.00      A    H
ATOM   4516  Cl  DCE A 565      16.074   4.634  48.965  1.00  0.00      A   CL
ATOM   4517  CT1 DCE A 565      13.682   4.343  50.342  1.00  0.00      A    C
ATOM   4518  HC2 DCE A 565      13.401   5.375  50.131  1.00  0.00      A    H
ATOM   4519  Cl1 DCE A 565      13.076   3.225  49.206  1.00  0.00      A   CL
ATOM   4520  HC3 DCE A 565      13.354   4.088  51.350  1.00  0.00      A    H
ATOM   4521  CT  DCE A 566      22.322  21.576  41.640  1.00  0.00      A    C
ATOM   4522  HC  DCE A 566      23.089  22.323  41.434  1.00  0.00      A    H
ATOM   4523  HC1 DCE A 566      21.586  21.444  40.847  1.00  0.00      A    H
ATOM   4524  Cl  DCE A 566      23.292  20.036  41.644  1.00  0.00      A   CL
ATOM   4525  CT1 DCE A 566      21.766  21.853  43.086  1.00  0.00      A    C
ATOM   4526  HC2 DCE A 566      22.678  22.046  43.651  1.00  0.00      A    H
ATOM   4527  Cl1 DCE A 566      20.737  23.358  43.205  1.00  0.00      A   CL
ATOM   4528  HC3 DCE A 566      21.238  21.017  43.546  1.00  0.00      A    H
ATOM   4529  CT  DCE A 567      39.809   4.038  31.325  1.00  0.00      A    C
ATOM   4530  HC  DCE A 567      40.645   3.836  31.994  1.00  0.00      A    H
ATOM   4531  HC1 DCE A 567      39.075   4.554  31.943  1.00  0.00      A    H
ATOM   4532  Cl  DCE A 567      40.359   5.095  29.985  1.00  0.00      A   CL
ATOM   4533  CT1 DCE A 567      39.249   2.801  30.730  1.00  0.00      A    C
ATOM   4534  HC2 DCE A 567      38.905   2.057  31.449  1.00  0.00      A    H
ATOM   4535  Cl1 DCE A 567      37.826   3.177  29.786  1.00  0.00      A   CL
ATOM   4536  HC3 DCE A 567      39.939   2.468  29.955  1.00  0.00      A    H
ATOM   4537  CT  DCE A 568      39.333  41.470  16.196  1.00  0.00      A    C
ATOM   4538  HC  DCE A 568      39.080  41.177  15.178  1.00  0.00      A    H
ATOM   4539  HC1 DCE A 568      40.261  42.040  16.256  1.00  0.00      A    H
ATOM   4540  Cl  DCE A 568      38.084  42.414  17.091  1.00  0.00      A   CL
ATOM   4541  CT1 DCE A 568      39.561  40.098  16.776  1.00  0.00      A    C
ATOM   4542  HC2 DCE A 568      38.533  39.736  16.810  1.00  0.00      A    H
ATOM   4543  Cl1 DCE A 568      40.557  39.164  15.592  1.00  0.00      A   CL
ATOM   4544  HC3 DCE A 568      40.000  40.020  17.770  1.00  0.00      A    H
ATOM   4545  CT  DCE A 569       6.629   9.217  13.222  1.00  0.00      A    C
ATOM   4546  HC  DCE A 569       6.031  10.023  13.647  1.00  0.00      A    H
ATOM   4547  HC1 DCE A 569       7.379   9.677  12.578  1.00  0.00      A    H
ATOM   4548  Cl  DCE A 569       7.353   8.303  14.604  1.00  0.00      A   CL
ATOM   4549  CT1 DCE A 569       5.831   8.220  12.412  1.00  0.00      A    C
ATOM   4550  HC2 DCE A 569       4.920   7.988  12.964  1.00  0.00      A    H
ATOM   4551  Cl1 DCE A 569       5.250   9.031  11.044  1.00  0.00      A   CL
ATOM   4552  HC3 DCE A 569       6.527   7.423  12.149  1.00  0.00      A    H
ATOM   4553  CT  DCE A 570      42.958  11.262   6.345  1.00  0.00      A    C
ATOM   4554  HC  DCE A 570      42.640  10.638   7.180  1.00  0.00      A    H
ATOM   4555  HC1 DCE A 570      42.982  10.662   5.435  1.00  0.00      A    H
ATOM   4556  Cl  DCE A 570      41.674  12.478   5.947  1.00  0.00      A   CL
ATOM   4557  CT1 DCE A 570      44.325  11.931   6.531  1.00  0.00      A    C
ATOM   4558  HC2 DCE A 570      44.417  12.518   5.617  1.00  0.00      A    H
ATOM   4559  Cl1 DCE A 570      44.376  12.955   7.969  1.00  0.00      A   CL
ATOM   4560  HC3 DCE A 570      45.116  11.181   6.522  1.00  0.00      A    H
ATOM   4561  CT  DCE A 571      44.640  26.440  29.971  1.00  0.00      A    C
ATOM   4562  HC  DCE A 571      44.291  27.472  29.955  1.00  0.00      A    H
ATOM   4563  HC1 DCE A 571      44.865  26.237  28.924  1.00  0.00      A    H
ATOM   4564  Cl  DCE A 571      46.256  26.482  30.658  1.00  0.00      A   CL
ATOM   4565  CT1 DCE A 571      43.722  25.298  30.598  1.00  0.00      A    C
ATOM   4566  HC2 DCE A 571      43.695  25.501  31.668  1.00  0.00      A    H
ATOM   4567  Cl1 DCE A 571      42.038  25.215  29.996  1.00  0.00      A   CL
ATOM   4568  HC3 DCE A 571      44.133  24.309  30.395  1.00  0.00      A    H
ATOM   4569  CT  DCE A 572       4.962  30.734   2.696  1.00  0.00      A    C
ATOM   4570  HC  DCE A 572       3.942  30.718   3.079  1.00  0.00      A    H
ATOM   4571  HC1 DCE A 572       5.044  30.226   1.735  1.00  0.00      A    H
ATOM   4572  Cl  DCE A 572       5.408  32.489   2.466  1.00  0.00      A   CL
ATOM   4573  CT1 DCE A 572       5.959  29.935   3.595  1.00  0.00      A    C
ATOM   4574  HC2 DCE A 572       5.739  28.877   3.738  1.00  0.00      A    H
ATOM   4575  Cl1 DCE A 572       7.619  30.093   3.045  1.00  0.00      A   CL
ATOM   4576  HC3 DCE A 572       5.845  30.334   4.604  1.00  0.00      A    H
ATOM   4577  CT  DCE A 573      26.944  22.796  43.562  1.00  0.00      A    C
ATOM   4578  HC  DCE A 573      26.616  23.513  44.315  1.00  0.00      A    H
ATOM   4579  HC1 DCE A 573      27.769  22.270  44.042  1.00  0.00      A    H
ATOM   4580  Cl  DCE A 573      25.648  21.637  43.209  1.00  0.00      A   CL
ATOM   4581  CT1 DCE A 573      27.283  23.495  42.237  1.00  0.00      A    C
ATOM   4582  HC2 DCE A 573      26.417  23.402  41.582  1.00  0.00      A    H
ATOM   4583  Cl1 DCE A 573      27.712  25.173  42.451  1.00  0.00      A   CL
ATOM   4584  HC3 DCE A 573      28.104  23.076  41.655  1.00  0.00      A    H
ATOM   4585  CT  DCE A 574      29.057  12.548   9.081  1.00  0.00      A    C
ATOM   4586  HC  DCE A 574      29.788  12.836   8.325  1.00  0.00      A    H
ATOM   4587  HC1 DCE A 574      29.298  12.672  10.136  1.00  0.00      A    H
ATOM   4588  Cl  DCE A 574      27.694  13.663   8.770  1.00  0.00      A   CL
ATOM   4589  CT1 DCE A 574      28.634  11.102   8.790  1.00  0.00      A    C
ATOM   4590  HC2 DCE A 574      28.352  11.120   7.737  1.00  0.00      A    H
ATOM   4591  Cl1 DCE A 574      29.855   9.808   9.162  1.00  0.00      A   CL
ATOM   4592  HC3 DCE A 574      27.724  10.706   9.242  1.00  0.00      A    H
ATOM   4593  CT  DCE A 575       0.939  22.913  18.030  1.00  0.00      A    C
ATOM   4594  HC  DCE A 575       0.639  23.844  18.512  1.00  0.00      A    H
ATOM   4595  HC1 DCE A 575       1.462  23.116  17.096  1.00  0.00      A    H
ATOM   4596  Cl  DCE A 575       2.226  22.338  19.097  1.00  0.00      A   CL
ATOM   4597  CT1 DCE A 575      -0.209  21.913  17.821  1.00  0.00      A    C
ATOM   4598  HC2 DCE A 575      -0.876  21.970  18.681  1.00  0.00      A    H
ATOM   4599  Cl1 DCE A 575      -1.091  22.470  16.372  1.00  0.00      A   CL
ATOM   4600  HC3 DCE A 575       0.135  20.879  17.854  1.00  0.00      A    H
ATOM   4601  CT  DCE A 576       0.701  25.561  21.374  1.00  0.00      A    C
ATOM   4602  HC  DCE A 576       0.233  25.397  22.344  1.00  0.00      A    H
ATOM   4603  HC1 DCE A 576       0.795  24.545  20.992  1.00  0.00      A    H
ATOM   4604  Cl  DCE A 576      -0.293  26.425  20.298  1.00  0.00      A   CL
ATOM   4605  CT1 DCE A 576       1.961  26.310  21.579  1.00  0.00      A    C
ATOM   4606  HC2 DCE A 576       1.746  27.217  22.144  1.00  0.00      A    H
ATOM   4607  Cl1 DCE A 576       3.150  25.354  22.460  1.00  0.00      A   CL
ATOM   4608  HC3 DCE A 576       2.461  26.541  20.638  1.00  0.00      A    H
ATOM   4609  CT  DCE A 577      33.043  14.387   2.746  1.00  0.00      A    C
ATOM   4610  HC  DCE A 577      33.245  14.009   3.749  1.00  0.00      A    H
ATOM   4611  HC1 DCE A 577      33.137  13.507   2.109  1.00  0.00      A    H
ATOM   4612  Cl  DCE A 577      31.382  15.149   2.723  1.00  0.00      A   CL
ATOM   4613  CT1 DCE A 577      34.149  15.382   2.343  1.00  0.00      A    C
ATOM   4614  HC2 DCE A 577      34.297  16.231   3.010  1.00  0.00      A    H
ATOM   4615  Cl1 DCE A 577      35.698  14.582   2.268  1.00  0.00      A   CL
ATOM   4616  HC3 DCE A 577      33.867  15.740   1.352  1.00  0.00      A    H
ATOM   4617  CT  DCE A 578      36.711  42.580  37.966  1.00  0.00      A    C
ATOM   4618  HC  DCE A 578      35.715  42.986  37.790  1.00  0.00      A    H
ATOM   4619  HC1 DCE A 578      37.459  43.059  37.334  1.00  0.00      A    H
ATOM   4620  Cl  DCE A 578      36.876  42.736  39.734  1.00  0.00      A   CL
ATOM   4621  CT1 DCE A 578      36.761  41.107  37.859  1.00  0.00      A    C
ATOM   4622  HC2 DCE A 578      36.736  40.647  36.871  1.00  0.00      A    H
ATOM   4623  Cl1 DCE A 578      38.471  40.866  38.410  1.00  0.00      A   CL
ATOM   4624  HC3 DCE A 578      36.141  40.478  38.499  1.00  0.00      A    H
ATOM   4625  CT  DCE A 579      40.426  45.403  29.062  1.00  0.00      A    C
ATOM   4626  HC  DCE A 579      39.337  45.381  29.043  1.00  0.00      A    H
ATOM   4627  HC1 DCE A 579      40.745  45.752  28.080  1.00  0.00      A    H
ATOM   4628  Cl  DCE A 579      40.953  46.506  30.423  1.00  0.00      A   CL
ATOM   4629  CT1 DCE A 579      40.971  43.954  29.187  1.00  0.00      A    C
ATOM   4630  HC2 DCE A 579      42.043  43.802  29.059  1.00  0.00      A    H
ATOM   4631  Cl1 DCE A 579      40.451  43.435  30.851  1.00  0.00      A   CL
ATOM   4632  HC3 DCE A 579      40.424  43.295  28.513  1.00  0.00      A    H
ATOM   4633  CT  DCE A 580       5.808  14.041  21.684  1.00  0.00      A    C
ATOM   4634  HC  DCE A 580       6.279  14.907  22.150  1.00  0.00      A    H
ATOM   4635  HC1 DCE A 580       5.873  14.174  20.604  1.00  0.00      A    H
ATOM   4636  Cl  DCE A 580       6.881  12.608  22.042  1.00  0.00      A   CL
ATOM   4637  CT1 DCE A 580       4.409  13.761  22.154  1.00  0.00      A    C
ATOM   4638  HC2 DCE A 580       4.351  13.454  23.198  1.00  0.00      A    H
ATOM   4639  Cl1 DCE A 580       3.221  14.989  21.772  1.00  0.00      A   CL
ATOM   4640  HC3 DCE A 580       3.996  12.880  21.663  1.00  0.00      A    H
ATOM   4641  CT  DCE A 581      24.889  47.166   7.619  1.00  0.00      A    C
ATOM   4642  HC  DCE A 581      25.676  47.028   8.361  1.00  0.00      A    H
ATOM   4643  HC1 DCE A 581      25.049  46.481   6.785  1.00  0.00      A    H
ATOM   4644  Cl  DCE A 581      23.317  46.736   8.438  1.00  0.00      A   CL
ATOM   4645  CT1 DCE A 581      24.866  48.606   7.232  1.00  0.00      A    C
ATOM   4646  HC2 DCE A 581      24.574  49.226   8.080  1.00  0.00      A    H
ATOM   4647  Cl1 DCE A 581      26.553  48.837   6.792  1.00  0.00      A   CL
ATOM   4648  HC3 DCE A 581      24.191  48.731   6.385  1.00  0.00      A    H
ATOM   4649  CT  DCE A 582      20.102  48.373  46.042  1.00  0.00      A    C
ATOM   4650  HC  DCE A 582      21.084  48.813  45.869  1.00  0.00      A    H
ATOM   4651  HC1 DCE A 582      20.349  47.996  47.035  1.00  0.00      A    H
ATOM   4652  Cl  DCE A 582      18.897  49.723  46.066  1.00  0.00      A   CL
ATOM   4653  CT1 DCE A 582      19.667  47.238  45.100  1.00  0.00      A    C
ATOM   4654  HC2 DCE A 582      18.836  46.657  45.499  1.00  0.00      A    H
ATOM   4655  Cl1 DCE A 582      19.344  47.928  43.520  1.00  0.00      A   CL
ATOM   4656  HC3 DCE A 582      20.477  46.509  45.111  1.00  0.00      A    H
ATOM   4657  CT  DCE A 583      45.669  35.976  40.221  1.00  0.00      A    C
ATOM   4658  HC  DCE A 583      45.357  35.953  41.265  1.00  0.00      A    H
ATOM   4659  HC1 DCE A 583      44.845  35.909  39.511  1.00  0.00      A    H
ATOM   4660  Cl  DCE A 583      46.351  37.578  39.964  1.00  0.00      A   CL
ATOM   4661  CT1 DCE A 583      46.707  34.915  39.940  1.00  0.00      A    C
ATOM   4662  HC2 DCE A 583      47.455  35.034  40.724  1.00  0.00      A    H
ATOM   4663  Cl1 DCE A 583      45.988  33.224  39.952  1.00  0.00      A   CL
ATOM   4664  HC3 DCE A 583      47.181  35.090  38.975  1.00  0.00      A    H
ATOM   4665  CT  DCE A 584      23.101  36.769  10.370  1.00  0.00      A    C
ATOM   4666  HC  DCE A 584      23.245  37.849  10.325  1.00  0.00      A    H
ATOM   4667  HC1 DCE A 584      22.023  36.606  10.371  1.00  0.00      A    H
ATOM   4668  Cl  DCE A 584      23.949  35.969   9.037  1.00  0.00      A   CL
ATOM   4669  CT1 DCE A 584      23.672  36.202  11.682  1.00  0.00      A    C
ATOM   4670  HC2 DCE A 584      23.673  35.148  11.961  1.00  0.00      A    H
ATOM   4671  Cl1 DCE A 584      25.388  36.524  11.906  1.00  0.00      A   CL
ATOM   4672  HC3 DCE A 584      23.290  36.815  12.499  1.00  0.00      A    H
ATOM   4673  CT  DCE A 585      24.893  31.415  31.597  1.00  0.00      A    C
ATOM   4674  HC  DCE A 585      23.926  31.758  31.964  1.00  0.00      A    H
ATOM   4675  HC1 DCE A 585      25.612  31.354  32.414  1.00  0.00      A    H
ATOM   4676  Cl  DCE A 585      24.457  29.827  30.985  1.00  0.00      A   CL
ATOM   4677  CT1 DCE A 585      25.175  32.415  30.481  1.00  0.00      A    C
ATOM   4678  HC2 DCE A 585      24.587  32.197  29.589  1.00  0.00      A    H
ATOM   4679  Cl1 DCE A 585      24.718  34.046  31.092  1.00  0.00      A   CL
ATOM   4680  HC3 DCE A 585      26.251  32.423  30.305  1.00  0.00      A    H
ATOM   4681  CT  DCE A 586      50.246  22.523  30.773  1.00  0.00      A    C
ATOM   4682  HC  DCE A 586      50.158  21.953  31.698  1.00  0.00      A    H
ATOM   4683  HC1 DCE A 586      50.013  21.844  29.952  1.00  0.00      A    H
ATOM   4684  Cl  DCE A 586      48.827  23.611  30.754  1.00  0.00      A   CL
ATOM   4685  CT1 DCE A 586      51.569  23.245  30.653  1.00  0.00      A    C
ATOM   4686  HC2 DCE A 586      51.455  24.046  29.923  1.00  0.00      A    H
ATOM   4687  Cl1 DCE A 586      52.008  23.999  32.226  1.00  0.00      A   CL
ATOM   4688  HC3 DCE A 586      52.408  22.646  30.299  1.00  0.00      A    H
ATOM   4689  CT  DCE A 587       0.610  12.703  24.447  1.00  0.00      A    C
ATOM   4690  HC  DCE A 587       0.679  13.282  23.526  1.00  0.00      A    H
ATOM   4691  HC1 DCE A 587       1.470  13.024  25.036  1.00  0.00      A    H
ATOM   4692  Cl  DCE A 587      -0.820  13.373  25.149  1.00  0.00      A   CL
ATOM   4693  CT1 DCE A 587       0.587  11.156  24.264  1.00  0.00      A    C
ATOM   4694  HC2 DCE A 587      -0.039  10.865  23.420  1.00  0.00      A    H
ATOM   4695  Cl1 DCE A 587       2.246  10.821  23.708  1.00  0.00      A   CL
ATOM   4696  HC3 DCE A 587       0.357  10.512  25.113  1.00  0.00      A    H
ATOM   4697  CT  DCE A 588      36.264  11.260  33.419  1.00  0.00      A    C
ATOM   4698  HC  DCE A 588      36.865  12.168  33.475  1.00  0.00      A    H
ATOM   4699  HC1 DCE A 588      35.237  11.409  33.751  1.00  0.00      A    H
ATOM   4700  Cl  DCE A 588      36.272  10.760  31.728  1.00  0.00      A   CL
ATOM   4701  CT1 DCE A 588      37.030  10.179  34.251  1.00  0.00      A    C
ATOM   4702  HC2 DCE A 588      38.066   9.963  33.990  1.00  0.00      A    H
ATOM   4703  Cl1 DCE A 588      36.881  10.668  35.952  1.00  0.00      A   CL
ATOM   4704  HC3 DCE A 588      36.448   9.258  34.208  1.00  0.00      A    H
ATOM   4705  CT  DCE A 589      22.231  42.318  44.879  1.00  0.00      A    C
ATOM   4706  HC  DCE A 589      23.017  42.193  45.624  1.00  0.00      A    H
ATOM   4707  HC1 DCE A 589      21.509  41.505  44.952  1.00  0.00      A    H
ATOM   4708  Cl  DCE A 589      21.302  43.786  45.232  1.00  0.00      A   CL
ATOM   4709  CT1 DCE A 589      22.738  42.315  43.439  1.00  0.00      A    C
ATOM   4710  HC2 DCE A 589      23.125  43.320  43.272  1.00  0.00      A    H
ATOM   4711  Cl1 DCE A 589      24.035  41.093  43.146  1.00  0.00      A   CL
ATOM   4712  HC3 DCE A 589      21.901  42.181  42.753  1.00  0.00      A    H
ATOM   4713  CT  DCE A 590      30.119   1.971  24.997  1.00  0.00      A    C
ATOM   4714  HC  DCE A 590      29.298   2.686  24.965  1.00  0.00      A    H
ATOM   4715  HC1 DCE A 590      30.353   1.792  26.047  1.00  0.00      A    H
ATOM   4716  Cl  DCE A 590      29.449   0.439  24.313  1.00  0.00      A   CL
ATOM   4717  CT1 DCE A 590      31.343   2.390  24.098  1.00  0.00      A    C
ATOM   4718  HC2 DCE A 590      31.825   3.230  24.599  1.00  0.00      A    H
ATOM   4719  Cl1 DCE A 590      32.376   0.997  23.991  1.00  0.00      A   CL
ATOM   4720  HC3 DCE A 590      30.999   2.840  23.167  1.00  0.00      A    H
ATOM   4721  CT  DCE A 591      34.402   7.322   7.001  1.00  0.00      A    C
ATOM   4722  HC  DCE A 591      34.918   7.907   6.240  1.00  0.00      A    H
ATOM   4723  HC1 DCE A 591      33.912   8.022   7.677  1.00  0.00      A    H
ATOM   4724  Cl  DCE A 591      33.241   6.327   6.031  1.00  0.00      A   CL
ATOM   4725  CT1 DCE A 591      35.433   6.496   7.610  1.00  0.00      A    C
ATOM   4726  HC2 DCE A 591      35.971   7.100   8.341  1.00  0.00      A    H
ATOM   4727  Cl1 DCE A 591      34.700   5.308   8.774  1.00  0.00      A   CL
ATOM   4728  HC3 DCE A 591      36.176   5.995   6.989  1.00  0.00      A    H
ATOM   4729  CT  DCE A 592      37.210  37.065  51.184  1.00  0.00      A    C
ATOM   4730  HC  DCE A 592      36.442  37.068  51.957  1.00  0.00      A    H
ATOM   4731  HC1 DCE A 592      36.896  37.581  50.276  1.00  0.00      A    H
ATOM   4732  Cl  DCE A 592      38.494  38.034  52.015  1.00  0.00      A   CL
ATOM   4733  CT1 DCE A 592      37.664  35.697  50.709  1.00  0.00      A    C
ATOM   4734  HC2 DCE A 592      37.149  35.426  49.787  1.00  0.00      A    H
ATOM   4735  Cl1 DCE A 592      39.362  35.588  50.491  1.00  0.00      A   CL
ATOM   4736  HC3 DCE A 592      37.381  34.835  51.314  1.00  0.00      A    H
ATOM   4737  CT  DCE A 593      22.784  17.202  23.291  1.00  0.00      A    C
ATOM   4738  HC  DCE A 593      23.797  17.601  23.340  1.00  0.00      A    H
ATOM   4739  HC1 DCE A 593      22.330  17.666  24.167  1.00  0.00      A    H
ATOM   4740  Cl  DCE A 593      21.966  17.884  21.865  1.00  0.00      A   CL
ATOM   4741  CT1 DCE A 593      22.796  15.648  23.432  1.00  0.00      A    C
ATOM   4742  HC2 DCE A 593      21.820  15.172  23.332  1.00  0.00      A    H
ATOM   4743  Cl1 DCE A 593      23.951  14.932  22.251  1.00  0.00      A   CL
ATOM   4744  HC3 DCE A 593      23.097  15.293  24.418  1.00  0.00      A    H
ATOM   4745  CT  DCE A 594      49.656  48.200  16.892  1.00  0.00      A    C
ATOM   4746  HC  DCE A 594      49.841  47.172  17.202  1.00  0.00      A    H
ATOM   4747  HC1 DCE A 594      49.437  48.161  15.825  1.00  0.00      A    H
ATOM   4748  Cl  DCE A 594      48.266  48.892  17.679  1.00  0.00      A   CL
ATOM   4749  CT1 DCE A 594      50.795  49.208  17.264  1.00  0.00      A    C
ATOM   4750  HC2 DCE A 594      50.593  50.147  16.748  1.00  0.00      A    H
ATOM   4751  Cl1 DCE A 594      50.797  49.394  19.090  1.00  0.00      A   CL
ATOM   4752  HC3 DCE A 594      51.778  48.851  16.958  1.00  0.00      A    H
ATOM   4753  CT  DCE A 595      52.249  14.745   7.843  1.00  0.00      A    C
ATOM   4754  HC  DCE A 595      53.240  14.907   8.266  1.00  0.00      A    H
ATOM   4755  HC1 DCE A 595      52.293  14.455   6.793  1.00  0.00      A    H
ATOM   4756  Cl  DCE A 595      51.717  13.385   8.792  1.00  0.00      A   CL
ATOM   4757  CT1 DCE A 595      51.453  16.006   8.219  1.00  0.00      A    C
ATOM   4758  HC2 DCE A 595      51.812  16.884   7.682  1.00  0.00      A    H
ATOM   4759  Cl1 DCE A 595      49.767  15.715   7.858  1.00  0.00      A   CL
ATOM   4760  HC3 DCE A 595      51.609  16.353   9.241  1.00  0.00      A    H
ATOM   4761  CT  DCE A 596       9.398  34.443   9.730  1.00  0.00      A    C
ATOM   4762  HC  DCE A 596      10.154  34.944   9.126  1.00  0.00      A    H
ATOM   4763  HC1 DCE A 596       9.979  34.249  10.632  1.00  0.00      A    H
ATOM   4764  Cl  DCE A 596       8.041  35.577  10.160  1.00  0.00      A   CL
ATOM   4765  CT1 DCE A 596       8.992  33.048   9.330  1.00  0.00      A    C
ATOM   4766  HC2 DCE A 596       7.921  32.945   9.158  1.00  0.00      A    H
ATOM   4767  Cl1 DCE A 596       9.898  32.385   7.918  1.00  0.00      A   CL
ATOM   4768  HC3 DCE A 596       9.186  32.379  10.168  1.00  0.00      A    H
ATOM   4769  CT  DCE A 597      48.645  19.244  18.696  1.00  0.00      A    C
ATOM   4770  HC  DCE A 597      48.446  18.718  19.630  1.00  0.00      A    H
ATOM   4771  HC1 DCE A 597      48.885  20.284  18.919  1.00  0.00      A    H
ATOM   4772  Cl  DCE A 597      50.127  18.570  17.929  1.00  0.00      A   CL
ATOM   4773  CT1 DCE A 597      47.526  18.960  17.756  1.00  0.00      A    C
ATOM   4774  HC2 DCE A 597      47.448  17.879  17.648  1.00  0.00      A    H
ATOM   4775  Cl1 DCE A 597      46.057  19.361  18.603  1.00  0.00      A   CL
ATOM   4776  HC3 DCE A 597      47.596  19.516  16.821  1.00  0.00      A    H
ATOM   4777  CT  DCE A 598       7.165  51.476  37.664  1.00  0.00      A    C
ATOM   4778  HC  DCE A 598       7.674  52.431  37.531  1.00  0.00      A    H
ATOM   4779  HC1 DCE A 598       7.268  51.086  38.676  1.00  0.00      A    H
ATOM   4780  Cl  DCE A 598       5.384  51.861  37.408  1.00  0.00      A   CL
ATOM   4781  CT1 DCE A 598       7.528  50.372  36.728  1.00  0.00      A    C
ATOM   4782  HC2 DCE A 598       6.905  49.480  36.671  1.00  0.00      A    H
ATOM   4783  Cl1 DCE A 598       7.409  51.079  35.080  1.00  0.00      A   CL
ATOM   4784  HC3 DCE A 598       8.592  50.134  36.730  1.00  0.00      A    H
ATOM   4785  CT  DCE A 599      20.646  31.989  39.837  1.00  0.00      A    C
ATOM   4786  HC  DCE A 599      21.517  32.270  39.245  1.00  0.00      A    H
ATOM   4787  HC1 DCE A 599      20.732  32.580  40.749  1.00  0.00      A    H
ATOM   4788  Cl  DCE A 599      19.070  32.408  39.105  1.00  0.00      A   CL
ATOM   4789  CT1 DCE A 599      20.747  30.526  40.081  1.00  0.00      A    C
ATOM   4790  HC2 DCE A 599      20.722  30.012  39.120  1.00  0.00      A    H
ATOM   4791  Cl1 DCE A 599      22.256  29.992  40.810  1.00  0.00      A   CL
ATOM   4792  HC3 DCE A 599      19.935  30.224  40.742  1.00  0.00      A    H
ATOM   4793  CT  DCE A 600      31.234  17.809   0.469  1.00  0.00      A    C
ATOM   4794  HC  DCE A 600      31.683  18.516  -0.228  1.00  0.00      A    H
ATOM   4795  HC1 DCE A 600      31.848  16.921   0.621  1.00  0.00      A    H
ATOM   4796  Cl  DCE A 600      31.206  18.479   2.132  1.00  0.00      A   CL
ATOM   4797  CT1 DCE A 600      29.804  17.434   0.056  1.00  0.00      A    C
ATOM   4798  HC2 DCE A 600      29.080  18.226   0.245  1.00  0.00      A    H
ATOM   4799  Cl1 DCE A 600      29.800  16.906  -1.632  1.00  0.00      A   CL
ATOM   4800  HC3 DCE A 600      29.500  16.589   0.674  1.00  0.00      A    H
ATOM   4801  CT  DCE A 601      48.186  42.441  14.882  1.00  0.00      A    C
ATOM   4802  HC  DCE A 601      49.251  42.386  14.658  1.00  0.00      A    H
ATOM   4803  HC1 DCE A 601      47.923  43.336  15.446  1.00  0.00      A    H
ATOM   4804  Cl  DCE A 601      47.317  42.660  13.401  1.00  0.00      A   CL
ATOM   4805  CT1 DCE A 601      47.775  41.145  15.560  1.00  0.00      A    C
ATOM   4806  HC2 DCE A 601      48.353  40.904  16.452  1.00  0.00      A    H
ATOM   4807  Cl1 DCE A 601      46.122  41.144  16.031  1.00  0.00      A   CL
ATOM   4808  HC3 DCE A 601      47.885  40.323  14.852  1.00  0.00      A    H
ATOM   4809  CT  DCE A 602      46.357  19.566  38.290  1.00  0.00      A    C
ATOM   4810  HC  DCE A 602      47.146  18.924  38.682  1.00  0.00      A    H
ATOM   4811  HC1 DCE A 602      46.181  20.384  38.989  1.00  0.00      A    H
ATOM   4812  Cl  DCE A 602      46.926  20.214  36.764  1.00  0.00      A   CL
ATOM   4813  CT1 DCE A 602      45.058  18.849  38.074  1.00  0.00      A    C
ATOM   4814  HC2 DCE A 602      44.290  19.481  37.627  1.00  0.00      A    H
ATOM   4815  Cl1 DCE A 602      45.406  17.465  37.064  1.00  0.00      A   CL
ATOM   4816  HC3 DCE A 602      44.727  18.572  39.075  1.00  0.00      A    H
ATOM   4817  CT  DCE A 603      19.602  14.734  28.623  1.00  0.00      A    C
ATOM   4818  HC  DCE A 603      19.469  15.767  28.943  1.00  0.00      A    H
ATOM   4819  HC1 DCE A 603      18.641  14.320  28.315  1.00  0.00      A    H
ATOM   4820  Cl  DCE A 603      20.561  14.829  27.110  1.00  0.00      A   CL
ATOM   4821  CT1 DCE A 603      20.398  14.025  29.710  1.00  0.00      A    C
ATOM   4822  HC2 DCE A 603      20.527  12.972  29.460  1.00  0.00      A    H
ATOM   4823  Cl1 DCE A 603      21.844  14.986  30.215  1.00  0.00      A   CL
ATOM   4824  HC3 DCE A 603      19.822  13.952  30.633  1.00  0.00      A    H
ATOM   4825  CT  DCE A 604      29.175  47.863  45.421  1.00  0.00      A    C
ATOM   4826  HC  DCE A 604      29.562  46.969  45.911  1.00  0.00      A    H
ATOM   4827  HC1 DCE A 604      29.995  48.570  45.544  1.00  0.00      A    H
ATOM   4828  Cl  DCE A 604      28.878  47.467  43.735  1.00  0.00      A   CL
ATOM   4829  CT1 DCE A 604      27.892  48.427  46.010  1.00  0.00      A    C
ATOM   4830  HC2 DCE A 604      27.169  47.618  45.906  1.00  0.00      A    H
ATOM   4831  Cl1 DCE A 604      28.086  48.671  47.703  1.00  0.00      A   CL
ATOM   4832  HC3 DCE A 604      27.509  49.411  45.740  1.00  0.00      A    H
ATOM   4833  CT  DCE A 605      45.672  22.972  12.783  1.00  0.00      A    C
ATOM   4834  HC  DCE A 605      46.223  22.059  13.008  1.00  0.00      A    H
ATOM   4835  HC1 DCE A 605      45.031  22.749  11.930  1.00  0.00      A    H
ATOM   4836  Cl  DCE A 605      44.900  23.843  14.179  1.00  0.00      A   CL
ATOM   4837  CT1 DCE A 605      46.644  24.013  12.346  1.00  0.00      A    C
ATOM   4838  HC2 DCE A 605      46.150  24.846  11.848  1.00  0.00      A    H
ATOM   4839  Cl1 DCE A 605      47.703  24.535  13.679  1.00  0.00      A   CL
ATOM   4840  HC3 DCE A 605      47.361  23.764  11.563  1.00  0.00      A    H
ATOM   4841  CT  DCE A 606      22.426   0.956   5.187  1.00  0.00      A    C
ATOM   4842  HC  DCE A 606      23.049   0.754   6.059  1.00  0.00      A    H
ATOM   4843  HC1 DCE A 606      23.043   0.382   4.495  1.00  0.00      A    H
ATOM   4844  Cl  DCE A 606      20.789   0.368   5.522  1.00  0.00      A   CL
ATOM   4845  CT1 DCE A 606      22.534   2.496   4.900  1.00  0.00      A    C
ATOM   4846  HC2 DCE A 606      23.506   2.825   4.531  1.00  0.00      A    H
ATOM   4847  Cl1 DCE A 606      21.268   3.016   3.840  1.00  0.00      A   CL
ATOM   4848  HC3 DCE A 606      22.410   3.000   5.859  1.00  0.00      A    H
ATOM   4849  CT  DCE A 607       7.437  50.250   7.111  1.00  0.00      A    C
ATOM   4850  HC  DCE A 607       6.884  51.124   6.768  1.00  0.00      A    H
ATOM   4851  HC1 DCE A 607       8.325  50.565   7.659  1.00  0.00      A    H
ATOM   4852  Cl  DCE A 607       6.439  49.345   8.311  1.00  0.00      A   CL
ATOM   4853  CT1 DCE A 607       7.820  49.464   5.901  1.00  0.00      A    C
ATOM   4854  HC2 DCE A 607       8.350  48.576   6.245  1.00  0.00      A    H
ATOM   4855  Cl1 DCE A 607       6.366  48.895   4.961  1.00  0.00      A   CL
ATOM   4856  HC3 DCE A 607       8.531  50.058   5.328  1.00  0.00      A    H
ATOM   4857  CT  DCE A 608      43.282   0.403  21.625  1.00  0.00      A    C
ATOM   4858  HC  DCE A 608      42.856  -0.155  20.791  1.00  0.00      A    H
ATOM   4859  HC1 DCE A 608      44.081  -0.211  22.041  1.00  0.00      A    H
ATOM   4860  Cl  DCE A 608      44.062   1.853  21.071  1.00  0.00      A   CL
ATOM   4861  CT1 DCE A 608      42.334   0.747  22.800  1.00  0.00      A    C
ATOM   4862  HC2 DCE A 608      42.884   1.195  23.627  1.00  0.00      A    H
ATOM   4863  Cl1 DCE A 608      41.063   1.893  22.243  1.00  0.00      A   CL
ATOM   4864  HC3 DCE A 608      41.911  -0.126  23.298  1.00  0.00      A    H
ATOM   4865  CT  DCE A 609      42.979  50.558  50.450  1.00  0.00      A    C
ATOM   4866  HC  DCE A 609      43.025  50.183  51.473  1.00  0.00      A    H
ATOM   4867  HC1 DCE A 609      43.312  49.775  49.769  1.00  0.00      A    H
ATOM   4868  Cl  DCE A 609      41.342  51.053  50.220  1.00  0.00      A   CL
ATOM   4869  CT1 DCE A 609      43.881  51.763  50.160  1.00  0.00      A    C
ATOM   4870  HC2 DCE A 609      44.931  51.470  50.147  1.00  0.00      A    H
ATOM   4871  Cl1 DCE A 609      43.513  52.345  48.535  1.00  0.00      A   CL
ATOM   4872  HC3 DCE A 609      43.742  52.498  50.952  1.00  0.00      A    H
ATOM   4873  CT  DCE A 610      31.774  22.278  40.596  1.00  0.00      A    C
ATOM   4874  HC  DCE A 610      32.578  22.980  40.377  1.00  0.00      A    H
ATOM   4875  HC1 DCE A 610      32.270  21.334  40.825  1.00  0.00      A    H
ATOM   4876  Cl  DCE A 610      30.846  22.681  42.111  1.00  0.00      A   CL
ATOM   4877  CT1 DCE A 610      30.898  22.246  39.362  1.00  0.00      A    C
ATOM   4878  HC2 DCE A 610      30.022  21.637  39.585  1.00  0.00      A    H
ATOM   4879  Cl1 DCE A 610      30.472  23.973  38.993  1.00  0.00      A   CL
ATOM   4880  HC3 DCE A 610      31.247  21.798  38.431  1.00  0.00      A    H
ATOM   4881  CT  DCE A 611      50.751  47.105   5.697  1.00  0.00      A    C
ATOM   4882  HC  DCE A 611      51.430  47.396   6.499  1.00  0.00      A    H
ATOM   4883  HC1 DCE A 611      51.384  46.516   5.033  1.00  0.00      A    H
ATOM   4884  Cl  DCE A 611      49.352  46.241   6.311  1.00  0.00      A   CL
ATOM   4885  CT1 DCE A 611      50.450  48.566   5.084  1.00  0.00      A    C
ATOM   4886  HC2 DCE A 611      51.420  48.988   4.821  1.00  0.00      A    H
ATOM   4887  Cl1 DCE A 611      49.671  48.265   3.443  1.00  0.00      A   CL
ATOM   4888  HC3 DCE A 611      49.895  49.311   5.656  1.00  0.00      A    H
ATOM   4889  CT  DCE A 612       5.160   6.428  42.744  1.00  0.00      A    C
ATOM   4890  HC  DCE A 612       4.781   5.409  42.826  1.00  0.00      A    H
ATOM   4891  HC1 DCE A 612       5.718   6.706  43.638  1.00  0.00      A    H
ATOM   4892  Cl  DCE A 612       6.206   6.718  41.386  1.00  0.00      A   CL
ATOM   4893  CT1 DCE A 612       3.883   7.322  42.701  1.00  0.00      A    C
ATOM   4894  HC2 DCE A 612       4.132   8.309  43.091  1.00  0.00      A    H
ATOM   4895  Cl1 DCE A 612       3.163   7.222  41.107  1.00  0.00      A   CL
ATOM   4896  HC3 DCE A 612       3.129   6.747  43.239  1.00  0.00      A    H
ATOM   4897  CT  DCE A 613      42.572  33.706  49.792  1.00  0.00      A    C
ATOM   4898  HC  DCE A 613      42.207  33.847  50.809  1.00  0.00      A    H
ATOM   4899  HC1 DCE A 613      41.834  34.135  49.114  1.00  0.00      A    H
ATOM   4900  Cl  DCE A 613      43.971  34.754  49.579  1.00  0.00      A   CL
ATOM   4901  CT1 DCE A 613      42.958  32.306  49.570  1.00  0.00      A    C
ATOM   4902  HC2 DCE A 613      43.538  31.778  50.327  1.00  0.00      A    H
ATOM   4903  Cl1 DCE A 613      41.424  31.482  49.512  1.00  0.00      A   CL
ATOM   4904  HC3 DCE A 613      43.513  32.139  48.647  1.00  0.00      A    H
ATOM   4905  CT  DCE A 614      22.128   6.604   7.085  1.00  0.00      A    C
ATOM   4906  HC  DCE A 614      21.323   5.973   6.709  1.00  0.00      A    H
ATOM   4907  HC1 DCE A 614      22.180   6.571   8.173  1.00  0.00      A    H
ATOM   4908  Cl  DCE A 614      23.666   5.895   6.522  1.00  0.00      A   CL
ATOM   4909  CT1 DCE A 614      21.933   8.078   6.624  1.00  0.00      A    C
ATOM   4910  HC2 DCE A 614      22.201   8.169   5.571  1.00  0.00      A    H
ATOM   4911  Cl1 DCE A 614      20.255   8.478   6.965  1.00  0.00      A   CL
ATOM   4912  HC3 DCE A 614      22.584   8.741   7.193  1.00  0.00      A    H
ATOM   4913  CT  DCE A 615      45.012   8.539   2.820  1.00  0.00      A    C
ATOM   4914  HC  DCE A 615      44.820   8.299   1.774  1.00  0.00      A    H
ATOM   4915  HC1 DCE A 615      45.176   9.616   2.859  1.00  0.00      A    H
ATOM   4916  Cl  DCE A 615      43.564   8.276   3.730  1.00  0.00      A   CL
ATOM   4917  CT1 DCE A 615      46.215   7.931   3.602  1.00  0.00      A    C
ATOM   4918  HC2 DCE A 615      47.142   7.825   3.039  1.00  0.00      A    H
ATOM   4919  Cl1 DCE A 615      46.494   8.987   4.968  1.00  0.00      A   CL
ATOM   4920  HC3 DCE A 615      45.939   6.957   4.005  1.00  0.00      A    H
ATOM   4921  CT  DCE A 616      23.468  47.022  26.108  1.00  0.00      A    C
ATOM   4922  HC  DCE A 616      24.476  47.298  25.800  1.00  0.00      A    H
ATOM   4923  HC1 DCE A 616      22.794  47.119  25.257  1.00  0.00      A    H
ATOM   4924  Cl  DCE A 616      23.443  45.305  26.616  1.00  0.00      A   CL
ATOM   4925  CT1 DCE A 616      22.948  47.906  27.236  1.00  0.00      A    C
ATOM   4926  HC2 DCE A 616      23.732  47.894  27.993  1.00  0.00      A    H
ATOM   4927  Cl1 DCE A 616      22.816  49.635  26.662  1.00  0.00      A   CL
ATOM   4928  HC3 DCE A 616      21.990  47.617  27.670  1.00  0.00      A    H
ATOM   4929  CT  DCE A 617      36.856  29.512  13.916  1.00  0.00      A    C
ATOM   4930  HC  DCE A 617      37.022  30.157  14.779  1.00  0.00      A    H
ATOM   4931  HC1 DCE A 617      35.807  29.257  14.068  1.00  0.00      A    H
ATOM   4932  Cl  DCE A 617      36.966  30.439  12.396  1.00  0.00      A   CL
ATOM   4933  CT1 DCE A 617      37.828  28.328  13.953  1.00  0.00      A    C
ATOM   4934  HC2 DCE A 617      37.790  27.731  14.864  1.00  0.00      A    H
ATOM   4935  Cl1 DCE A 617      37.573  27.236  12.589  1.00  0.00      A   CL
ATOM   4936  HC3 DCE A 617      38.808  28.802  13.997  1.00  0.00      A    H
ATOM   4937  CT  DCE A 618       4.019  25.901   2.364  1.00  0.00      A    C
ATOM   4938  HC  DCE A 618       3.511  25.096   1.833  1.00  0.00      A    H
ATOM   4939  HC1 DCE A 618       5.079  25.647   2.383  1.00  0.00      A    H
ATOM   4940  Cl  DCE A 618       3.854  27.423   1.549  1.00  0.00      A   CL
ATOM   4941  CT1 DCE A 618       3.504  25.975   3.845  1.00  0.00      A    C
ATOM   4942  HC2 DCE A 618       3.991  26.772   4.406  1.00  0.00      A    H
ATOM   4943  Cl1 DCE A 618       1.797  26.218   3.877  1.00  0.00      A   CL
ATOM   4944  HC3 DCE A 618       3.782  25.020   4.292  1.00  0.00      A    H
ATOM   4945  CT  DCE A 619      27.671  34.905  40.067  1.00  0.00      A    C
ATOM   4946  HC  DCE A 619      27.141  35.743  40.521  1.00  0.00      A    H
ATOM   4947  HC1 DCE A 619      28.387  34.389  40.707  1.00  0.00      A    H
ATOM   4948  Cl  DCE A 619      26.323  33.806  39.899  1.00  0.00      A   CL
ATOM   4949  CT1 DCE A 619      28.181  35.107  38.664  1.00  0.00      A    C
ATOM   4950  HC2 DCE A 619      27.369  35.375  37.989  1.00  0.00      A    H
ATOM   4951  Cl1 DCE A 619      29.252  36.499  38.697  1.00  0.00      A   CL
ATOM   4952  HC3 DCE A 619      28.747  34.252  38.292  1.00  0.00      A    H
ATOM   4953  CT  DCE A 620      26.766  50.018  23.276  1.00  0.00      A    C
ATOM   4954  HC  DCE A 620      27.821  49.907  23.528  1.00  0.00      A    H
ATOM   4955  HC1 DCE A 620      26.765  50.486  22.292  1.00  0.00      A    H
ATOM   4956  Cl  DCE A 620      26.269  48.315  23.173  1.00  0.00      A   CL
ATOM   4957  CT1 DCE A 620      25.885  50.825  24.305  1.00  0.00      A    C
ATOM   4958  HC2 DCE A 620      24.799  50.817  24.208  1.00  0.00      A    H
ATOM   4959  Cl1 DCE A 620      26.148  50.135  25.887  1.00  0.00      A   CL
ATOM   4960  HC3 DCE A 620      26.255  51.841  24.439  1.00  0.00      A    H
ATOM   4961  CT  DCE A 621      28.304  12.595  27.538  1.00  0.00      A    C
ATOM   4962  HC  DCE A 621      29.280  12.447  27.077  1.00  0.00      A    H
ATOM   4963  HC1 DCE A 621      27.705  11.704  27.347  1.00  0.00      A    H
ATOM   4964  Cl  DCE A 621      28.624  12.753  29.311  1.00  0.00      A   CL
ATOM   4965  CT1 DCE A 621      27.349  13.632  27.047  1.00  0.00      A    C
ATOM   4966  HC2 DCE A 621      26.674  13.896  27.861  1.00  0.00      A    H
ATOM   4967  Cl1 DCE A 621      28.275  15.127  26.668  1.00  0.00      A   CL
ATOM   4968  HC3 DCE A 621      26.701  13.300  26.236  1.00  0.00      A    H
ATOM   4969  CT  DCE A 622       6.587  34.699  48.065  1.00  0.00      A    C
ATOM   4970  HC  DCE A 622       6.907  34.500  49.088  1.00  0.00      A    H
ATOM   4971  HC1 DCE A 622       6.217  35.724  48.092  1.00  0.00      A    H
ATOM   4972  Cl  DCE A 622       8.107  34.769  47.104  1.00  0.00      A   CL
ATOM   4973  CT1 DCE A 622       5.604  33.619  47.670  1.00  0.00      A    C
ATOM   4974  HC2 DCE A 622       6.155  32.680  47.624  1.00  0.00      A    H
ATOM   4975  Cl1 DCE A 622       4.182  33.484  48.712  1.00  0.00      A   CL
ATOM   4976  HC3 DCE A 622       5.303  33.826  46.643  1.00  0.00      A    H
ATOM   4977  CT  DCE A 623      20.212  22.656   9.653  1.00  0.00      A    C
ATOM   4978  HC  DCE A 623      20.434  22.479  10.705  1.00  0.00      A    H
ATOM   4979  HC1 DCE A 623      20.531  21.858   8.982  1.00  0.00      A    H
ATOM   4980  Cl  DCE A 623      18.451  22.788   9.631  1.00  0.00      A   CL
ATOM   4981  CT1 DCE A 623      20.770  23.978   9.102  1.00  0.00      A    C
ATOM   4982  HC2 DCE A 623      21.852  23.904   8.988  1.00  0.00      A    H
ATOM   4983  Cl1 DCE A 623      20.010  24.465   7.551  1.00  0.00      A   CL
ATOM   4984  HC3 DCE A 623      20.620  24.757   9.849  1.00  0.00      A    H
ATOM   4985  CT  DCE A 624      22.361  25.401  17.501  1.00  0.00      A    C
ATOM   4986  HC  DCE A 624      23.144  25.195  18.230  1.00  0.00      A    H
ATOM   4987  HC1 DCE A 624      21.459  24.877  17.818  1.00  0.00      A    H
ATOM   4988  Cl  DCE A 624      22.138  27.161  17.651  1.00  0.00      A   CL
ATOM   4989  CT1 DCE A 624      22.810  25.084  16.061  1.00  0.00      A    C
ATOM   4990  HC2 DCE A 624      23.713  25.665  15.875  1.00  0.00      A    H
ATOM   4991  Cl1 DCE A 624      23.120  23.360  15.857  1.00  0.00      A   CL
ATOM   4992  HC3 DCE A 624      22.022  25.311  15.343  1.00  0.00      A    H
ATOM   4993  CT  DCE A 625      50.043  14.585  15.559  1.00  0.00      A    C
ATOM   4994  HC  DCE A 625      49.871  13.538  15.310  1.00  0.00      A    H
ATOM   4995  HC1 DCE A 625      50.579  15.179  14.819  1.00  0.00      A    H
ATOM   4996  Cl  DCE A 625      48.423  15.292  15.705  1.00  0.00      A   CL
ATOM   4997  CT1 DCE A 625      50.705  14.857  16.907  1.00  0.00      A    C
ATOM   4998  HC2 DCE A 625      50.052  14.343  17.612  1.00  0.00      A    H
ATOM   4999  Cl1 DCE A 625      52.288  14.142  16.946  1.00  0.00      A   CL
ATOM   5000  HC3 DCE A 625      50.832  15.920  17.110  1.00  0.00      A    H
ATOM   5001  CT  DCE A 626       2.355   8.770  15.116  1.00  0.00      A    C
ATOM   5002  HC  DCE A 626       1.602   9.187  15.784  1.00  0.00      A    H
ATOM   5003  HC1 DCE A 626       2.246   9.025  14.062  1.00  0.00      A    H
ATOM   5004  Cl  DCE A 626       3.820   9.750  15.542  1.00  0.00      A   CL
ATOM   5005  CT1 DCE A 626       2.681   7.310  15.285  1.00  0.00      A    C
ATOM   5006  HC2 DCE A 626       2.714   6.988  16.326  1.00  0.00      A    H
ATOM   5007  Cl1 DCE A 626       1.404   6.322  14.482  1.00  0.00      A   CL
ATOM   5008  HC3 DCE A 626       3.577   7.102  14.700  1.00  0.00      A    H
ATOM   5009  CT  DCE A 627      36.017  37.251   4.907  1.00  0.00      A    C
ATOM   5010  HC  DCE A 627      34.999  36.949   5.153  1.00  0.00      A    H
ATOM   5011  HC1 DCE A 627      36.566  36.348   4.640  1.00  0.00      A    H
ATOM   5012  Cl  DCE A 627      35.967  38.093   3.359  1.00  0.00      A   CL
ATOM   5013  CT1 DCE A 627      36.879  38.068   5.869  1.00  0.00      A    C
ATOM   5014  HC2 DCE A 627      36.084  38.656   6.327  1.00  0.00      A    H
ATOM   5015  Cl1 DCE A 627      37.800  36.985   7.064  1.00  0.00      A   CL
ATOM   5016  HC3 DCE A 627      37.513  38.856   5.462  1.00  0.00      A    H
ATOM   5017  CT  DCE A 628      33.302  18.971  43.529  1.00  0.00      A    C
ATOM   5018  HC  DCE A 628      32.320  19.324  43.214  1.00  0.00      A    H
ATOM   5019  HC1 DCE A 628      33.377  17.914  43.273  1.00  0.00      A    H
ATOM   5020  Cl  DCE A 628      34.400  19.926  42.448  1.00  0.00      A   CL
ATOM   5021  CT1 DCE A 628      33.690  19.330  44.978  1.00  0.00      A    C
ATOM   5022  HC2 DCE A 628      33.480  20.384  45.160  1.00  0.00      A    H
ATOM   5023  Cl1 DCE A 628      32.696  18.329  46.060  1.00  0.00      A   CL
ATOM   5024  HC3 DCE A 628      34.708  19.080  45.279  1.00  0.00      A    H
ATOM   5025  CT  DCE A 629      11.953  22.547   1.493  1.00  0.00      A    C
ATOM   5026  HC  DCE A 629      13.011  22.795   1.570  1.00  0.00      A    H
ATOM   5027  HC1 DCE A 629      11.745  22.061   2.446  1.00  0.00      A    H
ATOM   5028  Cl  DCE A 629      10.931  24.032   1.300  1.00  0.00      A   CL
ATOM   5029  CT1 DCE A 629      11.677  21.555   0.377  1.00  0.00      A    C
ATOM   5030  HC2 DCE A 629      12.301  21.589  -0.516  1.00  0.00      A    H
ATOM   5031  Cl1 DCE A 629      11.905  19.971   1.036  1.00  0.00      A   CL
ATOM   5032  HC3 DCE A 629      10.621  21.678   0.136  1.00  0.00      A    H
ATOM   5033  CT  DCE A 630      19.575   5.077  44.825  1.00  0.00      A    C
ATOM   5034  HC  DCE A 630      19.933   6.092  44.648  1.00  0.00      A    H
ATOM   5035  HC1 DCE A 630      20.410   4.379  44.759  1.00  0.00      A    H
ATOM   5036  Cl  DCE A 630      18.792   5.061  46.399  1.00  0.00      A   CL
ATOM   5037  CT1 DCE A 630      18.580   4.739  43.800  1.00  0.00      A    C
ATOM   5038  HC2 DCE A 630      17.918   5.553  43.504  1.00  0.00      A    H
ATOM   5039  Cl1 DCE A 630      19.556   4.293  42.367  1.00  0.00      A   CL
ATOM   5040  HC3 DCE A 630      17.915   3.915  44.060  1.00  0.00      A    H
ATOM   5041  CT  DCE A 631      39.532  26.687  51.320  1.00  0.00      A    C
ATOM   5042  HC  DCE A 631      38.849  27.440  51.712  1.00  0.00      A    H
ATOM   5043  HC1 DCE A 631      39.521  25.885  52.059  1.00  0.00      A    H
ATOM   5044  Cl  DCE A 631      38.941  26.231  49.675  1.00  0.00      A   CL
ATOM   5045  CT1 DCE A 631      40.976  27.129  51.178  1.00  0.00      A    C
ATOM   5046  HC2 DCE A 631      41.379  27.629  52.059  1.00  0.00      A    H
ATOM   5047  Cl1 DCE A 631      41.922  25.682  50.862  1.00  0.00      A   CL
ATOM   5048  HC3 DCE A 631      41.108  27.739  50.284  1.00  0.00      A    H
ATOM   5049  CT  DCE A 632      46.708  16.207  -0.018  1.00  0.00      A    C
ATOM   5050  HC  DCE A 632      46.487  16.690  -0.969  1.00  0.00      A    H
ATOM   5051  HC1 DCE A 632      46.452  15.150   0.053  1.00  0.00      A    H
ATOM   5052  Cl  DCE A 632      48.515  16.327  -0.037  1.00  0.00      A   CL
ATOM   5053  CT1 DCE A 632      46.220  17.038   1.127  1.00  0.00      A    C
ATOM   5054  HC2 DCE A 632      45.166  16.785   1.246  1.00  0.00      A    H
ATOM   5055  Cl1 DCE A 632      47.021  16.495   2.618  1.00  0.00      A   CL
ATOM   5056  HC3 DCE A 632      46.399  18.113   1.096  1.00  0.00      A    H
ATOM   5057  CT  DCE A 633      13.997   1.853   2.604  1.00  0.00      A    C
ATOM   5058  HC  DCE A 633      14.356   1.454   1.655  1.00  0.00      A    H
ATOM   5059  HC1 DCE A 633      14.836   2.007   3.283  1.00  0.00      A    H
ATOM   5060  Cl  DCE A 633      13.360   3.429   2.269  1.00  0.00      A   CL
ATOM   5061  CT1 DCE A 633      12.924   0.901   3.144  1.00  0.00      A    C
[truncated: 283,615 more chars]
