# Supplementary material for: Ion and Solvent Modulation of Ferrocene and Decamethylferrocene Oxidation Potentials in Organic Electrolytes as Predicted by Molecular Dynamics Simulations
Source: J Phys Chem B. 2025 Feb 11;129(7):2067–81. doi: 10.1021/acs.jpcb.4c08321 (PMC11848929; doi:10.1021/acs.jpcb.4c08321)
Supplement: Supplementary file 2 — jp4c08321_si_002.zip [file jp4c08321_si_002.zip › simulation_files/pdb_files/Fc_OPLS_bulk_DCE.pdb]

TITLE     MDANALYSIS FRAME 0: Created by PDBWriter
CRYST1   64.241   64.241   64.241  90.00  90.00  90.00 P 1           1
ATOM      1  CT  DCE A   1       4.993   2.754  56.149  1.00  0.00      A    C
ATOM      2  HC  DCE A   1       3.948   2.452  56.088  1.00  0.00      A    H
ATOM      3  HC1 DCE A   1       5.046   3.361  57.053  1.00  0.00      A    H
ATOM      4  Cl  DCE A   1       6.013   1.304  56.515  1.00  0.00      A   CL
ATOM      5  CT1 DCE A   1       5.751   3.580  55.015  1.00  0.00      A    C
ATOM      6  HC2 DCE A   1       5.095   3.473  54.150  1.00  0.00      A    H
ATOM      7  Cl1 DCE A   1       5.867   5.349  55.387  1.00  0.00      A   CL
ATOM      8  HC3 DCE A   1       6.776   3.236  54.879  1.00  0.00      A    H
ATOM      9  CT  DCE A   2       1.767   0.866  52.221  1.00  0.00      A    C
ATOM     10  HC  DCE A   2       1.740   1.176  51.176  1.00  0.00      A    H
ATOM     11  HC1 DCE A   2       2.237  -0.114  52.302  1.00  0.00      A    H
ATOM     12  Cl  DCE A   2       2.748   2.019  53.205  1.00  0.00      A   CL
ATOM     13  CT1 DCE A   2       0.417   0.473  52.906  1.00  0.00      A    C
ATOM     14  HC2 DCE A   2      -0.262   1.311  53.061  1.00  0.00      A    H
ATOM     15  Cl1 DCE A   2      -0.495  -0.806  52.039  1.00  0.00      A   CL
ATOM     16  HC3 DCE A   2       0.572   0.023  53.886  1.00  0.00      A    H
ATOM     17  CT  DCE A   3      18.882  22.395  39.607  1.00  0.00      A    C
ATOM     18  HC  DCE A   3      19.303  23.212  39.021  1.00  0.00      A    H
ATOM     19  HC1 DCE A   3      19.636  21.801  40.123  1.00  0.00      A    H
ATOM     20  Cl  DCE A   3      17.696  23.049  40.723  1.00  0.00      A   CL
ATOM     21  CT1 DCE A   3      18.119  21.545  38.637  1.00  0.00      A    C
ATOM     22  HC2 DCE A   3      17.821  20.558  38.989  1.00  0.00      A    H
ATOM     23  Cl1 DCE A   3      16.627  22.356  38.077  1.00  0.00      A   CL
ATOM     24  HC3 DCE A   3      18.741  21.439  37.747  1.00  0.00      A    H
ATOM     25  CT  DCE A   4      27.442  58.336  60.885  1.00  0.00      A    C
ATOM     26  HC  DCE A   4      27.245  57.268  60.801  1.00  0.00      A    H
ATOM     27  HC1 DCE A   4      28.525  58.426  60.795  1.00  0.00      A    H
ATOM     28  Cl  DCE A   4      26.835  59.027  59.459  1.00  0.00      A   CL
ATOM     29  CT1 DCE A   4      26.786  59.107  62.102  1.00  0.00      A    C
ATOM     30  HC2 DCE A   4      27.043  58.513  62.979  1.00  0.00      A    H
ATOM     31  Cl1 DCE A   4      27.626  60.716  62.340  1.00  0.00      A   CL
ATOM     32  HC3 DCE A   4      25.722  59.311  61.978  1.00  0.00      A    H
ATOM     33  CT  DCE A   5      63.966   1.677  62.373  1.00  0.00      A    C
ATOM     34  HC  DCE A   5      64.911   1.638  62.913  1.00  0.00      A    H
ATOM     35  HC1 DCE A   5      63.143   1.153  62.861  1.00  0.00      A    H
ATOM     36  Cl  DCE A   5      63.579   3.400  62.149  1.00  0.00      A   CL
ATOM     37  CT1 DCE A   5      64.311   1.059  61.034  1.00  0.00      A    C
ATOM     38  HC2 DCE A   5      65.070   1.717  60.612  1.00  0.00      A    H
ATOM     39  Cl1 DCE A   5      65.022  -0.537  61.421  1.00  0.00      A   CL
ATOM     40  HC3 DCE A   5      63.482   0.954  60.333  1.00  0.00      A    H
ATOM     41  CT  DCE A   6       6.675  45.241  36.144  1.00  0.00      A    C
ATOM     42  HC  DCE A   6       7.762  45.164  36.191  1.00  0.00      A    H
ATOM     43  HC1 DCE A   6       6.342  45.893  35.336  1.00  0.00      A    H
ATOM     44  Cl  DCE A   6       6.009  43.705  35.741  1.00  0.00      A   CL
ATOM     45  CT1 DCE A   6       6.291  45.775  37.515  1.00  0.00      A    C
ATOM     46  HC2 DCE A   6       5.209  45.851  37.626  1.00  0.00      A    H
ATOM     47  Cl1 DCE A   6       6.936  44.728  38.855  1.00  0.00      A   CL
ATOM     48  HC3 DCE A   6       6.641  46.803  37.605  1.00  0.00      A    H
ATOM     49  CT  DCE A   7      55.925   4.336  50.769  1.00  0.00      A    C
ATOM     50  HC  DCE A   7      55.337   3.845  51.544  1.00  0.00      A    H
ATOM     51  HC1 DCE A   7      55.205   4.376  49.951  1.00  0.00      A    H
ATOM     52  Cl  DCE A   7      55.901   6.002  51.279  1.00  0.00      A   CL
ATOM     53  CT1 DCE A   7      57.312   3.640  50.545  1.00  0.00      A    C
ATOM     54  HC2 DCE A   7      58.127   3.943  51.202  1.00  0.00      A    H
ATOM     55  Cl1 DCE A   7      57.001   1.900  50.970  1.00  0.00      A   CL
ATOM     56  HC3 DCE A   7      57.671   3.869  49.541  1.00  0.00      A    H
ATOM     57  CT  DCE A   8      62.611  48.708  53.160  1.00  0.00      A    C
ATOM     58  HC  DCE A   8      63.551  49.010  53.623  1.00  0.00      A    H
ATOM     59  HC1 DCE A   8      61.805  49.193  53.710  1.00  0.00      A    H
ATOM     60  Cl  DCE A   8      62.425  49.445  51.527  1.00  0.00      A   CL
ATOM     61  CT1 DCE A   8      62.180  47.226  53.174  1.00  0.00      A    C
ATOM     62  HC2 DCE A   8      62.536  46.793  54.109  1.00  0.00      A    H
ATOM     63  Cl1 DCE A   8      60.438  47.325  52.855  1.00  0.00      A   CL
ATOM     64  HC3 DCE A   8      62.567  46.653  52.332  1.00  0.00      A    H
ATOM     65  CT  DCE A   9      60.511  31.136  11.311  1.00  0.00      A    C
ATOM     66  HC  DCE A   9      60.660  32.011  11.944  1.00  0.00      A    H
ATOM     67  HC1 DCE A   9      60.430  30.184  11.836  1.00  0.00      A    H
ATOM     68  Cl  DCE A   9      59.111  31.302  10.286  1.00  0.00      A   CL
ATOM     69  CT1 DCE A   9      61.715  31.119  10.402  1.00  0.00      A    C
ATOM     70  HC2 DCE A   9      61.587  30.263   9.740  1.00  0.00      A    H
ATOM     71  Cl1 DCE A   9      61.996  32.747   9.664  1.00  0.00      A   CL
ATOM     72  HC3 DCE A   9      62.619  30.872  10.959  1.00  0.00      A    H
ATOM     73  CT  DCE A  10       3.617  44.120  60.017  1.00  0.00      A    C
ATOM     74  HC  DCE A  10       4.134  43.781  60.915  1.00  0.00      A    H
ATOM     75  HC1 DCE A  10       3.263  45.137  60.183  1.00  0.00      A    H
ATOM     76  Cl  DCE A  10       4.862  44.353  58.745  1.00  0.00      A   CL
ATOM     77  CT1 DCE A  10       2.587  43.132  59.608  1.00  0.00      A    C
ATOM     78  HC2 DCE A  10       2.500  42.913  58.544  1.00  0.00      A    H
ATOM     79  Cl1 DCE A  10       2.942  41.521  60.223  1.00  0.00      A   CL
ATOM     80  HC3 DCE A  10       1.582  43.330  59.982  1.00  0.00      A    H
ATOM     81  CT  DCE A  11      49.389   3.833  21.237  1.00  0.00      A    C
ATOM     82  HC  DCE A  11      48.490   3.298  20.932  1.00  0.00      A    H
ATOM     83  HC1 DCE A  11      49.510   4.795  20.738  1.00  0.00      A    H
ATOM     84  Cl  DCE A  11      49.179   4.176  22.902  1.00  0.00      A   CL
ATOM     85  CT1 DCE A  11      50.429   2.789  21.129  1.00  0.00      A    C
ATOM     86  HC2 DCE A  11      50.057   1.931  21.687  1.00  0.00      A    H
ATOM     87  Cl1 DCE A  11      50.787   2.575  19.377  1.00  0.00      A   CL
ATOM     88  HC3 DCE A  11      51.385   3.085  21.562  1.00  0.00      A    H
ATOM     89  CT  DCE A  12       9.772  50.183  48.051  1.00  0.00      A    C
ATOM     90  HC  DCE A  12      10.728  50.531  47.661  1.00  0.00      A    H
ATOM     91  HC1 DCE A  12       9.190  50.989  48.498  1.00  0.00      A    H
ATOM     92  Cl  DCE A  12       8.798  49.672  46.674  1.00  0.00      A   CL
ATOM     93  CT1 DCE A  12       9.866  49.094  48.999  1.00  0.00      A    C
ATOM     94  HC2 DCE A  12      10.702  49.275  49.675  1.00  0.00      A    H
ATOM     95  Cl1 DCE A  12       8.438  49.159  50.017  1.00  0.00      A   CL
ATOM     96  HC3 DCE A  12       9.993  48.086  48.604  1.00  0.00      A    H
ATOM     97  CT  DCE A  13      42.063  53.538  44.705  1.00  0.00      A    C
ATOM     98  HC  DCE A  13      41.612  53.066  45.578  1.00  0.00      A    H
ATOM     99  HC1 DCE A  13      42.988  53.154  44.276  1.00  0.00      A    H
ATOM    100  Cl  DCE A  13      40.800  53.700  43.456  1.00  0.00      A   CL
ATOM    101  CT1 DCE A  13      42.499  54.930  45.178  1.00  0.00      A    C
ATOM    102  HC2 DCE A  13      43.078  54.956  46.101  1.00  0.00      A    H
ATOM    103  Cl1 DCE A  13      43.461  55.840  44.005  1.00  0.00      A   CL
ATOM    104  HC3 DCE A  13      41.647  55.501  45.549  1.00  0.00      A    H
ATOM    105  CT  DCE A  14      13.206   5.574  48.239  1.00  0.00      A    C
ATOM    106  HC  DCE A  14      13.288   5.348  49.302  1.00  0.00      A    H
ATOM    107  HC1 DCE A  14      12.195   5.383  47.879  1.00  0.00      A    H
ATOM    108  Cl  DCE A  14      13.417   7.368  48.055  1.00  0.00      A   CL
ATOM    109  CT1 DCE A  14      14.197   4.902  47.307  1.00  0.00      A    C
ATOM    110  HC2 DCE A  14      15.234   5.234  47.363  1.00  0.00      A    H
ATOM    111  Cl1 DCE A  14      14.086   3.079  47.514  1.00  0.00      A   CL
ATOM    112  HC3 DCE A  14      13.867   5.151  46.298  1.00  0.00      A    H
ATOM    113  CT  DCE A  15      26.957   8.135  38.439  1.00  0.00      A    C
ATOM    114  HC  DCE A  15      26.591   7.186  38.832  1.00  0.00      A    H
ATOM    115  HC1 DCE A  15      28.040   8.179  38.325  1.00  0.00      A    H
ATOM    116  Cl  DCE A  15      26.188   8.193  36.867  1.00  0.00      A   CL
ATOM    117  CT1 DCE A  15      26.390   9.364  39.263  1.00  0.00      A    C
ATOM    118  HC2 DCE A  15      25.389   9.055  39.563  1.00  0.00      A    H
ATOM    119  Cl1 DCE A  15      27.349   9.685  40.759  1.00  0.00      A   CL
ATOM    120  HC3 DCE A  15      26.397  10.314  38.729  1.00  0.00      A    H
ATOM    121  CT  DCE A  16      22.625  48.588  56.359  1.00  0.00      A    C
ATOM    122  HC  DCE A  16      21.768  49.247  56.499  1.00  0.00      A    H
ATOM    123  HC1 DCE A  16      22.347  47.544  56.505  1.00  0.00      A    H
ATOM    124  Cl  DCE A  16      23.315  48.792  54.791  1.00  0.00      A   CL
ATOM    125  CT1 DCE A  16      23.704  48.946  57.394  1.00  0.00      A    C
ATOM    126  HC2 DCE A  16      24.156  49.889  57.088  1.00  0.00      A    H
ATOM    127  Cl1 DCE A  16      22.911  49.346  58.943  1.00  0.00      A   CL
ATOM    128  HC3 DCE A  16      24.482  48.185  57.449  1.00  0.00      A    H
ATOM    129  CT  DCE A  17       8.617  46.175   3.844  1.00  0.00      A    C
ATOM    130  HC  DCE A  17       8.973  45.955   4.851  1.00  0.00      A    H
ATOM    131  HC1 DCE A  17       9.384  45.950   3.103  1.00  0.00      A    H
ATOM    132  Cl  DCE A  17       7.346  44.854   3.383  1.00  0.00      A   CL
ATOM    133  CT1 DCE A  17       7.968  47.584   3.724  1.00  0.00      A    C
ATOM    134  HC2 DCE A  17       8.657  48.397   3.952  1.00  0.00      A    H
ATOM    135  Cl1 DCE A  17       7.541  47.963   2.127  1.00  0.00      A   CL
ATOM    136  HC3 DCE A  17       7.070  47.630   4.340  1.00  0.00      A    H
ATOM    137  CT  DCE A  18      11.304  35.885  14.287  1.00  0.00      A    C
ATOM    138  HC  DCE A  18      10.624  35.304  14.911  1.00  0.00      A    H
ATOM    139  HC1 DCE A  18      10.726  36.653  13.774  1.00  0.00      A    H
ATOM    140  Cl  DCE A  18      12.535  36.616  15.388  1.00  0.00      A   CL
ATOM    141  CT1 DCE A  18      11.960  34.957  13.198  1.00  0.00      A    C
ATOM    142  HC2 DCE A  18      11.233  34.426  12.585  1.00  0.00      A    H
ATOM    143  Cl1 DCE A  18      12.910  35.865  12.007  1.00  0.00      A   CL
ATOM    144  HC3 DCE A  18      12.723  34.291  13.602  1.00  0.00      A    H
ATOM    145  CT  DCE A  19      29.562  36.417  40.260  1.00  0.00      A    C
ATOM    146  HC  DCE A  19      28.907  36.542  41.122  1.00  0.00      A    H
ATOM    147  HC1 DCE A  19      29.910  35.394  40.403  1.00  0.00      A    H
ATOM    148  Cl  DCE A  19      28.555  36.449  38.772  1.00  0.00      A   CL
ATOM    149  CT1 DCE A  19      30.511  37.591  40.185  1.00  0.00      A    C
ATOM    150  HC2 DCE A  19      30.153  38.454  40.747  1.00  0.00      A    H
ATOM    151  Cl1 DCE A  19      32.079  37.255  40.870  1.00  0.00      A   CL
ATOM    152  HC3 DCE A  19      30.722  37.730  39.125  1.00  0.00      A    H
ATOM    153  CT  DCE A  20      61.557   7.358  48.774  1.00  0.00      A    C
ATOM    154  HC  DCE A  20      61.401   7.601  47.723  1.00  0.00      A    H
ATOM    155  HC1 DCE A  20      61.600   6.269  48.809  1.00  0.00      A    H
ATOM    156  Cl  DCE A  20      63.157   8.084  49.045  1.00  0.00      A   CL
ATOM    157  CT1 DCE A  20      60.466   8.079  49.648  1.00  0.00      A    C
ATOM    158  HC2 DCE A  20      59.460   7.661  49.641  1.00  0.00      A    H
ATOM    159  Cl1 DCE A  20      60.991   7.968  51.332  1.00  0.00      A   CL
ATOM    160  HC3 DCE A  20      60.372   9.153  49.489  1.00  0.00      A    H
ATOM    161  CT  DCE A  21      13.345  41.224  31.125  1.00  0.00      A    C
ATOM    162  HC  DCE A  21      13.826  41.772  31.935  1.00  0.00      A    H
ATOM    163  HC1 DCE A  21      13.273  41.710  30.152  1.00  0.00      A    H
ATOM    164  Cl  DCE A  21      14.091  39.624  30.793  1.00  0.00      A   CL
ATOM    165  CT1 DCE A  21      11.901  40.988  31.505  1.00  0.00      A    C
ATOM    166  HC2 DCE A  21      11.539  41.704  32.243  1.00  0.00      A    H
ATOM    167  Cl1 DCE A  21      10.890  41.170  30.081  1.00  0.00      A   CL
ATOM    168  HC3 DCE A  21      11.728  39.980  31.881  1.00  0.00      A    H
ATOM    169  CT  DCE A  22      40.735  37.213  18.577  1.00  0.00      A    C
ATOM    170  HC  DCE A  22      39.897  37.580  17.984  1.00  0.00      A    H
ATOM    171  HC1 DCE A  22      41.303  36.458  18.034  1.00  0.00      A    H
ATOM    172  Cl  DCE A  22      41.869  38.525  18.990  1.00  0.00      A   CL
ATOM    173  CT1 DCE A  22      39.956  36.779  19.791  1.00  0.00      A    C
ATOM    174  HC2 DCE A  22      39.510  37.625  20.312  1.00  0.00      A    H
ATOM    175  Cl1 DCE A  22      38.533  35.988  19.087  1.00  0.00      A   CL
ATOM    176  HC3 DCE A  22      40.488  36.048  20.400  1.00  0.00      A    H
ATOM    177  CT  DCE A  23      46.457   8.123  11.771  1.00  0.00      A    C
ATOM    178  HC  DCE A  23      45.645   8.352  11.081  1.00  0.00      A    H
ATOM    179  HC1 DCE A  23      47.350   8.710  11.558  1.00  0.00      A    H
ATOM    180  Cl  DCE A  23      46.012   8.680  13.459  1.00  0.00      A   CL
ATOM    181  CT1 DCE A  23      46.697   6.561  11.732  1.00  0.00      A    C
ATOM    182  HC2 DCE A  23      45.786   6.073  12.078  1.00  0.00      A    H
ATOM    183  Cl1 DCE A  23      47.067   6.147  10.033  1.00  0.00      A   CL
ATOM    184  HC3 DCE A  23      47.487   6.305  12.437  1.00  0.00      A    H
ATOM    185  CT  DCE A  24      47.650  22.282  63.767  1.00  0.00      A    C
ATOM    186  HC  DCE A  24      47.460  21.451  63.089  1.00  0.00      A    H
ATOM    187  HC1 DCE A  24      47.660  21.982  64.815  1.00  0.00      A    H
ATOM    188  Cl  DCE A  24      49.247  22.793  63.269  1.00  0.00      A   CL
ATOM    189  CT1 DCE A  24      46.583  23.325  63.462  1.00  0.00      A    C
ATOM    190  HC2 DCE A  24      46.990  24.193  62.943  1.00  0.00      A    H
ATOM    191  Cl1 DCE A  24      45.415  22.490  62.464  1.00  0.00      A   CL
ATOM    192  HC3 DCE A  24      46.192  23.533  64.458  1.00  0.00      A    H
ATOM    193  CT  DCE A  25      40.588  25.144  33.247  1.00  0.00      A    C
ATOM    194  HC  DCE A  25      40.069  26.096  33.362  1.00  0.00      A    H
ATOM    195  HC1 DCE A  25      41.362  25.117  34.014  1.00  0.00      A    H
ATOM    196  Cl  DCE A  25      39.480  23.811  33.636  1.00  0.00      A   CL
ATOM    197  CT1 DCE A  25      41.120  24.913  31.848  1.00  0.00      A    C
ATOM    198  HC2 DCE A  25      40.316  25.034  31.123  1.00  0.00      A    H
ATOM    199  Cl1 DCE A  25      42.387  26.062  31.552  1.00  0.00      A   CL
ATOM    200  HC3 DCE A  25      41.578  23.941  31.663  1.00  0.00      A    H
ATOM    201  CT  DCE A  26      13.199  39.355   8.385  1.00  0.00      A    C
ATOM    202  HC  DCE A  26      12.903  40.291   8.858  1.00  0.00      A    H
ATOM    203  HC1 DCE A  26      12.299  38.768   8.202  1.00  0.00      A    H
ATOM    204  Cl  DCE A  26      13.695  40.029   6.788  1.00  0.00      A   CL
ATOM    205  CT1 DCE A  26      14.349  38.612   9.004  1.00  0.00      A    C
ATOM    206  HC2 DCE A  26      14.073  37.990   9.855  1.00  0.00      A    H
ATOM    207  Cl1 DCE A  26      14.882  37.442   7.689  1.00  0.00      A   CL
ATOM    208  HC3 DCE A  26      15.201  39.252   9.234  1.00  0.00      A    H
ATOM    209  CT  DCE A  27      34.572  19.060  59.311  1.00  0.00      A    C
ATOM    210  HC  DCE A  27      35.328  18.959  58.532  1.00  0.00      A    H
ATOM    211  HC1 DCE A  27      34.126  18.090  59.530  1.00  0.00      A    H
ATOM    212  Cl  DCE A  27      35.631  19.444  60.666  1.00  0.00      A   CL
ATOM    213  CT1 DCE A  27      33.466  20.149  58.987  1.00  0.00      A    C
ATOM    214  HC2 DCE A  27      32.716  19.748  58.307  1.00  0.00      A    H
ATOM    215  Cl1 DCE A  27      32.656  20.399  60.498  1.00  0.00      A   CL
ATOM    216  HC3 DCE A  27      33.870  21.091  58.616  1.00  0.00      A    H
ATOM    217  CT  DCE A  28      59.266  56.488  46.591  1.00  0.00      A    C
ATOM    218  HC  DCE A  28      58.251  56.323  46.230  1.00  0.00      A    H
ATOM    219  HC1 DCE A  28      59.212  56.668  47.664  1.00  0.00      A    H
ATOM    220  Cl  DCE A  28      60.174  55.003  46.076  1.00  0.00      A   CL
ATOM    221  CT1 DCE A  28      59.838  57.631  45.793  1.00  0.00      A    C
ATOM    222  HC2 DCE A  28      60.158  57.199  44.845  1.00  0.00      A    H
ATOM    223  Cl1 DCE A  28      58.600  58.871  45.432  1.00  0.00      A   CL
ATOM    224  HC3 DCE A  28      60.660  57.998  46.406  1.00  0.00      A    H
ATOM    225  CT  DCE A  29      35.372  31.331  31.109  1.00  0.00      A    C
ATOM    226  HC  DCE A  29      34.875  31.114  30.164  1.00  0.00      A    H
ATOM    227  HC1 DCE A  29      34.577  31.669  31.774  1.00  0.00      A    H
ATOM    228  Cl  DCE A  29      35.973  29.856  31.964  1.00  0.00      A   CL
ATOM    229  CT1 DCE A  29      36.481  32.415  31.043  1.00  0.00      A    C
ATOM    230  HC2 DCE A  29      36.734  32.643  32.078  1.00  0.00      A    H
ATOM    231  Cl1 DCE A  29      37.911  31.838  30.216  1.00  0.00      A   CL
ATOM    232  HC3 DCE A  29      36.122  33.307  30.530  1.00  0.00      A    H
ATOM    233  CT  DCE A  30      36.812   1.103   3.825  1.00  0.00      A    C
ATOM    234  HC  DCE A  30      35.848   0.622   3.659  1.00  0.00      A    H
ATOM    235  HC1 DCE A  30      37.625   0.558   3.344  1.00  0.00      A    H
ATOM    236  Cl  DCE A  30      36.582   2.624   2.986  1.00  0.00      A   CL
ATOM    237  CT1 DCE A  30      36.987   1.326   5.350  1.00  0.00      A    C
ATOM    238  HC2 DCE A  30      36.304   0.713   5.938  1.00  0.00      A    H
ATOM    239  Cl1 DCE A  30      38.609   0.854   5.900  1.00  0.00      A   CL
ATOM    240  HC3 DCE A  30      36.919   2.404   5.500  1.00  0.00      A    H
ATOM    241  CT  DCE A  31      14.653  42.282  23.155  1.00  0.00      A    C
ATOM    242  HC  DCE A  31      14.896  43.184  22.595  1.00  0.00      A    H
ATOM    243  HC1 DCE A  31      14.597  42.492  24.223  1.00  0.00      A    H
ATOM    244  Cl  DCE A  31      13.080  41.736  22.657  1.00  0.00      A   CL
ATOM    245  CT1 DCE A  31      15.764  41.194  22.952  1.00  0.00      A    C
ATOM    246  HC2 DCE A  31      15.578  40.289  23.529  1.00  0.00      A    H
ATOM    247  Cl1 DCE A  31      15.713  40.762  21.232  1.00  0.00      A   CL
ATOM    248  HC3 DCE A  31      16.679  41.665  23.309  1.00  0.00      A    H
ATOM    249  CT  DCE A  32       8.121  18.891  46.026  1.00  0.00      A    C
ATOM    250  HC  DCE A  32       8.108  18.181  46.853  1.00  0.00      A    H
ATOM    251  HC1 DCE A  32       8.537  19.870  46.265  1.00  0.00      A    H
ATOM    252  Cl  DCE A  32       9.221  18.134  44.852  1.00  0.00      A   CL
ATOM    253  CT1 DCE A  32       6.729  19.068  45.334  1.00  0.00      A    C
ATOM    254  HC2 DCE A  32       6.812  19.797  44.529  1.00  0.00      A    H
ATOM    255  Cl1 DCE A  32       6.083  17.675  44.544  1.00  0.00      A   CL
ATOM    256  HC3 DCE A  32       5.945  19.415  46.007  1.00  0.00      A    H
ATOM    257  CT  DCE A  33      27.961  10.175  47.059  1.00  0.00      A    C
ATOM    258  HC  DCE A  33      27.739  10.827  46.215  1.00  0.00      A    H
ATOM    259  HC1 DCE A  33      28.143   9.147  46.746  1.00  0.00      A    H
ATOM    260  Cl  DCE A  33      29.432  10.948  47.789  1.00  0.00      A   CL
ATOM    261  CT1 DCE A  33      26.803  10.138  48.019  1.00  0.00      A    C
ATOM    262  HC2 DCE A  33      26.766  11.132  48.464  1.00  0.00      A    H
ATOM    263  Cl1 DCE A  33      25.248   9.839  47.152  1.00  0.00      A   CL
ATOM    264  HC3 DCE A  33      27.039   9.291  48.663  1.00  0.00      A    H
ATOM    265  CT  DCE A  34      54.035   2.751  58.845  1.00  0.00      A    C
ATOM    266  HC  DCE A  34      54.624   3.083  57.990  1.00  0.00      A    H
ATOM    267  HC1 DCE A  34      54.002   3.450  59.681  1.00  0.00      A    H
ATOM    268  Cl  DCE A  34      52.360   2.443  58.275  1.00  0.00      A   CL
ATOM    269  CT1 DCE A  34      54.599   1.528  59.422  1.00  0.00      A    C
ATOM    270  HC2 DCE A  34      55.556   1.679  59.922  1.00  0.00      A    H
ATOM    271  Cl1 DCE A  34      53.423   0.776  60.570  1.00  0.00      A   CL
ATOM    272  HC3 DCE A  34      54.783   0.808  58.626  1.00  0.00      A    H
ATOM    273  CT  DCE A  35      57.284  10.828  37.361  1.00  0.00      A    C
ATOM    274  HC  DCE A  35      57.172  10.523  38.402  1.00  0.00      A    H
ATOM    275  HC1 DCE A  35      56.422  11.494  37.345  1.00  0.00      A    H
ATOM    276  Cl  DCE A  35      58.805  11.673  37.133  1.00  0.00      A   CL
ATOM    277  CT1 DCE A  35      57.185   9.608  36.465  1.00  0.00      A    C
ATOM    278  HC2 DCE A  35      57.433   9.828  35.427  1.00  0.00      A    H
ATOM    279  Cl1 DCE A  35      58.321   8.314  36.899  1.00  0.00      A   CL
ATOM    280  HC3 DCE A  35      56.142   9.327  36.609  1.00  0.00      A    H
ATOM    281  CT  DCE A  36      15.394  15.059  26.272  1.00  0.00      A    C
ATOM    282  HC  DCE A  36      16.390  15.500  26.264  1.00  0.00      A    H
ATOM    283  HC1 DCE A  36      15.162  15.136  27.334  1.00  0.00      A    H
ATOM    284  Cl  DCE A  36      14.097  15.936  25.387  1.00  0.00      A   CL
ATOM    285  CT1 DCE A  36      15.297  13.633  25.836  1.00  0.00      A    C
ATOM    286  HC2 DCE A  36      14.346  13.156  26.071  1.00  0.00      A    H
ATOM    287  Cl1 DCE A  36      15.813  13.413  24.208  1.00  0.00      A   CL
ATOM    288  HC3 DCE A  36      16.041  13.087  26.416  1.00  0.00      A    H
ATOM    289  CT  DCE A  37      52.840  48.856  42.179  1.00  0.00      A    C
ATOM    290  HC  DCE A  37      52.875  47.853  41.755  1.00  0.00      A    H
ATOM    291  HC1 DCE A  37      51.788  49.104  42.322  1.00  0.00      A    H
ATOM    292  Cl  DCE A  37      53.557  48.707  43.850  1.00  0.00      A   CL
ATOM    293  CT1 DCE A  37      53.574  49.977  41.538  1.00  0.00      A    C
ATOM    294  HC2 DCE A  37      53.214  50.912  41.967  1.00  0.00      A    H
ATOM    295  Cl1 DCE A  37      55.406  49.745  41.597  1.00  0.00      A   CL
ATOM    296  HC3 DCE A  37      53.231  50.073  40.508  1.00  0.00      A    H
ATOM    297  CT  DCE A  38      -0.162  10.346  58.131  1.00  0.00      A    C
ATOM    298  HC  DCE A  38      -0.948  10.151  58.861  1.00  0.00      A    H
ATOM    299  HC1 DCE A  38      -0.571  10.229  57.127  1.00  0.00      A    H
ATOM    300  Cl  DCE A  38       0.389  11.995  58.398  1.00  0.00      A   CL
ATOM    301  CT1 DCE A  38       0.936   9.261  58.194  1.00  0.00      A    C
ATOM    302  HC2 DCE A  38       0.455   8.312  58.429  1.00  0.00      A    H
ATOM    303  Cl1 DCE A  38       1.958   9.159  56.720  1.00  0.00      A   CL
ATOM    304  HC3 DCE A  38       1.620   9.517  59.004  1.00  0.00      A    H
ATOM    305  CT  DCE A  39      34.732  21.031  11.839  1.00  0.00      A    C
ATOM    306  HC  DCE A  39      33.860  20.966  11.188  1.00  0.00      A    H
ATOM    307  HC1 DCE A  39      34.573  21.007  12.917  1.00  0.00      A    H
ATOM    308  Cl  DCE A  39      35.496  19.427  11.508  1.00  0.00      A   CL
ATOM    309  CT1 DCE A  39      35.708  22.070  11.377  1.00  0.00      A    C
ATOM    310  HC2 DCE A  39      35.134  22.997  11.341  1.00  0.00      A    H
ATOM    311  Cl1 DCE A  39      37.025  22.073  12.512  1.00  0.00      A   CL
ATOM    312  HC3 DCE A  39      36.163  21.856  10.410  1.00  0.00      A    H
ATOM    313  CT  DCE A  40      22.759  50.409  37.303  1.00  0.00      A    C
ATOM    314  HC  DCE A  40      23.030  50.979  36.414  1.00  0.00      A    H
ATOM    315  HC1 DCE A  40      23.610  50.648  37.942  1.00  0.00      A    H
ATOM    316  Cl  DCE A  40      21.251  51.050  38.010  1.00  0.00      A   CL
ATOM    317  CT1 DCE A  40      22.716  48.908  37.003  1.00  0.00      A    C
ATOM    318  HC2 DCE A  40      22.302  48.757  36.006  1.00  0.00      A    H
ATOM    319  Cl1 DCE A  40      24.400  48.267  36.989  1.00  0.00      A   CL
ATOM    320  HC3 DCE A  40      22.244  48.299  37.774  1.00  0.00      A    H
ATOM    321  CT  DCE A  41      36.363  42.865  25.357  1.00  0.00      A    C
ATOM    322  HC  DCE A  41      35.922  42.971  24.365  1.00  0.00      A    H
ATOM    323  HC1 DCE A  41      35.530  42.370  25.857  1.00  0.00      A    H
ATOM    324  Cl  DCE A  41      37.758  41.708  25.384  1.00  0.00      A   CL
ATOM    325  CT1 DCE A  41      36.796  44.088  26.031  1.00  0.00      A    C
ATOM    326  HC2 DCE A  41      36.007  44.649  26.530  1.00  0.00      A    H
ATOM    327  Cl1 DCE A  41      37.963  43.722  27.417  1.00  0.00      A   CL
ATOM    328  HC3 DCE A  41      37.440  44.678  25.380  1.00  0.00      A    H
ATOM    329  CT  DCE A  42       7.715  61.578  31.443  1.00  0.00      A    C
ATOM    330  HC  DCE A  42       8.363  60.743  31.175  1.00  0.00      A    H
ATOM    331  HC1 DCE A  42       6.675  61.391  31.176  1.00  0.00      A    H
ATOM    332  Cl  DCE A  42       7.879  61.878  33.191  1.00  0.00      A   CL
ATOM    333  CT1 DCE A  42       8.245  62.928  30.900  1.00  0.00      A    C
ATOM    334  HC2 DCE A  42       7.704  63.766  31.339  1.00  0.00      A    H
ATOM    335  Cl1 DCE A  42      10.032  62.814  31.319  1.00  0.00      A   CL
ATOM    336  HC3 DCE A  42       8.250  62.974  29.811  1.00  0.00      A    H
ATOM    337  CT  DCE A  43      23.120   3.405  31.751  1.00  0.00      A    C
ATOM    338  HC  DCE A  43      24.176   3.602  31.936  1.00  0.00      A    H
ATOM    339  HC1 DCE A  43      22.696   4.138  31.064  1.00  0.00      A    H
ATOM    340  Cl  DCE A  43      23.018   1.749  30.885  1.00  0.00      A   CL
ATOM    341  CT1 DCE A  43      22.263   3.274  33.098  1.00  0.00      A    C
ATOM    342  HC2 DCE A  43      22.464   4.187  33.659  1.00  0.00      A    H
ATOM    343  Cl1 DCE A  43      20.570   3.042  32.689  1.00  0.00      A   CL
ATOM    344  HC3 DCE A  43      22.709   2.405  33.582  1.00  0.00      A    H
ATOM    345  CT  DCE A  44      25.615  43.343  25.452  1.00  0.00      A    C
ATOM    346  HC  DCE A  44      25.367  44.403  25.501  1.00  0.00      A    H
ATOM    347  HC1 DCE A  44      25.036  42.735  24.756  1.00  0.00      A    H
ATOM    348  Cl  DCE A  44      27.297  43.211  25.109  1.00  0.00      A   CL
ATOM    349  CT1 DCE A  44      25.405  42.652  26.797  1.00  0.00      A    C
ATOM    350  HC2 DCE A  44      26.425  42.549  27.168  1.00  0.00      A    H
ATOM    351  Cl1 DCE A  44      24.262  43.482  27.842  1.00  0.00      A   CL
ATOM    352  HC3 DCE A  44      25.175  41.597  26.649  1.00  0.00      A    H
ATOM    353  CT  DCE A  45      60.933  21.373  58.962  1.00  0.00      A    C
ATOM    354  HC  DCE A  45      61.259  21.528  57.934  1.00  0.00      A    H
ATOM    355  HC1 DCE A  45      60.375  20.436  58.955  1.00  0.00      A    H
ATOM    356  Cl  DCE A  45      62.365  20.955  59.798  1.00  0.00      A   CL
ATOM    357  CT1 DCE A  45      60.181  22.565  59.402  1.00  0.00      A    C
ATOM    358  HC2 DCE A  45      60.095  22.702  60.480  1.00  0.00      A    H
ATOM    359  Cl1 DCE A  45      61.027  23.959  58.701  1.00  0.00      A   CL
ATOM    360  HC3 DCE A  45      59.182  22.619  58.971  1.00  0.00      A    H
ATOM    361  CT  DCE A  46      12.595  42.907  27.080  1.00  0.00      A    C
ATOM    362  HC  DCE A  46      11.832  42.942  27.858  1.00  0.00      A    H
ATOM    363  HC1 DCE A  46      13.167  41.980  27.047  1.00  0.00      A    H
ATOM    364  Cl  DCE A  46      11.849  43.284  25.532  1.00  0.00      A   CL
ATOM    365  CT1 DCE A  46      13.524  44.031  27.461  1.00  0.00      A    C
ATOM    366  HC2 DCE A  46      13.169  45.035  27.225  1.00  0.00      A    H
ATOM    367  Cl1 DCE A  46      13.891  43.995  29.151  1.00  0.00      A   CL
ATOM    368  HC3 DCE A  46      14.492  43.829  27.002  1.00  0.00      A    H
ATOM    369  CT  DCE A  47       9.598  59.717   7.706  1.00  0.00      A    C
ATOM    370  HC  DCE A  47       9.978  59.162   6.848  1.00  0.00      A    H
ATOM    371  HC1 DCE A  47       9.565  60.800   7.580  1.00  0.00      A    H
ATOM    372  Cl  DCE A  47       7.903  59.216   8.209  1.00  0.00      A   CL
ATOM    373  CT1 DCE A  47      10.544  59.306   8.860  1.00  0.00      A    C
ATOM    374  HC2 DCE A  47      10.110  59.632   9.805  1.00  0.00      A    H
ATOM    375  Cl1 DCE A  47      10.694  57.534   8.708  1.00  0.00      A   CL
ATOM    376  HC3 DCE A  47      11.532  59.747   8.726  1.00  0.00      A    H
ATOM    377  CT  DCE A  48      50.903  43.026  47.412  1.00  0.00      A    C
ATOM    378  HC  DCE A  48      51.530  42.357  46.822  1.00  0.00      A    H
ATOM    379  HC1 DCE A  48      49.860  42.975  47.100  1.00  0.00      A    H
ATOM    380  Cl  DCE A  48      50.835  42.640  49.151  1.00  0.00      A   CL
ATOM    381  CT1 DCE A  48      51.321  44.498  47.339  1.00  0.00      A    C
ATOM    382  HC2 DCE A  48      52.216  44.795  47.887  1.00  0.00      A    H
ATOM    383  Cl1 DCE A  48      51.627  44.819  45.624  1.00  0.00      A   CL
ATOM    384  HC3 DCE A  48      50.525  45.193  47.605  1.00  0.00      A    H
ATOM    385  CT  DCE A  49      54.623  26.987  44.653  1.00  0.00      A    C
ATOM    386  HC  DCE A  49      54.143  27.279  43.719  1.00  0.00      A    H
ATOM    387  HC1 DCE A  49      55.491  26.346  44.498  1.00  0.00      A    H
ATOM    388  Cl  DCE A  49      55.291  28.493  45.312  1.00  0.00      A   CL
ATOM    389  CT1 DCE A  49      53.522  26.418  45.635  1.00  0.00      A    C
ATOM    390  HC2 DCE A  49      53.010  25.560  45.199  1.00  0.00      A    H
ATOM    391  Cl1 DCE A  49      54.173  25.873  47.172  1.00  0.00      A   CL
ATOM    392  HC3 DCE A  49      52.876  27.254  45.902  1.00  0.00      A    H
ATOM    393  CT  DCE A  50      50.944   5.646  14.273  1.00  0.00      A    C
ATOM    394  HC  DCE A  50      50.587   5.402  15.274  1.00  0.00      A    H
ATOM    395  HC1 DCE A  50      51.160   4.839  13.573  1.00  0.00      A    H
ATOM    396  Cl  DCE A  50      49.780   6.692  13.451  1.00  0.00      A   CL
ATOM    397  CT1 DCE A  50      52.204   6.412  14.413  1.00  0.00      A    C
ATOM    398  HC2 DCE A  50      52.830   6.525  13.529  1.00  0.00      A    H
ATOM    399  Cl1 DCE A  50      51.610   8.027  14.816  1.00  0.00      A   CL
ATOM    400  HC3 DCE A  50      52.872   6.132  15.228  1.00  0.00      A    H
ATOM    401  CT  DCE A  51      22.305  57.332  41.237  1.00  0.00      A    C
ATOM    402  HC  DCE A  51      22.781  56.488  40.738  1.00  0.00      A    H
ATOM    403  HC1 DCE A  51      23.101  57.974  41.614  1.00  0.00      A    H
ATOM    404  Cl  DCE A  51      21.357  58.258  40.025  1.00  0.00      A   CL
ATOM    405  CT1 DCE A  51      21.401  57.031  42.468  1.00  0.00      A    C
ATOM    406  HC2 DCE A  51      21.666  57.641  43.331  1.00  0.00      A    H
ATOM    407  Cl1 DCE A  51      19.713  57.453  42.144  1.00  0.00      A   CL
ATOM    408  HC3 DCE A  51      21.434  55.994  42.804  1.00  0.00      A    H
ATOM    409  CT  DCE A  52       2.823  21.863  30.040  1.00  0.00      A    C
ATOM    410  HC  DCE A  52       2.317  20.898  30.067  1.00  0.00      A    H
ATOM    411  HC1 DCE A  52       2.291  22.468  30.774  1.00  0.00      A    H
ATOM    412  Cl  DCE A  52       4.491  21.844  30.684  1.00  0.00      A   CL
ATOM    413  CT1 DCE A  52       2.795  22.365  28.627  1.00  0.00      A    C
ATOM    414  HC2 DCE A  52       3.512  21.972  27.906  1.00  0.00      A    H
ATOM    415  Cl1 DCE A  52       1.196  22.017  27.934  1.00  0.00      A   CL
ATOM    416  HC3 DCE A  52       2.859  23.452  28.578  1.00  0.00      A    H
ATOM    417  CT  DCE A  53      13.768  22.644  21.615  1.00  0.00      A    C
ATOM    418  HC  DCE A  53      14.406  22.664  22.499  1.00  0.00      A    H
ATOM    419  HC1 DCE A  53      13.988  21.877  20.873  1.00  0.00      A    H
ATOM    420  Cl  DCE A  53      12.243  22.248  22.371  1.00  0.00      A   CL
ATOM    421  CT1 DCE A  53      13.749  24.035  20.952  1.00  0.00      A    C
ATOM    422  HC2 DCE A  53      13.392  24.783  21.660  1.00  0.00      A    H
ATOM    423  Cl1 DCE A  53      15.349  24.455  20.528  1.00  0.00      A   CL
ATOM    424  HC3 DCE A  53      13.086  24.078  20.087  1.00  0.00      A    H
ATOM    425  CT  DCE A  54      61.102   6.205  60.411  1.00  0.00      A    C
ATOM    426  HC  DCE A  54      60.983   6.674  61.388  1.00  0.00      A    H
ATOM    427  HC1 DCE A  54      61.275   5.147  60.608  1.00  0.00      A    H
ATOM    428  Cl  DCE A  54      59.667   6.271  59.373  1.00  0.00      A   CL
ATOM    429  CT1 DCE A  54      62.387   6.843  59.668  1.00  0.00      A    C
ATOM    430  HC2 DCE A  54      63.231   6.245  60.011  1.00  0.00      A    H
ATOM    431  Cl1 DCE A  54      62.070   6.583  57.941  1.00  0.00      A   CL
ATOM    432  HC3 DCE A  54      62.381   7.910  59.889  1.00  0.00      A    H
ATOM    433  CT  DCE A  55      16.230  18.101  17.369  1.00  0.00      A    C
ATOM    434  HC  DCE A  55      17.016  18.709  16.920  1.00  0.00      A    H
ATOM    435  HC1 DCE A  55      16.097  18.438  18.397  1.00  0.00      A    H
ATOM    436  Cl  DCE A  55      14.681  18.265  16.468  1.00  0.00      A   CL
ATOM    437  CT1 DCE A  55      16.645  16.629  17.341  1.00  0.00      A    C
ATOM    438  HC2 DCE A  55      16.566  16.208  18.343  1.00  0.00      A    H
ATOM    439  Cl1 DCE A  55      15.392  15.732  16.487  1.00  0.00      A   CL
ATOM    440  HC3 DCE A  55      17.581  16.472  16.806  1.00  0.00      A    H
ATOM    441  CT  DCE A  56      59.884  18.885  48.827  1.00  0.00      A    C
ATOM    442  HC  DCE A  56      60.580  19.621  49.231  1.00  0.00      A    H
ATOM    443  HC1 DCE A  56      60.234  17.919  49.189  1.00  0.00      A    H
ATOM    444  Cl  DCE A  56      58.281  19.003  49.602  1.00  0.00      A   CL
ATOM    445  CT1 DCE A  56      59.743  18.825  47.354  1.00  0.00      A    C
ATOM    446  HC2 DCE A  56      58.972  18.062  47.249  1.00  0.00      A    H
ATOM    447  Cl1 DCE A  56      59.138  20.363  46.643  1.00  0.00      A   CL
ATOM    448  HC3 DCE A  56      60.703  18.594  46.894  1.00  0.00      A    H
ATOM    449  CT  DCE A  57      63.086   6.077  17.500  1.00  0.00      A    C
ATOM    450  HC  DCE A  57      62.151   5.917  16.964  1.00  0.00      A    H
ATOM    451  HC1 DCE A  57      62.937   6.089  18.579  1.00  0.00      A    H
ATOM    452  Cl  DCE A  57      64.189   4.685  17.111  1.00  0.00      A   CL
ATOM    453  CT1 DCE A  57      63.682   7.434  17.216  1.00  0.00      A    C
ATOM    454  HC2 DCE A  57      64.617   7.283  16.677  1.00  0.00      A    H
ATOM    455  Cl1 DCE A  57      62.512   8.412  16.209  1.00  0.00      A   CL
ATOM    456  HC3 DCE A  57      63.817   8.061  18.098  1.00  0.00      A    H
ATOM    457  CT  DCE A  58      58.354  37.589  21.129  1.00  0.00      A    C
ATOM    458  HC  DCE A  58      57.841  38.504  20.833  1.00  0.00      A    H
ATOM    459  HC1 DCE A  58      58.443  37.532  22.214  1.00  0.00      A    H
ATOM    460  Cl  DCE A  58      57.348  36.283  20.541  1.00  0.00      A   CL
ATOM    461  CT1 DCE A  58      59.754  37.654  20.628  1.00  0.00      A    C
ATOM    462  HC2 DCE A  58      59.883  36.967  19.791  1.00  0.00      A    H
ATOM    463  Cl1 DCE A  58      60.129  39.287  19.975  1.00  0.00      A   CL
ATOM    464  HC3 DCE A  58      60.469  37.357  21.396  1.00  0.00      A    H
ATOM    465  CT  DCE A  59      39.641  46.591  41.998  1.00  0.00      A    C
ATOM    466  HC  DCE A  59      38.769  46.500  41.350  1.00  0.00      A    H
ATOM    467  HC1 DCE A  59      39.393  47.006  42.975  1.00  0.00      A    H
ATOM    468  Cl  DCE A  59      40.415  44.961  42.363  1.00  0.00      A   CL
ATOM    469  CT1 DCE A  59      40.595  47.440  41.191  1.00  0.00      A    C
ATOM    470  HC2 DCE A  59      40.641  48.442  41.618  1.00  0.00      A    H
ATOM    471  Cl1 DCE A  59      42.180  46.628  41.151  1.00  0.00      A   CL
ATOM    472  HC3 DCE A  59      40.202  47.507  40.176  1.00  0.00      A    H
ATOM    473  CT  DCE A  60      42.029   9.158  53.530  1.00  0.00      A    C
ATOM    474  HC  DCE A  60      42.083   8.223  54.087  1.00  0.00      A    H
ATOM    475  HC1 DCE A  60      42.883   9.742  53.874  1.00  0.00      A    H
ATOM    476  Cl  DCE A  60      42.041   8.584  51.857  1.00  0.00      A   CL
ATOM    477  CT1 DCE A  60      40.638   9.785  53.747  1.00  0.00      A    C
ATOM    478  HC2 DCE A  60      39.877   9.209  53.221  1.00  0.00      A    H
ATOM    479  Cl1 DCE A  60      40.275   9.572  55.443  1.00  0.00      A   CL
ATOM    480  HC3 DCE A  60      40.588  10.850  53.522  1.00  0.00      A    H
ATOM    481  CT  DCE A  61      56.526  60.163  42.917  1.00  0.00      A    C
ATOM    482  HC  DCE A  61      56.305  61.175  43.256  1.00  0.00      A    H
ATOM    483  HC1 DCE A  61      56.723  59.795  43.924  1.00  0.00      A    H
ATOM    484  Cl  DCE A  61      55.047  59.613  42.181  1.00  0.00      A   CL
ATOM    485  CT1 DCE A  61      57.740  60.137  42.022  1.00  0.00      A    C
ATOM    486  HC2 DCE A  61      57.555  59.957  40.963  1.00  0.00      A    H
ATOM    487  Cl1 DCE A  61      58.554  61.800  42.011  1.00  0.00      A   CL
ATOM    488  HC3 DCE A  61      58.520  59.416  42.267  1.00  0.00      A    H
ATOM    489  CT  DCE A  62      35.776  34.773  40.572  1.00  0.00      A    C
ATOM    490  HC  DCE A  62      35.001  34.138  41.002  1.00  0.00      A    H
ATOM    491  HC1 DCE A  62      36.751  34.287  40.550  1.00  0.00      A    H
ATOM    492  Cl  DCE A  62      35.123  35.074  38.965  1.00  0.00      A   CL
ATOM    493  CT1 DCE A  62      35.857  36.088  41.380  1.00  0.00      A    C
ATOM    494  HC2 DCE A  62      36.180  35.779  42.374  1.00  0.00      A    H
ATOM    495  Cl1 DCE A  62      37.174  37.068  40.690  1.00  0.00      A   CL
ATOM    496  HC3 DCE A  62      34.888  36.560  41.218  1.00  0.00      A    H
ATOM    497  CT  DCE A  63       2.477  53.999  60.058  1.00  0.00      A    C
ATOM    498  HC  DCE A  63       2.726  53.942  61.118  1.00  0.00      A    H
ATOM    499  HC1 DCE A  63       2.698  53.050  59.570  1.00  0.00      A    H
ATOM    500  Cl  DCE A  63       0.732  54.363  59.827  1.00  0.00      A   CL
ATOM    501  CT1 DCE A  63       3.348  55.100  59.371  1.00  0.00      A    C
ATOM    502  HC2 DCE A  63       2.748  55.539  58.574  1.00  0.00      A    H
ATOM    503  Cl1 DCE A  63       3.994  56.378  60.552  1.00  0.00      A   CL
ATOM    504  HC3 DCE A  63       4.227  54.722  58.851  1.00  0.00      A    H
ATOM    505  CT  DCE A  64      60.656  32.653  51.091  1.00  0.00      A    C
ATOM    506  HC  DCE A  64      60.891  33.346  51.899  1.00  0.00      A    H
ATOM    507  HC1 DCE A  64      61.233  31.733  51.191  1.00  0.00      A    H
ATOM    508  Cl  DCE A  64      58.924  32.081  50.963  1.00  0.00      A   CL
ATOM    509  CT1 DCE A  64      61.099  33.251  49.761  1.00  0.00      A    C
ATOM    510  HC2 DCE A  64      62.160  33.495  49.711  1.00  0.00      A    H
ATOM    511  Cl1 DCE A  64      60.756  32.187  48.375  1.00  0.00      A   CL
ATOM    512  HC3 DCE A  64      60.545  34.162  49.536  1.00  0.00      A    H
ATOM    513  CT  DCE A  65      58.817  48.540  32.707  1.00  0.00      A    C
ATOM    514  HC  DCE A  65      58.427  47.536  32.540  1.00  0.00      A    H
ATOM    515  HC1 DCE A  65      58.947  48.700  33.777  1.00  0.00      A    H
ATOM    516  Cl  DCE A  65      60.350  48.553  31.952  1.00  0.00      A   CL
ATOM    517  CT1 DCE A  65      57.804  49.581  32.175  1.00  0.00      A    C
ATOM    518  HC2 DCE A  65      57.729  49.509  31.090  1.00  0.00      A    H
ATOM    519  Cl1 DCE A  65      56.263  49.139  32.807  1.00  0.00      A   CL
ATOM    520  HC3 DCE A  65      58.060  50.579  32.532  1.00  0.00      A    H
ATOM    521  CT  DCE A  66       1.919  59.543  37.225  1.00  0.00      A    C
ATOM    522  HC  DCE A  66       0.844  59.363  37.224  1.00  0.00      A    H
ATOM    523  HC1 DCE A  66       2.221  59.631  38.268  1.00  0.00      A    H
ATOM    524  Cl  DCE A  66       2.725  58.124  36.482  1.00  0.00      A   CL
ATOM    525  CT1 DCE A  66       2.439  60.771  36.536  1.00  0.00      A    C
ATOM    526  HC2 DCE A  66       3.350  60.551  35.980  1.00  0.00      A    H
ATOM    527  Cl1 DCE A  66       1.154  61.418  35.509  1.00  0.00      A   CL
ATOM    528  HC3 DCE A  66       2.721  61.592  37.195  1.00  0.00      A    H
ATOM    529  CT  DCE A  67      49.609  27.071  44.921  1.00  0.00      A    C
ATOM    530  HC  DCE A  67      50.447  26.478  44.555  1.00  0.00      A    H
ATOM    531  HC1 DCE A  67      48.950  26.421  45.497  1.00  0.00      A    H
ATOM    532  Cl  DCE A  67      50.182  28.213  46.049  1.00  0.00      A   CL
ATOM    533  CT1 DCE A  67      48.914  27.840  43.804  1.00  0.00      A    C
ATOM    534  HC2 DCE A  67      49.493  27.813  42.881  1.00  0.00      A    H
ATOM    535  Cl1 DCE A  67      47.425  26.967  43.365  1.00  0.00      A   CL
ATOM    536  HC3 DCE A  67      48.684  28.850  44.144  1.00  0.00      A    H
ATOM    537  CT  DCE A  68      45.293  47.530  21.790  1.00  0.00      A    C
ATOM    538  HC  DCE A  68      44.847  48.412  21.331  1.00  0.00      A    H
ATOM    539  HC1 DCE A  68      46.339  47.793  21.946  1.00  0.00      A    H
ATOM    540  Cl  DCE A  68      44.523  47.131  23.372  1.00  0.00      A   CL
ATOM    541  CT1 DCE A  68      45.218  46.289  20.912  1.00  0.00      A    C
ATOM    542  HC2 DCE A  68      44.828  46.544  19.926  1.00  0.00      A    H
ATOM    543  Cl1 DCE A  68      46.854  45.725  20.542  1.00  0.00      A   CL
ATOM    544  HC3 DCE A  68      44.751  45.421  21.376  1.00  0.00      A    H
ATOM    545  CT  DCE A  69      16.021   5.802   2.212  1.00  0.00      A    C
ATOM    546  HC  DCE A  69      16.571   5.510   1.318  1.00  0.00      A    H
ATOM    547  HC1 DCE A  69      16.523   5.481   3.124  1.00  0.00      A    H
ATOM    548  Cl  DCE A  69      16.054   7.499   2.449  1.00  0.00      A   CL
ATOM    549  CT1 DCE A  69      14.584   5.239   2.221  1.00  0.00      A    C
ATOM    550  HC2 DCE A  69      13.979   5.859   2.883  1.00  0.00      A    H
ATOM    551  Cl1 DCE A  69      13.850   5.487   0.608  1.00  0.00      A   CL
ATOM    552  HC3 DCE A  69      14.552   4.178   2.469  1.00  0.00      A    H
ATOM    553  CT  DCE A  70      50.625  42.356  35.050  1.00  0.00      A    C
ATOM    554  HC  DCE A  70      49.636  42.782  34.882  1.00  0.00      A    H
ATOM    555  HC1 DCE A  70      51.341  43.090  35.419  1.00  0.00      A    H
ATOM    556  Cl  DCE A  70      50.609  41.003  36.173  1.00  0.00      A   CL
ATOM    557  CT1 DCE A  70      51.277  41.931  33.707  1.00  0.00      A    C
ATOM    558  HC2 DCE A  70      52.099  41.217  33.756  1.00  0.00      A    H
ATOM    559  Cl1 DCE A  70      50.055  41.306  32.517  1.00  0.00      A   CL
ATOM    560  HC3 DCE A  70      51.598  42.843  33.204  1.00  0.00      A    H
ATOM    561  CT  DCE A  71      64.284  20.607  49.157  1.00  0.00      A    C
ATOM    562  HC  DCE A  71      63.734  21.455  49.565  1.00  0.00      A    H
ATOM    563  HC1 DCE A  71      64.067  20.578  48.089  1.00  0.00      A    H
ATOM    564  Cl  DCE A  71      66.004  20.867  49.481  1.00  0.00      A   CL
ATOM    565  CT1 DCE A  71      63.932  19.351  49.742  1.00  0.00      A    C
ATOM    566  HC2 DCE A  71      63.326  19.447  50.643  1.00  0.00      A    H
ATOM    567  Cl1 DCE A  71      63.388  18.016  48.651  1.00  0.00      A   CL
ATOM    568  HC3 DCE A  71      64.946  19.024  49.972  1.00  0.00      A    H
ATOM    569  CT  DCE A  72      54.951   5.033  29.259  1.00  0.00      A    C
ATOM    570  HC  DCE A  72      54.874   4.349  30.104  1.00  0.00      A    H
ATOM    571  HC1 DCE A  72      53.994   5.053  28.739  1.00  0.00      A    H
ATOM    572  Cl  DCE A  72      55.212   6.630  29.933  1.00  0.00      A   CL
ATOM    573  CT1 DCE A  72      56.061   4.610  28.280  1.00  0.00      A    C
ATOM    574  HC2 DCE A  72      56.899   4.403  28.945  1.00  0.00      A    H
ATOM    575  Cl1 DCE A  72      55.839   3.250  27.113  1.00  0.00      A   CL
ATOM    576  HC3 DCE A  72      56.259   5.433  27.593  1.00  0.00      A    H
ATOM    577  CT  DCE A  73      20.784  57.647  31.292  1.00  0.00      A    C
ATOM    578  HC  DCE A  73      20.888  56.846  32.024  1.00  0.00      A    H
ATOM    579  HC1 DCE A  73      20.484  57.235  30.329  1.00  0.00      A    H
ATOM    580  Cl  DCE A  73      19.435  58.584  31.967  1.00  0.00      A   CL
ATOM    581  CT1 DCE A  73      22.070  58.444  31.196  1.00  0.00      A    C
ATOM    582  HC2 DCE A  73      22.794  57.728  30.806  1.00  0.00      A    H
ATOM    583  Cl1 DCE A  73      21.895  59.741  29.940  1.00  0.00      A   CL
ATOM    584  HC3 DCE A  73      22.444  58.799  32.156  1.00  0.00      A    H
ATOM    585  CT  DCE A  74      36.062  44.010  61.170  1.00  0.00      A    C
ATOM    586  HC  DCE A  74      35.782  44.909  60.620  1.00  0.00      A    H
ATOM    587  HC1 DCE A  74      35.375  43.266  60.767  1.00  0.00      A    H
ATOM    588  Cl  DCE A  74      37.629  43.257  60.805  1.00  0.00      A   CL
ATOM    589  CT1 DCE A  74      35.870  43.936  62.676  1.00  0.00      A    C
ATOM    590  HC2 DCE A  74      36.805  44.210  63.163  1.00  0.00      A    H
ATOM    591  Cl1 DCE A  74      34.477  45.027  63.208  1.00  0.00      A   CL
ATOM    592  HC3 DCE A  74      35.546  42.922  62.912  1.00  0.00      A    H
ATOM    593  CT  DCE A  75      23.907  36.110  43.562  1.00  0.00      A    C
ATOM    594  HC  DCE A  75      23.683  35.387  44.346  1.00  0.00      A    H
ATOM    595  HC1 DCE A  75      23.556  37.093  43.876  1.00  0.00      A    H
ATOM    596  Cl  DCE A  75      25.654  35.970  43.183  1.00  0.00      A   CL
ATOM    597  CT1 DCE A  75      23.086  35.444  42.466  1.00  0.00      A    C
ATOM    598  HC2 DCE A  75      22.429  34.666  42.855  1.00  0.00      A    H
ATOM    599  Cl1 DCE A  75      22.072  36.748  41.840  1.00  0.00      A   CL
ATOM    600  HC3 DCE A  75      23.691  35.085  41.633  1.00  0.00      A    H
ATOM    601  CT  DCE A  76      46.644  38.281  55.888  1.00  0.00      A    C
ATOM    602  HC  DCE A  76      45.837  38.527  56.578  1.00  0.00      A    H
ATOM    603  HC1 DCE A  76      47.258  37.521  56.371  1.00  0.00      A    H
ATOM    604  Cl  DCE A  76      45.955  37.449  54.525  1.00  0.00      A   CL
ATOM    605  CT1 DCE A  76      47.669  39.375  55.481  1.00  0.00      A    C
ATOM    606  HC2 DCE A  76      48.175  39.947  56.258  1.00  0.00      A    H
ATOM    607  Cl1 DCE A  76      48.994  38.602  54.518  1.00  0.00      A   CL
ATOM    608  HC3 DCE A  76      47.126  40.008  54.779  1.00  0.00      A    H
ATOM    609  CT  DCE A  77      11.938  25.821   0.266  1.00  0.00      A    C
ATOM    610  HC  DCE A  77      12.199  26.793  -0.152  1.00  0.00      A    H
ATOM    611  HC1 DCE A  77      12.149  25.939   1.329  1.00  0.00      A    H
ATOM    612  Cl  DCE A  77      10.253  25.412  -0.016  1.00  0.00      A   CL
ATOM    613  CT1 DCE A  77      12.801  24.742  -0.234  1.00  0.00      A    C
ATOM    614  HC2 DCE A  77      13.778  25.080  -0.580  1.00  0.00      A    H
ATOM    615  Cl1 DCE A  77      13.048  23.575   1.070  1.00  0.00      A   CL
ATOM    616  HC3 DCE A  77      12.268  24.265  -1.056  1.00  0.00      A    H
ATOM    617  CT  DCE A  78      49.035  55.755  50.111  1.00  0.00      A    C
ATOM    618  HC  DCE A  78      49.888  55.616  49.447  1.00  0.00      A    H
ATOM    619  HC1 DCE A  78      49.249  56.679  50.649  1.00  0.00      A    H
ATOM    620  Cl  DCE A  78      47.585  56.079  48.990  1.00  0.00      A   CL
ATOM    621  CT1 DCE A  78      48.770  54.485  51.014  1.00  0.00      A    C
ATOM    622  HC2 DCE A  78      48.453  53.613  50.442  1.00  0.00      A    H
ATOM    623  Cl1 DCE A  78      50.327  53.955  51.873  1.00  0.00      A   CL
ATOM    624  HC3 DCE A  78      47.997  54.686  51.756  1.00  0.00      A    H
ATOM    625  CT  DCE A  79       0.797  26.224   0.700  1.00  0.00      A    C
ATOM    626  HC  DCE A  79       1.147  26.924   1.459  1.00  0.00      A    H
ATOM    627  HC1 DCE A  79       1.481  25.375   0.704  1.00  0.00      A    H
ATOM    628  Cl  DCE A  79      -0.763  25.707   1.238  1.00  0.00      A   CL
ATOM    629  CT1 DCE A  79       0.737  26.782  -0.730  1.00  0.00      A    C
ATOM    630  HC2 DCE A  79       0.203  26.150  -1.440  1.00  0.00      A    H
ATOM    631  Cl1 DCE A  79       0.091  28.409  -0.700  1.00  0.00      A   CL
ATOM    632  HC3 DCE A  79       1.758  26.964  -1.066  1.00  0.00      A    H
ATOM    633  CT  DCE A  80      12.453  12.108  31.490  1.00  0.00      A    C
ATOM    634  HC  DCE A  80      12.564  12.312  30.425  1.00  0.00      A    H
ATOM    635  HC1 DCE A  80      13.253  11.627  32.053  1.00  0.00      A    H
ATOM    636  Cl  DCE A  80      12.030  13.681  32.286  1.00  0.00      A   CL
ATOM    637  CT1 DCE A  80      11.221  11.173  31.488  1.00  0.00      A    C
ATOM    638  HC2 DCE A  80      11.524  10.261  30.974  1.00  0.00      A    H
ATOM    639  Cl1 DCE A  80      10.645  10.772  33.153  1.00  0.00      A   CL
ATOM    640  HC3 DCE A  80      10.398  11.684  30.988  1.00  0.00      A    H
ATOM    641  CT  DCE A  81      14.357  35.476  31.796  1.00  0.00      A    C
ATOM    642  HC  DCE A  81      15.342  35.882  32.025  1.00  0.00      A    H
ATOM    643  HC1 DCE A  81      14.293  34.403  31.973  1.00  0.00      A    H
ATOM    644  Cl  DCE A  81      13.239  36.240  32.983  1.00  0.00      A   CL
ATOM    645  CT1 DCE A  81      13.885  35.825  30.352  1.00  0.00      A    C
ATOM    646  HC2 DCE A  81      13.693  36.866  30.092  1.00  0.00      A    H
ATOM    647  Cl1 DCE A  81      14.994  35.159  29.166  1.00  0.00      A   CL
ATOM    648  HC3 DCE A  81      12.918  35.400  30.081  1.00  0.00      A    H
ATOM    649  CT  DCE A  82       4.451  43.615  10.873  1.00  0.00      A    C
ATOM    650  HC  DCE A  82       5.096  42.861  11.323  1.00  0.00      A    H
ATOM    651  HC1 DCE A  82       4.999  44.228  10.158  1.00  0.00      A    H
ATOM    652  Cl  DCE A  82       3.144  42.809   9.961  1.00  0.00      A   CL
ATOM    653  CT1 DCE A  82       3.862  44.236  12.109  1.00  0.00      A    C
ATOM    654  HC2 DCE A  82       2.803  44.478  12.021  1.00  0.00      A    H
ATOM    655  Cl1 DCE A  82       3.948  43.054  13.396  1.00  0.00      A   CL
ATOM    656  HC3 DCE A  82       4.323  45.158  12.463  1.00  0.00      A    H
ATOM    657  CT  DCE A  83      59.002  40.809  39.787  1.00  0.00      A    C
ATOM    658  HC  DCE A  83      58.956  39.908  39.176  1.00  0.00      A    H
ATOM    659  HC1 DCE A  83      60.036  41.134  39.671  1.00  0.00      A    H
ATOM    660  Cl  DCE A  83      57.891  42.111  39.216  1.00  0.00      A   CL
ATOM    661  CT1 DCE A  83      58.641  40.524  41.233  1.00  0.00      A    C
ATOM    662  HC2 DCE A  83      57.618  40.421  41.597  1.00  0.00      A    H
ATOM    663  Cl1 DCE A  83      59.330  38.883  41.510  1.00  0.00      A   CL
ATOM    664  HC3 DCE A  83      59.129  41.148  41.982  1.00  0.00      A    H
ATOM    665  CT  DCE A  84      30.940  30.410  17.640  1.00  0.00      A    C
ATOM    666  HC  DCE A  84      30.402  29.466  17.552  1.00  0.00      A    H
ATOM    667  HC1 DCE A  84      30.705  30.942  18.562  1.00  0.00      A    H
ATOM    668  Cl  DCE A  84      32.673  30.129  17.844  1.00  0.00      A   CL
ATOM    669  CT1 DCE A  84      30.757  31.195  16.329  1.00  0.00      A    C
ATOM    670  HC2 DCE A  84      29.687  31.314  16.158  1.00  0.00      A    H
ATOM    671  Cl1 DCE A  84      31.489  32.767  16.501  1.00  0.00      A   CL
ATOM    672  HC3 DCE A  84      31.255  30.738  15.474  1.00  0.00      A    H
ATOM    673  CT  DCE A  85      61.345  29.257  36.522  1.00  0.00      A    C
ATOM    674  HC  DCE A  85      62.117  28.638  36.065  1.00  0.00      A    H
ATOM    675  HC1 DCE A  85      60.373  29.214  36.031  1.00  0.00      A    H
ATOM    676  Cl  DCE A  85      61.108  28.957  38.217  1.00  0.00      A   CL
ATOM    677  CT1 DCE A  85      61.979  30.592  36.376  1.00  0.00      A    C
ATOM    678  HC2 DCE A  85      61.875  30.792  35.310  1.00  0.00      A    H
ATOM    679  Cl1 DCE A  85      60.908  31.574  37.370  1.00  0.00      A   CL
ATOM    680  HC3 DCE A  85      62.957  30.673  36.851  1.00  0.00      A    H
ATOM    681  CT  DCE A  86       5.419  34.165  28.366  1.00  0.00      A    C
ATOM    682  HC  DCE A  86       6.144  34.958  28.182  1.00  0.00      A    H
ATOM    683  HC1 DCE A  86       4.517  34.271  27.764  1.00  0.00      A    H
ATOM    684  Cl  DCE A  86       6.195  32.573  27.913  1.00  0.00      A   CL
ATOM    685  CT1 DCE A  86       5.203  34.219  29.879  1.00  0.00      A    C
ATOM    686  HC2 DCE A  86       4.159  34.284  30.186  1.00  0.00      A    H
ATOM    687  Cl1 DCE A  86       5.799  32.648  30.455  1.00  0.00      A   CL
ATOM    688  HC3 DCE A  86       5.650  35.069  30.394  1.00  0.00      A    H
ATOM    689  CT  DCE A  87      13.608   8.382  33.406  1.00  0.00      A    C
ATOM    690  HC  DCE A  87      12.869   7.819  33.975  1.00  0.00      A    H
ATOM    691  HC1 DCE A  87      13.260   8.694  32.421  1.00  0.00      A    H
ATOM    692  Cl  DCE A  87      14.037   9.856  34.236  1.00  0.00      A   CL
ATOM    693  CT1 DCE A  87      14.815   7.438  33.379  1.00  0.00      A    C
ATOM    694  HC2 DCE A  87      15.803   7.826  33.129  1.00  0.00      A    H
ATOM    695  Cl1 DCE A  87      15.209   6.693  34.946  1.00  0.00      A   CL
ATOM    696  HC3 DCE A  87      14.593   6.585  32.736  1.00  0.00      A    H
ATOM    697  CT  DCE A  88      29.668  50.849  24.312  1.00  0.00      A    C
ATOM    698  HC  DCE A  88      29.383  50.348  25.237  1.00  0.00      A    H
ATOM    699  HC1 DCE A  88      30.725  51.114  24.278  1.00  0.00      A    H
ATOM    700  Cl  DCE A  88      29.514  49.603  23.032  1.00  0.00      A   CL
ATOM    701  CT1 DCE A  88      28.903  52.127  23.925  1.00  0.00      A    C
ATOM    702  HC2 DCE A  88      28.300  52.452  24.773  1.00  0.00      A    H
ATOM    703  Cl1 DCE A  88      30.004  53.491  23.838  1.00  0.00      A   CL
ATOM    704  HC3 DCE A  88      28.462  51.899  22.955  1.00  0.00      A    H
ATOM    705  CT  DCE A  89      40.498  58.006  49.395  1.00  0.00      A    C
ATOM    706  HC  DCE A  89      41.154  58.121  50.258  1.00  0.00      A    H
ATOM    707  HC1 DCE A  89      39.648  57.427  49.755  1.00  0.00      A    H
ATOM    708  Cl  DCE A  89      40.019  59.562  48.729  1.00  0.00      A   CL
ATOM    709  CT1 DCE A  89      41.207  57.134  48.286  1.00  0.00      A    C
ATOM    710  HC2 DCE A  89      42.248  57.070  48.603  1.00  0.00      A    H
ATOM    711  Cl1 DCE A  89      40.372  55.495  48.239  1.00  0.00      A   CL
ATOM    712  HC3 DCE A  89      41.088  57.572  47.295  1.00  0.00      A    H
ATOM    713  CT  DCE A  90       6.454   1.326  49.392  1.00  0.00      A    C
ATOM    714  HC  DCE A  90       6.813   0.347  49.075  1.00  0.00      A    H
ATOM    715  HC1 DCE A  90       7.159   2.139  49.218  1.00  0.00      A    H
ATOM    716  Cl  DCE A  90       4.992   1.647  48.294  1.00  0.00      A   CL
ATOM    717  CT1 DCE A  90       5.922   1.190  50.801  1.00  0.00      A    C
ATOM    718  HC2 DCE A  90       6.301   0.305  51.312  1.00  0.00      A    H
ATOM    719  Cl1 DCE A  90       6.328   2.598  51.757  1.00  0.00      A   CL
ATOM    720  HC3 DCE A  90       4.847   1.013  50.788  1.00  0.00      A    H
ATOM    721  CT  DCE A  91      48.840   7.703  22.380  1.00  0.00      A    C
ATOM    722  HC  DCE A  91      49.087   8.423  21.600  1.00  0.00      A    H
ATOM    723  HC1 DCE A  91      48.858   6.642  22.129  1.00  0.00      A    H
ATOM    724  Cl  DCE A  91      49.864   8.000  23.765  1.00  0.00      A   CL
ATOM    725  CT1 DCE A  91      47.345   8.058  22.724  1.00  0.00      A    C
ATOM    726  HC2 DCE A  91      46.955   7.429  23.524  1.00  0.00      A    H
ATOM    727  Cl1 DCE A  91      47.497   9.762  23.139  1.00  0.00      A   CL
ATOM    728  HC3 DCE A  91      46.728   7.952  21.831  1.00  0.00      A    H
ATOM    729  CT  DCE A  92      12.268  36.905  40.999  1.00  0.00      A    C
ATOM    730  HC  DCE A  92      11.840  35.944  40.714  1.00  0.00      A    H
ATOM    731  HC1 DCE A  92      13.227  36.724  41.484  1.00  0.00      A    H
ATOM    732  Cl  DCE A  92      12.612  37.924  39.576  1.00  0.00      A   CL
ATOM    733  CT1 DCE A  92      11.314  37.696  42.037  1.00  0.00      A    C
ATOM    734  HC2 DCE A  92      11.337  38.782  41.956  1.00  0.00      A    H
ATOM    735  Cl1 DCE A  92       9.528  37.295  42.021  1.00  0.00      A   CL
ATOM    736  HC3 DCE A  92      11.659  37.429  43.036  1.00  0.00      A    H
ATOM    737  CT  DCE A  93      33.136  56.838  10.565  1.00  0.00      A    C
ATOM    738  HC  DCE A  93      32.868  56.413   9.597  1.00  0.00      A    H
ATOM    739  HC1 DCE A  93      32.287  57.033  11.220  1.00  0.00      A    H
ATOM    740  Cl  DCE A  93      34.046  55.550  11.474  1.00  0.00      A   CL
ATOM    741  CT1 DCE A  93      33.987  58.059  10.544  1.00  0.00      A    C
ATOM    742  HC2 DCE A  93      33.548  58.953  10.101  1.00  0.00      A    H
ATOM    743  Cl1 DCE A  93      34.208  58.442  12.247  1.00  0.00      A   CL
ATOM    744  HC3 DCE A  93      34.998  57.888  10.176  1.00  0.00      A    H
ATOM    745  CT  DCE A  94      53.703  32.513  24.727  1.00  0.00      A    C
ATOM    746  HC  DCE A  94      54.735  32.435  25.068  1.00  0.00      A    H
ATOM    747  HC1 DCE A  94      53.091  33.031  25.466  1.00  0.00      A    H
ATOM    748  Cl  DCE A  94      53.806  33.300  23.146  1.00  0.00      A   CL
ATOM    749  CT1 DCE A  94      52.992  31.187  24.575  1.00  0.00      A    C
ATOM    750  HC2 DCE A  94      52.115  31.273  25.217  1.00  0.00      A    H
ATOM    751  Cl1 DCE A  94      52.502  30.988  22.835  1.00  0.00      A   CL
ATOM    752  HC3 DCE A  94      53.596  30.319  24.842  1.00  0.00      A    H
ATOM    753  CT  DCE A  95      51.879  20.605  55.149  1.00  0.00      A    C
ATOM    754  HC  DCE A  95      52.461  21.302  54.546  1.00  0.00      A    H
ATOM    755  HC1 DCE A  95      51.329  19.865  54.568  1.00  0.00      A    H
ATOM    756  Cl  DCE A  95      53.274  19.745  55.897  1.00  0.00      A   CL
ATOM    757  CT1 DCE A  95      50.982  21.099  56.293  1.00  0.00      A    C
ATOM    758  HC2 DCE A  95      50.049  21.541  55.944  1.00  0.00      A    H
ATOM    759  Cl1 DCE A  95      50.541  19.836  57.433  1.00  0.00      A   CL
ATOM    760  HC3 DCE A  95      51.492  21.881  56.856  1.00  0.00      A    H
ATOM    761  CT  DCE A  96       8.598  21.309  26.276  1.00  0.00      A    C
ATOM    762  HC  DCE A  96       7.779  21.932  25.916  1.00  0.00      A    H
ATOM    763  HC1 DCE A  96       8.719  21.436  27.352  1.00  0.00      A    H
ATOM    764  Cl  DCE A  96       8.154  19.567  25.974  1.00  0.00      A   CL
ATOM    765  CT1 DCE A  96       9.926  21.588  25.563  1.00  0.00      A    C
ATOM    766  HC2 DCE A  96      10.016  21.183  24.556  1.00  0.00      A    H
ATOM    767  Cl1 DCE A  96      10.181  23.361  25.440  1.00  0.00      A   CL
ATOM    768  HC3 DCE A  96      10.707  21.225  26.231  1.00  0.00      A    H
ATOM    769  CT  DCE A  97      43.334  38.209  35.116  1.00  0.00      A    C
ATOM    770  HC  DCE A  97      42.436  37.835  35.609  1.00  0.00      A    H
ATOM    771  HC1 DCE A  97      43.946  38.764  35.827  1.00  0.00      A    H
ATOM    772  Cl  DCE A  97      44.257  36.814  34.538  1.00  0.00      A   CL
ATOM    773  CT1 DCE A  97      43.093  39.004  33.863  1.00  0.00      A    C
ATOM    774  HC2 DCE A  97      42.889  38.284  33.071  1.00  0.00      A    H
ATOM    775  Cl1 DCE A  97      41.722  40.087  34.088  1.00  0.00      A   CL
ATOM    776  HC3 DCE A  97      44.000  39.528  33.561  1.00  0.00      A    H
ATOM    777  CT  DCE A  98      49.253  27.869   7.080  1.00  0.00      A    C
ATOM    778  HC  DCE A  98      48.644  27.644   7.955  1.00  0.00      A    H
ATOM    779  HC1 DCE A  98      49.783  27.036   6.619  1.00  0.00      A    H
ATOM    780  Cl  DCE A  98      48.129  28.482   5.815  1.00  0.00      A   CL
ATOM    781  CT1 DCE A  98      50.125  29.053   7.462  1.00  0.00      A    C
ATOM    782  HC2 DCE A  98      50.368  29.706   6.624  1.00  0.00      A    H
ATOM    783  Cl1 DCE A  98      49.267  30.081   8.703  1.00  0.00      A   CL
ATOM    784  HC3 DCE A  98      50.977  28.758   8.076  1.00  0.00      A    H
ATOM    785  CT  DCE A  99      57.223   9.210  51.611  1.00  0.00      A    C
ATOM    786  HC  DCE A  99      56.728   8.928  50.682  1.00  0.00      A    H
ATOM    787  HC1 DCE A  99      58.033   8.607  52.020  1.00  0.00      A    H
ATOM    788  Cl  DCE A  99      58.018  10.790  51.223  1.00  0.00      A   CL
ATOM    789  CT1 DCE A  99      56.170   9.527  52.659  1.00  0.00      A    C
ATOM    790  HC2 DCE A  99      55.525   8.675  52.876  1.00  0.00      A    H
ATOM    791  Cl1 DCE A  99      57.024  10.108  54.099  1.00  0.00      A   CL
ATOM    792  HC3 DCE A  99      55.500  10.354  52.423  1.00  0.00      A    H
ATOM    793  CT  DCE A 100      53.529   2.705  14.078  1.00  0.00      A    C
ATOM    794  HC  DCE A 100      52.743   2.842  13.335  1.00  0.00      A    H
ATOM    795  HC1 DCE A 100      54.210   3.549  14.192  1.00  0.00      A    H
ATOM    796  Cl  DCE A 100      52.699   2.917  15.643  1.00  0.00      A   CL
ATOM    797  CT1 DCE A 100      54.293   1.329  14.145  1.00  0.00      A    C
ATOM    798  HC2 DCE A 100      55.076   1.211  14.895  1.00  0.00      A    H
ATOM    799  Cl1 DCE A 100      53.093  -0.064  14.333  1.00  0.00      A   CL
ATOM    800  HC3 DCE A 100      54.769   1.266  13.166  1.00  0.00      A    H
ATOM    801  CT  DCE A 101      40.510  54.945  10.759  1.00  0.00      A    C
ATOM    802  HC  DCE A 101      39.579  55.084  10.210  1.00  0.00      A    H
ATOM    803  HC1 DCE A 101      40.547  53.983  11.271  1.00  0.00      A    H
ATOM    804  Cl  DCE A 101      41.847  55.088   9.655  1.00  0.00      A   CL
ATOM    805  CT1 DCE A 101      40.547  56.061  11.767  1.00  0.00      A    C
ATOM    806  HC2 DCE A 101      41.516  56.099  12.264  1.00  0.00      A    H
ATOM    807  Cl1 DCE A 101      40.434  57.506  10.811  1.00  0.00      A   CL
ATOM    808  HC3 DCE A 101      39.740  55.980  12.496  1.00  0.00      A    H
ATOM    809  CT  DCE A 102      60.335  21.703  22.182  1.00  0.00      A    C
ATOM    810  HC  DCE A 102      60.856  21.350  23.072  1.00  0.00      A    H
ATOM    811  HC1 DCE A 102      60.290  20.893  21.454  1.00  0.00      A    H
ATOM    812  Cl  DCE A 102      58.607  22.023  22.631  1.00  0.00      A   CL
ATOM    813  CT1 DCE A 102      60.975  22.978  21.729  1.00  0.00      A    C
ATOM    814  HC2 DCE A 102      62.049  23.160  21.766  1.00  0.00      A    H
ATOM    815  Cl1 DCE A 102      60.368  23.331  20.133  1.00  0.00      A   CL
ATOM    816  HC3 DCE A 102      60.729  23.824  22.371  1.00  0.00      A    H
ATOM    817  CT  DCE A 103      59.635  36.187  36.978  1.00  0.00      A    C
ATOM    818  HC  DCE A 103      60.498  35.767  37.495  1.00  0.00      A    H
ATOM    819  HC1 DCE A 103      59.019  35.376  36.590  1.00  0.00      A    H
ATOM    820  Cl  DCE A 103      58.719  37.077  38.320  1.00  0.00      A   CL
ATOM    821  CT1 DCE A 103      60.291  36.944  35.873  1.00  0.00      A    C
ATOM    822  HC2 DCE A 103      61.123  37.584  36.167  1.00  0.00      A    H
ATOM    823  Cl1 DCE A 103      61.002  35.713  34.770  1.00  0.00      A   CL
ATOM    824  HC3 DCE A 103      59.585  37.455  35.219  1.00  0.00      A    H
ATOM    825  CT  DCE A 104      56.594  27.025  15.052  1.00  0.00      A    C
ATOM    826  HC  DCE A 104      55.657  26.895  14.511  1.00  0.00      A    H
ATOM    827  HC1 DCE A 104      56.492  26.695  16.086  1.00  0.00      A    H
ATOM    828  Cl  DCE A 104      57.759  25.843  14.364  1.00  0.00      A   CL
ATOM    829  CT1 DCE A 104      56.995  28.412  14.850  1.00  0.00      A    C
ATOM    830  HC2 DCE A 104      56.854  28.674  13.801  1.00  0.00      A    H
ATOM    831  Cl1 DCE A 104      55.999  29.542  15.708  1.00  0.00      A   CL
ATOM    832  HC3 DCE A 104      58.046  28.498  15.127  1.00  0.00      A    H
ATOM    833  CT  DCE A 105       4.706  37.483  35.651  1.00  0.00      A    C
ATOM    834  HC  DCE A 105       5.474  36.957  36.217  1.00  0.00      A    H
ATOM    835  HC1 DCE A 105       3.821  37.643  36.267  1.00  0.00      A    H
ATOM    836  Cl  DCE A 105       5.312  39.031  35.070  1.00  0.00      A   CL
ATOM    837  CT1 DCE A 105       4.360  36.659  34.416  1.00  0.00      A    C
ATOM    838  HC2 DCE A 105       3.863  37.355  33.741  1.00  0.00      A    H
ATOM    839  Cl1 DCE A 105       5.749  36.050  33.575  1.00  0.00      A   CL
ATOM    840  HC3 DCE A 105       3.807  35.751  34.659  1.00  0.00      A    H
ATOM    841  CT  DCE A 106      40.845  57.006  28.122  1.00  0.00      A    C
ATOM    842  HC  DCE A 106      40.974  56.954  29.203  1.00  0.00      A    H
ATOM    843  HC1 DCE A 106      39.815  57.325  27.966  1.00  0.00      A    H
ATOM    844  Cl  DCE A 106      42.048  58.145  27.430  1.00  0.00      A   CL
ATOM    845  CT1 DCE A 106      41.176  55.650  27.566  1.00  0.00      A    C
ATOM    846  HC2 DCE A 106      40.464  54.831  27.664  1.00  0.00      A    H
ATOM    847  Cl1 DCE A 106      41.369  55.788  25.777  1.00  0.00      A   CL
ATOM    848  HC3 DCE A 106      42.149  55.373  27.972  1.00  0.00      A    H
ATOM    849  CT  DCE A 107      25.633  47.676  18.070  1.00  0.00      A    C
ATOM    850  HC  DCE A 107      26.513  47.745  17.431  1.00  0.00      A    H
ATOM    851  HC1 DCE A 107      24.701  48.193  17.840  1.00  0.00      A    H
ATOM    852  Cl  DCE A 107      25.288  45.883  18.209  1.00  0.00      A   CL
ATOM    853  CT1 DCE A 107      26.032  48.191  19.466  1.00  0.00      A    C
ATOM    854  HC2 DCE A 107      26.245  49.254  19.357  1.00  0.00      A    H
ATOM    855  Cl1 DCE A 107      24.742  47.931  20.592  1.00  0.00      A   CL
ATOM    856  HC3 DCE A 107      26.879  47.632  19.862  1.00  0.00      A    H
ATOM    857  CT  DCE A 108      33.037  31.638  53.731  1.00  0.00      A    C
ATOM    858  HC  DCE A 108      32.364  31.684  54.587  1.00  0.00      A    H
ATOM    859  HC1 DCE A 108      33.518  30.674  53.893  1.00  0.00      A    H
ATOM    860  Cl  DCE A 108      32.066  31.519  52.254  1.00  0.00      A   CL
ATOM    861  CT1 DCE A 108      34.109  32.739  53.717  1.00  0.00      A    C
ATOM    862  HC2 DCE A 108      34.566  32.909  54.692  1.00  0.00      A    H
ATOM    863  Cl1 DCE A 108      35.411  32.225  52.606  1.00  0.00      A   CL
ATOM    864  HC3 DCE A 108      33.605  33.680  53.494  1.00  0.00      A    H
ATOM    865  CT  DCE A 109      28.864  22.818  39.363  1.00  0.00      A    C
ATOM    866  HC  DCE A 109      29.266  21.924  39.841  1.00  0.00      A    H
ATOM    867  HC1 DCE A 109      28.405  23.458  40.117  1.00  0.00      A    H
ATOM    868  Cl  DCE A 109      30.185  23.669  38.507  1.00  0.00      A   CL
ATOM    869  CT1 DCE A 109      27.789  22.474  38.417  1.00  0.00      A    C
ATOM    870  HC2 DCE A 109      28.133  21.876  37.573  1.00  0.00      A    H
ATOM    871  Cl1 DCE A 109      26.649  21.469  39.278  1.00  0.00      A   CL
ATOM    872  HC3 DCE A 109      27.310  23.378  38.038  1.00  0.00      A    H
ATOM    873  CT  DCE A 110      30.398  35.326  54.794  1.00  0.00      A    C
ATOM    874  HC  DCE A 110      31.398  35.230  54.372  1.00  0.00      A    H
ATOM    875  HC1 DCE A 110      29.944  36.184  54.299  1.00  0.00      A    H
ATOM    876  Cl  DCE A 110      29.595  33.742  54.355  1.00  0.00      A   CL
ATOM    877  CT1 DCE A 110      30.489  35.455  56.301  1.00  0.00      A    C
ATOM    878  HC2 DCE A 110      29.694  34.882  56.780  1.00  0.00      A    H
ATOM    879  Cl1 DCE A 110      31.975  34.724  56.689  1.00  0.00      A   CL
ATOM    880  HC3 DCE A 110      30.476  36.488  56.649  1.00  0.00      A    H
ATOM    881  CT  DCE A 111      37.440  50.308  16.593  1.00  0.00      A    C
ATOM    882  HC  DCE A 111      37.682  51.368  16.662  1.00  0.00      A    H
ATOM    883  HC1 DCE A 111      37.366  49.855  17.582  1.00  0.00      A    H
ATOM    884  Cl  DCE A 111      35.774  50.128  15.887  1.00  0.00      A   CL
ATOM    885  CT1 DCE A 111      38.548  49.627  15.728  1.00  0.00      A    C
ATOM    886  HC2 DCE A 111      38.085  49.005  14.962  1.00  0.00      A    H
ATOM    887  Cl1 DCE A 111      39.587  50.840  14.951  1.00  0.00      A   CL
ATOM    888  HC3 DCE A 111      39.201  49.077  16.405  1.00  0.00      A    H
ATOM    889  CT  DCE A 112      24.044  17.388  33.642  1.00  0.00      A    C
ATOM    890  HC  DCE A 112      23.851  17.876  32.686  1.00  0.00      A    H
ATOM    891  HC1 DCE A 112      24.789  16.636  33.386  1.00  0.00      A    H
ATOM    892  Cl  DCE A 112      24.826  18.631  34.669  1.00  0.00      A   CL
ATOM    893  CT1 DCE A 112      22.791  16.811  34.210  1.00  0.00      A    C
ATOM    894  HC2 DCE A 112      23.097  16.442  35.189  1.00  0.00      A    H
ATOM    895  Cl1 DCE A 112      21.683  18.194  34.426  1.00  0.00      A   CL
ATOM    896  HC3 DCE A 112      22.439  15.992  33.582  1.00  0.00      A    H
ATOM    897  CT  DCE A 113      50.707  15.115  57.574  1.00  0.00      A    C
ATOM    898  HC  DCE A 113      49.998  14.293  57.679  1.00  0.00      A    H
ATOM    899  HC1 DCE A 113      51.679  14.762  57.919  1.00  0.00      A    H
ATOM    900  Cl  DCE A 113      50.856  15.356  55.821  1.00  0.00      A   CL
ATOM    901  CT1 DCE A 113      50.363  16.366  58.374  1.00  0.00      A    C
ATOM    902  HC2 DCE A 113      51.011  17.198  58.097  1.00  0.00      A    H
ATOM    903  Cl1 DCE A 113      48.701  16.795  58.284  1.00  0.00      A   CL
ATOM    904  HC3 DCE A 113      50.572  16.221  59.434  1.00  0.00      A    H
ATOM    905  CT  DCE A 114       1.633   5.754  27.933  1.00  0.00      A    C
ATOM    906  HC  DCE A 114       1.202   5.522  28.907  1.00  0.00      A    H
ATOM    907  HC1 DCE A 114       2.075   6.746  27.840  1.00  0.00      A    H
ATOM    908  Cl  DCE A 114       2.918   4.618  27.633  1.00  0.00      A   CL
ATOM    909  CT1 DCE A 114       0.658   5.641  26.739  1.00  0.00      A    C
ATOM    910  HC2 DCE A 114       1.073   5.460  25.748  1.00  0.00      A    H
ATOM    911  Cl1 DCE A 114      -0.579   4.426  27.075  1.00  0.00      A   CL
ATOM    912  HC3 DCE A 114       0.131   6.587  26.616  1.00  0.00      A    H
ATOM    913  CT  DCE A 115      38.444  34.298  27.525  1.00  0.00      A    C
ATOM    914  HC  DCE A 115      39.012  35.154  27.891  1.00  0.00      A    H
ATOM    915  HC1 DCE A 115      37.684  34.107  28.283  1.00  0.00      A    H
ATOM    916  Cl  DCE A 115      37.714  34.796  25.971  1.00  0.00      A   CL
ATOM    917  CT1 DCE A 115      39.260  32.961  27.297  1.00  0.00      A    C
ATOM    918  HC2 DCE A 115      38.640  32.186  26.846  1.00  0.00      A    H
ATOM    919  Cl1 DCE A 115      40.740  33.110  26.235  1.00  0.00      A   CL
ATOM    920  HC3 DCE A 115      39.683  32.627  28.244  1.00  0.00      A    H
ATOM    921  CT  DCE A 116      26.045  47.394  25.492  1.00  0.00      A    C
ATOM    922  HC  DCE A 116      26.292  46.545  26.130  1.00  0.00      A    H
ATOM    923  HC1 DCE A 116      25.843  47.022  24.488  1.00  0.00      A    H
ATOM    924  Cl  DCE A 116      24.505  47.990  26.092  1.00  0.00      A   CL
ATOM    925  CT1 DCE A 116      26.927  48.643  25.552  1.00  0.00      A    C
ATOM    926  HC2 DCE A 116      27.875  48.354  25.100  1.00  0.00      A    H
ATOM    927  Cl1 DCE A 116      26.107  49.964  24.586  1.00  0.00      A   CL
ATOM    928  HC3 DCE A 116      27.086  49.090  26.534  1.00  0.00      A    H
ATOM    929  CT  DCE A 117      17.563  26.599   7.864  1.00  0.00      A    C
ATOM    930  HC  DCE A 117      17.908  25.766   8.476  1.00  0.00      A    H
ATOM    931  HC1 DCE A 117      18.392  27.288   7.703  1.00  0.00      A    H
ATOM    932  Cl  DCE A 117      17.143  26.062   6.224  1.00  0.00      A   CL
ATOM    933  CT1 DCE A 117      16.294  27.252   8.416  1.00  0.00      A    C
ATOM    934  HC2 DCE A 117      15.583  26.484   8.723  1.00  0.00      A    H
ATOM    935  Cl1 DCE A 117      16.891  28.227   9.881  1.00  0.00      A   CL
ATOM    936  HC3 DCE A 117      15.829  27.954   7.724  1.00  0.00      A    H
ATOM    937  CT  DCE A 118      38.512   1.292  53.834  1.00  0.00      A    C
ATOM    938  HC  DCE A 118      38.570   0.283  53.425  1.00  0.00      A    H
ATOM    939  HC1 DCE A 118      38.514   2.052  53.053  1.00  0.00      A    H
ATOM    940  Cl  DCE A 118      37.074   1.660  54.839  1.00  0.00      A   CL
ATOM    941  CT1 DCE A 118      39.620   1.612  54.801  1.00  0.00      A    C
ATOM    942  HC2 DCE A 118      39.613   1.122  55.775  1.00  0.00      A    H
ATOM    943  Cl1 DCE A 118      41.201   1.323  54.026  1.00  0.00      A   CL
ATOM    944  HC3 DCE A 118      39.623   2.682  55.011  1.00  0.00      A    H
ATOM    945  CT  DCE A 119      61.889  54.028  29.878  1.00  0.00      A    C
ATOM    946  HC  DCE A 119      62.503  53.240  29.444  1.00  0.00      A    H
ATOM    947  HC1 DCE A 119      62.283  54.190  30.882  1.00  0.00      A    H
ATOM    948  Cl  DCE A 119      62.173  55.478  28.988  1.00  0.00      A   CL
ATOM    949  CT1 DCE A 119      60.414  53.611  29.820  1.00  0.00      A    C
ATOM    950  HC2 DCE A 119      60.057  53.639  28.790  1.00  0.00      A    H
ATOM    951  Cl1 DCE A 119      60.335  51.870  30.388  1.00  0.00      A   CL
ATOM    952  HC3 DCE A 119      59.716  54.199  30.417  1.00  0.00      A    H
ATOM    953  CT  DCE A 120      41.725  17.586  42.140  1.00  0.00      A    C
ATOM    954  HC  DCE A 120      42.595  17.554  42.795  1.00  0.00      A    H
ATOM    955  HC1 DCE A 120      40.969  16.843  42.393  1.00  0.00      A    H
ATOM    956  Cl  DCE A 120      41.075  19.146  42.272  1.00  0.00      A   CL
ATOM    957  CT1 DCE A 120      42.135  17.360  40.721  1.00  0.00      A    C
ATOM    958  HC2 DCE A 120      42.907  18.112  40.555  1.00  0.00      A    H
ATOM    959  Cl1 DCE A 120      42.913  15.805  40.687  1.00  0.00      A   CL
ATOM    960  HC3 DCE A 120      41.326  17.402  39.992  1.00  0.00      A    H
ATOM    961  CT  DCE A 121       8.720  48.632   7.873  1.00  0.00      A    C
ATOM    962  HC  DCE A 121       8.456  47.777   7.251  1.00  0.00      A    H
ATOM    963  HC1 DCE A 121       8.556  48.326   8.907  1.00  0.00      A    H
ATOM    964  Cl  DCE A 121      10.415  49.034   7.763  1.00  0.00      A   CL
ATOM    965  CT1 DCE A 121       7.869  49.898   7.621  1.00  0.00      A    C
ATOM    966  HC2 DCE A 121       8.407  50.715   7.140  1.00  0.00      A    H
ATOM    967  Cl1 DCE A 121       6.472  49.472   6.650  1.00  0.00      A   CL
ATOM    968  HC3 DCE A 121       7.686  50.281   8.625  1.00  0.00      A    H
ATOM    969  CT  DCE A 122      25.631  54.124  12.375  1.00  0.00      A    C
ATOM    970  HC  DCE A 122      26.236  53.584  13.104  1.00  0.00      A    H
ATOM    971  HC1 DCE A 122      24.940  54.904  12.695  1.00  0.00      A    H
ATOM    972  Cl  DCE A 122      26.765  54.870  11.279  1.00  0.00      A   CL
ATOM    973  CT1 DCE A 122      24.796  53.126  11.593  1.00  0.00      A    C
ATOM    974  HC2 DCE A 122      24.788  53.624  10.624  1.00  0.00      A    H
ATOM    975  Cl1 DCE A 122      25.792  51.615  11.509  1.00  0.00      A   CL
ATOM    976  HC3 DCE A 122      23.827  52.794  11.968  1.00  0.00      A    H
ATOM    977  CT  DCE A 123      51.424  25.688  10.413  1.00  0.00      A    C
ATOM    978  HC  DCE A 123      52.211  25.102  10.887  1.00  0.00      A    H
ATOM    979  HC1 DCE A 123      51.290  26.650  10.906  1.00  0.00      A    H
ATOM    980  Cl  DCE A 123      51.859  25.987   8.701  1.00  0.00      A   CL
ATOM    981  CT1 DCE A 123      50.055  25.059  10.365  1.00  0.00      A    C
ATOM    982  HC2 DCE A 123      49.258  25.740  10.066  1.00  0.00      A    H
ATOM    983  Cl1 DCE A 123      50.176  23.711   9.288  1.00  0.00      A   CL
ATOM    984  HC3 DCE A 123      49.837  24.572  11.315  1.00  0.00      A    H
ATOM    985  CT  DCE A 124      38.378  20.437   4.098  1.00  0.00      A    C
ATOM    986  HC  DCE A 124      38.342  19.613   4.810  1.00  0.00      A    H
ATOM    987  HC1 DCE A 124      38.085  19.926   3.180  1.00  0.00      A    H
ATOM    988  Cl  DCE A 124      37.110  21.750   4.440  1.00  0.00      A   CL
ATOM    989  CT1 DCE A 124      39.792  21.030   3.967  1.00  0.00      A    C
ATOM    990  HC2 DCE A 124      40.188  21.250   4.959  1.00  0.00      A    H
ATOM    991  Cl1 DCE A 124      41.054  19.824   3.486  1.00  0.00      A   CL
ATOM    992  HC3 DCE A 124      39.918  21.883   3.300  1.00  0.00      A    H
ATOM    993  CT  DCE A 125      59.790  28.454  48.897  1.00  0.00      A    C
ATOM    994  HC  DCE A 125      60.196  29.364  49.338  1.00  0.00      A    H
ATOM    995  HC1 DCE A 125      59.426  28.596  47.880  1.00  0.00      A    H
ATOM    996  Cl  DCE A 125      61.037  27.153  48.956  1.00  0.00      A   CL
ATOM    997  CT1 DCE A 125      58.621  27.896  49.685  1.00  0.00      A    C
ATOM    998  HC2 DCE A 125      57.938  28.691  49.982  1.00  0.00      A    H
ATOM    999  Cl1 DCE A 125      57.748  26.674  48.684  1.00  0.00      A   CL
ATOM   1000  HC3 DCE A 125      59.075  27.405  50.546  1.00  0.00      A    H
ATOM   1001  CT  DCE A 126      63.321  56.122  47.859  1.00  0.00      A    C
ATOM   1002  HC  DCE A 126      62.860  56.659  48.688  1.00  0.00      A    H
ATOM   1003  HC1 DCE A 126      62.709  55.398  47.321  1.00  0.00      A    H
ATOM   1004  Cl  DCE A 126      63.624  57.387  46.570  1.00  0.00      A   CL
ATOM   1005  CT1 DCE A 126      64.648  55.416  48.306  1.00  0.00      A    C
ATOM   1006  HC2 DCE A 126      64.888  54.726  47.497  1.00  0.00      A    H
ATOM   1007  Cl1 DCE A 126      65.911  56.647  48.673  1.00  0.00      A   CL
ATOM   1008  HC3 DCE A 126      64.407  54.868  49.217  1.00  0.00      A    H
ATOM   1009  CT  DCE A 127       8.958  31.040  58.594  1.00  0.00      A    C
ATOM   1010  HC  DCE A 127       7.882  30.885  58.506  1.00  0.00      A    H
ATOM   1011  HC1 DCE A 127       9.364  31.665  57.798  1.00  0.00      A    H
ATOM   1012  Cl  DCE A 127       9.493  31.778  60.180  1.00  0.00      A   CL
ATOM   1013  CT1 DCE A 127       9.648  29.684  58.450  1.00  0.00      A    C
ATOM   1014  HC2 DCE A 127       9.892  29.356  57.440  1.00  0.00      A    H
ATOM   1015  Cl1 DCE A 127      11.146  29.889  59.307  1.00  0.00      A   CL
ATOM   1016  HC3 DCE A 127       9.009  28.926  58.903  1.00  0.00      A    H
ATOM   1017  CT  DCE A 128      51.283  49.025  51.824  1.00  0.00      A    C
ATOM   1018  HC  DCE A 128      50.620  48.214  52.123  1.00  0.00      A    H
ATOM   1019  HC1 DCE A 128      51.791  49.245  52.762  1.00  0.00      A    H
ATOM   1020  Cl  DCE A 128      52.350  48.473  50.591  1.00  0.00      A   CL
ATOM   1021  CT1 DCE A 128      50.571  50.362  51.303  1.00  0.00      A    C
ATOM   1022  HC2 DCE A 128      50.315  51.105  52.058  1.00  0.00      A    H
ATOM   1023  Cl1 DCE A 128      51.534  51.399  50.159  1.00  0.00      A   CL
ATOM   1024  HC3 DCE A 128      49.628  50.095  50.826  1.00  0.00      A    H
ATOM   1025  CT  DCE A 129      20.741  30.257  29.304  1.00  0.00      A    C
ATOM   1026  HC  DCE A 129      21.809  30.217  29.088  1.00  0.00      A    H
ATOM   1027  HC1 DCE A 129      20.306  29.296  29.576  1.00  0.00      A    H
ATOM   1028  Cl  DCE A 129      20.472  31.219  30.769  1.00  0.00      A   CL
ATOM   1029  CT1 DCE A 129      20.071  30.902  28.076  1.00  0.00      A    C
ATOM   1030  HC2 DCE A 129      20.084  30.146  27.291  1.00  0.00      A    H
ATOM   1031  Cl1 DCE A 129      18.364  31.256  28.340  1.00  0.00      A   CL
ATOM   1032  HC3 DCE A 129      20.485  31.844  27.719  1.00  0.00      A    H
ATOM   1033  CT  DCE A 130       1.454  13.819   6.371  1.00  0.00      A    C
ATOM   1034  HC  DCE A 130       0.917  13.362   7.202  1.00  0.00      A    H
ATOM   1035  HC1 DCE A 130       2.369  14.310   6.700  1.00  0.00      A    H
ATOM   1036  Cl  DCE A 130       1.886  12.394   5.392  1.00  0.00      A   CL
ATOM   1037  CT1 DCE A 130       0.518  14.813   5.697  1.00  0.00      A    C
ATOM   1038  HC2 DCE A 130      -0.426  14.749   6.238  1.00  0.00      A    H
ATOM   1039  Cl1 DCE A 130       1.269  16.401   5.771  1.00  0.00      A   CL
ATOM   1040  HC3 DCE A 130       0.340  14.638   4.636  1.00  0.00      A    H
ATOM   1041  CT  DCE A 131      48.324  54.619  19.993  1.00  0.00      A    C
ATOM   1042  HC  DCE A 131      49.229  54.455  19.408  1.00  0.00      A    H
ATOM   1043  HC1 DCE A 131      48.306  55.669  20.284  1.00  0.00      A    H
ATOM   1044  Cl  DCE A 131      46.759  54.271  19.055  1.00  0.00      A   CL
ATOM   1045  CT1 DCE A 131      48.275  53.745  21.206  1.00  0.00      A    C
ATOM   1046  HC2 DCE A 131      48.468  52.722  20.882  1.00  0.00      A    H
ATOM   1047  Cl1 DCE A 131      49.563  54.084  22.381  1.00  0.00      A   CL
ATOM   1048  HC3 DCE A 131      47.341  54.092  21.648  1.00  0.00      A    H
ATOM   1049  CT  DCE A 132       4.844  25.182  35.230  1.00  0.00      A    C
ATOM   1050  HC  DCE A 132       5.873  24.926  35.485  1.00  0.00      A    H
ATOM   1051  HC1 DCE A 132       4.224  24.291  35.329  1.00  0.00      A    H
ATOM   1052  Cl  DCE A 132       4.127  26.442  36.240  1.00  0.00      A   CL
ATOM   1053  CT1 DCE A 132       4.810  25.418  33.780  1.00  0.00      A    C
ATOM   1054  HC2 DCE A 132       3.813  25.746  33.484  1.00  0.00      A    H
ATOM   1055  Cl1 DCE A 132       5.946  26.771  33.382  1.00  0.00      A   CL
ATOM   1056  HC3 DCE A 132       5.180  24.555  33.226  1.00  0.00      A    H
ATOM   1057  CT  DCE A 133      17.363  21.518  21.162  1.00  0.00      A    C
ATOM   1058  HC  DCE A 133      17.983  21.769  20.302  1.00  0.00      A    H
ATOM   1059  HC1 DCE A 133      16.470  22.143  21.137  1.00  0.00      A    H
ATOM   1060  Cl  DCE A 133      16.868  19.817  20.997  1.00  0.00      A   CL
ATOM   1061  CT1 DCE A 133      17.963  21.703  22.513  1.00  0.00      A    C
ATOM   1062  HC2 DCE A 133      17.370  21.143  23.237  1.00  0.00      A    H
ATOM   1063  Cl1 DCE A 133      19.552  20.988  22.567  1.00  0.00      A   CL
ATOM   1064  HC3 DCE A 133      17.869  22.748  22.806  1.00  0.00      A    H
ATOM   1065  CT  DCE A 134      21.079   3.998  28.231  1.00  0.00      A    C
ATOM   1066  HC  DCE A 134      21.489   3.039  28.548  1.00  0.00      A    H
ATOM   1067  HC1 DCE A 134      20.390   3.814  27.408  1.00  0.00      A    H
ATOM   1068  Cl  DCE A 134      20.145   4.809  29.509  1.00  0.00      A   CL
ATOM   1069  CT1 DCE A 134      22.304   4.751  27.761  1.00  0.00      A    C
ATOM   1070  HC2 DCE A 134      22.981   5.306  28.412  1.00  0.00      A    H
ATOM   1071  Cl1 DCE A 134      23.206   3.607  26.784  1.00  0.00      A   CL
ATOM   1072  HC3 DCE A 134      21.974   5.555  27.103  1.00  0.00      A    H
ATOM   1073  CT  DCE A 135      35.912   3.085  25.753  1.00  0.00      A    C
ATOM   1074  HC  DCE A 135      36.158   4.040  25.290  1.00  0.00      A    H
ATOM   1075  HC1 DCE A 135      35.011   2.629  25.341  1.00  0.00      A    H
ATOM   1076  Cl  DCE A 135      37.352   1.988  25.293  1.00  0.00      A   CL
ATOM   1077  CT1 DCE A 135      35.931   3.190  27.248  1.00  0.00      A    C
ATOM   1078  HC2 DCE A 135      35.548   2.227  27.586  1.00  0.00      A    H
ATOM   1079  Cl1 DCE A 135      37.630   3.140  27.741  1.00  0.00      A   CL
ATOM   1080  HC3 DCE A 135      35.451   4.067  27.683  1.00  0.00      A    H
ATOM   1081  CT  DCE A 136      19.018  53.518   2.590  1.00  0.00      A    C
ATOM   1082  HC  DCE A 136      18.159  53.563   3.259  1.00  0.00      A    H
ATOM   1083  HC1 DCE A 136      19.896  53.720   3.204  1.00  0.00      A    H
ATOM   1084  Cl  DCE A 136      19.060  51.928   1.976  1.00  0.00      A   CL
ATOM   1085  CT1 DCE A 136      18.956  54.585   1.500  1.00  0.00      A    C
ATOM   1086  HC2 DCE A 136      18.181  54.183   0.848  1.00  0.00      A    H
ATOM   1087  Cl1 DCE A 136      18.367  56.069   2.153  1.00  0.00      A   CL
ATOM   1088  HC3 DCE A 136      19.862  54.791   0.931  1.00  0.00      A    H
ATOM   1089  CT  DCE A 137      18.348   2.776  57.987  1.00  0.00      A    C
ATOM   1090  HC  DCE A 137      17.955   3.736  57.653  1.00  0.00      A    H
ATOM   1091  HC1 DCE A 137      17.809   2.236  58.765  1.00  0.00      A    H
ATOM   1092  Cl  DCE A 137      18.365   1.779  56.504  1.00  0.00      A   CL
ATOM   1093  CT1 DCE A 137      19.829   3.026  58.378  1.00  0.00      A    C
ATOM   1094  HC2 DCE A 137      20.184   3.481  57.454  1.00  0.00      A    H
ATOM   1095  Cl1 DCE A 137      19.832   4.149  59.749  1.00  0.00      A   CL
ATOM   1096  HC3 DCE A 137      20.314   2.082  58.626  1.00  0.00      A    H
ATOM   1097  CT  DCE A 138      22.517   6.578  36.264  1.00  0.00      A    C
ATOM   1098  HC  DCE A 138      23.456   6.256  36.713  1.00  0.00      A    H
ATOM   1099  HC1 DCE A 138      21.916   5.715  35.977  1.00  0.00      A    H
ATOM   1100  Cl  DCE A 138      21.656   7.396  37.552  1.00  0.00      A   CL
ATOM   1101  CT1 DCE A 138      22.960   7.548  35.206  1.00  0.00      A    C
ATOM   1102  HC2 DCE A 138      23.884   8.017  35.542  1.00  0.00      A    H
ATOM   1103  Cl1 DCE A 138      23.298   6.676  33.615  1.00  0.00      A   CL
ATOM   1104  HC3 DCE A 138      22.245   8.363  35.088  1.00  0.00      A    H
ATOM   1105  CT  DCE A 139       2.231  46.618   3.211  1.00  0.00      A    C
ATOM   1106  HC  DCE A 139       2.020  45.550   3.256  1.00  0.00      A    H
ATOM   1107  HC1 DCE A 139       1.945  47.138   4.126  1.00  0.00      A    H
ATOM   1108  Cl  DCE A 139       4.041  46.818   3.106  1.00  0.00      A   CL
ATOM   1109  CT1 DCE A 139       1.529  47.204   1.943  1.00  0.00      A    C
ATOM   1110  HC2 DCE A 139       1.805  46.617   1.068  1.00  0.00      A    H
ATOM   1111  Cl1 DCE A 139      -0.200  47.317   1.902  1.00  0.00      A   CL
ATOM   1112  HC3 DCE A 139       1.896  48.226   1.845  1.00  0.00      A    H
ATOM   1113  CT  DCE A 140       6.230  58.541  11.609  1.00  0.00      A    C
ATOM   1114  HC  DCE A 140       6.534  58.525  10.563  1.00  0.00      A    H
ATOM   1115  HC1 DCE A 140       5.194  58.201  11.582  1.00  0.00      A    H
ATOM   1116  Cl  DCE A 140       7.185  57.264  12.448  1.00  0.00      A   CL
ATOM   1117  CT1 DCE A 140       6.435  59.835  12.403  1.00  0.00      A    C
ATOM   1118  HC2 DCE A 140       6.131  60.714  11.835  1.00  0.00      A    H
ATOM   1119  Cl1 DCE A 140       5.412  59.717  13.906  1.00  0.00      A   CL
ATOM   1120  HC3 DCE A 140       7.407  59.938  12.884  1.00  0.00      A    H
ATOM   1121  CT  DCE A 141       2.349  55.494  12.154  1.00  0.00      A    C
ATOM   1122  HC  DCE A 141       2.952  54.731  12.645  1.00  0.00      A    H
ATOM   1123  HC1 DCE A 141       2.714  55.560  11.129  1.00  0.00      A    H
ATOM   1124  Cl  DCE A 141       0.710  54.869  12.363  1.00  0.00      A   CL
ATOM   1125  CT1 DCE A 141       2.466  56.782  12.875  1.00  0.00      A    C
ATOM   1126  HC2 DCE A 141       1.497  57.280  12.839  1.00  0.00      A    H
ATOM   1127  Cl1 DCE A 141       2.706  56.448  14.533  1.00  0.00      A   CL
ATOM   1128  HC3 DCE A 141       3.187  57.467  12.430  1.00  0.00      A    H
ATOM   1129  CT  DCE A 142      26.293  14.582  46.756  1.00  0.00      A    C
ATOM   1130  HC  DCE A 142      26.257  15.415  47.458  1.00  0.00      A    H
ATOM   1131  HC1 DCE A 142      27.298  14.180  46.624  1.00  0.00      A    H
ATOM   1132  Cl  DCE A 142      25.328  13.186  47.359  1.00  0.00      A   CL
ATOM   1133  CT1 DCE A 142      25.544  14.925  45.444  1.00  0.00      A    C
ATOM   1134  HC2 DCE A 142      25.967  15.737  44.852  1.00  0.00      A    H
ATOM   1135  Cl1 DCE A 142      25.642  13.368  44.531  1.00  0.00      A   CL
ATOM   1136  HC3 DCE A 142      24.500  15.215  45.559  1.00  0.00      A    H
ATOM   1137  CT  DCE A 143      10.815  44.820  22.587  1.00  0.00      A    C
ATOM   1138  HC  DCE A 143      10.538  44.122  23.377  1.00  0.00      A    H
ATOM   1139  HC1 DCE A 143      11.899  44.931  22.573  1.00  0.00      A    H
ATOM   1140  Cl  DCE A 143      10.340  44.139  21.028  1.00  0.00      A   CL
ATOM   1141  CT1 DCE A 143      10.096  46.198  22.913  1.00  0.00      A    C
ATOM   1142  HC2 DCE A 143       9.117  46.218  22.432  1.00  0.00      A    H
ATOM   1143  Cl1 DCE A 143       9.968  46.671  24.601  1.00  0.00      A   CL
ATOM   1144  HC3 DCE A 143      10.694  46.974  22.436  1.00  0.00      A    H
ATOM   1145  CT  DCE A 144       1.616  50.936  44.934  1.00  0.00      A    C
ATOM   1146  HC  DCE A 144       0.775  50.623  44.316  1.00  0.00      A    H
ATOM   1147  HC1 DCE A 144       1.721  50.230  45.758  1.00  0.00      A    H
ATOM   1148  Cl  DCE A 144       3.114  50.958  44.040  1.00  0.00      A   CL
ATOM   1149  CT1 DCE A 144       1.377  52.264  45.626  1.00  0.00      A    C
ATOM   1150  HC2 DCE A 144       1.880  52.270  46.593  1.00  0.00      A    H
ATOM   1151  Cl1 DCE A 144       1.991  53.773  44.836  1.00  0.00      A   CL
ATOM   1152  HC3 DCE A 144       0.304  52.392  45.765  1.00  0.00      A    H
ATOM   1153  CT  DCE A 145       3.806   5.650  59.925  1.00  0.00      A    C
ATOM   1154  HC  DCE A 145       4.461   5.407  60.762  1.00  0.00      A    H
ATOM   1155  HC1 DCE A 145       3.293   4.807  59.463  1.00  0.00      A    H
ATOM   1156  Cl  DCE A 145       2.498   6.551  60.647  1.00  0.00      A   CL
ATOM   1157  CT1 DCE A 145       4.450   6.497  58.875  1.00  0.00      A    C
ATOM   1158  HC2 DCE A 145       3.672   6.843  58.194  1.00  0.00      A    H
ATOM   1159  Cl1 DCE A 145       5.238   7.955  59.608  1.00  0.00      A   CL
ATOM   1160  HC3 DCE A 145       5.259   5.965  58.374  1.00  0.00      A    H
ATOM   1161  CT  DCE A 146      33.616  54.211  25.882  1.00  0.00      A    C
ATOM   1162  HC  DCE A 146      34.420  54.478  26.568  1.00  0.00      A    H
ATOM   1163  HC1 DCE A 146      33.745  54.841  25.002  1.00  0.00      A    H
ATOM   1164  Cl  DCE A 146      33.967  52.535  25.379  1.00  0.00      A   CL
ATOM   1165  CT1 DCE A 146      32.197  54.398  26.457  1.00  0.00      A    C
ATOM   1166  HC2 DCE A 146      31.465  54.831  25.775  1.00  0.00      A    H
ATOM   1167  Cl1 DCE A 146      31.556  52.789  26.967  1.00  0.00      A   CL
ATOM   1168  HC3 DCE A 146      32.250  55.032  27.343  1.00  0.00      A    H
ATOM   1169  CT  DCE A 147      28.224  33.949  19.347  1.00  0.00      A    C
ATOM   1170  HC  DCE A 147      29.230  34.344  19.202  1.00  0.00      A    H
ATOM   1171  HC1 DCE A 147      27.597  34.515  18.659  1.00  0.00      A    H
ATOM   1172  Cl  DCE A 147      28.197  32.297  18.710  1.00  0.00      A   CL
ATOM   1173  CT1 DCE A 147      27.841  34.089  20.860  1.00  0.00      A    C
ATOM   1174  HC2 DCE A 147      28.327  33.228  21.317  1.00  0.00      A    H
ATOM   1175  Cl1 DCE A 147      28.457  35.741  21.356  1.00  0.00      A   CL
ATOM   1176  HC3 DCE A 147      26.751  34.131  20.875  1.00  0.00      A    H
ATOM   1177  CT  DCE A 148      47.953  17.885  16.310  1.00  0.00      A    C
ATOM   1178  HC  DCE A 148      47.172  18.245  16.980  1.00  0.00      A    H
ATOM   1179  HC1 DCE A 148      48.188  16.831  16.462  1.00  0.00      A    H
ATOM   1180  Cl  DCE A 148      47.444  18.056  14.654  1.00  0.00      A   CL
ATOM   1181  CT1 DCE A 148      49.219  18.647  16.526  1.00  0.00      A    C
ATOM   1182  HC2 DCE A 148      49.257  19.081  17.525  1.00  0.00      A    H
ATOM   1183  Cl1 DCE A 148      50.486  17.441  16.427  1.00  0.00      A   CL
ATOM   1184  HC3 DCE A 148      49.258  19.447  15.786  1.00  0.00      A    H
ATOM   1185  CT  DCE A 149      44.387  52.135   3.224  1.00  0.00      A    C
ATOM   1186  HC  DCE A 149      44.519  52.500   2.206  1.00  0.00      A    H
ATOM   1187  HC1 DCE A 149      44.704  52.872   3.962  1.00  0.00      A    H
ATOM   1188  Cl  DCE A 149      42.654  51.702   3.320  1.00  0.00      A   CL
ATOM   1189  CT1 DCE A 149      45.162  50.821   3.251  1.00  0.00      A    C
ATOM   1190  HC2 DCE A 149      44.597  50.054   2.722  1.00  0.00      A    H
ATOM   1191  Cl1 DCE A 149      46.751  51.072   2.323  1.00  0.00      A   CL
ATOM   1192  HC3 DCE A 149      45.350  50.420   4.247  1.00  0.00      A    H
ATOM   1193  CT  DCE A 150      27.957  59.227  38.278  1.00  0.00      A    C
ATOM   1194  HC  DCE A 150      27.185  59.379  39.033  1.00  0.00      A    H
ATOM   1195  HC1 DCE A 150      28.094  58.176  38.024  1.00  0.00      A    H
ATOM   1196  Cl  DCE A 150      27.338  60.087  36.878  1.00  0.00      A   CL
ATOM   1197  CT1 DCE A 150      29.165  59.945  38.870  1.00  0.00      A    C
ATOM   1198  HC2 DCE A 150      28.855  60.737  39.552  1.00  0.00      A    H
ATOM   1199  Cl1 DCE A 150      30.352  58.814  39.490  1.00  0.00      A   CL
ATOM   1200  HC3 DCE A 150      29.738  60.527  38.148  1.00  0.00      A    H
ATOM   1201  CT  DCE A 151      30.554  60.118   7.402  1.00  0.00      A    C
ATOM   1202  HC  DCE A 151      30.672  59.098   7.767  1.00  0.00      A    H
ATOM   1203  HC1 DCE A 151      31.423  60.196   6.747  1.00  0.00      A    H
ATOM   1204  Cl  DCE A 151      28.984  60.131   6.474  1.00  0.00      A   CL
ATOM   1205  CT1 DCE A 151      30.590  61.161   8.533  1.00  0.00      A    C
ATOM   1206  HC2 DCE A 151      30.619  62.197   8.195  1.00  0.00      A    H
ATOM   1207  Cl1 DCE A 151      29.135  60.695   9.491  1.00  0.00      A   CL
ATOM   1208  HC3 DCE A 151      31.478  61.010   9.147  1.00  0.00      A    H
ATOM   1209  CT  DCE A 152      43.586  29.905  56.123  1.00  0.00      A    C
ATOM   1210  HC  DCE A 152      43.786  30.889  56.546  1.00  0.00      A    H
ATOM   1211  HC1 DCE A 152      42.897  29.979  55.281  1.00  0.00      A    H
ATOM   1212  Cl  DCE A 152      45.210  29.655  55.490  1.00  0.00      A   CL
ATOM   1213  CT1 DCE A 152      43.132  28.959  57.202  1.00  0.00      A    C
ATOM   1214  HC2 DCE A 152      42.159  29.191  57.636  1.00  0.00      A    H
ATOM   1215  Cl1 DCE A 152      43.003  27.360  56.527  1.00  0.00      A   CL
ATOM   1216  HC3 DCE A 152      43.782  28.822  58.066  1.00  0.00      A    H
ATOM   1217  CT  DCE A 153      35.859  20.312   0.606  1.00  0.00      A    C
ATOM   1218  HC  DCE A 153      35.941  20.211   1.688  1.00  0.00      A    H
ATOM   1219  HC1 DCE A 153      36.557  21.071   0.254  1.00  0.00      A    H
ATOM   1220  Cl  DCE A 153      36.463  18.771   0.021  1.00  0.00      A   CL
ATOM   1221  CT1 DCE A 153      34.471  20.518   0.071  1.00  0.00      A    C
ATOM   1222  HC2 DCE A 153      33.744  20.300   0.853  1.00  0.00      A    H
ATOM   1223  Cl1 DCE A 153      34.150  22.171  -0.486  1.00  0.00      A   CL
ATOM   1224  HC3 DCE A 153      34.377  19.794  -0.739  1.00  0.00      A    H
ATOM   1225  CT  DCE A 154      62.336  57.121  56.911  1.00  0.00      A    C
ATOM   1226  HC  DCE A 154      62.223  57.835  56.095  1.00  0.00      A    H
ATOM   1227  HC1 DCE A 154      61.467  57.305  57.542  1.00  0.00      A    H
ATOM   1228  Cl  DCE A 154      62.555  55.425  56.190  1.00  0.00      A   CL
ATOM   1229  CT1 DCE A 154      63.550  57.405  57.823  1.00  0.00      A    C
ATOM   1230  HC2 DCE A 154      63.607  56.693  58.645  1.00  0.00      A    H
ATOM   1231  Cl1 DCE A 154      65.026  57.431  56.764  1.00  0.00      A   CL
ATOM   1232  HC3 DCE A 154      63.493  58.382  58.304  1.00  0.00      A    H
ATOM   1233  CT  DCE A 155      48.104  33.943  52.969  1.00  0.00      A    C
ATOM   1234  HC  DCE A 155      48.344  33.283  52.134  1.00  0.00      A    H
ATOM   1235  HC1 DCE A 155      47.352  34.673  52.670  1.00  0.00      A    H
ATOM   1236  Cl  DCE A 155      47.358  32.988  54.244  1.00  0.00      A   CL
ATOM   1237  CT1 DCE A 155      49.410  34.527  53.469  1.00  0.00      A    C
ATOM   1238  HC2 DCE A 155      49.312  35.418  54.090  1.00  0.00      A    H
ATOM   1239  Cl1 DCE A 155      50.284  33.394  54.556  1.00  0.00      A   CL
ATOM   1240  HC3 DCE A 155      50.156  34.663  52.686  1.00  0.00      A    H
ATOM   1241  CT  DCE A 156      36.341  32.262  18.224  1.00  0.00      A    C
ATOM   1242  HC  DCE A 156      36.930  32.184  19.138  1.00  0.00      A    H
ATOM   1243  HC1 DCE A 156      36.783  32.804  17.388  1.00  0.00      A    H
ATOM   1244  Cl  DCE A 156      36.342  30.547  17.625  1.00  0.00      A   CL
ATOM   1245  CT1 DCE A 156      34.923  32.698  18.396  1.00  0.00      A    C
ATOM   1246  HC2 DCE A 156      34.298  32.104  19.062  1.00  0.00      A    H
ATOM   1247  Cl1 DCE A 156      34.758  34.389  18.922  1.00  0.00      A   CL
ATOM   1248  HC3 DCE A 156      34.509  32.622  17.390  1.00  0.00      A    H
ATOM   1249  CT  DCE A 157       1.467  15.954  16.292  1.00  0.00      A    C
ATOM   1250  HC  DCE A 157       2.264  16.689  16.179  1.00  0.00      A    H
ATOM   1251  HC1 DCE A 157       1.810  15.061  15.770  1.00  0.00      A    H
ATOM   1252  Cl  DCE A 157       1.254  15.632  18.046  1.00  0.00      A   CL
ATOM   1253  CT1 DCE A 157       0.105  16.488  15.714  1.00  0.00      A    C
ATOM   1254  HC2 DCE A 157      -0.118  17.520  15.987  1.00  0.00      A    H
ATOM   1255  Cl1 DCE A 157       0.199  16.536  13.988  1.00  0.00      A   CL
ATOM   1256  HC3 DCE A 157      -0.747  15.846  15.936  1.00  0.00      A    H
ATOM   1257  CT  DCE A 158      57.158  33.079  46.337  1.00  0.00      A    C
ATOM   1258  HC  DCE A 158      57.229  33.017  47.422  1.00  0.00      A    H
ATOM   1259  HC1 DCE A 158      57.743  33.853  45.841  1.00  0.00      A    H
ATOM   1260  Cl  DCE A 158      57.958  31.613  45.711  1.00  0.00      A   CL
ATOM   1261  CT1 DCE A 158      55.706  33.116  45.875  1.00  0.00      A    C
ATOM   1262  HC2 DCE A 158      55.166  32.224  46.191  1.00  0.00      A    H
ATOM   1263  Cl1 DCE A 158      54.914  34.379  46.811  1.00  0.00      A   CL
ATOM   1264  HC3 DCE A 158      55.594  33.126  44.791  1.00  0.00      A    H
ATOM   1265  CT  DCE A 159      41.898  22.799  10.592  1.00  0.00      A    C
ATOM   1266  HC  DCE A 159      41.650  23.694  10.021  1.00  0.00      A    H
ATOM   1267  HC1 DCE A 159      41.276  21.942  10.335  1.00  0.00      A    H
ATOM   1268  Cl  DCE A 159      43.646  22.700  10.086  1.00  0.00      A   CL
ATOM   1269  CT1 DCE A 159      41.762  23.105  12.055  1.00  0.00      A    C
ATOM   1270  HC2 DCE A 159      40.718  23.389  12.181  1.00  0.00      A    H
ATOM   1271  Cl1 DCE A 159      42.078  21.667  13.117  1.00  0.00      A   CL
ATOM   1272  HC3 DCE A 159      42.484  23.893  12.270  1.00  0.00      A    H
ATOM   1273  CT  DCE A 160       4.846  18.777  19.698  1.00  0.00      A    C
ATOM   1274  HC  DCE A 160       5.428  19.444  20.334  1.00  0.00      A    H
ATOM   1275  HC1 DCE A 160       4.648  19.469  18.880  1.00  0.00      A    H
ATOM   1276  Cl  DCE A 160       5.969  17.525  19.206  1.00  0.00      A   CL
ATOM   1277  CT1 DCE A 160       3.667  17.971  20.358  1.00  0.00      A    C
ATOM   1278  HC2 DCE A 160       3.986  17.200  21.059  1.00  0.00      A    H
ATOM   1279  Cl1 DCE A 160       2.790  19.025  21.482  1.00  0.00      A   CL
ATOM   1280  HC3 DCE A 160       3.018  17.493  19.625  1.00  0.00      A    H
ATOM   1281  CT  DCE A 161      58.187  10.920  24.301  1.00  0.00      A    C
ATOM   1282  HC  DCE A 161      58.362  10.768  25.366  1.00  0.00      A    H
ATOM   1283  HC1 DCE A 161      58.708  11.768  23.856  1.00  0.00      A    H
ATOM   1284  Cl  DCE A 161      58.712   9.442  23.493  1.00  0.00      A   CL
ATOM   1285  CT1 DCE A 161      56.681  10.982  24.070  1.00  0.00      A    C
ATOM   1286  HC2 DCE A 161      56.573  10.643  23.040  1.00  0.00      A    H
ATOM   1287  Cl1 DCE A 161      55.787   9.836  25.062  1.00  0.00      A   CL
ATOM   1288  HC3 DCE A 161      56.324  12.005  24.190  1.00  0.00      A    H
ATOM   1289  CT  DCE A 162      22.882  54.622  23.100  1.00  0.00      A    C
ATOM   1290  HC  DCE A 162      22.052  54.826  22.424  1.00  0.00      A    H
ATOM   1291  HC1 DCE A 162      22.535  54.049  23.960  1.00  0.00      A    H
ATOM   1292  Cl  DCE A 162      24.225  53.823  22.257  1.00  0.00      A   CL
ATOM   1293  CT1 DCE A 162      23.362  55.995  23.499  1.00  0.00      A    C
ATOM   1294  HC2 DCE A 162      24.444  56.095  23.580  1.00  0.00      A    H
ATOM   1295  Cl1 DCE A 162      22.669  57.071  22.260  1.00  0.00      A   CL
ATOM   1296  HC3 DCE A 162      22.898  56.313  24.433  1.00  0.00      A    H
ATOM   1297  CT  DCE A 163      45.494  43.072  58.283  1.00  0.00      A    C
ATOM   1298  HC  DCE A 163      46.027  42.866  59.211  1.00  0.00      A    H
ATOM   1299  HC1 DCE A 163      45.702  44.025  57.796  1.00  0.00      A    H
ATOM   1300  Cl  DCE A 163      46.011  41.957  57.035  1.00  0.00      A   CL
ATOM   1301  CT1 DCE A 163      44.003  42.823  58.505  1.00  0.00      A    C
ATOM   1302  HC2 DCE A 163      43.742  41.778  58.672  1.00  0.00      A    H
ATOM   1303  Cl1 DCE A 163      43.583  43.867  59.891  1.00  0.00      A   CL
ATOM   1304  HC3 DCE A 163      43.396  43.231  57.697  1.00  0.00      A    H
ATOM   1305  CT  DCE A 164      44.468  17.063  27.228  1.00  0.00      A    C
ATOM   1306  HC  DCE A 164      44.682  16.102  27.696  1.00  0.00      A    H
ATOM   1307  HC1 DCE A 164      43.566  17.066  26.617  1.00  0.00      A    H
ATOM   1308  Cl  DCE A 164      44.417  18.390  28.426  1.00  0.00      A   CL
ATOM   1309  CT1 DCE A 164      45.662  17.413  26.369  1.00  0.00      A    C
ATOM   1310  HC2 DCE A 164      46.612  16.904  26.535  1.00  0.00      A    H
ATOM   1311  Cl1 DCE A 164      45.161  17.248  24.699  1.00  0.00      A   CL
ATOM   1312  HC3 DCE A 164      45.821  18.480  26.529  1.00  0.00      A    H
ATOM   1313  CT  DCE A 165      53.832  13.846  50.676  1.00  0.00      A    C
ATOM   1314  HC  DCE A 165      52.830  14.136  50.994  1.00  0.00      A    H
ATOM   1315  HC1 DCE A 165      54.278  14.630  50.064  1.00  0.00      A    H
ATOM   1316  Cl  DCE A 165      54.777  13.657  52.126  1.00  0.00      A   CL
ATOM   1317  CT1 DCE A 165      53.909  12.509  49.878  1.00  0.00      A    C
ATOM   1318  HC2 DCE A 165      54.341  11.687  50.450  1.00  0.00      A    H
ATOM   1319  Cl1 DCE A 165      52.247  12.128  49.441  1.00  0.00      A   CL
ATOM   1320  HC3 DCE A 165      54.437  12.660  48.936  1.00  0.00      A    H
ATOM   1321  CT  DCE A 166      44.933  36.128  20.299  1.00  0.00      A    C
ATOM   1322  HC  DCE A 166      44.887  36.577  19.306  1.00  0.00      A    H
ATOM   1323  HC1 DCE A 166      45.097  36.916  21.034  1.00  0.00      A    H
ATOM   1324  Cl  DCE A 166      43.324  35.474  20.541  1.00  0.00      A   CL
ATOM   1325  CT1 DCE A 166      46.014  35.144  20.473  1.00  0.00      A    C
ATOM   1326  HC2 DCE A 166      46.174  34.553  19.570  1.00  0.00      A    H
ATOM   1327  Cl1 DCE A 166      47.609  35.921  20.891  1.00  0.00      A   CL
ATOM   1328  HC3 DCE A 166      45.777  34.403  21.236  1.00  0.00      A    H
ATOM   1329  CT  DCE A 167      27.718  18.655  50.674  1.00  0.00      A    C
ATOM   1330  HC  DCE A 167      27.328  19.640  50.933  1.00  0.00      A    H
ATOM   1331  HC1 DCE A 167      28.297  18.346  51.543  1.00  0.00      A    H
ATOM   1332  Cl  DCE A 167      26.363  17.486  50.433  1.00  0.00      A   CL
ATOM   1333  CT1 DCE A 167      28.584  18.900  49.451  1.00  0.00      A    C
ATOM   1334  HC2 DCE A 167      28.078  19.078  48.502  1.00  0.00      A    H
ATOM   1335  Cl1 DCE A 167      29.757  20.227  49.653  1.00  0.00      A   CL
ATOM   1336  HC3 DCE A 167      29.175  18.022  49.191  1.00  0.00      A    H
ATOM   1337  CT  DCE A 168      32.958  51.399   2.106  1.00  0.00      A    C
ATOM   1338  HC  DCE A 168      33.191  50.391   2.449  1.00  0.00      A    H
ATOM   1339  HC1 DCE A 168      31.870  51.472   2.081  1.00  0.00      A    H
ATOM   1340  Cl  DCE A 168      33.493  52.773   3.168  1.00  0.00      A   CL
ATOM   1341  CT1 DCE A 168      33.458  51.576   0.701  1.00  0.00      A    C
ATOM   1342  HC2 DCE A 168      34.515  51.325   0.615  1.00  0.00      A    H
ATOM   1343  Cl1 DCE A 168      32.422  50.528  -0.419  1.00  0.00      A   CL
ATOM   1344  HC3 DCE A 168      33.376  52.593   0.317  1.00  0.00      A    H
ATOM   1345  CT  DCE A 169      59.966  55.660  25.600  1.00  0.00      A    C
ATOM   1346  HC  DCE A 169      60.171  54.904  26.358  1.00  0.00      A    H
ATOM   1347  HC1 DCE A 169      60.904  56.027  25.185  1.00  0.00      A    H
ATOM   1348  Cl  DCE A 169      58.980  54.856  24.343  1.00  0.00      A   CL
ATOM   1349  CT1 DCE A 169      59.136  56.770  26.239  1.00  0.00      A    C
ATOM   1350  HC2 DCE A 169      58.319  57.121  25.608  1.00  0.00      A    H
ATOM   1351  Cl1 DCE A 169      58.293  56.117  27.710  1.00  0.00      A   CL
ATOM   1352  HC3 DCE A 169      59.720  57.667  26.446  1.00  0.00      A    H
ATOM   1353  CT  DCE A 170       0.294  45.175  62.415  1.00  0.00      A    C
ATOM   1354  HC  DCE A 170       0.600  44.138  62.282  1.00  0.00      A    H
ATOM   1355  HC1 DCE A 170      -0.169  45.293  63.394  1.00  0.00      A    H
ATOM   1356  Cl  DCE A 170       1.828  46.216  62.558  1.00  0.00      A   CL
ATOM   1357  CT1 DCE A 170      -0.555  45.679  61.306  1.00  0.00      A    C
ATOM   1358  HC2 DCE A 170      -1.202  46.499  61.616  1.00  0.00      A    H
ATOM   1359  Cl1 DCE A 170       0.485  46.172  59.976  1.00  0.00      A   CL
ATOM   1360  HC3 DCE A 170      -1.163  44.841  60.965  1.00  0.00      A    H
ATOM   1361  CT  DCE A 171      47.660  58.885  58.152  1.00  0.00      A    C
ATOM   1362  HC  DCE A 171      48.740  58.906  58.009  1.00  0.00      A    H
ATOM   1363  HC1 DCE A 171      47.184  59.228  57.233  1.00  0.00      A    H
ATOM   1364  Cl  DCE A 171      47.211  57.196  58.231  1.00  0.00      A   CL
ATOM   1365  CT1 DCE A 171      47.194  59.642  59.355  1.00  0.00      A    C
ATOM   1366  HC2 DCE A 171      47.648  60.629  59.268  1.00  0.00      A    H
ATOM   1367  Cl1 DCE A 171      45.416  59.920  59.389  1.00  0.00      A   CL
ATOM   1368  HC3 DCE A 171      47.400  59.091  60.272  1.00  0.00      A    H
ATOM   1369  CT  DCE A 172      48.833  27.534  14.303  1.00  0.00      A    C
ATOM   1370  HC  DCE A 172      48.986  28.166  15.177  1.00  0.00      A    H
ATOM   1371  HC1 DCE A 172      47.873  27.025  14.402  1.00  0.00      A    H
ATOM   1372  Cl  DCE A 172      48.810  28.653  12.908  1.00  0.00      A   CL
ATOM   1373  CT1 DCE A 172      49.851  26.442  14.130  1.00  0.00      A    C
ATOM   1374  HC2 DCE A 172      50.372  26.456  13.173  1.00  0.00      A    H
ATOM   1375  Cl1 DCE A 172      51.123  26.732  15.347  1.00  0.00      A   CL
ATOM   1376  HC3 DCE A 172      49.444  25.437  14.235  1.00  0.00      A    H
ATOM   1377  CT  DCE A 173       6.483  25.594   4.664  1.00  0.00      A    C
ATOM   1378  HC  DCE A 173       6.247  26.537   5.158  1.00  0.00      A    H
ATOM   1379  HC1 DCE A 173       5.711  24.881   4.951  1.00  0.00      A    H
ATOM   1380  Cl  DCE A 173       6.342  25.757   2.905  1.00  0.00      A   CL
ATOM   1381  CT1 DCE A 173       7.752  24.791   5.046  1.00  0.00      A    C
ATOM   1382  HC2 DCE A 173       7.629  24.084   5.866  1.00  0.00      A    H
ATOM   1383  Cl1 DCE A 173       8.167  23.876   3.624  1.00  0.00      A   CL
ATOM   1384  HC3 DCE A 173       8.519  25.522   5.301  1.00  0.00      A    H
ATOM   1385  CT  DCE A 174      32.104  41.681   9.360  1.00  0.00      A    C
ATOM   1386  HC  DCE A 174      32.631  42.251   8.594  1.00  0.00      A    H
ATOM   1387  HC1 DCE A 174      31.532  42.338  10.015  1.00  0.00      A    H
ATOM   1388  Cl  DCE A 174      30.946  40.586   8.513  1.00  0.00      A   CL
ATOM   1389  CT1 DCE A 174      33.022  40.835  10.221  1.00  0.00      A    C
ATOM   1390  HC2 DCE A 174      32.595  39.945  10.684  1.00  0.00      A    H
ATOM   1391  Cl1 DCE A 174      34.542  40.476   9.212  1.00  0.00      A   CL
ATOM   1392  HC3 DCE A 174      33.361  41.556  10.965  1.00  0.00      A    H
ATOM   1393  CT  DCE A 175      53.319  25.726   5.801  1.00  0.00      A    C
ATOM   1394  HC  DCE A 175      52.825  24.947   6.382  1.00  0.00      A    H
ATOM   1395  HC1 DCE A 175      52.842  26.683   6.015  1.00  0.00      A    H
ATOM   1396  Cl  DCE A 175      55.034  25.773   6.234  1.00  0.00      A   CL
ATOM   1397  CT1 DCE A 175      53.320  25.477   4.336  1.00  0.00      A    C
ATOM   1398  HC2 DCE A 175      53.600  26.360   3.761  1.00  0.00      A    H
ATOM   1399  Cl1 DCE A 175      54.622  24.446   3.827  1.00  0.00      A   CL
ATOM   1400  HC3 DCE A 175      52.386  25.073   3.944  1.00  0.00      A    H
ATOM   1401  CT  DCE A 176      16.996  50.932  35.714  1.00  0.00      A    C
ATOM   1402  HC  DCE A 176      16.799  50.325  34.829  1.00  0.00      A    H
ATOM   1403  HC1 DCE A 176      17.752  51.701  35.553  1.00  0.00      A    H
ATOM   1404  Cl  DCE A 176      15.514  51.838  36.221  1.00  0.00      A   CL
ATOM   1405  CT1 DCE A 176      17.464  49.975  36.845  1.00  0.00      A    C
ATOM   1406  HC2 DCE A 176      16.865  50.045  37.754  1.00  0.00      A    H
ATOM   1407  Cl1 DCE A 176      17.579  48.373  36.194  1.00  0.00      A   CL
ATOM   1408  HC3 DCE A 176      18.493  50.225  37.102  1.00  0.00      A    H
ATOM   1409  CT  DCE A 177      14.639  53.103   1.903  1.00  0.00      A    C
ATOM   1410  HC  DCE A 177      15.684  52.849   2.079  1.00  0.00      A    H
ATOM   1411  HC1 DCE A 177      14.258  53.206   2.919  1.00  0.00      A    H
ATOM   1412  Cl  DCE A 177      14.493  54.654   1.083  1.00  0.00      A   CL
ATOM   1413  CT1 DCE A 177      13.803  52.170   1.076  1.00  0.00      A    C
ATOM   1414  HC2 DCE A 177      13.696  52.704   0.132  1.00  0.00      A    H
ATOM   1415  Cl1 DCE A 177      14.689  50.612   0.949  1.00  0.00      A   CL
ATOM   1416  HC3 DCE A 177      12.842  52.098   1.586  1.00  0.00      A    H
ATOM   1417  CT  DCE A 178      25.461  21.102  63.151  1.00  0.00      A    C
ATOM   1418  HC  DCE A 178      25.419  21.737  64.036  1.00  0.00      A    H
ATOM   1419  HC1 DCE A 178      25.240  21.569  62.191  1.00  0.00      A    H
ATOM   1420  Cl  DCE A 178      27.136  20.618  62.950  1.00  0.00      A   CL
ATOM   1421  CT1 DCE A 178      24.652  19.783  63.129  1.00  0.00      A    C
ATOM   1422  HC2 DCE A 178      25.124  19.312  62.266  1.00  0.00      A    H
ATOM   1423  Cl1 DCE A 178      25.050  18.806  64.572  1.00  0.00      A   CL
ATOM   1424  HC3 DCE A 178      23.575  19.930  63.047  1.00  0.00      A    H
ATOM   1425  CT  DCE A 179       0.070  32.124  64.326  1.00  0.00      A    C
ATOM   1426  HC  DCE A 179       0.323  31.307  63.650  1.00  0.00      A    H
ATOM   1427  HC1 DCE A 179      -0.813  31.969  64.947  1.00  0.00      A    H
ATOM   1428  Cl  DCE A 179       1.461  32.214  65.487  1.00  0.00      A   CL
ATOM   1429  CT1 DCE A 179      -0.021  33.391  63.517  1.00  0.00      A    C
ATOM   1430  HC2 DCE A 179      -0.083  34.199  64.246  1.00  0.00      A    H
ATOM   1431  Cl1 DCE A 179       1.476  33.599  62.577  1.00  0.00      A   CL
ATOM   1432  HC3 DCE A 179      -0.861  33.399  62.822  1.00  0.00      A    H
ATOM   1433  CT  DCE A 180      34.169  27.592  13.171  1.00  0.00      A    C
ATOM   1434  HC  DCE A 180      34.294  28.307  12.358  1.00  0.00      A    H
ATOM   1435  HC1 DCE A 180      33.156  27.602  13.573  1.00  0.00      A    H
ATOM   1436  Cl  DCE A 180      34.481  25.955  12.406  1.00  0.00      A   CL
ATOM   1437  CT1 DCE A 180      35.184  27.968  14.321  1.00  0.00      A    C
ATOM   1438  HC2 DCE A 180      34.801  28.811  14.895  1.00  0.00      A    H
ATOM   1439  Cl1 DCE A 180      35.566  26.637  15.424  1.00  0.00      A   CL
ATOM   1440  HC3 DCE A 180      36.071  28.212  13.736  1.00  0.00      A    H
ATOM   1441  CT  DCE A 181      27.615  27.641  15.995  1.00  0.00      A    C
ATOM   1442  HC  DCE A 181      28.258  26.873  15.563  1.00  0.00      A    H
ATOM   1443  HC1 DCE A 181      27.607  27.577  17.083  1.00  0.00      A    H
ATOM   1444  Cl  DCE A 181      28.231  29.193  15.349  1.00  0.00      A   CL
ATOM   1445  CT1 DCE A 181      26.166  27.585  15.466  1.00  0.00      A    C
ATOM   1446  HC2 DCE A 181      25.427  27.206  16.172  1.00  0.00      A    H
ATOM   1447  Cl1 DCE A 181      25.701  29.213  14.911  1.00  0.00      A   CL
ATOM   1448  HC3 DCE A 181      26.156  26.935  14.591  1.00  0.00      A    H
ATOM   1449  CT  DCE A 182      58.503  17.708  21.926  1.00  0.00      A    C
ATOM   1450  HC  DCE A 182      58.196  18.577  21.344  1.00  0.00      A    H
ATOM   1451  HC1 DCE A 182      59.502  17.403  21.614  1.00  0.00      A    H
ATOM   1452  Cl  DCE A 182      58.594  18.143  23.588  1.00  0.00      A   CL
ATOM   1453  CT1 DCE A 182      57.640  16.523  21.571  1.00  0.00      A    C
ATOM   1454  HC2 DCE A 182      56.593  16.670  21.835  1.00  0.00      A    H
ATOM   1455  Cl1 DCE A 182      57.450  16.266  19.826  1.00  0.00      A   CL
ATOM   1456  HC3 DCE A 182      58.040  15.623  22.040  1.00  0.00      A    H
ATOM   1457  CT  DCE A 183      13.697  18.796  44.826  1.00  0.00      A    C
ATOM   1458  HC  DCE A 183      13.552  17.985  44.112  1.00  0.00      A    H
ATOM   1459  HC1 DCE A 183      12.883  19.520  44.849  1.00  0.00      A    H
ATOM   1460  Cl  DCE A 183      13.717  18.149  46.412  1.00  0.00      A   CL
ATOM   1461  CT1 DCE A 183      14.985  19.530  44.503  1.00  0.00      A    C
ATOM   1462  HC2 DCE A 183      15.883  19.010  44.838  1.00  0.00      A    H
ATOM   1463  Cl1 DCE A 183      15.036  19.345  42.771  1.00  0.00      A   CL
ATOM   1464  HC3 DCE A 183      15.049  20.547  44.892  1.00  0.00      A    H
ATOM   1465  CT  DCE A 184      53.645  18.138  17.979  1.00  0.00      A    C
ATOM   1466  HC  DCE A 184      52.680  17.814  17.589  1.00  0.00      A    H
ATOM   1467  HC1 DCE A 184      54.387  17.348  18.097  1.00  0.00      A    H
ATOM   1468  Cl  DCE A 184      54.253  19.374  16.847  1.00  0.00      A   CL
ATOM   1469  CT1 DCE A 184      53.491  18.832  19.397  1.00  0.00      A    C
ATOM   1470  HC2 DCE A 184      52.503  18.592  19.791  1.00  0.00      A    H
ATOM   1471  Cl1 DCE A 184      54.697  18.331  20.603  1.00  0.00      A   CL
ATOM   1472  HC3 DCE A 184      53.346  19.910  19.341  1.00  0.00      A    H
ATOM   1473  CT  DCE A 185      55.761  35.853  32.219  1.00  0.00      A    C
ATOM   1474  HC  DCE A 185      56.081  36.707  31.621  1.00  0.00      A    H
ATOM   1475  HC1 DCE A 185      54.790  36.015  32.687  1.00  0.00      A    H
ATOM   1476  Cl  DCE A 185      55.542  34.575  30.994  1.00  0.00      A   CL
ATOM   1477  CT1 DCE A 185      56.691  35.278  33.305  1.00  0.00      A    C
ATOM   1478  HC2 DCE A 185      57.275  36.001  33.875  1.00  0.00      A    H
ATOM   1479  Cl1 DCE A 185      55.809  34.240  34.487  1.00  0.00      A   CL
ATOM   1480  HC3 DCE A 185      57.328  34.627  32.706  1.00  0.00      A    H
ATOM   1481  CT  DCE A 186       2.455  50.334  13.972  1.00  0.00      A    C
ATOM   1482  HC  DCE A 186       2.772  49.356  14.333  1.00  0.00      A    H
ATOM   1483  HC1 DCE A 186       1.855  50.235  13.067  1.00  0.00      A    H
ATOM   1484  Cl  DCE A 186       1.531  51.082  15.301  1.00  0.00      A   CL
ATOM   1485  CT1 DCE A 186       3.689  51.228  13.735  1.00  0.00      A    C
ATOM   1486  HC2 DCE A 186       4.533  50.555  13.583  1.00  0.00      A    H
ATOM   1487  Cl1 DCE A 186       3.424  52.192  12.310  1.00  0.00      A   CL
ATOM   1488  HC3 DCE A 186       3.737  51.761  14.684  1.00  0.00      A    H
ATOM   1489  CT  DCE A 187      31.009  63.501  25.471  1.00  0.00      A    C
ATOM   1490  HC  DCE A 187      31.172  63.575  24.395  1.00  0.00      A    H
ATOM   1491  HC1 DCE A 187      29.951  63.299  25.640  1.00  0.00      A    H
ATOM   1492  Cl  DCE A 187      31.865  62.065  26.110  1.00  0.00      A   CL
ATOM   1493  CT1 DCE A 187      31.451  64.855  26.091  1.00  0.00      A    C
ATOM   1494  HC2 DCE A 187      30.921  65.050  27.024  1.00  0.00      A    H
ATOM   1495  Cl1 DCE A 187      33.220  64.958  26.448  1.00  0.00      A   CL
ATOM   1496  HC3 DCE A 187      31.168  65.614  25.362  1.00  0.00      A    H
ATOM   1497  CT  DCE A 188      11.584  17.339   3.143  1.00  0.00      A    C
ATOM   1498  HC  DCE A 188      10.893  16.978   3.904  1.00  0.00      A    H
ATOM   1499  HC1 DCE A 188      11.147  17.649   2.194  1.00  0.00      A    H
ATOM   1500  Cl  DCE A 188      12.392  18.719   3.829  1.00  0.00      A   CL
ATOM   1501  CT1 DCE A 188      12.605  16.353   2.686  1.00  0.00      A    C
ATOM   1502  HC2 DCE A 188      13.461  16.805   2.184  1.00  0.00      A    H
ATOM   1503  Cl1 DCE A 188      13.183  15.435   4.193  1.00  0.00      A   CL
ATOM   1504  HC3 DCE A 188      12.206  15.614   1.992  1.00  0.00      A    H
ATOM   1505  CT  DCE A 189      22.907  11.779  42.350  1.00  0.00      A    C
ATOM   1506  HC  DCE A 189      21.982  11.360  42.747  1.00  0.00      A    H
ATOM   1507  HC1 DCE A 189      23.202  12.569  43.040  1.00  0.00      A    H
ATOM   1508  Cl  DCE A 189      24.030  10.489  42.729  1.00  0.00      A   CL
ATOM   1509  CT1 DCE A 189      22.945  12.209  40.891  1.00  0.00      A    C
ATOM   1510  HC2 DCE A 189      23.660  12.992  40.637  1.00  0.00      A    H
ATOM   1511  Cl1 DCE A 189      23.570  10.834  39.987  1.00  0.00      A   CL
ATOM   1512  HC3 DCE A 189      21.967  12.346  40.431  1.00  0.00      A    H
ATOM   1513  CT  DCE A 190      58.356  44.621  20.369  1.00  0.00      A    C
ATOM   1514  HC  DCE A 190      59.047  44.725  19.533  1.00  0.00      A    H
ATOM   1515  HC1 DCE A 190      58.639  43.810  21.040  1.00  0.00      A    H
ATOM   1516  Cl  DCE A 190      58.414  46.063  21.325  1.00  0.00      A   CL
ATOM   1517  CT1 DCE A 190      57.023  44.339  19.773  1.00  0.00      A    C
ATOM   1518  HC2 DCE A 190      57.161  44.452  18.697  1.00  0.00      A    H
ATOM   1519  Cl1 DCE A 190      56.526  42.684  20.065  1.00  0.00      A   CL
ATOM   1520  HC3 DCE A 190      56.376  45.044  20.294  1.00  0.00      A    H
ATOM   1521  CT  DCE A 191      14.095   9.889  39.760  1.00  0.00      A    C
ATOM   1522  HC  DCE A 191      14.857  10.668  39.759  1.00  0.00      A    H
ATOM   1523  HC1 DCE A 191      13.138  10.363  39.975  1.00  0.00      A    H
ATOM   1524  Cl  DCE A 191      14.069   9.321  38.115  1.00  0.00      A   CL
ATOM   1525  CT1 DCE A 191      14.388   8.783  40.803  1.00  0.00      A    C
ATOM   1526  HC2 DCE A 191      14.643   9.198  41.778  1.00  0.00      A    H
ATOM   1527  Cl1 DCE A 191      12.922   7.726  40.879  1.00  0.00      A   CL
ATOM   1528  HC3 DCE A 191      15.153   8.174  40.321  1.00  0.00      A    H
ATOM   1529  CT  DCE A 192      54.876   2.591  22.209  1.00  0.00      A    C
ATOM   1530  HC  DCE A 192      54.566   1.560  22.044  1.00  0.00      A    H
ATOM   1531  HC1 DCE A 192      54.304   3.044  23.020  1.00  0.00      A    H
ATOM   1532  Cl  DCE A 192      56.610   2.611  22.685  1.00  0.00      A   CL
ATOM   1533  CT1 DCE A 192      54.758   3.366  20.918  1.00  0.00      A    C
ATOM   1534  HC2 DCE A 192      55.368   4.269  20.899  1.00  0.00      A    H
ATOM   1535  Cl1 DCE A 192      55.302   2.375  19.499  1.00  0.00      A   CL
ATOM   1536  HC3 DCE A 192      53.725   3.643  20.705  1.00  0.00      A    H
ATOM   1537  CT  DCE A 193      52.812  46.342  29.808  1.00  0.00      A    C
ATOM   1538  HC  DCE A 193      53.314  45.499  29.334  1.00  0.00      A    H
ATOM   1539  HC1 DCE A 193      51.777  46.302  29.468  1.00  0.00      A    H
ATOM   1540  Cl  DCE A 193      52.960  46.343  31.584  1.00  0.00      A   CL
ATOM   1541  CT1 DCE A 193      53.489  47.597  29.355  1.00  0.00      A    C
ATOM   1542  HC2 DCE A 193      54.379  47.734  29.969  1.00  0.00      A    H
ATOM   1543  Cl1 DCE A 193      53.881  47.410  27.545  1.00  0.00      A   CL
ATOM   1544  HC3 DCE A 193      52.980  48.539  29.560  1.00  0.00      A    H
ATOM   1545  CT  DCE A 194      14.259  29.974  60.822  1.00  0.00      A    C
ATOM   1546  HC  DCE A 194      13.695  30.904  60.883  1.00  0.00      A    H
ATOM   1547  HC1 DCE A 194      13.904  29.316  60.028  1.00  0.00      A    H
ATOM   1548  Cl  DCE A 194      15.938  30.399  60.508  1.00  0.00      A   CL
ATOM   1549  CT1 DCE A 194      14.137  29.150  62.036  1.00  0.00      A    C
ATOM   1550  HC2 DCE A 194      14.764  29.642  62.780  1.00  0.00      A    H
ATOM   1551  Cl1 DCE A 194      12.510  29.076  62.678  1.00  0.00      A   CL
ATOM   1552  HC3 DCE A 194      14.561  28.152  61.921  1.00  0.00      A    H
ATOM   1553  CT  DCE A 195      42.156  45.313  27.649  1.00  0.00      A    C
ATOM   1554  HC  DCE A 195      43.058  44.841  28.036  1.00  0.00      A    H
ATOM   1555  HC1 DCE A 195      41.765  44.843  26.746  1.00  0.00      A    H
ATOM   1556  Cl  DCE A 195      41.017  45.647  28.910  1.00  0.00      A   CL
ATOM   1557  CT1 DCE A 195      42.478  46.728  27.114  1.00  0.00      A    C
ATOM   1558  HC2 DCE A 195      41.543  47.278  27.221  1.00  0.00      A    H
ATOM   1559  Cl1 DCE A 195      43.746  47.545  28.063  1.00  0.00      A   CL
ATOM   1560  HC3 DCE A 195      42.853  46.574  26.103  1.00  0.00      A    H
ATOM   1561  CT  DCE A 196      37.334  29.062  39.901  1.00  0.00      A    C
ATOM   1562  HC  DCE A 196      37.568  30.010  39.416  1.00  0.00      A    H
ATOM   1563  HC1 DCE A 196      36.682  29.167  40.768  1.00  0.00      A    H
ATOM   1564  Cl  DCE A 196      36.643  27.933  38.767  1.00  0.00      A   CL
ATOM   1565  CT1 DCE A 196      38.702  28.463  40.282  1.00  0.00      A    C
ATOM   1566  HC2 DCE A 196      39.243  28.074  39.420  1.00  0.00      A    H
ATOM   1567  Cl1 DCE A 196      39.694  29.689  41.111  1.00  0.00      A   CL
ATOM   1568  HC3 DCE A 196      38.501  27.585  40.897  1.00  0.00      A    H
ATOM   1569  CT  DCE A 197      45.511  53.943  41.871  1.00  0.00      A    C
ATOM   1570  HC  DCE A 197      45.453  53.215  42.680  1.00  0.00      A    H
ATOM   1571  HC1 DCE A 197      45.308  54.900  42.353  1.00  0.00      A    H
ATOM   1572  Cl  DCE A 197      47.211  53.964  41.441  1.00  0.00      A   CL
ATOM   1573  CT1 DCE A 197      44.735  53.399  40.708  1.00  0.00      A    C
ATOM   1574  HC2 DCE A 197      44.698  54.092  39.868  1.00  0.00      A    H
ATOM   1575  Cl1 DCE A 197      45.406  51.852  40.188  1.00  0.00      A   CL
ATOM   1576  HC3 DCE A 197      43.752  53.183  41.125  1.00  0.00      A    H
ATOM   1577  CT  DCE A 198      61.628  47.039  35.823  1.00  0.00      A    C
ATOM   1578  HC  DCE A 198      60.869  47.241  35.067  1.00  0.00      A    H
ATOM   1579  HC1 DCE A 198      61.769  47.862  36.523  1.00  0.00      A    H
ATOM   1580  Cl  DCE A 198      61.194  45.486  36.550  1.00  0.00      A   CL
ATOM   1581  CT1 DCE A 198      63.041  47.018  35.340  1.00  0.00      A    C
ATOM   1582  HC2 DCE A 198      63.811  46.808  36.082  1.00  0.00      A    H
ATOM   1583  Cl1 DCE A 198      63.210  45.773  34.147  1.00  0.00      A   CL
ATOM   1584  HC3 DCE A 198      63.220  48.021  34.953  1.00  0.00      A    H
ATOM   1585  CT  DCE A 199      22.455  25.881  56.682  1.00  0.00      A    C
ATOM   1586  HC  DCE A 199      22.509  25.280  57.590  1.00  0.00      A    H
ATOM   1587  HC1 DCE A 199      23.411  25.869  56.158  1.00  0.00      A    H
ATOM   1588  Cl  DCE A 199      21.199  25.163  55.718  1.00  0.00      A   CL
ATOM   1589  CT1 DCE A 199      22.087  27.307  57.161  1.00  0.00      A    C
ATOM   1590  HC2 DCE A 199      21.558  27.338  58.114  1.00  0.00      A    H
ATOM   1591  Cl1 DCE A 199      23.615  28.219  57.612  1.00  0.00      A   CL
ATOM   1592  HC3 DCE A 199      21.459  27.839  56.447  1.00  0.00      A    H
ATOM   1593  CT  DCE A 200      44.724  36.862  62.218  1.00  0.00      A    C
ATOM   1594  HC  DCE A 200      45.235  37.506  62.933  1.00  0.00      A    H
ATOM   1595  HC1 DCE A 200      43.859  36.446  62.736  1.00  0.00      A    H
ATOM   1596  Cl  DCE A 200      44.212  38.110  61.081  1.00  0.00      A   CL
ATOM   1597  CT1 DCE A 200      45.756  35.966  61.585  1.00  0.00      A    C
ATOM   1598  HC2 DCE A 200      46.518  35.549  62.243  1.00  0.00      A    H
ATOM   1599  Cl1 DCE A 200      44.825  34.619  60.913  1.00  0.00      A   CL
ATOM   1600  HC3 DCE A 200      46.254  36.377  60.707  1.00  0.00      A    H
ATOM   1601  CT  DCE A 201      18.806  14.297  31.884  1.00  0.00      A    C
ATOM   1602  HC  DCE A 201      17.774  14.432  31.561  1.00  0.00      A    H
ATOM   1603  HC1 DCE A 201      19.531  14.524  31.102  1.00  0.00      A    H
ATOM   1604  Cl  DCE A 201      19.299  15.641  32.993  1.00  0.00      A   CL
ATOM   1605  CT1 DCE A 201      19.052  12.911  32.500  1.00  0.00      A    C
ATOM   1606  HC2 DCE A 201      18.703  12.081  31.886  1.00  0.00      A    H
ATOM   1607  Cl1 DCE A 201      20.777  12.562  32.682  1.00  0.00      A   CL
ATOM   1608  HC3 DCE A 201      18.650  12.903  33.513  1.00  0.00      A    H
ATOM   1609  CT  DCE A 202      34.429  48.289  55.807  1.00  0.00      A    C
ATOM   1610  HC  DCE A 202      33.871  47.672  56.511  1.00  0.00      A    H
ATOM   1611  HC1 DCE A 202      35.111  47.733  55.164  1.00  0.00      A    H
ATOM   1612  Cl  DCE A 202      33.109  49.061  54.781  1.00  0.00      A   CL
ATOM   1613  CT1 DCE A 202      35.219  49.523  56.368  1.00  0.00      A    C
ATOM   1614  HC2 DCE A 202      35.691  49.220  57.302  1.00  0.00      A    H
ATOM   1615  Cl1 DCE A 202      36.516  49.717  55.148  1.00  0.00      A   CL
ATOM   1616  HC3 DCE A 202      34.615  50.422  56.485  1.00  0.00      A    H
ATOM   1617  CT  DCE A 203      53.024  15.290  27.456  1.00  0.00      A    C
ATOM   1618  HC  DCE A 203      52.484  15.879  28.198  1.00  0.00      A    H
ATOM   1619  HC1 DCE A 203      53.589  14.539  28.008  1.00  0.00      A    H
ATOM   1620  Cl  DCE A 203      51.965  14.205  26.478  1.00  0.00      A   CL
ATOM   1621  CT1 DCE A 203      54.171  16.101  26.651  1.00  0.00      A    C
ATOM   1622  HC2 DCE A 203      54.815  15.381  26.145  1.00  0.00      A    H
ATOM   1623  Cl1 DCE A 203      53.468  17.069  25.414  1.00  0.00      A   CL
ATOM   1624  HC3 DCE A 203      54.873  16.699  27.231  1.00  0.00      A    H
ATOM   1625  CT  DCE A 204       4.739  57.092  -0.038  1.00  0.00      A    C
ATOM   1626  HC  DCE A 204       4.795  57.755  -0.901  1.00  0.00      A    H
ATOM   1627  HC1 DCE A 204       5.717  57.049   0.443  1.00  0.00      A    H
ATOM   1628  Cl  DCE A 204       3.661  57.923   1.000  1.00  0.00      A   CL
ATOM   1629  CT1 DCE A 204       4.174  55.741  -0.275  1.00  0.00      A    C
ATOM   1630  HC2 DCE A 204       4.599  55.195  -1.117  1.00  0.00      A    H
ATOM   1631  Cl1 DCE A 204       4.412  54.828   1.292  1.00  0.00      A   CL
ATOM   1632  HC3 DCE A 204       3.091  55.777  -0.391  1.00  0.00      A    H
ATOM   1633  CT  DCE A 205       0.528   9.498  36.696  1.00  0.00      A    C
ATOM   1634  HC  DCE A 205       1.244   9.056  37.389  1.00  0.00      A    H
ATOM   1635  HC1 DCE A 205      -0.434   9.531  37.207  1.00  0.00      A    H
ATOM   1636  Cl  DCE A 205       0.998  11.111  36.198  1.00  0.00      A   CL
ATOM   1637  CT1 DCE A 205       0.578   8.541  35.541  1.00  0.00      A    C
ATOM   1638  HC2 DCE A 205       0.108   9.003  34.673  1.00  0.00      A    H
ATOM   1639  Cl1 DCE A 205       2.300   8.252  35.216  1.00  0.00      A   CL
ATOM   1640  HC3 DCE A 205       0.090   7.614  35.840  1.00  0.00      A    H
ATOM   1641  CT  DCE A 206      61.577  27.702  53.488  1.00  0.00      A    C
ATOM   1642  HC  DCE A 206      61.225  26.681  53.340  1.00  0.00      A    H
ATOM   1643  HC1 DCE A 206      62.538  27.962  53.045  1.00  0.00      A    H
ATOM   1644  Cl  DCE A 206      60.200  28.598  52.821  1.00  0.00      A   CL
ATOM   1645  CT1 DCE A 206      61.652  28.002  55.026  1.00  0.00      A    C
ATOM   1646  HC2 DCE A 206      62.305  27.277  55.512  1.00  0.00      A    H
ATOM   1647  Cl1 DCE A 206      62.122  29.659  55.320  1.00  0.00      A   CL
ATOM   1648  HC3 DCE A 206      60.585  27.891  55.221  1.00  0.00      A    H
ATOM   1649  CT  DCE A 207      32.701  20.594  18.112  1.00  0.00      A    C
ATOM   1650  HC  DCE A 207      32.700  19.782  17.384  1.00  0.00      A    H
ATOM   1651  HC1 DCE A 207      33.129  21.502  17.688  1.00  0.00      A    H
ATOM   1652  Cl  DCE A 207      30.918  20.716  18.573  1.00  0.00      A   CL
ATOM   1653  CT1 DCE A 207      33.546  20.207  19.345  1.00  0.00      A    C
ATOM   1654  HC2 DCE A 207      33.704  21.077  19.983  1.00  0.00      A    H
ATOM   1655  Cl1 DCE A 207      32.855  18.688  20.077  1.00  0.00      A   CL
ATOM   1656  HC3 DCE A 207      34.523  19.882  18.986  1.00  0.00      A    H
ATOM   1657  CT  DCE A 208      54.556  18.624  51.598  1.00  0.00      A    C
ATOM   1658  HC  DCE A 208      55.357  17.970  51.253  1.00  0.00      A    H
ATOM   1659  HC1 DCE A 208      54.429  19.407  50.852  1.00  0.00      A    H
ATOM   1660  Cl  DCE A 208      53.031  17.691  51.771  1.00  0.00      A   CL
ATOM   1661  CT1 DCE A 208      54.855  19.293  52.977  1.00  0.00      A    C
ATOM   1662  HC2 DCE A 208      54.775  18.532  53.754  1.00  0.00      A    H
ATOM   1663  Cl1 DCE A 208      56.520  19.925  52.840  1.00  0.00      A   CL
ATOM   1664  HC3 DCE A 208      54.260  20.138  53.324  1.00  0.00      A    H
ATOM   1665  CT  DCE A 209      16.999  21.925  15.740  1.00  0.00      A    C
ATOM   1666  HC  DCE A 209      17.293  22.784  15.135  1.00  0.00      A    H
ATOM   1667  HC1 DCE A 209      16.113  21.375  15.423  1.00  0.00      A    H
ATOM   1668  Cl  DCE A 209      18.388  20.810  15.645  1.00  0.00      A   CL
ATOM   1669  CT1 DCE A 209      16.771  22.475  17.174  1.00  0.00      A    C
ATOM   1670  HC2 DCE A 209      16.475  23.504  16.971  1.00  0.00      A    H
ATOM   1671  Cl1 DCE A 209      15.563  21.688  18.119  1.00  0.00      A   CL
ATOM   1672  HC3 DCE A 209      17.707  22.483  17.732  1.00  0.00      A    H
ATOM   1673  CT  DCE A 210       8.428  62.861  15.721  1.00  0.00      A    C
ATOM   1674  HC  DCE A 210       8.986  61.987  15.383  1.00  0.00      A    H
ATOM   1675  HC1 DCE A 210       8.451  62.895  16.810  1.00  0.00      A    H
ATOM   1676  Cl  DCE A 210       9.135  64.317  15.014  1.00  0.00      A   CL
ATOM   1677  CT1 DCE A 210       6.938  62.747  15.201  1.00  0.00      A    C
ATOM   1678  HC2 DCE A 210       6.534  61.889  15.739  1.00  0.00      A    H
ATOM   1679  Cl1 DCE A 210       6.045  64.124  15.597  1.00  0.00      A   CL
ATOM   1680  HC3 DCE A 210       6.907  62.520  14.136  1.00  0.00      A    H
ATOM   1681  CT  DCE A 211      35.426  34.585  47.637  1.00  0.00      A    C
ATOM   1682  HC  DCE A 211      34.561  35.075  48.085  1.00  0.00      A    H
ATOM   1683  HC1 DCE A 211      35.212  33.522  47.521  1.00  0.00      A    H
ATOM   1684  Cl  DCE A 211      35.918  35.467  46.172  1.00  0.00      A   CL
ATOM   1685  CT1 DCE A 211      36.447  34.782  48.702  1.00  0.00      A    C
ATOM   1686  HC2 DCE A 211      37.027  35.684  48.506  1.00  0.00      A    H
ATOM   1687  Cl1 DCE A 211      35.679  34.728  50.331  1.00  0.00      A   CL
ATOM   1688  HC3 DCE A 211      37.119  33.924  48.685  1.00  0.00      A    H
ATOM   1689  CT  DCE A 212      51.933  42.130  23.690  1.00  0.00      A    C
ATOM   1690  HC  DCE A 212      52.266  41.138  23.385  1.00  0.00      A    H
ATOM   1691  HC1 DCE A 212      52.574  42.893  23.249  1.00  0.00      A    H
ATOM   1692  Cl  DCE A 212      50.335  42.412  22.913  1.00  0.00      A   CL
ATOM   1693  CT1 DCE A 212      51.836  42.300  25.202  1.00  0.00      A    C
ATOM   1694  HC2 DCE A 212      51.741  41.369  25.761  1.00  0.00      A    H
ATOM   1695  Cl1 DCE A 212      53.445  42.743  25.697  1.00  0.00      A   CL
ATOM   1696  HC3 DCE A 212      51.172  43.086  25.560  1.00  0.00      A    H
ATOM   1697  CT  DCE A 213      49.944  35.199  63.447  1.00  0.00      A    C
ATOM   1698  HC  DCE A 213      49.637  35.352  64.481  1.00  0.00      A    H
ATOM   1699  HC1 DCE A 213      49.370  34.346  63.082  1.00  0.00      A    H
ATOM   1700  Cl  DCE A 213      49.461  36.610  62.460  1.00  0.00      A   CL
ATOM   1701  CT1 DCE A 213      51.340  34.651  63.253  1.00  0.00      A    C
ATOM   1702  HC2 DCE A 213      52.190  34.985  63.848  1.00  0.00      A    H
ATOM   1703  Cl1 DCE A 213      51.409  32.893  63.306  1.00  0.00      A   CL
ATOM   1704  HC3 DCE A 213      51.575  34.865  62.210  1.00  0.00      A    H
ATOM   1705  CT  DCE A 214      23.562  20.798  37.204  1.00  0.00      A    C
ATOM   1706  HC  DCE A 214      24.127  21.451  37.870  1.00  0.00      A    H
ATOM   1707  HC1 DCE A 214      24.044  20.793  36.226  1.00  0.00      A    H
ATOM   1708  Cl  DCE A 214      23.704  19.106  37.843  1.00  0.00      A   CL
ATOM   1709  CT1 DCE A 214      22.068  21.074  37.045  1.00  0.00      A    C
ATOM   1710  HC2 DCE A 214      21.980  20.669  36.037  1.00  0.00      A    H
ATOM   1711  Cl1 DCE A 214      21.098  20.122  38.130  1.00  0.00      A   CL
ATOM   1712  HC3 DCE A 214      21.846  22.141  37.051  1.00  0.00      A    H
ATOM   1713  CT  DCE A 215      41.477   7.681  27.159  1.00  0.00      A    C
ATOM   1714  HC  DCE A 215      42.026   8.395  26.545  1.00  0.00      A    H
ATOM   1715  HC1 DCE A 215      42.154   6.984  27.653  1.00  0.00      A    H
ATOM   1716  Cl  DCE A 215      40.706   8.456  28.619  1.00  0.00      A   CL
ATOM   1717  CT1 DCE A 215      40.428   6.859  26.347  1.00  0.00      A    C
ATOM   1718  HC2 DCE A 215      39.566   7.476  26.090  1.00  0.00      A    H
ATOM   1719  Cl1 DCE A 215      41.152   6.322  24.861  1.00  0.00      A   CL
ATOM   1720  HC3 DCE A 215      40.091   6.017  26.952  1.00  0.00      A    H
ATOM   1721  CT  DCE A 216      44.982  25.951  37.440  1.00  0.00      A    C
ATOM   1722  HC  DCE A 216      45.708  25.980  36.627  1.00  0.00      A    H
ATOM   1723  HC1 DCE A 216      44.774  24.901  37.644  1.00  0.00      A    H
ATOM   1724  Cl  DCE A 216      45.557  26.696  38.979  1.00  0.00      A   CL
ATOM   1725  CT1 DCE A 216      43.790  26.670  37.018  1.00  0.00      A    C
ATOM   1726  HC2 DCE A 216      43.345  26.094  36.206  1.00  0.00      A    H
ATOM   1727  Cl1 DCE A 216      42.797  26.935  38.496  1.00  0.00      A   CL
ATOM   1728  HC3 DCE A 216      44.116  27.628  36.613  1.00  0.00      A    H
ATOM   1729  CT  DCE A 217      15.684  34.035  59.198  1.00  0.00      A    C
ATOM   1730  HC  DCE A 217      16.687  33.610  59.154  1.00  0.00      A    H
ATOM   1731  HC1 DCE A 217      15.084  33.326  58.628  1.00  0.00      A    H
ATOM   1732  Cl  DCE A 217      15.098  34.040  60.862  1.00  0.00      A   CL
ATOM   1733  CT1 DCE A 217      15.643  35.492  58.705  1.00  0.00      A    C
ATOM   1734  HC2 DCE A 217      14.880  35.681  57.949  1.00  0.00      A    H
ATOM   1735  Cl1 DCE A 217      15.389  36.631  60.102  1.00  0.00      A   CL
ATOM   1736  HC3 DCE A 217      16.616  35.647  58.240  1.00  0.00      A    H
ATOM   1737  CT  DCE A 218      49.182  26.705  38.399  1.00  0.00      A    C
ATOM   1738  HC  DCE A 218      49.467  27.228  37.486  1.00  0.00      A    H
ATOM   1739  HC1 DCE A 218      48.298  27.243  38.742  1.00  0.00      A    H
ATOM   1740  Cl  DCE A 218      48.688  25.080  37.974  1.00  0.00      A   CL
ATOM   1741  CT1 DCE A 218      50.381  26.624  39.442  1.00  0.00      A    C
ATOM   1742  HC2 DCE A 218      50.068  26.524  40.481  1.00  0.00      A    H
ATOM   1743  Cl1 DCE A 218      51.347  25.239  38.953  1.00  0.00      A   CL
ATOM   1744  HC3 DCE A 218      51.019  27.505  39.365  1.00  0.00      A    H
ATOM   1745  CT  DCE A 219      26.186  28.817   0.773  1.00  0.00      A    C
ATOM   1746  HC  DCE A 219      26.734  28.436   1.635  1.00  0.00      A    H
ATOM   1747  HC1 DCE A 219      25.105  28.736   0.885  1.00  0.00      A    H
ATOM   1748  Cl  DCE A 219      26.718  30.514   0.508  1.00  0.00      A   CL
ATOM   1749  CT1 DCE A 219      26.589  27.897  -0.407  1.00  0.00      A    C
ATOM   1750  HC2 DCE A 219      27.434  28.434  -0.837  1.00  0.00      A    H
ATOM   1751  Cl1 DCE A 219      27.218  26.401   0.171  1.00  0.00      A   CL
ATOM   1752  HC3 DCE A 219      25.734  27.679  -1.048  1.00  0.00      A    H
ATOM   1753  CT  DCE A 220      50.315  62.589  33.011  1.00  0.00      A    C
ATOM   1754  HC  DCE A 220      51.078  63.334  32.785  1.00  0.00      A    H
ATOM   1755  HC1 DCE A 220      50.661  62.034  33.882  1.00  0.00      A    H
ATOM   1756  Cl  DCE A 220      48.867  63.445  33.529  1.00  0.00      A   CL
ATOM   1757  CT1 DCE A 220      49.888  61.740  31.781  1.00  0.00      A    C
ATOM   1758  HC2 DCE A 220      49.784  62.436  30.949  1.00  0.00      A    H
ATOM   1759  Cl1 DCE A 220      51.219  60.662  31.418  1.00  0.00      A   CL
ATOM   1760  HC3 DCE A 220      48.967  61.160  31.849  1.00  0.00      A    H
ATOM   1761  CT  DCE A 221      54.521   0.100  29.805  1.00  0.00      A    C
ATOM   1762  HC  DCE A 221      54.796  -0.522  28.954  1.00  0.00      A    H
ATOM   1763  HC1 DCE A 221      54.459  -0.518  30.701  1.00  0.00      A    H
ATOM   1764  Cl  DCE A 221      55.687   1.377  30.018  1.00  0.00      A   CL
ATOM   1765  CT1 DCE A 221      53.148   0.756  29.545  1.00  0.00      A    C
ATOM   1766  HC2 DCE A 221      53.253   1.254  28.582  1.00  0.00      A    H
ATOM   1767  Cl1 DCE A 221      52.000  -0.563  29.479  1.00  0.00      A   CL
ATOM   1768  HC3 DCE A 221      52.815   1.437  30.329  1.00  0.00      A    H
ATOM   1769  CT  DCE A 222       3.989  21.758  23.869  1.00  0.00      A    C
ATOM   1770  HC  DCE A 222       3.706  22.524  24.590  1.00  0.00      A    H
ATOM   1771  HC1 DCE A 222       3.073  21.364  23.430  1.00  0.00      A    H
ATOM   1772  Cl  DCE A 222       5.020  22.568  22.616  1.00  0.00      A   CL
ATOM   1773  CT1 DCE A 222       4.857  20.655  24.533  1.00  0.00      A    C
ATOM   1774  HC2 DCE A 222       5.799  21.018  24.944  1.00  0.00      A    H
ATOM   1775  Cl1 DCE A 222       3.845  20.089  25.909  1.00  0.00      A   CL
ATOM   1776  HC3 DCE A 222       5.015  19.794  23.884  1.00  0.00      A    H
ATOM   1777  CT  DCE A 223      44.786  61.299  27.674  1.00  0.00      A    C
ATOM   1778  HC  DCE A 223      44.711  62.269  28.167  1.00  0.00      A    H
ATOM   1779  HC1 DCE A 223      44.304  60.446  28.150  1.00  0.00      A    H
ATOM   1780  Cl  DCE A 223      44.262  61.380  26.025  1.00  0.00      A   CL
ATOM   1781  CT1 DCE A 223      46.261  61.017  27.589  1.00  0.00      A    C
ATOM   1782  HC2 DCE A 223      46.766  61.863  27.123  1.00  0.00      A    H
ATOM   1783  Cl1 DCE A 223      46.988  60.774  29.167  1.00  0.00      A   CL
ATOM   1784  HC3 DCE A 223      46.411  60.041  27.127  1.00  0.00      A    H
ATOM   1785  CT  DCE A 224      11.726  16.785  39.366  1.00  0.00      A    C
ATOM   1786  HC  DCE A 224      10.851  16.682  38.725  1.00  0.00      A    H
ATOM   1787  HC1 DCE A 224      11.753  15.988  40.109  1.00  0.00      A    H
ATOM   1788  Cl  DCE A 224      13.115  16.750  38.194  1.00  0.00      A   CL
ATOM   1789  CT1 DCE A 224      11.855  18.133  40.175  1.00  0.00      A    C
ATOM   1790  HC2 DCE A 224      11.700  19.015  39.553  1.00  0.00      A    H
ATOM   1791  Cl1 DCE A 224      10.767  18.157  41.591  1.00  0.00      A   CL
ATOM   1792  HC3 DCE A 224      12.887  18.239  40.509  1.00  0.00      A    H
ATOM   1793  CT  DCE A 225      44.631  52.156  54.891  1.00  0.00      A    C
ATOM   1794  HC  DCE A 225      44.761  51.322  55.580  1.00  0.00      A    H
ATOM   1795  HC1 DCE A 225      44.553  51.674  53.917  1.00  0.00      A    H
ATOM   1796  Cl  DCE A 225      43.160  52.963  55.500  1.00  0.00      A   CL
ATOM   1797  CT1 DCE A 225      45.847  53.155  54.880  1.00  0.00      A    C
ATOM   1798  HC2 DCE A 225      46.211  53.383  55.882  1.00  0.00      A    H
ATOM   1799  Cl1 DCE A 225      47.233  52.511  53.899  1.00  0.00      A   CL
ATOM   1800  HC3 DCE A 225      45.554  54.064  54.355  1.00  0.00      A    H
ATOM   1801  CT  DCE A 226      41.185  38.865  41.790  1.00  0.00      A    C
ATOM   1802  HC  DCE A 226      40.780  38.052  42.392  1.00  0.00      A    H
ATOM   1803  HC1 DCE A 226      41.401  38.518  40.779  1.00  0.00      A    H
ATOM   1804  Cl  DCE A 226      40.150  40.363  41.508  1.00  0.00      A   CL
ATOM   1805  CT1 DCE A 226      42.523  39.332  42.337  1.00  0.00      A    C
ATOM   1806  HC2 DCE A 226      42.356  39.436  43.409  1.00  0.00      A    H
ATOM   1807  Cl1 DCE A 226      43.750  38.134  42.126  1.00  0.00      A   CL
ATOM   1808  HC3 DCE A 226      42.801  40.234  41.792  1.00  0.00      A    H
ATOM   1809  CT  DCE A 227      17.385  58.410  37.384  1.00  0.00      A    C
ATOM   1810  HC  DCE A 227      17.900  58.591  38.327  1.00  0.00      A    H
ATOM   1811  HC1 DCE A 227      17.050  57.373  37.425  1.00  0.00      A    H
ATOM   1812  Cl  DCE A 227      15.940  59.459  37.447  1.00  0.00      A   CL
ATOM   1813  CT1 DCE A 227      18.377  58.882  36.311  1.00  0.00      A    C
ATOM   1814  HC2 DCE A 227      18.695  59.899  36.538  1.00  0.00      A    H
ATOM   1815  Cl1 DCE A 227      19.742  57.639  36.273  1.00  0.00      A   CL
ATOM   1816  HC3 DCE A 227      17.835  58.873  35.365  1.00  0.00      A    H
ATOM   1817  CT  DCE A 228      29.392  25.434  33.292  1.00  0.00      A    C
ATOM   1818  HC  DCE A 228      29.597  26.325  33.886  1.00  0.00      A    H
ATOM   1819  HC1 DCE A 228      28.390  25.027  33.430  1.00  0.00      A    H
ATOM   1820  Cl  DCE A 228      29.257  25.735  31.482  1.00  0.00      A   CL
ATOM   1821  CT1 DCE A 228      30.460  24.359  33.412  1.00  0.00      A    C
ATOM   1822  HC2 DCE A 228      31.409  24.859  33.213  1.00  0.00      A    H
ATOM   1823  Cl1 DCE A 228      30.563  23.708  35.118  1.00  0.00      A   CL
ATOM   1824  HC3 DCE A 228      30.242  23.530  32.739  1.00  0.00      A    H
ATOM   1825  CT  DCE A 229      16.962  36.057  64.747  1.00  0.00      A    C
ATOM   1826  HC  DCE A 229      17.746  36.642  65.227  1.00  0.00      A    H
ATOM   1827  HC1 DCE A 229      16.840  35.130  65.307  1.00  0.00      A    H
ATOM   1828  Cl  DCE A 229      15.494  37.012  64.687  1.00  0.00      A   CL
ATOM   1829  CT1 DCE A 229      17.497  35.924  63.296  1.00  0.00      A    C
ATOM   1830  HC2 DCE A 229      18.403  36.528  63.244  1.00  0.00      A    H
ATOM   1831  Cl1 DCE A 229      17.884  34.154  62.994  1.00  0.00      A   CL
ATOM   1832  HC3 DCE A 229      16.738  36.237  62.579  1.00  0.00      A    H
ATOM   1833  CT  DCE A 230      64.429  41.160  52.436  1.00  0.00      A    C
ATOM   1834  HC  DCE A 230      64.924  41.324  51.479  1.00  0.00      A    H
ATOM   1835  HC1 DCE A 230      64.369  40.135  52.802  1.00  0.00      A    H
ATOM   1836  Cl  DCE A 230      65.194  41.979  53.803  1.00  0.00      A   CL
ATOM   1837  CT1 DCE A 230      63.053  41.796  52.392  1.00  0.00      A    C
ATOM   1838  HC2 DCE A 230      62.392  41.236  53.053  1.00  0.00      A    H
ATOM   1839  Cl1 DCE A 230      63.100  43.476  52.937  1.00  0.00      A   CL
ATOM   1840  HC3 DCE A 230      62.625  41.725  51.392  1.00  0.00      A    H
ATOM   1841  CT  DCE A 231      25.886  41.436  31.308  1.00  0.00      A    C
ATOM   1842  HC  DCE A 231      25.747  42.430  30.881  1.00  0.00      A    H
ATOM   1843  HC1 DCE A 231      24.971  40.844  31.345  1.00  0.00      A    H
ATOM   1844  Cl  DCE A 231      27.116  40.568  30.292  1.00  0.00      A   CL
ATOM   1845  CT1 DCE A 231      26.488  41.643  32.649  1.00  0.00      A    C
ATOM   1846  HC2 DCE A 231      26.709  42.685  32.877  1.00  0.00      A    H
ATOM   1847  Cl1 DCE A 231      25.270  41.367  33.892  1.00  0.00      A   CL
ATOM   1848  HC3 DCE A 231      27.307  40.942  32.813  1.00  0.00      A    H
ATOM   1849  CT  DCE A 232      10.155  25.533  33.122  1.00  0.00      A    C
ATOM   1850  HC  DCE A 232      11.191  25.713  32.835  1.00  0.00      A    H
ATOM   1851  HC1 DCE A 232      10.285  25.251  34.167  1.00  0.00      A    H
ATOM   1852  Cl  DCE A 232       9.267  27.079  33.295  1.00  0.00      A   CL
ATOM   1853  CT1 DCE A 232       9.356  24.445  32.351  1.00  0.00      A    C
ATOM   1854  HC2 DCE A 232       8.338  24.305  32.713  1.00  0.00      A    H
ATOM   1855  Cl1 DCE A 232       9.126  25.005  30.662  1.00  0.00      A   CL
ATOM   1856  HC3 DCE A 232       9.930  23.529  32.213  1.00  0.00      A    H
ATOM   1857  CT  DCE A 233      16.088  54.182  13.481  1.00  0.00      A    C
ATOM   1858  HC  DCE A 233      16.285  54.292  12.414  1.00  0.00      A    H
ATOM   1859  HC1 DCE A 233      17.058  53.978  13.933  1.00  0.00      A    H
ATOM   1860  Cl  DCE A 233      15.422  55.690  14.038  1.00  0.00      A   CL
ATOM   1861  CT1 DCE A 233      15.235  53.027  13.643  1.00  0.00      A    C
ATOM   1862  HC2 DCE A 233      15.572  52.094  13.191  1.00  0.00      A    H
ATOM   1863  Cl1 DCE A 233      15.169  52.652  15.394  1.00  0.00      A   CL
ATOM   1864  HC3 DCE A 233      14.218  53.253  13.321  1.00  0.00      A    H
ATOM   1865  CT  DCE A 234      47.283  42.691  29.579  1.00  0.00      A    C
ATOM   1866  HC  DCE A 234      46.945  42.328  30.549  1.00  0.00      A    H
ATOM   1867  HC1 DCE A 234      46.959  41.869  28.941  1.00  0.00      A    H
ATOM   1868  Cl  DCE A 234      46.297  44.152  29.101  1.00  0.00      A   CL
ATOM   1869  CT1 DCE A 234      48.708  43.145  29.497  1.00  0.00      A    C
ATOM   1870  HC2 DCE A 234      49.375  42.559  30.129  1.00  0.00      A    H
ATOM   1871  Cl1 DCE A 234      49.176  42.721  27.920  1.00  0.00      A   CL
ATOM   1872  HC3 DCE A 234      48.929  44.211  29.538  1.00  0.00      A    H
ATOM   1873  CT  DCE A 235      32.921  50.547  21.704  1.00  0.00      A    C
ATOM   1874  HC  DCE A 235      32.679  51.225  20.886  1.00  0.00      A    H
ATOM   1875  HC1 DCE A 235      32.157  50.624  22.479  1.00  0.00      A    H
ATOM   1876  Cl  DCE A 235      32.931  48.867  21.118  1.00  0.00      A   CL
ATOM   1877  CT1 DCE A 235      34.372  50.838  22.144  1.00  0.00      A    C
ATOM   1878  HC2 DCE A 235      34.568  50.999  23.205  1.00  0.00      A    H
ATOM   1879  Cl1 DCE A 235      35.156  49.350  21.663  1.00  0.00      A   CL
ATOM   1880  HC3 DCE A 235      34.758  51.645  21.521  1.00  0.00      A    H
ATOM   1881  CT  DCE A 236       2.488  42.671  43.129  1.00  0.00      A    C
ATOM   1882  HC  DCE A 236       1.758  42.293  42.414  1.00  0.00      A    H
ATOM   1883  HC1 DCE A 236       2.879  41.827  43.698  1.00  0.00      A    H
ATOM   1884  Cl  DCE A 236       3.929  43.412  42.398  1.00  0.00      A   CL
ATOM   1885  CT1 DCE A 236       1.800  43.749  44.054  1.00  0.00      A    C
ATOM   1886  HC2 DCE A 236       0.786  43.958  43.715  1.00  0.00      A    H
ATOM   1887  Cl1 DCE A 236       1.894  43.235  45.730  1.00  0.00      A   CL
ATOM   1888  HC3 DCE A 236       2.496  44.588  44.029  1.00  0.00      A    H
ATOM   1889  CT  DCE A 237      26.228  62.707  35.413  1.00  0.00      A    C
ATOM   1890  HC  DCE A 237      25.503  62.202  36.051  1.00  0.00      A    H
ATOM   1891  HC1 DCE A 237      26.652  61.992  34.708  1.00  0.00      A    H
ATOM   1892  Cl  DCE A 237      25.174  63.814  34.675  1.00  0.00      A   CL
ATOM   1893  CT1 DCE A 237      27.126  63.504  36.342  1.00  0.00      A    C
ATOM   1894  HC2 DCE A 237      28.124  63.738  35.972  1.00  0.00      A    H
ATOM   1895  Cl1 DCE A 237      26.484  65.042  36.948  1.00  0.00      A   CL
ATOM   1896  HC3 DCE A 237      27.288  62.946  37.264  1.00  0.00      A    H
ATOM   1897  CT  DCE A 238      43.096  21.382  36.281  1.00  0.00      A    C
ATOM   1898  HC  DCE A 238      43.561  20.881  37.130  1.00  0.00      A    H
ATOM   1899  HC1 DCE A 238      42.850  22.383  36.636  1.00  0.00      A    H
ATOM   1900  Cl  DCE A 238      44.364  21.639  34.997  1.00  0.00      A   CL
ATOM   1901  CT1 DCE A 238      41.944  20.588  35.650  1.00  0.00      A    C
ATOM   1902  HC2 DCE A 238      42.503  19.891  35.026  1.00  0.00      A    H
ATOM   1903  Cl1 DCE A 238      41.165  19.476  36.805  1.00  0.00      A   CL
ATOM   1904  HC3 DCE A 238      41.282  21.164  35.003  1.00  0.00      A    H
ATOM   1905  CT  DCE A 239      26.894   0.762  55.487  1.00  0.00      A    C
ATOM   1906  HC  DCE A 239      27.122   1.537  54.755  1.00  0.00      A    H
ATOM   1907  HC1 DCE A 239      27.466  -0.132  55.241  1.00  0.00      A    H
ATOM   1908  Cl  DCE A 239      27.167   1.325  57.222  1.00  0.00      A   CL
ATOM   1909  CT1 DCE A 239      25.384   0.389  55.216  1.00  0.00      A    C
ATOM   1910  HC2 DCE A 239      24.720   1.243  55.351  1.00  0.00      A    H
ATOM   1911  Cl1 DCE A 239      25.051  -0.050  53.463  1.00  0.00      A   CL
ATOM   1912  HC3 DCE A 239      24.964  -0.477  55.728  1.00  0.00      A    H
ATOM   1913  CT  DCE A 240      61.818  24.551  39.995  1.00  0.00      A    C
ATOM   1914  HC  DCE A 240      61.584  25.568  39.678  1.00  0.00      A    H
ATOM   1915  HC1 DCE A 240      60.894  24.060  40.300  1.00  0.00      A    H
ATOM   1916  Cl  DCE A 240      62.742  23.663  38.778  1.00  0.00      A   CL
ATOM   1917  CT1 DCE A 240      62.765  24.821  41.228  1.00  0.00      A    C
ATOM   1918  HC2 DCE A 240      62.193  25.480  41.882  1.00  0.00      A    H
ATOM   1919  Cl1 DCE A 240      63.105  23.227  41.852  1.00  0.00      A   CL
ATOM   1920  HC3 DCE A 240      63.769  25.237  41.142  1.00  0.00      A    H
ATOM   1921  CT  DCE A 241      32.117  49.998  17.570  1.00  0.00      A    C
ATOM   1922  HC  DCE A 241      31.883  49.762  18.608  1.00  0.00      A    H
ATOM   1923  HC1 DCE A 241      32.867  49.335  17.141  1.00  0.00      A    H
ATOM   1924  Cl  DCE A 241      30.629  49.546  16.670  1.00  0.00      A   CL
ATOM   1925  CT1 DCE A 241      32.528  51.484  17.301  1.00  0.00      A    C
ATOM   1926  HC2 DCE A 241      31.712  52.205  17.348  1.00  0.00      A    H
ATOM   1927  Cl1 DCE A 241      33.846  51.902  18.395  1.00  0.00      A   CL
ATOM   1928  HC3 DCE A 241      32.873  51.537  16.268  1.00  0.00      A    H
ATOM   1929  CT  DCE A 242      64.331  46.052  39.447  1.00  0.00      A    C
ATOM   1930  HC  DCE A 242      64.347  45.449  38.539  1.00  0.00      A    H
ATOM   1931  HC1 DCE A 242      65.068  45.714  40.176  1.00  0.00      A    H
ATOM   1932  Cl  DCE A 242      64.629  47.725  38.910  1.00  0.00      A   CL
ATOM   1933  CT1 DCE A 242      62.883  45.932  40.033  1.00  0.00      A    C
ATOM   1934  HC2 DCE A 242      62.251  45.224  39.496  1.00  0.00      A    H
ATOM   1935  Cl1 DCE A 242      63.098  45.344  41.705  1.00  0.00      A   CL
ATOM   1936  HC3 DCE A 242      62.453  46.913  40.235  1.00  0.00      A    H
ATOM   1937  CT  DCE A 243      38.050  22.157  51.921  1.00  0.00      A    C
ATOM   1938  HC  DCE A 243      38.854  22.066  52.652  1.00  0.00      A    H
ATOM   1939  HC1 DCE A 243      37.150  21.741  52.373  1.00  0.00      A    H
ATOM   1940  Cl  DCE A 243      37.847  23.913  51.656  1.00  0.00      A   CL
ATOM   1941  CT1 DCE A 243      38.376  21.430  50.634  1.00  0.00      A    C
ATOM   1942  HC2 DCE A 243      39.004  21.982  49.935  1.00  0.00      A    H
ATOM   1943  Cl1 DCE A 243      39.131  19.803  50.978  1.00  0.00      A   CL
ATOM   1944  HC3 DCE A 243      37.458  21.338  50.052  1.00  0.00      A    H
ATOM   1945  CT  DCE A 244      34.623   2.648  11.604  1.00  0.00      A    C
ATOM   1946  HC  DCE A 244      34.240   2.631  12.625  1.00  0.00      A    H
ATOM   1947  HC1 DCE A 244      34.165   3.437  11.008  1.00  0.00      A    H
ATOM   1948  Cl  DCE A 244      36.334   3.017  11.578  1.00  0.00      A   CL
ATOM   1949  CT1 DCE A 244      34.471   1.376  10.839  1.00  0.00      A    C
ATOM   1950  HC2 DCE A 244      35.166   1.489  10.007  1.00  0.00      A    H
ATOM   1951  Cl1 DCE A 244      34.833  -0.028  11.886  1.00  0.00      A   CL
ATOM   1952  HC3 DCE A 244      33.470   1.190  10.449  1.00  0.00      A    H
ATOM   1953  CT  DCE A 245      44.428  23.606  59.271  1.00  0.00      A    C
ATOM   1954  HC  DCE A 245      44.021  22.660  59.629  1.00  0.00      A    H
ATOM   1955  HC1 DCE A 245      45.035  24.073  60.046  1.00  0.00      A    H
ATOM   1956  Cl  DCE A 245      45.356  23.276  57.818  1.00  0.00      A   CL
ATOM   1957  CT1 DCE A 245      43.154  24.467  58.976  1.00  0.00      A    C
ATOM   1958  HC2 DCE A 245      42.354  23.732  59.069  1.00  0.00      A    H
ATOM   1959  Cl1 DCE A 245      42.894  25.815  60.117  1.00  0.00      A   CL
ATOM   1960  HC3 DCE A 245      43.210  24.826  57.948  1.00  0.00      A    H
ATOM   1961  CT  DCE A 246      48.385  40.144  50.131  1.00  0.00      A    C
ATOM   1962  HC  DCE A 246      48.712  41.143  49.842  1.00  0.00      A    H
ATOM   1963  HC1 DCE A 246      47.402  39.881  49.740  1.00  0.00      A    H
ATOM   1964  Cl  DCE A 246      49.583  39.124  49.336  1.00  0.00      A   CL
ATOM   1965  CT1 DCE A 246      48.602  40.084  51.679  1.00  0.00      A    C
ATOM   1966  HC2 DCE A 246      49.624  40.330  51.967  1.00  0.00      A    H
ATOM   1967  Cl1 DCE A 246      47.497  41.344  52.247  1.00  0.00      A   CL
ATOM   1968  HC3 DCE A 246      48.276  39.133  52.100  1.00  0.00      A    H
ATOM   1969  CT  DCE A 247      63.312  21.989  10.711  1.00  0.00      A    C
ATOM   1970  HC  DCE A 247      63.520  21.106  10.107  1.00  0.00      A    H
ATOM   1971  HC1 DCE A 247      63.837  21.917  11.663  1.00  0.00      A    H
ATOM   1972  Cl  DCE A 247      63.881  23.400   9.725  1.00  0.00      A   CL
ATOM   1973  CT1 DCE A 247      61.851  22.201  10.976  1.00  0.00      A    C
ATOM   1974  HC2 DCE A 247      61.647  22.522  11.998  1.00  0.00      A    H
ATOM   1975  Cl1 DCE A 247      61.348  23.443   9.888  1.00  0.00      A   CL
ATOM   1976  HC3 DCE A 247      61.323  21.307  10.643  1.00  0.00      A    H
ATOM   1977  CT  DCE A 248      29.879  48.025   4.645  1.00  0.00      A    C
ATOM   1978  HC  DCE A 248      30.528  48.064   5.520  1.00  0.00      A    H
ATOM   1979  HC1 DCE A 248      28.938  48.504   4.917  1.00  0.00      A    H
ATOM   1980  Cl  DCE A 248      30.832  48.846   3.340  1.00  0.00      A   CL
ATOM   1981  CT1 DCE A 248      29.718  46.533   4.409  1.00  0.00      A    C
ATOM   1982  HC2 DCE A 248      29.379  45.979   5.284  1.00  0.00      A    H
ATOM   1983  Cl1 DCE A 248      28.598  46.145   3.149  1.00  0.00      A   CL
ATOM   1984  HC3 DCE A 248      30.669  46.225   3.974  1.00  0.00      A    H
ATOM   1985  CT  DCE A 249       8.518  45.253  58.048  1.00  0.00      A    C
ATOM   1986  HC  DCE A 249       8.874  46.256  58.281  1.00  0.00      A    H
ATOM   1987  HC1 DCE A 249       7.518  45.044  58.427  1.00  0.00      A    H
ATOM   1988  Cl  DCE A 249       8.266  45.155  56.292  1.00  0.00      A   CL
ATOM   1989  CT1 DCE A 249       9.533  44.184  58.407  1.00  0.00      A    C
ATOM   1990  HC2 DCE A 249       9.136  43.174  58.304  1.00  0.00      A    H
ATOM   1991  Cl1 DCE A 249      10.986  44.462  57.410  1.00  0.00      A   CL
ATOM   1992  HC3 DCE A 249       9.934  44.187  59.421  1.00  0.00      A    H
ATOM   1993  CT  DCE A 250      37.076  36.677   9.017  1.00  0.00      A    C
ATOM   1994  HC  DCE A 250      37.986  37.215   8.750  1.00  0.00      A    H
ATOM   1995  HC1 DCE A 250      36.997  35.595   8.911  1.00  0.00      A    H
ATOM   1996  Cl  DCE A 250      36.741  37.028  10.733  1.00  0.00      A   CL
ATOM   1997  CT1 DCE A 250      35.930  37.336   8.208  1.00  0.00      A    C
ATOM   1998  HC2 DCE A 250      35.960  38.416   8.353  1.00  0.00      A    H
ATOM   1999  Cl1 DCE A 250      35.995  37.167   6.418  1.00  0.00      A   CL
ATOM   2000  HC3 DCE A 250      34.935  36.972   8.467  1.00  0.00      A    H
ATOM   2001  CT  DCE A 251       2.308  28.929   3.508  1.00  0.00      A    C
ATOM   2002  HC  DCE A 251       2.974  29.629   3.004  1.00  0.00      A    H
ATOM   2003  HC1 DCE A 251       1.358  28.848   2.980  1.00  0.00      A    H
ATOM   2004  Cl  DCE A 251       3.138  27.373   3.228  1.00  0.00      A   CL
ATOM   2005  CT1 DCE A 251       2.118  29.337   4.955  1.00  0.00      A    C
ATOM   2006  HC2 DCE A 251       1.326  28.764   5.438  1.00  0.00      A    H
ATOM   2007  Cl1 DCE A 251       3.588  29.135   5.934  1.00  0.00      A   CL
ATOM   2008  HC3 DCE A 251       1.775  30.370   5.001  1.00  0.00      A    H
ATOM   2009  CT  DCE A 252      38.545  25.266  43.664  1.00  0.00      A    C
ATOM   2010  HC  DCE A 252      37.941  25.421  42.770  1.00  0.00      A    H
ATOM   2011  HC1 DCE A 252      38.868  24.232  43.784  1.00  0.00      A    H
ATOM   2012  Cl  DCE A 252      40.076  26.154  43.396  1.00  0.00      A   CL
ATOM   2013  CT1 DCE A 252      37.790  25.762  44.930  1.00  0.00      A    C
ATOM   2014  HC2 DCE A 252      36.770  25.447  45.151  1.00  0.00      A    H
ATOM   2015  Cl1 DCE A 252      38.633  25.105  46.314  1.00  0.00      A   CL
ATOM   2016  HC3 DCE A 252      37.826  26.847  44.836  1.00  0.00      A    H
ATOM   2017  CT  DCE A 253      58.609   8.435  16.222  1.00  0.00      A    C
ATOM   2018  HC  DCE A 253      58.952   9.428  16.512  1.00  0.00      A    H
ATOM   2019  HC1 DCE A 253      58.813   8.303  15.160  1.00  0.00      A    H
ATOM   2020  Cl  DCE A 253      59.499   7.334  17.263  1.00  0.00      A   CL
ATOM   2021  CT1 DCE A 253      57.104   8.304  16.527  1.00  0.00      A    C
ATOM   2022  HC2 DCE A 253      56.891   8.710  17.516  1.00  0.00      A    H
ATOM   2023  Cl1 DCE A 253      56.163   9.229  15.314  1.00  0.00      A   CL
ATOM   2024  HC3 DCE A 253      56.711   7.291  16.439  1.00  0.00      A    H
ATOM   2025  CT  DCE A 254      61.709  56.998  12.553  1.00  0.00      A    C
ATOM   2026  HC  DCE A 254      62.572  56.347  12.418  1.00  0.00      A    H
ATOM   2027  HC1 DCE A 254      60.780  56.428  12.558  1.00  0.00      A    H
ATOM   2028  Cl  DCE A 254      61.920  57.916  13.991  1.00  0.00      A   CL
ATOM   2029  CT1 DCE A 254      61.525  57.880  11.335  1.00  0.00      A    C
ATOM   2030  HC2 DCE A 254      60.623  58.484  11.431  1.00  0.00      A    H
ATOM   2031  Cl1 DCE A 254      62.835  59.130  11.293  1.00  0.00      A   CL
ATOM   2032  HC3 DCE A 254      61.500  57.401  10.357  1.00  0.00      A    H
ATOM   2033  CT  DCE A 255       8.056  42.311  32.356  1.00  0.00      A    C
ATOM   2034  HC  DCE A 255       8.104  41.940  31.332  1.00  0.00      A    H
ATOM   2035  HC1 DCE A 255       7.023  42.344  32.703  1.00  0.00      A    H
ATOM   2036  Cl  DCE A 255       9.050  41.218  33.449  1.00  0.00      A   CL
ATOM   2037  CT1 DCE A 255       8.576  43.795  32.457  1.00  0.00      A    C
ATOM   2038  HC2 DCE A 255       7.699  44.436  32.536  1.00  0.00      A    H
ATOM   2039  Cl1 DCE A 255       9.648  44.133  33.751  1.00  0.00      A   CL
ATOM   2040  HC3 DCE A 255       9.134  44.215  31.620  1.00  0.00      A    H
ATOM   2041  CT  DCE A 256      21.538  15.848  37.748  1.00  0.00      A    C
ATOM   2042  HC  DCE A 256      21.275  16.903  37.671  1.00  0.00      A    H
ATOM   2043  HC1 DCE A 256      21.326  15.191  36.903  1.00  0.00      A    H
ATOM   2044  Cl  DCE A 256      23.263  15.739  37.936  1.00  0.00      A   CL
ATOM   2045  CT1 DCE A 256      20.953  15.319  39.035  1.00  0.00      A    C
ATOM   2046  HC2 DCE A 256      21.680  14.671  39.524  1.00  0.00      A    H
ATOM   2047  Cl1 DCE A 256      20.491  16.696  40.129  1.00  0.00      A   CL
ATOM   2048  HC3 DCE A 256      20.021  14.781  38.860  1.00  0.00      A    H
ATOM   2049  CT  DCE A 257      32.086  51.537   6.416  1.00  0.00      A    C
ATOM   2050  HC  DCE A 257      32.649  52.360   5.976  1.00  0.00      A    H
ATOM   2051  HC1 DCE A 257      31.999  50.621   5.833  1.00  0.00      A    H
ATOM   2052  Cl  DCE A 257      32.658  51.151   8.040  1.00  0.00      A   CL
ATOM   2053  CT1 DCE A 257      30.701  51.976   6.435  1.00  0.00      A    C
ATOM   2054  HC2 DCE A 257      30.666  52.856   7.077  1.00  0.00      A    H
ATOM   2055  Cl1 DCE A 257      30.180  52.398   4.826  1.00  0.00      A   CL
ATOM   2056  HC3 DCE A 257      30.018  51.241   6.861  1.00  0.00      A    H
ATOM   2057  CT  DCE A 258      43.338   5.008  53.071  1.00  0.00      A    C
ATOM   2058  HC  DCE A 258      42.555   4.598  52.432  1.00  0.00      A    H
ATOM   2059  HC1 DCE A 258      43.680   6.022  52.860  1.00  0.00      A    H
ATOM   2060  Cl  DCE A 258      42.715   5.263  54.684  1.00  0.00      A   CL
ATOM   2061  CT1 DCE A 258      44.476   4.035  53.127  1.00  0.00      A    C
ATOM   2062  HC2 DCE A 258      44.053   3.091  53.472  1.00  0.00      A    H
ATOM   2063  Cl1 DCE A 258      45.154   3.691  51.464  1.00  0.00      A   CL
ATOM   2064  HC3 DCE A 258      45.220   4.457  53.802  1.00  0.00      A    H
ATOM   2065  CT  DCE A 259       9.333  35.239  18.756  1.00  0.00      A    C
ATOM   2066  HC  DCE A 259       9.991  35.986  18.313  1.00  0.00      A    H
ATOM   2067  HC1 DCE A 259       8.741  34.796  17.955  1.00  0.00      A    H
ATOM   2068  Cl  DCE A 259      10.392  34.020  19.457  1.00  0.00      A   CL
ATOM   2069  CT1 DCE A 259       8.426  35.806  19.735  1.00  0.00      A    C
ATOM   2070  HC2 DCE A 259       8.871  35.877  20.727  1.00  0.00      A    H
ATOM   2071  Cl1 DCE A 259       8.263  37.531  19.240  1.00  0.00      A   CL
ATOM   2072  HC3 DCE A 259       7.443  35.339  19.802  1.00  0.00      A    H
ATOM   2073  CT  DCE A 260      27.874  56.842   8.011  1.00  0.00      A    C
ATOM   2074  HC  DCE A 260      27.265  56.167   8.613  1.00  0.00      A    H
ATOM   2075  HC1 DCE A 260      27.430  57.837   7.994  1.00  0.00      A    H
ATOM   2076  Cl  DCE A 260      29.423  56.770   8.808  1.00  0.00      A   CL
ATOM   2077  CT1 DCE A 260      28.011  56.369   6.560  1.00  0.00      A    C
ATOM   2078  HC2 DCE A 260      28.814  55.639   6.459  1.00  0.00      A    H
ATOM   2079  Cl1 DCE A 260      26.508  55.657   5.804  1.00  0.00      A   CL
ATOM   2080  HC3 DCE A 260      28.387  57.173   5.927  1.00  0.00      A    H
ATOM   2081  CT  DCE A 261      15.754  52.592  25.265  1.00  0.00      A    C
ATOM   2082  HC  DCE A 261      16.226  52.710  24.290  1.00  0.00      A    H
ATOM   2083  HC1 DCE A 261      15.547  51.584  25.625  1.00  0.00      A    H
ATOM   2084  Cl  DCE A 261      16.837  53.480  26.459  1.00  0.00      A   CL
ATOM   2085  CT1 DCE A 261      14.407  53.225  25.062  1.00  0.00      A    C
ATOM   2086  HC2 DCE A 261      13.949  52.885  24.133  1.00  0.00      A    H
ATOM   2087  Cl1 DCE A 261      13.300  53.087  26.497  1.00  0.00      A   CL
ATOM   2088  HC3 DCE A 261      14.622  54.290  24.970  1.00  0.00      A    H
ATOM   2089  CT  DCE A 262      32.227  24.372   3.085  1.00  0.00      A    C
ATOM   2090  HC  DCE A 262      32.674  25.172   2.495  1.00  0.00      A    H
ATOM   2091  HC1 DCE A 262      31.594  24.877   3.815  1.00  0.00      A    H
ATOM   2092  Cl  DCE A 262      31.141  23.490   1.965  1.00  0.00      A   CL
ATOM   2093  CT1 DCE A 262      33.414  23.472   3.554  1.00  0.00      A    C
ATOM   2094  HC2 DCE A 262      34.317  23.622   2.962  1.00  0.00      A    H
ATOM   2095  Cl1 DCE A 262      33.753  23.858   5.173  1.00  0.00      A   CL
ATOM   2096  HC3 DCE A 262      33.070  22.438   3.549  1.00  0.00      A    H
ATOM   2097  CT  DCE A 263      18.290  40.414  49.973  1.00  0.00      A    C
ATOM   2098  HC  DCE A 263      19.224  39.891  50.182  1.00  0.00      A    H
ATOM   2099  HC1 DCE A 263      18.561  41.365  49.515  1.00  0.00      A    H
ATOM   2100  Cl  DCE A 263      17.304  39.530  48.820  1.00  0.00      A   CL
ATOM   2101  CT1 DCE A 263      17.418  40.565  51.263  1.00  0.00      A    C
ATOM   2102  HC2 DCE A 263      17.324  39.602  51.763  1.00  0.00      A    H
ATOM   2103  Cl1 DCE A 263      18.099  41.739  52.407  1.00  0.00      A   CL
ATOM   2104  HC3 DCE A 263      16.497  41.066  50.963  1.00  0.00      A    H
ATOM   2105  CT  DCE A 264      10.392  10.382  47.363  1.00  0.00      A    C
ATOM   2106  HC  DCE A 264      10.032  11.254  47.909  1.00  0.00      A    H
ATOM   2107  HC1 DCE A 264       9.912  10.096  46.427  1.00  0.00      A    H
ATOM   2108  Cl  DCE A 264      12.075  10.722  46.741  1.00  0.00      A   CL
ATOM   2109  CT1 DCE A 264      10.324   9.142  48.220  1.00  0.00      A    C
ATOM   2110  HC2 DCE A 264      10.733   8.276  47.699  1.00  0.00      A    H
ATOM   2111  Cl1 DCE A 264      11.234   9.270  49.750  1.00  0.00      A   CL
ATOM   2112  HC3 DCE A 264       9.330   8.957  48.629  1.00  0.00      A    H
ATOM   2113  CT  DCE A 265      19.018  32.705  10.150  1.00  0.00      A    C
ATOM   2114  HC  DCE A 265      18.764  33.172  11.101  1.00  0.00      A    H
ATOM   2115  HC1 DCE A 265      18.644  31.683  10.213  1.00  0.00      A    H
ATOM   2116  Cl  DCE A 265      18.121  33.573   8.928  1.00  0.00      A   CL
ATOM   2117  CT1 DCE A 265      20.567  32.851   9.923  1.00  0.00      A    C
ATOM   2118  HC2 DCE A 265      20.804  33.914   9.970  1.00  0.00      A    H
ATOM   2119  Cl1 DCE A 265      21.597  32.087  11.198  1.00  0.00      A   CL
ATOM   2120  HC3 DCE A 265      20.933  32.484   8.964  1.00  0.00      A    H
ATOM   2121  CT  DCE A 266      35.314  37.454  27.079  1.00  0.00      A    C
ATOM   2122  HC  DCE A 266      34.483  37.236  26.408  1.00  0.00      A    H
ATOM   2123  HC1 DCE A 266      36.205  36.914  26.758  1.00  0.00      A    H
ATOM   2124  Cl  DCE A 266      35.670  39.148  27.018  1.00  0.00      A   CL
ATOM   2125  CT1 DCE A 266      34.998  37.151  28.523  1.00  0.00      A    C
ATOM   2126  HC2 DCE A 266      34.104  37.715  28.790  1.00  0.00      A    H
ATOM   2127  Cl1 DCE A 266      34.953  35.414  28.672  1.00  0.00      A   CL
ATOM   2128  HC3 DCE A 266      35.827  37.525  29.123  1.00  0.00      A    H
ATOM   2129  CT  DCE A 267       5.487  48.424  53.408  1.00  0.00      A    C
ATOM   2130  HC  DCE A 267       6.076  47.789  52.747  1.00  0.00      A    H
ATOM   2131  HC1 DCE A 267       4.426  48.218  53.270  1.00  0.00      A    H
ATOM   2132  Cl  DCE A 267       6.055  47.761  54.955  1.00  0.00      A   CL
ATOM   2133  CT1 DCE A 267       5.774  49.933  53.420  1.00  0.00      A    C
ATOM   2134  HC2 DCE A 267       5.104  50.476  52.754  1.00  0.00      A    H
ATOM   2135  Cl1 DCE A 267       5.452  50.617  55.033  1.00  0.00      A   CL
ATOM   2136  HC3 DCE A 267       6.846  49.989  53.231  1.00  0.00      A    H
ATOM   2137  CT  DCE A 268      48.911  24.309  27.845  1.00  0.00      A    C
ATOM   2138  HC  DCE A 268      48.308  23.654  27.215  1.00  0.00      A    H
ATOM   2139  HC1 DCE A 268      49.872  23.885  28.137  1.00  0.00      A    H
ATOM   2140  Cl  DCE A 268      49.134  25.861  27.039  1.00  0.00      A   CL
ATOM   2141  CT1 DCE A 268      48.241  24.509  29.191  1.00  0.00      A    C
ATOM   2142  HC2 DCE A 268      47.820  23.630  29.678  1.00  0.00      A    H
ATOM   2143  Cl1 DCE A 268      49.510  25.300  30.283  1.00  0.00      A   CL
ATOM   2144  HC3 DCE A 268      47.424  25.218  29.054  1.00  0.00      A    H
ATOM   2145  CT  DCE A 269      49.606  24.308  18.493  1.00  0.00      A    C
ATOM   2146  HC  DCE A 269      48.577  24.137  18.177  1.00  0.00      A    H
ATOM   2147  HC1 DCE A 269      49.771  25.385  18.542  1.00  0.00      A    H
ATOM   2148  Cl  DCE A 269      49.802  23.515  20.059  1.00  0.00      A   CL
ATOM   2149  CT1 DCE A 269      50.627  23.761  17.533  1.00  0.00      A    C
ATOM   2150  HC2 DCE A 269      51.604  24.158  17.808  1.00  0.00      A    H
ATOM   2151  Cl1 DCE A 269      50.591  21.986  17.367  1.00  0.00      A   CL
ATOM   2152  HC3 DCE A 269      50.338  24.054  16.523  1.00  0.00      A    H
ATOM   2153  CT  DCE A 270      58.785  33.801  23.941  1.00  0.00      A    C
ATOM   2154  HC  DCE A 270      57.985  33.093  23.727  1.00  0.00      A    H
ATOM   2155  HC1 DCE A 270      59.192  33.411  24.874  1.00  0.00      A    H
ATOM   2156  Cl  DCE A 270      60.079  33.766  22.621  1.00  0.00      A   CL
ATOM   2157  CT1 DCE A 270      58.225  35.224  24.162  1.00  0.00      A    C
ATOM   2158  HC2 DCE A 270      57.518  35.174  24.990  1.00  0.00      A    H
ATOM   2159  Cl1 DCE A 270      59.402  36.377  24.513  1.00  0.00      A   CL
ATOM   2160  HC3 DCE A 270      57.611  35.645  23.366  1.00  0.00      A    H
ATOM   2161  CT  DCE A 271      38.694   6.164  61.302  1.00  0.00      A    C
ATOM   2162  HC  DCE A 271      38.512   5.109  61.503  1.00  0.00      A    H
ATOM   2163  HC1 DCE A 271      38.740   6.664  62.269  1.00  0.00      A    H
ATOM   2164  Cl  DCE A 271      40.392   6.250  60.636  1.00  0.00      A   CL
ATOM   2165  CT1 DCE A 271      37.754   6.913  60.329  1.00  0.00      A    C
ATOM   2166  HC2 DCE A 271      37.903   6.444  59.357  1.00  0.00      A    H
ATOM   2167  Cl1 DCE A 271      35.990   6.862  60.688  1.00  0.00      A   CL
ATOM   2168  HC3 DCE A 271      38.073   7.950  60.435  1.00  0.00      A    H
ATOM   2169  CT  DCE A 272      25.558  26.886  54.623  1.00  0.00      A    C
ATOM   2170  HC  DCE A 272      24.747  26.227  54.314  1.00  0.00      A    H
ATOM   2171  HC1 DCE A 272      25.805  26.709  55.670  1.00  0.00      A    H
ATOM   2172  Cl  DCE A 272      26.947  26.367  53.546  1.00  0.00      A   CL
ATOM   2173  CT1 DCE A 272      25.270  28.391  54.335  1.00  0.00      A    C
ATOM   2174  HC2 DCE A 272      24.652  28.806  55.131  1.00  0.00      A    H
ATOM   2175  Cl1 DCE A 272      26.757  29.311  54.466  1.00  0.00      A   CL
ATOM   2176  HC3 DCE A 272      24.903  28.448  53.310  1.00  0.00      A    H
ATOM   2177  CT  DCE A 273       6.741  25.105  13.126  1.00  0.00      A    C
ATOM   2178  HC  DCE A 273       6.602  25.737  12.249  1.00  0.00      A    H
ATOM   2179  HC1 DCE A 273       5.739  25.110  13.556  1.00  0.00      A    H
ATOM   2180  Cl  DCE A 273       7.109  23.501  12.511  1.00  0.00      A   CL
ATOM   2181  CT1 DCE A 273       7.978  25.631  13.892  1.00  0.00      A    C
ATOM   2182  HC2 DCE A 273       8.921  25.387  13.403  1.00  0.00      A    H
ATOM   2183  Cl1 DCE A 273       7.939  27.339  13.881  1.00  0.00      A   CL
ATOM   2184  HC3 DCE A 273       7.952  25.207  14.896  1.00  0.00      A    H
ATOM   2185  CT  DCE A 274      56.424  11.540   0.706  1.00  0.00      A    C
ATOM   2186  HC  DCE A 274      56.966  11.368   1.637  1.00  0.00      A    H
ATOM   2187  HC1 DCE A 274      57.104  11.746  -0.121  1.00  0.00      A    H
ATOM   2188  Cl  DCE A 274      55.529  10.061   0.212  1.00  0.00      A   CL
ATOM   2189  CT1 DCE A 274      55.569  12.735   0.937  1.00  0.00      A    C
ATOM   2190  HC2 DCE A 274      56.185  13.625   0.804  1.00  0.00      A    H
ATOM   2191  Cl1 DCE A 274      54.218  12.761  -0.226  1.00  0.00      A   CL
ATOM   2192  HC3 DCE A 274      55.130  12.806   1.933  1.00  0.00      A    H
ATOM   2193  CT  DCE A 275      12.757  35.204  46.358  1.00  0.00      A    C
ATOM   2194  HC  DCE A 275      13.825  35.420  46.335  1.00  0.00      A    H
ATOM   2195  HC1 DCE A 275      12.283  34.422  46.950  1.00  0.00      A    H
ATOM   2196  Cl  DCE A 275      11.965  36.670  46.836  1.00  0.00      A   CL
ATOM   2197  CT1 DCE A 275      12.252  34.823  44.916  1.00  0.00      A    C
ATOM   2198  HC2 DCE A 275      12.159  33.740  45.005  1.00  0.00      A    H
ATOM   2199  Cl1 DCE A 275      10.646  35.614  44.869  1.00  0.00      A   CL
ATOM   2200  HC3 DCE A 275      12.897  35.133  44.094  1.00  0.00      A    H
ATOM   2201  CT  DCE A 276      35.048  26.433  49.040  1.00  0.00      A    C
ATOM   2202  HC  DCE A 276      35.633  27.294  49.363  1.00  0.00      A    H
ATOM   2203  HC1 DCE A 276      35.329  25.626  49.716  1.00  0.00      A    H
ATOM   2204  Cl  DCE A 276      33.273  26.886  49.216  1.00  0.00      A   CL
ATOM   2205  CT1 DCE A 276      35.509  26.008  47.659  1.00  0.00      A    C
ATOM   2206  HC2 DCE A 276      36.576  26.185  47.518  1.00  0.00      A    H
ATOM   2207  Cl1 DCE A 276      35.221  24.289  47.455  1.00  0.00      A   CL
ATOM   2208  HC3 DCE A 276      34.869  26.451  46.897  1.00  0.00      A    H
ATOM   2209  CT  DCE A 277      49.034  56.996   7.705  1.00  0.00      A    C
ATOM   2210  HC  DCE A 277      50.104  57.158   7.577  1.00  0.00      A    H
ATOM   2211  HC1 DCE A 277      48.843  56.908   8.774  1.00  0.00      A    H
ATOM   2212  Cl  DCE A 277      48.182  58.431   7.104  1.00  0.00      A   CL
ATOM   2213  CT1 DCE A 277      48.707  55.633   7.090  1.00  0.00      A    C
ATOM   2214  HC2 DCE A 277      48.746  55.635   6.001  1.00  0.00      A    H
ATOM   2215  Cl1 DCE A 277      49.878  54.424   7.572  1.00  0.00      A   CL
ATOM   2216  HC3 DCE A 277      47.714  55.237   7.302  1.00  0.00      A    H
ATOM   2217  CT  DCE A 278      47.664   8.110  56.359  1.00  0.00      A    C
ATOM   2218  HC  DCE A 278      48.161   7.548  57.149  1.00  0.00      A    H
ATOM   2219  HC1 DCE A 278      46.919   8.689  56.904  1.00  0.00      A    H
ATOM   2220  Cl  DCE A 278      48.805   9.289  55.648  1.00  0.00      A   CL
ATOM   2221  CT1 DCE A 278      47.185   7.058  55.380  1.00  0.00      A    C
ATOM   2222  HC2 DCE A 278      48.060   6.485  55.072  1.00  0.00      A    H
ATOM   2223  Cl1 DCE A 278      46.019   6.119  56.204  1.00  0.00      A   CL
ATOM   2224  HC3 DCE A 278      46.733   7.408  54.452  1.00  0.00      A    H
ATOM   2225  CT  DCE A 279      38.258  51.038  46.267  1.00  0.00      A    C
ATOM   2226  HC  DCE A 279      37.271  51.489  46.381  1.00  0.00      A    H
ATOM   2227  HC1 DCE A 279      38.248  50.102  46.824  1.00  0.00      A    H
ATOM   2228  Cl  DCE A 279      38.503  50.833  44.528  1.00  0.00      A   CL
ATOM   2229  CT1 DCE A 279      39.383  51.852  46.998  1.00  0.00      A    C
ATOM   2230  HC2 DCE A 279      39.443  52.892  46.677  1.00  0.00      A    H
ATOM   2231  Cl1 DCE A 279      39.080  51.843  48.786  1.00  0.00      A   CL
ATOM   2232  HC3 DCE A 279      40.360  51.412  46.800  1.00  0.00      A    H
ATOM   2233  CT  DCE A 280       0.556  49.298  30.010  1.00  0.00      A    C
ATOM   2234  HC  DCE A 280       1.064  49.212  29.049  1.00  0.00      A    H
ATOM   2235  HC1 DCE A 280       1.262  49.545  30.803  1.00  0.00      A    H
ATOM   2236  Cl  DCE A 280      -0.527  50.706  29.674  1.00  0.00      A   CL
ATOM   2237  CT1 DCE A 280      -0.327  48.074  30.273  1.00  0.00      A    C
ATOM   2238  HC2 DCE A 280      -1.031  47.857  29.469  1.00  0.00      A    H
ATOM   2239  Cl1 DCE A 280       0.750  46.678  30.503  1.00  0.00      A   CL
ATOM   2240  HC3 DCE A 280      -0.875  48.134  31.213  1.00  0.00      A    H
ATOM   2241  CT  DCE A 281      38.121   6.766  55.001  1.00  0.00      A    C
ATOM   2242  HC  DCE A 281      38.097   7.671  55.608  1.00  0.00      A    H
ATOM   2243  HC1 DCE A 281      37.315   6.096  55.299  1.00  0.00      A    H
ATOM   2244  Cl  DCE A 281      37.951   7.126  53.357  1.00  0.00      A   CL
ATOM   2245  CT1 DCE A 281      39.461   6.042  55.108  1.00  0.00      A    C
ATOM   2246  HC2 DCE A 281      39.660   5.714  56.128  1.00  0.00      A    H
ATOM   2247  Cl1 DCE A 281      39.520   4.819  53.763  1.00  0.00      A   CL
ATOM   2248  HC3 DCE A 281      40.281   6.730  54.902  1.00  0.00      A    H
ATOM   2249  CT  DCE A 282       5.060  40.459  25.325  1.00  0.00      A    C
ATOM   2250  HC  DCE A 282       6.099  40.480  24.995  1.00  0.00      A    H
ATOM   2251  HC1 DCE A 282       4.908  39.886  26.239  1.00  0.00      A    H
ATOM   2252  Cl  DCE A 282       4.729  42.116  25.796  1.00  0.00      A   CL
ATOM   2253  CT1 DCE A 282       3.992  40.076  24.262  1.00  0.00      A    C
ATOM   2254  HC2 DCE A 282       4.277  39.200  23.678  1.00  0.00      A    H
ATOM   2255  Cl1 DCE A 282       2.533  39.397  25.168  1.00  0.00      A   CL
ATOM   2256  HC3 DCE A 282       3.671  40.930  23.666  1.00  0.00      A    H
ATOM   2257  CT  DCE A 283      53.572  41.799  57.888  1.00  0.00      A    C
ATOM   2258  HC  DCE A 283      53.215  40.912  58.412  1.00  0.00      A    H
ATOM   2259  HC1 DCE A 283      54.023  42.537  58.551  1.00  0.00      A    H
ATOM   2260  Cl  DCE A 283      54.955  41.142  56.821  1.00  0.00      A   CL
ATOM   2261  CT1 DCE A 283      52.545  42.409  56.915  1.00  0.00      A    C
ATOM   2262  HC2 DCE A 283      51.882  41.721  56.391  1.00  0.00      A    H
ATOM   2263  Cl1 DCE A 283      51.554  43.806  57.613  1.00  0.00      A   CL
ATOM   2264  HC3 DCE A 283      53.062  42.863  56.070  1.00  0.00      A    H
ATOM   2265  CT  DCE A 284      57.804  46.320  40.559  1.00  0.00      A    C
ATOM   2266  HC  DCE A 284      57.238  47.252  40.564  1.00  0.00      A    H
ATOM   2267  HC1 DCE A 284      57.191  45.697  39.909  1.00  0.00      A    H
ATOM   2268  Cl  DCE A 284      59.390  46.628  39.837  1.00  0.00      A   CL
ATOM   2269  CT1 DCE A 284      57.903  45.751  41.980  1.00  0.00      A    C
ATOM   2270  HC2 DCE A 284      58.197  46.433  42.778  1.00  0.00      A    H
ATOM   2271  Cl1 DCE A 284      56.262  45.246  42.433  1.00  0.00      A   CL
ATOM   2272  HC3 DCE A 284      58.518  44.860  41.855  1.00  0.00      A    H
ATOM   2273  CT  DCE A 285      25.139  52.278  52.507  1.00  0.00      A    C
ATOM   2274  HC  DCE A 285      25.536  52.415  53.513  1.00  0.00      A    H
ATOM   2275  HC1 DCE A 285      26.031  52.409  51.894  1.00  0.00      A    H
ATOM   2276  Cl  DCE A 285      24.751  50.558  52.299  1.00  0.00      A   CL
ATOM   2277  CT1 DCE A 285      24.007  53.266  52.168  1.00  0.00      A    C
ATOM   2278  HC2 DCE A 285      23.367  53.463  53.028  1.00  0.00      A    H
ATOM   2279  Cl1 DCE A 285      24.593  54.877  51.719  1.00  0.00      A   CL
ATOM   2280  HC3 DCE A 285      23.341  52.872  51.401  1.00  0.00      A    H
ATOM   2281  CT  DCE A 286      34.831  11.856  31.216  1.00  0.00      A    C
ATOM   2282  HC  DCE A 286      35.907  11.854  31.038  1.00  0.00      A    H
ATOM   2283  HC1 DCE A 286      34.345  11.144  30.549  1.00  0.00      A    H
ATOM   2284  Cl  DCE A 286      34.488  11.574  32.937  1.00  0.00      A   CL
ATOM   2285  CT1 DCE A 286      34.416  13.296  30.856  1.00  0.00      A    C
ATOM   2286  HC2 DCE A 286      35.325  13.891  30.948  1.00  0.00      A    H
ATOM   2287  Cl1 DCE A 286      34.038  13.327  29.126  1.00  0.00      A   CL
ATOM   2288  HC3 DCE A 286      33.568  13.725  31.389  1.00  0.00      A    H
ATOM   2289  CT  DCE A 287      19.513   5.361  10.314  1.00  0.00      A    C
ATOM   2290  HC  DCE A 287      20.549   5.023  10.344  1.00  0.00      A    H
ATOM   2291  HC1 DCE A 287      19.555   6.421  10.062  1.00  0.00      A    H
ATOM   2292  Cl  DCE A 287      18.506   4.526   9.120  1.00  0.00      A   CL
ATOM   2293  CT1 DCE A 287      18.844   5.126  11.707  1.00  0.00      A    C
ATOM   2294  HC2 DCE A 287      17.952   5.732  11.868  1.00  0.00      A    H
ATOM   2295  Cl1 DCE A 287      18.270   3.478  11.859  1.00  0.00      A   CL
ATOM   2296  HC3 DCE A 287      19.485   5.262  12.578  1.00  0.00      A    H
ATOM   2297  CT  DCE A 288      15.993  10.662  47.689  1.00  0.00      A    C
ATOM   2298  HC  DCE A 288      15.571   9.685  47.924  1.00  0.00      A    H
ATOM   2299  HC1 DCE A 288      15.677  11.298  48.516  1.00  0.00      A    H
ATOM   2300  Cl  DCE A 288      17.792  10.594  47.802  1.00  0.00      A   CL
ATOM   2301  CT1 DCE A 288      15.649  11.188  46.267  1.00  0.00      A    C
ATOM   2302  HC2 DCE A 288      16.481  11.826  45.966  1.00  0.00      A    H
ATOM   2303  Cl1 DCE A 288      15.363   9.900  45.018  1.00  0.00      A   CL
ATOM   2304  HC3 DCE A 288      14.717  11.736  46.400  1.00  0.00      A    H
ATOM   2305  CT  DCE A 289      14.501   5.102  59.611  1.00  0.00      A    C
ATOM   2306  HC  DCE A 289      14.409   6.018  60.193  1.00  0.00      A    H
ATOM   2307  HC1 DCE A 289      13.821   4.371  60.048  1.00  0.00      A    H
ATOM   2308  Cl  DCE A 289      13.954   5.559  58.050  1.00  0.00      A   CL
ATOM   2309  CT1 DCE A 289      15.932   4.586  59.719  1.00  0.00      A    C
ATOM   2310  HC2 DCE A 289      16.473   5.061  58.901  1.00  0.00      A    H
ATOM   2311  Cl1 DCE A 289      16.552   5.006  61.265  1.00  0.00      A   CL
ATOM   2312  HC3 DCE A 289      15.953   3.497  59.677  1.00  0.00      A    H
ATOM   2313  CT  DCE A 290       7.366  48.305  20.205  1.00  0.00      A    C
ATOM   2314  HC  DCE A 290       6.772  48.375  21.117  1.00  0.00      A    H
ATOM   2315  HC1 DCE A 290       7.131  49.183  19.603  1.00  0.00      A    H
ATOM   2316  Cl  DCE A 290       9.039  48.215  20.643  1.00  0.00      A   CL
ATOM   2317  CT1 DCE A 290       6.863  47.058  19.458  1.00  0.00      A    C
ATOM   2318  HC2 DCE A 290       7.502  46.842  18.602  1.00  0.00      A    H
ATOM   2319  Cl1 DCE A 290       6.947  45.687  20.603  1.00  0.00      A   CL
ATOM   2320  HC3 DCE A 290       5.871  47.190  19.025  1.00  0.00      A    H
ATOM   2321  CT  DCE A 291      15.325  61.215  64.520  1.00  0.00      A    C
ATOM   2322  HC  DCE A 291      15.069  61.283  65.577  1.00  0.00      A    H
ATOM   2323  HC1 DCE A 291      16.176  61.871  64.339  1.00  0.00      A    H
ATOM   2324  Cl  DCE A 291      15.853  59.524  64.191  1.00  0.00      A   CL
ATOM   2325  CT1 DCE A 291      14.135  61.393  63.605  1.00  0.00      A    C
ATOM   2326  HC2 DCE A 291      13.521  62.158  64.080  1.00  0.00      A    H
ATOM   2327  Cl1 DCE A 291      14.608  62.258  62.136  1.00  0.00      A   CL
ATOM   2328  HC3 DCE A 291      13.579  60.470  63.443  1.00  0.00      A    H
ATOM   2329  CT  DCE A 292      50.994  36.986   4.657  1.00  0.00      A    C
ATOM   2330  HC  DCE A 292      50.823  37.899   5.227  1.00  0.00      A    H
ATOM   2331  HC1 DCE A 292      51.993  37.011   4.222  1.00  0.00      A    H
ATOM   2332  Cl  DCE A 292      50.839  35.579   5.702  1.00  0.00      A   CL
ATOM   2333  CT1 DCE A 292      49.951  36.893   3.596  1.00  0.00      A    C
ATOM   2334  HC2 DCE A 292      49.280  37.697   3.896  1.00  0.00      A    H
ATOM   2335  Cl1 DCE A 292      50.586  37.144   1.964  1.00  0.00      A   CL
ATOM   2336  HC3 DCE A 292      49.429  35.936   3.601  1.00  0.00      A    H
ATOM   2337  CT  DCE A 293      43.165  47.665   8.073  1.00  0.00      A    C
ATOM   2338  HC  DCE A 293      43.428  46.952   7.291  1.00  0.00      A    H
ATOM   2339  HC1 DCE A 293      42.450  48.305   7.557  1.00  0.00      A    H
ATOM   2340  Cl  DCE A 293      42.371  46.835   9.397  1.00  0.00      A   CL
ATOM   2341  CT1 DCE A 293      44.318  48.452   8.566  1.00  0.00      A    C
ATOM   2342  HC2 DCE A 293      44.095  49.516   8.650  1.00  0.00      A    H
ATOM   2343  Cl1 DCE A 293      44.965  47.950  10.119  1.00  0.00      A   CL
ATOM   2344  HC3 DCE A 293      45.145  48.395   7.857  1.00  0.00      A    H
ATOM   2345  CT  DCE A 294      58.538   2.348  33.186  1.00  0.00      A    C
ATOM   2346  HC  DCE A 294      58.415   1.399  32.663  1.00  0.00      A    H
ATOM   2347  HC1 DCE A 294      59.383   2.871  32.739  1.00  0.00      A    H
ATOM   2348  Cl  DCE A 294      56.980   3.265  32.937  1.00  0.00      A   CL
ATOM   2349  CT1 DCE A 294      58.732   2.134  34.616  1.00  0.00      A    C
ATOM   2350  HC2 DCE A 294      58.331   2.992  35.155  1.00  0.00      A    H
ATOM   2351  Cl1 DCE A 294      58.092   0.635  35.375  1.00  0.00      A   CL
ATOM   2352  HC3 DCE A 294      59.803   2.134  34.818  1.00  0.00      A    H
ATOM   2353  CT  DCE A 295      56.159  36.266  51.726  1.00  0.00      A    C
ATOM   2354  HC  DCE A 295      55.591  36.015  52.622  1.00  0.00      A    H
ATOM   2355  HC1 DCE A 295      55.569  36.194  50.812  1.00  0.00      A    H
ATOM   2356  Cl  DCE A 295      56.223  38.002  52.005  1.00  0.00      A   CL
ATOM   2357  CT1 DCE A 295      57.510  35.593  51.606  1.00  0.00      A    C
ATOM   2358  HC2 DCE A 295      57.488  34.568  51.978  1.00  0.00      A    H
ATOM   2359  Cl1 DCE A 295      58.171  35.679  49.948  1.00  0.00      A   CL
ATOM   2360  HC3 DCE A 295      58.226  36.157  52.202  1.00  0.00      A    H
ATOM   2361  CT  DCE A 296      53.268  27.161  36.793  1.00  0.00      A    C
ATOM   2362  HC  DCE A 296      52.346  26.822  36.321  1.00  0.00      A    H
ATOM   2363  HC1 DCE A 296      53.405  26.442  37.601  1.00  0.00      A    H
ATOM   2364  Cl  DCE A 296      54.607  26.865  35.606  1.00  0.00      A   CL
ATOM   2365  CT1 DCE A 296      53.249  28.619  37.253  1.00  0.00      A    C
ATOM   2366  HC2 DCE A 296      52.334  28.883  37.783  1.00  0.00      A    H
ATOM   2367  Cl1 DCE A 296      54.641  28.753  38.307  1.00  0.00      A   CL
ATOM   2368  HC3 DCE A 296      53.416  29.216  36.356  1.00  0.00      A    H
ATOM   2369  CT  DCE A 297      58.716   5.518  21.578  1.00  0.00      A    C
ATOM   2370  HC  DCE A 297      57.753   5.588  21.072  1.00  0.00      A    H
ATOM   2371  HC1 DCE A 297      59.297   4.628  21.335  1.00  0.00      A    H
ATOM   2372  Cl  DCE A 297      59.672   6.953  20.979  1.00  0.00      A   CL
ATOM   2373  CT1 DCE A 297      58.690   5.772  23.139  1.00  0.00      A    C
ATOM   2374  HC2 DCE A 297      59.228   6.636  23.531  1.00  0.00      A    H
ATOM   2375  Cl1 DCE A 297      56.945   5.983  23.372  1.00  0.00      A   CL
ATOM   2376  HC3 DCE A 297      59.040   4.913  23.711  1.00  0.00      A    H
ATOM   2377  CT  DCE A 298      14.492  18.320  62.008  1.00  0.00      A    C
ATOM   2378  HC  DCE A 298      15.522  17.963  61.973  1.00  0.00      A    H
ATOM   2379  HC1 DCE A 298      13.870  17.857  61.242  1.00  0.00      A    H
ATOM   2380  Cl  DCE A 298      14.018  17.995  63.691  1.00  0.00      A   CL
ATOM   2381  CT1 DCE A 298      14.509  19.775  61.701  1.00  0.00      A    C
ATOM   2382  HC2 DCE A 298      13.555  20.021  61.233  1.00  0.00      A    H
ATOM   2383  Cl1 DCE A 298      14.985  20.561  63.190  1.00  0.00      A   CL
ATOM   2384  HC3 DCE A 298      15.262  19.924  60.928  1.00  0.00      A    H
ATOM   2385  CT  DCE A 299      32.087  31.487  41.545  1.00  0.00      A    C
ATOM   2386  HC  DCE A 299      32.952  32.144  41.450  1.00  0.00      A    H
ATOM   2387  HC1 DCE A 299      31.537  31.372  40.611  1.00  0.00      A    H
ATOM   2388  Cl  DCE A 299      32.826  29.891  41.908  1.00  0.00      A   CL
ATOM   2389  CT1 DCE A 299      31.122  31.865  42.697  1.00  0.00      A    C
ATOM   2390  HC2 DCE A 299      31.700  31.422  43.508  1.00  0.00      A    H
ATOM   2391  Cl1 DCE A 299      30.912  33.649  42.785  1.00  0.00      A   CL
ATOM   2392  HC3 DCE A 299      30.195  31.341  42.466  1.00  0.00      A    H
ATOM   2393  CT  DCE A 300       5.641  43.254  49.312  1.00  0.00      A    C
ATOM   2394  HC  DCE A 300       4.568  43.112  49.443  1.00  0.00      A    H
ATOM   2395  HC1 DCE A 300       5.942  44.284  49.504  1.00  0.00      A    H
ATOM   2396  Cl  DCE A 300       6.693  42.252  50.448  1.00  0.00      A   CL
ATOM   2397  CT1 DCE A 300       6.028  42.947  47.911  1.00  0.00      A    C
ATOM   2398  HC2 DCE A 300       6.942  42.357  47.850  1.00  0.00      A    H
ATOM   2399  Cl1 DCE A 300       4.779  42.261  46.906  1.00  0.00      A   CL
ATOM   2400  HC3 DCE A 300       6.331  43.914  47.510  1.00  0.00      A    H
ATOM   2401  CT  DCE A 301      17.188   8.251  23.853  1.00  0.00      A    C
ATOM   2402  HC  DCE A 301      17.124   7.883  24.877  1.00  0.00      A    H
ATOM   2403  HC1 DCE A 301      17.861   7.647  23.245  1.00  0.00      A    H
ATOM   2404  Cl  DCE A 301      15.572   7.988  23.034  1.00  0.00      A   CL
ATOM   2405  CT1 DCE A 301      17.713   9.694  23.897  1.00  0.00      A    C
ATOM   2406  HC2 DCE A 301      16.979  10.458  23.639  1.00  0.00      A    H
ATOM   2407  Cl1 DCE A 301      18.318  10.155  25.510  1.00  0.00      A   CL
ATOM   2408  HC3 DCE A 301      18.562   9.735  23.214  1.00  0.00      A    H
ATOM   2409  CT  DCE A 302      25.354   7.294  27.786  1.00  0.00      A    C
ATOM   2410  HC  DCE A 302      25.501   6.379  28.360  1.00  0.00      A    H
ATOM   2411  HC1 DCE A 302      26.308   7.518  27.308  1.00  0.00      A    H
ATOM   2412  Cl  DCE A 302      24.178   7.025  26.478  1.00  0.00      A   CL
ATOM   2413  CT1 DCE A 302      24.851   8.508  28.602  1.00  0.00      A    C
ATOM   2414  HC2 DCE A 302      24.045   8.999  28.056  1.00  0.00      A    H
ATOM   2415  Cl1 DCE A 302      24.458   7.938  30.248  1.00  0.00      A   CL
ATOM   2416  HC3 DCE A 302      25.684   9.195  28.753  1.00  0.00      A    H
ATOM   2417  CT  DCE A 303       2.982  47.590  43.117  1.00  0.00      A    C
ATOM   2418  HC  DCE A 303       2.531  46.793  42.525  1.00  0.00      A    H
ATOM   2419  HC1 DCE A 303       2.576  48.541  42.774  1.00  0.00      A    H
ATOM   2420  Cl  DCE A 303       2.634  47.440  44.882  1.00  0.00      A   CL
ATOM   2421  CT1 DCE A 303       4.418  47.480  42.961  1.00  0.00      A    C
ATOM   2422  HC2 DCE A 303       4.793  46.668  43.583  1.00  0.00      A    H
ATOM   2423  Cl1 DCE A 303       4.704  47.089  41.248  1.00  0.00      A   CL
ATOM   2424  HC3 DCE A 303       4.927  48.407  43.223  1.00  0.00      A    H
ATOM   2425  CT  DCE A 304      30.221  31.599  34.426  1.00  0.00      A    C
ATOM   2426  HC  DCE A 304      30.789  30.693  34.639  1.00  0.00      A    H
ATOM   2427  HC1 DCE A 304      29.666  31.440  33.501  1.00  0.00      A    H
ATOM   2428  Cl  DCE A 304      28.942  31.763  35.616  1.00  0.00      A   CL
ATOM   2429  CT1 DCE A 304      30.994  32.925  34.484  1.00  0.00      A    C
ATOM   2430  HC2 DCE A 304      30.277  33.740  34.574  1.00  0.00      A    H
ATOM   2431  Cl1 DCE A 304      32.053  33.032  35.945  1.00  0.00      A   CL
ATOM   2432  HC3 DCE A 304      31.513  33.146  33.552  1.00  0.00      A    H
ATOM   2433  CT  DCE A 305      47.924  46.742  33.883  1.00  0.00      A    C
ATOM   2434  HC  DCE A 305      47.163  46.742  33.103  1.00  0.00      A    H
ATOM   2435  HC1 DCE A 305      47.874  47.681  34.434  1.00  0.00      A    H
ATOM   2436  Cl  DCE A 305      47.308  45.309  34.747  1.00  0.00      A   CL
ATOM   2437  CT1 DCE A 305      49.411  46.533  33.491  1.00  0.00      A    C
ATOM   2438  HC2 DCE A 305      49.923  46.212  34.398  1.00  0.00      A    H
ATOM   2439  Cl1 DCE A 305      49.601  45.065  32.408  1.00  0.00      A   CL
ATOM   2440  HC3 DCE A 305      49.769  47.398  32.933  1.00  0.00      A    H
ATOM   2441  CT  DCE A 306       7.596  60.672  25.403  1.00  0.00      A    C
ATOM   2442  HC  DCE A 306       8.209  61.261  24.721  1.00  0.00      A    H
ATOM   2443  HC1 DCE A 306       6.782  60.129  24.922  1.00  0.00      A    H
ATOM   2444  Cl  DCE A 306       8.684  59.674  26.221  1.00  0.00      A   CL
ATOM   2445  CT1 DCE A 306       7.049  61.507  26.636  1.00  0.00      A    C
ATOM   2446  HC2 DCE A 306       6.284  62.249  26.409  1.00  0.00      A    H
ATOM   2447  Cl1 DCE A 306       6.494  60.359  27.977  1.00  0.00      A   CL
ATOM   2448  HC3 DCE A 306       7.943  62.007  27.010  1.00  0.00      A    H
ATOM   2449  CT  DCE A 307      10.890   0.960   3.849  1.00  0.00      A    C
ATOM   2450  HC  DCE A 307      11.240   0.704   4.849  1.00  0.00      A    H
ATOM   2451  HC1 DCE A 307       9.879   0.644   3.591  1.00  0.00      A    H
ATOM   2452  Cl  DCE A 307      11.164   2.711   3.792  1.00  0.00      A   CL
ATOM   2453  CT1 DCE A 307      11.660   0.358   2.687  1.00  0.00      A    C
ATOM   2454  HC2 DCE A 307      11.326   0.961   1.842  1.00  0.00      A    H
ATOM   2455  Cl1 DCE A 307      13.414   0.507   2.719  1.00  0.00      A   CL
ATOM   2456  HC3 DCE A 307      11.377  -0.658   2.412  1.00  0.00      A    H
ATOM   2457  CT  DCE A 308       0.782  40.993  22.477  1.00  0.00      A    C
ATOM   2458  HC  DCE A 308       0.152  41.174  23.348  1.00  0.00      A    H
ATOM   2459  HC1 DCE A 308       1.583  40.262  22.587  1.00  0.00      A    H
ATOM   2460  Cl  DCE A 308      -0.333  40.326  21.291  1.00  0.00      A   CL
ATOM   2461  CT1 DCE A 308       1.282  42.277  21.898  1.00  0.00      A    C
ATOM   2462  HC2 DCE A 308       0.514  42.858  21.389  1.00  0.00      A    H
ATOM   2463  Cl1 DCE A 308       1.943  43.278  23.235  1.00  0.00      A   CL
ATOM   2464  HC3 DCE A 308       2.081  41.921  21.247  1.00  0.00      A    H
ATOM   2465  CT  DCE A 309      55.607  53.761   3.288  1.00  0.00      A    C
ATOM   2466  HC  DCE A 309      55.140  54.720   3.066  1.00  0.00      A    H
ATOM   2467  HC1 DCE A 309      56.050  53.840   4.281  1.00  0.00      A    H
ATOM   2468  Cl  DCE A 309      54.291  52.530   3.318  1.00  0.00      A   CL
ATOM   2469  CT1 DCE A 309      56.544  53.111   2.264  1.00  0.00      A    C
ATOM   2470  HC2 DCE A 309      56.051  52.387   1.615  1.00  0.00      A    H
ATOM   2471  Cl1 DCE A 309      57.327  54.274   1.212  1.00  0.00      A   CL
ATOM   2472  HC3 DCE A 309      57.376  52.629   2.777  1.00  0.00      A    H
ATOM   2473  CT  DCE A 310       6.780   2.115  18.391  1.00  0.00      A    C
ATOM   2474  HC  DCE A 310       6.165   1.422  17.817  1.00  0.00      A    H
ATOM   2475  HC1 DCE A 310       6.106   2.770  18.942  1.00  0.00      A    H
ATOM   2476  Cl  DCE A 310       7.675   1.312  19.752  1.00  0.00      A   CL
ATOM   2477  CT1 DCE A 310       7.699   2.817  17.337  1.00  0.00      A    C
ATOM   2478  HC2 DCE A 310       7.144   3.678  16.966  1.00  0.00      A    H
ATOM   2479  Cl1 DCE A 310       9.270   3.469  17.968  1.00  0.00      A   CL
ATOM   2480  HC3 DCE A 310       7.888   2.090  16.548  1.00  0.00      A    H
ATOM   2481  CT  DCE A 311       1.827  14.527  50.030  1.00  0.00      A    C
ATOM   2482  HC  DCE A 311       1.524  13.650  50.601  1.00  0.00      A    H
ATOM   2483  HC1 DCE A 311       2.768  14.305  49.528  1.00  0.00      A    H
ATOM   2484  Cl  DCE A 311       0.516  14.810  48.795  1.00  0.00      A   CL
ATOM   2485  CT1 DCE A 311       2.192  15.687  50.874  1.00  0.00      A    C
ATOM   2486  HC2 DCE A 311       1.299  15.834  51.482  1.00  0.00      A    H
ATOM   2487  Cl1 DCE A 311       3.692  15.319  51.786  1.00  0.00      A   CL
ATOM   2488  HC3 DCE A 311       2.551  16.568  50.343  1.00  0.00      A    H
ATOM   2489  CT  DCE A 312      45.912  44.827  42.153  1.00  0.00      A    C
ATOM   2490  HC  DCE A 312      46.907  44.385  42.103  1.00  0.00      A    H
ATOM   2491  HC1 DCE A 312      45.809  45.241  43.156  1.00  0.00      A    H
ATOM   2492  Cl  DCE A 312      45.953  46.275  41.219  1.00  0.00      A   CL
ATOM   2493  CT1 DCE A 312      44.781  43.879  41.640  1.00  0.00      A    C
ATOM   2494  HC2 DCE A 312      44.173  44.384  40.889  1.00  0.00      A    H
ATOM   2495  Cl1 DCE A 312      45.412  42.421  40.846  1.00  0.00      A   CL
ATOM   2496  HC3 DCE A 312      44.044  43.603  42.394  1.00  0.00      A    H
ATOM   2497  CT  DCE A 313      26.037  43.662  20.667  1.00  0.00      A    C
ATOM   2498  HC  DCE A 313      26.176  43.727  19.587  1.00  0.00      A    H
ATOM   2499  HC1 DCE A 313      26.708  44.291  21.252  1.00  0.00      A    H
ATOM   2500  Cl  DCE A 313      24.367  44.184  21.093  1.00  0.00      A   CL
ATOM   2501  CT1 DCE A 313      26.125  42.187  21.127  1.00  0.00      A    C
ATOM   2502  HC2 DCE A 313      25.353  41.518  20.746  1.00  0.00      A    H
ATOM   2503  Cl1 DCE A 313      27.673  41.439  20.719  1.00  0.00      A   CL
ATOM   2504  HC3 DCE A 313      26.119  42.232  22.216  1.00  0.00      A    H
ATOM   2505  CT  DCE A 314      12.886  45.965  49.539  1.00  0.00      A    C
ATOM   2506  HC  DCE A 314      12.069  45.561  50.137  1.00  0.00      A    H
ATOM   2507  HC1 DCE A 314      12.575  46.061  48.499  1.00  0.00      A    H
ATOM   2508  Cl  DCE A 314      13.153  47.518  50.315  1.00  0.00      A   CL
ATOM   2509  CT1 DCE A 314      14.163  45.122  49.747  1.00  0.00      A    C
ATOM   2510  HC2 DCE A 314      14.780  45.074  48.850  1.00  0.00      A    H
ATOM   2511  Cl1 DCE A 314      15.159  45.805  50.938  1.00  0.00      A   CL
ATOM   2512  HC3 DCE A 314      13.963  44.114  50.111  1.00  0.00      A    H
ATOM   2513  CT  DCE A 315      17.158  64.324  37.591  1.00  0.00      A    C
ATOM   2514  HC  DCE A 315      16.789  65.155  36.989  1.00  0.00      A    H
ATOM   2515  HC1 DCE A 315      18.096  63.916  37.215  1.00  0.00      A    H
ATOM   2516  Cl  DCE A 315      17.402  65.065  39.132  1.00  0.00      A   CL
ATOM   2517  CT1 DCE A 315      16.008  63.291  37.629  1.00  0.00      A    C
ATOM   2518  HC2 DCE A 315      16.159  62.351  38.160  1.00  0.00      A    H
ATOM   2519  Cl1 DCE A 315      14.481  64.031  38.204  1.00  0.00      A   CL
ATOM   2520  HC3 DCE A 315      15.677  63.037  36.622  1.00  0.00      A    H
ATOM   2521  CT  DCE A 316      50.817  19.038  40.533  1.00  0.00      A    C
ATOM   2522  HC  DCE A 316      50.296  18.087  40.423  1.00  0.00      A    H
ATOM   2523  HC1 DCE A 316      50.159  19.820  40.914  1.00  0.00      A    H
ATOM   2524  Cl  DCE A 316      52.073  18.709  41.757  1.00  0.00      A   CL
ATOM   2525  CT1 DCE A 316      51.618  19.472  39.328  1.00  0.00      A    C
ATOM   2526  HC2 DCE A 316      51.358  19.069  38.349  1.00  0.00      A    H
ATOM   2527  Cl1 DCE A 316      51.604  21.256  39.233  1.00  0.00      A   CL
ATOM   2528  HC3 DCE A 316      52.616  19.044  39.422  1.00  0.00      A    H
ATOM   2529  CT  DCE A 317      11.754  36.626   4.692  1.00  0.00      A    C
ATOM   2530  HC  DCE A 317      12.004  36.497   5.745  1.00  0.00      A    H
ATOM   2531  HC1 DCE A 317      11.272  35.681   4.441  1.00  0.00      A    H
ATOM   2532  Cl  DCE A 317      10.650  37.983   4.446  1.00  0.00      A   CL
ATOM   2533  CT1 DCE A 317      13.050  36.842   3.866  1.00  0.00      A    C
ATOM   2534  HC2 DCE A 317      13.749  36.011   3.953  1.00  0.00      A    H
ATOM   2535  Cl1 DCE A 317      12.531  36.728   2.148  1.00  0.00      A   CL
ATOM   2536  HC3 DCE A 317      13.534  37.818   3.918  1.00  0.00      A    H
ATOM   2537  CT  DCE A 318      33.318  48.839  34.906  1.00  0.00      A    C
ATOM   2538  HC  DCE A 318      32.761  48.978  33.979  1.00  0.00      A    H
ATOM   2539  HC1 DCE A 318      32.826  48.094  35.532  1.00  0.00      A    H
ATOM   2540  Cl  DCE A 318      34.996  48.344  34.488  1.00  0.00      A   CL
ATOM   2541  CT1 DCE A 318      33.210  50.150  35.695  1.00  0.00      A    C
ATOM   2542  HC2 DCE A 318      32.161  50.447  35.716  1.00  0.00      A    H
ATOM   2543  Cl1 DCE A 318      33.936  50.203  37.295  1.00  0.00      A   CL
ATOM   2544  HC3 DCE A 318      33.685  50.951  35.128  1.00  0.00      A    H
ATOM   2545  CT  DCE A 319      50.712   2.970  62.494  1.00  0.00      A    C
ATOM   2546  HC  DCE A 319      50.148   2.427  61.735  1.00  0.00      A    H
ATOM   2547  HC1 DCE A 319      51.509   2.279  62.769  1.00  0.00      A    H
ATOM   2548  Cl  DCE A 319      51.459   4.440  61.871  1.00  0.00      A   CL
ATOM   2549  CT1 DCE A 319      49.861   3.194  63.761  1.00  0.00      A    C
ATOM   2550  HC2 DCE A 319      50.544   3.477  64.562  1.00  0.00      A    H
ATOM   2551  Cl1 DCE A 319      48.523   4.295  63.408  1.00  0.00      A   CL
ATOM   2552  HC3 DCE A 319      49.396   2.252  64.050  1.00  0.00      A    H
ATOM   2553  CT  DCE A 320      29.682  46.182  37.094  1.00  0.00      A    C
ATOM   2554  HC  DCE A 320      28.769  46.102  36.506  1.00  0.00      A    H
ATOM   2555  HC1 DCE A 320      29.789  45.396  37.841  1.00  0.00      A    H
ATOM   2556  Cl  DCE A 320      31.069  45.986  36.015  1.00  0.00      A   CL
ATOM   2557  CT1 DCE A 320      29.783  47.598  37.735  1.00  0.00      A    C
ATOM   2558  HC2 DCE A 320      29.649  48.308  36.919  1.00  0.00      A    H
ATOM   2559  Cl1 DCE A 320      28.403  47.835  38.734  1.00  0.00      A   CL
ATOM   2560  HC3 DCE A 320      30.742  47.675  38.248  1.00  0.00      A    H
ATOM   2561  CT  DCE A 321      52.751  26.627  56.778  1.00  0.00      A    C
ATOM   2562  HC  DCE A 321      52.740  25.659  57.280  1.00  0.00      A    H
ATOM   2563  HC1 DCE A 321      51.853  27.166  57.080  1.00  0.00      A    H
ATOM   2564  Cl  DCE A 321      54.209  27.481  57.500  1.00  0.00      A   CL
ATOM   2565  CT1 DCE A 321      52.918  26.470  55.305  1.00  0.00      A    C
ATOM   2566  HC2 DCE A 321      53.887  25.991  55.159  1.00  0.00      A    H
ATOM   2567  Cl1 DCE A 321      51.649  25.508  54.564  1.00  0.00      A   CL
ATOM   2568  HC3 DCE A 321      52.907  27.425  54.780  1.00  0.00      A    H
ATOM   2569  CT  DCE A 322      32.625  36.731  32.981  1.00  0.00      A    C
ATOM   2570  HC  DCE A 322      33.499  36.549  33.606  1.00  0.00      A    H
ATOM   2571  HC1 DCE A 322      31.666  36.295  33.259  1.00  0.00      A    H
ATOM   2572  Cl  DCE A 322      32.261  38.481  32.929  1.00  0.00      A   CL
ATOM   2573  CT1 DCE A 322      32.985  36.341  31.590  1.00  0.00      A    C
ATOM   2574  HC2 DCE A 322      34.065  36.351  31.446  1.00  0.00      A    H
ATOM   2575  Cl1 DCE A 322      32.553  34.646  31.264  1.00  0.00      A   CL
ATOM   2576  HC3 DCE A 322      32.473  36.961  30.854  1.00  0.00      A    H
ATOM   2577  CT  DCE A 323      40.141   2.354  60.038  1.00  0.00      A    C
ATOM   2578  HC  DCE A 323      39.249   1.747  60.197  1.00  0.00      A    H
ATOM   2579  HC1 DCE A 323      39.826   3.353  59.737  1.00  0.00      A    H
ATOM   2580  Cl  DCE A 323      41.201   2.142  61.512  1.00  0.00      A   CL
ATOM   2581  CT1 DCE A 323      40.795   1.673  58.811  1.00  0.00      A    C
ATOM   2582  HC2 DCE A 323      40.380   0.741  58.427  1.00  0.00      A    H
ATOM   2583  Cl1 DCE A 323      40.818   2.866  57.538  1.00  0.00      A   CL
ATOM   2584  HC3 DCE A 323      41.844   1.389  58.896  1.00  0.00      A    H
ATOM   2585  CT  DCE A 324      46.383  63.537  52.683  1.00  0.00      A    C
ATOM   2586  HC  DCE A 324      47.240  64.008  53.164  1.00  0.00      A    H
ATOM   2587  HC1 DCE A 324      46.253  62.467  52.842  1.00  0.00      A    H
ATOM   2588  Cl  DCE A 324      44.776  64.332  53.180  1.00  0.00      A   CL
ATOM   2589  CT1 DCE A 324      46.426  63.897  51.147  1.00  0.00      A    C
ATOM   2590  HC2 DCE A 324      47.359  64.399  50.891  1.00  0.00      A    H
ATOM   2591  Cl1 DCE A 324      46.620  62.340  50.273  1.00  0.00      A   CL
ATOM   2592  HC3 DCE A 324      45.556  64.341  50.664  1.00  0.00      A    H
ATOM   2593  CT  DCE A 325       2.593  46.745  33.998  1.00  0.00      A    C
ATOM   2594  HC  DCE A 325       1.614  46.488  33.593  1.00  0.00      A    H
ATOM   2595  HC1 DCE A 325       3.165  45.818  33.945  1.00  0.00      A    H
ATOM   2596  Cl  DCE A 325       3.250  47.985  32.878  1.00  0.00      A   CL
ATOM   2597  CT1 DCE A 325       2.489  47.358  35.375  1.00  0.00      A    C
ATOM   2598  HC2 DCE A 325       2.276  46.566  36.092  1.00  0.00      A    H
ATOM   2599  Cl1 DCE A 325       4.016  48.035  35.977  1.00  0.00      A   CL
ATOM   2600  HC3 DCE A 325       1.690  48.093  35.476  1.00  0.00      A    H
ATOM   2601  CT  DCE A 326      61.320   1.518  49.908  1.00  0.00      A    C
ATOM   2602  HC  DCE A 326      61.348   0.587  50.475  1.00  0.00      A    H
ATOM   2603  HC1 DCE A 326      62.297   1.788  49.507  1.00  0.00      A    H
ATOM   2604  Cl  DCE A 326      60.016   1.303  48.624  1.00  0.00      A   CL
ATOM   2605  CT1 DCE A 326      60.793   2.657  50.828  1.00  0.00      A    C
ATOM   2606  HC2 DCE A 326      61.439   2.785  51.696  1.00  0.00      A    H
ATOM   2607  Cl1 DCE A 326      60.744   4.016  49.727  1.00  0.00      A   CL
ATOM   2608  HC3 DCE A 326      59.754   2.355  50.964  1.00  0.00      A    H
ATOM   2609  CT  DCE A 327       2.683  13.348  55.290  1.00  0.00      A    C
ATOM   2610  HC  DCE A 327       3.239  13.215  54.362  1.00  0.00      A    H
ATOM   2611  HC1 DCE A 327       1.999  12.514  55.451  1.00  0.00      A    H
ATOM   2612  Cl  DCE A 327       3.836  13.631  56.653  1.00  0.00      A   CL
ATOM   2613  CT1 DCE A 327       1.732  14.527  55.259  1.00  0.00      A    C
ATOM   2614  HC2 DCE A 327       2.239  15.484  55.384  1.00  0.00      A    H
ATOM   2615  Cl1 DCE A 327       0.913  14.489  53.679  1.00  0.00      A   CL
ATOM   2616  HC3 DCE A 327       0.872  14.500  55.928  1.00  0.00      A    H
ATOM   2617  CT  DCE A 328      31.303  25.537  55.446  1.00  0.00      A    C
ATOM   2618  HC  DCE A 328      30.215  25.543  55.512  1.00  0.00      A    H
ATOM   2619  HC1 DCE A 328      31.592  24.787  54.711  1.00  0.00      A    H
ATOM   2620  Cl  DCE A 328      31.674  27.185  54.702  1.00  0.00      A   CL
ATOM   2621  CT1 DCE A 328      31.952  25.255  56.753  1.00  0.00      A    C
ATOM   2622  HC2 DCE A 328      31.941  26.107  57.433  1.00  0.00      A    H
ATOM   2623  Cl1 DCE A 328      31.030  24.043  57.648  1.00  0.00      A   CL
ATOM   2624  HC3 DCE A 328      32.947  24.827  56.631  1.00  0.00      A    H
ATOM   2625  CT  DCE A 329      44.379  19.893   7.474  1.00  0.00      A    C
ATOM   2626  HC  DCE A 329      44.618  20.942   7.304  1.00  0.00      A    H
ATOM   2627  HC1 DCE A 329      44.062  19.739   8.506  1.00  0.00      A    H
ATOM   2628  Cl  DCE A 329      42.959  19.691   6.508  1.00  0.00      A   CL
ATOM   2629  CT1 DCE A 329      45.423  18.946   6.977  1.00  0.00      A    C
ATOM   2630  HC2 DCE A 329      45.242  18.803   5.912  1.00  0.00      A    H
ATOM   2631  Cl1 DCE A 329      47.115  19.598   7.104  1.00  0.00      A   CL
ATOM   2632  HC3 DCE A 329      45.388  17.966   7.453  1.00  0.00      A    H
ATOM   2633  CT  DCE A 330      12.961  23.410  42.518  1.00  0.00      A    C
ATOM   2634  HC  DCE A 330      12.574  23.994  41.683  1.00  0.00      A    H
ATOM   2635  HC1 DCE A 330      12.662  23.890  43.450  1.00  0.00      A    H
ATOM   2636  Cl  DCE A 330      12.455  21.739  42.553  1.00  0.00      A   CL
ATOM   2637  CT1 DCE A 330      14.507  23.325  42.480  1.00  0.00      A    C
ATOM   2638  HC2 DCE A 330      14.786  22.614  41.703  1.00  0.00      A    H
ATOM   2639  Cl1 DCE A 330      15.207  24.864  42.028  1.00  0.00      A   CL
ATOM   2640  HC3 DCE A 330      14.884  23.094  43.476  1.00  0.00      A    H
ATOM   2641  CT  DCE A 331      32.264  60.494  49.299  1.00  0.00      A    C
ATOM   2642  HC  DCE A 331      32.841  60.066  48.480  1.00  0.00      A    H
ATOM   2643  HC1 DCE A 331      33.006  60.806  50.033  1.00  0.00      A    H
ATOM   2644  Cl  DCE A 331      31.410  61.889  48.718  1.00  0.00      A   CL
ATOM   2645  CT1 DCE A 331      31.300  59.372  49.693  1.00  0.00      A    C
ATOM   2646  HC2 DCE A 331      30.921  59.610  50.686  1.00  0.00      A    H
ATOM   2647  Cl1 DCE A 331      29.857  59.387  48.642  1.00  0.00      A   CL
ATOM   2648  HC3 DCE A 331      31.801  58.404  49.680  1.00  0.00      A    H
ATOM   2649  CT  DCE A 332      26.629  17.598  17.241  1.00  0.00      A    C
ATOM   2650  HC  DCE A 332      27.413  18.337  17.408  1.00  0.00      A    H
ATOM   2651  HC1 DCE A 332      27.012  16.585  17.125  1.00  0.00      A    H
ATOM   2652  Cl  DCE A 332      25.565  17.518  18.653  1.00  0.00      A   CL
ATOM   2653  CT1 DCE A 332      25.888  17.950  15.974  1.00  0.00      A    C
ATOM   2654  HC2 DCE A 332      25.492  18.964  16.010  1.00  0.00      A    H
ATOM   2655  Cl1 DCE A 332      27.120  17.954  14.684  1.00  0.00      A   CL
ATOM   2656  HC3 DCE A 332      25.167  17.139  15.862  1.00  0.00      A    H
ATOM   2657  CT  DCE A 333      16.458  36.143  13.834  1.00  0.00      A    C
ATOM   2658  HC  DCE A 333      15.862  37.036  14.026  1.00  0.00      A    H
ATOM   2659  HC1 DCE A 333      15.943  35.189  13.945  1.00  0.00      A    H
ATOM   2660  Cl  DCE A 333      17.262  36.357  12.301  1.00  0.00      A   CL
ATOM   2661  CT1 DCE A 333      17.536  36.242  15.009  1.00  0.00      A    C
ATOM   2662  HC2 DCE A 333      18.557  36.216  14.629  1.00  0.00      A    H
ATOM   2663  Cl1 DCE A 333      17.335  37.817  15.779  1.00  0.00      A   CL
ATOM   2664  HC3 DCE A 333      17.428  35.523  15.822  1.00  0.00      A    H
ATOM   2665  CT  DCE A 334      61.552  51.272  48.360  1.00  0.00      A    C
ATOM   2666  HC  DCE A 334      61.008  51.131  49.294  1.00  0.00      A    H
ATOM   2667  HC1 DCE A 334      60.863  51.208  47.518  1.00  0.00      A    H
ATOM   2668  Cl  DCE A 334      62.311  52.915  48.364  1.00  0.00      A   CL
ATOM   2669  CT1 DCE A 334      62.621  50.171  48.194  1.00  0.00      A    C
ATOM   2670  HC2 DCE A 334      62.224  49.338  48.774  1.00  0.00      A    H
ATOM   2671  Cl1 DCE A 334      62.915  49.806  46.513  1.00  0.00      A   CL
ATOM   2672  HC3 DCE A 334      63.543  50.554  48.631  1.00  0.00      A    H
ATOM   2673  CT  DCE A 335      56.893  29.083   5.795  1.00  0.00      A    C
ATOM   2674  HC  DCE A 335      56.624  28.117   6.223  1.00  0.00      A    H
ATOM   2675  HC1 DCE A 335      57.834  29.450   6.205  1.00  0.00      A    H
ATOM   2676  Cl  DCE A 335      57.313  28.699   4.064  1.00  0.00      A   CL
ATOM   2677  CT1 DCE A 335      55.702  30.041   5.871  1.00  0.00      A    C
ATOM   2678  HC2 DCE A 335      55.775  30.488   6.862  1.00  0.00      A    H
ATOM   2679  Cl1 DCE A 335      55.883  31.237   4.602  1.00  0.00      A   CL
ATOM   2680  HC3 DCE A 335      54.719  29.612   5.675  1.00  0.00      A    H
ATOM   2681  CT  DCE A 336      12.427   7.585  53.330  1.00  0.00      A    C
ATOM   2682  HC  DCE A 336      11.656   7.946  52.649  1.00  0.00      A    H
ATOM   2683  HC1 DCE A 336      12.427   7.983  54.344  1.00  0.00      A    H
ATOM   2684  Cl  DCE A 336      12.374   5.755  53.360  1.00  0.00      A   CL
ATOM   2685  CT1 DCE A 336      13.629   8.100  52.561  1.00  0.00      A    C
ATOM   2686  HC2 DCE A 336      14.424   8.337  53.267  1.00  0.00      A    H
ATOM   2687  Cl1 DCE A 336      14.287   6.805  51.533  1.00  0.00      A   CL
ATOM   2688  HC3 DCE A 336      13.362   9.010  52.023  1.00  0.00      A    H
ATOM   2689  CT  DCE A 337      27.029  55.071  58.212  1.00  0.00      A    C
ATOM   2690  HC  DCE A 337      27.708  54.986  59.061  1.00  0.00      A    H
ATOM   2691  HC1 DCE A 337      26.763  56.128  58.180  1.00  0.00      A    H
ATOM   2692  Cl  DCE A 337      28.045  54.666  56.806  1.00  0.00      A   CL
ATOM   2693  CT1 DCE A 337      25.865  54.031  58.158  1.00  0.00      A    C
ATOM   2694  HC2 DCE A 337      24.942  54.606  58.088  1.00  0.00      A    H
ATOM   2695  Cl1 DCE A 337      26.016  52.993  56.706  1.00  0.00      A   CL
ATOM   2696  HC3 DCE A 337      25.989  53.303  58.960  1.00  0.00      A    H
ATOM   2697  CT  DCE A 338      41.282  62.711  59.453  1.00  0.00      A    C
ATOM   2698  HC  DCE A 338      40.928  62.854  58.432  1.00  0.00      A    H
ATOM   2699  HC1 DCE A 338      41.946  63.532  59.724  1.00  0.00      A    H
ATOM   2700  Cl  DCE A 338      39.774  62.940  60.458  1.00  0.00      A   CL
ATOM   2701  CT1 DCE A 338      41.876  61.355  59.696  1.00  0.00      A    C
ATOM   2702  HC2 DCE A 338      42.327  61.232  60.681  1.00  0.00      A    H
ATOM   2703  Cl1 DCE A 338      40.658  60.055  59.382  1.00  0.00      A   CL
ATOM   2704  HC3 DCE A 338      42.679  61.069  59.017  1.00  0.00      A    H
ATOM   2705  CT  DCE A 339      31.929   3.825  61.133  1.00  0.00      A    C
ATOM   2706  HC  DCE A 339      32.200   2.923  60.584  1.00  0.00      A    H
ATOM   2707  HC1 DCE A 339      30.879   3.683  61.386  1.00  0.00      A    H
ATOM   2708  Cl  DCE A 339      32.885   4.094  62.664  1.00  0.00      A   CL
ATOM   2709  CT1 DCE A 339      32.131   5.064  60.278  1.00  0.00      A    C
ATOM   2710  HC2 DCE A 339      31.360   5.186  59.517  1.00  0.00      A    H
ATOM   2711  Cl1 DCE A 339      32.107   6.511  61.378  1.00  0.00      A   CL
ATOM   2712  HC3 DCE A 339      33.100   5.048  59.779  1.00  0.00      A    H
ATOM   2713  CT  DCE A 340       3.683  11.888   2.248  1.00  0.00      A    C
ATOM   2714  HC  DCE A 340       3.661  12.756   2.906  1.00  0.00      A    H
ATOM   2715  HC1 DCE A 340       2.807  11.247   2.351  1.00  0.00      A    H
ATOM   2716  Cl  DCE A 340       3.806  12.381   0.576  1.00  0.00      A   CL
ATOM   2717  CT1 DCE A 340       4.964  11.049   2.549  1.00  0.00      A    C
ATOM   2718  HC2 DCE A 340       5.909  11.511   2.262  1.00  0.00      A    H
ATOM   2719  Cl1 DCE A 340       5.209  10.796   4.330  1.00  0.00      A   CL
ATOM   2720  HC3 DCE A 340       4.908  10.069   2.075  1.00  0.00      A    H
ATOM   2721  CT  DCE A 341      40.465  23.157  21.786  1.00  0.00      A    C
ATOM   2722  HC  DCE A 341      39.975  22.228  22.075  1.00  0.00      A    H
ATOM   2723  HC1 DCE A 341      41.198  22.950  21.007  1.00  0.00      A    H
ATOM   2724  Cl  DCE A 341      39.187  24.300  21.212  1.00  0.00      A   CL
ATOM   2725  CT1 DCE A 341      41.247  23.803  22.976  1.00  0.00      A    C
ATOM   2726  HC2 DCE A 341      41.556  24.801  22.664  1.00  0.00      A    H
ATOM   2727  Cl1 DCE A 341      40.267  23.963  24.495  1.00  0.00      A   CL
ATOM   2728  HC3 DCE A 341      42.205  23.369  23.261  1.00  0.00      A    H
ATOM   2729  CT  DCE A 342       7.775  16.727  39.924  1.00  0.00      A    C
ATOM   2730  HC  DCE A 342       8.587  16.007  40.030  1.00  0.00      A    H
ATOM   2731  HC1 DCE A 342       7.435  17.111  40.885  1.00  0.00      A    H
ATOM   2732  Cl  DCE A 342       8.474  18.072  39.072  1.00  0.00      A   CL
ATOM   2733  CT1 DCE A 342       6.759  16.099  39.050  1.00  0.00      A    C
ATOM   2734  HC2 DCE A 342       7.211  15.678  38.152  1.00  0.00      A    H
ATOM   2735  Cl1 DCE A 342       5.988  14.706  39.875  1.00  0.00      A   CL
ATOM   2736  HC3 DCE A 342       5.990  16.842  38.836  1.00  0.00      A    H
ATOM   2737  CT  DCE A 343      20.673  33.286  38.548  1.00  0.00      A    C
ATOM   2738  HC  DCE A 343      19.984  33.929  39.096  1.00  0.00      A    H
ATOM   2739  HC1 DCE A 343      20.802  33.517  37.491  1.00  0.00      A    H
ATOM   2740  Cl  DCE A 343      22.319  33.510  39.178  1.00  0.00      A   CL
ATOM   2741  CT1 DCE A 343      20.300  31.770  38.779  1.00  0.00      A    C
ATOM   2742  HC2 DCE A 343      19.473  31.764  39.489  1.00  0.00      A    H
ATOM   2743  Cl1 DCE A 343      19.792  31.069  37.209  1.00  0.00      A   CL
ATOM   2744  HC3 DCE A 343      21.176  31.251  39.167  1.00  0.00      A    H
ATOM   2745  CT  DCE A 344      21.511  38.714  26.596  1.00  0.00      A    C
ATOM   2746  HC  DCE A 344      21.567  38.153  27.529  1.00  0.00      A    H
ATOM   2747  HC1 DCE A 344      20.443  38.915  26.522  1.00  0.00      A    H
ATOM   2748  Cl  DCE A 344      22.532  40.154  26.782  1.00  0.00      A   CL
ATOM   2749  CT1 DCE A 344      21.995  37.787  25.536  1.00  0.00      A    C
ATOM   2750  HC2 DCE A 344      21.589  38.156  24.595  1.00  0.00      A    H
ATOM   2751  Cl1 DCE A 344      23.733  37.832  25.262  1.00  0.00      A   CL
ATOM   2752  HC3 DCE A 344      21.676  36.747  25.611  1.00  0.00      A    H
ATOM   2753  CT  DCE A 345      27.498  38.548   1.293  1.00  0.00      A    C
ATOM   2754  HC  DCE A 345      28.154  39.254   1.803  1.00  0.00      A    H
ATOM   2755  HC1 DCE A 345      26.468  38.777   1.569  1.00  0.00      A    H
ATOM   2756  Cl  DCE A 345      27.689  38.896  -0.400  1.00  0.00      A   CL
ATOM   2757  CT1 DCE A 345      27.814  37.099   1.647  1.00  0.00      A    C
ATOM   2758  HC2 DCE A 345      28.844  36.805   1.444  1.00  0.00      A    H
ATOM   2759  Cl1 DCE A 345      27.628  36.789   3.466  1.00  0.00      A   CL
ATOM   2760  HC3 DCE A 345      27.153  36.390   1.150  1.00  0.00      A    H
ATOM   2761  CT  DCE A 346      58.855  57.779  33.905  1.00  0.00      A    C
ATOM   2762  HC  DCE A 346      58.017  58.196  34.464  1.00  0.00      A    H
ATOM   2763  HC1 DCE A 346      58.758  57.981  32.838  1.00  0.00      A    H
ATOM   2764  Cl  DCE A 346      60.385  58.604  34.294  1.00  0.00      A   CL
ATOM   2765  CT1 DCE A 346      58.946  56.291  34.012  1.00  0.00      A    C
ATOM   2766  HC2 DCE A 346      58.112  56.030  33.361  1.00  0.00      A    H
ATOM   2767  Cl1 DCE A 346      60.433  55.714  33.238  1.00  0.00      A   CL
ATOM   2768  HC3 DCE A 346      58.716  55.841  34.977  1.00  0.00      A    H
ATOM   2769  CT  DCE A 347      39.306  33.828  45.576  1.00  0.00      A    C
ATOM   2770  HC  DCE A 347      39.096  34.677  46.226  1.00  0.00      A    H
ATOM   2771  HC1 DCE A 347      40.290  33.390  45.741  1.00  0.00      A    H
ATOM   2772  Cl  DCE A 347      38.022  32.664  46.103  1.00  0.00      A   CL
ATOM   2773  CT1 DCE A 347      39.027  34.198  44.148  1.00  0.00      A    C
ATOM   2774  HC2 DCE A 347      38.245  34.955  44.071  1.00  0.00      A    H
ATOM   2775  Cl1 DCE A 347      40.414  34.910  43.410  1.00  0.00      A   CL
ATOM   2776  HC3 DCE A 347      38.680  33.383  43.512  1.00  0.00      A    H
ATOM   2777  CT  DCE A 348      52.950  37.262  48.985  1.00  0.00      A    C
ATOM   2778  HC  DCE A 348      52.307  38.060  48.614  1.00  0.00      A    H
ATOM   2779  HC1 DCE A 348      52.682  36.263  48.640  1.00  0.00      A    H
ATOM   2780  Cl  DCE A 348      54.585  37.705  48.443  1.00  0.00      A   CL
ATOM   2781  CT1 DCE A 348      52.808  37.289  50.512  1.00  0.00      A    C
ATOM   2782  HC2 DCE A 348      51.782  37.576  50.745  1.00  0.00      A    H
ATOM   2783  Cl1 DCE A 348      52.996  35.562  50.979  1.00  0.00      A   CL
ATOM   2784  HC3 DCE A 348      53.558  37.848  51.071  1.00  0.00      A    H
ATOM   2785  CT  DCE A 349      36.267  11.266  18.657  1.00  0.00      A    C
ATOM   2786  HC  DCE A 349      37.353  11.346  18.613  1.00  0.00      A    H
ATOM   2787  HC1 DCE A 349      35.994  10.212  18.602  1.00  0.00      A    H
ATOM   2788  Cl  DCE A 349      35.492  11.980  20.132  1.00  0.00      A   CL
ATOM   2789  CT1 DCE A 349      35.686  12.021  17.470  1.00  0.00      A    C
ATOM   2790  HC2 DCE A 349      36.093  13.032  17.476  1.00  0.00      A    H
ATOM   2791  Cl1 DCE A 349      36.202  11.051  16.094  1.00  0.00      A   CL
ATOM   2792  HC3 DCE A 349      34.599  11.991  17.542  1.00  0.00      A    H
ATOM   2793  CT  DCE A 350       9.104  35.346   8.691  1.00  0.00      A    C
ATOM   2794  HC  DCE A 350       8.051  35.301   8.970  1.00  0.00      A    H
ATOM   2795  HC1 DCE A 350       9.301  36.411   8.816  1.00  0.00      A    H
ATOM   2796  Cl  DCE A 350      10.055  34.287   9.738  1.00  0.00      A   CL
ATOM   2797  CT1 DCE A 350       9.319  34.978   7.215  1.00  0.00      A    C
ATOM   2798  HC2 DCE A 350       8.964  33.951   7.129  1.00  0.00      A    H
ATOM   2799  Cl1 DCE A 350       8.417  35.956   6.010  1.00  0.00      A   CL
ATOM   2800  HC3 DCE A 350      10.393  35.056   7.046  1.00  0.00      A    H
ATOM   2801  CT  DCE A 351      36.914   7.619  36.809  1.00  0.00      A    C
ATOM   2802  HC  DCE A 351      36.480   8.538  37.204  1.00  0.00      A    H
ATOM   2803  HC1 DCE A 351      37.611   7.776  35.986  1.00  0.00      A    H
ATOM   2804  Cl  DCE A 351      37.727   6.963  38.271  1.00  0.00      A   CL
ATOM   2805  CT1 DCE A 351      35.850   6.543  36.470  1.00  0.00      A    C
ATOM   2806  HC2 DCE A 351      35.995   6.026  35.522  1.00  0.00      A    H
ATOM   2807  Cl1 DCE A 351      35.885   5.262  37.672  1.00  0.00      A   CL
ATOM   2808  HC3 DCE A 351      34.835   6.940  36.437  1.00  0.00      A    H
ATOM   2809  CT  DCE A 352      29.645  30.716  57.958  1.00  0.00      A    C
ATOM   2810  HC  DCE A 352      30.328  31.174  58.673  1.00  0.00      A    H
ATOM   2811  HC1 DCE A 352      28.938  29.967  58.316  1.00  0.00      A    H
ATOM   2812  Cl  DCE A 352      28.509  31.936  57.233  1.00  0.00      A   CL
ATOM   2813  CT1 DCE A 352      30.607  30.033  56.999  1.00  0.00      A    C
ATOM   2814  HC2 DCE A 352      31.387  30.618  56.513  1.00  0.00      A    H
ATOM   2815  Cl1 DCE A 352      31.417  28.910  58.062  1.00  0.00      A   CL
ATOM   2816  HC3 DCE A 352      30.012  29.546  56.226  1.00  0.00      A    H
ATOM   2817  CT  DCE A 353      19.404  43.962   6.220  1.00  0.00      A    C
ATOM   2818  HC  DCE A 353      19.329  42.983   5.747  1.00  0.00      A    H
ATOM   2819  HC1 DCE A 353      19.995  44.101   7.126  1.00  0.00      A    H
ATOM   2820  Cl  DCE A 353      20.133  44.897   4.907  1.00  0.00      A   CL
ATOM   2821  CT1 DCE A 353      17.943  44.358   6.454  1.00  0.00      A    C
ATOM   2822  HC2 DCE A 353      17.555  44.438   5.439  1.00  0.00      A    H
ATOM   2823  Cl1 DCE A 353      17.096  42.994   7.362  1.00  0.00      A   CL
ATOM   2824  HC3 DCE A 353      17.840  45.262   7.053  1.00  0.00      A    H
ATOM   2825  CT  DCE A 354      19.140   7.540  46.961  1.00  0.00      A    C
ATOM   2826  HC  DCE A 354      19.429   8.585  47.076  1.00  0.00      A    H
ATOM   2827  HC1 DCE A 354      18.228   7.326  46.405  1.00  0.00      A    H
ATOM   2828  Cl  DCE A 354      20.462   6.830  46.053  1.00  0.00      A   CL
ATOM   2829  CT1 DCE A 354      19.189   6.982  48.394  1.00  0.00      A    C
ATOM   2830  HC2 DCE A 354      19.384   5.910  48.410  1.00  0.00      A    H
ATOM   2831  Cl1 DCE A 354      20.588   7.702  49.254  1.00  0.00      A   CL
ATOM   2832  HC3 DCE A 354      18.305   7.180  48.999  1.00  0.00      A    H
ATOM   2833  CT  DCE A 355      36.376  26.293   8.204  1.00  0.00      A    C
ATOM   2834  HC  DCE A 355      37.087  25.492   8.407  1.00  0.00      A    H
ATOM   2835  HC1 DCE A 355      36.313  26.770   9.182  1.00  0.00      A    H
ATOM   2836  Cl  DCE A 355      37.162  27.056   6.890  1.00  0.00      A   CL
ATOM   2837  CT1 DCE A 355      35.067  25.718   7.793  1.00  0.00      A    C
ATOM   2838  HC2 DCE A 355      35.102  25.321   6.779  1.00  0.00      A    H
ATOM   2839  Cl1 DCE A 355      34.692  24.406   9.008  1.00  0.00      A   CL
ATOM   2840  HC3 DCE A 355      34.259  26.444   7.878  1.00  0.00      A    H
ATOM   2841  CT  DCE A 356      52.203  42.361  13.905  1.00  0.00      A    C
ATOM   2842  HC  DCE A 356      51.887  43.039  14.698  1.00  0.00      A    H
ATOM   2843  HC1 DCE A 356      51.975  41.332  14.183  1.00  0.00      A    H
ATOM   2844  Cl  DCE A 356      51.193  43.004  12.544  1.00  0.00      A   CL
ATOM   2845  CT1 DCE A 356      53.687  42.577  13.632  1.00  0.00      A    C
ATOM   2846  HC2 DCE A 356      54.094  41.886  12.893  1.00  0.00      A    H
ATOM   2847  Cl1 DCE A 356      53.838  44.186  12.841  1.00  0.00      A   CL
ATOM   2848  HC3 DCE A 356      54.114  42.499  14.632  1.00  0.00      A    H
ATOM   2849  CT  DCE A 357      45.774  19.595  42.535  1.00  0.00      A    C
ATOM   2850  HC  DCE A 357      46.738  19.930  42.152  1.00  0.00      A    H
ATOM   2851  HC1 DCE A 357      44.977  20.253  42.188  1.00  0.00      A    H
ATOM   2852  Cl  DCE A 357      45.566  17.995  41.863  1.00  0.00      A   CL
ATOM   2853  CT1 DCE A 357      45.796  19.535  43.988  1.00  0.00      A    C
ATOM   2854  HC2 DCE A 357      45.418  20.471  44.400  1.00  0.00      A    H
ATOM   2855  Cl1 DCE A 357      44.680  18.154  44.433  1.00  0.00      A   CL
ATOM   2856  HC3 DCE A 357      46.737  19.304  44.487  1.00  0.00      A    H
ATOM   2857  CT  DCE A 358      26.995  17.490  38.231  1.00  0.00      A    C
ATOM   2858  HC  DCE A 358      27.089  18.107  37.338  1.00  0.00      A    H
ATOM   2859  HC1 DCE A 358      26.070  17.874  38.664  1.00  0.00      A    H
ATOM   2860  Cl  DCE A 358      26.607  15.881  37.694  1.00  0.00      A   CL
ATOM   2861  CT1 DCE A 358      28.212  17.396  39.264  1.00  0.00      A    C
ATOM   2862  HC2 DCE A 358      29.023  16.858  38.772  1.00  0.00      A    H
ATOM   2863  Cl1 DCE A 358      28.976  18.973  39.498  1.00  0.00      A   CL
ATOM   2864  HC3 DCE A 358      28.009  17.029  40.270  1.00  0.00      A    H
ATOM   2865  CT  DCE A 359       9.734  37.152  35.735  1.00  0.00      A    C
ATOM   2866  HC  DCE A 359       9.948  37.969  36.425  1.00  0.00      A    H
ATOM   2867  HC1 DCE A 359       8.657  37.084  35.582  1.00  0.00      A    H
ATOM   2868  Cl  DCE A 359      10.455  37.623  34.262  1.00  0.00      A   CL
ATOM   2869  CT1 DCE A 359      10.241  35.770  36.258  1.00  0.00      A    C
ATOM   2870  HC2 DCE A 359      11.221  35.601  35.811  1.00  0.00      A    H
ATOM   2871  Cl1 DCE A 359      10.209  35.735  38.048  1.00  0.00      A   CL
ATOM   2872  HC3 DCE A 359       9.505  35.037  35.928  1.00  0.00      A    H
ATOM   2873  CT  DCE A 360      61.869  12.042  34.805  1.00  0.00      A    C
ATOM   2874  HC  DCE A 360      61.731  12.998  35.310  1.00  0.00      A    H
ATOM   2875  HC1 DCE A 360      62.204  11.309  35.539  1.00  0.00      A    H
ATOM   2876  Cl  DCE A 360      60.178  11.552  34.176  1.00  0.00      A   CL
ATOM   2877  CT1 DCE A 360      62.792  12.287  33.647  1.00  0.00      A    C
ATOM   2878  HC2 DCE A 360      63.773  12.560  34.034  1.00  0.00      A    H
ATOM   2879  Cl1 DCE A 360      63.010  10.834  32.663  1.00  0.00      A   CL
ATOM   2880  HC3 DCE A 360      62.432  13.087  33.000  1.00  0.00      A    H
ATOM   2881  CT  DCE A 361      57.386  39.704  28.508  1.00  0.00      A    C
ATOM   2882  HC  DCE A 361      58.069  40.143  29.235  1.00  0.00      A    H
ATOM   2883  HC1 DCE A 361      57.793  38.814  28.027  1.00  0.00      A    H
ATOM   2884  Cl  DCE A 361      55.995  39.215  29.489  1.00  0.00      A   CL
ATOM   2885  CT1 DCE A 361      56.920  40.820  27.517  1.00  0.00      A    C
ATOM   2886  HC2 DCE A 361      55.838  40.837  27.647  1.00  0.00      A    H
ATOM   2887  Cl1 DCE A 361      57.750  42.315  28.118  1.00  0.00      A   CL
ATOM   2888  HC3 DCE A 361      57.115  40.787  26.446  1.00  0.00      A    H
ATOM   2889  CT  DCE A 362       6.708   4.781  41.753  1.00  0.00      A    C
ATOM   2890  HC  DCE A 362       6.771   5.058  42.806  1.00  0.00      A    H
ATOM   2891  HC1 DCE A 362       5.785   5.114  41.278  1.00  0.00      A    H
ATOM   2892  Cl  DCE A 362       8.098   5.346  40.914  1.00  0.00      A   CL
ATOM   2893  CT1 DCE A 362       6.926   3.301  41.664  1.00  0.00      A    C
ATOM   2894  HC2 DCE A 362       7.153   2.760  40.746  1.00  0.00      A    H
ATOM   2895  Cl1 DCE A 362       8.350   3.143  42.667  1.00  0.00      A   CL
ATOM   2896  HC3 DCE A 362       6.123   2.789  42.194  1.00  0.00      A    H
ATOM   2897  CT  DCE A 363      16.877  16.293   5.713  1.00  0.00      A    C
ATOM   2898  HC  DCE A 363      16.075  16.244   4.976  1.00  0.00      A    H
ATOM   2899  HC1 DCE A 363      17.780  16.201   5.110  1.00  0.00      A    H
ATOM   2900  Cl  DCE A 363      16.833  17.856   6.517  1.00  0.00      A   CL
ATOM   2901  CT1 DCE A 363      16.697  15.127   6.703  1.00  0.00      A    C
ATOM   2902  HC2 DCE A 363      16.116  15.343   7.600  1.00  0.00      A    H
ATOM   2903  Cl1 DCE A 363      15.764  13.799   5.943  1.00  0.00      A   CL
ATOM   2904  HC3 DCE A 363      17.688  14.742   6.944  1.00  0.00      A    H
ATOM   2905  CT  DCE A 364      30.363  42.755  26.028  1.00  0.00      A    C
ATOM   2906  HC  DCE A 364      29.814  43.590  25.593  1.00  0.00      A    H
ATOM   2907  HC1 DCE A 364      29.803  42.409  26.897  1.00  0.00      A    H
ATOM   2908  Cl  DCE A 364      30.382  41.395  24.917  1.00  0.00      A   CL
ATOM   2909  CT1 DCE A 364      31.785  43.076  26.421  1.00  0.00      A    C
ATOM   2910  HC2 DCE A 364      32.020  42.147  26.942  1.00  0.00      A    H
ATOM   2911  Cl1 DCE A 364      32.793  43.094  24.892  1.00  0.00      A   CL
ATOM   2912  HC3 DCE A 364      31.981  43.896  27.112  1.00  0.00      A    H
ATOM   2913  CT  DCE A 365      57.838  40.374  49.195  1.00  0.00      A    C
ATOM   2914  HC  DCE A 365      57.001  39.717  48.959  1.00  0.00      A    H
ATOM   2915  HC1 DCE A 365      58.307  40.725  48.276  1.00  0.00      A    H
ATOM   2916  Cl  DCE A 365      57.242  41.937  49.988  1.00  0.00      A   CL
ATOM   2917  CT1 DCE A 365      58.871  39.673  50.050  1.00  0.00      A    C
ATOM   2918  HC2 DCE A 365      59.202  38.657  49.835  1.00  0.00      A    H
ATOM   2919  Cl1 DCE A 365      60.269  40.753  50.292  1.00  0.00      A   CL
ATOM   2920  HC3 DCE A 365      58.428  39.575  51.041  1.00  0.00      A    H
ATOM   2921  CT  DCE A 366      37.399  61.050  55.186  1.00  0.00      A    C
ATOM   2922  HC  DCE A 366      37.717  60.555  54.269  1.00  0.00      A    H
ATOM   2923  HC1 DCE A 366      37.234  60.251  55.909  1.00  0.00      A    H
ATOM   2924  Cl  DCE A 366      38.656  62.172  55.826  1.00  0.00      A   CL
ATOM   2925  CT1 DCE A 366      36.095  61.803  54.922  1.00  0.00      A    C
ATOM   2926  HC2 DCE A 366      36.276  62.748  54.409  1.00  0.00      A    H
ATOM   2927  Cl1 DCE A 366      35.047  60.815  53.763  1.00  0.00      A   CL
ATOM   2928  HC3 DCE A 366      35.584  61.923  55.877  1.00  0.00      A    H
ATOM   2929  CT  DCE A 367      45.061   4.435  38.736  1.00  0.00      A    C
ATOM   2930  HC  DCE A 367      45.701   3.782  38.143  1.00  0.00      A    H
ATOM   2931  HC1 DCE A 367      44.222   4.797  38.142  1.00  0.00      A    H
ATOM   2932  Cl  DCE A 367      44.399   3.286  39.888  1.00  0.00      A   CL
ATOM   2933  CT1 DCE A 367      45.928   5.547  39.450  1.00  0.00      A    C
ATOM   2934  HC2 DCE A 367      46.340   5.175  40.388  1.00  0.00      A    H
ATOM   2935  Cl1 DCE A 367      47.243   6.275  38.394  1.00  0.00      A   CL
ATOM   2936  HC3 DCE A 367      45.225   6.368  39.592  1.00  0.00      A    H
ATOM   2937  CT  DCE A 368      43.436  43.726   7.123  1.00  0.00      A    C
ATOM   2938  HC  DCE A 368      43.047  44.418   7.870  1.00  0.00      A    H
ATOM   2939  HC1 DCE A 368      42.802  42.869   7.349  1.00  0.00      A    H
ATOM   2940  Cl  DCE A 368      43.179  44.393   5.457  1.00  0.00      A   CL
ATOM   2941  CT1 DCE A 368      44.913  43.420   7.269  1.00  0.00      A    C
ATOM   2942  HC2 DCE A 368      45.141  42.465   6.795  1.00  0.00      A    H
ATOM   2943  Cl1 DCE A 368      45.627  44.714   6.367  1.00  0.00      A   CL
ATOM   2944  HC3 DCE A 368      45.155  43.517   8.328  1.00  0.00      A    H
ATOM   2945  CT  DCE A 369       1.416  51.800  51.004  1.00  0.00      A    C
ATOM   2946  HC  DCE A 369       1.880  52.341  51.829  1.00  0.00      A    H
ATOM   2947  HC1 DCE A 369       0.336  51.928  50.946  1.00  0.00      A    H
ATOM   2948  Cl  DCE A 369       2.196  52.332  49.523  1.00  0.00      A   CL
ATOM   2949  CT1 DCE A 369       1.783  50.298  51.219  1.00  0.00      A    C
ATOM   2950  HC2 DCE A 369       2.633  49.996  50.607  1.00  0.00      A    H
ATOM   2951  Cl1 DCE A 369       2.232  50.044  52.910  1.00  0.00      A   CL
ATOM   2952  HC3 DCE A 369       0.929  49.667  50.975  1.00  0.00      A    H
ATOM   2953  CT  DCE A 370      26.682  52.379   6.619  1.00  0.00      A    C
ATOM   2954  HC  DCE A 370      27.542  52.999   6.367  1.00  0.00      A    H
ATOM   2955  HC1 DCE A 370      25.825  52.985   6.910  1.00  0.00      A    H
ATOM   2956  Cl  DCE A 370      26.338  51.303   5.219  1.00  0.00      A   CL
ATOM   2957  CT1 DCE A 370      26.872  51.450   7.823  1.00  0.00      A    C
ATOM   2958  HC2 DCE A 370      26.906  52.064   8.723  1.00  0.00      A    H
ATOM   2959  Cl1 DCE A 370      25.485  50.370   7.889  1.00  0.00      A   CL
ATOM   2960  HC3 DCE A 370      27.760  50.826   7.718  1.00  0.00      A    H
ATOM   2961  CT  DCE A 371      44.194   9.016   7.643  1.00  0.00      A    C
ATOM   2962  HC  DCE A 371      44.887   8.177   7.581  1.00  0.00      A    H
ATOM   2963  HC1 DCE A 371      43.268   8.667   8.099  1.00  0.00      A    H
ATOM   2964  Cl  DCE A 371      44.872  10.208   8.736  1.00  0.00      A   CL
ATOM   2965  CT1 DCE A 371      43.924   9.540   6.289  1.00  0.00      A    C
ATOM   2966  HC2 DCE A 371      44.367  10.536   6.314  1.00  0.00      A    H
ATOM   2967  Cl1 DCE A 371      44.949   8.505   5.114  1.00  0.00      A   CL
ATOM   2968  HC3 DCE A 371      42.853   9.549   6.084  1.00  0.00      A    H
ATOM   2969  CT  DCE A 372      13.630  41.880  53.930  1.00  0.00      A    C
ATOM   2970  HC  DCE A 372      13.994  42.630  54.632  1.00  0.00      A    H
ATOM   2971  HC1 DCE A 372      12.604  41.549  54.092  1.00  0.00      A    H
ATOM   2972  Cl  DCE A 372      13.696  42.588  52.290  1.00  0.00      A   CL
ATOM   2973  CT1 DCE A 372      14.539  40.667  54.121  1.00  0.00      A    C
ATOM   2974  HC2 DCE A 372      14.525  40.229  55.118  1.00  0.00      A    H
ATOM   2975  Cl1 DCE A 372      13.985  39.362  53.068  1.00  0.00      A   CL
ATOM   2976  HC3 DCE A 372      15.553  40.863  53.771  1.00  0.00      A    H
ATOM   2977  CT  DCE A 373      54.488  13.633  44.428  1.00  0.00      A    C
ATOM   2978  HC  DCE A 373      54.139  12.917  45.172  1.00  0.00      A    H
ATOM   2979  HC1 DCE A 373      54.228  14.665  44.661  1.00  0.00      A    H
ATOM   2980  Cl  DCE A 373      56.202  13.428  44.303  1.00  0.00      A   CL
ATOM   2981  CT1 DCE A 373      53.942  13.457  42.983  1.00  0.00      A    C
ATOM   2982  HC2 DCE A 373      54.301  12.529  42.538  1.00  0.00      A    H
ATOM   2983  Cl1 DCE A 373      52.164  13.445  43.026  1.00  0.00      A   CL
ATOM   2984  HC3 DCE A 373      54.114  14.285  42.295  1.00  0.00      A    H
ATOM   2985  CT  DCE A 374      51.947  33.759  30.894  1.00  0.00      A    C
ATOM   2986  HC  DCE A 374      51.353  34.514  30.380  1.00  0.00      A    H
ATOM   2987  HC1 DCE A 374      52.915  34.141  31.217  1.00  0.00      A    H
ATOM   2988  Cl  DCE A 374      51.183  33.205  32.411  1.00  0.00      A   CL
ATOM   2989  CT1 DCE A 374      51.972  32.652  29.847  1.00  0.00      A    C
ATOM   2990  HC2 DCE A 374      50.949  32.420  29.553  1.00  0.00      A    H
ATOM   2991  Cl1 DCE A 374      52.829  33.182  28.401  1.00  0.00      A   CL
ATOM   2992  HC3 DCE A 374      52.410  31.759  30.295  1.00  0.00      A    H
ATOM   2993  CT  DCE A 375      12.708  45.964  61.533  1.00  0.00      A    C
ATOM   2994  HC  DCE A 375      12.941  44.924  61.763  1.00  0.00      A    H
ATOM   2995  HC1 DCE A 375      11.634  46.119  61.635  1.00  0.00      A    H
ATOM   2996  Cl  DCE A 375      13.596  46.984  62.708  1.00  0.00      A   CL
ATOM   2997  CT1 DCE A 375      13.069  46.267  60.146  1.00  0.00      A    C
ATOM   2998  HC2 DCE A 375      12.934  45.370  59.543  1.00  0.00      A    H
ATOM   2999  Cl1 DCE A 375      12.135  47.608  59.443  1.00  0.00      A   CL
ATOM   3000  HC3 DCE A 375      14.068  46.700  60.200  1.00  0.00      A    H
ATOM   3001  CT  DCE A 376      45.259  43.329  45.547  1.00  0.00      A    C
ATOM   3002  HC  DCE A 376      45.278  42.730  46.457  1.00  0.00      A    H
ATOM   3003  HC1 DCE A 376      45.591  42.735  44.696  1.00  0.00      A    H
ATOM   3004  Cl  DCE A 376      43.689  43.979  45.425  1.00  0.00      A   CL
ATOM   3005  CT1 DCE A 376      46.241  44.564  45.746  1.00  0.00      A    C
ATOM   3006  HC2 DCE A 376      46.505  44.695  46.796  1.00  0.00      A    H
ATOM   3007  Cl1 DCE A 376      47.859  44.230  44.940  1.00  0.00      A   CL
ATOM   3008  HC3 DCE A 376      45.796  45.506  45.426  1.00  0.00      A    H
ATOM   3009  CT  DCE A 377      45.148  10.928  62.920  1.00  0.00      A    C
ATOM   3010  HC  DCE A 377      45.015  11.939  63.305  1.00  0.00      A    H
ATOM   3011  HC1 DCE A 377      44.416  10.284  63.406  1.00  0.00      A    H
ATOM   3012  Cl  DCE A 377      44.860  10.773  61.180  1.00  0.00      A   CL
ATOM   3013  CT1 DCE A 377      46.628  10.443  63.177  1.00  0.00      A    C
ATOM   3014  HC2 DCE A 377      46.513   9.457  62.726  1.00  0.00      A    H
ATOM   3015  Cl1 DCE A 377      47.713  11.209  62.085  1.00  0.00      A   CL
ATOM   3016  HC3 DCE A 377      46.858  10.502  64.241  1.00  0.00      A    H
ATOM   3017  CT  DCE A 378      51.716  59.525  62.779  1.00  0.00      A    C
ATOM   3018  HC  DCE A 378      51.942  59.620  61.717  1.00  0.00      A    H
ATOM   3019  HC1 DCE A 378      50.693  59.209  62.984  1.00  0.00      A    H
ATOM   3020  Cl  DCE A 378      52.893  58.410  63.508  1.00  0.00      A   CL
ATOM   3021  CT1 DCE A 378      52.098  60.777  63.483  1.00  0.00      A    C
ATOM   3022  HC2 DCE A 378      52.716  60.504  64.339  1.00  0.00      A    H
ATOM   3023  Cl1 DCE A 378      53.258  61.702  62.408  1.00  0.00      A   CL
ATOM   3024  HC3 DCE A 378      51.303  61.431  63.841  1.00  0.00      A    H
ATOM   3025  CT  DCE A 379      51.568  53.539  55.263  1.00  0.00      A    C
ATOM   3026  HC  DCE A 379      50.683  54.116  54.995  1.00  0.00      A    H
ATOM   3027  HC1 DCE A 379      51.465  52.533  54.856  1.00  0.00      A    H
ATOM   3028  Cl  DCE A 379      53.031  54.385  54.591  1.00  0.00      A   CL
ATOM   3029  CT1 DCE A 379      51.606  53.549  56.792  1.00  0.00      A    C
ATOM   3030  HC2 DCE A 379      51.949  54.493  57.214  1.00  0.00      A    H
ATOM   3031  Cl1 DCE A 379      49.944  53.343  57.212  1.00  0.00      A   CL
ATOM   3032  HC3 DCE A 379      52.106  52.636  57.116  1.00  0.00      A    H
ATOM   3033  CT  DCE A 380      14.562  61.330  14.921  1.00  0.00      A    C
ATOM   3034  HC  DCE A 380      15.540  61.809  14.968  1.00  0.00      A    H
ATOM   3035  HC1 DCE A 380      14.333  61.250  13.858  1.00  0.00      A    H
ATOM   3036  Cl  DCE A 380      14.364  59.796  15.814  1.00  0.00      A   CL
ATOM   3037  CT1 DCE A 380      13.678  62.357  15.549  1.00  0.00      A    C
ATOM   3038  HC2 DCE A 380      13.785  63.356  15.126  1.00  0.00      A    H
ATOM   3039  Cl1 DCE A 380      11.947  61.908  15.420  1.00  0.00      A   CL
ATOM   3040  HC3 DCE A 380      13.908  62.473  16.608  1.00  0.00      A    H
ATOM   3041  CT  DCE A 381      23.929  40.160  42.236  1.00  0.00      A    C
ATOM   3042  HC  DCE A 381      24.136  41.020  41.599  1.00  0.00      A    H
ATOM   3043  HC1 DCE A 381      24.200  39.327  41.587  1.00  0.00      A    H
ATOM   3044  Cl  DCE A 381      24.925  40.309  43.741  1.00  0.00      A   CL
ATOM   3045  CT1 DCE A 381      22.412  40.295  42.451  1.00  0.00      A    C
ATOM   3046  HC2 DCE A 381      22.088  40.865  43.321  1.00  0.00      A    H
ATOM   3047  Cl1 DCE A 381      21.545  41.031  41.088  1.00  0.00      A   CL
ATOM   3048  HC3 DCE A 381      22.044  39.269  42.449  1.00  0.00      A    H
ATOM   3049  CT  DCE A 382      57.679  10.172  46.190  1.00  0.00      A    C
ATOM   3050  HC  DCE A 382      57.547  10.895  45.385  1.00  0.00      A    H
ATOM   3051  HC1 DCE A 382      58.488  10.562  46.808  1.00  0.00      A    H
ATOM   3052  Cl  DCE A 382      56.195  10.282  47.065  1.00  0.00      A   CL
ATOM   3053  CT1 DCE A 382      58.032   8.703  45.821  1.00  0.00      A    C
ATOM   3054  HC2 DCE A 382      57.492   8.609  44.878  1.00  0.00      A    H
ATOM   3055  Cl1 DCE A 382      59.785   8.497  45.671  1.00  0.00      A   CL
ATOM   3056  HC3 DCE A 382      57.610   7.996  46.535  1.00  0.00      A    H
ATOM   3057  CT  DCE A 383      18.718  19.849  43.316  1.00  0.00      A    C
ATOM   3058  HC  DCE A 383      17.725  20.149  42.981  1.00  0.00      A    H
ATOM   3059  HC1 DCE A 383      19.363  20.688  43.057  1.00  0.00      A    H
ATOM   3060  Cl  DCE A 383      18.670  19.835  45.067  1.00  0.00      A   CL
ATOM   3061  CT1 DCE A 383      19.102  18.489  42.766  1.00  0.00      A    C
ATOM   3062  HC2 DCE A 383      19.270  18.591  41.694  1.00  0.00      A    H
ATOM   3063  Cl1 DCE A 383      20.690  17.957  43.531  1.00  0.00      A   CL
ATOM   3064  HC3 DCE A 383      18.370  17.696  42.923  1.00  0.00      A    H
ATOM   3065  CT  DCE A 384      30.524  59.526  56.741  1.00  0.00      A    C
ATOM   3066  HC  DCE A 384      30.223  59.074  57.687  1.00  0.00      A    H
ATOM   3067  HC1 DCE A 384      30.468  60.604  56.890  1.00  0.00      A    H
ATOM   3068  Cl  DCE A 384      32.130  59.017  56.245  1.00  0.00      A   CL
ATOM   3069  CT1 DCE A 384      29.584  59.042  55.659  1.00  0.00      A    C
ATOM   3070  HC2 DCE A 384      29.766  59.624  54.755  1.00  0.00      A    H
ATOM   3071  Cl1 DCE A 384      29.757  57.301  55.351  1.00  0.00      A   CL
ATOM   3072  HC3 DCE A 384      28.581  59.252  56.030  1.00  0.00      A    H
ATOM   3073  CT  DCE A 385      43.069   4.417  11.187  1.00  0.00      A    C
ATOM   3074  HC  DCE A 385      43.336   3.849  12.078  1.00  0.00      A    H
ATOM   3075  HC1 DCE A 385      42.128   4.125  10.720  1.00  0.00      A    H
ATOM   3076  Cl  DCE A 385      43.023   6.125  11.682  1.00  0.00      A   CL
ATOM   3077  CT1 DCE A 385      43.985   4.361   9.938  1.00  0.00      A    C
ATOM   3078  HC2 DCE A 385      43.972   3.377   9.468  1.00  0.00      A    H
ATOM   3079  Cl1 DCE A 385      43.424   5.535   8.705  1.00  0.00      A   CL
ATOM   3080  HC3 DCE A 385      44.939   4.671  10.365  1.00  0.00      A    H
ATOM   3081  CT  DCE A 386       2.220  30.410  29.325  1.00  0.00      A    C
ATOM   3082  HC  DCE A 386       1.573  29.534  29.365  1.00  0.00      A    H
ATOM   3083  HC1 DCE A 386       1.921  30.984  28.448  1.00  0.00      A    H
ATOM   3084  Cl  DCE A 386       2.037  31.284  30.841  1.00  0.00      A   CL
ATOM   3085  CT1 DCE A 386       3.623  29.956  29.219  1.00  0.00      A    C
ATOM   3086  HC2 DCE A 386       3.866  29.564  30.206  1.00  0.00      A    H
ATOM   3087  Cl1 DCE A 386       3.766  28.541  28.150  1.00  0.00      A   CL
ATOM   3088  HC3 DCE A 386       4.268  30.806  28.996  1.00  0.00      A    H
ATOM   3089  CT  DCE A 387      39.892  12.781  34.162  1.00  0.00      A    C
ATOM   3090  HC  DCE A 387      40.544  11.997  34.548  1.00  0.00      A    H
ATOM   3091  HC1 DCE A 387      39.768  13.376  35.067  1.00  0.00      A    H
ATOM   3092  Cl  DCE A 387      40.900  13.750  32.989  1.00  0.00      A   CL
ATOM   3093  CT1 DCE A 387      38.580  12.223  33.503  1.00  0.00      A    C
ATOM   3094  HC2 DCE A 387      38.217  11.266  33.878  1.00  0.00      A    H
ATOM   3095  Cl1 DCE A 387      37.215  13.331  33.563  1.00  0.00      A   CL
ATOM   3096  HC3 DCE A 387      38.770  12.110  32.436  1.00  0.00      A    H
ATOM   3097  CT  DCE A 388      33.865  23.401  27.708  1.00  0.00      A    C
ATOM   3098  HC  DCE A 388      33.638  22.430  28.148  1.00  0.00      A    H
ATOM   3099  HC1 DCE A 388      34.622  23.821  28.371  1.00  0.00      A    H
ATOM   3100  Cl  DCE A 388      34.569  23.204  26.118  1.00  0.00      A   CL
ATOM   3101  CT1 DCE A 388      32.547  24.271  27.557  1.00  0.00      A    C
ATOM   3102  HC2 DCE A 388      31.950  23.974  26.695  1.00  0.00      A    H
ATOM   3103  Cl1 DCE A 388      31.569  23.951  28.936  1.00  0.00      A   CL
ATOM   3104  HC3 DCE A 388      32.750  25.340  27.499  1.00  0.00      A    H
ATOM   3105  CT  DCE A 389      56.196  18.627  41.136  1.00  0.00      A    C
ATOM   3106  HC  DCE A 389      57.018  18.849  40.456  1.00  0.00      A    H
ATOM   3107  HC1 DCE A 389      55.483  19.443  41.022  1.00  0.00      A    H
ATOM   3108  Cl  DCE A 389      55.337  17.145  40.572  1.00  0.00      A   CL
ATOM   3109  CT1 DCE A 389      56.555  18.566  42.608  1.00  0.00      A    C
ATOM   3110  HC2 DCE A 389      56.451  19.509  43.145  1.00  0.00      A    H
ATOM   3111  Cl1 DCE A 389      55.285  17.563  43.381  1.00  0.00      A   CL
ATOM   3112  HC3 DCE A 389      57.568  18.186  42.740  1.00  0.00      A    H
ATOM   3113  CT  DCE A 390      29.667  12.176  54.192  1.00  0.00      A    C
ATOM   3114  HC  DCE A 390      29.328  11.201  53.844  1.00  0.00      A    H
ATOM   3115  HC1 DCE A 390      29.735  12.833  53.324  1.00  0.00      A    H
ATOM   3116  Cl  DCE A 390      28.495  12.745  55.371  1.00  0.00      A   CL
ATOM   3117  CT1 DCE A 390      31.051  12.310  54.814  1.00  0.00      A    C
ATOM   3118  HC2 DCE A 390      31.596  11.408  55.095  1.00  0.00      A    H
ATOM   3119  Cl1 DCE A 390      32.112  13.264  53.756  1.00  0.00      A   CL
ATOM   3120  HC3 DCE A 390      30.911  13.050  55.602  1.00  0.00      A    H
ATOM   3121  CT  DCE A 391       9.834   3.331  63.349  1.00  0.00      A    C
ATOM   3122  HC  DCE A 391      10.303   3.565  62.394  1.00  0.00      A    H
ATOM   3123  HC1 DCE A 391       8.758   3.472  63.252  1.00  0.00      A    H
ATOM   3124  Cl  DCE A 391      10.089   1.655  63.866  1.00  0.00      A   CL
ATOM   3125  CT1 DCE A 391      10.458   4.324  64.400  1.00  0.00      A    C
ATOM   3126  HC2 DCE A 391      10.632   5.346  64.064  1.00  0.00      A    H
ATOM   3127  Cl1 DCE A 391       9.317   4.423  65.805  1.00  0.00      A   CL
ATOM   3128  HC3 DCE A 391      11.448   4.000  64.721  1.00  0.00      A    H
ATOM   3129  CT  DCE A 392      57.230  26.312  10.538  1.00  0.00      A    C
ATOM   3130  HC  DCE A 392      57.405  26.249  11.612  1.00  0.00      A    H
ATOM   3131  HC1 DCE A 392      57.892  25.689   9.937  1.00  0.00      A    H
ATOM   3132  Cl  DCE A 392      55.530  25.874  10.394  1.00  0.00      A   CL
ATOM   3133  CT1 DCE A 392      57.399  27.823  10.147  1.00  0.00      A    C
ATOM   3134  HC2 DCE A 392      57.360  27.970   9.067  1.00  0.00      A    H
ATOM   3135  Cl1 DCE A 392      56.150  28.844  10.935  1.00  0.00      A   CL
ATOM   3136  HC3 DCE A 392      58.405  28.106  10.456  1.00  0.00      A    H
ATOM   3137  CT  DCE A 393      39.975  31.070  12.954  1.00  0.00      A    C
ATOM   3138  HC  DCE A 393      40.928  30.763  13.386  1.00  0.00      A    H
ATOM   3139  HC1 DCE A 393      39.246  31.436  13.676  1.00  0.00      A    H
ATOM   3140  Cl  DCE A 393      40.357  32.494  11.896  1.00  0.00      A   CL
ATOM   3141  CT1 DCE A 393      39.315  29.967  12.173  1.00  0.00      A    C
ATOM   3142  HC2 DCE A 393      39.548  28.971  12.550  1.00  0.00      A    H
ATOM   3143  Cl1 DCE A 393      37.557  30.075  12.073  1.00  0.00      A   CL
ATOM   3144  HC3 DCE A 393      39.762  29.980  11.179  1.00  0.00      A    H
ATOM   3145  CT  DCE A 394      32.661   8.477   0.478  1.00  0.00      A    C
ATOM   3146  HC  DCE A 394      31.623   8.219   0.267  1.00  0.00      A    H
ATOM   3147  HC1 DCE A 394      33.249   7.560   0.497  1.00  0.00      A    H
ATOM   3148  Cl  DCE A 394      33.246   9.213  -1.084  1.00  0.00      A   CL
ATOM   3149  CT1 DCE A 394      32.775   9.434   1.692  1.00  0.00      A    C
ATOM   3150  HC2 DCE A 394      31.816   9.944   1.779  1.00  0.00      A    H
ATOM   3151  Cl1 DCE A 394      32.834   8.454   3.150  1.00  0.00      A   CL
ATOM   3152  HC3 DCE A 394      33.669  10.056   1.644  1.00  0.00      A    H
ATOM   3153  CT  DCE A 395      63.187  11.690   8.133  1.00  0.00      A    C
ATOM   3154  HC  DCE A 395      64.259  11.492   8.137  1.00  0.00      A    H
ATOM   3155  HC1 DCE A 395      62.866  12.148   7.197  1.00  0.00      A    H
ATOM   3156  Cl  DCE A 395      62.398  10.074   7.952  1.00  0.00      A   CL
ATOM   3157  CT1 DCE A 395      62.687  12.412   9.310  1.00  0.00      A    C
ATOM   3158  HC2 DCE A 395      63.064  12.043  10.264  1.00  0.00      A    H
ATOM   3159  Cl1 DCE A 395      62.947  14.164   9.093  1.00  0.00      A   CL
ATOM   3160  HC3 DCE A 395      61.612  12.307   9.454  1.00  0.00      A    H
ATOM   3161  CT  DCE A 396      44.214  42.720  34.356  1.00  0.00      A    C
ATOM   3162  HC  DCE A 396      44.517  43.762  34.462  1.00  0.00      A    H
ATOM   3163  HC1 DCE A 396      43.156  42.566  34.568  1.00  0.00      A    H
ATOM   3164  Cl  DCE A 396      44.683  42.196  32.739  1.00  0.00      A   CL
ATOM   3165  CT1 DCE A 396      45.144  41.976  35.378  1.00  0.00      A    C
ATOM   3166  HC2 DCE A 396      46.093  41.760  34.887  1.00  0.00      A    H
ATOM   3167  Cl1 DCE A 396      45.348  42.960  36.808  1.00  0.00      A   CL
ATOM   3168  HC3 DCE A 396      44.748  40.997  35.649  1.00  0.00      A    H
ATOM   3169  CT  DCE A 397      17.620   5.863  37.705  1.00  0.00      A    C
ATOM   3170  HC  DCE A 397      16.619   5.949  37.281  1.00  0.00      A    H
ATOM   3171  HC1 DCE A 397      17.581   5.106  38.488  1.00  0.00      A    H
ATOM   3172  Cl  DCE A 397      18.812   5.537  36.419  1.00  0.00      A   CL
ATOM   3173  CT1 DCE A 397      17.959   7.233  38.304  1.00  0.00      A    C
ATOM   3174  HC2 DCE A 397      19.037   7.228  38.463  1.00  0.00      A    H
ATOM   3175  Cl1 DCE A 397      17.615   8.537  37.073  1.00  0.00      A   CL
ATOM   3176  HC3 DCE A 397      17.363   7.588  39.145  1.00  0.00      A    H
ATOM   3177  CT  DCE A 398      43.266   4.796  16.255  1.00  0.00      A    C
ATOM   3178  HC  DCE A 398      43.720   5.186  17.166  1.00  0.00      A    H
ATOM   3179  HC1 DCE A 398      42.373   5.351  15.965  1.00  0.00      A    H
ATOM   3180  Cl  DCE A 398      44.239   4.976  14.771  1.00  0.00      A   CL
ATOM   3181  CT1 DCE A 398      42.988   3.274  16.503  1.00  0.00      A    C
ATOM   3182  HC2 DCE A 398      42.898   2.711  15.574  1.00  0.00      A    H
ATOM   3183  Cl1 DCE A 398      44.364   2.583  17.414  1.00  0.00      A   CL
ATOM   3184  HC3 DCE A 398      42.122   3.123  17.147  1.00  0.00      A    H
ATOM   3185  CT  DCE A 399       4.387  29.182  15.358  1.00  0.00      A    C
ATOM   3186  HC  DCE A 399       3.669  28.412  15.077  1.00  0.00      A    H
ATOM   3187  HC1 DCE A 399       5.315  28.717  15.025  1.00  0.00      A    H
ATOM   3188  Cl  DCE A 399       3.980  30.594  14.248  1.00  0.00      A   CL
ATOM   3189  CT1 DCE A 399       4.417  29.594  16.904  1.00  0.00      A    C
ATOM   3190  HC2 DCE A 399       4.777  30.622  16.943  1.00  0.00      A    H
ATOM   3191  Cl1 DCE A 399       2.810  29.438  17.617  1.00  0.00      A   CL
ATOM   3192  HC3 DCE A 399       5.080  28.984  17.518  1.00  0.00      A    H
ATOM   3193  CT  DCE A 400      26.411  43.866  41.618  1.00  0.00      A    C
ATOM   3194  HC  DCE A 400      27.219  43.141  41.520  1.00  0.00      A    H
ATOM   3195  HC1 DCE A 400      25.585  43.425  41.062  1.00  0.00      A    H
ATOM   3196  Cl  DCE A 400      25.725  43.956  43.237  1.00  0.00      A   CL
ATOM   3197  CT1 DCE A 400      26.841  45.194  41.057  1.00  0.00      A    C
ATOM   3198  HC2 DCE A 400      25.932  45.729  40.779  1.00  0.00      A    H
ATOM   3199  Cl1 DCE A 400      27.814  46.160  42.146  1.00  0.00      A   CL
ATOM   3200  HC3 DCE A 400      27.366  45.102  40.106  1.00  0.00      A    H
ATOM   3201  CT  DCE A 401      28.405  15.468  11.212  1.00  0.00      A    C
ATOM   3202  HC  DCE A 401      28.747  16.205  10.486  1.00  0.00      A    H
ATOM   3203  HC1 DCE A 401      29.075  15.486  12.071  1.00  0.00      A    H
ATOM   3204  Cl  DCE A 401      26.799  15.972  11.725  1.00  0.00      A   CL
ATOM   3205  CT1 DCE A 401      28.274  14.106  10.544  1.00  0.00      A    C
ATOM   3206  HC2 DCE A 401      28.036  13.360  11.303  1.00  0.00      A    H
ATOM   3207  Cl1 DCE A 401      27.124  14.144   9.203  1.00  0.00      A   CL
ATOM   3208  HC3 DCE A 401      29.315  13.909  10.287  1.00  0.00      A    H
ATOM   3209  CT  DCE A 402      21.970  25.045  28.886  1.00  0.00      A    C
ATOM   3210  HC  DCE A 402      22.424  24.898  27.906  1.00  0.00      A    H
ATOM   3211  HC1 DCE A 402      21.429  25.989  28.829  1.00  0.00      A    H
ATOM   3212  Cl  DCE A 402      20.669  23.785  28.978  1.00  0.00      A   CL
ATOM   3213  CT1 DCE A 402      23.033  24.797  29.931  1.00  0.00      A    C
ATOM   3214  HC2 DCE A 402      23.911  25.434  29.830  1.00  0.00      A    H
ATOM   3215  Cl1 DCE A 402      22.191  25.114  31.532  1.00  0.00      A   CL
ATOM   3216  HC3 DCE A 402      23.457  23.793  29.898  1.00  0.00      A    H
ATOM   3217  CT  DCE A 403      46.145   5.211  26.585  1.00  0.00      A    C
ATOM   3218  HC  DCE A 403      46.217   6.025  27.306  1.00  0.00      A    H
ATOM   3219  HC1 DCE A 403      46.716   5.665  25.775  1.00  0.00      A    H
ATOM   3220  Cl  DCE A 403      46.764   3.601  27.154  1.00  0.00      A   CL
ATOM   3221  CT1 DCE A 403      44.583   4.952  26.324  1.00  0.00      A    C
ATOM   3222  HC2 DCE A 403      44.010   5.803  25.957  1.00  0.00      A    H
ATOM   3223  Cl1 DCE A 403      44.428   3.614  25.108  1.00  0.00      A   CL
ATOM   3224  HC3 DCE A 403      44.041   4.673  27.228  1.00  0.00      A    H
ATOM   3225  CT  DCE A 404      -0.023  62.611  11.506  1.00  0.00      A    C
ATOM   3226  HC  DCE A 404      -0.964  62.076  11.374  1.00  0.00      A    H
ATOM   3227  HC1 DCE A 404      -0.144  63.218  12.404  1.00  0.00      A    H
ATOM   3228  Cl  DCE A 404       1.369  61.505  11.697  1.00  0.00      A   CL
ATOM   3229  CT1 DCE A 404       0.138  63.476  10.258  1.00  0.00      A    C
ATOM   3230  HC2 DCE A 404       0.812  64.327  10.363  1.00  0.00      A    H
ATOM   3231  Cl1 DCE A 404       0.893  62.516   8.908  1.00  0.00      A   CL
ATOM   3232  HC3 DCE A 404      -0.842  63.845   9.956  1.00  0.00      A    H
ATOM   3233  CT  DCE A 405      49.740  39.035  19.561  1.00  0.00      A    C
ATOM   3234  HC  DCE A 405      49.139  39.662  18.902  1.00  0.00      A    H
ATOM   3235  HC1 DCE A 405      49.074  38.549  20.274  1.00  0.00      A    H
ATOM   3236  Cl  DCE A 405      50.629  37.872  18.580  1.00  0.00      A   CL
ATOM   3237  CT1 DCE A 405      50.765  39.870  20.345  1.00  0.00      A    C
ATOM   3238  HC2 DCE A 405      50.199  40.736  20.688  1.00  0.00      A    H
ATOM   3239  Cl1 DCE A 405      51.533  39.048  21.778  1.00  0.00      A   CL
ATOM   3240  HC3 DCE A 405      51.579  40.361  19.811  1.00  0.00      A    H
ATOM   3241  CT  DCE A 406      63.685  37.150   8.090  1.00  0.00      A    C
ATOM   3242  HC  DCE A 406      63.918  37.821   8.916  1.00  0.00      A    H
ATOM   3243  HC1 DCE A 406      63.935  37.762   7.223  1.00  0.00      A    H
ATOM   3244  Cl  DCE A 406      64.849  35.736   8.165  1.00  0.00      A   CL
ATOM   3245  CT1 DCE A 406      62.220  36.648   7.989  1.00  0.00      A    C
ATOM   3246  HC2 DCE A 406      61.624  37.373   8.544  1.00  0.00      A    H
ATOM   3247  Cl1 DCE A 406      61.816  36.796   6.261  1.00  0.00      A   CL
ATOM   3248  HC3 DCE A 406      62.051  35.631   8.344  1.00  0.00      A    H
ATOM   3249  CT  DCE A 407      48.362  31.514  39.624  1.00  0.00      A    C
ATOM   3250  HC  DCE A 407      47.389  31.504  39.132  1.00  0.00      A    H
ATOM   3251  HC1 DCE A 407      48.488  32.258  40.411  1.00  0.00      A    H
ATOM   3252  Cl  DCE A 407      48.663  30.007  40.399  1.00  0.00      A   CL
ATOM   3253  CT1 DCE A 407      49.511  31.628  38.661  1.00  0.00      A    C
ATOM   3254  HC2 DCE A 407      50.426  31.903  39.186  1.00  0.00      A    H
ATOM   3255  Cl1 DCE A 407      49.812  29.919  38.029  1.00  0.00      A   CL
ATOM   3256  HC3 DCE A 407      49.262  32.182  37.756  1.00  0.00      A    H
ATOM   3257  CT  DCE A 408      27.735  49.923   1.433  1.00  0.00      A    C
ATOM   3258  HC  DCE A 408      28.463  49.260   1.901  1.00  0.00      A    H
ATOM   3259  HC1 DCE A 408      27.801  49.914   0.345  1.00  0.00      A    H
ATOM   3260  Cl  DCE A 408      26.081  49.526   2.068  1.00  0.00      A   CL
ATOM   3261  CT1 DCE A 408      28.186  51.336   1.874  1.00  0.00      A    C
ATOM   3262  HC2 DCE A 408      29.270  51.315   1.988  1.00  0.00      A    H
ATOM   3263  Cl1 DCE A 408      27.676  52.596   0.739  1.00  0.00      A   CL
ATOM   3264  HC3 DCE A 408      27.851  51.579   2.882  1.00  0.00      A    H
ATOM   3265  CT  DCE A 409      18.346  63.550  12.570  1.00  0.00      A    C
ATOM   3266  HC  DCE A 409      18.889  64.492  12.641  1.00  0.00      A    H
ATOM   3267  HC1 DCE A 409      19.083  62.748  12.567  1.00  0.00      A    H
ATOM   3268  Cl  DCE A 409      17.494  63.479  14.134  1.00  0.00      A   CL
ATOM   3269  CT1 DCE A 409      17.483  63.686  11.294  1.00  0.00      A    C
ATOM   3270  HC2 DCE A 409      17.282  62.675  10.940  1.00  0.00      A    H
ATOM   3271  Cl1 DCE A 409      15.973  64.680  11.513  1.00  0.00      A   CL
ATOM   3272  HC3 DCE A 409      18.143  64.129  10.548  1.00  0.00      A    H
ATOM   3273  CT  DCE A 410      57.724  33.474  62.758  1.00  0.00      A    C
ATOM   3274  HC  DCE A 410      57.845  32.393  62.683  1.00  0.00      A    H
ATOM   3275  HC1 DCE A 410      57.547  33.678  63.814  1.00  0.00      A    H
ATOM   3276  Cl  DCE A 410      59.234  34.210  62.039  1.00  0.00      A   CL
ATOM   3277  CT1 DCE A 410      56.468  33.941  62.024  1.00  0.00      A    C
ATOM   3278  HC2 DCE A 410      56.589  34.927  61.576  1.00  0.00      A    H
ATOM   3279  Cl1 DCE A 410      56.093  32.802  60.681  1.00  0.00      A   CL
ATOM   3280  HC3 DCE A 410      55.626  33.867  62.712  1.00  0.00      A    H
ATOM   3281  CT  DCE A 411       5.816  54.570  43.988  1.00  0.00      A    C
ATOM   3282  HC  DCE A 411       4.958  54.381  44.633  1.00  0.00      A    H
ATOM   3283  HC1 DCE A 411       5.815  55.620  43.695  1.00  0.00      A    H
ATOM   3284  Cl  DCE A 411       7.229  54.189  44.974  1.00  0.00      A   CL
ATOM   3285  CT1 DCE A 411       5.842  53.726  42.764  1.00  0.00      A    C
ATOM   3286  HC2 DCE A 411       4.784  53.545  42.576  1.00  0.00      A    H
ATOM   3287  Cl1 DCE A 411       6.694  54.728  41.497  1.00  0.00      A   CL
ATOM   3288  HC3 DCE A 411       6.439  52.825  42.907  1.00  0.00      A    H
ATOM   3289  CT  DCE A 412      19.076   1.225   7.528  1.00  0.00      A    C
ATOM   3290  HC  DCE A 412      18.582   1.741   6.705  1.00  0.00      A    H
ATOM   3291  HC1 DCE A 412      18.624   1.677   8.411  1.00  0.00      A    H
ATOM   3292  Cl  DCE A 412      18.368  -0.386   7.364  1.00  0.00      A   CL
ATOM   3293  CT1 DCE A 412      20.620   1.202   7.692  1.00  0.00      A    C
ATOM   3294  HC2 DCE A 412      21.167   2.138   7.580  1.00  0.00      A    H
ATOM   3295  Cl1 DCE A 412      21.066   0.650   9.335  1.00  0.00      A   CL
ATOM   3296  HC3 DCE A 412      20.986   0.574   6.879  1.00  0.00      A    H
ATOM   3297  CT  DCE A 413      25.760  35.028  25.347  1.00  0.00      A    C
ATOM   3298  HC  DCE A 413      26.121  35.949  24.889  1.00  0.00      A    H
ATOM   3299  HC1 DCE A 413      24.708  35.001  25.629  1.00  0.00      A    H
ATOM   3300  Cl  DCE A 413      25.990  33.880  24.115  1.00  0.00      A   CL
ATOM   3301  CT1 DCE A 413      26.645  34.700  26.524  1.00  0.00      A    C
ATOM   3302  HC2 DCE A 413      27.265  35.516  26.896  1.00  0.00      A    H
ATOM   3303  Cl1 DCE A 413      25.714  33.897  27.810  1.00  0.00      A   CL
ATOM   3304  HC3 DCE A 413      27.376  34.038  26.060  1.00  0.00      A    H
ATOM   3305  CT  DCE A 414      55.155  33.097  38.207  1.00  0.00      A    C
ATOM   3306  HC  DCE A 414      55.665  32.262  37.726  1.00  0.00      A    H
ATOM   3307  HC1 DCE A 414      54.892  33.757  37.380  1.00  0.00      A    H
ATOM   3308  Cl  DCE A 414      53.760  32.521  39.001  1.00  0.00      A   CL
ATOM   3309  CT1 DCE A 414      56.009  33.915  39.107  1.00  0.00      A    C
ATOM   3310  HC2 DCE A 414      56.378  34.837  38.658  1.00  0.00      A    H
ATOM   3311  Cl1 DCE A 414      55.272  34.295  40.619  1.00  0.00      A   CL
ATOM   3312  HC3 DCE A 414      56.853  33.255  39.305  1.00  0.00      A    H
ATOM   3313  CT  DCE A 415      26.469  12.703  51.779  1.00  0.00      A    C
ATOM   3314  HC  DCE A 415      25.681  12.879  51.047  1.00  0.00      A    H
ATOM   3315  HC1 DCE A 415      25.946  12.629  52.732  1.00  0.00      A    H
ATOM   3316  Cl  DCE A 415      27.376  11.214  51.497  1.00  0.00      A   CL
ATOM   3317  CT1 DCE A 415      27.396  13.869  51.549  1.00  0.00      A    C
ATOM   3318  HC2 DCE A 415      28.114  13.849  52.369  1.00  0.00      A    H
ATOM   3319  Cl1 DCE A 415      28.275  13.549  50.045  1.00  0.00      A   CL
ATOM   3320  HC3 DCE A 415      26.833  14.802  51.562  1.00  0.00      A    H
ATOM   3321  CT  DCE A 416      62.172  25.565  12.429  1.00  0.00      A    C
ATOM   3322  HC  DCE A 416      62.221  25.279  11.379  1.00  0.00      A    H
ATOM   3323  HC1 DCE A 416      62.198  26.620  12.703  1.00  0.00      A    H
ATOM   3324  Cl  DCE A 416      60.768  24.865  13.313  1.00  0.00      A   CL
ATOM   3325  CT1 DCE A 416      63.396  24.900  13.093  1.00  0.00      A    C
ATOM   3326  HC2 DCE A 416      64.169  24.554  12.407  1.00  0.00      A    H
ATOM   3327  Cl1 DCE A 416      64.240  26.174  14.164  1.00  0.00      A   CL
ATOM   3328  HC3 DCE A 416      63.172  24.030  13.711  1.00  0.00      A    H
ATOM   3329  CT  DCE A 417      57.097  59.997  12.570  1.00  0.00      A    C
ATOM   3330  HC  DCE A 417      57.857  60.769  12.689  1.00  0.00      A    H
ATOM   3331  HC1 DCE A 417      57.262  59.784  11.514  1.00  0.00      A    H
ATOM   3332  Cl  DCE A 417      57.659  58.607  13.505  1.00  0.00      A   CL
ATOM   3333  CT1 DCE A 417      55.610  60.391  12.872  1.00  0.00      A    C
ATOM   3334  HC2 DCE A 417      55.593  60.467  13.960  1.00  0.00      A    H
ATOM   3335  Cl1 DCE A 417      55.021  61.950  12.347  1.00  0.00      A   CL
ATOM   3336  HC3 DCE A 417      54.923  59.588  12.605  1.00  0.00      A    H
ATOM   3337  CT  DCE A 418      38.313  20.084   8.447  1.00  0.00      A    C
ATOM   3338  HC  DCE A 418      37.305  20.022   8.038  1.00  0.00      A    H
ATOM   3339  HC1 DCE A 418      38.376  19.528   9.382  1.00  0.00      A    H
ATOM   3340  Cl  DCE A 418      39.457  19.141   7.489  1.00  0.00      A   CL
ATOM   3341  CT1 DCE A 418      38.798  21.547   8.658  1.00  0.00      A    C
ATOM   3342  HC2 DCE A 418      39.785  21.617   8.199  1.00  0.00      A    H
ATOM   3343  Cl1 DCE A 418      37.755  22.576   7.749  1.00  0.00      A   CL
ATOM   3344  HC3 DCE A 418      38.786  21.787   9.721  1.00  0.00      A    H
ATOM   3345  CT  DCE A 419      48.587  44.880  56.366  1.00  0.00      A    C
ATOM   3346  HC  DCE A 419      49.570  45.302  56.574  1.00  0.00      A    H
ATOM   3347  HC1 DCE A 419      48.408  44.035  57.031  1.00  0.00      A    H
ATOM   3348  Cl  DCE A 419      47.273  46.108  56.577  1.00  0.00      A   CL
ATOM   3349  CT1 DCE A 419      48.720  44.292  54.996  1.00  0.00      A    C
ATOM   3350  HC2 DCE A 419      49.338  44.923  54.357  1.00  0.00      A    H
ATOM   3351  Cl1 DCE A 419      49.248  42.658  54.930  1.00  0.00      A   CL
ATOM   3352  HC3 DCE A 419      47.707  44.356  54.599  1.00  0.00      A    H
ATOM   3353  CT  DCE A 420      28.897  53.108  61.340  1.00  0.00      A    C
ATOM   3354  HC  DCE A 420      29.137  53.545  60.371  1.00  0.00      A    H
ATOM   3355  HC1 DCE A 420      29.355  53.668  62.155  1.00  0.00      A    H
ATOM   3356  Cl  DCE A 420      27.234  53.687  61.679  1.00  0.00      A   CL
ATOM   3357  CT1 DCE A 420      28.904  51.577  61.357  1.00  0.00      A    C
ATOM   3358  HC2 DCE A 420      28.146  51.000  60.828  1.00  0.00      A    H
ATOM   3359  Cl1 DCE A 420      30.506  51.040  60.744  1.00  0.00      A   CL
ATOM   3360  HC3 DCE A 420      28.862  51.317  62.415  1.00  0.00      A    H
ATOM   3361  CT  DCE A 421      13.659  57.982  50.640  1.00  0.00      A    C
ATOM   3362  HC  DCE A 421      14.621  57.683  51.056  1.00  0.00      A    H
ATOM   3363  HC1 DCE A 421      13.249  58.870  51.121  1.00  0.00      A    H
ATOM   3364  Cl  DCE A 421      14.095  58.424  48.968  1.00  0.00      A   CL
ATOM   3365  CT1 DCE A 421      12.740  56.705  50.651  1.00  0.00      A    C
ATOM   3366  HC2 DCE A 421      13.040  55.760  50.198  1.00  0.00      A    H
ATOM   3367  Cl1 DCE A 421      11.880  56.503  52.185  1.00  0.00      A   CL
ATOM   3368  HC3 DCE A 421      11.898  56.944  50.002  1.00  0.00      A    H
ATOM   3369  CT  DCE A 422      28.787  11.914  32.509  1.00  0.00      A    C
ATOM   3370  HC  DCE A 422      28.401  10.912  32.321  1.00  0.00      A    H
ATOM   3371  HC1 DCE A 422      27.975  12.641  32.499  1.00  0.00      A    H
ATOM   3372  Cl  DCE A 422      29.579  11.933  34.099  1.00  0.00      A   CL
ATOM   3373  CT1 DCE A 422      29.868  12.277  31.448  1.00  0.00      A    C
ATOM   3374  HC2 DCE A 422      30.745  12.777  31.860  1.00  0.00      A    H
ATOM   3375  Cl1 DCE A 422      30.502  10.777  30.781  1.00  0.00      A   CL
ATOM   3376  HC3 DCE A 422      29.456  12.869  30.631  1.00  0.00      A    H
ATOM   3377  CT  DCE A 423      52.893   9.455  44.674  1.00  0.00      A    C
ATOM   3378  HC  DCE A 423      53.098  10.515  44.523  1.00  0.00      A    H
ATOM   3379  HC1 DCE A 423      52.607   9.365  45.722  1.00  0.00      A    H
ATOM   3380  Cl  DCE A 423      51.588   8.926  43.565  1.00  0.00      A   CL
ATOM   3381  CT1 DCE A 423      54.148   8.588  44.377  1.00  0.00      A    C
ATOM   3382  HC2 DCE A 423      54.105   7.714  43.727  1.00  0.00      A    H
ATOM   3383  Cl1 DCE A 423      55.011   9.716  43.327  1.00  0.00      A   CL
ATOM   3384  HC3 DCE A 423      54.718   8.362  45.278  1.00  0.00      A    H
ATOM   3385  CT  DCE A 424      37.609  42.738  17.245  1.00  0.00      A    C
ATOM   3386  HC  DCE A 424      37.966  43.671  17.681  1.00  0.00      A    H
ATOM   3387  HC1 DCE A 424      38.122  42.592  16.295  1.00  0.00      A    H
ATOM   3388  Cl  DCE A 424      38.018  41.309  18.256  1.00  0.00      A   CL
ATOM   3389  CT1 DCE A 424      36.092  42.748  17.063  1.00  0.00      A    C
ATOM   3390  HC2 DCE A 424      35.617  43.100  17.978  1.00  0.00      A    H
ATOM   3391  Cl1 DCE A 424      35.628  43.898  15.795  1.00  0.00      A   CL
ATOM   3392  HC3 DCE A 424      35.602  41.816  16.783  1.00  0.00      A    H
ATOM   3393  CT  DCE A 425      13.193  32.552  39.070  1.00  0.00      A    C
ATOM   3394  HC  DCE A 425      13.670  31.713  38.564  1.00  0.00      A    H
ATOM   3395  HC1 DCE A 425      12.174  32.254  39.318  1.00  0.00      A    H
ATOM   3396  Cl  DCE A 425      14.202  32.904  40.522  1.00  0.00      A   CL
ATOM   3397  CT1 DCE A 425      13.182  33.753  38.123  1.00  0.00      A    C
ATOM   3398  HC2 DCE A 425      14.190  34.141  37.975  1.00  0.00      A    H
ATOM   3399  Cl1 DCE A 425      12.451  33.288  36.574  1.00  0.00      A   CL
ATOM   3400  HC3 DCE A 425      12.470  34.492  38.490  1.00  0.00      A    H
ATOM   3401  CT  DCE A 426      11.779  50.334  20.267  1.00  0.00      A    C
ATOM   3402  HC  DCE A 426      11.807  49.818  21.227  1.00  0.00      A    H
ATOM   3403  HC1 DCE A 426      10.868  50.256  19.673  1.00  0.00      A    H
ATOM   3404  Cl  DCE A 426      11.900  52.039  20.620  1.00  0.00      A   CL
ATOM   3405  CT1 DCE A 426      12.883  49.896  19.303  1.00  0.00      A    C
ATOM   3406  HC2 DCE A 426      12.467  49.043  18.767  1.00  0.00      A    H
ATOM   3407  Cl1 DCE A 426      13.221  51.157  18.083  1.00  0.00      A   CL
ATOM   3408  HC3 DCE A 426      13.819  49.691  19.824  1.00  0.00      A    H
ATOM   3409  CT  DCE A 427      40.995  60.649  36.500  1.00  0.00      A    C
ATOM   3410  HC  DCE A 427      41.800  59.968  36.775  1.00  0.00      A    H
ATOM   3411  HC1 DCE A 427      40.221  60.589  37.265  1.00  0.00      A    H
ATOM   3412  Cl  DCE A 427      41.344  62.400  36.253  1.00  0.00      A   CL
ATOM   3413  CT1 DCE A 427      40.258  60.116  35.224  1.00  0.00      A    C
ATOM   3414  HC2 DCE A 427      39.698  59.263  35.606  1.00  0.00      A    H
ATOM   3415  Cl1 DCE A 427      39.042  61.328  34.864  1.00  0.00      A   CL
ATOM   3416  HC3 DCE A 427      40.870  59.874  34.356  1.00  0.00      A    H
ATOM   3417  CT  DCE A 428      42.150  46.275  17.255  1.00  0.00      A    C
ATOM   3418  HC  DCE A 428      42.151  46.051  18.322  1.00  0.00      A    H
ATOM   3419  HC1 DCE A 428      41.551  47.161  17.047  1.00  0.00      A    H
ATOM   3420  Cl  DCE A 428      43.752  46.793  16.830  1.00  0.00      A   CL
ATOM   3421  CT1 DCE A 428      41.764  45.114  16.402  1.00  0.00      A    C
ATOM   3422  HC2 DCE A 428      42.476  44.289  16.423  1.00  0.00      A    H
ATOM   3423  Cl1 DCE A 428      40.332  44.355  17.038  1.00  0.00      A   CL
ATOM   3424  HC3 DCE A 428      41.496  45.497  15.418  1.00  0.00      A    H
ATOM   3425  CT  DCE A 429       8.044  15.911  22.956  1.00  0.00      A    C
ATOM   3426  HC  DCE A 429       8.647  15.476  23.754  1.00  0.00      A    H
ATOM   3427  HC1 DCE A 429       8.720  16.556  22.395  1.00  0.00      A    H
ATOM   3428  Cl  DCE A 429       7.343  14.757  21.791  1.00  0.00      A   CL
ATOM   3429  CT1 DCE A 429       7.077  16.919  23.548  1.00  0.00      A    C
ATOM   3430  HC2 DCE A 429       6.307  16.869  22.778  1.00  0.00      A    H
ATOM   3431  Cl1 DCE A 429       6.489  16.452  25.176  1.00  0.00      A   CL
ATOM   3432  HC3 DCE A 429       7.487  17.922  23.671  1.00  0.00      A    H
ATOM   3433  CT  DCE A 430       0.191  56.279  32.136  1.00  0.00      A    C
ATOM   3434  HC  DCE A 430       0.525  56.394  31.105  1.00  0.00      A    H
ATOM   3435  HC1 DCE A 430      -0.894  56.252  32.240  1.00  0.00      A    H
ATOM   3436  Cl  DCE A 430       0.736  54.725  32.844  1.00  0.00      A   CL
ATOM   3437  CT1 DCE A 430       0.746  57.378  33.009  1.00  0.00      A    C
ATOM   3438  HC2 DCE A 430       1.771  57.595  32.711  1.00  0.00      A    H
ATOM   3439  Cl1 DCE A 430      -0.175  58.834  32.566  1.00  0.00      A   CL
ATOM   3440  HC3 DCE A 430       0.600  57.159  34.067  1.00  0.00      A    H
ATOM   3441  CT  DCE A 431      42.380  44.705  37.856  1.00  0.00      A    C
ATOM   3442  HC  DCE A 431      43.410  44.478  38.131  1.00  0.00      A    H
ATOM   3443  HC1 DCE A 431      42.044  45.509  38.511  1.00  0.00      A    H
ATOM   3444  Cl  DCE A 431      42.311  45.125  36.167  1.00  0.00      A   CL
ATOM   3445  CT1 DCE A 431      41.325  43.536  38.046  1.00  0.00      A    C
ATOM   3446  HC2 DCE A 431      40.983  43.160  37.082  1.00  0.00      A    H
ATOM   3447  Cl1 DCE A 431      42.111  42.214  38.892  1.00  0.00      A   CL
ATOM   3448  HC3 DCE A 431      40.556  43.993  38.670  1.00  0.00      A    H
ATOM   3449  CT  DCE A 432      58.422  18.364  55.768  1.00  0.00      A    C
ATOM   3450  HC  DCE A 432      58.045  18.327  54.746  1.00  0.00      A    H
ATOM   3451  HC1 DCE A 432      59.103  17.519  55.872  1.00  0.00      A    H
ATOM   3452  Cl  DCE A 432      59.294  19.861  55.968  1.00  0.00      A   CL
ATOM   3453  CT1 DCE A 432      57.216  18.172  56.768  1.00  0.00      A    C
ATOM   3454  HC2 DCE A 432      56.422  18.809  56.378  1.00  0.00      A    H
ATOM   3455  Cl1 DCE A 432      56.688  16.456  56.768  1.00  0.00      A   CL
ATOM   3456  HC3 DCE A 432      57.491  18.560  57.749  1.00  0.00      A    H
ATOM   3457  CT  DCE A 433      41.030  21.024  63.264  1.00  0.00      A    C
ATOM   3458  HC  DCE A 433      41.945  20.526  63.582  1.00  0.00      A    H
ATOM   3459  HC1 DCE A 433      40.443  20.363  62.625  1.00  0.00      A    H
ATOM   3460  Cl  DCE A 433      40.083  21.380  64.709  1.00  0.00      A   CL
ATOM   3461  CT1 DCE A 433      41.423  22.280  62.493  1.00  0.00      A    C
ATOM   3462  HC2 DCE A 433      42.486  22.505  62.584  1.00  0.00      A    H
ATOM   3463  Cl1 DCE A 433      40.979  21.974  60.805  1.00  0.00      A   CL
ATOM   3464  HC3 DCE A 433      40.692  23.052  62.731  1.00  0.00      A    H
ATOM   3465  CT  DCE A 434      43.141  63.112  31.471  1.00  0.00      A    C
ATOM   3466  HC  DCE A 434      43.027  64.181  31.291  1.00  0.00      A    H
ATOM   3467  HC1 DCE A 434      42.730  62.580  30.614  1.00  0.00      A    H
ATOM   3468  Cl  DCE A 434      44.821  62.652  31.546  1.00  0.00      A   CL
ATOM   3469  CT1 DCE A 434      42.451  62.807  32.831  1.00  0.00      A    C
ATOM   3470  HC2 DCE A 434      43.004  63.405  33.555  1.00  0.00      A    H
ATOM   3471  Cl1 DCE A 434      40.735  63.278  32.679  1.00  0.00      A   CL
ATOM   3472  HC3 DCE A 434      42.517  61.757  33.115  1.00  0.00      A    H
ATOM   3473  CT  DCE A 435      63.017  35.434  58.950  1.00  0.00      A    C
ATOM   3474  HC  DCE A 435      62.599  34.678  58.285  1.00  0.00      A    H
ATOM   3475  HC1 DCE A 435      63.754  36.009  58.389  1.00  0.00      A    H
ATOM   3476  Cl  DCE A 435      61.491  36.452  59.088  1.00  0.00      A   CL
ATOM   3477  CT1 DCE A 435      63.557  35.072  60.287  1.00  0.00      A    C
ATOM   3478  HC2 DCE A 435      64.509  34.559  60.158  1.00  0.00      A    H
ATOM   3479  Cl1 DCE A 435      63.885  36.557  61.154  1.00  0.00      A   CL
ATOM   3480  HC3 DCE A 435      62.863  34.414  60.810  1.00  0.00      A    H
ATOM   3481  CT  DCE A 436      55.875  39.680  34.219  1.00  0.00      A    C
ATOM   3482  HC  DCE A 436      56.531  39.830  35.076  1.00  0.00      A    H
ATOM   3483  HC1 DCE A 436      55.232  38.826  34.433  1.00  0.00      A    H
ATOM   3484  Cl  DCE A 436      54.656  40.942  34.074  1.00  0.00      A   CL
ATOM   3485  CT1 DCE A 436      56.631  39.591  32.879  1.00  0.00      A    C
ATOM   3486  HC2 DCE A 436      57.031  40.579  32.654  1.00  0.00      A    H
ATOM   3487  Cl1 DCE A 436      58.017  38.561  33.002  1.00  0.00      A   CL
ATOM   3488  HC3 DCE A 436      55.915  39.239  32.135  1.00  0.00      A    H
ATOM   3489  CT  DCE A 437      34.575  47.380   7.488  1.00  0.00      A    C
ATOM   3490  HC  DCE A 437      34.431  46.462   6.919  1.00  0.00      A    H
ATOM   3491  HC1 DCE A 437      35.525  47.420   8.020  1.00  0.00      A    H
ATOM   3492  Cl  DCE A 437      34.795  48.686   6.301  1.00  0.00      A   CL
ATOM   3493  CT1 DCE A 437      33.399  47.697   8.392  1.00  0.00      A    C
ATOM   3494  HC2 DCE A 437      32.562  48.112   7.831  1.00  0.00      A    H
ATOM   3495  Cl1 DCE A 437      32.776  46.318   9.281  1.00  0.00      A   CL
ATOM   3496  HC3 DCE A 437      33.759  48.379   9.163  1.00  0.00      A    H
ATOM   3497  CT  DCE A 438      51.649  16.570   2.743  1.00  0.00      A    C
ATOM   3498  HC  DCE A 438      50.786  16.501   2.080  1.00  0.00      A    H
ATOM   3499  HC1 DCE A 438      51.311  16.259   3.731  1.00  0.00      A    H
ATOM   3500  Cl  DCE A 438      52.759  15.501   1.946  1.00  0.00      A   CL
ATOM   3501  CT1 DCE A 438      52.323  17.931   2.868  1.00  0.00      A    C
ATOM   3502  HC2 DCE A 438      51.632  18.728   3.144  1.00  0.00      A    H
ATOM   3503  Cl1 DCE A 438      53.472  17.898   4.224  1.00  0.00      A   CL
ATOM   3504  HC3 DCE A 438      52.840  18.107   1.925  1.00  0.00      A    H
ATOM   3505  CT  DCE A 439      42.394  57.930  -0.098  1.00  0.00      A    C
ATOM   3506  HC  DCE A 439      42.553  57.590  -1.122  1.00  0.00      A    H
ATOM   3507  HC1 DCE A 439      43.367  57.765   0.364  1.00  0.00      A    H
ATOM   3508  Cl  DCE A 439      41.949  59.630   0.032  1.00  0.00      A   CL
ATOM   3509  CT1 DCE A 439      41.368  57.122   0.626  1.00  0.00      A    C
ATOM   3510  HC2 DCE A 439      40.553  56.758   0.000  1.00  0.00      A    H
ATOM   3511  Cl1 DCE A 439      42.126  55.743   1.431  1.00  0.00      A   CL
ATOM   3512  HC3 DCE A 439      40.860  57.716   1.385  1.00  0.00      A    H
ATOM   3513  CT  DCE A 440      63.700  30.180  51.372  1.00  0.00      A    C
ATOM   3514  HC  DCE A 440      64.384  29.426  51.761  1.00  0.00      A    H
ATOM   3515  HC1 DCE A 440      63.057  30.337  52.238  1.00  0.00      A    H
ATOM   3516  Cl  DCE A 440      64.586  31.703  51.112  1.00  0.00      A   CL
ATOM   3517  CT1 DCE A 440      62.953  29.737  50.151  1.00  0.00      A    C
ATOM   3518  HC2 DCE A 440      62.290  30.560  49.884  1.00  0.00      A    H
ATOM   3519  Cl1 DCE A 440      64.205  29.435  48.849  1.00  0.00      A   CL
ATOM   3520  HC3 DCE A 440      62.427  28.813  50.387  1.00  0.00      A    H
ATOM   3521  CT  DCE A 441      10.866  51.452  53.776  1.00  0.00      A    C
ATOM   3522  HC  DCE A 441      10.932  50.886  52.847  1.00  0.00      A    H
ATOM   3523  HC1 DCE A 441       9.927  51.159  54.244  1.00  0.00      A    H
ATOM   3524  Cl  DCE A 441      12.239  51.116  54.882  1.00  0.00      A   CL
ATOM   3525  CT1 DCE A 441      10.809  52.937  53.507  1.00  0.00      A    C
ATOM   3526  HC2 DCE A 441      10.266  53.389  54.337  1.00  0.00      A    H
ATOM   3527  Cl1 DCE A 441      12.493  53.556  53.662  1.00  0.00      A   CL
ATOM   3528  HC3 DCE A 441      10.356  53.107  52.530  1.00  0.00      A    H
ATOM   3529  CT  DCE A 442      59.013  58.880  17.628  1.00  0.00      A    C
ATOM   3530  HC  DCE A 442      57.984  58.636  17.363  1.00  0.00      A    H
ATOM   3531  HC1 DCE A 442      59.014  59.788  18.232  1.00  0.00      A    H
ATOM   3532  Cl  DCE A 442      59.937  57.679  18.522  1.00  0.00      A   CL
ATOM   3533  CT1 DCE A 442      59.814  59.195  16.396  1.00  0.00      A    C
ATOM   3534  HC2 DCE A 442      59.401  59.904  15.678  1.00  0.00      A    H
ATOM   3535  Cl1 DCE A 442      61.496  59.549  16.951  1.00  0.00      A   CL
ATOM   3536  HC3 DCE A 442      59.719  58.381  15.677  1.00  0.00      A    H
ATOM   3537  CT  DCE A 443      23.473  30.166  62.342  1.00  0.00      A    C
ATOM   3538  HC  DCE A 443      22.787  30.619  63.058  1.00  0.00      A    H
ATOM   3539  HC1 DCE A 443      24.429  30.325  62.841  1.00  0.00      A    H
ATOM   3540  Cl  DCE A 443      23.231  28.386  62.090  1.00  0.00      A   CL
ATOM   3541  CT1 DCE A 443      23.507  30.867  60.943  1.00  0.00      A    C
ATOM   3542  HC2 DCE A 443      23.909  30.237  60.149  1.00  0.00      A    H
ATOM   3543  Cl1 DCE A 443      21.814  31.223  60.428  1.00  0.00      A   CL
ATOM   3544  HC3 DCE A 443      23.981  31.849  60.972  1.00  0.00      A    H
ATOM   3545  CT  DCE A 444       4.530  50.305   3.431  1.00  0.00      A    C
ATOM   3546  HC  DCE A 444       5.206  49.450   3.444  1.00  0.00      A    H
ATOM   3547  HC1 DCE A 444       4.109  50.408   2.431  1.00  0.00      A    H
ATOM   3548  Cl  DCE A 444       3.146  49.814   4.482  1.00  0.00      A   CL
ATOM   3549  CT1 DCE A 444       5.285  51.586   3.826  1.00  0.00      A    C
ATOM   3550  HC2 DCE A 444       5.130  51.642   4.903  1.00  0.00      A    H
ATOM   3551  Cl1 DCE A 444       7.072  51.448   3.559  1.00  0.00      A   CL
ATOM   3552  HC3 DCE A 444       5.006  52.504   3.308  1.00  0.00      A    H
ATOM   3553  CT  DCE A 445      49.062  34.564  45.168  1.00  0.00      A    C
ATOM   3554  HC  DCE A 445      48.566  34.001  45.958  1.00  0.00      A    H
ATOM   3555  HC1 DCE A 445      48.609  34.514  44.178  1.00  0.00      A    H
ATOM   3556  Cl  DCE A 445      49.132  36.270  45.593  1.00  0.00      A   CL
ATOM   3557  CT1 DCE A 445      50.521  34.048  45.122  1.00  0.00      A    C
ATOM   3558  HC2 DCE A 445      51.042  34.540  44.301  1.00  0.00      A    H
ATOM   3559  Cl1 DCE A 445      51.331  34.282  46.647  1.00  0.00      A   CL
ATOM   3560  HC3 DCE A 445      50.594  32.965  45.021  1.00  0.00      A    H
ATOM   3561  CT  DCE A 446      61.392  50.034  13.784  1.00  0.00      A    C
ATOM   3562  HC  DCE A 446      60.525  49.787  13.172  1.00  0.00      A    H
ATOM   3563  HC1 DCE A 446      61.090  50.584  14.675  1.00  0.00      A    H
ATOM   3564  Cl  DCE A 446      62.302  48.547  14.087  1.00  0.00      A   CL
ATOM   3565  CT1 DCE A 446      62.310  50.969  12.965  1.00  0.00      A    C
ATOM   3566  HC2 DCE A 446      63.008  51.561  13.557  1.00  0.00      A    H
ATOM   3567  Cl1 DCE A 446      63.364  49.882  11.956  1.00  0.00      A   CL
ATOM   3568  HC3 DCE A 446      61.836  51.651  12.258  1.00  0.00      A    H
ATOM   3569  CT  DCE A 447      19.852  39.242  30.565  1.00  0.00      A    C
ATOM   3570  HC  DCE A 447      20.051  38.553  31.386  1.00  0.00      A    H
ATOM   3571  HC1 DCE A 447      20.765  39.786  30.319  1.00  0.00      A    H
ATOM   3572  Cl  DCE A 447      19.356  38.240  29.172  1.00  0.00      A   CL
ATOM   3573  CT1 DCE A 447      18.572  40.068  30.903  1.00  0.00      A    C
ATOM   3574  HC2 DCE A 447      18.345  40.579  29.967  1.00  0.00      A    H
ATOM   3575  Cl1 DCE A 447      17.122  39.003  31.213  1.00  0.00      A   CL
ATOM   3576  HC3 DCE A 447      18.616  40.691  31.796  1.00  0.00      A    H
ATOM   3577  CT  DCE A 448      21.232  16.338   0.762  1.00  0.00      A    C
ATOM   3578  HC  DCE A 448      21.983  16.142   1.527  1.00  0.00      A    H
ATOM   3579  HC1 DCE A 448      20.509  17.125   0.976  1.00  0.00      A    H
ATOM   3580  Cl  DCE A 448      22.183  16.992  -0.583  1.00  0.00      A   CL
ATOM   3581  CT1 DCE A 448      20.635  14.962   0.259  1.00  0.00      A    C
ATOM   3582  HC2 DCE A 448      19.566  14.774   0.356  1.00  0.00      A    H
ATOM   3583  Cl1 DCE A 448      21.036  14.781  -1.451  1.00  0.00      A   CL
ATOM   3584  HC3 DCE A 448      21.171  14.165   0.775  1.00  0.00      A    H
ATOM   3585  CT  DCE A 449      -0.271  25.940  25.119  1.00  0.00      A    C
ATOM   3586  HC  DCE A 449      -0.124  25.082  24.463  1.00  0.00      A    H
ATOM   3587  HC1 DCE A 449      -1.180  26.377  24.706  1.00  0.00      A    H
ATOM   3588  Cl  DCE A 449      -0.498  25.236  26.733  1.00  0.00      A   CL
ATOM   3589  CT1 DCE A 449       0.758  27.063  25.066  1.00  0.00      A    C
ATOM   3590  HC2 DCE A 449       0.947  27.615  24.146  1.00  0.00      A    H
ATOM   3591  Cl1 DCE A 449       0.119  28.377  26.008  1.00  0.00      A   CL
ATOM   3592  HC3 DCE A 449       1.709  26.832  25.547  1.00  0.00      A    H
ATOM   3593  CT  DCE A 450      21.382  33.952  18.104  1.00  0.00      A    C
ATOM   3594  HC  DCE A 450      22.295  34.520  18.286  1.00  0.00      A    H
ATOM   3595  HC1 DCE A 450      21.645  32.895  18.151  1.00  0.00      A    H
ATOM   3596  Cl  DCE A 450      20.128  34.311  19.338  1.00  0.00      A   CL
ATOM   3597  CT1 DCE A 450      20.890  34.329  16.694  1.00  0.00      A    C
ATOM   3598  HC2 DCE A 450      19.880  33.936  16.571  1.00  0.00      A    H
ATOM   3599  Cl1 DCE A 450      20.806  36.112  16.749  1.00  0.00      A   CL
ATOM   3600  HC3 DCE A 450      21.628  34.016  15.956  1.00  0.00      A    H
ATOM   3601  CT  DCE A 451      63.902  59.323  52.389  1.00  0.00      A    C
ATOM   3602  HC  DCE A 451      63.837  58.457  53.048  1.00  0.00      A    H
ATOM   3603  HC1 DCE A 451      63.528  60.133  53.015  1.00  0.00      A    H
ATOM   3604  Cl  DCE A 451      65.573  59.916  52.014  1.00  0.00      A   CL
ATOM   3605  CT1 DCE A 451      63.237  59.196  50.978  1.00  0.00      A    C
ATOM   3606  HC2 DCE A 451      63.800  58.618  50.244  1.00  0.00      A    H
ATOM   3607  Cl1 DCE A 451      61.668  58.482  51.125  1.00  0.00      A   CL
ATOM   3608  HC3 DCE A 451      63.008  60.216  50.668  1.00  0.00      A    H
ATOM   3609  CT  DCE A 452      23.669   3.915  53.605  1.00  0.00      A    C
ATOM   3610  HC  DCE A 452      24.413   3.669  54.362  1.00  0.00      A    H
ATOM   3611  HC1 DCE A 452      23.753   3.239  52.753  1.00  0.00      A    H
ATOM   3612  Cl  DCE A 452      22.011   3.749  54.159  1.00  0.00      A   CL
ATOM   3613  CT1 DCE A 452      23.781   5.310  53.136  1.00  0.00      A    C
ATOM   3614  HC2 DCE A 452      22.839   5.483  52.616  1.00  0.00      A    H
ATOM   3615  Cl1 DCE A 452      23.917   6.389  54.602  1.00  0.00      A   CL
ATOM   3616  HC3 DCE A 452      24.560   5.600  52.431  1.00  0.00      A    H
ATOM   3617  CT  DCE A 453      61.273  50.212   3.432  1.00  0.00      A    C
ATOM   3618  HC  DCE A 453      60.309  50.608   3.753  1.00  0.00      A    H
ATOM   3619  HC1 DCE A 453      61.214  49.237   2.949  1.00  0.00      A    H
ATOM   3620  Cl  DCE A 453      61.972  51.352   2.283  1.00  0.00      A   CL
ATOM   3621  CT1 DCE A 453      62.215  49.855   4.568  1.00  0.00      A    C
ATOM   3622  HC2 DCE A 453      62.328  50.671   5.282  1.00  0.00      A    H
ATOM   3623  Cl1 DCE A 453      61.519  48.416   5.405  1.00  0.00      A   CL
ATOM   3624  HC3 DCE A 453      63.149  49.513   4.123  1.00  0.00      A    H
ATOM   3625  CT  DCE A 454      28.860  22.933   6.834  1.00  0.00      A    C
ATOM   3626  HC  DCE A 454      29.355  23.682   7.452  1.00  0.00      A    H
ATOM   3627  HC1 DCE A 454      27.895  23.241   6.430  1.00  0.00      A    H
ATOM   3628  Cl  DCE A 454      29.916  22.417   5.487  1.00  0.00      A   CL
ATOM   3629  CT1 DCE A 454      28.680  21.683   7.693  1.00  0.00      A    C
ATOM   3630  HC2 DCE A 454      27.636  21.558   7.979  1.00  0.00      A    H
ATOM   3631  Cl1 DCE A 454      29.113  20.240   6.678  1.00  0.00      A   CL
ATOM   3632  HC3 DCE A 454      29.273  21.618   8.605  1.00  0.00      A    H
ATOM   3633  CT  DCE A 455       1.586  42.739   1.363  1.00  0.00      A    C
ATOM   3634  HC  DCE A 455       1.823  42.285   2.325  1.00  0.00      A    H
ATOM   3635  HC1 DCE A 455       0.589  43.179   1.391  1.00  0.00      A    H
ATOM   3636  Cl  DCE A 455       2.882  43.935   1.082  1.00  0.00      A   CL
ATOM   3637  CT1 DCE A 455       1.708  41.617   0.378  1.00  0.00      A    C
ATOM   3638  HC2 DCE A 455       2.636  41.136   0.686  1.00  0.00      A    H
ATOM   3639  Cl1 DCE A 455       0.484  40.350   0.593  1.00  0.00      A   CL
ATOM   3640  HC3 DCE A 455       1.774  41.962  -0.654  1.00  0.00      A    H
ATOM   3641  CT  DCE A 456      60.095  14.754  58.339  1.00  0.00      A    C
ATOM   3642  HC  DCE A 456      60.826  14.272  58.987  1.00  0.00      A    H
ATOM   3643  HC1 DCE A 456      59.082  14.426  58.574  1.00  0.00      A    H
ATOM   3644  Cl  DCE A 456      60.089  16.519  58.583  1.00  0.00      A   CL
ATOM   3645  CT1 DCE A 456      60.438  14.395  56.918  1.00  0.00      A    C
ATOM   3646  HC2 DCE A 456      59.591  14.790  56.355  1.00  0.00      A    H
ATOM   3647  Cl1 DCE A 456      61.869  15.266  56.262  1.00  0.00      A   CL
ATOM   3648  HC3 DCE A 456      60.490  13.333  56.682  1.00  0.00      A    H
ATOM   3649  CT  DCE A 457       9.334  46.634  52.454  1.00  0.00      A    C
ATOM   3650  HC  DCE A 457       9.892  47.551  52.265  1.00  0.00      A    H
ATOM   3651  HC1 DCE A 457       8.440  46.937  53.000  1.00  0.00      A    H
ATOM   3652  Cl  DCE A 457       8.919  45.946  50.855  1.00  0.00      A   CL
ATOM   3653  CT1 DCE A 457      10.266  45.677  53.219  1.00  0.00      A    C
ATOM   3654  HC2 DCE A 457       9.701  45.311  54.076  1.00  0.00      A    H
ATOM   3655  Cl1 DCE A 457      10.858  44.265  52.251  1.00  0.00      A   CL
ATOM   3656  HC3 DCE A 457      11.132  46.143  53.689  1.00  0.00      A    H
ATOM   3657  CT  DCE A 458      13.334  36.242  22.396  1.00  0.00      A    C
ATOM   3658  HC  DCE A 458      13.498  36.840  21.500  1.00  0.00      A    H
ATOM   3659  HC1 DCE A 458      14.058  35.437  22.272  1.00  0.00      A    H
ATOM   3660  Cl  DCE A 458      13.766  37.074  23.896  1.00  0.00      A   CL
ATOM   3661  CT1 DCE A 458      11.987  35.565  22.434  1.00  0.00      A    C
ATOM   3662  HC2 DCE A 458      11.835  34.918  23.298  1.00  0.00      A    H
ATOM   3663  Cl1 DCE A 458      10.762  36.915  22.285  1.00  0.00      A   CL
ATOM   3664  HC3 DCE A 458      11.876  34.941  21.547  1.00  0.00      A    H
ATOM   3665  CT  DCE A 459      47.642  18.962  36.163  1.00  0.00      A    C
ATOM   3666  HC  DCE A 459      47.570  19.959  36.599  1.00  0.00      A    H
ATOM   3667  HC1 DCE A 459      46.864  18.365  36.639  1.00  0.00      A    H
ATOM   3668  Cl  DCE A 459      47.338  19.178  34.375  1.00  0.00      A   CL
ATOM   3669  CT1 DCE A 459      49.035  18.462  36.522  1.00  0.00      A    C
ATOM   3670  HC2 DCE A 459      49.170  17.535  35.966  1.00  0.00      A    H
ATOM   3671  Cl1 DCE A 459      50.327  19.591  36.120  1.00  0.00      A   CL
ATOM   3672  HC3 DCE A 459      49.093  18.158  37.567  1.00  0.00      A    H
ATOM   3673  CT  DCE A 460      22.823  38.707  56.836  1.00  0.00      A    C
ATOM   3674  HC  DCE A 460      23.058  38.524  57.885  1.00  0.00      A    H
ATOM   3675  HC1 DCE A 460      23.214  37.805  56.365  1.00  0.00      A    H
ATOM   3676  Cl  DCE A 460      21.102  38.610  56.462  1.00  0.00      A   CL
ATOM   3677  CT1 DCE A 460      23.506  39.878  56.195  1.00  0.00      A    C
ATOM   3678  HC2 DCE A 460      23.191  40.046  55.165  1.00  0.00      A    H
ATOM   3679  Cl1 DCE A 460      23.134  41.230  57.266  1.00  0.00      A   CL
ATOM   3680  HC3 DCE A 460      24.588  39.747  56.210  1.00  0.00      A    H
ATOM   3681  CT  DCE A 461      20.842  60.278   9.693  1.00  0.00      A    C
ATOM   3682  HC  DCE A 461      21.715  60.028  10.296  1.00  0.00      A    H
ATOM   3683  HC1 DCE A 461      19.998  59.594   9.791  1.00  0.00      A    H
ATOM   3684  Cl  DCE A 461      20.096  61.651  10.532  1.00  0.00      A   CL
ATOM   3685  CT1 DCE A 461      21.336  60.547   8.290  1.00  0.00      A    C
ATOM   3686  HC2 DCE A 461      22.250  61.138   8.246  1.00  0.00      A    H
ATOM   3687  Cl1 DCE A 461      21.678  59.024   7.400  1.00  0.00      A   CL
ATOM   3688  HC3 DCE A 461      20.567  61.131   7.785  1.00  0.00      A    H
ATOM   3689  CT  DCE A 462      34.642  44.871  35.464  1.00  0.00      A    C
ATOM   3690  HC  DCE A 462      35.688  45.122  35.283  1.00  0.00      A    H
ATOM   3691  HC1 DCE A 462      33.943  45.706  35.496  1.00  0.00      A    H
ATOM   3692  Cl  DCE A 462      34.031  43.680  34.311  1.00  0.00      A   CL
ATOM   3693  CT1 DCE A 462      34.791  44.253  36.890  1.00  0.00      A    C
ATOM   3694  HC2 DCE A 462      34.413  44.873  37.703  1.00  0.00      A    H
ATOM   3695  Cl1 DCE A 462      33.910  42.731  37.056  1.00  0.00      A   CL
ATOM   3696  HC3 DCE A 462      35.817  43.953  37.106  1.00  0.00      A    H
ATOM   3697  CT  DCE A 463      12.358  27.988   7.860  1.00  0.00      A    C
ATOM   3698  HC  DCE A 463      11.881  28.580   8.641  1.00  0.00      A    H
ATOM   3699  HC1 DCE A 463      13.338  28.338   7.534  1.00  0.00      A    H
ATOM   3700  Cl  DCE A 463      12.749  26.365   8.603  1.00  0.00      A   CL
ATOM   3701  CT1 DCE A 463      11.496  27.868   6.557  1.00  0.00      A    C
ATOM   3702  HC2 DCE A 463      11.797  27.141   5.803  1.00  0.00      A    H
ATOM   3703  Cl1 DCE A 463       9.811  27.402   6.915  1.00  0.00      A   CL
ATOM   3704  HC3 DCE A 463      11.506  28.855   6.096  1.00  0.00      A    H
ATOM   3705  CT  DCE A 464      35.677  16.260  27.987  1.00  0.00      A    C
ATOM   3706  HC  DCE A 464      35.122  15.439  27.532  1.00  0.00      A    H
ATOM   3707  HC1 DCE A 464      36.740  16.073  28.133  1.00  0.00      A    H
ATOM   3708  Cl  DCE A 464      35.456  17.508  26.803  1.00  0.00      A   CL
ATOM   3709  CT1 DCE A 464      35.015  16.804  29.257  1.00  0.00      A    C
ATOM   3710  HC2 DCE A 464      34.744  15.998  29.939  1.00  0.00      A    H
ATOM   3711  Cl1 DCE A 464      36.177  17.927  30.092  1.00  0.00      A   CL
ATOM   3712  HC3 DCE A 464      34.127  17.399  29.045  1.00  0.00      A    H
ATOM   3713  CT  DCE A 465       8.079  46.193  62.963  1.00  0.00      A    C
ATOM   3714  HC  DCE A 465       8.578  45.894  63.884  1.00  0.00      A    H
ATOM   3715  HC1 DCE A 465       8.247  47.235  62.693  1.00  0.00      A    H
ATOM   3716  Cl  DCE A 465       8.551  45.104  61.700  1.00  0.00      A   CL
ATOM   3717  CT1 DCE A 465       6.617  45.990  63.284  1.00  0.00      A    C
ATOM   3718  HC2 DCE A 465       6.330  45.882  64.330  1.00  0.00      A    H
ATOM   3719  Cl1 DCE A 465       5.384  47.075  62.543  1.00  0.00      A   CL
ATOM   3720  HC3 DCE A 465       6.422  44.997  62.878  1.00  0.00      A    H
ATOM   3721  CT  DCE A 466      27.799  20.400  44.212  1.00  0.00      A    C
ATOM   3722  HC  DCE A 466      28.251  20.800  45.120  1.00  0.00      A    H
ATOM   3723  HC1 DCE A 466      27.767  19.311  44.237  1.00  0.00      A    H
ATOM   3724  Cl  DCE A 466      26.081  20.956  44.006  1.00  0.00      A   CL
ATOM   3725  CT1 DCE A 466      28.540  20.768  42.927  1.00  0.00      A    C
ATOM   3726  HC2 DCE A 466      28.013  20.436  42.033  1.00  0.00      A    H
ATOM   3727  Cl1 DCE A 466      28.705  22.576  42.880  1.00  0.00      A   CL
ATOM   3728  HC3 DCE A 466      29.525  20.311  42.835  1.00  0.00      A    H
ATOM   3729  CT  DCE A 467      47.878  32.972  35.169  1.00  0.00      A    C
ATOM   3730  HC  DCE A 467      48.741  32.318  35.042  1.00  0.00      A    H
ATOM   3731  HC1 DCE A 467      47.934  33.356  36.188  1.00  0.00      A    H
ATOM   3732  Cl  DCE A 467      48.069  34.421  34.103  1.00  0.00      A   CL
ATOM   3733  CT1 DCE A 467      46.577  32.233  35.059  1.00  0.00      A    C
ATOM   3734  HC2 DCE A 467      46.490  31.540  34.222  1.00  0.00      A    H
ATOM   3735  Cl1 DCE A 467      46.269  31.191  36.418  1.00  0.00      A   CL
ATOM   3736  HC3 DCE A 467      45.831  33.023  34.972  1.00  0.00      A    H
ATOM   3737  CT  DCE A 468      50.839  35.995  39.564  1.00  0.00      A    C
ATOM   3738  HC  DCE A 468      51.632  36.461  38.979  1.00  0.00      A    H
ATOM   3739  HC1 DCE A 468      50.263  36.732  40.125  1.00  0.00      A    H
ATOM   3740  Cl  DCE A 468      49.611  35.148  38.594  1.00  0.00      A   CL
ATOM   3741  CT1 DCE A 468      51.550  34.959  40.477  1.00  0.00      A    C
ATOM   3742  HC2 DCE A 468      52.126  35.490  41.235  1.00  0.00      A    H
ATOM   3743  Cl1 DCE A 468      50.456  33.815  41.322  1.00  0.00      A   CL
ATOM   3744  HC3 DCE A 468      52.250  34.575  39.734  1.00  0.00      A    H
ATOM   3745  CT  DCE A 469       3.886  38.467   4.905  1.00  0.00      A    C
ATOM   3746  HC  DCE A 469       2.925  38.134   4.511  1.00  0.00      A    H
ATOM   3747  HC1 DCE A 469       4.623  37.685   5.089  1.00  0.00      A    H
ATOM   3748  Cl  DCE A 469       4.568  39.560   3.685  1.00  0.00      A   CL
ATOM   3749  CT1 DCE A 469       3.656  39.200   6.205  1.00  0.00      A    C
ATOM   3750  HC2 DCE A 469       3.291  40.198   5.962  1.00  0.00      A    H
ATOM   3751  Cl1 DCE A 469       2.413  38.502   7.311  1.00  0.00      A   CL
ATOM   3752  HC3 DCE A 469       4.591  39.243   6.764  1.00  0.00      A    H
ATOM   3753  CT  DCE A 470      47.724  15.840  29.951  1.00  0.00      A    C
ATOM   3754  HC  DCE A 470      46.965  15.974  29.180  1.00  0.00      A    H
ATOM   3755  HC1 DCE A 470      47.821  14.808  30.289  1.00  0.00      A    H
ATOM   3756  Cl  DCE A 470      49.353  16.332  29.298  1.00  0.00      A   CL
ATOM   3757  CT1 DCE A 470      47.433  16.694  31.238  1.00  0.00      A    C
ATOM   3758  HC2 DCE A 470      46.590  16.239  31.759  1.00  0.00      A    H
ATOM   3759  Cl1 DCE A 470      49.006  16.654  32.202  1.00  0.00      A   CL
ATOM   3760  HC3 DCE A 470      47.251  17.712  30.895  1.00  0.00      A    H
ATOM   3761  CT  DCE A 471      45.515  30.219  46.832  1.00  0.00      A    C
ATOM   3762  HC  DCE A 471      44.790  31.032  46.854  1.00  0.00      A    H
ATOM   3763  HC1 DCE A 471      45.281  29.434  47.551  1.00  0.00      A    H
ATOM   3764  Cl  DCE A 471      45.484  29.460  45.167  1.00  0.00      A   CL
ATOM   3765  CT1 DCE A 471      46.868  30.735  47.191  1.00  0.00      A    C
ATOM   3766  HC2 DCE A 471      47.402  30.907  46.257  1.00  0.00      A    H
ATOM   3767  Cl1 DCE A 471      46.618  32.275  48.064  1.00  0.00      A   CL
ATOM   3768  HC3 DCE A 471      47.445  30.162  47.917  1.00  0.00      A    H
ATOM   3769  CT  DCE A 472      14.439  21.270  10.329  1.00  0.00      A    C
ATOM   3770  HC  DCE A 472      15.272  21.212   9.629  1.00  0.00      A    H
ATOM   3771  HC1 DCE A 472      13.524  20.819   9.944  1.00  0.00      A    H
ATOM   3772  Cl  DCE A 472      15.059  20.448  11.823  1.00  0.00      A   CL
ATOM   3773  CT1 DCE A 472      14.078  22.770  10.610  1.00  0.00      A    C
ATOM   3774  HC2 DCE A 472      13.348  22.865  11.414  1.00  0.00      A    H
ATOM   3775  Cl1 DCE A 472      15.489  23.806  10.994  1.00  0.00      A   CL
ATOM   3776  HC3 DCE A 472      13.712  23.228   9.691  1.00  0.00      A    H
ATOM   3777  CT  DCE A 473      45.646  25.962  48.172  1.00  0.00      A    C
ATOM   3778  HC  DCE A 473      46.329  25.530  48.903  1.00  0.00      A    H
ATOM   3779  HC1 DCE A 473      45.308  26.901  48.611  1.00  0.00      A    H
ATOM   3780  Cl  DCE A 473      46.609  26.294  46.745  1.00  0.00      A   CL
ATOM   3781  CT1 DCE A 473      44.443  25.163  47.766  1.00  0.00      A    C
ATOM   3782  HC2 DCE A 473      44.071  24.536  48.576  1.00  0.00      A    H
ATOM   3783  Cl1 DCE A 473      43.146  26.270  47.396  1.00  0.00      A   CL
ATOM   3784  HC3 DCE A 473      44.672  24.510  46.924  1.00  0.00      A    H
ATOM   3785  CT  DCE A 474      20.621  11.102   1.553  1.00  0.00      A    C
ATOM   3786  HC  DCE A 474      21.470  10.418   1.589  1.00  0.00      A    H
ATOM   3787  HC1 DCE A 474      20.923  12.009   2.077  1.00  0.00      A    H
ATOM   3788  Cl  DCE A 474      20.222  11.396  -0.152  1.00  0.00      A   CL
ATOM   3789  CT1 DCE A 474      19.323  10.435   2.048  1.00  0.00      A    C
ATOM   3790  HC2 DCE A 474      18.552  10.270   1.295  1.00  0.00      A    H
ATOM   3791  Cl1 DCE A 474      19.602   8.822   2.785  1.00  0.00      A   CL
ATOM   3792  HC3 DCE A 474      18.847  11.035   2.824  1.00  0.00      A    H
ATOM   3793  CT  DCE A 475      19.407  42.031  57.231  1.00  0.00      A    C
ATOM   3794  HC  DCE A 475      20.139  41.670  56.509  1.00  0.00      A    H
ATOM   3795  HC1 DCE A 475      19.600  43.082  57.444  1.00  0.00      A    H
ATOM   3796  Cl  DCE A 475      17.816  41.778  56.493  1.00  0.00      A   CL
ATOM   3797  CT1 DCE A 475      19.441  41.178  58.547  1.00  0.00      A    C
ATOM   3798  HC2 DCE A 475      20.441  41.063  58.964  1.00  0.00      A    H
ATOM   3799  Cl1 DCE A 475      18.490  42.027  59.758  1.00  0.00      A   CL
ATOM   3800  HC3 DCE A 475      19.034  40.167  58.506  1.00  0.00      A    H
ATOM   3801  CT  DCE A 476      60.293   6.933  26.808  1.00  0.00      A    C
ATOM   3802  HC  DCE A 476      60.646   7.004  27.837  1.00  0.00      A    H
ATOM   3803  HC1 DCE A 476      61.045   7.327  26.124  1.00  0.00      A    H
ATOM   3804  Cl  DCE A 476      60.005   5.112  26.667  1.00  0.00      A   CL
ATOM   3805  CT1 DCE A 476      59.020   7.659  26.616  1.00  0.00      A    C
ATOM   3806  HC2 DCE A 476      58.341   7.003  26.071  1.00  0.00      A    H
ATOM   3807  Cl1 DCE A 476      58.219   8.083  28.114  1.00  0.00      A   CL
ATOM   3808  HC3 DCE A 476      59.210   8.587  26.077  1.00  0.00      A    H
ATOM   3809  CT  DCE A 477      23.912  46.003   8.116  1.00  0.00      A    C
ATOM   3810  HC  DCE A 477      24.957  46.046   7.808  1.00  0.00      A    H
ATOM   3811  HC1 DCE A 477      23.426  46.978   8.080  1.00  0.00      A    H
ATOM   3812  Cl  DCE A 477      23.092  44.857   7.030  1.00  0.00      A   CL
ATOM   3813  CT1 DCE A 477      23.689  45.501   9.544  1.00  0.00      A    C
ATOM   3814  HC2 DCE A 477      23.892  46.288  10.270  1.00  0.00      A    H
ATOM   3815  Cl1 DCE A 477      21.965  45.006   9.758  1.00  0.00      A   CL
ATOM   3816  HC3 DCE A 477      24.229  44.566   9.697  1.00  0.00      A    H
ATOM   3817  CT  DCE A 478      55.508  14.849  35.593  1.00  0.00      A    C
ATOM   3818  HC  DCE A 478      56.001  14.753  36.560  1.00  0.00      A    H
ATOM   3819  HC1 DCE A 478      55.813  15.719  35.011  1.00  0.00      A    H
ATOM   3820  Cl  DCE A 478      55.693  13.257  34.856  1.00  0.00      A   CL
ATOM   3821  CT1 DCE A 478      54.029  15.100  35.935  1.00  0.00      A    C
ATOM   3822  HC2 DCE A 478      53.632  14.165  36.329  1.00  0.00      A    H
ATOM   3823  Cl1 DCE A 478      53.675  16.434  37.020  1.00  0.00      A   CL
ATOM   3824  HC3 DCE A 478      53.503  15.321  35.006  1.00  0.00      A    H
ATOM   3825  CT  DCE A 479      38.353  38.683  54.519  1.00  0.00      A    C
ATOM   3826  HC  DCE A 479      37.602  38.038  54.064  1.00  0.00      A    H
ATOM   3827  HC1 DCE A 479      39.326  38.199  54.593  1.00  0.00      A    H
ATOM   3828  Cl  DCE A 479      38.489  40.014  53.372  1.00  0.00      A   CL
ATOM   3829  CT1 DCE A 479      37.875  39.177  55.862  1.00  0.00      A    C
ATOM   3830  HC2 DCE A 479      38.723  39.687  56.319  1.00  0.00      A    H
ATOM   3831  Cl1 DCE A 479      36.699  40.461  55.574  1.00  0.00      A   CL
ATOM   3832  HC3 DCE A 479      37.390  38.397  56.448  1.00  0.00      A    H
ATOM   3833  CT  DCE A 480      36.488  61.256  25.216  1.00  0.00      A    C
ATOM   3834  HC  DCE A 480      36.858  61.886  26.025  1.00  0.00      A    H
ATOM   3835  HC1 DCE A 480      36.953  61.697  24.333  1.00  0.00      A    H
ATOM   3836  Cl  DCE A 480      37.065  59.605  25.599  1.00  0.00      A   CL
ATOM   3837  CT1 DCE A 480      34.903  61.286  25.114  1.00  0.00      A    C
ATOM   3838  HC2 DCE A 480      34.471  62.263  24.897  1.00  0.00      A    H
ATOM   3839  Cl1 DCE A 480      34.435  60.237  23.753  1.00  0.00      A   CL
ATOM   3840  HC3 DCE A 480      34.497  60.781  25.991  1.00  0.00      A    H
ATOM   3841  CT  DCE A 481      28.305  56.490  50.554  1.00  0.00      A    C
ATOM   3842  HC  DCE A 481      29.367  56.693  50.416  1.00  0.00      A    H
ATOM   3843  HC1 DCE A 481      27.717  56.924  49.745  1.00  0.00      A    H
ATOM   3844  Cl  DCE A 481      27.855  54.768  50.604  1.00  0.00      A   CL
ATOM   3845  CT1 DCE A 481      27.891  57.162  51.822  1.00  0.00      A    C
ATOM   3846  HC2 DCE A 481      28.485  56.669  52.592  1.00  0.00      A    H
ATOM   3847  Cl1 DCE A 481      28.314  58.863  51.680  1.00  0.00      A   CL
ATOM   3848  HC3 DCE A 481      26.813  57.137  51.982  1.00  0.00      A    H
ATOM   3849  CT  DCE A 482      41.167  45.660  23.026  1.00  0.00      A    C
ATOM   3850  HC  DCE A 482      41.833  46.169  23.723  1.00  0.00      A    H
ATOM   3851  HC1 DCE A 482      41.547  44.691  22.703  1.00  0.00      A    H
ATOM   3852  Cl  DCE A 482      39.752  45.327  23.905  1.00  0.00      A   CL
ATOM   3853  CT1 DCE A 482      40.859  46.564  21.814  1.00  0.00      A    C
ATOM   3854  HC2 DCE A 482      41.815  46.989  21.509  1.00  0.00      A    H
ATOM   3855  Cl1 DCE A 482      40.087  45.677  20.484  1.00  0.00      A   CL
ATOM   3856  HC3 DCE A 482      40.287  47.432  22.139  1.00  0.00      A    H
ATOM   3857  CT  DCE A 483      51.422  10.711  39.213  1.00  0.00      A    C
ATOM   3858  HC  DCE A 483      51.200   9.837  39.825  1.00  0.00      A    H
ATOM   3859  HC1 DCE A 483      52.083  10.500  38.372  1.00  0.00      A    H
ATOM   3860  Cl  DCE A 483      49.890  11.300  38.516  1.00  0.00      A   CL
ATOM   3861  CT1 DCE A 483      52.196  11.752  40.034  1.00  0.00      A    C
ATOM   3862  HC2 DCE A 483      53.046  11.339  40.578  1.00  0.00      A    H
ATOM   3863  Cl1 DCE A 483      52.782  13.070  38.905  1.00  0.00      A   CL
ATOM   3864  HC3 DCE A 483      51.507  12.309  40.669  1.00  0.00      A    H
ATOM   3865  CT  DCE A 484       7.535  19.784   7.028  1.00  0.00      A    C
ATOM   3866  HC  DCE A 484       8.461  20.053   7.536  1.00  0.00      A    H
ATOM   3867  HC1 DCE A 484       6.889  19.296   7.758  1.00  0.00      A    H
ATOM   3868  Cl  DCE A 484       6.593  21.227   6.493  1.00  0.00      A   CL
ATOM   3869  CT1 DCE A 484       7.796  18.777   5.913  1.00  0.00      A    C
ATOM   3870  HC2 DCE A 484       8.143  19.315   5.031  1.00  0.00      A    H
ATOM   3871  Cl1 DCE A 484       9.301  17.767   6.313  1.00  0.00      A   CL
ATOM   3872  HC3 DCE A 484       6.898  18.191   5.720  1.00  0.00      A    H
ATOM   3873  CT  DCE A 485       9.821   9.194   2.566  1.00  0.00      A    C
ATOM   3874  HC  DCE A 485       9.003   8.729   3.117  1.00  0.00      A    H
ATOM   3875  HC1 DCE A 485      10.357   9.876   3.226  1.00  0.00      A    H
ATOM   3876  Cl  DCE A 485      10.823   7.790   2.122  1.00  0.00      A   CL
ATOM   3877  CT1 DCE A 485       9.305   9.989   1.374  1.00  0.00      A    C
ATOM   3878  HC2 DCE A 485       8.308   9.675   1.066  1.00  0.00      A    H
ATOM   3879  Cl1 DCE A 485       9.485  11.717   1.720  1.00  0.00      A   CL
ATOM   3880  HC3 DCE A 485       9.955   9.698   0.549  1.00  0.00      A    H
ATOM   3881  CT  DCE A 486      42.563  16.718  47.524  1.00  0.00      A    C
ATOM   3882  HC  DCE A 486      42.941  17.048  46.557  1.00  0.00      A    H
ATOM   3883  HC1 DCE A 486      42.827  17.514  48.220  1.00  0.00      A    H
ATOM   3884  Cl  DCE A 486      40.829  16.397  47.627  1.00  0.00      A   CL
ATOM   3885  CT1 DCE A 486      43.310  15.406  47.679  1.00  0.00      A    C
ATOM   3886  HC2 DCE A 486      42.885  14.647  47.023  1.00  0.00      A    H
ATOM   3887  Cl1 DCE A 486      45.041  15.632  47.170  1.00  0.00      A   CL
ATOM   3888  HC3 DCE A 486      43.420  15.050  48.703  1.00  0.00      A    H
ATOM   3889  CT  DCE A 487      40.637  35.023  51.667  1.00  0.00      A    C
ATOM   3890  HC  DCE A 487      41.301  35.860  51.453  1.00  0.00      A    H
ATOM   3891  HC1 DCE A 487      40.518  34.349  50.819  1.00  0.00      A    H
ATOM   3892  Cl  DCE A 487      41.311  33.994  52.910  1.00  0.00      A   CL
ATOM   3893  CT1 DCE A 487      39.315  35.433  52.283  1.00  0.00      A    C
ATOM   3894  HC2 DCE A 487      39.529  35.762  53.300  1.00  0.00      A    H
ATOM   3895  Cl1 DCE A 487      38.632  36.832  51.339  1.00  0.00      A   CL
ATOM   3896  HC3 DCE A 487      38.545  34.664  52.223  1.00  0.00      A    H
ATOM   3897  CT  DCE A 488      39.619  42.406  21.521  1.00  0.00      A    C
ATOM   3898  HC  DCE A 488      39.327  42.962  20.630  1.00  0.00      A    H
ATOM   3899  HC1 DCE A 488      39.718  43.034  22.407  1.00  0.00      A    H
ATOM   3900  Cl  DCE A 488      38.304  41.240  21.747  1.00  0.00      A   CL
ATOM   3901  CT1 DCE A 488      40.839  41.613  21.011  1.00  0.00      A    C
ATOM   3902  HC2 DCE A 488      40.602  40.889  20.231  1.00  0.00      A    H
ATOM   3903  Cl1 DCE A 488      42.158  42.608  20.378  1.00  0.00      A   CL
ATOM   3904  HC3 DCE A 488      41.233  41.032  21.846  1.00  0.00      A    H
ATOM   3905  CT  DCE A 489      63.057   3.614  36.539  1.00  0.00      A    C
ATOM   3906  HC  DCE A 489      62.175   4.179  36.840  1.00  0.00      A    H
ATOM   3907  HC1 DCE A 489      62.765   2.566  36.601  1.00  0.00      A    H
ATOM   3908  Cl  DCE A 489      63.250   4.068  34.831  1.00  0.00      A   CL
ATOM   3909  CT1 DCE A 489      64.431   3.897  37.246  1.00  0.00      A    C
ATOM   3910  HC2 DCE A 489      65.231   3.589  36.573  1.00  0.00      A    H
ATOM   3911  Cl1 DCE A 489      64.819   5.573  37.826  1.00  0.00      A   CL
ATOM   3912  HC3 DCE A 489      64.426   3.202  38.085  1.00  0.00      A    H
ATOM   3913  CT  DCE A 490      55.376  13.820   5.114  1.00  0.00      A    C
ATOM   3914  HC  DCE A 490      55.885  14.392   5.890  1.00  0.00      A    H
ATOM   3915  HC1 DCE A 490      55.298  14.516   4.279  1.00  0.00      A    H
ATOM   3916  Cl  DCE A 490      56.290  12.396   4.450  1.00  0.00      A   CL
ATOM   3917  CT1 DCE A 490      54.133  13.256   5.705  1.00  0.00      A    C
ATOM   3918  HC2 DCE A 490      53.460  14.054   6.017  1.00  0.00      A    H
ATOM   3919  Cl1 DCE A 490      53.184  12.475   4.361  1.00  0.00      A   CL
ATOM   3920  HC3 DCE A 490      54.279  12.581   6.548  1.00  0.00      A    H
ATOM   3921  CT  DCE A 491      17.093  45.436  32.087  1.00  0.00      A    C
ATOM   3922  HC  DCE A 491      16.603  46.251  31.554  1.00  0.00      A    H
ATOM   3923  HC1 DCE A 491      16.358  45.159  32.843  1.00  0.00      A    H
ATOM   3924  Cl  DCE A 491      17.404  44.074  31.030  1.00  0.00      A   CL
ATOM   3925  CT1 DCE A 491      18.299  45.695  32.862  1.00  0.00      A    C
ATOM   3926  HC2 DCE A 491      18.521  44.789  33.427  1.00  0.00      A    H
ATOM   3927  Cl1 DCE A 491      19.761  45.875  31.924  1.00  0.00      A   CL
ATOM   3928  HC3 DCE A 491      18.251  46.516  33.578  1.00  0.00      A    H
ATOM   3929  CT  DCE A 492      55.130  23.177  17.418  1.00  0.00      A    C
ATOM   3930  HC  DCE A 492      56.191  23.366  17.252  1.00  0.00      A    H
ATOM   3931  HC1 DCE A 492      55.169  22.091  17.510  1.00  0.00      A    H
ATOM   3932  Cl  DCE A 492      54.528  23.925  18.903  1.00  0.00      A   CL
ATOM   3933  CT1 DCE A 492      54.260  23.685  16.291  1.00  0.00      A    C
ATOM   3934  HC2 DCE A 492      53.287  23.195  16.327  1.00  0.00      A    H
ATOM   3935  Cl1 DCE A 492      54.031  25.350  16.420  1.00  0.00      A   CL
ATOM   3936  HC3 DCE A 492      54.802  23.617  15.348  1.00  0.00      A    H
ATOM   3937  CT  DCE A 493      32.947  16.203  35.612  1.00  0.00      A    C
ATOM   3938  HC  DCE A 493      32.248  16.838  36.155  1.00  0.00      A    H
ATOM   3939  HC1 DCE A 493      33.374  16.631  34.705  1.00  0.00      A    H
ATOM   3940  Cl  DCE A 493      34.306  15.998  36.787  1.00  0.00      A   CL
ATOM   3941  CT1 DCE A 493      32.214  14.864  35.414  1.00  0.00      A    C
ATOM   3942  HC2 DCE A 493      31.282  14.734  35.965  1.00  0.00      A    H
ATOM   3943  Cl1 DCE A 493      31.820  14.684  33.751  1.00  0.00      A   CL
ATOM   3944  HC3 DCE A 493      32.710  13.943  35.720  1.00  0.00      A    H
ATOM   3945  CT  DCE A 494      61.806  18.757  33.145  1.00  0.00      A    C
ATOM   3946  HC  DCE A 494      60.882  19.026  32.634  1.00  0.00      A    H
ATOM   3947  HC1 DCE A 494      61.590  17.978  33.876  1.00  0.00      A    H
ATOM   3948  Cl  DCE A 494      62.987  18.039  32.012  1.00  0.00      A   CL
ATOM   3949  CT1 DCE A 494      62.430  19.958  33.761  1.00  0.00      A    C
ATOM   3950  HC2 DCE A 494      61.702  20.634  34.209  1.00  0.00      A    H
ATOM   3951  Cl1 DCE A 494      63.401  19.577  35.114  1.00  0.00      A   CL
ATOM   3952  HC3 DCE A 494      62.984  20.667  33.144  1.00  0.00      A    H
ATOM   3953  CT  DCE A 495      55.957  31.484  20.491  1.00  0.00      A    C
ATOM   3954  HC  DCE A 495      54.911  31.718  20.692  1.00  0.00      A    H
ATOM   3955  HC1 DCE A 495      56.003  31.130  19.461  1.00  0.00      A    H
ATOM   3956  Cl  DCE A 495      56.809  33.024  20.664  1.00  0.00      A   CL
ATOM   3957  CT1 DCE A 495      56.476  30.383  21.330  1.00  0.00      A    C
ATOM   3958  HC2 DCE A 495      57.436  30.169  20.862  1.00  0.00      A    H
ATOM   3959  Cl1 DCE A 495      56.526  30.836  23.055  1.00  0.00      A   CL
ATOM   3960  HC3 DCE A 495      55.874  29.483  21.205  1.00  0.00      A    H
ATOM   3961  CT  DCE A 496      13.298  40.305  58.771  1.00  0.00      A    C
ATOM   3962  HC  DCE A 496      12.450  39.968  59.365  1.00  0.00      A    H
ATOM   3963  HC1 DCE A 496      14.203  40.124  59.351  1.00  0.00      A    H
ATOM   3964  Cl  DCE A 496      13.301  39.268  57.293  1.00  0.00      A   CL
ATOM   3965  CT1 DCE A 496      13.087  41.721  58.264  1.00  0.00      A    C
ATOM   3966  HC2 DCE A 496      12.133  42.091  58.640  1.00  0.00      A    H
ATOM   3967  Cl1 DCE A 496      14.387  42.713  59.076  1.00  0.00      A   CL
ATOM   3968  HC3 DCE A 496      13.139  41.974  57.205  1.00  0.00      A    H
ATOM   3969  CT  DCE A 497       4.774  29.251  43.220  1.00  0.00      A    C
ATOM   3970  HC  DCE A 497       4.161  29.711  43.995  1.00  0.00      A    H
ATOM   3971  HC1 DCE A 497       5.135  29.941  42.457  1.00  0.00      A    H
ATOM   3972  Cl  DCE A 497       6.186  28.659  44.144  1.00  0.00      A   CL
ATOM   3973  CT1 DCE A 497       4.035  28.188  42.591  1.00  0.00      A    C
ATOM   3974  HC2 DCE A 497       2.975  28.369  42.417  1.00  0.00      A    H
ATOM   3975  Cl1 DCE A 497       4.866  27.671  41.105  1.00  0.00      A   CL
ATOM   3976  HC3 DCE A 497       4.044  27.335  43.271  1.00  0.00      A    H
ATOM   3977  CT  DCE A 498      17.937  26.692  29.692  1.00  0.00      A    C
ATOM   3978  HC  DCE A 498      18.828  26.680  30.320  1.00  0.00      A    H
ATOM   3979  HC1 DCE A 498      17.260  27.409  30.156  1.00  0.00      A    H
ATOM   3980  Cl  DCE A 498      18.254  27.300  28.025  1.00  0.00      A   CL
ATOM   3981  CT1 DCE A 498      17.238  25.336  29.521  1.00  0.00      A    C
ATOM   3982  HC2 DCE A 498      17.969  24.528  29.545  1.00  0.00      A    H
ATOM   3983  Cl1 DCE A 498      16.159  25.052  30.888  1.00  0.00      A   CL
ATOM   3984  HC3 DCE A 498      16.640  25.412  28.613  1.00  0.00      A    H
ATOM   3985  CT  DCE A 499      40.830  50.008  10.263  1.00  0.00      A    C
ATOM   3986  HC  DCE A 499      40.329  50.634   9.524  1.00  0.00      A    H
ATOM   3987  HC1 DCE A 499      40.921  49.021   9.809  1.00  0.00      A    H
ATOM   3988  Cl  DCE A 499      42.460  50.581  10.682  1.00  0.00      A   CL
ATOM   3989  CT1 DCE A 499      39.957  49.881  11.496  1.00  0.00      A    C
ATOM   3990  HC2 DCE A 499      39.952  50.870  11.954  1.00  0.00      A    H
ATOM   3991  Cl1 DCE A 499      38.344  49.281  11.137  1.00  0.00      A   CL
ATOM   3992  HC3 DCE A 499      40.437  49.204  12.202  1.00  0.00      A    H
ATOM   3993  CT  DCE A 500      13.354  24.271  38.669  1.00  0.00      A    C
ATOM   3994  HC  DCE A 500      13.999  23.876  39.454  1.00  0.00      A    H
ATOM   3995  HC1 DCE A 500      13.923  24.580  37.792  1.00  0.00      A    H
ATOM   3996  Cl  DCE A 500      12.294  22.964  38.196  1.00  0.00      A   CL
ATOM   3997  CT1 DCE A 500      12.475  25.522  39.023  1.00  0.00      A    C
ATOM   3998  HC2 DCE A 500      13.089  26.396  39.238  1.00  0.00      A    H
ATOM   3999  Cl1 DCE A 500      11.508  26.010  37.607  1.00  0.00      A   CL
ATOM   4000  HC3 DCE A 500      11.778  25.242  39.814  1.00  0.00      A    H
ATOM   4001  CT  DCE A 501      38.683  21.606  29.797  1.00  0.00      A    C
ATOM   4002  HC  DCE A 501      38.634  20.733  29.146  1.00  0.00      A    H
ATOM   4003  HC1 DCE A 501      39.693  21.874  30.105  1.00  0.00      A    H
ATOM   4004  Cl  DCE A 501      38.004  23.010  28.863  1.00  0.00      A   CL
ATOM   4005  CT1 DCE A 501      37.779  21.454  31.010  1.00  0.00      A    C
ATOM   4006  HC2 DCE A 501      37.858  22.287  31.708  1.00  0.00      A    H
ATOM   4007  Cl1 DCE A 501      36.102  21.461  30.476  1.00  0.00      A   CL
ATOM   4008  HC3 DCE A 501      37.938  20.457  31.421  1.00  0.00      A    H
ATOM   4009  CT  DCE A 502      12.193  39.828  48.733  1.00  0.00      A    C
ATOM   4010  HC  DCE A 502      12.325  40.446  47.844  1.00  0.00      A    H
ATOM   4011  HC1 DCE A 502      11.656  38.897  48.553  1.00  0.00      A    H
ATOM   4012  Cl  DCE A 502      13.711  39.397  49.578  1.00  0.00      A   CL
ATOM   4013  CT1 DCE A 502      11.353  40.710  49.639  1.00  0.00      A    C
ATOM   4014  HC2 DCE A 502      11.896  41.535  50.101  1.00  0.00      A    H
ATOM   4015  Cl1 DCE A 502      10.013  41.333  48.730  1.00  0.00      A   CL
ATOM   4016  HC3 DCE A 502      11.007  40.143  50.502  1.00  0.00      A    H
ATOM   4017  CT  DCE A 503       8.889  14.501  63.006  1.00  0.00      A    C
ATOM   4018  HC  DCE A 503       8.982  13.974  62.056  1.00  0.00      A    H
ATOM   4019  HC1 DCE A 503       9.813  14.197  63.498  1.00  0.00      A    H
ATOM   4020  Cl  DCE A 503       8.848  16.271  62.812  1.00  0.00      A   CL
ATOM   4021  CT1 DCE A 503       7.762  14.000  63.852  1.00  0.00      A    C
ATOM   4022  HC2 DCE A 503       7.798  14.467  64.837  1.00  0.00      A    H
ATOM   4023  Cl1 DCE A 503       6.196  14.443  63.179  1.00  0.00      A   CL
ATOM   4024  HC3 DCE A 503       7.676  12.913  63.862  1.00  0.00      A    H
ATOM   4025  CT  DCE A 504      50.158  56.896   2.260  1.00  0.00      A    C
ATOM   4026  HC  DCE A 504      50.146  56.787   1.176  1.00  0.00      A    H
ATOM   4027  HC1 DCE A 504      51.222  56.889   2.496  1.00  0.00      A    H
ATOM   4028  Cl  DCE A 504      49.566  58.380   2.907  1.00  0.00      A   CL
ATOM   4029  CT1 DCE A 504      49.496  55.797   3.070  1.00  0.00      A    C
ATOM   4030  HC2 DCE A 504      49.908  55.833   4.079  1.00  0.00      A    H
ATOM   4031  Cl1 DCE A 504      47.802  56.068   3.364  1.00  0.00      A   CL
ATOM   4032  HC3 DCE A 504      49.789  54.890   2.543  1.00  0.00      A    H
ATOM   4033  CT  DCE A 505      26.284  17.622   7.599  1.00  0.00      A    C
ATOM   4034  HC  DCE A 505      26.566  17.868   8.623  1.00  0.00      A    H
ATOM   4035  HC1 DCE A 505      27.201  17.290   7.113  1.00  0.00      A    H
ATOM   4036  Cl  DCE A 505      25.095  16.310   7.497  1.00  0.00      A   CL
ATOM   4037  CT1 DCE A 505      25.850  18.885   6.949  1.00  0.00      A    C
ATOM   4038  HC2 DCE A 505      26.124  19.055   5.908  1.00  0.00      A    H
ATOM   4039  Cl1 DCE A 505      24.016  18.865   6.901  1.00  0.00      A   CL
ATOM   4040  HC3 DCE A 505      26.067  19.717   7.619  1.00  0.00      A    H
ATOM   4041  CT  DCE A 506      62.798  11.136  42.430  1.00  0.00      A    C
ATOM   4042  HC  DCE A 506      62.566  11.467  41.418  1.00  0.00      A    H
ATOM   4043  HC1 DCE A 506      63.767  11.358  42.877  1.00  0.00      A    H
ATOM   4044  Cl  DCE A 506      61.657  12.132  43.426  1.00  0.00      A   CL
ATOM   4045  CT1 DCE A 506      62.548   9.670  42.715  1.00  0.00      A    C
ATOM   4046  HC2 DCE A 506      61.467   9.568  42.806  1.00  0.00      A    H
ATOM   4047  Cl1 DCE A 506      63.226   8.655  41.403  1.00  0.00      A   CL
ATOM   4048  HC3 DCE A 506      63.043   9.253  43.591  1.00  0.00      A    H
ATOM   4049  CT  DCE A 507      63.362  23.788  31.945  1.00  0.00      A    C
ATOM   4050  HC  DCE A 507      62.588  23.842  32.711  1.00  0.00      A    H
ATOM   4051  HC1 DCE A 507      63.879  24.747  31.942  1.00  0.00      A    H
ATOM   4052  Cl  DCE A 507      64.531  22.605  32.489  1.00  0.00      A   CL
ATOM   4053  CT1 DCE A 507      62.751  23.206  30.703  1.00  0.00      A    C
ATOM   4054  HC2 DCE A 507      63.354  22.480  30.158  1.00  0.00      A    H
ATOM   4055  Cl1 DCE A 507      61.362  22.206  31.176  1.00  0.00      A   CL
ATOM   4056  HC3 DCE A 507      62.353  23.997  30.068  1.00  0.00      A    H
ATOM   4057  CT  DCE A 508       1.953  33.710  16.488  1.00  0.00      A    C
ATOM   4058  HC  DCE A 508       1.722  32.979  15.712  1.00  0.00      A    H
ATOM   4059  HC1 DCE A 508       1.137  34.419  16.630  1.00  0.00      A    H
ATOM   4060  Cl  DCE A 508       2.090  32.910  18.044  1.00  0.00      A   CL
ATOM   4061  CT1 DCE A 508       3.283  34.348  16.104  1.00  0.00      A    C
ATOM   4062  HC2 DCE A 508       4.085  33.640  16.316  1.00  0.00      A    H
ATOM   4063  Cl1 DCE A 508       3.107  34.779  14.392  1.00  0.00      A   CL
ATOM   4064  HC3 DCE A 508       3.404  35.239  16.720  1.00  0.00      A    H
ATOM   4065  CT  DCE A 509      53.772  33.839   3.214  1.00  0.00      A    C
ATOM   4066  HC  DCE A 509      52.790  34.297   3.095  1.00  0.00      A    H
ATOM   4067  HC1 DCE A 509      53.770  33.184   4.085  1.00  0.00      A    H
ATOM   4068  Cl  DCE A 509      54.216  32.852   1.835  1.00  0.00      A   CL
ATOM   4069  CT1 DCE A 509      54.897  34.842   3.443  1.00  0.00      A    C
ATOM   4070  HC2 DCE A 509      54.900  35.673   2.738  1.00  0.00      A    H
ATOM   4071  Cl1 DCE A 509      54.952  35.288   5.127  1.00  0.00      A   CL
ATOM   4072  HC3 DCE A 509      55.816  34.259   3.378  1.00  0.00      A    H
ATOM   4073  CT  DCE A 510      47.684  47.306  50.394  1.00  0.00      A    C
ATOM   4074  HC  DCE A 510      46.621  47.327  50.152  1.00  0.00      A    H
ATOM   4075  HC1 DCE A 510      48.167  47.819  49.562  1.00  0.00      A    H
ATOM   4076  Cl  DCE A 510      47.812  48.149  51.911  1.00  0.00      A   CL
ATOM   4077  CT1 DCE A 510      48.180  45.872  50.486  1.00  0.00      A    C
ATOM   4078  HC2 DCE A 510      47.849  45.436  49.543  1.00  0.00      A    H
ATOM   4079  Cl1 DCE A 510      49.974  45.760  50.443  1.00  0.00      A   CL
ATOM   4080  HC3 DCE A 510      47.801  45.256  51.301  1.00  0.00      A    H
ATOM   4081  CT  DCE A 511      52.119  53.178  44.988  1.00  0.00      A    C
ATOM   4082  HC  DCE A 511      53.075  52.722  44.733  1.00  0.00      A    H
ATOM   4083  HC1 DCE A 511      52.385  54.215  44.780  1.00  0.00      A    H
ATOM   4084  Cl  DCE A 511      50.789  52.580  43.949  1.00  0.00      A   CL
ATOM   4085  CT1 DCE A 511      51.749  53.111  46.513  1.00  0.00      A    C
ATOM   4086  HC2 DCE A 511      52.420  53.634  47.195  1.00  0.00      A    H
ATOM   4087  Cl1 DCE A 511      50.150  53.859  46.852  1.00  0.00      A   CL
ATOM   4088  HC3 DCE A 511      51.661  52.110  46.936  1.00  0.00      A    H
ATOM   4089  CT  DCE A 512      16.979  58.507   4.243  1.00  0.00      A    C
ATOM   4090  HC  DCE A 512      16.301  57.831   4.764  1.00  0.00      A    H
ATOM   4091  HC1 DCE A 512      17.278  58.108   3.274  1.00  0.00      A    H
ATOM   4092  Cl  DCE A 512      16.098  60.020   4.141  1.00  0.00      A   CL
ATOM   4093  CT1 DCE A 512      18.147  58.819   5.096  1.00  0.00      A    C
ATOM   4094  HC2 DCE A 512      19.042  58.240   4.872  1.00  0.00      A    H
ATOM   4095  Cl1 DCE A 512      18.399  60.546   5.060  1.00  0.00      A   CL
ATOM   4096  HC3 DCE A 512      17.855  58.661   6.134  1.00  0.00      A    H
ATOM   4097  CT  DCE A 513      22.891  19.549   2.903  1.00  0.00      A    C
ATOM   4098  HC  DCE A 513      22.564  19.091   1.969  1.00  0.00      A    H
ATOM   4099  HC1 DCE A 513      23.792  19.121   3.342  1.00  0.00      A    H
ATOM   4100  Cl  DCE A 513      23.268  21.216   2.497  1.00  0.00      A   CL
ATOM   4101  CT1 DCE A 513      21.796  19.544   3.981  1.00  0.00      A    C
ATOM   4102  HC2 DCE A 513      20.837  19.894   3.600  1.00  0.00      A    H
ATOM   4103  Cl1 DCE A 513      21.457  17.864   4.329  1.00  0.00      A   CL
ATOM   4104  HC3 DCE A 513      22.147  20.079   4.863  1.00  0.00      A    H
ATOM   4105  CT  DCE A 514      19.575  60.883  27.254  1.00  0.00      A    C
ATOM   4106  HC  DCE A 514      19.991  61.076  28.243  1.00  0.00      A    H
ATOM   4107  HC1 DCE A 514      18.488  60.873  27.330  1.00  0.00      A    H
ATOM   4108  Cl  DCE A 514      19.994  62.185  26.149  1.00  0.00      A   CL
ATOM   4109  CT1 DCE A 514      19.966  59.558  26.556  1.00  0.00      A    C
ATOM   4110  HC2 DCE A 514      19.327  59.484  25.676  1.00  0.00      A    H
ATOM   4111  Cl1 DCE A 514      21.644  59.565  26.015  1.00  0.00      A   CL
ATOM   4112  HC3 DCE A 514      19.801  58.675  27.173  1.00  0.00      A    H
ATOM   4113  CT  DCE A 515      13.923  24.917  24.717  1.00  0.00      A    C
ATOM   4114  HC  DCE A 515      13.776  25.604  23.884  1.00  0.00      A    H
ATOM   4115  HC1 DCE A 515      13.344  24.015  24.521  1.00  0.00      A    H
ATOM   4116  Cl  DCE A 515      15.633  24.351  24.761  1.00  0.00      A   CL
ATOM   4117  CT1 DCE A 515      13.581  25.470  26.087  1.00  0.00      A    C
ATOM   4118  HC2 DCE A 515      12.723  26.138  26.023  1.00  0.00      A    H
ATOM   4119  Cl1 DCE A 515      12.947  24.219  27.123  1.00  0.00      A   CL
ATOM   4120  HC3 DCE A 515      14.295  26.063  26.659  1.00  0.00      A    H
ATOM   4121  CT  DCE A 516      27.301  57.903  13.425  1.00  0.00      A    C
ATOM   4122  HC  DCE A 516      26.666  57.042  13.217  1.00  0.00      A    H
ATOM   4123  HC1 DCE A 516      27.237  58.669  12.652  1.00  0.00      A    H
ATOM   4124  Cl  DCE A 516      26.842  58.542  15.009  1.00  0.00      A   CL
ATOM   4125  CT1 DCE A 516      28.694  57.503  13.274  1.00  0.00      A    C
ATOM   4126  HC2 DCE A 516      28.879  56.521  12.840  1.00  0.00      A    H
ATOM   4127  Cl1 DCE A 516      29.583  58.492  12.129  1.00  0.00      A   CL
ATOM   4128  HC3 DCE A 516      29.263  57.563  14.202  1.00  0.00      A    H
ATOM   4129  CT  DCE A 517      52.150   8.298  51.376  1.00  0.00      A    C
ATOM   4130  HC  DCE A 517      52.599   8.770  50.502  1.00  0.00      A    H
ATOM   4131  HC1 DCE A 517      52.592   7.306  51.468  1.00  0.00      A    H
ATOM   4132  Cl  DCE A 517      52.601   9.422  52.698  1.00  0.00      A   CL
ATOM   4133  CT1 DCE A 517      50.672   8.153  51.290  1.00  0.00      A    C
ATOM   4134  HC2 DCE A 517      50.395   7.269  50.717  1.00  0.00      A    H
ATOM   4135  Cl1 DCE A 517      49.820   8.068  52.838  1.00  0.00      A   CL
ATOM   4136  HC3 DCE A 517      50.215   8.970  50.732  1.00  0.00      A    H
ATOM   4137  CT  DCE A 518      29.847  44.381  14.485  1.00  0.00      A    C
ATOM   4138  HC  DCE A 518      28.784  44.619  14.529  1.00  0.00      A    H
ATOM   4139  HC1 DCE A 518      30.007  43.392  14.916  1.00  0.00      A    H
ATOM   4140  Cl  DCE A 518      30.331  44.235  12.769  1.00  0.00      A   CL
ATOM   4141  CT1 DCE A 518      30.676  45.417  15.196  1.00  0.00      A    C
ATOM   4142  HC2 DCE A 518      30.916  46.296  14.597  1.00  0.00      A    H
ATOM   4143  Cl1 DCE A 518      29.727  45.892  16.650  1.00  0.00      A   CL
ATOM   4144  HC3 DCE A 518      31.634  45.028  15.542  1.00  0.00      A    H
ATOM   4145  CT  DCE A 519       1.819  20.008   6.333  1.00  0.00      A    C
ATOM   4146  HC  DCE A 519       1.095  19.195   6.301  1.00  0.00      A    H
ATOM   4147  HC1 DCE A 519       1.721  20.608   5.428  1.00  0.00      A    H
ATOM   4148  Cl  DCE A 519       1.412  20.890   7.846  1.00  0.00      A   CL
ATOM   4149  CT1 DCE A 519       3.262  19.540   6.317  1.00  0.00      A    C
ATOM   4150  HC2 DCE A 519       3.466  19.036   7.262  1.00  0.00      A    H
ATOM   4151  Cl1 DCE A 519       3.417  18.476   4.932  1.00  0.00      A   CL
ATOM   4152  HC3 DCE A 519       4.087  20.246   6.226  1.00  0.00      A    H
ATOM   4153  CT  DCE A 520       2.088  29.074  54.095  1.00  0.00      A    C
ATOM   4154  HC  DCE A 520       3.070  28.883  54.529  1.00  0.00      A    H
ATOM   4155  HC1 DCE A 520       2.134  28.917  53.017  1.00  0.00      A    H
ATOM   4156  Cl  DCE A 520       0.969  27.861  54.741  1.00  0.00      A   CL
ATOM   4157  CT1 DCE A 520       1.732  30.513  54.444  1.00  0.00      A    C
ATOM   4158  HC2 DCE A 520       1.033  30.425  55.276  1.00  0.00      A    H
ATOM   4159  Cl1 DCE A 520       3.050  31.695  54.810  1.00  0.00      A   CL
ATOM   4160  HC3 DCE A 520       1.182  30.961  53.616  1.00  0.00      A    H
ATOM   4161  CT  DCE A 521      47.241  12.410  11.504  1.00  0.00      A    C
ATOM   4162  HC  DCE A 521      47.538  12.429  10.455  1.00  0.00      A    H
ATOM   4163  HC1 DCE A 521      46.195  12.212  11.736  1.00  0.00      A    H
ATOM   4164  Cl  DCE A 521      48.288  11.144  12.127  1.00  0.00      A   CL
ATOM   4165  CT1 DCE A 521      47.658  13.785  12.141  1.00  0.00      A    C
ATOM   4166  HC2 DCE A 521      48.045  14.569  11.489  1.00  0.00      A    H
ATOM   4167  Cl1 DCE A 521      46.157  14.416  12.893  1.00  0.00      A   CL
ATOM   4168  HC3 DCE A 521      48.366  13.563  12.939  1.00  0.00      A    H
ATOM   4169  CT  DCE A 522       3.877  22.695   3.434  1.00  0.00      A    C
ATOM   4170  HC  DCE A 522       4.957  22.826   3.362  1.00  0.00      A    H
ATOM   4171  HC1 DCE A 522       3.589  21.712   3.062  1.00  0.00      A    H
ATOM   4172  Cl  DCE A 522       3.421  22.683   5.110  1.00  0.00      A   CL
ATOM   4173  CT1 DCE A 522       3.074  23.700   2.656  1.00  0.00      A    C
ATOM   4174  HC2 DCE A 522       3.104  23.586   1.572  1.00  0.00      A    H
ATOM   4175  Cl1 DCE A 522       1.395  23.452   3.255  1.00  0.00      A   CL
ATOM   4176  HC3 DCE A 522       3.425  24.706   2.886  1.00  0.00      A    H
ATOM   4177  CT  DCE A 523      35.976  59.375  35.266  1.00  0.00      A    C
ATOM   4178  HC  DCE A 523      35.862  58.338  35.580  1.00  0.00      A    H
ATOM   4179  HC1 DCE A 523      36.819  59.997  35.568  1.00  0.00      A    H
ATOM   4180  Cl  DCE A 523      35.917  59.601  33.492  1.00  0.00      A   CL
ATOM   4181  CT1 DCE A 523      34.883  60.150  35.968  1.00  0.00      A    C
ATOM   4182  HC2 DCE A 523      33.992  60.225  35.344  1.00  0.00      A    H
ATOM   4183  Cl1 DCE A 523      34.470  59.243  37.415  1.00  0.00      A   CL
ATOM   4184  HC3 DCE A 523      35.089  61.168  36.298  1.00  0.00      A    H
ATOM   4185  CT  DCE A 524       9.357   6.769  60.500  1.00  0.00      A    C
ATOM   4186  HC  DCE A 524       9.969   6.129  59.865  1.00  0.00      A    H
ATOM   4187  HC1 DCE A 524       8.822   7.575  59.998  1.00  0.00      A    H
ATOM   4188  Cl  DCE A 524       8.336   5.727  61.494  1.00  0.00      A   CL
ATOM   4189  CT1 DCE A 524      10.457   7.394  61.444  1.00  0.00      A    C
ATOM   4190  HC2 DCE A 524      10.138   7.784  62.411  1.00  0.00      A    H
ATOM   4191  Cl1 DCE A 524      11.799   6.262  61.808  1.00  0.00      A   CL
ATOM   4192  HC3 DCE A 524      10.996   8.226  60.993  1.00  0.00      A    H
ATOM   4193  CT  DCE A 525      11.710  15.867  57.114  1.00  0.00      A    C
ATOM   4194  HC  DCE A 525      12.219  16.596  57.745  1.00  0.00      A    H
ATOM   4195  HC1 DCE A 525      11.302  16.518  56.340  1.00  0.00      A    H
ATOM   4196  Cl  DCE A 525      12.857  14.837  56.459  1.00  0.00      A   CL
ATOM   4197  CT1 DCE A 525      10.605  15.110  57.847  1.00  0.00      A    C
ATOM   4198  HC2 DCE A 525      11.044  14.789  58.792  1.00  0.00      A    H
ATOM   4199  Cl1 DCE A 525       9.411  16.215  58.490  1.00  0.00      A   CL
ATOM   4200  HC3 DCE A 525      10.061  14.362  57.271  1.00  0.00      A    H
ATOM   4201  CT  DCE A 526      37.023  62.233   7.717  1.00  0.00      A    C
ATOM   4202  HC  DCE A 526      37.682  62.915   7.180  1.00  0.00      A    H
ATOM   4203  HC1 DCE A 526      36.981  61.312   7.136  1.00  0.00      A    H
ATOM   4204  Cl  DCE A 526      37.746  61.894   9.317  1.00  0.00      A   CL
ATOM   4205  CT1 DCE A 526      35.660  63.029   7.889  1.00  0.00      A    C
ATOM   4206  HC2 DCE A 526      35.105  63.095   6.953  1.00  0.00      A    H
ATOM   4207  Cl1 DCE A 526      34.570  61.957   8.775  1.00  0.00      A   CL
ATOM   4208  HC3 DCE A 526      35.795  63.912   8.514  1.00  0.00      A    H
ATOM   4209  CT  DCE A 527      19.761  45.911  43.965  1.00  0.00      A    C
ATOM   4210  HC  DCE A 527      18.893  46.104  44.596  1.00  0.00      A    H
ATOM   4211  HC1 DCE A 527      19.562  46.454  43.041  1.00  0.00      A    H
ATOM   4212  Cl  DCE A 527      21.255  46.629  44.805  1.00  0.00      A   CL
ATOM   4213  CT1 DCE A 527      19.975  44.374  43.768  1.00  0.00      A    C
ATOM   4214  HC2 DCE A 527      19.453  44.057  42.865  1.00  0.00      A    H
ATOM   4215  Cl1 DCE A 527      21.657  43.786  43.623  1.00  0.00      A   CL
ATOM   4216  HC3 DCE A 527      19.605  43.785  44.608  1.00  0.00      A    H
ATOM   4217  CT  DCE A 528       7.491  40.428   1.966  1.00  0.00      A    C
ATOM   4218  HC  DCE A 528       6.781  40.075   1.218  1.00  0.00      A    H
ATOM   4219  HC1 DCE A 528       7.356  39.887   2.902  1.00  0.00      A    H
ATOM   4220  Cl  DCE A 528       9.083  40.242   1.355  1.00  0.00      A   CL
ATOM   4221  CT1 DCE A 528       7.366  41.926   2.272  1.00  0.00      A    C
ATOM   4222  HC2 DCE A 528       7.876  42.305   3.157  1.00  0.00      A    H
ATOM   4223  Cl1 DCE A 528       7.838  42.955   0.807  1.00  0.00      A   CL
ATOM   4224  HC3 DCE A 528       6.279  41.952   2.339  1.00  0.00      A    H
ATOM   4225  CT  DCE A 529      51.867   6.491  18.025  1.00  0.00      A    C
ATOM   4226  HC  DCE A 529      51.732   5.670  17.321  1.00  0.00      A    H
ATOM   4227  HC1 DCE A 529      51.025   7.177  17.926  1.00  0.00      A    H
ATOM   4228  Cl  DCE A 529      51.738   5.804  19.664  1.00  0.00      A   CL
ATOM   4229  CT1 DCE A 529      53.189   7.236  17.833  1.00  0.00      A    C
ATOM   4230  HC2 DCE A 529      53.266   7.822  18.749  1.00  0.00      A    H
ATOM   4231  Cl1 DCE A 529      54.518   6.040  17.815  1.00  0.00      A   CL
ATOM   4232  HC3 DCE A 529      53.307   7.780  16.896  1.00  0.00      A    H
ATOM   4233  CT  DCE A 530       0.785  39.743  46.754  1.00  0.00      A    C
ATOM   4234  HC  DCE A 530       1.568  40.171  46.129  1.00  0.00      A    H
ATOM   4235  HC1 DCE A 530       0.467  38.775  46.368  1.00  0.00      A    H
ATOM   4236  Cl  DCE A 530       1.459  39.228  48.327  1.00  0.00      A   CL
ATOM   4237  CT1 DCE A 530      -0.320  40.781  46.876  1.00  0.00      A    C
ATOM   4238  HC2 DCE A 530      -0.310  41.442  46.010  1.00  0.00      A    H
ATOM   4239  Cl1 DCE A 530      -1.862  39.862  46.889  1.00  0.00      A   CL
ATOM   4240  HC3 DCE A 530      -0.178  41.338  47.802  1.00  0.00      A    H
ATOM   4241  CT  DCE A 531      37.585  39.906  43.601  1.00  0.00      A    C
ATOM   4242  HC  DCE A 531      37.622  39.307  42.692  1.00  0.00      A    H
ATOM   4243  HC1 DCE A 531      38.421  40.603  43.649  1.00  0.00      A    H
ATOM   4244  Cl  DCE A 531      36.093  40.900  43.432  1.00  0.00      A   CL
ATOM   4245  CT1 DCE A 531      37.613  38.934  44.812  1.00  0.00      A    C
ATOM   4246  HC2 DCE A 531      36.659  38.458  45.039  1.00  0.00      A    H
ATOM   4247  Cl1 DCE A 531      38.943  37.779  44.633  1.00  0.00      A   CL
ATOM   4248  HC3 DCE A 531      37.859  39.540  45.684  1.00  0.00      A    H
ATOM   4249  CT  DCE A 532      10.320  25.919  55.840  1.00  0.00      A    C
ATOM   4250  HC  DCE A 532      10.650  25.546  56.809  1.00  0.00      A    H
ATOM   4251  HC1 DCE A 532      10.312  25.113  55.107  1.00  0.00      A    H
ATOM   4252  Cl  DCE A 532       8.645  26.536  55.926  1.00  0.00      A   CL
ATOM   4253  CT1 DCE A 532      11.329  27.035  55.548  1.00  0.00      A    C
ATOM   4254  HC2 DCE A 532      11.601  27.627  56.421  1.00  0.00      A    H
ATOM   4255  Cl1 DCE A 532      12.812  26.287  54.903  1.00  0.00      A   CL
ATOM   4256  HC3 DCE A 532      10.907  27.780  54.874  1.00  0.00      A    H
ATOM   4257  CT  DCE A 533      24.533  55.199  47.904  1.00  0.00      A    C
ATOM   4258  HC  DCE A 533      25.141  55.526  47.061  1.00  0.00      A    H
ATOM   4259  HC1 DCE A 533      25.147  54.532  48.509  1.00  0.00      A    H
ATOM   4260  Cl  DCE A 533      24.323  56.614  48.926  1.00  0.00      A   CL
ATOM   4261  CT1 DCE A 533      23.221  54.716  47.304  1.00  0.00      A    C
ATOM   4262  HC2 DCE A 533      22.595  54.148  47.992  1.00  0.00      A    H
ATOM   4263  Cl1 DCE A 533      22.389  56.177  46.992  1.00  0.00      A   CL
ATOM   4264  HC3 DCE A 533      23.413  54.119  46.412  1.00  0.00      A    H
ATOM   4265  CT  DCE A 534      26.031  27.469  32.905  1.00  0.00      A    C
ATOM   4266  HC  DCE A 534      25.486  28.009  32.131  1.00  0.00      A    H
ATOM   4267  HC1 DCE A 534      26.557  26.595  32.521  1.00  0.00      A    H
ATOM   4268  Cl  DCE A 534      27.452  28.448  33.328  1.00  0.00      A   CL
ATOM   4269  CT1 DCE A 534      25.242  27.013  34.004  1.00  0.00      A    C
ATOM   4270  HC2 DCE A 534      25.618  26.102  34.470  1.00  0.00      A    H
ATOM   4271  Cl1 DCE A 534      25.152  28.343  35.274  1.00  0.00      A   CL
ATOM   4272  HC3 DCE A 534      24.209  26.793  33.737  1.00  0.00      A    H
ATOM   4273  CT  DCE A 535      57.328  56.452  41.003  1.00  0.00      A    C
ATOM   4274  HC  DCE A 535      56.790  55.520  41.175  1.00  0.00      A    H
ATOM   4275  HC1 DCE A 535      56.643  57.300  40.976  1.00  0.00      A    H
ATOM   4276  Cl  DCE A 535      58.388  56.453  42.474  1.00  0.00      A   CL
ATOM   4277  CT1 DCE A 535      58.163  56.246  39.760  1.00  0.00      A    C
ATOM   4278  HC2 DCE A 535      58.918  57.024  39.877  1.00  0.00      A    H
ATOM   4279  Cl1 DCE A 535      58.999  54.646  40.139  1.00  0.00      A   CL
ATOM   4280  HC3 DCE A 535      57.664  56.286  38.791  1.00  0.00      A    H
ATOM   4281  CT  DCE A 536      21.435  24.371  46.047  1.00  0.00      A    C
ATOM   4282  HC  DCE A 536      21.442  24.943  46.975  1.00  0.00      A    H
ATOM   4283  HC1 DCE A 536      20.874  23.437  46.083  1.00  0.00      A    H
ATOM   4284  Cl  DCE A 536      20.640  25.425  44.866  1.00  0.00      A   CL
ATOM   4285  CT1 DCE A 536      22.855  24.293  45.706  1.00  0.00      A    C
ATOM   4286  HC2 DCE A 536      23.452  24.752  46.494  1.00  0.00      A    H
ATOM   4287  Cl1 DCE A 536      23.347  22.605  45.540  1.00  0.00      A   CL
ATOM   4288  HC3 DCE A 536      23.031  24.841  44.780  1.00  0.00      A    H
ATOM   4289  CT  DCE A 537      61.992  28.089   7.222  1.00  0.00      A    C
ATOM   4290  HC  DCE A 537      62.029  27.741   6.190  1.00  0.00      A    H
ATOM   4291  HC1 DCE A 537      62.910  28.541   7.598  1.00  0.00      A    H
ATOM   4292  Cl  DCE A 537      60.667  29.308   7.097  1.00  0.00      A   CL
ATOM   4293  CT1 DCE A 537      61.610  26.879   8.129  1.00  0.00      A    C
ATOM   4294  HC2 DCE A 537      62.335  26.084   8.300  1.00  0.00      A    H
ATOM   4295  Cl1 DCE A 537      60.957  27.525   9.670  1.00  0.00      A   CL
ATOM   4296  HC3 DCE A 537      60.814  26.306   7.653  1.00  0.00      A    H
ATOM   4297  CT  DCE A 538      39.594  20.855  26.017  1.00  0.00      A    C
ATOM   4298  HC  DCE A 538      39.833  21.875  25.717  1.00  0.00      A    H
ATOM   4299  HC1 DCE A 538      38.795  20.808  26.756  1.00  0.00      A    H
ATOM   4300  Cl  DCE A 538      38.995  20.129  24.532  1.00  0.00      A   CL
ATOM   4301  CT1 DCE A 538      40.783  20.030  26.607  1.00  0.00      A    C
ATOM   4302  HC2 DCE A 538      41.507  20.671  27.112  1.00  0.00      A    H
ATOM   4303  Cl1 DCE A 538      40.148  18.804  27.757  1.00  0.00      A   CL
ATOM   4304  HC3 DCE A 538      41.320  19.445  25.860  1.00  0.00      A    H
ATOM   4305  CT  DCE A 539      31.306  47.626  61.740  1.00  0.00      A    C
ATOM   4306  HC  DCE A 539      32.159  46.966  61.583  1.00  0.00      A    H
ATOM   4307  HC1 DCE A 539      31.572  48.612  61.361  1.00  0.00      A    H
ATOM   4308  Cl  DCE A 539      29.959  46.920  60.821  1.00  0.00      A   CL
ATOM   4309  CT1 DCE A 539      30.721  47.701  63.122  1.00  0.00      A    C
ATOM   4310  HC2 DCE A 539      31.247  48.172  63.952  1.00  0.00      A    H
ATOM   4311  Cl1 DCE A 539      29.151  48.354  63.059  1.00  0.00      A   CL
ATOM   4312  HC3 DCE A 539      30.429  46.725  63.510  1.00  0.00      A    H
ATOM   4313  CT  DCE A 540      26.890  38.881  48.167  1.00  0.00      A    C
ATOM   4314  HC  DCE A 540      27.010  37.984  48.774  1.00  0.00      A    H
ATOM   4315  HC1 DCE A 540      26.119  39.571  48.508  1.00  0.00      A    H
ATOM   4316  Cl  DCE A 540      28.442  39.656  48.086  1.00  0.00      A   CL
ATOM   4317  CT1 DCE A 540      26.387  38.611  46.800  1.00  0.00      A    C
ATOM   4318  HC2 DCE A 540      26.759  37.639  46.474  1.00  0.00      A    H
ATOM   4319  Cl1 DCE A 540      24.629  38.532  46.739  1.00  0.00      A   CL
ATOM   4320  HC3 DCE A 540      26.673  39.455  46.172  1.00  0.00      A    H
ATOM   4321  CT  DCE A 541      64.515  19.058  57.641  1.00  0.00      A    C
ATOM   4322  HC  DCE A 541      64.390  20.101  57.351  1.00  0.00      A    H
ATOM   4323  HC1 DCE A 541      65.147  18.587  56.889  1.00  0.00      A    H
ATOM   4324  Cl  DCE A 541      65.158  19.079  59.301  1.00  0.00      A   CL
ATOM   4325  CT1 DCE A 541      63.186  18.319  57.555  1.00  0.00      A    C
ATOM   4326  HC2 DCE A 541      62.468  18.716  58.274  1.00  0.00      A    H
ATOM   4327  Cl1 DCE A 541      62.582  18.834  56.008  1.00  0.00      A   CL
ATOM   4328  HC3 DCE A 541      63.203  17.230  57.604  1.00  0.00      A    H
ATOM   4329  CT  DCE A 542      23.208  59.530  15.235  1.00  0.00      A    C
ATOM   4330  HC  DCE A 542      23.949  59.521  14.436  1.00  0.00      A    H
ATOM   4331  HC1 DCE A 542      23.323  60.546  15.613  1.00  0.00      A    H
ATOM   4332  Cl  DCE A 542      21.729  59.238  14.365  1.00  0.00      A   CL
ATOM   4333  CT1 DCE A 542      23.465  58.385  16.235  1.00  0.00      A    C
ATOM   4334  HC2 DCE A 542      24.527  58.236  16.432  1.00  0.00      A    H
ATOM   4335  Cl1 DCE A 542      22.539  58.721  17.721  1.00  0.00      A   CL
ATOM   4336  HC3 DCE A 542      23.064  57.451  15.841  1.00  0.00      A    H
ATOM   4337  CT  DCE A 543      60.159  15.745   2.683  1.00  0.00      A    C
ATOM   4338  HC  DCE A 543      59.375  15.795   3.439  1.00  0.00      A    H
ATOM   4339  HC1 DCE A 543      61.105  15.635   3.211  1.00  0.00      A    H
ATOM   4340  Cl  DCE A 543      59.771  14.461   1.580  1.00  0.00      A   CL
ATOM   4341  CT1 DCE A 543      60.050  17.136   2.026  1.00  0.00      A    C
ATOM   4342  HC2 DCE A 543      60.936  17.487   1.498  1.00  0.00      A    H
ATOM   4343  Cl1 DCE A 543      58.690  17.135   0.783  1.00  0.00      A   CL
ATOM   4344  HC3 DCE A 543      59.833  17.974   2.690  1.00  0.00      A    H
ATOM   4345  CT  DCE A 544      38.387  45.042  12.666  1.00  0.00      A    C
ATOM   4346  HC  DCE A 544      39.061  44.254  13.001  1.00  0.00      A    H
ATOM   4347  HC1 DCE A 544      37.393  44.601  12.740  1.00  0.00      A    H
ATOM   4348  Cl  DCE A 544      38.520  46.387  13.823  1.00  0.00      A   CL
ATOM   4349  CT1 DCE A 544      38.817  45.604  11.307  1.00  0.00      A    C
ATOM   4350  HC2 DCE A 544      39.569  46.347  11.575  1.00  0.00      A    H
ATOM   4351  Cl1 DCE A 544      39.546  44.331  10.364  1.00  0.00      A   CL
ATOM   4352  HC3 DCE A 544      38.011  46.027  10.708  1.00  0.00      A    H
ATOM   4353  CT  DCE A 545      58.104   7.484   7.398  1.00  0.00      A    C
ATOM   4354  HC  DCE A 545      57.041   7.594   7.614  1.00  0.00      A    H
ATOM   4355  HC1 DCE A 545      58.754   7.264   8.245  1.00  0.00      A    H
ATOM   4356  Cl  DCE A 545      58.230   5.980   6.419  1.00  0.00      A   CL
ATOM   4357  CT1 DCE A 545      58.763   8.616   6.615  1.00  0.00      A    C
ATOM   4358  HC2 DCE A 545      58.429   8.868   5.609  1.00  0.00      A    H
ATOM   4359  Cl1 DCE A 545      58.747  10.143   7.582  1.00  0.00      A   CL
ATOM   4360  HC3 DCE A 545      59.817   8.385   6.459  1.00  0.00      A    H
ATOM   4361  CT  DCE A 546       8.286  46.274  46.230  1.00  0.00      A    C
ATOM   4362  HC  DCE A 546       8.012  46.414  47.276  1.00  0.00      A    H
ATOM   4363  HC1 DCE A 546       9.042  46.984  45.896  1.00  0.00      A    H
ATOM   4364  Cl  DCE A 546       8.953  44.626  46.069  1.00  0.00      A   CL
ATOM   4365  CT1 DCE A 546       7.084  46.268  45.230  1.00  0.00      A    C
ATOM   4366  HC2 DCE A 546       6.555  47.220  45.266  1.00  0.00      A    H
ATOM   4367  Cl1 DCE A 546       7.670  46.330  43.514  1.00  0.00      A   CL
ATOM   4368  HC3 DCE A 546       6.339  45.473  45.189  1.00  0.00      A    H
ATOM   4369  CT  DCE A 547      21.091  50.334  33.220  1.00  0.00      A    C
ATOM   4370  HC  DCE A 547      21.020  51.000  32.360  1.00  0.00      A    H
ATOM   4371  HC1 DCE A 547      22.099  50.158  33.592  1.00  0.00      A    H
ATOM   4372  Cl  DCE A 547      20.162  50.850  34.618  1.00  0.00      A   CL
ATOM   4373  CT1 DCE A 547      20.469  49.000  32.820  1.00  0.00      A    C
ATOM   4374  HC2 DCE A 547      20.568  48.389  33.718  1.00  0.00      A    H
ATOM   4375  Cl1 DCE A 547      18.722  49.086  32.369  1.00  0.00      A   CL
ATOM   4376  HC3 DCE A 547      21.064  48.500  32.056  1.00  0.00      A    H
ATOM   4377  CT  DCE A 548      45.487  62.222  35.700  1.00  0.00      A    C
ATOM   4378  HC  DCE A 548      46.452  62.304  35.200  1.00  0.00      A    H
ATOM   4379  HC1 DCE A 548      44.732  62.908  35.315  1.00  0.00      A    H
ATOM   4380  Cl  DCE A 548      44.646  60.543  35.543  1.00  0.00      A   CL
ATOM   4381  CT1 DCE A 548      45.743  62.470  37.176  1.00  0.00      A    C
ATOM   4382  HC2 DCE A 548      46.464  61.752  37.569  1.00  0.00      A    H
ATOM   4383  Cl1 DCE A 548      46.218  64.111  37.528  1.00  0.00      A   CL
ATOM   4384  HC3 DCE A 548      44.785  62.299  37.665  1.00  0.00      A    H
ATOM   4385  CT  DCE A 549      16.827  24.429  45.812  1.00  0.00      A    C
ATOM   4386  HC  DCE A 549      17.703  25.007  46.107  1.00  0.00      A    H
ATOM   4387  HC1 DCE A 549      16.207  25.124  45.247  1.00  0.00      A    H
ATOM   4388  Cl  DCE A 549      17.368  23.239  44.596  1.00  0.00      A   CL
ATOM   4389  CT1 DCE A 549      16.058  23.600  46.905  1.00  0.00      A    C
ATOM   4390  HC2 DCE A 549      15.829  24.206  47.781  1.00  0.00      A    H
ATOM   4391  Cl1 DCE A 549      14.477  22.972  46.239  1.00  0.00      A   CL
ATOM   4392  HC3 DCE A 549      16.644  22.770  47.300  1.00  0.00      A    H
ATOM   4393  CT  DCE A 550       1.025  60.244  17.700  1.00  0.00      A    C
ATOM   4394  HC  DCE A 550       1.609  60.590  18.553  1.00  0.00      A    H
ATOM   4395  HC1 DCE A 550      -0.063  60.296  17.733  1.00  0.00      A    H
ATOM   4396  Cl  DCE A 550       1.430  61.344  16.369  1.00  0.00      A   CL
ATOM   4397  CT1 DCE A 550       1.425  58.902  17.157  1.00  0.00      A    C
ATOM   4398  HC2 DCE A 550       2.409  59.005  16.701  1.00  0.00      A    H
ATOM   4399  Cl1 DCE A 550       1.497  57.840  18.625  1.00  0.00      A   CL
ATOM   4400  HC3 DCE A 550       0.766  58.417  16.436  1.00  0.00      A    H
ATOM   4401  CT  DCE A 551      17.766  23.690   2.096  1.00  0.00      A    C
ATOM   4402  HC  DCE A 551      18.022  23.689   1.037  1.00  0.00      A    H
ATOM   4403  HC1 DCE A 551      17.096  22.835   2.186  1.00  0.00      A    H
ATOM   4404  Cl  DCE A 551      19.252  23.322   2.990  1.00  0.00      A   CL
ATOM   4405  CT1 DCE A 551      17.086  24.980   2.593  1.00  0.00      A    C
ATOM   4406  HC2 DCE A 551      17.800  25.755   2.872  1.00  0.00      A    H
ATOM   4407  Cl1 DCE A 551      16.039  25.608   1.348  1.00  0.00      A   CL
ATOM   4408  HC3 DCE A 551      16.436  24.909   3.465  1.00  0.00      A    H
ATOM   4409  CT  DCE A 552      10.032  30.846  52.258  1.00  0.00      A    C
ATOM   4410  HC  DCE A 552       9.124  31.316  51.882  1.00  0.00      A    H
ATOM   4411  HC1 DCE A 552      10.444  31.322  53.148  1.00  0.00      A    H
ATOM   4412  Cl  DCE A 552       9.761  29.130  52.549  1.00  0.00      A   CL
ATOM   4413  CT1 DCE A 552      11.193  30.834  51.252  1.00  0.00      A    C
ATOM   4414  HC2 DCE A 552      12.174  30.709  51.711  1.00  0.00      A    H
ATOM   4415  Cl1 DCE A 552      11.031  29.626  49.954  1.00  0.00      A   CL
ATOM   4416  HC3 DCE A 552      11.114  31.797  50.747  1.00  0.00      A    H
ATOM   4417  CT  DCE A 553       7.787  10.649  60.446  1.00  0.00      A    C
ATOM   4418  HC  DCE A 553       8.128  11.232  59.591  1.00  0.00      A    H
ATOM   4419  HC1 DCE A 553       7.703   9.694  59.927  1.00  0.00      A    H
ATOM   4420  Cl  DCE A 553       9.169  10.680  61.559  1.00  0.00      A   CL
ATOM   4421  CT1 DCE A 553       6.402  11.118  61.047  1.00  0.00      A    C
ATOM   4422  HC2 DCE A 553       5.554  10.561  60.648  1.00  0.00      A    H
ATOM   4423  Cl1 DCE A 553       6.330  10.968  62.769  1.00  0.00      A   CL
ATOM   4424  HC3 DCE A 553       6.180  12.159  60.815  1.00  0.00      A    H
ATOM   4425  CT  DCE A 554      21.477   4.790  18.353  1.00  0.00      A    C
ATOM   4426  HC  DCE A 554      20.646   5.058  19.004  1.00  0.00      A    H
ATOM   4427  HC1 DCE A 554      22.174   4.206  18.954  1.00  0.00      A    H
ATOM   4428  Cl  DCE A 554      20.874   3.806  16.910  1.00  0.00      A   CL
ATOM   4429  CT1 DCE A 554      22.261   6.032  17.958  1.00  0.00      A    C
ATOM   4430  HC2 DCE A 554      23.231   5.963  17.467  1.00  0.00      A    H
ATOM   4431  Cl1 DCE A 554      21.274   6.783  16.747  1.00  0.00      A   CL
ATOM   4432  HC3 DCE A 554      22.365   6.684  18.825  1.00  0.00      A    H
ATOM   4433  CT  DCE A 555      23.897  54.065  32.050  1.00  0.00      A    C
ATOM   4434  HC  DCE A 555      22.846  53.780  32.111  1.00  0.00      A    H
ATOM   4435  HC1 DCE A 555      24.336  54.091  31.053  1.00  0.00      A    H
ATOM   4436  Cl  DCE A 555      23.994  55.691  32.710  1.00  0.00      A   CL
ATOM   4437  CT1 DCE A 555      24.784  53.197  32.860  1.00  0.00      A    C
ATOM   4438  HC2 DCE A 555      24.636  53.482  33.902  1.00  0.00      A    H
ATOM   4439  Cl1 DCE A 555      24.610  51.453  32.592  1.00  0.00      A   CL
ATOM   4440  HC3 DCE A 555      25.796  53.410  32.515  1.00  0.00      A    H
ATOM   4441  CT  DCE A 556       1.046  24.472  58.076  1.00  0.00      A    C
ATOM   4442  HC  DCE A 556       1.896  24.491  58.758  1.00  0.00      A    H
ATOM   4443  HC1 DCE A 556       1.171  25.174  57.252  1.00  0.00      A    H
ATOM   4444  Cl  DCE A 556       0.770  22.787  57.542  1.00  0.00      A   CL
ATOM   4445  CT1 DCE A 556      -0.099  25.032  58.894  1.00  0.00      A    C
ATOM   4446  HC2 DCE A 556      -0.568  24.159  59.348  1.00  0.00      A    H
ATOM   4447  Cl1 DCE A 556       0.390  26.339  60.079  1.00  0.00      A   CL
ATOM   4448  HC3 DCE A 556      -0.822  25.509  58.233  1.00  0.00      A    H
ATOM   4449  CT  DCE A 557      16.933  18.830   1.744  1.00  0.00      A    C
ATOM   4450  HC  DCE A 557      17.272  19.704   1.189  1.00  0.00      A    H
ATOM   4451  HC1 DCE A 557      16.552  18.127   1.003  1.00  0.00      A    H
ATOM   4452  Cl  DCE A 557      18.492  18.192   2.412  1.00  0.00      A   CL
ATOM   4453  CT1 DCE A 557      16.040  19.093   2.904  1.00  0.00      A    C
ATOM   4454  HC2 DCE A 557      16.669  19.130   3.794  1.00  0.00      A    H
ATOM   4455  Cl1 DCE A 557      15.372  20.741   2.854  1.00  0.00      A   CL
ATOM   4456  HC3 DCE A 557      15.219  18.392   3.051  1.00  0.00      A    H
ATOM   4457  CT  DCE A 558      52.809  54.522  40.620  1.00  0.00      A    C
ATOM   4458  HC  DCE A 558      52.758  55.340  39.901  1.00  0.00      A    H
ATOM   4459  HC1 DCE A 558      53.798  54.065  40.585  1.00  0.00      A    H
ATOM   4460  Cl  DCE A 558      52.576  55.320  42.198  1.00  0.00      A   CL
ATOM   4461  CT1 DCE A 558      51.701  53.476  40.356  1.00  0.00      A    C
ATOM   4462  HC2 DCE A 558      50.672  53.812  40.483  1.00  0.00      A    H
ATOM   4463  Cl1 DCE A 558      51.993  52.693  38.802  1.00  0.00      A   CL
ATOM   4464  HC3 DCE A 558      51.762  52.723  41.141  1.00  0.00      A    H
ATOM   4465  CT  DCE A 559      49.889  58.928  53.208  1.00  0.00      A    C
ATOM   4466  HC  DCE A 559      50.755  58.271  53.135  1.00  0.00      A    H
ATOM   4467  HC1 DCE A 559      49.267  58.899  52.314  1.00  0.00      A    H
ATOM   4468  Cl  DCE A 559      48.759  58.557  54.522  1.00  0.00      A   CL
ATOM   4469  CT1 DCE A 559      50.575  60.300  53.372  1.00  0.00      A    C
ATOM   4470  HC2 DCE A 559      51.160  60.642  52.518  1.00  0.00      A    H
ATOM   4471  Cl1 DCE A 559      49.188  61.461  53.554  1.00  0.00      A   CL
ATOM   4472  HC3 DCE A 559      51.146  60.371  54.298  1.00  0.00      A    H
ATOM   4473  CT  DCE A 560      14.082   1.635  58.318  1.00  0.00      A    C
ATOM   4474  HC  DCE A 560      14.758   1.659  59.173  1.00  0.00      A    H
ATOM   4475  HC1 DCE A 560      13.361   2.452  58.293  1.00  0.00      A    H
ATOM   4476  Cl  DCE A 560      15.014   1.807  56.837  1.00  0.00      A   CL
ATOM   4477  CT1 DCE A 560      13.414   0.236  58.315  1.00  0.00      A    C
ATOM   4478  HC2 DCE A 560      14.110  -0.597  58.412  1.00  0.00      A    H
ATOM   4479  Cl1 DCE A 560      12.385   0.139  59.773  1.00  0.00      A   CL
ATOM   4480  HC3 DCE A 560      12.695   0.043  57.519  1.00  0.00      A    H
ATOM   4481  CT  DCE A 561      21.035  10.895   6.039  1.00  0.00      A    C
ATOM   4482  HC  DCE A 561      20.166  10.321   5.717  1.00  0.00      A    H
ATOM   4483  HC1 DCE A 561      21.325  10.601   7.048  1.00  0.00      A    H
ATOM   4484  Cl  DCE A 561      22.527  10.740   4.988  1.00  0.00      A   CL
ATOM   4485  CT1 DCE A 561      20.593  12.372   6.118  1.00  0.00      A    C
ATOM   4486  HC2 DCE A 561      21.237  13.036   6.695  1.00  0.00      A    H
ATOM   4487  Cl1 DCE A 561      20.201  13.198   4.497  1.00  0.00      A   CL
ATOM   4488  HC3 DCE A 561      19.657  12.410   6.676  1.00  0.00      A    H
ATOM   4489  CT  DCE A 562      28.166  23.790  28.223  1.00  0.00      A    C
ATOM   4490  HC  DCE A 562      28.800  23.888  27.342  1.00  0.00      A    H
ATOM   4491  HC1 DCE A 562      28.723  23.716  29.157  1.00  0.00      A    H
ATOM   4492  Cl  DCE A 562      26.921  25.121  28.263  1.00  0.00      A   CL
ATOM   4493  CT1 DCE A 562      27.266  22.574  28.185  1.00  0.00      A    C
ATOM   4494  HC2 DCE A 562      26.424  22.867  27.558  1.00  0.00      A    H
ATOM   4495  Cl1 DCE A 562      28.087  21.307  27.334  1.00  0.00      A   CL
ATOM   4496  HC3 DCE A 562      26.784  22.223  29.098  1.00  0.00      A    H
ATOM   4497  CT  DCE A 563      57.223  58.803  62.022  1.00  0.00      A    C
ATOM   4498  HC  DCE A 563      57.052  59.504  61.204  1.00  0.00      A    H
ATOM   4499  HC1 DCE A 563      58.285  58.567  61.954  1.00  0.00      A    H
ATOM   4500  Cl  DCE A 563      56.793  59.465  63.643  1.00  0.00      A   CL
ATOM   4501  CT1 DCE A 563      56.389  57.445  61.865  1.00  0.00      A    C
ATOM   4502  HC2 DCE A 563      55.450  57.706  61.376  1.00  0.00      A    H
ATOM   4503  Cl1 DCE A 563      57.300  56.309  60.815  1.00  0.00      A   CL
ATOM   4504  HC3 DCE A 563      56.326  57.024  62.868  1.00  0.00      A    H
ATOM   4505  CT  DCE A 564      16.568   2.724   4.383  1.00  0.00      A    C
ATOM   4506  HC  DCE A 564      16.092   2.977   3.436  1.00  0.00      A    H
ATOM   4507  HC1 DCE A 564      17.635   2.593   4.202  1.00  0.00      A    H
ATOM   4508  Cl  DCE A 564      16.339   4.067   5.472  1.00  0.00      A   CL
ATOM   4509  CT1 DCE A 564      15.988   1.434   4.914  1.00  0.00      A    C
ATOM   4510  HC2 DCE A 564      14.911   1.449   5.086  1.00  0.00      A    H
ATOM   4511  Cl1 DCE A 564      16.420   0.059   3.875  1.00  0.00      A   CL
ATOM   4512  HC3 DCE A 564      16.387   1.193   5.899  1.00  0.00      A    H
ATOM   4513  CT  DCE A 565      10.964   1.896  51.974  1.00  0.00      A    C
ATOM   4514  HC  DCE A 565      10.125   1.216  52.123  1.00  0.00      A    H
ATOM   4515  HC1 DCE A 565      10.772   2.732  52.647  1.00  0.00      A    H
ATOM   4516  Cl  DCE A 565      12.467   1.038  52.294  1.00  0.00      A   CL
ATOM   4517  CT1 DCE A 565      10.977   2.407  50.476  1.00  0.00      A    C
ATOM   4518  HC2 DCE A 565       9.958   2.369  50.091  1.00  0.00      A    H
ATOM   4519  Cl1 DCE A 565      11.302   4.147  50.704  1.00  0.00      A   CL
ATOM   4520  HC3 DCE A 565      11.715   1.916  49.842  1.00  0.00      A    H
ATOM   4521  CT  DCE A 566      18.426  38.775  38.099  1.00  0.00      A    C
ATOM   4522  HC  DCE A 566      17.782  39.410  38.707  1.00  0.00      A    H
ATOM   4523  HC1 DCE A 566      18.459  39.062  37.048  1.00  0.00      A    H
ATOM   4524  Cl  DCE A 566      20.104  38.917  38.767  1.00  0.00      A   CL
ATOM   4525  CT1 DCE A 566      17.973  37.309  38.154  1.00  0.00      A    C
ATOM   4526  HC2 DCE A 566      17.178  37.182  37.418  1.00  0.00      A    H
ATOM   4527  Cl1 DCE A 566      19.404  36.304  37.757  1.00  0.00      A   CL
ATOM   4528  HC3 DCE A 566      17.644  36.884  39.103  1.00  0.00      A    H
ATOM   4529  CT  DCE A 567       8.565  29.554   0.871  1.00  0.00      A    C
ATOM   4530  HC  DCE A 567       7.575  29.542   1.327  1.00  0.00      A    H
ATOM   4531  HC1 DCE A 567       8.732  28.565   0.445  1.00  0.00      A    H
ATOM   4532  Cl  DCE A 567       8.594  30.818  -0.433  1.00  0.00      A   CL
ATOM   4533  CT1 DCE A 567       9.699  29.754   1.881  1.00  0.00      A    C
ATOM   4534  HC2 DCE A 567       9.497  30.589   2.552  1.00  0.00      A    H
ATOM   4535  Cl1 DCE A 567       9.757  28.311   2.949  1.00  0.00      A   CL
ATOM   4536  HC3 DCE A 567      10.618  29.823   1.298  1.00  0.00      A    H
ATOM   4537  CT  DCE A 568      46.444  14.930  62.559  1.00  0.00      A    C
ATOM   4538  HC  DCE A 568      45.777  14.103  62.801  1.00  0.00      A    H
ATOM   4539  HC1 DCE A 568      45.981  15.916  62.604  1.00  0.00      A    H
ATOM   4540  Cl  DCE A 568      47.734  14.959  63.812  1.00  0.00      A   CL
ATOM   4541  CT1 DCE A 568      47.101  14.899  61.098  1.00  0.00      A    C
ATOM   4542  HC2 DCE A 568      47.715  14.001  61.030  1.00  0.00      A    H
ATOM   4543  Cl1 DCE A 568      45.785  14.825  59.901  1.00  0.00      A   CL
ATOM   4544  HC3 DCE A 568      47.804  15.694  60.849  1.00  0.00      A    H
ATOM   4545  CT  DCE A 569      48.430   9.202  41.470  1.00  0.00      A    C
ATOM   4546  HC  DCE A 569      48.654   9.131  40.405  1.00  0.00      A    H
ATOM   4547  HC1 DCE A 569      48.993   8.491  42.073  1.00  0.00      A    H
ATOM   4548  Cl  DCE A 569      48.926  10.878  41.987  1.00  0.00      A   CL
ATOM   4549  CT1 DCE A 569      46.983   9.070  41.687  1.00  0.00      A    C
ATOM   4550  HC2 DCE A 569      46.463   8.763  40.780  1.00  0.00      A    H
ATOM   4551  Cl1 DCE A 569      46.651   7.794  42.972  1.00  0.00      A   CL
ATOM   4552  HC3 DCE A 569      46.569  10.022  42.017  1.00  0.00      A    H
ATOM   4553  CT  DCE A 570      40.857  20.364  45.773  1.00  0.00      A    C
ATOM   4554  HC  DCE A 570      40.260  19.470  45.596  1.00  0.00      A    H
ATOM   4555  HC1 DCE A 570      41.848  20.187  45.354  1.00  0.00      A    H
ATOM   4556  Cl  DCE A 570      40.222  21.744  44.764  1.00  0.00      A   CL
ATOM   4557  CT1 DCE A 570      41.056  20.858  47.203  1.00  0.00      A    C
ATOM   4558  HC2 DCE A 570      41.380  20.028  47.830  1.00  0.00      A    H
ATOM   4559  Cl1 DCE A 570      42.290  22.178  47.190  1.00  0.00      A   CL
ATOM   4560  HC3 DCE A 570      40.123  21.289  47.566  1.00  0.00      A    H
ATOM   4561  CT  DCE A 571       9.312  54.451  34.267  1.00  0.00      A    C
ATOM   4562  HC  DCE A 571       9.728  54.524  33.262  1.00  0.00      A    H
ATOM   4563  HC1 DCE A 571       8.966  53.436  34.465  1.00  0.00      A    H
ATOM   4564  Cl  DCE A 571      10.743  54.635  35.457  1.00  0.00      A   CL
ATOM   4565  CT1 DCE A 571       8.397  55.676  34.353  1.00  0.00      A    C
ATOM   4566  HC2 DCE A 571       8.493  56.291  35.248  1.00  0.00      A    H
ATOM   4567  Cl1 DCE A 571       8.939  56.752  33.079  1.00  0.00      A   CL
ATOM   4568  HC3 DCE A 571       7.375  55.457  34.044  1.00  0.00      A    H
ATOM   4569  CT  DCE A 572      47.934  38.619  26.290  1.00  0.00      A    C
ATOM   4570  HC  DCE A 572      46.886  38.917  26.337  1.00  0.00      A    H
ATOM   4571  HC1 DCE A 572      47.926  37.877  25.491  1.00  0.00      A    H
ATOM   4572  Cl  DCE A 572      48.840  40.036  25.704  1.00  0.00      A   CL
ATOM   4573  CT1 DCE A 572      48.512  38.094  27.627  1.00  0.00      A    C
ATOM   4574  HC2 DCE A 572      49.485  37.638  27.447  1.00  0.00      A    H
ATOM   4575  Cl1 DCE A 572      48.731  39.523  28.680  1.00  0.00      A   CL
ATOM   4576  HC3 DCE A 572      47.810  37.335  27.975  1.00  0.00      A    H
ATOM   4577  CT  DCE A 573      61.681   2.634  22.898  1.00  0.00      A    C
ATOM   4578  HC  DCE A 573      62.181   2.852  21.954  1.00  0.00      A    H
ATOM   4579  HC1 DCE A 573      60.610   2.815  22.801  1.00  0.00      A    H
ATOM   4580  Cl  DCE A 573      61.927   0.929  23.355  1.00  0.00      A   CL
ATOM   4581  CT1 DCE A 573      62.287   3.479  24.012  1.00  0.00      A    C
ATOM   4582  HC2 DCE A 573      63.304   3.206  24.293  1.00  0.00      A    H
ATOM   4583  Cl1 DCE A 573      62.250   5.185  23.543  1.00  0.00      A   CL
ATOM   4584  HC3 DCE A 573      61.729   3.386  24.943  1.00  0.00      A    H
ATOM   4585  CT  DCE A 574      24.207  47.815   4.794  1.00  0.00      A    C
ATOM   4586  HC  DCE A 574      24.645  48.734   4.403  1.00  0.00      A    H
ATOM   4587  HC1 DCE A 574      23.985  48.141   5.810  1.00  0.00      A    H
ATOM   4588  Cl  DCE A 574      22.778  47.280   3.970  1.00  0.00      A   CL
ATOM   4589  CT1 DCE A 574      25.209  46.662   4.688  1.00  0.00      A    C
ATOM   4590  HC2 DCE A 574      25.607  46.584   3.677  1.00  0.00      A    H
ATOM   4591  Cl1 DCE A 574      26.618  47.054   5.705  1.00  0.00      A   CL
ATOM   4592  HC3 DCE A 574      24.733  45.713   4.934  1.00  0.00      A    H
ATOM   4593  CT  DCE A 575      15.120  55.874  61.799  1.00  0.00      A    C
ATOM   4594  HC  DCE A 575      14.456  55.674  62.640  1.00  0.00      A    H
ATOM   4595  HC1 DCE A 575      14.822  55.354  60.889  1.00  0.00      A    H
ATOM   4596  Cl  DCE A 575      15.139  57.575  61.367  1.00  0.00      A   CL
ATOM   4597  CT1 DCE A 575      16.521  55.491  62.213  1.00  0.00      A    C
ATOM   4598  HC2 DCE A 575      16.876  56.150  63.005  1.00  0.00      A    H
ATOM   4599  Cl1 DCE A 575      16.610  53.831  62.847  1.00  0.00      A   CL
ATOM   4600  HC3 DCE A 575      17.252  55.677  61.426  1.00  0.00      A    H
ATOM   4601  CT  DCE A 576      49.846  39.159  11.818  1.00  0.00      A    C
ATOM   4602  HC  DCE A 576      49.497  38.660  12.722  1.00  0.00      A    H
ATOM   4603  HC1 DCE A 576      50.264  40.161  11.910  1.00  0.00      A    H
ATOM   4604  Cl  DCE A 576      51.059  38.056  11.167  1.00  0.00      A   CL
ATOM   4605  CT1 DCE A 576      48.737  39.349  10.756  1.00  0.00      A    C
ATOM   4606  HC2 DCE A 576      48.646  40.429  10.646  1.00  0.00      A    H
ATOM   4607  Cl1 DCE A 576      49.304  38.732   9.212  1.00  0.00      A   CL
ATOM   4608  HC3 DCE A 576      47.819  38.814  11.002  1.00  0.00      A    H
ATOM   4609  CT  DCE A 577       8.441  21.436  35.981  1.00  0.00      A    C
ATOM   4610  HC  DCE A 577       8.250  20.684  35.215  1.00  0.00      A    H
ATOM   4611  HC1 DCE A 577       9.327  21.247  36.587  1.00  0.00      A    H
ATOM   4612  Cl  DCE A 577       8.523  23.017  35.188  1.00  0.00      A   CL
ATOM   4613  CT1 DCE A 577       7.314  21.360  36.993  1.00  0.00      A    C
ATOM   4614  HC2 DCE A 577       7.594  20.875  37.928  1.00  0.00      A    H
ATOM   4615  Cl1 DCE A 577       6.993  23.079  37.378  1.00  0.00      A   CL
ATOM   4616  HC3 DCE A 577       6.451  20.910  36.501  1.00  0.00      A    H
ATOM   4617  CT  DCE A 578      50.305  18.477  23.298  1.00  0.00      A    C
ATOM   4618  HC  DCE A 578      51.209  19.008  23.594  1.00  0.00      A    H
ATOM   4619  HC1 DCE A 578      49.490  19.190  23.170  1.00  0.00      A    H
ATOM   4620  Cl  DCE A 578      50.812  17.773  21.652  1.00  0.00      A   CL
ATOM   4621  CT1 DCE A 578      49.993  17.407  24.349  1.00  0.00      A    C
ATOM   4622  HC2 DCE A 578      50.801  16.753  24.676  1.00  0.00      A    H
ATOM   4623  Cl1 DCE A 578      49.398  18.169  25.853  1.00  0.00      A   CL
ATOM   4624  HC3 DCE A 578      49.183  16.779  23.978  1.00  0.00      A    H
ATOM   4625  CT  DCE A 579      28.876   3.576  36.416  1.00  0.00      A    C
ATOM   4626  HC  DCE A 579      28.849   2.941  37.302  1.00  0.00      A    H
ATOM   4627  HC1 DCE A 579      27.892   3.644  35.954  1.00  0.00      A    H
ATOM   4628  Cl  DCE A 579      29.428   5.264  36.868  1.00  0.00      A   CL
ATOM   4629  CT1 DCE A 579      29.793   3.080  35.356  1.00  0.00      A    C
ATOM   4630  HC2 DCE A 579      30.774   2.870  35.783  1.00  0.00      A    H
ATOM   4631  Cl1 DCE A 579      29.235   1.512  34.560  1.00  0.00      A   CL
ATOM   4632  HC3 DCE A 579      29.883   3.889  34.631  1.00  0.00      A    H
ATOM   4633  CT  DCE A 580      15.445  61.581  31.168  1.00  0.00      A    C
ATOM   4634  HC  DCE A 580      15.844  60.673  30.716  1.00  0.00      A    H
ATOM   4635  HC1 DCE A 580      14.929  62.158  30.401  1.00  0.00      A    H
ATOM   4636  Cl  DCE A 580      14.258  61.117  32.380  1.00  0.00      A   CL
ATOM   4637  CT1 DCE A 580      16.508  62.421  31.916  1.00  0.00      A    C
ATOM   4638  HC2 DCE A 580      17.011  63.253  31.422  1.00  0.00      A    H
ATOM   4639  Cl1 DCE A 580      15.947  63.013  33.531  1.00  0.00      A   CL
ATOM   4640  HC3 DCE A 580      17.288  61.726  32.227  1.00  0.00      A    H
ATOM   4641  CT  DCE A 581      36.910  51.743  28.422  1.00  0.00      A    C
ATOM   4642  HC  DCE A 581      36.839  50.844  27.809  1.00  0.00      A    H
ATOM   4643  HC1 DCE A 581      35.877  52.056  28.575  1.00  0.00      A    H
ATOM   4644  Cl  DCE A 581      37.438  51.323  30.058  1.00  0.00      A   CL
ATOM   4645  CT1 DCE A 581      37.822  52.716  27.749  1.00  0.00      A    C
ATOM   4646  HC2 DCE A 581      38.087  52.303  26.775  1.00  0.00      A    H
ATOM   4647  Cl1 DCE A 581      37.094  54.313  27.391  1.00  0.00      A   CL
ATOM   4648  HC3 DCE A 581      38.722  52.827  28.354  1.00  0.00      A    H
ATOM   4649  CT  DCE A 582       9.486   8.249  56.855  1.00  0.00      A    C
ATOM   4650  HC  DCE A 582       9.177   8.634  55.883  1.00  0.00      A    H
ATOM   4651  HC1 DCE A 582       8.694   8.489  57.564  1.00  0.00      A    H
ATOM   4652  Cl  DCE A 582       9.577   6.500  56.822  1.00  0.00      A   CL
ATOM   4653  CT1 DCE A 582      10.816   8.824  57.308  1.00  0.00      A    C
ATOM   4654  HC2 DCE A 582      11.596   8.600  56.580  1.00  0.00      A    H
ATOM   4655  Cl1 DCE A 582      10.607  10.501  57.542  1.00  0.00      A   CL
ATOM   4656  HC3 DCE A 582      11.219   8.373  58.215  1.00  0.00      A    H
ATOM   4657  CT  DCE A 583      34.298  20.626  49.041  1.00  0.00      A    C
ATOM   4658  HC  DCE A 583      35.067  20.336  49.758  1.00  0.00      A    H
ATOM   4659  HC1 DCE A 583      34.747  20.860  48.076  1.00  0.00      A    H
ATOM   4660  Cl  DCE A 583      33.267  19.191  48.995  1.00  0.00      A   CL
ATOM   4661  CT1 DCE A 583      33.521  21.824  49.561  1.00  0.00      A    C
ATOM   4662  HC2 DCE A 583      32.643  21.433  50.075  1.00  0.00      A    H
ATOM   4663  Cl1 DCE A 583      34.656  22.703  50.600  1.00  0.00      A   CL
ATOM   4664  HC3 DCE A 583      33.146  22.454  48.754  1.00  0.00      A    H
ATOM   4665  CT  DCE A 584      44.597  39.677   2.226  1.00  0.00      A    C
ATOM   4666  HC  DCE A 584      45.542  40.218   2.168  1.00  0.00      A    H
ATOM   4667  HC1 DCE A 584      43.781  40.138   1.670  1.00  0.00      A    H
ATOM   4668  Cl  DCE A 584      44.826  38.100   1.455  1.00  0.00      A   CL
ATOM   4669  CT1 DCE A 584      44.158  39.530   3.625  1.00  0.00      A    C
ATOM   4670  HC2 DCE A 584      44.941  39.142   4.277  1.00  0.00      A    H
ATOM   4671  Cl1 DCE A 584      43.527  41.088   4.254  1.00  0.00      A   CL
ATOM   4672  HC3 DCE A 584      43.421  38.728   3.674  1.00  0.00      A    H
ATOM   4673  CT  DCE A 585      41.900  19.027  20.495  1.00  0.00      A    C
ATOM   4674  HC  DCE A 585      42.310  18.366  19.732  1.00  0.00      A    H
ATOM   4675  HC1 DCE A 585      42.247  20.056  20.403  1.00  0.00      A    H
ATOM   4676  Cl  DCE A 585      40.140  18.841  20.629  1.00  0.00      A   CL
ATOM   4677  CT1 DCE A 585      42.558  18.458  21.734  1.00  0.00      A    C
ATOM   4678  HC2 DCE A 585      43.622  18.333  21.530  1.00  0.00      A    H
ATOM   4679  Cl1 DCE A 585      42.342  19.602  23.051  1.00  0.00      A   CL
ATOM   4680  HC3 DCE A 585      42.215  17.454  21.986  1.00  0.00      A    H
ATOM   4681  CT  DCE A 586      47.490  39.729  62.104  1.00  0.00      A    C
ATOM   4682  HC  DCE A 586      47.439  38.686  62.419  1.00  0.00      A    H
ATOM   4683  HC1 DCE A 586      47.597  39.708  61.020  1.00  0.00      A    H
ATOM   4684  Cl  DCE A 586      45.888  40.314  62.670  1.00  0.00      A   CL
ATOM   4685  CT1 DCE A 586      48.648  40.431  62.874  1.00  0.00      A    C
ATOM   4686  HC2 DCE A 586      48.635  41.499  62.655  1.00  0.00      A    H
ATOM   4687  Cl1 DCE A 586      48.302  40.368  64.535  1.00  0.00      A   CL
ATOM   4688  HC3 DCE A 586      49.626  40.000  62.660  1.00  0.00      A    H
ATOM   4689  CT  DCE A 587      11.279  55.320  18.429  1.00  0.00      A    C
ATOM   4690  HC  DCE A 587      11.096  54.398  18.981  1.00  0.00      A    H
ATOM   4691  HC1 DCE A 587      12.118  55.155  17.753  1.00  0.00      A    H
ATOM   4692  Cl  DCE A 587       9.852  55.584  17.446  1.00  0.00      A   CL
ATOM   4693  CT1 DCE A 587      11.543  56.557  19.222  1.00  0.00      A    C
ATOM   4694  HC2 DCE A 587      12.469  56.473  19.791  1.00  0.00      A    H
ATOM   4695  Cl1 DCE A 587      11.846  57.803  17.959  1.00  0.00      A   CL
ATOM   4696  HC3 DCE A 587      10.701  56.929  19.804  1.00  0.00      A    H
ATOM   4697  CT  DCE A 588      14.388  11.994  15.648  1.00  0.00      A    C
ATOM   4698  HC  DCE A 588      14.142  12.876  16.239  1.00  0.00      A    H
ATOM   4699  HC1 DCE A 588      13.980  11.923  14.640  1.00  0.00      A    H
ATOM   4700  Cl  DCE A 588      16.126  11.849  15.542  1.00  0.00      A   CL
ATOM   4701  CT1 DCE A 588      13.882  10.873  16.505  1.00  0.00      A    C
ATOM   4702  HC2 DCE A 588      14.150  11.025  17.550  1.00  0.00      A    H
ATOM   4703  Cl1 DCE A 588      12.105  10.910  16.530  1.00  0.00      A   CL
ATOM   4704  HC3 DCE A 588      14.283   9.893  16.245  1.00  0.00      A    H
ATOM   4705  CT  DCE A 589      57.285  26.889  19.512  1.00  0.00      A    C
ATOM   4706  HC  DCE A 589      57.037  27.168  20.536  1.00  0.00      A    H
ATOM   4707  HC1 DCE A 589      56.308  26.785  19.041  1.00  0.00      A    H
ATOM   4708  Cl  DCE A 589      58.099  28.333  18.720  1.00  0.00      A   CL
ATOM   4709  CT1 DCE A 589      58.143  25.601  19.421  1.00  0.00      A    C
ATOM   4710  HC2 DCE A 589      57.754  24.893  20.152  1.00  0.00      A    H
ATOM   4711  Cl1 DCE A 589      57.980  24.962  17.849  1.00  0.00      A   CL
ATOM   4712  HC3 DCE A 589      59.205  25.777  19.593  1.00  0.00      A    H
ATOM   4713  CT  DCE A 590      20.973  47.848   0.770  1.00  0.00      A    C
ATOM   4714  HC  DCE A 590      21.004  46.968   0.128  1.00  0.00      A    H
ATOM   4715  HC1 DCE A 590      20.935  47.376   1.751  1.00  0.00      A    H
ATOM   4716  Cl  DCE A 590      22.337  48.904   0.430  1.00  0.00      A   CL
ATOM   4717  CT1 DCE A 590      19.727  48.640   0.462  1.00  0.00      A    C
ATOM   4718  HC2 DCE A 590      19.198  48.355  -0.447  1.00  0.00      A    H
ATOM   4719  Cl1 DCE A 590      18.548  48.320   1.858  1.00  0.00      A   CL
ATOM   4720  HC3 DCE A 590      19.919  49.712   0.430  1.00  0.00      A    H
ATOM   4721  CT  DCE A 591      31.397  57.498  63.026  1.00  0.00      A    C
ATOM   4722  HC  DCE A 591      32.148  56.863  63.496  1.00  0.00      A    H
ATOM   4723  HC1 DCE A 591      31.690  58.098  62.164  1.00  0.00      A    H
ATOM   4724  Cl  DCE A 591      29.921  56.590  62.643  1.00  0.00      A   CL
ATOM   4725  CT1 DCE A 591      31.155  58.720  63.807  1.00  0.00      A    C
ATOM   4726  HC2 DCE A 591      30.833  58.529  64.831  1.00  0.00      A    H
ATOM   4727  Cl1 DCE A 591      32.766  59.411  63.986  1.00  0.00      A   CL
ATOM   4728  HC3 DCE A 591      30.474  59.361  63.248  1.00  0.00      A    H
ATOM   4729  CT  DCE A 592      20.193   6.166   4.798  1.00  0.00      A    C
ATOM   4730  HC  DCE A 592      20.406   7.218   4.986  1.00  0.00      A    H
ATOM   4731  HC1 DCE A 592      19.308   6.067   4.171  1.00  0.00      A    H
ATOM   4732  Cl  DCE A 592      21.548   5.564   3.864  1.00  0.00      A   CL
ATOM   4733  CT1 DCE A 592      20.199   5.358   6.120  1.00  0.00      A    C
ATOM   4734  HC2 DCE A 592      19.286   5.514   6.693  1.00  0.00      A    H
ATOM   4735  Cl1 DCE A 592      20.404   3.718   5.494  1.00  0.00      A   CL
ATOM   4736  HC3 DCE A 592      21.074   5.587   6.729  1.00  0.00      A    H
ATOM   4737  CT  DCE A 593      37.764   0.879  34.421  1.00  0.00      A    C
ATOM   4738  HC  DCE A 593      37.341   1.725  33.880  1.00  0.00      A    H
ATOM   4739  HC1 DCE A 593      38.413   0.259  33.803  1.00  0.00      A    H
ATOM   4740  Cl  DCE A 593      38.880   1.410  35.687  1.00  0.00      A   CL
ATOM   4741  CT1 DCE A 593      36.620   0.181  35.214  1.00  0.00      A    C
ATOM   4742  HC2 DCE A 593      36.844  -0.705  35.808  1.00  0.00      A    H
ATOM   4743  Cl1 DCE A 593      35.770   1.253  36.303  1.00  0.00      A   CL
ATOM   4744  HC3 DCE A 593      35.817  -0.008  34.501  1.00  0.00      A    H
ATOM   4745  CT  DCE A 594      43.167  32.937  17.847  1.00  0.00      A    C
ATOM   4746  HC  DCE A 594      43.639  33.517  18.639  1.00  0.00      A    H
ATOM   4747  HC1 DCE A 594      43.644  33.311  16.941  1.00  0.00      A    H
ATOM   4748  Cl  DCE A 594      43.399  31.106  17.919  1.00  0.00      A   CL
ATOM   4749  CT1 DCE A 594      41.701  33.287  17.546  1.00  0.00      A    C
ATOM   4750  HC2 DCE A 594      41.647  34.353  17.324  1.00  0.00      A    H
ATOM   4751  Cl1 DCE A 594      41.094  32.386  16.203  1.00  0.00      A   CL
ATOM   4752  HC3 DCE A 594      41.240  33.060  18.508  1.00  0.00      A    H
ATOM   4753  CT  DCE A 595      57.810  57.830  52.073  1.00  0.00      A    C
ATOM   4754  HC  DCE A 595      58.048  58.817  52.471  1.00  0.00      A    H
ATOM   4755  HC1 DCE A 595      58.699  57.217  51.928  1.00  0.00      A    H
ATOM   4756  Cl  DCE A 595      56.653  56.887  53.029  1.00  0.00      A   CL
ATOM   4757  CT1 DCE A 595      57.213  58.067  50.703  1.00  0.00      A    C
ATOM   4758  HC2 DCE A 595      56.301  58.634  50.888  1.00  0.00      A    H
ATOM   4759  Cl1 DCE A 595      58.192  58.981  49.595  1.00  0.00      A   CL
ATOM   4760  HC3 DCE A 595      57.006  57.147  50.155  1.00  0.00      A    H
ATOM   4761  CT  DCE A 596      16.047  52.227  50.429  1.00  0.00      A    C
ATOM   4762  HC  DCE A 596      15.583  52.376  49.454  1.00  0.00      A    H
ATOM   4763  HC1 DCE A 596      17.005  51.725  50.293  1.00  0.00      A    H
ATOM   4764  Cl  DCE A 596      16.347  53.761  51.260  1.00  0.00      A   CL
ATOM   4765  CT1 DCE A 596      15.001  51.440  51.253  1.00  0.00      A    C
ATOM   4766  HC2 DCE A 596      15.081  51.704  52.307  1.00  0.00      A    H
ATOM   4767  Cl1 DCE A 596      13.326  51.633  50.665  1.00  0.00      A   CL
ATOM   4768  HC3 DCE A 596      15.282  50.389  51.188  1.00  0.00      A    H
ATOM   4769  CT  DCE A 597      32.442  50.412  50.483  1.00  0.00      A    C
ATOM   4770  HC  DCE A 597      32.036  50.110  49.518  1.00  0.00      A    H
ATOM   4771  HC1 DCE A 597      33.514  50.219  50.486  1.00  0.00      A    H
ATOM   4772  Cl  DCE A 597      32.165  52.192  50.831  1.00  0.00      A   CL
ATOM   4773  CT1 DCE A 597      31.804  49.495  51.554  1.00  0.00      A    C
ATOM   4774  HC2 DCE A 597      31.616  49.979  52.512  1.00  0.00      A    H
ATOM   4775  Cl1 DCE A 597      30.353  48.835  50.779  1.00  0.00      A   CL
ATOM   4776  HC3 DCE A 597      32.555  48.710  51.644  1.00  0.00      A    H
ATOM   4777  CT  DCE A 598      21.028  17.581   8.936  1.00  0.00      A    C
ATOM   4778  HC  DCE A 598      21.503  18.544   8.749  1.00  0.00      A    H
ATOM   4779  HC1 DCE A 598      21.618  17.050   9.683  1.00  0.00      A    H
ATOM   4780  Cl  DCE A 598      19.383  17.924   9.455  1.00  0.00      A   CL
ATOM   4781  CT1 DCE A 598      20.993  16.791   7.693  1.00  0.00      A    C
ATOM   4782  HC2 DCE A 598      22.027  16.532   7.464  1.00  0.00      A    H
ATOM   4783  Cl1 DCE A 598      20.138  15.273   7.988  1.00  0.00      A   CL
ATOM   4784  HC3 DCE A 598      20.482  17.286   6.867  1.00  0.00      A    H
ATOM   4785  CT  DCE A 599      35.263  48.339   2.739  1.00  0.00      A    C
ATOM   4786  HC  DCE A 599      34.366  48.508   3.334  1.00  0.00      A    H
ATOM   4787  HC1 DCE A 599      34.850  47.999   1.789  1.00  0.00      A    H
ATOM   4788  Cl  DCE A 599      36.130  49.853   2.421  1.00  0.00      A   CL
ATOM   4789  CT1 DCE A 599      36.272  47.430   3.277  1.00  0.00      A    C
ATOM   4790  HC2 DCE A 599      36.529  47.742   4.289  1.00  0.00      A    H
ATOM   4791  Cl1 DCE A 599      35.593  45.794   3.388  1.00  0.00      A   CL
ATOM   4792  HC3 DCE A 599      37.167  47.375   2.658  1.00  0.00      A    H
ATOM   4793  CT  DCE A 600      12.828   0.638  35.138  1.00  0.00      A    C
ATOM   4794  HC  DCE A 600      13.836   0.317  35.404  1.00  0.00      A    H
ATOM   4795  HC1 DCE A 600      12.551   1.476  35.778  1.00  0.00      A    H
ATOM   4796  Cl  DCE A 600      12.835   1.211  33.482  1.00  0.00      A   CL
ATOM   4797  CT1 DCE A 600      11.818  -0.568  35.259  1.00  0.00      A    C
ATOM   4798  HC2 DCE A 600      11.883  -1.180  36.158  1.00  0.00      A    H
ATOM   4799  Cl1 DCE A 600      10.159   0.080  35.072  1.00  0.00      A   CL
ATOM   4800  HC3 DCE A 600      11.922  -1.262  34.425  1.00  0.00      A    H
ATOM   4801  CT  DCE A 601      10.937  50.134  63.157  1.00  0.00      A    C
ATOM   4802  HC  DCE A 601      11.622  49.664  62.451  1.00  0.00      A    H
ATOM   4803  HC1 DCE A 601      11.204  51.108  63.567  1.00  0.00      A    H
ATOM   4804  Cl  DCE A 601       9.327  50.260  62.482  1.00  0.00      A   CL
ATOM   4805  CT1 DCE A 601      10.748  49.404  64.519  1.00  0.00      A    C
ATOM   4806  HC2 DCE A 601      11.685  48.873  64.686  1.00  0.00      A    H
ATOM   4807  Cl1 DCE A 601      10.332  50.552  65.761  1.00  0.00      A   CL
ATOM   4808  HC3 DCE A 601       9.985  48.625  64.528  1.00  0.00      A    H
ATOM   4809  CT  DCE A 602      32.107  64.517  55.594  1.00  0.00      A    C
ATOM   4810  HC  DCE A 602      32.102  65.161  56.474  1.00  0.00      A    H
ATOM   4811  HC1 DCE A 602      31.490  64.914  54.788  1.00  0.00      A    H
ATOM   4812  Cl  DCE A 602      33.716  64.484  54.909  1.00  0.00      A   CL
ATOM   4813  CT1 DCE A 602      31.667  63.107  55.871  1.00  0.00      A    C
ATOM   4814  HC2 DCE A 602      31.496  63.053  56.947  1.00  0.00      A    H
ATOM   4815  Cl1 DCE A 602      30.129  62.794  55.047  1.00  0.00      A   CL
ATOM   4816  HC3 DCE A 602      32.393  62.324  55.653  1.00  0.00      A    H
ATOM   4817  CT  DCE A 603       7.766  52.967  14.581  1.00  0.00      A    C
ATOM   4818  HC  DCE A 603       8.833  53.036  14.368  1.00  0.00      A    H
ATOM   4819  HC1 DCE A 603       7.248  53.800  14.107  1.00  0.00      A    H
ATOM   4820  Cl  DCE A 603       7.270  51.372  13.970  1.00  0.00      A   CL
ATOM   4821  CT1 DCE A 603       7.466  52.991  16.025  1.00  0.00      A    C
ATOM   4822  HC2 DCE A 603       8.202  53.597  16.554  1.00  0.00      A    H
ATOM   4823  Cl1 DCE A 603       5.944  53.862  16.301  1.00  0.00      A   CL
ATOM   4824  HC3 DCE A 603       7.513  52.049  16.572  1.00  0.00      A    H
ATOM   4825  CT  DCE A 604      23.159  19.040  47.495  1.00  0.00      A    C
ATOM   4826  HC  DCE A 604      23.178  18.787  48.555  1.00  0.00      A    H
ATOM   4827  HC1 DCE A 604      23.856  19.871  47.382  1.00  0.00      A    H
ATOM   4828  Cl  DCE A 604      23.800  17.646  46.609  1.00  0.00      A   CL
ATOM   4829  CT1 DCE A 604      21.715  19.402  47.179  1.00  0.00      A    C
ATOM   4830  HC2 DCE A 604      21.020  18.581  47.351  1.00  0.00      A    H
ATOM   4831  Cl1 DCE A 604      21.275  20.656  48.422  1.00  0.00      A   CL
ATOM   4832  HC3 DCE A 604      21.538  19.918  46.235  1.00  0.00      A    H
ATOM   4833  CT  DCE A 605      16.956  31.454  35.565  1.00  0.00      A    C
ATOM   4834  HC  DCE A 605      16.800  30.375  35.532  1.00  0.00      A    H
ATOM   4835  HC1 DCE A 605      17.977  31.719  35.293  1.00  0.00      A    H
ATOM   4836  Cl  DCE A 605      15.726  32.287  34.592  1.00  0.00      A   CL
ATOM   4837  CT1 DCE A 605      16.622  31.728  37.043  1.00  0.00      A    C
ATOM   4838  HC2 DCE A 605      17.174  31.030  37.671  1.00  0.00      A    H
ATOM   4839  Cl1 DCE A 605      17.090  33.360  37.458  1.00  0.00      A   CL
ATOM   4840  HC3 DCE A 605      15.556  31.536  37.164  1.00  0.00      A    H
ATOM   4841  CT  DCE A 606       6.504  16.134   2.790  1.00  0.00      A    C
ATOM   4842  HC  DCE A 606       5.914  15.255   2.532  1.00  0.00      A    H
ATOM   4843  HC1 DCE A 606       6.182  16.583   3.730  1.00  0.00      A    H
ATOM   4844  Cl  DCE A 606       8.296  15.825   2.830  1.00  0.00      A   CL
ATOM   4845  CT1 DCE A 606       6.272  17.211   1.736  1.00  0.00      A    C
ATOM   4846  HC2 DCE A 606       6.402  16.729   0.767  1.00  0.00      A    H
ATOM   4847  Cl1 DCE A 606       4.797  18.103   2.079  1.00  0.00      A   CL
ATOM   4848  HC3 DCE A 606       7.170  17.819   1.839  1.00  0.00      A    H
ATOM   4849  CT  DCE A 607      50.276   4.237  27.378  1.00  0.00      A    C
ATOM   4850  HC  DCE A 607      51.040   3.973  26.647  1.00  0.00      A    H
ATOM   4851  HC1 DCE A 607      49.450   3.535  27.267  1.00  0.00      A    H
ATOM   4852  Cl  DCE A 607      51.118   4.012  28.948  1.00  0.00      A   CL
ATOM   4853  CT1 DCE A 607      49.832   5.670  27.187  1.00  0.00      A    C
ATOM   4854  HC2 DCE A 607      48.766   5.787  27.384  1.00  0.00      A    H
ATOM   4855  Cl1 DCE A 607      50.632   6.556  28.486  1.00  0.00      A   CL
ATOM   4856  HC3 DCE A 607      50.210   6.149  26.284  1.00  0.00      A    H
ATOM   4857  CT  DCE A 608      42.903  51.648  13.805  1.00  0.00      A    C
ATOM   4858  HC  DCE A 608      42.477  51.662  14.807  1.00  0.00      A    H
ATOM   4859  HC1 DCE A 608      42.465  50.888  13.158  1.00  0.00      A    H
ATOM   4860  Cl  DCE A 608      42.650  53.204  12.920  1.00  0.00      A   CL
ATOM   4861  CT1 DCE A 608      44.416  51.296  13.938  1.00  0.00      A    C
ATOM   4862  HC2 DCE A 608      44.910  52.247  14.140  1.00  0.00      A    H
ATOM   4863  Cl1 DCE A 608      44.646  50.357  15.376  1.00  0.00      A   CL
ATOM   4864  HC3 DCE A 608      44.773  50.867  13.002  1.00  0.00      A    H
ATOM   4865  CT  DCE A 609      39.807  38.119  24.536  1.00  0.00      A    C
ATOM   4866  HC  DCE A 609      39.587  38.847  23.755  1.00  0.00      A    H
ATOM   4867  HC1 DCE A 609      39.088  37.307  24.650  1.00  0.00      A    H
ATOM   4868  Cl  DCE A 609      41.356  37.435  24.154  1.00  0.00      A   CL
ATOM   4869  CT1 DCE A 609      39.977  38.895  25.786  1.00  0.00      A    C
ATOM   4870  HC2 DCE A 609      39.016  39.329  26.061  1.00  0.00      A    H
ATOM   4871  Cl1 DCE A 609      40.444  37.757  27.105  1.00  0.00      A   CL
ATOM   4872  HC3 DCE A 609      40.833  39.559  25.669  1.00  0.00      A    H
ATOM   4873  CT  DCE A 610       8.248  28.972  30.375  1.00  0.00      A    C
ATOM   4874  HC  DCE A 610       8.991  29.492  30.979  1.00  0.00      A    H
ATOM   4875  HC1 DCE A 610       8.402  27.899  30.263  1.00  0.00      A    H
ATOM   4876  Cl  DCE A 610       6.666  29.032  31.168  1.00  0.00      A   CL
ATOM   4877  CT1 DCE A 610       8.029  29.689  29.010  1.00  0.00      A    C
ATOM   4878  HC2 DCE A 610       7.222  30.412  28.891  1.00  0.00      A    H
ATOM   4879  Cl1 DCE A 610       9.465  30.749  28.734  1.00  0.00      A   CL
ATOM   4880  HC3 DCE A 610       7.975  28.953  28.207  1.00  0.00      A    H
ATOM   4881  CT  DCE A 611      32.092  21.470  53.482  1.00  0.00      A    C
ATOM   4882  HC  DCE A 611      31.328  22.119  53.910  1.00  0.00      A    H
ATOM   4883  HC1 DCE A 611      31.806  21.612  52.440  1.00  0.00      A    H
ATOM   4884  Cl  DCE A 611      33.764  22.110  53.725  1.00  0.00      A   CL
ATOM   4885  CT1 DCE A 611      32.092  20.118  54.057  1.00  0.00      A    C
ATOM   4886  HC2 DCE A 611      33.079  19.683  53.899  1.00  0.00      A    H
ATOM   4887  Cl1 DCE A 611      31.917  20.337  55.790  1.00  0.00      A   CL
ATOM   4888  HC3 DCE A 611      31.312  19.519  53.585  1.00  0.00      A    H
ATOM   4889  CT  DCE A 612      30.100  27.791  36.949  1.00  0.00      A    C
ATOM   4890  HC  DCE A 612      30.115  28.755  36.440  1.00  0.00      A    H
ATOM   4891  HC1 DCE A 612      30.382  27.000  36.254  1.00  0.00      A    H
ATOM   4892  Cl  DCE A 612      31.123  27.774  38.426  1.00  0.00      A   CL
ATOM   4893  CT1 DCE A 612      28.656  27.653  37.361  1.00  0.00      A    C
ATOM   4894  HC2 DCE A 612      28.214  28.465  36.783  1.00  0.00      A    H
ATOM   4895  Cl1 DCE A 612      27.915  26.204  36.568  1.00  0.00      A   CL
ATOM   4896  HC3 DCE A 612      28.422  27.795  38.416  1.00  0.00      A    H
ATOM   4897  CT  DCE A 613      36.733  20.878  55.962  1.00  0.00      A    C
ATOM   4898  HC  DCE A 613      36.219  21.598  55.326  1.00  0.00      A    H
ATOM   4899  HC1 DCE A 613      36.389  21.142  56.962  1.00  0.00      A    H
ATOM   4900  Cl  DCE A 613      35.858  19.414  55.469  1.00  0.00      A   CL
ATOM   4901  CT1 DCE A 613      38.250  20.703  55.735  1.00  0.00      A    C
ATOM   4902  HC2 DCE A 613      38.699  20.290  56.639  1.00  0.00      A    H
ATOM   4903  Cl1 DCE A 613      38.536  19.680  54.328  1.00  0.00      A   CL
ATOM   4904  HC3 DCE A 613      38.695  21.677  55.534  1.00  0.00      A    H
ATOM   4905  CT  DCE A 614      62.776  35.284  54.948  1.00  0.00      A    C
ATOM   4906  HC  DCE A 614      62.022  34.797  55.565  1.00  0.00      A    H
ATOM   4907  HC1 DCE A 614      62.331  35.774  54.082  1.00  0.00      A    H
ATOM   4908  Cl  DCE A 614      63.450  36.727  55.822  1.00  0.00      A   CL
ATOM   4909  CT1 DCE A 614      63.887  34.306  54.601  1.00  0.00      A    C
ATOM   4910  HC2 DCE A 614      64.519  34.291  55.489  1.00  0.00      A    H
ATOM   4911  Cl1 DCE A 614      63.229  32.709  54.365  1.00  0.00      A   CL
ATOM   4912  HC3 DCE A 614      64.454  34.595  53.716  1.00  0.00      A    H
ATOM   4913  CT  DCE A 615      23.042   1.417  18.225  1.00  0.00      A    C
ATOM   4914  HC  DCE A 615      23.524   1.095  19.149  1.00  0.00      A    H
ATOM   4915  HC1 DCE A 615      22.335   2.233  18.376  1.00  0.00      A    H
ATOM   4916  Cl  DCE A 615      24.300   1.938  17.152  1.00  0.00      A   CL
ATOM   4917  CT1 DCE A 615      22.229   0.173  17.633  1.00  0.00      A    C
ATOM   4918  HC2 DCE A 615      21.562   0.351  16.790  1.00  0.00      A    H
ATOM   4919  Cl1 DCE A 615      23.384  -1.042  17.114  1.00  0.00      A   CL
ATOM   4920  HC3 DCE A 615      21.644  -0.282  18.433  1.00  0.00      A    H
ATOM   4921  CT  DCE A 616      18.767  35.683  42.525  1.00  0.00      A    C
ATOM   4922  HC  DCE A 616      18.555  36.681  42.908  1.00  0.00      A    H
ATOM   4923  HC1 DCE A 616      19.403  35.812  41.649  1.00  0.00      A    H
ATOM   4924  Cl  DCE A 616      19.877  34.874  43.670  1.00  0.00      A   CL
ATOM   4925  CT1 DCE A 616      17.488  34.836  42.273  1.00  0.00      A    C
ATOM   4926  HC2 DCE A 616      17.006  35.186  41.360  1.00  0.00      A    H
ATOM   4927  Cl1 DCE A 616      18.013  33.247  41.731  1.00  0.00      A   CL
ATOM   4928  HC3 DCE A 616      16.761  34.691  43.072  1.00  0.00      A    H
ATOM   4929  CT  DCE A 617      52.763  17.626  45.941  1.00  0.00      A    C
ATOM   4930  HC  DCE A 617      52.080  17.500  45.100  1.00  0.00      A    H
ATOM   4931  HC1 DCE A 617      53.634  16.985  45.803  1.00  0.00      A    H
ATOM   4932  Cl  DCE A 617      53.197  19.383  45.754  1.00  0.00      A   CL
ATOM   4933  CT1 DCE A 617      52.103  17.319  47.304  1.00  0.00      A    C
ATOM   4934  HC2 DCE A 617      51.283  17.980  47.585  1.00  0.00      A    H
ATOM   4935  Cl1 DCE A 617      51.599  15.695  47.534  1.00  0.00      A   CL
ATOM   4936  HC3 DCE A 617      52.893  17.531  48.024  1.00  0.00      A    H
ATOM   4937  CT  DCE A 618      16.278  57.171  27.954  1.00  0.00      A    C
ATOM   4938  HC  DCE A 618      16.360  56.181  28.403  1.00  0.00      A    H
ATOM   4939  HC1 DCE A 618      15.316  57.652  28.128  1.00  0.00      A    H
ATOM   4940  Cl  DCE A 618      17.511  58.141  28.713  1.00  0.00      A   CL
ATOM   4941  CT1 DCE A 618      16.752  57.042  26.534  1.00  0.00      A    C
ATOM   4942  HC2 DCE A 618      16.096  56.302  26.077  1.00  0.00      A    H
ATOM   4943  Cl1 DCE A 618      16.508  58.608  25.699  1.00  0.00      A   CL
ATOM   4944  HC3 DCE A 618      17.794  56.721  26.560  1.00  0.00      A    H
ATOM   4945  CT  DCE A 619      23.439  44.267  31.793  1.00  0.00      A    C
ATOM   4946  HC  DCE A 619      24.398  44.299  31.276  1.00  0.00      A    H
ATOM   4947  HC1 DCE A 619      23.777  43.585  32.573  1.00  0.00      A    H
ATOM   4948  Cl  DCE A 619      23.206  45.991  32.252  1.00  0.00      A   CL
ATOM   4949  CT1 DCE A 619      22.336  43.634  30.991  1.00  0.00      A    C
ATOM   4950  HC2 DCE A 619      22.370  44.149  30.031  1.00  0.00      A    H
ATOM   4951  Cl1 DCE A 619      22.444  41.807  30.893  1.00  0.00      A   CL
ATOM   4952  HC3 DCE A 619      21.346  43.773  31.425  1.00  0.00      A    H
ATOM   4953  CT  DCE A 620      33.000  35.942  61.093  1.00  0.00      A    C
ATOM   4954  HC  DCE A 620      32.813  35.027  61.655  1.00  0.00      A    H
ATOM   4955  HC1 DCE A 620      32.886  36.775  61.787  1.00  0.00      A    H
ATOM   4956  Cl  DCE A 620      34.766  35.784  60.721  1.00  0.00      A   CL
ATOM   4957  CT1 DCE A 620      32.073  36.241  59.887  1.00  0.00      A    C
ATOM   4958  HC2 DCE A 620      31.260  35.518  59.814  1.00  0.00      A    H
ATOM   4959  Cl1 DCE A 620      31.292  37.832  60.202  1.00  0.00      A   CL
ATOM   4960  HC3 DCE A 620      32.529  36.388  58.908  1.00  0.00      A    H
ATOM   4961  CT  DCE A 621      43.291  34.944  55.786  1.00  0.00      A    C
ATOM   4962  HC  DCE A 621      43.390  35.665  54.975  1.00  0.00      A    H
ATOM   4963  HC1 DCE A 621      42.257  34.913  56.130  1.00  0.00      A    H
ATOM   4964  Cl  DCE A 621      43.805  33.457  55.188  1.00  0.00      A   CL
ATOM   4965  CT1 DCE A 621      44.182  35.294  56.961  1.00  0.00      A    C
ATOM   4966  HC2 DCE A 621      45.182  35.516  56.587  1.00  0.00      A    H
ATOM   4967  Cl1 DCE A 621      43.494  36.672  57.948  1.00  0.00      A   CL
ATOM   4968  HC3 DCE A 621      44.177  34.414  57.604  1.00  0.00      A    H
ATOM   4969  CT  DCE A 622      27.094  17.301   2.843  1.00  0.00      A    C
ATOM   4970  HC  DCE A 622      26.521  18.216   2.693  1.00  0.00      A    H
ATOM   4971  HC1 DCE A 622      27.407  16.866   1.894  1.00  0.00      A    H
ATOM   4972  Cl  DCE A 622      28.631  17.682   3.605  1.00  0.00      A   CL
ATOM   4973  CT1 DCE A 622      26.314  16.321   3.703  1.00  0.00      A    C
ATOM   4974  HC2 DCE A 622      26.253  16.626   4.748  1.00  0.00      A    H
ATOM   4975  Cl1 DCE A 622      24.612  16.338   3.084  1.00  0.00      A   CL
ATOM   4976  HC3 DCE A 622      26.732  15.318   3.614  1.00  0.00      A    H
ATOM   4977  CT  DCE A 623      38.976  58.023   7.371  1.00  0.00      A    C
ATOM   4978  HC  DCE A 623      39.960  58.485   7.456  1.00  0.00      A    H
ATOM   4979  HC1 DCE A 623      38.438  58.448   8.217  1.00  0.00      A    H
ATOM   4980  Cl  DCE A 623      38.176  58.646   5.852  1.00  0.00      A   CL
ATOM   4981  CT1 DCE A 623      39.015  56.521   7.267  1.00  0.00      A    C
ATOM   4982  HC2 DCE A 623      39.699  56.046   7.970  1.00  0.00      A    H
ATOM   4983  Cl1 DCE A 623      37.283  56.003   7.516  1.00  0.00      A   CL
ATOM   4984  HC3 DCE A 623      39.510  56.185   6.356  1.00  0.00      A    H
ATOM   4985  CT  DCE A 624      16.329  39.964  62.266  1.00  0.00      A    C
ATOM   4986  HC  DCE A 624      16.354  39.892  61.179  1.00  0.00      A    H
ATOM   4987  HC1 DCE A 624      15.454  39.463  62.680  1.00  0.00      A    H
ATOM   4988  Cl  DCE A 624      17.756  39.126  62.932  1.00  0.00      A   CL
ATOM   4989  CT1 DCE A 624      16.317  41.438  62.570  1.00  0.00      A    C
ATOM   4990  HC2 DCE A 624      15.856  41.836  61.666  1.00  0.00      A    H
ATOM   4991  Cl1 DCE A 624      15.286  41.632  64.006  1.00  0.00      A   CL
ATOM   4992  HC3 DCE A 624      17.281  41.899  62.786  1.00  0.00      A    H
ATOM   4993  CT  DCE A 625      59.586  49.600   8.579  1.00  0.00      A    C
ATOM   4994  HC  DCE A 625      60.262  50.397   8.270  1.00  0.00      A    H
ATOM   4995  HC1 DCE A 625      59.305  48.989   7.722  1.00  0.00      A    H
ATOM   4996  Cl  DCE A 625      60.346  48.808   9.973  1.00  0.00      A   CL
ATOM   4997  CT1 DCE A 625      58.292  50.154   9.191  1.00  0.00      A    C
ATOM   4998  HC2 DCE A 625      57.559  49.357   9.316  1.00  0.00      A    H
ATOM   4999  Cl1 DCE A 625      58.720  50.946  10.717  1.00  0.00      A   CL
ATOM   5000  HC3 DCE A 625      57.891  50.895   8.500  1.00  0.00      A    H
ATOM   5001  CT  DCE A 626       0.666  35.770  28.859  1.00  0.00      A    C
ATOM   5002  HC  DCE A 626       0.337  34.762  29.111  1.00  0.00      A    H
ATOM   5003  HC1 DCE A 626       0.533  36.550  29.608  1.00  0.00      A    H
ATOM   5004  Cl  DCE A 626       2.443  35.706  28.620  1.00  0.00      A   CL
ATOM   5005  CT1 DCE A 626       0.032  36.228  27.601  1.00  0.00      A    C
ATOM   5006  HC2 DCE A 626       0.031  35.371  26.928  1.00  0.00      A    H
ATOM   5007  Cl1 DCE A 626      -1.715  36.687  27.984  1.00  0.00      A   CL
ATOM   5008  HC3 DCE A 626       0.577  37.078  27.192  1.00  0.00      A    H
ATOM   5009  CT  DCE A 627      15.077  13.741  40.181  1.00  0.00      A    C
ATOM   5010  HC  DCE A 627      14.109  14.241  40.204  1.00  0.00      A    H
ATOM   5011  HC1 DCE A 627      15.058  12.860  40.822  1.00  0.00      A    H
ATOM   5012  Cl  DCE A 627      15.527  13.183  38.534  1.00  0.00      A   CL
ATOM   5013  CT1 DCE A 627      16.178  14.621  40.676  1.00  0.00      A    C
ATOM   5014  HC2 DCE A 627      16.130  15.469  39.994  1.00  0.00      A    H
ATOM   5015  Cl1 DCE A 627      15.810  15.199  42.371  1.00  0.00      A   CL
ATOM   5016  HC3 DCE A 627      17.173  14.176  40.646  1.00  0.00      A    H
ATOM   5017  CT  DCE A 628      36.070   8.051  41.458  1.00  0.00      A    C
ATOM   5018  HC  DCE A 628      35.353   8.438  40.733  1.00  0.00      A    H
ATOM   5019  HC1 DCE A 628      37.086   8.326  41.177  1.00  0.00      A    H
ATOM   5020  Cl  DCE A 628      35.829   8.940  43.030  1.00  0.00      A   CL
ATOM   5021  CT1 DCE A 628      35.777   6.515  41.631  1.00  0.00      A    C
ATOM   5022  HC2 DCE A 628      36.561   6.245  42.339  1.00  0.00      A    H
ATOM   5023  Cl1 DCE A 628      34.170   6.188  42.326  1.00  0.00      A   CL
ATOM   5024  HC3 DCE A 628      35.798   6.051  40.645  1.00  0.00      A    H
ATOM   5025  CT  DCE A 629      48.611   5.765  31.817  1.00  0.00      A    C
ATOM   5026  HC  DCE A 629      49.361   5.221  31.243  1.00  0.00      A    H
ATOM   5027  HC1 DCE A 629      47.824   5.057  32.077  1.00  0.00      A    H
ATOM   5028  Cl  DCE A 629      49.421   6.256  33.413  1.00  0.00      A   CL
ATOM   5029  CT1 DCE A 629      48.112   6.930  31.116  1.00  0.00      A    C
ATOM   5030  HC2 DCE A 629      48.882   7.476  30.570  1.00  0.00      A    H
ATOM   5031  Cl1 DCE A 629      47.000   6.185  29.944  1.00  0.00      A   CL
ATOM   5032  HC3 DCE A 629      47.523   7.711  31.597  1.00  0.00      A    H
ATOM   5033  CT  DCE A 630      30.619  25.515  62.439  1.00  0.00      A    C
ATOM   5034  HC  DCE A 630      30.330  26.479  62.020  1.00  0.00      A    H
ATOM   5035  HC1 DCE A 630      30.009  25.459  63.340  1.00  0.00      A    H
ATOM   5036  Cl  DCE A 630      30.162  24.051  61.476  1.00  0.00      A   CL
ATOM   5037  CT1 DCE A 630      32.144  25.505  62.634  1.00  0.00      A    C
ATOM   5038  HC2 DCE A 630      32.507  24.509  62.887  1.00  0.00      A    H
ATOM   5039  Cl1 DCE A 630      32.852  26.006  61.096  1.00  0.00      A   CL
ATOM   5040  HC3 DCE A 630      32.413  26.202  63.428  1.00  0.00      A    H
ATOM   5041  CT  DCE A 631      60.301  61.630  48.927  1.00  0.00      A    C
ATOM   5042  HC  DCE A 631      60.665  60.610  49.054  1.00  0.00      A    H
ATOM   5043  HC1 DCE A 631      59.329  61.686  48.436  1.00  0.00      A    H
ATOM   5044  Cl  DCE A 631      60.510  62.486  50.447  1.00  0.00      A   CL
ATOM   5045  CT1 DCE A 631      61.240  62.206  47.924  1.00  0.00      A    C
ATOM   5046  HC2 DCE A 631      62.264  62.114  48.286  1.00  0.00      A    H
ATOM   5047  Cl1 DCE A 631      61.055  61.163  46.482  1.00  0.00      A   CL
ATOM   5048  HC3 DCE A 631      61.032  63.235  47.631  1.00  0.00      A    H
ATOM   5049  CT  DCE A 632      57.101  50.255  55.870  1.00  0.00      A    C
ATOM   5050  HC  DCE A 632      57.760  51.123  55.832  1.00  0.00      A    H
ATOM   5051  HC1 DCE A 632      56.863  50.114  56.924  1.00  0.00      A    H
ATOM   5052  Cl  DCE A 632      55.641  50.676  54.971  1.00  0.00      A   CL
ATOM   5053  CT1 DCE A 632      57.839  48.964  55.420  1.00  0.00      A    C
ATOM   5054  HC2 DCE A 632      58.470  48.498  56.177  1.00  0.00      A    H
ATOM   5055  Cl1 DCE A 632      56.604  47.820  54.673  1.00  0.00      A   CL
ATOM   5056  HC3 DCE A 632      58.450  49.262  54.568  1.00  0.00      A    H
ATOM   5057  CT  DCE A 633      53.792  34.472   8.744  1.00  0.00      A    C
ATOM   5058  HC  DCE A 633      53.522  35.503   8.515  1.00  0.00      A    H
ATOM   5059  HC1 DCE A 633      54.860  34.286   8.626  1.00  0.00      A    H
ATOM   5060  Cl  DCE A 633      53.473  34.160  10.503  1.00  0.00      A   CL
ATOM   5061  CT1 DCE A 633      52.890  33.545   7.906  1.00  0.00      A    C
[truncated: 865,845 more chars]
