# Supplementary material for: Ion and Solvent Modulation of Ferrocene and Decamethylferrocene Oxidation Potentials in Organic Electrolytes as Predicted by Molecular Dynamics Simulations
Source: J Phys Chem B. 2025 Feb 11;129(7):2067–81. doi: 10.1021/acs.jpcb.4c08321 (PMC11848929; doi:10.1021/acs.jpcb.4c08321)
Supplement: Supplementary file 2 — jp4c08321_si_002.zip [file jp4c08321_si_002.zip › simulation_files/pdb_files/DMFc_BMIMBF4_0300_DCE_0200.pdb]

TITLE     MDANALYSIS FRAME 0: Created by PDBWriter
CRYST1   49.740   49.740   49.740  90.00  90.00  90.00 P 1           1
ATOM      1  CT  DCE A   1      29.195  47.218   0.819  1.00  0.00      A    C
ATOM      2  HC  DCE A   1      28.629  46.751   0.013  1.00  0.00      A    H
ATOM      3  HC1 DCE A   1      30.212  47.358   0.454  1.00  0.00      A    H
ATOM      4  Cl  DCE A   1      28.520  48.832   0.961  1.00  0.00      A   CL
ATOM      5  CT1 DCE A   1      28.986  46.417   2.050  1.00  0.00      A    C
ATOM      6  HC2 DCE A   1      27.939  46.559   2.322  1.00  0.00      A    H
ATOM      7  Cl1 DCE A   1      29.403  44.718   1.768  1.00  0.00      A   CL
ATOM      8  HC3 DCE A   1      29.686  46.856   2.761  1.00  0.00      A    H
ATOM      9  CT  DCE A   2      39.374  41.187   0.055  1.00  0.00      A    C
ATOM     10  HC  DCE A   2      39.810  40.193  -0.049  1.00  0.00      A    H
ATOM     11  HC1 DCE A   2      39.709  41.726  -0.831  1.00  0.00      A    H
ATOM     12  Cl  DCE A   2      37.673  41.031   0.122  1.00  0.00      A   CL
ATOM     13  CT1 DCE A   2      39.892  41.803   1.363  1.00  0.00      A    C
ATOM     14  HC2 DCE A   2      40.946  41.533   1.423  1.00  0.00      A    H
ATOM     15  Cl1 DCE A   2      39.686  43.566   1.517  1.00  0.00      A   CL
ATOM     16  HC3 DCE A   2      39.426  41.232   2.166  1.00  0.00      A    H
ATOM     17  CT  DCE A   3      13.227   0.669  44.264  1.00  0.00      A    C
ATOM     18  HC  DCE A   3      13.810   0.737  45.182  1.00  0.00      A    H
ATOM     19  HC1 DCE A   3      13.083   1.695  43.925  1.00  0.00      A    H
ATOM     20  Cl  DCE A   3      14.382   0.068  43.105  1.00  0.00      A   CL
ATOM     21  CT1 DCE A   3      11.951  -0.180  44.367  1.00  0.00      A    C
ATOM     22  HC2 DCE A   3      12.098  -1.259  44.339  1.00  0.00      A    H
ATOM     23  Cl1 DCE A   3      11.124   0.164  45.957  1.00  0.00      A   CL
ATOM     24  HC3 DCE A   3      11.227   0.155  43.624  1.00  0.00      A    H
ATOM     25  CT  DCE A   4      32.940  47.363  29.901  1.00  0.00      A    C
ATOM     26  HC  DCE A   4      33.902  47.849  29.737  1.00  0.00      A    H
ATOM     27  HC1 DCE A   4      32.387  47.847  30.705  1.00  0.00      A    H
ATOM     28  Cl  DCE A   4      32.030  47.294  28.340  1.00  0.00      A   CL
ATOM     29  CT1 DCE A   4      33.279  45.909  30.161  1.00  0.00      A    C
ATOM     30  HC2 DCE A   4      34.106  45.962  30.870  1.00  0.00      A    H
ATOM     31  Cl1 DCE A   4      31.874  44.926  30.659  1.00  0.00      A   CL
ATOM     32  HC3 DCE A   4      33.598  45.474  29.214  1.00  0.00      A    H
ATOM     33  CT  DCE A   5       8.223  22.375  40.793  1.00  0.00      A    C
ATOM     34  HC  DCE A   5       8.702  23.292  40.448  1.00  0.00      A    H
ATOM     35  HC1 DCE A   5       7.614  22.687  41.641  1.00  0.00      A    H
ATOM     36  Cl  DCE A   5       7.318  21.630  39.414  1.00  0.00      A   CL
ATOM     37  CT1 DCE A   5       9.379  21.579  41.353  1.00  0.00      A    C
ATOM     38  HC2 DCE A   5       9.740  21.837  42.349  1.00  0.00      A    H
ATOM     39  Cl1 DCE A   5       8.751  19.916  41.494  1.00  0.00      A   CL
ATOM     40  HC3 DCE A   5      10.271  21.688  40.736  1.00  0.00      A    H
ATOM     41  CT  DCE A   6      33.042  35.794  13.694  1.00  0.00      A    C
ATOM     42  HC  DCE A   6      32.738  35.365  12.739  1.00  0.00      A    H
ATOM     43  HC1 DCE A   6      32.507  35.526  14.605  1.00  0.00      A    H
ATOM     44  Cl  DCE A   6      34.698  35.237  13.979  1.00  0.00      A   CL
ATOM     45  CT1 DCE A   6      32.977  37.294  13.358  1.00  0.00      A    C
ATOM     46  HC2 DCE A   6      33.291  37.880  14.221  1.00  0.00      A    H
ATOM     47  Cl1 DCE A   6      33.795  37.614  11.788  1.00  0.00      A   CL
ATOM     48  HC3 DCE A   6      31.922  37.381  13.098  1.00  0.00      A    H
ATOM     49  CT  DCE A   7      40.079  16.182  34.652  1.00  0.00      A    C
ATOM     50  HC  DCE A   7      39.865  16.834  35.499  1.00  0.00      A    H
ATOM     51  HC1 DCE A   7      39.917  15.152  34.969  1.00  0.00      A    H
ATOM     52  Cl  DCE A   7      38.816  16.442  33.381  1.00  0.00      A   CL
ATOM     53  CT1 DCE A   7      41.355  16.449  34.004  1.00  0.00      A    C
ATOM     54  HC2 DCE A   7      41.331  17.448  33.570  1.00  0.00      A    H
ATOM     55  Cl1 DCE A   7      42.770  16.449  35.143  1.00  0.00      A   CL
ATOM     56  HC3 DCE A   7      41.465  15.710  33.210  1.00  0.00      A    H
ATOM     57  CT  DCE A   8      28.724  39.611  36.693  1.00  0.00      A    C
ATOM     58  HC  DCE A   8      29.474  40.139  36.105  1.00  0.00      A    H
ATOM     59  HC1 DCE A   8      28.588  38.647  36.201  1.00  0.00      A    H
ATOM     60  Cl  DCE A   8      29.402  39.267  38.262  1.00  0.00      A   CL
ATOM     61  CT1 DCE A   8      27.422  40.308  36.821  1.00  0.00      A    C
ATOM     62  HC2 DCE A   8      27.011  40.360  35.813  1.00  0.00      A    H
ATOM     63  Cl1 DCE A   8      26.266  39.359  37.820  1.00  0.00      A   CL
ATOM     64  HC3 DCE A   8      27.537  41.313  37.226  1.00  0.00      A    H
ATOM     65  CT  DCE A   9      29.366  24.705  26.659  1.00  0.00      A    C
ATOM     66  HC  DCE A   9      29.483  25.685  27.121  1.00  0.00      A    H
ATOM     67  HC1 DCE A   9      28.796  24.765  25.732  1.00  0.00      A    H
ATOM     68  Cl  DCE A   9      30.985  23.924  26.413  1.00  0.00      A   CL
ATOM     69  CT1 DCE A   9      28.573  23.914  27.718  1.00  0.00      A    C
ATOM     70  HC2 DCE A   9      29.261  23.427  28.409  1.00  0.00      A    H
ATOM     71  Cl1 DCE A   9      27.743  25.086  28.755  1.00  0.00      A   CL
ATOM     72  HC3 DCE A   9      27.855  23.202  27.311  1.00  0.00      A    H
ATOM     73  CT  DCE A  10      48.780  17.870  15.236  1.00  0.00      A    C
ATOM     74  HC  DCE A  10      47.849  18.394  15.455  1.00  0.00      A    H
ATOM     75  HC1 DCE A  10      49.459  18.254  14.474  1.00  0.00      A    H
ATOM     76  Cl  DCE A  10      49.649  17.589  16.758  1.00  0.00      A   CL
ATOM     77  CT1 DCE A  10      48.190  16.552  14.771  1.00  0.00      A    C
ATOM     78  HC2 DCE A  10      47.469  16.691  13.966  1.00  0.00      A    H
ATOM     79  Cl1 DCE A  10      49.490  15.509  14.220  1.00  0.00      A   CL
ATOM     80  HC3 DCE A  10      47.693  15.962  15.542  1.00  0.00      A    H
ATOM     81  CT  DCE A  11      42.003  36.674   8.119  1.00  0.00      A    C
ATOM     82  HC  DCE A  11      42.121  37.562   8.741  1.00  0.00      A    H
ATOM     83  HC1 DCE A  11      42.738  36.746   7.318  1.00  0.00      A    H
ATOM     84  Cl  DCE A  11      42.460  35.212   9.043  1.00  0.00      A   CL
ATOM     85  CT1 DCE A  11      40.498  36.695   7.703  1.00  0.00      A    C
ATOM     86  HC2 DCE A  11      39.898  36.512   8.594  1.00  0.00      A    H
ATOM     87  Cl1 DCE A  11      40.061  38.253   6.901  1.00  0.00      A   CL
ATOM     88  HC3 DCE A  11      40.180  35.926   6.999  1.00  0.00      A    H
ATOM     89  CT  DCE A  12      45.062  38.111   8.656  1.00  0.00      A    C
ATOM     90  HC  DCE A  12      44.858  37.112   8.273  1.00  0.00      A    H
ATOM     91  HC1 DCE A  12      46.138  38.192   8.497  1.00  0.00      A    H
ATOM     92  Cl  DCE A  12      44.122  39.314   7.798  1.00  0.00      A   CL
ATOM     93  CT1 DCE A  12      44.781  37.959  10.178  1.00  0.00      A    C
ATOM     94  HC2 DCE A  12      43.721  37.710  10.225  1.00  0.00      A    H
ATOM     95  Cl1 DCE A  12      45.640  36.512  10.620  1.00  0.00      A   CL
ATOM     96  HC3 DCE A  12      45.182  38.786  10.764  1.00  0.00      A    H
ATOM     97  CT  DCE A  13      33.120  37.501  34.195  1.00  0.00      A    C
ATOM     98  HC  DCE A  13      32.482  38.368  34.365  1.00  0.00      A    H
ATOM     99  HC1 DCE A  13      33.250  37.378  33.120  1.00  0.00      A    H
ATOM    100  Cl  DCE A  13      34.671  37.671  35.088  1.00  0.00      A   CL
ATOM    101  CT1 DCE A  13      32.338  36.281  34.741  1.00  0.00      A    C
ATOM    102  HC2 DCE A  13      32.871  35.331  34.725  1.00  0.00      A    H
ATOM    103  Cl1 DCE A  13      31.922  36.560  36.371  1.00  0.00      A   CL
ATOM    104  HC3 DCE A  13      31.389  36.227  34.207  1.00  0.00      A    H
ATOM    105  CT  DCE A  14       6.690  45.485   1.015  1.00  0.00      A    C
ATOM    106  HC  DCE A  14       6.209  46.363   1.447  1.00  0.00      A    H
ATOM    107  HC1 DCE A  14       7.173  45.769   0.079  1.00  0.00      A    H
ATOM    108  Cl  DCE A  14       7.882  44.961   2.224  1.00  0.00      A   CL
ATOM    109  CT1 DCE A  14       5.594  44.497   0.787  1.00  0.00      A    C
ATOM    110  HC2 DCE A  14       6.107  43.618   0.398  1.00  0.00      A    H
ATOM    111  Cl1 DCE A  14       4.759  44.055   2.291  1.00  0.00      A   CL
ATOM    112  HC3 DCE A  14       4.905  44.771  -0.011  1.00  0.00      A    H
ATOM    113  CT  DCE A  15      21.328  12.850   2.862  1.00  0.00      A    C
ATOM    114  HC  DCE A  15      21.059  13.877   3.111  1.00  0.00      A    H
ATOM    115  HC1 DCE A  15      22.059  12.437   3.557  1.00  0.00      A    H
ATOM    116  Cl  DCE A  15      19.938  11.899   3.244  1.00  0.00      A   CL
ATOM    117  CT1 DCE A  15      21.968  12.637   1.456  1.00  0.00      A    C
ATOM    118  HC2 DCE A  15      22.875  13.225   1.312  1.00  0.00      A    H
ATOM    119  Cl1 DCE A  15      22.637  10.976   1.459  1.00  0.00      A   CL
ATOM    120  HC3 DCE A  15      21.336  12.811   0.585  1.00  0.00      A    H
ATOM    121  CT  DCE A  16      20.124   6.981   3.362  1.00  0.00      A    C
ATOM    122  HC  DCE A  16      19.662   6.603   4.274  1.00  0.00      A    H
ATOM    123  HC1 DCE A  16      20.199   6.262   2.546  1.00  0.00      A    H
ATOM    124  Cl  DCE A  16      19.036   8.207   2.691  1.00  0.00      A   CL
ATOM    125  CT1 DCE A  16      21.413   7.544   3.957  1.00  0.00      A    C
ATOM    126  HC2 DCE A  16      21.738   8.379   3.337  1.00  0.00      A    H
ATOM    127  Cl1 DCE A  16      21.164   8.246   5.580  1.00  0.00      A   CL
ATOM    128  HC3 DCE A  16      22.202   6.794   4.009  1.00  0.00      A    H
ATOM    129  CT  DCE A  17       8.730  37.387  26.124  1.00  0.00      A    C
ATOM    130  HC  DCE A  17       9.075  36.475  26.609  1.00  0.00      A    H
ATOM    131  HC1 DCE A  17       9.611  37.948  25.812  1.00  0.00      A    H
ATOM    132  Cl  DCE A  17       7.817  36.818  24.725  1.00  0.00      A   CL
ATOM    133  CT1 DCE A  17       7.782  38.312  26.973  1.00  0.00      A    C
ATOM    134  HC2 DCE A  17       6.862  37.811  27.275  1.00  0.00      A    H
ATOM    135  Cl1 DCE A  17       8.662  38.566  28.549  1.00  0.00      A   CL
ATOM    136  HC3 DCE A  17       7.667  39.344  26.641  1.00  0.00      A    H
ATOM    137  CT  DCE A  18      35.790  39.303   6.922  1.00  0.00      A    C
ATOM    138  HC  DCE A  18      35.441  39.466   5.902  1.00  0.00      A    H
ATOM    139  HC1 DCE A  18      36.776  39.765   6.889  1.00  0.00      A    H
ATOM    140  Cl  DCE A  18      34.699  40.063   8.117  1.00  0.00      A   CL
ATOM    141  CT1 DCE A  18      36.086  37.907   7.263  1.00  0.00      A    C
ATOM    142  HC2 DCE A  18      37.034  37.675   7.747  1.00  0.00      A    H
ATOM    143  Cl1 DCE A  18      34.639  37.331   8.211  1.00  0.00      A   CL
ATOM    144  HC3 DCE A  18      35.982  37.323   6.348  1.00  0.00      A    H
ATOM    145  CT  DCE A  19      40.960  33.365  43.643  1.00  0.00      A    C
ATOM    146  HC  DCE A  19      40.740  33.568  42.594  1.00  0.00      A    H
ATOM    147  HC1 DCE A  19      40.599  32.405  44.012  1.00  0.00      A    H
ATOM    148  Cl  DCE A  19      42.640  33.088  43.532  1.00  0.00      A   CL
ATOM    149  CT1 DCE A  19      40.697  34.516  44.627  1.00  0.00      A    C
ATOM    150  HC2 DCE A  19      41.038  34.257  45.629  1.00  0.00      A    H
ATOM    151  Cl1 DCE A  19      41.435  36.096  44.101  1.00  0.00      A   CL
ATOM    152  HC3 DCE A  19      39.629  34.724  44.690  1.00  0.00      A    H
ATOM    153  CT  DCE A  20      46.356  41.296  48.982  1.00  0.00      A    C
ATOM    154  HC  DCE A  20      46.388  42.194  48.364  1.00  0.00      A    H
ATOM    155  HC1 DCE A  20      46.751  40.411  48.483  1.00  0.00      A    H
ATOM    156  Cl  DCE A  20      47.253  41.630  50.427  1.00  0.00      A   CL
ATOM    157  CT1 DCE A  20      44.857  41.000  49.222  1.00  0.00      A    C
ATOM    158  HC2 DCE A  20      44.446  40.568  48.309  1.00  0.00      A    H
ATOM    159  Cl1 DCE A  20      44.723  39.849  50.621  1.00  0.00      A   CL
ATOM    160  HC3 DCE A  20      44.331  41.931  49.436  1.00  0.00      A    H
ATOM    161  CT  DCE A  21      -0.052  39.421  48.788  1.00  0.00      A    C
ATOM    162  HC  DCE A  21      -0.076  38.365  48.522  1.00  0.00      A    H
ATOM    163  HC1 DCE A  21      -1.106  39.688  48.866  1.00  0.00      A    H
ATOM    164  Cl  DCE A  21       0.636  39.596  50.384  1.00  0.00      A   CL
ATOM    165  CT1 DCE A  21       0.784  40.224  47.767  1.00  0.00      A    C
ATOM    166  HC2 DCE A  21       1.028  41.229  48.112  1.00  0.00      A    H
ATOM    167  Cl1 DCE A  21       2.347  39.391  47.535  1.00  0.00      A   CL
ATOM    168  HC3 DCE A  21       0.188  40.367  46.866  1.00  0.00      A    H
ATOM    169  CT  DCE A  22      38.066  15.165  38.638  1.00  0.00      A    C
ATOM    170  HC  DCE A  22      38.733  15.487  39.437  1.00  0.00      A    H
ATOM    171  HC1 DCE A  22      37.248  14.583  39.061  1.00  0.00      A    H
ATOM    172  Cl  DCE A  22      37.495  16.564  37.796  1.00  0.00      A   CL
ATOM    173  CT1 DCE A  22      38.987  14.326  37.731  1.00  0.00      A    C
ATOM    174  HC2 DCE A  22      39.381  13.485  38.302  1.00  0.00      A    H
ATOM    175  Cl1 DCE A  22      38.111  13.674  36.330  1.00  0.00      A   CL
ATOM    176  HC3 DCE A  22      39.839  14.927  37.412  1.00  0.00      A    H
ATOM    177  CT  DCE A  23       6.666  23.890  24.258  1.00  0.00      A    C
ATOM    178  HC  DCE A  23       7.718  24.173  24.223  1.00  0.00      A    H
ATOM    179  HC1 DCE A  23       6.450  23.320  25.161  1.00  0.00      A    H
ATOM    180  Cl  DCE A  23       5.532  25.242  24.310  1.00  0.00      A   CL
ATOM    181  CT1 DCE A  23       6.275  22.980  23.132  1.00  0.00      A    C
ATOM    182  HC2 DCE A  23       5.704  22.122  23.486  1.00  0.00      A    H
ATOM    183  Cl1 DCE A  23       5.339  23.744  21.834  1.00  0.00      A   CL
ATOM    184  HC3 DCE A  23       7.168  22.594  22.641  1.00  0.00      A    H
ATOM    185  CT  DCE A  24       2.361  18.414   1.539  1.00  0.00      A    C
ATOM    186  HC  DCE A  24       2.520  19.477   1.359  1.00  0.00      A    H
ATOM    187  HC1 DCE A  24       3.054  17.822   0.941  1.00  0.00      A    H
ATOM    188  Cl  DCE A  24       3.026  18.207   3.188  1.00  0.00      A   CL
ATOM    189  CT1 DCE A  24       0.862  18.072   1.391  1.00  0.00      A    C
ATOM    190  HC2 DCE A  24       0.586  17.053   1.666  1.00  0.00      A    H
ATOM    191  Cl1 DCE A  24      -0.191  19.179   2.405  1.00  0.00      A   CL
ATOM    192  HC3 DCE A  24       0.656  18.228   0.332  1.00  0.00      A    H
ATOM    193  CT  DCE A  25       3.872  32.801  29.413  1.00  0.00      A    C
ATOM    194  HC  DCE A  25       3.308  33.574  28.891  1.00  0.00      A    H
ATOM    195  HC1 DCE A  25       3.312  32.180  30.112  1.00  0.00      A    H
ATOM    196  Cl  DCE A  25       4.395  31.639  28.229  1.00  0.00      A   CL
ATOM    197  CT1 DCE A  25       5.001  33.511  30.130  1.00  0.00      A    C
ATOM    198  HC2 DCE A  25       5.833  32.878  30.441  1.00  0.00      A    H
ATOM    199  Cl1 DCE A  25       5.936  34.443  28.882  1.00  0.00      A   CL
ATOM    200  HC3 DCE A  25       4.748  34.103  31.010  1.00  0.00      A    H
ATOM    201  CT  DCE A  26      35.940   9.440  24.332  1.00  0.00      A    C
ATOM    202  HC  DCE A  26      36.917   9.367  23.854  1.00  0.00      A    H
ATOM    203  HC1 DCE A  26      35.584   8.491  24.733  1.00  0.00      A    H
ATOM    204  Cl  DCE A  26      36.080  10.532  25.746  1.00  0.00      A   CL
ATOM    205  CT1 DCE A  26      35.062  10.261  23.316  1.00  0.00      A    C
ATOM    206  HC2 DCE A  26      34.030  10.294  23.666  1.00  0.00      A    H
ATOM    207  Cl1 DCE A  26      35.755  11.874  23.229  1.00  0.00      A   CL
ATOM    208  HC3 DCE A  26      34.916   9.937  22.285  1.00  0.00      A    H
ATOM    209  CT  DCE A  27      45.872  10.269  43.812  1.00  0.00      A    C
ATOM    210  HC  DCE A  27      46.916  10.478  44.048  1.00  0.00      A    H
ATOM    211  HC1 DCE A  27      45.693   9.266  44.200  1.00  0.00      A    H
ATOM    212  Cl  DCE A  27      44.898  11.549  44.686  1.00  0.00      A   CL
ATOM    213  CT1 DCE A  27      45.470  10.347  42.283  1.00  0.00      A    C
ATOM    214  HC2 DCE A  27      45.435   9.327  41.900  1.00  0.00      A    H
ATOM    215  Cl1 DCE A  27      43.894  11.103  41.962  1.00  0.00      A   CL
ATOM    216  HC3 DCE A  27      46.233  10.886  41.722  1.00  0.00      A    H
ATOM    217  CT  DCE A  28      26.845  12.313   1.693  1.00  0.00      A    C
ATOM    218  HC  DCE A  28      26.794  11.248   1.919  1.00  0.00      A    H
ATOM    219  HC1 DCE A  28      27.905  12.454   1.481  1.00  0.00      A    H
ATOM    220  Cl  DCE A  28      25.790  12.941   0.405  1.00  0.00      A   CL
ATOM    221  CT1 DCE A  28      26.549  13.148   2.972  1.00  0.00      A    C
ATOM    222  HC2 DCE A  28      26.533  14.232   2.853  1.00  0.00      A    H
ATOM    223  Cl1 DCE A  28      24.925  12.530   3.550  1.00  0.00      A   CL
ATOM    224  HC3 DCE A  28      27.229  12.932   3.795  1.00  0.00      A    H
ATOM    225  CT  DCE A  29       3.232  15.450  10.648  1.00  0.00      A    C
ATOM    226  HC  DCE A  29       3.216  16.536  10.561  1.00  0.00      A    H
ATOM    227  HC1 DCE A  29       2.766  15.081   9.735  1.00  0.00      A    H
ATOM    228  Cl  DCE A  29       4.922  14.978  10.621  1.00  0.00      A   CL
ATOM    229  CT1 DCE A  29       2.500  14.887  11.867  1.00  0.00      A    C
ATOM    230  HC2 DCE A  29       2.359  13.807  11.905  1.00  0.00      A    H
ATOM    231  Cl1 DCE A  29       3.227  15.299  13.439  1.00  0.00      A   CL
ATOM    232  HC3 DCE A  29       1.516  15.351  11.795  1.00  0.00      A    H
ATOM    233  CT  DCE A  30      28.524   2.109  46.638  1.00  0.00      A    C
ATOM    234  HC  DCE A  30      27.731   2.425  47.316  1.00  0.00      A    H
ATOM    235  HC1 DCE A  30      29.009   3.075  46.496  1.00  0.00      A    H
ATOM    236  Cl  DCE A  30      29.505   1.034  47.573  1.00  0.00      A   CL
ATOM    237  CT1 DCE A  30      28.156   1.618  45.227  1.00  0.00      A    C
ATOM    238  HC2 DCE A  30      27.324   2.231  44.881  1.00  0.00      A    H
ATOM    239  Cl1 DCE A  30      29.619   1.792  44.222  1.00  0.00      A   CL
ATOM    240  HC3 DCE A  30      27.774   0.599  45.286  1.00  0.00      A    H
ATOM    241  CT  DCE A  31      20.901  46.856  48.952  1.00  0.00      A    C
ATOM    242  HC  DCE A  31      21.617  47.539  49.409  1.00  0.00      A    H
ATOM    243  HC1 DCE A  31      20.940  45.939  49.541  1.00  0.00      A    H
ATOM    244  Cl  DCE A  31      19.231  47.526  49.143  1.00  0.00      A   CL
ATOM    245  CT1 DCE A  31      21.244  46.961  47.444  1.00  0.00      A    C
ATOM    246  HC2 DCE A  31      20.507  46.390  46.878  1.00  0.00      A    H
ATOM    247  Cl1 DCE A  31      21.265  48.621  46.871  1.00  0.00      A   CL
ATOM    248  HC3 DCE A  31      22.202  46.469  47.276  1.00  0.00      A    H
ATOM    249  CT  DCE A  32       9.836   7.681   3.628  1.00  0.00      A    C
ATOM    250  HC  DCE A  32      10.395   7.763   2.695  1.00  0.00      A    H
ATOM    251  HC1 DCE A  32       9.766   6.629   3.905  1.00  0.00      A    H
ATOM    252  Cl  DCE A  32      10.766   8.465   4.914  1.00  0.00      A   CL
ATOM    253  CT1 DCE A  32       8.530   8.353   3.567  1.00  0.00      A    C
ATOM    254  HC2 DCE A  32       7.761   7.728   3.114  1.00  0.00      A    H
ATOM    255  Cl1 DCE A  32       7.816   8.576   5.246  1.00  0.00      A   CL
ATOM    256  HC3 DCE A  32       8.637   9.340   3.118  1.00  0.00      A    H
ATOM    257  CT  DCE A  33      24.500  29.389   0.893  1.00  0.00      A    C
ATOM    258  HC  DCE A  33      24.996  29.984   1.660  1.00  0.00      A    H
ATOM    259  HC1 DCE A  33      24.639  28.310   0.967  1.00  0.00      A    H
ATOM    260  Cl  DCE A  33      22.769  29.640   1.332  1.00  0.00      A   CL
ATOM    261  CT1 DCE A  33      24.889  30.021  -0.436  1.00  0.00      A    C
ATOM    262  HC2 DCE A  33      25.767  29.514  -0.837  1.00  0.00      A    H
ATOM    263  Cl1 DCE A  33      23.695  29.495  -1.697  1.00  0.00      A   CL
ATOM    264  HC3 DCE A  33      25.121  31.085  -0.478  1.00  0.00      A    H
ATOM    265  CT  DCE A  34      32.130  46.160   5.997  1.00  0.00      A    C
ATOM    266  HC  DCE A  34      31.513  46.232   6.893  1.00  0.00      A    H
ATOM    267  HC1 DCE A  34      32.988  45.488   6.034  1.00  0.00      A    H
ATOM    268  Cl  DCE A  34      31.160  45.428   4.746  1.00  0.00      A   CL
ATOM    269  CT1 DCE A  34      32.567  47.625   5.670  1.00  0.00      A    C
ATOM    270  HC2 DCE A  34      31.726  48.187   5.262  1.00  0.00      A    H
ATOM    271  Cl1 DCE A  34      33.032  48.420   7.182  1.00  0.00      A   CL
ATOM    272  HC3 DCE A  34      33.298  47.553   4.864  1.00  0.00      A    H
ATOM    273  CT  DCE A  35      18.317  22.830   7.151  1.00  0.00      A    C
ATOM    274  HC  DCE A  35      17.365  22.312   7.268  1.00  0.00      A    H
ATOM    275  HC1 DCE A  35      18.737  23.289   8.046  1.00  0.00      A    H
ATOM    276  Cl  DCE A  35      19.437  21.621   6.452  1.00  0.00      A   CL
ATOM    277  CT1 DCE A  35      18.086  23.852   6.019  1.00  0.00      A    C
ATOM    278  HC2 DCE A  35      19.039  24.243   5.661  1.00  0.00      A    H
ATOM    279  Cl1 DCE A  35      17.064  23.136   4.791  1.00  0.00      A   CL
ATOM    280  HC3 DCE A  35      17.672  24.806   6.346  1.00  0.00      A    H
ATOM    281  CT  DCE A  36      33.640  27.114  45.078  1.00  0.00      A    C
ATOM    282  HC  DCE A  36      33.514  26.929  44.011  1.00  0.00      A    H
ATOM    283  HC1 DCE A  36      34.222  26.379  45.635  1.00  0.00      A    H
ATOM    284  Cl  DCE A  36      34.577  28.680  45.169  1.00  0.00      A   CL
ATOM    285  CT1 DCE A  36      32.205  27.309  45.651  1.00  0.00      A    C
ATOM    286  HC2 DCE A  36      31.495  27.903  45.075  1.00  0.00      A    H
ATOM    287  Cl1 DCE A  36      31.347  25.687  45.941  1.00  0.00      A   CL
ATOM    288  HC3 DCE A  36      32.201  27.825  46.611  1.00  0.00      A    H
ATOM    289  CT  DCE A  37       0.439  37.487   7.137  1.00  0.00      A    C
ATOM    290  HC  DCE A  37      -0.272  37.342   6.323  1.00  0.00      A    H
ATOM    291  HC1 DCE A  37       0.950  36.529   7.234  1.00  0.00      A    H
ATOM    292  Cl  DCE A  37       1.484  38.782   6.495  1.00  0.00      A   CL
ATOM    293  CT1 DCE A  37      -0.183  37.825   8.471  1.00  0.00      A    C
ATOM    294  HC2 DCE A  37       0.641  37.925   9.178  1.00  0.00      A    H
ATOM    295  Cl1 DCE A  37      -1.131  39.319   8.384  1.00  0.00      A   CL
ATOM    296  HC3 DCE A  37      -0.836  37.068   8.905  1.00  0.00      A    H
ATOM    297  CT  DCE A  38      34.680   3.395  48.757  1.00  0.00      A    C
ATOM    298  HC  DCE A  38      34.358   4.432  48.665  1.00  0.00      A    H
ATOM    299  HC1 DCE A  38      35.397   3.272  47.946  1.00  0.00      A    H
ATOM    300  Cl  DCE A  38      35.632   3.269  50.373  1.00  0.00      A   CL
ATOM    301  CT1 DCE A  38      33.533   2.458  48.670  1.00  0.00      A    C
ATOM    302  HC2 DCE A  38      33.857   1.461  48.967  1.00  0.00      A    H
ATOM    303  Cl1 DCE A  38      32.245   2.868  49.828  1.00  0.00      A   CL
ATOM    304  HC3 DCE A  38      32.986   2.365  47.732  1.00  0.00      A    H
ATOM    305  CT  DCE A  39      13.675   9.440  41.232  1.00  0.00      A    C
ATOM    306  HC  DCE A  39      14.256   8.519  41.202  1.00  0.00      A    H
ATOM    307  HC1 DCE A  39      12.661   9.091  41.041  1.00  0.00      A    H
ATOM    308  Cl  DCE A  39      13.798  10.118  42.827  1.00  0.00      A   CL
ATOM    309  CT1 DCE A  39      14.150  10.294  40.013  1.00  0.00      A    C
ATOM    310  HC2 DCE A  39      13.745   9.831  39.114  1.00  0.00      A    H
ATOM    311  Cl1 DCE A  39      13.543  11.922  40.179  1.00  0.00      A   CL
ATOM    312  HC3 DCE A  39      15.226  10.449  39.926  1.00  0.00      A    H
ATOM    313  CT  DCE A  40       7.106  31.106   6.065  1.00  0.00      A    C
ATOM    314  HC  DCE A  40       7.669  30.612   6.857  1.00  0.00      A    H
ATOM    315  HC1 DCE A  40       6.458  30.375   5.580  1.00  0.00      A    H
ATOM    316  Cl  DCE A  40       5.925  32.271   6.856  1.00  0.00      A   CL
ATOM    317  CT1 DCE A  40       8.101  31.868   5.144  1.00  0.00      A    C
ATOM    318  HC2 DCE A  40       8.933  31.226   4.857  1.00  0.00      A    H
ATOM    319  Cl1 DCE A  40       7.246  32.401   3.741  1.00  0.00      A   CL
ATOM    320  HC3 DCE A  40       8.451  32.749   5.682  1.00  0.00      A    H
ATOM    321  CT  DCE A  41      14.421  26.970  21.600  1.00  0.00      A    C
ATOM    322  HC  DCE A  41      14.831  27.777  22.207  1.00  0.00      A    H
ATOM    323  HC1 DCE A  41      15.333  26.668  21.085  1.00  0.00      A    H
ATOM    324  Cl  DCE A  41      13.726  25.598  22.542  1.00  0.00      A   CL
ATOM    325  CT1 DCE A  41      13.439  27.429  20.509  1.00  0.00      A    C
ATOM    326  HC2 DCE A  41      13.911  28.193  19.892  1.00  0.00      A    H
ATOM    327  Cl1 DCE A  41      12.907  25.989  19.488  1.00  0.00      A   CL
ATOM    328  HC3 DCE A  41      12.639  27.855  21.116  1.00  0.00      A    H
ATOM    329  CT  DCE A  42      14.539  11.098  30.670  1.00  0.00      A    C
ATOM    330  HC  DCE A  42      15.228  10.421  30.164  1.00  0.00      A    H
ATOM    331  HC1 DCE A  42      14.689  12.095  30.255  1.00  0.00      A    H
ATOM    332  Cl  DCE A  42      12.864  10.605  30.400  1.00  0.00      A   CL
ATOM    333  CT1 DCE A  42      14.674  11.149  32.081  1.00  0.00      A    C
ATOM    334  HC2 DCE A  42      13.916  11.827  32.473  1.00  0.00      A    H
ATOM    335  Cl1 DCE A  42      14.562   9.529  32.775  1.00  0.00      A   CL
ATOM    336  HC3 DCE A  42      15.623  11.529  32.460  1.00  0.00      A    H
ATOM    337  CT  DCE A  43      19.192  44.279   7.170  1.00  0.00      A    C
ATOM    338  HC  DCE A  43      19.881  45.116   7.281  1.00  0.00      A    H
ATOM    339  HC1 DCE A  43      18.328  44.616   7.742  1.00  0.00      A    H
ATOM    340  Cl  DCE A  43      18.732  44.151   5.501  1.00  0.00      A   CL
ATOM    341  CT1 DCE A  43      19.644  42.934   7.733  1.00  0.00      A    C
ATOM    342  HC2 DCE A  43      18.874  42.168   7.815  1.00  0.00      A    H
ATOM    343  Cl1 DCE A  43      20.867  42.129   6.687  1.00  0.00      A   CL
ATOM    344  HC3 DCE A  43      20.128  43.076   8.699  1.00  0.00      A    H
ATOM    345  CT  DCE A  44       6.658  13.360  49.207  1.00  0.00      A    C
ATOM    346  HC  DCE A  44       5.726  12.941  49.587  1.00  0.00      A    H
ATOM    347  HC1 DCE A  44       6.789  14.416  49.445  1.00  0.00      A    H
ATOM    348  Cl  DCE A  44       7.964  12.487  50.039  1.00  0.00      A   CL
ATOM    349  CT1 DCE A  44       6.720  13.163  47.711  1.00  0.00      A    C
ATOM    350  HC2 DCE A  44       7.685  13.414  47.272  1.00  0.00      A    H
ATOM    351  Cl1 DCE A  44       6.323  11.458  47.509  1.00  0.00      A   CL
ATOM    352  HC3 DCE A  44       5.977  13.824  47.264  1.00  0.00      A    H
ATOM    353  CT  DCE A  45       9.754   4.164  42.309  1.00  0.00      A    C
ATOM    354  HC  DCE A  45       9.790   5.104  42.859  1.00  0.00      A    H
ATOM    355  HC1 DCE A  45       9.740   4.351  41.236  1.00  0.00      A    H
ATOM    356  Cl  DCE A  45      11.355   3.379  42.509  1.00  0.00      A   CL
ATOM    357  CT1 DCE A  45       8.789   3.136  42.729  1.00  0.00      A    C
ATOM    358  HC2 DCE A  45       7.769   3.515  42.805  1.00  0.00      A    H
ATOM    359  Cl1 DCE A  45       8.777   1.780  41.594  1.00  0.00      A   CL
ATOM    360  HC3 DCE A  45       8.928   2.637  43.688  1.00  0.00      A    H
ATOM    361  CT  DCE A  46      21.212  20.690  34.228  1.00  0.00      A    C
ATOM    362  HC  DCE A  46      20.547  20.031  33.669  1.00  0.00      A    H
ATOM    363  HC1 DCE A  46      21.587  20.213  35.134  1.00  0.00      A    H
ATOM    364  Cl  DCE A  46      22.487  21.087  33.096  1.00  0.00      A   CL
ATOM    365  CT1 DCE A  46      20.413  21.820  34.658  1.00  0.00      A    C
ATOM    366  HC2 DCE A  46      19.861  21.578  35.566  1.00  0.00      A    H
ATOM    367  Cl1 DCE A  46      21.507  23.171  34.894  1.00  0.00      A   CL
ATOM    368  HC3 DCE A  46      19.700  22.089  33.878  1.00  0.00      A    H
ATOM    369  CT  DCE A  47      37.495  48.868  37.520  1.00  0.00      A    C
ATOM    370  HC  DCE A  47      38.189  48.522  36.754  1.00  0.00      A    H
ATOM    371  HC1 DCE A  47      38.110  49.483  38.177  1.00  0.00      A    H
ATOM    372  Cl  DCE A  47      36.316  49.950  36.748  1.00  0.00      A   CL
ATOM    373  CT1 DCE A  47      36.801  47.696  38.199  1.00  0.00      A    C
ATOM    374  HC2 DCE A  47      36.285  47.982  39.116  1.00  0.00      A    H
ATOM    375  Cl1 DCE A  47      35.548  47.072  37.063  1.00  0.00      A   CL
ATOM    376  HC3 DCE A  47      37.333  46.796  38.506  1.00  0.00      A    H
ATOM    377  CT  DCE A  48      38.294  37.822   4.030  1.00  0.00      A    C
ATOM    378  HC  DCE A  48      37.658  37.460   4.838  1.00  0.00      A    H
ATOM    379  HC1 DCE A  48      38.818  38.623   4.551  1.00  0.00      A    H
ATOM    380  Cl  DCE A  48      39.481  36.564   3.486  1.00  0.00      A   CL
ATOM    381  CT1 DCE A  48      37.633  38.415   2.833  1.00  0.00      A    C
ATOM    382  HC2 DCE A  48      36.854  37.752   2.454  1.00  0.00      A    H
ATOM    383  Cl1 DCE A  48      36.956  40.020   3.295  1.00  0.00      A   CL
ATOM    384  HC3 DCE A  48      38.302  38.579   1.988  1.00  0.00      A    H
ATOM    385  CT  DCE A  49      46.990  12.810  48.935  1.00  0.00      A    C
ATOM    386  HC  DCE A  49      46.054  13.369  48.950  1.00  0.00      A    H
ATOM    387  HC1 DCE A  49      46.826  11.811  49.341  1.00  0.00      A    H
ATOM    388  Cl  DCE A  49      47.655  12.634  47.291  1.00  0.00      A   CL
ATOM    389  CT1 DCE A  49      48.095  13.473  49.738  1.00  0.00      A    C
ATOM    390  HC2 DCE A  49      49.084  13.023  49.648  1.00  0.00      A    H
ATOM    391  Cl1 DCE A  49      48.259  15.180  49.200  1.00  0.00      A   CL
ATOM    392  HC3 DCE A  49      47.841  13.509  50.797  1.00  0.00      A    H
ATOM    393  CT  DCE A  50      37.592  39.731  29.774  1.00  0.00      A    C
ATOM    394  HC  DCE A  50      37.661  40.714  30.240  1.00  0.00      A    H
ATOM    395  HC1 DCE A  50      37.998  39.774  28.763  1.00  0.00      A    H
ATOM    396  Cl  DCE A  50      38.597  38.494  30.663  1.00  0.00      A   CL
ATOM    397  CT1 DCE A  50      36.199  39.217  29.817  1.00  0.00      A    C
ATOM    398  HC2 DCE A  50      35.840  38.576  29.012  1.00  0.00      A    H
ATOM    399  Cl1 DCE A  50      35.753  38.511  31.368  1.00  0.00      A   CL
ATOM    400  HC3 DCE A  50      35.568  40.104  29.769  1.00  0.00      A    H
ATOM    401  CT  DCE A  51      32.883  12.703  14.346  1.00  0.00      A    C
ATOM    402  HC  DCE A  51      31.969  13.181  14.697  1.00  0.00      A    H
ATOM    403  HC1 DCE A  51      32.950  11.693  14.751  1.00  0.00      A    H
ATOM    404  Cl  DCE A  51      32.670  12.570  12.563  1.00  0.00      A   CL
ATOM    405  CT1 DCE A  51      34.082  13.590  14.637  1.00  0.00      A    C
ATOM    406  HC2 DCE A  51      34.825  13.618  13.841  1.00  0.00      A    H
ATOM    407  Cl1 DCE A  51      33.409  15.239  14.705  1.00  0.00      A   CL
ATOM    408  HC3 DCE A  51      34.490  13.321  15.611  1.00  0.00      A    H
ATOM    409  CT  DCE A  52      27.823  44.412   5.265  1.00  0.00      A    C
ATOM    410  HC  DCE A  52      28.681  44.301   4.603  1.00  0.00      A    H
ATOM    411  HC1 DCE A  52      28.022  45.165   6.027  1.00  0.00      A    H
ATOM    412  Cl  DCE A  52      26.422  44.768   4.267  1.00  0.00      A   CL
ATOM    413  CT1 DCE A  52      27.574  43.188   6.111  1.00  0.00      A    C
ATOM    414  HC2 DCE A  52      27.436  42.285   5.517  1.00  0.00      A    H
ATOM    415  Cl1 DCE A  52      28.955  42.928   7.213  1.00  0.00      A   CL
ATOM    416  HC3 DCE A  52      26.690  43.124   6.746  1.00  0.00      A    H
ATOM    417  CT  DCE A  53       1.173  15.192  43.143  1.00  0.00      A    C
ATOM    418  HC  DCE A  53       0.146  14.837  43.046  1.00  0.00      A    H
ATOM    419  HC1 DCE A  53       1.319  15.992  42.418  1.00  0.00      A    H
ATOM    420  Cl  DCE A  53       1.085  15.760  44.803  1.00  0.00      A   CL
ATOM    421  CT1 DCE A  53       2.092  14.049  42.965  1.00  0.00      A    C
ATOM    422  HC2 DCE A  53       2.511  14.164  41.966  1.00  0.00      A    H
ATOM    423  Cl1 DCE A  53       3.456  14.347  44.011  1.00  0.00      A   CL
ATOM    424  HC3 DCE A  53       1.618  13.068  42.997  1.00  0.00      A    H
ATOM    425  CT  DCE A  54      42.693  28.795  33.487  1.00  0.00      A    C
ATOM    426  HC  DCE A  54      43.025  29.727  33.031  1.00  0.00      A    H
ATOM    427  HC1 DCE A  54      41.856  28.435  32.889  1.00  0.00      A    H
ATOM    428  Cl  DCE A  54      44.209  27.920  33.417  1.00  0.00      A   CL
ATOM    429  CT1 DCE A  54      42.205  29.271  34.873  1.00  0.00      A    C
ATOM    430  HC2 DCE A  54      41.220  29.738  34.888  1.00  0.00      A    H
ATOM    431  Cl1 DCE A  54      42.254  27.930  36.096  1.00  0.00      A   CL
ATOM    432  HC3 DCE A  54      42.882  30.011  35.298  1.00  0.00      A    H
ATOM    433  CT  DCE A  55      14.147  45.111  23.637  1.00  0.00      A    C
ATOM    434  HC  DCE A  55      13.946  46.179  23.723  1.00  0.00      A    H
ATOM    435  HC1 DCE A  55      13.521  44.773  22.811  1.00  0.00      A    H
ATOM    436  Cl  DCE A  55      15.853  44.851  23.144  1.00  0.00      A   CL
ATOM    437  CT1 DCE A  55      13.716  44.372  24.912  1.00  0.00      A    C
ATOM    438  HC2 DCE A  55      12.760  44.708  25.313  1.00  0.00      A    H
ATOM    439  Cl1 DCE A  55      13.610  42.524  24.799  1.00  0.00      A   CL
ATOM    440  HC3 DCE A  55      14.369  44.675  25.731  1.00  0.00      A    H
ATOM    441  CT  DCE A  56       3.705  22.068  42.162  1.00  0.00      A    C
ATOM    442  HC  DCE A  56       3.036  22.765  41.656  1.00  0.00      A    H
ATOM    443  HC1 DCE A  56       4.327  22.758  42.732  1.00  0.00      A    H
ATOM    444  Cl  DCE A  56       2.829  21.020  43.306  1.00  0.00      A   CL
ATOM    445  CT1 DCE A  56       4.564  21.192  41.169  1.00  0.00      A    C
ATOM    446  HC2 DCE A  56       5.408  20.821  41.750  1.00  0.00      A    H
ATOM    447  Cl1 DCE A  56       3.473  19.773  40.564  1.00  0.00      A   CL
ATOM    448  HC3 DCE A  56       4.871  21.809  40.325  1.00  0.00      A    H
ATOM    449  CT  DCE A  57       3.361   0.791  41.883  1.00  0.00      A    C
ATOM    450  HC  DCE A  57       2.997  -0.120  42.356  1.00  0.00      A    H
ATOM    451  HC1 DCE A  57       2.965   1.691  42.354  1.00  0.00      A    H
ATOM    452  Cl  DCE A  57       5.139   0.778  41.950  1.00  0.00      A   CL
ATOM    453  CT1 DCE A  57       2.864   0.942  40.394  1.00  0.00      A    C
ATOM    454  HC2 DCE A  57       3.402   1.782  39.954  1.00  0.00      A    H
ATOM    455  Cl1 DCE A  57       3.261  -0.504  39.494  1.00  0.00      A   CL
ATOM    456  HC3 DCE A  57       1.778   1.010  40.338  1.00  0.00      A    H
ATOM    457  CT  DCE A  58       0.911  44.806  30.552  1.00  0.00      A    C
ATOM    458  HC  DCE A  58       0.257  45.548  31.011  1.00  0.00      A    H
ATOM    459  HC1 DCE A  58       1.947  45.050  30.784  1.00  0.00      A    H
ATOM    460  Cl  DCE A  58       0.478  43.221  31.182  1.00  0.00      A   CL
ATOM    461  CT1 DCE A  58       0.738  44.729  29.010  1.00  0.00      A    C
ATOM    462  HC2 DCE A  58       1.283  45.505  28.472  1.00  0.00      A    H
ATOM    463  Cl1 DCE A  58       1.476  43.232  28.455  1.00  0.00      A   CL
ATOM    464  HC3 DCE A  58      -0.238  44.956  28.582  1.00  0.00      A    H
ATOM    465  CT  DCE A  59       1.854  17.045  24.926  1.00  0.00      A    C
ATOM    466  HC  DCE A  59       1.391  16.720  23.994  1.00  0.00      A    H
ATOM    467  HC1 DCE A  59       1.117  17.639  25.465  1.00  0.00      A    H
ATOM    468  Cl  DCE A  59       2.248  15.690  26.079  1.00  0.00      A   CL
ATOM    469  CT1 DCE A  59       3.154  17.872  24.706  1.00  0.00      A    C
ATOM    470  HC2 DCE A  59       3.036  18.706  24.015  1.00  0.00      A    H
ATOM    471  Cl1 DCE A  59       3.931  18.346  26.180  1.00  0.00      A   CL
ATOM    472  HC3 DCE A  59       3.850  17.175  24.240  1.00  0.00      A    H
ATOM    473  CT  DCE A  60      46.277  10.269  37.175  1.00  0.00      A    C
ATOM    474  HC  DCE A  60      46.109  10.167  36.103  1.00  0.00      A    H
ATOM    475  HC1 DCE A  60      47.241  10.777  37.211  1.00  0.00      A    H
ATOM    476  Cl  DCE A  60      44.994  11.360  37.894  1.00  0.00      A   CL
ATOM    477  CT1 DCE A  60      46.319   8.967  37.897  1.00  0.00      A    C
ATOM    478  HC2 DCE A  60      46.849   9.092  38.841  1.00  0.00      A    H
ATOM    479  Cl1 DCE A  60      44.561   8.547  38.230  1.00  0.00      A   CL
ATOM    480  HC3 DCE A  60      46.832   8.170  37.360  1.00  0.00      A    H
ATOM    481  CT  DCE A  61       3.113  16.239   6.540  1.00  0.00      A    C
ATOM    482  HC  DCE A  61       2.652  16.459   5.578  1.00  0.00      A    H
ATOM    483  HC1 DCE A  61       2.524  16.804   7.262  1.00  0.00      A    H
ATOM    484  Cl  DCE A  61       2.863  14.473   6.740  1.00  0.00      A   CL
ATOM    485  CT1 DCE A  61       4.557  16.675   6.484  1.00  0.00      A    C
ATOM    486  HC2 DCE A  61       5.117  16.189   5.685  1.00  0.00      A    H
ATOM    487  Cl1 DCE A  61       4.540  18.459   6.315  1.00  0.00      A   CL
ATOM    488  HC3 DCE A  61       5.062  16.332   7.388  1.00  0.00      A    H
ATOM    489  CT  DCE A  62      31.344  49.398  40.712  1.00  0.00      A    C
ATOM    490  HC  DCE A  62      30.768  49.622  41.609  1.00  0.00      A    H
ATOM    491  HC1 DCE A  62      30.642  49.440  39.879  1.00  0.00      A    H
ATOM    492  Cl  DCE A  62      32.621  50.600  40.645  1.00  0.00      A   CL
ATOM    493  CT1 DCE A  62      32.062  48.063  40.561  1.00  0.00      A    C
ATOM    494  HC2 DCE A  62      31.298  47.295  40.681  1.00  0.00      A    H
ATOM    495  Cl1 DCE A  62      32.826  47.893  39.021  1.00  0.00      A   CL
ATOM    496  HC3 DCE A  62      32.856  48.018  41.306  1.00  0.00      A    H
ATOM    497  CT  DCE A  63      31.984  44.840  14.105  1.00  0.00      A    C
ATOM    498  HC  DCE A  63      31.199  44.356  13.523  1.00  0.00      A    H
ATOM    499  HC1 DCE A  63      32.667  44.019  14.320  1.00  0.00      A    H
ATOM    500  Cl  DCE A  63      32.834  45.954  13.058  1.00  0.00      A   CL
ATOM    501  CT1 DCE A  63      31.265  45.493  15.289  1.00  0.00      A    C
ATOM    502  HC2 DCE A  63      31.883  46.116  15.935  1.00  0.00      A    H
ATOM    503  Cl1 DCE A  63      29.962  46.472  14.618  1.00  0.00      A   CL
ATOM    504  HC3 DCE A  63      30.846  44.737  15.954  1.00  0.00      A    H
ATOM    505  CT  DCE A  64      -0.509  43.741  47.193  1.00  0.00      A    C
ATOM    506  HC  DCE A  64      -1.375  44.292  47.561  1.00  0.00      A    H
ATOM    507  HC1 DCE A  64      -0.398  42.795  47.723  1.00  0.00      A    H
ATOM    508  Cl  DCE A  64      -0.559  43.311  45.508  1.00  0.00      A   CL
ATOM    509  CT1 DCE A  64       0.641  44.727  47.360  1.00  0.00      A    C
ATOM    510  HC2 DCE A  64       0.699  44.946  48.427  1.00  0.00      A    H
ATOM    511  Cl1 DCE A  64       2.193  44.053  46.812  1.00  0.00      A   CL
ATOM    512  HC3 DCE A  64       0.455  45.683  46.870  1.00  0.00      A    H
ATOM    513  CT  DCE A  65      23.853  49.915  11.030  1.00  0.00      A    C
ATOM    514  HC  DCE A  65      23.784  49.317  11.939  1.00  0.00      A    H
ATOM    515  HC1 DCE A  65      23.720  50.943  11.368  1.00  0.00      A    H
ATOM    516  Cl  DCE A  65      25.422  49.726  10.237  1.00  0.00      A   CL
ATOM    517  CT1 DCE A  65      22.866  49.358   9.961  1.00  0.00      A    C
ATOM    518  HC2 DCE A  65      21.822  49.583  10.179  1.00  0.00      A    H
ATOM    519  Cl1 DCE A  65      23.187  50.205   8.339  1.00  0.00      A   CL
ATOM    520  HC3 DCE A  65      23.014  48.278   9.948  1.00  0.00      A    H
ATOM    521  CT  DCE A  66      35.115  32.467   6.420  1.00  0.00      A    C
ATOM    522  HC  DCE A  66      34.118  32.103   6.172  1.00  0.00      A    H
ATOM    523  HC1 DCE A  66      34.974  32.758   7.461  1.00  0.00      A    H
ATOM    524  Cl  DCE A  66      36.212  31.208   6.391  1.00  0.00      A   CL
ATOM    525  CT1 DCE A  66      35.437  33.631   5.531  1.00  0.00      A    C
ATOM    526  HC2 DCE A  66      34.846  34.537   5.665  1.00  0.00      A    H
ATOM    527  Cl1 DCE A  66      37.091  34.118   6.017  1.00  0.00      A   CL
ATOM    528  HC3 DCE A  66      35.439  33.436   4.459  1.00  0.00      A    H
ATOM    529  CT  DCE A  67      29.338  19.442  40.694  1.00  0.00      A    C
ATOM    530  HC  DCE A  67      30.294  19.957  40.597  1.00  0.00      A    H
ATOM    531  HC1 DCE A  67      29.135  18.985  39.726  1.00  0.00      A    H
ATOM    532  Cl  DCE A  67      29.503  18.152  41.874  1.00  0.00      A   CL
ATOM    533  CT1 DCE A  67      28.153  20.421  41.093  1.00  0.00      A    C
ATOM    534  HC2 DCE A  67      27.165  20.086  40.778  1.00  0.00      A    H
ATOM    535  Cl1 DCE A  67      28.164  20.738  42.853  1.00  0.00      A   CL
ATOM    536  HC3 DCE A  67      28.283  21.373  40.577  1.00  0.00      A    H
ATOM    537  CT  DCE A  68      15.930  20.514  34.841  1.00  0.00      A    C
ATOM    538  HC  DCE A  68      17.019  20.564  34.842  1.00  0.00      A    H
ATOM    539  HC1 DCE A  68      15.620  19.655  35.437  1.00  0.00      A    H
ATOM    540  Cl  DCE A  68      15.203  21.919  35.571  1.00  0.00      A   CL
ATOM    541  CT1 DCE A  68      15.513  20.378  33.406  1.00  0.00      A    C
ATOM    542  HC2 DCE A  68      14.444  20.246  33.240  1.00  0.00      A    H
ATOM    543  Cl1 DCE A  68      16.037  21.781  32.444  1.00  0.00      A   CL
ATOM    544  HC3 DCE A  68      15.950  19.493  32.943  1.00  0.00      A    H
ATOM    545  CT  DCE A  69      30.389   2.156   4.475  1.00  0.00      A    C
ATOM    546  HC  DCE A  69      29.528   1.715   4.977  1.00  0.00      A    H
ATOM    547  HC1 DCE A  69      30.431   3.207   4.759  1.00  0.00      A    H
ATOM    548  Cl  DCE A  69      31.898   1.355   5.086  1.00  0.00      A   CL
ATOM    549  CT1 DCE A  69      30.384   1.921   2.973  1.00  0.00      A    C
ATOM    550  HC2 DCE A  69      30.336   0.837   2.862  1.00  0.00      A    H
ATOM    551  Cl1 DCE A  69      28.988   2.765   2.262  1.00  0.00      A   CL
ATOM    552  HC3 DCE A  69      31.292   2.122   2.403  1.00  0.00      A    H
ATOM    553  CT  DCE A  70       4.039  29.401  48.516  1.00  0.00      A    C
ATOM    554  HC  DCE A  70       3.259  29.498  47.760  1.00  0.00      A    H
ATOM    555  HC1 DCE A  70       4.179  28.346  48.753  1.00  0.00      A    H
ATOM    556  Cl  DCE A  70       5.600  29.970  47.855  1.00  0.00      A   CL
ATOM    557  CT1 DCE A  70       3.670  30.188  49.794  1.00  0.00      A    C
ATOM    558  HC2 DCE A  70       2.948  29.536  50.284  1.00  0.00      A    H
ATOM    559  Cl1 DCE A  70       5.225  30.453  50.674  1.00  0.00      A   CL
ATOM    560  HC3 DCE A  70       3.064  31.093  49.738  1.00  0.00      A    H
ATOM    561  CT  DCE A  71       5.737  49.292  47.112  1.00  0.00      A    C
ATOM    562  HC  DCE A  71       5.085  48.424  47.212  1.00  0.00      A    H
ATOM    563  HC1 DCE A  71       5.486  50.073  47.831  1.00  0.00      A    H
ATOM    564  Cl  DCE A  71       7.358  48.675  47.415  1.00  0.00      A   CL
ATOM    565  CT1 DCE A  71       5.765  49.908  45.731  1.00  0.00      A    C
ATOM    566  HC2 DCE A  71       4.849  50.452  45.504  1.00  0.00      A    H
ATOM    567  Cl1 DCE A  71       7.197  51.080  45.692  1.00  0.00      A   CL
ATOM    568  HC3 DCE A  71       5.852  49.112  44.991  1.00  0.00      A    H
ATOM    569  CT  DCE A  72       4.865  17.901  34.486  1.00  0.00      A    C
ATOM    570  HC  DCE A  72       5.555  18.286  33.735  1.00  0.00      A    H
ATOM    571  HC1 DCE A  72       4.886  16.819  34.350  1.00  0.00      A    H
ATOM    572  Cl  DCE A  72       5.636  18.396  36.044  1.00  0.00      A   CL
ATOM    573  CT1 DCE A  72       3.399  18.380  34.231  1.00  0.00      A    C
ATOM    574  HC2 DCE A  72       2.991  18.058  33.274  1.00  0.00      A    H
ATOM    575  Cl1 DCE A  72       2.365  17.668  35.383  1.00  0.00      A   CL
ATOM    576  HC3 DCE A  72       3.312  19.466  34.265  1.00  0.00      A    H
ATOM    577  CT  DCE A  73      35.616  22.319  44.194  1.00  0.00      A    C
ATOM    578  HC  DCE A  73      35.857  23.280  43.737  1.00  0.00      A    H
ATOM    579  HC1 DCE A  73      35.562  22.309  45.282  1.00  0.00      A    H
ATOM    580  Cl  DCE A  73      34.037  21.679  43.548  1.00  0.00      A   CL
ATOM    581  CT1 DCE A  73      36.704  21.231  43.821  1.00  0.00      A    C
ATOM    582  HC2 DCE A  73      36.806  20.408  44.528  1.00  0.00      A    H
ATOM    583  Cl1 DCE A  73      36.350  20.508  42.287  1.00  0.00      A   CL
ATOM    584  HC3 DCE A  73      37.712  21.629  43.707  1.00  0.00      A    H
ATOM    585  CT  DCE A  74      44.535  13.843   1.496  1.00  0.00      A    C
ATOM    586  HC  DCE A  74      45.471  14.372   1.670  1.00  0.00      A    H
ATOM    587  HC1 DCE A  74      44.691  13.250   0.595  1.00  0.00      A    H
ATOM    588  Cl  DCE A  74      44.003  12.836   2.891  1.00  0.00      A   CL
ATOM    589  CT1 DCE A  74      43.463  14.849   1.243  1.00  0.00      A    C
ATOM    590  HC2 DCE A  74      43.413  15.503   2.113  1.00  0.00      A    H
ATOM    591  Cl1 DCE A  74      43.736  15.849  -0.128  1.00  0.00      A   CL
ATOM    592  HC3 DCE A  74      42.465  14.415   1.168  1.00  0.00      A    H
ATOM    593  CT  DCE A  75      40.659  19.488  15.957  1.00  0.00      A    C
ATOM    594  HC  DCE A  75      41.142  20.153  16.673  1.00  0.00      A    H
ATOM    595  HC1 DCE A  75      41.464  18.754  15.919  1.00  0.00      A    H
ATOM    596  Cl  DCE A  75      39.276  18.778  16.684  1.00  0.00      A   CL
ATOM    597  CT1 DCE A  75      40.211  20.207  14.637  1.00  0.00      A    C
ATOM    598  HC2 DCE A  75      41.046  20.810  14.280  1.00  0.00      A    H
ATOM    599  Cl1 DCE A  75      39.825  19.085  13.364  1.00  0.00      A   CL
ATOM    600  HC3 DCE A  75      39.337  20.846  14.767  1.00  0.00      A    H
ATOM    601  CT  DCE A  76      12.174  43.040   6.280  1.00  0.00      A    C
ATOM    602  HC  DCE A  76      11.319  42.485   6.665  1.00  0.00      A    H
ATOM    603  HC1 DCE A  76      11.967  43.597   5.366  1.00  0.00      A    H
ATOM    604  Cl  DCE A  76      12.433  44.304   7.571  1.00  0.00      A   CL
ATOM    605  CT1 DCE A  76      13.366  42.088   6.249  1.00  0.00      A    C
ATOM    606  HC2 DCE A  76      13.101  41.247   5.607  1.00  0.00      A    H
ATOM    607  Cl1 DCE A  76      14.756  42.984   5.679  1.00  0.00      A   CL
ATOM    608  HC3 DCE A  76      13.672  41.721   7.228  1.00  0.00      A    H
ATOM    609  CT  DCE A  77      19.079   8.504  34.377  1.00  0.00      A    C
ATOM    610  HC  DCE A  77      19.576   8.858  35.280  1.00  0.00      A    H
ATOM    611  HC1 DCE A  77      19.845   8.434  33.604  1.00  0.00      A    H
ATOM    612  Cl  DCE A  77      18.195   6.959  34.372  1.00  0.00      A   CL
ATOM    613  CT1 DCE A  77      18.171   9.664  33.992  1.00  0.00      A    C
ATOM    614  HC2 DCE A  77      17.747   9.607  32.989  1.00  0.00      A    H
ATOM    615  Cl1 DCE A  77      16.939   9.848  35.351  1.00  0.00      A   CL
ATOM    616  HC3 DCE A  77      18.803  10.551  34.036  1.00  0.00      A    H
ATOM    617  CT  DCE A  78      21.224   0.677  28.366  1.00  0.00      A    C
ATOM    618  HC  DCE A  78      22.038   0.380  29.028  1.00  0.00      A    H
ATOM    619  HC1 DCE A  78      21.795   1.037  27.509  1.00  0.00      A    H
ATOM    620  Cl  DCE A  78      20.380  -0.797  27.813  1.00  0.00      A   CL
ATOM    621  CT1 DCE A  78      20.288   1.829  28.797  1.00  0.00      A    C
ATOM    622  HC2 DCE A  78      19.989   2.349  27.887  1.00  0.00      A    H
ATOM    623  Cl1 DCE A  78      18.922   1.195  29.767  1.00  0.00      A   CL
ATOM    624  HC3 DCE A  78      20.834   2.502  29.459  1.00  0.00      A    H
ATOM    625  CT  DCE A  79      46.697  41.290   4.779  1.00  0.00      A    C
ATOM    626  HC  DCE A  79      45.698  40.877   4.637  1.00  0.00      A    H
ATOM    627  HC1 DCE A  79      46.929  41.957   3.949  1.00  0.00      A    H
ATOM    628  Cl  DCE A  79      46.743  42.341   6.183  1.00  0.00      A   CL
ATOM    629  CT1 DCE A  79      47.835  40.309   4.787  1.00  0.00      A    C
ATOM    630  HC2 DCE A  79      47.708  39.607   3.963  1.00  0.00      A    H
ATOM    631  Cl1 DCE A  79      49.336  41.276   4.497  1.00  0.00      A   CL
ATOM    632  HC3 DCE A  79      47.961  39.752   5.716  1.00  0.00      A    H
ATOM    633  CT  DCE A  80      17.340  24.394  36.240  1.00  0.00      A    C
ATOM    634  HC  DCE A  80      16.517  23.991  36.830  1.00  0.00      A    H
ATOM    635  HC1 DCE A  80      18.042  23.611  35.954  1.00  0.00      A    H
ATOM    636  Cl  DCE A  80      16.585  24.944  34.690  1.00  0.00      A   CL
ATOM    637  CT1 DCE A  80      17.962  25.625  36.802  1.00  0.00      A    C
ATOM    638  HC2 DCE A  80      17.686  25.771  37.846  1.00  0.00      A    H
ATOM    639  Cl1 DCE A  80      19.716  25.608  36.440  1.00  0.00      A   CL
ATOM    640  HC3 DCE A  80      17.585  26.550  36.368  1.00  0.00      A    H
ATOM    641  CT  DCE A  81      24.946  26.983  36.378  1.00  0.00      A    C
ATOM    642  HC  DCE A  81      25.571  27.582  35.716  1.00  0.00      A    H
ATOM    643  HC1 DCE A  81      25.375  26.745  37.351  1.00  0.00      A    H
ATOM    644  Cl  DCE A  81      23.444  27.895  36.652  1.00  0.00      A   CL
ATOM    645  CT1 DCE A  81      24.603  25.739  35.617  1.00  0.00      A    C
ATOM    646  HC2 DCE A  81      24.034  25.023  36.210  1.00  0.00      A    H
ATOM    647  Cl1 DCE A  81      23.549  26.337  34.294  1.00  0.00      A   CL
ATOM    648  HC3 DCE A  81      25.489  25.188  35.301  1.00  0.00      A    H
ATOM    649  CT  DCE A  82      44.429  31.109   9.847  1.00  0.00      A    C
ATOM    650  HC  DCE A  82      45.117  31.706   9.249  1.00  0.00      A    H
ATOM    651  HC1 DCE A  82      44.747  31.037  10.887  1.00  0.00      A    H
ATOM    652  Cl  DCE A  82      42.946  31.983   9.945  1.00  0.00      A   CL
ATOM    653  CT1 DCE A  82      44.067  29.666   9.399  1.00  0.00      A    C
ATOM    654  HC2 DCE A  82      43.414  29.547   8.534  1.00  0.00      A    H
ATOM    655  Cl1 DCE A  82      45.558  28.721   9.065  1.00  0.00      A   CL
ATOM    656  HC3 DCE A  82      43.553  29.151  10.211  1.00  0.00      A    H
ATOM    657  CT  DCE A  83       1.005  44.877   3.844  1.00  0.00      A    C
ATOM    658  HC  DCE A  83       0.001  44.693   4.226  1.00  0.00      A    H
ATOM    659  HC1 DCE A  83       1.131  45.935   3.614  1.00  0.00      A    H
ATOM    660  Cl  DCE A  83       2.176  44.702   5.145  1.00  0.00      A   CL
ATOM    661  CT1 DCE A  83       1.417  44.039   2.583  1.00  0.00      A    C
ATOM    662  HC2 DCE A  83       1.616  43.045   2.986  1.00  0.00      A    H
ATOM    663  Cl1 DCE A  83       0.183  44.019   1.346  1.00  0.00      A   CL
ATOM    664  HC3 DCE A  83       2.376  44.444   2.259  1.00  0.00      A    H
ATOM    665  CT  DCE A  84      33.862  19.864   7.242  1.00  0.00      A    C
ATOM    666  HC  DCE A  84      32.946  20.419   7.041  1.00  0.00      A    H
ATOM    667  HC1 DCE A  84      33.837  19.687   8.318  1.00  0.00      A    H
ATOM    668  Cl  DCE A  84      33.673  18.315   6.439  1.00  0.00      A   CL
ATOM    669  CT1 DCE A  84      35.028  20.545   6.608  1.00  0.00      A    C
ATOM    670  HC2 DCE A  84      35.042  21.619   6.791  1.00  0.00      A    H
ATOM    671  Cl1 DCE A  84      36.487  19.778   7.323  1.00  0.00      A   CL
ATOM    672  HC3 DCE A  84      35.001  20.331   5.540  1.00  0.00      A    H
ATOM    673  CT  DCE A  85      14.934   2.190  20.138  1.00  0.00      A    C
ATOM    674  HC  DCE A  85      15.394   1.210  20.264  1.00  0.00      A    H
ATOM    675  HC1 DCE A  85      14.282   2.330  21.001  1.00  0.00      A    H
ATOM    676  Cl  DCE A  85      16.267   3.397  19.964  1.00  0.00      A   CL
ATOM    677  CT1 DCE A  85      14.021   2.117  18.959  1.00  0.00      A    C
ATOM    678  HC2 DCE A  85      13.177   2.783  19.137  1.00  0.00      A    H
ATOM    679  Cl1 DCE A  85      14.988   2.788  17.595  1.00  0.00      A   CL
ATOM    680  HC3 DCE A  85      13.724   1.094  18.729  1.00  0.00      A    H
ATOM    681  CT  DCE A  86      47.354  21.380  24.560  1.00  0.00      A    C
ATOM    682  HC  DCE A  86      46.321  21.548  24.254  1.00  0.00      A    H
ATOM    683  HC1 DCE A  86      47.976  22.272  24.482  1.00  0.00      A    H
ATOM    684  Cl  DCE A  86      47.333  20.702  26.195  1.00  0.00      A   CL
ATOM    685  CT1 DCE A  86      47.899  20.310  23.603  1.00  0.00      A    C
ATOM    686  HC2 DCE A  86      47.939  20.674  22.576  1.00  0.00      A    H
ATOM    687  Cl1 DCE A  86      49.565  19.954  24.213  1.00  0.00      A   CL
ATOM    688  HC3 DCE A  86      47.278  19.427  23.455  1.00  0.00      A    H
ATOM    689  CT  DCE A  87      25.346  37.179  31.916  1.00  0.00      A    C
ATOM    690  HC  DCE A  87      25.411  36.236  31.373  1.00  0.00      A    H
ATOM    691  HC1 DCE A  87      24.705  37.790  31.282  1.00  0.00      A    H
ATOM    692  Cl  DCE A  87      24.538  36.911  33.533  1.00  0.00      A   CL
ATOM    693  CT1 DCE A  87      26.778  37.564  32.035  1.00  0.00      A    C
ATOM    694  HC2 DCE A  87      27.041  38.053  31.097  1.00  0.00      A    H
ATOM    695  Cl1 DCE A  87      26.985  38.880  33.152  1.00  0.00      A   CL
ATOM    696  HC3 DCE A  87      27.373  36.683  32.276  1.00  0.00      A    H
ATOM    697  CT  DCE A  88      39.509  29.200  13.229  1.00  0.00      A    C
ATOM    698  HC  DCE A  88      40.248  28.621  13.783  1.00  0.00      A    H
ATOM    699  HC1 DCE A  88      38.765  28.565  12.748  1.00  0.00      A    H
ATOM    700  Cl  DCE A  88      38.596  30.220  14.367  1.00  0.00      A   CL
ATOM    701  CT1 DCE A  88      40.296  29.959  12.202  1.00  0.00      A    C
ATOM    702  HC2 DCE A  88      40.535  29.325  11.348  1.00  0.00      A    H
ATOM    703  Cl1 DCE A  88      39.267  31.256  11.628  1.00  0.00      A   CL
ATOM    704  HC3 DCE A  88      41.230  30.382  12.573  1.00  0.00      A    H
ATOM    705  CT  DCE A  89      12.062  41.967   2.760  1.00  0.00      A    C
ATOM    706  HC  DCE A  89      12.111  42.277   3.804  1.00  0.00      A    H
ATOM    707  HC1 DCE A  89      13.023  42.210   2.307  1.00  0.00      A    H
ATOM    708  Cl  DCE A  89      11.861  40.179   2.552  1.00  0.00      A   CL
ATOM    709  CT1 DCE A  89      10.878  42.732   2.110  1.00  0.00      A    C
ATOM    710  HC2 DCE A  89      10.990  42.848   1.032  1.00  0.00      A    H
ATOM    711  Cl1 DCE A  89       9.333  41.917   2.619  1.00  0.00      A   CL
ATOM    712  HC3 DCE A  89      10.964  43.744   2.505  1.00  0.00      A    H
ATOM    713  CT  DCE A  90       5.312   6.450   0.811  1.00  0.00      A    C
ATOM    714  HC  DCE A  90       4.295   6.611   0.453  1.00  0.00      A    H
ATOM    715  HC1 DCE A  90       5.880   5.707   0.252  1.00  0.00      A    H
ATOM    716  Cl  DCE A  90       6.059   8.061   0.548  1.00  0.00      A   CL
ATOM    717  CT1 DCE A  90       5.403   6.251   2.288  1.00  0.00      A    C
ATOM    718  HC2 DCE A  90       6.367   5.945   2.695  1.00  0.00      A    H
ATOM    719  Cl1 DCE A  90       4.696   7.574   3.151  1.00  0.00      A   CL
ATOM    720  HC3 DCE A  90       4.730   5.400   2.385  1.00  0.00      A    H
ATOM    721  CT  DCE A  91      19.406  25.570  14.461  1.00  0.00      A    C
ATOM    722  HC  DCE A  91      20.104  26.118  13.828  1.00  0.00      A    H
ATOM    723  HC1 DCE A  91      19.165  26.115  15.373  1.00  0.00      A    H
ATOM    724  Cl  DCE A  91      17.918  25.325  13.425  1.00  0.00      A   CL
ATOM    725  CT1 DCE A  91      20.077  24.275  14.991  1.00  0.00      A    C
ATOM    726  HC2 DCE A  91      20.615  24.431  15.926  1.00  0.00      A    H
ATOM    727  Cl1 DCE A  91      18.743  23.141  15.393  1.00  0.00      A   CL
ATOM    728  HC3 DCE A  91      20.615  23.819  14.159  1.00  0.00      A    H
ATOM    729  CT  DCE A  92      38.752  41.369  19.975  1.00  0.00      A    C
ATOM    730  HC  DCE A  92      38.110  41.462  20.850  1.00  0.00      A    H
ATOM    731  HC1 DCE A  92      38.583  40.421  19.463  1.00  0.00      A    H
ATOM    732  Cl  DCE A  92      38.340  42.680  18.867  1.00  0.00      A   CL
ATOM    733  CT1 DCE A  92      40.302  41.441  20.344  1.00  0.00      A    C
ATOM    734  HC2 DCE A  92      40.711  40.566  20.850  1.00  0.00      A    H
ATOM    735  Cl1 DCE A  92      41.345  41.657  18.922  1.00  0.00      A   CL
ATOM    736  HC3 DCE A  92      40.489  42.264  21.034  1.00  0.00      A    H
ATOM    737  CT  DCE A  93      12.114  48.907  24.008  1.00  0.00      A    C
ATOM    738  HC  DCE A  93      13.170  48.707  23.830  1.00  0.00      A    H
ATOM    739  HC1 DCE A  93      11.434  48.452  23.287  1.00  0.00      A    H
ATOM    740  Cl  DCE A  93      11.561  48.040  25.456  1.00  0.00      A   CL
ATOM    741  CT1 DCE A  93      11.969  50.369  24.241  1.00  0.00      A    C
ATOM    742  HC2 DCE A  93      12.402  50.588  25.217  1.00  0.00      A    H
ATOM    743  Cl1 DCE A  93      12.691  51.314  23.023  1.00  0.00      A   CL
ATOM    744  HC3 DCE A  93      10.913  50.623  24.338  1.00  0.00      A    H
ATOM    745  CT  DCE A  94       7.455  12.254  28.191  1.00  0.00      A    C
ATOM    746  HC  DCE A  94       7.329  13.189  28.736  1.00  0.00      A    H
ATOM    747  HC1 DCE A  94       7.805  12.482  27.185  1.00  0.00      A    H
ATOM    748  Cl  DCE A  94       8.731  11.388  29.021  1.00  0.00      A   CL
ATOM    749  CT1 DCE A  94       6.290  11.327  27.921  1.00  0.00      A    C
ATOM    750  HC2 DCE A  94       6.422  10.628  27.094  1.00  0.00      A    H
ATOM    751  Cl1 DCE A  94       5.915  10.466  29.393  1.00  0.00      A   CL
ATOM    752  HC3 DCE A  94       5.449  11.904  27.537  1.00  0.00      A    H
ATOM    753  CT  DCE A  95      32.468  36.579  27.096  1.00  0.00      A    C
ATOM    754  HC  DCE A  95      33.060  36.490  26.185  1.00  0.00      A    H
ATOM    755  HC1 DCE A  95      31.596  37.098  26.697  1.00  0.00      A    H
ATOM    756  Cl  DCE A  95      31.910  34.960  27.760  1.00  0.00      A   CL
ATOM    757  CT1 DCE A  95      32.986  37.510  28.214  1.00  0.00      A    C
ATOM    758  HC2 DCE A  95      33.225  38.513  27.861  1.00  0.00      A    H
ATOM    759  Cl1 DCE A  95      31.894  37.773  29.516  1.00  0.00      A   CL
ATOM    760  HC3 DCE A  95      33.841  36.968  28.618  1.00  0.00      A    H
ATOM    761  CT  DCE A  96      10.772  -0.340   8.359  1.00  0.00      A    C
ATOM    762  HC  DCE A  96      11.556   0.290   7.940  1.00  0.00      A    H
ATOM    763  HC1 DCE A  96      10.317  -1.009   7.628  1.00  0.00      A    H
ATOM    764  Cl  DCE A  96      11.736  -1.282   9.533  1.00  0.00      A   CL
ATOM    765  CT1 DCE A  96       9.732   0.518   9.078  1.00  0.00      A    C
ATOM    766  HC2 DCE A  96      10.140   1.206   9.819  1.00  0.00      A    H
ATOM    767  Cl1 DCE A  96       8.910   1.612   7.945  1.00  0.00      A   CL
ATOM    768  HC3 DCE A  96       8.908  -0.042   9.521  1.00  0.00      A    H
ATOM    769  CT  DCE A  97       2.443  25.434  44.949  1.00  0.00      A    C
ATOM    770  HC  DCE A  97       2.812  25.246  43.941  1.00  0.00      A    H
ATOM    771  HC1 DCE A  97       1.875  26.362  44.999  1.00  0.00      A    H
ATOM    772  Cl  DCE A  97       1.234  24.195  45.397  1.00  0.00      A   CL
ATOM    773  CT1 DCE A  97       3.697  25.392  46.022  1.00  0.00      A    C
ATOM    774  HC2 DCE A  97       4.039  24.358  46.070  1.00  0.00      A    H
ATOM    775  Cl1 DCE A  97       5.120  26.330  45.556  1.00  0.00      A   CL
ATOM    776  HC3 DCE A  97       3.466  25.624  47.062  1.00  0.00      A    H
ATOM    777  CT  DCE A  98      20.811   9.866   9.445  1.00  0.00      A    C
ATOM    778  HC  DCE A  98      20.814   8.969   8.826  1.00  0.00      A    H
ATOM    779  HC1 DCE A  98      21.741  10.430   9.366  1.00  0.00      A    H
ATOM    780  Cl  DCE A  98      19.539  10.981   8.900  1.00  0.00      A   CL
ATOM    781  CT1 DCE A  98      20.581   9.506  10.888  1.00  0.00      A    C
ATOM    782  HC2 DCE A  98      21.194  10.103  11.563  1.00  0.00      A    H
ATOM    783  Cl1 DCE A  98      18.859   9.553  11.322  1.00  0.00      A   CL
ATOM    784  HC3 DCE A  98      20.890   8.470  11.030  1.00  0.00      A    H
ATOM    785  CT  DCE A  99       8.828   1.454   3.156  1.00  0.00      A    C
ATOM    786  HC  DCE A  99       8.929   2.045   2.246  1.00  0.00      A    H
ATOM    787  HC1 DCE A  99       9.685   1.686   3.789  1.00  0.00      A    H
ATOM    788  Cl  DCE A  99       7.280   1.528   4.001  1.00  0.00      A   CL
ATOM    789  CT1 DCE A  99       9.022   0.067   2.568  1.00  0.00      A    C
ATOM    790  HC2 DCE A  99       8.864  -0.674   3.352  1.00  0.00      A    H
ATOM    791  Cl1 DCE A  99       7.747  -0.369   1.476  1.00  0.00      A   CL
ATOM    792  HC3 DCE A  99      10.006  -0.141   2.147  1.00  0.00      A    H
ATOM    793  CT  DCE A 100       3.359  27.906  22.717  1.00  0.00      A    C
ATOM    794  HC  DCE A 100       3.681  28.210  23.712  1.00  0.00      A    H
ATOM    795  HC1 DCE A 100       3.600  26.907  22.353  1.00  0.00      A    H
ATOM    796  Cl  DCE A 100       1.596  27.895  22.714  1.00  0.00      A   CL
ATOM    797  CT1 DCE A 100       3.859  28.933  21.698  1.00  0.00      A    C
ATOM    798  HC2 DCE A 100       3.525  28.584  20.721  1.00  0.00      A    H
ATOM    799  Cl1 DCE A 100       3.159  30.529  22.149  1.00  0.00      A   CL
ATOM    800  HC3 DCE A 100       4.937  29.089  21.677  1.00  0.00      A    H
ATOM    801  CT  DCE A 101      38.675  28.637   0.217  1.00  0.00      A    C
ATOM    802  HC  DCE A 101      38.352  29.549  -0.284  1.00  0.00      A    H
ATOM    803  HC1 DCE A 101      39.723  28.391   0.047  1.00  0.00      A    H
ATOM    804  Cl  DCE A 101      38.395  28.945   1.943  1.00  0.00      A   CL
ATOM    805  CT1 DCE A 101      37.796  27.470  -0.150  1.00  0.00      A    C
ATOM    806  HC2 DCE A 101      36.839  27.574   0.362  1.00  0.00      A    H
ATOM    807  Cl1 DCE A 101      37.535  27.756  -1.887  1.00  0.00      A   CL
ATOM    808  HC3 DCE A 101      38.257  26.492  -0.016  1.00  0.00      A    H
ATOM    809  CT  DCE A 102      29.071  31.708  44.776  1.00  0.00      A    C
ATOM    810  HC  DCE A 102      29.474  32.277  45.613  1.00  0.00      A    H
ATOM    811  HC1 DCE A 102      29.514  31.893  43.797  1.00  0.00      A    H
ATOM    812  Cl  DCE A 102      29.499  30.045  45.242  1.00  0.00      A   CL
ATOM    813  CT1 DCE A 102      27.525  31.899  44.706  1.00  0.00      A    C
ATOM    814  HC2 DCE A 102      27.098  31.291  43.909  1.00  0.00      A    H
ATOM    815  Cl1 DCE A 102      26.843  31.364  46.356  1.00  0.00      A   CL
ATOM    816  HC3 DCE A 102      27.284  32.954  44.578  1.00  0.00      A    H
ATOM    817  CT  DCE A 103      36.947  43.678   3.868  1.00  0.00      A    C
ATOM    818  HC  DCE A 103      37.220  42.814   3.262  1.00  0.00      A    H
ATOM    819  HC1 DCE A 103      37.174  44.527   3.223  1.00  0.00      A    H
ATOM    820  Cl  DCE A 103      35.233  43.508   4.025  1.00  0.00      A   CL
ATOM    821  CT1 DCE A 103      37.755  43.729   5.189  1.00  0.00      A    C
ATOM    822  HC2 DCE A 103      37.300  44.343   5.966  1.00  0.00      A    H
ATOM    823  Cl1 DCE A 103      37.923  42.050   5.781  1.00  0.00      A   CL
ATOM    824  HC3 DCE A 103      38.729  44.133   4.912  1.00  0.00      A    H
ATOM    825  CT  DCE A 104      28.697  32.653  30.430  1.00  0.00      A    C
ATOM    826  HC  DCE A 104      28.774  32.160  31.399  1.00  0.00      A    H
ATOM    827  HC1 DCE A 104      29.313  32.317  29.596  1.00  0.00      A    H
ATOM    828  Cl  DCE A 104      27.029  32.503  29.771  1.00  0.00      A   CL
ATOM    829  CT1 DCE A 104      29.096  34.111  30.746  1.00  0.00      A    C
ATOM    830  HC2 DCE A 104      30.138  34.390  30.903  1.00  0.00      A    H
ATOM    831  Cl1 DCE A 104      28.543  35.339  29.523  1.00  0.00      A   CL
ATOM    832  HC3 DCE A 104      28.614  34.420  31.674  1.00  0.00      A    H
ATOM    833  CT  DCE A 105       6.155  33.544  39.876  1.00  0.00      A    C
ATOM    834  HC  DCE A 105       7.213  33.319  39.739  1.00  0.00      A    H
ATOM    835  HC1 DCE A 105       5.763  34.161  39.068  1.00  0.00      A    H
ATOM    836  Cl  DCE A 105       5.138  32.021  39.694  1.00  0.00      A   CL
ATOM    837  CT1 DCE A 105       5.901  34.090  41.274  1.00  0.00      A    C
ATOM    838  HC2 DCE A 105       5.813  33.340  42.059  1.00  0.00      A    H
ATOM    839  Cl1 DCE A 105       7.241  35.198  41.735  1.00  0.00      A   CL
ATOM    840  HC3 DCE A 105       5.107  34.836  41.331  1.00  0.00      A    H
ATOM    841  CT  DCE A 106      28.578  28.601  27.014  1.00  0.00      A    C
ATOM    842  HC  DCE A 106      29.070  29.475  27.440  1.00  0.00      A    H
ATOM    843  HC1 DCE A 106      29.050  27.697  27.398  1.00  0.00      A    H
ATOM    844  Cl  DCE A 106      26.872  28.575  27.494  1.00  0.00      A   CL
ATOM    845  CT1 DCE A 106      28.719  28.472  25.478  1.00  0.00      A    C
ATOM    846  HC2 DCE A 106      28.113  27.667  25.062  1.00  0.00      A    H
ATOM    847  Cl1 DCE A 106      28.322  29.976  24.586  1.00  0.00      A   CL
ATOM    848  HC3 DCE A 106      29.693  28.135  25.124  1.00  0.00      A    H
ATOM    849  CT  DCE A 107      36.547   0.434   9.435  1.00  0.00      A    C
ATOM    850  HC  DCE A 107      35.688   0.091  10.012  1.00  0.00      A    H
ATOM    851  HC1 DCE A 107      36.793   1.301  10.047  1.00  0.00      A    H
ATOM    852  Cl  DCE A 107      37.968  -0.691   9.506  1.00  0.00      A   CL
ATOM    853  CT1 DCE A 107      36.144   0.697   7.979  1.00  0.00      A    C
ATOM    854  HC2 DCE A 107      35.453   1.534   7.886  1.00  0.00      A    H
ATOM    855  Cl1 DCE A 107      37.463   1.325   7.009  1.00  0.00      A   CL
ATOM    856  HC3 DCE A 107      35.674  -0.162   7.499  1.00  0.00      A    H
ATOM    857  CT  DCE A 108      13.185  18.213  41.779  1.00  0.00      A    C
ATOM    858  HC  DCE A 108      13.860  18.536  42.572  1.00  0.00      A    H
ATOM    859  HC1 DCE A 108      13.720  18.295  40.833  1.00  0.00      A    H
ATOM    860  Cl  DCE A 108      12.956  16.437  42.057  1.00  0.00      A   CL
ATOM    861  CT1 DCE A 108      11.943  19.009  41.870  1.00  0.00      A    C
ATOM    862  HC2 DCE A 108      11.219  18.478  41.252  1.00  0.00      A    H
ATOM    863  Cl1 DCE A 108      11.402  19.114  43.554  1.00  0.00      A   CL
ATOM    864  HC3 DCE A 108      12.044  20.018  41.470  1.00  0.00      A    H
ATOM    865  CT  DCE A 109      36.130   8.790  11.391  1.00  0.00      A    C
ATOM    866  HC  DCE A 109      36.448   9.832  11.414  1.00  0.00      A    H
ATOM    867  HC1 DCE A 109      36.107   8.506  10.338  1.00  0.00      A    H
ATOM    868  Cl  DCE A 109      37.504   7.896  12.092  1.00  0.00      A   CL
ATOM    869  CT1 DCE A 109      34.742   8.524  11.954  1.00  0.00      A    C
ATOM    870  HC2 DCE A 109      34.539   7.453  11.989  1.00  0.00      A    H
ATOM    871  Cl1 DCE A 109      34.564   9.056  13.661  1.00  0.00      A   CL
ATOM    872  HC3 DCE A 109      33.995   9.126  11.436  1.00  0.00      A    H
ATOM    873  CT  DCE A 110      44.238   8.474  48.500  1.00  0.00      A    C
ATOM    874  HC  DCE A 110      43.207   8.400  48.157  1.00  0.00      A    H
ATOM    875  HC1 DCE A 110      44.581   7.596  49.047  1.00  0.00      A    H
ATOM    876  Cl  DCE A 110      45.271   8.648  47.081  1.00  0.00      A   CL
ATOM    877  CT1 DCE A 110      44.553   9.575  49.392  1.00  0.00      A    C
ATOM    878  HC2 DCE A 110      45.610   9.546  49.657  1.00  0.00      A    H
ATOM    879  Cl1 DCE A 110      44.206  11.130  48.593  1.00  0.00      A   CL
ATOM    880  HC3 DCE A 110      44.066   9.430  50.357  1.00  0.00      A    H
ATOM    881  CT  DCE A 111       5.328  42.426  24.105  1.00  0.00      A    C
ATOM    882  HC  DCE A 111       5.698  43.403  24.416  1.00  0.00      A    H
ATOM    883  HC1 DCE A 111       5.529  42.379  23.034  1.00  0.00      A    H
ATOM    884  Cl  DCE A 111       6.176  41.112  24.919  1.00  0.00      A   CL
ATOM    885  CT1 DCE A 111       3.828  42.313  24.498  1.00  0.00      A    C
ATOM    886  HC2 DCE A 111       3.391  43.209  24.057  1.00  0.00      A    H
ATOM    887  Cl1 DCE A 111       2.997  40.940  23.781  1.00  0.00      A   CL
ATOM    888  HC3 DCE A 111       3.535  42.509  25.529  1.00  0.00      A    H
ATOM    889  CT  DCE A 112      33.867  26.090   1.442  1.00  0.00      A    C
ATOM    890  HC  DCE A 112      33.017  25.412   1.362  1.00  0.00      A    H
ATOM    891  HC1 DCE A 112      33.966  26.421   2.476  1.00  0.00      A    H
ATOM    892  Cl  DCE A 112      35.385  25.289   1.127  1.00  0.00      A   CL
ATOM    893  CT1 DCE A 112      33.714  27.277   0.456  1.00  0.00      A    C
ATOM    894  HC2 DCE A 112      34.547  27.940   0.690  1.00  0.00      A    H
ATOM    895  Cl1 DCE A 112      33.896  26.633  -1.249  1.00  0.00      A   CL
ATOM    896  HC3 DCE A 112      32.875  27.971   0.489  1.00  0.00      A    H
ATOM    897  CT  DCE A 113       3.910  11.747   9.379  1.00  0.00      A    C
ATOM    898  HC  DCE A 113       3.024  12.275   9.027  1.00  0.00      A    H
ATOM    899  HC1 DCE A 113       4.737  12.348   9.001  1.00  0.00      A    H
ATOM    900  Cl  DCE A 113       3.818  11.832  11.182  1.00  0.00      A   CL
ATOM    901  CT1 DCE A 113       3.935  10.338   8.952  1.00  0.00      A    C
ATOM    902  HC2 DCE A 113       3.889  10.198   7.872  1.00  0.00      A    H
ATOM    903  Cl1 DCE A 113       5.458   9.636   9.439  1.00  0.00      A   CL
ATOM    904  HC3 DCE A 113       3.170   9.759   9.471  1.00  0.00      A    H
ATOM    905  CT  DCE A 114      46.747  33.112  15.712  1.00  0.00      A    C
ATOM    906  HC  DCE A 114      45.856  33.739  15.708  1.00  0.00      A    H
ATOM    907  HC1 DCE A 114      47.362  33.466  16.539  1.00  0.00      A    H
ATOM    908  Cl  DCE A 114      46.225  31.443  15.974  1.00  0.00      A   CL
ATOM    909  CT1 DCE A 114      47.384  33.175  14.351  1.00  0.00      A    C
ATOM    910  HC2 DCE A 114      47.834  32.226  14.058  1.00  0.00      A    H
ATOM    911  Cl1 DCE A 114      46.148  33.731  13.221  1.00  0.00      A   CL
ATOM    912  HC3 DCE A 114      48.193  33.902  14.287  1.00  0.00      A    H
ATOM    913  CT  DCE A 115       5.737  42.766  30.407  1.00  0.00      A    C
ATOM    914  HC  DCE A 115       5.388  42.299  31.328  1.00  0.00      A    H
ATOM    915  HC1 DCE A 115       6.364  43.587  30.755  1.00  0.00      A    H
ATOM    916  Cl  DCE A 115       6.739  41.446  29.507  1.00  0.00      A   CL
ATOM    917  CT1 DCE A 115       4.500  43.184  29.540  1.00  0.00      A    C
ATOM    918  HC2 DCE A 115       3.981  43.948  30.119  1.00  0.00      A    H
ATOM    919  Cl1 DCE A 115       4.932  43.889  27.943  1.00  0.00      A   CL
ATOM    920  HC3 DCE A 115       3.809  42.357  29.375  1.00  0.00      A    H
ATOM    921  CT  DCE A 116      31.806  43.797  26.613  1.00  0.00      A    C
ATOM    922  HC  DCE A 116      30.875  44.223  26.986  1.00  0.00      A    H
ATOM    923  HC1 DCE A 116      31.684  42.961  25.924  1.00  0.00      A    H
ATOM    924  Cl  DCE A 116      32.778  45.110  25.904  1.00  0.00      A   CL
ATOM    925  CT1 DCE A 116      32.596  43.127  27.669  1.00  0.00      A    C
ATOM    926  HC2 DCE A 116      32.799  43.831  28.476  1.00  0.00      A    H
ATOM    927  Cl1 DCE A 116      31.553  41.822  28.371  1.00  0.00      A   CL
ATOM    928  HC3 DCE A 116      33.540  42.749  27.276  1.00  0.00      A    H
ATOM    929  CT  DCE A 117      33.514   6.523   0.420  1.00  0.00      A    C
ATOM    930  HC  DCE A 117      32.727   5.774   0.520  1.00  0.00      A    H
ATOM    931  HC1 DCE A 117      34.438   6.282   0.945  1.00  0.00      A    H
ATOM    932  Cl  DCE A 117      33.701   6.784  -1.315  1.00  0.00      A   CL
ATOM    933  CT1 DCE A 117      33.016   7.887   1.012  1.00  0.00      A    C
ATOM    934  HC2 DCE A 117      33.196   7.828   2.085  1.00  0.00      A    H
ATOM    935  Cl1 DCE A 117      34.017   9.153   0.399  1.00  0.00      A   CL
ATOM    936  HC3 DCE A 117      31.976   8.188   0.885  1.00  0.00      A    H
ATOM    937  CT  DCE A 118      18.927   7.403  48.338  1.00  0.00      A    C
ATOM    938  HC  DCE A 118      19.805   8.033  48.479  1.00  0.00      A    H
ATOM    939  HC1 DCE A 118      18.841   7.262  47.261  1.00  0.00      A    H
ATOM    940  Cl  DCE A 118      19.302   5.787  49.011  1.00  0.00      A   CL
ATOM    941  CT1 DCE A 118      17.671   7.979  48.964  1.00  0.00      A    C
ATOM    942  HC2 DCE A 118      17.846   9.054  48.989  1.00  0.00      A    H
ATOM    943  Cl1 DCE A 118      16.050   7.526  48.229  1.00  0.00      A   CL
ATOM    944  HC3 DCE A 118      17.668   7.600  49.986  1.00  0.00      A    H
ATOM    945  CT  DCE A 119      40.847  26.257  38.960  1.00  0.00      A    C
ATOM    946  HC  DCE A 119      41.626  26.198  38.200  1.00  0.00      A    H
ATOM    947  HC1 DCE A 119      40.648  27.288  39.252  1.00  0.00      A    H
ATOM    948  Cl  DCE A 119      39.301  25.947  38.056  1.00  0.00      A   CL
ATOM    949  CT1 DCE A 119      40.895  25.206  40.037  1.00  0.00      A    C
ATOM    950  HC2 DCE A 119      40.063  25.278  40.738  1.00  0.00      A    H
ATOM    951  Cl1 DCE A 119      40.583  23.730  39.072  1.00  0.00      A   CL
ATOM    952  HC3 DCE A 119      41.825  25.103  40.595  1.00  0.00      A    H
ATOM    953  CT  DCE A 120       3.749   8.555  47.439  1.00  0.00      A    C
ATOM    954  HC  DCE A 120       4.632   8.840  48.011  1.00  0.00      A    H
ATOM    955  HC1 DCE A 120       3.617   7.473  47.442  1.00  0.00      A    H
ATOM    956  Cl  DCE A 120       2.416   9.202  48.414  1.00  0.00      A   CL
ATOM    957  CT1 DCE A 120       3.806   9.163  46.043  1.00  0.00      A    C
ATOM    958  HC2 DCE A 120       4.125  10.205  46.010  1.00  0.00      A    H
ATOM    959  Cl1 DCE A 120       4.847   8.102  45.008  1.00  0.00      A   CL
ATOM    960  HC3 DCE A 120       2.793   9.062  45.652  1.00  0.00      A    H
ATOM    961  CT  DCE A 121      30.097  40.885  31.584  1.00  0.00      A    C
ATOM    962  HC  DCE A 121      30.951  40.900  30.907  1.00  0.00      A    H
ATOM    963  HC1 DCE A 121      29.358  40.169  31.225  1.00  0.00      A    H
ATOM    964  Cl  DCE A 121      30.614  40.101  33.070  1.00  0.00      A   CL
ATOM    965  CT1 DCE A 121      29.489  42.285  31.866  1.00  0.00      A    C
ATOM    966  HC2 DCE A 121      30.251  43.031  32.093  1.00  0.00      A    H
ATOM    967  Cl1 DCE A 121      28.540  42.970  30.513  1.00  0.00      A   CL
ATOM    968  HC3 DCE A 121      28.791  42.236  32.702  1.00  0.00      A    H
ATOM    969  CT  DCE A 122      14.513  20.784  14.275  1.00  0.00      A    C
ATOM    970  HC  DCE A 122      13.868  20.062  13.773  1.00  0.00      A    H
ATOM    971  HC1 DCE A 122      13.940  21.164  15.120  1.00  0.00      A    H
ATOM    972  Cl  DCE A 122      15.928  19.846  14.840  1.00  0.00      A   CL
ATOM    973  CT1 DCE A 122      14.998  21.961  13.473  1.00  0.00      A    C
ATOM    974  HC2 DCE A 122      15.723  22.522  14.063  1.00  0.00      A    H
ATOM    975  Cl1 DCE A 122      15.678  21.416  11.939  1.00  0.00      A   CL
ATOM    976  HC3 DCE A 122      14.184  22.646  13.237  1.00  0.00      A    H
ATOM    977  CT  DCE A 123      13.680   5.818  43.812  1.00  0.00      A    C
ATOM    978  HC  DCE A 123      12.972   5.502  43.044  1.00  0.00      A    H
ATOM    979  HC1 DCE A 123      14.556   6.197  43.287  1.00  0.00      A    H
ATOM    980  Cl  DCE A 123      12.774   7.064  44.735  1.00  0.00      A   CL
ATOM    981  CT1 DCE A 123      14.115   4.636  44.697  1.00  0.00      A    C
ATOM    982  HC2 DCE A 123      14.314   3.745  44.101  1.00  0.00      A    H
ATOM    983  Cl1 DCE A 123      15.639   5.059  45.522  1.00  0.00      A   CL
ATOM    984  HC3 DCE A 123      13.339   4.398  45.424  1.00  0.00      A    H
ATOM    985  CT  DCE A 124      10.878  49.457  33.159  1.00  0.00      A    C
ATOM    986  HC  DCE A 124      11.453  50.383  33.187  1.00  0.00      A    H
ATOM    987  HC1 DCE A 124      10.030  49.576  32.484  1.00  0.00      A    H
ATOM    988  Cl  DCE A 124      11.849  48.152  32.653  1.00  0.00      A   CL
ATOM    989  CT1 DCE A 124      10.338  48.977  34.532  1.00  0.00      A    C
ATOM    990  HC2 DCE A 124       9.768  48.049  34.487  1.00  0.00      A    H
ATOM    991  Cl1 DCE A 124      11.802  48.677  35.505  1.00  0.00      A   CL
ATOM    992  HC3 DCE A 124       9.750  49.795  34.949  1.00  0.00      A    H
ATOM    993  CT  DCE A 125      15.369  49.179  28.997  1.00  0.00      A    C
ATOM    994  HC  DCE A 125      14.899  50.157  28.896  1.00  0.00      A    H
ATOM    995  HC1 DCE A 125      16.448  49.324  28.928  1.00  0.00      A    H
ATOM    996  Cl  DCE A 125      15.051  48.474  30.633  1.00  0.00      A   CL
ATOM    997  CT1 DCE A 125      14.960  48.362  27.803  1.00  0.00      A    C
ATOM    998  HC2 DCE A 125      13.887  48.171  27.788  1.00  0.00      A    H
ATOM    999  Cl1 DCE A 125      15.301  49.369  26.348  1.00  0.00      A   CL
ATOM   1000  HC3 DCE A 125      15.537  47.444  27.685  1.00  0.00      A    H
ATOM   1001  CT  DCE A 126       0.730  30.588  45.558  1.00  0.00      A    C
ATOM   1002  HC  DCE A 126       0.445  30.918  44.559  1.00  0.00      A    H
ATOM   1003  HC1 DCE A 126      -0.174  30.228  46.049  1.00  0.00      A    H
ATOM   1004  Cl  DCE A 126       1.797  29.078  45.611  1.00  0.00      A   CL
ATOM   1005  CT1 DCE A 126       1.255  31.605  46.582  1.00  0.00      A    C
ATOM   1006  HC2 DCE A 126       1.491  31.065  47.499  1.00  0.00      A    H
ATOM   1007  Cl1 DCE A 126       2.851  32.358  46.069  1.00  0.00      A   CL
ATOM   1008  HC3 DCE A 126       0.574  32.439  46.752  1.00  0.00      A    H
ATOM   1009  CT  DCE A 127      46.550  32.557  34.229  1.00  0.00      A    C
ATOM   1010  HC  DCE A 127      46.437  31.531  34.582  1.00  0.00      A    H
ATOM   1011  HC1 DCE A 127      47.317  33.065  34.814  1.00  0.00      A    H
ATOM   1012  Cl  DCE A 127      47.201  32.574  32.584  1.00  0.00      A   CL
ATOM   1013  CT1 DCE A 127      45.299  33.442  34.410  1.00  0.00      A    C
ATOM   1014  HC2 DCE A 127      45.423  34.431  33.971  1.00  0.00      A    H
ATOM   1015  Cl1 DCE A 127      43.878  32.647  33.538  1.00  0.00      A   CL
ATOM   1016  HC3 DCE A 127      45.122  33.606  35.473  1.00  0.00      A    H
ATOM   1017  CT  DCE A 128      25.248  29.927  21.873  1.00  0.00      A    C
ATOM   1018  HC  DCE A 128      26.306  29.670  21.823  1.00  0.00      A    H
ATOM   1019  HC1 DCE A 128      25.173  30.853  21.303  1.00  0.00      A    H
ATOM   1020  Cl  DCE A 128      24.350  28.690  20.955  1.00  0.00      A   CL
ATOM   1021  CT1 DCE A 128      24.689  29.964  23.298  1.00  0.00      A    C
ATOM   1022  HC2 DCE A 128      23.644  30.221  23.471  1.00  0.00      A    H
ATOM   1023  Cl1 DCE A 128      24.879  28.396  24.230  1.00  0.00      A   CL
ATOM   1024  HC3 DCE A 128      25.261  30.628  23.947  1.00  0.00      A    H
ATOM   1025  CT  DCE A 129       2.263  12.970  48.814  1.00  0.00      A    C
ATOM   1026  HC  DCE A 129       3.246  12.525  48.660  1.00  0.00      A    H
ATOM   1027  HC1 DCE A 129       1.660  12.174  49.249  1.00  0.00      A    H
ATOM   1028  Cl  DCE A 129       2.391  14.272  49.960  1.00  0.00      A   CL
ATOM   1029  CT1 DCE A 129       1.608  13.500  47.571  1.00  0.00      A    C
ATOM   1030  HC2 DCE A 129       2.001  14.449  47.208  1.00  0.00      A    H
ATOM   1031  Cl1 DCE A 129       1.735  12.235  46.281  1.00  0.00      A   CL
ATOM   1032  HC3 DCE A 129       0.550  13.743  47.676  1.00  0.00      A    H
ATOM   1033  CT  DCE A 130       5.812   6.247  39.857  1.00  0.00      A    C
ATOM   1034  HC  DCE A 130       5.090   6.857  39.315  1.00  0.00      A    H
ATOM   1035  HC1 DCE A 130       6.783   6.438  39.400  1.00  0.00      A    H
ATOM   1036  Cl  DCE A 130       5.778   6.671  41.598  1.00  0.00      A   CL
ATOM   1037  CT1 DCE A 130       5.511   4.768  39.689  1.00  0.00      A    C
ATOM   1038  HC2 DCE A 130       6.356   4.089  39.801  1.00  0.00      A    H
ATOM   1039  Cl1 DCE A 130       4.349   4.456  40.922  1.00  0.00      A   CL
ATOM   1040  HC3 DCE A 130       5.046   4.691  38.706  1.00  0.00      A    H
ATOM   1041  CT  DCE A 131      40.949  11.499  34.528  1.00  0.00      A    C
ATOM   1042  HC  DCE A 131      39.981  11.389  35.017  1.00  0.00      A    H
ATOM   1043  HC1 DCE A 131      40.669  11.714  33.496  1.00  0.00      A    H
ATOM   1044  Cl  DCE A 131      41.514  12.923  35.408  1.00  0.00      A   CL
ATOM   1045  CT1 DCE A 131      41.745  10.239  34.765  1.00  0.00      A    C
ATOM   1046  HC2 DCE A 131      41.257   9.343  34.381  1.00  0.00      A    H
ATOM   1047  Cl1 DCE A 131      43.365  10.373  33.919  1.00  0.00      A   CL
ATOM   1048  HC3 DCE A 131      42.037  10.076  35.803  1.00  0.00      A    H
ATOM   1049  CT  DCE A 132      12.552   9.768  47.809  1.00  0.00      A    C
ATOM   1050  HC  DCE A 132      13.481  10.079  48.287  1.00  0.00      A    H
ATOM   1051  HC1 DCE A 132      12.855   9.831  46.764  1.00  0.00      A    H
ATOM   1052  Cl  DCE A 132      12.252   8.094  48.115  1.00  0.00      A   CL
ATOM   1053  CT1 DCE A 132      11.322  10.586  48.173  1.00  0.00      A    C
ATOM   1054  HC2 DCE A 132      11.522  11.631  47.937  1.00  0.00      A    H
ATOM   1055  Cl1 DCE A 132       9.891   9.834  47.425  1.00  0.00      A   CL
ATOM   1056  HC3 DCE A 132      11.219  10.499  49.255  1.00  0.00      A    H
ATOM   1057  CT  DCE A 133      23.575  46.982   4.846  1.00  0.00      A    C
ATOM   1058  HC  DCE A 133      23.703  46.133   5.518  1.00  0.00      A    H
ATOM   1059  HC1 DCE A 133      24.290  46.917   4.026  1.00  0.00      A    H
ATOM   1060  Cl  DCE A 133      21.904  47.026   4.191  1.00  0.00      A   CL
ATOM   1061  CT1 DCE A 133      23.767  48.245   5.606  1.00  0.00      A    C
ATOM   1062  HC2 DCE A 133      24.718  48.398   6.117  1.00  0.00      A    H
ATOM   1063  Cl1 DCE A 133      23.332  49.748   4.680  1.00  0.00      A   CL
ATOM   1064  HC3 DCE A 133      23.053  48.178   6.427  1.00  0.00      A    H
ATOM   1065  CT  DCE A 134      15.338   3.986  10.808  1.00  0.00      A    C
ATOM   1066  HC  DCE A 134      15.359   3.056  10.239  1.00  0.00      A    H
ATOM   1067  HC1 DCE A 134      15.105   3.830  11.862  1.00  0.00      A    H
ATOM   1068  Cl  DCE A 134      16.980   4.721  10.814  1.00  0.00      A   CL
ATOM   1069  CT1 DCE A 134      14.236   4.914  10.269  1.00  0.00      A    C
ATOM   1070  HC2 DCE A 134      14.089   5.775  10.921  1.00  0.00      A    H
ATOM   1071  Cl1 DCE A 134      14.961   5.413   8.778  1.00  0.00      A   CL
ATOM   1072  HC3 DCE A 134      13.302   4.462   9.935  1.00  0.00      A    H
ATOM   1073  CT  DCE A 135      14.878  11.230  21.730  1.00  0.00      A    C
ATOM   1074  HC  DCE A 135      14.946  10.153  21.571  1.00  0.00      A    H
ATOM   1075  HC1 DCE A 135      14.043  11.368  22.418  1.00  0.00      A    H
ATOM   1076  Cl  DCE A 135      16.360  11.918  22.526  1.00  0.00      A   CL
ATOM   1077  CT1 DCE A 135      14.701  11.839  20.377  1.00  0.00      A    C
ATOM   1078  HC2 DCE A 135      14.391  12.884  20.369  1.00  0.00      A    H
ATOM   1079  Cl1 DCE A 135      16.211  11.665  19.389  1.00  0.00      A   CL
ATOM   1080  HC3 DCE A 135      13.995  11.245  19.796  1.00  0.00      A    H
ATOM   1081  CT  DCE A 136      26.375   1.571   5.617  1.00  0.00      A    C
ATOM   1082  HC  DCE A 136      26.645   2.531   5.176  1.00  0.00      A    H
ATOM   1083  HC1 DCE A 136      25.294   1.441   5.649  1.00  0.00      A    H
ATOM   1084  Cl  DCE A 136      27.243   0.314   4.661  1.00  0.00      A   CL
ATOM   1085  CT1 DCE A 136      26.865   1.558   7.045  1.00  0.00      A    C
ATOM   1086  HC2 DCE A 136      26.174   1.038   7.707  1.00  0.00      A    H
ATOM   1087  Cl1 DCE A 136      28.549   0.886   7.067  1.00  0.00      A   CL
ATOM   1088  HC3 DCE A 136      26.856   2.563   7.467  1.00  0.00      A    H
ATOM   1089  CT  DCE A 137      18.137  13.137  26.823  1.00  0.00      A    C
ATOM   1090  HC  DCE A 137      17.826  13.319  25.794  1.00  0.00      A    H
ATOM   1091  HC1 DCE A 137      17.277  13.165  27.491  1.00  0.00      A    H
ATOM   1092  Cl  DCE A 137      18.996  11.598  27.075  1.00  0.00      A   CL
ATOM   1093  CT1 DCE A 137      19.040  14.260  27.130  1.00  0.00      A    C
ATOM   1094  HC2 DCE A 137      19.888  14.360  26.452  1.00  0.00      A    H
ATOM   1095  Cl1 DCE A 137      18.157  15.833  27.097  1.00  0.00      A   CL
ATOM   1096  HC3 DCE A 137      19.474  14.103  28.118  1.00  0.00      A    H
ATOM   1097  CT  DCE A 138       4.666  47.093   5.611  1.00  0.00      A    C
ATOM   1098  HC  DCE A 138       3.646  46.851   5.315  1.00  0.00      A    H
ATOM   1099  HC1 DCE A 138       4.467  47.775   6.438  1.00  0.00      A    H
ATOM   1100  Cl  DCE A 138       5.574  45.743   6.142  1.00  0.00      A   CL
ATOM   1101  CT1 DCE A 138       5.457  47.783   4.595  1.00  0.00      A    C
ATOM   1102  HC2 DCE A 138       5.121  48.791   4.355  1.00  0.00      A    H
ATOM   1103  Cl1 DCE A 138       7.099  47.860   5.210  1.00  0.00      A   CL
ATOM   1104  HC3 DCE A 138       5.564  47.224   3.665  1.00  0.00      A    H
ATOM   1105  CT  DCE A 139      22.144  33.302  45.022  1.00  0.00      A    C
ATOM   1106  HC  DCE A 139      21.829  34.269  44.628  1.00  0.00      A    H
ATOM   1107  HC1 DCE A 139      22.265  32.797  44.064  1.00  0.00      A    H
ATOM   1108  Cl  DCE A 139      23.805  33.524  45.694  1.00  0.00      A   CL
ATOM   1109  CT1 DCE A 139      21.320  32.622  46.125  1.00  0.00      A    C
ATOM   1110  HC2 DCE A 139      21.656  31.596  46.274  1.00  0.00      A    H
ATOM   1111  Cl1 DCE A 139      21.500  33.469  47.647  1.00  0.00      A   CL
ATOM   1112  HC3 DCE A 139      20.241  32.598  45.975  1.00  0.00      A    H
ATOM   1113  CT  DCE A 140      48.969  12.173   9.556  1.00  0.00      A    C
ATOM   1114  HC  DCE A 140      47.917  12.438   9.659  1.00  0.00      A    H
ATOM   1115  HC1 DCE A 140      49.122  11.521   8.696  1.00  0.00      A    H
ATOM   1116  Cl  DCE A 140      49.988  13.592   9.137  1.00  0.00      A   CL
ATOM   1117  CT1 DCE A 140      49.348  11.591  10.881  1.00  0.00      A    C
ATOM   1118  HC2 DCE A 140      49.285  12.264  11.736  1.00  0.00      A    H
ATOM   1119  Cl1 DCE A 140      48.407  10.052  11.053  1.00  0.00      A   CL
ATOM   1120  HC3 DCE A 140      50.399  11.316  10.793  1.00  0.00      A    H
ATOM   1121  CT  DCE A 141      11.103  21.722  37.673  1.00  0.00      A    C
ATOM   1122  HC  DCE A 141      11.711  22.305  38.366  1.00  0.00      A    H
ATOM   1123  HC1 DCE A 141      10.258  21.317  38.229  1.00  0.00      A    H
ATOM   1124  Cl  DCE A 141      10.404  22.898  36.520  1.00  0.00      A   CL
ATOM   1125  CT1 DCE A 141      11.924  20.571  37.068  1.00  0.00      A    C
ATOM   1126  HC2 DCE A 141      12.652  21.024  36.396  1.00  0.00      A    H
ATOM   1127  Cl1 DCE A 141      12.730  19.777  38.386  1.00  0.00      A   CL
ATOM   1128  HC3 DCE A 141      11.321  19.913  36.443  1.00  0.00      A    H
ATOM   1129  CT  DCE A 142      19.556  47.483  32.127  1.00  0.00      A    C
ATOM   1130  HC  DCE A 142      19.182  46.708  32.795  1.00  0.00      A    H
ATOM   1131  HC1 DCE A 142      18.863  47.465  31.285  1.00  0.00      A    H
ATOM   1132  Cl  DCE A 142      19.438  49.033  32.978  1.00  0.00      A   CL
ATOM   1133  CT1 DCE A 142      20.982  47.261  31.754  1.00  0.00      A    C
ATOM   1134  HC2 DCE A 142      21.489  47.266  32.719  1.00  0.00      A    H
ATOM   1135  Cl1 DCE A 142      21.444  45.662  31.019  1.00  0.00      A   CL
ATOM   1136  HC3 DCE A 142      21.301  48.025  31.044  1.00  0.00      A    H
ATOM   1137  CT  DCE A 143      12.119  45.164  11.787  1.00  0.00      A    C
ATOM   1138  HC  DCE A 143      12.216  45.724  12.718  1.00  0.00      A    H
ATOM   1139  HC1 DCE A 143      12.418  45.785  10.943  1.00  0.00      A    H
ATOM   1140  Cl  DCE A 143      13.313  43.784  11.867  1.00  0.00      A   CL
ATOM   1141  CT1 DCE A 143      10.617  44.772  11.679  1.00  0.00      A    C
ATOM   1142  HC2 DCE A 143      10.022  45.657  11.458  1.00  0.00      A    H
ATOM   1143  Cl1 DCE A 143      10.227  43.488  10.471  1.00  0.00      A   CL
ATOM   1144  HC3 DCE A 143      10.169  44.265  12.534  1.00  0.00      A    H
ATOM   1145  CT  DCE A 144      43.091  40.239   4.248  1.00  0.00      A    C
ATOM   1146  HC  DCE A 144      43.953  40.424   3.607  1.00  0.00      A    H
ATOM   1147  HC1 DCE A 144      43.420  40.489   5.256  1.00  0.00      A    H
ATOM   1148  Cl  DCE A 144      41.897  41.448   3.849  1.00  0.00      A   CL
ATOM   1149  CT1 DCE A 144      42.341  38.913   3.931  1.00  0.00      A    C
ATOM   1150  HC2 DCE A 144      41.374  39.005   4.424  1.00  0.00      A    H
ATOM   1151  Cl1 DCE A 144      41.941  38.696   2.204  1.00  0.00      A   CL
ATOM   1152  HC3 DCE A 144      42.885  38.065   4.349  1.00  0.00      A    H
ATOM   1153  CT  DCE A 145      32.877  27.763  22.293  1.00  0.00      A    C
ATOM   1154  HC  DCE A 145      33.151  26.733  22.067  1.00  0.00      A    H
ATOM   1155  HC1 DCE A 145      33.350  28.518  21.665  1.00  0.00      A    H
ATOM   1156  Cl  DCE A 145      31.161  27.853  21.882  1.00  0.00      A   CL
ATOM   1157  CT1 DCE A 145      33.082  28.098  23.737  1.00  0.00      A    C
ATOM   1158  HC2 DCE A 145      32.662  27.295  24.342  1.00  0.00      A    H
ATOM   1159  Cl1 DCE A 145      34.748  28.537  23.988  1.00  0.00      A   CL
ATOM   1160  HC3 DCE A 145      32.519  29.028  23.816  1.00  0.00      A    H
ATOM   1161  CT  DCE A 146      40.833   7.291  30.779  1.00  0.00      A    C
ATOM   1162  HC  DCE A 146      40.193   6.607  30.222  1.00  0.00      A    H
ATOM   1163  HC1 DCE A 146      41.258   6.802  31.655  1.00  0.00      A    H
ATOM   1164  Cl  DCE A 146      42.117   7.692  29.551  1.00  0.00      A   CL
ATOM   1165  CT1 DCE A 146      40.117   8.666  30.999  1.00  0.00      A    C
ATOM   1166  HC2 DCE A 146      40.656   9.218  31.769  1.00  0.00      A    H
ATOM   1167  Cl1 DCE A 146      39.992   9.567  29.436  1.00  0.00      A   CL
ATOM   1168  HC3 DCE A 146      39.123   8.459  31.396  1.00  0.00      A    H
ATOM   1169  CT  DCE A 147      15.448   1.285  35.657  1.00  0.00      A    C
ATOM   1170  HC  DCE A 147      16.196   1.484  36.424  1.00  0.00      A    H
ATOM   1171  HC1 DCE A 147      15.399   0.225  35.407  1.00  0.00      A    H
ATOM   1172  Cl  DCE A 147      13.820   1.760  36.381  1.00  0.00      A   CL
ATOM   1173  CT1 DCE A 147      15.643   2.156  34.451  1.00  0.00      A    C
ATOM   1174  HC2 DCE A 147      16.604   1.781  34.100  1.00  0.00      A    H
ATOM   1175  Cl1 DCE A 147      14.452   1.845  33.151  1.00  0.00      A   CL
ATOM   1176  HC3 DCE A 147      15.847   3.220  34.572  1.00  0.00      A    H
ATOM   1177  CT  DCE A 148      25.389  40.116   8.846  1.00  0.00      A    C
ATOM   1178  HC  DCE A 148      25.501  39.033   8.817  1.00  0.00      A    H
ATOM   1179  HC1 DCE A 148      25.774  40.498   9.791  1.00  0.00      A    H
ATOM   1180  Cl  DCE A 148      26.398  40.605   7.487  1.00  0.00      A   CL
ATOM   1181  CT1 DCE A 148      23.945  40.574   8.667  1.00  0.00      A    C
ATOM   1182  HC2 DCE A 148      23.401  40.697   9.603  1.00  0.00      A    H
ATOM   1183  Cl1 DCE A 148      23.971  42.215   8.014  1.00  0.00      A   CL
ATOM   1184  HC3 DCE A 148      23.449  39.883   7.985  1.00  0.00      A    H
ATOM   1185  CT  DCE A 149      14.144  36.990   0.436  1.00  0.00      A    C
ATOM   1186  HC  DCE A 149      13.710  36.380   1.228  1.00  0.00      A    H
ATOM   1187  HC1 DCE A 149      14.457  36.356  -0.393  1.00  0.00      A    H
ATOM   1188  Cl  DCE A 149      13.036  38.237  -0.156  1.00  0.00      A   CL
ATOM   1189  CT1 DCE A 149      15.276  37.650   1.071  1.00  0.00      A    C
ATOM   1190  HC2 DCE A 149      16.072  36.914   1.184  1.00  0.00      A    H
ATOM   1191  Cl1 DCE A 149      15.887  38.760  -0.188  1.00  0.00      A   CL
ATOM   1192  HC3 DCE A 149      14.985  38.127   2.007  1.00  0.00      A    H
ATOM   1193  CT  DCE A 150      11.278  14.773  33.020  1.00  0.00      A    C
ATOM   1194  HC  DCE A 150      10.530  15.184  33.698  1.00  0.00      A    H
ATOM   1195  HC1 DCE A 150      11.926  15.605  32.742  1.00  0.00      A    H
ATOM   1196  Cl  DCE A 150      12.309  13.548  33.870  1.00  0.00      A   CL
ATOM   1197  CT1 DCE A 150      10.641  14.173  31.733  1.00  0.00      A    C
ATOM   1198  HC2 DCE A 150       9.915  14.889  31.347  1.00  0.00      A    H
ATOM   1199  Cl1 DCE A 150      11.835  14.042  30.424  1.00  0.00      A   CL
ATOM   1200  HC3 DCE A 150      10.040  13.264  31.736  1.00  0.00      A    H
ATOM   1201  CT  DCE A 151      33.464  48.729  16.115  1.00  0.00      A    C
ATOM   1202  HC  DCE A 151      33.371  47.658  16.297  1.00  0.00      A    H
ATOM   1203  HC1 DCE A 151      34.213  48.956  15.357  1.00  0.00      A    H
ATOM   1204  Cl  DCE A 151      31.838  49.212  15.601  1.00  0.00      A   CL
ATOM   1205  CT1 DCE A 151      33.798  49.409  17.498  1.00  0.00      A    C
ATOM   1206  HC2 DCE A 151      34.384  50.307  17.300  1.00  0.00      A    H
ATOM   1207  Cl1 DCE A 151      32.404  50.027  18.395  1.00  0.00      A   CL
ATOM   1208  HC3 DCE A 151      34.362  48.743  18.151  1.00  0.00      A    H
ATOM   1209  CT  DCE A 152      35.325  49.917   3.576  1.00  0.00      A    C
ATOM   1210  HC  DCE A 152      34.651  50.330   4.326  1.00  0.00      A    H
ATOM   1211  HC1 DCE A 152      36.197  50.572   3.578  1.00  0.00      A    H
ATOM   1212  Cl  DCE A 152      35.919  48.365   4.336  1.00  0.00      A   CL
ATOM   1213  CT1 DCE A 152      34.760  49.729   2.193  1.00  0.00      A    C
ATOM   1214  HC2 DCE A 152      35.469  49.323   1.473  1.00  0.00      A    H
ATOM   1215  Cl1 DCE A 152      33.302  48.568   2.204  1.00  0.00      A   CL
ATOM   1216  HC3 DCE A 152      34.469  50.711   1.819  1.00  0.00      A    H
ATOM   1217  CT  DCE A 153      38.721   7.975  48.335  1.00  0.00      A    C
ATOM   1218  HC  DCE A 153      38.745   8.713  49.137  1.00  0.00      A    H
ATOM   1219  HC1 DCE A 153      39.681   7.936  47.820  1.00  0.00      A    H
ATOM   1220  Cl  DCE A 153      38.426   6.291  48.916  1.00  0.00      A   CL
ATOM   1221  CT1 DCE A 153      37.528   8.087  47.412  1.00  0.00      A    C
ATOM   1222  HC2 DCE A 153      37.545   9.020  46.850  1.00  0.00      A    H
ATOM   1223  Cl1 DCE A 153      37.615   6.824  46.133  1.00  0.00      A   CL
ATOM   1224  HC3 DCE A 153      36.594   8.048  47.972  1.00  0.00      A    H
ATOM   1225  CT  DCE A 154      38.824  39.863  36.302  1.00  0.00      A    C
ATOM   1226  HC  DCE A 154      39.802  40.343  36.337  1.00  0.00      A    H
ATOM   1227  HC1 DCE A 154      38.014  40.535  36.585  1.00  0.00      A    H
ATOM   1228  Cl  DCE A 154      38.525  39.509  34.621  1.00  0.00      A   CL
ATOM   1229  CT1 DCE A 154      38.741  38.579  37.147  1.00  0.00      A    C
ATOM   1230  HC2 DCE A 154      39.360  37.737  36.835  1.00  0.00      A    H
ATOM   1231  Cl1 DCE A 154      39.105  38.893  38.928  1.00  0.00      A   CL
ATOM   1232  HC3 DCE A 154      37.683  38.353  37.015  1.00  0.00      A    H
ATOM   1233  CT  DCE A 155      11.581  39.920  14.869  1.00  0.00      A    C
ATOM   1234  HC  DCE A 155      12.050  39.216  14.181  1.00  0.00      A    H
ATOM   1235  HC1 DCE A 155      12.370  40.413  15.436  1.00  0.00      A    H
ATOM   1236  Cl  DCE A 155      10.594  41.072  14.029  1.00  0.00      A   CL
ATOM   1237  CT1 DCE A 155      10.761  39.152  15.948  1.00  0.00      A    C
ATOM   1238  HC2 DCE A 155      11.354  38.294  16.265  1.00  0.00      A    H
ATOM   1239  Cl1 DCE A 155      10.341  40.263  17.294  1.00  0.00      A   CL
ATOM   1240  HC3 DCE A 155       9.873  38.777  15.440  1.00  0.00      A    H
ATOM   1241  CT  DCE A 156      30.112   6.854  30.059  1.00  0.00      A    C
ATOM   1242  HC  DCE A 156      31.088   6.674  30.510  1.00  0.00      A    H
ATOM   1243  HC1 DCE A 156      30.411   7.044  29.028  1.00  0.00      A    H
ATOM   1244  Cl  DCE A 156      28.951   5.478  30.129  1.00  0.00      A   CL
ATOM   1245  CT1 DCE A 156      29.494   8.032  30.569  1.00  0.00      A    C
ATOM   1246  HC2 DCE A 156      30.290   8.722  30.850  1.00  0.00      A    H
ATOM   1247  Cl1 DCE A 156      28.269   8.665  29.399  1.00  0.00      A   CL
ATOM   1248  HC3 DCE A 156      28.981   7.874  31.517  1.00  0.00      A    H
ATOM   1249  CT  DCE A 157      18.880  27.446   3.873  1.00  0.00      A    C
ATOM   1250  HC  DCE A 157      19.826  27.477   3.333  1.00  0.00      A    H
ATOM   1251  HC1 DCE A 157      19.068  26.775   4.711  1.00  0.00      A    H
ATOM   1252  Cl  DCE A 157      18.607  29.113   4.400  1.00  0.00      A   CL
ATOM   1253  CT1 DCE A 157      17.662  26.876   3.079  1.00  0.00      A    C
ATOM   1254  HC2 DCE A 157      16.784  26.839   3.723  1.00  0.00      A    H
ATOM   1255  Cl1 DCE A 157      17.456  27.852   1.627  1.00  0.00      A   CL
ATOM   1256  HC3 DCE A 157      17.955  25.868   2.785  1.00  0.00      A    H
ATOM   1257  CT  DCE A 158      27.472  22.493  35.730  1.00  0.00      A    C
ATOM   1258  HC  DCE A 158      28.222  22.609  34.948  1.00  0.00      A    H
ATOM   1259  HC1 DCE A 158      26.614  23.117  35.481  1.00  0.00      A    H
ATOM   1260  Cl  DCE A 158      26.933  20.759  35.629  1.00  0.00      A   CL
ATOM   1261  CT1 DCE A 158      28.043  22.751  37.060  1.00  0.00      A    C
ATOM   1262  HC2 DCE A 158      27.307  22.358  37.761  1.00  0.00      A    H
ATOM   1263  Cl1 DCE A 158      29.547  21.785  37.185  1.00  0.00      A   CL
ATOM   1264  HC3 DCE A 158      28.284  23.799  37.238  1.00  0.00      A    H
ATOM   1265  CT  DCE A 159      10.586  42.517  26.932  1.00  0.00      A    C
ATOM   1266  HC  DCE A 159      10.321  42.485  27.989  1.00  0.00      A    H
ATOM   1267  HC1 DCE A 159      11.579  42.940  26.779  1.00  0.00      A    H
ATOM   1268  Cl  DCE A 159      10.475  40.814  26.463  1.00  0.00      A   CL
ATOM   1269  CT1 DCE A 159       9.547  43.310  26.245  1.00  0.00      A    C
ATOM   1270  HC2 DCE A 159       9.447  44.351  26.552  1.00  0.00      A    H
ATOM   1271  Cl1 DCE A 159       9.795  43.301  24.426  1.00  0.00      A   CL
ATOM   1272  HC3 DCE A 159       8.553  42.887  26.396  1.00  0.00      A    H
ATOM   1273  CT  DCE A 160      13.287  16.762  19.071  1.00  0.00      A    C
ATOM   1274  HC  DCE A 160      13.524  17.515  19.821  1.00  0.00      A    H
ATOM   1275  HC1 DCE A 160      12.429  16.218  19.466  1.00  0.00      A    H
ATOM   1276  Cl  DCE A 160      12.672  17.523  17.535  1.00  0.00      A   CL
ATOM   1277  CT1 DCE A 160      14.390  15.708  18.813  1.00  0.00      A    C
ATOM   1278  HC2 DCE A 160      14.138  14.762  18.333  1.00  0.00      A    H
ATOM   1279  Cl1 DCE A 160      15.488  16.534  17.627  1.00  0.00      A   CL
ATOM   1280  HC3 DCE A 160      14.936  15.468  19.725  1.00  0.00      A    H
ATOM   1281  CT  DCE A 161      23.752  12.819   8.928  1.00  0.00      A    C
ATOM   1282  HC  DCE A 161      24.728  13.298   8.844  1.00  0.00      A    H
ATOM   1283  HC1 DCE A 161      23.781  12.074   9.724  1.00  0.00      A    H
ATOM   1284  Cl  DCE A 161      22.492  14.002   9.264  1.00  0.00      A   CL
ATOM   1285  CT1 DCE A 161      23.356  12.166   7.586  1.00  0.00      A    C
ATOM   1286  HC2 DCE A 161      22.721  11.290   7.715  1.00  0.00      A    H
ATOM   1287  Cl1 DCE A 161      22.388  13.327   6.591  1.00  0.00      A   CL
ATOM   1288  HC3 DCE A 161      24.253  11.848   7.054  1.00  0.00      A    H
ATOM   1289  CT  DCE A 162      32.066  35.111   9.142  1.00  0.00      A    C
ATOM   1290  HC  DCE A 162      31.129  34.908   9.659  1.00  0.00      A    H
ATOM   1291  HC1 DCE A 162      32.426  36.111   9.387  1.00  0.00      A    H
ATOM   1292  Cl  DCE A 162      33.223  33.801   9.777  1.00  0.00      A   CL
ATOM   1293  CT1 DCE A 162      31.908  34.958   7.649  1.00  0.00      A    C
ATOM   1294  HC2 DCE A 162      31.397  34.016   7.449  1.00  0.00      A    H
ATOM   1295  Cl1 DCE A 162      30.964  36.260   6.930  1.00  0.00      A   CL
ATOM   1296  HC3 DCE A 162      32.892  34.965   7.180  1.00  0.00      A    H
ATOM   1297  CT  DCE A 163       2.083  17.084  20.117  1.00  0.00      A    C
ATOM   1298  HC  DCE A 163       3.086  17.507  20.162  1.00  0.00      A    H
ATOM   1299  HC1 DCE A 163       1.878  16.754  19.099  1.00  0.00      A    H
ATOM   1300  Cl  DCE A 163       1.919  15.719  21.349  1.00  0.00      A   CL
ATOM   1301  CT1 DCE A 163       1.223  18.204  20.654  1.00  0.00      A    C
ATOM   1302  HC2 DCE A 163       1.208  19.034  19.947  1.00  0.00      A    H
ATOM   1303  Cl1 DCE A 163      -0.443  17.589  20.979  1.00  0.00      A   CL
ATOM   1304  HC3 DCE A 163       1.558  18.513  21.644  1.00  0.00      A    H
ATOM   1305  CT  DCE A 164      16.291   2.355   6.311  1.00  0.00      A    C
ATOM   1306  HC  DCE A 164      16.744   2.068   7.260  1.00  0.00      A    H
ATOM   1307  HC1 DCE A 164      16.219   3.428   6.136  1.00  0.00      A    H
ATOM   1308  Cl  DCE A 164      17.239   1.559   5.059  1.00  0.00      A   CL
ATOM   1309  CT1 DCE A 164      14.975   1.651   6.360  1.00  0.00      A    C
ATOM   1310  HC2 DCE A 164      15.163   0.579   6.429  1.00  0.00      A    H
ATOM   1311  Cl1 DCE A 164      14.028   2.053   7.818  1.00  0.00      A   CL
ATOM   1312  HC3 DCE A 164      14.388   1.915   5.481  1.00  0.00      A    H
ATOM   1313  CT  DCE A 165       1.346  44.141  19.829  1.00  0.00      A    C
ATOM   1314  HC  DCE A 165       0.915  43.475  19.081  1.00  0.00      A    H
ATOM   1315  HC1 DCE A 165       0.998  45.159  19.658  1.00  0.00      A    H
ATOM   1316  Cl  DCE A 165       0.391  43.822  21.298  1.00  0.00      A   CL
ATOM   1317  CT1 DCE A 165       2.842  44.036  20.032  1.00  0.00      A    C
ATOM   1318  HC2 DCE A 165       3.390  44.449  19.185  1.00  0.00      A    H
ATOM   1319  Cl1 DCE A 165       3.241  45.045  21.448  1.00  0.00      A   CL
ATOM   1320  HC3 DCE A 165       2.930  43.006  20.377  1.00  0.00      A    H
ATOM   1321  CT  DCE A 166      20.848  29.735  33.652  1.00  0.00      A    C
ATOM   1322  HC  DCE A 166      21.927  29.823  33.526  1.00  0.00      A    H
ATOM   1323  HC1 DCE A 166      20.605  29.970  34.688  1.00  0.00      A    H
ATOM   1324  Cl  DCE A 166      20.091  30.977  32.605  1.00  0.00      A   CL
ATOM   1325  CT1 DCE A 166      20.287  28.352  33.289  1.00  0.00      A    C
ATOM   1326  HC2 DCE A 166      20.619  27.525  33.916  1.00  0.00      A    H
ATOM   1327  Cl1 DCE A 166      18.601  28.389  33.368  1.00  0.00      A   CL
ATOM   1328  HC3 DCE A 166      20.607  28.134  32.270  1.00  0.00      A    H
ATOM   1329  CT  DCE A 167      34.370  31.321  35.203  1.00  0.00      A    C
ATOM   1330  HC  DCE A 167      35.175  30.587  35.239  1.00  0.00      A    H
ATOM   1331  HC1 DCE A 167      33.524  30.963  34.617  1.00  0.00      A    H
ATOM   1332  Cl  DCE A 167      33.828  31.492  36.895  1.00  0.00      A   CL
ATOM   1333  CT1 DCE A 167      34.666  32.698  34.548  1.00  0.00      A    C
ATOM   1334  HC2 DCE A 167      33.807  33.357  34.671  1.00  0.00      A    H
ATOM   1335  Cl1 DCE A 167      36.044  33.448  35.352  1.00  0.00      A   CL
ATOM   1336  HC3 DCE A 167      34.787  32.604  33.469  1.00  0.00      A    H
ATOM   1337  CT  DCE A 168      35.525  29.007  15.010  1.00  0.00      A    C
ATOM   1338  HC  DCE A 168      36.462  28.488  14.807  1.00  0.00      A    H
ATOM   1339  HC1 DCE A 168      35.661  29.679  15.857  1.00  0.00      A    H
ATOM   1340  Cl  DCE A 168      35.058  29.876  13.533  1.00  0.00      A   CL
ATOM   1341  CT1 DCE A 168      34.459  28.048  15.489  1.00  0.00      A    C
ATOM   1342  HC2 DCE A 168      34.534  27.116  14.930  1.00  0.00      A    H
ATOM   1343  Cl1 DCE A 168      34.582  27.444  17.136  1.00  0.00      A   CL
ATOM   1344  HC3 DCE A 168      33.458  28.402  15.242  1.00  0.00      A    H
ATOM   1345  CT  DCE A 169       2.806  50.426   9.151  1.00  0.00      A    C
ATOM   1346  HC  DCE A 169       2.081  50.214   9.937  1.00  0.00      A    H
ATOM   1347  HC1 DCE A 169       2.418  51.103   8.391  1.00  0.00      A    H
ATOM   1348  Cl  DCE A 169       4.249  51.065  10.010  1.00  0.00      A   CL
ATOM   1349  CT1 DCE A 169       3.106  49.086   8.531  1.00  0.00      A    C
ATOM   1350  HC2 DCE A 169       4.149  49.051   8.220  1.00  0.00      A    H
ATOM   1351  Cl1 DCE A 169       2.868  47.755   9.670  1.00  0.00      A   CL
ATOM   1352  HC3 DCE A 169       2.453  48.910   7.676  1.00  0.00      A    H
ATOM   1353  CT  DCE A 170      11.825   4.859   4.893  1.00  0.00      A    C
ATOM   1354  HC  DCE A 170      11.187   5.733   4.762  1.00  0.00      A    H
ATOM   1355  HC1 DCE A 170      12.005   4.248   4.008  1.00  0.00      A    H
ATOM   1356  Cl  DCE A 170      13.355   5.451   5.445  1.00  0.00      A   CL
ATOM   1357  CT1 DCE A 170      11.157   4.005   5.916  1.00  0.00      A    C
ATOM   1358  HC2 DCE A 170      11.558   3.000   6.048  1.00  0.00      A    H
ATOM   1359  Cl1 DCE A 170      11.470   4.671   7.552  1.00  0.00      A   CL
ATOM   1360  HC3 DCE A 170      10.069   4.060   5.887  1.00  0.00      A    H
ATOM   1361  CT  DCE A 171       3.218  28.849  42.206  1.00  0.00      A    C
ATOM   1362  HC  DCE A 171       3.328  28.291  43.136  1.00  0.00      A    H
ATOM   1363  HC1 DCE A 171       3.524  28.262  41.340  1.00  0.00      A    H
ATOM   1364  Cl  DCE A 171       1.464  29.244  42.135  1.00  0.00      A   CL
ATOM   1365  CT1 DCE A 171       4.022  30.092  42.424  1.00  0.00      A    C
ATOM   1366  HC2 DCE A 171       3.867  30.493  43.425  1.00  0.00      A    H
ATOM   1367  Cl1 DCE A 171       5.754  29.752  42.227  1.00  0.00      A   CL
ATOM   1368  HC3 DCE A 171       3.601  30.740  41.656  1.00  0.00      A    H
ATOM   1369  CT  DCE A 172       9.223   6.109  46.991  1.00  0.00      A    C
ATOM   1370  HC  DCE A 172       9.204   5.294  47.714  1.00  0.00      A    H
ATOM   1371  HC1 DCE A 172      10.121   6.638  47.309  1.00  0.00      A    H
ATOM   1372  Cl  DCE A 172       9.507   5.389  45.350  1.00  0.00      A   CL
ATOM   1373  CT1 DCE A 172       7.999   7.036  47.007  1.00  0.00      A    C
ATOM   1374  HC2 DCE A 172       7.815   7.536  46.056  1.00  0.00      A    H
ATOM   1375  Cl1 DCE A 172       6.494   6.118  47.330  1.00  0.00      A   CL
ATOM   1376  HC3 DCE A 172       8.137   7.790  47.782  1.00  0.00      A    H
ATOM   1377  CT  DCE A 173      48.833  16.140  30.893  1.00  0.00      A    C
ATOM   1378  HC  DCE A 173      48.532  16.960  30.242  1.00  0.00      A    H
ATOM   1379  HC1 DCE A 173      48.134  16.075  31.727  1.00  0.00      A    H
ATOM   1380  Cl  DCE A 173      48.788  14.604  29.932  1.00  0.00      A   CL
ATOM   1381  CT1 DCE A 173      50.262  16.510  31.237  1.00  0.00      A    C
ATOM   1382  HC2 DCE A 173      50.314  17.376  31.897  1.00  0.00      A    H
ATOM   1383  Cl1 DCE A 173      51.187  15.268  32.113  1.00  0.00      A   CL
ATOM   1384  HC3 DCE A 173      50.855  16.798  30.369  1.00  0.00      A    H
ATOM   1385  CT  DCE A 174       8.597  13.351  11.741  1.00  0.00      A    C
ATOM   1386  HC  DCE A 174       8.104  13.855  10.910  1.00  0.00      A    H
ATOM   1387  HC1 DCE A 174       8.606  12.278  11.550  1.00  0.00      A    H
ATOM   1388  Cl  DCE A 174      10.251  13.841  12.036  1.00  0.00      A   CL
ATOM   1389  CT1 DCE A 174       7.813  13.542  13.042  1.00  0.00      A    C
ATOM   1390  HC2 DCE A 174       8.381  12.992  13.793  1.00  0.00      A    H
ATOM   1391  Cl1 DCE A 174       7.955  15.242  13.577  1.00  0.00      A   CL
ATOM   1392  HC3 DCE A 174       6.756  13.279  12.987  1.00  0.00      A    H
ATOM   1393  CT  DCE A 175       6.259   6.279  13.853  1.00  0.00      A    C
ATOM   1394  HC  DCE A 175       5.975   7.278  13.523  1.00  0.00      A    H
ATOM   1395  HC1 DCE A 175       5.442   6.056  14.539  1.00  0.00      A    H
ATOM   1396  Cl  DCE A 175       6.119   5.166  12.466  1.00  0.00      A   CL
ATOM   1397  CT1 DCE A 175       7.589   6.175  14.435  1.00  0.00      A    C
ATOM   1398  HC2 DCE A 175       7.590   6.684  15.399  1.00  0.00      A    H
ATOM   1399  Cl1 DCE A 175       7.985   4.474  14.773  1.00  0.00      A   CL
ATOM   1400  HC3 DCE A 175       8.386   6.658  13.870  1.00  0.00      A    H
ATOM   1401  CT  DCE A 176      19.526  48.856   7.882  1.00  0.00      A    C
ATOM   1402  HC  DCE A 176      20.487  48.432   8.171  1.00  0.00      A    H
ATOM   1403  HC1 DCE A 176      19.724  49.863   7.515  1.00  0.00      A    H
ATOM   1404  Cl  DCE A 176      18.887  47.998   6.464  1.00  0.00      A   CL
ATOM   1405  CT1 DCE A 176      18.533  48.623   9.030  1.00  0.00      A    C
ATOM   1406  HC2 DCE A 176      18.970  48.951   9.973  1.00  0.00      A    H
ATOM   1407  Cl1 DCE A 176      17.038  49.456   8.683  1.00  0.00      A   CL
ATOM   1408  HC3 DCE A 176      18.234  47.575   9.029  1.00  0.00      A    H
ATOM   1409  CT  DCE A 177      46.973  26.136   3.849  1.00  0.00      A    C
ATOM   1410  HC  DCE A 177      47.082  25.086   3.579  1.00  0.00      A    H
ATOM   1411  HC1 DCE A 177      46.413  26.700   3.103  1.00  0.00      A    H
ATOM   1412  Cl  DCE A 177      46.066  26.263   5.384  1.00  0.00      A   CL
ATOM   1413  CT1 DCE A 177      48.355  26.597   4.177  1.00  0.00      A    C
ATOM   1414  HC2 DCE A 177      48.965  26.767   3.291  1.00  0.00      A    H
ATOM   1415  Cl1 DCE A 177      48.283  28.220   5.092  1.00  0.00      A   CL
ATOM   1416  HC3 DCE A 177      48.970  25.906   4.754  1.00  0.00      A    H
ATOM   1417  CT  DCE A 178       4.783  12.778   4.176  1.00  0.00      A    C
ATOM   1418  HC  DCE A 178       5.116  12.873   5.210  1.00  0.00      A    H
ATOM   1419  HC1 DCE A 178       3.942  12.106   4.346  1.00  0.00      A    H
ATOM   1420  Cl  DCE A 178       4.135  14.362   3.602  1.00  0.00      A   CL
ATOM   1421  CT1 DCE A 178       5.777  12.231   3.219  1.00  0.00      A    C
ATOM   1422  HC2 DCE A 178       6.557  11.555   3.570  1.00  0.00      A    H
ATOM   1423  Cl1 DCE A 178       4.978  11.546   1.783  1.00  0.00      A   CL
ATOM   1424  HC3 DCE A 178       6.394  13.032   2.811  1.00  0.00      A    H
ATOM   1425  CT  DCE A 179      17.538  40.005  16.380  1.00  0.00      A    C
ATOM   1426  HC  DCE A 179      18.379  40.381  16.962  1.00  0.00      A    H
ATOM   1427  HC1 DCE A 179      17.699  39.767  15.328  1.00  0.00      A    H
ATOM   1428  Cl  DCE A 179      17.022  38.530  17.185  1.00  0.00      A   CL
ATOM   1429  CT1 DCE A 179      16.445  41.055  16.491  1.00  0.00      A    C
ATOM   1430  HC2 DCE A 179      15.473  40.647  16.211  1.00  0.00      A    H
ATOM   1431  Cl1 DCE A 179      16.289  41.495  18.233  1.00  0.00      A   CL
ATOM   1432  HC3 DCE A 179      16.648  41.886  15.815  1.00  0.00      A    H
ATOM   1433  CT  DCE A 180      39.676  21.767   4.618  1.00  0.00      A    C
ATOM   1434  HC  DCE A 180      40.213  22.652   4.280  1.00  0.00      A    H
ATOM   1435  HC1 DCE A 180      40.374  21.358   5.348  1.00  0.00      A    H
ATOM   1436  Cl  DCE A 180      38.118  22.406   5.216  1.00  0.00      A   CL
ATOM   1437  CT1 DCE A 180      39.362  20.896   3.355  1.00  0.00      A    C
ATOM   1438  HC2 DCE A 180      38.758  20.019   3.586  1.00  0.00      A    H
ATOM   1439  Cl1 DCE A 180      38.513  22.064   2.259  1.00  0.00      A   CL
ATOM   1440  HC3 DCE A 180      40.175  20.480   2.760  1.00  0.00      A    H
ATOM   1441  CT  DCE A 181      20.767  29.052  26.736  1.00  0.00      A    C
ATOM   1442  HC  DCE A 181      19.897  28.711  27.298  1.00  0.00      A    H
ATOM   1443  HC1 DCE A 181      21.231  29.950  27.144  1.00  0.00      A    H
ATOM   1444  Cl  DCE A 181      21.968  27.852  26.859  1.00  0.00      A   CL
ATOM   1445  CT1 DCE A 181      20.268  29.233  25.296  1.00  0.00      A    C
ATOM   1446  HC2 DCE A 181      20.913  29.923  24.752  1.00  0.00      A    H
ATOM   1447  Cl1 DCE A 181      20.254  27.713  24.353  1.00  0.00      A   CL
ATOM   1448  HC3 DCE A 181      19.236  29.567  25.400  1.00  0.00      A    H
ATOM   1449  CT  DCE A 182      32.203  18.342   0.451  1.00  0.00      A    C
ATOM   1450  HC  DCE A 182      31.514  17.551   0.750  1.00  0.00      A    H
ATOM   1451  HC1 DCE A 182      33.255  18.078   0.348  1.00  0.00      A    H
ATOM   1452  Cl  DCE A 182      31.754  18.669  -1.246  1.00  0.00      A   CL
ATOM   1453  CT1 DCE A 182      32.037  19.650   1.189  1.00  0.00      A    C
ATOM   1454  HC2 DCE A 182      31.017  19.998   1.027  1.00  0.00      A    H
ATOM   1455  Cl1 DCE A 182      32.386  19.591   2.946  1.00  0.00      A   CL
ATOM   1456  HC3 DCE A 182      32.601  20.499   0.803  1.00  0.00      A    H
ATOM   1457  CT  DCE A 183      12.018  27.547  36.182  1.00  0.00      A    C
ATOM   1458  HC  DCE A 183      11.309  27.551  37.009  1.00  0.00      A    H
ATOM   1459  HC1 DCE A 183      11.705  28.257  35.417  1.00  0.00      A    H
ATOM   1460  Cl  DCE A 183      13.594  28.169  36.764  1.00  0.00      A   CL
ATOM   1461  CT1 DCE A 183      12.170  26.156  35.770  1.00  0.00      A    C
ATOM   1462  HC2 DCE A 183      12.449  25.978  34.731  1.00  0.00      A    H
ATOM   1463  Cl1 DCE A 183      13.158  25.193  36.838  1.00  0.00      A   CL
ATOM   1464  HC3 DCE A 183      11.177  25.717  35.861  1.00  0.00      A    H
ATOM   1465  CT  DCE A 184      14.224  21.066  18.014  1.00  0.00      A    C
ATOM   1466  HC  DCE A 184      14.462  21.839  17.283  1.00  0.00      A    H
ATOM   1467  HC1 DCE A 184      14.483  20.145  17.491  1.00  0.00      A    H
ATOM   1468  Cl  DCE A 184      15.370  21.171  19.362  1.00  0.00      A   CL
ATOM   1469  CT1 DCE A 184      12.883  20.950  18.604  1.00  0.00      A    C
ATOM   1470  HC2 DCE A 184      12.616  21.863  19.135  1.00  0.00      A    H
ATOM   1471  Cl1 DCE A 184      11.666  20.898  17.271  1.00  0.00      A   CL
ATOM   1472  HC3 DCE A 184      12.820  20.009  19.151  1.00  0.00      A    H
ATOM   1473  CT  DCE A 185      39.346  47.920   6.177  1.00  0.00      A    C
ATOM   1474  HC  DCE A 185      38.256  47.925   6.202  1.00  0.00      A    H
ATOM   1475  HC1 DCE A 185      39.729  48.668   6.872  1.00  0.00      A    H
ATOM   1476  Cl  DCE A 185      39.654  46.258   6.836  1.00  0.00      A   CL
ATOM   1477  CT1 DCE A 185      39.821  48.140   4.799  1.00  0.00      A    C
ATOM   1478  HC2 DCE A 185      40.904  48.236   4.729  1.00  0.00      A    H
ATOM   1479  Cl1 DCE A 185      39.345  46.748   3.890  1.00  0.00      A   CL
ATOM   1480  HC3 DCE A 185      39.250  48.985   4.414  1.00  0.00      A    H
ATOM   1481  CT  DCE A 186      30.272  46.840  19.672  1.00  0.00      A    C
ATOM   1482  HC  DCE A 186      30.547  46.545  20.685  1.00  0.00      A    H
ATOM   1483  HC1 DCE A 186      31.201  46.979  19.119  1.00  0.00      A    H
ATOM   1484  Cl  DCE A 186      29.131  45.752  18.759  1.00  0.00      A   CL
ATOM   1485  CT1 DCE A 186      29.521  48.200  19.668  1.00  0.00      A    C
ATOM   1486  HC2 DCE A 186      30.135  48.931  20.195  1.00  0.00      A    H
ATOM   1487  Cl1 DCE A 186      29.335  48.827  18.036  1.00  0.00      A   CL
ATOM   1488  HC3 DCE A 186      28.547  48.017  20.121  1.00  0.00      A    H
ATOM   1489  CT  DCE A 187      35.493  44.749  10.101  1.00  0.00      A    C
ATOM   1490  HC  DCE A 187      35.149  43.957   9.436  1.00  0.00      A    H
ATOM   1491  HC1 DCE A 187      34.723  45.371  10.559  1.00  0.00      A    H
ATOM   1492  Cl  DCE A 187      36.504  43.919  11.337  1.00  0.00      A   CL
ATOM   1493  CT1 DCE A 187      36.386  45.690   9.238  1.00  0.00      A    C
ATOM   1494  HC2 DCE A 187      37.314  45.257   8.865  1.00  0.00      A    H
ATOM   1495  Cl1 DCE A 187      35.556  46.006   7.669  1.00  0.00      A   CL
ATOM   1496  HC3 DCE A 187      36.534  46.665   9.703  1.00  0.00      A    H
ATOM   1497  CT  DCE A 188      41.504  25.623   3.294  1.00  0.00      A    C
ATOM   1498  HC  DCE A 188      41.672  24.830   4.022  1.00  0.00      A    H
ATOM   1499  HC1 DCE A 188      41.342  25.117   2.342  1.00  0.00      A    H
ATOM   1500  Cl  DCE A 188      39.930  26.342   3.741  1.00  0.00      A   CL
ATOM   1501  CT1 DCE A 188      42.571  26.683   3.208  1.00  0.00      A    C
ATOM   1502  HC2 DCE A 188      42.307  27.108   2.239  1.00  0.00      A    H
ATOM   1503  Cl1 DCE A 188      42.565  27.915   4.480  1.00  0.00      A   CL
ATOM   1504  HC3 DCE A 188      43.565  26.246   3.119  1.00  0.00      A    H
ATOM   1505  CT  DCE A 189      23.603  13.458  12.843  1.00  0.00      A    C
ATOM   1506  HC  DCE A 189      23.702  12.883  11.922  1.00  0.00      A    H
ATOM   1507  HC1 DCE A 189      23.933  12.748  13.602  1.00  0.00      A    H
ATOM   1508  Cl  DCE A 189      24.762  14.718  12.926  1.00  0.00      A   CL
ATOM   1509  CT1 DCE A 189      22.163  14.102  13.023  1.00  0.00      A    C
ATOM   1510  HC2 DCE A 189      21.953  14.919  12.332  1.00  0.00      A    H
ATOM   1511  Cl1 DCE A 189      20.901  12.808  12.827  1.00  0.00      A   CL
ATOM   1512  HC3 DCE A 189      22.137  14.473  14.047  1.00  0.00      A    H
ATOM   1513  CT  DCE A 190      43.444  13.931  24.581  1.00  0.00      A    C
ATOM   1514  HC  DCE A 190      44.509  13.877  24.356  1.00  0.00      A    H
ATOM   1515  HC1 DCE A 190      43.045  13.112  23.983  1.00  0.00      A    H
ATOM   1516  Cl  DCE A 190      43.293  13.680  26.394  1.00  0.00      A   CL
ATOM   1517  CT1 DCE A 190      42.667  15.135  24.293  1.00  0.00      A    C
ATOM   1518  HC2 DCE A 190      42.483  15.394  23.250  1.00  0.00      A    H
ATOM   1519  Cl1 DCE A 190      41.247  15.257  25.259  1.00  0.00      A   CL
ATOM   1520  HC3 DCE A 190      43.268  15.983  24.620  1.00  0.00      A    H
ATOM   1521  CT  DCE A 191      28.941  28.176   2.433  1.00  0.00      A    C
ATOM   1522  HC  DCE A 191      29.933  28.193   1.981  1.00  0.00      A    H
ATOM   1523  HC1 DCE A 191      28.604  29.196   2.615  1.00  0.00      A    H
ATOM   1524  Cl  DCE A 191      27.580  27.604   1.384  1.00  0.00      A   CL
ATOM   1525  CT1 DCE A 191      28.916  27.368   3.672  1.00  0.00      A    C
ATOM   1526  HC2 DCE A 191      28.183  27.596   4.446  1.00  0.00      A    H
ATOM   1527  Cl1 DCE A 191      28.770  25.663   3.112  1.00  0.00      A   CL
ATOM   1528  HC3 DCE A 191      29.932  27.384   4.064  1.00  0.00      A    H
ATOM   1529  CT  DCE A 192      20.993   2.558   4.701  1.00  0.00      A    C
ATOM   1530  HC  DCE A 192      22.008   2.789   5.022  1.00  0.00      A    H
ATOM   1531  HC1 DCE A 192      20.635   1.680   5.239  1.00  0.00      A    H
ATOM   1532  Cl  DCE A 192      20.092   3.944   5.356  1.00  0.00      A   CL
ATOM   1533  CT1 DCE A 192      20.768   2.486   3.180  1.00  0.00      A    C
ATOM   1534  HC2 DCE A 192      21.421   3.205   2.686  1.00  0.00      A    H
ATOM   1535  Cl1 DCE A 192      20.866   0.848   2.365  1.00  0.00      A   CL
ATOM   1536  HC3 DCE A 192      19.745   2.858   3.232  1.00  0.00      A    H
ATOM   1537  CT  DCE A 193      43.827  30.235  24.141  1.00  0.00      A    C
ATOM   1538  HC  DCE A 193      43.164  31.086  23.985  1.00  0.00      A    H
ATOM   1539  HC1 DCE A 193      44.838  30.625  24.265  1.00  0.00      A    H
ATOM   1540  Cl  DCE A 193      43.471  29.398  25.685  1.00  0.00      A   CL
ATOM   1541  CT1 DCE A 193      43.659  29.237  23.030  1.00  0.00      A    C
ATOM   1542  HC2 DCE A 193      43.819  29.686  22.050  1.00  0.00      A    H
ATOM   1543  Cl1 DCE A 193      44.881  27.989  23.227  1.00  0.00      A   CL
ATOM   1544  HC3 DCE A 193      42.671  28.782  22.955  1.00  0.00      A    H
ATOM   1545  CT  DCE A 194       3.826  27.338  27.684  1.00  0.00      A    C
ATOM   1546  HC  DCE A 194       3.524  27.650  28.684  1.00  0.00      A    H
ATOM   1547  HC1 DCE A 194       3.880  28.331  27.238  1.00  0.00      A    H
ATOM   1548  Cl  DCE A 194       5.406  26.496  27.817  1.00  0.00      A   CL
ATOM   1549  CT1 DCE A 194       2.881  26.443  26.872  1.00  0.00      A    C
ATOM   1550  HC2 DCE A 194       3.000  26.641  25.807  1.00  0.00      A    H
ATOM   1551  Cl1 DCE A 194       3.267  24.741  27.288  1.00  0.00      A   CL
ATOM   1552  HC3 DCE A 194       1.859  26.661  27.180  1.00  0.00      A    H
ATOM   1553  CT  DCE A 195      23.366  45.571  21.194  1.00  0.00      A    C
ATOM   1554  HC  DCE A 195      23.644  44.616  20.747  1.00  0.00      A    H
ATOM   1555  HC1 DCE A 195      24.212  46.256  21.246  1.00  0.00      A    H
ATOM   1556  Cl  DCE A 195      22.186  46.441  20.189  1.00  0.00      A   CL
ATOM   1557  CT1 DCE A 195      22.709  45.141  22.467  1.00  0.00      A    C
ATOM   1558  HC2 DCE A 195      23.395  44.760  23.224  1.00  0.00      A    H
ATOM   1559  Cl1 DCE A 195      22.040  46.693  23.006  1.00  0.00      A   CL
ATOM   1560  HC3 DCE A 195      21.861  44.468  22.335  1.00  0.00      A    H
ATOM   1561  CT  DCE A 196      30.691  23.889  48.685  1.00  0.00      A    C
ATOM   1562  HC  DCE A 196      29.628  23.887  48.446  1.00  0.00      A    H
ATOM   1563  HC1 DCE A 196      31.088  24.892  48.529  1.00  0.00      A    H
ATOM   1564  Cl  DCE A 196      30.786  23.631  50.487  1.00  0.00      A   CL
ATOM   1565  CT1 DCE A 196      31.399  22.635  47.986  1.00  0.00      A    C
ATOM   1566  HC2 DCE A 196      31.247  22.547  46.910  1.00  0.00      A    H
ATOM   1567  Cl1 DCE A 196      33.078  22.264  48.458  1.00  0.00      A   CL
ATOM   1568  HC3 DCE A 196      30.887  21.708  48.242  1.00  0.00      A    H
ATOM   1569  CT  DCE A 197      33.870  40.462  38.260  1.00  0.00      A    C
ATOM   1570  HC  DCE A 197      33.317  40.578  39.192  1.00  0.00      A    H
ATOM   1571  HC1 DCE A 197      34.536  39.601  38.308  1.00  0.00      A    H
ATOM   1572  Cl  DCE A 197      32.593  40.303  37.036  1.00  0.00      A   CL
ATOM   1573  CT1 DCE A 197      34.728  41.736  37.954  1.00  0.00      A    C
ATOM   1574  HC2 DCE A 197      35.452  41.766  38.768  1.00  0.00      A    H
ATOM   1575  Cl1 DCE A 197      35.452  41.677  36.347  1.00  0.00      A   CL
ATOM   1576  HC3 DCE A 197      34.113  42.635  37.999  1.00  0.00      A    H
ATOM   1577  CT  DCE A 198      29.372  32.120   6.412  1.00  0.00      A    C
ATOM   1578  HC  DCE A 198      28.454  31.726   5.975  1.00  0.00      A    H
ATOM   1579  HC1 DCE A 198      29.979  32.530   5.604  1.00  0.00      A    H
ATOM   1580  Cl  DCE A 198      28.865  33.318   7.677  1.00  0.00      A   CL
ATOM   1581  CT1 DCE A 198      30.078  30.980   7.106  1.00  0.00      A    C
ATOM   1582  HC2 DCE A 198      29.952  30.115   6.454  1.00  0.00      A    H
ATOM   1583  Cl1 DCE A 198      31.704  31.278   7.538  1.00  0.00      A   CL
ATOM   1584  HC3 DCE A 198      29.502  30.704   7.989  1.00  0.00      A    H
ATOM   1585  CT  DCE A 199      12.922  38.947  24.738  1.00  0.00      A    C
ATOM   1586  HC  DCE A 199      12.335  39.836  24.968  1.00  0.00      A    H
ATOM   1587  HC1 DCE A 199      13.978  39.152  24.915  1.00  0.00      A    H
ATOM   1588  Cl  DCE A 199      12.636  37.702  26.084  1.00  0.00      A   CL
ATOM   1589  CT1 DCE A 199      12.616  38.429  23.403  1.00  0.00      A    C
ATOM   1590  HC2 DCE A 199      13.419  37.799  23.020  1.00  0.00      A    H
ATOM   1591  Cl1 DCE A 199      11.068  37.613  23.488  1.00  0.00      A   CL
ATOM   1592  HC3 DCE A 199      12.497  39.328  22.799  1.00  0.00      A    H
ATOM   1593  CT  DCE A 200      25.847  34.879   6.336  1.00  0.00      A    C
ATOM   1594  HC  DCE A 200      25.891  33.927   6.864  1.00  0.00      A    H
ATOM   1595  HC1 DCE A 200      24.785  35.029   6.144  1.00  0.00      A    H
ATOM   1596  Cl  DCE A 200      26.313  36.116   7.448  1.00  0.00      A   CL
ATOM   1597  CT1 DCE A 200      26.723  34.769   5.018  1.00  0.00      A    C
ATOM   1598  HC2 DCE A 200      26.164  34.232   4.251  1.00  0.00      A    H
ATOM   1599  Cl1 DCE A 200      27.061  36.389   4.351  1.00  0.00      A   CL
ATOM   1600  HC3 DCE A 200      27.702  34.332   5.211  1.00  0.00      A    H
ATOM   1601  N1  BMIMB   1      14.536  21.576  45.497  1.00  0.00      B    N
ATOM   1602  N11 BMIMB   1      13.775  22.616  47.128  1.00  0.00      B    N
ATOM   1603  C1  BMIMB   1      14.235  21.482  46.725  1.00  0.00      B    C
ATOM   1604  H1  BMIMB   1      14.120  20.558  47.251  1.00  0.00      B    H
ATOM   1605  C2  BMIMB   1      14.284  22.849  45.069  1.00  0.00      B    C
ATOM   1606  H2  BMIMB   1      14.387  23.162  44.053  1.00  0.00      B    H
ATOM   1607  C21 BMIMB   1      13.817  23.477  46.114  1.00  0.00      B    C
ATOM   1608  H21 BMIMB   1      13.474  24.481  46.235  1.00  0.00      B    H
ATOM   1609  C3  BMIMB   1      14.825  20.290  44.698  1.00  0.00      B    C
ATOM   1610  H3  BMIMB   1      13.931  19.707  44.529  1.00  0.00      B    H
ATOM   1611  H31 BMIMB   1      15.205  20.535  43.717  1.00  0.00      B    H
ATOM   1612  H32 BMIMB   1      15.552  19.808  45.335  1.00  0.00      B    H
ATOM   1613  C4  BMIMB   1      13.425  22.964  48.488  1.00  0.00      B    C
ATOM   1614  H4  BMIMB   1      13.069  22.050  48.940  1.00  0.00      B    H
ATOM   1615  H41 BMIMB   1      12.633  23.698  48.466  1.00  0.00      B    H
ATOM   1616  C5  BMIMB   1      14.561  23.537  49.200  1.00  0.00      B    C
ATOM   1617  H5  BMIMB   1      15.478  23.324  48.656  1.00  0.00      B    H
ATOM   1618  H51 BMIMB   1      14.294  24.571  49.400  1.00  0.00      B    H
ATOM   1619  C51 BMIMB   1      14.684  22.779  50.527  1.00  0.00      B    C
ATOM   1620  H52 BMIMB   1      13.689  22.620  50.935  1.00  0.00      B    H
ATOM   1621  H53 BMIMB   1      15.092  21.774  50.450  1.00  0.00      B    H
ATOM   1622  C6  BMIMB   1      15.548  23.500  51.519  1.00  0.00      B    C
ATOM   1623  H6  BMIMB   1      15.086  24.425  51.843  1.00  0.00      B    H
ATOM   1624  H61 BMIMB   1      15.679  22.905  52.416  1.00  0.00      B    H
ATOM   1625  H62 BMIMB   1      16.537  23.755  51.155  1.00  0.00      B    H
ATOM   1626  N1  BMIMB   2      29.877  42.973  40.428  1.00  0.00      B    N
ATOM   1627  N11 BMIMB   2      27.755  42.601  40.798  1.00  0.00      B    N
ATOM   1628  C1  BMIMB   2      28.980  42.537  41.287  1.00  0.00      B    C
ATOM   1629  H1  BMIMB   2      29.189  42.337  42.316  1.00  0.00      B    H
ATOM   1630  C2  BMIMB   2      29.270  43.098  39.257  1.00  0.00      B    C
ATOM   1631  H2  BMIMB   2      29.831  43.279  38.367  1.00  0.00      B    H
ATOM   1632  C21 BMIMB   2      27.976  42.752  39.418  1.00  0.00      B    C
ATOM   1633  H21 BMIMB   2      27.253  42.575  38.652  1.00  0.00      B    H
ATOM   1634  C3  BMIMB   2      31.303  43.158  40.594  1.00  0.00      B    C
ATOM   1635  H3  BMIMB   2      31.473  44.203  40.807  1.00  0.00      B    H
ATOM   1636  H31 BMIMB   2      31.607  42.580  41.454  1.00  0.00      B    H
ATOM   1637  H32 BMIMB   2      31.945  43.011  39.738  1.00  0.00      B    H
ATOM   1638  C4  BMIMB   2      26.411  42.510  41.426  1.00  0.00      B    C
ATOM   1639  H4  BMIMB   2      25.900  43.416  41.138  1.00  0.00      B    H
ATOM   1640  H41 BMIMB   2      26.711  42.506  42.464  1.00  0.00      B    H
ATOM   1641  C5  BMIMB   2      25.510  41.429  40.976  1.00  0.00      B    C
ATOM   1642  H5  BMIMB   2      24.551  41.549  41.474  1.00  0.00      B    H
ATOM   1643  H51 BMIMB   2      25.413  41.551  39.900  1.00  0.00      B    H
ATOM   1644  C51 BMIMB   2      25.881  39.991  41.324  1.00  0.00      B    C
ATOM   1645  H52 BMIMB   2      26.769  39.761  40.742  1.00  0.00      B    H
ATOM   1646  H53 BMIMB   2      25.947  39.986  42.409  1.00  0.00      B    H
ATOM   1647  C6  BMIMB   2      24.797  38.983  41.017  1.00  0.00      B    C
ATOM   1648  H6  BMIMB   2      24.451  39.069  39.993  1.00  0.00      B    H
ATOM   1649  H61 BMIMB   2      25.027  37.967  41.320  1.00  0.00      B    H
ATOM   1650  H62 BMIMB   2      23.980  39.350  41.629  1.00  0.00      B    H
ATOM   1651  N1  BMIMB   3      33.891  22.431  29.965  1.00  0.00      B    N
ATOM   1652  N11 BMIMB   3      34.235  24.173  28.696  1.00  0.00      B    N
ATOM   1653  C1  BMIMB   3      34.720  23.011  29.077  1.00  0.00      B    C
ATOM   1654  H1  BMIMB   3      35.620  22.577  28.697  1.00  0.00      B    H
ATOM   1655  C2  BMIMB   3      32.893  23.298  30.211  1.00  0.00      B    C
ATOM   1656  H2  BMIMB   3      32.170  23.082  30.968  1.00  0.00      B    H
ATOM   1657  C21 BMIMB   3      33.135  24.415  29.446  1.00  0.00      B    C
ATOM   1658  H21 BMIMB   3      32.662  25.361  29.300  1.00  0.00      B    H
ATOM   1659  C3  BMIMB   3      34.093  21.167  30.596  1.00  0.00      B    C
ATOM   1660  H3  BMIMB   3      35.114  20.906  30.362  1.00  0.00      B    H
ATOM   1661  H31 BMIMB   3      33.944  21.368  31.647  1.00  0.00      B    H
ATOM   1662  H32 BMIMB   3      33.283  20.555  30.228  1.00  0.00      B    H
ATOM   1663  C4  BMIMB   3      34.836  25.002  27.671  1.00  0.00      B    C
ATOM   1664  H4  BMIMB   3      35.830  25.286  27.984  1.00  0.00      B    H
ATOM   1665  H41 BMIMB   3      34.295  25.927  27.532  1.00  0.00      B    H
ATOM   1666  C5  BMIMB   3      34.818  24.327  26.296  1.00  0.00      B    C
ATOM   1667  H5  BMIMB   3      35.325  23.377  26.443  1.00  0.00      B    H
ATOM   1668  H51 BMIMB   3      33.746  24.158  26.226  1.00  0.00      B    H
ATOM   1669  C51 BMIMB   3      35.495  25.173  25.175  1.00  0.00      B    C
ATOM   1670  H52 BMIMB   3      34.949  26.112  25.172  1.00  0.00      B    H
ATOM   1671  H53 BMIMB   3      36.543  25.358  25.397  1.00  0.00      B    H
ATOM   1672  C6  BMIMB   3      35.314  24.385  23.815  1.00  0.00      B    C
ATOM   1673  H6  BMIMB   3      34.332  23.975  23.612  1.00  0.00      B    H
ATOM   1674  H61 BMIMB   3      35.684  25.001  23.004  1.00  0.00      B    H
ATOM   1675  H62 BMIMB   3      35.863  23.454  23.736  1.00  0.00      B    H
ATOM   1676  N1  BMIMB   4      33.156  31.737  41.084  1.00  0.00      B    N
ATOM   1677  N11 BMIMB   4      34.226  32.980  39.770  1.00  0.00      B    N
ATOM   1678  C1  BMIMB   4      34.305  31.899  40.467  1.00  0.00      B    C
ATOM   1679  H1  BMIMB   4      35.238  31.397  40.609  1.00  0.00      B    H
ATOM   1680  C2  BMIMB   4      32.310  32.741  40.697  1.00  0.00      B    C
ATOM   1681  H2  BMIMB   4      31.316  32.713  41.086  1.00  0.00      B    H
ATOM   1682  C21 BMIMB   4      33.005  33.592  39.921  1.00  0.00      B    C
ATOM   1683  H21 BMIMB   4      32.801  34.551  39.498  1.00  0.00      B    H
ATOM   1684  C3  BMIMB   4      32.803  30.578  41.918  1.00  0.00      B    C
ATOM   1685  H3  BMIMB   4      32.412  30.891  42.875  1.00  0.00      B    H
ATOM   1686  H31 BMIMB   4      32.036  30.007  41.415  1.00  0.00      B    H
ATOM   1687  H32 BMIMB   4      33.632  29.943  42.192  1.00  0.00      B    H
ATOM   1688  C4  BMIMB   4      35.209  33.614  38.852  1.00  0.00      B    C
ATOM   1689  H4  BMIMB   4      34.825  33.917  37.889  1.00  0.00      B    H
ATOM   1690  H41 BMIMB   4      35.909  32.801  38.732  1.00  0.00      B    H
ATOM   1691  C5  BMIMB   4      35.847  34.836  39.481  1.00  0.00      B    C
ATOM   1692  H5  BMIMB   4      35.159  35.643  39.720  1.00  0.00      B    H
ATOM   1693  H51 BMIMB   4      36.408  34.708  40.403  1.00  0.00      B    H
ATOM   1694  C51 BMIMB   4      36.770  35.563  38.527  1.00  0.00      B    C
ATOM   1695  H52 BMIMB   4      36.554  35.271  37.503  1.00  0.00      B    H
ATOM   1696  H53 BMIMB   4      36.696  36.646  38.586  1.00  0.00      B    H
ATOM   1697  C6  BMIMB   4      38.209  35.197  38.754  1.00  0.00      B    C
ATOM   1698  H6  BMIMB   4      38.931  35.760  38.173  1.00  0.00      B    H
ATOM   1699  H61 BMIMB   4      38.486  35.293  39.797  1.00  0.00      B    H
ATOM   1700  H62 BMIMB   4      38.453  34.213  38.369  1.00  0.00      B    H
ATOM   1701  N1  BMIMB   5      10.542  39.837  10.750  1.00  0.00      B    N
ATOM   1702  N11 BMIMB   5      12.117  38.336  10.912  1.00  0.00      B    N
ATOM   1703  C1  BMIMB   5      10.843  38.562  10.659  1.00  0.00      B    C
ATOM   1704  H1  BMIMB   5      10.195  37.725  10.506  1.00  0.00      B    H
ATOM   1705  C2  BMIMB   5      11.776  40.441  10.670  1.00  0.00      B    C
ATOM   1706  H2  BMIMB   5      11.914  41.500  10.639  1.00  0.00      B    H
ATOM   1707  C21 BMIMB   5      12.773  39.505  10.771  1.00  0.00      B    C
ATOM   1708  H21 BMIMB   5      13.839  39.516  10.703  1.00  0.00      B    H
ATOM   1709  C3  BMIMB   5       9.200  40.324  10.482  1.00  0.00      B    C
ATOM   1710  H3  BMIMB   5       8.778  40.952  11.253  1.00  0.00      B    H
ATOM   1711  H31 BMIMB   5       9.042  40.961   9.624  1.00  0.00      B    H
ATOM   1712  H32 BMIMB   5       8.604  39.425  10.529  1.00  0.00      B    H
ATOM   1713  C4  BMIMB   5      12.812  37.042  11.025  1.00  0.00      B    C
ATOM   1714  H4  BMIMB   5      12.031  36.324  11.227  1.00  0.00      B    H
ATOM   1715  H41 BMIMB   5      13.318  37.243  11.958  1.00  0.00      B    H
ATOM   1716  C5  BMIMB   5      13.628  36.646   9.787  1.00  0.00      B    C
ATOM   1717  H5  BMIMB   5      13.064  36.756   8.864  1.00  0.00      B    H
ATOM   1718  H51 BMIMB   5      14.445  37.358   9.863  1.00  0.00      B    H
ATOM   1719  C51 BMIMB   5      14.274  35.231   9.852  1.00  0.00      B    C
ATOM   1720  H52 BMIMB   5      14.719  34.949  10.803  1.00  0.00      B    H
ATOM   1721  H53 BMIMB   5      13.466  34.503   9.816  1.00  0.00      B    H
ATOM   1722  C6  BMIMB   5      15.328  35.042   8.739  1.00  0.00      B    C
ATOM   1723  H6  BMIMB   5      15.583  33.989   8.711  1.00  0.00      B    H
ATOM   1724  H61 BMIMB   5      14.910  35.347   7.787  1.00  0.00      B    H
ATOM   1725  H62 BMIMB   5      16.213  35.639   8.926  1.00  0.00      B    H
ATOM   1726  N1  BMIMB   6       5.009  26.453  12.333  1.00  0.00      B    N
ATOM   1727  N11 BMIMB   6       6.513  26.328  10.744  1.00  0.00      B    N
ATOM   1728  C1  BMIMB   6       6.265  26.178  12.062  1.00  0.00      B    C
ATOM   1729  H1  BMIMB   6       7.013  25.874  12.763  1.00  0.00      B    H
ATOM   1730  C2  BMIMB   6       4.398  26.758  11.130  1.00  0.00      B    C
ATOM   1731  H2  BMIMB   6       3.389  27.108  11.149  1.00  0.00      B    H
ATOM   1732  C21 BMIMB   6       5.381  26.852  10.188  1.00  0.00      B    C
ATOM   1733  H21 BMIMB   6       5.354  27.176   9.170  1.00  0.00      B    H
ATOM   1734  C3  BMIMB   6       4.383  26.321  13.697  1.00  0.00      B    C
ATOM   1735  H3  BMIMB   6       5.050  26.495  14.529  1.00  0.00      B    H
ATOM   1736  H31 BMIMB   6       3.488  26.921  13.622  1.00  0.00      B    H
ATOM   1737  H32 BMIMB   6       4.115  25.278  13.772  1.00  0.00      B    H
ATOM   1738  C4  BMIMB   6       7.788  25.892  10.130  1.00  0.00      B    C
ATOM   1739  H4  BMIMB   6       8.401  25.727  11.003  1.00  0.00      B    H
ATOM   1740  H41 BMIMB   6       8.115  26.782   9.613  1.00  0.00      B    H
ATOM   1741  C5  BMIMB   6       7.703  24.653   9.291  1.00  0.00      B    C
ATOM   1742  H5  BMIMB   6       7.300  24.950   8.326  1.00  0.00      B    H
ATOM   1743  H51 BMIMB   6       8.703  24.247   9.159  1.00  0.00      B    H
ATOM   1744  C51 BMIMB   6       6.867  23.582   9.832  1.00  0.00      B    C
ATOM   1745  H52 BMIMB   6       7.117  23.394  10.873  1.00  0.00      B    H
ATOM   1746  H53 BMIMB   6       5.876  23.998   9.667  1.00  0.00      B    H
ATOM   1747  C6  BMIMB   6       6.995  22.434   8.918  1.00  0.00      B    C
ATOM   1748  H6  BMIMB   6       6.152  21.753   8.938  1.00  0.00      B    H
ATOM   1749  H61 BMIMB   6       7.062  22.813   7.905  1.00  0.00      B    H
ATOM   1750  H62 BMIMB   6       7.865  21.828   9.144  1.00  0.00      B    H
ATOM   1751  N1  BMIMB   7      38.473  46.073  17.564  1.00  0.00      B    N
ATOM   1752  N11 BMIMB   7      39.543  45.425  15.771  1.00  0.00      B    N
ATOM   1753  C1  BMIMB   7      39.529  45.366  17.105  1.00  0.00      B    C
ATOM   1754  H1  BMIMB   7      40.281  44.907  17.710  1.00  0.00      B    H
ATOM   1755  C2  BMIMB   7      37.726  46.542  16.448  1.00  0.00      B    C
ATOM   1756  H2  BMIMB   7      36.793  47.061  16.428  1.00  0.00      B    H
ATOM   1757  C21 BMIMB   7      38.415  46.112  15.353  1.00  0.00      B    C
ATOM   1758  H21 BMIMB   7      38.221  46.285  14.317  1.00  0.00      B    H
ATOM   1759  C3  BMIMB   7      38.071  46.265  18.921  1.00  0.00      B    C
ATOM   1760  H3  BMIMB   7      37.760  47.298  18.980  1.00  0.00      B    H
ATOM   1761  H31 BMIMB   7      37.275  45.592  19.204  1.00  0.00      B    H
ATOM   1762  H32 BMIMB   7      38.950  46.226  19.547  1.00  0.00      B    H
ATOM   1763  C4  BMIMB   7      40.551  44.851  14.859  1.00  0.00      B    C
ATOM   1764  H4  BMIMB   7      41.461  44.656  15.407  1.00  0.00      B    H
ATOM   1765  H41 BMIMB   7      40.755  45.624  14.133  1.00  0.00      B    H
ATOM   1766  C5  BMIMB   7      40.225  43.644  14.113  1.00  0.00      B    C
ATOM   1767  H5  BMIMB   7      39.757  43.933  13.175  1.00  0.00      B    H
ATOM   1768  H51 BMIMB   7      41.110  43.067  13.859  1.00  0.00      B    H
ATOM   1769  C51 BMIMB   7      39.154  42.981  14.945  1.00  0.00      B    C
ATOM   1770  H52 BMIMB   7      39.391  42.826  15.994  1.00  0.00      B    H
ATOM   1771  H53 BMIMB   7      38.257  43.586  14.842  1.00  0.00      B    H
ATOM   1772  C6  BMIMB   7      38.738  41.627  14.247  1.00  0.00      B    C
ATOM   1773  H6  BMIMB   7      39.455  40.816  14.299  1.00  0.00      B    H
ATOM   1774  H61 BMIMB   7      37.817  41.336  14.739  1.00  0.00      B    H
ATOM   1775  H62 BMIMB   7      38.326  41.810  13.261  1.00  0.00      B    H
ATOM   1776  N1  BMIMB   8       3.164  38.571  28.700  1.00  0.00      B    N
ATOM   1777  N11 BMIMB   8       2.110  38.156  30.511  1.00  0.00      B    N
ATOM   1778  C1  BMIMB   8       2.004  38.448  29.268  1.00  0.00      B    C
ATOM   1779  H1  BMIMB   8       1.055  38.228  28.827  1.00  0.00      B    H
ATOM   1780  C2  BMIMB   8       4.122  38.449  29.647  1.00  0.00      B    C
ATOM   1781  H2  BMIMB   8       5.162  38.516  29.414  1.00  0.00      B    H
ATOM   1782  C21 BMIMB   8       3.498  38.116  30.794  1.00  0.00      B    C
ATOM   1783  H21 BMIMB   8       3.886  37.800  31.737  1.00  0.00      B    H
ATOM   1784  C3  BMIMB   8       3.410  38.648  27.199  1.00  0.00      B    C
ATOM   1785  H3  BMIMB   8       2.749  38.102  26.543  1.00  0.00      B    H
ATOM   1786  H31 BMIMB   8       3.485  39.685  26.907  1.00  0.00      B    H
ATOM   1787  H32 BMIMB   8       4.398  38.223  27.103  1.00  0.00      B    H
ATOM   1788  C4  BMIMB   8       1.116  37.910  31.563  1.00  0.00      B    C
ATOM   1789  H4  BMIMB   8       1.580  37.374  32.378  1.00  0.00      B    H
ATOM   1790  H41 BMIMB   8       0.302  37.328  31.158  1.00  0.00      B    H
ATOM   1791  C5  BMIMB   8       0.670  39.273  32.173  1.00  0.00      B    C
ATOM   1792  H5  BMIMB   8       0.511  39.062  33.227  1.00  0.00      B    H
ATOM   1793  H51 BMIMB   8       1.544  39.882  31.955  1.00  0.00      B    H
ATOM   1794  C51 BMIMB   8      -0.607  39.948  31.564  1.00  0.00      B    C
ATOM   1795  H52 BMIMB   8      -1.479  39.374  31.867  1.00  0.00      B    H
ATOM   1796  H53 BMIMB   8      -0.792  40.938  31.973  1.00  0.00      B    H
ATOM   1797  C6  BMIMB   8      -0.735  40.003  30.092  1.00  0.00      B    C
ATOM   1798  H6  BMIMB   8      -1.730  40.346  29.831  1.00  0.00      B    H
ATOM   1799  H61 BMIMB   8       0.032  40.607  29.621  1.00  0.00      B    H
ATOM   1800  H62 BMIMB   8      -0.617  38.997  29.707  1.00  0.00      B    H
ATOM   1801  N1  BMIMB   9      32.616   2.060  32.890  1.00  0.00      B    N
ATOM   1802  N11 BMIMB   9      32.849   1.148  34.800  1.00  0.00      B    N
ATOM   1803  C1  BMIMB   9      32.044   1.853  34.024  1.00  0.00      B    C
ATOM   1804  H1  BMIMB   9      31.312   2.497  34.463  1.00  0.00      B    H
ATOM   1805  C2  BMIMB   9      33.751   1.349  32.806  1.00  0.00      B    C
ATOM   1806  H2  BMIMB   9      34.330   1.472  31.917  1.00  0.00      B    H
ATOM   1807  C21 BMIMB   9      33.847   0.707  33.961  1.00  0.00      B    C
ATOM   1808  H21 BMIMB   9      34.569   0.009  34.324  1.00  0.00      B    H
ATOM   1809  C3  BMIMB   9      31.971   2.836  31.848  1.00  0.00      B    C
ATOM   1810  H3  BMIMB   9      31.952   2.192  30.981  1.00  0.00      B    H
ATOM   1811  H31 BMIMB   9      30.925   3.044  32.021  1.00  0.00      B    H
ATOM   1812  H32 BMIMB   9      32.366   3.803  31.574  1.00  0.00      B    H
ATOM   1813  C4  BMIMB   9      32.698   0.877  36.212  1.00  0.00      B    C
ATOM   1814  H4  BMIMB   9      33.472   0.145  36.390  1.00  0.00      B    H
ATOM   1815  H41 BMIMB   9      31.752   0.406  36.435  1.00  0.00      B    H
ATOM   1816  C5  BMIMB   9      32.891   2.189  37.085  1.00  0.00      B    C
ATOM   1817  H5  BMIMB   9      33.374   2.025  38.044  1.00  0.00      B    H
ATOM   1818  H51 BMIMB   9      33.479   2.972  36.613  1.00  0.00      B    H
ATOM   1819  C51 BMIMB   9      31.624   2.975  37.369  1.00  0.00      B    C
ATOM   1820  H52 BMIMB   9      31.184   3.512  36.533  1.00  0.00      B    H
ATOM   1821  H53 BMIMB   9      30.806   2.327  37.673  1.00  0.00      B    H
ATOM   1822  C6  BMIMB   9      31.806   4.038  38.421  1.00  0.00      B    C
ATOM   1823  H6  BMIMB   9      31.805   3.635  39.427  1.00  0.00      B    H
ATOM   1824  H61 BMIMB   9      32.671   4.680  38.299  1.00  0.00      B    H
ATOM   1825  H62 BMIMB   9      30.976   4.734  38.404  1.00  0.00      B    H
ATOM   1826  N1  BMIMB  10      23.595  23.890  21.756  1.00  0.00      B    N
ATOM   1827  N11 BMIMB  10      22.861  24.545  23.702  1.00  0.00      B    N
ATOM   1828  C1  BMIMB  10      23.277  23.497  22.980  1.00  0.00      B    C
ATOM   1829  H1  BMIMB  10      23.459  22.532  23.402  1.00  0.00      B    H
ATOM   1830  C2  BMIMB  10      23.294  25.243  21.701  1.00  0.00      B    C
ATOM   1831  H2  BMIMB  10      23.488  25.739  20.775  1.00  0.00      B    H
ATOM   1832  C21 BMIMB  10      22.812  25.687  22.854  1.00  0.00      B    C
ATOM   1833  H21 BMIMB  10      22.516  26.617  23.287  1.00  0.00      B    H
ATOM   1834  C3  BMIMB  10      24.382  23.181  20.721  1.00  0.00      B    C
ATOM   1835  H3  BMIMB  10      23.770  23.092  19.836  1.00  0.00      B    H
ATOM   1836  H31 BMIMB  10      25.305  23.689  20.482  1.00  0.00      B    H
ATOM   1837  H32 BMIMB  10      24.446  22.157  21.058  1.00  0.00      B    H
ATOM   1838  C4  BMIMB  10      22.363  24.401  25.106  1.00  0.00      B    C
ATOM   1839  H4  BMIMB  10      21.814  23.472  25.168  1.00  0.00      B    H
ATOM   1840  H41 BMIMB  10      21.660  25.217  25.191  1.00  0.00      B    H
ATOM   1841  C5  BMIMB  10      23.442  24.612  26.255  1.00  0.00      B    C
ATOM   1842  H5  BMIMB  10      24.282  23.933  26.132  1.00  0.00      B    H
ATOM   1843  H51 BMIMB  10      23.843  25.586  25.988  1.00  0.00      B    H
ATOM   1844  C51 BMIMB  10      22.978  24.713  27.702  1.00  0.00      B    C
ATOM   1845  H52 BMIMB  10      22.236  25.475  27.924  1.00  0.00      B    H
ATOM   1846  H53 BMIMB  10      22.486  23.771  27.931  1.00  0.00      B    H
ATOM   1847  C6  BMIMB  10      24.215  24.812  28.654  1.00  0.00      B    C
ATOM   1848  H6  BMIMB  10      24.917  24.038  28.363  1.00  0.00      B    H
ATOM   1849  H61 BMIMB  10      24.661  25.795  28.561  1.00  0.00      B    H
ATOM   1850  H62 BMIMB  10      23.928  24.622  29.682  1.00  0.00      B    H
ATOM   1851  N1  BMIMB  11      43.458   5.993  26.996  1.00  0.00      B    N
ATOM   1852  N11 BMIMB  11      42.109   6.946  25.688  1.00  0.00      B    N
ATOM   1853  C1  BMIMB  11      42.260   5.911  26.474  1.00  0.00      B    C
ATOM   1854  H1  BMIMB  11      41.487   5.254  26.811  1.00  0.00      B    H
ATOM   1855  C2  BMIMB  11      44.045   7.219  26.590  1.00  0.00      B    C
ATOM   1856  H2  BMIMB  11      44.954   7.644  26.956  1.00  0.00      B    H
ATOM   1857  C21 BMIMB  11      43.187   7.779  25.801  1.00  0.00      B    C
ATOM   1858  H21 BMIMB  11      43.167   8.761  25.381  1.00  0.00      B    H
ATOM   1859  C3  BMIMB  11      43.916   5.011  28.032  1.00  0.00      B    C
ATOM   1860  H3  BMIMB  11      44.995   4.961  28.040  1.00  0.00      B    H
ATOM   1861  H31 BMIMB  11      43.631   5.384  29.004  1.00  0.00      B    H
ATOM   1862  H32 BMIMB  11      43.375   4.122  27.742  1.00  0.00      B    H
ATOM   1863  C4  BMIMB  11      40.887   7.148  24.946  1.00  0.00      B    C
ATOM   1864  H4  BMIMB  11      40.429   6.170  24.981  1.00  0.00      B    H
ATOM   1865  H41 BMIMB  11      41.332   7.289  23.973  1.00  0.00      B    H
ATOM   1866  C5  BMIMB  11      39.977   8.368  25.234  1.00  0.00      B    C
ATOM   1867  H5  BMIMB  11      39.562   8.427  24.231  1.00  0.00      B    H
ATOM   1868  H51 BMIMB  11      39.184   8.037  25.900  1.00  0.00      B    H
ATOM   1869  C51 BMIMB  11      40.675   9.707  25.627  1.00  0.00      B    C
ATOM   1870  H52 BMIMB  11      40.915   9.452  26.656  1.00  0.00      B    H
ATOM   1871  H53 BMIMB  11      41.647   9.852  25.162  1.00  0.00      B    H
ATOM   1872  C6  BMIMB  11      39.703  10.917  25.651  1.00  0.00      B    C
ATOM   1873  H6  BMIMB  11      39.086  11.106  24.780  1.00  0.00      B    H
ATOM   1874  H61 BMIMB  11      38.991  10.846  26.466  1.00  0.00      B    H
ATOM   1875  H62 BMIMB  11      40.321  11.802  25.750  1.00  0.00      B    H
ATOM   1876  N1  BMIMB  12      44.307  19.550  50.445  1.00  0.00      B    N
ATOM   1877  N11 BMIMB  12      42.566  20.421  49.374  1.00  0.00      B    N
ATOM   1878  C1  BMIMB  12      42.960  19.767  50.443  1.00  0.00      B    C
ATOM   1879  H1  BMIMB  12      42.257  19.693  51.245  1.00  0.00      B    H
ATOM   1880  C2  BMIMB  12      44.792  20.010  49.279  1.00  0.00      B    C
ATOM   1881  H2  BMIMB  12      45.822  19.851  49.044  1.00  0.00      B    H
ATOM   1882  C21 BMIMB  12      43.745  20.485  48.616  1.00  0.00      B    C
ATOM   1883  H21 BMIMB  12      43.709  20.796  47.595  1.00  0.00      B    H
ATOM   1884  C3  BMIMB  12      45.068  18.784  51.450  1.00  0.00      B    C
ATOM   1885  H3  BMIMB  12      45.928  18.366  50.948  1.00  0.00      B    H
ATOM   1886  H31 BMIMB  12      45.382  19.389  52.288  1.00  0.00      B    H
ATOM   1887  H32 BMIMB  12      44.372  18.028  51.781  1.00  0.00      B    H
ATOM   1888  C4  BMIMB  12      41.231  20.977  49.048  1.00  0.00      B    C
ATOM   1889  H4  BMIMB  12      40.608  20.498  49.789  1.00  0.00      B    H
ATOM   1890  H41 BMIMB  12      41.017  20.719  48.021  1.00  0.00      B    H
ATOM   1891  C5  BMIMB  12      41.126  22.526  49.309  1.00  0.00      B    C
ATOM   1892  H5  BMIMB  12      40.071  22.776  49.237  1.00  0.00      B    H
ATOM   1893  H51 BMIMB  12      41.575  22.843  50.247  1.00  0.00      B    H
ATOM   1894  C51 BMIMB  12      41.861  23.341  48.213  1.00  0.00      B    C
ATOM   1895  H52 BMIMB  12      42.935  23.176  48.231  1.00  0.00      B    H
ATOM   1896  H53 BMIMB  12      41.436  23.006  47.270  1.00  0.00      B    H
ATOM   1897  C6  BMIMB  12      41.600  24.803  48.353  1.00  0.00      B    C
ATOM   1898  H6  BMIMB  12      42.230  25.304  47.628  1.00  0.00      B    H
ATOM   1899  H61 BMIMB  12      40.574  24.977  48.051  1.00  0.00      B    H
ATOM   1900  H62 BMIMB  12      41.741  25.297  49.308  1.00  0.00      B    H
ATOM   1901  N1  BMIMB  13      41.344   0.889  41.566  1.00  0.00      B    N
ATOM   1902  N11 BMIMB  13      39.858   1.951  40.331  1.00  0.00      B    N
ATOM   1903  C1  BMIMB  13      40.242   0.758  40.801  1.00  0.00      B    C
ATOM   1904  H1  BMIMB  13      39.757  -0.148  40.505  1.00  0.00      B    H
ATOM   1905  C2  BMIMB  13      41.566   2.282  41.663  1.00  0.00      B    C
ATOM   1906  H2  BMIMB  13      42.307   2.726  42.291  1.00  0.00      B    H
ATOM   1907  C21 BMIMB  13      40.668   2.882  40.912  1.00  0.00      B    C
ATOM   1908  H21 BMIMB  13      40.430   3.910  40.746  1.00  0.00      B    H
ATOM   1909  C3  BMIMB  13      41.960  -0.185  42.314  1.00  0.00      B    C
ATOM   1910  H3  BMIMB  13      41.469  -1.102  42.026  1.00  0.00      B    H
ATOM   1911  H31 BMIMB  13      43.027  -0.127  42.156  1.00  0.00      B    H
ATOM   1912  H32 BMIMB  13      41.734   0.045  43.345  1.00  0.00      B    H
ATOM   1913  C4  BMIMB  13      38.718   2.228  39.425  1.00  0.00      B    C
ATOM   1914  H4  BMIMB  13      38.314   1.264  39.153  1.00  0.00      B    H
ATOM   1915  H41 BMIMB  13      39.147   2.667  38.537  1.00  0.00      B    H
ATOM   1916  C5  BMIMB  13      37.677   3.016  40.134  1.00  0.00      B    C
ATOM   1917  H5  BMIMB  13      37.117   2.343  40.778  1.00  0.00      B    H
ATOM   1918  H51 BMIMB  13      38.220   3.752  40.722  1.00  0.00      B    H
ATOM   1919  C51 BMIMB  13      36.724   3.758  39.174  1.00  0.00      B    C
ATOM   1920  H52 BMIMB  13      37.320   4.571  38.766  1.00  0.00      B    H
ATOM   1921  H53 BMIMB  13      36.381   3.124  38.361  1.00  0.00      B    H
ATOM   1922  C6  BMIMB  13      35.463   4.167  39.869  1.00  0.00      B    C
ATOM   1923  H6  BMIMB  13      34.939   4.914  39.283  1.00  0.00      B    H
ATOM   1924  H61 BMIMB  13      34.842   3.284  39.968  1.00  0.00      B    H
ATOM   1925  H62 BMIMB  13      35.692   4.693  40.789  1.00  0.00      B    H
ATOM   1926  N1  BMIMB  14      14.377  46.248  34.406  1.00  0.00      B    N
ATOM   1927  N11 BMIMB  14      13.352  44.670  33.425  1.00  0.00      B    N
ATOM   1928  C1  BMIMB  14      14.220  45.590  33.252  1.00  0.00      B    C
ATOM   1929  H1  BMIMB  14      14.755  45.643  32.329  1.00  0.00      B    H
ATOM   1930  C2  BMIMB  14      13.723  45.541  35.346  1.00  0.00      B    C
ATOM   1931  H2  BMIMB  14      13.830  45.699  36.397  1.00  0.00      B    H
ATOM   1932  C21 BMIMB  14      13.022  44.665  34.762  1.00  0.00      B    C
ATOM   1933  H21 BMIMB  14      12.395  43.947  35.243  1.00  0.00      B    H
ATOM   1934  C3  BMIMB  14      15.267  47.401  34.662  1.00  0.00      B    C
ATOM   1935  H3  BMIMB  14      16.188  47.094  34.188  1.00  0.00      B    H
ATOM   1936  H31 BMIMB  14      14.699  48.194  34.199  1.00  0.00      B    H
ATOM   1937  H32 BMIMB  14      15.326  47.632  35.715  1.00  0.00      B    H
ATOM   1938  C4  BMIMB  14      12.673  43.953  32.300  1.00  0.00      B    C
ATOM   1939  H4  BMIMB  14      12.566  42.908  32.552  1.00  0.00      B    H
ATOM   1940  H41 BMIMB  14      13.457  43.928  31.558  1.00  0.00      B    H
ATOM   1941  C5  BMIMB  14      11.352  44.541  31.773  1.00  0.00      B    C
ATOM   1942  H5  BMIMB  14      11.652  45.430  31.225  1.00  0.00      B    H
ATOM   1943  H51 BMIMB  14      11.004  43.815  31.043  1.00  0.00      B    H
ATOM   1944  C51 BMIMB  14      10.278  44.824  32.821  1.00  0.00      B    C
ATOM   1945  H52 BMIMB  14       9.803  43.887  33.098  1.00  0.00      B    H
ATOM   1946  H53 BMIMB  14      10.747  45.229  33.714  1.00  0.00      B    H
ATOM   1947  C6  BMIMB  14       9.143  45.717  32.278  1.00  0.00      B    C
ATOM   1948  H6  BMIMB  14       8.270  45.486  32.878  1.00  0.00      B    H
ATOM   1949  H61 BMIMB  14       9.416  46.762  32.184  1.00  0.00      B    H
ATOM   1950  H62 BMIMB  14       9.019  45.423  31.242  1.00  0.00      B    H
ATOM   1951  N1  BMIMB  15      30.199  10.715  19.682  1.00  0.00      B    N
ATOM   1952  N11 BMIMB  15      32.086  10.036  19.009  1.00  0.00      B    N
ATOM   1953  C1  BMIMB  15      31.014  10.756  18.680  1.00  0.00      B    C
ATOM   1954  H1  BMIMB  15      30.953  11.361  17.801  1.00  0.00      B    H
ATOM   1955  C2  BMIMB  15      30.881  10.108  20.695  1.00  0.00      B    C
ATOM   1956  H2  BMIMB  15      30.536   9.969  21.696  1.00  0.00      B    H
ATOM   1957  C21 BMIMB  15      31.967   9.530  20.264  1.00  0.00      B    C
ATOM   1958  H21 BMIMB  15      32.668   8.866  20.723  1.00  0.00      B    H
ATOM   1959  C3  BMIMB  15      29.038  11.569  19.825  1.00  0.00      B    C
ATOM   1960  H3  BMIMB  15      28.376  11.321  20.642  1.00  0.00      B    H
ATOM   1961  H31 BMIMB  15      29.538  12.520  19.935  1.00  0.00      B    H
ATOM   1962  H32 BMIMB  15      28.522  11.561  18.876  1.00  0.00      B    H
ATOM   1963  C4  BMIMB  15      33.128   9.697  18.048  1.00  0.00      B    C
ATOM   1964  H4  BMIMB  15      33.090  10.461  17.286  1.00  0.00      B    H
ATOM   1965  H41 BMIMB  15      32.894   8.761  17.563  1.00  0.00      B    H
ATOM   1966  C5  BMIMB  15      34.490   9.863  18.623  1.00  0.00      B    C
ATOM   1967  H5  BMIMB  15      34.653  10.635  19.371  1.00  0.00      B    H
ATOM   1968  H51 BMIMB  15      34.818   8.905  19.019  1.00  0.00      B    H
ATOM   1969  C51 BMIMB  15      35.517  10.143  17.497  1.00  0.00      B    C
ATOM   1970  H52 BMIMB  15      35.492   9.292  16.821  1.00  0.00      B    H
ATOM   1971  H53 BMIMB  15      35.084  11.024  17.030  1.00  0.00      B    H
ATOM   1972  C6  BMIMB  15      36.891  10.545  18.008  1.00  0.00      B    C
ATOM   1973  H6  BMIMB  15      36.720  11.512  18.466  1.00  0.00      B    H
ATOM   1974  H61 BMIMB  15      37.254   9.911  18.809  1.00  0.00      B    H
ATOM   1975  H62 BMIMB  15      37.677  10.772  17.297  1.00  0.00      B    H
ATOM   1976  N1  BMIMB  16      14.604   3.725  39.237  1.00  0.00      B    N
ATOM   1977  N11 BMIMB  16      14.482   5.467  37.948  1.00  0.00      B    N
ATOM   1978  C1  BMIMB  16      15.290   4.526  38.421  1.00  0.00      B    C
ATOM   1979  H1  BMIMB  16      16.338   4.489  38.214  1.00  0.00      B    H
ATOM   1980  C2  BMIMB  16      13.324   4.157  39.161  1.00  0.00      B    C
ATOM   1981  H2  BMIMB  16      12.571   3.724  39.781  1.00  0.00      B    H
ATOM   1982  C21 BMIMB  16      13.237   5.160  38.361  1.00  0.00      B    C
ATOM   1983  H21 BMIMB  16      12.356   5.684  38.059  1.00  0.00      B    H
ATOM   1984  C3  BMIMB  16      15.195   2.672  40.053  1.00  0.00      B    C
ATOM   1985  H3  BMIMB  16      14.841   2.902  41.047  1.00  0.00      B    H
ATOM   1986  H31 BMIMB  16      14.687   1.759  39.781  1.00  0.00      B    H
ATOM   1987  H32 BMIMB  16      16.251   2.566  39.854  1.00  0.00      B    H
ATOM   1988  C4  BMIMB  16      14.846   6.642  37.126  1.00  0.00      B    C
ATOM   1989  H4  BMIMB  16      15.903   6.556  36.925  1.00  0.00      B    H
ATOM   1990  H41 BMIMB  16      14.847   7.581  37.659  1.00  0.00      B    H
ATOM   1991  C5  BMIMB  16      14.001   6.833  35.845  1.00  0.00      B    C
ATOM   1992  H5  BMIMB  16      13.069   7.337  36.089  1.00  0.00      B    H
ATOM   1993  H51 BMIMB  16      14.449   7.574  35.188  1.00  0.00      B    H
ATOM   1994  C51 BMIMB  16      13.744   5.542  35.095  1.00  0.00      B    C
ATOM   1995  H52 BMIMB  16      14.714   5.104  34.872  1.00  0.00      B    H
ATOM   1996  H53 BMIMB  16      13.126   4.908  35.725  1.00  0.00      B    H
ATOM   1997  C6  BMIMB  16      13.076   5.880  33.784  1.00  0.00      B    C
ATOM   1998  H6  BMIMB  16      12.195   6.504  33.884  1.00  0.00      B    H
ATOM   1999  H61 BMIMB  16      13.688   6.490  33.129  1.00  0.00      B    H
ATOM   2000  H62 BMIMB  16      12.787   5.073  33.121  1.00  0.00      B    H
ATOM   2001  N1  BMIMB  17      19.888  45.615  36.651  1.00  0.00      B    N
ATOM   2002  N11 BMIMB  17      20.553  44.585  38.448  1.00  0.00      B    N
ATOM   2003  C1  BMIMB  17      20.530  45.733  37.816  1.00  0.00      B    C
ATOM   2004  H1  BMIMB  17      20.976  46.590  38.274  1.00  0.00      B    H
ATOM   2005  C2  BMIMB  17      19.334  44.380  36.633  1.00  0.00      B    C
ATOM   2006  H2  BMIMB  17      18.612  44.058  35.914  1.00  0.00      B    H
ATOM   2007  C21 BMIMB  17      19.725  43.749  37.737  1.00  0.00      B    C
ATOM   2008  H21 BMIMB  17      19.466  42.763  38.055  1.00  0.00      B    H
ATOM   2009  C3  BMIMB  17      19.862  46.636  35.610  1.00  0.00      B    C
ATOM   2010  H3  BMIMB  17      18.818  46.774  35.373  1.00  0.00      B    H
ATOM   2011  H31 BMIMB  17      20.343  47.562  35.890  1.00  0.00      B    H
ATOM   2012  H32 BMIMB  17      20.385  46.329  34.716  1.00  0.00      B    H
ATOM   2013  C4  BMIMB  17      21.459  44.186  39.547  1.00  0.00      B    C
ATOM   2014  H4  BMIMB  17      20.938  43.353  39.994  1.00  0.00      B    H
ATOM   2015  H41 BMIMB  17      21.455  44.970  40.290  1.00  0.00      B    H
ATOM   2016  C5  BMIMB  17      22.828  43.776  39.084  1.00  0.00      B    C
ATOM   2017  H5  BMIMB  17      23.357  44.624  38.657  1.00  0.00      B    H
ATOM   2018  H51 BMIMB  17      23.396  43.452  39.953  1.00  0.00      B    H
ATOM   2019  C51 BMIMB  17      22.883  42.607  38.122  1.00  0.00      B    C
ATOM   2020  H52 BMIMB  17      22.763  41.681  38.679  1.00  0.00      B    H
ATOM   2021  H53 BMIMB  17      22.025  42.626  37.454  1.00  0.00      B    H
ATOM   2022  C6  BMIMB  17      24.135  42.695  37.239  1.00  0.00      B    C
ATOM   2023  H6  BMIMB  17      24.989  42.784  37.901  1.00  0.00      B    H
ATOM   2024  H61 BMIMB  17      24.220  41.810  36.619  1.00  0.00      B    H
ATOM   2025  H62 BMIMB  17      23.905  43.598  36.685  1.00  0.00      B    H
ATOM   2026  N1  BMIMB  18       4.797  49.957  34.453  1.00  0.00      B    N
ATOM   2027  N11 BMIMB  18       5.536  48.474  35.785  1.00  0.00      B    N
ATOM   2028  C1  BMIMB  18       4.726  49.489  35.690  1.00  0.00      B    C
ATOM   2029  H1  BMIMB  18       4.036  49.776  36.455  1.00  0.00      B    H
ATOM   2030  C2  BMIMB  18       5.664  49.134  33.710  1.00  0.00      B    C
ATOM   2031  H2  BMIMB  18       5.807  49.241  32.657  1.00  0.00      B    H
ATOM   2032  C21 BMIMB  18       6.072  48.230  34.549  1.00  0.00      B    C
ATOM   2033  H21 BMIMB  18       6.735  47.403  34.419  1.00  0.00      B    H
ATOM   2034  C3  BMIMB  18       3.913  50.899  33.862  1.00  0.00      B    C
ATOM   2035  H3  BMIMB  18       2.975  50.370  33.938  1.00  0.00      B    H
ATOM   2036  H31 BMIMB  18       3.946  51.782  34.482  1.00  0.00      B    H
ATOM   2037  H32 BMIMB  18       4.275  51.173  32.882  1.00  0.00      B    H
ATOM   2038  C4  BMIMB  18       5.753  47.543  36.958  1.00  0.00      B    C
ATOM   2039  H4  BMIMB  18       6.209  46.633  36.596  1.00  0.00      B    H
ATOM   2040  H41 BMIMB  18       4.850  47.146  37.398  1.00  0.00      B    H
ATOM   2041  C5  BMIMB  18       6.652  48.113  38.070  1.00  0.00      B    C
ATOM   2042  H5  BMIMB  18       6.128  48.680  38.835  1.00  0.00      B    H
ATOM   2043  H51 BMIMB  18       7.091  47.245  38.555  1.00  0.00      B    H
ATOM   2044  C51 BMIMB  18       7.617  49.032  37.527  1.00  0.00      B    C
ATOM   2045  H52 BMIMB  18       8.094  48.521  36.695  1.00  0.00      B    H
ATOM   2046  H53 BMIMB  18       6.977  49.843  37.188  1.00  0.00      B    H
ATOM   2047  C6  BMIMB  18       8.767  49.462  38.490  1.00  0.00      B    C
ATOM   2048  H6  BMIMB  18       9.119  48.495  38.831  1.00  0.00      B    H
ATOM   2049  H61 BMIMB  18       9.563  50.003  37.992  1.00  0.00      B    H
ATOM   2050  H62 BMIMB  18       8.398  49.967  39.376  1.00  0.00      B    H
ATOM   2051  N1  BMIMB  19      17.282   9.544  44.275  1.00  0.00      B    N
ATOM   2052  N11 BMIMB  19      18.077  11.397  43.746  1.00  0.00      B    N
ATOM   2053  C1  BMIMB  19      17.551  10.753  44.732  1.00  0.00      B    C
ATOM   2054  H1  BMIMB  19      17.293  11.113  45.704  1.00  0.00      B    H
ATOM   2055  C2  BMIMB  19      18.118   9.376  43.146  1.00  0.00      B    C
ATOM   2056  H2  BMIMB  19      18.261   8.392  42.757  1.00  0.00      B    H
ATOM   2057  C21 BMIMB  19      18.605  10.577  42.788  1.00  0.00      B    C
ATOM   2058  H21 BMIMB  19      19.160  10.894  41.933  1.00  0.00      B    H
ATOM   2059  C3  BMIMB  19      16.595   8.411  45.000  1.00  0.00      B    C
ATOM   2060  H3  BMIMB  19      15.752   8.871  45.494  1.00  0.00      B    H
ATOM   2061  H31 BMIMB  19      16.072   7.700  44.378  1.00  0.00      B    H
ATOM   2062  H32 BMIMB  19      17.281   7.902  45.661  1.00  0.00      B    H
ATOM   2063  C4  BMIMB  19      18.217  12.828  43.647  1.00  0.00      B    C
ATOM   2064  H4  BMIMB  19      19.145  13.071  43.150  1.00  0.00      B    H
ATOM   2065  H41 BMIMB  19      18.280  13.168  44.670  1.00  0.00      B    H
ATOM   2066  C5  BMIMB  19      17.097  13.551  42.854  1.00  0.00      B    C
ATOM   2067  H5  BMIMB  19      16.192  13.227  43.361  1.00  0.00      B    H
ATOM   2068  H51 BMIMB  19      17.344  14.609  42.814  1.00  0.00      B    H
ATOM   2069  C51 BMIMB  19      17.099  12.975  41.392  1.00  0.00      B    C
ATOM   2070  H52 BMIMB  19      18.131  12.914  41.055  1.00  0.00      B    H
ATOM   2071  H53 BMIMB  19      16.665  11.983  41.291  1.00  0.00      B    H
ATOM   2072  C6  BMIMB  19      16.351  14.006  40.500  1.00  0.00      B    C
ATOM   2073  H6  BMIMB  19      17.105  14.589  39.983  1.00  0.00      B    H
ATOM   2074  H61 BMIMB  19      15.690  13.717  39.690  1.00  0.00      B    H
ATOM   2075  H62 BMIMB  19      15.771  14.640  41.160  1.00  0.00      B    H
ATOM   2076  N1  BMIMB  20      45.335  20.462  35.082  1.00  0.00      B    N
ATOM   2077  N11 BMIMB  20      46.374  22.218  35.862  1.00  0.00      B    N
ATOM   2078  C1  BMIMB  20      45.774  21.658  34.826  1.00  0.00      B    C
ATOM   2079  H1  BMIMB  20      45.824  22.013  33.819  1.00  0.00      B    H
ATOM   2080  C2  BMIMB  20      45.593  20.262  36.399  1.00  0.00      B    C
ATOM   2081  H2  BMIMB  20      45.458  19.287  36.813  1.00  0.00      B    H
ATOM   2082  C21 BMIMB  20      46.209  21.297  36.876  1.00  0.00      B    C
ATOM   2083  H21 BMIMB  20      46.520  21.471  37.883  1.00  0.00      B    H
ATOM   2084  C3  BMIMB  20      44.716  19.492  34.163  1.00  0.00      B    C
ATOM   2085  H3  BMIMB  20      43.826  19.021  34.553  1.00  0.00      B    H
ATOM   2086  H31 BMIMB  20      44.431  20.012  33.261  1.00  0.00      B    H
ATOM   2087  H32 BMIMB  20      45.374  18.689  33.865  1.00  0.00      B    H
ATOM   2088  C4  BMIMB  20      47.254  23.419  35.984  1.00  0.00      B    C
ATOM   2089  H4  BMIMB  20      46.898  23.972  36.841  1.00  0.00      B    H
ATOM   2090  H41 BMIMB  20      47.151  23.970  35.061  1.00  0.00      B    H
ATOM   2091  C5  BMIMB  20      48.747  23.210  36.293  1.00  0.00      B    C
ATOM   2092  H5  BMIMB  20      49.240  24.168  36.436  1.00  0.00      B    H
ATOM   2093  H51 BMIMB  20      49.004  22.743  37.241  1.00  0.00      B    H
ATOM   2094  C51 BMIMB  20      49.432  22.361  35.202  1.00  0.00      B    C
ATOM   2095  H52 BMIMB  20      49.192  21.340  35.486  1.00  0.00      B    H
ATOM   2096  H53 BMIMB  20      48.977  22.489  34.223  1.00  0.00      B    H
ATOM   2097  C6  BMIMB  20      50.940  22.519  35.030  1.00  0.00      B    C
ATOM   2098  H6  BMIMB  20      51.377  22.262  35.988  1.00  0.00      B    H
ATOM   2099  H61 BMIMB  20      51.382  21.847  34.303  1.00  0.00      B    H
ATOM   2100  H62 BMIMB  20      51.072  23.557  34.744  1.00  0.00      B    H
ATOM   2101  N1  BMIMB  21      10.084  27.656  15.875  1.00  0.00      B    N
ATOM   2102  N11 BMIMB  21      11.707  29.096  16.019  1.00  0.00      B    N
ATOM   2103  C1  BMIMB  21      11.299  27.873  16.275  1.00  0.00      B    C
ATOM   2104  H1  BMIMB  21      11.717  27.159  16.953  1.00  0.00      B    H
ATOM   2105  C2  BMIMB  21       9.659  28.839  15.277  1.00  0.00      B    C
ATOM   2106  H2  BMIMB  21       8.707  29.051  14.842  1.00  0.00      B    H
ATOM   2107  C21 BMIMB  21      10.615  29.754  15.451  1.00  0.00      B    C
ATOM   2108  H21 BMIMB  21      10.624  30.801  15.239  1.00  0.00      B    H
ATOM   2109  C3  BMIMB  21       9.319  26.367  15.970  1.00  0.00      B    C
ATOM   2110  H3  BMIMB  21       9.106  26.030  14.966  1.00  0.00      B    H
ATOM   2111  H31 BMIMB  21       9.884  25.579  16.445  1.00  0.00      B    H
ATOM   2112  H32 BMIMB  21       8.388  26.566  16.479  1.00  0.00      B    H
ATOM   2113  C4  BMIMB  21      12.991  29.761  16.425  1.00  0.00      B    C
ATOM   2114  H4  BMIMB  21      13.628  29.002  16.856  1.00  0.00      B    H
ATOM   2115  H41 BMIMB  21      12.887  30.454  17.246  1.00  0.00      B    H
ATOM   2116  C5  BMIMB  21      13.811  30.277  15.275  1.00  0.00      B    C
ATOM   2117  H5  BMIMB  21      13.634  31.338  15.121  1.00  0.00      B    H
ATOM   2118  H51 BMIMB  21      14.815  29.942  15.522  1.00  0.00      B    H
ATOM   2119  C51 BMIMB  21      13.490  29.684  13.905  1.00  0.00      B    C
ATOM   2120  H52 BMIMB  21      13.340  28.610  13.978  1.00  0.00      B    H
ATOM   2121  H53 BMIMB  21      12.516  30.059  13.602  1.00  0.00      B    H
ATOM   2122  C6  BMIMB  21      14.666  30.125  13.000  1.00  0.00      B    C
ATOM   2123  H6  BMIMB  21      14.923  31.175  12.910  1.00  0.00      B    H
ATOM   2124  H61 BMIMB  21      15.586  29.625  13.280  1.00  0.00      B    H
ATOM   2125  H62 BMIMB  21      14.510  29.796  11.979  1.00  0.00      B    H
ATOM   2126  N1  BMIMB  22      21.528  38.610  24.976  1.00  0.00      B    N
ATOM   2127  N11 BMIMB  22      23.391  39.337  24.197  1.00  0.00      B    N
ATOM   2128  C1  BMIMB  22      22.439  39.547  25.071  1.00  0.00      B    C
ATOM   2129  H1  BMIMB  22      22.285  40.306  25.808  1.00  0.00      B    H
ATOM   2130  C2  BMIMB  22      21.962  37.647  24.145  1.00  0.00      B    C
ATOM   2131  H2  BMIMB  22      21.377  36.758  24.057  1.00  0.00      B    H
ATOM   2132  C21 BMIMB  22      23.084  38.100  23.612  1.00  0.00      B    C
ATOM   2133  H21 BMIMB  22      23.778  37.684  22.915  1.00  0.00      B    H
ATOM   2134  C3  BMIMB  22      20.410  38.466  25.859  1.00  0.00      B    C
ATOM   2135  H3  BMIMB  22      20.769  37.860  26.679  1.00  0.00      B    H
ATOM   2136  H31 BMIMB  22      20.051  39.470  26.026  1.00  0.00      B    H
ATOM   2137  H32 BMIMB  22      19.610  37.932  25.368  1.00  0.00      B    H
ATOM   2138  C4  BMIMB  22      24.567  40.131  23.843  1.00  0.00      B    C
ATOM   2139  H4  BMIMB  22      25.491  39.591  23.982  1.00  0.00      B    H
ATOM   2140  H41 BMIMB  22      24.538  40.931  24.568  1.00  0.00      B    H
ATOM   2141  C5  BMIMB  22      24.345  40.846  22.573  1.00  0.00      B    C
ATOM   2142  H5  BMIMB  22      24.402  40.145  21.744  1.00  0.00      B    H
ATOM   2143  H51 BMIMB  22      23.324  41.213  22.505  1.00  0.00      B    H
ATOM   2144  C51 BMIMB  22      25.187  42.115  22.305  1.00  0.00      B    C
ATOM   2145  H52 BMIMB  22      24.814  42.686  21.458  1.00  0.00      B    H
ATOM   2146  H53 BMIMB  22      25.061  42.766  23.166  1.00  0.00      B    H
ATOM   2147  C6  BMIMB  22      26.657  41.756  22.039  1.00  0.00      B    C
ATOM   2148  H6  BMIMB  22      26.983  41.198  22.910  1.00  0.00      B    H
ATOM   2149  H61 BMIMB  22      26.835  41.055  21.232  1.00  0.00      B    H
ATOM   2150  H62 BMIMB  22      27.336  42.574  21.829  1.00  0.00      B    H
ATOM   2151  N1  BMIMB  23      41.447  48.479  33.919  1.00  0.00      B    N
ATOM   2152  N11 BMIMB  23      40.068  47.217  34.756  1.00  0.00      B    N
ATOM   2153  C1  BMIMB  23      41.325  47.381  34.587  1.00  0.00      B    C
ATOM   2154  H1  BMIMB  23      42.081  46.760  35.018  1.00  0.00      B    H
ATOM   2155  C2  BMIMB  23      40.262  49.070  33.574  1.00  0.00      B    C
ATOM   2156  H2  BMIMB  23      40.136  49.970  33.013  1.00  0.00      B    H
ATOM   2157  C21 BMIMB  23      39.358  48.282  34.142  1.00  0.00      B    C
ATOM   2158  H21 BMIMB  23      38.295  48.385  34.113  1.00  0.00      B    H
ATOM   2159  C3  BMIMB  23      42.692  49.065  33.552  1.00  0.00      B    C
ATOM   2160  H3  BMIMB  23      42.630  50.143  33.578  1.00  0.00      B    H
ATOM   2161  H31 BMIMB  23      43.511  48.785  34.197  1.00  0.00      B    H
ATOM   2162  H32 BMIMB  23      42.858  48.801  32.518  1.00  0.00      B    H
ATOM   2163  C4  BMIMB  23      39.488  46.086  35.530  1.00  0.00      B    C
ATOM   2164  H4  BMIMB  23      38.902  46.641  36.248  1.00  0.00      B    H
ATOM   2165  H41 BMIMB  23      40.374  45.700  36.012  1.00  0.00      B    H
ATOM   2166  C5  BMIMB  23      38.645  45.038  34.753  1.00  0.00      B    C
ATOM   2167  H5  BMIMB  23      38.215  44.366  35.491  1.00  0.00      B    H
ATOM   2168  H51 BMIMB  23      37.846  45.589  34.263  1.00  0.00      B    H
ATOM   2169  C51 BMIMB  23      39.504  44.385  33.688  1.00  0.00      B    C
ATOM   2170  H52 BMIMB  23      39.914  45.213  33.115  1.00  0.00      B    H
ATOM   2171  H53 BMIMB  23      40.273  43.833  34.223  1.00  0.00      B    H
ATOM   2172  C6  BMIMB  23      38.702  43.468  32.761  1.00  0.00      B    C
ATOM   2173  H6  BMIMB  23      37.958  43.946  32.134  1.00  0.00      B    H
ATOM   2174  H61 BMIMB  23      39.439  43.044  32.087  1.00  0.00      B    H
ATOM   2175  H62 BMIMB  23      38.310  42.646  33.349  1.00  0.00      B    H
ATOM   2176  N1  BMIMB  24      36.504  50.670  22.368  1.00  0.00      B    N
ATOM   2177  N11 BMIMB  24      35.448  48.836  21.754  1.00  0.00      B    N
ATOM   2178  C1  BMIMB  24      35.442  50.216  21.729  1.00  0.00      B    C
ATOM   2179  H1  BMIMB  24      34.741  50.916  21.328  1.00  0.00      B    H
ATOM   2180  C2  BMIMB  24      37.212  49.587  22.938  1.00  0.00      B    C
ATOM   2181  H2  BMIMB  24      38.138  49.729  23.450  1.00  0.00      B    H
ATOM   2182  C21 BMIMB  24      36.568  48.439  22.504  1.00  0.00      B    C
ATOM   2183  H21 BMIMB  24      36.796  47.397  22.557  1.00  0.00      B    H
ATOM   2184  C3  BMIMB  24      36.785  52.089  22.681  1.00  0.00      B    C
ATOM   2185  H3  BMIMB  24      36.139  52.733  22.104  1.00  0.00      B    H
ATOM   2186  H31 BMIMB  24      36.736  52.317  23.736  1.00  0.00      B    H
ATOM   2187  H32 BMIMB  24      37.778  52.299  22.312  1.00  0.00      B    H
ATOM   2188  C4  BMIMB  24      34.340  47.998  21.256  1.00  0.00      B    C
ATOM   2189  H4  BMIMB  24      34.634  46.961  21.316  1.00  0.00      B    H
ATOM   2190  H41 BMIMB  24      34.221  48.246  20.212  1.00  0.00      B    H
ATOM   2191  C5  BMIMB  24      32.981  48.150  21.968  1.00  0.00      B    C
ATOM   2192  H5  BMIMB  24      32.591  49.065  21.531  1.00  0.00      B    H
ATOM   2193  H51 BMIMB  24      32.372  47.293  21.690  1.00  0.00      B    H
ATOM   2194  C51 BMIMB  24      33.163  48.121  23.463  1.00  0.00      B    C
ATOM   2195  H52 BMIMB  24      33.701  47.196  23.657  1.00  0.00      B    H
ATOM   2196  H53 BMIMB  24      33.803  48.956  23.736  1.00  0.00      B    H
ATOM   2197  C6  BMIMB  24      31.901  48.231  24.277  1.00  0.00      B    C
ATOM   2198  H6  BMIMB  24      31.282  47.343  24.226  1.00  0.00      B    H
ATOM   2199  H61 BMIMB  24      32.231  48.510  25.272  1.00  0.00      B    H
ATOM   2200  H62 BMIMB  24      31.319  49.094  23.973  1.00  0.00      B    H
ATOM   2201  N1  BMIMB  25      43.830  49.789   0.500  1.00  0.00      B    N
ATOM   2202  N11 BMIMB  25      43.455  47.638   0.571  1.00  0.00      B    N
ATOM   2203  C1  BMIMB  25      43.900  48.643  -0.159  1.00  0.00      B    C
ATOM   2204  H1  BMIMB  25      44.386  48.560  -1.107  1.00  0.00      B    H
ATOM   2205  C2  BMIMB  25      43.340  49.414   1.734  1.00  0.00      B    C
ATOM   2206  H2  BMIMB  25      43.373  50.126   2.530  1.00  0.00      B    H
ATOM   2207  C21 BMIMB  25      43.127  48.118   1.772  1.00  0.00      B    C
ATOM   2208  H21 BMIMB  25      42.921  47.453   2.581  1.00  0.00      B    H
ATOM   2209  C3  BMIMB  25      44.237  51.131  -0.034  1.00  0.00      B    C
ATOM   2210  H3  BMIMB  25      44.723  51.018  -0.992  1.00  0.00      B    H
ATOM   2211  H31 BMIMB  25      43.417  51.829  -0.122  1.00  0.00      B    H
ATOM   2212  H32 BMIMB  25      44.932  51.622   0.630  1.00  0.00      B    H
ATOM   2213  C4  BMIMB  25      43.383  46.210   0.177  1.00  0.00      B    C
ATOM   2214  H4  BMIMB  25      43.477  46.403  -0.882  1.00  0.00      B    H
ATOM   2215  H41 BMIMB  25      42.376  45.884   0.395  1.00  0.00      B    H
ATOM   2216  C5  BMIMB  25      44.388  45.252   0.878  1.00  0.00      B    C
ATOM   2217  H5  BMIMB  25      44.653  44.419   0.232  1.00  0.00      B    H
ATOM   2218  H51 BMIMB  25      45.216  45.936   1.049  1.00  0.00      B    H
ATOM   2219  C51 BMIMB  25      43.982  44.790   2.235  1.00  0.00      B    C
ATOM   2220  H52 BMIMB  25      44.219  45.642   2.867  1.00  0.00      B    H
ATOM   2221  H53 BMIMB  25      42.981  44.367   2.202  1.00  0.00      B    H
ATOM   2222  C6  BMIMB  25      44.895  43.699   2.813  1.00  0.00      B    C
ATOM   2223  H6  BMIMB  25      44.396  43.238   3.658  1.00  0.00      B    H
ATOM   2224  H61 BMIMB  25      44.969  42.949   2.034  1.00  0.00      B    H
ATOM   2225  H62 BMIMB  25      45.922  43.952   3.051  1.00  0.00      B    H
ATOM   2226  N1  BMIMB  26      29.558  17.515  17.715  1.00  0.00      B    N
ATOM   2227  N11 BMIMB  26      28.857  15.774  16.742  1.00  0.00      B    N
ATOM   2228  C1  BMIMB  26      29.537  16.197  17.790  1.00  0.00      B    C
ATOM   2229  H1  BMIMB  26      30.006  15.664  18.589  1.00  0.00      B    H
ATOM   2230  C2  BMIMB  26      28.792  17.974  16.679  1.00  0.00      B    C
ATOM   2231  H2  BMIMB  26      28.611  18.986  16.391  1.00  0.00      B    H
ATOM   2232  C21 BMIMB  26      28.422  16.883  16.064  1.00  0.00      B    C
ATOM   2233  H21 BMIMB  26      27.950  16.745  15.116  1.00  0.00      B    H
ATOM   2234  C3  BMIMB  26      30.440  18.386  18.511  1.00  0.00      B    C
ATOM   2235  H3  BMIMB  26      29.953  19.325  18.729  1.00  0.00      B    H
ATOM   2236  H31 BMIMB  26      30.710  17.797  19.376  1.00  0.00      B    H
ATOM   2237  H32 BMIMB  26      31.279  18.612  17.870  1.00  0.00      B    H
ATOM   2238  C4  BMIMB  26      28.732  14.359  16.196  1.00  0.00      B    C
ATOM   2239  H4  BMIMB  26      29.682  13.845  16.168  1.00  0.00      B    H
ATOM   2240  H41 BMIMB  26      28.514  14.511  15.149  1.00  0.00      B    H
ATOM   2241  C5  BMIMB  26      27.663  13.472  16.745  1.00  0.00      B    C
ATOM   2242  H5  BMIMB  26      28.105  12.557  17.131  1.00  0.00      B    H
ATOM   2243  H51 BMIMB  26      27.250  14.213  17.425  1.00  0.00      B    H
ATOM   2244  C51 BMIMB  26      26.543  13.125  15.826  1.00  0.00      B    C
ATOM   2245  H52 BMIMB  26      26.095  13.989  15.341  1.00  0.00      B    H
ATOM   2246  H53 BMIMB  26      26.772  12.350  15.098  1.00  0.00      B    H
ATOM   2247  C6  BMIMB  26      25.329  12.701  16.596  1.00  0.00      B    C
ATOM   2248  H6  BMIMB  26      25.691  12.200  17.486  1.00  0.00      B    H
ATOM   2249  H61 BMIMB  26      24.886  13.641  16.905  1.00  0.00      B    H
ATOM   2250  H62 BMIMB  26      24.512  12.157  16.136  1.00  0.00      B    H
ATOM   2251  N1  BMIMB  27       2.031  12.505  36.093  1.00  0.00      B    N
ATOM   2252  N11 BMIMB  27       3.900  13.445  36.652  1.00  0.00      B    N
ATOM   2253  C1  BMIMB  27       3.021  12.498  36.937  1.00  0.00      B    C
ATOM   2254  H1  BMIMB  27       3.174  11.773  37.708  1.00  0.00      B    H
ATOM   2255  C2  BMIMB  27       2.174  13.626  35.334  1.00  0.00      B    C
ATOM   2256  H2  BMIMB  27       1.454  13.760  34.556  1.00  0.00      B    H
ATOM   2257  C21 BMIMB  27       3.283  14.282  35.750  1.00  0.00      B    C
ATOM   2258  H21 BMIMB  27       3.827  15.145  35.434  1.00  0.00      B    H
ATOM   2259  C3  BMIMB  27       0.832  11.615  36.084  1.00  0.00      B    C
ATOM   2260  H3  BMIMB  27       0.404  11.772  35.104  1.00  0.00      B    H
ATOM   2261  H31 BMIMB  27       1.126  10.628  36.407  1.00  0.00      B    H
ATOM   2262  H32 BMIMB  27       0.086  11.863  36.824  1.00  0.00      B    H
ATOM   2263  C4  BMIMB  27       5.188  13.761  37.390  1.00  0.00      B    C
ATOM   2264  H4  BMIMB  27       5.884  13.911  36.578  1.00  0.00      B    H
ATOM   2265  H41 BMIMB  27       5.319  12.856  37.965  1.00  0.00      B    H
ATOM   2266  C5  BMIMB  27       5.232  14.978  38.267  1.00  0.00      B    C
ATOM   2267  H5  BMIMB  27       6.246  15.033  38.654  1.00  0.00      B    H
ATOM   2268  H51 BMIMB  27       5.254  15.852  37.621  1.00  0.00      B    H
ATOM   2269  C51 BMIMB  27       4.130  14.991  39.363  1.00  0.00      B    C
ATOM   2270  H52 BMIMB  27       3.177  15.167  38.870  1.00  0.00      B    H
ATOM   2271  H53 BMIMB  27       4.207  14.078  39.947  1.00  0.00      B    H
ATOM   2272  C6  BMIMB  27       4.341  16.143  40.260  1.00  0.00      B    C
ATOM   2273  H6  BMIMB  27       5.328  16.152  40.709  1.00  0.00      B    H
ATOM   2274  H61 BMIMB  27       4.135  17.078  39.753  1.00  0.00      B    H
ATOM   2275  H62 BMIMB  27       3.514  16.170  40.960  1.00  0.00      B    H
ATOM   2276  N1  BMIMB  28      41.322  11.858  44.970  1.00  0.00      B    N
ATOM   2277  N11 BMIMB  28      40.397  10.852  43.293  1.00  0.00      B    N
ATOM   2278  C1  BMIMB  28      40.762  12.014  43.779  1.00  0.00      B    C
ATOM   2279  H1  BMIMB  28      40.517  12.933  43.292  1.00  0.00      B    H
ATOM   2280  C2  BMIMB  28      41.553  10.509  45.124  1.00  0.00      B    C
ATOM   2281  H2  BMIMB  28      42.225  10.140  45.867  1.00  0.00      B    H
ATOM   2282  C21 BMIMB  28      40.965   9.923  44.074  1.00  0.00      B    C
ATOM   2283  H21 BMIMB  28      40.865   8.885  43.843  1.00  0.00      B    H
ATOM   2284  C3  BMIMB  28      41.832  12.968  45.807  1.00  0.00      B    C
ATOM   2285  H3  BMIMB  28      41.041  13.696  45.907  1.00  0.00      B    H
ATOM   2286  H31 BMIMB  28      42.017  12.613  46.810  1.00  0.00      B    H
ATOM   2287  H32 BMIMB  28      42.767  13.386  45.464  1.00  0.00      B    H
ATOM   2288  C4  BMIMB  28      39.563  10.542  42.135  1.00  0.00      B    C
ATOM   2289  H4  BMIMB  28      38.813  11.258  41.832  1.00  0.00      B    H
ATOM   2290  H41 BMIMB  28      39.014   9.708  42.547  1.00  0.00      B    H
ATOM   2291  C5  BMIMB  28      40.388  10.154  40.870  1.00  0.00      B    C
ATOM   2292  H5  BMIMB  28      41.346  10.602  41.121  1.00  0.00      B    H
ATOM   2293  H51 BMIMB  28      40.415   9.067  40.875  1.00  0.00      B    H
ATOM   2294  C51 BMIMB  28      39.889  10.828  39.566  1.00  0.00      B    C
ATOM   2295  H52 BMIMB  28      38.802  10.842  39.550  1.00  0.00      B    H
ATOM   2296  H53 BMIMB  28      40.066  11.901  39.571  1.00  0.00      B    H
ATOM   2297  C6  BMIMB  28      40.542  10.427  38.221  1.00  0.00      B    C
ATOM   2298  H6  BMIMB  28      40.754  11.179  37.470  1.00  0.00      B    H
ATOM   2299  H61 BMIMB  28      41.546  10.077  38.431  1.00  0.00      B    H
ATOM   2300  H62 BMIMB  28      40.025   9.606  37.737  1.00  0.00      B    H
ATOM   2301  N1  BMIMB  29      15.407  31.775  23.828  1.00  0.00      B    N
ATOM   2302  N11 BMIMB  29      14.154  33.234  24.729  1.00  0.00      B    N
ATOM   2303  C1  BMIMB  29      14.834  32.130  24.936  1.00  0.00      B    C
ATOM   2304  H1  BMIMB  29      14.752  31.548  25.829  1.00  0.00      B    H
ATOM   2305  C2  BMIMB  29      15.215  32.798  22.862  1.00  0.00      B    C
ATOM   2306  H2  BMIMB  29      15.781  32.889  21.961  1.00  0.00      B    H
ATOM   2307  C21 BMIMB  29      14.436  33.695  23.452  1.00  0.00      B    C
ATOM   2308  H21 BMIMB  29      13.959  34.565  23.056  1.00  0.00      B    H
ATOM   2309  C3  BMIMB  29      16.251  30.530  23.544  1.00  0.00      B    C
ATOM   2310  H3  BMIMB  29      16.511  29.883  24.369  1.00  0.00      B    H
ATOM   2311  H31 BMIMB  29      15.632  29.940  22.884  1.00  0.00      B    H
ATOM   2312  H32 BMIMB  29      17.143  30.672  22.952  1.00  0.00      B    H
ATOM   2313  C4  BMIMB  29      13.258  33.893  25.682  1.00  0.00      B    C
ATOM   2314  H4  BMIMB  29      13.202  34.831  25.149  1.00  0.00      B    H
ATOM   2315  H41 BMIMB  29      13.675  33.990  26.673  1.00  0.00      B    H
ATOM   2316  C5  BMIMB  29      11.951  33.137  25.681  1.00  0.00      B    C
ATOM   2317  H5  BMIMB  29      11.585  33.156  24.658  1.00  0.00      B    H
ATOM   2318  H51 BMIMB  29      12.126  32.144  26.089  1.00  0.00      B    H
ATOM   2319  C51 BMIMB  29      10.848  33.819  26.429  1.00  0.00      B    C
ATOM   2320  H52 BMIMB  29      11.115  33.940  27.476  1.00  0.00      B    H
ATOM   2321  H53 BMIMB  29      10.814  34.878  26.187  1.00  0.00      B    H
ATOM   2322  C6  BMIMB  29       9.530  33.067  26.211  1.00  0.00      B    C
ATOM   2323  H6  BMIMB  29       9.202  33.168  25.183  1.00  0.00      B    H
ATOM   2324  H61 BMIMB  29       9.659  32.071  26.619  1.00  0.00      B    H
ATOM   2325  H62 BMIMB  29       8.776  33.487  26.867  1.00  0.00      B    H
ATOM   2326  N1  BMIMB  30      13.277  37.040  37.034  1.00  0.00      B    N
ATOM   2327  N11 BMIMB  30      12.208  36.310  35.279  1.00  0.00      B    N
ATOM   2328  C1  BMIMB  30      12.175  37.139  36.308  1.00  0.00      B    C
ATOM   2329  H1  BMIMB  30      11.435  37.867  36.566  1.00  0.00      B    H
ATOM   2330  C2  BMIMB  30      13.984  35.980  36.511  1.00  0.00      B    C
ATOM   2331  H2  BMIMB  30      14.935  35.775  36.951  1.00  0.00      B    H
ATOM   2332  C21 BMIMB  30      13.326  35.480  35.384  1.00  0.00      B    C
ATOM   2333  H21 BMIMB  30      13.577  34.772  34.625  1.00  0.00      B    H
ATOM   2334  C3  BMIMB  30      13.660  37.897  38.142  1.00  0.00      B    C
ATOM   2335  H3  BMIMB  30      12.791  38.045  38.766  1.00  0.00      B    H
ATOM   2336  H31 BMIMB  30      14.416  37.507  38.808  1.00  0.00      B    H
ATOM   2337  H32 BMIMB  30      13.969  38.859  37.760  1.00  0.00      B    H
ATOM   2338  C4  BMIMB  30      11.159  36.252  34.260  1.00  0.00      B    C
ATOM   2339  H4  BMIMB  30      10.246  36.672  34.654  1.00  0.00      B    H
ATOM   2340  H41 BMIMB  30      11.027  35.180  34.231  1.00  0.00      B    H
ATOM   2341  C5  BMIMB  30      11.707  36.899  32.999  1.00  0.00      B    C
ATOM   2342  H5  BMIMB  30      11.817  37.979  33.058  1.00  0.00      B    H
ATOM   2343  H51 BMIMB  30      12.669  36.415  32.854  1.00  0.00      B    H
ATOM   2344  C51 BMIMB  30      10.852  36.529  31.778  1.00  0.00      B    C
ATOM   2345  H52 BMIMB  30      10.926  35.446  31.827  1.00  0.00      B    H
ATOM   2346  H53 BMIMB  30       9.842  36.826  32.047  1.00  0.00      B    H
ATOM   2347  C6  BMIMB  30      11.329  37.036  30.422  1.00  0.00      B    C
ATOM   2348  H6  BMIMB  30      10.912  36.490  29.584  1.00  0.00      B    H
ATOM   2349  H61 BMIMB  30      11.151  38.078  30.181  1.00  0.00      B    H
ATOM   2350  H62 BMIMB  30      12.381  36.801  30.307  1.00  0.00      B    H
ATOM   2351  N1  BMIMB  31      11.594   3.257  -0.669  1.00  0.00      B    N
ATOM   2352  N11 BMIMB  31      13.143   4.523   0.162  1.00  0.00      B    N
ATOM   2353  C1  BMIMB  31      12.232   3.659   0.400  1.00  0.00      B    C
ATOM   2354  H1  BMIMB  31      11.842   3.487   1.380  1.00  0.00      B    H
ATOM   2355  C2  BMIMB  31      12.307   3.787  -1.755  1.00  0.00      B    C
ATOM   2356  H2  BMIMB  31      12.004   3.521  -2.744  1.00  0.00      B    H
ATOM   2357  C21 BMIMB  31      13.210   4.572  -1.224  1.00  0.00      B    C
ATOM   2358  H21 BMIMB  31      13.917   5.193  -1.727  1.00  0.00      B    H
ATOM   2359  C3  BMIMB  31      10.329   2.464  -0.728  1.00  0.00      B    C
ATOM   2360  H3  BMIMB  31      10.550   1.718  -1.476  1.00  0.00      B    H
ATOM   2361  H31 BMIMB  31      10.039   1.826   0.094  1.00  0.00      B    H
ATOM   2362  H32 BMIMB  31       9.588   3.116  -1.167  1.00  0.00      B    H
ATOM   2363  C4  BMIMB  31      13.760   5.436   1.188  1.00  0.00      B    C
ATOM   2364  H4  BMIMB  31      13.126   5.453   2.062  1.00  0.00      B    H
ATOM   2365  H41 BMIMB  31      13.870   6.472   0.905  1.00  0.00      B    H
ATOM   2366  C5  BMIMB  31      15.140   4.841   1.561  1.00  0.00      B    C
ATOM   2367  H5  BMIMB  31      14.993   3.863   2.013  1.00  0.00      B    H
ATOM   2368  H51 BMIMB  31      15.629   4.553   0.634  1.00  0.00      B    H
ATOM   2369  C51 BMIMB  31      16.147   5.627   2.420  1.00  0.00      B    C
ATOM   2370  H52 BMIMB  31      16.474   6.522   1.897  1.00  0.00      B    H
ATOM   2371  H53 BMIMB  31      15.614   5.969   3.303  1.00  0.00      B    H
ATOM   2372  C6  BMIMB  31      17.265   4.678   2.876  1.00  0.00      B    C
ATOM   2373  H6  BMIMB  31      17.958   4.519   2.057  1.00  0.00      B    H
ATOM   2374  H61 BMIMB  31      17.691   5.065   3.794  1.00  0.00      B    H
ATOM   2375  H62 BMIMB  31      16.913   3.665   3.037  1.00  0.00      B    H
ATOM   2376  N1  BMIMB  32      37.447  14.621   5.992  1.00  0.00      B    N
ATOM   2377  N11 BMIMB  32      36.858  15.018   8.014  1.00  0.00      B    N
ATOM   2378  C1  BMIMB  32      37.328  14.103   7.194  1.00  0.00      B    C
ATOM   2379  H1  BMIMB  32      37.590  13.096   7.439  1.00  0.00      B    H
ATOM   2380  C2  BMIMB  32      37.046  15.913   6.018  1.00  0.00      B    C
ATOM   2381  H2  BMIMB  32      37.016  16.452   5.097  1.00  0.00      B    H
ATOM   2382  C21 BMIMB  32      36.543  16.143   7.243  1.00  0.00      B    C
ATOM   2383  H21 BMIMB  32      36.059  17.011   7.633  1.00  0.00      B    H
ATOM   2384  C3  BMIMB  32      37.884  13.848   4.851  1.00  0.00      B    C
ATOM   2385  H3  BMIMB  32      37.347  12.931   4.662  1.00  0.00      B    H
ATOM   2386  H31 BMIMB  32      37.725  14.460   3.975  1.00  0.00      B    H
ATOM   2387  H32 BMIMB  32      38.957  13.731   4.891  1.00  0.00      B    H
ATOM   2388  C4  BMIMB  32      36.455  14.863   9.448  1.00  0.00      B    C
ATOM   2389  H4  BMIMB  32      36.549  13.828   9.742  1.00  0.00      B    H
ATOM   2390  H41 BMIMB  32      35.400  15.086   9.373  1.00  0.00      B    H
ATOM   2391  C5  BMIMB  32      37.040  15.943  10.411  1.00  0.00      B    C
ATOM   2392  H5  BMIMB  32      38.089  16.039  10.141  1.00  0.00      B    H
ATOM   2393  H51 BMIMB  32      36.553  16.904  10.269  1.00  0.00      B    H
ATOM   2394  C51 BMIMB  32      36.771  15.533  11.778  1.00  0.00      B    C
ATOM   2395  H52 BMIMB  32      35.691  15.609  11.866  1.00  0.00      B    H
ATOM   2396  H53 BMIMB  32      37.158  14.518  11.841  1.00  0.00      B    H
ATOM   2397  C6  BMIMB  32      37.405  16.401  12.951  1.00  0.00      B    C
ATOM   2398  H6  BMIMB  32      36.898  17.359  12.994  1.00  0.00      B    H
ATOM   2399  H61 BMIMB  32      37.089  15.868  13.841  1.00  0.00      B    H
ATOM   2400  H62 BMIMB  32      38.479  16.530  12.886  1.00  0.00      B    H
ATOM   2401  N1  BMIMB  33      46.406  23.004   0.840  1.00  0.00      B    N
ATOM   2402  N11 BMIMB  33      48.570  23.023   0.603  1.00  0.00      B    N
ATOM   2403  C1  BMIMB  33      47.412  23.291   0.041  1.00  0.00      B    C
ATOM   2404  H1  BMIMB  33      47.254  23.803  -0.884  1.00  0.00      B    H
ATOM   2405  C2  BMIMB  33      46.968  22.502   1.963  1.00  0.00      B    C
ATOM   2406  H2  BMIMB  33      46.238  22.241   2.698  1.00  0.00      B    H
ATOM   2407  C21 BMIMB  33      48.300  22.495   1.822  1.00  0.00      B    C
ATOM   2408  H21 BMIMB  33      49.048  22.027   2.423  1.00  0.00      B    H
ATOM   2409  C3  BMIMB  33      45.046  23.500   0.730  1.00  0.00      B    C
ATOM   2410  H3  BMIMB  33      44.743  23.430  -0.304  1.00  0.00      B    H
ATOM   2411  H31 BMIMB  33      44.391  22.873   1.317  1.00  0.00      B    H
ATOM   2412  H32 BMIMB  33      45.097  24.534   1.039  1.00  0.00      B    H
ATOM   2413  C4  BMIMB  33      49.883  23.093  -0.035  1.00  0.00      B    C
ATOM   2414  H4  BMIMB  33      49.785  23.097  -1.111  1.00  0.00      B    H
ATOM   2415  H41 BMIMB  33      50.392  22.202   0.301  1.00  0.00      B    H
ATOM   2416  C5  BMIMB  33      50.640  24.315   0.343  1.00  0.00      B    C
ATOM   2417  H5  BMIMB  33      51.055  24.247   1.345  1.00  0.00      B    H
ATOM   2418  H51 BMIMB  33      51.477  24.354  -0.350  1.00  0.00      B    H
ATOM   2419  C51 BMIMB  33      49.839  25.580   0.179  1.00  0.00      B    C
ATOM   2420  H52 BMIMB  33      49.384  25.575  -0.809  1.00  0.00      B    H
ATOM   2421  H53 BMIMB  33      49.034  25.440   0.895  1.00  0.00      B    H
ATOM   2422  C6  BMIMB  33      50.735  26.874   0.403  1.00  0.00      B    C
ATOM   2423  H6  BMIMB  33      51.330  26.876   1.308  1.00  0.00      B    H
ATOM   2424  H61 BMIMB  33      51.514  26.917  -0.349  1.00  0.00      B    H
ATOM   2425  H62 BMIMB  33      50.079  27.731   0.293  1.00  0.00      B    H
ATOM   2426  N1  BMIMB  34      38.084  39.795  10.279  1.00  0.00      B    N
ATOM   2427  N11 BMIMB  34      38.430  38.136  11.632  1.00  0.00      B    N
ATOM   2428  C1  BMIMB  34      38.880  38.812  10.625  1.00  0.00      B    C
ATOM   2429  H1  BMIMB  34      39.795  38.592  10.117  1.00  0.00      B    H
ATOM   2430  C2  BMIMB  34      37.119  39.832  11.288  1.00  0.00      B    C
ATOM   2431  H2  BMIMB  34      36.414  40.623  11.417  1.00  0.00      B    H
ATOM   2432  C21 BMIMB  34      37.306  38.805  12.054  1.00  0.00      B    C
ATOM   2433  H21 BMIMB  34      36.903  38.475  12.986  1.00  0.00      B    H
ATOM   2434  C3  BMIMB  34      38.479  40.838   9.294  1.00  0.00      B    C
ATOM   2435  H3  BMIMB  34      38.338  40.364   8.334  1.00  0.00      B    H
ATOM   2436  H31 BMIMB  34      37.806  41.667   9.456  1.00  0.00      B    H
ATOM   2437  H32 BMIMB  34      39.481  41.174   9.516  1.00  0.00      B    H
ATOM   2438  C4  BMIMB  34      39.094  36.938  12.272  1.00  0.00      B    C
ATOM   2439  H4  BMIMB  34      38.570  36.589  13.149  1.00  0.00      B    H
ATOM   2440  H41 BMIMB  34      40.143  37.075  12.490  1.00  0.00      B    H
ATOM   2441  C5  BMIMB  34      38.969  35.841  11.291  1.00  0.00      B    C
ATOM   2442  H5  BMIMB  34      39.432  36.158  10.360  1.00  0.00      B    H
ATOM   2443  H51 BMIMB  34      39.469  34.982  11.731  1.00  0.00      B    H
ATOM   2444  C51 BMIMB  34      37.486  35.458  11.088  1.00  0.00      B    C
ATOM   2445  H52 BMIMB  34      37.111  35.187  12.071  1.00  0.00      B    H
ATOM   2446  H53 BMIMB  34      36.904  36.323  10.778  1.00  0.00      B    H
ATOM   2447  C6  BMIMB  34      37.258  34.300  10.228  1.00  0.00      B    C
ATOM   2448  H6  BMIMB  34      36.223  34.224   9.914  1.00  0.00      B    H
ATOM   2449  H61 BMIMB  34      37.853  34.384   9.327  1.00  0.00      B    H
ATOM   2450  H62 BMIMB  34      37.461  33.362  10.732  1.00  0.00      B    H
ATOM   2451  N1  BMIMB  35      40.578  45.754  45.951  1.00  0.00      B    N
ATOM   2452  N11 BMIMB  35      38.748  45.917  47.142  1.00  0.00      B    N
ATOM   2453  C1  BMIMB  35      40.021  45.670  47.135  1.00  0.00      B    C
ATOM   2454  H1  BMIMB  35      40.577  45.235  47.938  1.00  0.00      B    H
ATOM   2455  C2  BMIMB  35      39.547  46.136  45.086  1.00  0.00      B    C
ATOM   2456  H2  BMIMB  35      39.847  46.301  44.074  1.00  0.00      B    H
ATOM   2457  C21 BMIMB  35      38.517  46.442  45.852  1.00  0.00      B    C
ATOM   2458  H21 BMIMB  35      37.598  46.896  45.554  1.00  0.00      B    H
ATOM   2459  C3  BMIMB  35      41.984  45.449  45.617  1.00  0.00      B    C
ATOM   2460  H3  BMIMB  35      42.352  46.173  44.905  1.00  0.00      B    H
ATOM   2461  H31 BMIMB  35      42.564  45.513  46.525  1.00  0.00      B    H
ATOM   2462  H32 BMIMB  35      42.132  44.447  45.243  1.00  0.00      B    H
ATOM   2463  C4  BMIMB  35      37.749  46.036  48.244  1.00  0.00      B    C
ATOM   2464  H4  BMIMB  35      37.219  46.976  48.207  1.00  0.00      B    H
ATOM   2465  H41 BMIMB  35      38.263  46.214  49.177  1.00  0.00      B    H
ATOM   2466  C5  BMIMB  35      36.740  44.893  48.365  1.00  0.00      B    C
ATOM   2467  H5  BMIMB  35      36.246  44.758  47.406  1.00  0.00      B    H
ATOM   2468  H51 BMIMB  35      37.255  43.965  48.600  1.00  0.00      B    H
ATOM   2469  C51 BMIMB  35      35.825  45.118  49.560  1.00  0.00      B    C
ATOM   2470  H52 BMIMB  35      36.376  44.834  50.453  1.00  0.00      B    H
ATOM   2471  H53 BMIMB  35      35.597  46.181  49.570  1.00  0.00      B    H
ATOM   2472  C6  BMIMB  35      34.447  44.363  49.517  1.00  0.00      B    C
ATOM   2473  H6  BMIMB  35      33.862  44.672  50.375  1.00  0.00      B    H
ATOM   2474  H61 BMIMB  35      33.927  44.393  48.566  1.00  0.00      B    H
ATOM   2475  H62 BMIMB  35      34.633  43.305  49.665  1.00  0.00      B    H
ATOM   2476  N1  BMIMB  36      36.373  35.137  17.737  1.00  0.00      B    N
ATOM   2477  N11 BMIMB  36      38.144  33.963  17.301  1.00  0.00      B    N
ATOM   2478  C1  BMIMB  36      36.890  34.225  16.970  1.00  0.00      B    C
ATOM   2479  H1  BMIMB  36      36.338  33.852  16.133  1.00  0.00      B    H
ATOM   2480  C2  BMIMB  36      37.394  35.544  18.535  1.00  0.00      B    C
ATOM   2481  H2  BMIMB  36      37.341  36.471  19.063  1.00  0.00      B    H
ATOM   2482  C21 BMIMB  36      38.439  34.798  18.347  1.00  0.00      B    C
ATOM   2483  H21 BMIMB  36      39.449  34.822  18.693  1.00  0.00      B    H
ATOM   2484  C3  BMIMB  36      34.958  35.549  17.789  1.00  0.00      B    C
ATOM   2485  H3  BMIMB  36      34.879  36.505  18.287  1.00  0.00      B    H
ATOM   2486  H31 BMIMB  36      34.550  35.436  16.796  1.00  0.00      B    H
ATOM   2487  H32 BMIMB  36      34.483  34.840  18.451  1.00  0.00      B    H
ATOM   2488  C4  BMIMB  36      39.119  33.162  16.563  1.00  0.00      B    C
ATOM   2489  H4  BMIMB  36      38.513  32.419  16.067  1.00  0.00      B    H
ATOM   2490  H41 BMIMB  36      39.755  32.817  17.365  1.00  0.00      B    H
ATOM   2491  C5  BMIMB  36      39.986  33.882  15.590  1.00  0.00      B    C
ATOM   2492  H5  BMIMB  36      39.329  34.174  14.775  1.00  0.00      B    H
ATOM   2493  H51 BMIMB  36      40.350  34.813  16.017  1.00  0.00      B    H
ATOM   2494  C51 BMIMB  36      41.186  33.070  14.954  1.00  0.00      B    C
ATOM   2495  H52 BMIMB  36      41.783  32.658  15.763  1.00  0.00      B    H
ATOM   2496  H53 BMIMB  36      40.864  32.098  14.588  1.00  0.00      B    H
ATOM   2497  C6  BMIMB  36      42.127  33.788  13.964  1.00  0.00      B    C
ATOM   2498  H6  BMIMB  36      41.577  34.033  13.062  1.00  0.00      B    H
ATOM   2499  H61 BMIMB  36      42.433  34.752  14.352  1.00  0.00      B    H
ATOM   2500  H62 BMIMB  36      43.047  33.255  13.753  1.00  0.00      B    H
ATOM   2501  N1  BMIMB  37      43.162  24.426  25.520  1.00  0.00      B    N
ATOM   2502  N11 BMIMB  37      41.338  24.190  24.298  1.00  0.00      B    N
ATOM   2503  C1  BMIMB  37      41.813  24.185  25.572  1.00  0.00      B    C
ATOM   2504  H1  BMIMB  37      41.172  24.070  26.420  1.00  0.00      B    H
ATOM   2505  C2  BMIMB  37      43.539  24.345  24.197  1.00  0.00      B    C
ATOM   2506  H2  BMIMB  37      44.544  24.311  23.840  1.00  0.00      B    H
ATOM   2507  C21 BMIMB  37      42.410  24.144  23.433  1.00  0.00      B    C
ATOM   2508  H21 BMIMB  37      42.283  23.920  22.396  1.00  0.00      B    H
ATOM   2509  C3  BMIMB  37      44.011  24.409  26.683  1.00  0.00      B    C
ATOM   2510  H3  BMIMB  37      44.375  25.425  26.725  1.00  0.00      B    H
ATOM   2511  H31 BMIMB  37      43.410  24.133  27.537  1.00  0.00      B    H
ATOM   2512  H32 BMIMB  37      44.829  23.705  26.635  1.00  0.00      B    H
ATOM   2513  C4  BMIMB  37      39.955  24.197  23.829  1.00  0.00      B    C
ATOM   2514  H4  BMIMB  37      39.383  23.476  24.395  1.00  0.00      B    H
ATOM   2515  H41 BMIMB  37      39.913  23.694  22.874  1.00  0.00      B    H
ATOM   2516  C5  BMIMB  37      39.346  25.552  23.628  1.00  0.00      B    C
ATOM   2517  H5  BMIMB  37      39.144  25.719  22.573  1.00  0.00      B    H
ATOM   2518  H51 BMIMB  37      38.343  25.526  24.044  1.00  0.00      B    H
ATOM   2519  C51 BMIMB  37      40.198  26.750  24.074  1.00  0.00      B    C
ATOM   2520  H52 BMIMB  37      40.270  26.744  25.159  1.00  0.00      B    H
ATOM   2521  H53 BMIMB  37      41.228  26.636  23.744  1.00  0.00      B    H
ATOM   2522  C6  BMIMB  37      39.449  27.928  23.592  1.00  0.00      B    C
ATOM   2523  H6  BMIMB  37      39.867  28.847  23.987  1.00  0.00      B    H
ATOM   2524  H61 BMIMB  37      39.322  27.904  22.515  1.00  0.00      B    H
ATOM   2525  H62 BMIMB  37      38.419  27.942  23.930  1.00  0.00      B    H
ATOM   2526  N1  BMIMB  38      34.557  35.151  43.354  1.00  0.00      B    N
ATOM   2527  N11 BMIMB  38      36.161  36.282  42.496  1.00  0.00      B    N
ATOM   2528  C1  BMIMB  38      35.873  35.254  43.238  1.00  0.00      B    C
ATOM   2529  H1  BMIMB  38      36.611  34.673  43.748  1.00  0.00      B    H
ATOM   2530  C2  BMIMB  38      33.960  36.099  42.652  1.00  0.00      B    C
ATOM   2531  H2  BMIMB  38      32.917  36.310  42.558  1.00  0.00      B    H
ATOM   2532  C21 BMIMB  38      34.951  36.841  42.101  1.00  0.00      B    C
ATOM   2533  H21 BMIMB  38      34.906  37.739  41.525  1.00  0.00      B    H
ATOM   2534  C3  BMIMB  38      33.877  34.183  44.208  1.00  0.00      B    C
ATOM   2535  H3  BMIMB  38      34.469  33.452  44.738  1.00  0.00      B    H
ATOM   2536  H31 BMIMB  38      33.364  34.790  44.939  1.00  0.00      B    H
ATOM   2537  H32 BMIMB  38      33.083  33.692  43.665  1.00  0.00      B    H
ATOM   2538  C4  BMIMB  38      37.522  36.780  42.074  1.00  0.00      B    C
ATOM   2539  H4  BMIMB  38      37.598  36.735  40.998  1.00  0.00      B    H
ATOM   2540  H41 BMIMB  38      38.060  35.992  42.581  1.00  0.00      B    H
ATOM   2541  C5  BMIMB  38      37.854  38.192  42.474  1.00  0.00      B    C
ATOM   2542  H5  BMIMB  38      38.940  38.154  42.442  1.00  0.00      B    H
ATOM   2543  H51 BMIMB  38      37.616  38.959  41.741  1.00  0.00      B    H
ATOM   2544  C51 BMIMB  38      37.489  38.537  43.939  1.00  0.00      B    C
ATOM   2545  H52 BMIMB  38      36.444  38.826  43.864  1.00  0.00      B    H
ATOM   2546  H53 BMIMB  38      37.691  37.704  44.607  1.00  0.00      B    H
ATOM   2547  C6  BMIMB  38      38.383  39.635  44.499  1.00  0.00      B    C
ATOM   2548  H6  BMIMB  38      39.445  39.421  44.450  1.00  0.00      B    H
ATOM   2549  H61 BMIMB  38      38.171  40.541  43.944  1.00  0.00      B    H
ATOM   2550  H62 BMIMB  38      38.193  39.894  45.534  1.00  0.00      B    H
ATOM   2551  N1  BMIMB  39      11.040   6.097  23.269  1.00  0.00      B    N
ATOM   2552  N11 BMIMB  39      12.000   5.520  21.472  1.00  0.00      B    N
ATOM   2553  C1  BMIMB  39      11.127   6.342  21.985  1.00  0.00      B    C
ATOM   2554  H1  BMIMB  39      10.735   7.191  21.467  1.00  0.00      B    H
ATOM   2555  C2  BMIMB  39      11.690   4.918  23.587  1.00  0.00      B    C
ATOM   2556  H2  BMIMB  39      11.673   4.513  24.575  1.00  0.00      B    H
ATOM   2557  C21 BMIMB  39      12.403   4.681  22.493  1.00  0.00      B    C
ATOM   2558  H21 BMIMB  39      13.156   3.940  22.337  1.00  0.00      B    H
ATOM   2559  C3  BMIMB  39      10.189   6.891  24.160  1.00  0.00      B    C
ATOM   2560  H3  BMIMB  39       9.977   6.255  25.007  1.00  0.00      B    H
ATOM   2561  H31 BMIMB  39      10.599   7.846  24.451  1.00  0.00      B    H
ATOM   2562  H32 BMIMB  39       9.290   7.155  23.623  1.00  0.00      B    H
ATOM   2563  C4  BMIMB  39      12.768   5.773  20.186  1.00  0.00      B    C
ATOM   2564  H4  BMIMB  39      12.106   6.340  19.548  1.00  0.00      B    H
ATOM   2565  H41 BMIMB  39      13.051   4.791  19.837  1.00  0.00      B    H
ATOM   2566  C5  BMIMB  39      13.996   6.679  20.435  1.00  0.00      B    C
ATOM   2567  H5  BMIMB  39      13.720   7.600  20.942  1.00  0.00      B    H
ATOM   2568  H51 BMIMB  39      14.571   6.221  21.236  1.00  0.00      B    H
ATOM   2569  C51 BMIMB  39      14.864   6.944  19.224  1.00  0.00      B    C
ATOM   2570  H52 BMIMB  39      15.383   6.013  19.010  1.00  0.00      B    H
ATOM   2571  H53 BMIMB  39      14.095   7.136  18.481  1.00  0.00      B    H
ATOM   2572  C6  BMIMB  39      15.896   8.046  19.380  1.00  0.00      B    C
ATOM   2573  H6  BMIMB  39      15.390   8.979  19.598  1.00  0.00      B    H
ATOM   2574  H61 BMIMB  39      16.561   7.595  20.108  1.00  0.00      B    H
ATOM   2575  H62 BMIMB  39      16.500   8.217  18.496  1.00  0.00      B    H
ATOM   2576  N1  BMIMB  40      33.258  46.814  43.394  1.00  0.00      B    N
ATOM   2577  N11 BMIMB  40      32.067  47.845  44.833  1.00  0.00      B    N
ATOM   2578  C1  BMIMB  40      32.211  46.738  44.151  1.00  0.00      B    C
ATOM   2579  H1  BMIMB  40      31.448  46.005  43.999  1.00  0.00      B    H
ATOM   2580  C2  BMIMB  40      33.943  47.929  43.783  1.00  0.00      B    C
ATOM   2581  H2  BMIMB  40      34.955  48.128  43.504  1.00  0.00      B    H
ATOM   2582  C21 BMIMB  40      33.155  48.632  44.584  1.00  0.00      B    C
ATOM   2583  H21 BMIMB  40      33.350  49.562  45.071  1.00  0.00      B    H
ATOM   2584  C3  BMIMB  40      33.769  45.642  42.570  1.00  0.00      B    C
ATOM   2585  H3  BMIMB  40      33.669  45.815  41.509  1.00  0.00      B    H
ATOM   2586  H31 BMIMB  40      34.819  45.522  42.791  1.00  0.00      B    H
ATOM   2587  H32 BMIMB  40      33.337  44.681  42.809  1.00  0.00      B    H
ATOM   2588  C4  BMIMB  40      30.877  48.190  45.726  1.00  0.00      B    C
ATOM   2589  H4  BMIMB  40      29.941  48.183  45.186  1.00  0.00      B    H
ATOM   2590  H41 BMIMB  40      31.056  49.231  45.952  1.00  0.00      B    H
ATOM   2591  C5  BMIMB  40      30.658  47.389  47.109  1.00  0.00      B    C
ATOM   2592  H5  BMIMB  40      30.030  47.978  47.772  1.00  0.00      B    H
ATOM   2593  H51 BMIMB  40      30.264  46.379  47.025  1.00  0.00      B    H
ATOM   2594  C51 BMIMB  40      32.023  47.077  47.802  1.00  0.00      B    C
ATOM   2595  H52 BMIMB  40      31.983  46.267  48.526  1.00  0.00      B    H
ATOM   2596  H53 BMIMB  40      32.750  46.615  47.139  1.00  0.00      B    H
ATOM   2597  C6  BMIMB  40      32.561  48.413  48.331  1.00  0.00      B    C
ATOM   2598  H6  BMIMB  40      32.447  49.219  47.616  1.00  0.00      B    H
ATOM   2599  H61 BMIMB  40      32.114  48.699  49.277  1.00  0.00      B    H
ATOM   2600  H62 BMIMB  40      33.640  48.422  48.427  1.00  0.00      B    H
ATOM   2601  N1  BMIMB  41      17.768  14.423   6.867  1.00  0.00      B    N
ATOM   2602  N11 BMIMB  41      18.926  16.253   6.729  1.00  0.00      B    N
ATOM   2603  C1  BMIMB  41      18.020  15.601   7.404  1.00  0.00      B    C
ATOM   2604  H1  BMIMB  41      17.558  15.988   8.287  1.00  0.00      B    H
ATOM   2605  C2  BMIMB  41      18.567  14.346   5.746  1.00  0.00      B    C
ATOM   2606  H2  BMIMB  41      18.665  13.537   5.056  1.00  0.00      B    H
ATOM   2607  C21 BMIMB  41      19.236  15.558   5.613  1.00  0.00      B    C
ATOM   2608  H21 BMIMB  41      19.944  15.974   4.931  1.00  0.00      B    H
ATOM   2609  C3  BMIMB  41      16.584  13.700   7.142  1.00  0.00      B    C
ATOM   2610  H3  BMIMB  41      16.331  13.329   6.159  1.00  0.00      B    H
ATOM   2611  H31 BMIMB  41      16.705  12.863   7.813  1.00  0.00      B    H
ATOM   2612  H32 BMIMB  41      15.782  14.271   7.587  1.00  0.00      B    H
ATOM   2613  C4  BMIMB  41      19.500  17.571   7.034  1.00  0.00      B    C
ATOM   2614  H4  BMIMB  41      18.861  18.092   7.731  1.00  0.00      B    H
ATOM   2615  H41 BMIMB  41      19.688  18.158   6.147  1.00  0.00      B    H
ATOM   2616  C5  BMIMB  41      20.916  17.309   7.535  1.00  0.00      B    C
ATOM   2617  H5  BMIMB  41      20.873  16.680   8.421  1.00  0.00      B    H
ATOM   2618  H51 BMIMB  41      21.434  16.720   6.782  1.00  0.00      B    H
ATOM   2619  C51 BMIMB  41      21.684  18.604   7.953  1.00  0.00      B    C
ATOM   2620  H52 BMIMB  41      22.016  19.205   7.110  1.00  0.00      B    H
ATOM   2621  H53 BMIMB  41      21.011  19.221   8.543  1.00  0.00      B    H
ATOM   2622  C6  BMIMB  41      22.935  18.198   8.657  1.00  0.00      B    C
ATOM   2623  H6  BMIMB  41      23.584  19.063   8.583  1.00  0.00      B    H
ATOM   2624  H61 BMIMB  41      22.724  17.906   9.680  1.00  0.00      B    H
ATOM   2625  H62 BMIMB  41      23.510  17.369   8.261  1.00  0.00      B    H
ATOM   2626  N1  BMIMB  42      39.368  24.626  13.470  1.00  0.00      B    N
ATOM   2627  N11 BMIMB  42      39.344  25.611  15.375  1.00  0.00      B    N
ATOM   2628  C1  BMIMB  42      38.637  24.964  14.509  1.00  0.00      B    C
ATOM   2629  H1  BMIMB  42      37.572  24.915  14.586  1.00  0.00      B    H
ATOM   2630  C2  BMIMB  42      40.651  24.993  13.656  1.00  0.00      B    C
ATOM   2631  H2  BMIMB  42      41.363  24.805  12.882  1.00  0.00      B    H
ATOM   2632  C21 BMIMB  42      40.624  25.596  14.882  1.00  0.00      B    C
ATOM   2633  H21 BMIMB  42      41.391  26.168  15.356  1.00  0.00      B    H
ATOM   2634  C3  BMIMB  42      38.774  23.971  12.272  1.00  0.00      B    C
ATOM   2635  H3  BMIMB  42      39.050  22.931  12.366  1.00  0.00      B    H
ATOM   2636  H31 BMIMB  42      37.699  23.978  12.171  1.00  0.00      B    H
ATOM   2637  H32 BMIMB  42      39.264  24.353  11.389  1.00  0.00      B    H
ATOM   2638  C4  BMIMB  42      38.905  26.230  16.615  1.00  0.00      B    C
ATOM   2639  H4  BMIMB  42      38.041  26.831  16.371  1.00  0.00      B    H
ATOM   2640  H41 BMIMB  42      39.676  26.954  16.836  1.00  0.00      B    H
ATOM   2641  C5  BMIMB  42      38.871  25.427  17.920  1.00  0.00      B    C
ATOM   2642  H5  BMIMB  42      39.421  26.045  18.625  1.00  0.00      B    H
ATOM   2643  H51 BMIMB  42      37.833  25.388  18.241  1.00  0.00      B    H
ATOM   2644  C51 BMIMB  42      39.510  24.076  17.737  1.00  0.00      B    C
ATOM   2645  H52 BMIMB  42      38.759  23.407  17.327  1.00  0.00      B    H
ATOM   2646  H53 BMIMB  42      40.426  23.952  17.165  1.00  0.00      B    H
ATOM   2647  C6  BMIMB  42      39.915  23.577  19.159  1.00  0.00      B    C
ATOM   2648  H6  BMIMB  42      39.129  23.897  19.834  1.00  0.00      B    H
ATOM   2649  H61 BMIMB  42      39.946  22.494  19.189  1.00  0.00      B    H
ATOM   2650  H62 BMIMB  42      40.817  24.038  19.545  1.00  0.00      B    H
ATOM   2651  N1  BMIMB  43      26.091  26.703  10.895  1.00  0.00      B    N
ATOM   2652  N11 BMIMB  43      26.743  28.546  11.672  1.00  0.00      B    N
ATOM   2653  C1  BMIMB  43      26.419  27.927  10.649  1.00  0.00      B    C
ATOM   2654  H1  BMIMB  43      26.385  28.290   9.644  1.00  0.00      B    H
ATOM   2655  C2  BMIMB  43      26.385  26.467  12.189  1.00  0.00      B    C
ATOM   2656  H2  BMIMB  43      26.268  25.570  12.757  1.00  0.00      B    H
ATOM   2657  C21 BMIMB  43      26.850  27.593  12.688  1.00  0.00      B    C
ATOM   2658  H21 BMIMB  43      27.134  27.906  13.669  1.00  0.00      B    H
ATOM   2659  C3  BMIMB  43      25.509  25.747   9.965  1.00  0.00      B    C
ATOM   2660  H3  BMIMB  43      24.513  25.539  10.327  1.00  0.00      B    H
ATOM   2661  H31 BMIMB  43      25.190  26.300   9.093  1.00  0.00      B    H
ATOM   2662  H32 BMIMB  43      26.023  24.804   9.853  1.00  0.00      B    H
ATOM   2663  C4  BMIMB  43      26.798  29.940  11.761  1.00  0.00      B    C
ATOM   2664  H4  BMIMB  43      25.928  30.209  12.341  1.00  0.00      B    H
ATOM   2665  H41 BMIMB  43      26.546  30.331  10.786  1.00  0.00      B    H
ATOM   2666  C5  BMIMB  43      28.165  30.377  12.313  1.00  0.00      B    C
ATOM   2667  H5  BMIMB  43      27.909  31.387  12.625  1.00  0.00      B    H
ATOM   2668  H51 BMIMB  43      28.446  29.863  13.229  1.00  0.00      B    H
ATOM   2669  C51 BMIMB  43      29.247  30.489  11.224  1.00  0.00      B    C
ATOM   2670  H52 BMIMB  43      29.549  29.542  10.784  1.00  0.00      B    H
ATOM   2671  H53 BMIMB  43      28.924  31.063  10.359  1.00  0.00      B    H
ATOM   2672  C6  BMIMB  43      30.638  30.950  11.847  1.00  0.00      B    C
ATOM   2673  H6  BMIMB  43      31.320  31.159  11.031  1.00  0.00      B    H
ATOM   2674  H61 BMIMB  43      30.642  31.938  12.293  1.00  0.00      B    H
ATOM   2675  H62 BMIMB  43      31.134  30.240  12.499  1.00  0.00      B    H
ATOM   2676  N1  BMIMB  44      11.313  18.844  23.628  1.00  0.00      B    N
ATOM   2677  N11 BMIMB  44      12.719  20.479  23.332  1.00  0.00      B    N
ATOM   2678  C1  BMIMB  44      11.919  19.858  24.184  1.00  0.00      B    C
ATOM   2679  H1  BMIMB  44      11.723  20.302  25.136  1.00  0.00      B    H
ATOM   2680  C2  BMIMB  44      11.819  18.709  22.350  1.00  0.00      B    C
ATOM   2681  H2  BMIMB  44      11.422  18.041  21.618  1.00  0.00      B    H
ATOM   2682  C21 BMIMB  44      12.736  19.717  22.200  1.00  0.00      B    C
ATOM   2683  H21 BMIMB  44      13.192  20.002  21.278  1.00  0.00      B    H
ATOM   2684  C3  BMIMB  44      10.317  17.957  24.165  1.00  0.00      B    C
ATOM   2685  H3  BMIMB  44       9.297  18.071  23.831  1.00  0.00      B    H
ATOM   2686  H31 BMIMB  44      10.755  17.032  23.818  1.00  0.00      B    H
ATOM   2687  H32 BMIMB  44      10.579  18.023  25.211  1.00  0.00      B    H
ATOM   2688  C4  BMIMB  44      13.278  21.829  23.593  1.00  0.00      B    C
ATOM   2689  H4  BMIMB  44      12.672  22.194  24.409  1.00  0.00      B    H
ATOM   2690  H41 BMIMB  44      13.093  22.385  22.686  1.00  0.00      B    H
ATOM   2691  C5  BMIMB  44      14.796  21.642  23.886  1.00  0.00      B    C
ATOM   2692  H5  BMIMB  44      15.373  21.813  22.980  1.00  0.00      B    H
ATOM   2693  H51 BMIMB  44      14.938  22.436  24.614  1.00  0.00      B    H
ATOM   2694  C51 BMIMB  44      15.258  20.417  24.612  1.00  0.00      B    C
ATOM   2695  H52 BMIMB  44      14.597  20.091  25.411  1.00  0.00      B    H
ATOM   2696  H53 BMIMB  44      15.349  19.664  23.833  1.00  0.00      B    H
ATOM   2697  C6  BMIMB  44      16.628  20.813  25.233  1.00  0.00      B    C
ATOM   2698  H6  BMIMB  44      17.117  19.941  25.652  1.00  0.00      B    H
ATOM   2699  H61 BMIMB  44      17.241  21.289  24.476  1.00  0.00      B    H
ATOM   2700  H62 BMIMB  44      16.596  21.581  25.998  1.00  0.00      B    H
ATOM   2701  N1  BMIMB  45      25.357  18.690  15.570  1.00  0.00      B    N
ATOM   2702  N11 BMIMB  45      25.410  18.092  17.635  1.00  0.00      B    N
ATOM   2703  C1  BMIMB  45      25.162  17.676  16.386  1.00  0.00      B    C
ATOM   2704  H1  BMIMB  45      24.856  16.707  16.056  1.00  0.00      B    H
ATOM   2705  C2  BMIMB  45      25.523  19.845  16.391  1.00  0.00      B    C
ATOM   2706  H2  BMIMB  45      25.505  20.838  15.999  1.00  0.00      B    H
ATOM   2707  C21 BMIMB  45      25.589  19.454  17.645  1.00  0.00      B    C
ATOM   2708  H21 BMIMB  45      25.704  20.036  18.533  1.00  0.00      B    H
ATOM   2709  C3  BMIMB  45      25.219  18.661  14.108  1.00  0.00      B    C
ATOM   2710  H3  BMIMB  45      26.001  19.125  13.524  1.00  0.00      B    H
ATOM   2711  H31 BMIMB  45      25.161  17.682  13.656  1.00  0.00      B    H
ATOM   2712  H32 BMIMB  45      24.303  19.177  13.860  1.00  0.00      B    H
ATOM   2713  C4  BMIMB  45      25.511  17.232  18.808  1.00  0.00      B    C
ATOM   2714  H4  BMIMB  45      26.340  17.676  19.341  1.00  0.00      B    H
ATOM   2715  H41 BMIMB  45      25.830  16.265  18.447  1.00  0.00      B    H
ATOM   2716  C5  BMIMB  45      24.295  17.234  19.831  1.00  0.00      B    C
ATOM   2717  H5  BMIMB  45      24.212  16.227  20.232  1.00  0.00      B    H
ATOM   2718  H51 BMIMB  45      24.568  17.856  20.681  1.00  0.00      B    H
ATOM   2719  C51 BMIMB  45      23.065  17.919  19.225  1.00  0.00      B    C
ATOM   2720  H52 BMIMB  45      23.188  18.999  19.240  1.00  0.00      B    H
ATOM   2721  H53 BMIMB  45      22.853  17.570  18.218  1.00  0.00      B    H
ATOM   2722  C6  BMIMB  45      21.740  17.677  20.053  1.00  0.00      B    C
ATOM   2723  H6  BMIMB  45      20.859  18.088  19.572  1.00  0.00      B    H
ATOM   2724  H61 BMIMB  45      21.602  16.638  20.332  1.00  0.00      B    H
ATOM   2725  H62 BMIMB  45      21.857  18.340  20.902  1.00  0.00      B    H
ATOM   2726  N1  BMIMB  46      38.302  16.886  47.331  1.00  0.00      B    N
ATOM   2727  N11 BMIMB  46      37.022  17.850  48.749  1.00  0.00      B    N
ATOM   2728  C1  BMIMB  46      38.221  17.797  48.242  1.00  0.00      B    C
ATOM   2729  H1  BMIMB  46      39.104  18.329  48.526  1.00  0.00      B    H
ATOM   2730  C2  BMIMB  46      36.968  16.433  47.151  1.00  0.00      B    C
ATOM   2731  H2  BMIMB  46      36.798  15.759  46.340  1.00  0.00      B    H
ATOM   2732  C21 BMIMB  46      36.118  17.188  47.951  1.00  0.00      B    C
ATOM   2733  H21 BMIMB  46      35.061  17.332  48.000  1.00  0.00      B    H
ATOM   2734  C3  BMIMB  46      39.543  16.393  46.630  1.00  0.00      B    C
ATOM   2735  H3  BMIMB  46      40.457  16.828  47.005  1.00  0.00      B    H
ATOM   2736  H31 BMIMB  46      39.603  15.330  46.810  1.00  0.00      B    H
ATOM   2737  H32 BMIMB  46      39.426  16.739  45.613  1.00  0.00      B    H
ATOM   2738  C4  BMIMB  46      36.601  18.774  49.817  1.00  0.00      B    C
ATOM   2739  H4  BMIMB  46      37.233  18.787  50.693  1.00  0.00      B    H
ATOM   2740  H41 BMIMB  46      35.658  18.484  50.258  1.00  0.00      B    H
ATOM   2741  C5  BMIMB  46      36.262  20.171  49.366  1.00  0.00      B    C
ATOM   2742  H5  BMIMB  46      35.311  20.116  48.843  1.00  0.00      B    H
ATOM   2743  H51 BMIMB  46      36.150  20.798  50.247  1.00  0.00      B    H
ATOM   2744  C51 BMIMB  46      37.199  20.866  48.326  1.00  0.00      B    C
ATOM   2745  H52 BMIMB  46      38.216  20.640  48.637  1.00  0.00      B    H
ATOM   2746  H53 BMIMB  46      37.016  20.494  47.322  1.00  0.00      B    H
ATOM   2747  C6  BMIMB  46      37.262  22.430  48.182  1.00  0.00      B    C
ATOM   2748  H6  BMIMB  46      38.186  22.712  47.690  1.00  0.00      B    H
ATOM   2749  H61 BMIMB  46      36.529  22.898  47.535  1.00  0.00      B    H
ATOM   2750  H62 BMIMB  46      37.148  22.813  49.190  1.00  0.00      B    H
ATOM   2751  N1  BMIMB  47      29.738  34.724   1.681  1.00  0.00      B    N
ATOM   2752  N11 BMIMB  47      29.764  32.835   0.595  1.00  0.00      B    N
ATOM   2753  C1  BMIMB  47      30.286  33.515   1.617  1.00  0.00      B    C
ATOM   2754  H1  BMIMB  47      31.037  33.055   2.222  1.00  0.00      B    H
ATOM   2755  C2  BMIMB  47      28.849  34.858   0.614  1.00  0.00      B    C
ATOM   2756  H2  BMIMB  47      28.436  35.817   0.393  1.00  0.00      B    H
ATOM   2757  C21 BMIMB  47      28.871  33.659  -0.042  1.00  0.00      B    C
ATOM   2758  H21 BMIMB  47      28.456  33.283  -0.951  1.00  0.00      B    H
ATOM   2759  C3  BMIMB  47      30.166  35.865   2.605  1.00  0.00      B    C
ATOM   2760  H3  BMIMB  47      30.082  35.593   3.647  1.00  0.00      B    H
ATOM   2761  H31 BMIMB  47      31.166  36.189   2.357  1.00  0.00      B    H
ATOM   2762  H32 BMIMB  47      29.463  36.682   2.533  1.00  0.00      B    H
ATOM   2763  C4  BMIMB  47      29.960  31.406   0.260  1.00  0.00      B    C
ATOM   2764  H4  BMIMB  47      29.039  31.051  -0.177  1.00  0.00      B    H
ATOM   2765  H41 BMIMB  47      30.199  30.807   1.126  1.00  0.00      B    H
ATOM   2766  C5  BMIMB  47      31.047  31.219  -0.877  1.00  0.00      B    C
ATOM   2767  H5  BMIMB  47      31.625  30.300  -0.806  1.00  0.00      B    H
ATOM   2768  H51 BMIMB  47      30.605  31.240  -1.870  1.00  0.00      B    H
ATOM   2769  C51 BMIMB  47      32.050  32.341  -0.859  1.00  0.00      B    C
ATOM   2770  H52 BMIMB  47      31.510  33.285  -0.868  1.00  0.00      B    H
ATOM   2771  H53 BMIMB  47      32.696  32.322   0.015  1.00  0.00      B    H
ATOM   2772  C6  BMIMB  47      33.021  32.246  -2.047  1.00  0.00      B    C
ATOM   2773  H6  BMIMB  47      33.754  33.042  -1.980  1.00  0.00      B    H
ATOM   2774  H61 BMIMB  47      33.604  31.333  -2.002  1.00  0.00      B    H
ATOM   2775  H62 BMIMB  47      32.476  32.362  -2.976  1.00  0.00      B    H
ATOM   2776  N1  BMIMB  48      32.014  18.205  44.793  1.00  0.00      B    N
ATOM   2777  N11 BMIMB  48      29.907  17.905  45.072  1.00  0.00      B    N
ATOM   2778  C1  BMIMB  48      31.048  17.340  44.784  1.00  0.00      B    C
ATOM   2779  H1  BMIMB  48      31.354  16.320  44.695  1.00  0.00      B    H
ATOM   2780  C2  BMIMB  48      31.429  19.412  44.939  1.00  0.00      B    C
ATOM   2781  H2  BMIMB  48      31.966  20.315  44.748  1.00  0.00      B    H
ATOM   2782  C21 BMIMB  48      30.103  19.315  45.190  1.00  0.00      B    C
ATOM   2783  H21 BMIMB  48      29.362  20.083  45.151  1.00  0.00      B    H
ATOM   2784  C3  BMIMB  48      33.476  17.921  44.810  1.00  0.00      B    C
ATOM   2785  H3  BMIMB  48      34.069  18.747  44.448  1.00  0.00      B    H
ATOM   2786  H31 BMIMB  48      33.826  17.637  45.792  1.00  0.00      B    H
ATOM   2787  H32 BMIMB  48      33.689  17.029  44.239  1.00  0.00      B    H
ATOM   2788  C4  BMIMB  48      28.636  17.200  45.495  1.00  0.00      B    C
ATOM   2789  H4  BMIMB  48      28.812  16.142  45.365  1.00  0.00      B    H
ATOM   2790  H41 BMIMB  48      27.754  17.397  44.903  1.00  0.00      B    H
ATOM   2791  C5  BMIMB  48      28.077  17.472  46.950  1.00  0.00      B    C
ATOM   2792  H5  BMIMB  48      28.934  17.338  47.604  1.00  0.00      B    H
ATOM   2793  H51 BMIMB  48      27.755  18.511  46.947  1.00  0.00      B    H
ATOM   2794  C51 BMIMB  48      26.937  16.529  47.238  1.00  0.00      B    C
ATOM   2795  H52 BMIMB  48      26.644  16.137  46.268  1.00  0.00      B    H
ATOM   2796  H53 BMIMB  48      27.187  15.671  47.857  1.00  0.00      B    H
ATOM   2797  C6  BMIMB  48      25.729  17.075  48.013  1.00  0.00      B    C
ATOM   2798  H6  BMIMB  48      25.204  17.748  47.345  1.00  0.00      B    H
ATOM   2799  H61 BMIMB  48      25.105  16.374  48.555  1.00  0.00      B    H
ATOM   2800  H62 BMIMB  48      26.111  17.790  48.734  1.00  0.00      B    H
ATOM   2801  N1  BMIMB  49      44.568   4.342  16.200  1.00  0.00      B    N
ATOM   2802  N11 BMIMB  49      43.468   4.958  17.931  1.00  0.00      B    N
ATOM   2803  C1  BMIMB  49      44.631   5.092  17.310  1.00  0.00      B    C
ATOM   2804  H1  BMIMB  49      45.428   5.701  17.681  1.00  0.00      B    H
ATOM   2805  C2  BMIMB  49      43.325   3.730  16.171  1.00  0.00      B    C
ATOM   2806  H2  BMIMB  49      42.981   3.129  15.357  1.00  0.00      B    H
ATOM   2807  C21 BMIMB  49      42.621   4.034  17.257  1.00  0.00      B    C
ATOM   2808  H21 BMIMB  49      41.642   3.764  17.587  1.00  0.00      B    H
ATOM   2809  C3  BMIMB  49      45.600   3.986  15.206  1.00  0.00      B    C
ATOM   2810  H3  BMIMB  49      45.472   4.741  14.444  1.00  0.00      B    H
ATOM   2811  H31 BMIMB  49      46.554   4.050  15.708  1.00  0.00      B    H
ATOM   2812  H32 BMIMB  49      45.355   3.013  14.805  1.00  0.00      B    H
ATOM   2813  C4  BMIMB  49      43.331   5.295  19.344  1.00  0.00      B    C
ATOM   2814  H4  BMIMB  49      42.722   6.180  19.240  1.00  0.00      B    H
ATOM   2815  H41 BMIMB  49      44.286   5.657  19.697  1.00  0.00      B    H
ATOM   2816  C5  BMIMB  49      42.686   4.273  20.310  1.00  0.00      B    C
ATOM   2817  H5  BMIMB  49      41.758   3.933  19.858  1.00  0.00      B    H
ATOM   2818  H51 BMIMB  49      43.312   3.385  20.286  1.00  0.00      B    H
ATOM   2819  C51 BMIMB  49      42.480   4.765  21.647  1.00  0.00      B    C
ATOM   2820  H52 BMIMB  49      43.396   4.440  22.134  1.00  0.00      B    H
ATOM   2821  H53 BMIMB  49      42.375   5.844  21.727  1.00  0.00      B    H
ATOM   2822  C6  BMIMB  49      41.260   4.061  22.238  1.00  0.00      B    C
ATOM   2823  H6  BMIMB  49      41.073   4.099  23.305  1.00  0.00      B    H
ATOM   2824  H61 BMIMB  49      40.380   4.443  21.733  1.00  0.00      B    H
ATOM   2825  H62 BMIMB  49      41.186   3.024  21.931  1.00  0.00      B    H
ATOM   2826  N1  BMIMB  50      36.668  42.233  46.101  1.00  0.00      B    N
ATOM   2827  N11 BMIMB  50      37.504  43.181  44.301  1.00  0.00      B    N
ATOM   2828  C1  BMIMB  50      36.431  42.790  44.931  1.00  0.00      B    C
ATOM   2829  H1  BMIMB  50      35.438  42.717  44.541  1.00  0.00      B    H
ATOM   2830  C2  BMIMB  50      38.024  42.258  46.214  1.00  0.00      B    C
ATOM   2831  H2  BMIMB  50      38.556  41.940  47.085  1.00  0.00      B    H
ATOM   2832  C21 BMIMB  50      38.567  42.796  45.053  1.00  0.00      B    C
ATOM   2833  H21 BMIMB  50      39.562  43.053  44.762  1.00  0.00      B    H
ATOM   2834  C3  BMIMB  50      35.737  41.506  46.914  1.00  0.00      B    C
ATOM   2835  H3  BMIMB  50      34.790  41.585  46.400  1.00  0.00      B    H
ATOM   2836  H31 BMIMB  50      36.052  40.473  46.893  1.00  0.00      B    H
ATOM   2837  H32 BMIMB  50      35.757  41.912  47.914  1.00  0.00      B    H
ATOM   2838  C4  BMIMB  50      37.523  44.012  42.967  1.00  0.00      B    C
ATOM   2839  H4  BMIMB  50      38.207  44.821  43.175  1.00  0.00      B    H
ATOM   2840  H41 BMIMB  50      36.529  44.345  42.706  1.00  0.00      B    H
ATOM   2841  C5  BMIMB  50      37.999  43.128  41.858  1.00  0.00      B    C
ATOM   2842  H5  BMIMB  50      38.956  42.645  42.036  1.00  0.00      B    H
ATOM   2843  H51 BMIMB  50      37.208  42.392  41.740  1.00  0.00      B    H
ATOM   2844  C51 BMIMB  50      38.152  43.925  40.584  1.00  0.00      B    C
ATOM   2845  H52 BMIMB  50      37.177  44.403  40.619  1.00  0.00      B    H
ATOM   2846  H53 BMIMB  50      39.070  44.502  40.661  1.00  0.00      B    H
ATOM   2847  C6  BMIMB  50      38.377  43.084  39.333  1.00  0.00      B    C
ATOM   2848  H6  BMIMB  50      39.200  42.391  39.463  1.00  0.00      B    H
ATOM   2849  H61 BMIMB  50      37.461  42.508  39.269  1.00  0.00      B    H
ATOM   2850  H62 BMIMB  50      38.450  43.708  38.449  1.00  0.00      B    H
ATOM   2851  N1  BMIMB  51      21.012   9.983  23.331  1.00  0.00      B    N
ATOM   2852  N11 BMIMB  51      22.259   8.373  23.939  1.00  0.00      B    N
ATOM   2853  C1  BMIMB  51      21.350   9.176  24.367  1.00  0.00      B    C
ATOM   2854  H1  BMIMB  51      20.868   9.083  25.317  1.00  0.00      B    H
ATOM   2855  C2  BMIMB  51      21.875   9.821  22.321  1.00  0.00      B    C
ATOM   2856  H2  BMIMB  51      21.894  10.409  21.430  1.00  0.00      B    H
ATOM   2857  C21 BMIMB  51      22.642   8.793  22.687  1.00  0.00      B    C
ATOM   2858  H21 BMIMB  51      23.490   8.353  22.210  1.00  0.00      B    H
ATOM   2859  C3  BMIMB  51      19.988  11.000  23.565  1.00  0.00      B    C
ATOM   2860  H3  BMIMB  51      19.083  10.445  23.764  1.00  0.00      B    H
ATOM   2861  H31 BMIMB  51      20.265  11.458  24.503  1.00  0.00      B    H
ATOM   2862  H32 BMIMB  51      20.004  11.655  22.707  1.00  0.00      B    H
ATOM   2863  C4  BMIMB  51      22.742   7.212  24.679  1.00  0.00      B    C
ATOM   2864  H4  BMIMB  51      22.279   7.206  25.654  1.00  0.00      B    H
ATOM   2865  H41 BMIMB  51      23.809   7.313  24.817  1.00  0.00      B    H
ATOM   2866  C5  BMIMB  51      22.337   5.840  24.150  1.00  0.00      B    C
ATOM   2867  H5  BMIMB  51      22.871   5.685  23.216  1.00  0.00      B    H
ATOM   2868  H51 BMIMB  51      22.633   5.102  24.891  1.00  0.00      B    H
ATOM   2869  C51 BMIMB  51      20.815   5.713  23.756  1.00  0.00      B    C
ATOM   2870  H52 BMIMB  51      20.096   5.975  24.527  1.00  0.00      B    H
ATOM   2871  H53 BMIMB  51      20.792   6.450  22.957  1.00  0.00      B    H
ATOM   2872  C6  BMIMB  51      20.408   4.300  23.197  1.00  0.00      B    C
ATOM   2873  H6  BMIMB  51      19.344   4.225  23.005  1.00  0.00      B    H
ATOM   2874  H61 BMIMB  51      20.954   4.102  22.282  1.00  0.00      B    H
ATOM   2875  H62 BMIMB  51      20.751   3.529  23.878  1.00  0.00      B    H
ATOM   2876  N1  BMIMB  52      46.406  26.878  19.156  1.00  0.00      B    N
ATOM   2877  N11 BMIMB  52      44.678  26.221  18.065  1.00  0.00      B    N
ATOM   2878  C1  BMIMB  52      45.370  26.110  19.169  1.00  0.00      B    C
ATOM   2879  H1  BMIMB  52      45.016  25.466  19.946  1.00  0.00      B    H
ATOM   2880  C2  BMIMB  52      46.326  27.658  18.058  1.00  0.00      B    C
ATOM   2881  H2  BMIMB  52      47.171  28.280  17.857  1.00  0.00      B    H
ATOM   2882  C21 BMIMB  52      45.223  27.247  17.322  1.00  0.00      B    C
ATOM   2883  H21 BMIMB  52      44.858  27.491  16.348  1.00  0.00      B    H
ATOM   2884  C3  BMIMB  52      47.496  26.984  20.171  1.00  0.00      B    C
ATOM   2885  H3  BMIMB  52      48.435  27.349  19.781  1.00  0.00      B    H
ATOM   2886  H31 BMIMB  52      47.124  27.705  20.884  1.00  0.00      B    H
ATOM   2887  H32 BMIMB  52      47.528  26.045  20.704  1.00  0.00      B    H
ATOM   2888  C4  BMIMB  52      43.448  25.457  17.772  1.00  0.00      B    C
ATOM   2889  H4  BMIMB  52      42.760  26.145  17.303  1.00  0.00      B    H
ATOM   2890  H41 BMIMB  52      43.010  25.154  18.712  1.00  0.00      B    H
ATOM   2891  C5  BMIMB  52      43.577  24.303  16.797  1.00  0.00      B    C
ATOM   2892  H5  BMIMB  52      44.188  23.604  17.362  1.00  0.00      B    H
ATOM   2893  H51 BMIMB  52      42.574  23.891  16.721  1.00  0.00      B    H
ATOM   2894  C51 BMIMB  52      44.228  24.676  15.472  1.00  0.00      B    C
ATOM   2895  H52 BMIMB  52      43.660  25.503  15.053  1.00  0.00      B    H
ATOM   2896  H53 BMIMB  52      45.243  24.942  15.757  1.00  0.00      B    H
ATOM   2897  C6  BMIMB  52      44.047  23.452  14.554  1.00  0.00      B    C
ATOM   2898  H6  BMIMB  52      44.599  22.544  14.767  1.00  0.00      B    H
ATOM   2899  H61 BMIMB  52      43.028  23.129  14.380  1.00  0.00      B    H
ATOM   2900  H62 BMIMB  52      44.375  23.796  13.580  1.00  0.00      B    H
ATOM   2901  N1  BMIMB  53      42.284  30.466  18.552  1.00  0.00      B    N
ATOM   2902  N11 BMIMB  53      40.158  30.577  18.897  1.00  0.00      B    N
ATOM   2903  C1  BMIMB  53      41.339  30.758  19.407  1.00  0.00      B    C
ATOM   2904  H1  BMIMB  53      41.580  30.985  20.424  1.00  0.00      B    H
ATOM   2905  C2  BMIMB  53      41.715  29.959  17.404  1.00  0.00      B    C
ATOM   2906  H2  BMIMB  53      42.412  29.821  16.606  1.00  0.00      B    H
ATOM   2907  C21 BMIMB  53      40.362  30.027  17.625  1.00  0.00      B    C
ATOM   2908  H21 BMIMB  53      39.496  29.923  17.009  1.00  0.00      B    H
ATOM   2909  C3  BMIMB  53      43.707  30.549  18.899  1.00  0.00      B    C
ATOM   2910  H3  BMIMB  53      44.364  30.987  18.162  1.00  0.00      B    H
ATOM   2911  H31 BMIMB  53      43.846  31.051  19.845  1.00  0.00      B    H
ATOM   2912  H32 BMIMB  53      44.053  29.538  19.055  1.00  0.00      B    H
ATOM   2913  C4  BMIMB  53      38.832  30.482  19.670  1.00  0.00      B    C
ATOM   2914  H4  BMIMB  53      38.237  31.324  19.348  1.00  0.00      B    H
ATOM   2915  H41 BMIMB  53      39.095  30.768  20.678  1.00  0.00      B    H
ATOM   2916  C5  BMIMB  53      38.219  29.000  19.648  1.00  0.00      B    C
ATOM   2917  H5  BMIMB  53      37.930  28.683  18.649  1.00  0.00      B    H
ATOM   2918  H51 BMIMB  53      38.958  28.402  20.174  1.00  0.00      B    H
ATOM   2919  C51 BMIMB  53      36.963  28.827  20.506  1.00  0.00      B    C
ATOM   2920  H52 BMIMB  53      37.069  29.044  21.566  1.00  0.00      B    H
ATOM   2921  H53 BMIMB  53      36.072  29.289  20.089  1.00  0.00      B    H
ATOM   2922  C6  BMIMB  53      36.590  27.370  20.648  1.00  0.00      B    C
ATOM   2923  H6  BMIMB  53      37.293  26.740  21.181  1.00  0.00      B    H
ATOM   2924  H61 BMIMB  53      35.656  27.186  21.167  1.00  0.00      B    H
ATOM   2925  H62 BMIMB  53      36.667  26.949  19.652  1.00  0.00      B    H
ATOM   2926  N1  BMIMB  54       8.117  16.491  43.651  1.00  0.00      B    N
ATOM   2927  N11 BMIMB  54       6.576  17.830  44.391  1.00  0.00      B    N
ATOM   2928  C1  BMIMB  54       7.723  17.231  44.664  1.00  0.00      B    C
ATOM   2929  H1  BMIMB  54       8.173  17.348  45.627  1.00  0.00      B    H
ATOM   2930  C2  BMIMB  54       7.164  16.586  42.679  1.00  0.00      B    C
ATOM   2931  H2  BMIMB  54       7.247  16.072  41.747  1.00  0.00      B    H
ATOM   2932  C21 BMIMB  54       6.185  17.439  43.114  1.00  0.00      B    C
ATOM   2933  H21 BMIMB  54       5.315  17.838  42.640  1.00  0.00      B    H
ATOM   2934  C3  BMIMB  54       9.413  15.859  43.423  1.00  0.00      B    C
ATOM   2935  H3  BMIMB  54       9.914  16.124  44.342  1.00  0.00      B    H
ATOM   2936  H31 BMIMB  54       9.500  14.783  43.393  1.00  0.00      B    H
ATOM   2937  H32 BMIMB  54       9.774  16.279  42.496  1.00  0.00      B    H
ATOM   2938  C4  BMIMB  54       5.828  18.731  45.259  1.00  0.00      B    C
ATOM   2939  H4  BMIMB  54       5.805  19.682  44.746  1.00  0.00      B    H
ATOM   2940  H41 BMIMB  54       6.356  18.825  46.196  1.00  0.00      B    H
ATOM   2941  C5  BMIMB  54       4.480  18.217  45.591  1.00  0.00      B    C
ATOM   2942  H5  BMIMB  54       4.029  18.990  46.207  1.00  0.00      B    H
ATOM   2943  H51 BMIMB  54       3.851  18.104  44.711  1.00  0.00      B    H
ATOM   2944  C51 BMIMB  54       4.583  16.876  46.316  1.00  0.00      B    C
ATOM   2945  H52 BMIMB  54       4.173  16.187  45.582  1.00  0.00      B    H
ATOM   2946  H53 BMIMB  54       5.627  16.658  46.529  1.00  0.00      B    H
ATOM   2947  C6  BMIMB  54       3.865  16.839  47.633  1.00  0.00      B    C
ATOM   2948  H6  BMIMB  54       3.893  15.837  48.046  1.00  0.00      B    H
ATOM   2949  H61 BMIMB  54       4.147  17.689  48.243  1.00  0.00      B    H
ATOM   2950  H62 BMIMB  54       2.809  17.057  47.519  1.00  0.00      B    H
ATOM   2951  N1  BMIMB  55      45.983  34.135  22.037  1.00  0.00      B    N
ATOM   2952  N11 BMIMB  55      46.148  36.013  22.998  1.00  0.00      B    N
ATOM   2953  C1  BMIMB  55      45.417  34.971  22.826  1.00  0.00      B    C
ATOM   2954  H1  BMIMB  55      44.468  34.802  23.287  1.00  0.00      B    H
ATOM   2955  C2  BMIMB  55      47.084  34.732  21.469  1.00  0.00      B    C
ATOM   2956  H2  BMIMB  55      47.672  34.261  20.712  1.00  0.00      B    H
ATOM   2957  C21 BMIMB  55      47.175  35.944  22.133  1.00  0.00      B    C
ATOM   2958  H21 BMIMB  55      47.834  36.783  22.175  1.00  0.00      B    H
ATOM   2959  C3  BMIMB  55      45.393  32.879  21.519  1.00  0.00      B    C
ATOM   2960  H3  BMIMB  55      44.403  32.738  21.927  1.00  0.00      B    H
ATOM   2961  H31 BMIMB  55      45.376  32.949  20.441  1.00  0.00      B    H
ATOM   2962  H32 BMIMB  55      45.970  32.006  21.786  1.00  0.00      B    H
ATOM   2963  C4  BMIMB  55      45.734  37.150  23.887  1.00  0.00      B    C
ATOM   2964  H4  BMIMB  55      46.681  37.333  24.373  1.00  0.00      B    H
ATOM   2965  H41 BMIMB  55      45.017  36.725  24.573  1.00  0.00      B    H
ATOM   2966  C5  BMIMB  55      45.117  38.239  23.063  1.00  0.00      B    C
ATOM   2967  H5  BMIMB  55      45.594  39.161  23.383  1.00  0.00      B    H
ATOM   2968  H51 BMIMB  55      45.330  38.106  22.005  1.00  0.00      B    H
ATOM   2969  C51 BMIMB  55      43.611  38.523  23.214  1.00  0.00      B    C
ATOM   2970  H52 BMIMB  55      43.000  37.688  22.882  1.00  0.00      B    H
ATOM   2971  H53 BMIMB  55      43.346  38.739  24.246  1.00  0.00      B    H
ATOM   2972  C6  BMIMB  55      43.242  39.741  22.307  1.00  0.00      B    C
ATOM   2973  H6  BMIMB  55      44.052  40.458  22.242  1.00  0.00      B    H
ATOM   2974  H61 BMIMB  55      42.983  39.409  21.308  1.00  0.00      B    H
ATOM   2975  H62 BMIMB  55      42.392  40.326  22.640  1.00  0.00      B    H
ATOM   2976  N1  BMIMB  56      17.052  34.825  28.507  1.00  0.00      B    N
ATOM   2977  N11 BMIMB  56      18.953  33.893  28.192  1.00  0.00      B    N
ATOM   2978  C1  BMIMB  56      17.948  34.066  29.040  1.00  0.00      B    C
ATOM   2979  H1  BMIMB  56      17.929  33.683  30.038  1.00  0.00      B    H
ATOM   2980  C2  BMIMB  56      17.486  35.200  27.187  1.00  0.00      B    C
ATOM   2981  H2  BMIMB  56      16.948  35.813  26.497  1.00  0.00      B    H
ATOM   2982  C21 BMIMB  56      18.516  34.404  26.959  1.00  0.00      B    C
ATOM   2983  H21 BMIMB  56      19.095  34.334  26.064  1.00  0.00      B    H
ATOM   2984  C3  BMIMB  56      15.731  35.122  29.139  1.00  0.00      B    C
ATOM   2985  H3  BMIMB  56      15.945  35.430  30.152  1.00  0.00      B    H
ATOM   2986  H31 BMIMB  56      15.207  35.916  28.629  1.00  0.00      B    H
ATOM   2987  H32 BMIMB  56      15.134  34.223  29.110  1.00  0.00      B    H
ATOM   2988  C4  BMIMB  56      20.081  32.965  28.402  1.00  0.00      B    C
ATOM   2989  H4  BMIMB  56      20.465  32.414  27.557  1.00  0.00      B    H
ATOM   2990  H41 BMIMB  56      19.646  32.157  28.972  1.00  0.00      B    H
ATOM   2991  C5  BMIMB  56      21.163  33.828  29.028  1.00  0.00      B    C
ATOM   2992  H5  BMIMB  56      21.665  34.503  28.340  1.00  0.00      B    H
ATOM   2993  H51 BMIMB  56      20.784  34.438  29.844  1.00  0.00      B    H
ATOM   2994  C51 BMIMB  56      22.278  32.910  29.576  1.00  0.00      B    C
ATOM   2995  H52 BMIMB  56      21.822  32.340  30.381  1.00  0.00      B    H
ATOM   2996  H53 BMIMB  56      22.588  32.213  28.801  1.00  0.00      B    H
ATOM   2997  C6  BMIMB  56      23.540  33.607  30.062  1.00  0.00      B    C
ATOM   2998  H6  BMIMB  56      23.381  34.320  30.863  1.00  0.00      B    H
ATOM   2999  H61 BMIMB  56      24.199  32.925  30.587  1.00  0.00      B    H
ATOM   3000  H62 BMIMB  56      24.189  34.061  29.323  1.00  0.00      B    H
ATOM   3001  N1  BMIMB  57       8.354  40.141  39.479  1.00  0.00      B    N
ATOM   3002  N11 BMIMB  57       6.347  39.597  39.140  1.00  0.00      B    N
ATOM   3003  C1  BMIMB  57       7.133  40.534  39.652  1.00  0.00      B    C
ATOM   3004  H1  BMIMB  57       6.807  41.452  40.093  1.00  0.00      B    H
ATOM   3005  C2  BMIMB  57       8.381  38.949  38.790  1.00  0.00      B    C
ATOM   3006  H2  BMIMB  57       9.262  38.410  38.519  1.00  0.00      B    H
ATOM   3007  C21 BMIMB  57       7.070  38.614  38.523  1.00  0.00      B    C
ATOM   3008  H21 BMIMB  57       6.664  37.802  37.961  1.00  0.00      B    H
ATOM   3009  C3  BMIMB  57       9.578  40.925  39.795  1.00  0.00      B    C
ATOM   3010  H3  BMIMB  57      10.093  40.385  40.576  1.00  0.00      B    H
ATOM   3011  H31 BMIMB  57      10.030  41.088  38.828  1.00  0.00      B    H
ATOM   3012  H32 BMIMB  57       9.347  41.921  40.143  1.00  0.00      B    H
ATOM   3013  C4  BMIMB  57       4.878  39.717  39.176  1.00  0.00      B    C
ATOM   3014  H4  BMIMB  57       4.509  40.078  38.228  1.00  0.00      B    H
ATOM   3015  H41 BMIMB  57       4.647  40.456  39.929  1.00  0.00      B    H
ATOM   3016  C5  BMIMB  57       4.188  38.384  39.539  1.00  0.00      B    C
ATOM   3017  H5  BMIMB  57       4.599  37.809  40.366  1.00  0.00      B    H
ATOM   3018  H51 BMIMB  57       3.192  38.704  39.835  1.00  0.00      B    H
ATOM   3019  C51 BMIMB  57       3.965  37.395  38.351  1.00  0.00      B    C
ATOM   3020  H52 BMIMB  57       3.353  37.850  37.577  1.00  0.00      B    H
ATOM   3021  H53 BMIMB  57       4.869  37.100  37.823  1.00  0.00      B    H
ATOM   3022  C6  BMIMB  57       3.324  36.125  38.870  1.00  0.00      B    C
ATOM   3023  H6  BMIMB  57       3.241  35.306  38.165  1.00  0.00      B    H
ATOM   3024  H61 BMIMB  57       3.879  35.573  39.620  1.00  0.00      B    H
ATOM   3025  H62 BMIMB  57       2.348  36.321  39.299  1.00  0.00      B    H
ATOM   3026  N1  BMIMB  58       6.975  42.463  15.219  1.00  0.00      B    N
ATOM   3027  N11 BMIMB  58       7.800  43.767  16.737  1.00  0.00      B    N
ATOM   3028  C1  BMIMB  58       7.639  42.481  16.373  1.00  0.00      B    C
ATOM   3029  H1  BMIMB  58       7.820  41.701  17.082  1.00  0.00      B    H
ATOM   3030  C2  BMIMB  58       6.577  43.708  14.927  1.00  0.00      B    C
ATOM   3031  H2  BMIMB  58       5.947  43.909  14.088  1.00  0.00      B    H
ATOM   3032  C21 BMIMB  58       7.184  44.530  15.818  1.00  0.00      B    C
ATOM   3033  H21 BMIMB  58       7.216  45.596  15.867  1.00  0.00      B    H
ATOM   3034  C3  BMIMB  58       6.595  41.290  14.505  1.00  0.00      B    C
ATOM   3035  H3  BMIMB  58       5.986  41.563  13.656  1.00  0.00      B    H
ATOM   3036  H31 BMIMB  58       7.554  40.913  14.182  1.00  0.00      B    H
ATOM   3037  H32 BMIMB  58       6.079  40.580  15.134  1.00  0.00      B    H
ATOM   3038  C4  BMIMB  58       8.533  44.257  17.955  1.00  0.00      B    C
ATOM   3039  H4  BMIMB  58       9.287  45.004  17.757  1.00  0.00      B    H
ATOM   3040  H41 BMIMB  58       8.999  43.359  18.335  1.00  0.00      B    H
ATOM   3041  C5  BMIMB  58       7.627  44.698  19.067  1.00  0.00      B    C
ATOM   3042  H5  BMIMB  58       7.378  45.645  18.595  1.00  0.00      B    H
ATOM   3043  H51 BMIMB  58       6.708  44.124  19.160  1.00  0.00      B    H
ATOM   3044  C51 BMIMB  58       8.269  44.781  20.384  1.00  0.00      B    C
ATOM   3045  H52 BMIMB  58       8.744  43.866  20.728  1.00  0.00      B    H
ATOM   3046  H53 BMIMB  58       9.095  45.484  20.452  1.00  0.00      B    H
ATOM   3047  C6  BMIMB  58       7.286  45.244  21.536  1.00  0.00      B    C
ATOM   3048  H6  BMIMB  58       7.738  45.071  22.506  1.00  0.00      B    H
ATOM   3049  H61 BMIMB  58       6.928  46.267  21.533  1.00  0.00      B    H
ATOM   3050  H62 BMIMB  58       6.442  44.580  21.387  1.00  0.00      B    H
ATOM   3051  N1  BMIMB  59      32.530  14.441  37.138  1.00  0.00      B    N
ATOM   3052  N11 BMIMB  59      30.769  15.697  36.946  1.00  0.00      B    N
ATOM   3053  C1  BMIMB  59      31.987  15.487  36.509  1.00  0.00      B    C
ATOM   3054  H1  BMIMB  59      32.437  16.145  35.797  1.00  0.00      B    H
ATOM   3055  C2  BMIMB  59      31.545  13.895  37.944  1.00  0.00      B    C
ATOM   3056  H2  BMIMB  59      31.773  13.101  38.620  1.00  0.00      B    H
ATOM   3057  C21 BMIMB  59      30.448  14.690  37.834  1.00  0.00      B    C
ATOM   3058  H21 BMIMB  59      29.477  14.681  38.280  1.00  0.00      B    H
ATOM   3059  C3  BMIMB  59      33.909  14.036  37.199  1.00  0.00      B    C
ATOM   3060  H3  BMIMB  59      34.135  13.878  38.243  1.00  0.00      B    H
ATOM   3061  H31 BMIMB  59      34.034  13.184  36.547  1.00  0.00      B    H
ATOM   3062  H32 BMIMB  59      34.520  14.852  36.844  1.00  0.00      B    H
ATOM   3063  C4  BMIMB  59      29.896  16.886  36.639  1.00  0.00      B    C
ATOM   3064  H4  BMIMB  59      30.717  17.442  36.210  1.00  0.00      B    H
ATOM   3065  H41 BMIMB  59      29.614  17.398  37.547  1.00  0.00      B    H
ATOM   3066  C5  BMIMB  59      28.740  16.852  35.664  1.00  0.00      B    C
ATOM   3067  H5  BMIMB  59      27.898  16.807  36.349  1.00  0.00      B    H
ATOM   3068  H51 BMIMB  59      28.707  17.764  35.074  1.00  0.00      B    H
ATOM   3069  C51 BMIMB  59      28.827  15.768  34.647  1.00  0.00      B    C
ATOM   3070  H52 BMIMB  59      29.710  15.953  34.041  1.00  0.00      B    H
ATOM   3071  H53 BMIMB  59      28.919  14.875  35.262  1.00  0.00      B    H
ATOM   3072  C6  BMIMB  59      27.643  15.867  33.743  1.00  0.00      B    C
ATOM   3073  H6  BMIMB  59      27.462  15.060  33.041  1.00  0.00      B    H
ATOM   3074  H61 BMIMB  59      26.690  15.923  34.257  1.00  0.00      B    H
ATOM   3075  H62 BMIMB  59      27.665  16.771  33.145  1.00  0.00      B    H
ATOM   3076  N1  BMIMB  60      32.046  17.045  31.450  1.00  0.00      B    N
ATOM   3077  N11 BMIMB  60      32.273  15.594  29.946  1.00  0.00      B    N
ATOM   3078  C1  BMIMB  60      32.923  16.439  30.699  1.00  0.00      B    C
ATOM   3079  H1  BMIMB  60      33.985  16.466  30.820  1.00  0.00      B    H
ATOM   3080  C2  BMIMB  60      30.794  16.632  31.020  1.00  0.00      B    C
ATOM   3081  H2  BMIMB  60      29.901  16.975  31.497  1.00  0.00      B    H
ATOM   3082  C21 BMIMB  60      30.957  15.678  30.151  1.00  0.00      B    C
ATOM   3083  H21 BMIMB  60      30.227  15.195  29.539  1.00  0.00      B    H
ATOM   3084  C3  BMIMB  60      32.397  18.057  32.429  1.00  0.00      B    C
ATOM   3085  H3  BMIMB  60      31.510  18.620  32.677  1.00  0.00      B    H
ATOM   3086  H31 BMIMB  60      32.734  17.507  33.295  1.00  0.00      B    H
ATOM   3087  H32 BMIMB  60      33.207  18.723  32.167  1.00  0.00      B    H
ATOM   3088  C4  BMIMB  60      32.949  15.093  28.682  1.00  0.00      B    C
ATOM   3089  H4  BMIMB  60      33.926  15.547  28.600  1.00  0.00      B    H
ATOM   3090  H41 BMIMB  60      32.327  15.364  27.841  1.00  0.00      B    H
ATOM   3091  C5  BMIMB  60      33.336  13.666  28.641  1.00  0.00      B    C
ATOM   3092  H5  BMIMB  60      34.124  13.621  29.389  1.00  0.00      B    H
ATOM   3093  H51 BMIMB  60      32.535  13.121  29.134  1.00  0.00      B    H
ATOM   3094  C51 BMIMB  60      33.944  13.020  27.351  1.00  0.00      B    C
ATOM   3095  H52 BMIMB  60      34.523  13.720  26.755  1.00  0.00      B    H
ATOM   3096  H53 BMIMB  60      34.668  12.268  27.655  1.00  0.00      B    H
ATOM   3097  C6  BMIMB  60      32.892  12.420  26.517  1.00  0.00      B    C
ATOM   3098  H6  BMIMB  60      32.264  13.189  26.082  1.00  0.00      B    H
ATOM   3099  H61 BMIMB  60      33.239  11.864  25.653  1.00  0.00      B    H
ATOM   3100  H62 BMIMB  60      32.258  11.717  27.045  1.00  0.00      B    H
ATOM   3101  N1  BMIMB  61      25.732   8.418   4.355  1.00  0.00      B    N
ATOM   3102  N11 BMIMB  61      26.851   7.575   5.971  1.00  0.00      B    N
ATOM   3103  C1  BMIMB  61      26.737   7.627   4.670  1.00  0.00      B    C
ATOM   3104  H1  BMIMB  61      27.396   7.149   3.977  1.00  0.00      B    H
ATOM   3105  C2  BMIMB  61      25.290   9.074   5.500  1.00  0.00      B    C
ATOM   3106  H2  BMIMB  61      24.535   9.828   5.551  1.00  0.00      B    H
ATOM   3107  C21 BMIMB  61      25.998   8.566   6.510  1.00  0.00      B    C
ATOM   3108  H21 BMIMB  61      26.024   8.689   7.571  1.00  0.00      B    H
ATOM   3109  C3  BMIMB  61      25.083   8.493   2.989  1.00  0.00      B    C
ATOM   3110  H3  BMIMB  61      25.660   9.179   2.386  1.00  0.00      B    H
ATOM   3111  H31 BMIMB  61      24.906   7.548   2.497  1.00  0.00      B    H
ATOM   3112  H32 BMIMB  61      24.100   8.926   3.100  1.00  0.00      B    H
ATOM   3113  C4  BMIMB  61      27.622   6.557   6.673  1.00  0.00      B    C
ATOM   3114  H4  BMIMB  61      27.834   5.922   5.825  1.00  0.00      B    H
ATOM   3115  H41 BMIMB  61      26.979   5.992   7.332  1.00  0.00      B    H
ATOM   3116  C5  BMIMB  61      28.853   7.143   7.229  1.00  0.00      B    C
ATOM   3117  H5  BMIMB  61      28.576   7.497   8.219  1.00  0.00      B    H
ATOM   3118  H51 BMIMB  61      29.611   6.367   7.292  1.00  0.00      B    H
ATOM   3119  C51 BMIMB  61      29.584   8.235   6.420  1.00  0.00      B    C
ATOM   3120  H52 BMIMB  61      29.753   7.692   5.493  1.00  0.00      B    H
ATOM   3121  H53 BMIMB  61      29.078   9.183   6.257  1.00  0.00      B    H
ATOM   3122  C6  BMIMB  61      30.976   8.502   6.912  1.00  0.00      B    C
ATOM   3123  H6  BMIMB  61      31.467   9.233   6.279  1.00  0.00      B    H
ATOM   3124  H61 BMIMB  61      31.009   8.922   7.911  1.00  0.00      B    H
ATOM   3125  H62 BMIMB  61      31.624   7.633   6.899  1.00  0.00      B    H
ATOM   3126  N1  BMIMB  62      32.322  22.323  35.601  1.00  0.00      B    N
ATOM   3127  N11 BMIMB  62      33.952  23.269  36.674  1.00  0.00      B    N
ATOM   3128  C1  BMIMB  62      33.561  22.271  35.968  1.00  0.00      B    C
ATOM   3129  H1  BMIMB  62      34.119  21.365  35.870  1.00  0.00      B    H
ATOM   3130  C2  BMIMB  62      31.909  23.566  35.918  1.00  0.00      B    C
ATOM   3131  H2  BMIMB  62      30.961  23.931  35.588  1.00  0.00      B    H
ATOM   3132  C21 BMIMB  62      32.850  24.132  36.703  1.00  0.00      B    C
ATOM   3133  H21 BMIMB  62      32.882  25.051  37.247  1.00  0.00      B    H
ATOM   3134  C3  BMIMB  62      31.711  21.527  34.498  1.00  0.00      B    C
ATOM   3135  H3  BMIMB  62      30.930  20.966  34.989  1.00  0.00      B    H
ATOM   3136  H31 BMIMB  62      31.411  22.301  33.807  1.00  0.00      B    H
ATOM   3137  H32 BMIMB  62      32.528  21.003  34.023  1.00  0.00      B    H
ATOM   3138  C4  BMIMB  62      35.196  23.451  37.441  1.00  0.00      B    C
ATOM   3139  H4  BMIMB  62      35.508  24.485  37.424  1.00  0.00      B    H
ATOM   3140  H41 BMIMB  62      35.941  22.831  36.963  1.00  0.00      B    H
ATOM   3141  C5  BMIMB  62      34.993  22.939  38.893  1.00  0.00      B    C
ATOM   3142  H5  BMIMB  62      33.973  23.278  39.055  1.00  0.00      B    H
ATOM   3143  H51 BMIMB  62      35.102  21.857  38.884  1.00  0.00      B    H
ATOM   3144  C51 BMIMB  62      36.036  23.452  39.910  1.00  0.00      B    C
ATOM   3145  H52 BMIMB  62      35.964  24.535  39.857  1.00  0.00      B    H
ATOM   3146  H53 BMIMB  62      35.817  23.235  40.952  1.00  0.00      B    H
ATOM   3147  C6  BMIMB  62      37.439  23.043  39.554  1.00  0.00      B    C
ATOM   3148  H6  BMIMB  62      38.156  23.257  40.338  1.00  0.00      B    H
ATOM   3149  H61 BMIMB  62      37.547  21.979  39.378  1.00  0.00      B    H
ATOM   3150  H62 BMIMB  62      37.749  23.472  38.608  1.00  0.00      B    H
ATOM   3151  N1  BMIMB  63      31.986  37.012  46.876  1.00  0.00      B    N
ATOM   3152  N11 BMIMB  63      31.013  38.627  45.875  1.00  0.00      B    N
ATOM   3153  C1  BMIMB  63      30.857  37.552  46.557  1.00  0.00      B    C
ATOM   3154  H1  BMIMB  63      29.934  37.192  46.959  1.00  0.00      B    H
ATOM   3155  C2  BMIMB  63      32.989  37.818  46.389  1.00  0.00      B    C
ATOM   3156  H2  BMIMB  63      34.016  37.619  46.605  1.00  0.00      B    H
ATOM   3157  C21 BMIMB  63      32.377  38.883  45.845  1.00  0.00      B    C
ATOM   3158  H21 BMIMB  63      32.730  39.803  45.433  1.00  0.00      B    H
ATOM   3159  C3  BMIMB  63      32.233  35.734  47.556  1.00  0.00      B    C
ATOM   3160  H3  BMIMB  63      32.772  35.961  48.464  1.00  0.00      B    H
ATOM   3161  H31 BMIMB  63      31.307  35.209  47.737  1.00  0.00      B    H
ATOM   3162  H32 BMIMB  63      32.902  35.163  46.928  1.00  0.00      B    H
ATOM   3163  C4  BMIMB  63      29.955  39.622  45.497  1.00  0.00      B    C
ATOM   3164  H4  BMIMB  63      30.439  40.560  45.724  1.00  0.00      B    H
ATOM   3165  H41 BMIMB  63      29.241  39.552  46.304  1.00  0.00      B    H
ATOM   3166  C5  BMIMB  63      29.575  39.716  44.055  1.00  0.00      B    C
ATOM   3167  H5  BMIMB  63      28.777  38.984  43.960  1.00  0.00      B    H
ATOM   3168  H51 BMIMB  63      29.278  40.750  43.902  1.00  0.00      B    H
ATOM   3169  C51 BMIMB  63      30.713  39.387  43.039  1.00  0.00      B    C
ATOM   3170  H52 BMIMB  63      31.413  40.217  43.099  1.00  0.00      B    H
ATOM   3171  H53 BMIMB  63      31.054  38.413  43.378  1.00  0.00      B    H
ATOM   3172  C6  BMIMB  63      30.093  39.219  41.660  1.00  0.00      B    C
ATOM   3173  H6  BMIMB  63      29.509  38.305  41.641  1.00  0.00      B    H
ATOM   3174  H61 BMIMB  63      29.461  40.040  41.340  1.00  0.00      B    H
ATOM   3175  H62 BMIMB  63      30.912  39.097  40.960  1.00  0.00      B    H
ATOM   3176  N1  BMIMB  64       1.673  34.513  11.052  1.00  0.00      B    N
ATOM   3177  N11 BMIMB  64       2.996  33.015  10.225  1.00  0.00      B    N
ATOM   3178  C1  BMIMB  64       2.077  33.258  11.170  1.00  0.00      B    C
ATOM   3179  H1  BMIMB  64       1.723  32.545  11.883  1.00  0.00      B    H
ATOM   3180  C2  BMIMB  64       2.373  35.070  10.003  1.00  0.00      B    C
ATOM   3181  H2  BMIMB  64       2.180  36.071   9.685  1.00  0.00      B    H
ATOM   3182  C21 BMIMB  64       3.146  34.164   9.469  1.00  0.00      B    C
ATOM   3183  H21 BMIMB  64       3.797  34.056   8.629  1.00  0.00      B    H
ATOM   3184  C3  BMIMB  64       0.673  35.279  11.896  1.00  0.00      B    C
ATOM   3185  H3  BMIMB  64       0.244  34.583  12.601  1.00  0.00      B    H
ATOM   3186  H31 BMIMB  64       1.041  36.127  12.456  1.00  0.00      B    H
ATOM   3187  H32 BMIMB  64      -0.051  35.726  11.231  1.00  0.00      B    H
ATOM   3188  C4  BMIMB  64       3.758  31.773   9.976  1.00  0.00      B    C
ATOM   3189  H4  BMIMB  64       3.848  31.553   8.923  1.00  0.00      B    H
ATOM   3190  H41 BMIMB  64       2.980  31.129  10.358  1.00  0.00      B    H
ATOM   3191  C5  BMIMB  64       5.075  31.647  10.800  1.00  0.00      B    C
ATOM   3192  H5  BMIMB  64       5.810  32.131  10.162  1.00  0.00      B    H
ATOM   3193  H51 BMIMB  64       5.106  32.119  11.779  1.00  0.00      B    H
ATOM   3194  C51 BMIMB  64       5.392  30.179  10.872  1.00  0.00      B    C
ATOM   3195  H52 BMIMB  64       4.785  29.764  11.673  1.00  0.00      B    H
ATOM   3196  H53 BMIMB  64       5.090  29.725   9.932  1.00  0.00      B    H
ATOM   3197  C6  BMIMB  64       6.856  29.917  11.125  1.00  0.00      B    C
ATOM   3198  H6  BMIMB  64       7.019  28.969  11.625  1.00  0.00      B    H
ATOM   3199  H61 BMIMB  64       7.296  29.818  10.139  1.00  0.00      B    H
ATOM   3200  H62 BMIMB  64       7.275  30.754  11.671  1.00  0.00      B    H
ATOM   3201  N1  BMIMB  65      36.986  23.024   8.634  1.00  0.00      B    N
ATOM   3202  N11 BMIMB  65      37.171  21.920  10.420  1.00  0.00      B    N
ATOM   3203  C1  BMIMB  65      36.341  22.664   9.707  1.00  0.00      B    C
ATOM   3204  H1  BMIMB  65      35.355  23.029   9.904  1.00  0.00      B    H
ATOM   3205  C2  BMIMB  65      38.118  22.230   8.471  1.00  0.00      B    C
ATOM   3206  H2  BMIMB  65      38.754  22.326   7.618  1.00  0.00      B    H
ATOM   3207  C21 BMIMB  65      38.250  21.519   9.593  1.00  0.00      B    C
ATOM   3208  H21 BMIMB  65      38.983  20.852   9.992  1.00  0.00      B    H
ATOM   3209  C3  BMIMB  65      36.470  24.057   7.715  1.00  0.00      B    C
ATOM   3210  H3  BMIMB  65      36.107  24.960   8.181  1.00  0.00      B    H
ATOM   3211  H31 BMIMB  65      37.240  24.417   7.050  1.00  0.00      B    H
ATOM   3212  H32 BMIMB  65      35.672  23.659   7.105  1.00  0.00      B    H
ATOM   3213  C4  BMIMB  65      36.871  21.286  11.727  1.00  0.00      B    C
ATOM   3214  H4  BMIMB  65      36.038  21.886  12.061  1.00  0.00      B    H
ATOM   3215  H41 BMIMB  65      37.722  21.419  12.379  1.00  0.00      B    H
ATOM   3216  C5  BMIMB  65      36.391  19.888  11.724  1.00  0.00      B    C
ATOM   3217  H5  BMIMB  65      37.212  19.245  11.418  1.00  0.00      B    H
ATOM   3218  H51 BMIMB  65      36.220  19.441  12.700  1.00  0.00      B    H
ATOM   3219  C51 BMIMB  65      35.166  19.658  10.840  1.00  0.00      B    C
ATOM   3220  H52 BMIMB  65      35.106  20.406  10.054  1.00  0.00      B    H
ATOM   3221  H53 BMIMB  65      35.240  18.665  10.404  1.00  0.00      B    H
ATOM   3222  C6  BMIMB  65      33.880  19.669  11.639  1.00  0.00      B    C
ATOM   3223  H6  BMIMB  65      33.607  20.631  12.058  1.00  0.00      B    H
ATOM   3224  H61 BMIMB  65      33.021  19.578  10.984  1.00  0.00      B    H
ATOM   3225  H62 BMIMB  65      33.879  18.917  12.420  1.00  0.00      B    H
ATOM   3226  N1  BMIMB  66      50.295   9.792   3.238  1.00  0.00      B    N
ATOM   3227  N11 BMIMB  66      50.309  11.725   4.149  1.00  0.00      B    N
ATOM   3228  C1  BMIMB  66      49.781  10.520   4.173  1.00  0.00      B    C
ATOM   3229  H1  BMIMB  66      48.977  10.150   4.774  1.00  0.00      B    H
ATOM   3230  C2  BMIMB  66      51.143  10.582   2.535  1.00  0.00      B    C
ATOM   3231  H2  BMIMB  66      51.628  10.311   1.623  1.00  0.00      B    H
ATOM   3232  C21 BMIMB  66      51.066  11.829   3.014  1.00  0.00      B    C
ATOM   3233  H21 BMIMB  66      51.563  12.714   2.681  1.00  0.00      B    H
ATOM   3234  C3  BMIMB  66      50.024   8.340   3.031  1.00  0.00      B    C
ATOM   3235  H3  BMIMB  66      49.335   8.007   3.793  1.00  0.00      B    H
ATOM   3236  H31 BMIMB  66      49.870   8.140   1.981  1.00  0.00      B    H
ATOM   3237  H32 BMIMB  66      50.985   7.952   3.334  1.00  0.00      B    H
ATOM   3238  C4  BMIMB  66      50.271  12.754   5.233  1.00  0.00      B    C
ATOM   3239  H4  BMIMB  66      51.044  13.476   5.011  1.00  0.00      B    H
ATOM   3240  H41 BMIMB  66      50.586  12.315   6.168  1.00  0.00      B    H
ATOM   3241  C5  BMIMB  66      48.935  13.507   5.237  1.00  0.00      B    C
ATOM   3242  H5  BMIMB  66      48.164  12.759   5.399  1.00  0.00      B    H
ATOM   3243  H51 BMIMB  66      48.758  14.129   6.111  1.00  0.00      B    H
ATOM   3244  C51 BMIMB  66      48.683  14.132   3.879  1.00  0.00      B    C
ATOM   3245  H52 BMIMB  66      49.470  14.825   3.592  1.00  0.00      B    H
ATOM   3246  H53 BMIMB  66      48.682  13.343   3.132  1.00  0.00      B    H
ATOM   3247  C6  BMIMB  66      47.341  14.866   3.850  1.00  0.00      B    C
ATOM   3248  H6  BMIMB  66      46.672  14.303   4.490  1.00  0.00      B    H
ATOM   3249  H61 BMIMB  66      47.459  15.862   4.261  1.00  0.00      B    H
ATOM   3250  H62 BMIMB  66      46.908  15.054   2.875  1.00  0.00      B    H
ATOM   3251  N1  BMIMB  67      39.940  38.338  25.051  1.00  0.00      B    N
ATOM   3252  N11 BMIMB  67      40.812  36.451  24.945  1.00  0.00      B    N
ATOM   3253  C1  BMIMB  67      40.476  37.405  25.772  1.00  0.00      B    C
ATOM   3254  H1  BMIMB  67      40.727  37.437  26.810  1.00  0.00      B    H
ATOM   3255  C2  BMIMB  67      39.654  37.871  23.792  1.00  0.00      B    C
ATOM   3256  H2  BMIMB  67      39.178  38.488  23.061  1.00  0.00      B    H
ATOM   3257  C21 BMIMB  67      40.240  36.689  23.663  1.00  0.00      B    C
ATOM   3258  H21 BMIMB  67      40.437  36.015  22.858  1.00  0.00      B    H
ATOM   3259  C3  BMIMB  67      39.588  39.668  25.638  1.00  0.00      B    C
ATOM   3260  H3  BMIMB  67      38.539  39.887  25.500  1.00  0.00      B    H
ATOM   3261  H31 BMIMB  67      39.916  39.842  26.652  1.00  0.00      B    H
ATOM   3262  H32 BMIMB  67      40.188  40.310  25.010  1.00  0.00      B    H
ATOM   3263  C4  BMIMB  67      41.596  35.260  25.214  1.00  0.00      B    C
ATOM   3264  H4  BMIMB  67      42.315  35.611  25.939  1.00  0.00      B    H
ATOM   3265  H41 BMIMB  67      42.145  34.997  24.322  1.00  0.00      B    H
ATOM   3266  C5  BMIMB  67      40.729  34.197  25.753  1.00  0.00      B    C
ATOM   3267  H5  BMIMB  67      41.436  33.446  26.093  1.00  0.00      B    H
ATOM   3268  H51 BMIMB  67      40.214  34.564  26.637  1.00  0.00      B    H
ATOM   3269  C51 BMIMB  67      39.696  33.483  24.854  1.00  0.00      B    C
ATOM   3270  H52 BMIMB  67      38.787  34.027  24.609  1.00  0.00      B    H
ATOM   3271  H53 BMIMB  67      40.251  33.366  23.927  1.00  0.00      B    H
ATOM   3272  C6  BMIMB  67      39.326  32.101  25.288  1.00  0.00      B    C
ATOM   3273  H6  BMIMB  67      38.667  31.608  24.582  1.00  0.00      B    H
ATOM   3274  H61 BMIMB  67      40.217  31.485  25.333  1.00  0.00      B    H
ATOM   3275  H62 BMIMB  67      38.956  31.981  26.300  1.00  0.00      B    H
ATOM   3276  N1  BMIMB  68      48.767  28.288  13.715  1.00  0.00      B    N
ATOM   3277  N11 BMIMB  68      47.968  26.492  12.877  1.00  0.00      B    N
ATOM   3278  C1  BMIMB  68      49.103  27.152  13.111  1.00  0.00      B    C
ATOM   3279  H1  BMIMB  68      50.117  26.888  12.897  1.00  0.00      B    H
ATOM   3280  C2  BMIMB  68      47.398  28.440  13.519  1.00  0.00      B    C
ATOM   3281  H2  BMIMB  68      46.865  29.272  13.923  1.00  0.00      B    H
ATOM   3282  C21 BMIMB  68      46.885  27.321  13.107  1.00  0.00      B    C
ATOM   3283  H21 BMIMB  68      45.857  27.035  13.060  1.00  0.00      B    H
ATOM   3284  C3  BMIMB  68      49.632  29.299  14.258  1.00  0.00      B    C
ATOM   3285  H3  BMIMB  68      49.510  29.358  15.330  1.00  0.00      B    H
ATOM   3286  H31 BMIMB  68      50.651  29.026  14.026  1.00  0.00      B    H
ATOM   3287  H32 BMIMB  68      49.314  30.111  13.622  1.00  0.00      B    H
ATOM   3288  C4  BMIMB  68      47.783  25.071  12.483  1.00  0.00      B    C
ATOM   3289  H4  BMIMB  68      46.949  24.644  13.021  1.00  0.00      B    H
ATOM   3290  H41 BMIMB  68      48.630  24.458  12.753  1.00  0.00      B    H
ATOM   3291  C5  BMIMB  68      47.518  24.973  10.990  1.00  0.00      B    C
ATOM   3292  H5  BMIMB  68      47.615  23.917  10.748  1.00  0.00      B    H
ATOM   3293  H51 BMIMB  68      46.472  25.205  10.807  1.00  0.00      B    H
ATOM   3294  C51 BMIMB  68      48.497  25.759  10.172  1.00  0.00      B    C
ATOM   3295  H52 BMIMB  68      48.237  26.762  10.501  1.00  0.00      B    H
ATOM   3296  H53 BMIMB  68      49.526  25.552  10.454  1.00  0.00      B    H
ATOM   3297  C6  BMIMB  68      48.388  25.625   8.687  1.00  0.00      B    C
ATOM   3298  H6  BMIMB  68      47.387  25.765   8.296  1.00  0.00      B    H
ATOM   3299  H61 BMIMB  68      49.075  26.376   8.315  1.00  0.00      B    H
ATOM   3300  H62 BMIMB  68      48.656  24.621   8.377  1.00  0.00      B    H
ATOM   3301  N1  BMIMB  69      20.054  32.849   2.724  1.00  0.00      B    N
ATOM   3302  N11 BMIMB  69      22.000  33.300   2.082  1.00  0.00      B    N
ATOM   3303  C1  BMIMB  69      21.333  32.563   2.987  1.00  0.00      B    C
ATOM   3304  H1  BMIMB  69      21.708  31.711   3.512  1.00  0.00      B    H
ATOM   3305  C2  BMIMB  69      19.978  33.952   1.827  1.00  0.00      B    C
ATOM   3306  H2  BMIMB  69      19.053  34.468   1.689  1.00  0.00      B    H
ATOM   3307  C21 BMIMB  69      21.220  34.155   1.459  1.00  0.00      B    C
ATOM   3308  H21 BMIMB  69      21.587  34.977   0.884  1.00  0.00      B    H
ATOM   3309  C3  BMIMB  69      18.936  32.287   3.376  1.00  0.00      B    C
ATOM   3310  H3  BMIMB  69      18.626  33.022   4.104  1.00  0.00      B    H
ATOM   3311  H31 BMIMB  69      18.193  31.948   2.670  1.00  0.00      B    H
ATOM   3312  H32 BMIMB  69      19.273  31.433   3.944  1.00  0.00      B    H
ATOM   3313  C4  BMIMB  69      23.436  33.132   1.778  1.00  0.00      B    C
ATOM   3314  H4  BMIMB  69      23.551  32.733   0.782  1.00  0.00      B    H
ATOM   3315  H41 BMIMB  69      23.937  32.453   2.453  1.00  0.00      B    H
ATOM   3316  C5  BMIMB  69      24.257  34.411   2.052  1.00  0.00      B    C
ATOM   3317  H5  BMIMB  69      23.817  35.051   2.812  1.00  0.00      B    H
ATOM   3318  H51 BMIMB  69      25.198  34.044   2.455  1.00  0.00      B    H
ATOM   3319  C51 BMIMB  69      24.596  35.147   0.709  1.00  0.00      B    C
ATOM   3320  H52 BMIMB  69      25.220  34.550   0.048  1.00  0.00      B    H
ATOM   3321  H53 BMIMB  69      23.686  35.380   0.163  1.00  0.00      B    H
ATOM   3322  C6  BMIMB  69      25.392  36.458   1.083  1.00  0.00      B    C
ATOM   3323  H6  BMIMB  69      24.746  37.040   1.730  1.00  0.00      B    H
ATOM   3324  H61 BMIMB  69      26.350  36.204   1.523  1.00  0.00      B    H
ATOM   3325  H62 BMIMB  69      25.642  37.005   0.181  1.00  0.00      B    H
ATOM   3326  N1  BMIMB  70      29.670  19.826  22.856  1.00  0.00      B    N
ATOM   3327  N11 BMIMB  70      29.864  21.926  23.201  1.00  0.00      B    N
ATOM   3328  C1  BMIMB  70      29.972  20.979  22.337  1.00  0.00      B    C
ATOM   3329  H1  BMIMB  70      30.193  21.165  21.308  1.00  0.00      B    H
ATOM   3330  C2  BMIMB  70      29.387  20.020  24.171  1.00  0.00      B    C
ATOM   3331  H2  BMIMB  70      29.147  19.211  24.825  1.00  0.00      B    H
ATOM   3332  C21 BMIMB  70      29.547  21.369  24.404  1.00  0.00      B    C
ATOM   3333  H21 BMIMB  70      29.360  22.015  25.234  1.00  0.00      B    H
ATOM   3334  C3  BMIMB  70      29.525  18.615  22.050  1.00  0.00      B    C
ATOM   3335  H3  BMIMB  70      28.952  18.902  21.180  1.00  0.00      B    H
ATOM   3336  H31 BMIMB  70      30.459  18.218  21.679  1.00  0.00      B    H
ATOM   3337  H32 BMIMB  70      28.995  17.817  22.548  1.00  0.00      B    H
ATOM   3338  C4  BMIMB  70      29.982  23.355  22.901  1.00  0.00      B    C
ATOM   3339  H4  BMIMB  70      30.310  23.400  21.873  1.00  0.00      B    H
ATOM   3340  H41 BMIMB  70      30.622  23.892  23.585  1.00  0.00      B    H
ATOM   3341  C5  BMIMB  70      28.575  23.988  22.841  1.00  0.00      B    C
ATOM   3342  H5  BMIMB  70      28.027  23.374  22.131  1.00  0.00      B    H
ATOM   3343  H51 BMIMB  70      28.089  24.010  23.813  1.00  0.00      B    H
ATOM   3344  C51 BMIMB  70      28.664  25.492  22.277  1.00  0.00      B    C
ATOM   3345  H52 BMIMB  70      29.111  26.122  23.042  1.00  0.00      B    H
ATOM   3346  H53 BMIMB  70      29.321  25.420  21.414  1.00  0.00      B    H
ATOM   3347  C6  BMIMB  70      27.386  26.048  21.888  1.00  0.00      B    C
ATOM   3348  H6  BMIMB  70      27.401  27.132  21.895  1.00  0.00      B    H
ATOM   3349  H61 BMIMB  70      27.317  25.724  20.856  1.00  0.00      B    H
ATOM   3350  H62 BMIMB  70      26.501  25.812  22.468  1.00  0.00      B    H
ATOM   3351  N1  BMIMB  71      16.947  48.623  21.683  1.00  0.00      B    N
ATOM   3352  N11 BMIMB  71      17.721  47.509  20.121  1.00  0.00      B    N
ATOM   3353  C1  BMIMB  71      16.773  47.584  20.935  1.00  0.00      B    C
ATOM   3354  H1  BMIMB  71      15.875  47.005  20.945  1.00  0.00      B    H
ATOM   3355  C2  BMIMB  71      18.108  49.229  21.241  1.00  0.00      B    C
ATOM   3356  H2  BMIMB  71      18.398  50.104  21.780  1.00  0.00      B    H
ATOM   3357  C21 BMIMB  71      18.628  48.510  20.343  1.00  0.00      B    C
ATOM   3358  H21 BMIMB  71      19.473  48.697  19.717  1.00  0.00      B    H
ATOM   3359  C3  BMIMB  71      16.020  49.088  22.680  1.00  0.00      B    C
ATOM   3360  H3  BMIMB  71      16.565  49.692  23.390  1.00  0.00      B    H
ATOM   3361  H31 BMIMB  71      15.157  49.583  22.260  1.00  0.00      B    H
ATOM   3362  H32 BMIMB  71      15.683  48.156  23.109  1.00  0.00      B    H
ATOM   3363  C4  BMIMB  71      17.877  46.433  19.139  1.00  0.00      B    C
ATOM   3364  H4  BMIMB  71      18.890  46.432  18.765  1.00  0.00      B    H
ATOM   3365  H41 BMIMB  71      17.133  46.540  18.363  1.00  0.00      B    H
ATOM   3366  C5  BMIMB  71      17.808  44.999  19.789  1.00  0.00      B    C
ATOM   3367  H5  BMIMB  71      16.884  44.726  20.292  1.00  0.00      B    H
ATOM   3368  H51 BMIMB  71      18.194  44.281  19.070  1.00  0.00      B    H
ATOM   3369  C51 BMIMB  71      18.860  44.874  20.936  1.00  0.00      B    C
ATOM   3370  H52 BMIMB  71      19.837  45.252  20.645  1.00  0.00      B    H
ATOM   3371  H53 BMIMB  71      18.553  45.431  21.818  1.00  0.00      B    H
ATOM   3372  C6  BMIMB  71      19.015  43.398  21.223  1.00  0.00      B    C
ATOM   3373  H6  BMIMB  71      18.145  43.012  21.742  1.00  0.00      B    H
ATOM   3374  H61 BMIMB  71      19.304  42.878  20.317  1.00  0.00      B    H
ATOM   3375  H62 BMIMB  71      19.799  43.171  21.936  1.00  0.00      B    H
ATOM   3376  N1  BMIMB  72      43.240  15.746  17.364  1.00  0.00      B    N
ATOM   3377  N11 BMIMB  72      44.591  14.161  17.042  1.00  0.00      B    N
ATOM   3378  C1  BMIMB  72      43.670  14.644  17.849  1.00  0.00      B    C
ATOM   3379  H1  BMIMB  72      43.368  14.162  18.754  1.00  0.00      B    H
ATOM   3380  C2  BMIMB  72      43.864  15.982  16.169  1.00  0.00      B    C
ATOM   3381  H2  BMIMB  72      43.572  16.774  15.516  1.00  0.00      B    H
ATOM   3382  C21 BMIMB  72      44.594  14.960  15.884  1.00  0.00      B    C
ATOM   3383  H21 BMIMB  72      45.113  14.638  15.008  1.00  0.00      B    H
ATOM   3384  C3  BMIMB  72      42.216  16.602  17.902  1.00  0.00      B    C
ATOM   3385  H3  BMIMB  72      41.739  16.060  18.705  1.00  0.00      B    H
ATOM   3386  H31 BMIMB  72      42.728  17.458  18.317  1.00  0.00      B    H
ATOM   3387  H32 BMIMB  72      41.615  16.978  17.087  1.00  0.00      B    H
ATOM   3388  C4  BMIMB  72      45.274  12.855  17.191  1.00  0.00      B    C
ATOM   3389  H4  BMIMB  72      45.422  12.452  16.200  1.00  0.00      B    H
ATOM   3390  H41 BMIMB  72      44.586  12.172  17.669  1.00  0.00      B    H
ATOM   3391  C5  BMIMB  72      46.693  12.856  17.838  1.00  0.00      B    C
ATOM   3392  H5  BMIMB  72      46.617  12.952  18.918  1.00  0.00      B    H
ATOM   3393  H51 BMIMB  72      47.073  11.851  17.675  1.00  0.00      B    H
ATOM   3394  C51 BMIMB  72      47.603  13.946  17.311  1.00  0.00      B    C
ATOM   3395  H52 BMIMB  72      48.007  13.671  16.340  1.00  0.00      B    H
ATOM   3396  H53 BMIMB  72      47.000  14.841  17.441  1.00  0.00      B    H
ATOM   3397  C6  BMIMB  72      48.772  14.258  18.242  1.00  0.00      B    C
ATOM   3398  H6  BMIMB  72      48.432  14.805  19.115  1.00  0.00      B    H
ATOM   3399  H61 BMIMB  72      49.307  13.374  18.571  1.00  0.00      B    H
ATOM   3400  H62 BMIMB  72      49.518  14.791  17.664  1.00  0.00      B    H
ATOM   3401  N1  BMIMB  73      44.933  14.493  40.109  1.00  0.00      B    N
ATOM   3402  N11 BMIMB  73      45.992  15.192  41.756  1.00  0.00      B    N
ATOM   3403  C1  BMIMB  73      45.009  15.488  40.930  1.00  0.00      B    C
ATOM   3404  H1  BMIMB  73      44.375  16.347  40.890  1.00  0.00      B    H
ATOM   3405  C2  BMIMB  73      46.010  13.683  40.264  1.00  0.00      B    C
ATOM   3406  H2  BMIMB  73      46.010  12.708  39.829  1.00  0.00      B    H
ATOM   3407  C21 BMIMB  73      46.699  14.121  41.252  1.00  0.00      B    C
ATOM   3408  H21 BMIMB  73      47.497  13.628  41.764  1.00  0.00      B    H
ATOM   3409  C3  BMIMB  73      43.974  14.457  39.001  1.00  0.00      B    C
ATOM   3410  H3  BMIMB  73      43.278  13.643  39.137  1.00  0.00      B    H
ATOM   3411  H31 BMIMB  73      43.609  15.460  38.837  1.00  0.00      B    H
ATOM   3412  H32 BMIMB  73      44.525  14.319  38.082  1.00  0.00      B    H
ATOM   3413  C4  BMIMB  73      46.394  15.995  42.977  1.00  0.00      B    C
ATOM   3414  H4  BMIMB  73      45.886  16.945  42.898  1.00  0.00      B    H
ATOM   3415  H41 BMIMB  73      47.450  16.213  43.049  1.00  0.00      B    H
ATOM   3416  C5  BMIMB  73      46.070  15.420  44.339  1.00  0.00      B    C
ATOM   3417  H5  BMIMB  73      45.029  15.106  44.344  1.00  0.00      B    H
ATOM   3418  H51 BMIMB  73      46.708  14.567  44.554  1.00  0.00      B    H
ATOM   3419  C51 BMIMB  73      46.232  16.431  45.421  1.00  0.00      B    C
ATOM   3420  H52 BMIMB  73      47.275  16.727  45.336  1.00  0.00      B    H
ATOM   3421  H53 BMIMB  73      45.626  17.319  45.256  1.00  0.00      B    H
ATOM   3422  C6  BMIMB  73      45.808  15.916  46.795  1.00  0.00      B    C
ATOM   3423  H6  BMIMB  73      46.017  14.866  46.962  1.00  0.00      B    H
ATOM   3424  H61 BMIMB  73      46.287  16.437  47.616  1.00  0.00      B    H
ATOM   3425  H62 BMIMB  73      44.728  15.937  46.890  1.00  0.00      B    H
ATOM   3426  N1  BMIMB  74      24.595   1.378  50.713  1.00  0.00      B    N
ATOM   3427  N11 BMIMB  74      23.104   2.452  49.598  1.00  0.00      B    N
ATOM   3428  C1  BMIMB  74      23.492   1.264  49.963  1.00  0.00      B    C
ATOM   3429  H1  BMIMB  74      22.948   0.358  49.801  1.00  0.00      B    H
ATOM   3430  C2  BMIMB  74      24.810   2.725  50.881  1.00  0.00      B    C
ATOM   3431  H2  BMIMB  74      25.543   3.170  51.517  1.00  0.00      B    H
ATOM   3432  C21 BMIMB  74      23.857   3.430  50.200  1.00  0.00      B    C
ATOM   3433  H21 BMIMB  74      23.665   4.458  49.982  1.00  0.00      B    H
ATOM   3434  C3  BMIMB  74      25.313   0.316  51.386  1.00  0.00      B    C
ATOM   3435  H3  BMIMB  74      26.129   0.754  51.942  1.00  0.00      B    H
ATOM   3436  H31 BMIMB  74      24.674  -0.337  51.962  1.00  0.00      B    H
ATOM   3437  H32 BMIMB  74      25.788  -0.396  50.728  1.00  0.00      B    H
ATOM   3438  C4  BMIMB  74      21.890   2.691  48.832  1.00  0.00      B    C
ATOM   3439  H4  BMIMB  74      21.519   3.444  49.512  1.00  0.00      B    H
ATOM   3440  H41 BMIMB  74      21.159   1.897  48.846  1.00  0.00      B    H
ATOM   3441  C5  BMIMB  74      22.123   3.319  47.441  1.00  0.00      B    C
ATOM   3442  H5  BMIMB  74      22.343   4.376  47.562  1.00  0.00      B    H
ATOM   3443  H51 BMIMB  74      22.976   2.769  47.052  1.00  0.00      B    H
ATOM   3444  C51 BMIMB  74      20.871   3.238  46.563  1.00  0.00      B    C
ATOM   3445  H52 BMIMB  74      20.315   2.350  46.854  1.00  0.00      B    H
ATOM   3446  H53 BMIMB  74      20.350   4.169  46.772  1.00  0.00      B    H
ATOM   3447  C6  BMIMB  74      21.188   3.227  45.072  1.00  0.00      B    C
ATOM   3448  H6  BMIMB  74      21.824   2.351  45.015  1.00  0.00      B    H
ATOM   3449  H61 BMIMB  74      20.249   3.131  44.538  1.00  0.00      B    H
ATOM   3450  H62 BMIMB  74      21.740   4.084  44.703  1.00  0.00      B    H
ATOM   3451  N1  BMIMB  75       9.845  18.799  30.131  1.00  0.00      B    N
ATOM   3452  N11 BMIMB  75      11.839  19.365  29.507  1.00  0.00      B    N
ATOM   3453  C1  BMIMB  75      11.148  18.591  30.287  1.00  0.00      B    C
ATOM   3454  H1  BMIMB  75      11.542  17.918  31.019  1.00  0.00      B    H
ATOM   3455  C2  BMIMB  75       9.745  19.704  29.075  1.00  0.00      B    C
ATOM   3456  H2  BMIMB  75       8.813  19.942  28.610  1.00  0.00      B    H
ATOM   3457  C21 BMIMB  75      10.938  19.989  28.699  1.00  0.00      B    C
ATOM   3458  H21 BMIMB  75      11.177  20.606  27.861  1.00  0.00      B    H
ATOM   3459  C3  BMIMB  75       8.822  18.013  30.819  1.00  0.00      B    C
ATOM   3460  H3  BMIMB  75       9.336  17.219  31.339  1.00  0.00      B    H
ATOM   3461  H31 BMIMB  75       8.309  18.561  31.596  1.00  0.00      B    H
ATOM   3462  H32 BMIMB  75       8.110  17.605  30.116  1.00  0.00      B    H
ATOM   3463  C4  BMIMB  75      13.328  19.372  29.500  1.00  0.00      B    C
ATOM   3464  H4  BMIMB  75      13.660  18.991  30.454  1.00  0.00      B    H
ATOM   3465  H41 BMIMB  75      13.663  20.393  29.390  1.00  0.00      B    H
ATOM   3466  C5  BMIMB  75      14.124  18.548  28.467  1.00  0.00      B    C
ATOM   3467  H5  BMIMB  75      14.003  19.144  27.565  1.00  0.00      B    H
ATOM   3468  H51 BMIMB  75      15.162  18.423  28.762  1.00  0.00      B    H
ATOM   3469  C51 BMIMB  75      13.649  17.060  28.296  1.00  0.00      B    C
ATOM   3470  H52 BMIMB  75      14.421  16.374  27.954  1.00  0.00      B    H
ATOM   3471  H53 BMIMB  75      13.413  16.567  29.235  1.00  0.00      B    H
ATOM   3472  C6  BMIMB  75      12.530  16.773  27.263  1.00  0.00      B    C
ATOM   3473  H6  BMIMB  75      12.276  15.722  27.345  1.00  0.00      B    H
ATOM   3474  H61 BMIMB  75      11.663  17.418  27.344  1.00  0.00      B    H
ATOM   3475  H62 BMIMB  75      12.924  16.956  26.270  1.00  0.00      B    H
ATOM   3476  N1  BMIMB  76      35.261  42.847  15.434  1.00  0.00      B    N
ATOM   3477  N11 BMIMB  76      35.082  41.164  16.695  1.00  0.00      B    N
ATOM   3478  C1  BMIMB  76      35.150  42.438  16.683  1.00  0.00      B    C
ATOM   3479  H1  BMIMB  76      35.346  43.050  17.537  1.00  0.00      B    H
ATOM   3480  C2  BMIMB  76      35.045  41.748  14.645  1.00  0.00      B    C
ATOM   3481  H2  BMIMB  76      35.018  41.807  13.579  1.00  0.00      B    H
ATOM   3482  C21 BMIMB  76      34.997  40.677  15.411  1.00  0.00      B    C
ATOM   3483  H21 BMIMB  76      34.901  39.629  15.226  1.00  0.00      B    H
ATOM   3484  C3  BMIMB  76      35.470  44.205  14.953  1.00  0.00      B    C
ATOM   3485  H3  BMIMB  76      34.631  44.453  14.321  1.00  0.00      B    H
ATOM   3486  H31 BMIMB  76      35.467  44.940  15.744  1.00  0.00      B    H
ATOM   3487  H32 BMIMB  76      36.387  44.319  14.393  1.00  0.00      B    H
ATOM   3488  C4  BMIMB  76      34.926  40.308  17.917  1.00  0.00      B    C
ATOM   3489  H4  BMIMB  76      35.336  40.908  18.717  1.00  0.00      B    H
ATOM   3490  H41 BMIMB  76      35.497  39.408  17.742  1.00  0.00      B    H
ATOM   3491  C5  BMIMB  76      33.465  39.939  18.224  1.00  0.00      B    C
ATOM   3492  H5  BMIMB  76      33.151  39.135  17.563  1.00  0.00      B    H
ATOM   3493  H51 BMIMB  76      33.446  39.532  19.232  1.00  0.00      B    H
ATOM   3494  C51 BMIMB  76      32.522  41.103  18.094  1.00  0.00      B    C
ATOM   3495  H52 BMIMB  76      32.974  41.806  18.790  1.00  0.00      B    H
ATOM   3496  H53 BMIMB  76      32.629  41.546  17.107  1.00  0.00      B    H
ATOM   3497  C6  BMIMB  76      31.063  40.863  18.578  1.00  0.00      B    C
ATOM   3498  H6  BMIMB  76      30.467  41.768  18.571  1.00  0.00      B    H
ATOM   3499  H61 BMIMB  76      30.563  40.117  17.972  1.00  0.00      B    H
ATOM   3500  H62 BMIMB  76      31.085  40.417  19.566  1.00  0.00      B    H
ATOM   3501  N1  BMIMB  77      12.561  35.868   4.336  1.00  0.00      B    N
ATOM   3502  N11 BMIMB  77      11.741  35.038   2.500  1.00  0.00      B    N
ATOM   3503  C1  BMIMB  77      12.395  34.744   3.642  1.00  0.00      B    C
ATOM   3504  H1  BMIMB  77      12.836  33.833   3.987  1.00  0.00      B    H
ATOM   3505  C2  BMIMB  77      12.057  36.906   3.613  1.00  0.00      B    C
ATOM   3506  H2  BMIMB  77      12.006  37.904   3.991  1.00  0.00      B    H
ATOM   3507  C21 BMIMB  77      11.491  36.375   2.526  1.00  0.00      B    C
ATOM   3508  H21 BMIMB  77      10.870  36.789   1.762  1.00  0.00      B    H
ATOM   3509  C3  BMIMB  77      13.094  35.991   5.649  1.00  0.00      B    C
ATOM   3510  H3  BMIMB  77      13.530  35.016   5.811  1.00  0.00      B    H
ATOM   3511  H31 BMIMB  77      13.927  36.677   5.688  1.00  0.00      B    H
ATOM   3512  H32 BMIMB  77      12.406  36.201   6.455  1.00  0.00      B    H
ATOM   3513  C4  BMIMB  77      11.476  34.024   1.506  1.00  0.00      B    C
ATOM   3514  H4  BMIMB  77      11.942  33.097   1.807  1.00  0.00      B    H
ATOM   3515  H41 BMIMB  77      11.960  34.438   0.634  1.00  0.00      B    H
ATOM   3516  C5  BMIMB  77       9.976  33.691   1.367  1.00  0.00      B    C
ATOM   3517  H5  BMIMB  77       9.694  33.303   2.342  1.00  0.00      B    H
ATOM   3518  H51 BMIMB  77       9.508  34.634   1.094  1.00  0.00      B    H
ATOM   3519  C51 BMIMB  77       9.704  32.630   0.328  1.00  0.00      B    C
ATOM   3520  H52 BMIMB  77      10.199  32.887  -0.605  1.00  0.00      B    H
ATOM   3521  H53 BMIMB  77      10.013  31.664   0.720  1.00  0.00      B    H
ATOM   3522  C6  BMIMB  77       8.208  32.652   0.093  1.00  0.00      B    C
ATOM   3523  H6  BMIMB  77       8.034  31.870  -0.637  1.00  0.00      B    H
ATOM   3524  H61 BMIMB  77       7.705  32.434   1.028  1.00  0.00      B    H
ATOM   3525  H62 BMIMB  77       7.813  33.619  -0.196  1.00  0.00      B    H
ATOM   3526  N1  BMIMB  78      28.435  39.044  16.334  1.00  0.00      B    N
ATOM   3527  N11 BMIMB  78      27.831  40.730  17.592  1.00  0.00      B    N
ATOM   3528  C1  BMIMB  78      28.152  40.302  16.395  1.00  0.00      B    C
ATOM   3529  H1  BMIMB  78      28.231  40.930  15.533  1.00  0.00      B    H
ATOM   3530  C2  BMIMB  78      28.279  38.554  17.588  1.00  0.00      B    C
ATOM   3531  H2  BMIMB  78      28.370  37.522  17.849  1.00  0.00      B    H
ATOM   3532  C21 BMIMB  78      27.909  39.589  18.403  1.00  0.00      B    C
ATOM   3533  H21 BMIMB  78      27.807  39.502  19.462  1.00  0.00      B    H
ATOM   3534  C3  BMIMB  78      28.825  38.196  15.262  1.00  0.00      B    C
ATOM   3535  H3  BMIMB  78      29.088  38.552  14.277  1.00  0.00      B    H
ATOM   3536  H31 BMIMB  78      29.544  37.643  15.847  1.00  0.00      B    H
ATOM   3537  H32 BMIMB  78      27.948  37.632  14.979  1.00  0.00      B    H
ATOM   3538  C4  BMIMB  78      27.800  42.166  18.030  1.00  0.00      B    C
ATOM   3539  H4  BMIMB  78      28.190  42.690  17.170  1.00  0.00      B    H
ATOM   3540  H41 BMIMB  78      28.373  42.278  18.938  1.00  0.00      B    H
ATOM   3541  C5  BMIMB  78      26.397  42.787  18.259  1.00  0.00      B    C
ATOM   3542  H5  BMIMB  78      25.933  42.247  19.079  1.00  0.00      B    H
ATOM   3543  H51 BMIMB  78      26.445  43.828  18.568  1.00  0.00      B    H
ATOM   3544  C51 BMIMB  78      25.508  42.616  17.044  1.00  0.00      B    C
ATOM   3545  H52 BMIMB  78      26.157  42.900  16.218  1.00  0.00      B    H
ATOM   3546  H53 BMIMB  78      25.127  41.607  16.907  1.00  0.00      B    H
ATOM   3547  C6  BMIMB  78      24.305  43.575  17.050  1.00  0.00      B    C
ATOM   3548  H6  BMIMB  78      23.967  43.722  18.069  1.00  0.00      B    H
ATOM   3549  H61 BMIMB  78      24.779  44.463  16.647  1.00  0.00      B    H
ATOM   3550  H62 BMIMB  78      23.515  43.124  16.461  1.00  0.00      B    H
ATOM   3551  N1  BMIMB  79       3.487  40.973   9.796  1.00  0.00      B    N
ATOM   3552  N11 BMIMB  79       2.142  41.881   8.400  1.00  0.00      B    N
ATOM   3553  C1  BMIMB  79       2.206  41.151   9.489  1.00  0.00      B    C
ATOM   3554  H1  BMIMB  79       1.314  40.761   9.930  1.00  0.00      B    H
ATOM   3555  C2  BMIMB  79       4.219  41.678   8.814  1.00  0.00      B    C
ATOM   3556  H2  BMIMB  79       5.262  41.623   9.038  1.00  0.00      B    H
ATOM   3557  C21 BMIMB  79       3.390  42.125   7.925  1.00  0.00      B    C
ATOM   3558  H21 BMIMB  79       3.560  42.680   7.029  1.00  0.00      B    H
ATOM   3559  C3  BMIMB  79       4.099  40.276  10.962  1.00  0.00      B    C
ATOM   3560  H3  BMIMB  79       3.566  40.473  11.880  1.00  0.00      B    H
ATOM   3561  H31 BMIMB  79       4.228  39.212  10.828  1.00  0.00      B    H
ATOM   3562  H32 BMIMB  79       5.079  40.633  11.240  1.00  0.00      B    H
ATOM   3563  C4  BMIMB  79       0.933  42.396   7.740  1.00  0.00      B    C
ATOM   3564  H4  BMIMB  79       0.111  41.698   7.792  1.00  0.00      B    H
ATOM   3565  H41 BMIMB  79       1.281  42.471   6.720  1.00  0.00      B    H
ATOM   3566  C5  BMIMB  79       0.490  43.797   8.190  1.00  0.00      B    C
ATOM   3567  H5  BMIMB  79       1.150  44.585   7.836  1.00  0.00      B    H
ATOM   3568  H51 BMIMB  79      -0.526  43.978   7.850  1.00  0.00      B    H
ATOM   3569  C51 BMIMB  79       0.342  43.833   9.741  1.00  0.00      B    C
ATOM   3570  H52 BMIMB  79      -0.178  42.956  10.118  1.00  0.00      B    H
ATOM   3571  H53 BMIMB  79       1.362  43.862  10.115  1.00  0.00      B    H
ATOM   3572  C6  BMIMB  79      -0.370  45.114  10.234  1.00  0.00      B    C
ATOM   3573  H6  BMIMB  79       0.116  45.946   9.737  1.00  0.00      B    H
ATOM   3574  H61 BMIMB  79      -1.404  45.066   9.913  1.00  0.00      B    H
ATOM   3575  H62 BMIMB  79      -0.428  45.123  11.317  1.00  0.00      B    H
ATOM   3576  N1  BMIMB  80      17.340  25.683  18.350  1.00  0.00      B    N
ATOM   3577  N11 BMIMB  80      18.841  24.989  19.807  1.00  0.00      B    N
ATOM   3578  C1  BMIMB  80      18.335  26.027  19.164  1.00  0.00      B    C
ATOM   3579  H1  BMIMB  80      18.570  27.043  19.395  1.00  0.00      B    H
ATOM   3580  C2  BMIMB  80      17.250  24.329  18.508  1.00  0.00      B    C
ATOM   3581  H2  BMIMB  80      16.514  23.781  17.960  1.00  0.00      B    H
ATOM   3582  C21 BMIMB  80      18.182  23.899  19.272  1.00  0.00      B    C
ATOM   3583  H21 BMIMB  80      18.434  22.899  19.549  1.00  0.00      B    H
ATOM   3584  C3  BMIMB  80      16.700  26.523  17.323  1.00  0.00      B    C
ATOM   3585  H3  BMIMB  80      16.780  26.207  16.293  1.00  0.00      B    H
ATOM   3586  H31 BMIMB  80      15.666  26.709  17.572  1.00  0.00      B    H
ATOM   3587  H32 BMIMB  80      17.054  27.542  17.372  1.00  0.00      B    H
ATOM   3588  C4  BMIMB  80      19.757  24.994  21.063  1.00  0.00      B    C
ATOM   3589  H4  BMIMB  80      20.248  25.951  21.156  1.00  0.00      B    H
ATOM   3590  H41 BMIMB  80      20.534  24.245  21.113  1.00  0.00      B    H
ATOM   3591  C5  BMIMB  80      18.944  24.675  22.351  1.00  0.00      B    C
ATOM   3592  H5  BMIMB  80      18.446  23.740  22.111  1.00  0.00      B    H
ATOM   3593  H51 BMIMB  80      19.605  24.419  23.176  1.00  0.00      B    H
ATOM   3594  C51 BMIMB  80      17.976  25.891  22.624  1.00  0.00      B    C
ATOM   3595  H52 BMIMB  80      18.456  26.828  22.893  1.00  0.00      B    H
ATOM   3596  H53 BMIMB  80      17.438  26.045  21.692  1.00  0.00      B    H
ATOM   3597  C6  BMIMB  80      17.011  25.523  23.664  1.00  0.00      B    C
ATOM   3598  H6  BMIMB  80      16.314  24.842  23.190  1.00  0.00      B    H
ATOM   3599  H61 BMIMB  80      17.687  25.207  24.451  1.00  0.00      B    H
ATOM   3600  H62 BMIMB  80      16.474  26.411  23.977  1.00  0.00      B    H
ATOM   3601  N1  BMIMB  81      -0.461   7.492  47.997  1.00  0.00      B    N
ATOM   3602  N11 BMIMB  81       0.129   6.225  46.392  1.00  0.00      B    N
ATOM   3603  C1  BMIMB  81      -0.282   6.264  47.627  1.00  0.00      B    C
ATOM   3604  H1  BMIMB  81      -0.285   5.442  48.311  1.00  0.00      B    H
ATOM   3605  C2  BMIMB  81      -0.449   8.306  46.841  1.00  0.00      B    C
ATOM   3606  H2  BMIMB  81      -0.724   9.336  46.773  1.00  0.00      B    H
ATOM   3607  C21 BMIMB  81      -0.033   7.444  45.817  1.00  0.00      B    C
ATOM   3608  H21 BMIMB  81       0.144   7.570  44.771  1.00  0.00      B    H
ATOM   3609  C3  BMIMB  81      -1.072   7.958  49.181  1.00  0.00      B    C
ATOM   3610  H3  BMIMB  81      -0.856   7.377  50.065  1.00  0.00      B    H
ATOM   3611  H31 BMIMB  81      -0.727   8.974  49.307  1.00  0.00      B    H
ATOM   3612  H32 BMIMB  81      -2.132   7.931  48.980  1.00  0.00      B    H
ATOM   3613  C4  BMIMB  81       0.406   5.015  45.648  1.00  0.00      B    C
ATOM   3614  H4  BMIMB  81      -0.386   4.719  44.977  1.00  0.00      B    H
ATOM   3615  H41 BMIMB  81       0.322   4.324  46.474  1.00  0.00      B    H
ATOM   3616  C5  BMIMB  81       1.852   4.984  45.088  1.00  0.00      B    C
ATOM   3617  H5  BMIMB  81       1.788   4.910  44.005  1.00  0.00      B    H
ATOM   3618  H51 BMIMB  81       2.322   5.946  45.277  1.00  0.00      B    H
ATOM   3619  C51 BMIMB  81       2.831   3.891  45.546  1.00  0.00      B    C
ATOM   3620  H52 BMIMB  81       2.874   3.981  46.629  1.00  0.00      B    H
ATOM   3621  H53 BMIMB  81       2.623   2.866  45.252  1.00  0.00      B    H
ATOM   3622  C6  BMIMB  81       4.301   4.024  44.852  1.00  0.00      B    C
ATOM   3623  H6  BMIMB  81       4.877   3.303  45.422  1.00  0.00      B    H
ATOM   3624  H61 BMIMB  81       4.357   3.729  43.810  1.00  0.00      B    H
ATOM   3625  H62 BMIMB  81       4.721   4.984  45.127  1.00  0.00      B    H
ATOM   3626  N1  BMIMB  82      21.459  43.524  44.403  1.00  0.00      B    N
ATOM   3627  N11 BMIMB  82      20.360  45.182  43.546  1.00  0.00      B    N
ATOM   3628  C1  BMIMB  82      20.301  43.906  43.907  1.00  0.00      B    C
ATOM   3629  H1  BMIMB  82      19.484  43.219  43.853  1.00  0.00      B    H
ATOM   3630  C2  BMIMB  82      22.323  44.654  44.405  1.00  0.00      B    C
ATOM   3631  H2  BMIMB  82      23.306  44.645  44.822  1.00  0.00      B    H
ATOM   3632  C21 BMIMB  82      21.665  45.600  43.740  1.00  0.00      B    C
ATOM   3633  H21 BMIMB  82      21.986  46.586  43.484  1.00  0.00      B    H
ATOM   3634  C3  BMIMB  82      21.772  42.222  45.060  1.00  0.00      B    C
ATOM   3635  H3  BMIMB  82      21.958  41.575  44.215  1.00  0.00      B    H
ATOM   3636  H31 BMIMB  82      22.668  42.291  45.659  1.00  0.00      B    H
ATOM   3637  H32 BMIMB  82      20.914  41.886  45.623  1.00  0.00      B    H
ATOM   3638  C4  BMIMB  82      19.370  45.909  42.726  1.00  0.00      B    C
ATOM   3639  H4  BMIMB  82      18.763  45.130  42.289  1.00  0.00      B    H
ATOM   3640  H41 BMIMB  82      19.873  46.389  41.899  1.00  0.00      B    H
ATOM   3641  C5  BMIMB  82      18.589  46.998  43.371  1.00  0.00      B    C
ATOM   3642  H5  BMIMB  82      19.220  47.875  43.484  1.00  0.00      B    H
ATOM   3643  H51 BMIMB  82      17.718  47.189  42.750  1.00  0.00      B    H
ATOM   3644  C51 BMIMB  82      18.133  46.638  44.758  1.00  0.00      B    C
ATOM   3645  H52 BMIMB  82      17.686  45.647  44.764  1.00  0.00      B    H
ATOM   3646  H53 BMIMB  82      19.056  46.766  45.318  1.00  0.00      B    H
ATOM   3647  C6  BMIMB  82      17.310  47.763  45.390  1.00  0.00      B    C
ATOM   3648  H6  BMIMB  82      17.821  48.717  45.336  1.00  0.00      B    H
ATOM   3649  H61 BMIMB  82      16.373  47.919  44.868  1.00  0.00      B    H
ATOM   3650  H62 BMIMB  82      16.886  47.538  46.362  1.00  0.00      B    H
ATOM   3651  N1  BMIMB  83      29.939   9.177  39.459  1.00  0.00      B    N
ATOM   3652  N11 BMIMB  83      31.141  10.310  40.908  1.00  0.00      B    N
ATOM   3653  C1  BMIMB  83      30.150   9.428  40.768  1.00  0.00      B    C
ATOM   3654  H1  BMIMB  83      29.526   9.053  41.551  1.00  0.00      B    H
ATOM   3655  C2  BMIMB  83      30.938   9.897  38.737  1.00  0.00      B    C
ATOM   3656  H2  BMIMB  83      31.012   9.932  37.672  1.00  0.00      B    H
ATOM   3657  C21 BMIMB  83      31.688  10.620  39.683  1.00  0.00      B    C
ATOM   3658  H21 BMIMB  83      32.466  11.340  39.557  1.00  0.00      B    H
ATOM   3659  C3  BMIMB  83      28.877   8.322  38.935  1.00  0.00      B    C
ATOM   3660  H3  BMIMB  83      29.011   7.440  39.543  1.00  0.00      B    H
ATOM   3661  H31 BMIMB  83      27.969   8.888  39.082  1.00  0.00      B    H
ATOM   3662  H32 BMIMB  83      29.044   8.213  37.874  1.00  0.00      B    H
ATOM   3663  C4  BMIMB  83      31.652  10.957  42.133  1.00  0.00      B    C
ATOM   3664  H4  BMIMB  83      32.721  10.809  42.111  1.00  0.00      B    H
ATOM   3665  H41 BMIMB  83      31.172  10.316  42.858  1.00  0.00      B    H
ATOM   3666  C5  BMIMB  83      31.191  12.380  42.484  1.00  0.00      B    C
ATOM   3667  H5  BMIMB  83      31.023  12.487  43.553  1.00  0.00      B    H
ATOM   3668  H51 BMIMB  83      32.049  12.999  42.236  1.00  0.00      B    H
ATOM   3669  C51 BMIMB  83      29.950  12.852  41.623  1.00  0.00      B    C
ATOM   3670  H52 BMIMB  83      30.164  12.912  40.559  1.00  0.00      B    H
ATOM   3671  H53 BMIMB  83      29.200  12.084  41.796  1.00  0.00      B    H
ATOM   3672  C6  BMIMB  83      29.296  14.189  42.068  1.00  0.00      B    C
ATOM   3673  H6  BMIMB  83      29.225  14.251  43.148  1.00  0.00      B    H
ATOM   3674  H61 BMIMB  83      29.864  15.083  41.836  1.00  0.00      B    H
ATOM   3675  H62 BMIMB  83      28.338  14.491  41.661  1.00  0.00      B    H
ATOM   3676  N1  BMIMB  84      31.124  36.990  21.882  1.00  0.00      B    N
ATOM   3677  N11 BMIMB  84      32.692  35.956  22.847  1.00  0.00      B    N
ATOM   3678  C1  BMIMB  84      32.408  36.823  21.911  1.00  0.00      B    C
ATOM   3679  H1  BMIMB  84      33.054  37.215  21.154  1.00  0.00      B    H
ATOM   3680  C2  BMIMB  84      30.598  36.473  23.081  1.00  0.00      B    C
ATOM   3681  H2  BMIMB  84      29.572  36.672  23.302  1.00  0.00      B    H
ATOM   3682  C21 BMIMB  84      31.549  35.708  23.598  1.00  0.00      B    C
ATOM   3683  H21 BMIMB  84      31.567  35.124  24.492  1.00  0.00      B    H
ATOM   3684  C3  BMIMB  84      30.253  37.846  20.968  1.00  0.00      B    C
ATOM   3685  H3  BMIMB  84      29.609  37.187  20.405  1.00  0.00      B    H
ATOM   3686  H31 BMIMB  84      29.896  38.582  21.674  1.00  0.00      B    H
ATOM   3687  H32 BMIMB  84      30.891  38.350  20.256  1.00  0.00      B    H
ATOM   3688  C4  BMIMB  84      34.062  35.482  23.097  1.00  0.00      B    C
ATOM   3689  H4  BMIMB  84      34.129  35.098  24.104  1.00  0.00      B    H
ATOM   3690  H41 BMIMB  84      34.741  36.312  22.971  1.00  0.00      B    H
ATOM   3691  C5  BMIMB  84      34.557  34.391  22.132  1.00  0.00      B    C
ATOM   3692  H5  BMIMB  84      33.984  33.469  22.177  1.00  0.00      B    H
ATOM   3693  H51 BMIMB  84      34.454  34.827  21.141  1.00  0.00      B    H
ATOM   3694  C51 BMIMB  84      36.036  33.961  22.295  1.00  0.00      B    C
ATOM   3695  H52 BMIMB  84      36.692  34.821  22.403  1.00  0.00      B    H
ATOM   3696  H53 BMIMB  84      36.204  33.545  23.284  1.00  0.00      B    H
ATOM   3697  C6  BMIMB  84      36.401  32.873  21.279  1.00  0.00      B    C
ATOM   3698  H6  BMIMB  84      37.466  32.794  21.093  1.00  0.00      B    H
ATOM   3699  H61 BMIMB  84      35.976  31.931  21.607  1.00  0.00      B    H
ATOM   3700  H62 BMIMB  84      36.020  33.106  20.292  1.00  0.00      B    H
ATOM   3701  N1  BMIMB  85      32.492  12.469   4.451  1.00  0.00      B    N
ATOM   3702  N11 BMIMB  85      31.640  13.957   5.692  1.00  0.00      B    N
ATOM   3703  C1  BMIMB  85      32.779  13.443   5.232  1.00  0.00      B    C
ATOM   3704  H1  BMIMB  85      33.776  13.801   5.370  1.00  0.00      B    H
ATOM   3705  C2  BMIMB  85      31.123  12.309   4.409  1.00  0.00      B    C
ATOM   3706  H2  BMIMB  85      30.647  11.642   3.724  1.00  0.00      B    H
ATOM   3707  C21 BMIMB  85      30.568  13.297   5.136  1.00  0.00      B    C
ATOM   3708  H21 BMIMB  85      29.595  13.727   5.223  1.00  0.00      B    H
ATOM   3709  C3  BMIMB  85      33.492  11.786   3.644  1.00  0.00      B    C
ATOM   3710  H3  BMIMB  85      34.400  12.370   3.668  1.00  0.00      B    H
ATOM   3711  H31 BMIMB  85      33.748  10.788   3.969  1.00  0.00      B    H
ATOM   3712  H32 BMIMB  85      33.195  11.543   2.635  1.00  0.00      B    H
ATOM   3713  C4  BMIMB  85      31.474  15.280   6.344  1.00  0.00      B    C
ATOM   3714  H4  BMIMB  85      30.420  15.510   6.296  1.00  0.00      B    H
ATOM   3715  H41 BMIMB  85      31.976  15.994   5.708  1.00  0.00      B    H
ATOM   3716  C5  BMIMB  85      31.704  15.447   7.877  1.00  0.00      B    C
ATOM   3717  H5  BMIMB  85      31.764  16.513   8.076  1.00  0.00      B    H
ATOM   3718  H51 BMIMB  85      30.820  15.016   8.340  1.00  0.00      B    H
ATOM   3719  C51 BMIMB  85      33.023  14.857   8.315  1.00  0.00      B    C
ATOM   3720  H52 BMIMB  85      33.311  14.006   7.704  1.00  0.00      B    H
ATOM   3721  H53 BMIMB  85      33.812  15.581   8.129  1.00  0.00      B    H
ATOM   3722  C6  BMIMB  85      33.024  14.438   9.776  1.00  0.00      B    C
ATOM   3723  H6  BMIMB  85      33.792  13.692   9.943  1.00  0.00      B    H
ATOM   3724  H61 BMIMB  85      32.952  15.318  10.405  1.00  0.00      B    H
ATOM   3725  H62 BMIMB  85      32.117  13.857   9.901  1.00  0.00      B    H
ATOM   3726  N1  BMIMB  86       3.900  12.430  31.814  1.00  0.00      B    N
ATOM   3727  N11 BMIMB  86       4.735  13.771  30.341  1.00  0.00      B    N
ATOM   3728  C1  BMIMB  86       3.631  13.152  30.785  1.00  0.00      B    C
ATOM   3729  H1  BMIMB  86       2.687  13.365  30.332  1.00  0.00      B    H
ATOM   3730  C2  BMIMB  86       5.219  12.663  32.102  1.00  0.00      B    C
ATOM   3731  H2  BMIMB  86       5.700  12.280  32.974  1.00  0.00      B    H
ATOM   3732  C21 BMIMB  86       5.749  13.490  31.223  1.00  0.00      B    C
ATOM   3733  H21 BMIMB  86       6.689  13.997  31.225  1.00  0.00      B    H
ATOM   3734  C3  BMIMB  86       3.028  11.693  32.604  1.00  0.00      B    C
ATOM   3735  H3  BMIMB  86       3.435  10.698  32.500  1.00  0.00      B    H
ATOM   3736  H31 BMIMB  86       2.862  11.997  33.627  1.00  0.00      B    H
ATOM   3737  H32 BMIMB  86       2.040  11.858  32.201  1.00  0.00      B    H
ATOM   3738  C4  BMIMB  86       4.749  14.615  29.169  1.00  0.00      B    C
ATOM   3739  H4  BMIMB  86       4.523  14.040  28.283  1.00  0.00      B    H
ATOM   3740  H41 BMIMB  86       5.787  14.878  29.036  1.00  0.00      B    H
ATOM   3741  C5  BMIMB  86       3.987  15.930  29.267  1.00  0.00      B    C
ATOM   3742  H5  BMIMB  86       3.446  16.015  28.328  1.00  0.00      B    H
ATOM   3743  H51 BMIMB  86       3.318  15.729  30.100  1.00  0.00      B    H
ATOM   3744  C51 BMIMB  86       4.808  17.184  29.691  1.00  0.00      B    C
ATOM   3745  H52 BMIMB  86       5.547  17.056  30.478  1.00  0.00      B    H
ATOM   3746  H53 BMIMB  86       5.356  17.558  28.830  1.00  0.00      B    H
ATOM   3747  C6  BMIMB  86       3.980  18.414  30.183  1.00  0.00      B    C
ATOM   3748  H6  BMIMB  86       4.460  19.386  30.182  1.00  0.00      B    H
ATOM   3749  H61 BMIMB  86       3.090  18.434  29.565  1.00  0.00      B    H
ATOM   3750  H62 BMIMB  86       3.674  18.192  31.199  1.00  0.00      B    H
ATOM   3751  N1  BMIMB  87      13.019  10.962  14.795  1.00  0.00      B    N
ATOM   3752  N11 BMIMB  87      15.174  10.998  14.868  1.00  0.00      B    N
ATOM   3753  C1  BMIMB  87      14.120  11.233  14.077  1.00  0.00      B    C
ATOM   3754  H1  BMIMB  87      14.167  11.530  13.051  1.00  0.00      B    H
ATOM   3755  C2  BMIMB  87      13.392  10.744  16.075  1.00  0.00      B    C
ATOM   3756  H2  BMIMB  87      12.747  10.478  16.884  1.00  0.00      B    H
ATOM   3757  C21 BMIMB  87      14.726  10.733  16.117  1.00  0.00      B    C
ATOM   3758  H21 BMIMB  87      15.332  10.432  16.943  1.00  0.00      B    H
ATOM   3759  C3  BMIMB  87      11.688  11.039  14.204  1.00  0.00      B    C
ATOM   3760  H3  BMIMB  87      11.077  10.302  14.703  1.00  0.00      B    H
ATOM   3761  H31 BMIMB  87      11.263  12.028  14.116  1.00  0.00      B    H
ATOM   3762  H32 BMIMB  87      11.763  10.645  13.201  1.00  0.00      B    H
ATOM   3763  C4  BMIMB  87      16.632  10.951  14.508  1.00  0.00      B    C
ATOM   3764  H4  BMIMB  87      16.779  10.395  13.594  1.00  0.00      B    H
ATOM   3765  H41 BMIMB  87      17.275  10.407  15.184  1.00  0.00      B    H
ATOM   3766  C5  BMIMB  87      17.221  12.346  14.416  1.00  0.00      B    C
ATOM   3767  H5  BMIMB  87      18.250  12.219  14.090  1.00  0.00      B    H
ATOM   3768  H51 BMIMB  87      16.710  12.832  13.589  1.00  0.00      B    H
ATOM   3769  C51 BMIMB  87      17.031  13.209  15.729  1.00  0.00      B    C
ATOM   3770  H52 BMIMB  87      15.995  13.512  15.864  1.00  0.00      B    H
ATOM   3771  H53 BMIMB  87      17.280  12.554  16.560  1.00  0.00      B    H
ATOM   3772  C6  BMIMB  87      17.926  14.386  15.873  1.00  0.00      B    C
ATOM   3773  H6  BMIMB  87      17.748  15.081  15.059  1.00  0.00      B    H
ATOM   3774  H61 BMIMB  87      17.527  15.072  16.612  1.00  0.00      B    H
ATOM   3775  H62 BMIMB  87      18.971  14.237  16.119  1.00  0.00      B    H
ATOM   3776  N1  BMIMB  88      -1.963  49.201  25.505  1.00  0.00      B    N
ATOM   3777  N11 BMIMB  88      -0.620  47.843  24.607  1.00  0.00      B    N
ATOM   3778  C1  BMIMB  88      -1.586  47.925  25.469  1.00  0.00      B    C
ATOM   3779  H1  BMIMB  88      -1.828  47.191  26.208  1.00  0.00      B    H
ATOM   3780  C2  BMIMB  88      -1.264  49.935  24.512  1.00  0.00      B    C
ATOM   3781  H2  BMIMB  88      -1.438  50.978  24.366  1.00  0.00      B    H
ATOM   3782  C21 BMIMB  88      -0.413  49.050  23.943  1.00  0.00      B    C
ATOM   3783  H21 BMIMB  88       0.366  49.122  23.216  1.00  0.00      B    H
ATOM   3784  C3  BMIMB  88      -2.909  49.710  26.476  1.00  0.00      B    C
ATOM   3785  H3  BMIMB  88      -3.445  48.893  26.936  1.00  0.00      B    H
ATOM   3786  H31 BMIMB  88      -2.373  50.262  27.234  1.00  0.00      B    H
ATOM   3787  H32 BMIMB  88      -3.584  50.452  26.075  1.00  0.00      B    H
ATOM   3788  C4  BMIMB  88       0.246  46.688  24.429  1.00  0.00      B    C
ATOM   3789  H4  BMIMB  88       0.138  46.561  23.362  1.00  0.00      B    H
ATOM   3790  H41 BMIMB  88      -0.249  45.924  25.010  1.00  0.00      B    H
ATOM   3791  C5  BMIMB  88       1.658  47.040  25.019  1.00  0.00      B    C
ATOM   3792  H5  BMIMB  88       2.187  47.778  24.421  1.00  0.00      B    H
ATOM   3793  H51 BMIMB  88       1.547  47.456  26.017  1.00  0.00      B    H
ATOM   3794  C51 BMIMB  88       2.379  45.674  25.076  1.00  0.00      B    C
ATOM   3795  H52 BMIMB  88       1.956  45.052  25.860  1.00  0.00      B    H
ATOM   3796  H53 BMIMB  88       2.270  45.084  24.170  1.00  0.00      B    H
ATOM   3797  C6  BMIMB  88       3.918  45.871  25.269  1.00  0.00      B    C
ATOM   3798  H6  BMIMB  88       4.264  46.304  24.337  1.00  0.00      B    H
ATOM   3799  H61 BMIMB  88       4.230  46.374  26.176  1.00  0.00      B    H
ATOM   3800  H62 BMIMB  88       4.400  44.903  25.346  1.00  0.00      B    H
ATOM   3801  N1  BMIMB  89      34.861  18.719  17.082  1.00  0.00      B    N
ATOM   3802  N11 BMIMB  89      35.845  17.510  18.598  1.00  0.00      B    N
ATOM   3803  C1  BMIMB  89      34.814  17.585  17.785  1.00  0.00      B    C
ATOM   3804  H1  BMIMB  89      34.115  16.776  17.817  1.00  0.00      B    H
ATOM   3805  C2  BMIMB  89      36.011  19.399  17.520  1.00  0.00      B    C
ATOM   3806  H2  BMIMB  89      36.268  20.351  17.109  1.00  0.00      B    H
ATOM   3807  C21 BMIMB  89      36.566  18.705  18.511  1.00  0.00      B    C
ATOM   3808  H21 BMIMB  89      37.425  18.882  19.120  1.00  0.00      B    H
ATOM   3809  C3  BMIMB  89      34.094  19.095  15.853  1.00  0.00      B    C
ATOM   3810  H3  BMIMB  89      33.589  20.043  15.960  1.00  0.00      B    H
ATOM   3811  H31 BMIMB  89      34.830  19.171  15.066  1.00  0.00      B    H
ATOM   3812  H32 BMIMB  89      33.403  18.300  15.616  1.00  0.00      B    H
ATOM   3813  C4  BMIMB  89      36.266  16.366  19.412  1.00  0.00      B    C
ATOM   3814  H4  BMIMB  89      35.345  15.897  19.725  1.00  0.00      B    H
ATOM   3815  H41 BMIMB  89      36.750  16.856  20.244  1.00  0.00      B    H
ATOM   3816  C5  BMIMB  89      37.124  15.480  18.659  1.00  0.00      B    C
ATOM   3817  H5  BMIMB  89      38.191  15.674  18.733  1.00  0.00      B    H
ATOM   3818  H51 BMIMB  89      36.881  14.532  19.132  1.00  0.00      B    H
ATOM   3819  C51 BMIMB  89      36.865  15.335  17.187  1.00  0.00      B    C
ATOM   3820  H52 BMIMB  89      35.787  15.366  17.050  1.00  0.00      B    H
ATOM   3821  H53 BMIMB  89      37.395  16.101  16.625  1.00  0.00      B    H
ATOM   3822  C6  BMIMB  89      37.295  13.970  16.628  1.00  0.00      B    C
ATOM   3823  H6  BMIMB  89      37.312  13.906  15.546  1.00  0.00      B    H
ATOM   3824  H61 BMIMB  89      38.236  13.651  17.062  1.00  0.00      B    H
ATOM   3825  H62 BMIMB  89      36.605  13.215  16.986  1.00  0.00      B    H
ATOM   3826  N1  BMIMB  90      11.584  34.400  14.078  1.00  0.00      B    N
ATOM   3827  N11 BMIMB  90      10.913  32.906  12.642  1.00  0.00      B    N
ATOM   3828  C1  BMIMB  90      10.548  33.761  13.603  1.00  0.00      B    C
ATOM   3829  H1  BMIMB  90       9.519  33.894  13.859  1.00  0.00      B    H
ATOM   3830  C2  BMIMB  90      12.647  34.118  13.210  1.00  0.00      B    C
ATOM   3831  H2  BMIMB  90      13.600  34.597  13.243  1.00  0.00      B    H
ATOM   3832  C21 BMIMB  90      12.285  33.032  12.472  1.00  0.00      B    C
ATOM   3833  H21 BMIMB  90      12.869  32.513  11.743  1.00  0.00      B    H
ATOM   3834  C3  BMIMB  90      11.523  35.548  15.003  1.00  0.00      B    C
ATOM   3835  H3  BMIMB  90      11.571  36.387  14.326  1.00  0.00      B    H
ATOM   3836  H31 BMIMB  90      10.552  35.578  15.475  1.00  0.00      B    H
ATOM   3837  H32 BMIMB  90      12.402  35.472  15.626  1.00  0.00      B    H
ATOM   3838  C4  BMIMB  90       9.971  32.017  11.920  1.00  0.00      B    C
ATOM   3839  H4  BMIMB  90       9.258  31.514  12.556  1.00  0.00      B    H
ATOM   3840  H41 BMIMB  90      10.657  31.274  11.539  1.00  0.00      B    H
ATOM   3841  C5  BMIMB  90       9.129  32.681  10.864  1.00  0.00      B    C
ATOM   3842  H5  BMIMB  90       8.908  32.012  10.036  1.00  0.00      B    H
ATOM   3843  H51 BMIMB  90       8.178  33.018  11.268  1.00  0.00      B    H
ATOM   3844  C51 BMIMB  90       9.867  33.891  10.237  1.00  0.00      B    C
ATOM   3845  H52 BMIMB  90      10.026  34.563  11.076  1.00  0.00      B    H
ATOM   3846  H53 BMIMB  90      10.871  33.618   9.922  1.00  0.00      B    H
ATOM   3847  C6  BMIMB  90       8.996  34.566   9.142  1.00  0.00      B    C
ATOM   3848  H6  BMIMB  90       7.922  34.636   9.269  1.00  0.00      B    H
ATOM   3849  H61 BMIMB  90       9.406  35.567   9.078  1.00  0.00      B    H
ATOM   3850  H62 BMIMB  90       9.174  34.096   8.182  1.00  0.00      B    H
ATOM   3851  N1  BMIMB  91      18.658  20.122   2.201  1.00  0.00      B    N
ATOM   3852  N11 BMIMB  91      17.378  18.867   3.279  1.00  0.00      B    N
ATOM   3853  C1  BMIMB  91      17.693  19.212   2.058  1.00  0.00      B    C
ATOM   3854  H1  BMIMB  91      17.458  18.645   1.183  1.00  0.00      B    H
ATOM   3855  C2  BMIMB  91      18.808  20.480   3.550  1.00  0.00      B    C
ATOM   3856  H2  BMIMB  91      19.404  21.343   3.751  1.00  0.00      B    H
ATOM   3857  C21 BMIMB  91      17.993  19.710   4.216  1.00  0.00      B    C
ATOM   3858  H21 BMIMB  91      17.716  19.702   5.247  1.00  0.00      B    H
ATOM   3859  C3  BMIMB  91      19.460  20.606   1.089  1.00  0.00      B    C
ATOM   3860  H3  BMIMB  91      18.902  21.351   0.542  1.00  0.00      B    H
ATOM   3861  H31 BMIMB  91      20.448  20.901   1.410  1.00  0.00      B    H
ATOM   3862  H32 BMIMB  91      19.680  19.847   0.352  1.00  0.00      B    H
ATOM   3863  C4  BMIMB  91      16.537  17.676   3.552  1.00  0.00      B    C
ATOM   3864  H4  BMIMB  91      16.806  17.083   4.413  1.00  0.00      B    H
ATOM   3865  H41 BMIMB  91      16.526  17.009   2.702  1.00  0.00      B    H
ATOM   3866  C5  BMIMB  91      15.127  18.149   3.772  1.00  0.00      B    C
ATOM   3867  H5  BMIMB  91      14.540  17.235   3.732  1.00  0.00      B    H
ATOM   3868  H51 BMIMB  91      15.072  18.612   4.754  1.00  0.00      B    H
ATOM   3869  C51 BMIMB  91      14.738  19.165   2.679  1.00  0.00      B    C
ATOM   3870  H52 BMIMB  91      15.335  20.072   2.719  1.00  0.00      B    H
ATOM   3871  H53 BMIMB  91      14.882  18.673   1.720  1.00  0.00      B    H
ATOM   3872  C6  BMIMB  91      13.292  19.554   2.723  1.00  0.00      B    C
ATOM   3873  H6  BMIMB  91      12.653  18.691   2.581  1.00  0.00      B    H
ATOM   3874  H61 BMIMB  91      13.010  19.994   3.673  1.00  0.00      B    H
ATOM   3875  H62 BMIMB  91      13.097  20.205   1.878  1.00  0.00      B    H
ATOM   3876  N1  BMIMB  92      42.725  28.974  45.640  1.00  0.00      B    N
ATOM   3877  N11 BMIMB  92      40.725  28.324  45.229  1.00  0.00      B    N
ATOM   3878  C1  BMIMB  92      41.662  29.189  44.911  1.00  0.00      B    C
ATOM   3879  H1  BMIMB  92      41.518  29.970  44.194  1.00  0.00      B    H
ATOM   3880  C2  BMIMB  92      42.553  27.796  46.317  1.00  0.00      B    C
ATOM   3881  H2  BMIMB  92      43.273  27.333  46.955  1.00  0.00      B    H
ATOM   3882  C21 BMIMB  92      41.262  27.420  46.122  1.00  0.00      B    C
ATOM   3883  H21 BMIMB  92      40.709  26.540  46.368  1.00  0.00      B    H
ATOM   3884  C3  BMIMB  92      43.943  29.824  45.547  1.00  0.00      B    C
ATOM   3885  H3  BMIMB  92      43.772  30.820  45.928  1.00  0.00      B    H
ATOM   3886  H31 BMIMB  92      44.785  29.362  46.041  1.00  0.00      B    H
ATOM   3887  H32 BMIMB  92      44.105  29.950  44.486  1.00  0.00      B    H
ATOM   3888  C4  BMIMB  92      39.283  28.236  44.722  1.00  0.00      B    C
ATOM   3889  H4  BMIMB  92      39.207  29.044  44.009  1.00  0.00      B    H
ATOM   3890  H41 BMIMB  92      38.622  28.476  45.542  1.00  0.00      B    H
ATOM   3891  C5  BMIMB  92      38.939  26.920  44.050  1.00  0.00      B    C
ATOM   3892  H5  BMIMB  92      39.701  26.537  43.376  1.00  0.00      B    H
ATOM   3893  H51 BMIMB  92      38.874  26.247  44.901  1.00  0.00      B    H
ATOM   3894  C51 BMIMB  92      37.559  26.912  43.357  1.00  0.00      B    C
ATOM   3895  H52 BMIMB  92      36.997  27.240  44.228  1.00  0.00      B    H
ATOM   3896  H53 BMIMB  92      37.559  27.587  42.505  1.00  0.00      B    H
ATOM   3897  C6  BMIMB  92      37.104  25.508  42.820  1.00  0.00      B    C
ATOM   3898  H6  BMIMB  92      36.036  25.501  42.634  1.00  0.00      B    H
ATOM   3899  H61 BMIMB  92      37.538  25.259  41.859  1.00  0.00      B    H
ATOM   3900  H62 BMIMB  92      37.398  24.778  43.566  1.00  0.00      B    H
ATOM   3901  N1  BMIMB  93      11.686  28.768   7.027  1.00  0.00      B    N
ATOM   3902  N11 BMIMB  93      12.858  28.980   5.203  1.00  0.00      B    N
ATOM   3903  C1  BMIMB  93      12.936  28.818   6.539  1.00  0.00      B    C
ATOM   3904  H1  BMIMB  93      13.804  29.068   7.110  1.00  0.00      B    H
ATOM   3905  C2  BMIMB  93      10.837  28.743   5.925  1.00  0.00      B    C
ATOM   3906  H2  BMIMB  93       9.789  28.570   6.037  1.00  0.00      B    H
ATOM   3907  C21 BMIMB  93      11.537  28.786   4.821  1.00  0.00      B    C
ATOM   3908  H21 BMIMB  93      11.143  28.759   3.829  1.00  0.00      B    H
ATOM   3909  C3  BMIMB  93      11.316  28.481   8.469  1.00  0.00      B    C
ATOM   3910  H3  BMIMB  93      10.857  27.515   8.615  1.00  0.00      B    H
ATOM   3911  H31 BMIMB  93      12.239  28.502   9.029  1.00  0.00      B    H
ATOM   3912  H32 BMIMB  93      10.639  29.209   8.891  1.00  0.00      B    H
ATOM   3913  C4  BMIMB  93      14.010  29.062   4.267  1.00  0.00      B    C
ATOM   3914  H4  BMIMB  93      14.265  28.030   4.079  1.00  0.00      B    H
ATOM   3915  H41 BMIMB  93      14.742  29.515   4.919  1.00  0.00      B    H
ATOM   3916  C5  BMIMB  93      13.688  30.091   3.182  1.00  0.00      B    C
ATOM   3917  H5  BMIMB  93      12.819  29.813   2.590  1.00  0.00      B    H
ATOM   3918  H51 BMIMB  93      13.443  31.023   3.686  1.00  0.00      B    H
ATOM   3919  C51 BMIMB  93      14.903  30.288   2.294  1.00  0.00      B    C
ATOM   3920  H52 BMIMB  93      15.768  30.334   2.951  1.00  0.00      B    H
ATOM   3921  H53 BMIMB  93      14.918  29.475   1.573  1.00  0.00      B    H
ATOM   3922  C6  BMIMB  93      14.872  31.650   1.603  1.00  0.00      B    C
ATOM   3923  H6  BMIMB  93      14.731  32.483   2.282  1.00  0.00      B    H
ATOM   3924  H61 BMIMB  93      15.741  31.712   0.957  1.00  0.00      B    H
ATOM   3925  H62 BMIMB  93      14.154  31.605   0.792  1.00  0.00      B    H
ATOM   3926  N1  BMIMB  94      28.976   6.514  48.643  1.00  0.00      B    N
ATOM   3927  N11 BMIMB  94      27.349   7.659  47.781  1.00  0.00      B    N
ATOM   3928  C1  BMIMB  94      27.704   6.559  48.447  1.00  0.00      B    C
ATOM   3929  H1  BMIMB  94      27.042   5.943  49.016  1.00  0.00      B    H
ATOM   3930  C2  BMIMB  94      29.544   7.547  47.995  1.00  0.00      B    C
ATOM   3931  H2  BMIMB  94      30.593   7.729  47.919  1.00  0.00      B    H
ATOM   3932  C21 BMIMB  94      28.537   8.282  47.469  1.00  0.00      B    C
ATOM   3933  H21 BMIMB  94      28.542   9.140  46.832  1.00  0.00      B    H
ATOM   3934  C3  BMIMB  94      29.756   5.549  49.408  1.00  0.00      B    C
ATOM   3935  H3  BMIMB  94      30.367   6.155  50.061  1.00  0.00      B    H
ATOM   3936  H31 BMIMB  94      29.198   4.808  49.960  1.00  0.00      B    H
ATOM   3937  H32 BMIMB  94      30.428   5.053  48.722  1.00  0.00      B    H
ATOM   3938  C4  BMIMB  94      25.992   8.302  47.670  1.00  0.00      B    C
ATOM   3939  H4  BMIMB  94      25.540   8.004  46.736  1.00  0.00      B    H
ATOM   3940  H41 BMIMB  94      26.123   9.373  47.620  1.00  0.00      B    H
ATOM   3941  C5  BMIMB  94      25.074   8.004  48.875  1.00  0.00      B    C
ATOM   3942  H5  BMIMB  94      25.098   6.968  49.202  1.00  0.00      B    H
ATOM   3943  H51 BMIMB  94      25.357   8.722  49.640  1.00  0.00      B    H
ATOM   3944  C51 BMIMB  94      23.560   8.144  48.525  1.00  0.00      B    C
ATOM   3945  H52 BMIMB  94      23.438   9.203  48.316  1.00  0.00      B    H
ATOM   3946  H53 BMIMB  94      23.272   7.536  47.671  1.00  0.00      B    H
ATOM   3947  C6  BMIMB  94      22.699   7.688  49.688  1.00  0.00      B    C
ATOM   3948  H6  BMIMB  94      21.691   8.086  49.657  1.00  0.00      B    H
ATOM   3949  H61 BMIMB  94      22.640   6.606  49.694  1.00  0.00      B    H
ATOM   3950  H62 BMIMB  94      23.026   8.041  50.659  1.00  0.00      B    H
ATOM   3951  N1  BMIMB  95      29.992   7.963  12.819  1.00  0.00      B    N
ATOM   3952  N11 BMIMB  95      28.808   9.527  11.827  1.00  0.00      B    N
ATOM   3953  C1  BMIMB  95      29.768   9.290  12.715  1.00  0.00      B    C
ATOM   3954  H1  BMIMB  95      30.235   9.949  13.416  1.00  0.00      B    H
ATOM   3955  C2  BMIMB  95      29.231   7.370  11.837  1.00  0.00      B    C
ATOM   3956  H2  BMIMB  95      29.415   6.337  11.640  1.00  0.00      B    H
ATOM   3957  C21 BMIMB  95      28.517   8.324  11.212  1.00  0.00      B    C
ATOM   3958  H21 BMIMB  95      27.833   8.261  10.395  1.00  0.00      B    H
ATOM   3959  C3  BMIMB  95      30.757   7.268  13.868  1.00  0.00      B    C
ATOM   3960  H3  BMIMB  95      30.078   6.517  14.245  1.00  0.00      B    H
ATOM   3961  H31 BMIMB  95      31.770   7.040  13.572  1.00  0.00      B    H
ATOM   3962  H32 BMIMB  95      31.009   8.020  14.601  1.00  0.00      B    H
ATOM   3963  C4  BMIMB  95      28.228  10.817  11.610  1.00  0.00      B    C
ATOM   3964  H4  BMIMB  95      28.109  11.516  12.425  1.00  0.00      B    H
ATOM   3965  H41 BMIMB  95      27.233  10.762  11.195  1.00  0.00      B    H
ATOM   3966  C5  BMIMB  95      28.978  11.674  10.582  1.00  0.00      B    C
ATOM   3967  H5  BMIMB  95      28.322  12.520  10.391  1.00  0.00      B    H
ATOM   3968  H51 BMIMB  95      29.955  11.954  10.965  1.00  0.00      B    H
ATOM   3969  C51 BMIMB  95      29.310  10.924   9.278  1.00  0.00      B    C
ATOM   3970  H52 BMIMB  95      29.901  10.022   9.412  1.00  0.00      B    H
ATOM   3971  H53 BMIMB  95      28.353  10.769   8.787  1.00  0.00      B    H
ATOM   3972  C6  BMIMB  95      30.053  11.950   8.354  1.00  0.00      B    C
ATOM   3973  H6  BMIMB  95      30.183  11.635   7.325  1.00  0.00      B    H
ATOM   3974  H61 BMIMB  95      29.451  12.849   8.422  1.00  0.00      B    H
ATOM   3975  H62 BMIMB  95      31.048  12.253   8.658  1.00  0.00      B    H
ATOM   3976  N1  BMIMB  96      45.700  29.723  29.358  1.00  0.00      B    N
ATOM   3977  N11 BMIMB  96      46.093  28.795  27.473  1.00  0.00      B    N
ATOM   3978  C1  BMIMB  96      45.769  28.545  28.761  1.00  0.00      B    C
ATOM   3979  H1  BMIMB  96      45.799  27.603  29.264  1.00  0.00      B    H
ATOM   3980  C2  BMIMB  96      45.866  30.750  28.420  1.00  0.00      B    C
ATOM   3981  H2  BMIMB  96      45.776  31.794  28.624  1.00  0.00      B    H
ATOM   3982  C21 BMIMB  96      46.091  30.157  27.264  1.00  0.00      B    C
ATOM   3983  H21 BMIMB  96      46.208  30.564  26.284  1.00  0.00      B    H
ATOM   3984  C3  BMIMB  96      45.549  29.758  30.814  1.00  0.00      B    C
ATOM   3985  H3  BMIMB  96      45.531  28.722  31.116  1.00  0.00      B    H
ATOM   3986  H31 BMIMB  96      46.443  30.145  31.280  1.00  0.00      B    H
ATOM   3987  H32 BMIMB  96      44.628  30.271  31.050  1.00  0.00      B    H
ATOM   3988  C4  BMIMB  96      46.389  27.768  26.444  1.00  0.00      B    C
ATOM   3989  H4  BMIMB  96      46.261  28.258  25.490  1.00  0.00      B    H
ATOM   3990  H41 BMIMB  96      45.627  27.008  26.537  1.00  0.00      B    H
ATOM   3991  C5  BMIMB  96      47.797  27.132  26.513  1.00  0.00      B    C
ATOM   3992  H5  BMIMB  96      47.910  26.485  25.647  1.00  0.00      B    H
ATOM   3993  H51 BMIMB  96      48.602  27.856  26.615  1.00  0.00      B    H
ATOM   3994  C51 BMIMB  96      47.916  26.233  27.735  1.00  0.00      B    C
ATOM   3995  H52 BMIMB  96      48.169  26.874  28.576  1.00  0.00      B    H
ATOM   3996  H53 BMIMB  96      46.964  25.725  27.861  1.00  0.00      B    H
ATOM   3997  C6  BMIMB  96      48.906  25.111  27.659  1.00  0.00      B    C
ATOM   3998  H6  BMIMB  96      48.882  24.511  28.561  1.00  0.00      B    H
ATOM   3999  H61 BMIMB  96      48.760  24.404  26.851  1.00  0.00      B    H
ATOM   4000  H62 BMIMB  96      49.860  25.561  27.408  1.00  0.00      B    H
ATOM   4001  N1  BMIMB  97      22.948  15.713  34.525  1.00  0.00      B    N
ATOM   4002  N11 BMIMB  97      21.577  14.119  33.997  1.00  0.00      B    N
ATOM   4003  C1  BMIMB  97      21.885  15.382  33.865  1.00  0.00      B    C
ATOM   4004  H1  BMIMB  97      21.376  16.163  33.342  1.00  0.00      B    H
ATOM   4005  C2  BMIMB  97      23.538  14.547  35.010  1.00  0.00      B    C
ATOM   4006  H2  BMIMB  97      24.424  14.404  35.589  1.00  0.00      B    H
ATOM   4007  C21 BMIMB  97      22.648  13.606  34.708  1.00  0.00      B    C
ATOM   4008  H21 BMIMB  97      22.674  12.553  34.887  1.00  0.00      B    H
ATOM   4009  C3  BMIMB  97      23.517  17.033  34.619  1.00  0.00      B    C
ATOM   4010  H3  BMIMB  97      24.478  17.040  34.126  1.00  0.00      B    H
ATOM   4011  H31 BMIMB  97      22.818  17.715  34.159  1.00  0.00      B    H
ATOM   4012  H32 BMIMB  97      23.607  17.342  35.650  1.00  0.00      B    H
ATOM   4013  C4  BMIMB  97      20.340  13.419  33.662  1.00  0.00      B    C
ATOM   4014  H4  BMIMB  97      20.652  12.489  33.209  1.00  0.00      B    H
ATOM   4015  H41 BMIMB  97      19.746  13.825  32.857  1.00  0.00      B    H
ATOM   4016  C5  BMIMB  97      19.415  13.077  34.864  1.00  0.00      B    C
ATOM   4017  H5  BMIMB  97      18.501  12.578  34.551  1.00  0.00      B    H
ATOM   4018  H51 BMIMB  97      19.971  12.432  35.540  1.00  0.00      B    H
ATOM   4019  C51 BMIMB  97      18.894  14.290  35.834  1.00  0.00      B    C
ATOM   4020  H52 BMIMB  97      19.653  14.940  36.263  1.00  0.00      B    H
ATOM   4021  H53 BMIMB  97      18.139  14.944  35.407  1.00  0.00      B    H
ATOM   4022  C6  BMIMB  97      18.117  13.529  36.921  1.00  0.00      B    C
ATOM   4023  H6  BMIMB  97      17.807  14.165  37.742  1.00  0.00      B    H
ATOM   4024  H61 BMIMB  97      17.295  12.908  36.584  1.00  0.00      B    H
ATOM   4025  H62 BMIMB  97      18.753  12.787  37.390  1.00  0.00      B    H
ATOM   4026  N1  BMIMB  98      15.937  41.190  34.733  1.00  0.00      B    N
ATOM   4027  N11 BMIMB  98      15.276  40.074  32.970  1.00  0.00      B    N
ATOM   4028  C1  BMIMB  98      16.338  40.542  33.629  1.00  0.00      B    C
ATOM   4029  H1  BMIMB  98      17.348  40.306  33.371  1.00  0.00      B    H
ATOM   4030  C2  BMIMB  98      14.594  41.152  34.783  1.00  0.00      B    C
ATOM   4031  H2  BMIMB  98      14.085  41.601  35.607  1.00  0.00      B    H
ATOM   4032  C21 BMIMB  98      14.198  40.410  33.749  1.00  0.00      B    C
ATOM   4033  H21 BMIMB  98      13.221  40.140  33.412  1.00  0.00      B    H
ATOM   4034  C3  BMIMB  98      16.852  41.750  35.759  1.00  0.00      B    C
ATOM   4035  H3  BMIMB  98      17.882  41.766  35.436  1.00  0.00      B    H
ATOM   4036  H31 BMIMB  98      16.413  42.720  35.940  1.00  0.00      B    H
ATOM   4037  H32 BMIMB  98      16.749  41.174  36.667  1.00  0.00      B    H
ATOM   4038  C4  BMIMB  98      15.294  39.417  31.634  1.00  0.00      B    C
ATOM   4039  H4  BMIMB  98      15.059  38.371  31.762  1.00  0.00      B    H
ATOM   4040  H41 BMIMB  98      16.349  39.515  31.426  1.00  0.00      B    H
ATOM   4041  C5  BMIMB  98      14.396  40.222  30.630  1.00  0.00      B    C
ATOM   4042  H5  BMIMB  98      13.360  40.175  30.957  1.00  0.00      B    H
ATOM   4043  H51 BMIMB  98      14.688  41.260  30.495  1.00  0.00      B    H
ATOM   4044  C51 BMIMB  98      14.382  39.457  29.361  1.00  0.00      B    C
ATOM   4045  H52 BMIMB  98      15.378  39.121  29.085  1.00  0.00      B    H
ATOM   4046  H53 BMIMB  98      13.897  38.496  29.509  1.00  0.00      B    H
ATOM   4047  C6  BMIMB  98      13.576  40.269  28.390  1.00  0.00      B    C
ATOM   4048  H6  BMIMB  98      13.996  41.223  28.093  1.00  0.00      B    H
ATOM   4049  H61 BMIMB  98      13.643  39.760  27.435  1.00  0.00      B    H
ATOM   4050  H62 BMIMB  98      12.542  40.384  28.693  1.00  0.00      B    H
ATOM   4051  N1  BMIMB  99      -0.869  39.353  16.645  1.00  0.00      B    N
ATOM   4052  N11 BMIMB  99      -0.148  39.762  18.609  1.00  0.00      B    N
ATOM   4053  C1  BMIMB  99      -1.196  39.460  17.901  1.00  0.00      B    C
ATOM   4054  H1  BMIMB  99      -2.167  39.487  18.346  1.00  0.00      B    H
ATOM   4055  C2  BMIMB  99       0.497  39.689  16.561  1.00  0.00      B    C
ATOM   4056  H2  BMIMB  99       0.890  39.734  15.569  1.00  0.00      B    H
ATOM   4057  C21 BMIMB  99       0.955  39.843  17.786  1.00  0.00      B    C
ATOM   4058  H21 BMIMB  99       1.935  40.068  18.147  1.00  0.00      B    H
ATOM   4059  C3  BMIMB  99      -1.803  39.294  15.553  1.00  0.00      B    C
ATOM   4060  H3  BMIMB  99      -1.309  40.066  14.980  1.00  0.00      B    H
ATOM   4061  H31 BMIMB  99      -1.755  38.316  15.097  1.00  0.00      B    H
ATOM   4062  H32 BMIMB  99      -2.762  39.647  15.901  1.00  0.00      B    H
ATOM   4063  C4  BMIMB  99      -0.121  39.996  20.056  1.00  0.00      B    C
ATOM   4064  H4  BMIMB  99      -1.038  40.553  20.181  1.00  0.00      B    H
ATOM   4065  H41 BMIMB  99       0.626  40.745  20.273  1.00  0.00      B    H
ATOM   4066  C5  BMIMB  99       0.044  38.795  20.986  1.00  0.00      B    C
ATOM   4067  H5  BMIMB  99      -0.152  39.025  22.031  1.00  0.00      B    H
ATOM   4068  H51 BMIMB  99      -0.760  38.128  20.686  1.00  0.00      B    H
ATOM   4069  C51 BMIMB  99       1.423  38.147  20.851  1.00  0.00      B    C
ATOM   4070  H52 BMIMB  99       1.473  37.910  19.791  1.00  0.00      B    H
ATOM   4071  H53 BMIMB  99       2.069  39.008  21.006  1.00  0.00      B    H
ATOM   4072  C6  BMIMB  99       1.901  36.929  21.727  1.00  0.00      B    C
ATOM   4073  H6  BMIMB  99       1.354  36.004  21.588  1.00  0.00      B    H
ATOM   4074  H61 BMIMB  99       2.971  36.767  21.656  1.00  0.00      B    H
ATOM   4075  H62 BMIMB  99       1.688  37.028  22.786  1.00  0.00      B    H
ATOM   4076  N1  BMIMB 100      37.608   2.489  44.618  1.00  0.00      B    N
ATOM   4077  N11 BMIMB 100      35.918   3.666  44.018  1.00  0.00      B    N
ATOM   4078  C1  BMIMB 100      37.212   3.687  44.349  1.00  0.00      B    C
ATOM   4079  H1  BMIMB 100      37.845   4.529  44.532  1.00  0.00      B    H
ATOM   4080  C2  BMIMB 100      36.544   1.598  44.293  1.00  0.00      B    C
ATOM   4081  H2  BMIMB 100      36.565   0.531  44.340  1.00  0.00      B    H
ATOM   4082  C21 BMIMB 100      35.520   2.350  43.843  1.00  0.00      B    C
ATOM   4083  H21 BMIMB 100      34.572   2.168  43.385  1.00  0.00      B    H
ATOM   4084  C3  BMIMB 100      38.979   2.162  44.898  1.00  0.00      B    C
ATOM   4085  H3  BMIMB 100      39.220   1.185  44.507  1.00  0.00      B    H
ATOM   4086  H31 BMIMB 100      39.716   2.826  44.472  1.00  0.00      B    H
ATOM   4087  H32 BMIMB 100      39.128   2.018  45.959  1.00  0.00      B    H
ATOM   4088  C4  BMIMB 100      35.011   4.825  43.724  1.00  0.00      B    C
ATOM   4089  H4  BMIMB 100      34.656   4.747  42.707  1.00  0.00      B    H
ATOM   4090  H41 BMIMB 100      35.675   5.664  43.871  1.00  0.00      B    H
ATOM   4091  C5  BMIMB 100      33.844   4.865  44.783  1.00  0.00      B    C
ATOM   4092  H5  BMIMB 100      34.294   5.155  45.729  1.00  0.00      B    H
ATOM   4093  H51 BMIMB 100      33.323   5.790  44.550  1.00  0.00      B    H
ATOM   4094  C51 BMIMB 100      32.738   3.757  44.817  1.00  0.00      B    C
ATOM   4095  H52 BMIMB 100      32.423   3.469  43.818  1.00  0.00      B    H
ATOM   4096  H53 BMIMB 100      33.163   2.871  45.282  1.00  0.00      B    H
ATOM   4097  C6  BMIMB 100      31.595   4.169  45.638  1.00  0.00      B    C
ATOM   4098  H6  BMIMB 100      31.922   4.326  46.660  1.00  0.00      B    H
ATOM   4099  H61 BMIMB 100      31.035   5.065  45.397  1.00  0.00      B    H
ATOM   4100  H62 BMIMB 100      31.001   3.264  45.692  1.00  0.00      B    H
ATOM   4101  N1  BMIMB 101      39.130  19.752  29.809  1.00  0.00      B    N
ATOM   4102  N11 BMIMB 101      39.913  17.737  29.643  1.00  0.00      B    N
ATOM   4103  C1  BMIMB 101      39.084  18.516  30.273  1.00  0.00      B    C
ATOM   4104  H1  BMIMB 101      38.473  18.117  31.054  1.00  0.00      B    H
ATOM   4105  C2  BMIMB 101      39.971  19.793  28.743  1.00  0.00      B    C
ATOM   4106  H2  BMIMB 101      40.279  20.718  28.307  1.00  0.00      B    H
ATOM   4107  C21 BMIMB 101      40.386  18.483  28.612  1.00  0.00      B    C
ATOM   4108  H21 BMIMB 101      40.996  18.034  27.859  1.00  0.00      B    H
ATOM   4109  C3  BMIMB 101      38.346  20.857  30.240  1.00  0.00      B    C
ATOM   4110  H3  BMIMB 101      38.867  21.766  29.978  1.00  0.00      B    H
ATOM   4111  H31 BMIMB 101      37.467  20.914  29.614  1.00  0.00      B    H
ATOM   4112  H32 BMIMB 101      37.997  20.822  31.261  1.00  0.00      B    H
ATOM   4113  C4  BMIMB 101      40.163  16.251  29.798  1.00  0.00      B    C
ATOM   4114  H4  BMIMB 101      40.427  16.001  30.815  1.00  0.00      B    H
ATOM   4115  H41 BMIMB 101      41.005  16.084  29.144  1.00  0.00      B    H
ATOM   4116  C5  BMIMB 101      38.957  15.339  29.381  1.00  0.00      B    C
ATOM   4117  H5  BMIMB 101      39.437  14.389  29.603  1.00  0.00      B    H
ATOM   4118  H51 BMIMB 101      38.088  15.525  30.007  1.00  0.00      B    H
ATOM   4119  C51 BMIMB 101      38.649  15.230  27.833  1.00  0.00      B    C
ATOM   4120  H52 BMIMB 101      38.075  16.123  27.601  1.00  0.00      B    H
ATOM   4121  H53 BMIMB 101      39.610  15.270  27.326  1.00  0.00      B    H
ATOM   4122  C6  BMIMB 101      37.730  14.132  27.525  1.00  0.00      B    C
ATOM   4123  H6  BMIMB 101      37.593  14.034  26.454  1.00  0.00      B    H
ATOM   4124  H61 BMIMB 101      38.076  13.160  27.857  1.00  0.00      B    H
ATOM   4125  H62 BMIMB 101      36.712  14.305  27.855  1.00  0.00      B    H
ATOM   4126  N1  BMIMB 102      39.530   0.760   0.790  1.00  0.00      B    N
ATOM   4127  N11 BMIMB 102      38.917   2.595   1.714  1.00  0.00      B    N
ATOM   4128  C1  BMIMB 102      39.312   1.360   1.940  1.00  0.00      B    C
ATOM   4129  H1  BMIMB 102      39.332   0.785   2.841  1.00  0.00      B    H
ATOM   4130  C2  BMIMB 102      39.348   1.635  -0.175  1.00  0.00      B    C
ATOM   4131  H2  BMIMB 102      39.436   1.275  -1.177  1.00  0.00      B    H
ATOM   4132  C21 BMIMB 102      38.955   2.765   0.395  1.00  0.00      B    C
ATOM   4133  H21 BMIMB 102      38.651   3.649  -0.121  1.00  0.00      B    H
ATOM   4134  C3  BMIMB 102      39.609  -0.673   0.559  1.00  0.00      B    C
ATOM   4135  H3  BMIMB 102      39.540  -1.135   1.533  1.00  0.00      B    H
ATOM   4136  H31 BMIMB 102      38.741  -0.988  -0.002  1.00  0.00      B    H
ATOM   4137  H32 BMIMB 102      40.592  -0.903   0.176  1.00  0.00      B    H
ATOM   4138  C4  BMIMB 102      38.486   3.516   2.776  1.00  0.00      B    C
ATOM   4139  H4  BMIMB 102      38.849   2.995   3.650  1.00  0.00      B    H
ATOM   4140  H41 BMIMB 102      37.417   3.558   2.922  1.00  0.00      B    H
ATOM   4141  C5  BMIMB 102      39.107   4.873   2.802  1.00  0.00      B    C
ATOM   4142  H5  BMIMB 102      40.068   4.678   2.333  1.00  0.00      B    H
ATOM   4143  H51 BMIMB 102      38.601   5.453   2.035  1.00  0.00      B    H
ATOM   4144  C51 BMIMB 102      39.219   5.459   4.214  1.00  0.00      B    C
ATOM   4145  H52 BMIMB 102      38.241   5.568   4.675  1.00  0.00      B    H
ATOM   4146  H53 BMIMB 102      39.683   4.751   4.897  1.00  0.00      B    H
ATOM   4147  C6  BMIMB 102      39.894   6.856   4.095  1.00  0.00      B    C
ATOM   4148  H6  BMIMB 102      39.872   7.322   5.074  1.00  0.00      B    H
ATOM   4149  H61 BMIMB 102      40.916   6.846   3.734  1.00  0.00      B    H
ATOM   4150  H62 BMIMB 102      39.333   7.446   3.379  1.00  0.00      B    H
ATOM   4151  N1  BMIMB 103      42.104  18.215   5.851  1.00  0.00      B    N
ATOM   4152  N11 BMIMB 103      40.527  18.498   7.260  1.00  0.00      B    N
ATOM   4153  C1  BMIMB 103      41.116  17.654   6.387  1.00  0.00      B    C
ATOM   4154  H1  BMIMB 103      40.851  16.657   6.107  1.00  0.00      B    H
ATOM   4155  C2  BMIMB 103      42.153  19.576   6.361  1.00  0.00      B    C
ATOM   4156  H2  BMIMB 103      42.915  20.226   5.991  1.00  0.00      B    H
ATOM   4157  C21 BMIMB 103      41.160  19.725   7.147  1.00  0.00      B    C
ATOM   4158  H21 BMIMB 103      40.900  20.678   7.554  1.00  0.00      B    H
ATOM   4159  C3  BMIMB 103      42.983  17.546   4.917  1.00  0.00      B    C
ATOM   4160  H3  BMIMB 103      43.248  18.257   4.149  1.00  0.00      B    H
ATOM   4161  H31 BMIMB 103      43.879  17.195   5.408  1.00  0.00      B    H
ATOM   4162  H32 BMIMB 103      42.476  16.651   4.588  1.00  0.00      B    H
ATOM   4163  C4  BMIMB 103      39.539  18.114   8.244  1.00  0.00      B    C
ATOM   4164  H4  BMIMB 103      39.276  17.075   8.110  1.00  0.00      B    H
ATOM   4165  H41 BMIMB 103      38.613  18.669   8.203  1.00  0.00      B    H
ATOM   4166  C5  BMIMB 103      40.164  18.050   9.666  1.00  0.00      B    C
ATOM   4167  H5  BMIMB 103      40.085  19.036  10.117  1.00  0.00      B    H
ATOM   4168  H51 BMIMB 103      39.545  17.355  10.228  1.00  0.00      B    H
ATOM   4169  C51 BMIMB 103      41.540  17.410   9.606  1.00  0.00      B    C
ATOM   4170  H52 BMIMB 103      41.447  16.452   9.101  1.00  0.00      B    H
ATOM   4171  H53 BMIMB 103      42.274  18.114   9.222  1.00  0.00      B    H
ATOM   4172  C6  BMIMB 103      41.852  16.879  10.982  1.00  0.00      B    C
ATOM   4173  H6  BMIMB 103      42.681  16.204  10.800  1.00  0.00      B    H
ATOM   4174  H61 BMIMB 103      41.997  17.717  11.653  1.00  0.00      B    H
ATOM   4175  H62 BMIMB 103      41.066  16.344  11.503  1.00  0.00      B    H
ATOM   4176  N1  BMIMB 104      15.678  27.779  31.761  1.00  0.00      B    N
ATOM   4177  N11 BMIMB 104      16.566  26.037  30.737  1.00  0.00      B    N
ATOM   4178  C1  BMIMB 104      15.758  26.417  31.719  1.00  0.00      B    C
ATOM   4179  H1  BMIMB 104      15.149  25.793  32.338  1.00  0.00      B    H
ATOM   4180  C2  BMIMB 104      16.386  28.255  30.689  1.00  0.00      B    C
ATOM   4181  H2  BMIMB 104      16.427  29.296  30.453  1.00  0.00      B    H
ATOM   4182  C21 BMIMB 104      16.950  27.211  30.088  1.00  0.00      B    C
ATOM   4183  H21 BMIMB 104      17.515  27.185  29.182  1.00  0.00      B    H
ATOM   4184  C3  BMIMB 104      14.857  28.616  32.593  1.00  0.00      B    C
ATOM   4185  H3  BMIMB 104      13.861  28.433  32.217  1.00  0.00      B    H
ATOM   4186  H31 BMIMB 104      15.152  28.390  33.607  1.00  0.00      B    H
ATOM   4187  H32 BMIMB 104      15.243  29.624  32.552  1.00  0.00      B    H
ATOM   4188  C4  BMIMB 104      16.883  24.697  30.237  1.00  0.00      B    C
ATOM   4189  H4  BMIMB 104      16.651  24.635  29.184  1.00  0.00      B    H
ATOM   4190  H41 BMIMB 104      16.140  24.104  30.749  1.00  0.00      B    H
ATOM   4191  C5  BMIMB 104      18.311  24.191  30.501  1.00  0.00      B    C
ATOM   4192  H5  BMIMB 104      18.367  23.106  30.515  1.00  0.00      B    H
ATOM   4193  H51 BMIMB 104      19.033  24.575  29.784  1.00  0.00      B    H
ATOM   4194  C51 BMIMB 104      18.940  24.790  31.756  1.00  0.00      B    C
ATOM   4195  H52 BMIMB 104      18.635  25.819  31.927  1.00  0.00      B    H
ATOM   4196  H53 BMIMB 104      18.650  24.173  32.603  1.00  0.00      B    H
ATOM   4197  C6  BMIMB 104      20.545  24.684  31.733  1.00  0.00      B    C
ATOM   4198  H6  BMIMB 104      20.873  23.652  31.762  1.00  0.00      B    H
ATOM   4199  H61 BMIMB 104      21.113  25.103  30.910  1.00  0.00      B    H
ATOM   4200  H62 BMIMB 104      20.920  25.084  32.668  1.00  0.00      B    H
ATOM   4201  N1  BMIMB 105       1.033  34.828  17.856  1.00  0.00      B    N
ATOM   4202  N11 BMIMB 105       2.043  36.224  16.530  1.00  0.00      B    N
ATOM   4203  C1  BMIMB 105       2.186  35.367  17.490  1.00  0.00      B    C
ATOM   4204  H1  BMIMB 105       3.122  34.966  17.816  1.00  0.00      B    H
ATOM   4205  C2  BMIMB 105       0.088  35.379  17.001  1.00  0.00      B    C
ATOM   4206  H2  BMIMB 105      -0.923  35.036  16.970  1.00  0.00      B    H
ATOM   4207  C21 BMIMB 105       0.702  36.331  16.225  1.00  0.00      B    C
ATOM   4208  H21 BMIMB 105       0.366  36.912  15.394  1.00  0.00      B    H
ATOM   4209  C3  BMIMB 105       0.741  33.804  18.782  1.00  0.00      B    C
ATOM   4210  H3  BMIMB 105       1.609  33.588  19.387  1.00  0.00      B    H
ATOM   4211  H31 BMIMB 105      -0.028  34.182  19.440  1.00  0.00      B    H
ATOM   4212  H32 BMIMB 105       0.321  33.025  18.164  1.00  0.00      B    H
ATOM   4213  C4  BMIMB 105       3.057  36.980  15.787  1.00  0.00      B    C
ATOM   4214  H4  BMIMB 105       3.898  37.095  16.456  1.00  0.00      B    H
ATOM   4215  H41 BMIMB 105       2.510  37.858  15.477  1.00  0.00      B    H
ATOM   4216  C5  BMIMB 105       3.539  36.262  14.586  1.00  0.00      B    C
ATOM   4217  H5  BMIMB 105       3.914  35.271  14.832  1.00  0.00      B    H
ATOM   4218  H51 BMIMB 105       2.626  36.095  14.019  1.00  0.00      B    H
ATOM   4219  C51 BMIMB 105       4.497  37.111  13.810  1.00  0.00      B    C
ATOM   4220  H52 BMIMB 105       4.104  38.090  13.547  1.00  0.00      B    H
ATOM   4221  H53 BMIMB 105       5.363  37.165  14.465  1.00  0.00      B    H
ATOM   4222  C6  BMIMB 105       4.842  36.516  12.435  1.00  0.00      B    C
ATOM   4223  H6  BMIMB 105       5.231  37.237  11.726  1.00  0.00      B    H
ATOM   4224  H61 BMIMB 105       5.463  35.644  12.610  1.00  0.00      B    H
ATOM   4225  H62 BMIMB 105       3.949  36.089  11.993  1.00  0.00      B    H
ATOM   4226  N1  BMIMB 106      44.681   5.821  44.765  1.00  0.00      B    N
ATOM   4227  N11 BMIMB 106      43.128   4.553  45.521  1.00  0.00      B    N
ATOM   4228  C1  BMIMB 106      44.428   4.657  45.285  1.00  0.00      B    C
ATOM   4229  H1  BMIMB 106      45.115   3.906  45.610  1.00  0.00      B    H
ATOM   4230  C2  BMIMB 106      43.531   6.374  44.411  1.00  0.00      B    C
ATOM   4231  H2  BMIMB 106      43.528   7.303  43.884  1.00  0.00      B    H
ATOM   4232  C21 BMIMB 106      42.537   5.650  44.972  1.00  0.00      B    C
ATOM   4233  H21 BMIMB 106      41.485   5.822  45.030  1.00  0.00      B    H
ATOM   4234  C3  BMIMB 106      45.994   6.142  44.222  1.00  0.00      B    C
ATOM   4235  H3  BMIMB 106      46.196   5.897  43.190  1.00  0.00      B    H
ATOM   4236  H31 BMIMB 106      45.976   7.211  44.374  1.00  0.00      B    H
ATOM   4237  H32 BMIMB 106      46.780   5.780  44.868  1.00  0.00      B    H
ATOM   4238  C4  BMIMB 106      42.456   3.550  46.378  1.00  0.00      B    C
ATOM   4239  H4  BMIMB 106      43.129   2.707  46.438  1.00  0.00      B    H
ATOM   4240  H41 BMIMB 106      41.573   3.178  45.881  1.00  0.00      B    H
ATOM   4241  C5  BMIMB 106      42.056   4.024  47.774  1.00  0.00      B    C
ATOM   4242  H5  BMIMB 106      40.986   4.213  47.801  1.00  0.00      B    H
ATOM   4243  H51 BMIMB 106      42.375   3.287  48.507  1.00  0.00      B    H
ATOM   4244  C51 BMIMB 106      42.493   5.370  48.329  1.00  0.00      B    C
ATOM   4245  H52 BMIMB 106      43.577   5.422  48.261  1.00  0.00      B    H
ATOM   4246  H53 BMIMB 106      41.925   6.171  47.862  1.00  0.00      B    H
ATOM   4247  C6  BMIMB 106      42.071   5.570  49.842  1.00  0.00      B    C
ATOM   4248  H6  BMIMB 106      41.905   4.696  50.461  1.00  0.00      B    H
ATOM   4249  H61 BMIMB 106      42.843   6.182  50.295  1.00  0.00      B    H
ATOM   4250  H62 BMIMB 106      41.135   6.111  49.925  1.00  0.00      B    H
ATOM   4251  N1  BMIMB 107      25.008  21.264  44.026  1.00  0.00      B    N
ATOM   4252  N11 BMIMB 107      25.850  23.033  44.925  1.00  0.00      B    N
ATOM   4253  C1  BMIMB 107      24.975  22.599  44.108  1.00  0.00      B    C
ATOM   4254  H1  BMIMB 107      24.424  23.273  43.487  1.00  0.00      B    H
ATOM   4255  C2  BMIMB 107      25.955  20.826  44.992  1.00  0.00      B    C
ATOM   4256  H2  BMIMB 107      26.162  19.781  45.073  1.00  0.00      B    H
ATOM   4257  C21 BMIMB 107      26.447  21.930  45.528  1.00  0.00      B    C
ATOM   4258  H21 BMIMB 107      27.162  21.958  46.320  1.00  0.00      B    H
ATOM   4259  C3  BMIMB 107      24.235  20.326  43.193  1.00  0.00      B    C
ATOM   4260  H3  BMIMB 107      23.326  19.947  43.636  1.00  0.00      B    H
ATOM   4261  H31 BMIMB 107      23.890  20.979  42.404  1.00  0.00      B    H
ATOM   4262  H32 BMIMB 107      24.823  19.516  42.789  1.00  0.00      B    H
ATOM   4263  C4  BMIMB 107      26.130  24.495  45.165  1.00  0.00      B    C
ATOM   4264  H4  BMIMB 107      26.503  24.662  46.165  1.00  0.00      B    H
ATOM   4265  H41 BMIMB 107      25.179  25.004  45.102  1.00  0.00      B    H
ATOM   4266  C5  BMIMB 107      27.026  25.086  44.114  1.00  0.00      B    C
ATOM   4267  H5  BMIMB 107      27.706  24.280  43.853  1.00  0.00      B    H
ATOM   4268  H51 BMIMB 107      26.417  25.237  43.226  1.00  0.00      B    H
ATOM   4269  C51 BMIMB 107      27.711  26.336  44.487  1.00  0.00      B    C
ATOM   4270  H52 BMIMB 107      27.018  27.078  44.876  1.00  0.00      B    H
ATOM   4271  H53 BMIMB 107      28.444  26.230  45.283  1.00  0.00      B    H
ATOM   4272  C6  BMIMB 107      28.484  27.024  43.327  1.00  0.00      B    C
ATOM   4273  H6  BMIMB 107      28.874  27.928  43.781  1.00  0.00      B    H
ATOM   4274  H61 BMIMB 107      29.295  26.475  42.862  1.00  0.00      B    H
ATOM   4275  H62 BMIMB 107      27.815  27.162  42.485  1.00  0.00      B    H
ATOM   4276  N1  BMIMB 108       3.772  28.159  38.296  1.00  0.00      B    N
ATOM   4277  N11 BMIMB 108       2.084  26.825  38.322  1.00  0.00      B    N
ATOM   4278  C1  BMIMB 108       3.403  26.931  38.236  1.00  0.00      B    C
ATOM   4279  H1  BMIMB 108       4.167  26.210  38.037  1.00  0.00      B    H
ATOM   4280  C2  BMIMB 108       2.639  28.903  38.120  1.00  0.00      B    C
ATOM   4281  H2  BMIMB 108       2.774  29.945  37.929  1.00  0.00      B    H
ATOM   4282  C21 BMIMB 108       1.571  28.141  38.199  1.00  0.00      B    C
ATOM   4283  H21 BMIMB 108       0.508  28.188  38.113  1.00  0.00      B    H
ATOM   4284  C3  BMIMB 108       5.168  28.631  38.174  1.00  0.00      B    C
ATOM   4285  H3  BMIMB 108       5.454  29.078  39.114  1.00  0.00      B    H
ATOM   4286  H31 BMIMB 108       5.760  27.785  37.856  1.00  0.00      B    H
ATOM   4287  H32 BMIMB 108       5.205  29.300  37.327  1.00  0.00      B    H
ATOM   4288  C4  BMIMB 108       1.329  25.567  38.229  1.00  0.00      B    C
ATOM   4289  H4  BMIMB 108       1.891  24.776  37.753  1.00  0.00      B    H
ATOM   4290  H41 BMIMB 108       0.613  25.863  37.477  1.00  0.00      B    H
ATOM   4291  C5  BMIMB 108       0.759  25.195  39.594  1.00  0.00      B    C
ATOM   4292  H5  BMIMB 108      -0.136  24.598  39.438  1.00  0.00      B    H
ATOM   4293  H51 BMIMB 108       1.625  24.586  39.840  1.00  0.00      B    H
ATOM   4294  C51 BMIMB 108       0.597  26.329  40.606  1.00  0.00      B    C
ATOM   4295  H52 BMIMB 108       1.619  26.661  40.765  1.00  0.00      B    H
ATOM   4296  H53 BMIMB 108      -0.055  27.150  40.319  1.00  0.00      B    H
ATOM   4297  C6  BMIMB 108       0.022  25.651  41.761  1.00  0.00      B    C
ATOM   4298  H6  BMIMB 108      -0.884  25.078  41.598  1.00  0.00      B    H
ATOM   4299  H61 BMIMB 108       0.626  24.840  42.154  1.00  0.00      B    H
ATOM   4300  H62 BMIMB 108      -0.283  26.257  42.606  1.00  0.00      B    H
ATOM   4301  N1  BMIMB 109      16.843  41.168   2.244  1.00  0.00      B    N
ATOM   4302  N11 BMIMB 109      16.612  40.117   4.111  1.00  0.00      B    N
ATOM   4303  C1  BMIMB 109      16.147  41.042   3.286  1.00  0.00      B    C
ATOM   4304  H1  BMIMB 109      15.222  41.573   3.366  1.00  0.00      B    H
ATOM   4305  C2  BMIMB 109      17.950  40.345   2.418  1.00  0.00      B    C
ATOM   4306  H2  BMIMB 109      18.777  40.263   1.748  1.00  0.00      B    H
ATOM   4307  C21 BMIMB 109      17.813  39.664   3.574  1.00  0.00      B    C
ATOM   4308  H21 BMIMB 109      18.392  38.847   3.946  1.00  0.00      B    H
ATOM   4309  C3  BMIMB 109      16.660  42.135   1.138  1.00  0.00      B    C
ATOM   4310  H3  BMIMB 109      17.309  42.986   1.284  1.00  0.00      B    H
ATOM   4311  H31 BMIMB 109      16.886  41.715   0.169  1.00  0.00      B    H
ATOM   4312  H32 BMIMB 109      15.661  42.545   1.147  1.00  0.00      B    H
ATOM   4313  C4  BMIMB 109      16.016  39.568   5.322  1.00  0.00      B    C
ATOM   4314  H4  BMIMB 109      16.093  38.512   5.108  1.00  0.00      B    H
ATOM   4315  H41 BMIMB 109      15.031  40.001   5.414  1.00  0.00      B    H
ATOM   4316  C5  BMIMB 109      16.758  39.881   6.562  1.00  0.00      B    C
ATOM   4317  H5  BMIMB 109      17.804  39.591   6.504  1.00  0.00      B    H
ATOM   4318  H51 BMIMB 109      16.802  40.967   6.552  1.00  0.00      B    H
ATOM   4319  C51 BMIMB 109      16.023  39.241   7.766  1.00  0.00      B    C
ATOM   4320  H52 BMIMB 109      15.260  39.915   8.148  1.00  0.00      B    H
ATOM   4321  H53 BMIMB 109      15.588  38.265   7.567  1.00  0.00      B    H
ATOM   4322  C6  BMIMB 109      17.021  38.837   8.865  1.00  0.00      B    C
ATOM   4323  H6  BMIMB 109      16.416  38.502   9.700  1.00  0.00      B    H
ATOM   4324  H61 BMIMB 109      17.691  38.053   8.531  1.00  0.00      B    H
ATOM   4325  H62 BMIMB 109      17.644  39.661   9.195  1.00  0.00      B    H
ATOM   4326  N1  BMIMB 110      36.888  13.480  -0.027  1.00  0.00      B    N
ATOM   4327  N11 BMIMB 110      38.945  12.973   0.197  1.00  0.00      B    N
ATOM   4328  C1  BMIMB 110      37.759  12.517  -0.036  1.00  0.00      B    C
ATOM   4329  H1  BMIMB 110      37.461  11.505  -0.210  1.00  0.00      B    H
ATOM   4330  C2  BMIMB 110      37.585  14.653   0.074  1.00  0.00      B    C
ATOM   4331  H2  BMIMB 110      37.041  15.571   0.058  1.00  0.00      B    H
ATOM   4332  C21 BMIMB 110      38.833  14.351   0.148  1.00  0.00      B    C
ATOM   4333  H21 BMIMB 110      39.706  14.964   0.209  1.00  0.00      B    H
ATOM   4334  C3  BMIMB 110      35.449  13.371  -0.064  1.00  0.00      B    C
ATOM   4335  H3  BMIMB 110      35.150  12.706   0.733  1.00  0.00      B    H
ATOM   4336  H31 BMIMB 110      35.008  14.356  -0.053  1.00  0.00      B    H
ATOM   4337  H32 BMIMB 110      35.007  12.876  -0.916  1.00  0.00      B    H
ATOM   4338  C4  BMIMB 110      40.237  12.273   0.227  1.00  0.00      B    C
ATOM   4339  H4  BMIMB 110      41.054  12.938  -0.012  1.00  0.00      B    H
ATOM   4340  H41 BMIMB 110      40.148  11.583  -0.599  1.00  0.00      B    H
ATOM   4341  C5  BMIMB 110      40.473  11.575   1.535  1.00  0.00      B    C
ATOM   4342  H5  BMIMB 110      40.543  12.371   2.272  1.00  0.00      B    H
ATOM   4343  H51 BMIMB 110      39.625  10.927   1.740  1.00  0.00      B    H
ATOM   4344  C51 BMIMB 110      41.600  10.572   1.507  1.00  0.00      B    C
ATOM   4345  H52 BMIMB 110      41.427   9.866   0.698  1.00  0.00      B    H
ATOM   4346  H53 BMIMB 110      42.531  11.076   1.260  1.00  0.00      B    H
ATOM   4347  C6  BMIMB 110      41.880   9.829   2.856  1.00  0.00      B    C
ATOM   4348  H6  BMIMB 110      42.875   9.424   2.713  1.00  0.00      B    H
ATOM   4349  H61 BMIMB 110      41.793  10.503   3.701  1.00  0.00      B    H
ATOM   4350  H62 BMIMB 110      41.210   9.010   3.091  1.00  0.00      B    H
ATOM   4351  N1  BMIMB 111       4.108   6.416  33.859  1.00  0.00      B    N
ATOM   4352  N11 BMIMB 111       5.757   5.336  34.497  1.00  0.00      B    N
ATOM   4353  C1  BMIMB 111       4.572   5.745  34.875  1.00  0.00      B    C
ATOM   4354  H1  BMIMB 111       4.156   5.627  35.852  1.00  0.00      B    H
ATOM   4355  C2  BMIMB 111       5.021   6.440  32.840  1.00  0.00      B    C
ATOM   4356  H2  BMIMB 111       4.893   6.948  31.910  1.00  0.00      B    H
ATOM   4357  C21 BMIMB 111       6.094   5.829  33.259  1.00  0.00      B    C
ATOM   4358  H21 BMIMB 111       6.994   5.552  32.756  1.00  0.00      B    H
ATOM   4359  C3  BMIMB 111       2.825   7.079  33.693  1.00  0.00      B    C
ATOM   4360  H3  BMIMB 111       2.165   6.660  34.438  1.00  0.00      B    H
ATOM   4361  H31 BMIMB 111       2.831   8.156  33.772  1.00  0.00      B    H
ATOM   4362  H32 BMIMB 111       2.686   6.804  32.658  1.00  0.00      B    H
ATOM   4363  C4  BMIMB 111       6.593   4.515  35.376  1.00  0.00      B    C
ATOM   4364  H4  BMIMB 111       6.236   3.509  35.210  1.00  0.00      B    H
ATOM   4365  H41 BMIMB 111       6.115   4.796  36.303  1.00  0.00      B    H
ATOM   4366  C5  BMIMB 111       8.118   4.772  35.332  1.00  0.00      B    C
ATOM   4367  H5  BMIMB 111       8.487   4.769  34.310  1.00  0.00      B    H
ATOM   4368  H51 BMIMB 111       8.212   5.768  35.757  1.00  0.00      B    H
ATOM   4369  C51 BMIMB 111       8.824   3.722  36.191  1.00  0.00      B    C
ATOM   4370  H52 BMIMB 111       8.535   3.894  37.224  1.00  0.00      B    H
ATOM   4371  H53 BMIMB 111       8.539   2.691  35.995  1.00  0.00      B    H
ATOM   4372  C6  BMIMB 111      10.422   3.855  36.177  1.00  0.00      B    C
ATOM   4373  H6  BMIMB 111      10.831   3.795  35.175  1.00  0.00      B    H
ATOM   4374  H61 BMIMB 111      10.647   4.845  36.557  1.00  0.00      B    H
ATOM   4375  H62 BMIMB 111      10.738   3.134  36.923  1.00  0.00      B    H
ATOM   4376  N1  BMIMB 112      24.328  34.185  19.854  1.00  0.00      B    N
ATOM   4377  N11 BMIMB 112      26.105  33.345  20.742  1.00  0.00      B    N
ATOM   4378  C1  BMIMB 112      25.075  34.160  20.913  1.00  0.00      B    C
ATOM   4379  H1  BMIMB 112      24.887  34.773  21.768  1.00  0.00      B    H
ATOM   4380  C2  BMIMB 112      24.867  33.264  18.954  1.00  0.00      B    C
ATOM   4381  H2  BMIMB 112      24.440  33.034  18.003  1.00  0.00      B    H
ATOM   4382  C21 BMIMB 112      25.956  32.816  19.508  1.00  0.00      B    C
ATOM   4383  H21 BMIMB 112      26.680  32.114  19.156  1.00  0.00      B    H
ATOM   4384  C3  BMIMB 112      23.093  35.068  19.743  1.00  0.00      B    C
ATOM   4385  H3  BMIMB 112      22.310  34.378  19.465  1.00  0.00      B    H
ATOM   4386  H31 BMIMB 112      22.809  35.489  20.696  1.00  0.00      B    H
ATOM   4387  H32 BMIMB 112      23.094  35.786  18.936  1.00  0.00      B    H
ATOM   4388  C4  BMIMB 112      27.269  33.271  21.700  1.00  0.00      B    C
ATOM   4389  H4  BMIMB 112      27.239  32.369  22.293  1.00  0.00      B    H
ATOM   4390  H41 BMIMB 112      27.195  34.210  22.229  1.00  0.00      B    H
ATOM   4391  C5  BMIMB 112      28.537  33.231  20.962  1.00  0.00      B    C
ATOM   4392  H5  BMIMB 112      28.591  32.392  20.272  1.00  0.00      B    H
ATOM   4393  H51 BMIMB 112      28.598  34.251  20.591  1.00  0.00      B    H
ATOM   4394  C51 BMIMB 112      29.696  32.950  21.863  1.00  0.00      B    C
ATOM   4395  H52 BMIMB 112      29.726  33.684  22.664  1.00  0.00      B    H
ATOM   4396  H53 BMIMB 112      29.726  31.948  22.283  1.00  0.00      B    H
ATOM   4397  C6  BMIMB 112      31.033  33.159  21.074  1.00  0.00      B    C
ATOM   4398  H6  BMIMB 112      31.260  32.378  20.357  1.00  0.00      B    H
ATOM   4399  H61 BMIMB 112      30.954  34.159  20.663  1.00  0.00      B    H
ATOM   4400  H62 BMIMB 112      31.858  33.193  21.777  1.00  0.00      B    H
ATOM   4401  N1  BMIMB 113      20.560  42.234  12.174  1.00  0.00      B    N
ATOM   4402  N11 BMIMB 113      18.562  41.589  11.796  1.00  0.00      B    N
ATOM   4403  C1  BMIMB 113      19.260  42.587  12.300  1.00  0.00      B    C
ATOM   4404  H1  BMIMB 113      18.860  43.503  12.677  1.00  0.00      B    H
ATOM   4405  C2  BMIMB 113      20.671  41.116  11.411  1.00  0.00      B    C
ATOM   4406  H2  BMIMB 113      21.623  40.749  11.094  1.00  0.00      B    H
ATOM   4407  C21 BMIMB 113      19.453  40.624  11.426  1.00  0.00      B    C
ATOM   4408  H21 BMIMB 113      19.106  39.660  11.126  1.00  0.00      B    H
ATOM   4409  C3  BMIMB 113      21.726  42.919  12.724  1.00  0.00      B    C
ATOM   4410  H3  BMIMB 113      22.630  42.613  12.219  1.00  0.00      B    H
ATOM   4411  H31 BMIMB 113      21.604  43.987  12.623  1.00  0.00      B    H
ATOM   4412  H32 BMIMB 113      21.854  42.683  13.770  1.00  0.00      B    H
ATOM   4413  C4  BMIMB 113      17.134  41.489  11.707  1.00  0.00      B    C
ATOM   4414  H4  BMIMB 113      16.755  42.229  12.397  1.00  0.00      B    H
ATOM   4415  H41 BMIMB 113      16.905  40.468  11.975  1.00  0.00      B    H
ATOM   4416  C5  BMIMB 113      16.559  42.032  10.418  1.00  0.00      B    C
ATOM   4417  H5  BMIMB 113      17.068  41.607   9.557  1.00  0.00      B    H
ATOM   4418  H51 BMIMB 113      15.513  41.735  10.430  1.00  0.00      B    H
ATOM   4419  C51 BMIMB 113      16.874  43.492  10.220  1.00  0.00      B    C
ATOM   4420  H52 BMIMB 113      16.636  44.083  11.101  1.00  0.00      B    H
ATOM   4421  H53 BMIMB 113      17.893  43.568   9.849  1.00  0.00      B    H
ATOM   4422  C6  BMIMB 113      15.941  44.148   9.160  1.00  0.00      B    C
ATOM   4423  H6  BMIMB 113      16.207  43.679   8.220  1.00  0.00      B    H
ATOM   4424  H61 BMIMB 113      14.900  43.896   9.323  1.00  0.00      B    H
ATOM   4425  H62 BMIMB 113      16.028  45.226   9.081  1.00  0.00      B    H
ATOM   4426  N1  BMIMB 114       8.968  26.497  24.458  1.00  0.00      B    N
ATOM   4427  N11 BMIMB 114       9.734  25.572  22.697  1.00  0.00      B    N
ATOM   4428  C1  BMIMB 114       8.923  26.477  23.184  1.00  0.00      B    C
ATOM   4429  H1  BMIMB 114       8.562  27.394  22.769  1.00  0.00      B    H
ATOM   4430  C2  BMIMB 114       9.844  25.506  24.846  1.00  0.00      B    C
ATOM   4431  H2  BMIMB 114      10.074  25.256  25.859  1.00  0.00      B    H
ATOM   4432  C21 BMIMB 114      10.388  24.985  23.737  1.00  0.00      B    C
ATOM   4433  H21 BMIMB 114      11.261  24.375  23.667  1.00  0.00      B    H
ATOM   4434  C3  BMIMB 114       8.403  27.447  25.364  1.00  0.00      B    C
ATOM   4435  H3  BMIMB 114       8.595  27.028  26.340  1.00  0.00      B    H
ATOM   4436  H31 BMIMB 114       8.905  28.387  25.185  1.00  0.00      B    H
ATOM   4437  H32 BMIMB 114       7.339  27.487  25.185  1.00  0.00      B    H
ATOM   4438  C4  BMIMB 114      10.206  25.450  21.336  1.00  0.00      B    C
ATOM   4439  H4  BMIMB 114      11.112  24.877  21.470  1.00  0.00      B    H
ATOM   4440  H41 BMIMB 114      10.467  26.431  20.968  1.00  0.00      B    H
ATOM   4441  C5  BMIMB 114       9.237  24.652  20.505  1.00  0.00      B    C
ATOM   4442  H5  BMIMB 114       8.271  25.106  20.707  1.00  0.00      B    H
ATOM   4443  H51 BMIMB 114       9.307  24.754  19.425  1.00  0.00      B    H
ATOM   4444  C51 BMIMB 114       9.237  23.158  20.872  1.00  0.00      B    C
ATOM   4445  H52 BMIMB 114      10.234  22.759  20.708  1.00  0.00      B    H
ATOM   4446  H53 BMIMB 114       9.013  23.103  21.935  1.00  0.00      B    H
ATOM   4447  C6  BMIMB 114       8.353  22.332  20.007  1.00  0.00      B    C
ATOM   4448  H6  BMIMB 114       8.806  21.348  19.954  1.00  0.00      B    H
ATOM   4449  H61 BMIMB 114       7.321  22.273  20.336  1.00  0.00      B    H
ATOM   4450  H62 BMIMB 114       8.218  22.610  18.968  1.00  0.00      B    H
ATOM   4451  N1  BMIMB 115      28.778  10.625  34.056  1.00  0.00      B    N
ATOM   4452  N11 BMIMB 115      27.104  11.604  33.268  1.00  0.00      B    N
ATOM   4453  C1  BMIMB 115      28.232  11.763  33.804  1.00  0.00      B    C
ATOM   4454  H1  BMIMB 115      28.749  12.698  33.837  1.00  0.00      B    H
ATOM   4455  C2  BMIMB 115      27.833   9.596  33.872  1.00  0.00      B    C
ATOM   4456  H2  BMIMB 115      27.962   8.554  34.067  1.00  0.00      B    H
ATOM   4457  C21 BMIMB 115      26.856  10.241  33.251  1.00  0.00      B    C
ATOM   4458  H21 BMIMB 115      25.994   9.868  32.741  1.00  0.00      B    H
ATOM   4459  C3  BMIMB 115      30.094  10.376  34.587  1.00  0.00      B    C
ATOM   4460  H3  BMIMB 115      30.725  10.267  33.717  1.00  0.00      B    H
ATOM   4461  H31 BMIMB 115      30.454  11.204  35.180  1.00  0.00      B    H
ATOM   4462  H32 BMIMB 115      30.046   9.418  35.084  1.00  0.00      B    H
ATOM   4463  C4  BMIMB 115      26.312  12.583  32.482  1.00  0.00      B    C
ATOM   4464  H4  BMIMB 115      26.213  13.429  33.146  1.00  0.00      B    H
ATOM   4465  H41 BMIMB 115      25.311  12.176  32.471  1.00  0.00      B    H
ATOM   4466  C5  BMIMB 115      26.740  12.923  31.172  1.00  0.00      B    C
ATOM   4467  H5  BMIMB 115      25.959  13.583  30.805  1.00  0.00      B    H
ATOM   4468  H51 BMIMB 115      27.614  13.568  31.220  1.00  0.00      B    H
ATOM   4469  C51 BMIMB 115      26.933  11.665  30.321  1.00  0.00      B    C
ATOM   4470  H52 BMIMB 115      27.625  11.020  30.858  1.00  0.00      B    H
ATOM   4471  H53 BMIMB 115      26.019  11.097  30.169  1.00  0.00      B    H
ATOM   4472  C6  BMIMB 115      27.565  11.863  28.965  1.00  0.00      B    C
ATOM   4473  H6  BMIMB 115      27.043  12.518  28.277  1.00  0.00      B    H
ATOM   4474  H61 BMIMB 115      28.591  12.212  28.991  1.00  0.00      B    H
ATOM   4475  H62 BMIMB 115      27.744  10.942  28.422  1.00  0.00      B    H
ATOM   4476  N1  BMIMB 116      19.876  32.156  20.449  1.00  0.00      B    N
ATOM   4477  N11 BMIMB 116      20.527  31.014  18.824  1.00  0.00      B    N
ATOM   4478  C1  BMIMB 116      19.645  31.961  19.181  1.00  0.00      B    C
ATOM   4479  H1  BMIMB 116      18.862  32.463  18.655  1.00  0.00      B    H
ATOM   4480  C2  BMIMB 116      20.828  31.274  20.901  1.00  0.00      B    C
ATOM   4481  H2  BMIMB 116      21.146  31.300  21.921  1.00  0.00      B    H
ATOM   4482  C21 BMIMB 116      21.238  30.573  19.888  1.00  0.00      B    C
ATOM   4483  H21 BMIMB 116      21.926  29.768  19.748  1.00  0.00      B    H
ATOM   4484  C3  BMIMB 116      19.324  33.231  21.314  1.00  0.00      B    C
ATOM   4485  H3  BMIMB 116      18.768  32.886  22.173  1.00  0.00      B    H
ATOM   4486  H31 BMIMB 116      20.105  33.893  21.660  1.00  0.00      B    H
ATOM   4487  H32 BMIMB 116      18.598  33.749  20.704  1.00  0.00      B    H
ATOM   4488  C4  BMIMB 116      20.553  30.365  17.533  1.00  0.00      B    C
ATOM   4489  H4  BMIMB 116      21.383  29.678  17.614  1.00  0.00      B    H
ATOM   4490  H41 BMIMB 116      20.640  31.156  16.803  1.00  0.00      B    H
ATOM   4491  C5  BMIMB 116      19.262  29.700  17.041  1.00  0.00      B    C
ATOM   4492  H5  BMIMB 116      19.198  28.791  17.633  1.00  0.00      B    H
ATOM   4493  H51 BMIMB 116      18.509  30.475  17.158  1.00  0.00      B    H
ATOM   4494  C51 BMIMB 116      19.213  29.210  15.603  1.00  0.00      B    C
ATOM   4495  H52 BMIMB 116      20.013  29.836  15.217  1.00  0.00      B    H
ATOM   4496  H53 BMIMB 116      19.472  28.161  15.482  1.00  0.00      B    H
ATOM   4497  C6  BMIMB 116      17.850  29.585  14.923  1.00  0.00      B    C
ATOM   4498  H6  BMIMB 116      17.928  29.323  13.874  1.00  0.00      B    H
ATOM   4499  H61 BMIMB 116      17.049  28.921  15.227  1.00  0.00      B    H
ATOM   4500  H62 BMIMB 116      17.531  30.621  14.913  1.00  0.00      B    H
ATOM   4501  N1  BMIMB 117      44.802  20.163  11.228  1.00  0.00      B    N
ATOM   4502  N11 BMIMB 117      45.828  18.342  10.802  1.00  0.00      B    N
ATOM   4503  C1  BMIMB 117      45.392  19.119  11.757  1.00  0.00      B    C
ATOM   4504  H1  BMIMB 117      45.609  18.911  12.783  1.00  0.00      B    H
ATOM   4505  C2  BMIMB 117      44.840  19.976   9.825  1.00  0.00      B    C
ATOM   4506  H2  BMIMB 117      44.372  20.622   9.115  1.00  0.00      B    H
ATOM   4507  C21 BMIMB 117      45.448  18.828   9.589  1.00  0.00      B    C
ATOM   4508  H21 BMIMB 117      45.555  18.393   8.619  1.00  0.00      B    H
ATOM   4509  C3  BMIMB 117      44.103  21.234  11.968  1.00  0.00      B    C
ATOM   4510  H3  BMIMB 117      44.526  22.204  11.754  1.00  0.00      B    H
ATOM   4511  H31 BMIMB 117      43.083  21.296  11.619  1.00  0.00      B    H
ATOM   4512  H32 BMIMB 117      44.199  21.114  13.037  1.00  0.00      B    H
ATOM   4513  C4  BMIMB 117      46.459  16.989  11.085  1.00  0.00      B    C
ATOM   4514  H4  BMIMB 117      46.147  16.266  10.346  1.00  0.00      B    H
ATOM   4515  H41 BMIMB 117      46.219  16.676  12.090  1.00  0.00      B    H
ATOM   4516  C5  BMIMB 117      47.982  17.093  10.925  1.00  0.00      B    C
ATOM   4517  H5  BMIMB 117      48.447  17.962  11.382  1.00  0.00      B    H
ATOM   4518  H51 BMIMB 117      48.367  16.131  11.254  1.00  0.00      B    H
ATOM   4519  C51 BMIMB 117      48.453  17.311   9.503  1.00  0.00      B    C
ATOM   4520  H52 BMIMB 117      48.012  16.526   8.894  1.00  0.00      B    H
ATOM   4521  H53 BMIMB 117      48.129  18.286   9.146  1.00  0.00      B    H
ATOM   4522  C6  BMIMB 117      50.020  17.356   9.381  1.00  0.00      B    C
ATOM   4523  H6  BMIMB 117      50.313  17.546   8.355  1.00  0.00      B    H
ATOM   4524  H61 BMIMB 117      50.344  18.208   9.968  1.00  0.00      B    H
ATOM   4525  H62 BMIMB 117      50.424  16.425   9.760  1.00  0.00      B    H
ATOM   4526  N1  BMIMB 118      16.142  27.193  42.062  1.00  0.00      B    N
ATOM   4527  N11 BMIMB 118      16.439  28.445  40.317  1.00  0.00      B    N
ATOM   4528  C1  BMIMB 118      16.766  28.240  41.575  1.00  0.00      B    C
ATOM   4529  H1  BMIMB 118      17.394  28.935  42.090  1.00  0.00      B    H
ATOM   4530  C2  BMIMB 118      15.275  26.776  41.095  1.00  0.00      B    C
ATOM   4531  H2  BMIMB 118      14.598  25.961  41.232  1.00  0.00      B    H
ATOM   4532  C21 BMIMB 118      15.483  27.497  40.004  1.00  0.00      B    C
ATOM   4533  H21 BMIMB 118      14.990  27.351  39.068  1.00  0.00      B    H
ATOM   4534  C3  BMIMB 118      15.994  26.805  43.508  1.00  0.00      B    C
ATOM   4535  H3  BMIMB 118      16.707  26.206  44.055  1.00  0.00      B    H
ATOM   4536  H31 BMIMB 118      15.872  27.706  44.090  1.00  0.00      B    H
ATOM   4537  H32 BMIMB 118      15.048  26.284  43.513  1.00  0.00      B    H
ATOM   4538  C4  BMIMB 118      16.999  29.410  39.448  1.00  0.00      B    C
ATOM   4539  H4  BMIMB 118      17.029  30.311  40.043  1.00  0.00      B    H
ATOM   4540  H41 BMIMB 118      16.281  29.555  38.655  1.00  0.00      B    H
ATOM   4541  C5  BMIMB 118      18.340  29.105  38.952  1.00  0.00      B    C
ATOM   4542  H5  BMIMB 118      19.071  28.947  39.741  1.00  0.00      B    H
ATOM   4543  H51 BMIMB 118      18.234  28.282  38.250  1.00  0.00      B    H
ATOM   4544  C51 BMIMB 118      18.910  30.188  38.096  1.00  0.00      B    C
ATOM   4545  H52 BMIMB 118      18.175  30.515  37.364  1.00  0.00      B    H
ATOM   4546  H53 BMIMB 118      19.057  31.134  38.610  1.00  0.00      B    H
ATOM   4547  C6  BMIMB 118      20.270  29.887  37.397  1.00  0.00      B    C
ATOM   4548  H6  BMIMB 118      21.055  29.643  38.103  1.00  0.00      B    H
ATOM   4549  H61 BMIMB 118      20.137  29.123  36.639  1.00  0.00      B    H
ATOM   4550  H62 BMIMB 118      20.539  30.813  36.902  1.00  0.00      B    H
ATOM   4551  N1  BMIMB 119       6.028  46.251  44.090  1.00  0.00      B    N
ATOM   4552  N11 BMIMB 119       7.418  47.088  42.678  1.00  0.00      B    N
ATOM   4553  C1  BMIMB 119       6.140  46.977  42.987  1.00  0.00      B    C
ATOM   4554  H1  BMIMB 119       5.393  47.103  42.233  1.00  0.00      B    H
ATOM   4555  C2  BMIMB 119       7.271  46.231  44.710  1.00  0.00      B    C
ATOM   4556  H2  BMIMB 119       7.415  45.890  45.712  1.00  0.00      B    H
ATOM   4557  C21 BMIMB 119       8.118  46.780  43.805  1.00  0.00      B    C
ATOM   4558  H21 BMIMB 119       9.185  46.803  43.835  1.00  0.00      B    H
ATOM   4559  C3  BMIMB 119       4.861  45.596  44.638  1.00  0.00      B    C
ATOM   4560  H3  BMIMB 119       4.347  46.128  45.426  1.00  0.00      B    H
ATOM   4561  H31 BMIMB 119       4.200  45.366  43.815  1.00  0.00      B    H
ATOM   4562  H32 BMIMB 119       5.022  44.581  44.968  1.00  0.00      B    H
ATOM   4563  C4  BMIMB 119       7.993  47.613  41.404  1.00  0.00      B    C
ATOM   4564  H4  BMIMB 119       8.092  48.675  41.573  1.00  0.00      B    H
ATOM   4565  H41 BMIMB 119       7.204  47.375  40.706  1.00  0.00      B    H
ATOM   4566  C5  BMIMB 119       9.402  47.016  41.111  1.00  0.00      B    C
ATOM   4567  H5  BMIMB 119       9.920  47.701  40.444  1.00  0.00      B    H
ATOM   4568  H51 BMIMB 119       9.962  47.054  42.042  1.00  0.00      B    H
ATOM   4569  C51 BMIMB 119       9.378  45.581  40.589  1.00  0.00      B    C
ATOM   4570  H52 BMIMB 119       9.085  44.951  41.425  1.00  0.00      B    H
ATOM   4571  H53 BMIMB 119       8.637  45.585  39.793  1.00  0.00      B    H
ATOM   4572  C6  BMIMB 119      10.772  45.202  40.162  1.00  0.00      B    C
ATOM   4573  H6  BMIMB 119      11.417  45.176  41.033  1.00  0.00      B    H
ATOM   4574  H61 BMIMB 119      10.778  44.256  39.633  1.00  0.00      B    H
ATOM   4575  H62 BMIMB 119      11.063  45.987  39.474  1.00  0.00      B    H
ATOM   4576  N1  BMIMB 120       1.736   7.680  38.722  1.00  0.00      B    N
ATOM   4577  N11 BMIMB 120       1.451   8.470  40.702  1.00  0.00      B    N
ATOM   4578  C1  BMIMB 120       1.079   8.591  39.421  1.00  0.00      B    C
ATOM   4579  H1  BMIMB 120       0.281   9.196  39.047  1.00  0.00      B    H
ATOM   4580  C2  BMIMB 120       2.353   6.820  39.575  1.00  0.00      B    C
ATOM   4581  H2  BMIMB 120       2.788   5.900  39.253  1.00  0.00      B    H
ATOM   4582  C21 BMIMB 120       2.074   7.265  40.827  1.00  0.00      B    C
ATOM   4583  H21 BMIMB 120       2.487   6.968  41.766  1.00  0.00      B    H
ATOM   4584  C3  BMIMB 120       1.684   7.567  37.318  1.00  0.00      B    C
ATOM   4585  H3  BMIMB 120       2.621   7.259  36.877  1.00  0.00      B    H
ATOM   4586  H31 BMIMB 120       1.005   6.787  37.009  1.00  0.00      B    H
ATOM   4587  H32 BMIMB 120       1.465   8.484  36.789  1.00  0.00      B    H
ATOM   4588  C4  BMIMB 120       1.060   9.304  41.850  1.00  0.00      B    C
ATOM   4589  H4  BMIMB 120       0.734   8.576  42.578  1.00  0.00      B    H
ATOM   4590  H41 BMIMB 120       0.259  10.005  41.667  1.00  0.00      B    H
ATOM   4591  C5  BMIMB 120       2.278   9.998  42.412  1.00  0.00      B    C
ATOM   4592  H5  BMIMB 120       2.012  10.875  42.997  1.00  0.00      B    H
ATOM   4593  H51 BMIMB 120       2.715   9.271  43.092  1.00  0.00      B    H
ATOM   4594  C51 BMIMB 120       3.288  10.387  41.349  1.00  0.00      B    C
ATOM   4595  H52 BMIMB 120       3.775   9.476  41.011  1.00  0.00      B    H
ATOM   4596  H53 BMIMB 120       2.837  10.889  40.497  1.00  0.00      B    H
ATOM   4597  C6  BMIMB 120       4.385  11.306  41.990  1.00  0.00      B    C
ATOM   4598  H6  BMIMB 120       4.935  10.914  42.838  1.00  0.00      B    H
ATOM   4599  H61 BMIMB 120       5.143  11.315  41.215  1.00  0.00      B    H
ATOM   4600  H62 BMIMB 120       3.873  12.243  42.176  1.00  0.00      B    H
ATOM   4601  N1  BMIMB 121      -0.506  21.863  16.874  1.00  0.00      B    N
ATOM   4602  N11 BMIMB 121       1.431  21.376  15.941  1.00  0.00      B    N
ATOM   4603  C1  BMIMB 121       0.340  22.102  15.913  1.00  0.00      B    C
ATOM   4604  H1  BMIMB 121       0.220  22.848  15.157  1.00  0.00      B    H
ATOM   4605  C2  BMIMB 121       0.204  20.973  17.718  1.00  0.00      B    C
ATOM   4606  H2  BMIMB 121      -0.094  20.545  18.650  1.00  0.00      B    H
ATOM   4607  C21 BMIMB 121       1.342  20.691  17.126  1.00  0.00      B    C
ATOM   4608  H21 BMIMB 121       2.171  20.090  17.429  1.00  0.00      B    H
ATOM   4609  C3  BMIMB 121      -1.856  22.568  17.086  1.00  0.00      B    C
ATOM   4610  H3  BMIMB 121      -2.399  22.584  16.153  1.00  0.00      B    H
ATOM   4611  H31 BMIMB 121      -2.509  21.973  17.707  1.00  0.00      B    H
ATOM   4612  H32 BMIMB 121      -1.726  23.523  17.575  1.00  0.00      B    H
ATOM   4613  C4  BMIMB 121       2.710  21.468  15.122  1.00  0.00      B    C
ATOM   4614  H4  BMIMB 121       3.465  21.014  15.747  1.00  0.00      B    H
ATOM   4615  H41 BMIMB 121       3.060  22.487  15.046  1.00  0.00      B    H
ATOM   4616  C5  BMIMB 121       2.469  20.788  13.762  1.00  0.00      B    C
ATOM   4617  H5  BMIMB 121       1.616  21.285  13.308  1.00  0.00      B    H
ATOM   4618  H51 BMIMB 121       3.426  20.930  13.265  1.00  0.00      B    H
ATOM   4619  C51 BMIMB 121       2.289  19.282  13.923  1.00  0.00      B    C
ATOM   4620  H52 BMIMB 121       3.144  18.769  14.357  1.00  0.00      B    H
ATOM   4621  H53 BMIMB 121       1.452  19.211  14.612  1.00  0.00      B    H
ATOM   4622  C6  BMIMB 121       2.005  18.592  12.610  1.00  0.00      B    C
ATOM   4623  H6  BMIMB 121       2.880  18.757  11.991  1.00  0.00      B    H
ATOM   4624  H61 BMIMB 121       1.939  17.514  12.696  1.00  0.00      B    H
ATOM   4625  H62 BMIMB 121       1.127  19.003  12.126  1.00  0.00      B    H
ATOM   4626  N1  BMIMB 122      34.571   6.236  22.558  1.00  0.00      B    N
ATOM   4627  N11 BMIMB 122      35.342   5.745  24.523  1.00  0.00      B    N
ATOM   4628  C1  BMIMB 122      34.280   5.774  23.769  1.00  0.00      B    C
ATOM   4629  H1  BMIMB 122      33.277   5.685  24.128  1.00  0.00      B    H
ATOM   4630  C2  BMIMB 122      35.896   6.183  22.507  1.00  0.00      B    C
ATOM   4631  H2  BMIMB 122      36.454   6.531  21.665  1.00  0.00      B    H
ATOM   4632  C21 BMIMB 122      36.431   5.852  23.692  1.00  0.00      B    C
ATOM   4633  H21 BMIMB 122      37.448   5.785  24.014  1.00  0.00      B    H
ATOM   4634  C3  BMIMB 122      33.632   6.527  21.537  1.00  0.00      B    C
ATOM   4635  H3  BMIMB 122      33.550   5.547  21.093  1.00  0.00      B    H
ATOM   4636  H31 BMIMB 122      32.732   6.788  22.075  1.00  0.00      B    H
ATOM   4637  H32 BMIMB 122      34.018   7.277  20.863  1.00  0.00      B    H
ATOM   4638  C4  BMIMB 122      35.292   5.416  25.941  1.00  0.00      B    C
ATOM   4639  H4  BMIMB 122      35.413   4.347  26.034  1.00  0.00      B    H
ATOM   4640  H41 BMIMB 122      34.265   5.568  26.239  1.00  0.00      B    H
ATOM   4641  C5  BMIMB 122      36.146   6.360  26.752  1.00  0.00      B    C
ATOM   4642  H5  BMIMB 122      36.326   7.286  26.212  1.00  0.00      B    H
ATOM   4643  H51 BMIMB 122      35.653   6.532  27.705  1.00  0.00      B    H
ATOM   4644  C51 BMIMB 122      37.513   5.751  27.025  1.00  0.00      B    C
ATOM   4645  H52 BMIMB 122      37.259   4.779  27.440  1.00  0.00      B    H
ATOM   4646  H53 BMIMB 122      37.952   5.657  26.035  1.00  0.00      B    H
ATOM   4647  C6  BMIMB 122      38.284   6.555  28.023  1.00  0.00      B    C
ATOM   4648  H6  BMIMB 122      38.608   7.525  27.663  1.00  0.00      B    H
ATOM   4649  H61 BMIMB 122      37.823   6.817  28.969  1.00  0.00      B    H
ATOM   4650  H62 BMIMB 122      39.231   6.092  28.273  1.00  0.00      B    H
ATOM   4651  N1  BMIMB 123      45.577  47.989  15.786  1.00  0.00      B    N
ATOM   4652  N11 BMIMB 123      46.002  47.005  17.706  1.00  0.00      B    N
ATOM   4653  C1  BMIMB 123      45.585  48.132  17.112  1.00  0.00      B    C
ATOM   4654  H1  BMIMB 123      45.124  48.916  17.673  1.00  0.00      B    H
ATOM   4655  C2  BMIMB 123      45.892  46.666  15.478  1.00  0.00      B    C
ATOM   4656  H2  BMIMB 123      45.898  46.126  14.557  1.00  0.00      B    H
ATOM   4657  C21 BMIMB 123      46.147  46.042  16.697  1.00  0.00      B    C
ATOM   4658  H21 BMIMB 123      46.590  45.085  16.862  1.00  0.00      B    H
ATOM   4659  C3  BMIMB 123      45.094  49.041  14.912  1.00  0.00      B    C
ATOM   4660  H3  BMIMB 123      45.424  50.001  15.282  1.00  0.00      B    H
ATOM   4661  H31 BMIMB 123      45.517  48.852  13.936  1.00  0.00      B    H
ATOM   4662  H32 BMIMB 123      44.015  48.995  14.927  1.00  0.00      B    H
ATOM   4663  C4  BMIMB 123      46.138  46.788  19.170  1.00  0.00      B    C
ATOM   4664  H4  BMIMB 123      45.783  45.784  19.348  1.00  0.00      B    H
ATOM   4665  H41 BMIMB 123      45.500  47.544  19.604  1.00  0.00      B    H
ATOM   4666  C5  BMIMB 123      47.519  47.034  19.814  1.00  0.00      B    C
ATOM   4667  H5  BMIMB 123      47.512  46.619  20.818  1.00  0.00      B    H
ATOM   4668  H51 BMIMB 123      48.188  46.280  19.407  1.00  0.00      B    H
ATOM   4669  C51 BMIMB 123      48.051  48.467  19.683  1.00  0.00      B    C
ATOM   4670  H52 BMIMB 123      48.011  48.802  18.650  1.00  0.00      B    H
ATOM   4671  H53 BMIMB 123      47.431  49.139  20.271  1.00  0.00      B    H
ATOM   4672  C6  BMIMB 123      49.487  48.582  20.290  1.00  0.00      B    C
ATOM   4673  H6  BMIMB 123      49.991  49.538  20.205  1.00  0.00      B    H
ATOM   4674  H61 BMIMB 123      49.369  48.577  21.368  1.00  0.00      B    H
ATOM   4675  H62 BMIMB 123      50.200  47.905  19.833  1.00  0.00      B    H
ATOM   4676  N1  BMIMB 124      42.762  37.985  35.218  1.00  0.00      B    N
ATOM   4677  N11 BMIMB 124      43.748  37.427  37.047  1.00  0.00      B    N
ATOM   4678  C1  BMIMB 124      43.193  36.962  35.977  1.00  0.00      B    C
ATOM   4679  H1  BMIMB 124      43.258  35.940  35.672  1.00  0.00      B    H
ATOM   4680  C2  BMIMB 124      43.100  39.098  35.856  1.00  0.00      B    C
ATOM   4681  H2  BMIMB 124      42.981  40.048  35.382  1.00  0.00      B    H
ATOM   4682  C21 BMIMB 124      43.595  38.779  37.072  1.00  0.00      B    C
ATOM   4683  H21 BMIMB 124      43.903  39.364  37.911  1.00  0.00      B    H
ATOM   4684  C3  BMIMB 124      42.340  37.888  33.852  1.00  0.00      B    C
ATOM   4685  H3  BMIMB 124      42.339  36.817  33.711  1.00  0.00      B    H
ATOM   4686  H31 BMIMB 124      41.347  38.230  33.602  1.00  0.00      B    H
ATOM   4687  H32 BMIMB 124      43.046  38.294  33.142  1.00  0.00      B    H
ATOM   4688  C4  BMIMB 124      44.519  36.554  37.919  1.00  0.00      B    C
ATOM   4689  H4  BMIMB 124      45.486  37.035  37.942  1.00  0.00      B    H
ATOM   4690  H41 BMIMB 124      44.517  35.637  37.347  1.00  0.00      B    H
ATOM   4691  C5  BMIMB 124      43.928  36.444  39.320  1.00  0.00      B    C
ATOM   4692  H5  BMIMB 124      44.621  35.742  39.776  1.00  0.00      B    H
ATOM   4693  H51 BMIMB 124      43.967  37.389  39.856  1.00  0.00      B    H
ATOM   4694  C51 BMIMB 124      42.584  35.761  39.399  1.00  0.00      B    C
ATOM   4695  H52 BMIMB 124      41.858  36.391  38.892  1.00  0.00      B    H
ATOM   4696  H53 BMIMB 124      42.668  34.875  38.774  1.00  0.00      B    H
ATOM   4697  C6  BMIMB 124      42.079  35.414  40.752  1.00  0.00      B    C
ATOM   4698  H6  BMIMB 124      42.762  34.811  41.340  1.00  0.00      B    H
ATOM   4699  H61 BMIMB 124      42.047  36.359  41.283  1.00  0.00      B    H
ATOM   4700  H62 BMIMB 124      41.089  34.975  40.725  1.00  0.00      B    H
ATOM   4701  N1  BMIMB 125       9.612   6.733  17.649  1.00  0.00      B    N
ATOM   4702  N11 BMIMB 125      11.370   5.888  16.663  1.00  0.00      B    N
ATOM   4703  C1  BMIMB 125      10.195   5.624  17.188  1.00  0.00      B    C
ATOM   4704  H1  BMIMB 125       9.722   4.666  17.230  1.00  0.00      B    H
ATOM   4705  C2  BMIMB 125      10.465   7.791  17.272  1.00  0.00      B    C
ATOM   4706  H2  BMIMB 125      10.246   8.817  17.473  1.00  0.00      B    H
ATOM   4707  C21 BMIMB 125      11.495   7.249  16.704  1.00  0.00      B    C
ATOM   4708  H21 BMIMB 125      12.320   7.756  16.256  1.00  0.00      B    H
ATOM   4709  C3  BMIMB 125       8.314   6.796  18.378  1.00  0.00      B    C
ATOM   4710  H3  BMIMB 125       7.962   5.786  18.527  1.00  0.00      B    H
ATOM   4711  H31 BMIMB 125       8.411   7.397  19.270  1.00  0.00      B    H
ATOM   4712  H32 BMIMB 125       7.805   7.348  17.602  1.00  0.00      B    H
ATOM   4713  C4  BMIMB 125      12.186   4.841  16.029  1.00  0.00      B    C
ATOM   4714  H4  BMIMB 125      12.149   3.962  16.656  1.00  0.00      B    H
ATOM   4715  H41 BMIMB 125      13.207   5.193  16.037  1.00  0.00      B    H
ATOM   4716  C5  BMIMB 125      11.661   4.547  14.655  1.00  0.00      B    C
ATOM   4717  H5  BMIMB 125      10.767   3.937  14.752  1.00  0.00      B    H
ATOM   4718  H51 BMIMB 125      11.296   5.441  14.157  1.00  0.00      B    H
ATOM   4719  C51 BMIMB 125      12.666   3.923  13.675  1.00  0.00      B    C
ATOM   4720  H52 BMIMB 125      12.426   4.292  12.682  1.00  0.00      B    H
ATOM   4721  H53 BMIMB 125      13.601   4.390  13.976  1.00  0.00      B    H
ATOM   4722  C6  BMIMB 125      12.753   2.334  13.835  1.00  0.00      B    C
ATOM   4723  H6  BMIMB 125      11.870   1.989  13.309  1.00  0.00      B    H
ATOM   4724  H61 BMIMB 125      13.643   2.061  13.281  1.00  0.00      B    H
ATOM   4725  H62 BMIMB 125      12.781   1.972  14.856  1.00  0.00      B    H
ATOM   4726  N1  BMIMB 126      26.581  46.312  33.950  1.00  0.00      B    N
ATOM   4727  N11 BMIMB 126      25.858  44.340  33.501  1.00  0.00      B    N
ATOM   4728  C1  BMIMB 126      26.329  45.155  34.451  1.00  0.00      B    C
ATOM   4729  H1  BMIMB 126      26.733  44.920  35.413  1.00  0.00      B    H
ATOM   4730  C2  BMIMB 126      26.060  46.413  32.729  1.00  0.00      B    C
ATOM   4731  H2  BMIMB 126      26.065  47.322  32.168  1.00  0.00      B    H
ATOM   4732  C21 BMIMB 126      25.550  45.208  32.451  1.00  0.00      B    C
ATOM   4733  H21 BMIMB 126      25.077  44.897  31.546  1.00  0.00      B    H
ATOM   4734  C3  BMIMB 126      27.344  47.379  34.636  1.00  0.00      B    C
ATOM   4735  H3  BMIMB 126      26.760  48.279  34.515  1.00  0.00      B    H
ATOM   4736  H31 BMIMB 126      27.321  47.146  35.690  1.00  0.00      B    H
ATOM   4737  H32 BMIMB 126      28.372  47.384  34.304  1.00  0.00      B    H
ATOM   4738  C4  BMIMB 126      25.537  42.874  33.552  1.00  0.00      B    C
ATOM   4739  H4  BMIMB 126      25.733  42.667  34.594  1.00  0.00      B    H
ATOM   4740  H41 BMIMB 126      26.182  42.271  32.931  1.00  0.00      B    H
ATOM   4741  C5  BMIMB 126      24.037  42.623  33.390  1.00  0.00      B    C
ATOM   4742  H5  BMIMB 126      23.507  42.930  34.288  1.00  0.00      B    H
ATOM   4743  H51 BMIMB 126      23.644  43.145  32.521  1.00  0.00      B    H
ATOM   4744  C51 BMIMB 126      23.828  41.116  33.146  1.00  0.00      B    C
ATOM   4745  H52 BMIMB 126      24.112  40.893  32.121  1.00  0.00      B    H
ATOM   4746  H53 BMIMB 126      24.510  40.581  33.802  1.00  0.00      B    H
ATOM   4747  C6  BMIMB 126      22.390  40.712  33.352  1.00  0.00      B    C
ATOM   4748  H6  BMIMB 126      21.761  41.457  32.878  1.00  0.00      B    H
ATOM   4749  H61 BMIMB 126      22.184  39.697  33.032  1.00  0.00      B    H
ATOM   4750  H62 BMIMB 126      22.001  40.580  34.354  1.00  0.00      B    H
ATOM   4751  N1  BMIMB 127      28.382  36.006  40.009  1.00  0.00      B    N
ATOM   4752  N11 BMIMB 127      26.586  35.547  41.081  1.00  0.00      B    N
ATOM   4753  C1  BMIMB 127      27.870  35.460  41.105  1.00  0.00      B    C
ATOM   4754  H1  BMIMB 127      28.368  34.976  41.917  1.00  0.00      B    H
ATOM   4755  C2  BMIMB 127      27.327  36.453  39.192  1.00  0.00      B    C
ATOM   4756  H2  BMIMB 127      27.449  36.991  38.278  1.00  0.00      B    H
ATOM   4757  C21 BMIMB 127      26.199  36.134  39.832  1.00  0.00      B    C
ATOM   4758  H21 BMIMB 127      25.209  36.319  39.477  1.00  0.00      B    H
ATOM   4759  C3  BMIMB 127      29.834  36.078  39.707  1.00  0.00      B    C
ATOM   4760  H3  BMIMB 127      30.153  35.150  39.257  1.00  0.00      B    H
ATOM   4761  H31 BMIMB 127      29.927  36.885  38.995  1.00  0.00      B    H
ATOM   4762  H32 BMIMB 127      30.405  36.164  40.620  1.00  0.00      B    H
ATOM   4763  C4  BMIMB 127      25.628  35.041  42.101  1.00  0.00      B    C
ATOM   4764  H4  BMIMB 127      24.798  35.733  42.074  1.00  0.00      B    H
ATOM   4765  H41 BMIMB 127      26.150  35.189  43.035  1.00  0.00      B    H
ATOM   4766  C5  BMIMB 127      25.282  33.554  41.873  1.00  0.00      B    C
ATOM   4767  H5  BMIMB 127      26.042  32.933  42.343  1.00  0.00      B    H
ATOM   4768  H51 BMIMB 127      24.401  33.408  42.494  1.00  0.00      B    H
ATOM   4769  C51 BMIMB 127      25.015  33.096  40.514  1.00  0.00      B    C
ATOM   4770  H52 BMIMB 127      24.330  33.816  40.074  1.00  0.00      B    H
ATOM   4771  H53 BMIMB 127      25.898  33.038  39.882  1.00  0.00      B    H
ATOM   4772  C6  BMIMB 127      24.484  31.712  40.582  1.00  0.00      B    C
ATOM   4773  H6  BMIMB 127      23.603  31.527  41.186  1.00  0.00      B    H
ATOM   4774  H61 BMIMB 127      24.488  31.269  39.593  1.00  0.00      B    H
ATOM   4775  H62 BMIMB 127      25.274  31.097  41.000  1.00  0.00      B    H
ATOM   4776  N1  BMIMB 128      24.765  12.263  42.738  1.00  0.00      B    N
ATOM   4777  N11 BMIMB 128      24.452  12.339  44.866  1.00  0.00      B    N
ATOM   4778  C1  BMIMB 128      25.298  12.626  43.907  1.00  0.00      B    C
ATOM   4779  H1  BMIMB 128      26.251  13.109  43.918  1.00  0.00      B    H
ATOM   4780  C2  BMIMB 128      23.473  11.747  42.987  1.00  0.00      B    C
ATOM   4781  H2  BMIMB 128      22.874  11.374  42.186  1.00  0.00      B    H
ATOM   4782  C21 BMIMB 128      23.256  11.872  44.339  1.00  0.00      B    C
ATOM   4783  H21 BMIMB 128      22.451  11.549  44.962  1.00  0.00      B    H
ATOM   4784  C3  BMIMB 128      25.552  12.131  41.493  1.00  0.00      B    C
ATOM   4785  H3  BMIMB 128      26.601  12.132  41.748  1.00  0.00      B    H
ATOM   4786  H31 BMIMB 128      25.223  11.291  40.898  1.00  0.00      B    H
ATOM   4787  H32 BMIMB 128      25.379  13.027  40.916  1.00  0.00      B    H
ATOM   4788  C4  BMIMB 128      24.726  12.504  46.338  1.00  0.00      B    C
ATOM   4789  H4  BMIMB 128      25.793  12.344  46.401  1.00  0.00      B    H
ATOM   4790  H41 BMIMB 128      24.154  11.764  46.879  1.00  0.00      B    H
ATOM   4791  C5  BMIMB 128      24.209  13.868  46.904  1.00  0.00      B    C
ATOM   4792  H5  BMIMB 128      24.740  14.143  47.812  1.00  0.00      B    H
ATOM   4793  H51 BMIMB 128      24.210  14.739  46.254  1.00  0.00      B    H
ATOM   4794  C51 BMIMB 128      22.775  13.637  47.418  1.00  0.00      B    C
ATOM   4795  H52 BMIMB 128      22.167  13.440  46.539  1.00  0.00      B    H
ATOM   4796  H53 BMIMB 128      22.625  12.835  48.136  1.00  0.00      B    H
ATOM   4797  C6  BMIMB 128      22.314  14.974  48.005  1.00  0.00      B    C
ATOM   4798  H6  BMIMB 128      22.535  15.812  47.354  1.00  0.00      B    H
ATOM   4799  H61 BMIMB 128      21.255  15.059  48.223  1.00  0.00      B    H
ATOM   4800  H62 BMIMB 128      22.761  15.111  48.983  1.00  0.00      B    H
ATOM   4801  N1  BMIMB 129       3.734   3.463  19.745  1.00  0.00      B    N
ATOM   4802  N11 BMIMB 129       4.603   2.546  18.024  1.00  0.00      B    N
ATOM   4803  C1  BMIMB 129       4.563   3.623  18.771  1.00  0.00      B    C
ATOM   4804  H1  BMIMB 129       5.176   4.488  18.634  1.00  0.00      B    H
ATOM   4805  C2  BMIMB 129       3.303   2.179  19.658  1.00  0.00      B    C
ATOM   4806  H2  BMIMB 129       2.554   1.991  20.396  1.00  0.00      B    H
ATOM   4807  C21 BMIMB 129       3.712   1.610  18.530  1.00  0.00      B    C
ATOM   4808  H21 BMIMB 129       3.672   0.654  18.056  1.00  0.00      B    H
ATOM   4809  C3  BMIMB 129       3.550   4.339  20.878  1.00  0.00      B    C
ATOM   4810  H3  BMIMB 129       3.856   5.304  20.501  1.00  0.00      B    H
ATOM   4811  H31 BMIMB 129       2.520   4.308  21.201  1.00  0.00      B    H
ATOM   4812  H32 BMIMB 129       4.193   4.001  21.676  1.00  0.00      B    H
ATOM   4813  C4  BMIMB 129       5.593   2.311  16.954  1.00  0.00      B    C
ATOM   4814  H4  BMIMB 129       6.270   1.529  17.263  1.00  0.00      B    H
ATOM   4815  H41 BMIMB 129       6.315   3.114  16.979  1.00  0.00      B    H
ATOM   4816  C5  BMIMB 129       5.047   2.304  15.520  1.00  0.00      B    C
ATOM   4817  H5  BMIMB 129       5.832   2.523  14.800  1.00  0.00      B    H
ATOM   4818  H51 BMIMB 129       4.657   1.292  15.438  1.00  0.00      B    H
ATOM   4819  C51 BMIMB 129       3.827   3.150  15.336  1.00  0.00      B    C
ATOM   4820  H52 BMIMB 129       3.019   2.929  16.028  1.00  0.00      B    H
ATOM   4821  H53 BMIMB 129       4.164   4.140  15.632  1.00  0.00      B    H
ATOM   4822  C6  BMIMB 129       3.216   3.032  13.911  1.00  0.00      B    C
ATOM   4823  H6  BMIMB 129       2.289   3.586  13.824  1.00  0.00      B    H
ATOM   4824  H61 BMIMB 129       3.977   3.400  13.233  1.00  0.00      B    H
ATOM   4825  H62 BMIMB 129       3.264   2.049  13.456  1.00  0.00      B    H
ATOM   4826  N1  BMIMB 130      17.530  21.007  40.087  1.00  0.00      B    N
ATOM   4827  N11 BMIMB 130      19.585  20.534  40.185  1.00  0.00      B    N
ATOM   4828  C1  BMIMB 130      18.719  21.426  40.469  1.00  0.00      B    C
ATOM   4829  H1  BMIMB 130      18.808  22.179  41.222  1.00  0.00      B    H
ATOM   4830  C2  BMIMB 130      17.745  19.875  39.367  1.00  0.00      B    C
ATOM   4831  H2  BMIMB 130      16.989  19.361  38.815  1.00  0.00      B    H
ATOM   4832  C21 BMIMB 130      19.018  19.529  39.457  1.00  0.00      B    C
ATOM   4833  H21 BMIMB 130      19.504  18.756  38.903  1.00  0.00      B    H
ATOM   4834  C3  BMIMB 130      16.300  21.777  40.004  1.00  0.00      B    C
ATOM   4835  H3  BMIMB 130      16.219  22.087  38.972  1.00  0.00      B    H
ATOM   4836  H31 BMIMB 130      15.460  21.098  40.012  1.00  0.00      B    H
ATOM   4837  H32 BMIMB 130      16.227  22.497  40.806  1.00  0.00      B    H
ATOM   4838  C4  BMIMB 130      20.945  20.590  40.651  1.00  0.00      B    C
ATOM   4839  H4  BMIMB 130      21.148  19.586  40.994  1.00  0.00      B    H
ATOM   4840  H41 BMIMB 130      20.904  21.211  41.533  1.00  0.00      B    H
ATOM   4841  C5  BMIMB 130      21.908  21.047  39.564  1.00  0.00      B    C
ATOM   4842  H5  BMIMB 130      21.627  22.059  39.284  1.00  0.00      B    H
ATOM   4843  H51 BMIMB 130      22.883  21.021  40.043  1.00  0.00      B    H
ATOM   4844  C51 BMIMB 130      21.998  20.163  38.295  1.00  0.00      B    C
ATOM   4845  H52 BMIMB 130      21.996  19.082  38.411  1.00  0.00      B    H
ATOM   4846  H53 BMIMB 130      21.064  20.421  37.803  1.00  0.00      B    H
ATOM   4847  C6  BMIMB 130      23.270  20.604  37.438  1.00  0.00      B    C
ATOM   4848  H6  BMIMB 130      23.228  20.481  36.362  1.00  0.00      B    H
ATOM   4849  H61 BMIMB 130      23.216  21.677  37.583  1.00  0.00      B    H
ATOM   4850  H62 BMIMB 130      24.149  20.028  37.704  1.00  0.00      B    H
ATOM   4851  N1  BMIMB 131       5.379  40.045  48.737  1.00  0.00      B    N
ATOM   4852  N11 BMIMB 131       5.645  40.540  46.710  1.00  0.00      B    N
ATOM   4853  C1  BMIMB 131       5.115  40.917  47.807  1.00  0.00      B    C
ATOM   4854  H1  BMIMB 131       4.497  41.776  47.955  1.00  0.00      B    H
ATOM   4855  C2  BMIMB 131       6.122  38.981  48.170  1.00  0.00      B    C
ATOM   4856  H2  BMIMB 131       6.430  38.135  48.745  1.00  0.00      B    H
ATOM   4857  C21 BMIMB 131       6.297  39.330  46.899  1.00  0.00      B    C
ATOM   4858  H21 BMIMB 131       6.799  38.780  46.134  1.00  0.00      B    H
ATOM   4859  C3  BMIMB 131       5.213  40.304  50.139  1.00  0.00      B    C
ATOM   4860  H3  BMIMB 131       6.202  40.652  50.398  1.00  0.00      B    H
ATOM   4861  H31 BMIMB 131       4.558  41.140  50.331  1.00  0.00      B    H
ATOM   4862  H32 BMIMB 131       4.866  39.428  50.666  1.00  0.00      B    H
ATOM   4863  C4  BMIMB 131       5.647  41.336  45.573  1.00  0.00      B    C
ATOM   4864  H4  BMIMB 131       6.549  41.022  45.069  1.00  0.00      B    H
ATOM   4865  H41 BMIMB 131       5.638  42.340  45.970  1.00  0.00      B    H
ATOM   4866  C5  BMIMB 131       4.501  40.995  44.628  1.00  0.00      B    C
ATOM   4867  H5  BMIMB 131       4.591  39.920  44.493  1.00  0.00      B    H
ATOM   4868  H51 BMIMB 131       3.609  41.226  45.205  1.00  0.00      B    H
ATOM   4869  C51 BMIMB 131       4.483  41.816  43.287  1.00  0.00      B    C
ATOM   4870  H52 BMIMB 131       4.909  42.805  43.439  1.00  0.00      B    H
ATOM   4871  H53 BMIMB 131       5.229  41.367  42.637  1.00  0.00      B    H
ATOM   4872  C6  BMIMB 131       3.054  41.894  42.672  1.00  0.00      B    C
ATOM   4873  H6  BMIMB 131       2.447  42.445  43.382  1.00  0.00      B    H
ATOM   4874  H61 BMIMB 131       2.949  42.239  41.650  1.00  0.00      B    H
ATOM   4875  H62 BMIMB 131       2.671  40.880  42.641  1.00  0.00      B    H
ATOM   4876  N1  BMIMB 132      21.596   0.969  38.715  1.00  0.00      B    N
ATOM   4877  N11 BMIMB 132      20.843   1.366  40.679  1.00  0.00      B    N
ATOM   4878  C1  BMIMB 132      20.697   0.625  39.635  1.00  0.00      B    C
ATOM   4879  H1  BMIMB 132      20.225  -0.334  39.671  1.00  0.00      B    H
ATOM   4880  C2  BMIMB 132      22.309   2.032  39.268  1.00  0.00      B    C
ATOM   4881  H2  BMIMB 132      23.126   2.422  38.701  1.00  0.00      B    H
ATOM   4882  C21 BMIMB 132      21.802   2.331  40.445  1.00  0.00      B    C
ATOM   4883  H21 BMIMB 132      22.166   3.025  41.171  1.00  0.00      B    H
ATOM   4884  C3  BMIMB 132      21.837   0.262  37.462  1.00  0.00      B    C
ATOM   4885  H3  BMIMB 132      21.454   0.805  36.610  1.00  0.00      B    H
ATOM   4886  H31 BMIMB 132      22.897   0.056  37.506  1.00  0.00      B    H
ATOM   4887  H32 BMIMB 132      21.330  -0.691  37.472  1.00  0.00      B    H
ATOM   4888  C4  BMIMB 132      20.218   1.143  41.976  1.00  0.00      B    C
ATOM   4889  H4  BMIMB 132      20.940   1.243  42.772  1.00  0.00      B    H
ATOM   4890  H41 BMIMB 132      19.910   0.109  41.942  1.00  0.00      B    H
ATOM   4891  C5  BMIMB 132      18.952   1.997  42.162  1.00  0.00      B    C
ATOM   4892  H5  BMIMB 132      19.352   2.951  42.498  1.00  0.00      B    H
ATOM   4893  H51 BMIMB 132      18.351   2.197  41.278  1.00  0.00      B    H
ATOM   4894  C51 BMIMB 132      17.938   1.389  43.219  1.00  0.00      B    C
ATOM   4895  H52 BMIMB 132      17.509   0.477  42.812  1.00  0.00      B    H
ATOM   4896  H53 BMIMB 132      18.518   1.109  44.095  1.00  0.00      B    H
ATOM   4897  C6  BMIMB 132      16.981   2.485  43.694  1.00  0.00      B    C
ATOM   4898  H6  BMIMB 132      16.249   2.167  44.428  1.00  0.00      B    H
ATOM   4899  H61 BMIMB 132      17.564   3.300  44.108  1.00  0.00      B    H
ATOM   4900  H62 BMIMB 132      16.508   2.894  42.810  1.00  0.00      B    H
ATOM   4901  N1  BMIMB 133      29.284  23.603   6.259  1.00  0.00      B    N
ATOM   4902  N11 BMIMB 133      30.818  23.937   4.855  1.00  0.00      B    N
ATOM   4903  C1  BMIMB 133      30.382  24.301   6.052  1.00  0.00      B    C
ATOM   4904  H1  BMIMB 133      30.924  24.904   6.749  1.00  0.00      B    H
ATOM   4905  C2  BMIMB 133      29.001  22.843   5.152  1.00  0.00      B    C
ATOM   4906  H2  BMIMB 133      28.224  22.110   5.175  1.00  0.00      B    H
ATOM   4907  C21 BMIMB 133      29.966  23.093   4.247  1.00  0.00      B    C
ATOM   4908  H21 BMIMB 133      29.974  22.675   3.264  1.00  0.00      B    H
ATOM   4909  C3  BMIMB 133      28.572  23.431   7.517  1.00  0.00      B    C
ATOM   4910  H3  BMIMB 133      27.502  23.371   7.386  1.00  0.00      B    H
ATOM   4911  H31 BMIMB 133      28.760  22.502   8.034  1.00  0.00      B    H
ATOM   4912  H32 BMIMB 133      28.658  24.358   8.065  1.00  0.00      B    H
ATOM   4913  C4  BMIMB 133      31.835  24.690   4.095  1.00  0.00      B    C
ATOM   4914  H4  BMIMB 133      31.810  25.748   4.312  1.00  0.00      B    H
ATOM   4915  H41 BMIMB 133      31.559  24.610   3.054  1.00  0.00      B    H
ATOM   4916  C5  BMIMB 133      33.243  24.083   4.115  1.00  0.00      B    C
ATOM   4917  H5  BMIMB 133      33.913  24.936   4.187  1.00  0.00      B    H
ATOM   4918  H51 BMIMB 133      33.364  23.490   5.019  1.00  0.00      B    H
ATOM   4919  C51 BMIMB 133      33.552  23.102   2.999  1.00  0.00      B    C
ATOM   4920  H52 BMIMB 133      32.741  22.380   2.948  1.00  0.00      B    H
ATOM   4921  H53 BMIMB 133      33.425  23.627   2.055  1.00  0.00      B    H
ATOM   4922  C6  BMIMB 133      35.018  22.556   2.970  1.00  0.00      B    C
ATOM   4923  H6  BMIMB 133      35.249  21.891   3.795  1.00  0.00      B    H
ATOM   4924  H61 BMIMB 133      35.281  21.998   2.079  1.00  0.00      B    H
ATOM   4925  H62 BMIMB 133      35.718  23.342   3.228  1.00  0.00      B    H
ATOM   4926  N1  BMIMB 134      11.439  47.016  49.280  1.00  0.00      B    N
ATOM   4927  N11 BMIMB 134      13.237  47.928  48.585  1.00  0.00      B    N
ATOM   4928  C1  BMIMB 134      12.441  47.756  49.596  1.00  0.00      B    C
ATOM   4929  H1  BMIMB 134      12.545  48.163  50.580  1.00  0.00      B    H
ATOM   4930  C2  BMIMB 134      11.661  46.694  47.955  1.00  0.00      B    C
ATOM   4931  H2  BMIMB 134      10.936  46.125  47.417  1.00  0.00      B    H
ATOM   4932  C21 BMIMB 134      12.863  47.085  47.576  1.00  0.00      B    C
ATOM   4933  H21 BMIMB 134      13.414  46.909  46.678  1.00  0.00      B    H
ATOM   4934  C3  BMIMB 134      10.266  46.622  50.029  1.00  0.00      B    C
ATOM   4935  H3  BMIMB 134      10.236  45.543  50.002  1.00  0.00      B    H
ATOM   4936  H31 BMIMB 134      10.347  46.989  51.041  1.00  0.00      B    H
ATOM   4937  H32 BMIMB 134       9.325  46.865  49.559  1.00  0.00      B    H
ATOM   4938  C4  BMIMB 134      14.538  48.583  48.616  1.00  0.00      B    C
ATOM   4939  H4  BMIMB 134      15.046  48.179  47.753  1.00  0.00      B    H
ATOM   4940  H41 BMIMB 134      15.058  48.273  49.511  1.00  0.00      B    H
ATOM   4941  C5  BMIMB 134      14.449  50.109  48.495  1.00  0.00      B    C
ATOM   4942  H5  BMIMB 134      13.597  50.378  47.876  1.00  0.00      B    H
ATOM   4943  H51 BMIMB 134      14.437  50.678  49.422  1.00  0.00      B    H
ATOM   4944  C51 BMIMB 134      15.722  50.771  47.819  1.00  0.00      B    C
ATOM   4945  H52 BMIMB 134      16.017  50.044  47.067  1.00  0.00      B    H
ATOM   4946  H53 BMIMB 134      15.434  51.742  47.423  1.00  0.00      B    H
ATOM   4947  C6  BMIMB 134      16.838  51.114  48.832  1.00  0.00      B    C
ATOM   4948  H6  BMIMB 134      16.907  50.382  49.628  1.00  0.00      B    H
ATOM   4949  H61 BMIMB 134      17.819  51.124  48.371  1.00  0.00      B    H
ATOM   4950  H62 BMIMB 134      16.581  52.095  49.216  1.00  0.00      B    H
ATOM   4951  N1  BMIMB 135      32.461  23.253  15.247  1.00  0.00      B    N
ATOM   4952  N11 BMIMB 135      32.407  23.902  17.315  1.00  0.00      B    N
ATOM   4953  C1  BMIMB 135      32.932  24.176  16.126  1.00  0.00      B    C
ATOM   4954  H1  BMIMB 135      33.476  25.068  15.898  1.00  0.00      B    H
ATOM   4955  C2  BMIMB 135      31.790  22.264  15.936  1.00  0.00      B    C
ATOM   4956  H2  BMIMB 135      31.483  21.375  15.431  1.00  0.00      B    H
ATOM   4957  C21 BMIMB 135      31.734  22.711  17.247  1.00  0.00      B    C
ATOM   4958  H21 BMIMB 135      31.432  22.256  18.165  1.00  0.00      B    H
ATOM   4959  C3  BMIMB 135      32.817  23.197  13.844  1.00  0.00      B    C
ATOM   4960  H3  BMIMB 135      33.484  22.405  13.537  1.00  0.00      B    H
ATOM   4961  H31 BMIMB 135      31.825  22.947  13.498  1.00  0.00      B    H
ATOM   4962  H32 BMIMB 135      33.206  24.193  13.693  1.00  0.00      B    H
ATOM   4963  C4  BMIMB 135      32.437  24.616  18.564  1.00  0.00      B    C
ATOM   4964  H4  BMIMB 135      31.496  24.722  19.083  1.00  0.00      B    H
ATOM   4965  H41 BMIMB 135      32.678  25.631  18.283  1.00  0.00      B    H
ATOM   4966  C5  BMIMB 135      33.438  23.992  19.680  1.00  0.00      B    C
ATOM   4967  H5  BMIMB 135      33.651  24.786  20.391  1.00  0.00      B    H
ATOM   4968  H51 BMIMB 135      32.956  23.137  20.148  1.00  0.00      B    H
ATOM   4969  C51 BMIMB 135      34.837  23.540  19.170  1.00  0.00      B    C
ATOM   4970  H52 BMIMB 135      34.707  22.795  18.390  1.00  0.00      B    H
ATOM   4971  H53 BMIMB 135      35.319  24.428  18.769  1.00  0.00      B    H
ATOM   4972  C6  BMIMB 135      35.851  22.915  20.183  1.00  0.00      B    C
ATOM   4973  H6  BMIMB 135      35.904  23.713  20.916  1.00  0.00      B    H
ATOM   4974  H61 BMIMB 135      35.545  21.980  20.638  1.00  0.00      B    H
ATOM   4975  H62 BMIMB 135      36.840  22.792  19.758  1.00  0.00      B    H
ATOM   4976  N1  BMIMB 136      21.151  10.602  29.593  1.00  0.00      B    N
ATOM   4977  N11 BMIMB 136      20.262   8.678  29.798  1.00  0.00      B    N
ATOM   4978  C1  BMIMB 136      20.317   9.859  30.315  1.00  0.00      B    C
ATOM   4979  H1  BMIMB 136      19.779  10.204  31.172  1.00  0.00      B    H
ATOM   4980  C2  BMIMB 136      21.469   9.884  28.475  1.00  0.00      B    C
ATOM   4981  H2  BMIMB 136      22.108  10.119  27.652  1.00  0.00      B    H
ATOM   4982  C21 BMIMB 136      20.825   8.728  28.525  1.00  0.00      B    C
ATOM   4983  H21 BMIMB 136      20.783   7.960  27.784  1.00  0.00      B    H
ATOM   4984  C3  BMIMB 136      21.558  11.971  29.711  1.00  0.00      B    C
ATOM   4985  H3  BMIMB 136      21.927  12.118  30.715  1.00  0.00      B    H
ATOM   4986  H31 BMIMB 136      22.371  12.280  29.072  1.00  0.00      B    H
ATOM   4987  H32 BMIMB 136      20.684  12.602  29.636  1.00  0.00      B    H
ATOM   4988  C4  BMIMB 136      19.428   7.596  30.321  1.00  0.00      B    C
ATOM   4989  H4  BMIMB 136      18.779   7.260  29.526  1.00  0.00      B    H
ATOM   4990  H41 BMIMB 136      18.806   7.832  31.172  1.00  0.00      B    H
ATOM   4991  C5  BMIMB 136      20.354   6.395  30.729  1.00  0.00      B    C
ATOM   4992  H5  BMIMB 136      20.990   6.102  29.898  1.00  0.00      B    H
ATOM   4993  H51 BMIMB 136      21.030   6.775  31.492  1.00  0.00      B    H
ATOM   4994  C51 BMIMB 136      19.538   5.258  31.350  1.00  0.00      B    C
ATOM   4995  H52 BMIMB 136      18.825   5.656  32.068  1.00  0.00      B    H
ATOM   4996  H53 BMIMB 136      18.981   4.855  30.508  1.00  0.00      B    H
ATOM   4997  C6  BMIMB 136      20.430   4.255  32.020  1.00  0.00      B    C
ATOM   4998  H6  BMIMB 136      21.170   3.919  31.302  1.00  0.00      B    H
ATOM   4999  H61 BMIMB 136      20.757   4.458  33.033  1.00  0.00      B    H
ATOM   5000  H62 BMIMB 136      19.853   3.344  32.131  1.00  0.00      B    H
ATOM   5001  N1  BMIMB 137      37.874   6.616  17.479  1.00  0.00      B    N
ATOM   5002  N11 BMIMB 137      39.070   8.226  16.486  1.00  0.00      B    N
ATOM   5003  C1  BMIMB 137      38.964   7.328  17.517  1.00  0.00      B    C
ATOM   5004  H1  BMIMB 137      39.699   7.161  18.275  1.00  0.00      B    H
ATOM   5005  C2  BMIMB 137      37.126   7.098  16.433  1.00  0.00      B    C
ATOM   5006  H2  BMIMB 137      36.154   6.683  16.284  1.00  0.00      B    H
ATOM   5007  C21 BMIMB 137      37.899   8.058  15.748  1.00  0.00      B    C
ATOM   5008  H21 BMIMB 137      37.676   8.640  14.881  1.00  0.00      B    H
ATOM   5009  C3  BMIMB 137      37.473   5.431  18.329  1.00  0.00      B    C
ATOM   5010  H3  BMIMB 137      37.196   4.537  17.789  1.00  0.00      B    H
ATOM   5011  H31 BMIMB 137      38.265   5.251  19.041  1.00  0.00      B    H
ATOM   5012  H32 BMIMB 137      36.568   5.790  18.798  1.00  0.00      B    H
ATOM   5013  C4  BMIMB 137      40.061   9.253  16.183  1.00  0.00      B    C
ATOM   5014  H4  BMIMB 137      40.614   9.467  17.086  1.00  0.00      B    H
ATOM   5015  H41 BMIMB 137      39.436  10.127  16.072  1.00  0.00      B    H
ATOM   5016  C5  BMIMB 137      40.970   8.715  15.074  1.00  0.00      B    C
ATOM   5017  H5  BMIMB 137      40.266   8.719  14.245  1.00  0.00      B    H
ATOM   5018  H51 BMIMB 137      41.811   9.330  14.763  1.00  0.00      B    H
ATOM   5019  C51 BMIMB 137      41.726   7.367  15.471  1.00  0.00      B    C
ATOM   5020  H52 BMIMB 137      42.503   7.584  16.199  1.00  0.00      B    H
ATOM   5021  H53 BMIMB 137      41.071   6.641  15.944  1.00  0.00      B    H
ATOM   5022  C6  BMIMB 137      42.426   6.815  14.236  1.00  0.00      B    C
ATOM   5023  H6  BMIMB 137      41.778   6.737  13.371  1.00  0.00      B    H
ATOM   5024  H61 BMIMB 137      43.156   7.549  13.912  1.00  0.00      B    H
ATOM   5025  H62 BMIMB 137      42.769   5.795  14.367  1.00  0.00      B    H
ATOM   5026  N1  BMIMB 138      10.583  12.334   5.909  1.00  0.00      B    N
ATOM   5027  N11 BMIMB 138       9.803  11.308   7.681  1.00  0.00      B    N
ATOM   5028  C1  BMIMB 138       9.754  11.441   6.348  1.00  0.00      B    C
ATOM   5029  H1  BMIMB 138       9.118  10.871   5.705  1.00  0.00      B    H
ATOM   5030  C2  BMIMB 138      11.257  12.815   7.022  1.00  0.00      B    C
ATOM   5031  H2  BMIMB 138      12.112  13.445   6.914  1.00  0.00      B    H
ATOM   5032  C21 BMIMB 138      10.735  12.255   8.136  1.00  0.00      B    C
ATOM   5033  H21 BMIMB 138      10.968  12.346   9.174  1.00  0.00      B    H
ATOM   5034  C3  BMIMB 138      10.854  12.654   4.528  1.00  0.00      B    C
ATOM   5035  H3  BMIMB 138      11.241  13.659   4.453  1.00  0.00      B    H
ATOM   5036  H31 BMIMB 138      11.635  11.990   4.187  1.00  0.00      B    H
ATOM   5037  H32 BMIMB 138       9.929  12.651   3.971  1.00  0.00      B    H
ATOM   5038  C4  BMIMB 138       8.893  10.512   8.529  1.00  0.00      B    C
ATOM   5039  H4  BMIMB 138       7.952  10.357   8.023  1.00  0.00      B    H
ATOM   5040  H41 BMIMB 138       8.675  11.233   9.303  1.00  0.00      B    H
ATOM   5041  C5  BMIMB 138       9.573   9.291   9.134  1.00  0.00      B    C
ATOM   5042  H5  BMIMB 138       9.168   8.400   8.659  1.00  0.00      B    H
ATOM   5043  H51 BMIMB 138      10.637   9.428   8.960  1.00  0.00      B    H
ATOM   5044  C51 BMIMB 138       9.264   9.190  10.620  1.00  0.00      B    C
ATOM   5045  H52 BMIMB 138       9.582  10.194  10.889  1.00  0.00      B    H
ATOM   5046  H53 BMIMB 138       8.188   9.051  10.683  1.00  0.00      B    H
ATOM   5047  C6  BMIMB 138       9.901   7.898  11.285  1.00  0.00      B    C
ATOM   5048  H6  BMIMB 138       9.719   6.957  10.779  1.00  0.00      B    H
ATOM   5049  H61 BMIMB 138      10.974   8.003  11.397  1.00  0.00      B    H
ATOM   5050  H62 BMIMB 138       9.672   7.676  12.321  1.00  0.00      B    H
ATOM   5051  N1  BMIMB 139      27.242  44.795  46.747  1.00  0.00      B    N
ATOM   5052  N11 BMIMB 139      26.566  45.947  45.071  1.00  0.00      B    N
ATOM   5053  C1  BMIMB 139      26.194  45.371  46.164  1.00  0.00      B    C
ATOM   5054  H1  BMIMB 139      25.209  45.455  46.569  1.00  0.00      B    H
ATOM   5055  C2  BMIMB 139      28.286  44.876  45.801  1.00  0.00      B    C
ATOM   5056  H2  BMIMB 139      29.238  44.401  45.895  1.00  0.00      B    H
ATOM   5057  C21 BMIMB 139      27.852  45.623  44.770  1.00  0.00      B    C
ATOM   5058  H21 BMIMB 139      28.266  46.013  43.867  1.00  0.00      B    H
ATOM   5059  C3  BMIMB 139      27.289  44.033  47.979  1.00  0.00      B    C
ATOM   5060  H3  BMIMB 139      27.615  43.057  47.652  1.00  0.00      B    H
ATOM   5061  H31 BMIMB 139      27.942  44.579  48.645  1.00  0.00      B    H
[truncated: 441,615 more chars]
