# Supplementary material for: Ion and Solvent Modulation of Ferrocene and Decamethylferrocene Oxidation Potentials in Organic Electrolytes as Predicted by Molecular Dynamics Simulations
Source: J Phys Chem B. 2025 Feb 11;129(7):2067–81. doi: 10.1021/acs.jpcb.4c08321 (PMC11848929; doi:10.1021/acs.jpcb.4c08321)
Supplement: Supplementary file 2 — jp4c08321_si_002.zip [file jp4c08321_si_002.zip › simulation_files/pdb_files/Fc_BMIMBF4_0300_DCE_0075.pdb]

TITLE     MDANALYSIS FRAME 0: Created by PDBWriter
CRYST1   47.124   47.124   47.124  90.00  90.00  90.00 P 1           1
ATOM      1  CT  DCE A   1      38.449   6.930   1.628  1.00  0.00      A    C
ATOM      2  HC  DCE A   1      38.676   7.005   2.691  1.00  0.00      A    H
ATOM      3  HC1 DCE A   1      37.411   6.604   1.560  1.00  0.00      A    H
ATOM      4  Cl  DCE A   1      38.616   8.540   0.864  1.00  0.00      A   CL
ATOM      5  CT1 DCE A   1      39.378   5.948   0.960  1.00  0.00      A    C
ATOM      6  HC2 DCE A   1      40.436   6.211   0.953  1.00  0.00      A    H
ATOM      7  Cl1 DCE A   1      39.148   4.290   1.487  1.00  0.00      A   CL
ATOM      8  HC3 DCE A   1      39.138   5.960  -0.103  1.00  0.00      A    H
ATOM     13  CT  DCE A   2       8.370   2.721  41.843  1.00  0.00      A    C
ATOM     14  HC  DCE A   2       8.795   2.334  42.769  1.00  0.00      A    H
ATOM     15  HC1 DCE A   2       8.982   3.517  41.419  1.00  0.00      A    H
ATOM     16  Cl  DCE A   2       8.449   1.356  40.725  1.00  0.00      A   CL
ATOM     17  CT1 DCE A   2       6.962   3.196  42.091  1.00  0.00      A    C
ATOM     18  HC2 DCE A   2       6.911   4.191  42.531  1.00  0.00      A    H
ATOM     19  Cl1 DCE A   2       6.132   3.283  40.535  1.00  0.00      A   CL
ATOM     20  HC3 DCE A   2       6.450   2.455  42.705  1.00  0.00      A    H
ATOM     25  CT  DCE A   3      23.933  23.429  12.816  1.00  0.00      A    C
ATOM     26  HC  DCE A   3      24.649  22.618  12.948  1.00  0.00      A    H
ATOM     27  HC1 DCE A   3      23.254  23.192  11.996  1.00  0.00      A    H
ATOM     28  Cl  DCE A   3      22.962  23.431  14.262  1.00  0.00      A   CL
ATOM     29  CT1 DCE A   3      24.803  24.646  12.593  1.00  0.00      A    C
ATOM     30  HC2 DCE A   3      24.157  25.426  12.190  1.00  0.00      A    H
ATOM     31  Cl1 DCE A   3      25.443  25.033  14.196  1.00  0.00      A   CL
ATOM     32  HC3 DCE A   3      25.673  24.557  11.943  1.00  0.00      A    H
ATOM     37  CT  DCE A   4      31.669   4.118  44.723  1.00  0.00      A    C
ATOM     38  HC  DCE A   4      30.855   3.397  44.658  1.00  0.00      A    H
ATOM     39  HC1 DCE A   4      32.168   3.884  45.663  1.00  0.00      A    H
ATOM     40  Cl  DCE A   4      32.880   3.938  43.446  1.00  0.00      A   CL
ATOM     41  CT1 DCE A   4      31.186   5.519  44.726  1.00  0.00      A    C
ATOM     42  HC2 DCE A   4      32.035   6.192  44.840  1.00  0.00      A    H
ATOM     43  Cl1 DCE A   4      30.409   5.783  43.201  1.00  0.00      A   CL
ATOM     44  HC3 DCE A   4      30.420   5.706  45.479  1.00  0.00      A    H
ATOM     49  CT  DCE A   5      27.251  10.393   3.739  1.00  0.00      A    C
ATOM     50  HC  DCE A   5      26.668   9.660   3.181  1.00  0.00      A    H
ATOM     51  HC1 DCE A   5      27.072  10.253   4.805  1.00  0.00      A    H
ATOM     52  Cl  DCE A   5      28.973  10.052   3.505  1.00  0.00      A   CL
ATOM     53  CT1 DCE A   5      26.962  11.878   3.375  1.00  0.00      A    C
ATOM     54  HC2 DCE A   5      27.361  12.547   4.138  1.00  0.00      A    H
ATOM     55  Cl1 DCE A   5      27.576  12.396   1.798  1.00  0.00      A   CL
ATOM     56  HC3 DCE A   5      25.879  11.915   3.254  1.00  0.00      A    H
ATOM     61  CT  DCE A   6      13.292   4.501  30.633  1.00  0.00      A    C
ATOM     62  HC  DCE A   6      13.996   3.820  30.155  1.00  0.00      A    H
ATOM     63  HC1 DCE A   6      13.231   5.538  30.305  1.00  0.00      A    H
ATOM     64  Cl  DCE A   6      11.745   3.811  30.281  1.00  0.00      A   CL
ATOM     65  CT1 DCE A   6      13.619   4.401  32.115  1.00  0.00      A    C
ATOM     66  HC2 DCE A   6      13.347   5.226  32.774  1.00  0.00      A    H
ATOM     67  Cl1 DCE A   6      13.139   2.874  32.796  1.00  0.00      A   CL
ATOM     68  HC3 DCE A   6      14.703   4.444  32.217  1.00  0.00      A    H
ATOM     73  CT  DCE A   7       6.874  26.464  47.171  1.00  0.00      A    C
ATOM     74  HC  DCE A   7       5.968  26.382  47.771  1.00  0.00      A    H
ATOM     75  HC1 DCE A   7       7.442  27.337  47.490  1.00  0.00      A    H
ATOM     76  Cl  DCE A   7       7.893  25.032  47.336  1.00  0.00      A   CL
ATOM     77  CT1 DCE A   7       6.415  26.512  45.720  1.00  0.00      A    C
ATOM     78  HC2 DCE A   7       5.904  27.462  45.563  1.00  0.00      A    H
ATOM     79  Cl1 DCE A   7       7.707  26.112  44.507  1.00  0.00      A   CL
ATOM     80  HC3 DCE A   7       5.678  25.723  45.569  1.00  0.00      A    H
ATOM     85  CT  DCE A   8       7.567   4.416   0.683  1.00  0.00      A    C
ATOM     86  HC  DCE A   8       7.332   3.406   1.021  1.00  0.00      A    H
ATOM     87  HC1 DCE A   8       8.414   4.288   0.009  1.00  0.00      A    H
ATOM     88  Cl  DCE A   8       6.308   5.110  -0.447  1.00  0.00      A   CL
ATOM     89  CT1 DCE A   8       7.753   5.544   1.746  1.00  0.00      A    C
ATOM     90  HC2 DCE A   8       6.764   5.990   1.859  1.00  0.00      A    H
ATOM     91  Cl1 DCE A   8       8.322   4.859   3.337  1.00  0.00      A   CL
ATOM     92  HC3 DCE A   8       8.486   6.280   1.419  1.00  0.00      A    H
ATOM     97  CT  DCE A   9      45.012  12.276  22.231  1.00  0.00      A    C
ATOM     98  HC  DCE A   9      44.113  12.656  22.716  1.00  0.00      A    H
ATOM     99  HC1 DCE A   9      45.316  12.938  21.419  1.00  0.00      A    H
ATOM    100  Cl  DCE A   9      46.258  12.244  23.487  1.00  0.00      A   CL
ATOM    101  CT1 DCE A   9      44.699  10.987  21.568  1.00  0.00      A    C
ATOM    102  HC2 DCE A   9      43.663  10.973  21.230  1.00  0.00      A    H
ATOM    103  Cl1 DCE A   9      45.730  10.661  20.177  1.00  0.00      A   CL
ATOM    104  HC3 DCE A   9      44.755  10.173  22.290  1.00  0.00      A    H
ATOM    109  CT  DCE A  10      38.261   4.115  33.171  1.00  0.00      A    C
ATOM    110  HC  DCE A  10      37.966   3.270  32.550  1.00  0.00      A    H
ATOM    111  HC1 DCE A  10      38.318   3.814  34.217  1.00  0.00      A    H
ATOM    112  Cl  DCE A  10      39.759   4.822  32.474  1.00  0.00      A   CL
ATOM    113  CT1 DCE A  10      37.154   5.189  33.173  1.00  0.00      A    C
ATOM    114  HC2 DCE A  10      37.471   5.971  33.863  1.00  0.00      A    H
ATOM    115  Cl1 DCE A  10      36.946   5.934  31.587  1.00  0.00      A   CL
ATOM    116  HC3 DCE A  10      36.269   4.788  33.667  1.00  0.00      A    H
ATOM    121  CT  DCE A  11      44.263   5.601   3.531  1.00  0.00      A    C
ATOM    122  HC  DCE A  11      44.732   6.544   3.253  1.00  0.00      A    H
ATOM    123  HC1 DCE A  11      44.211   5.472   4.613  1.00  0.00      A    H
ATOM    124  Cl  DCE A  11      42.567   5.630   3.052  1.00  0.00      A   CL
ATOM    125  CT1 DCE A  11      45.063   4.411   2.927  1.00  0.00      A    C
ATOM    126  HC2 DCE A  11      45.166   4.478   1.844  1.00  0.00      A    H
ATOM    127  Cl1 DCE A  11      46.694   4.280   3.678  1.00  0.00      A   CL
ATOM    128  HC3 DCE A  11      44.537   3.484   3.159  1.00  0.00      A    H
ATOM    133  CT  DCE A  12      16.582  19.647  16.697  1.00  0.00      A    C
ATOM    134  HC  DCE A  12      15.499  19.532  16.673  1.00  0.00      A    H
ATOM    135  HC1 DCE A  12      17.181  18.805  16.349  1.00  0.00      A    H
ATOM    136  Cl  DCE A  12      16.840  21.197  15.710  1.00  0.00      A   CL
ATOM    137  CT1 DCE A  12      17.033  19.861  18.150  1.00  0.00      A    C
ATOM    138  HC2 DCE A  12      16.820  18.944  18.699  1.00  0.00      A    H
ATOM    139  Cl1 DCE A  12      18.806  20.336  18.247  1.00  0.00      A   CL
ATOM    140  HC3 DCE A  12      16.380  20.666  18.485  1.00  0.00      A    H
ATOM    145  CT  DCE A  13      12.656  44.854  13.758  1.00  0.00      A    C
ATOM    146  HC  DCE A  13      12.987  44.647  14.776  1.00  0.00      A    H
ATOM    147  HC1 DCE A  13      11.585  44.657  13.795  1.00  0.00      A    H
ATOM    148  Cl  DCE A  13      13.022  46.545  13.525  1.00  0.00      A   CL
ATOM    149  CT1 DCE A  13      13.432  43.936  12.886  1.00  0.00      A    C
ATOM    150  HC2 DCE A  13      12.969  42.951  12.929  1.00  0.00      A    H
ATOM    151  Cl1 DCE A  13      13.464  44.611  11.218  1.00  0.00      A   CL
ATOM    152  HC3 DCE A  13      14.484  43.803  13.140  1.00  0.00      A    H
ATOM    157  CT  DCE A  14      46.185  41.614   7.493  1.00  0.00      A    C
ATOM    158  HC  DCE A  14      46.460  42.650   7.296  1.00  0.00      A    H
ATOM    159  HC1 DCE A  14      47.118  41.090   7.699  1.00  0.00      A    H
ATOM    160  Cl  DCE A  14      45.201  41.310   8.956  1.00  0.00      A   CL
ATOM    161  CT1 DCE A  14      45.594  40.904   6.299  1.00  0.00      A    C
ATOM    162  HC2 DCE A  14      45.744  39.844   6.504  1.00  0.00      A    H
ATOM    163  Cl1 DCE A  14      43.822  41.128   6.267  1.00  0.00      A   CL
ATOM    164  HC3 DCE A  14      46.013  41.212   5.341  1.00  0.00      A    H
ATOM    169  CT  DCE A  15      18.852  20.165  46.712  1.00  0.00      A    C
ATOM    170  HC  DCE A  15      18.738  19.214  46.192  1.00  0.00      A    H
ATOM    171  HC1 DCE A  15      18.277  20.150  47.638  1.00  0.00      A    H
ATOM    172  Cl  DCE A  15      20.593  20.373  47.119  1.00  0.00      A   CL
ATOM    173  CT1 DCE A  15      18.397  21.357  45.761  1.00  0.00      A    C
ATOM    174  HC2 DCE A  15      18.446  22.310  46.288  1.00  0.00      A    H
ATOM    175  Cl1 DCE A  15      19.269  21.347  44.162  1.00  0.00      A   CL
ATOM    176  HC3 DCE A  15      17.375  21.271  45.392  1.00  0.00      A    H
ATOM    181  CT  DCE A  16       5.677  35.608  18.959  1.00  0.00      A    C
ATOM    182  HC  DCE A  16       6.498  35.952  18.330  1.00  0.00      A    H
ATOM    183  HC1 DCE A  16       5.333  36.411  19.611  1.00  0.00      A    H
ATOM    184  Cl  DCE A  16       4.222  35.099  18.123  1.00  0.00      A   CL
ATOM    185  CT1 DCE A  16       6.155  34.349  19.838  1.00  0.00      A    C
ATOM    186  HC2 DCE A  16       5.571  34.099  20.723  1.00  0.00      A    H
ATOM    187  Cl1 DCE A  16       5.966  32.937  18.900  1.00  0.00      A   CL
ATOM    188  HC3 DCE A  16       7.228  34.441  20.006  1.00  0.00      A    H
ATOM    193  CT  DCE A  17      16.131  41.393  15.792  1.00  0.00      A    C
ATOM    194  HC  DCE A  17      17.169  41.592  16.060  1.00  0.00      A    H
ATOM    195  HC1 DCE A  17      16.041  41.373  14.705  1.00  0.00      A    H
ATOM    196  Cl  DCE A  17      15.721  39.771  16.505  1.00  0.00      A   CL
ATOM    197  CT1 DCE A  17      15.070  42.395  16.386  1.00  0.00      A    C
ATOM    198  HC2 DCE A  17      15.080  42.586  17.459  1.00  0.00      A    H
ATOM    199  Cl1 DCE A  17      15.278  44.034  15.744  1.00  0.00      A   CL
ATOM    200  HC3 DCE A  17      14.022  42.173  16.190  1.00  0.00      A    H
ATOM    205  CT  DCE A  18       0.394  47.308  20.039  1.00  0.00      A    C
ATOM    206  HC  DCE A  18       0.203  48.189  19.426  1.00  0.00      A    H
ATOM    207  HC1 DCE A  18      -0.275  47.270  20.898  1.00  0.00      A    H
ATOM    208  Cl  DCE A  18       0.102  45.867  19.090  1.00  0.00      A   CL
ATOM    209  CT1 DCE A  18       1.768  47.209  20.662  1.00  0.00      A    C
ATOM    210  HC2 DCE A  18       2.059  48.095  21.227  1.00  0.00      A    H
ATOM    211  Cl1 DCE A  18       1.693  45.854  21.783  1.00  0.00      A   CL
ATOM    212  HC3 DCE A  18       2.455  46.940  19.860  1.00  0.00      A    H
ATOM    217  CT  DCE A  19      26.049  15.699   1.478  1.00  0.00      A    C
ATOM    218  HC  DCE A  19      26.505  14.777   1.118  1.00  0.00      A    H
ATOM    219  HC1 DCE A  19      26.887  16.275   1.871  1.00  0.00      A    H
ATOM    220  Cl  DCE A  19      25.253  16.538   0.080  1.00  0.00      A   CL
ATOM    221  CT1 DCE A  19      24.976  15.410   2.548  1.00  0.00      A    C
ATOM    222  HC2 DCE A  19      24.223  16.187   2.684  1.00  0.00      A    H
ATOM    223  Cl1 DCE A  19      24.060  13.844   2.172  1.00  0.00      A   CL
ATOM    224  HC3 DCE A  19      25.440  15.300   3.529  1.00  0.00      A    H
ATOM    229  CT  DCE A  20       7.334  28.245  15.741  1.00  0.00      A    C
ATOM    230  HC  DCE A  20       7.017  27.328  15.245  1.00  0.00      A    H
ATOM    231  HC1 DCE A  20       8.421  28.190  15.806  1.00  0.00      A    H
ATOM    232  Cl  DCE A  20       6.761  29.622  14.896  1.00  0.00      A   CL
ATOM    233  CT1 DCE A  20       6.840  28.258  17.163  1.00  0.00      A    C
ATOM    234  HC2 DCE A  20       7.115  27.317  17.638  1.00  0.00      A    H
ATOM    235  Cl1 DCE A  20       7.451  29.653  18.136  1.00  0.00      A   CL
ATOM    236  HC3 DCE A  20       5.752  28.319  17.144  1.00  0.00      A    H
ATOM    241  CT  DCE A  21      20.268  25.566  15.344  1.00  0.00      A    C
ATOM    242  HC  DCE A  21      21.270  25.832  15.005  1.00  0.00      A    H
ATOM    243  HC1 DCE A  21      20.302  24.518  15.641  1.00  0.00      A    H
ATOM    244  Cl  DCE A  21      20.042  26.675  16.728  1.00  0.00      A   CL
ATOM    245  CT1 DCE A  21      19.178  25.805  14.263  1.00  0.00      A    C
ATOM    246  HC2 DCE A  21      18.155  25.782  14.638  1.00  0.00      A    H
ATOM    247  Cl1 DCE A  21      19.241  27.450  13.517  1.00  0.00      A   CL
ATOM    248  HC3 DCE A  21      19.215  25.069  13.460  1.00  0.00      A    H
ATOM    253  CT  DCE A  22      32.437  38.039  39.341  1.00  0.00      A    C
ATOM    254  HC  DCE A  22      31.670  38.808  39.248  1.00  0.00      A    H
ATOM    255  HC1 DCE A  22      33.146  38.090  38.514  1.00  0.00      A    H
ATOM    256  Cl  DCE A  22      33.302  38.467  40.859  1.00  0.00      A   CL
ATOM    257  CT1 DCE A  22      32.014  36.707  39.603  1.00  0.00      A    C
ATOM    258  HC2 DCE A  22      31.484  36.272  38.756  1.00  0.00      A    H
ATOM    259  Cl1 DCE A  22      33.366  35.545  39.831  1.00  0.00      A   CL
ATOM    260  HC3 DCE A  22      31.463  36.725  40.544  1.00  0.00      A    H
ATOM    265  CT  DCE A  23      25.494   2.347  39.864  1.00  0.00      A    C
ATOM    266  HC  DCE A  23      25.447   2.865  40.822  1.00  0.00      A    H
ATOM    267  HC1 DCE A  23      25.010   1.370  39.868  1.00  0.00      A    H
ATOM    268  Cl  DCE A  23      24.728   3.342  38.671  1.00  0.00      A   CL
ATOM    269  CT1 DCE A  23      26.932   2.099  39.521  1.00  0.00      A    C
ATOM    270  HC2 DCE A  23      26.879   1.545  38.584  1.00  0.00      A    H
ATOM    271  Cl1 DCE A  23      27.772   3.687  39.387  1.00  0.00      A   CL
ATOM    272  HC3 DCE A  23      27.449   1.468  40.244  1.00  0.00      A    H
ATOM    277  CT  DCE A  24      44.270  37.318   3.456  1.00  0.00      A    C
ATOM    278  HC  DCE A  24      43.822  36.328   3.373  1.00  0.00      A    H
ATOM    279  HC1 DCE A  24      43.581  38.049   3.034  1.00  0.00      A    H
ATOM    280  Cl  DCE A  24      44.417  37.635   5.204  1.00  0.00      A   CL
ATOM    281  CT1 DCE A  24      45.684  37.372   2.891  1.00  0.00      A    C
ATOM    282  HC2 DCE A  24      46.264  36.517   3.240  1.00  0.00      A    H
ATOM    283  Cl1 DCE A  24      45.625  37.297   1.115  1.00  0.00      A   CL
ATOM    284  HC3 DCE A  24      46.300  38.234   3.145  1.00  0.00      A    H
ATOM    289  CT  DCE A  25      24.248   2.258  33.849  1.00  0.00      A    C
ATOM    290  HC  DCE A  25      23.548   1.463  34.106  1.00  0.00      A    H
ATOM    291  HC1 DCE A  25      23.915   3.271  33.621  1.00  0.00      A    H
ATOM    292  Cl  DCE A  25      25.208   2.261  35.311  1.00  0.00      A   CL
ATOM    293  CT1 DCE A  25      25.094   1.566  32.731  1.00  0.00      A    C
ATOM    294  HC2 DCE A  25      25.931   2.177  32.395  1.00  0.00      A    H
ATOM    295  Cl1 DCE A  25      25.541  -0.067  33.223  1.00  0.00      A   CL
ATOM    296  HC3 DCE A  25      24.622   1.446  31.756  1.00  0.00      A    H
ATOM    301  CT  DCE A  26      43.038  34.107   5.497  1.00  0.00      A    C
ATOM    302  HC  DCE A  26      42.466  34.346   4.600  1.00  0.00      A    H
ATOM    303  HC1 DCE A  26      43.450  34.999   5.969  1.00  0.00      A    H
ATOM    304  Cl  DCE A  26      42.013  33.486   6.834  1.00  0.00      A   CL
ATOM    305  CT1 DCE A  26      44.225  33.150   5.217  1.00  0.00      A    C
ATOM    306  HC2 DCE A  26      43.909  32.112   5.106  1.00  0.00      A    H
ATOM    307  Cl1 DCE A  26      45.168  33.731   3.824  1.00  0.00      A   CL
ATOM    308  HC3 DCE A  26      45.005  33.163   5.979  1.00  0.00      A    H
ATOM    313  CT  DCE A  27      42.497  32.472  42.008  1.00  0.00      A    C
ATOM    314  HC  DCE A  27      41.815  31.686  41.683  1.00  0.00      A    H
ATOM    315  HC1 DCE A  27      43.390  32.053  42.473  1.00  0.00      A    H
ATOM    316  Cl  DCE A  27      42.956  33.370  40.511  1.00  0.00      A   CL
ATOM    317  CT1 DCE A  27      41.730  33.449  42.942  1.00  0.00      A    C
ATOM    318  HC2 DCE A  27      41.648  32.844  43.845  1.00  0.00      A    H
ATOM    319  Cl1 DCE A  27      42.737  34.871  43.405  1.00  0.00      A   CL
ATOM    320  HC3 DCE A  27      40.710  33.658  42.618  1.00  0.00      A    H
ATOM    325  CT  DCE A  28      34.895   2.625  36.859  1.00  0.00      A    C
ATOM    326  HC  DCE A  28      33.866   2.326  37.060  1.00  0.00      A    H
ATOM    327  HC1 DCE A  28      34.967   3.708  36.950  1.00  0.00      A    H
ATOM    328  Cl  DCE A  28      35.918   1.906  38.122  1.00  0.00      A   CL
ATOM    329  CT1 DCE A  28      35.468   2.313  35.490  1.00  0.00      A    C
ATOM    330  HC2 DCE A  28      36.496   2.671  35.439  1.00  0.00      A    H
ATOM    331  Cl1 DCE A  28      35.337   0.516  35.154  1.00  0.00      A   CL
ATOM    332  HC3 DCE A  28      34.846   2.876  34.794  1.00  0.00      A    H
ATOM    337  CT  DCE A  29      15.068  38.281  20.257  1.00  0.00      A    C
ATOM    338  HC  DCE A  29      14.792  38.628  19.261  1.00  0.00      A    H
ATOM    339  HC1 DCE A  29      15.760  37.452  20.110  1.00  0.00      A    H
ATOM    340  Cl  DCE A  29      16.234  39.538  20.830  1.00  0.00      A   CL
ATOM    341  CT1 DCE A  29      13.943  38.040  21.277  1.00  0.00      A    C
ATOM    342  HC2 DCE A  29      14.358  37.533  22.148  1.00  0.00      A    H
ATOM    343  Cl1 DCE A  29      13.257  39.594  21.708  1.00  0.00      A   CL
ATOM    344  HC3 DCE A  29      13.108  37.456  20.890  1.00  0.00      A    H
ATOM    349  CT  DCE A  30      19.112  42.238  23.591  1.00  0.00      A    C
ATOM    350  HC  DCE A  30      18.501  42.849  22.926  1.00  0.00      A    H
ATOM    351  HC1 DCE A  30      18.844  42.519  24.610  1.00  0.00      A    H
ATOM    352  Cl  DCE A  30      18.895  40.472  23.465  1.00  0.00      A   CL
ATOM    353  CT1 DCE A  30      20.641  42.503  23.440  1.00  0.00      A    C
ATOM    354  HC2 DCE A  30      21.032  41.862  24.230  1.00  0.00      A    H
ATOM    355  Cl1 DCE A  30      21.145  41.913  21.852  1.00  0.00      A   CL
ATOM    356  HC3 DCE A  30      20.930  43.542  23.598  1.00  0.00      A    H
ATOM    361  CT  DCE A  31      30.098  33.040   0.699  1.00  0.00      A    C
ATOM    362  HC  DCE A  31      31.183  32.955   0.646  1.00  0.00      A    H
ATOM    363  HC1 DCE A  31      29.645  32.058   0.560  1.00  0.00      A    H
ATOM    364  Cl  DCE A  31      29.717  33.603   2.333  1.00  0.00      A   CL
ATOM    365  CT1 DCE A  31      29.659  34.036  -0.311  1.00  0.00      A    C
ATOM    366  HC2 DCE A  31      28.580  34.134  -0.200  1.00  0.00      A    H
ATOM    367  Cl1 DCE A  31      30.477  35.626  -0.110  1.00  0.00      A   CL
ATOM    368  HC3 DCE A  31      29.772  33.721  -1.348  1.00  0.00      A    H
ATOM    373  CT  DCE A  32      12.258  46.524  26.670  1.00  0.00      A    C
ATOM    374  HC  DCE A  32      11.598  46.714  25.823  1.00  0.00      A    H
ATOM    375  HC1 DCE A  32      11.874  45.671  27.229  1.00  0.00      A    H
ATOM    376  Cl  DCE A  32      13.861  45.956  26.285  1.00  0.00      A   CL
ATOM    377  CT1 DCE A  32      12.340  47.691  27.566  1.00  0.00      A    C
ATOM    378  HC2 DCE A  32      12.840  48.507  27.045  1.00  0.00      A    H
ATOM    379  Cl1 DCE A  32      10.746  48.262  28.177  1.00  0.00      A   CL
ATOM    380  HC3 DCE A  32      12.955  47.563  28.457  1.00  0.00      A    H
ATOM    385  CT  DCE A  33      26.273   5.602  44.000  1.00  0.00      A    C
ATOM    386  HC  DCE A  33      25.652   6.267  43.400  1.00  0.00      A    H
ATOM    387  HC1 DCE A  33      25.678   4.833  44.492  1.00  0.00      A    H
ATOM    388  Cl  DCE A  33      27.325   4.680  42.824  1.00  0.00      A   CL
ATOM    389  CT1 DCE A  33      27.175   6.265  44.987  1.00  0.00      A    C
ATOM    390  HC2 DCE A  33      26.616   6.940  45.635  1.00  0.00      A    H
ATOM    391  Cl1 DCE A  33      27.951   5.001  45.959  1.00  0.00      A   CL
ATOM    392  HC3 DCE A  33      27.981   6.791  44.477  1.00  0.00      A    H
ATOM    397  CT  DCE A  34       6.355  43.513  19.359  1.00  0.00      A    C
ATOM    398  HC  DCE A  34       6.715  42.512  19.118  1.00  0.00      A    H
ATOM    399  HC1 DCE A  34       6.204  44.114  18.463  1.00  0.00      A    H
ATOM    400  Cl  DCE A  34       4.698  43.563  20.188  1.00  0.00      A   CL
ATOM    401  CT1 DCE A  34       7.252  44.371  20.230  1.00  0.00      A    C
ATOM    402  HC2 DCE A  34       6.946  45.417  20.245  1.00  0.00      A    H
ATOM    403  Cl1 DCE A  34       7.453  43.677  21.880  1.00  0.00      A   CL
ATOM    404  HC3 DCE A  34       8.167  44.232  19.654  1.00  0.00      A    H
ATOM    409  CT  DCE A  35      30.674  21.176  23.455  1.00  0.00      A    C
ATOM    410  HC  DCE A  35      29.780  21.065  24.068  1.00  0.00      A    H
ATOM    411  HC1 DCE A  35      30.398  21.390  22.422  1.00  0.00      A    H
ATOM    412  Cl  DCE A  35      31.618  22.545  24.105  1.00  0.00      A   CL
ATOM    413  CT1 DCE A  35      31.544  19.972  23.522  1.00  0.00      A    C
ATOM    414  HC2 DCE A  35      31.077  19.271  22.831  1.00  0.00      A    H
ATOM    415  Cl1 DCE A  35      33.129  20.443  22.723  1.00  0.00      A   CL
ATOM    416  HC3 DCE A  35      31.763  19.551  24.503  1.00  0.00      A    H
ATOM    421  CT  DCE A  36      31.061  34.230  42.279  1.00  0.00      A    C
ATOM    422  HC  DCE A  36      30.605  34.621  41.370  1.00  0.00      A    H
ATOM    423  HC1 DCE A  36      32.149  34.212  42.212  1.00  0.00      A    H
ATOM    424  Cl  DCE A  36      30.808  35.410  43.541  1.00  0.00      A   CL
ATOM    425  CT1 DCE A  36      30.609  32.851  42.630  1.00  0.00      A    C
ATOM    426  HC2 DCE A  36      31.000  32.200  41.847  1.00  0.00      A    H
ATOM    427  Cl1 DCE A  36      31.310  32.232  44.150  1.00  0.00      A   CL
ATOM    428  HC3 DCE A  36      29.529  32.776  42.759  1.00  0.00      A    H
ATOM    433  CT  DCE A  37      43.347  23.226   2.511  1.00  0.00      A    C
ATOM    434  HC  DCE A  37      43.390  22.488   3.312  1.00  0.00      A    H
ATOM    435  HC1 DCE A  37      44.358  23.254   2.103  1.00  0.00      A    H
ATOM    436  Cl  DCE A  37      42.206  22.616   1.271  1.00  0.00      A   CL
ATOM    437  CT1 DCE A  37      42.728  24.450   3.229  1.00  0.00      A    C
ATOM    438  HC2 DCE A  37      41.706  24.214   3.528  1.00  0.00      A    H
ATOM    439  Cl1 DCE A  37      43.724  24.952   4.645  1.00  0.00      A   CL
ATOM    440  HC3 DCE A  37      42.712  25.351   2.615  1.00  0.00      A    H
ATOM    445  CT  DCE A  38      26.568  21.390  17.443  1.00  0.00      A    C
ATOM    446  HC  DCE A  38      27.430  21.253  16.790  1.00  0.00      A    H
ATOM    447  HC1 DCE A  38      26.286  20.388  17.766  1.00  0.00      A    H
ATOM    448  Cl  DCE A  38      27.125  22.237  18.904  1.00  0.00      A   CL
ATOM    449  CT1 DCE A  38      25.610  22.270  16.804  1.00  0.00      A    C
ATOM    450  HC2 DCE A  38      25.167  21.943  15.863  1.00  0.00      A    H
ATOM    451  Cl1 DCE A  38      24.240  22.520  17.878  1.00  0.00      A   CL
ATOM    452  HC3 DCE A  38      26.117  23.225  16.661  1.00  0.00      A    H
ATOM    457  CT  DCE A  39      19.509  33.535  20.603  1.00  0.00      A    C
ATOM    458  HC  DCE A  39      19.830  32.785  19.881  1.00  0.00      A    H
ATOM    459  HC1 DCE A  39      19.061  34.303  19.972  1.00  0.00      A    H
ATOM    460  Cl  DCE A  39      18.327  32.816  21.713  1.00  0.00      A   CL
ATOM    461  CT1 DCE A  39      20.719  33.987  21.466  1.00  0.00      A    C
ATOM    462  HC2 DCE A  39      20.243  34.539  22.276  1.00  0.00      A    H
ATOM    463  Cl1 DCE A  39      21.516  32.559  22.212  1.00  0.00      A   CL
ATOM    464  HC3 DCE A  39      21.454  34.549  20.889  1.00  0.00      A    H
ATOM    469  CT  DCE A  40      17.563  25.061  44.009  1.00  0.00      A    C
ATOM    470  HC  DCE A  40      16.666  25.674  43.922  1.00  0.00      A    H
ATOM    471  HC1 DCE A  40      17.524  24.119  44.556  1.00  0.00      A    H
ATOM    472  Cl  DCE A  40      17.919  24.666  42.311  1.00  0.00      A   CL
ATOM    473  CT1 DCE A  40      18.852  25.793  44.453  1.00  0.00      A    C
ATOM    474  HC2 DCE A  40      18.995  26.723  43.902  1.00  0.00      A    H
ATOM    475  Cl1 DCE A  40      18.554  26.149  46.168  1.00  0.00      A   CL
ATOM    476  HC3 DCE A  40      19.676  25.106  44.260  1.00  0.00      A    H
ATOM    481  CT  DCE A  41      20.436  42.813  14.300  1.00  0.00      A    C
ATOM    482  HC  DCE A  41      19.912  42.141  13.621  1.00  0.00      A    H
ATOM    483  HC1 DCE A  41      20.943  43.634  13.793  1.00  0.00      A    H
ATOM    484  Cl  DCE A  41      19.322  43.402  15.496  1.00  0.00      A   CL
ATOM    485  CT1 DCE A  41      21.497  41.911  14.986  1.00  0.00      A    C
ATOM    486  HC2 DCE A  41      22.233  41.581  14.253  1.00  0.00      A    H
ATOM    487  Cl1 DCE A  41      22.191  42.887  16.291  1.00  0.00      A   CL
ATOM    488  HC3 DCE A  41      21.176  40.978  15.449  1.00  0.00      A    H
ATOM    493  CT  DCE A  42       2.877  28.148  45.171  1.00  0.00      A    C
ATOM    494  HC  DCE A  42       2.795  27.943  46.238  1.00  0.00      A    H
ATOM    495  HC1 DCE A  42       3.887  28.265  44.778  1.00  0.00      A    H
ATOM    496  Cl  DCE A  42       1.992  26.874  44.224  1.00  0.00      A   CL
ATOM    497  CT1 DCE A  42       2.079  29.451  44.860  1.00  0.00      A    C
ATOM    498  HC2 DCE A  42       2.361  30.244  45.553  1.00  0.00      A    H
ATOM    499  Cl1 DCE A  42       2.286  29.839  43.124  1.00  0.00      A   CL
ATOM    500  HC3 DCE A  42       1.060  29.367  45.238  1.00  0.00      A    H
ATOM    505  CT  DCE A  43      15.162   1.913  23.564  1.00  0.00      A    C
ATOM    506  HC  DCE A  43      16.044   2.367  24.017  1.00  0.00      A    H
ATOM    507  HC1 DCE A  43      14.356   1.912  24.297  1.00  0.00      A    H
ATOM    508  Cl  DCE A  43      14.707   2.526  21.972  1.00  0.00      A   CL
ATOM    509  CT1 DCE A  43      15.426   0.455  23.376  1.00  0.00      A    C
ATOM    510  HC2 DCE A  43      15.787   0.030  24.312  1.00  0.00      A    H
ATOM    511  Cl1 DCE A  43      13.953  -0.427  22.863  1.00  0.00      A   CL
ATOM    512  HC3 DCE A  43      16.138   0.227  22.583  1.00  0.00      A    H
ATOM    517  CT  DCE A  44      42.050  17.690   8.670  1.00  0.00      A    C
ATOM    518  HC  DCE A  44      42.314  18.748   8.664  1.00  0.00      A    H
ATOM    519  HC1 DCE A  44      41.000  17.480   8.467  1.00  0.00      A    H
ATOM    520  Cl  DCE A  44      43.118  16.842   7.494  1.00  0.00      A   CL
ATOM    521  CT1 DCE A  44      42.376  17.085   9.986  1.00  0.00      A    C
ATOM    522  HC2 DCE A  44      41.546  17.264  10.670  1.00  0.00      A    H
ATOM    523  Cl1 DCE A  44      42.459  15.330   9.843  1.00  0.00      A   CL
ATOM    524  HC3 DCE A  44      43.396  17.355  10.259  1.00  0.00      A    H
ATOM    529  CT  DCE A  45      14.841  30.993  30.704  1.00  0.00      A    C
ATOM    530  HC  DCE A  45      15.783  31.115  30.169  1.00  0.00      A    H
ATOM    531  HC1 DCE A  45      14.376  30.039  30.459  1.00  0.00      A    H
ATOM    532  Cl  DCE A  45      15.351  30.816  32.409  1.00  0.00      A   CL
ATOM    533  CT1 DCE A  45      13.842  32.222  30.639  1.00  0.00      A    C
ATOM    534  HC2 DCE A  45      12.781  32.126  30.869  1.00  0.00      A    H
ATOM    535  Cl1 DCE A  45      14.614  33.596  31.525  1.00  0.00      A   CL
ATOM    536  HC3 DCE A  45      13.861  32.474  29.579  1.00  0.00      A    H
ATOM    541  CT  DCE A  46      47.068  19.688   3.073  1.00  0.00      A    C
ATOM    542  HC  DCE A  46      47.822  19.462   2.318  1.00  0.00      A    H
ATOM    543  HC1 DCE A  46      47.520  19.436   4.032  1.00  0.00      A    H
ATOM    544  Cl  DCE A  46      46.555  21.410   3.102  1.00  0.00      A   CL
ATOM    545  CT1 DCE A  46      45.725  18.893   3.001  1.00  0.00      A    C
ATOM    546  HC2 DCE A  46      45.197  18.848   3.954  1.00  0.00      A    H
ATOM    547  Cl1 DCE A  46      44.598  19.674   1.913  1.00  0.00      A   CL
ATOM    548  HC3 DCE A  46      45.913  17.895   2.606  1.00  0.00      A    H
ATOM    553  CT  DCE A  47      24.849  17.965  14.100  1.00  0.00      A    C
ATOM    554  HC  DCE A  47      24.906  16.958  14.514  1.00  0.00      A    H
ATOM    555  HC1 DCE A  47      24.579  17.891  13.047  1.00  0.00      A    H
ATOM    556  Cl  DCE A  47      23.643  18.860  15.115  1.00  0.00      A   CL
ATOM    557  CT1 DCE A  47      26.189  18.699  14.005  1.00  0.00      A    C
ATOM    558  HC2 DCE A  47      26.802  18.081  13.349  1.00  0.00      A    H
ATOM    559  Cl1 DCE A  47      25.976  20.326  13.191  1.00  0.00      A   CL
ATOM    560  HC3 DCE A  47      26.714  18.834  14.951  1.00  0.00      A    H
ATOM    565  CT  DCE A  48      45.508  12.564  12.020  1.00  0.00      A    C
ATOM    566  HC  DCE A  48      45.158  12.602  10.989  1.00  0.00      A    H
ATOM    567  HC1 DCE A  48      46.276  13.295  12.275  1.00  0.00      A    H
ATOM    568  Cl  DCE A  48      44.064  12.919  13.061  1.00  0.00      A   CL
ATOM    569  CT1 DCE A  48      46.215  11.191  12.467  1.00  0.00      A    C
ATOM    570  HC2 DCE A  48      46.532  11.223  13.509  1.00  0.00      A    H
ATOM    571  Cl1 DCE A  48      44.980   9.893  12.161  1.00  0.00      A   CL
ATOM    572  HC3 DCE A  48      47.150  10.907  11.984  1.00  0.00      A    H
ATOM    577  CT  DCE A  49      14.498   0.402  18.950  1.00  0.00      A    C
ATOM    578  HC  DCE A  49      14.817  -0.270  19.746  1.00  0.00      A    H
ATOM    579  HC1 DCE A  49      13.902   1.230  19.335  1.00  0.00      A    H
ATOM    580  Cl  DCE A  49      15.978   1.189  18.183  1.00  0.00      A   CL
ATOM    581  CT1 DCE A  49      13.617  -0.181  17.823  1.00  0.00      A    C
ATOM    582  HC2 DCE A  49      14.297  -0.810  17.248  1.00  0.00      A    H
ATOM    583  Cl1 DCE A  49      12.187  -1.117  18.377  1.00  0.00      A   CL
ATOM    584  HC3 DCE A  49      13.200   0.632  17.228  1.00  0.00      A    H
ATOM    589  CT  DCE A  50      34.460  15.460  12.585  1.00  0.00      A    C
ATOM    590  HC  DCE A  50      33.882  15.606  13.498  1.00  0.00      A    H
ATOM    591  HC1 DCE A  50      34.077  14.600  12.036  1.00  0.00      A    H
ATOM    592  Cl  DCE A  50      34.156  16.869  11.605  1.00  0.00      A   CL
ATOM    593  CT1 DCE A  50      35.980  15.311  12.846  1.00  0.00      A    C
ATOM    594  HC2 DCE A  50      36.411  15.538  11.871  1.00  0.00      A    H
ATOM    595  Cl1 DCE A  50      36.596  16.606  14.022  1.00  0.00      A   CL
ATOM    596  HC3 DCE A  50      36.272  14.342  13.252  1.00  0.00      A    H
ATOM    601  CT  DCE A  51      21.440   6.481  45.561  1.00  0.00      A    C
ATOM    602  HC  DCE A  51      21.512   6.829  46.591  1.00  0.00      A    H
ATOM    603  HC1 DCE A  51      22.428   6.566  45.107  1.00  0.00      A    H
ATOM    604  Cl  DCE A  51      20.943   4.754  45.542  1.00  0.00      A   CL
ATOM    605  CT1 DCE A  51      20.466   7.278  44.729  1.00  0.00      A    C
ATOM    606  HC2 DCE A  51      20.646   7.130  43.664  1.00  0.00      A    H
ATOM    607  Cl1 DCE A  51      18.771   7.044  45.220  1.00  0.00      A   CL
ATOM    608  HC3 DCE A  51      20.658   8.329  44.946  1.00  0.00      A    H
ATOM    613  CT  DCE A  52      19.893   4.897   3.519  1.00  0.00      A    C
ATOM    614  HC  DCE A  52      20.420   4.014   3.878  1.00  0.00      A    H
ATOM    615  HC1 DCE A  52      19.219   5.143   4.339  1.00  0.00      A    H
ATOM    616  Cl  DCE A  52      21.054   6.305   3.496  1.00  0.00      A   CL
ATOM    617  CT1 DCE A  52      19.198   4.934   2.093  1.00  0.00      A    C
ATOM    618  HC2 DCE A  52      18.408   4.184   2.111  1.00  0.00      A    H
ATOM    619  Cl1 DCE A  52      18.418   6.522   1.776  1.00  0.00      A   CL
ATOM    620  HC3 DCE A  52      19.876   4.770   1.256  1.00  0.00      A    H
ATOM    625  CT  DCE A  53      21.445  19.111  36.767  1.00  0.00      A    C
ATOM    626  HC  DCE A  53      20.595  19.586  37.257  1.00  0.00      A    H
ATOM    627  HC1 DCE A  53      21.290  18.159  36.260  1.00  0.00      A    H
ATOM    628  Cl  DCE A  53      21.814  20.303  35.471  1.00  0.00      A   CL
ATOM    629  CT1 DCE A  53      22.568  18.980  37.822  1.00  0.00      A    C
ATOM    630  HC2 DCE A  53      23.504  18.861  37.275  1.00  0.00      A    H
ATOM    631  Cl1 DCE A  53      22.728  20.477  38.652  1.00  0.00      A   CL
ATOM    632  HC3 DCE A  53      22.284  18.189  38.515  1.00  0.00      A    H
ATOM    637  CT  DCE A  54      29.121   9.677  27.698  1.00  0.00      A    C
ATOM    638  HC  DCE A  54      28.951  10.745  27.561  1.00  0.00      A    H
ATOM    639  HC1 DCE A  54      28.290   9.372  27.062  1.00  0.00      A    H
ATOM    640  Cl  DCE A  54      30.694   9.136  27.056  1.00  0.00      A   CL
ATOM    641  CT1 DCE A  54      29.028   9.089  29.146  1.00  0.00      A    C
ATOM    642  HC2 DCE A  54      30.005   9.214  29.612  1.00  0.00      A    H
ATOM    643  Cl1 DCE A  54      27.706  10.031  29.922  1.00  0.00      A   CL
ATOM    644  HC3 DCE A  54      28.713   8.047  29.194  1.00  0.00      A    H
ATOM    649  CT  DCE A  55      11.415   5.003  45.339  1.00  0.00      A    C
ATOM    650  HC  DCE A  55      11.159   4.246  46.080  1.00  0.00      A    H
ATOM    651  HC1 DCE A  55      11.169   5.981  45.754  1.00  0.00      A    H
ATOM    652  Cl  DCE A  55      13.038   4.711  44.736  1.00  0.00      A   CL
ATOM    653  CT1 DCE A  55      10.490   4.721  44.197  1.00  0.00      A    C
ATOM    654  HC2 DCE A  55      10.494   3.631  44.174  1.00  0.00      A    H
ATOM    655  Cl1 DCE A  55       8.875   5.180  44.428  1.00  0.00      A   CL
ATOM    656  HC3 DCE A  55      10.956   5.153  43.311  1.00  0.00      A    H
ATOM    661  CT  DCE A  56      36.397   1.467  43.190  1.00  0.00      A    C
ATOM    662  HC  DCE A  56      37.234   0.770  43.162  1.00  0.00      A    H
ATOM    663  HC1 DCE A  56      35.884   1.181  44.108  1.00  0.00      A    H
ATOM    664  Cl  DCE A  56      37.069   3.128  43.244  1.00  0.00      A   CL
ATOM    665  CT1 DCE A  56      35.363   1.414  42.079  1.00  0.00      A    C
ATOM    666  HC2 DCE A  56      35.791   1.508  41.082  1.00  0.00      A    H
ATOM    667  Cl1 DCE A  56      34.539  -0.141  42.070  1.00  0.00      A   CL
ATOM    668  HC3 DCE A  56      34.620   2.194  42.246  1.00  0.00      A    H
ATOM    673  CT  DCE A  57      47.678   1.822   0.144  1.00  0.00      A    C
ATOM    674  HC  DCE A  57      48.012   1.324  -0.766  1.00  0.00      A    H
ATOM    675  HC1 DCE A  57      48.578   1.884   0.757  1.00  0.00      A    H
ATOM    676  Cl  DCE A  57      47.221   3.554  -0.309  1.00  0.00      A   CL
ATOM    677  CT1 DCE A  57      46.530   1.064   0.866  1.00  0.00      A    C
ATOM    678  HC2 DCE A  57      46.434   1.473   1.871  1.00  0.00      A    H
ATOM    679  Cl1 DCE A  57      44.904   1.002   0.111  1.00  0.00      A   CL
ATOM    680  HC3 DCE A  57      46.800   0.033   1.098  1.00  0.00      A    H
ATOM    685  CT  DCE A  58      40.269  46.226  26.561  1.00  0.00      A    C
ATOM    686  HC  DCE A  58      39.353  46.589  26.095  1.00  0.00      A    H
ATOM    687  HC1 DCE A  58      40.928  47.066  26.783  1.00  0.00      A    H
ATOM    688  Cl  DCE A  58      39.905  45.236  27.951  1.00  0.00      A   CL
ATOM    689  CT1 DCE A  58      40.990  45.361  25.572  1.00  0.00      A    C
ATOM    690  HC2 DCE A  58      41.305  45.873  24.663  1.00  0.00      A    H
ATOM    691  Cl1 DCE A  58      42.289  44.464  26.326  1.00  0.00      A   CL
ATOM    692  HC3 DCE A  58      40.302  44.595  25.213  1.00  0.00      A    H
ATOM    697  CT  DCE A  59      29.880   3.610  35.211  1.00  0.00      A    C
ATOM    698  HC  DCE A  59      29.270   3.474  34.319  1.00  0.00      A    H
ATOM    699  HC1 DCE A  59      29.141   4.280  35.650  1.00  0.00      A    H
ATOM    700  Cl  DCE A  59      30.077   2.108  36.174  1.00  0.00      A   CL
ATOM    701  CT1 DCE A  59      31.265   4.213  34.677  1.00  0.00      A    C
ATOM    702  HC2 DCE A  59      31.179   5.042  33.974  1.00  0.00      A    H
ATOM    703  Cl1 DCE A  59      32.176   4.746  36.126  1.00  0.00      A   CL
ATOM    704  HC3 DCE A  59      31.914   3.503  34.165  1.00  0.00      A    H
ATOM    709  CT  DCE A  60      37.073  29.182  30.061  1.00  0.00      A    C
ATOM    710  HC  DCE A  60      36.568  28.222  30.165  1.00  0.00      A    H
ATOM    711  HC1 DCE A  60      37.428  29.389  29.052  1.00  0.00      A    H
ATOM    712  Cl  DCE A  60      35.946  30.368  30.661  1.00  0.00      A   CL
ATOM    713  CT1 DCE A  60      38.313  29.181  31.015  1.00  0.00      A    C
ATOM    714  HC2 DCE A  60      38.476  30.214  31.323  1.00  0.00      A    H
ATOM    715  Cl1 DCE A  60      37.997  28.311  32.498  1.00  0.00      A   CL
ATOM    716  HC3 DCE A  60      39.250  28.780  30.630  1.00  0.00      A    H
ATOM    721  CT  DCE A  61      38.138  19.543   9.572  1.00  0.00      A    C
ATOM    722  HC  DCE A  61      38.562  20.339   8.960  1.00  0.00      A    H
ATOM    723  HC1 DCE A  61      37.074  19.664   9.773  1.00  0.00      A    H
ATOM    724  Cl  DCE A  61      38.237  17.904   8.864  1.00  0.00      A   CL
ATOM    725  CT1 DCE A  61      39.044  19.575  10.779  1.00  0.00      A    C
ATOM    726  HC2 DCE A  61      39.017  20.565  11.236  1.00  0.00      A    H
ATOM    727  Cl1 DCE A  61      38.592  18.411  11.988  1.00  0.00      A   CL
ATOM    728  HC3 DCE A  61      40.067  19.324  10.500  1.00  0.00      A    H
ATOM    733  CT  DCE A  62       8.877  43.767  27.186  1.00  0.00      A    C
ATOM    734  HC  DCE A  62       9.860  43.712  26.719  1.00  0.00      A    H
ATOM    735  HC1 DCE A  62       8.603  42.742  27.433  1.00  0.00      A    H
ATOM    736  Cl  DCE A  62       8.841  44.842  28.596  1.00  0.00      A   CL
ATOM    737  CT1 DCE A  62       7.876  44.315  26.102  1.00  0.00      A    C
ATOM    738  HC2 DCE A  62       6.841  44.396  26.436  1.00  0.00      A    H
ATOM    739  Cl1 DCE A  62       8.343  45.919  25.547  1.00  0.00      A   CL
ATOM    740  HC3 DCE A  62       7.846  43.569  25.308  1.00  0.00      A    H
ATOM    745  CT  DCE A  63       4.187  26.722   3.217  1.00  0.00      A    C
ATOM    746  HC  DCE A  63       3.524  27.578   3.339  1.00  0.00      A    H
ATOM    747  HC1 DCE A  63       5.183  27.165   3.213  1.00  0.00      A    H
ATOM    748  Cl  DCE A  63       4.100  25.893   4.708  1.00  0.00      A   CL
ATOM    749  CT1 DCE A  63       3.930  25.769   2.121  1.00  0.00      A    C
ATOM    750  HC2 DCE A  63       4.174  24.747   2.413  1.00  0.00      A    H
ATOM    751  Cl1 DCE A  63       2.181  25.629   1.892  1.00  0.00      A   CL
ATOM    752  HC3 DCE A  63       4.313  26.071   1.146  1.00  0.00      A    H
ATOM    757  CT  DCE A  64      38.141  40.967  22.615  1.00  0.00      A    C
ATOM    758  HC  DCE A  64      37.103  40.984  22.947  1.00  0.00      A    H
ATOM    759  HC1 DCE A  64      38.358  41.708  21.845  1.00  0.00      A    H
ATOM    760  Cl  DCE A  64      39.080  41.311  24.126  1.00  0.00      A   CL
ATOM    761  CT1 DCE A  64      38.677  39.629  22.080  1.00  0.00      A    C
ATOM    762  HC2 DCE A  64      39.733  39.737  21.834  1.00  0.00      A    H
ATOM    763  Cl1 DCE A  64      38.558  38.350  23.436  1.00  0.00      A   CL
ATOM    764  HC3 DCE A  64      38.126  39.147  21.272  1.00  0.00      A    H
ATOM    769  CT  DCE A  65      41.637   6.281  27.571  1.00  0.00      A    C
ATOM    770  HC  DCE A  65      42.118   6.809  28.394  1.00  0.00      A    H
ATOM    771  HC1 DCE A  65      41.677   5.231  27.859  1.00  0.00      A    H
ATOM    772  Cl  DCE A  65      39.967   6.904  27.313  1.00  0.00      A   CL
ATOM    773  CT1 DCE A  65      42.542   6.729  26.386  1.00  0.00      A    C
ATOM    774  HC2 DCE A  65      43.513   6.233  26.389  1.00  0.00      A    H
ATOM    775  Cl1 DCE A  65      41.785   6.298  24.897  1.00  0.00      A   CL
ATOM    776  HC3 DCE A  65      42.775   7.792  26.442  1.00  0.00      A    H
ATOM    781  CT  DCE A  66      21.537   3.666  40.831  1.00  0.00      A    C
ATOM    782  HC  DCE A  66      20.592   3.743  41.369  1.00  0.00      A    H
ATOM    783  HC1 DCE A  66      21.500   4.321  39.960  1.00  0.00      A    H
ATOM    784  Cl  DCE A  66      22.837   4.145  41.973  1.00  0.00      A   CL
ATOM    785  CT1 DCE A  66      21.777   2.204  40.383  1.00  0.00      A    C
ATOM    786  HC2 DCE A  66      21.644   1.476  41.184  1.00  0.00      A    H
ATOM    787  Cl1 DCE A  66      20.738   1.842  38.993  1.00  0.00      A   CL
ATOM    788  HC3 DCE A  66      22.805   2.190  40.021  1.00  0.00      A    H
ATOM    793  CT  DCE A  67      32.386   5.601  31.233  1.00  0.00      A    C
ATOM    794  HC  DCE A  67      33.105   5.422  30.433  1.00  0.00      A    H
ATOM    795  HC1 DCE A  67      31.958   4.652  31.556  1.00  0.00      A    H
ATOM    796  Cl  DCE A  67      33.466   6.061  32.582  1.00  0.00      A   CL
ATOM    797  CT1 DCE A  67      31.389   6.687  31.033  1.00  0.00      A    C
ATOM    798  HC2 DCE A  67      30.776   6.707  31.934  1.00  0.00      A    H
ATOM    799  Cl1 DCE A  67      32.154   8.254  30.623  1.00  0.00      A   CL
ATOM    800  HC3 DCE A  67      30.708   6.429  30.222  1.00  0.00      A    H
ATOM    805  CT  DCE A  68      16.109  44.155  20.814  1.00  0.00      A    C
ATOM    806  HC  DCE A  68      17.032  44.242  21.388  1.00  0.00      A    H
ATOM    807  HC1 DCE A  68      15.564  45.096  20.891  1.00  0.00      A    H
ATOM    808  Cl  DCE A  68      16.635  43.978  19.142  1.00  0.00      A   CL
ATOM    809  CT1 DCE A  68      15.273  42.914  21.302  1.00  0.00      A    C
ATOM    810  HC2 DCE A  68      14.920  42.919  22.333  1.00  0.00      A    H
ATOM    811  Cl1 DCE A  68      13.818  42.679  20.278  1.00  0.00      A   CL
ATOM    812  HC3 DCE A  68      15.914  42.064  21.068  1.00  0.00      A    H
ATOM    817  CT  DCE A  69      46.713  36.992   8.298  1.00  0.00      A    C
ATOM    818  HC  DCE A  69      45.904  37.658   7.997  1.00  0.00      A    H
ATOM    819  HC1 DCE A  69      47.660  37.131   7.776  1.00  0.00      A    H
ATOM    820  Cl  DCE A  69      46.966  37.362  10.074  1.00  0.00      A   CL
ATOM    821  CT1 DCE A  69      46.244  35.499   8.161  1.00  0.00      A    C
ATOM    822  HC2 DCE A  69      46.819  34.588   8.327  1.00  0.00      A    H
ATOM    823  Cl1 DCE A  69      44.873  35.390   9.279  1.00  0.00      A   CL
ATOM    824  HC3 DCE A  69      45.897  35.325   7.143  1.00  0.00      A    H
ATOM    829  CT  DCE A  70      33.786  13.267  26.157  1.00  0.00      A    C
ATOM    830  HC  DCE A  70      34.041  13.052  25.120  1.00  0.00      A    H
ATOM    831  HC1 DCE A  70      33.080  14.089  26.282  1.00  0.00      A    H
ATOM    832  Cl  DCE A  70      32.766  11.881  26.772  1.00  0.00      A   CL
ATOM    833  CT1 DCE A  70      35.039  13.411  27.000  1.00  0.00      A    C
ATOM    834  HC2 DCE A  70      35.767  12.601  27.000  1.00  0.00      A    H
ATOM    835  Cl1 DCE A  70      35.833  14.901  26.564  1.00  0.00      A   CL
ATOM    836  HC3 DCE A  70      34.841  13.523  28.066  1.00  0.00      A    H
ATOM    841  CT  DCE A  71      34.269  36.046  36.330  1.00  0.00      A    C
ATOM    842  HC  DCE A  71      35.186  36.576  36.070  1.00  0.00      A    H
ATOM    843  HC1 DCE A  71      34.058  36.342  37.358  1.00  0.00      A    H
ATOM    844  Cl  DCE A  71      32.900  36.799  35.501  1.00  0.00      A   CL
ATOM    845  CT1 DCE A  71      34.352  34.523  36.047  1.00  0.00      A    C
ATOM    846  HC2 DCE A  71      34.855  33.889  36.776  1.00  0.00      A    H
ATOM    847  Cl1 DCE A  71      32.693  33.892  35.953  1.00  0.00      A   CL
ATOM    848  HC3 DCE A  71      34.745  34.434  35.034  1.00  0.00      A    H
ATOM    853  CT  DCE A  72      40.755  43.835  33.160  1.00  0.00      A    C
ATOM    854  HC  DCE A  72      40.450  43.672  34.194  1.00  0.00      A    H
ATOM    855  HC1 DCE A  72      41.341  42.979  32.826  1.00  0.00      A    H
ATOM    856  Cl  DCE A  72      39.310  43.857  31.951  1.00  0.00      A   CL
ATOM    857  CT1 DCE A  72      41.569  45.167  33.054  1.00  0.00      A    C
ATOM    858  HC2 DCE A  72      41.630  45.419  31.995  1.00  0.00      A    H
ATOM    859  Cl1 DCE A  72      40.564  46.402  33.761  1.00  0.00      A   CL
ATOM    860  HC3 DCE A  72      42.561  45.140  33.506  1.00  0.00      A    H
ATOM    865  CT  DCE A  73      46.270  13.815  -0.015  1.00  0.00      A    C
ATOM    866  HC  DCE A  73      46.880  14.346   0.715  1.00  0.00      A    H
ATOM    867  HC1 DCE A  73      46.677  13.915  -1.022  1.00  0.00      A    H
ATOM    868  Cl  DCE A  73      46.079  12.103   0.479  1.00  0.00      A   CL
ATOM    869  CT1 DCE A  73      44.857  14.516   0.098  1.00  0.00      A    C
ATOM    870  HC2 DCE A  73      44.099  13.944  -0.437  1.00  0.00      A    H
ATOM    871  Cl1 DCE A  73      44.241  14.582   1.752  1.00  0.00      A   CL
ATOM    872  HC3 DCE A  73      45.050  15.554  -0.174  1.00  0.00      A    H
ATOM    877  CT  DCE A  74      46.136  46.039  42.563  1.00  0.00      A    C
ATOM    878  HC  DCE A  74      46.033  45.155  41.934  1.00  0.00      A    H
ATOM    879  HC1 DCE A  74      45.347  46.718  42.240  1.00  0.00      A    H
ATOM    880  Cl  DCE A  74      45.806  45.619  44.283  1.00  0.00      A   CL
ATOM    881  CT1 DCE A  74      47.484  46.639  42.555  1.00  0.00      A    C
ATOM    882  HC2 DCE A  74      47.694  47.327  41.736  1.00  0.00      A    H
ATOM    883  Cl1 DCE A  74      47.802  47.597  44.048  1.00  0.00      A   CL
ATOM    884  HC3 DCE A  74      48.268  45.883  42.590  1.00  0.00      A    H
ATOM    889  CT  DCE A  75      44.828  28.633  43.315  1.00  0.00      A    C
ATOM    890  HC  DCE A  75      45.358  29.498  42.914  1.00  0.00      A    H
ATOM    891  HC1 DCE A  75      45.005  27.812  42.620  1.00  0.00      A    H
ATOM    892  Cl  DCE A  75      45.672  28.058  44.837  1.00  0.00      A   CL
ATOM    893  CT1 DCE A  75      43.295  28.914  43.536  1.00  0.00      A    C
ATOM    894  HC2 DCE A  75      42.780  27.966  43.690  1.00  0.00      A    H
ATOM    895  Cl1 DCE A  75      42.888  30.085  44.874  1.00  0.00      A   CL
ATOM    896  HC3 DCE A  75      42.858  29.314  42.621  1.00  0.00      A    H
ATOM    901  N1  BMIMB   1      32.529  19.175  32.696  1.00  0.00      B    N
ATOM    902  N11 BMIMB   1      31.267  17.568  32.055  1.00  0.00      B    N
ATOM    903  C1  BMIMB   1      32.091  17.970  33.011  1.00  0.00      B    C
ATOM    904  H1  BMIMB   1      32.178  17.360  33.884  1.00  0.00      B    H
ATOM    905  C2  BMIMB   1      32.026  19.526  31.456  1.00  0.00      B    C
ATOM    906  H2  BMIMB   1      32.213  20.437  30.930  1.00  0.00      B    H
ATOM    907  C21 BMIMB   1      31.228  18.528  31.127  1.00  0.00      B    C
ATOM    908  H21 BMIMB   1      30.655  18.398  30.236  1.00  0.00      B    H
ATOM    909  C3  BMIMB   1      33.410  19.942  33.560  1.00  0.00      B    C
ATOM    910  H3  BMIMB   1      34.290  20.133  32.964  1.00  0.00      B    H
ATOM    911  H31 BMIMB   1      32.987  20.922  33.723  1.00  0.00      B    H
ATOM    912  H32 BMIMB   1      33.546  19.427  34.499  1.00  0.00      B    H
ATOM    913  C4  BMIMB   1      30.564  16.219  31.785  1.00  0.00      B    C
ATOM    914  H4  BMIMB   1      29.906  16.540  30.992  1.00  0.00      B    H
ATOM    915  H41 BMIMB   1      29.945  15.752  32.537  1.00  0.00      B    H
ATOM    916  C5  BMIMB   1      31.462  15.236  31.075  1.00  0.00      B    C
ATOM    917  H5  BMIMB   1      31.784  15.575  30.093  1.00  0.00      B    H
ATOM    918  H51 BMIMB   1      32.249  15.177  31.822  1.00  0.00      B    H
ATOM    919  C51 BMIMB   1      30.865  13.828  30.812  1.00  0.00      B    C
ATOM    920  H52 BMIMB   1      30.339  13.552  31.723  1.00  0.00      B    H
ATOM    921  H53 BMIMB   1      30.163  13.869  29.983  1.00  0.00      B    H
ATOM    922  C6  BMIMB   1      31.955  12.822  30.442  1.00  0.00      B    C
ATOM    923  H6  BMIMB   1      31.540  11.829  30.310  1.00  0.00      B    H
ATOM    924  H61 BMIMB   1      32.264  13.053  29.428  1.00  0.00      B    H
ATOM    925  H62 BMIMB   1      32.741  12.861  31.187  1.00  0.00      B    H
ATOM    936  N1  BMIMB   2      41.830  10.505  44.489  1.00  0.00      B    N
ATOM    937  N11 BMIMB   2      42.430   9.450  46.293  1.00  0.00      B    N
ATOM    938  C1  BMIMB   2      41.412   9.865  45.595  1.00  0.00      B    C
ATOM    939  H1  BMIMB   2      40.383   9.806  45.881  1.00  0.00      B    H
ATOM    940  C2  BMIMB   2      43.191  10.712  44.601  1.00  0.00      B    C
ATOM    941  H2  BMIMB   2      43.825  11.230  43.916  1.00  0.00      B    H
ATOM    942  C21 BMIMB   2      43.507  10.076  45.748  1.00  0.00      B    C
ATOM    943  H21 BMIMB   2      44.464   9.915  46.194  1.00  0.00      B    H
ATOM    944  C3  BMIMB   2      41.070  11.068  43.405  1.00  0.00      B    C
ATOM    945  H3  BMIMB   2      40.379  10.288  43.123  1.00  0.00      B    H
ATOM    946  H31 BMIMB   2      40.504  11.964  43.615  1.00  0.00      B    H
ATOM    947  H32 BMIMB   2      41.761  11.156  42.580  1.00  0.00      B    H
ATOM    948  C4  BMIMB   2      42.371   8.799  47.553  1.00  0.00      B    C
ATOM    949  H4  BMIMB   2      43.136   8.043  47.456  1.00  0.00      B    H
ATOM    950  H41 BMIMB   2      41.391   8.347  47.573  1.00  0.00      B    H
ATOM    951  C5  BMIMB   2      42.648   9.756  48.739  1.00  0.00      B    C
ATOM    952  H5  BMIMB   2      42.178   9.283  49.598  1.00  0.00      B    H
ATOM    953  H51 BMIMB   2      43.722   9.744  48.903  1.00  0.00      B    H
ATOM    954  C51 BMIMB   2      42.101  11.213  48.671  1.00  0.00      B    C
ATOM    955  H52 BMIMB   2      42.775  11.817  48.068  1.00  0.00      B    H
ATOM    956  H53 BMIMB   2      41.075  11.196  48.312  1.00  0.00      B    H
ATOM    957  C6  BMIMB   2      42.040  11.794  50.054  1.00  0.00      B    C
ATOM    958  H6  BMIMB   2      41.240  11.368  50.647  1.00  0.00      B    H
ATOM    959  H61 BMIMB   2      42.979  11.641  50.574  1.00  0.00      B    H
ATOM    960  H62 BMIMB   2      41.858  12.862  50.014  1.00  0.00      B    H
ATOM    971  N1  BMIMB   3       8.473  31.375  22.463  1.00  0.00      B    N
ATOM    972  N11 BMIMB   3      10.289  32.176  21.597  1.00  0.00      B    N
ATOM    973  C1  BMIMB   3       9.439  32.202  22.635  1.00  0.00      B    C
ATOM    974  H1  BMIMB   3       9.553  32.854  23.474  1.00  0.00      B    H
ATOM    975  C2  BMIMB   3       8.689  30.811  21.233  1.00  0.00      B    C
ATOM    976  H2  BMIMB   3       8.166  29.955  20.867  1.00  0.00      B    H
ATOM    977  C21 BMIMB   3       9.818  31.286  20.682  1.00  0.00      B    C
ATOM    978  H21 BMIMB   3      10.227  30.931  19.761  1.00  0.00      B    H
ATOM    979  C3  BMIMB   3       7.407  31.111  23.390  1.00  0.00      B    C
ATOM    980  H3  BMIMB   3       7.519  31.838  24.180  1.00  0.00      B    H
ATOM    981  H31 BMIMB   3       6.479  31.136  22.838  1.00  0.00      B    H
ATOM    982  H32 BMIMB   3       7.477  30.125  23.826  1.00  0.00      B    H
ATOM    983  C4  BMIMB   3      11.549  32.935  21.414  1.00  0.00      B    C
ATOM    984  H4  BMIMB   3      12.124  32.302  20.754  1.00  0.00      B    H
ATOM    985  H41 BMIMB   3      12.085  32.793  22.341  1.00  0.00      B    H
ATOM    986  C5  BMIMB   3      11.589  34.337  20.903  1.00  0.00      B    C
ATOM    987  H5  BMIMB   3      12.631  34.645  20.916  1.00  0.00      B    H
ATOM    988  H51 BMIMB   3      11.365  34.348  19.839  1.00  0.00      B    H
ATOM    989  C51 BMIMB   3      10.714  35.308  21.556  1.00  0.00      B    C
ATOM    990  H52 BMIMB   3      10.776  36.235  20.992  1.00  0.00      B    H
ATOM    991  H53 BMIMB   3       9.681  34.973  21.595  1.00  0.00      B    H
ATOM    992  C6  BMIMB   3      11.255  35.608  22.966  1.00  0.00      B    C
ATOM    993  H6  BMIMB   3      11.400  34.756  23.621  1.00  0.00      B    H
ATOM    994  H61 BMIMB   3      12.256  36.013  22.878  1.00  0.00      B    H
ATOM    995  H62 BMIMB   3      10.700  36.341  23.541  1.00  0.00      B    H
ATOM   1006  N1  BMIMB   4      38.770  32.140  38.927  1.00  0.00      B    N
ATOM   1007  N11 BMIMB   4      38.506  30.060  39.337  1.00  0.00      B    N
ATOM   1008  C1  BMIMB   4      38.098  31.283  39.627  1.00  0.00      B    C
ATOM   1009  H1  BMIMB   4      37.356  31.519  40.359  1.00  0.00      B    H
ATOM   1010  C2  BMIMB   4      39.759  31.473  38.227  1.00  0.00      B    C
ATOM   1011  H2  BMIMB   4      40.479  31.977  37.620  1.00  0.00      B    H
ATOM   1012  C21 BMIMB   4      39.572  30.162  38.469  1.00  0.00      B    C
ATOM   1013  H21 BMIMB   4      40.081  29.290  38.122  1.00  0.00      B    H
ATOM   1014  C3  BMIMB   4      38.703  33.607  39.109  1.00  0.00      B    C
ATOM   1015  H3  BMIMB   4      39.001  34.076  38.183  1.00  0.00      B    H
ATOM   1016  H31 BMIMB   4      37.723  33.886  39.468  1.00  0.00      B    H
ATOM   1017  H32 BMIMB   4      39.481  33.846  39.820  1.00  0.00      B    H
ATOM   1018  C4  BMIMB   4      37.867  28.782  39.825  1.00  0.00      B    C
ATOM   1019  H4  BMIMB   4      37.737  28.125  38.978  1.00  0.00      B    H
ATOM   1020  H41 BMIMB   4      36.882  29.149  40.072  1.00  0.00      B    H
ATOM   1021  C5  BMIMB   4      38.630  28.207  40.996  1.00  0.00      B    C
ATOM   1022  H5  BMIMB   4      39.612  27.851  40.696  1.00  0.00      B    H
ATOM   1023  H51 BMIMB   4      38.668  29.023  41.713  1.00  0.00      B    H
ATOM   1024  C51 BMIMB   4      37.802  27.027  41.545  1.00  0.00      B    C
ATOM   1025  H52 BMIMB   4      36.828  27.338  41.915  1.00  0.00      B    H
ATOM   1026  H53 BMIMB   4      37.691  26.197  40.852  1.00  0.00      B    H
ATOM   1027  C6  BMIMB   4      38.435  26.352  42.772  1.00  0.00      B    C
ATOM   1028  H6  BMIMB   4      39.400  25.979  42.450  1.00  0.00      B    H
ATOM   1029  H61 BMIMB   4      38.582  26.944  43.668  1.00  0.00      B    H
ATOM   1030  H62 BMIMB   4      37.853  25.462  42.983  1.00  0.00      B    H
ATOM   1041  N1  BMIMB   5       7.920  25.184  31.960  1.00  0.00      B    N
ATOM   1042  N11 BMIMB   5       5.926  25.872  31.578  1.00  0.00      B    N
ATOM   1043  C1  BMIMB   5       7.209  26.220  31.671  1.00  0.00      B    C
ATOM   1044  H1  BMIMB   5       7.630  27.192  31.525  1.00  0.00      B    H
ATOM   1045  C2  BMIMB   5       7.046  24.111  32.142  1.00  0.00      B    C
ATOM   1046  H2  BMIMB   5       7.227  23.143  32.557  1.00  0.00      B    H
ATOM   1047  C21 BMIMB   5       5.795  24.600  32.011  1.00  0.00      B    C
ATOM   1048  H21 BMIMB   5       4.908  24.095  32.325  1.00  0.00      B    H
ATOM   1049  C3  BMIMB   5       9.436  25.152  32.054  1.00  0.00      B    C
ATOM   1050  H3  BMIMB   5       9.784  25.149  33.076  1.00  0.00      B    H
ATOM   1051  H31 BMIMB   5       9.766  24.382  31.372  1.00  0.00      B    H
ATOM   1052  H32 BMIMB   5       9.867  26.054  31.645  1.00  0.00      B    H
ATOM   1053  C4  BMIMB   5       4.787  26.760  31.396  1.00  0.00      B    C
ATOM   1054  H4  BMIMB   5       3.883  26.177  31.296  1.00  0.00      B    H
ATOM   1055  H41 BMIMB   5       5.028  27.317  30.503  1.00  0.00      B    H
ATOM   1056  C5  BMIMB   5       4.467  27.802  32.530  1.00  0.00      B    C
ATOM   1057  H5  BMIMB   5       5.182  28.615  32.620  1.00  0.00      B    H
ATOM   1058  H51 BMIMB   5       3.576  28.373  32.279  1.00  0.00      B    H
ATOM   1059  C51 BMIMB   5       4.248  27.071  33.834  1.00  0.00      B    C
ATOM   1060  H52 BMIMB   5       3.502  26.306  33.635  1.00  0.00      B    H
ATOM   1061  H53 BMIMB   5       5.203  26.619  34.091  1.00  0.00      B    H
ATOM   1062  C6  BMIMB   5       3.647  27.935  34.918  1.00  0.00      B    C
ATOM   1063  H6  BMIMB   5       4.240  28.815  35.138  1.00  0.00      B    H
ATOM   1064  H61 BMIMB   5       2.746  28.216  34.386  1.00  0.00      B    H
ATOM   1065  H62 BMIMB   5       3.328  27.570  35.887  1.00  0.00      B    H
ATOM   1076  N1  BMIMB   6      41.685  18.674  -1.537  1.00  0.00      B    N
ATOM   1077  N11 BMIMB   6      40.376  17.495  -0.208  1.00  0.00      B    N
ATOM   1078  C1  BMIMB   6      40.869  18.747  -0.487  1.00  0.00      B    C
ATOM   1079  H1  BMIMB   6      40.565  19.635   0.023  1.00  0.00      B    H
ATOM   1080  C2  BMIMB   6      41.625  17.319  -1.885  1.00  0.00      B    C
ATOM   1081  H2  BMIMB   6      42.136  16.965  -2.753  1.00  0.00      B    H
ATOM   1082  C21 BMIMB   6      40.897  16.592  -1.013  1.00  0.00      B    C
ATOM   1083  H21 BMIMB   6      40.763  15.540  -0.888  1.00  0.00      B    H
ATOM   1084  C3  BMIMB   6      42.368  19.764  -2.203  1.00  0.00      B    C
ATOM   1085  H3  BMIMB   6      41.974  20.717  -1.880  1.00  0.00      B    H
ATOM   1086  H31 BMIMB   6      43.429  19.668  -2.024  1.00  0.00      B    H
ATOM   1087  H32 BMIMB   6      42.107  19.746  -3.250  1.00  0.00      B    H
ATOM   1088  C4  BMIMB   6      39.298  17.256   0.761  1.00  0.00      B    C
ATOM   1089  H4  BMIMB   6      38.719  16.510   0.237  1.00  0.00      B    H
ATOM   1090  H41 BMIMB   6      38.845  18.236   0.792  1.00  0.00      B    H
ATOM   1091  C5  BMIMB   6      39.740  16.818   2.110  1.00  0.00      B    C
ATOM   1092  H5  BMIMB   6      39.236  17.505   2.784  1.00  0.00      B    H
ATOM   1093  H51 BMIMB   6      39.339  15.827   2.308  1.00  0.00      B    H
ATOM   1094  C51 BMIMB   6      41.302  16.859   2.263  1.00  0.00      B    C
ATOM   1095  H52 BMIMB   6      41.729  16.130   1.579  1.00  0.00      B    H
ATOM   1096  H53 BMIMB   6      41.710  17.836   2.016  1.00  0.00      B    H
ATOM   1097  C6  BMIMB   6      41.758  16.594   3.707  1.00  0.00      B    C
ATOM   1098  H6  BMIMB   6      41.843  15.529   3.887  1.00  0.00      B    H
ATOM   1099  H61 BMIMB   6      42.754  17.018   3.741  1.00  0.00      B    H
ATOM   1100  H62 BMIMB   6      41.081  17.091   4.392  1.00  0.00      B    H
ATOM   1111  N1  BMIMB   7      16.992  36.192  12.209  1.00  0.00      B    N
ATOM   1112  N11 BMIMB   7      18.869  36.286  11.080  1.00  0.00      B    N
ATOM   1113  C1  BMIMB   7      17.695  36.850  11.303  1.00  0.00      B    C
ATOM   1114  H1  BMIMB   7      17.352  37.785  10.914  1.00  0.00      B    H
ATOM   1115  C2  BMIMB   7      17.701  35.043  12.441  1.00  0.00      B    C
ATOM   1116  H2  BMIMB   7      17.277  34.372  13.156  1.00  0.00      B    H
ATOM   1117  C21 BMIMB   7      18.902  35.100  11.793  1.00  0.00      B    C
ATOM   1118  H21 BMIMB   7      19.732  34.461  11.583  1.00  0.00      B    H
ATOM   1119  C3  BMIMB   7      15.637  36.547  12.822  1.00  0.00      B    C
ATOM   1120  H3  BMIMB   7      15.553  36.079  13.792  1.00  0.00      B    H
ATOM   1121  H31 BMIMB   7      15.601  37.610  13.007  1.00  0.00      B    H
ATOM   1122  H32 BMIMB   7      14.856  36.311  12.114  1.00  0.00      B    H
ATOM   1123  C4  BMIMB   7      19.977  36.724  10.190  1.00  0.00      B    C
ATOM   1124  H4  BMIMB   7      19.646  37.448   9.459  1.00  0.00      B    H
ATOM   1125  H41 BMIMB   7      20.540  35.908   9.761  1.00  0.00      B    H
ATOM   1126  C5  BMIMB   7      21.015  37.472  10.917  1.00  0.00      B    C
ATOM   1127  H5  BMIMB   7      20.788  38.496  11.204  1.00  0.00      B    H
ATOM   1128  H51 BMIMB   7      21.380  36.839  11.722  1.00  0.00      B    H
ATOM   1129  C51 BMIMB   7      22.144  37.752   9.870  1.00  0.00      B    C
ATOM   1130  H52 BMIMB   7      22.661  36.821   9.652  1.00  0.00      B    H
ATOM   1131  H53 BMIMB   7      21.714  38.189   8.972  1.00  0.00      B    H
ATOM   1132  C6  BMIMB   7      23.118  38.679  10.503  1.00  0.00      B    C
ATOM   1133  H6  BMIMB   7      22.720  39.520  11.059  1.00  0.00      B    H
ATOM   1134  H61 BMIMB   7      23.803  38.162  11.165  1.00  0.00      B    H
ATOM   1135  H62 BMIMB   7      23.761  39.040   9.707  1.00  0.00      B    H
ATOM   1146  N1  BMIMB   8       6.745   1.755   4.081  1.00  0.00      B    N
ATOM   1147  N11 BMIMB   8       6.479   0.290   2.462  1.00  0.00      B    N
ATOM   1148  C1  BMIMB   8       5.919   0.926   3.476  1.00  0.00      B    C
ATOM   1149  H1  BMIMB   8       4.903   0.834   3.798  1.00  0.00      B    H
ATOM   1150  C2  BMIMB   8       7.972   1.556   3.490  1.00  0.00      B    C
ATOM   1151  H2  BMIMB   8       8.865   2.014   3.856  1.00  0.00      B    H
ATOM   1152  C21 BMIMB   8       7.812   0.726   2.464  1.00  0.00      B    C
ATOM   1153  H21 BMIMB   8       8.525   0.299   1.793  1.00  0.00      B    H
ATOM   1154  C3  BMIMB   8       6.520   2.505   5.308  1.00  0.00      B    C
ATOM   1155  H3  BMIMB   8       6.686   3.558   5.131  1.00  0.00      B    H
ATOM   1156  H31 BMIMB   8       5.503   2.408   5.657  1.00  0.00      B    H
ATOM   1157  H32 BMIMB   8       7.112   2.176   6.149  1.00  0.00      B    H
ATOM   1158  C4  BMIMB   8       5.875  -0.651   1.446  1.00  0.00      B    C
ATOM   1159  H4  BMIMB   8       5.116  -1.359   1.743  1.00  0.00      B    H
ATOM   1160  H41 BMIMB   8       6.656  -1.291   1.063  1.00  0.00      B    H
ATOM   1161  C5  BMIMB   8       5.184   0.096   0.253  1.00  0.00      B    C
ATOM   1162  H5  BMIMB   8       4.146   0.336   0.467  1.00  0.00      B    H
ATOM   1163  H51 BMIMB   8       5.744   1.012   0.084  1.00  0.00      B    H
ATOM   1164  C51 BMIMB   8       5.201  -0.700  -1.033  1.00  0.00      B    C
ATOM   1165  H52 BMIMB   8       4.930   0.028  -1.794  1.00  0.00      B    H
ATOM   1166  H53 BMIMB   8       6.146  -1.163  -1.308  1.00  0.00      B    H
ATOM   1167  C6  BMIMB   8       4.068  -1.712  -0.977  1.00  0.00      B    C
ATOM   1168  H6  BMIMB   8       3.220  -1.218  -0.517  1.00  0.00      B    H
ATOM   1169  H61 BMIMB   8       3.770  -1.984  -1.983  1.00  0.00      B    H
ATOM   1170  H62 BMIMB   8       4.436  -2.514  -0.347  1.00  0.00      B    H
ATOM   1181  N1  BMIMB   9      42.891   3.979  45.455  1.00  0.00      B    N
ATOM   1182  N11 BMIMB   9      44.468   4.287  44.116  1.00  0.00      B    N
ATOM   1183  C1  BMIMB   9      43.818   4.810  45.136  1.00  0.00      B    C
ATOM   1184  H1  BMIMB   9      43.826   5.838  45.430  1.00  0.00      B    H
ATOM   1185  C2  BMIMB   9      43.085   2.790  44.819  1.00  0.00      B    C
ATOM   1186  H2  BMIMB   9      42.580   1.869  45.012  1.00  0.00      B    H
ATOM   1187  C21 BMIMB   9      44.064   3.003  44.024  1.00  0.00      B    C
ATOM   1188  H21 BMIMB   9      44.432   2.299  43.310  1.00  0.00      B    H
ATOM   1189  C3  BMIMB   9      41.908   4.283  46.446  1.00  0.00      B    C
ATOM   1190  H3  BMIMB   9      41.036   4.445  45.831  1.00  0.00      B    H
ATOM   1191  H31 BMIMB   9      41.940   3.479  47.166  1.00  0.00      B    H
ATOM   1192  H32 BMIMB   9      42.118   5.226  46.931  1.00  0.00      B    H
ATOM   1193  C4  BMIMB   9      45.695   4.763  43.531  1.00  0.00      B    C
ATOM   1194  H4  BMIMB   9      46.601   4.270  43.852  1.00  0.00      B    H
ATOM   1195  H41 BMIMB   9      45.775   5.775  43.899  1.00  0.00      B    H
ATOM   1196  C5  BMIMB   9      45.683   4.886  42.010  1.00  0.00      B    C
ATOM   1197  H5  BMIMB   9      45.970   3.923  41.595  1.00  0.00      B    H
ATOM   1198  H51 BMIMB   9      44.702   5.251  41.717  1.00  0.00      B    H
ATOM   1199  C51 BMIMB   9      46.778   5.813  41.467  1.00  0.00      B    C
ATOM   1200  H52 BMIMB   9      46.818   6.767  41.986  1.00  0.00      B    H
ATOM   1201  H53 BMIMB   9      47.720   5.284  41.583  1.00  0.00      B    H
ATOM   1202  C6  BMIMB   9      46.575   6.044  40.008  1.00  0.00      B    C
ATOM   1203  H6  BMIMB   9      45.612   6.422  39.685  1.00  0.00      B    H
ATOM   1204  H61 BMIMB   9      47.402   6.663  39.679  1.00  0.00      B    H
ATOM   1205  H62 BMIMB   9      46.791   5.135  39.458  1.00  0.00      B    H
ATOM   1216  N1  BMIMB  10      18.072  14.711  42.180  1.00  0.00      B    N
ATOM   1217  N11 BMIMB  10      19.182  16.481  42.413  1.00  0.00      B    N
ATOM   1218  C1  BMIMB  10      19.167  15.334  41.825  1.00  0.00      B    C
ATOM   1219  H1  BMIMB  10      19.962  15.027  41.179  1.00  0.00      B    H
ATOM   1220  C2  BMIMB  10      17.393  15.494  43.128  1.00  0.00      B    C
ATOM   1221  H2  BMIMB  10      16.453  15.218  43.553  1.00  0.00      B    H
ATOM   1222  C21 BMIMB  10      18.123  16.541  43.285  1.00  0.00      B    C
ATOM   1223  H21 BMIMB  10      17.974  17.254  44.066  1.00  0.00      B    H
ATOM   1224  C3  BMIMB  10      17.529  13.409  41.642  1.00  0.00      B    C
ATOM   1225  H3  BMIMB  10      17.937  13.107  40.688  1.00  0.00      B    H
ATOM   1226  H31 BMIMB  10      17.580  12.726  42.477  1.00  0.00      B    H
ATOM   1227  H32 BMIMB  10      16.466  13.517  41.488  1.00  0.00      B    H
ATOM   1228  C4  BMIMB  10      20.283  17.485  42.301  1.00  0.00      B    C
ATOM   1229  H4  BMIMB  10      21.113  16.919  41.905  1.00  0.00      B    H
ATOM   1230  H41 BMIMB  10      20.536  17.896  43.268  1.00  0.00      B    H
ATOM   1231  C5  BMIMB  10      20.068  18.524  41.269  1.00  0.00      B    C
ATOM   1232  H5  BMIMB  10      20.536  19.462  41.558  1.00  0.00      B    H
ATOM   1233  H51 BMIMB  10      20.787  18.288  40.488  1.00  0.00      B    H
ATOM   1234  C51 BMIMB  10      18.646  18.767  40.761  1.00  0.00      B    C
ATOM   1235  H52 BMIMB  10      18.364  17.826  40.295  1.00  0.00      B    H
ATOM   1236  H53 BMIMB  10      18.053  19.022  41.636  1.00  0.00      B    H
ATOM   1237  C6  BMIMB  10      18.585  20.058  39.910  1.00  0.00      B    C
ATOM   1238  H6  BMIMB  10      17.598  20.449  39.691  1.00  0.00      B    H
ATOM   1239  H61 BMIMB  10      19.010  20.872  40.485  1.00  0.00      B    H
ATOM   1240  H62 BMIMB  10      19.012  19.899  38.926  1.00  0.00      B    H
ATOM   1251  N1  BMIMB  11      18.725  -1.530  38.888  1.00  0.00      B    N
ATOM   1252  N11 BMIMB  11      17.718   0.179  39.687  1.00  0.00      B    N
ATOM   1253  C1  BMIMB  11      18.120  -1.057  39.961  1.00  0.00      B    C
ATOM   1254  H1  BMIMB  11      18.017  -1.425  40.959  1.00  0.00      B    H
ATOM   1255  C2  BMIMB  11      18.426  -0.707  37.874  1.00  0.00      B    C
ATOM   1256  H2  BMIMB  11      18.551  -1.043  36.868  1.00  0.00      B    H
ATOM   1257  C21 BMIMB  11      17.872   0.425  38.328  1.00  0.00      B    C
ATOM   1258  H21 BMIMB  11      17.601   1.358  37.885  1.00  0.00      B    H
ATOM   1259  C3  BMIMB  11      19.240  -2.896  38.787  1.00  0.00      B    C
ATOM   1260  H3  BMIMB  11      18.439  -3.349  38.221  1.00  0.00      B    H
ATOM   1261  H31 BMIMB  11      20.027  -2.860  38.048  1.00  0.00      B    H
ATOM   1262  H32 BMIMB  11      19.428  -3.373  39.737  1.00  0.00      B    H
ATOM   1263  C4  BMIMB  11      16.945   1.111  40.536  1.00  0.00      B    C
ATOM   1264  H4  BMIMB  11      16.224   0.451  40.996  1.00  0.00      B    H
ATOM   1265  H41 BMIMB  11      16.369   1.735  39.869  1.00  0.00      B    H
ATOM   1266  C5  BMIMB  11      17.804   1.891  41.619  1.00  0.00      B    C
ATOM   1267  H5  BMIMB  11      17.926   1.097  42.351  1.00  0.00      B    H
ATOM   1268  H51 BMIMB  11      18.700   2.015  41.017  1.00  0.00      B    H
ATOM   1269  C51 BMIMB  11      17.359   3.192  42.182  1.00  0.00      B    C
ATOM   1270  H52 BMIMB  11      18.309   3.525  42.592  1.00  0.00      B    H
ATOM   1271  H53 BMIMB  11      17.059   3.802  41.334  1.00  0.00      B    H
ATOM   1272  C6  BMIMB  11      16.313   3.041  43.349  1.00  0.00      B    C
ATOM   1273  H6  BMIMB  11      15.885   3.928  43.803  1.00  0.00      B    H
ATOM   1274  H61 BMIMB  11      15.485   2.429  43.010  1.00  0.00      B    H
ATOM   1275  H62 BMIMB  11      16.790   2.528  44.176  1.00  0.00      B    H
ATOM   1286  N1  BMIMB  12      18.016  17.300  13.782  1.00  0.00      B    N
ATOM   1287  N11 BMIMB  12      19.151  19.125  13.565  1.00  0.00      B    N
ATOM   1288  C1  BMIMB  12      19.154  17.909  14.107  1.00  0.00      B    C
ATOM   1289  H1  BMIMB  12      19.952  17.540  14.714  1.00  0.00      B    H
ATOM   1290  C2  BMIMB  12      17.334  18.196  12.950  1.00  0.00      B    C
ATOM   1291  H2  BMIMB  12      16.395  17.926  12.520  1.00  0.00      B    H
ATOM   1292  C21 BMIMB  12      18.050  19.333  12.816  1.00  0.00      B    C
ATOM   1293  H21 BMIMB  12      17.908  20.310  12.409  1.00  0.00      B    H
ATOM   1294  C3  BMIMB  12      17.513  16.006  14.227  1.00  0.00      B    C
ATOM   1295  H3  BMIMB  12      16.766  16.088  15.003  1.00  0.00      B    H
ATOM   1296  H31 BMIMB  12      17.121  15.532  13.340  1.00  0.00      B    H
ATOM   1297  H32 BMIMB  12      18.315  15.347  14.525  1.00  0.00      B    H
ATOM   1298  C4  BMIMB  12      20.307  20.091  13.669  1.00  0.00      B    C
ATOM   1299  H4  BMIMB  12      20.796  19.919  14.616  1.00  0.00      B    H
ATOM   1300  H41 BMIMB  12      19.928  21.094  13.543  1.00  0.00      B    H
ATOM   1301  C5  BMIMB  12      21.386  19.894  12.625  1.00  0.00      B    C
ATOM   1302  H5  BMIMB  12      22.147  20.628  12.879  1.00  0.00      B    H
ATOM   1303  H51 BMIMB  12      21.886  18.929  12.655  1.00  0.00      B    H
ATOM   1304  C51 BMIMB  12      20.959  20.379  11.174  1.00  0.00      B    C
ATOM   1305  H52 BMIMB  12      20.398  19.605  10.658  1.00  0.00      B    H
ATOM   1306  H53 BMIMB  12      20.349  21.271  11.294  1.00  0.00      B    H
ATOM   1307  C6  BMIMB  12      22.218  20.668  10.349  1.00  0.00      B    C
ATOM   1308  H6  BMIMB  12      22.561  21.684  10.504  1.00  0.00      B    H
ATOM   1309  H61 BMIMB  12      23.016  19.960  10.542  1.00  0.00      B    H
ATOM   1310  H62 BMIMB  12      21.948  20.422   9.328  1.00  0.00      B    H
ATOM   1321  N1  BMIMB  13      17.943  45.412  45.073  1.00  0.00      B    N
ATOM   1322  N11 BMIMB  13      19.725  45.374  46.323  1.00  0.00      B    N
ATOM   1323  C1  BMIMB  13      19.112  45.981  45.332  1.00  0.00      B    C
ATOM   1324  H1  BMIMB  13      19.456  46.933  44.987  1.00  0.00      B    H
ATOM   1325  C2  BMIMB  13      17.976  44.213  45.729  1.00  0.00      B    C
ATOM   1326  H2  BMIMB  13      17.155  43.537  45.628  1.00  0.00      B    H
ATOM   1327  C21 BMIMB  13      19.145  44.113  46.459  1.00  0.00      B    C
ATOM   1328  H21 BMIMB  13      19.633  43.335  47.004  1.00  0.00      B    H
ATOM   1329  C3  BMIMB  13      16.903  45.917  44.127  1.00  0.00      B    C
ATOM   1330  H3  BMIMB  13      16.994  46.944  43.807  1.00  0.00      B    H
ATOM   1331  H31 BMIMB  13      16.938  45.202  43.318  1.00  0.00      B    H
ATOM   1332  H32 BMIMB  13      16.022  45.973  44.750  1.00  0.00      B    H
ATOM   1333  C4  BMIMB  13      20.965  45.716  46.993  1.00  0.00      B    C
ATOM   1334  H4  BMIMB  13      21.554  46.304  46.305  1.00  0.00      B    H
ATOM   1335  H41 BMIMB  13      21.479  44.770  47.071  1.00  0.00      B    H
ATOM   1336  C5  BMIMB  13      20.818  46.255  48.395  1.00  0.00      B    C
ATOM   1337  H5  BMIMB  13      21.828  46.143  48.781  1.00  0.00      B    H
ATOM   1338  H51 BMIMB  13      20.616  47.320  48.470  1.00  0.00      B    H
ATOM   1339  C51 BMIMB  13      19.839  45.516  49.258  1.00  0.00      B    C
ATOM   1340  H52 BMIMB  13      18.857  45.673  48.818  1.00  0.00      B    H
ATOM   1341  H53 BMIMB  13      20.038  44.447  49.276  1.00  0.00      B    H
ATOM   1342  C6  BMIMB  13      19.695  46.233  50.587  1.00  0.00      B    C
ATOM   1343  H6  BMIMB  13      18.953  45.845  51.275  1.00  0.00      B    H
ATOM   1344  H61 BMIMB  13      20.625  46.389  51.122  1.00  0.00      B    H
ATOM   1345  H62 BMIMB  13      19.290  47.213  50.359  1.00  0.00      B    H
ATOM   1356  N1  BMIMB  14      15.306   8.552   5.208  1.00  0.00      B    N
ATOM   1357  N11 BMIMB  14      14.623   6.485   5.184  1.00  0.00      B    N
ATOM   1358  C1  BMIMB  14      14.323   7.733   5.519  1.00  0.00      B    C
ATOM   1359  H1  BMIMB  14      13.369   8.075   5.858  1.00  0.00      B    H
ATOM   1360  C2  BMIMB  14      16.341   7.809   4.922  1.00  0.00      B    C
ATOM   1361  H2  BMIMB  14      17.359   8.103   4.790  1.00  0.00      B    H
ATOM   1362  C21 BMIMB  14      15.988   6.488   4.975  1.00  0.00      B    C
ATOM   1363  H21 BMIMB  14      16.559   5.623   4.717  1.00  0.00      B    H
ATOM   1364  C3  BMIMB  14      15.381  10.010   5.417  1.00  0.00      B    C
ATOM   1365  H3  BMIMB  14      15.898  10.175   6.351  1.00  0.00      B    H
ATOM   1366  H31 BMIMB  14      15.863  10.468   4.566  1.00  0.00      B    H
ATOM   1367  H32 BMIMB  14      14.380  10.375   5.594  1.00  0.00      B    H
ATOM   1368  C4  BMIMB  14      13.771   5.253   5.157  1.00  0.00      B    C
ATOM   1369  H4  BMIMB  14      12.912   5.394   5.795  1.00  0.00      B    H
ATOM   1370  H41 BMIMB  14      14.384   4.424   5.478  1.00  0.00      B    H
ATOM   1371  C5  BMIMB  14      13.262   5.005   3.784  1.00  0.00      B    C
ATOM   1372  H5  BMIMB  14      12.575   5.826   3.599  1.00  0.00      B    H
ATOM   1373  H51 BMIMB  14      14.085   4.999   3.073  1.00  0.00      B    H
ATOM   1374  C51 BMIMB  14      12.626   3.636   3.834  1.00  0.00      B    C
ATOM   1375  H52 BMIMB  14      13.359   2.835   3.885  1.00  0.00      B    H
ATOM   1376  H53 BMIMB  14      11.913   3.544   4.649  1.00  0.00      B    H
ATOM   1377  C6  BMIMB  14      11.780   3.372   2.598  1.00  0.00      B    C
ATOM   1378  H6  BMIMB  14      12.265   3.800   1.729  1.00  0.00      B    H
ATOM   1379  H61 BMIMB  14      11.806   2.293   2.501  1.00  0.00      B    H
ATOM   1380  H62 BMIMB  14      10.783   3.773   2.743  1.00  0.00      B    H
ATOM   1391  N1  BMIMB  15      10.514  18.953  32.844  1.00  0.00      B    N
ATOM   1392  N11 BMIMB  15      10.784  17.060  33.698  1.00  0.00      B    N
ATOM   1393  C1  BMIMB  15      11.306  17.863  32.869  1.00  0.00      B    C
ATOM   1394  H1  BMIMB  15      12.216  17.732  32.325  1.00  0.00      B    H
ATOM   1395  C2  BMIMB  15       9.693  18.896  33.904  1.00  0.00      B    C
ATOM   1396  H2  BMIMB  15       9.011  19.678  34.159  1.00  0.00      B    H
ATOM   1397  C21 BMIMB  15       9.754  17.704  34.349  1.00  0.00      B    C
ATOM   1398  H21 BMIMB  15       9.345  17.202  35.198  1.00  0.00      B    H
ATOM   1399  C3  BMIMB  15      10.813  20.178  32.159  1.00  0.00      B    C
ATOM   1400  H3  BMIMB  15       9.928  20.660  31.769  1.00  0.00      B    H
ATOM   1401  H31 BMIMB  15      11.240  20.893  32.847  1.00  0.00      B    H
ATOM   1402  H32 BMIMB  15      11.513  19.901  31.385  1.00  0.00      B    H
ATOM   1403  C4  BMIMB  15      11.452  15.817  34.177  1.00  0.00      B    C
ATOM   1404  H4  BMIMB  15      11.709  15.882  35.224  1.00  0.00      B    H
ATOM   1405  H41 BMIMB  15      12.377  15.786  33.621  1.00  0.00      B    H
ATOM   1406  C5  BMIMB  15      10.702  14.500  33.967  1.00  0.00      B    C
ATOM   1407  H5  BMIMB  15       9.686  14.589  34.343  1.00  0.00      B    H
ATOM   1408  H51 BMIMB  15      10.806  14.420  32.888  1.00  0.00      B    H
ATOM   1409  C51 BMIMB  15      11.292  13.231  34.568  1.00  0.00      B    C
ATOM   1410  H52 BMIMB  15      12.320  12.987  34.312  1.00  0.00      B    H
ATOM   1411  H53 BMIMB  15      11.346  13.376  35.644  1.00  0.00      B    H
ATOM   1412  C6  BMIMB  15      10.463  12.084  34.243  1.00  0.00      B    C
ATOM   1413  H6  BMIMB  15      10.852  11.181  34.700  1.00  0.00      B    H
ATOM   1414  H61 BMIMB  15       9.467  12.229  34.646  1.00  0.00      B    H
ATOM   1415  H62 BMIMB  15      10.341  12.051  33.166  1.00  0.00      B    H
ATOM   1426  N1  BMIMB  16      41.514  38.243  16.209  1.00  0.00      B    N
ATOM   1427  N11 BMIMB  16      42.564  37.717  14.381  1.00  0.00      B    N
ATOM   1428  C1  BMIMB  16      42.130  38.683  15.194  1.00  0.00      B    C
ATOM   1429  H1  BMIMB  16      42.098  39.733  14.996  1.00  0.00      B    H
ATOM   1430  C2  BMIMB  16      41.528  36.857  16.099  1.00  0.00      B    C
ATOM   1431  H2  BMIMB  16      41.273  36.291  16.968  1.00  0.00      B    H
ATOM   1432  C21 BMIMB  16      42.188  36.522  14.964  1.00  0.00      B    C
ATOM   1433  H21 BMIMB  16      42.604  35.644  14.521  1.00  0.00      B    H
ATOM   1434  C3  BMIMB  16      40.861  38.930  17.336  1.00  0.00      B    C
ATOM   1435  H3  BMIMB  16      40.176  38.218  17.773  1.00  0.00      B    H
ATOM   1436  H31 BMIMB  16      41.685  39.205  17.976  1.00  0.00      B    H
ATOM   1437  H32 BMIMB  16      40.382  39.844  17.016  1.00  0.00      B    H
ATOM   1438  C4  BMIMB  16      43.238  37.981  13.073  1.00  0.00      B    C
ATOM   1439  H4  BMIMB  16      42.803  38.874  12.649  1.00  0.00      B    H
ATOM   1440  H41 BMIMB  16      42.870  37.180  12.448  1.00  0.00      B    H
ATOM   1441  C5  BMIMB  16      44.753  37.933  13.020  1.00  0.00      B    C
ATOM   1442  H5  BMIMB  16      45.091  36.900  13.063  1.00  0.00      B    H
ATOM   1443  H51 BMIMB  16      45.025  38.230  12.010  1.00  0.00      B    H
ATOM   1444  C51 BMIMB  16      45.454  38.928  13.925  1.00  0.00      B    C
ATOM   1445  H52 BMIMB  16      45.314  39.960  13.613  1.00  0.00      B    H
ATOM   1446  H53 BMIMB  16      45.035  38.895  14.928  1.00  0.00      B    H
ATOM   1447  C6  BMIMB  16      46.968  38.644  14.075  1.00  0.00      B    C
ATOM   1448  H6  BMIMB  16      47.464  38.669  13.111  1.00  0.00      B    H
ATOM   1449  H61 BMIMB  16      47.383  39.431  14.693  1.00  0.00      B    H
ATOM   1450  H62 BMIMB  16      47.133  37.674  14.531  1.00  0.00      B    H
ATOM   1461  N1  BMIMB  17      19.919  36.052  46.242  1.00  0.00      B    N
ATOM   1462  N11 BMIMB  17      18.651  34.338  45.732  1.00  0.00      B    N
ATOM   1463  C1  BMIMB  17      18.651  35.589  46.136  1.00  0.00      B    C
ATOM   1464  H1  BMIMB  17      17.749  36.038  46.494  1.00  0.00      B    H
ATOM   1465  C2  BMIMB  17      20.776  35.009  45.894  1.00  0.00      B    C
ATOM   1466  H2  BMIMB  17      21.836  35.062  46.017  1.00  0.00      B    H
ATOM   1467  C21 BMIMB  17      19.957  33.957  45.660  1.00  0.00      B    C
ATOM   1468  H21 BMIMB  17      20.183  32.937  45.435  1.00  0.00      B    H
ATOM   1469  C3  BMIMB  17      20.380  37.215  46.943  1.00  0.00      B    C
ATOM   1470  H3  BMIMB  17      19.702  37.542  47.717  1.00  0.00      B    H
ATOM   1471  H31 BMIMB  17      21.316  36.932  47.402  1.00  0.00      B    H
ATOM   1472  H32 BMIMB  17      20.480  38.076  46.300  1.00  0.00      B    H
ATOM   1473  C4  BMIMB  17      17.584  33.509  45.381  1.00  0.00      B    C
ATOM   1474  H4  BMIMB  17      16.915  33.633  46.220  1.00  0.00      B    H
ATOM   1475  H41 BMIMB  17      17.873  32.480  45.222  1.00  0.00      B    H
ATOM   1476  C5  BMIMB  17      16.756  34.096  44.167  1.00  0.00      B    C
ATOM   1477  H5  BMIMB  17      15.834  33.519  44.164  1.00  0.00      B    H
ATOM   1478  H51 BMIMB  17      16.456  35.118  44.384  1.00  0.00      B    H
ATOM   1479  C51 BMIMB  17      17.396  33.981  42.794  1.00  0.00      B    C
ATOM   1480  H52 BMIMB  17      18.255  34.647  42.756  1.00  0.00      B    H
ATOM   1481  H53 BMIMB  17      17.743  32.980  42.553  1.00  0.00      B    H
ATOM   1482  C6  BMIMB  17      16.311  34.440  41.856  1.00  0.00      B    C
ATOM   1483  H6  BMIMB  17      15.556  33.694  41.637  1.00  0.00      B    H
ATOM   1484  H61 BMIMB  17      15.640  35.168  42.297  1.00  0.00      B    H
ATOM   1485  H62 BMIMB  17      16.727  34.976  41.010  1.00  0.00      B    H
ATOM   1496  N1  BMIMB  18      47.408  42.127  27.945  1.00  0.00      B    N
ATOM   1497  N11 BMIMB  18      46.082  42.529  29.555  1.00  0.00      B    N
ATOM   1498  C1  BMIMB  18      46.856  41.601  29.000  1.00  0.00      B    C
ATOM   1499  H1  BMIMB  18      47.049  40.653  29.455  1.00  0.00      B    H
ATOM   1500  C2  BMIMB  18      46.951  43.458  27.818  1.00  0.00      B    C
ATOM   1501  H2  BMIMB  18      47.243  44.126  27.037  1.00  0.00      B    H
ATOM   1502  C21 BMIMB  18      46.144  43.688  28.791  1.00  0.00      B    C
ATOM   1503  H21 BMIMB  18      45.670  44.613  29.035  1.00  0.00      B    H
ATOM   1504  C3  BMIMB  18      48.426  41.511  27.087  1.00  0.00      B    C
ATOM   1505  H3  BMIMB  18      48.103  40.582  26.641  1.00  0.00      B    H
ATOM   1506  H31 BMIMB  18      48.689  42.123  26.237  1.00  0.00      B    H
ATOM   1507  H32 BMIMB  18      49.367  41.240  27.542  1.00  0.00      B    H
ATOM   1508  C4  BMIMB  18      45.431  42.364  30.885  1.00  0.00      B    C
ATOM   1509  H4  BMIMB  18      45.968  43.037  31.536  1.00  0.00      B    H
ATOM   1510  H41 BMIMB  18      45.669  41.373  31.243  1.00  0.00      B    H
ATOM   1511  C5  BMIMB  18      43.945  42.603  30.769  1.00  0.00      B    C
ATOM   1512  H5  BMIMB  18      43.513  42.439  31.753  1.00  0.00      B    H
ATOM   1513  H51 BMIMB  18      43.811  43.663  30.569  1.00  0.00      B    H
ATOM   1514  C51 BMIMB  18      43.283  41.821  29.608  1.00  0.00      B    C
ATOM   1515  H52 BMIMB  18      43.800  42.239  28.748  1.00  0.00      B    H
ATOM   1516  H53 BMIMB  18      43.444  40.748  29.661  1.00  0.00      B    H
ATOM   1517  C6  BMIMB  18      41.771  42.080  29.597  1.00  0.00      B    C
ATOM   1518  H6  BMIMB  18      41.410  41.834  30.589  1.00  0.00      B    H
ATOM   1519  H61 BMIMB  18      41.542  43.120  29.395  1.00  0.00      B    H
ATOM   1520  H62 BMIMB  18      41.337  41.487  28.800  1.00  0.00      B    H
ATOM   1531  N1  BMIMB  19      40.968  33.364  12.231  1.00  0.00      B    N
ATOM   1532  N11 BMIMB  19      39.147  32.984  13.246  1.00  0.00      B    N
ATOM   1533  C1  BMIMB  19      39.760  33.764  12.460  1.00  0.00      B    C
ATOM   1534  H1  BMIMB  19      39.306  34.661  12.097  1.00  0.00      B    H
ATOM   1535  C2  BMIMB  19      41.203  32.234  12.999  1.00  0.00      B    C
ATOM   1536  H2  BMIMB  19      42.173  31.787  12.984  1.00  0.00      B    H
ATOM   1537  C21 BMIMB  19      40.039  31.927  13.588  1.00  0.00      B    C
ATOM   1538  H21 BMIMB  19      39.808  31.058  14.164  1.00  0.00      B    H
ATOM   1539  C3  BMIMB  19      42.013  34.129  11.510  1.00  0.00      B    C
ATOM   1540  H3  BMIMB  19      41.655  35.064  11.105  1.00  0.00      B    H
ATOM   1541  H31 BMIMB  19      42.788  34.269  12.250  1.00  0.00      B    H
ATOM   1542  H32 BMIMB  19      42.504  33.488  10.793  1.00  0.00      B    H
ATOM   1543  C4  BMIMB  19      37.715  33.045  13.499  1.00  0.00      B    C
ATOM   1544  H4  BMIMB  19      37.341  32.127  13.071  1.00  0.00      B    H
ATOM   1545  H41 BMIMB  19      37.328  33.754  12.783  1.00  0.00      B    H
ATOM   1546  C5  BMIMB  19      37.342  33.529  14.940  1.00  0.00      B    C
ATOM   1547  H5  BMIMB  19      36.813  34.477  14.880  1.00  0.00      B    H
ATOM   1548  H51 BMIMB  19      36.611  32.827  15.332  1.00  0.00      B    H
ATOM   1549  C51 BMIMB  19      38.407  33.651  15.963  1.00  0.00      B    C
ATOM   1550  H52 BMIMB  19      38.657  32.741  16.502  1.00  0.00      B    H
ATOM   1551  H53 BMIMB  19      39.307  34.078  15.528  1.00  0.00      B    H
ATOM   1552  C6  BMIMB  19      38.037  34.700  17.040  1.00  0.00      B    C
ATOM   1553  H6  BMIMB  19      38.709  34.743  17.890  1.00  0.00      B    H
ATOM   1554  H61 BMIMB  19      37.903  35.696  16.633  1.00  0.00      B    H
ATOM   1555  H62 BMIMB  19      37.075  34.437  17.463  1.00  0.00      B    H
ATOM   1566  N1  BMIMB  20      12.502  30.227  37.366  1.00  0.00      B    N
ATOM   1567  N11 BMIMB  20      11.781  31.393  39.016  1.00  0.00      B    N
ATOM   1568  C1  BMIMB  20      12.594  30.441  38.627  1.00  0.00      B    C
ATOM   1569  H1  BMIMB  20      13.348  29.975  39.225  1.00  0.00      B    H
ATOM   1570  C2  BMIMB  20      11.415  30.927  36.923  1.00  0.00      B    C
ATOM   1571  H2  BMIMB  20      11.011  30.903  35.934  1.00  0.00      B    H
ATOM   1572  C21 BMIMB  20      10.906  31.599  37.948  1.00  0.00      B    C
ATOM   1573  H21 BMIMB  20      10.053  32.241  37.973  1.00  0.00      B    H
ATOM   1574  C3  BMIMB  20      13.286  29.319  36.504  1.00  0.00      B    C
ATOM   1575  H3  BMIMB  20      13.776  29.927  35.757  1.00  0.00      B    H
ATOM   1576  H31 BMIMB  20      14.094  28.912  37.094  1.00  0.00      B    H
ATOM   1577  H32 BMIMB  20      12.593  28.593  36.106  1.00  0.00      B    H
ATOM   1578  C4  BMIMB  20      11.655  31.928  40.373  1.00  0.00      B    C
ATOM   1579  H4  BMIMB  20      12.004  31.170  41.059  1.00  0.00      B    H
ATOM   1580  H41 BMIMB  20      10.600  32.150  40.434  1.00  0.00      B    H
ATOM   1581  C5  BMIMB  20      12.514  33.171  40.487  1.00  0.00      B    C
ATOM   1582  H5  BMIMB  20      12.239  33.634  41.431  1.00  0.00      B    H
ATOM   1583  H51 BMIMB  20      13.564  32.894  40.540  1.00  0.00      B    H
ATOM   1584  C51 BMIMB  20      12.270  34.240  39.437  1.00  0.00      B    C
ATOM   1585  H52 BMIMB  20      12.531  33.852  38.456  1.00  0.00      B    H
ATOM   1586  H53 BMIMB  20      11.190  34.335  39.353  1.00  0.00      B    H
ATOM   1587  C6  BMIMB  20      12.913  35.673  39.729  1.00  0.00      B    C
ATOM   1588  H6  BMIMB  20      13.978  35.479  39.672  1.00  0.00      B    H
ATOM   1589  H61 BMIMB  20      12.841  36.370  38.902  1.00  0.00      B    H
ATOM   1590  H62 BMIMB  20      12.522  36.215  40.583  1.00  0.00      B    H
ATOM   1601  N1  BMIMB  21      18.235  29.766  35.281  1.00  0.00      B    N
ATOM   1602  N11 BMIMB  21      19.149  30.887  33.742  1.00  0.00      B    N
ATOM   1603  C1  BMIMB  21      18.872  29.707  34.173  1.00  0.00      B    C
ATOM   1604  H1  BMIMB  21      19.456  28.890  33.806  1.00  0.00      B    H
ATOM   1605  C2  BMIMB  21      17.877  31.064  35.465  1.00  0.00      B    C
ATOM   1606  H2  BMIMB  21      17.151  31.290  36.216  1.00  0.00      B    H
ATOM   1607  C21 BMIMB  21      18.368  31.736  34.475  1.00  0.00      B    C
ATOM   1608  H21 BMIMB  21      18.279  32.773  34.236  1.00  0.00      B    H
ATOM   1609  C3  BMIMB  21      17.857  28.517  35.882  1.00  0.00      B    C
ATOM   1610  H3  BMIMB  21      17.808  28.569  36.960  1.00  0.00      B    H
ATOM   1611  H31 BMIMB  21      16.869  28.239  35.546  1.00  0.00      B    H
ATOM   1612  H32 BMIMB  21      18.560  27.732  35.646  1.00  0.00      B    H
ATOM   1613  C4  BMIMB  21      19.996  31.228  32.606  1.00  0.00      B    C
ATOM   1614  H4  BMIMB  21      20.695  30.422  32.438  1.00  0.00      B    H
ATOM   1615  H41 BMIMB  21      20.631  32.019  32.976  1.00  0.00      B    H
ATOM   1616  C5  BMIMB  21      19.229  31.691  31.344  1.00  0.00      B    C
ATOM   1617  H5  BMIMB  21      18.778  30.801  30.913  1.00  0.00      B    H
ATOM   1618  H51 BMIMB  21      18.474  32.453  31.516  1.00  0.00      B    H
ATOM   1619  C51 BMIMB  21      20.172  32.142  30.204  1.00  0.00      B    C
ATOM   1620  H52 BMIMB  21      20.435  33.184  30.367  1.00  0.00      B    H
ATOM   1621  H53 BMIMB  21      21.045  31.504  30.309  1.00  0.00      B    H
ATOM   1622  C6  BMIMB  21      19.577  31.946  28.835  1.00  0.00      B    C
ATOM   1623  H6  BMIMB  21      19.283  30.912  28.695  1.00  0.00      B    H
ATOM   1624  H61 BMIMB  21      18.660  32.482  28.615  1.00  0.00      B    H
ATOM   1625  H62 BMIMB  21      20.257  32.141  28.014  1.00  0.00      B    H
ATOM   1636  N1  BMIMB  22      25.191  27.204  34.388  1.00  0.00      B    N
ATOM   1637  N11 BMIMB  22      26.230  27.232  36.287  1.00  0.00      B    N
ATOM   1638  C1  BMIMB  22      25.059  27.206  35.681  1.00  0.00      B    C
ATOM   1639  H1  BMIMB  22      24.087  27.007  36.081  1.00  0.00      B    H
ATOM   1640  C2  BMIMB  22      26.555  27.195  34.126  1.00  0.00      B    C
ATOM   1641  H2  BMIMB  22      26.886  27.173  33.111  1.00  0.00      B    H
ATOM   1642  C21 BMIMB  22      27.230  27.251  35.330  1.00  0.00      B    C
ATOM   1643  H21 BMIMB  22      28.279  27.315  35.521  1.00  0.00      B    H
ATOM   1644  C3  BMIMB  22      24.149  27.371  33.473  1.00  0.00      B    C
ATOM   1645  H3  BMIMB  22      24.248  28.162  32.744  1.00  0.00      B    H
ATOM   1646  H31 BMIMB  22      24.146  26.463  32.888  1.00  0.00      B    H
ATOM   1647  H32 BMIMB  22      23.200  27.409  33.989  1.00  0.00      B    H
ATOM   1648  C4  BMIMB  22      26.310  27.254  37.772  1.00  0.00      B    C
ATOM   1649  H4  BMIMB  22      25.488  27.858  38.128  1.00  0.00      B    H
ATOM   1650  H41 BMIMB  22      27.233  27.772  37.989  1.00  0.00      B    H
ATOM   1651  C5  BMIMB  22      26.430  25.826  38.414  1.00  0.00      B    C
ATOM   1652  H5  BMIMB  22      27.307  25.352  37.981  1.00  0.00      B    H
ATOM   1653  H51 BMIMB  22      26.752  25.936  39.446  1.00  0.00      B    H
ATOM   1654  C51 BMIMB  22      25.067  25.029  38.319  1.00  0.00      B    C
ATOM   1655  H52 BMIMB  22      24.297  25.477  38.942  1.00  0.00      B    H
ATOM   1656  H53 BMIMB  22      24.681  24.973  37.305  1.00  0.00      B    H
ATOM   1657  C6  BMIMB  22      25.176  23.636  38.853  1.00  0.00      B    C
ATOM   1658  H6  BMIMB  22      25.649  23.015  38.101  1.00  0.00      B    H
ATOM   1659  H61 BMIMB  22      25.886  23.619  39.672  1.00  0.00      B    H
ATOM   1660  H62 BMIMB  22      24.271  23.220  39.280  1.00  0.00      B    H
ATOM   1671  N1  BMIMB  23      15.943  35.391   3.447  1.00  0.00      B    N
ATOM   1672  N11 BMIMB  23      16.622  37.315   2.689  1.00  0.00      B    N
ATOM   1673  C1  BMIMB  23      16.980  36.207   3.270  1.00  0.00      B    C
ATOM   1674  H1  BMIMB  23      17.915  36.145   3.785  1.00  0.00      B    H
ATOM   1675  C2  BMIMB  23      14.866  36.040   2.835  1.00  0.00      B    C
ATOM   1676  H2  BMIMB  23      13.951  35.522   2.651  1.00  0.00      B    H
ATOM   1677  C21 BMIMB  23      15.258  37.208   2.389  1.00  0.00      B    C
ATOM   1678  H21 BMIMB  23      14.783  38.019   1.882  1.00  0.00      B    H
ATOM   1679  C3  BMIMB  23      15.893  34.203   4.333  1.00  0.00      B    C
ATOM   1680  H3  BMIMB  23      15.356  34.535   5.209  1.00  0.00      B    H
ATOM   1681  H31 BMIMB  23      15.306  33.419   3.880  1.00  0.00      B    H
ATOM   1682  H32 BMIMB  23      16.889  33.883   4.602  1.00  0.00      B    H
ATOM   1683  C4  BMIMB  23      17.469  38.562   2.597  1.00  0.00      B    C
ATOM   1684  H4  BMIMB  23      17.715  38.753   1.563  1.00  0.00      B    H
ATOM   1685  H41 BMIMB  23      18.436  38.255   2.965  1.00  0.00      B    H
ATOM   1686  C5  BMIMB  23      16.903  39.745   3.472  1.00  0.00      B    C
ATOM   1687  H5  BMIMB  23      15.994  40.167   3.049  1.00  0.00      B    H
ATOM   1688  H51 BMIMB  23      16.994  39.500   4.527  1.00  0.00      B    H
ATOM   1689  C51 BMIMB  23      17.769  41.025   3.426  1.00  0.00      B    C
ATOM   1690  H52 BMIMB  23      18.785  40.688   3.619  1.00  0.00      B    H
ATOM   1691  H53 BMIMB  23      17.717  41.494   2.446  1.00  0.00      B    H
ATOM   1692  C6  BMIMB  23      17.169  42.037   4.455  1.00  0.00      B    C
ATOM   1693  H6  BMIMB  23      17.740  42.936   4.253  1.00  0.00      B    H
ATOM   1694  H61 BMIMB  23      16.153  42.344   4.230  1.00  0.00      B    H
ATOM   1695  H62 BMIMB  23      17.471  41.848   5.478  1.00  0.00      B    H
ATOM   1706  N1  BMIMB  24      40.293   4.584   8.166  1.00  0.00      B    N
ATOM   1707  N11 BMIMB  24      40.325   3.522   6.324  1.00  0.00      B    N
ATOM   1708  C1  BMIMB  24      40.926   4.439   7.035  1.00  0.00      B    C
ATOM   1709  H1  BMIMB  24      41.864   4.879   6.774  1.00  0.00      B    H
ATOM   1710  C2  BMIMB  24      39.173   3.814   8.179  1.00  0.00      B    C
ATOM   1711  H2  BMIMB  24      38.458   3.779   8.971  1.00  0.00      B    H
ATOM   1712  C21 BMIMB  24      39.174   3.110   6.973  1.00  0.00      B    C
ATOM   1713  H21 BMIMB  24      38.552   2.433   6.429  1.00  0.00      B    H
ATOM   1714  C3  BMIMB  24      40.677   5.518   9.181  1.00  0.00      B    C
ATOM   1715  H3  BMIMB  24      41.752   5.512   9.280  1.00  0.00      B    H
ATOM   1716  H31 BMIMB  24      40.387   6.545   9.016  1.00  0.00      B    H
ATOM   1717  H32 BMIMB  24      40.042   5.123   9.961  1.00  0.00      B    H
ATOM   1718  C4  BMIMB  24      40.528   3.222   4.928  1.00  0.00      B    C
ATOM   1719  H4  BMIMB  24      40.929   4.181   4.634  1.00  0.00      B    H
ATOM   1720  H41 BMIMB  24      39.623   3.052   4.364  1.00  0.00      B    H
ATOM   1721  C5  BMIMB  24      41.464   2.042   4.880  1.00  0.00      B    C
ATOM   1722  H5  BMIMB  24      42.433   2.392   5.225  1.00  0.00      B    H
ATOM   1723  H51 BMIMB  24      41.121   1.324   5.621  1.00  0.00      B    H
ATOM   1724  C51 BMIMB  24      41.576   1.499   3.489  1.00  0.00      B    C
ATOM   1725  H52 BMIMB  24      40.659   0.987   3.208  1.00  0.00      B    H
ATOM   1726  H53 BMIMB  24      41.587   2.415   2.903  1.00  0.00      B    H
ATOM   1727  C6  BMIMB  24      42.883   0.672   3.213  1.00  0.00      B    C
ATOM   1728  H6  BMIMB  24      43.129   0.614   2.159  1.00  0.00      B    H
ATOM   1729  H61 BMIMB  24      43.742   1.131   3.690  1.00  0.00      B    H
ATOM   1730  H62 BMIMB  24      42.788  -0.297   3.690  1.00  0.00      B    H
ATOM   1741  N1  BMIMB  25      12.512  19.253   0.571  1.00  0.00      B    N
ATOM   1742  N11 BMIMB  25      13.586  18.968   2.413  1.00  0.00      B    N
ATOM   1743  C1  BMIMB  25      13.265  18.416   1.265  1.00  0.00      B    C
ATOM   1744  H1  BMIMB  25      13.587  17.444   0.957  1.00  0.00      B    H
ATOM   1745  C2  BMIMB  25      12.272  20.364   1.406  1.00  0.00      B    C
ATOM   1746  H2  BMIMB  25      11.527  21.111   1.241  1.00  0.00      B    H
ATOM   1747  C21 BMIMB  25      13.009  20.169   2.489  1.00  0.00      B    C
ATOM   1748  H21 BMIMB  25      13.039  20.764   3.375  1.00  0.00      B    H
ATOM   1749  C3  BMIMB  25      11.907  19.057  -0.702  1.00  0.00      B    C
ATOM   1750  H3  BMIMB  25      12.176  19.957  -1.234  1.00  0.00      B    H
ATOM   1751  H31 BMIMB  25      12.265  18.165  -1.194  1.00  0.00      B    H
ATOM   1752  H32 BMIMB  25      10.839  18.946  -0.587  1.00  0.00      B    H
ATOM   1753  C4  BMIMB  25      14.501  18.327   3.443  1.00  0.00      B    C
ATOM   1754  H4  BMIMB  25      14.552  17.322   3.050  1.00  0.00      B    H
ATOM   1755  H41 BMIMB  25      13.955  18.299   4.375  1.00  0.00      B    H
ATOM   1756  C5  BMIMB  25      15.898  19.030   3.467  1.00  0.00      B    C
ATOM   1757  H5  BMIMB  25      16.215  19.036   2.427  1.00  0.00      B    H
ATOM   1758  H51 BMIMB  25      15.895  20.044   3.858  1.00  0.00      B    H
ATOM   1759  C51 BMIMB  25      16.994  18.203   4.314  1.00  0.00      B    C
ATOM   1760  H52 BMIMB  25      16.577  17.930   5.280  1.00  0.00      B    H
ATOM   1761  H53 BMIMB  25      17.318  17.370   3.695  1.00  0.00      B    H
ATOM   1762  C6  BMIMB  25      18.367  18.866   4.511  1.00  0.00      B    C
ATOM   1763  H6  BMIMB  25      18.825  19.183   3.581  1.00  0.00      B    H
ATOM   1764  H61 BMIMB  25      18.329  19.712   5.188  1.00  0.00      B    H
ATOM   1765  H62 BMIMB  25      19.167  18.221   4.857  1.00  0.00      B    H
ATOM   1776  N1  BMIMB  26      33.022  18.632   1.680  1.00  0.00      B    N
ATOM   1777  N11 BMIMB  26      33.139  18.833   3.831  1.00  0.00      B    N
ATOM   1778  C1  BMIMB  26      33.288  18.056   2.796  1.00  0.00      B    C
ATOM   1779  H1  BMIMB  26      33.478  17.004   2.802  1.00  0.00      B    H
ATOM   1780  C2  BMIMB  26      32.828  19.935   1.944  1.00  0.00      B    C
ATOM   1781  H2  BMIMB  26      32.662  20.711   1.229  1.00  0.00      B    H
ATOM   1782  C21 BMIMB  26      32.743  20.030   3.294  1.00  0.00      B    C
ATOM   1783  H21 BMIMB  26      32.689  20.893   3.921  1.00  0.00      B    H
ATOM   1784  C3  BMIMB  26      33.176  18.028   0.421  1.00  0.00      B    C
ATOM   1785  H3  BMIMB  26      33.181  16.960   0.581  1.00  0.00      B    H
ATOM   1786  H31 BMIMB  26      32.274  18.407  -0.037  1.00  0.00      B    H
ATOM   1787  H32 BMIMB  26      34.097  18.424   0.019  1.00  0.00      B    H
ATOM   1788  C4  BMIMB  26      33.247  18.593   5.258  1.00  0.00      B    C
ATOM   1789  H4  BMIMB  26      33.105  17.533   5.411  1.00  0.00      B    H
ATOM   1790  H41 BMIMB  26      32.439  19.074   5.789  1.00  0.00      B    H
ATOM   1791  C5  BMIMB  26      34.546  18.894   5.950  1.00  0.00      B    C
ATOM   1792  H5  BMIMB  26      35.272  18.561   5.212  1.00  0.00      B    H
ATOM   1793  H51 BMIMB  26      34.735  19.957   6.081  1.00  0.00      B    H
ATOM   1794  C51 BMIMB  26      34.846  18.232   7.302  1.00  0.00      B    C
ATOM   1795  H52 BMIMB  26      35.753  18.703   7.675  1.00  0.00      B    H
ATOM   1796  H53 BMIMB  26      34.024  18.530   7.948  1.00  0.00      B    H
ATOM   1797  C6  BMIMB  26      35.013  16.660   7.242  1.00  0.00      B    C
ATOM   1798  H6  BMIMB  26      34.187  16.204   6.708  1.00  0.00      B    H
ATOM   1799  H61 BMIMB  26      35.909  16.435   6.675  1.00  0.00      B    H
ATOM   1800  H62 BMIMB  26      35.156  16.192   8.210  1.00  0.00      B    H
ATOM   1811  N1  BMIMB  27      33.054  11.813  40.862  1.00  0.00      B    N
ATOM   1812  N11 BMIMB  27      31.582  10.359  40.475  1.00  0.00      B    N
ATOM   1813  C1  BMIMB  27      32.034  11.192  41.360  1.00  0.00      B    C
ATOM   1814  H1  BMIMB  27      31.459  11.461  42.220  1.00  0.00      B    H
ATOM   1815  C2  BMIMB  27      33.444  11.111  39.766  1.00  0.00      B    C
ATOM   1816  H2  BMIMB  27      34.412  11.365  39.395  1.00  0.00      B    H
ATOM   1817  C21 BMIMB  27      32.525  10.207  39.476  1.00  0.00      B    C
ATOM   1818  H21 BMIMB  27      32.568   9.562  38.626  1.00  0.00      B    H
ATOM   1819  C3  BMIMB  27      33.742  12.948  41.486  1.00  0.00      B    C
ATOM   1820  H3  BMIMB  27      33.313  13.092  42.467  1.00  0.00      B    H
ATOM   1821  H31 BMIMB  27      34.759  12.601  41.597  1.00  0.00      B    H
ATOM   1822  H32 BMIMB  27      33.620  13.810  40.847  1.00  0.00      B    H
ATOM   1823  C4  BMIMB  27      30.287   9.631  40.526  1.00  0.00      B    C
ATOM   1824  H4  BMIMB  27      29.832   9.855  39.573  1.00  0.00      B    H
ATOM   1825  H41 BMIMB  27      29.772  10.172  41.306  1.00  0.00      B    H
ATOM   1826  C5  BMIMB  27      30.372   8.111  40.638  1.00  0.00      B    C
ATOM   1827  H5  BMIMB  27      31.275   7.875  41.195  1.00  0.00      B    H
ATOM   1828  H51 BMIMB  27      29.488   7.633  41.053  1.00  0.00      B    H
ATOM   1829  C51 BMIMB  27      30.563   7.535  39.300  1.00  0.00      B    C
ATOM   1830  H52 BMIMB  27      29.836   7.964  38.615  1.00  0.00      B    H
ATOM   1831  H53 BMIMB  27      31.596   7.721  39.018  1.00  0.00      B    H
ATOM   1832  C6  BMIMB  27      30.404   6.013  39.466  1.00  0.00      B    C
ATOM   1833  H6  BMIMB  27      30.518   5.576  38.481  1.00  0.00      B    H
ATOM   1834  H61 BMIMB  27      31.099   5.450  40.078  1.00  0.00      B    H
ATOM   1835  H62 BMIMB  27      29.407   5.655  39.698  1.00  0.00      B    H
ATOM   1846  N1  BMIMB  28       6.991   9.363  35.296  1.00  0.00      B    N
ATOM   1847  N11 BMIMB  28       5.630   9.849  36.850  1.00  0.00      B    N
ATOM   1848  C1  BMIMB  28       6.430   8.894  36.412  1.00  0.00      B    C
ATOM   1849  H1  BMIMB  28       6.504   7.875  36.728  1.00  0.00      B    H
ATOM   1850  C2  BMIMB  28       6.355  10.548  34.908  1.00  0.00      B    C
ATOM   1851  H2  BMIMB  28       6.531  11.241  34.116  1.00  0.00      B    H
ATOM   1852  C21 BMIMB  28       5.504  10.809  35.873  1.00  0.00      B    C
ATOM   1853  H21 BMIMB  28       4.948  11.703  36.059  1.00  0.00      B    H
ATOM   1854  C3  BMIMB  28       7.824   8.638  34.346  1.00  0.00      B    C
ATOM   1855  H3  BMIMB  28       8.835   8.971  34.530  1.00  0.00      B    H
ATOM   1856  H31 BMIMB  28       7.706   7.566  34.404  1.00  0.00      B    H
ATOM   1857  H32 BMIMB  28       7.454   8.894  33.364  1.00  0.00      B    H
ATOM   1858  C4  BMIMB  28       4.896   9.902  38.165  1.00  0.00      B    C
ATOM   1859  H4  BMIMB  28       4.468  10.888  38.270  1.00  0.00      B    H
ATOM   1860  H41 BMIMB  28       5.633   9.777  38.944  1.00  0.00      B    H
ATOM   1861  C5  BMIMB  28       3.827   8.860  38.416  1.00  0.00      B    C
ATOM   1862  H5  BMIMB  28       4.333   8.090  38.994  1.00  0.00      B    H
ATOM   1863  H51 BMIMB  28       3.109   9.230  39.143  1.00  0.00      B    H
ATOM   1864  C51 BMIMB  28       3.065   8.338  37.177  1.00  0.00      B    C
ATOM   1865  H52 BMIMB  28       2.539   9.076  36.577  1.00  0.00      B    H
ATOM   1866  H53 BMIMB  28       3.718   7.842  36.463  1.00  0.00      B    H
ATOM   1867  C6  BMIMB  28       2.038   7.306  37.626  1.00  0.00      B    C
ATOM   1868  H6  BMIMB  28       2.755   6.502  37.747  1.00  0.00      B    H
ATOM   1869  H61 BMIMB  28       1.726   7.547  38.636  1.00  0.00      B    H
ATOM   1870  H62 BMIMB  28       1.158   7.122  37.021  1.00  0.00      B    H
ATOM   1881  N1  BMIMB  29      17.944  39.130  34.648  1.00  0.00      B    N
ATOM   1882  N11 BMIMB  29      18.042  40.961  33.566  1.00  0.00      B    N
ATOM   1883  C1  BMIMB  29      17.735  40.421  34.745  1.00  0.00      B    C
ATOM   1884  H1  BMIMB  29      17.361  40.915  35.616  1.00  0.00      B    H
ATOM   1885  C2  BMIMB  29      18.372  38.823  33.338  1.00  0.00      B    C
ATOM   1886  H2  BMIMB  29      18.572  37.806  33.081  1.00  0.00      B    H
ATOM   1887  C21 BMIMB  29      18.426  40.007  32.667  1.00  0.00      B    C
ATOM   1888  H21 BMIMB  29      18.772  40.261  31.689  1.00  0.00      B    H
ATOM   1889  C3  BMIMB  29      17.855  38.089  35.736  1.00  0.00      B    C
ATOM   1890  H3  BMIMB  29      17.363  37.254  35.258  1.00  0.00      B    H
ATOM   1891  H31 BMIMB  29      18.776  37.655  36.096  1.00  0.00      B    H
ATOM   1892  H32 BMIMB  29      17.236  38.347  36.583  1.00  0.00      B    H
ATOM   1893  C4  BMIMB  29      17.928  42.396  33.243  1.00  0.00      B    C
ATOM   1894  H4  BMIMB  29      18.930  42.658  32.937  1.00  0.00      B    H
ATOM   1895  H41 BMIMB  29      17.600  42.921  34.128  1.00  0.00      B    H
ATOM   1896  C5  BMIMB  29      16.908  42.535  32.115  1.00  0.00      B    C
ATOM   1897  H5  BMIMB  29      16.679  43.598  32.097  1.00  0.00      B    H
ATOM   1898  H51 BMIMB  29      17.316  42.184  31.171  1.00  0.00      B    H
ATOM   1899  C51 BMIMB  29      15.643  41.746  32.389  1.00  0.00      B    C
ATOM   1900  H52 BMIMB  29      15.928  40.722  32.617  1.00  0.00      B    H
ATOM   1901  H53 BMIMB  29      15.203  42.280  33.227  1.00  0.00      B    H
ATOM   1902  C6  BMIMB  29      14.596  41.860  31.212  1.00  0.00      B    C
ATOM   1903  H6  BMIMB  29      14.223  42.847  30.961  1.00  0.00      B    H
ATOM   1904  H61 BMIMB  29      15.057  41.472  30.311  1.00  0.00      B    H
ATOM   1905  H62 BMIMB  29      13.746  41.209  31.381  1.00  0.00      B    H
ATOM   1916  N1  BMIMB  30      45.532  17.958  19.311  1.00  0.00      B    N
ATOM   1917  N11 BMIMB  30      43.671  17.092  18.802  1.00  0.00      B    N
ATOM   1918  C1  BMIMB  30      44.280  17.845  19.693  1.00  0.00      B    C
ATOM   1919  H1  BMIMB  30      43.829  18.379  20.502  1.00  0.00      B    H
ATOM   1920  C2  BMIMB  30      45.749  17.316  18.119  1.00  0.00      B    C
ATOM   1921  H2  BMIMB  30      46.684  17.346  17.604  1.00  0.00      B    H
ATOM   1922  C21 BMIMB  30      44.599  16.788  17.807  1.00  0.00      B    C
ATOM   1923  H21 BMIMB  30      44.325  16.342  16.876  1.00  0.00      B    H
ATOM   1924  C3  BMIMB  30      46.433  18.930  19.981  1.00  0.00      B    C
ATOM   1925  H3  BMIMB  30      46.936  19.654  19.357  1.00  0.00      B    H
ATOM   1926  H31 BMIMB  30      45.863  19.430  20.751  1.00  0.00      B    H
ATOM   1927  H32 BMIMB  30      47.175  18.271  20.406  1.00  0.00      B    H
ATOM   1928  C4  BMIMB  30      42.323  16.525  18.886  1.00  0.00      B    C
ATOM   1929  H4  BMIMB  30      42.200  16.404  17.819  1.00  0.00      B    H
ATOM   1930  H41 BMIMB  30      41.658  17.246  19.339  1.00  0.00      B    H
ATOM   1931  C5  BMIMB  30      42.326  15.171  19.634  1.00  0.00      B    C
ATOM   1932  H5  BMIMB  30      42.918  14.491  19.026  1.00  0.00      B    H
ATOM   1933  H51 BMIMB  30      42.819  15.342  20.588  1.00  0.00      B    H
ATOM   1934  C51 BMIMB  30      40.974  14.606  20.004  1.00  0.00      B    C
ATOM   1935  H52 BMIMB  30      40.501  15.154  20.814  1.00  0.00      B    H
ATOM   1936  H53 BMIMB  30      40.391  14.579  19.087  1.00  0.00      B    H
ATOM   1937  C6  BMIMB  30      40.971  13.193  20.602  1.00  0.00      B    C
ATOM   1938  H6  BMIMB  30      40.007  12.744  20.812  1.00  0.00      B    H
ATOM   1939  H61 BMIMB  30      41.460  12.593  19.843  1.00  0.00      B    H
ATOM   1940  H62 BMIMB  30      41.685  13.048  21.405  1.00  0.00      B    H
ATOM   1951  N1  BMIMB  31       8.812  39.023  -1.484  1.00  0.00      B    N
ATOM   1952  N11 BMIMB  31      10.746  38.059  -1.082  1.00  0.00      B    N
ATOM   1953  C1  BMIMB  31       9.456  37.882  -1.299  1.00  0.00      B    C
ATOM   1954  H1  BMIMB  31       8.879  36.993  -1.157  1.00  0.00      B    H
ATOM   1955  C2  BMIMB  31       9.751  40.025  -1.455  1.00  0.00      B    C
ATOM   1956  H2  BMIMB  31       9.469  41.056  -1.475  1.00  0.00      B    H
ATOM   1957  C21 BMIMB  31      10.911  39.459  -1.162  1.00  0.00      B    C
ATOM   1958  H21 BMIMB  31      11.861  39.936  -1.062  1.00  0.00      B    H
ATOM   1959  C3  BMIMB  31       7.331  39.212  -1.470  1.00  0.00      B    C
ATOM   1960  H3  BMIMB  31       7.147  40.141  -1.988  1.00  0.00      B    H
ATOM   1961  H31 BMIMB  31       6.729  38.409  -1.868  1.00  0.00      B    H
ATOM   1962  H32 BMIMB  31       7.097  39.375  -0.428  1.00  0.00      B    H
ATOM   1963  C4  BMIMB  31      11.688  37.089  -0.529  1.00  0.00      B    C
ATOM   1964  H4  BMIMB  31      12.543  37.672  -0.220  1.00  0.00      B    H
ATOM   1965  H41 BMIMB  31      11.883  36.349  -1.291  1.00  0.00      B    H
ATOM   1966  C5  BMIMB  31      11.183  36.421   0.815  1.00  0.00      B    C
ATOM   1967  H5  BMIMB  31      10.456  35.639   0.611  1.00  0.00      B    H
ATOM   1968  H51 BMIMB  31      12.033  35.895   1.243  1.00  0.00      B    H
ATOM   1969  C51 BMIMB  31      10.573  37.402   1.812  1.00  0.00      B    C
ATOM   1970  H52 BMIMB  31      11.199  38.253   2.069  1.00  0.00      B    H
ATOM   1971  H53 BMIMB  31       9.721  37.939   1.401  1.00  0.00      B    H
ATOM   1972  C6  BMIMB  31      10.251  36.649   3.068  1.00  0.00      B    C
ATOM   1973  H6  BMIMB  31       9.880  35.648   2.881  1.00  0.00      B    H
ATOM   1974  H61 BMIMB  31      11.131  36.430   3.662  1.00  0.00      B    H
ATOM   1975  H62 BMIMB  31       9.480  37.192   3.602  1.00  0.00      B    H
ATOM   1986  N1  BMIMB  32       4.375  43.920  34.078  1.00  0.00      B    N
ATOM   1987  N11 BMIMB  32       2.917  45.463  33.922  1.00  0.00      B    N
ATOM   1988  C1  BMIMB  32       3.615  44.585  33.271  1.00  0.00      B    C
ATOM   1989  H1  BMIMB  32       3.561  44.268  32.252  1.00  0.00      B    H
ATOM   1990  C2  BMIMB  32       4.214  44.496  35.359  1.00  0.00      B    C
ATOM   1991  H2  BMIMB  32       4.644  44.091  36.249  1.00  0.00      B    H
ATOM   1992  C21 BMIMB  32       3.312  45.442  35.217  1.00  0.00      B    C
ATOM   1993  H21 BMIMB  32       2.819  46.019  35.969  1.00  0.00      B    H
ATOM   1994  C3  BMIMB  32       5.243  42.781  33.746  1.00  0.00      B    C
ATOM   1995  H3  BMIMB  32       4.970  42.387  32.778  1.00  0.00      B    H
ATOM   1996  H31 BMIMB  32       6.242  43.192  33.759  1.00  0.00      B    H
ATOM   1997  H32 BMIMB  32       5.095  42.082  34.556  1.00  0.00      B    H
ATOM   1998  C4  BMIMB  32       1.838  46.293  33.383  1.00  0.00      B    C
ATOM   1999  H4  BMIMB  32       1.181  46.660  34.158  1.00  0.00      B    H
ATOM   2000  H41 BMIMB  32       1.208  45.683  32.753  1.00  0.00      B    H
ATOM   2001  C5  BMIMB  32       2.389  47.467  32.525  1.00  0.00      B    C
ATOM   2002  H5  BMIMB  32       3.054  48.038  33.168  1.00  0.00      B    H
ATOM   2003  H51 BMIMB  32       2.945  46.962  31.739  1.00  0.00      B    H
ATOM   2004  C51 BMIMB  32       1.228  48.437  32.062  1.00  0.00      B    C
ATOM   2005  H52 BMIMB  32       0.745  47.906  31.246  1.00  0.00      B    H
ATOM   2006  H53 BMIMB  32       0.508  48.596  32.861  1.00  0.00      B    H
ATOM   2007  C6  BMIMB  32       1.607  49.735  31.415  1.00  0.00      B    C
ATOM   2008  H6  BMIMB  32       0.700  50.111  30.955  1.00  0.00      B    H
ATOM   2009  H61 BMIMB  32       1.961  50.445  32.155  1.00  0.00      B    H
ATOM   2010  H62 BMIMB  32       2.230  49.622  30.535  1.00  0.00      B    H
ATOM   2021  N1  BMIMB  33      22.564   0.822  14.322  1.00  0.00      B    N
ATOM   2022  N11 BMIMB  33      20.962   0.900  15.789  1.00  0.00      B    N
ATOM   2023  C1  BMIMB  33      22.089   1.450  15.407  1.00  0.00      B    C
ATOM   2024  H1  BMIMB  33      22.561   2.258  15.923  1.00  0.00      B    H
ATOM   2025  C2  BMIMB  33      21.598  -0.036  13.928  1.00  0.00      B    C
ATOM   2026  H2  BMIMB  33      21.718  -0.687  13.090  1.00  0.00      B    H
ATOM   2027  C21 BMIMB  33      20.678   0.009  14.815  1.00  0.00      B    C
ATOM   2028  H21 BMIMB  33      19.807  -0.610  14.788  1.00  0.00      B    H
ATOM   2029  C3  BMIMB  33      23.748   1.114  13.502  1.00  0.00      B    C
ATOM   2030  H3  BMIMB  33      23.660   0.579  12.568  1.00  0.00      B    H
ATOM   2031  H31 BMIMB  33      23.860   2.186  13.433  1.00  0.00      B    H
ATOM   2032  H32 BMIMB  33      24.660   0.719  13.924  1.00  0.00      B    H
ATOM   2033  C4  BMIMB  33      20.167   1.168  16.952  1.00  0.00      B    C
ATOM   2034  H4  BMIMB  33      19.250   1.684  16.708  1.00  0.00      B    H
ATOM   2035  H41 BMIMB  33      20.849   1.855  17.432  1.00  0.00      B    H
ATOM   2036  C5  BMIMB  33      19.906  -0.049  17.837  1.00  0.00      B    C
ATOM   2037  H5  BMIMB  33      19.464   0.352  18.746  1.00  0.00      B    H
ATOM   2038  H51 BMIMB  33      19.143  -0.659  17.362  1.00  0.00      B    H
ATOM   2039  C51 BMIMB  33      21.141  -0.933  18.067  1.00  0.00      B    C
ATOM   2040  H52 BMIMB  33      21.517  -1.300  17.116  1.00  0.00      B    H
ATOM   2041  H53 BMIMB  33      21.937  -0.221  18.268  1.00  0.00      B    H
ATOM   2042  C6  BMIMB  33      20.798  -2.081  19.080  1.00  0.00      B    C
ATOM   2043  H6  BMIMB  33      19.974  -2.696  18.736  1.00  0.00      B    H
ATOM   2044  H61 BMIMB  33      21.555  -2.848  19.200  1.00  0.00      B    H
ATOM   2045  H62 BMIMB  33      20.582  -1.583  20.018  1.00  0.00      B    H
ATOM   2056  N1  BMIMB  34      14.436  30.111  21.694  1.00  0.00      B    N
ATOM   2057  N11 BMIMB  34      15.258  31.168  23.372  1.00  0.00      B    N
ATOM   2058  C1  BMIMB  34      14.605  30.102  22.994  1.00  0.00      B    C
ATOM   2059  H1  BMIMB  34      14.352  29.252  23.591  1.00  0.00      B    H
ATOM   2060  C2  BMIMB  34      14.843  31.303  21.244  1.00  0.00      B    C
ATOM   2061  H2  BMIMB  34      14.703  31.453  20.196  1.00  0.00      B    H
ATOM   2062  C21 BMIMB  34      15.299  31.970  22.275  1.00  0.00      B    C
ATOM   2063  H21 BMIMB  34      15.720  32.950  22.337  1.00  0.00      B    H
ATOM   2064  C3  BMIMB  34      13.804  29.031  20.905  1.00  0.00      B    C
ATOM   2065  H3  BMIMB  34      12.998  29.409  20.294  1.00  0.00      B    H
ATOM   2066  H31 BMIMB  34      14.593  28.576  20.324  1.00  0.00      B    H
ATOM   2067  H32 BMIMB  34      13.455  28.279  21.598  1.00  0.00      B    H
ATOM   2068  C4  BMIMB  34      15.623  31.585  24.745  1.00  0.00      B    C
ATOM   2069  H4  BMIMB  34      15.039  30.947  25.391  1.00  0.00      B    H
ATOM   2070  H41 BMIMB  34      15.324  32.623  24.771  1.00  0.00      B    H
ATOM   2071  C5  BMIMB  34      17.092  31.504  25.126  1.00  0.00      B    C
ATOM   2072  H5  BMIMB  34      17.751  32.288  24.759  1.00  0.00      B    H
ATOM   2073  H51 BMIMB  34      17.061  31.759  26.182  1.00  0.00      B    H
ATOM   2074  C51 BMIMB  34      17.716  30.151  24.880  1.00  0.00      B    C
ATOM   2075  H52 BMIMB  34      17.076  29.317  25.157  1.00  0.00      B    H
ATOM   2076  H53 BMIMB  34      17.807  30.014  23.805  1.00  0.00      B    H
ATOM   2077  C6  BMIMB  34      19.080  29.990  25.537  1.00  0.00      B    C
ATOM   2078  H6  BMIMB  34      19.391  28.972  25.334  1.00  0.00      B    H
ATOM   2079  H61 BMIMB  34      19.738  30.756  25.144  1.00  0.00      B    H
ATOM   2080  H62 BMIMB  34      19.192  30.031  26.615  1.00  0.00      B    H
ATOM   2091  N1  BMIMB  35      38.992  42.601  44.112  1.00  0.00      B    N
ATOM   2092  N11 BMIMB  35      40.129  43.624  45.637  1.00  0.00      B    N
ATOM   2093  C1  BMIMB  35      38.917  43.230  45.271  1.00  0.00      B    C
ATOM   2094  H1  BMIMB  35      38.004  43.421  45.794  1.00  0.00      B    H
ATOM   2095  C2  BMIMB  35      40.272  42.690  43.632  1.00  0.00      B    C
ATOM   2096  H2  BMIMB  35      40.608  42.282  42.704  1.00  0.00      B    H
ATOM   2097  C21 BMIMB  35      40.982  43.315  44.593  1.00  0.00      B    C
ATOM   2098  H21 BMIMB  35      42.023  43.553  44.620  1.00  0.00      B    H
ATOM   2099  C3  BMIMB  35      37.830  42.179  43.345  1.00  0.00      B    C
ATOM   2100  H3  BMIMB  35      38.044  41.208  42.923  1.00  0.00      B    H
ATOM   2101  H31 BMIMB  35      37.118  42.027  44.143  1.00  0.00      B    H
ATOM   2102  H32 BMIMB  35      37.409  42.907  42.667  1.00  0.00      B    H
ATOM   2103  C4  BMIMB  35      40.542  44.254  46.934  1.00  0.00      B    C
ATOM   2104  H4  BMIMB  35      41.410  43.738  47.318  1.00  0.00      B    H
ATOM   2105  H41 BMIMB  35      39.697  44.084  47.585  1.00  0.00      B    H
ATOM   2106  C5  BMIMB  35      40.890  45.741  46.862  1.00  0.00      B    C
ATOM   2107  H5  BMIMB  35      41.512  45.971  47.723  1.00  0.00      B    H
ATOM   2108  H51 BMIMB  35      41.526  45.914  45.997  1.00  0.00      B    H
ATOM   2109  C51 BMIMB  35      39.703  46.643  46.824  1.00  0.00      B    C
ATOM   2110  H52 BMIMB  35      39.032  46.263  46.059  1.00  0.00      B    H
ATOM   2111  H53 BMIMB  35      39.148  46.593  47.758  1.00  0.00      B    H
ATOM   2112  C6  BMIMB  35      40.134  48.025  46.337  1.00  0.00      B    C
ATOM   2113  H6  BMIMB  35      39.312  48.716  46.186  1.00  0.00      B    H
ATOM   2114  H61 BMIMB  35      40.810  48.431  47.080  1.00  0.00      B    H
ATOM   2115  H62 BMIMB  35      40.702  47.970  45.415  1.00  0.00      B    H
ATOM   2126  N1  BMIMB  36      16.099  15.548  37.080  1.00  0.00      B    N
ATOM   2127  N11 BMIMB  36      17.966  14.485  36.589  1.00  0.00      B    N
ATOM   2128  C1  BMIMB  36      16.742  14.833  36.118  1.00  0.00      B    C
ATOM   2129  H1  BMIMB  36      16.428  14.600  35.123  1.00  0.00      B    H
ATOM   2130  C2  BMIMB  36      16.952  15.434  38.217  1.00  0.00      B    C
ATOM   2131  H2  BMIMB  36      16.812  15.941  39.146  1.00  0.00      B    H
ATOM   2132  C21 BMIMB  36      18.032  14.762  37.912  1.00  0.00      B    C
ATOM   2133  H21 BMIMB  36      18.886  14.600  38.532  1.00  0.00      B    H
ATOM   2134  C3  BMIMB  36      14.831  16.173  36.882  1.00  0.00      B    C
ATOM   2135  H3  BMIMB  36      14.326  16.173  37.837  1.00  0.00      B    H
ATOM   2136  H31 BMIMB  36      15.085  17.170  36.556  1.00  0.00      B    H
ATOM   2137  H32 BMIMB  36      14.291  15.666  36.096  1.00  0.00      B    H
ATOM   2138  C4  BMIMB  36      19.049  13.747  35.899  1.00  0.00      B    C
ATOM   2139  H4  BMIMB  36      19.931  14.366  35.824  1.00  0.00      B    H
ATOM   2140  H41 BMIMB  36      18.596  13.672  34.922  1.00  0.00      B    H
ATOM   2141  C5  BMIMB  36      19.427  12.334  36.362  1.00  0.00      B    C
ATOM   2142  H5  BMIMB  36      18.491  11.800  36.506  1.00  0.00      B    H
ATOM   2143  H51 BMIMB  36      19.897  11.827  35.524  1.00  0.00      B    H
ATOM   2144  C51 BMIMB  36      20.289  12.216  37.617  1.00  0.00      B    C
ATOM   2145  H52 BMIMB  36      21.230  12.723  37.420  1.00  0.00      B    H
ATOM   2146  H53 BMIMB  36      19.752  12.606  38.478  1.00  0.00      B    H
ATOM   2147  C6  BMIMB  36      20.819  10.782  37.846  1.00  0.00      B    C
ATOM   2148  H6  BMIMB  36      21.086  10.268  36.930  1.00  0.00      B    H
ATOM   2149  H61 BMIMB  36      21.723  10.792  38.444  1.00  0.00      B    H
ATOM   2150  H62 BMIMB  36      20.103  10.208  38.424  1.00  0.00      B    H
ATOM   2161  N1  BMIMB  37      40.674  25.657   7.771  1.00  0.00      B    N
ATOM   2162  N11 BMIMB  37      42.346  24.862   8.842  1.00  0.00      B    N
ATOM   2163  C1  BMIMB  37      41.973  25.488   7.742  1.00  0.00      B    C
ATOM   2164  H1  BMIMB  37      42.555  25.770   6.891  1.00  0.00      B    H
ATOM   2165  C2  BMIMB  37      40.194  24.884   8.764  1.00  0.00      B    C
ATOM   2166  H2  BMIMB  37      39.129  24.806   8.806  1.00  0.00      B    H
ATOM   2167  C21 BMIMB  37      41.170  24.372   9.433  1.00  0.00      B    C
ATOM   2168  H21 BMIMB  37      41.250  23.660  10.225  1.00  0.00      B    H
ATOM   2169  C3  BMIMB  37      39.797  26.255   6.726  1.00  0.00      B    C
ATOM   2170  H3  BMIMB  37      38.775  26.355   7.062  1.00  0.00      B    H
ATOM   2171  H31 BMIMB  37      40.257  27.206   6.502  1.00  0.00      B    H
ATOM   2172  H32 BMIMB  37      39.895  25.662   5.829  1.00  0.00      B    H
ATOM   2173  C4  BMIMB  37      43.717  24.541   9.244  1.00  0.00      B    C
ATOM   2174  H4  BMIMB  37      43.792  24.102  10.228  1.00  0.00      B    H
ATOM   2175  H41 BMIMB  37      44.151  25.530   9.256  1.00  0.00      B    H
ATOM   2176  C5  BMIMB  37      44.563  23.738   8.228  1.00  0.00      B    C
ATOM   2177  H5  BMIMB  37      44.672  24.458   7.422  1.00  0.00      B    H
ATOM   2178  H51 BMIMB  37      45.561  23.701   8.658  1.00  0.00      B    H
ATOM   2179  C51 BMIMB  37      43.871  22.509   7.574  1.00  0.00      B    C
ATOM   2180  H52 BMIMB  37      43.689  21.811   8.387  1.00  0.00      B    H
ATOM   2181  H53 BMIMB  37      42.905  22.765   7.145  1.00  0.00      B    H
ATOM   2182  C6  BMIMB  37      44.665  21.923   6.433  1.00  0.00      B    C
ATOM   2183  H6  BMIMB  37      45.158  20.995   6.698  1.00  0.00      B    H
ATOM   2184  H61 BMIMB  37      44.026  21.796   5.566  1.00  0.00      B    H
ATOM   2185  H62 BMIMB  37      45.427  22.617   6.097  1.00  0.00      B    H
ATOM   2196  N1  BMIMB  38      30.589  11.947   6.269  1.00  0.00      B    N
ATOM   2197  N11 BMIMB  38      31.811  13.012   4.925  1.00  0.00      B    N
ATOM   2198  C1  BMIMB  38      31.817  12.068   5.822  1.00  0.00      B    C
ATOM   2199  H1  BMIMB  38      32.640  11.458   6.127  1.00  0.00      B    H
ATOM   2200  C2  BMIMB  38      29.813  12.932   5.720  1.00  0.00      B    C
ATOM   2201  H2  BMIMB  38      28.780  13.013   5.978  1.00  0.00      B    H
ATOM   2202  C21 BMIMB  38      30.542  13.626   4.860  1.00  0.00      B    C
ATOM   2203  H21 BMIMB  38      30.330  14.443   4.206  1.00  0.00      B    H
ATOM   2204  C3  BMIMB  38      30.180  10.966   7.214  1.00  0.00      B    C
ATOM   2205  H3  BMIMB  38      29.873  11.361   8.172  1.00  0.00      B    H
ATOM   2206  H31 BMIMB  38      29.403  10.395   6.727  1.00  0.00      B    H
ATOM   2207  H32 BMIMB  38      30.957  10.259   7.465  1.00  0.00      B    H
ATOM   2208  C4  BMIMB  38      32.942  13.446   4.125  1.00  0.00      B    C
ATOM   2209  H4  BMIMB  38      33.813  13.083   4.651  1.00  0.00      B    H
ATOM   2210  H41 BMIMB  38      33.151  14.504   4.188  1.00  0.00      B    H
ATOM   2211  C5  BMIMB  38      32.951  12.889   2.693  1.00  0.00      B    C
ATOM   2212  H5  BMIMB  38      32.938  13.743   2.021  1.00  0.00      B    H
ATOM   2213  H51 BMIMB  38      33.841  12.279   2.556  1.00  0.00      B    H
ATOM   2214  C51 BMIMB  38      31.721  11.999   2.396  1.00  0.00      B    C
ATOM   2215  H52 BMIMB  38      31.541  11.428   3.304  1.00  0.00      B    H
ATOM   2216  H53 BMIMB  38      30.866  12.666   2.317  1.00  0.00      B    H
ATOM   2217  C6  BMIMB  38      31.976  11.137   1.147  1.00  0.00      B    C
ATOM   2218  H6  BMIMB  38      32.907  10.584   1.193  1.00  0.00      B    H
ATOM   2219  H61 BMIMB  38      31.145  10.478   0.921  1.00  0.00      B    H
ATOM   2220  H62 BMIMB  38      32.002  11.760   0.261  1.00  0.00      B    H
ATOM   2231  N1  BMIMB  39       4.640  37.784   2.707  1.00  0.00      B    N
ATOM   2232  N11 BMIMB  39       2.870  36.773   2.082  1.00  0.00      B    N
ATOM   2233  C1  BMIMB  39       3.840  36.754   2.929  1.00  0.00      B    C
ATOM   2234  H1  BMIMB  39       3.950  36.039   3.716  1.00  0.00      B    H
ATOM   2235  C2  BMIMB  39       4.139  38.479   1.659  1.00  0.00      B    C
ATOM   2236  H2  BMIMB  39       4.652  39.307   1.221  1.00  0.00      B    H
ATOM   2237  C21 BMIMB  39       3.064  37.896   1.321  1.00  0.00      B    C
ATOM   2238  H21 BMIMB  39       2.429  38.164   0.505  1.00  0.00      B    H
ATOM   2239  C3  BMIMB  39       5.721  38.122   3.579  1.00  0.00      B    C
ATOM   2240  H3  BMIMB  39       6.108  37.130   3.763  1.00  0.00      B    H
ATOM   2241  H31 BMIMB  39       6.427  38.712   3.014  1.00  0.00      B    H
ATOM   2242  H32 BMIMB  39       5.419  38.570   4.514  1.00  0.00      B    H
ATOM   2243  C4  BMIMB  39       1.815  35.752   1.911  1.00  0.00      B    C
ATOM   2244  H4  BMIMB  39       1.102  36.174   1.218  1.00  0.00      B    H
ATOM   2245  H41 BMIMB  39       1.351  35.676   2.883  1.00  0.00      B    H
ATOM   2246  C5  BMIMB  39       2.244  34.407   1.283  1.00  0.00      B    C
ATOM   2247  H5  BMIMB  39       2.782  33.861   2.054  1.00  0.00      B    H
ATOM   2248  H51 BMIMB  39       1.362  33.816   1.050  1.00  0.00      B    H
ATOM   2249  C51 BMIMB  39       3.143  34.397   0.076  1.00  0.00      B    C
ATOM   2250  H52 BMIMB  39       3.145  35.410  -0.319  1.00  0.00      B    H
ATOM   2251  H53 BMIMB  39       4.004  33.966   0.581  1.00  0.00      B    H
ATOM   2252  C6  BMIMB  39       2.744  33.475  -1.074  1.00  0.00      B    C
ATOM   2253  H6  BMIMB  39       3.494  33.336  -1.844  1.00  0.00      B    H
ATOM   2254  H61 BMIMB  39       2.543  32.498  -0.649  1.00  0.00      B    H
ATOM   2255  H62 BMIMB  39       1.820  33.821  -1.523  1.00  0.00      B    H
ATOM   2266  N1  BMIMB  40      45.618  13.834  32.374  1.00  0.00      B    N
ATOM   2267  N11 BMIMB  40      44.775  11.884  32.217  1.00  0.00      B    N
ATOM   2268  C1  BMIMB  40      45.873  12.576  32.043  1.00  0.00      B    C
ATOM   2269  H1  BMIMB  40      46.793  12.101  31.778  1.00  0.00      B    H
ATOM   2270  C2  BMIMB  40      44.297  13.916  32.821  1.00  0.00      B    C
ATOM   2271  H2  BMIMB  40      43.819  14.785  33.217  1.00  0.00      B    H
ATOM   2272  C21 BMIMB  40      43.801  12.734  32.721  1.00  0.00      B    C
ATOM   2273  H21 BMIMB  40      42.815  12.459  33.027  1.00  0.00      B    H
ATOM   2274  C3  BMIMB  40      46.522  14.968  32.225  1.00  0.00      B    C
ATOM   2275  H3  BMIMB  40      46.963  15.150  33.194  1.00  0.00      B    H
ATOM   2276  H31 BMIMB  40      47.309  14.713  31.530  1.00  0.00      B    H
ATOM   2277  H32 BMIMB  40      46.089  15.865  31.808  1.00  0.00      B    H
ATOM   2278  C4  BMIMB  40      44.542  10.409  32.105  1.00  0.00      B    C
ATOM   2279  H4  BMIMB  40      44.729  10.026  31.113  1.00  0.00      B    H
ATOM   2280  H41 BMIMB  40      43.475  10.392  32.276  1.00  0.00      B    H
ATOM   2281  C5  BMIMB  40      45.165   9.657  33.297  1.00  0.00      B    C
ATOM   2282  H5  BMIMB  40      44.622   8.760  33.584  1.00  0.00      B    H
ATOM   2283  H51 BMIMB  40      46.154   9.306  33.012  1.00  0.00      B    H
ATOM   2284  C51 BMIMB  40      45.158  10.425  34.618  1.00  0.00      B    C
ATOM   2285  H52 BMIMB  40      45.677  11.378  34.543  1.00  0.00      B    H
ATOM   2286  H53 BMIMB  40      44.111  10.537  34.886  1.00  0.00      B    H
ATOM   2287  C6  BMIMB  40      45.950   9.701  35.677  1.00  0.00      B    C
ATOM   2288  H6  BMIMB  40      46.964  10.078  35.742  1.00  0.00      B    H
ATOM   2289  H61 BMIMB  40      45.536   9.953  36.647  1.00  0.00      B    H
ATOM   2290  H62 BMIMB  40      45.857   8.622  35.731  1.00  0.00      B    H
ATOM   2301  N1  BMIMB  41       1.486  34.040  32.926  1.00  0.00      B    N
ATOM   2302  N11 BMIMB  41       2.660  35.853  33.138  1.00  0.00      B    N
ATOM   2303  C1  BMIMB  41       1.754  35.076  33.698  1.00  0.00      B    C
ATOM   2304  H1  BMIMB  41       1.333  35.267  34.661  1.00  0.00      B    H
ATOM   2305  C2  BMIMB  41       2.106  34.201  31.742  1.00  0.00      B    C
ATOM   2306  H2  BMIMB  41       2.035  33.609  30.855  1.00  0.00      B    H
ATOM   2307  C21 BMIMB  41       2.815  35.338  31.896  1.00  0.00      B    C
ATOM   2308  H21 BMIMB  41       3.381  35.802  31.118  1.00  0.00      B    H
ATOM   2309  C3  BMIMB  41       0.637  32.958  33.342  1.00  0.00      B    C
ATOM   2310  H3  BMIMB  41       0.219  33.090  34.329  1.00  0.00      B    H
ATOM   2311  H31 BMIMB  41      -0.137  32.984  32.589  1.00  0.00      B    H
ATOM   2312  H32 BMIMB  41       1.152  32.013  33.255  1.00  0.00      B    H
ATOM   2313  C4  BMIMB  41       3.281  37.050  33.808  1.00  0.00      B    C
ATOM   2314  H4  BMIMB  41       4.330  36.794  33.831  1.00  0.00      B    H
ATOM   2315  H41 BMIMB  41       2.773  37.140  34.757  1.00  0.00      B    H
ATOM   2316  C5  BMIMB  41       3.095  38.360  33.076  1.00  0.00      B    C
ATOM   2317  H5  BMIMB  41       3.425  39.203  33.677  1.00  0.00      B    H
ATOM   2318  H51 BMIMB  41       3.780  38.250  32.239  1.00  0.00      B    H
ATOM   2319  C51 BMIMB  41       1.640  38.614  32.681  1.00  0.00      B    C
ATOM   2320  H52 BMIMB  41       1.235  37.982  31.895  1.00  0.00      B    H
ATOM   2321  H53 BMIMB  41       1.022  38.402  33.550  1.00  0.00      B    H
ATOM   2322  C6  BMIMB  41       1.372  40.011  32.102  1.00  0.00      B    C
ATOM   2323  H6  BMIMB  41       2.121  40.448  31.451  1.00  0.00      B    H
ATOM   2324  H61 BMIMB  41       0.458  40.075  31.523  1.00  0.00      B    H
ATOM   2325  H62 BMIMB  41       1.379  40.649  32.978  1.00  0.00      B    H
ATOM   2336  N1  BMIMB  42      29.303  11.710  15.233  1.00  0.00      B    N
ATOM   2337  N11 BMIMB  42      28.571  10.706  16.941  1.00  0.00      B    N
ATOM   2338  C1  BMIMB  42      28.347  10.996  15.724  1.00  0.00      B    C
ATOM   2339  H1  BMIMB  42      27.420  10.729  15.264  1.00  0.00      B    H
ATOM   2340  C2  BMIMB  42      30.209  12.023  16.264  1.00  0.00      B    C
ATOM   2341  H2  BMIMB  42      31.026  12.700  16.142  1.00  0.00      B    H
ATOM   2342  C21 BMIMB  42      29.678  11.477  17.314  1.00  0.00      B    C
ATOM   2343  H21 BMIMB  42      29.946  11.662  18.331  1.00  0.00      B    H
ATOM   2344  C3  BMIMB  42      29.319  12.180  13.888  1.00  0.00      B    C
ATOM   2345  H3  BMIMB  42      30.233  12.664  13.578  1.00  0.00      B    H
ATOM   2346  H31 BMIMB  42      28.989  11.354  13.275  1.00  0.00      B    H
ATOM   2347  H32 BMIMB  42      28.467  12.843  13.864  1.00  0.00      B    H
ATOM   2348  C4  BMIMB  42      27.622  10.016  17.884  1.00  0.00      B    C
ATOM   2349  H4  BMIMB  42      28.228   9.409  18.540  1.00  0.00      B    H
ATOM   2350  H41 BMIMB  42      26.964   9.335  17.365  1.00  0.00      B    H
ATOM   2351  C5  BMIMB  42      26.832  10.977  18.733  1.00  0.00      B    C
ATOM   2352  H5  BMIMB  42      25.810  10.665  18.532  1.00  0.00      B    H
ATOM   2353  H51 BMIMB  42      27.026  10.819  19.791  1.00  0.00      B    H
ATOM   2354  C51 BMIMB  42      27.012  12.470  18.466  1.00  0.00      B    C
ATOM   2355  H52 BMIMB  42      28.001  12.783  18.789  1.00  0.00      B    H
ATOM   2356  H53 BMIMB  42      26.745  12.698  17.437  1.00  0.00      B    H
ATOM   2357  C6  BMIMB  42      26.043  13.420  19.210  1.00  0.00      B    C
ATOM   2358  H6  BMIMB  42      25.113  13.301  18.666  1.00  0.00      B    H
ATOM   2359  H61 BMIMB  42      25.768  13.115  20.213  1.00  0.00      B    H
ATOM   2360  H62 BMIMB  42      26.350  14.459  19.233  1.00  0.00      B    H
ATOM   2371  N1  BMIMB  43      45.133  11.673  17.243  1.00  0.00      B    N
ATOM   2372  N11 BMIMB  43      46.712  10.609  16.308  1.00  0.00      B    N
ATOM   2373  C1  BMIMB  43      46.451  11.617  17.088  1.00  0.00      B    C
ATOM   2374  H1  BMIMB  43      47.176  12.320  17.441  1.00  0.00      B    H
ATOM   2375  C2  BMIMB  43      44.495  10.732  16.509  1.00  0.00      B    C
ATOM   2376  H2  BMIMB  43      43.434  10.616  16.475  1.00  0.00      B    H
ATOM   2377  C21 BMIMB  43      45.517  10.053  15.900  1.00  0.00      B    C
ATOM   2378  H21 BMIMB  43      45.479   9.287  15.157  1.00  0.00      B    H
ATOM   2379  C3  BMIMB  43      44.463  12.744  17.985  1.00  0.00      B    C
ATOM   2380  H3  BMIMB  43      43.915  13.162  17.154  1.00  0.00      B    H
ATOM   2381  H31 BMIMB  43      43.789  12.286  18.695  1.00  0.00      B    H
ATOM   2382  H32 BMIMB  43      45.238  13.393  18.365  1.00  0.00      B    H
ATOM   2383  C4  BMIMB  43      48.076  10.231  15.876  1.00  0.00      B    C
ATOM   2384  H4  BMIMB  43      48.588  11.179  15.797  1.00  0.00      B    H
ATOM   2385  H41 BMIMB  43      48.154   9.814  14.882  1.00  0.00      B    H
ATOM   2386  C5  BMIMB  43      48.893   9.484  16.895  1.00  0.00      B    C
ATOM   2387  H5  BMIMB  43      48.344   8.579  17.143  1.00  0.00      B    H
ATOM   2388  H51 BMIMB  43      49.787   9.087  16.422  1.00  0.00      B    H
ATOM   2389  C51 BMIMB  43      49.068  10.253  18.180  1.00  0.00      B    C
ATOM   2390  H52 BMIMB  43      49.615  11.183  18.050  1.00  0.00      B    H
ATOM   2391  H53 BMIMB  43      48.087  10.350  18.637  1.00  0.00      B    H
ATOM   2392  C6  BMIMB  43      49.719   9.495  19.287  1.00  0.00      B    C
ATOM   2393  H6  BMIMB  43      49.473   8.449  19.142  1.00  0.00      B    H
ATOM   2394  H61 BMIMB  43      50.793   9.638  19.313  1.00  0.00      B    H
ATOM   2395  H62 BMIMB  43      49.290   9.800  20.234  1.00  0.00      B    H
ATOM   2406  N1  BMIMB  44      19.180  46.103  31.019  1.00  0.00      B    N
ATOM   2407  N11 BMIMB  44      18.720  46.398  28.901  1.00  0.00      B    N
ATOM   2408  C1  BMIMB  44      19.535  45.845  29.764  1.00  0.00      B    C
ATOM   2409  H1  BMIMB  44      20.309  45.185  29.435  1.00  0.00      B    H
ATOM   2410  C2  BMIMB  44      18.189  46.996  30.930  1.00  0.00      B    C
ATOM   2411  H2  BMIMB  44      17.679  47.369  31.791  1.00  0.00      B    H
ATOM   2412  C21 BMIMB  44      17.876  47.164  29.667  1.00  0.00      B    C
ATOM   2413  H21 BMIMB  44      17.179  47.905  29.343  1.00  0.00      B    H
ATOM   2414  C3  BMIMB  44      19.700  45.517  32.234  1.00  0.00      B    C
ATOM   2415  H3  BMIMB  44      19.238  44.567  32.457  1.00  0.00      B    H
ATOM   2416  H31 BMIMB  44      20.704  45.265  31.924  1.00  0.00      B    H
ATOM   2417  H32 BMIMB  44      19.561  46.213  33.047  1.00  0.00      B    H
ATOM   2418  C4  BMIMB  44      18.732  46.159  27.471  1.00  0.00      B    C
ATOM   2419  H4  BMIMB  44      19.716  46.136  27.024  1.00  0.00      B    H
ATOM   2420  H41 BMIMB  44      18.219  47.015  27.057  1.00  0.00      B    H
ATOM   2421  C5  BMIMB  44      18.059  44.757  27.245  1.00  0.00      B    C
ATOM   2422  H5  BMIMB  44      17.865  44.422  26.229  1.00  0.00      B    H
ATOM   2423  H51 BMIMB  44      18.650  43.943  27.658  1.00  0.00      B    H
ATOM   2424  C51 BMIMB  44      16.675  44.552  27.837  1.00  0.00      B    C
ATOM   2425  H52 BMIMB  44      16.598  44.878  28.872  1.00  0.00      B    H
ATOM   2426  H53 BMIMB  44      16.065  45.040  27.081  1.00  0.00      B    H
ATOM   2427  C6  BMIMB  44      16.260  43.065  27.910  1.00  0.00      B    C
ATOM   2428  H6  BMIMB  44      15.206  42.916  27.708  1.00  0.00      B    H
ATOM   2429  H61 BMIMB  44      16.752  42.559  27.088  1.00  0.00      B    H
ATOM   2430  H62 BMIMB  44      16.569  42.526  28.798  1.00  0.00      B    H
ATOM   2441  N1  BMIMB  45      12.587  16.588  16.802  1.00  0.00      B    N
ATOM   2442  N11 BMIMB  45      11.360  18.271  16.278  1.00  0.00      B    N
ATOM   2443  C1  BMIMB  45      12.543  17.718  16.140  1.00  0.00      B    C
ATOM   2444  H1  BMIMB  45      13.321  18.013  15.470  1.00  0.00      B    H
ATOM   2445  C2  BMIMB  45      11.508  16.562  17.665  1.00  0.00      B    C
ATOM   2446  H2  BMIMB  45      11.528  15.810  18.422  1.00  0.00      B    H
ATOM   2447  C21 BMIMB  45      10.756  17.631  17.331  1.00  0.00      B    C
ATOM   2448  H21 BMIMB  45       9.833  17.955  17.761  1.00  0.00      B    H
ATOM   2449  C3  BMIMB  45      13.750  15.651  16.834  1.00  0.00      B    C
ATOM   2450  H3  BMIMB  45      14.702  16.093  16.580  1.00  0.00      B    H
ATOM   2451  H31 BMIMB  45      13.831  15.174  17.800  1.00  0.00      B    H
ATOM   2452  H32 BMIMB  45      13.565  14.906  16.074  1.00  0.00      B    H
ATOM   2453  C4  BMIMB  45      10.811  19.468  15.606  1.00  0.00      B    C
ATOM   2454  H4  BMIMB  45      11.589  20.063  15.151  1.00  0.00      B    H
ATOM   2455  H41 BMIMB  45      10.424  20.078  16.408  1.00  0.00      B    H
ATOM   2456  C5  BMIMB  45       9.744  19.147  14.491  1.00  0.00      B    C
ATOM   2457  H5  BMIMB  45       8.748  19.103  14.925  1.00  0.00      B    H
ATOM   2458  H51 BMIMB  45       9.850  19.904  13.718  1.00  0.00      B    H
ATOM   2459  C51 BMIMB  45       9.948  17.756  13.898  1.00  0.00      B    C
ATOM   2460  H52 BMIMB  45      10.962  17.674  13.514  1.00  0.00      B    H
ATOM   2461  H53 BMIMB  45       9.747  17.057  14.706  1.00  0.00      B    H
ATOM   2462  C6  BMIMB  45       9.039  17.444  12.730  1.00  0.00      B    C
ATOM   2463  H6  BMIMB  45       9.158  18.213  11.976  1.00  0.00      B    H
ATOM   2464  H61 BMIMB  45       9.197  16.469  12.282  1.00  0.00      B    H
ATOM   2465  H62 BMIMB  45       8.058  17.515  13.185  1.00  0.00      B    H
ATOM   2476  N1  BMIMB  46      20.922   9.913  20.866  1.00  0.00      B    N
ATOM   2477  N11 BMIMB  46      22.809   8.975  21.356  1.00  0.00      B    N
ATOM   2478  C1  BMIMB  46      22.243   9.986  20.822  1.00  0.00      B    C
ATOM   2479  H1  BMIMB  46      22.894  10.768  20.496  1.00  0.00      B    H
ATOM   2480  C2  BMIMB  46      20.606   8.723  21.479  1.00  0.00      B    C
ATOM   2481  H2  BMIMB  46      19.597   8.482  21.734  1.00  0.00      B    H
ATOM   2482  C21 BMIMB  46      21.792   8.251  21.917  1.00  0.00      B    C
ATOM   2483  H21 BMIMB  46      21.988   7.400  22.532  1.00  0.00      B    H
ATOM   2484  C3  BMIMB  46      19.958  10.896  20.398  1.00  0.00      B    C
ATOM   2485  H3  BMIMB  46      19.241  11.027  21.194  1.00  0.00      B    H
ATOM   2486  H31 BMIMB  46      20.505  11.744  20.011  1.00  0.00      B    H
ATOM   2487  H32 BMIMB  46      19.420  10.405  19.600  1.00  0.00      B    H
ATOM   2488  C4  BMIMB  46      24.246   8.689  21.322  1.00  0.00      B    C
ATOM   2489  H4  BMIMB  46      24.578   9.437  20.616  1.00  0.00      B    H
ATOM   2490  H41 BMIMB  46      24.451   7.756  20.819  1.00  0.00      B    H
ATOM   2491  C5  BMIMB  46      24.903   8.848  22.666  1.00  0.00      B    C
ATOM   2492  H5  BMIMB  46      24.321   8.314  23.412  1.00  0.00      B    H
ATOM   2493  H51 BMIMB  46      25.846   8.310  22.711  1.00  0.00      B    H
ATOM   2494  C51 BMIMB  46      25.092  10.192  23.183  1.00  0.00      B    C
ATOM   2495  H52 BMIMB  46      25.560  10.669  22.326  1.00  0.00      B    H
ATOM   2496  H53 BMIMB  46      24.191  10.737  23.452  1.00  0.00      B    H
ATOM   2497  C6  BMIMB  46      26.130  10.246  24.390  1.00  0.00      B    C
ATOM   2498  H6  BMIMB  46      26.973   9.601  24.168  1.00  0.00      B    H
ATOM   2499  H61 BMIMB  46      26.535  11.252  24.383  1.00  0.00      B    H
ATOM   2500  H62 BMIMB  46      25.710  10.018  25.363  1.00  0.00      B    H
ATOM   2511  N1  BMIMB  47       5.490  19.317   6.531  1.00  0.00      B    N
ATOM   2512  N11 BMIMB  47       5.618  20.605   4.850  1.00  0.00      B    N
ATOM   2513  C1  BMIMB  47       4.823  20.088   5.778  1.00  0.00      B    C
ATOM   2514  H1  BMIMB  47       3.781  20.299   5.886  1.00  0.00      B    H
ATOM   2515  C2  BMIMB  47       6.761  19.277   6.049  1.00  0.00      B    C
ATOM   2516  H2  BMIMB  47       7.514  18.701   6.540  1.00  0.00      B    H
ATOM   2517  C21 BMIMB  47       6.910  20.245   5.144  1.00  0.00      B    C
ATOM   2518  H21 BMIMB  47       7.816  20.631   4.730  1.00  0.00      B    H
ATOM   2519  C3  BMIMB  47       5.004  18.477   7.580  1.00  0.00      B    C
ATOM   2520  H3  BMIMB  47       5.126  17.415   7.429  1.00  0.00      B    H
ATOM   2521  H31 BMIMB  47       5.434  18.817   8.510  1.00  0.00      B    H
ATOM   2522  H32 BMIMB  47       3.942  18.564   7.755  1.00  0.00      B    H
ATOM   2523  C4  BMIMB  47       5.297  21.830   4.136  1.00  0.00      B    C
ATOM   2524  H4  BMIMB  47       6.050  22.589   4.287  1.00  0.00      B    H
ATOM   2525  H41 BMIMB  47       4.407  22.182   4.638  1.00  0.00      B    H
ATOM   2526  C5  BMIMB  47       5.087  21.773   2.637  1.00  0.00      B    C
ATOM   2527  H5  BMIMB  47       5.266  22.778   2.262  1.00  0.00      B    H
ATOM   2528  H51 BMIMB  47       5.875  21.076   2.362  1.00  0.00      B    H
ATOM   2529  C51 BMIMB  47       3.722  21.282   2.169  1.00  0.00      B    C
ATOM   2530  H52 BMIMB  47       3.496  20.348   2.677  1.00  0.00      B    H
ATOM   2531  H53 BMIMB  47       2.957  21.996   2.463  1.00  0.00      B    H
ATOM   2532  C6  BMIMB  47       3.758  21.205   0.626  1.00  0.00      B    C
ATOM   2533  H6  BMIMB  47       4.213  22.122   0.268  1.00  0.00      B    H
ATOM   2534  H61 BMIMB  47       4.501  20.521   0.232  1.00  0.00      B    H
ATOM   2535  H62 BMIMB  47       2.752  21.015   0.272  1.00  0.00      B    H
ATOM   2546  N1  BMIMB  48      11.350  42.770  42.196  1.00  0.00      B    N
ATOM   2547  N11 BMIMB  48       9.817  44.236  41.927  1.00  0.00      B    N
ATOM   2548  C1  BMIMB  48      10.214  43.067  41.627  1.00  0.00      B    C
ATOM   2549  H1  BMIMB  48       9.738  42.468  40.881  1.00  0.00      B    H
ATOM   2550  C2  BMIMB  48      11.759  43.833  42.914  1.00  0.00      B    C
ATOM   2551  H2  BMIMB  48      12.692  43.947  43.420  1.00  0.00      B    H
ATOM   2552  C21 BMIMB  48      10.812  44.759  42.787  1.00  0.00      B    C
ATOM   2553  H21 BMIMB  48      10.701  45.721  43.237  1.00  0.00      B    H
ATOM   2554  C3  BMIMB  48      12.012  41.420  42.281  1.00  0.00      B    C
ATOM   2555  H3  BMIMB  48      11.669  40.821  41.450  1.00  0.00      B    H
ATOM   2556  H31 BMIMB  48      13.088  41.429  42.184  1.00  0.00      B    H
ATOM   2557  H32 BMIMB  48      11.719  40.973  43.219  1.00  0.00      B    H
ATOM   2558  C4  BMIMB  48       8.490  44.794  41.468  1.00  0.00      B    C
ATOM   2559  H4  BMIMB  48       8.372  44.222  40.560  1.00  0.00      B    H
ATOM   2560  H41 BMIMB  48       8.752  45.799  41.172  1.00  0.00      B    H
ATOM   2561  C5  BMIMB  48       7.414  44.830  42.603  1.00  0.00      B    C
ATOM   2562  H5  BMIMB  48       7.841  45.544  43.303  1.00  0.00      B    H
ATOM   2563  H51 BMIMB  48       6.545  45.333  42.186  1.00  0.00      B    H
ATOM   2564  C51 BMIMB  48       7.174  43.350  43.042  1.00  0.00      B    C
ATOM   2565  H52 BMIMB  48       7.019  42.747  42.150  1.00  0.00      B    H
ATOM   2566  H53 BMIMB  48       8.104  42.979  43.465  1.00  0.00      B    H
ATOM   2567  C6  BMIMB  48       6.157  43.236  44.140  1.00  0.00      B    C
ATOM   2568  H6  BMIMB  48       5.285  43.830  43.895  1.00  0.00      B    H
ATOM   2569  H61 BMIMB  48       5.910  42.214  44.406  1.00  0.00      B    H
ATOM   2570  H62 BMIMB  48       6.613  43.637  45.038  1.00  0.00      B    H
ATOM   2581  N1  BMIMB  49      12.395  13.680  29.552  1.00  0.00      B    N
ATOM   2582  N11 BMIMB  49      11.449  13.201  27.687  1.00  0.00      B    N
ATOM   2583  C1  BMIMB  49      12.388  13.907  28.217  1.00  0.00      B    C
ATOM   2584  H1  BMIMB  49      13.108  14.458  27.650  1.00  0.00      B    H
ATOM   2585  C2  BMIMB  49      11.214  13.054  29.864  1.00  0.00      B    C
ATOM   2586  H2  BMIMB  49      11.051  12.924  30.912  1.00  0.00      B    H
ATOM   2587  C21 BMIMB  49      10.655  12.700  28.736  1.00  0.00      B    C
ATOM   2588  H21 BMIMB  49       9.815  12.058  28.587  1.00  0.00      B    H
ATOM   2589  C3  BMIMB  49      13.428  14.213  30.571  1.00  0.00      B    C
ATOM   2590  H3  BMIMB  49      12.918  14.937  31.189  1.00  0.00      B    H
ATOM   2591  H31 BMIMB  49      13.659  13.382  31.221  1.00  0.00      B    H
ATOM   2592  H32 BMIMB  49      14.298  14.794  30.300  1.00  0.00      B    H
ATOM   2593  C4  BMIMB  49      11.118  13.024  26.263  1.00  0.00      B    C
ATOM   2594  H4  BMIMB  49      10.454  12.185  26.118  1.00  0.00      B    H
ATOM   2595  H41 BMIMB  49      11.995  12.658  25.750  1.00  0.00      B    H
ATOM   2596  C5  BMIMB  49      10.618  14.275  25.473  1.00  0.00      B    C
ATOM   2597  H5  BMIMB  49      11.357  15.072  25.448  1.00  0.00      B    H
ATOM   2598  H51 BMIMB  49      10.391  13.998  24.446  1.00  0.00      B    H
ATOM   2599  C51 BMIMB  49       9.251  14.805  25.984  1.00  0.00      B    C
ATOM   2600  H52 BMIMB  49       8.658  13.938  26.264  1.00  0.00      B    H
ATOM   2601  H53 BMIMB  49       9.348  15.348  26.920  1.00  0.00      B    H
ATOM   2602  C6  BMIMB  49       8.530  15.836  25.126  1.00  0.00      B    C
ATOM   2603  H6  BMIMB  49       8.176  15.253  24.284  1.00  0.00      B    H
ATOM   2604  H61 BMIMB  49       7.773  16.266  25.773  1.00  0.00      B    H
ATOM   2605  H62 BMIMB  49       9.069  16.699  24.753  1.00  0.00      B    H
ATOM   2616  N1  BMIMB  50      32.347  41.566  17.210  1.00  0.00      B    N
ATOM   2617  N11 BMIMB  50      31.303  41.673  19.068  1.00  0.00      B    N
ATOM   2618  C1  BMIMB  50      31.186  41.612  17.759  1.00  0.00      B    C
ATOM   2619  H1  BMIMB  50      30.289  41.841  17.225  1.00  0.00      B    H
ATOM   2620  C2  BMIMB  50      33.265  41.346  18.165  1.00  0.00      B    C
ATOM   2621  H2  BMIMB  50      34.293  41.298  17.878  1.00  0.00      B    H
ATOM   2622  C21 BMIMB  50      32.587  41.313  19.311  1.00  0.00      B    C
ATOM   2623  H21 BMIMB  50      32.957  41.160  20.301  1.00  0.00      B    H
ATOM   2624  C3  BMIMB  50      32.610  41.390  15.852  1.00  0.00      B    C
ATOM   2625  H3  BMIMB  50      31.744  41.514  15.219  1.00  0.00      B    H
ATOM   2626  H31 BMIMB  50      33.319  42.080  15.418  1.00  0.00      B    H
ATOM   2627  H32 BMIMB  50      32.794  40.338  15.688  1.00  0.00      B    H
ATOM   2628  C4  BMIMB  50      30.278  42.075  20.112  1.00  0.00      B    C
ATOM   2629  H4  BMIMB  50      29.342  42.274  19.610  1.00  0.00      B    H
ATOM   2630  H41 BMIMB  50      30.694  42.973  20.544  1.00  0.00      B    H
ATOM   2631  C5  BMIMB  50      30.006  41.015  21.124  1.00  0.00      B    C
ATOM   2632  H5  BMIMB  50      30.628  41.177  22.000  1.00  0.00      B    H
ATOM   2633  H51 BMIMB  50      28.972  41.128  21.440  1.00  0.00      B    H
ATOM   2634  C51 BMIMB  50      29.876  39.608  20.531  1.00  0.00      B    C
ATOM   2635  H52 BMIMB  50      29.764  39.732  19.457  1.00  0.00      B    H
ATOM   2636  H53 BMIMB  50      30.821  39.200  20.878  1.00  0.00      B    H
ATOM   2637  C6  BMIMB  50      28.717  38.754  21.212  1.00  0.00      B    C
ATOM   2638  H6  BMIMB  50      28.504  37.856  20.643  1.00  0.00      B    H
ATOM   2639  H61 BMIMB  50      28.923  38.522  22.251  1.00  0.00      B    H
ATOM   2640  H62 BMIMB  50      27.752  39.243  21.151  1.00  0.00      B    H
ATOM   2651  N1  BMIMB  51       9.862  30.373  28.771  1.00  0.00      B    N
ATOM   2652  N11 BMIMB  51      11.003  28.668  29.440  1.00  0.00      B    N
ATOM   2653  C1  BMIMB  51      10.300  29.181  28.446  1.00  0.00      B    C
ATOM   2654  H1  BMIMB  51      10.022  28.628  27.574  1.00  0.00      B    H
ATOM   2655  C2  BMIMB  51      10.230  30.573  30.085  1.00  0.00      B    C
ATOM   2656  H2  BMIMB  51       9.929  31.446  30.621  1.00  0.00      B    H
ATOM   2657  C21 BMIMB  51      11.017  29.608  30.469  1.00  0.00      B    C
ATOM   2658  H21 BMIMB  51      11.418  29.361  31.428  1.00  0.00      B    H
ATOM   2659  C3  BMIMB  51       9.031  31.326  28.027  1.00  0.00      B    C
ATOM   2660  H3  BMIMB  51       8.773  30.730  27.164  1.00  0.00      B    H
ATOM   2661  H31 BMIMB  51       8.300  31.572  28.782  1.00  0.00      B    H
ATOM   2662  H32 BMIMB  51       9.623  32.184  27.746  1.00  0.00      B    H
ATOM   2663  C4  BMIMB  51      11.547  27.327  29.592  1.00  0.00      B    C
ATOM   2664  H4  BMIMB  51      10.897  26.676  29.027  1.00  0.00      B    H
ATOM   2665  H41 BMIMB  51      11.473  26.932  30.595  1.00  0.00      B    H
ATOM   2666  C5  BMIMB  51      12.987  27.228  29.163  1.00  0.00      B    C
ATOM   2667  H5  BMIMB  51      13.565  27.407  30.067  1.00  0.00      B    H
ATOM   2668  H51 BMIMB  51      13.373  26.290  28.773  1.00  0.00      B    H
ATOM   2669  C51 BMIMB  51      13.401  28.337  28.126  1.00  0.00      B    C
ATOM   2670  H52 BMIMB  51      12.753  28.261  27.256  1.00  0.00      B    H
ATOM   2671  H53 BMIMB  51      13.123  29.227  28.685  1.00  0.00      B    H
ATOM   2672  C6  BMIMB  51      14.875  28.412  27.721  1.00  0.00      B    C
ATOM   2673  H6  BMIMB  51      15.454  28.586  28.621  1.00  0.00      B    H
ATOM   2674  H61 BMIMB  51      15.182  27.452  27.321  1.00  0.00      B    H
ATOM   2675  H62 BMIMB  51      15.207  29.186  27.038  1.00  0.00      B    H
ATOM   2686  N1  BMIMB  52       6.725  11.416  20.812  1.00  0.00      B    N
ATOM   2687  N11 BMIMB  52       7.893  10.854  22.513  1.00  0.00      B    N
ATOM   2688  C1  BMIMB  52       7.344  11.857  21.906  1.00  0.00      B    C
ATOM   2689  H1  BMIMB  52       7.373  12.896  22.155  1.00  0.00      B    H
ATOM   2690  C2  BMIMB  52       7.093  10.084  20.635  1.00  0.00      B    C
ATOM   2691  H2  BMIMB  52       6.769   9.469  19.824  1.00  0.00      B    H
ATOM   2692  C21 BMIMB  52       7.704   9.748  21.735  1.00  0.00      B    C
ATOM   2693  H21 BMIMB  52       8.105   8.795  22.002  1.00  0.00      B    H
ATOM   2694  C3  BMIMB  52       6.242  12.244  19.668  1.00  0.00      B    C
ATOM   2695  H3  BMIMB  52       6.740  11.931  18.762  1.00  0.00      B    H
ATOM   2696  H31 BMIMB  52       5.172  12.130  19.750  1.00  0.00      B    H
ATOM   2697  H32 BMIMB  52       6.572  13.264  19.802  1.00  0.00      B    H
ATOM   2698  C4  BMIMB  52       8.582  10.938  23.836  1.00  0.00      B    C
ATOM   2699  H4  BMIMB  52       8.707  11.959  24.166  1.00  0.00      B    H
ATOM   2700  H41 BMIMB  52       9.599  10.626  23.649  1.00  0.00      B    H
ATOM   2701  C5  BMIMB  52       7.899  10.188  25.006  1.00  0.00      B    C
ATOM   2702  H5  BMIMB  52       6.843  10.442  24.966  1.00  0.00      B    H
ATOM   2703  H51 BMIMB  52       8.043   9.145  24.737  1.00  0.00      B    H
ATOM   2704  C51 BMIMB  52       8.419  10.456  26.468  1.00  0.00      B    C
ATOM   2705  H52 BMIMB  52       9.502  10.404  26.402  1.00  0.00      B    H
ATOM   2706  H53 BMIMB  52       8.132  11.448  26.809  1.00  0.00      B    H
ATOM   2707  C6  BMIMB  52       7.910   9.511  27.474  1.00  0.00      B    C
ATOM   2708  H6  BMIMB  52       6.872   9.212  27.384  1.00  0.00      B    H
ATOM   2709  H61 BMIMB  52       8.510   8.612  27.396  1.00  0.00      B    H
ATOM   2710  H62 BMIMB  52       8.017   9.890  28.483  1.00  0.00      B    H
ATOM   2721  N1  BMIMB  53      22.566  16.154  32.684  1.00  0.00      B    N
ATOM   2722  N11 BMIMB  53      23.439  14.154  32.719  1.00  0.00      B    N
ATOM   2723  C1  BMIMB  53      23.197  15.233  31.993  1.00  0.00      B    C
ATOM   2724  H1  BMIMB  53      23.508  15.384  30.982  1.00  0.00      B    H
ATOM   2725  C2  BMIMB  53      22.139  15.564  33.847  1.00  0.00      B    C
ATOM   2726  H2  BMIMB  53      21.559  16.077  34.583  1.00  0.00      B    H
ATOM   2727  C21 BMIMB  53      22.679  14.346  33.896  1.00  0.00      B    C
ATOM   2728  H21 BMIMB  53      22.462  13.541  34.563  1.00  0.00      B    H
ATOM   2729  C3  BMIMB  53      22.377  17.537  32.223  1.00  0.00      B    C
ATOM   2730  H3  BMIMB  53      23.070  17.600  31.397  1.00  0.00      B    H
ATOM   2731  H31 BMIMB  53      21.381  17.663  31.824  1.00  0.00      B    H
ATOM   2732  H32 BMIMB  53      22.612  18.130  33.095  1.00  0.00      B    H
ATOM   2733  C4  BMIMB  53      24.277  12.939  32.309  1.00  0.00      B    C
ATOM   2734  H4  BMIMB  53      24.598  12.441  33.212  1.00  0.00      B    H
ATOM   2735  H41 BMIMB  53      25.187  13.290  31.845  1.00  0.00      B    H
ATOM   2736  C5  BMIMB  53      23.548  11.885  31.501  1.00  0.00      B    C
ATOM   2737  H5  BMIMB  53      22.731  11.472  32.087  1.00  0.00      B    H
ATOM   2738  H51 BMIMB  53      23.051  12.397  30.680  1.00  0.00      B    H
ATOM   2739  C51 BMIMB  53      24.325  10.769  30.931  1.00  0.00      B    C
ATOM   2740  H52 BMIMB  53      25.348  11.055  30.701  1.00  0.00      B    H
ATOM   2741  H53 BMIMB  53      24.268   9.966  31.661  1.00  0.00      B    H
ATOM   2742  C6  BMIMB  53      23.657  10.313  29.685  1.00  0.00      B    C
ATOM   2743  H6  BMIMB  53      24.457   9.817  29.146  1.00  0.00      B    H
ATOM   2744  H61 BMIMB  53      22.919   9.560  29.937  1.00  0.00      B    H
ATOM   2745  H62 BMIMB  53      23.406  11.101  28.984  1.00  0.00      B    H
ATOM   2756  N1  BMIMB  54      29.377  48.888  16.925  1.00  0.00      B    N
ATOM   2757  N11 BMIMB  54      28.705  46.886  17.284  1.00  0.00      B    N
ATOM   2758  C1  BMIMB  54      28.975  47.760  16.362  1.00  0.00      B    C
ATOM   2759  H1  BMIMB  54      28.806  47.641  15.313  1.00  0.00      B    H
ATOM   2760  C2  BMIMB  54      29.555  48.638  18.269  1.00  0.00      B    C
ATOM   2761  H2  BMIMB  54      29.897  49.414  18.918  1.00  0.00      B    H
ATOM   2762  C21 BMIMB  54      29.193  47.402  18.511  1.00  0.00      B    C
ATOM   2763  H21 BMIMB  54      29.167  46.811  19.400  1.00  0.00      B    H
ATOM   2764  C3  BMIMB  54      29.695  50.144  16.271  1.00  0.00      B    C
ATOM   2765  H3  BMIMB  54      28.915  50.865  16.465  1.00  0.00      B    H
ATOM   2766  H31 BMIMB  54      30.674  50.543  16.494  1.00  0.00      B    H
ATOM   2767  H32 BMIMB  54      29.719  49.836  15.236  1.00  0.00      B    H
ATOM   2768  C4  BMIMB  54      28.295  45.527  17.018  1.00  0.00      B    C
ATOM   2769  H4  BMIMB  54      28.799  44.840  17.682  1.00  0.00      B    H
ATOM   2770  H41 BMIMB  54      28.633  45.224  16.038  1.00  0.00      B    H
ATOM   2771  C5  BMIMB  54      26.841  45.297  17.238  1.00  0.00      B    C
ATOM   2772  H5  BMIMB  54      26.796  44.215  17.142  1.00  0.00      B    H
ATOM   2773  H51 BMIMB  54      26.537  45.597  18.237  1.00  0.00      B    H
ATOM   2774  C51 BMIMB  54      25.824  45.851  16.263  1.00  0.00      B    C
ATOM   2775  H52 BMIMB  54      26.085  46.899  16.147  1.00  0.00      B    H
ATOM   2776  H53 BMIMB  54      26.060  45.447  15.282  1.00  0.00      B    H
ATOM   2777  C6  BMIMB  54      24.368  45.719  16.716  1.00  0.00      B    C
ATOM   2778  H6  BMIMB  54      23.631  45.941  15.952  1.00  0.00      B    H
ATOM   2779  H61 BMIMB  54      24.300  44.684  17.030  1.00  0.00      B    H
ATOM   2780  H62 BMIMB  54      24.074  46.363  17.537  1.00  0.00      B    H
ATOM   2791  N1  BMIMB  55      22.881  32.138   0.914  1.00  0.00      B    N
ATOM   2792  N11 BMIMB  55      21.705  30.432   1.210  1.00  0.00      B    N
ATOM   2793  C1  BMIMB  55      22.343  31.381   1.787  1.00  0.00      B    C
ATOM   2794  H1  BMIMB  55      22.580  31.388   2.830  1.00  0.00      B    H
ATOM   2795  C2  BMIMB  55      22.366  31.814  -0.295  1.00  0.00      B    C
ATOM   2796  H2  BMIMB  55      22.695  32.219  -1.227  1.00  0.00      B    H
ATOM   2797  C21 BMIMB  55      21.718  30.655  -0.121  1.00  0.00      B    C
ATOM   2798  H21 BMIMB  55      21.299  29.916  -0.769  1.00  0.00      B    H
ATOM   2799  C3  BMIMB  55      23.869  33.172   1.148  1.00  0.00      B    C
ATOM   2800  H3  BMIMB  55      23.528  33.973   0.508  1.00  0.00      B    H
ATOM   2801  H31 BMIMB  55      23.881  33.383   2.208  1.00  0.00      B    H
ATOM   2802  H32 BMIMB  55      24.833  32.885   0.754  1.00  0.00      B    H
ATOM   2803  C4  BMIMB  55      21.027  29.275   1.879  1.00  0.00      B    C
ATOM   2804  H4  BMIMB  55      21.539  29.073   2.809  1.00  0.00      B    H
ATOM   2805  H41 BMIMB  55      20.894  28.424   1.228  1.00  0.00      B    H
ATOM   2806  C5  BMIMB  55      19.608  29.759   2.146  1.00  0.00      B    C
ATOM   2807  H5  BMIMB  55      19.222  29.054   2.879  1.00  0.00      B    H
ATOM   2808  H51 BMIMB  55      19.650  30.793   2.479  1.00  0.00      B    H
ATOM   2809  C51 BMIMB  55      18.652  29.687   0.919  1.00  0.00      B    C
ATOM   2810  H52 BMIMB  55      18.998  30.347   0.128  1.00  0.00      B    H
ATOM   2811  H53 BMIMB  55      18.681  28.662   0.557  1.00  0.00      B    H
ATOM   2812  C6  BMIMB  55      17.274  30.210   1.152  1.00  0.00      B    C
ATOM   2813  H6  BMIMB  55      16.817  30.406   0.189  1.00  0.00      B    H
ATOM   2814  H61 BMIMB  55      16.623  29.575   1.742  1.00  0.00      B    H
ATOM   2815  H62 BMIMB  55      17.325  31.198   1.595  1.00  0.00      B    H
ATOM   2826  N1  BMIMB  56      47.095  15.371  26.854  1.00  0.00      B    N
ATOM   2827  N11 BMIMB  56      45.278  14.212  27.044  1.00  0.00      B    N
ATOM   2828  C1  BMIMB  56      46.426  14.357  26.350  1.00  0.00      B    C
ATOM   2829  H1  BMIMB  56      46.868  13.607  25.729  1.00  0.00      B    H
ATOM   2830  C2  BMIMB  56      46.331  15.981  27.880  1.00  0.00      B    C
ATOM   2831  H2  BMIMB  56      46.663  16.864  28.381  1.00  0.00      B    H
ATOM   2832  C21 BMIMB  56      45.182  15.291  27.898  1.00  0.00      B    C
ATOM   2833  H21 BMIMB  56      44.365  15.478  28.560  1.00  0.00      B    H
ATOM   2834  C3  BMIMB  56      48.445  15.782  26.567  1.00  0.00      B    C
ATOM   2835  H3  BMIMB  56      48.777  16.444  27.353  1.00  0.00      B    H
ATOM   2836  H31 BMIMB  56      49.061  14.896  26.516  1.00  0.00      B    H
ATOM   2837  H32 BMIMB  56      48.510  16.369  25.662  1.00  0.00      B    H
ATOM   2838  C4  BMIMB  56      44.125  13.385  26.612  1.00  0.00      B    C
ATOM   2839  H4  BMIMB  56      44.429  12.823  25.741  1.00  0.00      B    H
ATOM   2840  H41 BMIMB  56      43.362  14.096  26.331  1.00  0.00      B    H
ATOM   2841  C5  BMIMB  56      43.674  12.286  27.564  1.00  0.00      B    C
ATOM   2842  H5  BMIMB  56      43.550  12.459  28.630  1.00  0.00      B    H
ATOM   2843  H51 BMIMB  56      42.640  12.086  27.292  1.00  0.00      B    H
ATOM   2844  C51 BMIMB  56      44.399  10.970  27.251  1.00  0.00      B    C
ATOM   2845  H52 BMIMB  56      44.277  10.746  26.194  1.00  0.00      B    H
ATOM   2846  H53 BMIMB  56      45.450  11.023  27.521  1.00  0.00      B    H
ATOM   2847  C6  BMIMB  56      43.720   9.750  27.934  1.00  0.00      B    C
ATOM   2848  H6  BMIMB  56      43.976   8.865  27.363  1.00  0.00      B    H
ATOM   2849  H61 BMIMB  56      43.918   9.695  28.999  1.00  0.00      B    H
ATOM   2850  H62 BMIMB  56      42.642   9.806  27.834  1.00  0.00      B    H
ATOM   2861  N1  BMIMB  57      23.507   1.775  27.226  1.00  0.00      B    N
ATOM   2862  N11 BMIMB  57      23.574   3.529  28.557  1.00  0.00      B    N
ATOM   2863  C1  BMIMB  57      22.913   2.947  27.553  1.00  0.00      B    C
ATOM   2864  H1  BMIMB  57      21.970   3.291  27.185  1.00  0.00      B    H
ATOM   2865  C2  BMIMB  57      24.633   1.710  27.906  1.00  0.00      B    C
ATOM   2866  H2  BMIMB  57      25.317   0.895  27.810  1.00  0.00      B    H
ATOM   2867  C21 BMIMB  57      24.725   2.776  28.666  1.00  0.00      B    C
ATOM   2868  H21 BMIMB  57      25.371   3.077  29.462  1.00  0.00      B    H
ATOM   2869  C3  BMIMB  57      23.036   0.804  26.201  1.00  0.00      B    C
ATOM   2870  H3  BMIMB  57      22.032   1.136  25.980  1.00  0.00      B    H
ATOM   2871  H31 BMIMB  57      23.634   0.975  25.318  1.00  0.00      B    H
ATOM   2872  H32 BMIMB  57      23.123  -0.190  26.613  1.00  0.00      B    H
ATOM   2873  C4  BMIMB  57      23.096   4.716  29.259  1.00  0.00      B    C
ATOM   2874  H4  BMIMB  57      23.490   4.680  30.265  1.00  0.00      B    H
ATOM   2875  H41 BMIMB  57      22.027   4.838  29.345  1.00  0.00      B    H
ATOM   2876  C5  BMIMB  57      23.742   6.014  28.645  1.00  0.00      B    C
ATOM   2877  H5  BMIMB  57      23.404   6.085  27.614  1.00  0.00      B    H
ATOM   2878  H51 BMIMB  57      23.488   6.918  29.191  1.00  0.00      B    H
ATOM   2879  C51 BMIMB  57      25.279   6.169  28.642  1.00  0.00      B    C
ATOM   2880  H52 BMIMB  57      25.668   6.156  29.657  1.00  0.00      B    H
ATOM   2881  H53 BMIMB  57      25.689   5.269  28.193  1.00  0.00      B    H
ATOM   2882  C6  BMIMB  57      25.761   7.479  28.047  1.00  0.00      B    C
ATOM   2883  H6  BMIMB  57      25.107   7.872  27.278  1.00  0.00      B    H
ATOM   2884  H61 BMIMB  57      26.025   8.178  28.832  1.00  0.00      B    H
ATOM   2885  H62 BMIMB  57      26.684   7.237  27.533  1.00  0.00      B    H
ATOM   2896  N1  BMIMB  58       3.019  18.428  23.597  1.00  0.00      B    N
ATOM   2897  N11 BMIMB  58       3.714  17.223  22.021  1.00  0.00      B    N
ATOM   2898  C1  BMIMB  58       2.741  17.981  22.411  1.00  0.00      B    C
ATOM   2899  H1  BMIMB  58       1.842  18.098  21.846  1.00  0.00      B    H
ATOM   2900  C2  BMIMB  58       4.176  17.821  24.002  1.00  0.00      B    C
ATOM   2901  H2  BMIMB  58       4.578  18.011  24.973  1.00  0.00      B    H
ATOM   2902  C21 BMIMB  58       4.616  17.029  23.077  1.00  0.00      B    C
ATOM   2903  H21 BMIMB  58       5.530  16.517  22.870  1.00  0.00      B    H
ATOM   2904  C3  BMIMB  58       2.139  19.334  24.301  1.00  0.00      B    C
ATOM   2905  H3  BMIMB  58       1.143  18.917  24.315  1.00  0.00      B    H
ATOM   2906  H31 BMIMB  58       2.430  19.531  25.322  1.00  0.00      B    H
ATOM   2907  H32 BMIMB  58       2.050  20.244  23.726  1.00  0.00      B    H
ATOM   2908  C4  BMIMB  58       3.752  16.465  20.769  1.00  0.00      B    C
ATOM   2909  H4  BMIMB  58       4.755  16.063  20.782  1.00  0.00      B    H
ATOM   2910  H41 BMIMB  58       3.698  17.132  19.921  1.00  0.00      B    H
ATOM   2911  C5  BMIMB  58       2.751  15.329  20.902  1.00  0.00      B    C
ATOM   2912  H5  BMIMB  58       3.141  14.356  20.614  1.00  0.00      B    H
ATOM   2913  H51 BMIMB  58       2.425  15.328  21.939  1.00  0.00      B    H
ATOM   2914  C51 BMIMB  58       1.452  15.546  20.074  1.00  0.00      B    C
ATOM   2915  H52 BMIMB  58       0.929  16.425  20.441  1.00  0.00      B    H
ATOM   2916  H53 BMIMB  58       1.733  15.711  19.037  1.00  0.00      B    H
ATOM   2917  C6  BMIMB  58       0.478  14.372  19.934  1.00  0.00      B    C
ATOM   2918  H6  BMIMB  58      -0.282  14.609  19.198  1.00  0.00      B    H
ATOM   2919  H61 BMIMB  58       0.983  13.502  19.531  1.00  0.00      B    H
ATOM   2920  H62 BMIMB  58       0.072  14.149  20.915  1.00  0.00      B    H
ATOM   2931  N1  BMIMB  59      40.482  32.688  19.007  1.00  0.00      B    N
ATOM   2932  N11 BMIMB  59      42.430  33.086  18.173  1.00  0.00      B    N
ATOM   2933  C1  BMIMB  59      41.652  33.210  19.270  1.00  0.00      B    C
ATOM   2934  H1  BMIMB  59      41.992  33.758  20.122  1.00  0.00      B    H
ATOM   2935  C2  BMIMB  59      40.613  31.935  17.850  1.00  0.00      B    C
ATOM   2936  H2  BMIMB  59      39.846  31.267  17.524  1.00  0.00      B    H
ATOM   2937  C21 BMIMB  59      41.833  32.156  17.338  1.00  0.00      B    C
ATOM   2938  H21 BMIMB  59      42.334  31.784  16.471  1.00  0.00      B    H
ATOM   2939  C3  BMIMB  59      39.349  32.548  19.945  1.00  0.00      B    C
ATOM   2940  H3  BMIMB  59      38.337  32.674  19.589  1.00  0.00      B    H
ATOM   2941  H31 BMIMB  59      39.474  31.563  20.371  1.00  0.00      B    H
ATOM   2942  H32 BMIMB  59      39.457  33.289  20.723  1.00  0.00      B    H
ATOM   2943  C4  BMIMB  59      43.799  33.640  17.986  1.00  0.00      B    C
ATOM   2944  H4  BMIMB  59      43.818  34.598  18.484  1.00  0.00      B    H
ATOM   2945  H41 BMIMB  59      43.845  33.950  16.953  1.00  0.00      B    H
ATOM   2946  C5  BMIMB  59      44.874  32.602  18.352  1.00  0.00      B    C
ATOM   2947  H5  BMIMB  59      44.566  32.127  19.280  1.00  0.00      B    H
ATOM   2948  H51 BMIMB  59      44.865  31.737  17.694  1.00  0.00      B    H
ATOM   2949  C51 BMIMB  59      46.368  33.012  18.404  1.00  0.00      B    C
ATOM   2950  H52 BMIMB  59      46.774  33.512  17.528  1.00  0.00      B    H
ATOM   2951  H53 BMIMB  59      46.499  33.641  19.280  1.00  0.00      B    H
ATOM   2952  C6  BMIMB  59      47.198  31.802  18.706  1.00  0.00      B    C
ATOM   2953  H6  BMIMB  59      46.944  31.266  19.613  1.00  0.00      B    H
ATOM   2954  H61 BMIMB  59      47.055  31.044  17.945  1.00  0.00      B    H
ATOM   2955  H62 BMIMB  59      48.239  32.091  18.802  1.00  0.00      B    H
ATOM   2966  N1  BMIMB  60       1.059  42.452  44.602  1.00  0.00      B    N
ATOM   2967  N11 BMIMB  60       0.960  42.953  46.732  1.00  0.00      B    N
ATOM   2968  C1  BMIMB  60       0.309  42.897  45.602  1.00  0.00      B    C
ATOM   2969  H1  BMIMB  60      -0.686  43.274  45.500  1.00  0.00      B    H
ATOM   2970  C2  BMIMB  60       2.283  42.237  45.153  1.00  0.00      B    C
ATOM   2971  H2  BMIMB  60       3.141  41.978  44.571  1.00  0.00      B    H
ATOM   2972  C21 BMIMB  60       2.224  42.614  46.426  1.00  0.00      B    C
ATOM   2973  H21 BMIMB  60       3.051  42.702  47.096  1.00  0.00      B    H
ATOM   2974  C3  BMIMB  60       0.680  42.192  43.205  1.00  0.00      B    C
ATOM   2975  H3  BMIMB  60       0.729  43.072  42.581  1.00  0.00      B    H
ATOM   2976  H31 BMIMB  60       1.286  41.376  42.839  1.00  0.00      B    H
ATOM   2977  H32 BMIMB  60      -0.315  41.773  43.193  1.00  0.00      B    H
ATOM   2978  C4  BMIMB  60       0.363  43.423  48.055  1.00  0.00      B    C
ATOM   2979  H4  BMIMB  60      -0.358  44.211  47.902  1.00  0.00      B    H
ATOM   2980  H41 BMIMB  60       1.032  43.955  48.715  1.00  0.00      B    H
ATOM   2981  C5  BMIMB  60      -0.296  42.336  48.879  1.00  0.00      B    C
ATOM   2982  H5  BMIMB  60       0.331  41.450  48.944  1.00  0.00      B    H
ATOM   2983  H51 BMIMB  60      -0.465  42.814  49.841  1.00  0.00      B    H
ATOM   2984  C51 BMIMB  60      -1.698  42.025  48.251  1.00  0.00      B    C
ATOM   2985  H52 BMIMB  60      -2.228  42.974  48.246  1.00  0.00      B    H
ATOM   2986  H53 BMIMB  60      -1.589  41.847  47.185  1.00  0.00      B    H
ATOM   2987  C6  BMIMB  60      -2.471  40.988  49.149  1.00  0.00      B    C
ATOM   2988  H6  BMIMB  60      -2.522  41.316  50.181  1.00  0.00      B    H
ATOM   2989  H61 BMIMB  60      -3.455  40.931  48.698  1.00  0.00      B    H
ATOM   2990  H62 BMIMB  60      -2.118  39.967  49.054  1.00  0.00      B    H
ATOM   3001  N1  BMIMB  61       2.662  33.688  25.601  1.00  0.00      B    N
ATOM   3002  N11 BMIMB  61       2.573  33.531  23.458  1.00  0.00      B    N
ATOM   3003  C1  BMIMB  61       3.260  34.018  24.503  1.00  0.00      B    C
ATOM   3004  H1  BMIMB  61       4.041  34.744  24.439  1.00  0.00      B    H
ATOM   3005  C2  BMIMB  61       1.573  32.925  25.304  1.00  0.00      B    C
ATOM   3006  H2  BMIMB  61       0.984  32.479  26.075  1.00  0.00      B    H
ATOM   3007  C21 BMIMB  61       1.473  32.952  23.977  1.00  0.00      B    C
ATOM   3008  H21 BMIMB  61       0.722  32.455  23.403  1.00  0.00      B    H
ATOM   3009  C3  BMIMB  61       3.074  34.017  26.946  1.00  0.00      B    C
ATOM   3010  H3  BMIMB  61       3.016  33.053  27.430  1.00  0.00      B    H
ATOM   3011  H31 BMIMB  61       4.123  34.272  26.931  1.00  0.00      B    H
ATOM   3012  H32 BMIMB  61       2.476  34.800  27.390  1.00  0.00      B    H
ATOM   3013  C4  BMIMB  61       2.782  33.897  21.993  1.00  0.00      B    C
ATOM   3014  H4  BMIMB  61       3.732  34.407  21.930  1.00  0.00      B    H
ATOM   3015  H41 BMIMB  61       2.017  34.581  21.656  1.00  0.00      B    H
ATOM   3016  C5  BMIMB  61       2.889  32.659  21.039  1.00  0.00      B    C
ATOM   3017  H5  BMIMB  61       1.835  32.396  20.996  1.00  0.00      B    H
ATOM   3018  H51 BMIMB  61       3.422  32.939  20.134  1.00  0.00      B    H
ATOM   3019  C51 BMIMB  61       3.608  31.434  21.709  1.00  0.00      B    C
ATOM   3020  H52 BMIMB  61       4.656  31.653  21.895  1.00  0.00      B    H
ATOM   3021  H53 BMIMB  61       3.227  31.222  22.705  1.00  0.00      B    H
ATOM   3022  C6  BMIMB  61       3.427  30.192  20.742  1.00  0.00      B    C
ATOM   3023  H6  BMIMB  61       3.841  30.496  19.788  1.00  0.00      B    H
ATOM   3024  H61 BMIMB  61       4.081  29.368  21.003  1.00  0.00      B    H
ATOM   3025  H62 BMIMB  61       2.413  29.867  20.540  1.00  0.00      B    H
ATOM   3036  N1  BMIMB  62      36.113  37.040   9.617  1.00  0.00      B    N
ATOM   3037  N11 BMIMB  62      37.871  37.201   8.485  1.00  0.00      B    N
ATOM   3038  C1  BMIMB  62      37.359  36.704   9.584  1.00  0.00      B    C
ATOM   3039  H1  BMIMB  62      37.783  35.982  10.249  1.00  0.00      B    H
ATOM   3040  C2  BMIMB  62      35.788  37.655   8.438  1.00  0.00      B    C
ATOM   3041  H2  BMIMB  62      34.781  37.875   8.158  1.00  0.00      B    H
ATOM   3042  C21 BMIMB  62      36.900  37.761   7.710  1.00  0.00      B    C
ATOM   3043  H21 BMIMB  62      37.075  38.164   6.736  1.00  0.00      B    H
ATOM   3044  C3  BMIMB  62      35.269  36.770  10.653  1.00  0.00      B    C
ATOM   3045  H3  BMIMB  62      34.998  37.697  11.136  1.00  0.00      B    H
ATOM   3046  H31 BMIMB  62      34.467  36.214  10.191  1.00  0.00      B    H
ATOM   3047  H32 BMIMB  62      35.776  36.182  11.404  1.00  0.00      B    H
ATOM   3048  C4  BMIMB  62      39.185  36.961   7.920  1.00  0.00      B    C
ATOM   3049  H4  BMIMB  62      39.141  37.113   6.852  1.00  0.00      B    H
ATOM   3050  H41 BMIMB  62      39.438  35.922   8.074  1.00  0.00      B    H
ATOM   3051  C5  BMIMB  62      40.264  37.934   8.416  1.00  0.00      B    C
ATOM   3052  H5  BMIMB  62      40.256  38.669   7.615  1.00  0.00      B    H
ATOM   3053  H51 BMIMB  62      40.008  38.406   9.361  1.00  0.00      B    H
ATOM   3054  C51 BMIMB  62      41.706  37.316   8.399  1.00  0.00      B    C
ATOM   3055  H52 BMIMB  62      41.701  36.476   9.089  1.00  0.00      B    H
ATOM   3056  H53 BMIMB  62      42.007  36.925   7.430  1.00  0.00      B    H
ATOM   3057  C6  BMIMB  62      42.751  38.341   8.948  1.00  0.00      B    C
ATOM   3058  H6  BMIMB  62      42.430  39.309   8.579  1.00  0.00      B    H
ATOM   3059  H61 BMIMB  62      42.735  38.490  10.022  1.00  0.00      B    H
ATOM   3060  H62 BMIMB  62      43.751  38.177   8.563  1.00  0.00      B    H
ATOM   3071  N1  BMIMB  63      19.423  22.407  21.789  1.00  0.00      B    N
ATOM   3072  N11 BMIMB  63      20.181  24.339  21.334  1.00  0.00      B    N
ATOM   3073  C1  BMIMB  63      19.519  23.616  22.199  1.00  0.00      B    C
ATOM   3074  H1  BMIMB  63      19.290  23.938  23.192  1.00  0.00      B    H
ATOM   3075  C2  BMIMB  63      20.127  22.298  20.566  1.00  0.00      B    C
ATOM   3076  H2  BMIMB  63      20.214  21.435  19.942  1.00  0.00      B    H
ATOM   3077  C21 BMIMB  63      20.427  23.583  20.241  1.00  0.00      B    C
ATOM   3078  H21 BMIMB  63      20.955  23.954  19.390  1.00  0.00      B    H
ATOM   3079  C3  BMIMB  63      18.820  21.285  22.518  1.00  0.00      B    C
ATOM   3080  H3  BMIMB  63      19.319  20.379  22.206  1.00  0.00      B    H
ATOM   3081  H31 BMIMB  63      18.706  21.539  23.561  1.00  0.00      B    H
ATOM   3082  H32 BMIMB  63      17.787  21.229  22.208  1.00  0.00      B    H
ATOM   3083  C4  BMIMB  63      20.348  25.798  21.459  1.00  0.00      B    C
ATOM   3084  H4  BMIMB  63      21.411  25.971  21.377  1.00  0.00      B    H
ATOM   3085  H41 BMIMB  63      20.038  25.990  22.475  1.00  0.00      B    H
ATOM   3086  C5  BMIMB  63      19.510  26.452  20.415  1.00  0.00      B    C
ATOM   3087  H5  BMIMB  63      19.992  26.286  19.455  1.00  0.00      B    H
ATOM   3088  H51 BMIMB  63      18.497  26.059  20.432  1.00  0.00      B    H
ATOM   3089  C51 BMIMB  63      19.386  27.954  20.731  1.00  0.00      B    C
ATOM   3090  H52 BMIMB  63      18.556  28.263  20.101  1.00  0.00      B    H
ATOM   3091  H53 BMIMB  63      19.269  28.212  21.781  1.00  0.00      B    H
ATOM   3092  C6  BMIMB  63      20.594  28.803  20.354  1.00  0.00      B    C
ATOM   3093  H6  BMIMB  63      21.379  28.374  20.967  1.00  0.00      B    H
ATOM   3094  H61 BMIMB  63      20.863  28.656  19.314  1.00  0.00      B    H
ATOM   3095  H62 BMIMB  63      20.388  29.851  20.541  1.00  0.00      B    H
ATOM   3106  N1  BMIMB  64      11.635  24.331  37.533  1.00  0.00      B    N
ATOM   3107  N11 BMIMB  64      12.493  22.389  37.604  1.00  0.00      B    N
ATOM   3108  C1  BMIMB  64      12.167  23.391  36.841  1.00  0.00      B    C
ATOM   3109  H1  BMIMB  64      12.410  23.510  35.807  1.00  0.00      B    H
ATOM   3110  C2  BMIMB  64      11.525  23.828  38.860  1.00  0.00      B    C
ATOM   3111  H2  BMIMB  64      11.131  24.445  39.638  1.00  0.00      B    H
ATOM   3112  C21 BMIMB  64      12.180  22.684  38.900  1.00  0.00      B    C
ATOM   3113  H21 BMIMB  64      12.307  21.962  39.678  1.00  0.00      B    H
ATOM   3114  C3  BMIMB  64      11.227  25.631  36.920  1.00  0.00      B    C
ATOM   3115  H3  BMIMB  64      10.254  25.448  36.489  1.00  0.00      B    H
ATOM   3116  H31 BMIMB  64      11.217  26.486  37.580  1.00  0.00      B    H
ATOM   3117  H32 BMIMB  64      11.857  25.922  36.093  1.00  0.00      B    H
ATOM   3118  C4  BMIMB  64      12.846  21.017  36.989  1.00  0.00      B    C
ATOM   3119  H4  BMIMB  64      13.902  20.799  37.043  1.00  0.00      B    H
ATOM   3120  H41 BMIMB  64      12.659  21.205  35.942  1.00  0.00      B    H
ATOM   3121  C5  BMIMB  64      12.055  19.907  37.507  1.00  0.00      B    C
ATOM   3122  H5  BMIMB  64      12.352  19.025  36.945  1.00  0.00      B    H
ATOM   3123  H51 BMIMB  64      12.286  19.875  38.569  1.00  0.00      B    H
ATOM   3124  C51 BMIMB  64      10.543  20.135  37.262  1.00  0.00      B    C
ATOM   3125  H52 BMIMB  64      10.194  21.094  37.639  1.00  0.00      B    H
ATOM   3126  H53 BMIMB  64      10.355  20.065  36.194  1.00  0.00      B    H
ATOM   3127  C6  BMIMB  64       9.831  18.883  37.976  1.00  0.00      B    C
ATOM   3128  H6  BMIMB  64      10.287  18.594  38.916  1.00  0.00      B    H
ATOM   3129  H61 BMIMB  64       8.789  18.940  38.268  1.00  0.00      B    H
ATOM   3130  H62 BMIMB  64       9.808  17.972  37.388  1.00  0.00      B    H
ATOM   3141  N1  BMIMB  65       7.597  29.644  38.824  1.00  0.00      B    N
ATOM   3142  N11 BMIMB  65       7.249  27.818  37.678  1.00  0.00      B    N
ATOM   3143  C1  BMIMB  65       7.737  28.324  38.791  1.00  0.00      B    C
ATOM   3144  H1  BMIMB  65       8.400  27.773  39.424  1.00  0.00      B    H
ATOM   3145  C2  BMIMB  65       6.775  29.945  37.729  1.00  0.00      B    C
ATOM   3146  H2  BMIMB  65       6.411  30.941  37.601  1.00  0.00      B    H
ATOM   3147  C21 BMIMB  65       6.605  28.834  37.005  1.00  0.00      B    C
ATOM   3148  H21 BMIMB  65       6.056  28.698  36.099  1.00  0.00      B    H
ATOM   3149  C3  BMIMB  65       8.083  30.555  39.818  1.00  0.00      B    C
ATOM   3150  H3  BMIMB  65       8.336  29.940  40.669  1.00  0.00      B    H
ATOM   3151  H31 BMIMB  65       8.950  31.090  39.461  1.00  0.00      B    H
ATOM   3152  H32 BMIMB  65       7.314  31.231  40.161  1.00  0.00      B    H
ATOM   3153  C4  BMIMB  65       7.419  26.398  37.316  1.00  0.00      B    C
ATOM   3154  H4  BMIMB  65       8.411  26.163  37.670  1.00  0.00      B    H
ATOM   3155  H41 BMIMB  65       7.380  26.322  36.239  1.00  0.00      B    H
ATOM   3156  C5  BMIMB  65       6.444  25.458  38.011  1.00  0.00      B    C
ATOM   3157  H5  BMIMB  65       5.405  25.358  37.708  1.00  0.00      B    H
ATOM   3158  H51 BMIMB  65       6.954  24.507  37.886  1.00  0.00      B    H
ATOM   3159  C51 BMIMB  65       6.528  25.557  39.546  1.00  0.00      B    C
ATOM   3160  H52 BMIMB  65       7.608  25.645  39.637  1.00  0.00      B    H
ATOM   3161  H53 BMIMB  65       5.993  26.446  39.870  1.00  0.00      B    H
ATOM   3162  C6  BMIMB  65       5.924  24.371  40.253  1.00  0.00      B    C
ATOM   3163  H6  BMIMB  65       6.212  24.283  41.294  1.00  0.00      B    H
ATOM   3164  H61 BMIMB  65       4.852  24.462  40.122  1.00  0.00      B    H
ATOM   3165  H62 BMIMB  65       6.312  23.494  39.747  1.00  0.00      B    H
ATOM   3176  N1  BMIMB  66      20.069  12.108   7.968  1.00  0.00      B    N
ATOM   3177  N11 BMIMB  66      21.846  13.056   7.158  1.00  0.00      B    N
ATOM   3178  C1  BMIMB  66      20.534  12.833   6.980  1.00  0.00      B    C
ATOM   3179  H1  BMIMB  66      20.080  12.847   6.012  1.00  0.00      B    H
ATOM   3180  C2  BMIMB  66      21.005  12.189   9.010  1.00  0.00      B    C
ATOM   3181  H2  BMIMB  66      20.874  11.640   9.916  1.00  0.00      B    H
ATOM   3182  C21 BMIMB  66      22.110  12.810   8.458  1.00  0.00      B    C
ATOM   3183  H21 BMIMB  66      23.114  12.865   8.820  1.00  0.00      B    H
ATOM   3184  C3  BMIMB  66      18.883  11.314   7.983  1.00  0.00      B    C
ATOM   3185  H3  BMIMB  66      18.561  11.458   6.962  1.00  0.00      B    H
ATOM   3186  H31 BMIMB  66      19.230  10.309   8.175  1.00  0.00      B    H
ATOM   3187  H32 BMIMB  66      18.163  11.639   8.719  1.00  0.00      B    H
ATOM   3188  C4  BMIMB  66      22.842  13.318   6.114  1.00  0.00      B    C
ATOM   3189  H4  BMIMB  66      22.392  12.740   5.320  1.00  0.00      B    H
ATOM   3190  H41 BMIMB  66      23.752  12.906   6.523  1.00  0.00      B    H
ATOM   3191  C5  BMIMB  66      23.038  14.777   5.809  1.00  0.00      B    C
ATOM   3192  H5  BMIMB  66      23.911  15.182   6.315  1.00  0.00      B    H
ATOM   3193  H51 BMIMB  66      23.348  14.829   4.769  1.00  0.00      B    H
ATOM   3194  C51 BMIMB  66      21.874  15.750   6.002  1.00  0.00      B    C
ATOM   3195  H52 BMIMB  66      21.233  15.317   5.238  1.00  0.00      B    H
ATOM   3196  H53 BMIMB  66      21.449  15.646   6.996  1.00  0.00      B    H
ATOM   3197  C6  BMIMB  66      21.960  17.241   5.739  1.00  0.00      B    C
ATOM   3198  H6  BMIMB  66      21.019  17.773   5.817  1.00  0.00      B    H
ATOM   3199  H61 BMIMB  66      22.661  17.713   6.418  1.00  0.00      B    H
ATOM   3200  H62 BMIMB  66      22.517  17.452   4.833  1.00  0.00      B    H
ATOM   3211  N1  BMIMB  67      34.631  41.679   8.857  1.00  0.00      B    N
ATOM   3212  N11 BMIMB  67      36.509  42.696   8.739  1.00  0.00      B    N
ATOM   3213  C1  BMIMB  67      35.396  42.395   8.063  1.00  0.00      B    C
ATOM   3214  H1  BMIMB  67      35.066  42.654   7.079  1.00  0.00      B    H
ATOM   3215  C2  BMIMB  67      35.158  41.649  10.138  1.00  0.00      B    C
ATOM   3216  H2  BMIMB  67      34.640  41.371  11.029  1.00  0.00      B    H
ATOM   3217  C21 BMIMB  67      36.350  42.267  10.067  1.00  0.00      B    C
ATOM   3218  H21 BMIMB  67      37.005  42.617  10.834  1.00  0.00      B    H
ATOM   3219  C3  BMIMB  67      33.247  41.247   8.508  1.00  0.00      B    C
ATOM   3220  H3  BMIMB  67      32.608  42.086   8.745  1.00  0.00      B    H
ATOM   3221  H31 BMIMB  67      33.091  41.091   7.451  1.00  0.00      B    H
ATOM   3222  H32 BMIMB  67      33.040  40.373   9.107  1.00  0.00      B    H
ATOM   3223  C4  BMIMB  67      37.641  43.622   8.278  1.00  0.00      B    C
ATOM   3224  H4  BMIMB  67      38.284  43.793   9.129  1.00  0.00      B    H
ATOM   3225  H41 BMIMB  67      37.132  44.440   7.791  1.00  0.00      B    H
ATOM   3226  C5  BMIMB  67      38.407  43.017   7.141  1.00  0.00      B    C
ATOM   3227  H5  BMIMB  67      37.700  42.582   6.439  1.00  0.00      B    H
ATOM   3228  H51 BMIMB  67      39.083  43.628   6.547  1.00  0.00      B    H
ATOM   3229  C51 BMIMB  67      39.090  41.666   7.373  1.00  0.00      B    C
ATOM   3230  H52 BMIMB  67      38.580  41.220   8.223  1.00  0.00      B    H
ATOM   3231  H53 BMIMB  67      39.158  41.093   6.452  1.00  0.00      B    H
ATOM   3232  C6  BMIMB  67      40.518  41.942   7.643  1.00  0.00      B    C
ATOM   3233  H6  BMIMB  67      41.049  42.349   6.791  1.00  0.00      B    H
ATOM   3234  H61 BMIMB  67      40.534  42.717   8.401  1.00  0.00      B    H
ATOM   3235  H62 BMIMB  67      41.071  41.076   7.990  1.00  0.00      B    H
ATOM   3246  N1  BMIMB  68      29.072  38.376  44.411  1.00  0.00      B    N
ATOM   3247  N11 BMIMB  68      27.598  37.093  43.475  1.00  0.00      B    N
ATOM   3248  C1  BMIMB  68      28.564  37.934  43.297  1.00  0.00      B    C
ATOM   3249  H1  BMIMB  68      28.795  38.249  42.301  1.00  0.00      B    H
ATOM   3250  C2  BMIMB  68      28.448  37.682  45.445  1.00  0.00      B    C
ATOM   3251  H2  BMIMB  68      28.727  37.759  46.473  1.00  0.00      B    H
ATOM   3252  C21 BMIMB  68      27.579  36.867  44.847  1.00  0.00      B    C
ATOM   3253  H21 BMIMB  68      26.910  36.161  45.289  1.00  0.00      B    H
ATOM   3254  C3  BMIMB  68      30.235  39.254  44.553  1.00  0.00      B    C
ATOM   3255  H3  BMIMB  68      30.835  39.309  43.657  1.00  0.00      B    H
ATOM   3256  H31 BMIMB  68      29.836  40.250  44.678  1.00  0.00      B    H
ATOM   3257  H32 BMIMB  68      30.839  38.924  45.385  1.00  0.00      B    H
ATOM   3258  C4  BMIMB  68      26.693  36.568  42.480  1.00  0.00      B    C
ATOM   3259  H4  BMIMB  68      26.189  35.701  42.881  1.00  0.00      B    H
ATOM   3260  H41 BMIMB  68      27.263  36.254  41.618  1.00  0.00      B    H
ATOM   3261  C5  BMIMB  68      25.550  37.543  42.197  1.00  0.00      B    C
ATOM   3262  H5  BMIMB  68      25.973  38.431  41.735  1.00  0.00      B    H
ATOM   3263  H51 BMIMB  68      24.892  36.961  41.557  1.00  0.00      B    H
ATOM   3264  C51 BMIMB  68      24.864  38.068  43.454  1.00  0.00      B    C
ATOM   3265  H52 BMIMB  68      24.468  37.253  44.055  1.00  0.00      B    H
ATOM   3266  H53 BMIMB  68      25.628  38.450  44.127  1.00  0.00      B    H
ATOM   3267  C6  BMIMB  68      23.895  39.187  43.200  1.00  0.00      B    C
ATOM   3268  H6  BMIMB  68      23.054  38.804  42.633  1.00  0.00      B    H
ATOM   3269  H61 BMIMB  68      23.497  39.476  44.166  1.00  0.00      B    H
ATOM   3270  H62 BMIMB  68      24.286  39.998  42.598  1.00  0.00      B    H
ATOM   3281  N1  BMIMB  69      37.079  16.098  41.956  1.00  0.00      B    N
ATOM   3282  N11 BMIMB  69      36.586  18.093  41.353  1.00  0.00      B    N
ATOM   3283  C1  BMIMB  69      36.684  17.273  42.361  1.00  0.00      B    C
ATOM   3284  H1  BMIMB  69      36.416  17.614  43.338  1.00  0.00      B    H
ATOM   3285  C2  BMIMB  69      37.292  16.206  40.568  1.00  0.00      B    C
ATOM   3286  H2  BMIMB  69      37.604  15.383  39.963  1.00  0.00      B    H
ATOM   3287  C21 BMIMB  69      36.893  17.387  40.151  1.00  0.00      B    C
ATOM   3288  H21 BMIMB  69      36.852  17.794  39.164  1.00  0.00      B    H
ATOM   3289  C3  BMIMB  69      37.208  14.946  42.853  1.00  0.00      B    C
ATOM   3290  H3  BMIMB  69      36.955  15.292  43.844  1.00  0.00      B    H
ATOM   3291  H31 BMIMB  69      36.532  14.189  42.483  1.00  0.00      B    H
ATOM   3292  H32 BMIMB  69      38.231  14.605  42.919  1.00  0.00      B    H
ATOM   3293  C4  BMIMB  69      36.231  19.526  41.426  1.00  0.00      B    C
ATOM   3294  H4  BMIMB  69      36.091  19.710  42.481  1.00  0.00      B    H
ATOM   3295  H41 BMIMB  69      35.296  19.665  40.903  1.00  0.00      B    H
ATOM   3296  C5  BMIMB  69      37.381  20.410  40.844  1.00  0.00      B    C
ATOM   3297  H5  BMIMB  69      38.333  20.134  41.290  1.00  0.00      B    H
ATOM   3298  H51 BMIMB  69      37.396  20.141  39.791  1.00  0.00      B    H
ATOM   3299  C51 BMIMB  69      37.012  21.930  40.849  1.00  0.00      B    C
ATOM   3300  H52 BMIMB  69      36.041  22.080  40.383  1.00  0.00      B    H
ATOM   3301  H53 BMIMB  69      36.962  22.299  41.870  1.00  0.00      B    H
ATOM   3302  C6  BMIMB  69      38.059  22.857  40.141  1.00  0.00      B    C
ATOM   3303  H6  BMIMB  69      38.184  22.608  39.093  1.00  0.00      B    H
ATOM   3304  H61 BMIMB  69      37.760  23.899  40.151  1.00  0.00      B    H
ATOM   3305  H62 BMIMB  69      38.953  22.933  40.748  1.00  0.00      B    H
ATOM   3316  N1  BMIMB  70      18.878  37.317  39.046  1.00  0.00      B    N
ATOM   3317  N11 BMIMB  70      16.820  37.776  39.267  1.00  0.00      B    N
ATOM   3318  C1  BMIMB  70      18.032  38.272  39.378  1.00  0.00      B    C
ATOM   3319  H1  BMIMB  70      18.281  39.270  39.668  1.00  0.00      B    H
ATOM   3320  C2  BMIMB  70      18.171  36.216  38.673  1.00  0.00      B    C
ATOM   3321  H2  BMIMB  70      18.704  35.302  38.522  1.00  0.00      B    H
ATOM   3322  C21 BMIMB  70      16.938  36.499  38.770  1.00  0.00      B    C
ATOM   3323  H21 BMIMB  70      16.087  35.870  38.625  1.00  0.00      B    H
ATOM   3324  C3  BMIMB  70      20.379  37.337  39.057  1.00  0.00      B    C
ATOM   3325  H3  BMIMB  70      20.536  36.277  39.187  1.00  0.00      B    H
ATOM   3326  H31 BMIMB  70      20.802  37.512  38.078  1.00  0.00      B    H
ATOM   3327  H32 BMIMB  70      20.849  37.908  39.844  1.00  0.00      B    H
ATOM   3328  C4  BMIMB  70      15.547  38.520  39.589  1.00  0.00      B    C
ATOM   3329  H4  BMIMB  70      15.898  39.266  40.287  1.00  0.00      B    H
ATOM   3330  H41 BMIMB  70      14.848  37.822  40.025  1.00  0.00      B    H
ATOM   3331  C5  BMIMB  70      14.928  39.207  38.365  1.00  0.00      B    C
ATOM   3332  H5  BMIMB  70      15.174  38.424  37.652  1.00  0.00      B    H
ATOM   3333  H51 BMIMB  70      13.842  39.226  38.319  1.00  0.00      B    H
ATOM   3334  C51 BMIMB  70      15.585  40.530  38.059  1.00  0.00      B    C
ATOM   3335  H52 BMIMB  70      15.591  41.184  38.927  1.00  0.00      B    H
ATOM   3336  H53 BMIMB  70      16.574  40.310  37.663  1.00  0.00      B    H
ATOM   3337  C6  BMIMB  70      14.881  41.347  37.072  1.00  0.00      B    C
ATOM   3338  H6  BMIMB  70      15.377  42.298  36.919  1.00  0.00      B    H
ATOM   3339  H61 BMIMB  70      14.811  40.830  36.122  1.00  0.00      B    H
ATOM   3340  H62 BMIMB  70      13.871  41.589  37.384  1.00  0.00      B    H
ATOM   3351  N1  BMIMB  71      31.192  29.432  14.350  1.00  0.00      B    N
ATOM   3352  N11 BMIMB  71      29.669  27.883  14.757  1.00  0.00      B    N
ATOM   3353  C1  BMIMB  71      30.921  28.126  14.455  1.00  0.00      B    C
ATOM   3354  H1  BMIMB  71      31.632  27.353  14.255  1.00  0.00      B    H
ATOM   3355  C2  BMIMB  71      30.071  30.098  14.792  1.00  0.00      B    C
ATOM   3356  H2  BMIMB  71      29.997  31.121  15.089  1.00  0.00      B    H
ATOM   3357  C21 BMIMB  71      29.098  29.145  14.846  1.00  0.00      B    C
ATOM   3358  H21 BMIMB  71      28.119  29.324  15.232  1.00  0.00      B    H
ATOM   3359  C3  BMIMB  71      32.464  30.057  13.959  1.00  0.00      B    C
ATOM   3360  H3  BMIMB  71      32.707  30.727  14.771  1.00  0.00      B    H
ATOM   3361  H31 BMIMB  71      33.226  29.292  13.928  1.00  0.00      B    H
ATOM   3362  H32 BMIMB  71      32.295  30.541  13.008  1.00  0.00      B    H
ATOM   3363  C4  BMIMB  71      28.870  26.603  14.751  1.00  0.00      B    C
ATOM   3364  H4  BMIMB  71      29.473  25.791  14.373  1.00  0.00      B    H
ATOM   3365  H41 BMIMB  71      28.050  26.742  14.063  1.00  0.00      B    H
ATOM   3366  C5  BMIMB  71      28.261  26.389  16.215  1.00  0.00      B    C
ATOM   3367  H5  BMIMB  71      28.022  27.345  16.674  1.00  0.00      B    H
ATOM   3368  H51 BMIMB  71      27.286  25.914  16.149  1.00  0.00      B    H
ATOM   3369  C51 BMIMB  71      29.288  25.773  17.165  1.00  0.00      B    C
ATOM   3370  H52 BMIMB  71      29.353  24.729  16.870  1.00  0.00      B    H
ATOM   3371  H53 BMIMB  71      30.275  26.219  17.076  1.00  0.00      B    H
ATOM   3372  C6  BMIMB  71      28.940  25.703  18.644  1.00  0.00      B    C
ATOM   3373  H6  BMIMB  71      28.113  25.049  18.897  1.00  0.00      B    H
ATOM   3374  H61 BMIMB  71      29.710  25.409  19.348  1.00  0.00      B    H
ATOM   3375  H62 BMIMB  71      28.540  26.663  18.950  1.00  0.00      B    H
ATOM   3386  N1  BMIMB  72      45.605  29.033  14.200  1.00  0.00      B    N
ATOM   3387  N11 BMIMB  72      44.382  29.054  12.424  1.00  0.00      B    N
ATOM   3388  C1  BMIMB  72      44.446  29.416  13.687  1.00  0.00      B    C
ATOM   3389  H1  BMIMB  72      43.750  30.055  14.187  1.00  0.00      B    H
ATOM   3390  C2  BMIMB  72      46.216  28.210  13.274  1.00  0.00      B    C
ATOM   3391  H2  BMIMB  72      47.139  27.709  13.470  1.00  0.00      B    H
ATOM   3392  C21 BMIMB  72      45.415  28.164  12.235  1.00  0.00      B    C
ATOM   3393  H21 BMIMB  72      45.577  27.537  11.386  1.00  0.00      B    H
ATOM   3394  C3  BMIMB  72      46.161  29.366  15.495  1.00  0.00      B    C
ATOM   3395  H3  BMIMB  72      45.291  29.659  16.065  1.00  0.00      B    H
ATOM   3396  H31 BMIMB  72      46.506  28.413  15.870  1.00  0.00      B    H
ATOM   3397  H32 BMIMB  72      46.922  30.130  15.550  1.00  0.00      B    H
ATOM   3398  C4  BMIMB  72      43.407  29.459  11.352  1.00  0.00      B    C
ATOM   3399  H4  BMIMB  72      42.468  29.591  11.868  1.00  0.00      B    H
ATOM   3400  H41 BMIMB  72      43.297  28.669  10.624  1.00  0.00      B    H
ATOM   3401  C5  BMIMB  72      43.837  30.787  10.635  1.00  0.00      B    C
ATOM   3402  H5  BMIMB  72      43.179  31.082   9.822  1.00  0.00      B    H
ATOM   3403  H51 BMIMB  72      43.733  31.535  11.417  1.00  0.00      B    H
ATOM   3404  C51 BMIMB  72      45.285  30.813  10.154  1.00  0.00      B    C
ATOM   3405  H52 BMIMB  72      46.023  30.831  10.952  1.00  0.00      B    H
ATOM   3406  H53 BMIMB  72      45.463  29.899   9.592  1.00  0.00      B    H
ATOM   3407  C6  BMIMB  72      45.413  31.943   9.180  1.00  0.00      B    C
ATOM   3408  H6  BMIMB  72      44.657  31.839   8.409  1.00  0.00      B    H
ATOM   3409  H61 BMIMB  72      45.210  32.822   9.780  1.00  0.00      B    H
ATOM   3410  H62 BMIMB  72      46.349  32.003   8.637  1.00  0.00      B    H
ATOM   3421  N1  BMIMB  73      27.331  15.365  37.395  1.00  0.00      B    N
ATOM   3422  N11 BMIMB  73      28.130  13.946  35.893  1.00  0.00      B    N
ATOM   3423  C1  BMIMB  73      28.416  14.748  36.915  1.00  0.00      B    C
ATOM   3424  H1  BMIMB  73      29.409  14.671  37.304  1.00  0.00      B    H
ATOM   3425  C2  BMIMB  73      26.295  15.046  36.545  1.00  0.00      B    C
ATOM   3426  H2  BMIMB  73      25.314  15.419  36.740  1.00  0.00      B    H
ATOM   3427  C21 BMIMB  73      26.766  14.154  35.660  1.00  0.00      B    C
ATOM   3428  H21 BMIMB  73      26.229  13.547  34.964  1.00  0.00      B    H
ATOM   3429  C3  BMIMB  73      27.260  16.280  38.488  1.00  0.00      B    C
ATOM   3430  H3  BMIMB  73      28.285  16.311  38.827  1.00  0.00      B    H
ATOM   3431  H31 BMIMB  73      26.926  17.230  38.098  1.00  0.00      B    H
ATOM   3432  H32 BMIMB  73      26.593  15.928  39.261  1.00  0.00      B    H
ATOM   3433  C4  BMIMB  73      28.961  13.114  35.048  1.00  0.00      B    C
ATOM   3434  H4  BMIMB  73      29.975  13.298  35.369  1.00  0.00      B    H
ATOM   3435  H41 BMIMB  73      28.785  13.405  34.023  1.00  0.00      B    H
ATOM   3436  C5  BMIMB  73      28.536  11.595  35.108  1.00  0.00      B    C
ATOM   3437  H5  BMIMB  73      27.729  11.488  34.388  1.00  0.00      B    H
ATOM   3438  H51 BMIMB  73      29.223  10.854  34.705  1.00  0.00      B    H
ATOM   3439  C51 BMIMB  73      28.050  11.048  36.469  1.00  0.00      B    C
ATOM   3440  H52 BMIMB  73      28.806  11.131  37.245  1.00  0.00      B    H
ATOM   3441  H53 BMIMB  73      27.210  11.645  36.817  1.00  0.00      B    H
ATOM   3442  C6  BMIMB  73      27.586   9.564  36.597  1.00  0.00      B    C
ATOM   3443  H6  BMIMB  73      27.320   9.192  37.579  1.00  0.00      B    H
ATOM   3444  H61 BMIMB  73      26.761   9.561  35.894  1.00  0.00      B    H
ATOM   3445  H62 BMIMB  73      28.240   8.899  36.045  1.00  0.00      B    H
ATOM   3456  N1  BMIMB  74      43.965   2.619  21.298  1.00  0.00      B    N
ATOM   3457  N11 BMIMB  74      43.760   0.535  21.415  1.00  0.00      B    N
ATOM   3458  C1  BMIMB  74      43.430   1.659  22.008  1.00  0.00      B    C
ATOM   3459  H1  BMIMB  74      42.951   1.722  22.962  1.00  0.00      B    H
ATOM   3460  C2  BMIMB  74      44.527   2.166  20.181  1.00  0.00      B    C
ATOM   3461  H2  BMIMB  74      44.980   2.755  19.414  1.00  0.00      B    H
ATOM   3462  C21 BMIMB  74      44.221   0.822  20.160  1.00  0.00      B    C
ATOM   3463  H21 BMIMB  74      44.421   0.197  19.318  1.00  0.00      B    H
ATOM   3464  C3  BMIMB  74      43.918   4.013  21.716  1.00  0.00      B    C
ATOM   3465  H3  BMIMB  74      43.339   4.451  20.916  1.00  0.00      B    H
ATOM   3466  H31 BMIMB  74      43.322   3.989  22.616  1.00  0.00      B    H
ATOM   3467  H32 BMIMB  74      44.895   4.415  21.938  1.00  0.00      B    H
ATOM   3468  C4  BMIMB  74      43.236  -0.842  21.760  1.00  0.00      B    C
ATOM   3469  H4  BMIMB  74      42.782  -1.266  20.876  1.00  0.00      B    H
ATOM   3470  H41 BMIMB  74      42.356  -0.657  22.358  1.00  0.00      B    H
ATOM   3471  C5  BMIMB  74      44.169  -1.917  22.416  1.00  0.00      B    C
ATOM   3472  H5  BMIMB  74      43.462  -2.681  22.730  1.00  0.00      B    H
ATOM   3473  H51 BMIMB  74      44.847  -2.295  21.654  1.00  0.00      B    H
ATOM   3474  C51 BMIMB  74      45.067  -1.471  23.574  1.00  0.00      B    C
ATOM   3475  H52 BMIMB  74      45.687  -0.638  23.253  1.00  0.00      B    H
ATOM   3476  H53 BMIMB  74      44.428  -1.183  24.405  1.00  0.00      B    H
ATOM   3477  C6  BMIMB  74      46.117  -2.482  23.916  1.00  0.00      B    C
ATOM   3478  H6  BMIMB  74      46.801  -2.030  24.625  1.00  0.00      B    H
ATOM   3479  H61 BMIMB  74      45.713  -3.399  24.328  1.00  0.00      B    H
ATOM   3480  H62 BMIMB  74      46.666  -2.799  23.036  1.00  0.00      B    H
ATOM   3491  N1  BMIMB  75      38.842  23.287  33.664  1.00  0.00      B    N
ATOM   3492  N11 BMIMB  75      40.481  24.751  33.648  1.00  0.00      B    N
ATOM   3493  C1  BMIMB  75      39.236  24.487  33.317  1.00  0.00      B    C
ATOM   3494  H1  BMIMB  75      38.490  25.172  32.974  1.00  0.00      B    H
ATOM   3495  C2  BMIMB  75      39.918  22.673  34.139  1.00  0.00      B    C
ATOM   3496  H2  BMIMB  75      39.974  21.669  34.500  1.00  0.00      B    H
ATOM   3497  C21 BMIMB  75      40.944  23.550  34.215  1.00  0.00      B    C
ATOM   3498  H21 BMIMB  75      41.929  23.430  34.610  1.00  0.00      B    H
ATOM   3499  C3  BMIMB  75      37.466  22.793  33.821  1.00  0.00      B    C
ATOM   3500  H3  BMIMB  75      37.124  22.919  32.804  1.00  0.00      B    H
ATOM   3501  H31 BMIMB  75      37.470  21.734  34.034  1.00  0.00      B    H
ATOM   3502  H32 BMIMB  75      36.894  23.385  34.521  1.00  0.00      B    H
ATOM   3503  C4  BMIMB  75      41.194  26.095  33.593  1.00  0.00      B    C
ATOM   3504  H4  BMIMB  75      41.901  26.074  34.410  1.00  0.00      B    H
ATOM   3505  H41 BMIMB  75      40.398  26.820  33.673  1.00  0.00      B    H
ATOM   3506  C5  BMIMB  75      41.992  26.303  32.309  1.00  0.00      B    C
ATOM   3507  H5  BMIMB  75      41.197  26.203  31.574  1.00  0.00      B    H
ATOM   3508  H51 BMIMB  75      42.393  27.309  32.213  1.00  0.00      B    H
ATOM   3509  C51 BMIMB  75      43.134  25.208  32.180  1.00  0.00      B    C
ATOM   3510  H52 BMIMB  75      43.976  25.468  32.816  1.00  0.00      B    H
ATOM   3511  H53 BMIMB  75      42.726  24.225  32.400  1.00  0.00      B    H
ATOM   3512  C6  BMIMB  75      43.825  25.339  30.852  1.00  0.00      B    C
ATOM   3513  H6  BMIMB  75      43.062  25.649  30.147  1.00  0.00      B    H
ATOM   3514  H61 BMIMB  75      44.553  26.142  30.860  1.00  0.00      B    H
ATOM   3515  H62 BMIMB  75      44.297  24.440  30.472  1.00  0.00      B    H
ATOM   3526  N1  BMIMB  76       4.210  15.389  34.045  1.00  0.00      B    N
ATOM   3527  N11 BMIMB  76       2.242  15.737  34.890  1.00  0.00      B    N
ATOM   3528  C1  BMIMB  76       3.331  15.000  34.951  1.00  0.00      B    C
ATOM   3529  H1  BMIMB  76       3.470  14.265  35.714  1.00  0.00      B    H
ATOM   3530  C2  BMIMB  76       3.751  16.548  33.482  1.00  0.00      B    C
ATOM   3531  H2  BMIMB  76       4.298  17.113  32.760  1.00  0.00      B    H
ATOM   3532  C21 BMIMB  76       2.478  16.690  33.899  1.00  0.00      B    C
ATOM   3533  H21 BMIMB  76       1.784  17.404  33.512  1.00  0.00      B    H
ATOM   3534  C3  BMIMB  76       5.511  14.860  33.812  1.00  0.00      B    C
ATOM   3535  H3  BMIMB  76       6.310  15.560  34.007  1.00  0.00      B    H
ATOM   3536  H31 BMIMB  76       5.691  13.980  34.411  1.00  0.00      B    H
ATOM   3537  H32 BMIMB  76       5.511  14.572  32.771  1.00  0.00      B    H
ATOM   3538  C4  BMIMB  76       1.138  15.916  35.794  1.00  0.00      B    C
ATOM   3539  H4  BMIMB  76       0.634  14.974  35.950  1.00  0.00      B    H
ATOM   3540  H41 BMIMB  76       0.443  16.498  35.206  1.00  0.00      B    H
ATOM   3541  C5  BMIMB  76       1.392  16.596  37.034  1.00  0.00      B    C
ATOM   3542  H5  BMIMB  76       0.484  16.644  37.630  1.00  0.00      B    H
ATOM   3543  H51 BMIMB  76       2.158  15.989  37.509  1.00  0.00      B    H
ATOM   3544  C51 BMIMB  76       1.911  17.997  36.958  1.00  0.00      B    C
ATOM   3545  H52 BMIMB  76       2.716  18.039  36.229  1.00  0.00      B    H
ATOM   3546  H53 BMIMB  76       1.091  18.593  36.566  1.00  0.00      B    H
ATOM   3547  C6  BMIMB  76       2.398  18.520  38.328  1.00  0.00      B    C
ATOM   3548  H6  BMIMB  76       3.335  18.074  38.641  1.00  0.00      B    H
ATOM   3549  H61 BMIMB  76       2.449  19.602  38.352  1.00  0.00      B    H
ATOM   3550  H62 BMIMB  76       1.718  18.155  39.089  1.00  0.00      B    H
ATOM   3561  N1  BMIMB  77      39.138   6.024  16.041  1.00  0.00      B    N
ATOM   3562  N11 BMIMB  77      38.269   4.269  15.238  1.00  0.00      B    N
ATOM   3563  C1  BMIMB  77      38.520   5.535  15.020  1.00  0.00      B    C
ATOM   3564  H1  BMIMB  77      38.095   6.092  14.213  1.00  0.00      B    H
ATOM   3565  C2  BMIMB  77      39.442   5.036  16.872  1.00  0.00      B    C
ATOM   3566  H2  BMIMB  77      40.017   5.194  17.758  1.00  0.00      B    H
ATOM   3567  C21 BMIMB  77      38.872   3.905  16.388  1.00  0.00      B    C
ATOM   3568  H21 BMIMB  77      38.867   2.920  16.800  1.00  0.00      B    H
ATOM   3569  C3  BMIMB  77      39.476   7.464  16.217  1.00  0.00      B    C
ATOM   3570  H3  BMIMB  77      39.630   7.533  17.284  1.00  0.00      B    H
ATOM   3571  H31 BMIMB  77      40.398   7.720  15.718  1.00  0.00      B    H
ATOM   3572  H32 BMIMB  77      38.654   8.104  15.931  1.00  0.00      B    H
ATOM   3573  C4  BMIMB  77      37.807   3.305  14.318  1.00  0.00      B    C
ATOM   3574  H4  BMIMB  77      38.153   2.361  14.712  1.00  0.00      B    H
ATOM   3575  H41 BMIMB  77      38.239   3.522  13.352  1.00  0.00      B    H
ATOM   3576  C5  BMIMB  77      36.279   3.205  14.283  1.00  0.00      B    C
ATOM   3577  H5  BMIMB  77      36.117   2.582  13.407  1.00  0.00      B    H
ATOM   3578  H51 BMIMB  77      36.012   2.638  15.171  1.00  0.00      B    H
ATOM   3579  C51 BMIMB  77      35.307   4.452  14.200  1.00  0.00      B    C
ATOM   3580  H52 BMIMB  77      35.712   5.190  14.889  1.00  0.00      B    H
ATOM   3581  H53 BMIMB  77      35.351   4.792  13.169  1.00  0.00      B    H
ATOM   3582  C6  BMIMB  77      33.859   4.245  14.656  1.00  0.00      B    C
ATOM   3583  H6  BMIMB  77      33.492   5.234  14.904  1.00  0.00      B    H
ATOM   3584  H61 BMIMB  77      33.189   3.891  13.881  1.00  0.00      B    H
ATOM   3585  H62 BMIMB  77      33.641   3.690  15.561  1.00  0.00      B    H
ATOM   3596  N1  BMIMB  78       9.806  18.289  21.121  1.00  0.00      B    N
ATOM   3597  N11 BMIMB  78       8.473  19.618  20.150  1.00  0.00      B    N
ATOM   3598  C1  BMIMB  78       9.602  19.497  20.684  1.00  0.00      B    C
ATOM   3599  H1  BMIMB  78      10.440  20.159  20.637  1.00  0.00      B    H
ATOM   3600  C2  BMIMB  78       8.610  17.605  20.901  1.00  0.00      B    C
ATOM   3601  H2  BMIMB  78       8.392  16.622  21.257  1.00  0.00      B    H
ATOM   3602  C21 BMIMB  78       7.766  18.458  20.353  1.00  0.00      B    C
ATOM   3603  H21 BMIMB  78       6.760  18.298  20.034  1.00  0.00      B    H
ATOM   3604  C3  BMIMB  78      10.992  17.764  21.722  1.00  0.00      B    C
ATOM   3605  H3  BMIMB  78      11.610  18.625  21.931  1.00  0.00      B    H
ATOM   3606  H31 BMIMB  78      10.781  17.123  22.565  1.00  0.00      B    H
ATOM   3607  H32 BMIMB  78      11.541  17.189  20.990  1.00  0.00      B    H
ATOM   3608  C4  BMIMB  78       7.959  20.867  19.644  1.00  0.00      B    C
ATOM   3609  H4  BMIMB  78       8.399  21.659  20.233  1.00  0.00      B    H
ATOM   3610  H41 BMIMB  78       6.898  20.859  19.847  1.00  0.00      B    H
ATOM   3611  C5  BMIMB  78       8.109  21.044  18.188  1.00  0.00      B    C
ATOM   3612  H5  BMIMB  78       9.126  21.006  17.806  1.00  0.00      B    H
ATOM   3613  H51 BMIMB  78       7.633  20.158  17.773  1.00  0.00      B    H
ATOM   3614  C51 BMIMB  78       7.378  22.241  17.591  1.00  0.00      B    C
ATOM   3615  H52 BMIMB  78       6.350  22.374  17.917  1.00  0.00      B    H
ATOM   3616  H53 BMIMB  78       7.759  23.216  17.882  1.00  0.00      B    H
ATOM   3617  C6  BMIMB  78       7.526  22.037  16.024  1.00  0.00      B    C
ATOM   3618  H6  BMIMB  78       6.736  22.462  15.416  1.00  0.00      B    H
ATOM   3619  H61 BMIMB  78       8.478  22.407  15.660  1.00  0.00      B    H
ATOM   3620  H62 BMIMB  78       7.401  20.978  15.833  1.00  0.00      B    H
ATOM   3631  N1  BMIMB  79       9.214  20.900   8.769  1.00  0.00      B    N
ATOM   3632  N11 BMIMB  79      10.234  22.325   7.484  1.00  0.00      B    N
ATOM   3633  C1  BMIMB  79       9.502  22.198   8.603  1.00  0.00      B    C
ATOM   3634  H1  BMIMB  79       9.004  22.908   9.228  1.00  0.00      B    H
ATOM   3635  C2  BMIMB  79       9.756  20.164   7.706  1.00  0.00      B    C
ATOM   3636  H2  BMIMB  79       9.621  19.111   7.589  1.00  0.00      B    H
ATOM   3637  C21 BMIMB  79      10.489  21.042   6.992  1.00  0.00      B    C
ATOM   3638  H21 BMIMB  79      11.040  20.846   6.099  1.00  0.00      B    H
ATOM   3639  C3  BMIMB  79       8.311  20.370   9.852  1.00  0.00      B    C
ATOM   3640  H3  BMIMB  79       7.253  20.327   9.640  1.00  0.00      B    H
ATOM   3641  H31 BMIMB  79       8.552  19.360  10.148  1.00  0.00      B    H
ATOM   3642  H32 BMIMB  79       8.361  20.968  10.751  1.00  0.00      B    H
ATOM   3643  C4  BMIMB  79      10.750  23.577   6.895  1.00  0.00      B    C
ATOM   3644  H4  BMIMB  79      11.755  23.473   6.513  1.00  0.00      B    H
ATOM   3645  H41 BMIMB  79      10.730  24.348   7.651  1.00  0.00      B    H
ATOM   3646  C5  BMIMB  79       9.916  24.156   5.690  1.00  0.00      B    C
ATOM   3647  H5  BMIMB  79       9.628  23.231   5.197  1.00  0.00      B    H
ATOM   3648  H51 BMIMB  79       9.138  24.785   6.114  1.00  0.00      B    H
ATOM   3649  C51 BMIMB  79      10.767  24.973   4.758  1.00  0.00      B    C
ATOM   3650  H52 BMIMB  79      11.181  25.725   5.425  1.00  0.00      B    H
ATOM   3651  H53 BMIMB  79      11.527  24.318   4.341  1.00  0.00      B    H
ATOM   3652  C6  BMIMB  79       9.818  25.686   3.759  1.00  0.00      B    C
ATOM   3653  H6  BMIMB  79      10.289  26.581   3.371  1.00  0.00      B    H
ATOM   3654  H61 BMIMB  79       9.674  25.082   2.870  1.00  0.00      B    H
ATOM   3655  H62 BMIMB  79       8.814  25.971   4.052  1.00  0.00      B    H
ATOM   3666  N1  BMIMB  80      32.706  17.295  38.845  1.00  0.00      B    N
ATOM   3667  N11 BMIMB  80      32.567  19.320  39.521  1.00  0.00      B    N
ATOM   3668  C1  BMIMB  80      33.005  18.498  38.575  1.00  0.00      B    C
ATOM   3669  H1  BMIMB  80      33.525  18.801  37.691  1.00  0.00      B    H
ATOM   3670  C2  BMIMB  80      32.151  17.270  40.086  1.00  0.00      B    C
ATOM   3671  H2  BMIMB  80      31.952  16.326  40.545  1.00  0.00      B    H
ATOM   3672  C21 BMIMB  80      32.125  18.505  40.539  1.00  0.00      B    C
ATOM   3673  H21 BMIMB  80      31.951  18.841  41.538  1.00  0.00      B    H
ATOM   3674  C3  BMIMB  80      33.088  16.156  38.036  1.00  0.00      B    C
ATOM   3675  H3  BMIMB  80      33.559  15.425  38.678  1.00  0.00      B    H
ATOM   3676  H31 BMIMB  80      32.251  15.662  37.566  1.00  0.00      B    H
ATOM   3677  H32 BMIMB  80      33.687  16.605  37.258  1.00  0.00      B    H
ATOM   3678  C4  BMIMB  80      32.598  20.798  39.538  1.00  0.00      B    C
ATOM   3679  H4  BMIMB  80      33.526  21.072  39.059  1.00  0.00      B    H
ATOM   3680  H41 BMIMB  80      32.806  21.044  40.569  1.00  0.00      B    H
ATOM   3681  C5  BMIMB  80      31.300  21.439  38.967  1.00  0.00      B    C
ATOM   3682  H5  BMIMB  80      31.343  22.525  38.971  1.00  0.00      B    H
ATOM   3683  H51 BMIMB  80      31.335  21.032  37.960  1.00  0.00      B    H
ATOM   3684  C51 BMIMB  80      30.035  20.879  39.651  1.00  0.00      B    C
ATOM   3685  H52 BMIMB  80      29.997  19.794  39.718  1.00  0.00      B    H
ATOM   3686  H53 BMIMB  80      30.085  21.185  40.693  1.00  0.00      B    H
ATOM   3687  C6  BMIMB  80      28.712  21.405  39.077  1.00  0.00      B    C
ATOM   3688  H6  BMIMB  80      28.503  20.918  38.131  1.00  0.00      B    H
ATOM   3689  H61 BMIMB  80      27.954  21.135  39.803  1.00  0.00      B    H
ATOM   3690  H62 BMIMB  80      28.737  22.475  38.903  1.00  0.00      B    H
ATOM   3701  N1  BMIMB  81       1.846  27.004   8.645  1.00  0.00      B    N
ATOM   3702  N11 BMIMB  81       0.920  28.733   7.645  1.00  0.00      B    N
ATOM   3703  C1  BMIMB  81       1.996  28.261   8.253  1.00  0.00      B    C
ATOM   3704  H1  BMIMB  81       2.955  28.704   8.091  1.00  0.00      B    H
ATOM   3705  C2  BMIMB  81       0.500  26.770   8.497  1.00  0.00      B    C
ATOM   3706  H2  BMIMB  81       0.110  25.859   8.898  1.00  0.00      B    H
ATOM   3707  C21 BMIMB  81      -0.043  27.742   7.785  1.00  0.00      B    C
ATOM   3708  H21 BMIMB  81      -1.073  27.817   7.514  1.00  0.00      B    H
ATOM   3709  C3  BMIMB  81       2.928  26.170   9.235  1.00  0.00      B    C
ATOM   3710  H3  BMIMB  81       3.627  26.788   9.778  1.00  0.00      B    H
ATOM   3711  H31 BMIMB  81       2.593  25.461   9.978  1.00  0.00      B    H
ATOM   3712  H32 BMIMB  81       3.555  25.683   8.502  1.00  0.00      B    H
ATOM   3713  C4  BMIMB  81       0.670  29.936   6.891  1.00  0.00      B    C
ATOM   3714  H4  BMIMB  81       1.524  30.575   7.056  1.00  0.00      B    H
ATOM   3715  H41 BMIMB  81      -0.183  30.412   7.351  1.00  0.00      B    H
ATOM   3716  C5  BMIMB  81       0.368  29.880   5.413  1.00  0.00      B    C
ATOM   3717  H5  BMIMB  81      -0.326  29.046   5.358  1.00  0.00      B    H
ATOM   3718  H51 BMIMB  81      -0.000  30.796   4.959  1.00  0.00      B    H
ATOM   3719  C51 BMIMB  81       1.567  29.385   4.597  1.00  0.00      B    C
ATOM   3720  H52 BMIMB  81       2.385  30.043   4.879  1.00  0.00      B    H
ATOM   3721  H53 BMIMB  81       1.865  28.461   5.087  1.00  0.00      B    H
ATOM   3722  C6  BMIMB  81       1.414  29.298   3.073  1.00  0.00      B    C
ATOM   3723  H6  BMIMB  81       0.975  30.236   2.754  1.00  0.00      B    H
ATOM   3724  H61 BMIMB  81       2.334  29.210   2.506  1.00  0.00      B    H
ATOM   3725  H62 BMIMB  81       0.706  28.498   2.887  1.00  0.00      B    H
ATOM   3736  N1  BMIMB  82      18.352   3.350  31.700  1.00  0.00      B    N
ATOM   3737  N11 BMIMB  82      19.501   3.042  33.509  1.00  0.00      B    N
ATOM   3738  C1  BMIMB  82      19.633   3.404  32.183  1.00  0.00      B    C
ATOM   3739  H1  BMIMB  82      20.444   3.869  31.664  1.00  0.00      B    H
ATOM   3740  C2  BMIMB  82      17.461   2.988  32.727  1.00  0.00      B    C
ATOM   3741  H2  BMIMB  82      16.411   2.905  32.553  1.00  0.00      B    H
ATOM   3742  C21 BMIMB  82      18.182   2.731  33.765  1.00  0.00      B    C
ATOM   3743  H21 BMIMB  82      17.879   2.307  34.697  1.00  0.00      B    H
ATOM   3744  C3  BMIMB  82      18.051   3.786  30.395  1.00  0.00      B    C
ATOM   3745  H3  BMIMB  82      17.727   2.882  29.900  1.00  0.00      B    H
ATOM   3746  H31 BMIMB  82      17.286   4.540  30.509  1.00  0.00      B    H
ATOM   3747  H32 BMIMB  82      18.853   4.257  29.845  1.00  0.00      B    H
ATOM   3748  C4  BMIMB  82      20.612   3.209  34.448  1.00  0.00      B    C
ATOM   3749  H4  BMIMB  82      21.430   3.770  34.020  1.00  0.00      B    H
ATOM   3750  H41 BMIMB  82      21.027   2.243  34.696  1.00  0.00      B    H
ATOM   3751  C5  BMIMB  82      20.182   3.732  35.794  1.00  0.00      B    C
ATOM   3752  H5  BMIMB  82      19.461   3.112  36.320  1.00  0.00      B    H
ATOM   3753  H51 BMIMB  82      21.049   3.601  36.437  1.00  0.00      B    H
ATOM   3754  C51 BMIMB  82      19.758   5.238  35.857  1.00  0.00      B    C
ATOM   3755  H52 BMIMB  82      20.319   5.798  35.113  1.00  0.00      B    H
ATOM   3756  H53 BMIMB  82      18.697   5.268  35.626  1.00  0.00      B    H
ATOM   3757  C6  BMIMB  82      20.013   5.822  37.245  1.00  0.00      B    C
ATOM   3758  H6  BMIMB  82      21.055   5.779  37.541  1.00  0.00      B    H
ATOM   3759  H61 BMIMB  82      19.625   6.828  37.355  1.00  0.00      B    H
ATOM   3760  H62 BMIMB  82      19.663   5.218  38.074  1.00  0.00      B    H
ATOM   3771  N1  BMIMB  83      10.636   2.535  16.660  1.00  0.00      B    N
ATOM   3772  N11 BMIMB  83      10.392   2.797  18.792  1.00  0.00      B    N
ATOM   3773  C1  BMIMB  83       9.761   2.664  17.636  1.00  0.00      B    C
ATOM   3774  H1  BMIMB  83       8.695   2.682  17.554  1.00  0.00      B    H
ATOM   3775  C2  BMIMB  83      11.860   2.926  17.131  1.00  0.00      B    C
ATOM   3776  H2  BMIMB  83      12.695   2.926  16.464  1.00  0.00      B    H
ATOM   3777  C21 BMIMB  83      11.750   2.929  18.466  1.00  0.00      B    C
ATOM   3778  H21 BMIMB  83      12.521   3.115  19.181  1.00  0.00      B    H
ATOM   3779  C3  BMIMB  83      10.391   2.061  15.265  1.00  0.00      B    C
ATOM   3780  H3  BMIMB  83      10.354   2.940  14.639  1.00  0.00      B    H
ATOM   3781  H31 BMIMB  83      11.189   1.377  15.015  1.00  0.00      B    H
ATOM   3782  H32 BMIMB  83       9.497   1.493  15.054  1.00  0.00      B    H
ATOM   3783  C4  BMIMB  83       9.809   2.741  20.135  1.00  0.00      B    C
ATOM   3784  H4  BMIMB  83       8.760   2.525  19.991  1.00  0.00      B    H
ATOM   3785  H41 BMIMB  83       9.868   3.761  20.486  1.00  0.00      B    H
ATOM   3786  C5  BMIMB  83      10.485   1.785  21.038  1.00  0.00      B    C
ATOM   3787  H5  BMIMB  83      10.665   0.837  20.538  1.00  0.00      B    H
ATOM   3788  H51 BMIMB  83      11.440   2.273  21.215  1.00  0.00      B    H
ATOM   3789  C51 BMIMB  83       9.754   1.577  22.311  1.00  0.00      B    C
ATOM   3790  H52 BMIMB  83       9.200   2.486  22.531  1.00  0.00      B    H
ATOM   3791  H53 BMIMB  83       8.991   0.812  22.193  1.00  0.00      B    H
ATOM   3792  C6  BMIMB  83      10.713   1.405  23.527  1.00  0.00      B    C
ATOM   3793  H6  BMIMB  83      11.253   2.325  23.718  1.00  0.00      B    H
ATOM   3794  H61 BMIMB  83      10.165   0.996  24.368  1.00  0.00      B    H
ATOM   3795  H62 BMIMB  83      11.490   0.664  23.382  1.00  0.00      B    H
ATOM   3806  N1  BMIMB  84      12.176  34.451  27.504  1.00  0.00      B    N
ATOM   3807  N11 BMIMB  84      11.691  36.251  28.576  1.00  0.00      B    N
ATOM   3808  C1  BMIMB  84      12.501  35.219  28.505  1.00  0.00      B    C
ATOM   3809  H1  BMIMB  84      13.326  35.053  29.164  1.00  0.00      B    H
ATOM   3810  C2  BMIMB  84      11.046  35.036  26.933  1.00  0.00      B    C
ATOM   3811  H2  BMIMB  84      10.509  34.704  26.072  1.00  0.00      B    H
ATOM   3812  C21 BMIMB  84      10.934  36.289  27.489  1.00  0.00      B    C
ATOM   3813  H21 BMIMB  84      10.282  37.108  27.278  1.00  0.00      B    H
ATOM   3814  C3  BMIMB  84      12.934  33.261  27.019  1.00  0.00      B    C
ATOM   3815  H3  BMIMB  84      12.377  32.337  27.083  1.00  0.00      B    H
ATOM   3816  H31 BMIMB  84      13.426  33.351  26.062  1.00  0.00      B    H
ATOM   3817  H32 BMIMB  84      13.701  33.066  27.754  1.00  0.00      B    H
ATOM   3818  C4  BMIMB  84      11.772  37.351  29.552  1.00  0.00      B    C
ATOM   3819  H4  BMIMB  84      12.133  36.999  30.507  1.00  0.00      B    H
ATOM   3820  H41 BMIMB  84      10.767  37.702  29.739  1.00  0.00      B    H
ATOM   3821  C5  BMIMB  84      12.713  38.472  29.137  1.00  0.00      B    C
ATOM   3822  H5  BMIMB  84      13.206  38.947  29.982  1.00  0.00      B    H
ATOM   3823  H51 BMIMB  84      13.448  37.975  28.508  1.00  0.00      B    H
ATOM   3824  C51 BMIMB  84      12.112  39.524  28.181  1.00  0.00      B    C
ATOM   3825  H52 BMIMB  84      11.664  39.058  27.308  1.00  0.00      B    H
ATOM   3826  H53 BMIMB  84      11.457  40.114  28.817  1.00  0.00      B    H
ATOM   3827  C6  BMIMB  84      13.216  40.439  27.769  1.00  0.00      B    C
ATOM   3828  H6  BMIMB  84      14.025  39.982  27.212  1.00  0.00      B    H
ATOM   3829  H61 BMIMB  84      12.688  41.125  27.117  1.00  0.00      B    H
ATOM   3830  H62 BMIMB  84      13.489  41.085  28.595  1.00  0.00      B    H
ATOM   3841  N1  BMIMB  85      31.695  42.497  40.830  1.00  0.00      B    N
ATOM   3842  N11 BMIMB  85      33.413  43.463  39.855  1.00  0.00      B    N
ATOM   3843  C1  BMIMB  85      32.236  42.893  39.694  1.00  0.00      B    C
ATOM   3844  H1  BMIMB  85      31.802  42.831  38.718  1.00  0.00      B    H
ATOM   3845  C2  BMIMB  85      32.577  42.851  41.759  1.00  0.00      B    C
ATOM   3846  H2  BMIMB  85      32.238  42.736  42.766  1.00  0.00      B    H
ATOM   3847  C21 BMIMB  85      33.630  43.498  41.216  1.00  0.00      B    C
ATOM   3848  H21 BMIMB  85      34.499  43.993  41.593  1.00  0.00      B    H
ATOM   3849  C3  BMIMB  85      30.457  41.746  41.022  1.00  0.00      B    C
ATOM   3850  H3  BMIMB  85      29.751  42.353  40.474  1.00  0.00      B    H
ATOM   3851  H31 BMIMB  85      30.428  40.712  40.712  1.00  0.00      B    H
ATOM   3852  H32 BMIMB  85      30.218  41.832  42.072  1.00  0.00      B    H
ATOM   3853  C4  BMIMB  85      34.086  44.130  38.795  1.00  0.00      B    C
ATOM   3854  H4  BMIMB  85      33.596  43.760  37.907  1.00  0.00      B    H
ATOM   3855  H41 BMIMB  85      35.146  43.930  38.859  1.00  0.00      B    H
ATOM   3856  C5  BMIMB  85      33.846  45.609  38.745  1.00  0.00      B    C
ATOM   3857  H5  BMIMB  85      34.604  46.104  39.347  1.00  0.00      B    H
ATOM   3858  H51 BMIMB  85      34.005  45.908  37.712  1.00  0.00      B    H
ATOM   3859  C51 BMIMB  85      32.404  46.027  39.087  1.00  0.00      B    C
ATOM   3860  H52 BMIMB  85      31.625  45.514  38.530  1.00  0.00      B    H
ATOM   3861  H53 BMIMB  85      32.209  46.002  40.156  1.00  0.00      B    H
ATOM   3862  C6  BMIMB  85      32.136  47.531  38.668  1.00  0.00      B    C
ATOM   3863  H6  BMIMB  85      31.141  47.865  38.943  1.00  0.00      B    H
ATOM   3864  H61 BMIMB  85      32.864  48.256  39.013  1.00  0.00      B    H
ATOM   3865  H62 BMIMB  85      32.217  47.589  37.589  1.00  0.00      B    H
ATOM   3876  N1  BMIMB  86      26.947  28.926   0.985  1.00  0.00      B    N
ATOM   3877  N11 BMIMB  86      27.353  26.796   1.329  1.00  0.00      B    N
ATOM   3878  C1  BMIMB  86      26.408  27.706   0.955  1.00  0.00      B    C
ATOM   3879  H1  BMIMB  86      25.421  27.478   0.615  1.00  0.00      B    H
ATOM   3880  C2  BMIMB  86      28.208  28.778   1.504  1.00  0.00      B    C
ATOM   3881  H2  BMIMB  86      28.851  29.606   1.710  1.00  0.00      B    H
ATOM   3882  C21 BMIMB  86      28.465  27.432   1.716  1.00  0.00      B    C
ATOM   3883  H21 BMIMB  86      29.270  26.867   2.131  1.00  0.00      B    H
ATOM   3884  C3  BMIMB  86      26.323  30.215   0.621  1.00  0.00      B    C
ATOM   3885  H3  BMIMB  86      25.829  30.646   1.479  1.00  0.00      B    H
ATOM   3886  H31 BMIMB  86      27.100  30.956   0.504  1.00  0.00      B    H
ATOM   3887  H32 BMIMB  86      25.669  30.110  -0.233  1.00  0.00      B    H
ATOM   3888  C4  BMIMB  86      27.213  25.318   1.423  1.00  0.00      B    C
ATOM   3889  H4  BMIMB  86      28.065  24.956   0.866  1.00  0.00      B    H
ATOM   3890  H41 BMIMB  86      26.384  25.206   0.739  1.00  0.00      B    H
ATOM   3891  C5  BMIMB  86      27.074  24.790   2.817  1.00  0.00      B    C
ATOM   3892  H5  BMIMB  86      28.053  25.026   3.226  1.00  0.00      B    H
ATOM   3893  H51 BMIMB  86      26.224  25.323   3.235  1.00  0.00      B    H
ATOM   3894  C51 BMIMB  86      26.767  23.343   2.893  1.00  0.00      B    C
ATOM   3895  H52 BMIMB  86      25.699  23.328   2.690  1.00  0.00      B    H
ATOM   3896  H53 BMIMB  86      27.414  22.883   2.151  1.00  0.00      B    H
ATOM   3897  C6  BMIMB  86      26.928  22.885   4.383  1.00  0.00      B    C
ATOM   3898  H6  BMIMB  86      27.787  23.341   4.861  1.00  0.00      B    H
ATOM   3899  H61 BMIMB  86      26.055  23.238   4.920  1.00  0.00      B    H
ATOM   3900  H62 BMIMB  86      26.908  21.814   4.549  1.00  0.00      B    H
ATOM   3911  N1  BMIMB  87      29.493  23.543  34.733  1.00  0.00      B    N
ATOM   3912  N11 BMIMB  87      30.277  24.068  32.834  1.00  0.00      B    N
ATOM   3913  C1  BMIMB  87      29.622  24.512  33.881  1.00  0.00      B    C
ATOM   3914  H1  BMIMB  87      29.182  25.485  33.935  1.00  0.00      B    H
ATOM   3915  C2  BMIMB  87      30.164  22.497  34.413  1.00  0.00      B    C
ATOM   3916  H2  BMIMB  87      30.250  21.583  34.958  1.00  0.00      B    H
ATOM   3917  C21 BMIMB  87      30.550  22.744  33.139  1.00  0.00      B    C
ATOM   3918  H21 BMIMB  87      31.144  22.120  32.508  1.00  0.00      B    H
ATOM   3919  C3  BMIMB  87      28.624  23.642  35.866  1.00  0.00      B    C
ATOM   3920  H3  BMIMB  87      28.011  24.530  35.811  1.00  0.00      B    H
ATOM   3921  H31 BMIMB  87      28.041  22.738  35.774  1.00  0.00      B    H
ATOM   3922  H32 BMIMB  87      29.301  23.556  36.702  1.00  0.00      B    H
ATOM   3923  C4  BMIMB  87      30.728  24.879  31.636  1.00  0.00      B    C
ATOM   3924  H4  BMIMB  87      29.871  25.488  31.387  1.00  0.00      B    H
ATOM   3925  H41 BMIMB  87      30.752  24.138  30.851  1.00  0.00      B    H
ATOM   3926  C5  BMIMB  87      32.066  25.624  31.726  1.00  0.00      B    C
ATOM   3927  H5  BMIMB  87      32.297  25.880  30.695  1.00  0.00      B    H
ATOM   3928  H51 BMIMB  87      31.923  26.493  32.362  1.00  0.00      B    H
ATOM   3929  C51 BMIMB  87      33.281  24.897  32.380  1.00  0.00      B    C
ATOM   3930  H52 BMIMB  87      33.060  24.783  33.438  1.00  0.00      B    H
ATOM   3931  H53 BMIMB  87      33.392  23.959  31.842  1.00  0.00      B    H
ATOM   3932  C6  BMIMB  87      34.588  25.765  32.278  1.00  0.00      B    C
ATOM   3933  H6  BMIMB  87      34.782  25.943  31.226  1.00  0.00      B    H
ATOM   3934  H61 BMIMB  87      34.442  26.730  32.749  1.00  0.00      B    H
ATOM   3935  H62 BMIMB  87      35.471  25.311  32.714  1.00  0.00      B    H
ATOM   3946  N1  BMIMB  88      44.764  37.275  36.547  1.00  0.00      B    N
ATOM   3947  N11 BMIMB  88      43.046  36.541  37.590  1.00  0.00      B    N
ATOM   3948  C1  BMIMB  88      43.543  36.915  36.449  1.00  0.00      B    C
ATOM   3949  H1  BMIMB  88      42.941  37.087  35.582  1.00  0.00      B    H
ATOM   3950  C2  BMIMB  88      45.185  36.867  37.745  1.00  0.00      B    C
ATOM   3951  H2  BMIMB  88      46.218  36.926  38.011  1.00  0.00      B    H
ATOM   3952  C21 BMIMB  88      44.140  36.375  38.420  1.00  0.00      B    C
ATOM   3953  H21 BMIMB  88      44.097  36.094  39.449  1.00  0.00      B    H
ATOM   3954  C3  BMIMB  88      45.592  37.868  35.518  1.00  0.00      B    C
ATOM   3955  H3  BMIMB  88      46.595  37.470  35.473  1.00  0.00      B    H
ATOM   3956  H31 BMIMB  88      45.021  37.753  34.608  1.00  0.00      B    H
ATOM   3957  H32 BMIMB  88      45.677  38.933  35.677  1.00  0.00      B    H
ATOM   3958  C4  BMIMB  88      41.684  35.980  37.933  1.00  0.00      B    C
ATOM   3959  H4  BMIMB  88      41.867  34.963  38.246  1.00  0.00      B    H
ATOM   3960  H41 BMIMB  88      41.210  35.856  36.971  1.00  0.00      B    H
ATOM   3961  C5  BMIMB  88      40.847  36.657  38.978  1.00  0.00      B    C
ATOM   3962  H5  BMIMB  88      39.797  36.375  38.958  1.00  0.00      B    H
ATOM   3963  H51 BMIMB  88      41.199  36.295  39.940  1.00  0.00      B    H
ATOM   3964  C51 BMIMB  88      40.969  38.195  38.901  1.00  0.00      B    C
ATOM   3965  H52 BMIMB  88      41.042  38.520  37.866  1.00  0.00      B    H
ATOM   3966  H53 BMIMB  88      40.028  38.579  39.287  1.00  0.00      B    H
ATOM   3967  C6  BMIMB  88      42.144  38.749  39.628  1.00  0.00      B    C
ATOM   3968  H6  BMIMB  88      42.024  38.656  40.701  1.00  0.00      B    H
ATOM   3969  H61 BMIMB  88      43.142  38.379  39.422  1.00  0.00      B    H
ATOM   3970  H62 BMIMB  88      42.165  39.815  39.433  1.00  0.00      B    H
ATOM   3981  N1  BMIMB  89      11.175  42.972  34.655  1.00  0.00      B    N
ATOM   3982  N11 BMIMB  89      11.871  44.834  33.909  1.00  0.00      B    N
ATOM   3983  C1  BMIMB  89      10.810  44.185  34.313  1.00  0.00      B    C
ATOM   3984  H1  BMIMB  89       9.871  44.686  34.414  1.00  0.00      B    H
ATOM   3985  C2  BMIMB  89      12.531  42.816  34.414  1.00  0.00      B    C
ATOM   3986  H2  BMIMB  89      13.026  41.878  34.539  1.00  0.00      B    H
ATOM   3987  C21 BMIMB  89      12.943  43.951  33.937  1.00  0.00      B    C
ATOM   3988  H21 BMIMB  89      13.909  44.263  33.605  1.00  0.00      B    H
ATOM   3989  C3  BMIMB  89      10.219  42.004  35.057  1.00  0.00      B    C
ATOM   3990  H3  BMIMB  89       9.947  41.481  34.152  1.00  0.00      B    H
ATOM   3991  H31 BMIMB  89      10.712  41.347  35.758  1.00  0.00      B    H
ATOM   3992  H32 BMIMB  89       9.356  42.508  35.468  1.00  0.00      B    H
ATOM   3993  C4  BMIMB  89      11.790  46.185  33.323  1.00  0.00      B    C
ATOM   3994  H4  BMIMB  89      12.747  46.665  33.463  1.00  0.00      B    H
ATOM   3995  H41 BMIMB  89      10.960  46.746  33.726  1.00  0.00      B    H
ATOM   3996  C5  BMIMB  89      11.365  46.201  31.854  1.00  0.00      B    C
ATOM   3997  H5  BMIMB  89      10.349  45.816  31.859  1.00  0.00      B    H
ATOM   3998  H51 BMIMB  89      11.436  47.248  31.572  1.00  0.00      B    H
ATOM   3999  C51 BMIMB  89      12.207  45.329  30.899  1.00  0.00      B    C
ATOM   4000  H52 BMIMB  89      12.141  44.272  31.143  1.00  0.00      B    H
ATOM   4001  H53 BMIMB  89      11.743  45.439  29.922  1.00  0.00      B    H
ATOM   4002  C6  BMIMB  89      13.706  45.734  30.713  1.00  0.00      B    C
ATOM   4003  H6  BMIMB  89      13.981  45.503  29.690  1.00  0.00      B    H
ATOM   4004  H61 BMIMB  89      13.899  46.795  30.824  1.00  0.00      B    H
ATOM   4005  H62 BMIMB  89      14.497  45.371  31.359  1.00  0.00      B    H
ATOM   4016  N1  BMIMB  90      23.599  25.010   4.250  1.00  0.00      B    N
ATOM   4017  N11 BMIMB  90      22.718  23.890   2.659  1.00  0.00      B    N
ATOM   4018  C1  BMIMB  90      23.000  25.123   3.078  1.00  0.00      B    C
ATOM   4019  H1  BMIMB  90      22.759  26.032   2.570  1.00  0.00      B    H
ATOM   4020  C2  BMIMB  90      23.754  23.671   4.573  1.00  0.00      B    C
ATOM   4021  H2  BMIMB  90      24.239  23.378   5.479  1.00  0.00      B    H
ATOM   4022  C21 BMIMB  90      23.127  23.005   3.631  1.00  0.00      B    C
ATOM   4023  H21 BMIMB  90      23.019  21.958   3.452  1.00  0.00      B    H
ATOM   4024  C3  BMIMB  90      23.937  26.116   5.194  1.00  0.00      B    C
ATOM   4025  H3  BMIMB  90      23.855  27.087   4.729  1.00  0.00      B    H
ATOM   4026  H31 BMIMB  90      23.310  26.123   6.073  1.00  0.00      B    H
ATOM   4027  H32 BMIMB  90      24.952  25.966   5.530  1.00  0.00      B    H
ATOM   4028  C4  BMIMB  90      22.069  23.632   1.395  1.00  0.00      B    C
ATOM   4029  H4  BMIMB  90      22.272  22.621   1.075  1.00  0.00      B    H
ATOM   4030  H41 BMIMB  90      22.405  24.350   0.662  1.00  0.00      B    H
ATOM   4031  C5  BMIMB  90      20.504  23.814   1.520  1.00  0.00      B    C
ATOM   4032  H5  BMIMB  90      20.337  24.877   1.361  1.00  0.00      B    H
ATOM   4033  H51 BMIMB  90      20.078  23.332   0.645  1.00  0.00      B    H
ATOM   4034  C51 BMIMB  90      19.816  23.208   2.800  1.00  0.00      B    C
ATOM   4035  H52 BMIMB  90      20.404  22.309   2.966  1.00  0.00      B    H
ATOM   4036  H53 BMIMB  90      20.000  23.812   3.685  1.00  0.00      B    H
ATOM   4037  C6  BMIMB  90      18.374  23.028   2.494  1.00  0.00      B    C
ATOM   4038  H6  BMIMB  90      18.060  22.629   3.451  1.00  0.00      B    H
ATOM   4039  H61 BMIMB  90      17.815  23.955   2.432  1.00  0.00      B    H
ATOM   4040  H62 BMIMB  90      18.120  22.311   1.722  1.00  0.00      B    H
ATOM   4051  N1  BMIMB  91       7.699  38.377  22.040  1.00  0.00      B    N
ATOM   4052  N11 BMIMB  91       8.788  40.170  21.496  1.00  0.00      B    N
ATOM   4053  C1  BMIMB  91       8.811  39.048  22.221  1.00  0.00      B    C
ATOM   4054  H1  BMIMB  91       9.567  38.726  22.905  1.00  0.00      B    H
ATOM   4055  C2  BMIMB  91       6.996  38.976  21.086  1.00  0.00      B    C
ATOM   4056  H2  BMIMB  91       6.044  38.630  20.745  1.00  0.00      B    H
ATOM   4057  C21 BMIMB  91       7.587  40.164  20.786  1.00  0.00      B    C
ATOM   4058  H21 BMIMB  91       7.317  40.899  20.060  1.00  0.00      B    H
ATOM   4059  C3  BMIMB  91       7.283  37.076  22.580  1.00  0.00      B    C
ATOM   4060  H3  BMIMB  91       6.475  36.696  21.973  1.00  0.00      B    H
ATOM   4061  H31 BMIMB  91       8.092  36.382  22.405  1.00  0.00      B    H
ATOM   4062  H32 BMIMB  91       6.998  37.124  23.620  1.00  0.00      B    H
ATOM   4063  C4  BMIMB  91       9.839  41.192  21.419  1.00  0.00      B    C
ATOM   4064  H4  BMIMB  91       9.478  41.826  20.623  1.00  0.00      B    H
ATOM   4065  H41 BMIMB  91      10.676  40.544  21.205  1.00  0.00      B    H
ATOM   4066  C5  BMIMB  91      10.129  42.028  22.736  1.00  0.00      B    C
ATOM   4067  H5  BMIMB  91       9.191  42.261  23.233  1.00  0.00      B    H
ATOM   4068  H51 BMIMB  91      10.569  41.265  23.373  1.00  0.00      B    H
ATOM   4069  C51 BMIMB  91      11.125  43.269  22.650  1.00  0.00      B    C
ATOM   4070  H52 BMIMB  91      11.961  43.044  21.993  1.00  0.00      B    H
ATOM   4071  H53 BMIMB  91      10.688  44.190  22.274  1.00  0.00      B    H
ATOM   4072  C6  BMIMB  91      11.700  43.683  24.000  1.00  0.00      B    C
ATOM   4073  H6  BMIMB  91      10.957  43.833  24.775  1.00  0.00      B    H
ATOM   4074  H61 BMIMB  91      12.537  43.070  24.318  1.00  0.00      B    H
ATOM   4075  H62 BMIMB  91      12.074  44.698  23.925  1.00  0.00      B    H
ATOM   4086  N1  BMIMB  92       4.689   7.958  12.010  1.00  0.00      B    N
ATOM   4087  N11 BMIMB  92       2.849   8.377  10.998  1.00  0.00      B    N
ATOM   4088  C1  BMIMB  92       3.361   8.010  12.108  1.00  0.00      B    C
ATOM   4089  H1  BMIMB  92       2.774   7.874  12.991  1.00  0.00      B    H
ATOM   4090  C2  BMIMB  92       5.020   8.334  10.691  1.00  0.00      B    C
ATOM   4091  H2  BMIMB  92       6.030   8.453  10.364  1.00  0.00      B    H
ATOM   4092  C21 BMIMB  92       3.886   8.721  10.111  1.00  0.00      B    C
ATOM   4093  H21 BMIMB  92       3.565   9.122   9.175  1.00  0.00      B    H
ATOM   4094  C3  BMIMB  92       5.633   7.741  13.128  1.00  0.00      B    C
ATOM   4095  H3  BMIMB  92       5.184   6.985  13.754  1.00  0.00      B    H
ATOM   4096  H31 BMIMB  92       6.608   7.492  12.735  1.00  0.00      B    H
ATOM   4097  H32 BMIMB  92       5.719   8.662  13.686  1.00  0.00      B    H
ATOM   4098  C4  BMIMB  92       1.403   8.481  10.691  1.00  0.00      B    C
ATOM   4099  H4  BMIMB  92       1.286   9.502  10.359  1.00  0.00      B    H
ATOM   4100  H41 BMIMB  92       0.878   8.364  11.627  1.00  0.00      B    H
ATOM   4101  C5  BMIMB  92       0.908   7.434   9.652  1.00  0.00      B    C
ATOM   4102  H5  BMIMB  92      -0.142   7.702   9.554  1.00  0.00      B    H
ATOM   4103  H51 BMIMB  92       1.476   7.541   8.731  1.00  0.00      B    H
ATOM   4104  C51 BMIMB  92       1.175   6.049  10.161  1.00  0.00      B    C
ATOM   4105  H52 BMIMB  92       2.245   5.945  10.324  1.00  0.00      B    H
ATOM   4106  H53 BMIMB  92       0.714   5.847  11.125  1.00  0.00      B    H
ATOM   4107  C6  BMIMB  92       0.788   4.984   9.208  1.00  0.00      B    C
ATOM   4108  H6  BMIMB  92      -0.215   5.233   8.880  1.00  0.00      B    H
ATOM   4109  H61 BMIMB  92       1.408   4.991   8.318  1.00  0.00      B    H
ATOM   4110  H62 BMIMB  92       0.756   3.964   9.573  1.00  0.00      B    H
ATOM   4121  N1  BMIMB  93       4.560   7.762  31.405  1.00  0.00      B    N
ATOM   4122  N11 BMIMB  93       2.415   7.619  31.783  1.00  0.00      B    N
ATOM   4123  C1  BMIMB  93       3.503   6.974  31.328  1.00  0.00      B    C
ATOM   4124  H1  BMIMB  93       3.508   5.951  31.017  1.00  0.00      B    H
ATOM   4125  C2  BMIMB  93       4.086   9.024  31.696  1.00  0.00      B    C
ATOM   4126  H2  BMIMB  93       4.767   9.846  31.719  1.00  0.00      B    H
ATOM   4127  C21 BMIMB  93       2.720   8.938  31.901  1.00  0.00      B    C
ATOM   4128  H21 BMIMB  93       2.022   9.704  32.159  1.00  0.00      B    H
ATOM   4129  C3  BMIMB  93       5.910   7.375  30.986  1.00  0.00      B    C
ATOM   4130  H3  BMIMB  93       6.654   7.486  31.761  1.00  0.00      B    H
ATOM   4131  H31 BMIMB  93       5.937   6.326  30.730  1.00  0.00      B    H
ATOM   4132  H32 BMIMB  93       6.367   8.039  30.266  1.00  0.00      B    H
ATOM   4133  C4  BMIMB  93       1.074   7.114  31.992  1.00  0.00      B    C
ATOM   4134  H4  BMIMB  93       0.800   6.376  31.252  1.00  0.00      B    H
ATOM   4135  H41 BMIMB  93       0.518   8.030  31.859  1.00  0.00      B    H
ATOM   4136  C5  BMIMB  93       0.792   6.668  33.490  1.00  0.00      B    C
ATOM   4137  H5  BMIMB  93       1.617   5.984  33.673  1.00  0.00      B    H
ATOM   4138  H51 BMIMB  93       0.907   7.499  34.182  1.00  0.00      B    H
ATOM   4139  C51 BMIMB  93      -0.526   5.858  33.715  1.00  0.00      B    C
ATOM   4140  H52 BMIMB  93      -1.383   6.525  33.762  1.00  0.00      B    H
ATOM   4141  H53 BMIMB  93      -0.694   5.208  32.860  1.00  0.00      B    H
ATOM   4142  C6  BMIMB  93      -0.306   4.918  34.914  1.00  0.00      B    C
ATOM   4143  H6  BMIMB  93       0.645   4.403  34.836  1.00  0.00      B    H
ATOM   4144  H61 BMIMB  93      -0.203   5.456  35.849  1.00  0.00      B    H
ATOM   4145  H62 BMIMB  93      -1.045   4.147  35.099  1.00  0.00      B    H
ATOM   4156  N1  BMIMB  94       2.691  19.231  16.147  1.00  0.00      B    N
ATOM   4157  N11 BMIMB  94       1.718  21.169  16.144  1.00  0.00      B    N
ATOM   4158  C1  BMIMB  94       1.569  19.894  16.352  1.00  0.00      B    C
ATOM   4159  H1  BMIMB  94       0.627  19.440  16.577  1.00  0.00      B    H
ATOM   4160  C2  BMIMB  94       3.721  20.180  15.950  1.00  0.00      B    C
ATOM   4161  H2  BMIMB  94       4.756  19.917  15.940  1.00  0.00      B    H
ATOM   4162  C21 BMIMB  94       3.106  21.366  15.976  1.00  0.00      B    C
ATOM   4163  H21 BMIMB  94       3.567  22.320  15.840  1.00  0.00      B    H
ATOM   4164  C3  BMIMB  94       2.922  17.780  16.332  1.00  0.00      B    C
ATOM   4165  H3  BMIMB  94       1.980  17.367  16.002  1.00  0.00      B    H
ATOM   4166  H31 BMIMB  94       3.803  17.479  15.785  1.00  0.00      B    H
ATOM   4167  H32 BMIMB  94       3.218  17.656  17.363  1.00  0.00      B    H
ATOM   4168  C4  BMIMB  94       0.619  22.116  16.449  1.00  0.00      B    C
ATOM   4169  H4  BMIMB  94       0.208  21.811  17.400  1.00  0.00      B    H
ATOM   4170  H41 BMIMB  94      -0.281  21.992  15.864  1.00  0.00      B    H
ATOM   4171  C5  BMIMB  94       0.963  23.569  16.600  1.00  0.00      B    C
ATOM   4172  H5  BMIMB  94       1.817  23.629  17.270  1.00  0.00      B    H
ATOM   4173  H51 BMIMB  94       1.200  24.069  15.664  1.00  0.00      B    H
ATOM   4174  C51 BMIMB  94      -0.050  24.360  17.383  1.00  0.00      B    C
ATOM   4175  H52 BMIMB  94       0.045  24.063  18.424  1.00  0.00      B    H
ATOM   4176  H53 BMIMB  94       0.252  25.404  17.396  1.00  0.00      B    H
ATOM   4177  C6  BMIMB  94      -1.502  24.283  16.897  1.00  0.00      B    C
ATOM   4178  H6  BMIMB  94      -1.927  23.286  16.934  1.00  0.00      B    H
ATOM   4179  H61 BMIMB  94      -2.036  24.761  17.711  1.00  0.00      B    H
ATOM   4180  H62 BMIMB  94      -1.611  24.720  15.911  1.00  0.00      B    H
ATOM   4191  N1  BMIMB  95      37.342  39.633  37.027  1.00  0.00      B    N
ATOM   4192  N11 BMIMB  95      37.567  41.472  35.851  1.00  0.00      B    N
ATOM   4193  C1  BMIMB  95      36.909  40.837  36.805  1.00  0.00      B    C
ATOM   4194  H1  BMIMB  95      36.109  41.275  37.362  1.00  0.00      B    H
ATOM   4195  C2  BMIMB  95      38.402  39.485  36.155  1.00  0.00      B    C
ATOM   4196  H2  BMIMB  95      38.943  38.565  36.103  1.00  0.00      B    H
ATOM   4197  C21 BMIMB  95      38.569  40.631  35.466  1.00  0.00      B    C
ATOM   4198  H21 BMIMB  95      39.314  40.821  34.723  1.00  0.00      B    H
ATOM   4199  C3  BMIMB  95      36.844  38.678  38.028  1.00  0.00      B    C
ATOM   4200  H3  BMIMB  95      37.610  37.940  38.218  1.00  0.00      B    H
ATOM   4201  H31 BMIMB  95      36.608  39.229  38.926  1.00  0.00      B    H
ATOM   4202  H32 BMIMB  95      36.059  38.081  37.587  1.00  0.00      B    H
ATOM   4203  C4  BMIMB  95      37.537  42.880  35.403  1.00  0.00      B    C
ATOM   4204  H4  BMIMB  95      36.486  42.989  35.179  1.00  0.00      B    H
ATOM   4205  H41 BMIMB  95      38.116  43.057  34.509  1.00  0.00      B    H
ATOM   4206  C5  BMIMB  95      37.876  43.923  36.489  1.00  0.00      B    C
ATOM   4207  H5  BMIMB  95      37.559  43.653  37.493  1.00  0.00      B    H
ATOM   4208  H51 BMIMB  95      38.962  43.910  36.512  1.00  0.00      B    H
ATOM   4209  C51 BMIMB  95      37.428  45.328  36.294  1.00  0.00      B    C
ATOM   4210  H52 BMIMB  95      37.628  45.487  35.238  1.00  0.00      B    H
ATOM   4211  H53 BMIMB  95      36.358  45.330  36.488  1.00  0.00      B    H
ATOM   4212  C6  BMIMB  95      38.181  46.257  37.189  1.00  0.00      B    C
ATOM   4213  H6  BMIMB  95      38.423  47.217  36.749  1.00  0.00      B    H
ATOM   4214  H61 BMIMB  95      37.822  46.421  38.199  1.00  0.00      B    H
ATOM   4215  H62 BMIMB  95      39.169  45.859  37.392  1.00  0.00      B    H
ATOM   4226  N1  BMIMB  96      34.922  32.925  43.718  1.00  0.00      B    N
ATOM   4227  N11 BMIMB  96      35.409  34.947  43.246  1.00  0.00      B    N
ATOM   4228  C1  BMIMB  96      35.494  33.715  42.843  1.00  0.00      B    C
ATOM   4229  H1  BMIMB  96      36.176  33.393  42.086  1.00  0.00      B    H
ATOM   4230  C2  BMIMB  96      34.533  33.690  44.805  1.00  0.00      B    C
ATOM   4231  H2  BMIMB  96      33.965  33.325  45.632  1.00  0.00      B    H
ATOM   4232  C21 BMIMB  96      34.766  34.969  44.488  1.00  0.00      B    C
ATOM   4233  H21 BMIMB  96      34.500  35.810  45.090  1.00  0.00      B    H
ATOM   4234  C3  BMIMB  96      34.604  31.542  43.543  1.00  0.00      B    C
ATOM   4235  H3  BMIMB  96      34.372  31.006  44.451  1.00  0.00      B    H
ATOM   4236  H31 BMIMB  96      33.796  31.521  42.827  1.00  0.00      B    H
ATOM   4237  H32 BMIMB  96      35.507  31.111  43.137  1.00  0.00      B    H
ATOM   4238  C4  BMIMB  96      35.950  36.074  42.521  1.00  0.00      B    C
ATOM   4239  H4  BMIMB  96      35.207  36.856  42.578  1.00  0.00      B    H
ATOM   4240  H41 BMIMB  96      36.004  35.837  41.469  1.00  0.00      B    H
ATOM   4241  C5  BMIMB  96      37.324  36.478  43.021  1.00  0.00      B    C
ATOM   4242  H5  BMIMB  96      37.312  36.879  44.031  1.00  0.00      B    H
ATOM   4243  H51 BMIMB  96      38.062  35.681  43.068  1.00  0.00      B    H
ATOM   4244  C51 BMIMB  96      37.820  37.604  42.135  1.00  0.00      B    C
ATOM   4245  H52 BMIMB  96      38.050  37.235  41.139  1.00  0.00      B    H
ATOM   4246  H53 BMIMB  96      37.032  38.348  42.054  1.00  0.00      B    H
ATOM   4247  C6  BMIMB  96      39.090  38.231  42.641  1.00  0.00      B    C
ATOM   4248  H6  BMIMB  96      39.411  39.106  42.088  1.00  0.00      B    H
ATOM   4249  H61 BMIMB  96      38.935  38.674  43.619  1.00  0.00      B    H
ATOM   4250  H62 BMIMB  96      39.951  37.574  42.617  1.00  0.00      B    H
ATOM   4261  N1  BMIMB  97      35.201  25.452  37.894  1.00  0.00      B    N
ATOM   4262  N11 BMIMB  97      34.900  27.490  37.541  1.00  0.00      B    N
ATOM   4263  C1  BMIMB  97      35.132  26.338  36.968  1.00  0.00      B    C
ATOM   4264  H1  BMIMB  97      35.174  26.181  35.911  1.00  0.00      B    H
ATOM   4265  C2  BMIMB  97      35.116  26.015  39.126  1.00  0.00      B    C
ATOM   4266  H2  BMIMB  97      35.251  25.502  40.053  1.00  0.00      B    H
ATOM   4267  C21 BMIMB  97      34.929  27.291  38.925  1.00  0.00      B    C
ATOM   4268  H21 BMIMB  97      34.626  28.098  39.555  1.00  0.00      B    H
ATOM   4269  C3  BMIMB  97      35.334  24.028  37.657  1.00  0.00      B    C
ATOM   4270  H3  BMIMB  97      35.611  23.653  38.632  1.00  0.00      B    H
ATOM   4271  H31 BMIMB  97      34.396  23.579  37.365  1.00  0.00      B    H
ATOM   4272  H32 BMIMB  97      36.171  23.796  37.016  1.00  0.00      B    H
ATOM   4273  C4  BMIMB  97      34.655  28.819  36.779  1.00  0.00      B    C
ATOM   4274  H4  BMIMB  97      34.056  29.470  37.398  1.00  0.00      B    H
ATOM   4275  H41 BMIMB  97      34.204  28.369  35.907  1.00  0.00      B    H
ATOM   4276  C5  BMIMB  97      35.960  29.638  36.429  1.00  0.00      B    C
ATOM   4277  H5  BMIMB  97      36.271  30.300  37.234  1.00  0.00      B    H
ATOM   4278  H51 BMIMB  97      36.758  28.908  36.321  1.00  0.00      B    H
ATOM   4279  C51 BMIMB  97      35.921  30.357  35.051  1.00  0.00      B    C
ATOM   4280  H52 BMIMB  97      35.941  29.568  34.303  1.00  0.00      B    H
ATOM   4281  H53 BMIMB  97      35.012  30.945  34.953  1.00  0.00      B    H
ATOM   4282  C6  BMIMB  97      37.158  31.265  34.794  1.00  0.00      B    C
ATOM   4283  H6  BMIMB  97      37.164  32.039  35.554  1.00  0.00      B    H
ATOM   4284  H61 BMIMB  97      38.105  30.745  34.882  1.00  0.00      B    H
ATOM   4285  H62 BMIMB  97      37.123  31.657  33.784  1.00  0.00      B    H
ATOM   4296  N1  BMIMB  98      37.034   8.937  43.976  1.00  0.00      B    N
ATOM   4297  N11 BMIMB  98      36.532   7.814  42.229  1.00  0.00      B    N
ATOM   4298  C1  BMIMB  98      36.377   8.909  42.878  1.00  0.00      B    C
ATOM   4299  H1  BMIMB  98      35.708   9.697  42.605  1.00  0.00      B    H
ATOM   4300  C2  BMIMB  98      37.696   7.747  44.101  1.00  0.00      B    C
ATOM   4301  H2  BMIMB  98      38.415   7.603  44.877  1.00  0.00      B    H
ATOM   4302  C21 BMIMB  98      37.476   7.115  42.975  1.00  0.00      B    C
ATOM   4303  H21 BMIMB  98      37.951   6.227  42.618  1.00  0.00      B    H
ATOM   4304  C3  BMIMB  98      36.916   9.949  45.024  1.00  0.00      B    C
ATOM   4305  H3  BMIMB  98      36.336  10.824  44.772  1.00  0.00      B    H
ATOM   4306  H31 BMIMB  98      36.418   9.415  45.820  1.00  0.00      B    H
ATOM   4307  H32 BMIMB  98      37.879  10.195  45.447  1.00  0.00      B    H
ATOM   4308  C4  BMIMB  98      35.861   7.340  40.994  1.00  0.00      B    C
ATOM   4309  H4  BMIMB  98      36.626   7.026  40.300  1.00  0.00      B    H
ATOM   4310  H41 BMIMB  98      35.248   8.118  40.563  1.00  0.00      B    H
ATOM   4311  C5  BMIMB  98      35.048   6.043  41.246  1.00  0.00      B    C
ATOM   4312  H5  BMIMB  98      35.768   5.230  41.305  1.00  0.00      B    H
ATOM   4313  H51 BMIMB  98      34.497   6.110  42.181  1.00  0.00      B    H
ATOM   4314  C51 BMIMB  98      34.006   5.774  40.066  1.00  0.00      B    C
ATOM   4315  H52 BMIMB  98      33.071   6.272  40.312  1.00  0.00      B    H
ATOM   4316  H53 BMIMB  98      34.356   6.108  39.093  1.00  0.00      B    H
ATOM   4317  C6  BMIMB  98      33.610   4.377  39.998  1.00  0.00      B    C
ATOM   4318  H6  BMIMB  98      32.655   4.243  40.492  1.00  0.00      B    H
ATOM   4319  H61 BMIMB  98      33.517   4.091  38.956  1.00  0.00      B    H
ATOM   4320  H62 BMIMB  98      34.322   3.711  40.472  1.00  0.00      B    H
ATOM   4331  N1  BMIMB  99       5.858  32.082   3.771  1.00  0.00      B    N
ATOM   4332  N11 BMIMB  99       7.717  31.140   3.534  1.00  0.00      B    N
ATOM   4333  C1  BMIMB  99       6.423  30.912   3.555  1.00  0.00      B    C
ATOM   4334  H1  BMIMB  99       5.957  29.962   3.402  1.00  0.00      B    H
ATOM   4335  C2  BMIMB  99       6.833  33.001   4.205  1.00  0.00      B    C
ATOM   4336  H2  BMIMB  99       6.584  33.979   4.555  1.00  0.00      B    H
ATOM   4337  C21 BMIMB  99       8.008  32.477   3.955  1.00  0.00      B    C
ATOM   4338  H21 BMIMB  99       8.984  32.863   4.152  1.00  0.00      B    H
ATOM   4339  C3  BMIMB  99       4.422  32.329   3.703  1.00  0.00      B    C
ATOM   4340  H3  BMIMB  99       3.998  32.422   4.691  1.00  0.00      B    H
ATOM   4341  H31 BMIMB  99       4.327  33.232   3.117  1.00  0.00      B    H
ATOM   4342  H32 BMIMB  99       4.048  31.396   3.309  1.00  0.00      B    H
ATOM   4343  C4  BMIMB  99       8.780  30.185   3.155  1.00  0.00      B    C
ATOM   4344  H4  BMIMB  99       9.670  30.785   3.038  1.00  0.00      B    H
ATOM   4345  H41 BMIMB  99       8.435  29.884   2.177  1.00  0.00      B    H
ATOM   4346  C5  BMIMB  99       8.935  29.000   4.105  1.00  0.00      B    C
ATOM   4347  H5  BMIMB  99       7.950  28.647   4.403  1.00  0.00      B    H
ATOM   4348  H51 BMIMB  99       9.572  28.217   3.701  1.00  0.00      B    H
ATOM   4349  C51 BMIMB  99       9.450  29.453   5.434  1.00  0.00      B    C
ATOM   4350  H52 BMIMB  99      10.518  29.626   5.323  1.00  0.00      B    H
ATOM   4351  H53 BMIMB  99       9.051  30.438   5.664  1.00  0.00      B    H
ATOM   4352  C6  BMIMB  99       9.237  28.362   6.472  1.00  0.00      B    C
ATOM   4353  H6  BMIMB  99       8.326  27.787   6.350  1.00  0.00      B    H
ATOM   4354  H61 BMIMB  99       9.867  27.527   6.186  1.00  0.00      B    H
ATOM   4355  H62 BMIMB  99       9.460  28.636   7.497  1.00  0.00      B    H
ATOM   4366  N1  BMIMB 100      44.653  28.648  24.805  1.00  0.00      B    N
ATOM   4367  N11 BMIMB 100      45.487  27.396  23.378  1.00  0.00      B    N
ATOM   4368  C1  BMIMB 100      44.361  27.596  24.050  1.00  0.00      B    C
ATOM   4369  H1  BMIMB 100      43.450  27.040  23.996  1.00  0.00      B    H
ATOM   4370  C2  BMIMB 100      45.959  29.010  24.652  1.00  0.00      B    C
ATOM   4371  H2  BMIMB 100      46.326  29.866  25.176  1.00  0.00      B    H
ATOM   4372  C21 BMIMB 100      46.529  28.193  23.847  1.00  0.00      B    C
ATOM   4373  H21 BMIMB 100      47.526  28.142  23.467  1.00  0.00      B    H
ATOM   4374  C3  BMIMB 100      43.809  29.253  25.833  1.00  0.00      B    C
ATOM   4375  H3  BMIMB 100      42.824  29.638  25.612  1.00  0.00      B    H
ATOM   4376  H31 BMIMB 100      43.548  28.507  26.569  1.00  0.00      B    H
ATOM   4377  H32 BMIMB 100      44.376  30.058  26.276  1.00  0.00      B    H
ATOM   4378  C4  BMIMB 100      45.799  26.384  22.398  1.00  0.00      B    C
ATOM   4379  H4  BMIMB 100      44.991  25.672  22.476  1.00  0.00      B    H
ATOM   4380  H41 BMIMB 100      46.695  25.875  22.721  1.00  0.00      B    H
ATOM   4381  C5  BMIMB 100      45.995  26.843  20.891  1.00  0.00      B    C
ATOM   4382  H5  BMIMB 100      46.733  27.636  20.980  1.00  0.00      B    H
ATOM   4383  H51 BMIMB 100      46.436  26.064  20.275  1.00  0.00      B    H
ATOM   4384  C51 BMIMB 100      44.639  27.165  20.230  1.00  0.00      B    C
ATOM   4385  H52 BMIMB 100      43.949  26.326  20.232  1.00  0.00      B    H
ATOM   4386  H53 BMIMB 100      44.218  27.963  20.838  1.00  0.00      B    H
ATOM   4387  C6  BMIMB 100      44.832  27.603  18.753  1.00  0.00      B    C
ATOM   4388  H6  BMIMB 100      43.968  27.252  18.201  1.00  0.00      B    H
ATOM   4389  H61 BMIMB 100      45.000  28.640  18.485  1.00  0.00      B    H
ATOM   4390  H62 BMIMB 100      45.771  27.215  18.376  1.00  0.00      B    H
ATOM   4401  N1  BMIMB 101      25.877  41.999  13.270  1.00  0.00      B    N
ATOM   4402  N11 BMIMB 101      27.419  40.852  12.340  1.00  0.00      B    N
ATOM   4403  C1  BMIMB 101      27.016  41.336  13.421  1.00  0.00      B    C
ATOM   4404  H1  BMIMB 101      27.639  41.348  14.290  1.00  0.00      B    H
ATOM   4405  C2  BMIMB 101      25.481  41.680  11.989  1.00  0.00      B    C
ATOM   4406  H2  BMIMB 101      24.463  41.956  11.820  1.00  0.00      B    H
ATOM   4407  C21 BMIMB 101      26.458  41.040  11.350  1.00  0.00      B    C
ATOM   4408  H21 BMIMB 101      26.517  40.641  10.361  1.00  0.00      B    H
ATOM   4409  C3  BMIMB 101      25.177  42.725  14.280  1.00  0.00      B    C
ATOM   4410  H3  BMIMB 101      25.316  43.784  14.125  1.00  0.00      B    H
ATOM   4411  H31 BMIMB 101      24.141  42.420  14.287  1.00  0.00      B    H
ATOM   4412  H32 BMIMB 101      25.663  42.577  15.233  1.00  0.00      B    H
ATOM   4413  C4  BMIMB 101      28.656  40.015  12.294  1.00  0.00      B    C
ATOM   4414  H4  BMIMB 101      29.419  40.157  13.045  1.00  0.00      B    H
ATOM   4415  H41 BMIMB 101      29.151  40.165  11.346  1.00  0.00      B    H
ATOM   4416  C5  BMIMB 101      28.321  38.523  12.573  1.00  0.00      B    C
ATOM   4417  H5  BMIMB 101      29.147  38.024  12.073  1.00  0.00      B    H
ATOM   4418  H51 BMIMB 101      28.404  38.199  13.607  1.00  0.00      B    H
ATOM   4419  C51 BMIMB 101      27.068  37.991  11.855  1.00  0.00      B    C
ATOM   4420  H52 BMIMB 101      26.197  38.373  12.380  1.00  0.00      B    H
ATOM   4421  H53 BMIMB 101      26.862  38.257  10.821  1.00  0.00      B    H
ATOM   4422  C6  BMIMB 101      26.923  36.442  12.130  1.00  0.00      B    C
ATOM   4423  H6  BMIMB 101      27.168  36.102  13.130  1.00  0.00      B    H
ATOM   4424  H61 BMIMB 101      25.910  36.125  11.908  1.00  0.00      B    H
ATOM   4425  H62 BMIMB 101      27.624  35.939  11.473  1.00  0.00      B    H
ATOM   4436  N1  BMIMB 102      35.197  31.541   9.848  1.00  0.00      B    N
ATOM   4437  N11 BMIMB 102      35.672  29.481   9.653  1.00  0.00      B    N
ATOM   4438  C1  BMIMB 102      35.229  30.374  10.474  1.00  0.00      B    C
ATOM   4439  H1  BMIMB 102      34.838  30.223  11.458  1.00  0.00      B    H
ATOM   4440  C2  BMIMB 102      35.766  31.363   8.529  1.00  0.00      B    C
ATOM   4441  H2  BMIMB 102      35.776  32.191   7.856  1.00  0.00      B    H
ATOM   4442  C21 BMIMB 102      35.943  30.089   8.404  1.00  0.00      B    C
ATOM   4443  H21 BMIMB 102      36.203  29.506   7.548  1.00  0.00      B    H
ATOM   4444  C3  BMIMB 102      34.633  32.722  10.451  1.00  0.00      B    C
ATOM   4445  H3  BMIMB 102      33.586  32.760  10.715  1.00  0.00      B    H
ATOM   4446  H31 BMIMB 102      35.243  32.825  11.336  1.00  0.00      B    H
ATOM   4447  H32 BMIMB 102      34.817  33.531   9.759  1.00  0.00      B    H
ATOM   4448  C4  BMIMB 102      35.935  28.101  10.034  1.00  0.00      B    C
ATOM   4449  H4  BMIMB 102      35.324  27.487   9.389  1.00  0.00      B    H
ATOM   4450  H41 BMIMB 102      35.464  28.015  11.002  1.00  0.00      B    H
ATOM   4451  C5  BMIMB 102      37.476  27.800   9.997  1.00  0.00      B    C
ATOM   4452  H5  BMIMB 102      37.699  26.807  10.378  1.00  0.00      B    H
ATOM   4453  H51 BMIMB 102      37.807  27.826   8.962  1.00  0.00      B    H
ATOM   4454  C51 BMIMB 102      38.350  28.754  10.751  1.00  0.00      B    C
ATOM   4455  H52 BMIMB 102      38.012  29.771  10.568  1.00  0.00      B    H
ATOM   4456  H53 BMIMB 102      38.186  28.532  11.802  1.00  0.00      B    H
ATOM   4457  C6  BMIMB 102      39.809  28.622  10.555  1.00  0.00      B    C
ATOM   4458  H6  BMIMB 102      40.446  29.412  10.937  1.00  0.00      B    H
ATOM   4459  H61 BMIMB 102      40.139  27.676  10.969  1.00  0.00      B    H
ATOM   4460  H62 BMIMB 102      40.045  28.557   9.499  1.00  0.00      B    H
ATOM   4471  N1  BMIMB 103      14.168  28.583   3.851  1.00  0.00      B    N
ATOM   4472  N11 BMIMB 103      14.775  26.583   3.657  1.00  0.00      B    N
ATOM   4473  C1  BMIMB 103      13.746  27.373   3.728  1.00  0.00      B    C
ATOM   4474  H1  BMIMB 103      12.749  27.019   3.879  1.00  0.00      B    H
ATOM   4475  C2  BMIMB 103      15.528  28.582   3.821  1.00  0.00      B    C
ATOM   4476  H2  BMIMB 103      16.067  29.493   3.964  1.00  0.00      B    H
ATOM   4477  C21 BMIMB 103      15.931  27.342   3.814  1.00  0.00      B    C
ATOM   4478  H21 BMIMB 103      16.882  26.856   3.787  1.00  0.00      B    H
ATOM   4479  C3  BMIMB 103      13.282  29.733   4.022  1.00  0.00      B    C
ATOM   4480  H3  BMIMB 103      12.875  29.800   5.020  1.00  0.00      B    H
ATOM   4481  H31 BMIMB 103      13.876  30.600   3.772  1.00  0.00      B    H
ATOM   4482  H32 BMIMB 103      12.461  29.586   3.335  1.00  0.00      B    H
ATOM   4483  C4  BMIMB 103      14.684  25.119   3.627  1.00  0.00      B    C
ATOM   4484  H4  BMIMB 103      13.990  24.716   4.349  1.00  0.00      B    H
ATOM   4485  H41 BMIMB 103      15.533  24.753   4.185  1.00  0.00      B    H
ATOM   4486  C5  BMIMB 103      14.596  24.731   2.090  1.00  0.00      B    C
ATOM   4487  H5  BMIMB 103      13.705  25.153   1.632  1.00  0.00      B    H
ATOM   4488  H51 BMIMB 103      15.555  25.012   1.662  1.00  0.00      B    H
ATOM   4489  C51 BMIMB 103      14.516  23.217   2.010  1.00  0.00      B    C
ATOM   4490  H52 BMIMB 103      15.188  22.697   2.688  1.00  0.00      B    H
ATOM   4491  H53 BMIMB 103      13.496  22.869   2.154  1.00  0.00      B    H
ATOM   4492  C6  BMIMB 103      15.013  22.850   0.628  1.00  0.00      B    C
ATOM   4493  H6  BMIMB 103      16.090  22.884   0.740  1.00  0.00      B    H
ATOM   4494  H61 BMIMB 103      14.704  21.835   0.408  1.00  0.00      B    H
ATOM   4495  H62 BMIMB 103      14.503  23.434  -0.131  1.00  0.00      B    H
ATOM   4506  N1  BMIMB 104      30.569  35.927  10.539  1.00  0.00      B    N
ATOM   4507  N11 BMIMB 104      29.481  34.248  11.218  1.00  0.00      B    N
ATOM   4508  C1  BMIMB 104      29.696  35.008  10.201  1.00  0.00      B    C
ATOM   4509  H1  BMIMB 104      29.044  34.961   9.356  1.00  0.00      B    H
ATOM   4510  C2  BMIMB 104      31.030  35.601  11.776  1.00  0.00      B    C
ATOM   4511  H2  BMIMB 104      31.824  36.155  12.227  1.00  0.00      B    H
ATOM   4512  C21 BMIMB 104      30.325  34.664  12.231  1.00  0.00      B    C
ATOM   4513  H21 BMIMB 104      30.321  34.244  13.213  1.00  0.00      B    H
ATOM   4514  C3  BMIMB 104      31.092  37.050   9.760  1.00  0.00      B    C
ATOM   4515  H3  BMIMB 104      30.998  37.045   8.684  1.00  0.00      B    H
ATOM   4516  H31 BMIMB 104      30.413  37.830  10.071  1.00  0.00      B    H
ATOM   4517  H32 BMIMB 104      32.112  37.184  10.086  1.00  0.00      B    H
ATOM   4518  C4  BMIMB 104      28.660  32.990  11.377  1.00  0.00      B    C
ATOM   4519  H4  BMIMB 104      27.619  33.279  11.373  1.00  0.00      B    H
ATOM   4520  H41 BMIMB 104      28.881  32.554  12.340  1.00  0.00      B    H
ATOM   4521  C5  BMIMB 104      28.950  31.963  10.248  1.00  0.00      B    C
ATOM   4522  H5  BMIMB 104      28.249  31.150  10.419  1.00  0.00      B    H
ATOM   4523  H51 BMIMB 104      28.880  32.497   9.304  1.00  0.00      B    H
ATOM   4524  C51 BMIMB 104      30.307  31.370  10.280  1.00  0.00      B    C
ATOM   4525  H52 BMIMB 104      30.993  32.209  10.354  1.00  0.00      B    H
ATOM   4526  H53 BMIMB 104      30.494  30.868  11.226  1.00  0.00      B    H
ATOM   4527  C6  BMIMB 104      30.673  30.616   8.985  1.00  0.00      B    C
ATOM   4528  H6  BMIMB 104      30.569  31.340   8.185  1.00  0.00      B    H
ATOM   4529  H61 BMIMB 104      31.721  30.345   8.935  1.00  0.00      B    H
ATOM   4530  H62 BMIMB 104      30.125  29.744   8.645  1.00  0.00      B    H
ATOM   4541  N1  BMIMB 105      32.691   1.365   5.106  1.00  0.00      B    N
ATOM   4542  N11 BMIMB 105      33.801  -0.059   3.917  1.00  0.00      B    N
ATOM   4543  C1  BMIMB 105      32.769   0.775   3.902  1.00  0.00      B    C
ATOM   4544  H1  BMIMB 105      31.996   0.918   3.178  1.00  0.00      B    H
ATOM   4545  C2  BMIMB 105      33.753   0.942   5.828  1.00  0.00      B    C
ATOM   4546  H2  BMIMB 105      33.826   1.357   6.810  1.00  0.00      B    H
ATOM   4547  C21 BMIMB 105      34.457   0.167   5.061  1.00  0.00      B    C
ATOM   4548  H21 BMIMB 105      35.379  -0.290   5.347  1.00  0.00      B    H
ATOM   4549  C3  BMIMB 105      31.719   2.335   5.579  1.00  0.00      B    C
ATOM   4550  H3  BMIMB 105      30.770   2.156   5.097  1.00  0.00      B    H
ATOM   4551  H31 BMIMB 105      31.606   2.140   6.635  1.00  0.00      B    H
ATOM   4552  H32 BMIMB 105      32.259   3.259   5.435  1.00  0.00      B    H
ATOM   4553  C4  BMIMB 105      34.334  -0.920   2.853  1.00  0.00      B    C
ATOM   4554  H4  BMIMB 105      33.453  -1.338   2.390  1.00  0.00      B    H
ATOM   4555  H41 BMIMB 105      34.964  -1.606   3.400  1.00  0.00      B    H
ATOM   4556  C5  BMIMB 105      35.101  -0.504   1.669  1.00  0.00      B    C
ATOM   4557  H5  BMIMB 105      35.964  -0.063   2.161  1.00  0.00      B    H
ATOM   4558  H51 BMIMB 105      35.396  -1.357   1.063  1.00  0.00      B    H
ATOM   4559  C51 BMIMB 105      34.311   0.576   0.907  1.00  0.00      B    C
ATOM   4560  H52 BMIMB 105      33.283   0.223   0.880  1.00  0.00      B    H
ATOM   4561  H53 BMIMB 105      34.385   1.529   1.424  1.00  0.00      B    H
ATOM   4562  C6  BMIMB 105      34.843   0.865  -0.437  1.00  0.00      B    C
ATOM   4563  H6  BMIMB 105      35.927   0.833  -0.464  1.00  0.00      B    H
ATOM   4564  H61 BMIMB 105      34.532   0.233  -1.260  1.00  0.00      B    H
ATOM   4565  H62 BMIMB 105      34.599   1.853  -0.810  1.00  0.00      B    H
ATOM   4576  N1  BMIMB 106      45.908  24.654  39.885  1.00  0.00      B    N
ATOM   4577  N11 BMIMB 106      46.982  24.510  41.696  1.00  0.00      B    N
ATOM   4578  C1  BMIMB 106      46.514  23.810  40.688  1.00  0.00      B    C
ATOM   4579  H1  BMIMB 106      46.701  22.778  40.483  1.00  0.00      B    H
ATOM   4580  C2  BMIMB 106      46.052  25.904  40.395  1.00  0.00      B    C
ATOM   4581  H2  BMIMB 106      45.538  26.718  39.932  1.00  0.00      B    H
ATOM   4582  C21 BMIMB 106      46.667  25.853  41.486  1.00  0.00      B    C
ATOM   4583  H21 BMIMB 106      46.857  26.726  42.071  1.00  0.00      B    H
ATOM   4584  C3  BMIMB 106      45.413  24.355  38.579  1.00  0.00      B    C
ATOM   4585  H3  BMIMB 106      44.723  25.162  38.382  1.00  0.00      B    H
ATOM   4586  H31 BMIMB 106      46.262  24.433  37.917  1.00  0.00      B    H
ATOM   4587  H32 BMIMB 106      44.977  23.370  38.494  1.00  0.00      B    H
ATOM   4588  C4  BMIMB 106      47.728  23.844  42.850  1.00  0.00      B    C
ATOM   4589  H4  BMIMB 106      48.735  24.225  42.939  1.00  0.00      B    H
ATOM   4590  H41 BMIMB 106      47.930  22.800  42.663  1.00  0.00      B    H
ATOM   4591  C5  BMIMB 106      46.889  23.688  44.116  1.00  0.00      B    C
ATOM   4592  H5  BMIMB 106      47.086  24.575  44.712  1.00  0.00      B    H
ATOM   4593  H51 BMIMB 106      45.815  23.659  43.954  1.00  0.00      B    H
ATOM   4594  C51 BMIMB 106      47.266  22.547  45.028  1.00  0.00      B    C
ATOM   4595  H52 BMIMB 106      47.284  21.629  44.447  1.00  0.00      B    H
ATOM   4596  H53 BMIMB 106      48.296  22.720  45.330  1.00  0.00      B    H
ATOM   4597  C6  BMIMB 106      46.527  22.501  46.288  1.00  0.00      B    C
ATOM   4598  H6  BMIMB 106      45.528  22.332  45.903  1.00  0.00      B    H
ATOM   4599  H61 BMIMB 106      46.905  21.800  47.024  1.00  0.00      B    H
ATOM   4600  H62 BMIMB 106      46.598  23.484  46.740  1.00  0.00      B    H
ATOM   4611  N1  BMIMB 107      36.045  16.708  33.179  1.00  0.00      B    N
ATOM   4612  N11 BMIMB 107      36.770  15.823  31.330  1.00  0.00      B    N
ATOM   4613  C1  BMIMB 107      36.284  15.598  32.535  1.00  0.00      B    C
ATOM   4614  H1  BMIMB 107      36.217  14.662  33.047  1.00  0.00      B    H
ATOM   4615  C2  BMIMB 107      36.313  17.770  32.350  1.00  0.00      B    C
ATOM   4616  H2  BMIMB 107      36.226  18.828  32.467  1.00  0.00      B    H
ATOM   4617  C21 BMIMB 107      36.964  17.163  31.344  1.00  0.00      B    C
ATOM   4618  H21 BMIMB 107      37.374  17.591  30.455  1.00  0.00      B    H
ATOM   4619  C3  BMIMB 107      35.403  16.604  34.438  1.00  0.00      B    C
ATOM   4620  H3  BMIMB 107      35.509  15.588  34.786  1.00  0.00      B    H
ATOM   4621  H31 BMIMB 107      36.004  17.127  35.168  1.00  0.00      B    H
ATOM   4622  H32 BMIMB 107      34.393  16.967  34.317  1.00  0.00      B    H
ATOM   4623  C4  BMIMB 107      37.380  14.877  30.392  1.00  0.00      B    C
ATOM   4624  H4  BMIMB 107      36.978  14.989  29.397  1.00  0.00      B    H
ATOM   4625  H41 BMIMB 107      36.940  13.986  30.813  1.00  0.00      B    H
ATOM   4626  C5  BMIMB 107      38.877  14.947  30.613  1.00  0.00      B    C
ATOM   4627  H5  BMIMB 107      39.216  15.678  29.883  1.00  0.00      B    H
ATOM   4628  H51 BMIMB 107      39.149  15.327  31.595  1.00  0.00      B    H
ATOM   4629  C51 BMIMB 107      39.619  13.684  30.371  1.00  0.00      B    C
ATOM   4630  H52 BMIMB 107      39.314  12.969  31.131  1.00  0.00      B    H
ATOM   4631  H53 BMIMB 107      39.307  13.345  29.386  1.00  0.00      B    H
ATOM   4632  C6  BMIMB 107      41.216  13.717  30.390  1.00  0.00      B    C
ATOM   4633  H6  BMIMB 107      41.640  14.114  31.305  1.00  0.00      B    H
ATOM   4634  H61 BMIMB 107      41.492  12.675  30.274  1.00  0.00      B    H
ATOM   4635  H62 BMIMB 107      41.548  14.368  29.589  1.00  0.00      B    H
ATOM   4646  N1  BMIMB 108      36.849  31.882  26.411  1.00  0.00      B    N
ATOM   4647  N11 BMIMB 108      37.683  33.689  25.450  1.00  0.00      B    N
ATOM   4648  C1  BMIMB 108      37.025  32.589  25.286  1.00  0.00      B    C
ATOM   4649  H1  BMIMB 108      36.677  32.322  24.312  1.00  0.00      B    H
ATOM   4650  C2  BMIMB 108      37.368  32.739  27.415  1.00  0.00      B    C
ATOM   4651  H2  BMIMB 108      37.328  32.589  28.472  1.00  0.00      B    H
ATOM   4652  C21 BMIMB 108      37.929  33.865  26.760  1.00  0.00      B    C
ATOM   4653  H21 BMIMB 108      38.444  34.670  27.236  1.00  0.00      B    H
ATOM   4654  C3  BMIMB 108      35.897  30.788  26.654  1.00  0.00      B    C
ATOM   4655  H3  BMIMB 108      35.518  30.324  25.755  1.00  0.00      B    H
ATOM   4656  H31 BMIMB 108      36.479  30.083  27.229  1.00  0.00      B    H
ATOM   4657  H32 BMIMB 108      35.101  31.139  27.294  1.00  0.00      B    H
ATOM   4658  C4  BMIMB 108      38.196  34.622  24.374  1.00  0.00      B    C
ATOM   4659  H4  BMIMB 108      38.054  35.668  24.601  1.00  0.00      B    H
ATOM   4660  H41 BMIMB 108      37.497  34.435  23.572  1.00  0.00      B    H
ATOM   4661  C5  BMIMB 108      39.604  34.453  23.988  1.00  0.00      B    C
ATOM   4662  H5  BMIMB 108      39.583  34.577  22.908  1.00  0.00      B    H
ATOM   4663  H51 BMIMB 108      40.247  35.182  24.475  1.00  0.00      B    H
ATOM   4664  C51 BMIMB 108      40.175  33.086  24.297  1.00  0.00      B    C
ATOM   4665  H52 BMIMB 108      40.146  32.900  25.368  1.00  0.00      B    H
ATOM   4666  H53 BMIMB 108      39.468  32.335  23.956  1.00  0.00      B    H
ATOM   4667  C6  BMIMB 108      41.509  32.881  23.766  1.00  0.00      B    C
ATOM   4668  H6  BMIMB 108      41.313  32.866  22.700  1.00  0.00      B    H
ATOM   4669  H61 BMIMB 108      42.226  33.636  24.066  1.00  0.00      B    H
ATOM   4670  H62 BMIMB 108      41.918  31.944  24.128  1.00  0.00      B    H
ATOM   4681  N1  BMIMB 109      10.482  32.610   8.505  1.00  0.00      B    N
ATOM   4682  N11 BMIMB 109      12.456  32.278   9.276  1.00  0.00      B    N
ATOM   4683  C1  BMIMB 109      11.640  32.075   8.275  1.00  0.00      B    C
ATOM   4684  H1  BMIMB 109      11.824  31.494   7.397  1.00  0.00      B    H
ATOM   4685  C2  BMIMB 109      10.579  33.093   9.791  1.00  0.00      B    C
ATOM   4686  H2  BMIMB 109       9.756  33.578  10.269  1.00  0.00      B    H
ATOM   4687  C21 BMIMB 109      11.793  33.009  10.224  1.00  0.00      B    C
ATOM   4688  H21 BMIMB 109      12.260  33.309  11.137  1.00  0.00      B    H
ATOM   4689  C3  BMIMB 109       9.269  32.543   7.694  1.00  0.00      B    C
ATOM   4690  H3  BMIMB 109       9.500  31.986   6.798  1.00  0.00      B    H
ATOM   4691  H31 BMIMB 109       8.471  32.040   8.220  1.00  0.00      B    H
ATOM   4692  H32 BMIMB 109       8.872  33.529   7.502  1.00  0.00      B    H
ATOM   4693  C4  BMIMB 109      13.915  32.028   9.207  1.00  0.00      B    C
ATOM   4694  H4  BMIMB 109      14.144  31.180   8.577  1.00  0.00      B    H
ATOM   4695  H41 BMIMB 109      14.162  31.587  10.161  1.00  0.00      B    H
ATOM   4696  C5  BMIMB 109      14.627  33.277   8.751  1.00  0.00      B    C
ATOM   4697  H5  BMIMB 109      14.221  33.563   7.784  1.00  0.00      B    H
ATOM   4698  H51 BMIMB 109      14.339  34.051   9.458  1.00  0.00      B    H
ATOM   4699  C51 BMIMB 109      16.123  33.285   8.804  1.00  0.00      B    C
ATOM   4700  H52 BMIMB 109      16.453  32.820   9.729  1.00  0.00      B    H
ATOM   4701  H53 BMIMB 109      16.422  32.585   8.029  1.00  0.00      B    H
ATOM   4702  C6  BMIMB 109      16.708  34.618   8.649  1.00  0.00      B    C
ATOM   4703  H6  BMIMB 109      16.599  35.299   9.486  1.00  0.00      B    H
ATOM   4704  H61 BMIMB 109      17.786  34.615   8.539  1.00  0.00      B    H
ATOM   4705  H62 BMIMB 109      16.284  35.092   7.771  1.00  0.00      B    H
ATOM   4716  N1  BMIMB 110      31.036  43.666  26.471  1.00  0.00      B    N
ATOM   4717  N11 BMIMB 110      33.045  44.034  27.067  1.00  0.00      B    N
ATOM   4718  C1  BMIMB 110      32.111  43.107  26.910  1.00  0.00      B    C
ATOM   4719  H1  BMIMB 110      32.223  42.063  27.109  1.00  0.00      B    H
ATOM   4720  C2  BMIMB 110      31.208  45.035  26.366  1.00  0.00      B    C
ATOM   4721  H2  BMIMB 110      30.469  45.711  25.995  1.00  0.00      B    H
ATOM   4722  C21 BMIMB 110      32.491  45.256  26.704  1.00  0.00      B    C
ATOM   4723  H21 BMIMB 110      33.075  46.145  26.804  1.00  0.00      B    H
ATOM   4724  C3  BMIMB 110      29.772  43.028  26.190  1.00  0.00      B    C
ATOM   4725  H3  BMIMB 110      29.687  42.167  26.836  1.00  0.00      B    H
ATOM   4726  H31 BMIMB 110      29.006  43.735  26.472  1.00  0.00      B    H
ATOM   4727  H32 BMIMB 110      29.672  42.754  25.150  1.00  0.00      B    H
ATOM   4728  C4  BMIMB 110      34.430  43.594  27.358  1.00  0.00      B    C
ATOM   4729  H4  BMIMB 110      35.028  44.304  26.807  1.00  0.00      B    H
ATOM   4730  H41 BMIMB 110      34.699  42.618  26.980  1.00  0.00      B    H
ATOM   4731  C5  BMIMB 110      34.745  43.619  28.848  1.00  0.00      B    C
ATOM   4732  H5  BMIMB 110      34.160  42.925  29.446  1.00  0.00      B    H
ATOM   4733  H51 BMIMB 110      35.797  43.361  28.937  1.00  0.00      B    H
ATOM   4734  C51 BMIMB 110      34.818  45.063  29.459  1.00  0.00      B    C
ATOM   4735  H52 BMIMB 110      35.585  45.605  28.913  1.00  0.00      B    H
ATOM   4736  H53 BMIMB 110      33.796  45.432  29.409  1.00  0.00      B    H
ATOM   4737  C6  BMIMB 110      35.238  45.059  30.928  1.00  0.00      B    C
ATOM   4738  H6  BMIMB 110      35.923  44.233  31.084  1.00  0.00      B    H
ATOM   4739  H61 BMIMB 110      35.656  46.023  31.194  1.00  0.00      B    H
ATOM   4740  H62 BMIMB 110      34.527  44.764  31.691  1.00  0.00      B    H
ATOM   4751  N1  BMIMB 111      38.430  29.140  -0.185  1.00  0.00      B    N
ATOM   4752  N11 BMIMB 111      36.523  29.658   0.586  1.00  0.00      B    N
ATOM   4753  C1  BMIMB 111      37.683  30.136   0.208  1.00  0.00      B    C
ATOM   4754  H1  BMIMB 111      37.887  31.185   0.212  1.00  0.00      B    H
ATOM   4755  C2  BMIMB 111      37.803  27.998   0.217  1.00  0.00      B    C
ATOM   4756  H2  BMIMB 111      38.309  27.071   0.058  1.00  0.00      B    H
ATOM   4757  C21 BMIMB 111      36.567  28.300   0.530  1.00  0.00      B    C
ATOM   4758  H21 BMIMB 111      35.760  27.699   0.888  1.00  0.00      B    H
ATOM   4759  C3  BMIMB 111      39.652  29.221  -0.941  1.00  0.00      B    C
ATOM   4760  H3  BMIMB 111      40.329  28.426  -0.665  1.00  0.00      B    H
ATOM   4761  H31 BMIMB 111      39.625  29.056  -2.008  1.00  0.00      B    H
ATOM   4762  H32 BMIMB 111      40.185  30.127  -0.691  1.00  0.00      B    H
ATOM   4763  C4  BMIMB 111      35.342  30.394   1.121  1.00  0.00      B    C
ATOM   4764  H4  BMIMB 111      34.553  29.658   1.079  1.00  0.00      B    H
ATOM   4765  H41 BMIMB 111      35.099  31.158   0.399  1.00  0.00      B    H
ATOM   4766  C5  BMIMB 111      35.440  30.970   2.570  1.00  0.00      B    C
ATOM   4767  H5  BMIMB 111      35.105  31.994   2.433  1.00  0.00      B    H
ATOM   4768  H51 BMIMB 111      34.822  30.389   3.250  1.00  0.00      B    H
ATOM   4769  C51 BMIMB 111      36.820  31.140   3.227  1.00  0.00      B    C
ATOM   4770  H52 BMIMB 111      37.121  30.128   3.486  1.00  0.00      B    H
ATOM   4771  H53 BMIMB 111      37.480  31.771   2.637  1.00  0.00      B    H
ATOM   4772  C6  BMIMB 111      36.689  31.802   4.539  1.00  0.00      B    C
ATOM   4773  H6  BMIMB 111      35.887  32.528   4.468  1.00  0.00      B    H
ATOM   4774  H61 BMIMB 111      36.360  31.110   5.306  1.00  0.00      B    H
ATOM   4775  H62 BMIMB 111      37.590  32.350   4.789  1.00  0.00      B    H
ATOM   4786  N1  BMIMB 112      46.239  18.988  39.887  1.00  0.00      B    N
ATOM   4787  N11 BMIMB 112      47.405  18.255  41.511  1.00  0.00      B    N
ATOM   4788  C1  BMIMB 112      47.184  19.304  40.782  1.00  0.00      B    C
ATOM   4789  H1  BMIMB 112      47.647  20.262  40.884  1.00  0.00      B    H
ATOM   4790  C2  BMIMB 112      45.793  17.693  40.165  1.00  0.00      B    C
ATOM   4791  H2  BMIMB 112      44.957  17.188  39.732  1.00  0.00      B    H
ATOM   4792  C21 BMIMB 112      46.560  17.265  41.172  1.00  0.00      B    C
ATOM   4793  H21 BMIMB 112      46.608  16.292  41.609  1.00  0.00      B    H
ATOM   4794  C3  BMIMB 112      45.571  19.879  38.960  1.00  0.00      B    C
ATOM   4795  H3  BMIMB 112      46.081  20.830  38.918  1.00  0.00      B    H
ATOM   4796  H31 BMIMB 112      45.652  19.429  37.981  1.00  0.00      B    H
ATOM   4797  H32 BMIMB 112      44.524  19.891  39.226  1.00  0.00      B    H
ATOM   4798  C4  BMIMB 112      48.405  18.344  42.550  1.00  0.00      B    C
ATOM   4799  H4  BMIMB 112      49.149  18.937  42.038  1.00  0.00      B    H
ATOM   4800  H41 BMIMB 112      48.808  17.357  42.721  1.00  0.00      B    H
ATOM   4801  C5  BMIMB 112      47.817  19.039  43.743  1.00  0.00      B    C
ATOM   4802  H5  BMIMB 112      48.616  19.082  44.478  1.00  0.00      B    H
ATOM   4803  H51 BMIMB 112      47.623  20.079  43.494  1.00  0.00      B    H
ATOM   4804  C51 BMIMB 112      46.605  18.192  44.197  1.00  0.00      B    C
ATOM   4805  H52 BMIMB 112      45.745  18.356  43.553  1.00  0.00      B    H
ATOM   4806  H53 BMIMB 112      46.972  17.171  44.133  1.00  0.00      B    H
ATOM   4807  C6  BMIMB 112      46.066  18.523  45.560  1.00  0.00      B    C
ATOM   4808  H6  BMIMB 112      45.813  19.576  45.610  1.00  0.00      B    H
ATOM   4809  H61 BMIMB 112      45.180  17.946  45.802  1.00  0.00      B    H
ATOM   4810  H62 BMIMB 112      46.839  18.345  46.299  1.00  0.00      B    H
ATOM   4821  N1  BMIMB 113       5.133  45.695  11.917  1.00  0.00      B    N
ATOM   4822  N11 BMIMB 113       4.643  46.104  13.956  1.00  0.00      B    N
ATOM   4823  C1  BMIMB 113       4.167  45.656  12.830  1.00  0.00      B    C
ATOM   4824  H1  BMIMB 113       3.151  45.346  12.709  1.00  0.00      B    H
ATOM   4825  C2  BMIMB 113       6.326  46.074  12.496  1.00  0.00      B    C
ATOM   4826  H2  BMIMB 113       7.238  46.052  11.941  1.00  0.00      B    H
ATOM   4827  C21 BMIMB 113       6.023  46.414  13.755  1.00  0.00      B    C
ATOM   4828  H21 BMIMB 113       6.607  46.813  14.555  1.00  0.00      B    H
ATOM   4829  C3  BMIMB 113       5.059  45.225  10.563  1.00  0.00      B    C
ATOM   4830  H3  BMIMB 113       4.083  44.779  10.439  1.00  0.00      B    H
ATOM   4831  H31 BMIMB 113       5.031  46.120   9.959  1.00  0.00      B    H
ATOM   4832  H32 BMIMB 113       5.818  44.521  10.253  1.00  0.00      B    H
ATOM   4833  C4  BMIMB 113       3.855  46.220  15.177  1.00  0.00      B    C
ATOM   4834  H4  BMIMB 113       4.340  45.816  16.054  1.00  0.00      B    H
ATOM   4835  H41 BMIMB 113       3.085  45.518  14.892  1.00  0.00      B    H
ATOM   4836  C5  BMIMB 113       3.350  47.652  15.406  1.00  0.00      B    C
ATOM   4837  H5  BMIMB 113       4.196  48.331  15.486  1.00  0.00      B    H
ATOM   4838  H51 BMIMB 113       2.804  47.946  14.513  1.00  0.00      B    H
ATOM   4839  C51 BMIMB 113       2.385  47.879  16.524  1.00  0.00      B    C
ATOM   4840  H52 BMIMB 113       1.589  47.194  16.245  1.00  0.00      B    H
ATOM   4841  H53 BMIMB 113       2.736  47.824  17.552  1.00  0.00      B    H
ATOM   4842  C6  BMIMB 113       1.928  49.294  16.432  1.00  0.00      B    C
ATOM   4843  H6  BMIMB 113       2.735  50.008  16.317  1.00  0.00      B    H
ATOM   4844  H61 BMIMB 113       1.317  49.360  15.539  1.00  0.00      B    H
ATOM   4845  H62 BMIMB 113       1.250  49.419  17.269  1.00  0.00      B    H
ATOM   4856  N1  BMIMB 114      23.748  40.569  25.588  1.00  0.00      B    N
ATOM   4857  N11 BMIMB 114      24.845  41.415  23.931  1.00  0.00      B    N
ATOM   4858  C1  BMIMB 114      24.519  40.297  24.534  1.00  0.00      B    C
ATOM   4859  H1  BMIMB 114      24.947  39.344  24.308  1.00  0.00      B    H
ATOM   4860  C2  BMIMB 114      23.489  41.896  25.660  1.00  0.00      B    C
ATOM   4861  H2  BMIMB 114      22.925  42.388  26.422  1.00  0.00      B    H
ATOM   4862  C21 BMIMB 114      24.225  42.442  24.660  1.00  0.00      B    C
ATOM   4863  H21 BMIMB 114      24.456  43.457  24.423  1.00  0.00      B    H
ATOM   4864  C3  BMIMB 114      23.235  39.596  26.535  1.00  0.00      B    C
ATOM   4865  H3  BMIMB 114      22.243  39.736  26.938  1.00  0.00      B    H
ATOM   4866  H31 BMIMB 114      23.273  38.611  26.093  1.00  0.00      B    H
ATOM   4867  H32 BMIMB 114      23.943  39.724  27.341  1.00  0.00      B    H
ATOM   4868  C4  BMIMB 114      26.039  41.575  23.020  1.00  0.00      B    C
ATOM   4869  H4  BMIMB 114      26.763  40.819  23.286  1.00  0.00      B    H
ATOM   4870  H41 BMIMB 114      26.430  42.566  23.197  1.00  0.00      B    H
ATOM   4871  C5  BMIMB 114      25.754  41.585  21.518  1.00  0.00      B    C
ATOM   4872  H5  BMIMB 114      26.688  41.714  20.977  1.00  0.00      B    H
ATOM   4873  H51 BMIMB 114      25.622  40.531  21.285  1.00  0.00      B    H
ATOM   4874  C51 BMIMB 114      24.551  42.294  20.968  1.00  0.00      B    C
ATOM   4875  H52 BMIMB 114      23.668  41.675  21.104  1.00  0.00      B    H
ATOM   4876  H53 BMIMB 114      24.387  43.149  21.619  1.00  0.00      B    H
ATOM   4877  C6  BMIMB 114      24.585  42.686  19.472  1.00  0.00      B    C
ATOM   4878  H6  BMIMB 114      25.631  42.739  19.193  1.00  0.00      B    H
ATOM   4879  H61 BMIMB 114      24.186  41.851  18.908  1.00  0.00      B    H
ATOM   4880  H62 BMIMB 114      24.129  43.643  19.244  1.00  0.00      B    H
ATOM   4891  N1  BMIMB 115      25.515   4.859  12.005  1.00  0.00      B    N
ATOM   4892  N11 BMIMB 115      25.504   4.289   9.957  1.00  0.00      B    N
ATOM   4893  C1  BMIMB 115      25.364   3.878  11.215  1.00  0.00      B    C
ATOM   4894  H1  BMIMB 115      25.226   2.875  11.559  1.00  0.00      B    H
ATOM   4895  C2  BMIMB 115      25.664   6.000  11.244  1.00  0.00      B    C
ATOM   4896  H2  BMIMB 115      25.976   6.896  11.734  1.00  0.00      B    H
ATOM   4897  C21 BMIMB 115      25.683   5.694   9.973  1.00  0.00      B    C
ATOM   4898  H21 BMIMB 115      25.724   6.244   9.059  1.00  0.00      B    H
ATOM   4899  C3  BMIMB 115      25.516   4.839  13.487  1.00  0.00      B    C
ATOM   4900  H3  BMIMB 115      25.200   3.848  13.780  1.00  0.00      B    H
ATOM   4901  H31 BMIMB 115      26.503   5.182  13.757  1.00  0.00      B    H
ATOM   4902  H32 BMIMB 115      24.734   5.439  13.929  1.00  0.00      B    H
ATOM   4903  C4  BMIMB 115      25.441   3.375   8.768  1.00  0.00      B    C
ATOM   4904  H4  BMIMB 115      25.371   4.051   7.929  1.00  0.00      B    H
ATOM   4905  H41 BMIMB 115      24.613   2.684   8.714  1.00  0.00      B    H
ATOM   4906  C5  BMIMB 115      26.761   2.586   8.597  1.00  0.00      B    C
ATOM   4907  H5  BMIMB 115      26.642   1.653   9.142  1.00  0.00      B    H
ATOM   4908  H51 BMIMB 115      26.827   2.211   7.579  1.00  0.00      B    H
ATOM   4909  C51 BMIMB 115      28.054   3.374   8.823  1.00  0.00      B    C
ATOM   4910  H52 BMIMB 115      28.052   4.147   8.059  1.00  0.00      B    H
ATOM   4911  H53 BMIMB 115      27.925   3.931   9.747  1.00  0.00      B    H
ATOM   4912  C6  BMIMB 115      29.330   2.624   8.884  1.00  0.00      B    C
ATOM   4913  H6  BMIMB 115      30.189   3.284   8.845  1.00  0.00      B    H
ATOM   4914  H61 BMIMB 115      29.344   2.056   9.807  1.00  0.00      B    H
ATOM   4915  H62 BMIMB 115      29.309   1.927   8.054  1.00  0.00      B    H
ATOM   4926  N1  BMIMB 116      29.553  15.849  44.025  1.00  0.00      B    N
ATOM   4927  N11 BMIMB 116      29.642  14.144  45.272  1.00  0.00      B    N
ATOM   4928  C1  BMIMB 116      30.065  14.663  44.160  1.00  0.00      B    C
ATOM   4929  H1  BMIMB 116      30.645  14.218  43.380  1.00  0.00      B    H
ATOM   4930  C2  BMIMB 116      28.818  16.188  45.171  1.00  0.00      B    C
ATOM   4931  H2  BMIMB 116      28.376  17.137  45.382  1.00  0.00      B    H
ATOM   4932  C21 BMIMB 116      28.758  15.105  45.927  1.00  0.00      B    C
ATOM   4933  H21 BMIMB 116      28.250  15.001  46.861  1.00  0.00      B    H
ATOM   4934  C3  BMIMB 116      29.790  16.672  42.853  1.00  0.00      B    C
ATOM   4935  H3  BMIMB 116      29.836  16.069  41.958  1.00  0.00      B    H
ATOM   4936  H31 BMIMB 116      28.947  17.307  42.623  1.00  0.00      B    H
ATOM   4937  H32 BMIMB 116      30.676  17.276  42.981  1.00  0.00      B    H
ATOM   4938  C4  BMIMB 116      29.894  12.812  45.742  1.00  0.00      B    C
ATOM   4939  H4  BMIMB 116      29.182  12.774  46.554  1.00  0.00      B    H
ATOM   4940  H41 BMIMB 116      30.952  12.785  45.959  1.00  0.00      B    H
ATOM   4941  C5  BMIMB 116      29.462  11.815  44.667  1.00  0.00      B    C
ATOM   4942  H5  BMIMB 116      29.761  12.329  43.757  1.00  0.00      B    H
ATOM   4943  H51 BMIMB 116      29.874  10.831  44.875  1.00  0.00      B    H
ATOM   4944  C51 BMIMB 116      27.970  11.627  44.653  1.00  0.00      B    C
ATOM   4945  H52 BMIMB 116      27.723  10.981  45.492  1.00  0.00      B    H
ATOM   4946  H53 BMIMB 116      27.360  12.524  44.588  1.00  0.00      B    H
ATOM   4947  C6  BMIMB 116      27.758  10.669  43.460  1.00  0.00      B    C
ATOM   4948  H6  BMIMB 116      28.052  11.215  42.571  1.00  0.00      B    H
ATOM   4949  H61 BMIMB 116      28.303   9.732  43.460  1.00  0.00      B    H
ATOM   4950  H62 BMIMB 116      26.691  10.480  43.501  1.00  0.00      B    H
ATOM   4961  N1  BMIMB 117      28.775  23.674  10.644  1.00  0.00      B    N
ATOM   4962  N11 BMIMB 117      28.193  21.703  10.016  1.00  0.00      B    N
ATOM   4963  C1  BMIMB 117      28.001  22.636  10.949  1.00  0.00      B    C
ATOM   4964  H1  BMIMB 117      27.463  22.516  11.865  1.00  0.00      B    H
ATOM   4965  C2  BMIMB 117      29.370  23.400   9.406  1.00  0.00      B    C
ATOM   4966  H2  BMIMB 117      30.008  24.128   8.955  1.00  0.00      B    H
ATOM   4967  C21 BMIMB 117      28.976  22.229   9.035  1.00  0.00      B    C
ATOM   4968  H21 BMIMB 117      29.148  21.714   8.115  1.00  0.00      B    H
ATOM   4969  C3  BMIMB 117      28.807  24.986  11.375  1.00  0.00      B    C
ATOM   4970  H3  BMIMB 117      29.813  25.119  11.747  1.00  0.00      B    H
ATOM   4971  H31 BMIMB 117      28.456  25.808  10.770  1.00  0.00      B    H
ATOM   4972  H32 BMIMB 117      28.112  24.938  12.200  1.00  0.00      B    H
ATOM   4973  C4  BMIMB 117      27.534  20.406   9.961  1.00  0.00      B    C
ATOM   4974  H4  BMIMB 117      27.352  20.092   8.944  1.00  0.00      B    H
ATOM   4975  H41 BMIMB 117      26.574  20.340  10.451  1.00  0.00      B    H
ATOM   4976  C5  BMIMB 117      28.259  19.306  10.711  1.00  0.00      B    C
ATOM   4977  H5  BMIMB 117      28.424  19.632  11.735  1.00  0.00      B    H
ATOM   4978  H51 BMIMB 117      27.713  18.369  10.647  1.00  0.00      B    H
ATOM   4979  C51 BMIMB 117      29.778  19.187  10.273  1.00  0.00      B    C
ATOM   4980  H52 BMIMB 117      29.764  18.958   9.211  1.00  0.00      B    H
ATOM   4981  H53 BMIMB 117      30.212  20.155  10.509  1.00  0.00      B    H
ATOM   4982  C6  BMIMB 117      30.432  17.988  11.014  1.00  0.00      B    C
ATOM   4983  H6  BMIMB 117      30.001  17.045  10.698  1.00  0.00      B    H
ATOM   4984  H61 BMIMB 117      31.513  17.954  10.943  1.00  0.00      B    H
ATOM   4985  H62 BMIMB 117      30.256  18.115  12.076  1.00  0.00      B    H
ATOM   4996  N1  BMIMB 118      15.145  -1.182   3.107  1.00  0.00      B    N
ATOM   4997  N11 BMIMB 118      14.923   0.285   1.603  1.00  0.00      B    N
ATOM   4998  C1  BMIMB 118      15.008   0.123   2.885  1.00  0.00      B    C
ATOM   4999  H1  BMIMB 118      14.977   0.860   3.659  1.00  0.00      B    H
ATOM   5000  C2  BMIMB 118      15.150  -1.815   1.864  1.00  0.00      B    C
ATOM   5001  H2  BMIMB 118      15.157  -2.882   1.818  1.00  0.00      B    H
ATOM   5002  C21 BMIMB 118      15.039  -0.947   0.942  1.00  0.00      B    C
ATOM   5003  H21 BMIMB 118      15.053  -0.995  -0.125  1.00  0.00      B    H
ATOM   5004  C3  BMIMB 118      15.108  -1.821   4.439  1.00  0.00      B    C
ATOM   5005  H3  BMIMB 118      14.180  -1.616   4.952  1.00  0.00      B    H
ATOM   5006  H31 BMIMB 118      15.150  -2.896   4.347  1.00  0.00      B    H
ATOM   5007  H32 BMIMB 118      15.985  -1.528   4.997  1.00  0.00      B    H
ATOM   5008  C4  BMIMB 118      14.918   1.560   0.850  1.00  0.00      B    C
ATOM   5009  H4  BMIMB 118      14.672   2.322   1.574  1.00  0.00      B    H
ATOM   5010  H41 BMIMB 118      14.076   1.528   0.175  1.00  0.00      B    H
ATOM   5011  C5  BMIMB 118      16.099   1.920   0.004  1.00  0.00      B    C
ATOM   5012  H5  BMIMB 118      15.982   1.335  -0.904  1.00  0.00      B    H
ATOM   5013  H51 BMIMB 118      16.136   2.993  -0.168  1.00  0.00      B    H
ATOM   5014  C51 BMIMB 118      17.472   1.428   0.452  1.00  0.00      B    C
ATOM   5015  H52 BMIMB 118      17.564   1.678   1.506  1.00  0.00      B    H
ATOM   5016  H53 BMIMB 118      17.583   0.355   0.321  1.00  0.00      B    H
ATOM   5017  C6  BMIMB 118      18.594   2.227  -0.223  1.00  0.00      B    C
ATOM   5018  H6  BMIMB 118      18.651   2.030  -1.288  1.00  0.00      B    H
ATOM   5019  H61 BMIMB 118      18.373   3.287  -0.272  1.00  0.00      B    H
ATOM   5020  H62 BMIMB 118      19.578   2.052   0.196  1.00  0.00      B    H
ATOM   5031  N1  BMIMB 119      30.651  43.634   6.154  1.00  0.00      B    N
ATOM   5032  N11 BMIMB 119      29.113  44.362   7.499  1.00  0.00      B    N
ATOM   5033  C1  BMIMB 119      29.427  43.529   6.533  1.00  0.00      B    C
ATOM   5034  H1  BMIMB 119      28.751  42.848   6.062  1.00  0.00      B    H
ATOM   5035  C2  BMIMB 119      31.119  44.728   6.845  1.00  0.00      B    C
ATOM   5036  H2  BMIMB 119      32.071  45.173   6.652  1.00  0.00      B    H
ATOM   5037  C21 BMIMB 119      30.190  45.180   7.744  1.00  0.00      B    C
ATOM   5038  H21 BMIMB 119      30.161  45.917   8.517  1.00  0.00      B    H
ATOM   5039  C3  BMIMB 119      31.286  42.814   5.135  1.00  0.00      B    C
ATOM   5040  H3  BMIMB 119      31.996  43.325   4.503  1.00  0.00      B    H
ATOM   5041  H31 BMIMB 119      31.647  41.855   5.477  1.00  0.00      B    H
ATOM   5042  H32 BMIMB 119      30.490  42.491   4.480  1.00  0.00      B    H
ATOM   5043  C4  BMIMB 119      27.763  44.503   8.049  1.00  0.00      B    C
ATOM   5044  H4  BMIMB 119      27.956  44.573   9.109  1.00  0.00      B    H
ATOM   5045  H41 BMIMB 119      27.259  43.571   7.842  1.00  0.00      B    H
ATOM   5046  C5  BMIMB 119      27.010  45.676   7.526  1.00  0.00      B    C
ATOM   5047  H5  BMIMB 119      27.474  46.633   7.752  1.00  0.00      B    H
ATOM   5048  H51 BMIMB 119      26.910  45.523   6.454  1.00  0.00      B    H
ATOM   5049  C51 BMIMB 119      25.548  45.743   7.917  1.00  0.00      B    C
ATOM   5050  H52 BMIMB 119      25.171  46.564   7.312  1.00  0.00      B    H
ATOM   5051  H53 BMIMB 119      25.115  44.785   7.643  1.00  0.00      B    H
ATOM   5052  C6  BMIMB 119      25.200  46.022   9.405  1.00  0.00      B    C
ATOM   5053  H6  BMIMB 119      25.563  45.265  10.090  1.00  0.00      B    H
ATOM   5054  H61 BMIMB 119      25.727  46.917   9.713  1.00  0.00      B    H
ATOM   5055  H62 BMIMB 119      24.128  46.164   9.488  1.00  0.00      B    H
ATOM   5066  N1  BMIMB 120      22.007  40.554  33.608  1.00  0.00      B    N
ATOM   5067  N11 BMIMB 120      22.622  42.594  33.826  1.00  0.00      B    N
ATOM   5068  C1  BMIMB 120      22.497  41.448  34.406  1.00  0.00      B    C
ATOM   5069  H1  BMIMB 120      22.914  41.144  35.342  1.00  0.00      B    H
ATOM   5070  C2  BMIMB 120      21.577  41.241  32.502  1.00  0.00      B    C
ATOM   5071  H2  BMIMB 120      21.113  40.744  31.678  1.00  0.00      B    H
ATOM   5072  C21 BMIMB 120      21.915  42.558  32.649  1.00  0.00      B    C
ATOM   5073  H21 BMIMB 120      21.776  43.321  31.914  1.00  0.00      B    H
ATOM   5074  C3  BMIMB 120      21.917  39.086  33.827  1.00  0.00      B    C
ATOM   5075  H3  BMIMB 120      20.985  38.743  33.403  1.00  0.00      B    H
ATOM   5076  H31 BMIMB 120      22.836  38.616  33.511  1.00  0.00      B    H
ATOM   5077  H32 BMIMB 120      21.820  38.991  34.898  1.00  0.00      B    H
ATOM   5078  C4  BMIMB 120      23.199  43.835  34.413  1.00  0.00      B    C
ATOM   5079  H4  BMIMB 120      23.587  44.452  33.616  1.00  0.00      B    H
ATOM   5080  H41 BMIMB 120      24.058  43.540  34.998  1.00  0.00      B    H
ATOM   5081  C5  BMIMB 120      22.098  44.527  35.311  1.00  0.00      B    C
ATOM   5082  H5  BMIMB 120      21.113  44.385  34.874  1.00  0.00      B    H
ATOM   5083  H51 BMIMB 120      22.321  43.937  36.196  1.00  0.00      B    H
ATOM   5084  C51 BMIMB 120      22.579  46.030  35.499  1.00  0.00      B    C
ATOM   5085  H52 BMIMB 120      23.621  46.049  35.809  1.00  0.00      B    H
ATOM   5086  H53 BMIMB 120      22.378  46.582  34.584  1.00  0.00      B    H
ATOM   5087  C6  BMIMB 120      21.740  46.730  36.576  1.00  0.00      B    C
ATOM   5088  H6  BMIMB 120      20.737  46.626  36.178  1.00  0.00      B    H
ATOM   5089  H61 BMIMB 120      21.730  46.279  37.562  1.00  0.00      B    H
ATOM   5090  H62 BMIMB 120      21.787  47.813  36.600  1.00  0.00      B    H
ATOM   5101  N1  BMIMB 121      16.943  28.641  40.674  1.00  0.00      B    N
ATOM   5102  N11 BMIMB 121      15.648  29.320  42.270  1.00  0.00      B    N
ATOM   5103  C1  BMIMB 121      16.895  29.253  41.814  1.00  0.00      B    C
ATOM   5104  H1  BMIMB 121      17.699  29.875  42.144  1.00  0.00      B    H
ATOM   5105  C2  BMIMB 121      15.697  28.139  40.398  1.00  0.00      B    C
ATOM   5106  H2  BMIMB 121      15.519  27.483  39.575  1.00  0.00      B    H
ATOM   5107  C21 BMIMB 121      14.926  28.607  41.367  1.00  0.00      B    C
ATOM   5108  H21 BMIMB 121      13.877  28.482  41.524  1.00  0.00      B    H
ATOM   5109  C3  BMIMB 121      18.177  28.256  39.953  1.00  0.00      B    C
ATOM   5110  H3  BMIMB 121      17.873  27.755  39.046  1.00  0.00      B    H
ATOM   5111  H31 BMIMB 121      18.574  29.246  39.783  1.00  0.00      B    H
ATOM   5112  H32 BMIMB 121      18.783  27.614  40.574  1.00  0.00      B    H
ATOM   5113  C4  BMIMB 121      15.111  30.136  43.440  1.00  0.00      B    C
ATOM   5114  H4  BMIMB 121      14.297  30.725  43.043  1.00  0.00      B    H
ATOM   5115  H41 BMIMB 121      15.927  30.778  43.738  1.00  0.00      B    H
ATOM   5116  C5  BMIMB 121      14.492  29.362  44.573  1.00  0.00      B    C
ATOM   5117  H5  BMIMB 121      14.411  29.900  45.515  1.00  0.00      B    H
ATOM   5118  H51 BMIMB 121      13.531  29.022  44.198  1.00  0.00      B    H
ATOM   5119  C51 BMIMB 121      15.508  28.242  44.818  1.00  0.00      B    C
ATOM   5120  H52 BMIMB 121      15.639  27.588  43.959  1.00  0.00      B    H
ATOM   5121  H53 BMIMB 121      16.474  28.627  45.132  1.00  0.00      B    H
ATOM   5122  C6  BMIMB 121      15.107  27.297  45.930  1.00  0.00      B    C
ATOM   5123  H6  BMIMB 121      15.980  26.747  46.264  1.00  0.00      B    H
ATOM   5124  H61 BMIMB 121      14.797  27.749  46.866  1.00  0.00      B    H
ATOM   5125  H62 BMIMB 121      14.316  26.613  45.647  1.00  0.00      B    H
ATOM   5136  N1  BMIMB 122      34.888  26.084  21.163  1.00  0.00      B    N
ATOM   5137  N11 BMIMB 122      33.960  24.170  20.932  1.00  0.00      B    N
ATOM   5138  C1  BMIMB 122      34.268  25.296  20.284  1.00  0.00      B    C
ATOM   5139  H1  BMIMB 122      34.181  25.396  19.223  1.00  0.00      B    H
ATOM   5140  C2  BMIMB 122      34.659  25.579  22.409  1.00  0.00      B    C
ATOM   5141  H2  BMIMB 122      34.960  26.061  23.314  1.00  0.00      B    H
ATOM   5142  C21 BMIMB 122      34.048  24.341  22.297  1.00  0.00      B    C
ATOM   5143  H21 BMIMB 122      33.711  23.608  22.996  1.00  0.00      B    H
ATOM   5144  C3  BMIMB 122      35.528  27.344  20.905  1.00  0.00      B    C
ATOM   5145  H3  BMIMB 122      36.603  27.302  20.818  1.00  0.00      B    H
ATOM   5146  H31 BMIMB 122      35.109  27.770  20.005  1.00  0.00      B    H
ATOM   5147  H32 BMIMB 122      35.350  27.992  21.750  1.00  0.00      B    H
ATOM   5148  C4  BMIMB 122      33.697  22.866  20.355  1.00  0.00      B    C
ATOM   5149  H4  BMIMB 122      33.956  22.138  21.108  1.00  0.00      B    H
ATOM   5150  H41 BMIMB 122      34.380  22.701  19.535  1.00  0.00      B    H
ATOM   5151  C5  BMIMB 122      32.239  22.625  20.098  1.00  0.00      B    C
ATOM   5152  H5  BMIMB 122      32.070  21.560  20.234  1.00  0.00      B    H
ATOM   5153  H51 BMIMB 122      31.737  23.170  20.894  1.00  0.00      B    H
ATOM   5154  C51 BMIMB 122      31.888  23.161  18.677  1.00  0.00      B    C
ATOM   5155  H52 BMIMB 122      30.811  23.223  18.545  1.00  0.00      B    H
ATOM   5156  H53 BMIMB 122      32.307  24.154  18.535  1.00  0.00      B    H
ATOM   5157  C6  BMIMB 122      32.471  22.353  17.543  1.00  0.00      B    C
ATOM   5158  H6  BMIMB 122      32.317  21.286  17.648  1.00  0.00      B    H
ATOM   5159  H61 BMIMB 122      31.821  22.584  16.707  1.00  0.00      B    H
ATOM   5160  H62 BMIMB 122      33.461  22.691  17.258  1.00  0.00      B    H
ATOM   5171  N1  BMIMB 123      27.217  28.875  26.967  1.00  0.00      B    N
ATOM   5172  N11 BMIMB 123      25.404  29.593  26.045  1.00  0.00      B    N
ATOM   5173  C1  BMIMB 123      26.709  29.407  25.871  1.00  0.00      B    C
ATOM   5174  H1  BMIMB 123      27.316  29.735  25.054  1.00  0.00      B    H
ATOM   5175  C2  BMIMB 123      26.216  28.746  27.907  1.00  0.00      B    C
ATOM   5176  H2  BMIMB 123      26.408  28.466  28.920  1.00  0.00      B    H
ATOM   5177  C21 BMIMB 123      25.092  29.227  27.356  1.00  0.00      B    C
ATOM   5178  H21 BMIMB 123      24.119  29.390  27.764  1.00  0.00      B    H
ATOM   5179  C3  BMIMB 123      28.602  28.529  27.236  1.00  0.00      B    C
ATOM   5180  H3  BMIMB 123      28.689  27.521  27.615  1.00  0.00      B    H
ATOM   5181  H31 BMIMB 123      29.003  28.666  26.242  1.00  0.00      B    H
ATOM   5182  H32 BMIMB 123      28.888  29.363  27.859  1.00  0.00      B    H
ATOM   5183  C4  BMIMB 123      24.489  30.204  25.143  1.00  0.00      B    C
ATOM   5184  H4  BMIMB 123      24.917  30.309  24.156  1.00  0.00      B    H
ATOM   5185  H41 BMIMB 123      24.299  31.140  25.647  1.00  0.00      B    H
ATOM   5186  C5  BMIMB 123      23.203  29.474  24.866  1.00  0.00      B    C
ATOM   5187  H5  BMIMB 123      22.634  29.329  25.781  1.00  0.00      B    H
ATOM   5188  H51 BMIMB 123      22.461  30.030  24.299  1.00  0.00      B    H
ATOM   5189  C51 BMIMB 123      23.392  28.194  24.156  1.00  0.00      B    C
ATOM   5190  H52 BMIMB 123      23.952  28.353  23.238  1.00  0.00      B    H
ATOM   5191  H53 BMIMB 123      24.058  27.582  24.759  1.00  0.00      B    H
ATOM   5192  C6  BMIMB 123      22.081  27.424  23.998  1.00  0.00      B    C
ATOM   5193  H6  BMIMB 123      21.614  27.321  24.971  1.00  0.00      B    H
ATOM   5194  H61 BMIMB 123      21.415  27.991  23.358  1.00  0.00      B    H
ATOM   5195  H62 BMIMB 123      22.155  26.453  23.521  1.00  0.00      B    H
ATOM   5206  N1  BMIMB 124      31.256   6.665   3.079  1.00  0.00      B    N
ATOM   5207  N11 BMIMB 124      32.338   7.290   1.353  1.00  0.00      B    N
ATOM   5208  C1  BMIMB 124      32.431   6.769   2.559  1.00  0.00      B    C
ATOM   5209  H1  BMIMB 124      33.335   6.504   3.065  1.00  0.00      B    H
ATOM   5210  C2  BMIMB 124      30.313   7.167   2.184  1.00  0.00      B    C
ATOM   5211  H2  BMIMB 124      29.273   7.083   2.410  1.00  0.00      B    H
ATOM   5212  C21 BMIMB 124      30.996   7.579   1.112  1.00  0.00      B    C
ATOM   5213  H21 BMIMB 124      30.750   7.947   0.140  1.00  0.00      B    H
ATOM   5214  C3  BMIMB 124      31.090   6.333   4.453  1.00  0.00      B    C
ATOM   5215  H3  BMIMB 124      31.973   5.870   4.869  1.00  0.00      B    H
ATOM   5216  H31 BMIMB 124      30.795   7.198   5.028  1.00  0.00      B    H
ATOM   5217  H32 BMIMB 124      30.292   5.610   4.531  1.00  0.00      B    H
ATOM   5218  C4  BMIMB 124      33.355   7.445   0.240  1.00  0.00      B    C
ATOM   5219  H4  BMIMB 124      34.042   8.199   0.594  1.00  0.00      B    H
ATOM   5220  H41 BMIMB 124      32.805   7.703  -0.653  1.00  0.00      B    H
ATOM   5221  C5  BMIMB 124      34.155   6.209   0.034  1.00  0.00      B    C
ATOM   5222  H5  BMIMB 124      34.538   5.760   0.947  1.00  0.00      B    H
ATOM   5223  H51 BMIMB 124      33.493   5.464  -0.402  1.00  0.00      B    H
ATOM   5224  C51 BMIMB 124      35.459   6.439  -0.783  1.00  0.00      B    C
ATOM   5225  H52 BMIMB 124      35.267   6.687  -1.824  1.00  0.00      B    H
ATOM   5226  H53 BMIMB 124      36.064   7.213  -0.318  1.00  0.00      B    H
ATOM   5227  C6  BMIMB 124      36.178   5.130  -0.823  1.00  0.00      B    C
ATOM   5228  H6  BMIMB 124      36.198   4.744   0.190  1.00  0.00      B    H
ATOM   5229  H61 BMIMB 124      35.828   4.362  -1.503  1.00  0.00      B    H
ATOM   5230  H62 BMIMB 124      37.243   5.247  -0.989  1.00  0.00      B    H
ATOM   5241  N1  BMIMB 125       9.328  26.799  22.382  1.00  0.00      B    N
ATOM   5242  N11 BMIMB 125      11.076  26.838  23.604  1.00  0.00      B    N
ATOM   5243  C1  BMIMB 125      10.554  26.380  22.464  1.00  0.00      B    C
ATOM   5244  H1  BMIMB 125      11.023  25.821  21.682  1.00  0.00      B    H
ATOM   5245  C2  BMIMB 125       8.900  27.349  23.581  1.00  0.00      B    C
ATOM   5246  H2  BMIMB 125       7.897  27.683  23.728  1.00  0.00      B    H
ATOM   5247  C21 BMIMB 125       9.989  27.277  24.392  1.00  0.00      B    C
ATOM   5248  H21 BMIMB 125       9.963  27.324  25.459  1.00  0.00      B    H
ATOM   5249  C3  BMIMB 125       8.465  26.552  21.192  1.00  0.00      B    C
ATOM   5250  H3  BMIMB 125       8.910  26.773  20.233  1.00  0.00      B    H
ATOM   5251  H31 BMIMB 125       8.231  25.509  21.342  1.00  0.00      B    H
ATOM   5252  H32 BMIMB 125       7.640  27.249  21.193  1.00  0.00      B    H
ATOM   5253  C4  BMIMB 125      12.436  26.697  24.149  1.00  0.00      B    C
ATOM   5254  H4  BMIMB 125      12.858  27.659  24.399  1.00  0.00      B    H
ATOM   5255  H41 BMIMB 125      12.922  26.520  23.201  1.00  0.00      B    H
ATOM   5256  C5  BMIMB 125      12.549  25.539  25.117  1.00  0.00      B    C
ATOM   5257  H5  BMIMB 125      11.857  25.686  25.943  1.00  0.00      B    H
ATOM   5258  H51 BMIMB 125      12.142  24.630  24.681  1.00  0.00      B    H
ATOM   5259  C51 BMIMB 125      13.988  25.111  25.487  1.00  0.00      B    C
ATOM   5260  H52 BMIMB 125      14.489  24.974  24.533  1.00  0.00      B    H
ATOM   5261  H53 BMIMB 125      14.561  25.773  26.131  1.00  0.00      B    H
ATOM   5262  C6  BMIMB 125      13.953  23.647  26.034  1.00  0.00      B    C
ATOM   5263  H6  BMIMB 125      14.870  23.448  26.576  1.00  0.00      B    H
ATOM   5264  H61 BMIMB 125      13.123  23.594  26.730  1.00  0.00      B    H
ATOM   5265  H62 BMIMB 125      13.865  22.936  25.221  1.00  0.00      B    H
ATOM   5276  N1  BMIMB 126      13.366   6.271  10.209  1.00  0.00      B    N
ATOM   5277  N11 BMIMB 126      13.304   8.219  11.063  1.00  0.00      B    N
ATOM   5278  C1  BMIMB 126      13.944   7.076  11.060  1.00  0.00      B    C
ATOM   5279  H1  BMIMB 126      14.740   6.728  11.684  1.00  0.00      B    H
ATOM   5280  C2  BMIMB 126      12.382   6.976   9.537  1.00  0.00      B    C
ATOM   5281  H2  BMIMB 126      11.887   6.453   8.749  1.00  0.00      B    H
ATOM   5282  C21 BMIMB 126      12.293   8.122  10.109  1.00  0.00      B    C
ATOM   5283  H21 BMIMB 126      11.693   8.967   9.854  1.00  0.00      B    H
ATOM   5284  C3  BMIMB 126      13.758   4.935   9.834  1.00  0.00      B    C
ATOM   5285  H3  BMIMB 126      13.194   4.168  10.345  1.00  0.00      B    H
ATOM   5286  H31 BMIMB 126      13.661   4.792   8.768  1.00  0.00      B    H
ATOM   5287  H32 BMIMB 126      14.778   4.936  10.187  1.00  0.00      B    H
ATOM   5288  C4  BMIMB 126      13.572   9.295  11.937  1.00  0.00      B    C
ATOM   5289  H4  BMIMB 126      13.229  10.209  11.475  1.00  0.00      B    H
ATOM   5290  H41 BMIMB 126      14.643   9.414  11.859  1.00  0.00      B    H
ATOM   5291  C5  BMIMB 126      13.148   9.039  13.370  1.00  0.00      B    C
ATOM   5292  H5  BMIMB 126      12.093   8.781  13.319  1.00  0.00      B    H
ATOM   5293  H51 BMIMB 126      13.652   8.131  13.690  1.00  0.00      B    H
ATOM   5294  C51 BMIMB 126      13.500  10.186  14.359  1.00  0.00      B    C
ATOM   5295  H52 BMIMB 126      14.156  10.914  13.889  1.00  0.00      B    H
ATOM   5296  H53 BMIMB 126      12.600  10.688  14.707  1.00  0.00      B    H
ATOM   5297  C6  BMIMB 126      14.053   9.576  15.650  1.00  0.00      B    C
ATOM   5298  H6  BMIMB 126      14.164  10.339  16.412  1.00  0.00      B    H
ATOM   5299  H61 BMIMB 126      13.393   8.816  16.052  1.00  0.00      B    H
ATOM   5300  H62 BMIMB 126      15.037   9.147  15.500  1.00  0.00      B    H
ATOM   5311  N1  BMIMB 127      14.476  25.624  33.320  1.00  0.00      B    N
ATOM   5312  N11 BMIMB 127      15.608  23.761  33.544  1.00  0.00      B    N
ATOM   5313  C1  BMIMB 127      15.557  25.055  33.801  1.00  0.00      B    C
ATOM   5314  H1  BMIMB 127      16.321  25.647  34.256  1.00  0.00      B    H
ATOM   5315  C2  BMIMB 127      13.738  24.602  32.743  1.00  0.00      B    C
ATOM   5316  H2  BMIMB 127      12.788  24.762  32.282  1.00  0.00      B    H
ATOM   5317  C21 BMIMB 127      14.363  23.462  33.015  1.00  0.00      B    C
ATOM   5318  H21 BMIMB 127      14.032  22.449  32.944  1.00  0.00      B    H
ATOM   5319  C3  BMIMB 127      14.050  27.013  33.595  1.00  0.00      B    C
ATOM   5320  H3  BMIMB 127      14.155  27.642  32.723  1.00  0.00      B    H
ATOM   5321  H31 BMIMB 127      13.048  26.970  33.995  1.00  0.00      B    H
ATOM   5322  H32 BMIMB 127      14.638  27.507  34.353  1.00  0.00      B    H
ATOM   5323  C4  BMIMB 127      16.701  22.799  33.957  1.00  0.00      B    C
ATOM   5324  H4  BMIMB 127      16.210  21.893  34.280  1.00  0.00      B    H
ATOM   5325  H41 BMIMB 127      17.197  23.285  34.785  1.00  0.00      B    H
ATOM   5326  C5  BMIMB 127      17.737  22.430  32.989  1.00  0.00      B    C
ATOM   5327  H5  BMIMB 127      18.054  23.412  32.646  1.00  0.00      B    H
ATOM   5328  H51 BMIMB 127      18.594  21.945  33.448  1.00  0.00      B    H
ATOM   5329  C51 BMIMB 127      17.154  21.463  31.869  1.00  0.00      B    C
ATOM   5330  H52 BMIMB 127      17.170  20.433  32.216  1.00  0.00      B    H
ATOM   5331  H53 BMIMB 127      16.191  21.867  31.567  1.00  0.00      B    H
ATOM   5332  C6  BMIMB 127      18.060  21.394  30.640  1.00  0.00      B    C
ATOM   5333  H6  BMIMB 127      17.634  20.752  29.878  1.00  0.00      B    H
ATOM   5334  H61 BMIMB 127      18.390  22.269  30.092  1.00  0.00      B    H
ATOM   5335  H62 BMIMB 127      18.946  20.868  30.979  1.00  0.00      B    H
ATOM   5346  N1  BMIMB 128      43.357  20.209  24.322  1.00  0.00      B    N
ATOM   5347  N11 BMIMB 128      43.177  21.620  22.662  1.00  0.00      B    N
ATOM   5348  C1  BMIMB 128      43.180  20.338  22.997  1.00  0.00      B    C
ATOM   5349  H1  BMIMB 128      43.287  19.520  22.318  1.00  0.00      B    H
ATOM   5350  C2  BMIMB 128      43.483  21.460  24.899  1.00  0.00      B    C
ATOM   5351  H2  BMIMB 128      43.693  21.573  25.941  1.00  0.00      B    H
ATOM   5352  C21 BMIMB 128      43.306  22.344  23.891  1.00  0.00      B    C
ATOM   5353  H21 BMIMB 128      43.226  23.407  23.827  1.00  0.00      B    H
ATOM   5354  C3  BMIMB 128      43.243  18.972  25.153  1.00  0.00      B    C
ATOM   5355  H3  BMIMB 128      43.443  18.120  24.520  1.00  0.00      B    H
ATOM   5356  H31 BMIMB 128      43.778  18.822  26.079  1.00  0.00      B    H
ATOM   5357  H32 BMIMB 128      42.252  18.896  25.574  1.00  0.00      B    H
ATOM   5358  C4  BMIMB 128      43.220  22.117  21.332  1.00  0.00      B    C
ATOM   5359  H4  BMIMB 128      42.538  22.955  21.344  1.00  0.00      B    H
ATOM   5360  H41 BMIMB 128      42.690  21.379  20.748  1.00  0.00      B    H
ATOM   5361  C5  BMIMB 128      44.616  22.398  20.835  1.00  0.00      B    C
ATOM   5362  H5  BMIMB 128      44.943  21.584  20.192  1.00  0.00      B    H
ATOM   5363  H51 BMIMB 128      44.670  23.345  20.305  1.00  0.00      B    H
ATOM   5364  C51 BMIMB 128      45.658  22.501  21.962  1.00  0.00      B    C
ATOM   5365  H52 BMIMB 128      45.484  23.341  22.630  1.00  0.00      B    H
ATOM   5366  H53 BMIMB 128      45.607  21.546  22.480  1.00  0.00      B    H
ATOM   5367  C6  BMIMB 128      47.122  22.531  21.403  1.00  0.00      B    C
ATOM   5368  H6  BMIMB 128      47.243  23.459  20.855  1.00  0.00      B    H
ATOM   5369  H61 BMIMB 128      47.848  22.356  22.189  1.00  0.00      B    H
ATOM   5370  H62 BMIMB 128      47.109  21.809  20.595  1.00  0.00      B    H
ATOM   5381  N1  BMIMB 129      32.737  29.280   5.260  1.00  0.00      B    N
ATOM   5382  N11 BMIMB 129      31.975  27.242   5.182  1.00  0.00      B    N
ATOM   5383  C1  BMIMB 129      32.478  28.219   5.908  1.00  0.00      B    C
ATOM   5384  H1  BMIMB 129      32.554  28.319   6.969  1.00  0.00      B    H
ATOM   5385  C2  BMIMB 129      32.325  29.034   3.969  1.00  0.00      B    C
ATOM   5386  H2  BMIMB 129      32.583  29.712   3.185  1.00  0.00      B    H
ATOM   5387  C21 BMIMB 129      31.812  27.794   3.897  1.00  0.00      B    C
ATOM   5388  H21 BMIMB 129      31.333  27.278   3.094  1.00  0.00      B    H
ATOM   5389  C3  BMIMB 129      32.934  30.634   5.850  1.00  0.00      B    C
ATOM   5390  H3  BMIMB 129      31.985  30.865   6.311  1.00  0.00      B    H
ATOM   5391  H31 BMIMB 129      33.671  30.464   6.621  1.00  0.00      B    H
ATOM   5392  H32 BMIMB 129      33.427  31.297   5.155  1.00  0.00      B    H
ATOM   5393  C4  BMIMB 129      31.638  25.839   5.595  1.00  0.00      B    C
ATOM   5394  H4  BMIMB 129      32.239  25.616   6.464  1.00  0.00      B    H
ATOM   5395  H41 BMIMB 129      31.890  25.184   4.775  1.00  0.00      B    H
ATOM   5396  C5  BMIMB 129      30.130  25.658   5.896  1.00  0.00      B    C
ATOM   5397  H5  BMIMB 129      29.455  26.041   5.135  1.00  0.00      B    H
ATOM   5398  H51 BMIMB 129      29.939  24.589   5.923  1.00  0.00      B    H
ATOM   5399  C51 BMIMB 129      29.743  26.368   7.179  1.00  0.00      B    C
ATOM   5400  H52 BMIMB 129      30.332  25.870   7.945  1.00  0.00      B    H
ATOM   5401  H53 BMIMB 129      30.035  27.415   7.173  1.00  0.00      B    H
ATOM   5402  C6  BMIMB 129      28.294  26.211   7.474  1.00  0.00      B    C
ATOM   5403  H6  BMIMB 129      28.160  26.661   8.451  1.00  0.00      B    H
ATOM   5404  H61 BMIMB 129      27.616  26.683   6.772  1.00  0.00      B    H
ATOM   5405  H62 BMIMB 129      28.090  25.151   7.579  1.00  0.00      B    H
ATOM   5416  N1  BMIMB 130      25.989  42.354   2.225  1.00  0.00      B    N
ATOM   5417  N11 BMIMB 130      25.527  40.532   1.121  1.00  0.00      B    N
ATOM   5418  C1  BMIMB 130      26.426  41.463   1.352  1.00  0.00      B    C
ATOM   5419  H1  BMIMB 130      27.334  41.517   0.791  1.00  0.00      B    H
ATOM   5420  C2  BMIMB 130      24.656  42.022   2.452  1.00  0.00      B    C
ATOM   5421  H2  BMIMB 130      24.046  42.555   3.149  1.00  0.00      B    H
ATOM   5422  C21 BMIMB 130      24.363  40.905   1.721  1.00  0.00      B    C
ATOM   5423  H21 BMIMB 130      23.512  40.284   1.546  1.00  0.00      B    H
ATOM   5424  C3  BMIMB 130      26.740  43.336   2.951  1.00  0.00      B    C
ATOM   5425  H3  BMIMB 130      27.667  42.905   3.300  1.00  0.00      B    H
ATOM   5426  H31 BMIMB 130      26.936  44.137   2.255  1.00  0.00      B    H
ATOM   5427  H32 BMIMB 130      26.268  43.758   3.826  1.00  0.00      B    H
ATOM   5428  C4  BMIMB 130      25.797  39.451   0.181  1.00  0.00      B    C
ATOM   5429  H4  BMIMB 130      26.792  39.542  -0.229  1.00  0.00      B    H
ATOM   5430  H41 BMIMB 130      25.122  39.422  -0.662  1.00  0.00      B    H
ATOM   5431  C5  BMIMB 130      25.824  38.143   0.984  1.00  0.00      B    C
ATOM   5432  H5  BMIMB 130      26.698  37.559   0.709  1.00  0.00      B    H
ATOM   5433  H51 BMIMB 130      26.006  38.277   2.047  1.00  0.00      B    H
ATOM   5434  C51 BMIMB 130      24.504  37.488   1.016  1.00  0.00      B    C
ATOM   5435  H52 BMIMB 130      23.718  38.215   1.205  1.00  0.00      B    H
ATOM   5436  H53 BMIMB 130      24.319  37.172  -0.008  1.00  0.00      B    H
ATOM   5437  C6  BMIMB 130      24.465  36.318   2.104  1.00  0.00      B    C
ATOM   5438  H6  BMIMB 130      24.609  36.741   3.091  1.00  0.00      B    H
ATOM   5439  H61 BMIMB 130      23.557  35.728   2.154  1.00  0.00      B    H
ATOM   5440  H62 BMIMB 130      25.261  35.586   2.018  1.00  0.00      B    H
ATOM   5451  N1  BMIMB 131      27.033  31.040  18.557  1.00  0.00      B    N
ATOM   5452  N11 BMIMB 131      24.944  30.959  18.932  1.00  0.00      B    N
ATOM   5453  C1  BMIMB 131      26.001  30.273  18.600  1.00  0.00      B    C
ATOM   5454  H1  BMIMB 131      26.084  29.207  18.598  1.00  0.00      B    H
ATOM   5455  C2  BMIMB 131      26.556  32.320  18.643  1.00  0.00      B    C
ATOM   5456  H2  BMIMB 131      27.148  33.176  18.402  1.00  0.00      B    H
ATOM   5457  C21 BMIMB 131      25.298  32.314  18.976  1.00  0.00      B    C
ATOM   5458  H21 BMIMB 131      24.642  33.139  19.146  1.00  0.00      B    H
ATOM   5459  C3  BMIMB 131      28.451  30.677  18.410  1.00  0.00      B    C
ATOM   5460  H3  BMIMB 131      28.702  31.184  17.490  1.00  0.00      B    H
ATOM   5461  H31 BMIMB 131      28.956  31.035  19.294  1.00  0.00      B    H
ATOM   5462  H32 BMIMB 131      28.343  29.618  18.226  1.00  0.00      B    H
ATOM   5463  C4  BMIMB 131      23.626  30.358  19.063  1.00  0.00      B    C
ATOM   5464  H4  BMIMB 131      23.058  31.237  19.328  1.00  0.00      B    H
ATOM   5465  H41 BMIMB 131      23.703  29.609  19.837  1.00  0.00      B    H
ATOM   5466  C5  BMIMB 131      23.126  29.790  17.726  1.00  0.00      B    C
ATOM   5467  H5  BMIMB 131      22.040  29.749  17.709  1.00  0.00      B    H
ATOM   5468  H51 BMIMB 131      23.425  30.471  16.933  1.00  0.00      B    H
ATOM   5469  C51 BMIMB 131      23.657  28.400  17.319  1.00  0.00      B    C
ATOM   5470  H52 BMIMB 131      24.717  28.436  17.558  1.00  0.00      B    H
ATOM   5471  H53 BMIMB 131      23.344  27.677  18.069  1.00  0.00      B    H
ATOM   5472  C6  BMIMB 131      23.259  27.972  15.891  1.00  0.00      B    C
ATOM   5473  H6  BMIMB 131      22.197  28.155  15.778  1.00  0.00      B    H
ATOM   5474  H61 BMIMB 131      23.785  28.622  15.200  1.00  0.00      B    H
ATOM   5475  H62 BMIMB 131      23.431  26.917  15.714  1.00  0.00      B    H
ATOM   5486  N1  BMIMB 132       6.164  23.776  23.574  1.00  0.00      B    N
ATOM   5487  N11 BMIMB 132       4.920  24.071  21.905  1.00  0.00      B    N
ATOM   5488  C1  BMIMB 132       5.840  24.641  22.704  1.00  0.00      B    C
ATOM   5489  H1  BMIMB 132       6.225  25.634  22.613  1.00  0.00      B    H
ATOM   5490  C2  BMIMB 132       5.445  22.633  23.346  1.00  0.00      B    C
ATOM   5491  H2  BMIMB 132       5.541  21.839  24.054  1.00  0.00      B    H
ATOM   5492  C21 BMIMB 132       4.691  22.820  22.357  1.00  0.00      B    C
ATOM   5493  H21 BMIMB 132       3.944  22.190  21.926  1.00  0.00      B    H
ATOM   5494  C3  BMIMB 132       7.037  23.952  24.767  1.00  0.00      B    C
ATOM   5495  H3  BMIMB 132       7.635  23.072  24.950  1.00  0.00      B    H
ATOM   5496  H31 BMIMB 132       7.724  24.784  24.719  1.00  0.00      B    H
ATOM   5497  H32 BMIMB 132       6.442  24.003  25.667  1.00  0.00      B    H
ATOM   5498  C4  BMIMB 132       4.419  24.545  20.599  1.00  0.00      B    C
ATOM   5499  H4  BMIMB 132       4.654  23.739  19.920  1.00  0.00      B    H
ATOM   5500  H41 BMIMB 132       5.055  25.398  20.417  1.00  0.00      B    H
ATOM   5501  C5  BMIMB 132       2.929  24.826  20.701  1.00  0.00      B    C
ATOM   5502  H5  BMIMB 132       2.535  23.813  20.708  1.00  0.00      B    H
ATOM   5503  H51 BMIMB 132       2.712  25.290  21.660  1.00  0.00      B    H
ATOM   5504  C51 BMIMB 132       2.337  25.624  19.616  1.00  0.00      B    C
ATOM   5505  H52 BMIMB 132       2.672  25.196  18.675  1.00  0.00      B    H
ATOM   5506  H53 BMIMB 132       1.271  25.412  19.653  1.00  0.00      B    H
ATOM   5507  C6  BMIMB 132       2.455  27.196  19.830  1.00  0.00      B    C
ATOM   5508  H6  BMIMB 132       3.491  27.490  19.701  1.00  0.00      B    H
ATOM   5509  H61 BMIMB 132       1.977  27.847  19.107  1.00  0.00      B    H
ATOM   5510  H62 BMIMB 132       2.172  27.482  20.836  1.00  0.00      B    H
ATOM   5521  N1  BMIMB 133       0.175  12.155  39.266  1.00  0.00      B    N
ATOM   5522  N11 BMIMB 133      -0.250  10.916  40.976  1.00  0.00      B    N
ATOM   5523  C1  BMIMB 133      -0.366  12.113  40.480  1.00  0.00      B    C
ATOM   5524  H1  BMIMB 133      -0.791  12.955  40.983  1.00  0.00      B    H
ATOM   5525  C2  BMIMB 133       0.614  10.854  38.979  1.00  0.00      B    C
ATOM   5526  H2  BMIMB 133       1.188  10.650  38.102  1.00  0.00      B    H
ATOM   5527  C21 BMIMB 133       0.313  10.098  40.043  1.00  0.00      B    C
ATOM   5528  H21 BMIMB 133       0.356   9.052  40.259  1.00  0.00      B    H
ATOM   5529  C3  BMIMB 133       0.081  13.205  38.218  1.00  0.00      B    C
ATOM   5530  H3  BMIMB 133      -0.288  12.701  37.338  1.00  0.00      B    H
ATOM   5531  H31 BMIMB 133      -0.601  13.993  38.500  1.00  0.00      B    H
ATOM   5532  H32 BMIMB 133       1.093  13.540  38.046  1.00  0.00      B    H
ATOM   5533  C4  BMIMB 133      -0.766  10.404  42.245  1.00  0.00      B    C
ATOM   5534  H4  BMIMB 133      -1.505   9.759  41.794  1.00  0.00      B    H
ATOM   5535  H41 BMIMB 133      -1.329  11.194  42.719  1.00  0.00      B    H
ATOM   5536  C5  BMIMB 133       0.301   9.828  43.162  1.00  0.00      B    C
ATOM   5537  H5  BMIMB 133      -0.260   9.255  43.896  1.00  0.00      B    H
ATOM   5538  H51 BMIMB 133       1.130   9.306  42.691  1.00  0.00      B    H
ATOM   5539  C51 BMIMB 133       0.909  10.924  43.973  1.00  0.00      B    C
ATOM   5540  H52 BMIMB 133       1.553  11.411  43.245  1.00  0.00      B    H
ATOM   5541  H53 BMIMB 133       0.298  11.760  44.305  1.00  0.00      B    H
ATOM   5542  C6  BMIMB 133       1.860  10.319  45.086  1.00  0.00      B    C
ATOM   5543  H6  BMIMB 133       2.400   9.487  44.649  1.00  0.00      B    H
ATOM   5544  H61 BMIMB 133       2.593  10.989  45.520  1.00  0.00      B    H
ATOM   5545  H62 BMIMB 133       1.307   9.921  45.929  1.00  0.00      B    H
ATOM   5556  N1  BMIMB 134      27.026  11.977  11.108  1.00  0.00      B    N
ATOM   5557  N11 BMIMB 134      26.625  14.082  11.106  1.00  0.00      B    N
ATOM   5558  C1  BMIMB 134      27.419  13.133  10.647  1.00  0.00      B    C
ATOM   5559  H1  BMIMB 134      28.141  13.303   9.877  1.00  0.00      B    H
ATOM   5560  C2  BMIMB 134      26.082  12.221  12.029  1.00  0.00      B    C
ATOM   5561  H2  BMIMB 134      25.526  11.450  12.516  1.00  0.00      B    H
ATOM   5562  C21 BMIMB 134      25.784  13.488  12.007  1.00  0.00      B    C
ATOM   5563  H21 BMIMB 134      25.011  14.062  12.468  1.00  0.00      B    H
ATOM   5564  C3  BMIMB 134      27.538  10.701  10.660  1.00  0.00      B    C
ATOM   5565  H3  BMIMB 134      28.175  10.996   9.839  1.00  0.00      B    H
ATOM   5566  H31 BMIMB 134      28.158  10.202  11.390  1.00  0.00      B    H
ATOM   5567  H32 BMIMB 134      26.757  10.026  10.342  1.00  0.00      B    H
ATOM   5568  C4  BMIMB 134      26.795  15.540  10.815  1.00  0.00      B    C
ATOM   5569  H4  BMIMB 134      27.794  15.772  10.478  1.00  0.00      B    H
ATOM   5570  H41 BMIMB 134      26.550  16.004  11.760  1.00  0.00      B    H
ATOM   5571  C5  BMIMB 134      25.915  16.017   9.793  1.00  0.00      B    C
ATOM   5572  H5  BMIMB 134      26.081  17.091   9.833  1.00  0.00      B    H
ATOM   5573  H51 BMIMB 134      26.172  15.725   8.778  1.00  0.00      B    H
ATOM   5574  C51 BMIMB 134      24.398  15.761  10.102  1.00  0.00      B    C
ATOM   5575  H52 BMIMB 134      24.070  14.728  10.183  1.00  0.00      B    H
ATOM   5576  H53 BMIMB 134      24.295  16.159  11.108  1.00  0.00      B    H
ATOM   5577  C6  BMIMB 134      23.481  16.539   9.139  1.00  0.00      B    C
ATOM   5578  H6  BMIMB 134      23.582  17.618   9.157  1.00  0.00      B    H
ATOM   5579  H61 BMIMB 134      23.618  16.223   8.111  1.00  0.00      B    H
ATOM   5580  H62 BMIMB 134      22.442  16.403   9.415  1.00  0.00      B    H
ATOM   5591  N1  BMIMB 135       9.368  22.734  27.602  1.00  0.00      B    N
ATOM   5592  N11 BMIMB 135      10.235  21.161  26.484  1.00  0.00      B    N
ATOM   5593  C1  BMIMB 135       9.567  21.441  27.581  1.00  0.00      B    C
ATOM   5594  H1  BMIMB 135       9.039  20.739  28.190  1.00  0.00      B    H
ATOM   5595  C2  BMIMB 135      10.064  23.329  26.627  1.00  0.00      B    C
ATOM   5596  H2  BMIMB 135      10.136  24.377  26.435  1.00  0.00      B    H
ATOM   5597  C21 BMIMB 135      10.582  22.327  25.895  1.00  0.00      B    C
ATOM   5598  H21 BMIMB 135      11.130  22.376  24.980  1.00  0.00      B    H
ATOM   5599  C3  BMIMB 135       8.359  23.307  28.447  1.00  0.00      B    C
ATOM   5600  H3  BMIMB 135       8.012  22.554  29.140  1.00  0.00      B    H
ATOM   5601  H31 BMIMB 135       8.730  24.174  28.974  1.00  0.00      B    H
ATOM   5602  H32 BMIMB 135       7.416  23.494  27.956  1.00  0.00      B    H
ATOM   5603  C4  BMIMB 135      10.398  19.799  25.856  1.00  0.00      B    C
ATOM   5604  H4  BMIMB 135      10.077  20.046  24.855  1.00  0.00      B    H
ATOM   5605  H41 BMIMB 135       9.826  18.990  26.286  1.00  0.00      B    H
ATOM   5606  C5  BMIMB 135      11.761  19.181  25.885  1.00  0.00      B    C
ATOM   5607  H5  BMIMB 135      12.429  19.854  25.354  1.00  0.00      B    H
ATOM   5608  H51 BMIMB 135      12.117  19.208  26.911  1.00  0.00      B    H
ATOM   5609  C51 BMIMB 135      11.918  17.809  25.301  1.00  0.00      B    C
ATOM   5610  H52 BMIMB 135      11.087  17.283  25.764  1.00  0.00      B    H
ATOM   5611  H53 BMIMB 135      11.933  18.016  24.234  1.00  0.00      B    H
ATOM   5612  C6  BMIMB 135      13.195  17.063  25.742  1.00  0.00      B    C
ATOM   5613  H6  BMIMB 135      14.103  17.535  25.384  1.00  0.00      B    H
ATOM   5614  H61 BMIMB 135      13.333  17.104  26.816  1.00  0.00      B    H
ATOM   5615  H62 BMIMB 135      13.143  16.062  25.329  1.00  0.00      B    H
ATOM   5626  N1  BMIMB 136       1.688  33.561  13.088  1.00  0.00      B    N
ATOM   5627  N11 BMIMB 136       3.291  33.212  14.442  1.00  0.00      B    N
ATOM   5628  C1  BMIMB 136       2.703  32.843  13.308  1.00  0.00      B    C
ATOM   5629  H1  BMIMB 136       2.915  32.037  12.639  1.00  0.00      B    H
ATOM   5630  C2  BMIMB 136       1.608  34.515  14.026  1.00  0.00      B    C
ATOM   5631  H2  BMIMB 136       0.885  35.300  14.004  1.00  0.00      B    H
ATOM   5632  C21 BMIMB 136       2.544  34.209  14.954  1.00  0.00      B    C
ATOM   5633  H21 BMIMB 136       2.789  34.653  15.894  1.00  0.00      B    H
ATOM   5634  C3  BMIMB 136       0.900  33.495  11.963  1.00  0.00      B    C
ATOM   5635  H3  BMIMB 136       0.063  32.816  11.896  1.00  0.00      B    H
ATOM   5636  H31 BMIMB 136       0.543  34.480  11.699  1.00  0.00      B    H
ATOM   5637  H32 BMIMB 136       1.568  33.173  11.178  1.00  0.00      B    H
ATOM   5638  C4  BMIMB 136       4.483  32.550  15.064  1.00  0.00      B    C
ATOM   5639  H4  BMIMB 136       5.104  33.314  15.510  1.00  0.00      B    H
ATOM   5640  H41 BMIMB 136       5.101  32.056  14.329  1.00  0.00      B    H
ATOM   5641  C5  BMIMB 136       4.141  31.559  16.172  1.00  0.00      B    C
ATOM   5642  H5  BMIMB 136       5.020  31.142  16.658  1.00  0.00      B    H
ATOM   5643  H51 BMIMB 136       3.568  32.138  16.891  1.00  0.00      B    H
ATOM   5644  C51 BMIMB 136       3.179  30.424  15.774  1.00  0.00      B    C
ATOM   5645  H52 BMIMB 136       2.160  30.786  15.661  1.00  0.00      B    H
ATOM   5646  H53 BMIMB 136       3.514  29.948  14.856  1.00  0.00      B    H
ATOM   5647  C6  BMIMB 136       2.953  29.344  16.842  1.00  0.00      B    C
ATOM   5648  H6  BMIMB 136       3.827  28.797  17.173  1.00  0.00      B    H
ATOM   5649  H61 BMIMB 136       2.527  29.697  17.775  1.00  0.00      B    H
ATOM   5650  H62 BMIMB 136       2.350  28.517  16.486  1.00  0.00      B    H
ATOM   5661  N1  BMIMB 137      31.984  47.851  12.230  1.00  0.00      B    N
ATOM   5662  N11 BMIMB 137      31.819  45.800  12.577  1.00  0.00      B    N
ATOM   5663  C1  BMIMB 137      31.397  46.801  11.830  1.00  0.00      B    C
ATOM   5664  H1  BMIMB 137      30.713  46.658  11.021  1.00  0.00      B    H
ATOM   5665  C2  BMIMB 137      32.395  47.630  13.552  1.00  0.00      B    C
ATOM   5666  H2  BMIMB 137      32.687  48.447  14.176  1.00  0.00      B    H
ATOM   5667  C21 BMIMB 137      32.336  46.293  13.712  1.00  0.00      B    C
ATOM   5668  H21 BMIMB 137      32.525  45.617  14.517  1.00  0.00      B    H
ATOM   5669  C3  BMIMB 137      31.951  49.160  11.543  1.00  0.00      B    C
ATOM   5670  H3  BMIMB 137      31.717  49.026  10.497  1.00  0.00      B    H
ATOM   5671  H31 BMIMB 137      31.197  49.745  12.048  1.00  0.00      B    H
ATOM   5672  H32 BMIMB 137      32.908  49.608  11.767  1.00  0.00      B    H
ATOM   5673  C4  BMIMB 137      31.573  44.379  12.304  1.00  0.00      B    C
ATOM   5674  H4  BMIMB 137      31.714  43.815  13.214  1.00  0.00      B    H
ATOM   5675  H41 BMIMB 137      32.336  44.063  11.608  1.00  0.00      B    H
ATOM   5676  C5  BMIMB 137      30.131  44.195  11.726  1.00  0.00      B    C
ATOM   5677  H5  BMIMB 137      30.026  44.544  10.702  1.00  0.00      B    H
ATOM   5678  H51 BMIMB 137      30.066  43.111  11.697  1.00  0.00      B    H
ATOM   5679  C51 BMIMB 137      28.992  44.801  12.609  1.00  0.00      B    C
ATOM   5680  H52 BMIMB 137      28.820  44.084  13.408  1.00  0.00      B    H
ATOM   5681  H53 BMIMB 137      29.198  45.795  12.997  1.00  0.00      B    H
ATOM   5682  C6  BMIMB 137      27.741  44.985  11.767  1.00  0.00      B    C
ATOM   5683  H6  BMIMB 137      27.977  45.611  10.914  1.00  0.00      B    H
ATOM   5684  H61 BMIMB 137      27.465  44.013  11.376  1.00  0.00      B    H
ATOM   5685  H62 BMIMB 137      26.891  45.341  12.337  1.00  0.00      B    H
ATOM   5696  N1  BMIMB 138      10.115  23.082  45.624  1.00  0.00      B    N
ATOM   5697  N11 BMIMB 138      11.203  24.852  45.015  1.00  0.00      B    N
ATOM   5698  C1  BMIMB 138      10.316  23.967  44.687  1.00  0.00      B    C
ATOM   5699  H1  BMIMB 138       9.741  23.906  43.788  1.00  0.00      B    H
ATOM   5700  C2  BMIMB 138      10.912  23.459  46.690  1.00  0.00      B    C
ATOM   5701  H2  BMIMB 138      10.904  22.892  47.595  1.00  0.00      B    H
ATOM   5702  C21 BMIMB 138      11.608  24.510  46.284  1.00  0.00      B    C
ATOM   5703  H21 BMIMB 138      12.329  25.170  46.715  1.00  0.00      B    H
ATOM   5704  C3  BMIMB 138       9.139  21.949  45.582  1.00  0.00      B    C
ATOM   5705  H3  BMIMB 138       8.868  21.620  44.589  1.00  0.00      B    H
ATOM   5706  H31 BMIMB 138       9.783  21.231  46.068  1.00  0.00      B    H
ATOM   5707  H32 BMIMB 138       8.314  22.336  46.161  1.00  0.00      B    H
ATOM   5708  C4  BMIMB 138      11.724  26.017  44.247  1.00  0.00      B    C
ATOM   5709  H4  BMIMB 138      12.052  26.886  44.798  1.00  0.00      B    H
ATOM   5710  H41 BMIMB 138      10.861  26.338  43.682  1.00  0.00      B    H
ATOM   5711  C5  BMIMB 138      12.984  25.648  43.479  1.00  0.00      B    C
ATOM   5712  H5  BMIMB 138      13.504  26.532  43.122  1.00  0.00      B    H
ATOM   5713  H51 BMIMB 138      13.649  25.224  44.228  1.00  0.00      B    H
ATOM   5714  C51 BMIMB 138      12.736  24.554  42.466  1.00  0.00      B    C
ATOM   5715  H52 BMIMB 138      12.348  23.704  43.022  1.00  0.00      B    H
ATOM   5716  H53 BMIMB 138      11.986  24.880  41.750  1.00  0.00      B    H
ATOM   5717  C6  BMIMB 138      14.075  24.244  41.783  1.00  0.00      B    C
ATOM   5718  H6  BMIMB 138      13.898  23.667  40.883  1.00  0.00      B    H
ATOM   5719  H61 BMIMB 138      14.690  25.060  41.420  1.00  0.00      B    H
ATOM   5720  H62 BMIMB 138      14.740  23.590  42.335  1.00  0.00      B    H
ATOM   5731  N1  BMIMB 139      11.038  12.424   7.003  1.00  0.00      B    N
ATOM   5732  N11 BMIMB 139      10.586  13.542   5.262  1.00  0.00      B    N
ATOM   5733  C1  BMIMB 139      11.542  12.870   5.881  1.00  0.00      B    C
ATOM   5734  H1  BMIMB 139      12.437  12.641   5.344  1.00  0.00      B    H
ATOM   5735  C2  BMIMB 139       9.677  12.680   6.952  1.00  0.00      B    C
ATOM   5736  H2  BMIMB 139       9.055  12.336   7.749  1.00  0.00      B    H
ATOM   5737  C21 BMIMB 139       9.448  13.544   5.956  1.00  0.00      B    C
ATOM   5738  H21 BMIMB 139       8.580  14.044   5.584  1.00  0.00      B    H
ATOM   5739  C3  BMIMB 139      11.680  11.455   7.853  1.00  0.00      B    C
ATOM   5740  H3  BMIMB 139      12.676  11.824   8.047  1.00  0.00      B    H
ATOM   5741  H31 BMIMB 139      11.139  11.325   8.779  1.00  0.00      B    H
ATOM   5742  H32 BMIMB 139      11.861  10.526   7.333  1.00  0.00      B    H
ATOM   5743  C4  BMIMB 139      10.668  13.922   3.833  1.00  0.00      B    C
ATOM   5744  H4  BMIMB 139      10.142  13.209   3.216  1.00  0.00      B    H
ATOM   5745  H41 BMIMB 139      11.699  13.857   3.521  1.00  0.00      B    H
ATOM   5746  C5  BMIMB 139      10.107  15.372   3.638  1.00  0.00      B    C
ATOM   5747  H5  BMIMB 139      10.385  15.581   2.608  1.00  0.00      B    H
ATOM   5748  H51 BMIMB 139       9.023  15.357   3.555  1.00  0.00      B    H
ATOM   5749  C51 BMIMB 139      10.672  16.301   4.780  1.00  0.00      B    C
ATOM   5750  H52 BMIMB 139      10.186  16.140   5.739  1.00  0.00      B    H
ATOM   5751  H53 BMIMB 139      11.755  16.218   4.752  1.00  0.00      B    H
ATOM   5752  C6  BMIMB 139      10.431  17.802   4.352  1.00  0.00      B    C
ATOM   5753  H6  BMIMB 139      10.719  17.971   3.321  1.00  0.00      B    H
ATOM   5754  H61 BMIMB 139       9.374  18.030   4.419  1.00  0.00      B    H
ATOM   5755  H62 BMIMB 139      10.960  18.338   5.132  1.00  0.00      B    H
ATOM   5766  N1  BMIMB 140      42.130  13.264  37.888  1.00  0.00      B    N
ATOM   5767  N11 BMIMB 140      41.450  13.874  39.809  1.00  0.00      B    N
ATOM   5768  C1  BMIMB 140      42.522  13.534  39.092  1.00  0.00      B    C
ATOM   5769  H1  BMIMB 140      43.523  13.576  39.463  1.00  0.00      B    H
ATOM   5770  C2  BMIMB 140      40.758  13.541  37.784  1.00  0.00      B    C
ATOM   5771  H2  BMIMB 140      40.256  13.448  36.846  1.00  0.00      B    H
ATOM   5772  C21 BMIMB 140      40.301  13.916  38.993  1.00  0.00      B    C
ATOM   5773  H21 BMIMB 140      39.312  14.155  39.316  1.00  0.00      B    H
ATOM   5774  C3  BMIMB 140      42.974  12.932  36.770  1.00  0.00      B    C
ATOM   5775  H3  BMIMB 140      42.559  13.458  35.924  1.00  0.00      B    H
ATOM   5776  H31 BMIMB 140      44.002  13.240  36.892  1.00  0.00      B    H
ATOM   5777  H32 BMIMB 140      42.847  11.889  36.524  1.00  0.00      B    H
ATOM   5778  C4  BMIMB 140      41.441  14.280  41.217  1.00  0.00      B    C
ATOM   5779  H4  BMIMB 140      42.351  13.960  41.702  1.00  0.00      B    H
ATOM   5780  H41 BMIMB 140      40.621  13.710  41.627  1.00  0.00      B    H
ATOM   5781  C5  BMIMB 140      41.107  15.756  41.352  1.00  0.00      B    C
ATOM   5782  H5  BMIMB 140      40.274  15.964  40.686  1.00  0.00      B    H
ATOM   5783  H51 BMIMB 140      40.793  16.092  42.337  1.00  0.00      B    H
ATOM   5784  C51 BMIMB 140      42.211  16.652  40.798  1.00  0.00      B    C
ATOM   5785  H52 BMIMB 140      43.029  16.793  41.499  1.00  0.00      B    H
ATOM   5786  H53 BMIMB 140      42.506  16.238  39.837  1.00  0.00      B    H
ATOM   5787  C6  BMIMB 140      41.519  17.962  40.393  1.00  0.00      B    C
ATOM   5788  H6  BMIMB 140      42.306  18.657  40.127  1.00  0.00      B    H
ATOM   5789  H61 BMIMB 140      40.946  17.783  39.491  1.00  0.00      B    H
ATOM   5790  H62 BMIMB 140      40.979  18.323  41.261  1.00  0.00      B    H
ATOM   5801  N1  BMIMB 141      25.129  21.889  22.344  1.00  0.00      B    N
ATOM   5802  N11 BMIMB 141      25.922  23.554  23.603  1.00  0.00      B    N
ATOM   5803  C1  BMIMB 141      25.579  22.222  23.570  1.00  0.00      B    C
ATOM   5804  H1  BMIMB 141      25.594  21.528  24.383  1.00  0.00      B    H
ATOM   5805  C2  BMIMB 141      25.002  23.090  21.655  1.00  0.00      B    C
ATOM   5806  H2  BMIMB 141      24.577  23.082  20.675  1.00  0.00      B    H
ATOM   5807  C21 BMIMB 141      25.378  24.088  22.446  1.00  0.00      B    C
ATOM   5808  H21 BMIMB 141      25.340  25.132  22.225  1.00  0.00      B    H
ATOM   5809  C3  BMIMB 141      24.695  20.608  21.813  1.00  0.00      B    C
ATOM   5810  H3  BMIMB 141      25.123  19.751  22.311  1.00  0.00      B    H
ATOM   5811  H31 BMIMB 141      23.629  20.491  21.943  1.00  0.00      B    H
ATOM   5812  H32 BMIMB 141      24.878  20.525  20.752  1.00  0.00      B    H
ATOM   5813  C4  BMIMB 141      26.422  24.312  24.784  1.00  0.00      B    C
ATOM   5814  H4  BMIMB 141      26.180  23.641  25.595  1.00  0.00      B    H
ATOM   5815  H41 BMIMB 141      25.850  25.228  24.809  1.00  0.00      B    H
ATOM   5816  C5  BMIMB 141      27.942  24.617  24.802  1.00  0.00      B    C
ATOM   5817  H5  BMIMB 141      28.255  25.322  25.568  1.00  0.00      B    H
ATOM   5818  H51 BMIMB 141      28.373  23.682  25.150  1.00  0.00      B    H
ATOM   5819  C51 BMIMB 141      28.665  25.004  23.455  1.00  0.00      B    C
ATOM   5820  H52 BMIMB 141      28.097  25.798  22.977  1.00  0.00      B    H
ATOM   5821  H53 BMIMB 141      29.669  25.376  23.643  1.00  0.00      B    H
ATOM   5822  C6  BMIMB 141      28.798  23.813  22.469  1.00  0.00      B    C
ATOM   5823  H6  BMIMB 141      29.773  23.633  22.031  1.00  0.00      B    H
ATOM   5824  H61 BMIMB 141      28.432  22.909  22.943  1.00  0.00      B    H
ATOM   5825  H62 BMIMB 141      28.074  23.897  21.666  1.00  0.00      B    H
ATOM   5836  N1  BMIMB 142      42.434  39.771  25.340  1.00  0.00      B    N
ATOM   5837  N11 BMIMB 142      42.936  38.052  24.303  1.00  0.00      B    N
ATOM   5838  C1  BMIMB 142      42.986  39.325  24.256  1.00  0.00      B    C
ATOM   5839  H1  BMIMB 142      43.213  39.930  23.405  1.00  0.00      B    H
ATOM   5840  C2  BMIMB 142      42.154  38.787  26.269  1.00  0.00      B    C
ATOM   5841  H2  BMIMB 142      41.961  38.829  27.318  1.00  0.00      B    H
ATOM   5842  C21 BMIMB 142      42.415  37.680  25.535  1.00  0.00      B    C
ATOM   5843  H21 BMIMB 142      42.291  36.648  25.781  1.00  0.00      B    H
ATOM   5844  C3  BMIMB 142      42.247  41.187  25.576  1.00  0.00      B    C
ATOM   5845  H3  BMIMB 142      42.971  41.484  26.320  1.00  0.00      B    H
ATOM   5846  H31 BMIMB 142      42.392  41.673  24.622  1.00  0.00      B    H
ATOM   5847  H32 BMIMB 142      41.232  41.352  25.908  1.00  0.00      B    H
ATOM   5848  C4  BMIMB 142      43.234  37.158  23.203  1.00  0.00      B    C
ATOM   5849  H4  BMIMB 142      43.389  37.833  22.374  1.00  0.00      B    H
ATOM   5850  H41 BMIMB 142      42.355  36.595  22.926  1.00  0.00      B    H
ATOM   5851  C5  BMIMB 142      44.411  36.267  23.507  1.00  0.00      B    C
ATOM   5852  H5  BMIMB 142      45.136  36.951  23.940  1.00  0.00      B    H
ATOM   5853  H51 BMIMB 142      44.079  35.553  24.257  1.00  0.00      B    H
ATOM   5854  C51 BMIMB 142      45.023  35.547  22.357  1.00  0.00      B    C
ATOM   5855  H52 BMIMB 142      44.285  34.886  21.909  1.00  0.00      B    H
ATOM   5856  H53 BMIMB 142      45.316  36.265  21.595  1.00  0.00      B    H
ATOM   5857  C6  BMIMB 142      46.263  34.816  22.845  1.00  0.00      B    C
ATOM   5858  H6  BMIMB 142      47.066  35.402  23.278  1.00  0.00      B    H
ATOM   5859  H61 BMIMB 142      46.035  33.979  23.495  1.00  0.00      B    H
ATOM   5860  H62 BMIMB 142      46.723  34.431  21.943  1.00  0.00      B    H
ATOM   5871  N1  BMIMB 143       7.359  38.338  12.399  1.00  0.00      B    N
ATOM   5872  N11 BMIMB 143       6.011  37.964  14.051  1.00  0.00      B    N
ATOM   5873  C1  BMIMB 143       6.107  38.394  12.834  1.00  0.00      B    C
ATOM   5874  H1  BMIMB 143       5.345  38.796  12.201  1.00  0.00      B    H
ATOM   5875  C2  BMIMB 143       8.116  37.818  13.450  1.00  0.00      B    C
ATOM   5876  H2  BMIMB 143       9.180  37.751  13.388  1.00  0.00      B    H
ATOM   5877  C21 BMIMB 143       7.275  37.646  14.485  1.00  0.00      B    C
ATOM   5878  H21 BMIMB 143       7.482  37.430  15.511  1.00  0.00      B    H
ATOM   5879  C3  BMIMB 143       7.774  38.789  11.041  1.00  0.00      B    C
ATOM   5880  H3  BMIMB 143       7.220  39.683  10.793  1.00  0.00      B    H
ATOM   5881  H31 BMIMB 143       8.813  39.061  10.928  1.00  0.00      B    H
ATOM   5882  H32 BMIMB 143       7.494  38.074  10.282  1.00  0.00      B    H
ATOM   5883  C4  BMIMB 143       4.821  37.797  14.807  1.00  0.00      B    C
ATOM   5884  H4  BMIMB 143       5.139  37.160  15.619  1.00  0.00      B    H
ATOM   5885  H41 BMIMB 143       4.081  37.256  14.235  1.00  0.00      B    H
ATOM   5886  C5  BMIMB 143       4.192  39.033  15.456  1.00  0.00      B    C
ATOM   5887  H5  BMIMB 143       4.085  39.818  14.712  1.00  0.00      B    H
ATOM   5888  H51 BMIMB 143       3.215  38.834  15.889  1.00  0.00      B    H
ATOM   5889  C51 BMIMB 143       5.210  39.453  16.526  1.00  0.00      B    C
ATOM   5890  H52 BMIMB 143       5.891  38.703  16.919  1.00  0.00      B    H
ATOM   5891  H53 BMIMB 143       5.648  40.320  16.037  1.00  0.00      B    H
ATOM   5892  C6  BMIMB 143       4.322  39.913  17.640  1.00  0.00      B    C
ATOM   5893  H6  BMIMB 143       3.901  40.819  17.219  1.00  0.00      B    H
ATOM   5894  H61 BMIMB 143       3.512  39.206  17.778  1.00  0.00      B    H
ATOM   5895  H62 BMIMB 143       4.765  40.264  18.565  1.00  0.00      B    H
ATOM   5906  N1  BMIMB 144       5.451   4.817  17.850  1.00  0.00      B    N
ATOM   5907  N11 BMIMB 144       5.027   3.503  19.511  1.00  0.00      B    N
ATOM   5908  C1  BMIMB 144       5.112   4.717  19.096  1.00  0.00      B    C
ATOM   5909  H1  BMIMB 144       5.119   5.588  19.715  1.00  0.00      B    H
ATOM   5910  C2  BMIMB 144       5.357   3.534  17.352  1.00  0.00      B    C
ATOM   5911  H2  BMIMB 144       5.430   3.320  16.308  1.00  0.00      B    H
ATOM   5912  C21 BMIMB 144       5.232   2.729  18.399  1.00  0.00      B    C
ATOM   5913  H21 BMIMB 144       5.233   1.661  18.424  1.00  0.00      B    H
ATOM   5914  C3  BMIMB 144       5.649   6.051  17.160  1.00  0.00      B    C
ATOM   5915  H3  BMIMB 144       6.314   6.708  17.701  1.00  0.00      B    H
ATOM   5916  H31 BMIMB 144       6.072   5.898  16.178  1.00  0.00      B    H
ATOM   5917  H32 BMIMB 144       4.663   6.483  17.077  1.00  0.00      B    H
ATOM   5918  C4  BMIMB 144       4.656   3.061  20.853  1.00  0.00      B    C
ATOM   5919  H4  BMIMB 144       3.813   2.393  20.750  1.00  0.00      B    H
ATOM   5920  H41 BMIMB 144       4.412   3.936  21.438  1.00  0.00      B    H
ATOM   5921  C5  BMIMB 144       5.848   2.506  21.650  1.00  0.00      B    C
ATOM   5922  H5  BMIMB 144       6.320   1.827  20.944  1.00  0.00      B    H
ATOM   5923  H51 BMIMB 144       6.423   3.401  21.874  1.00  0.00      B    H
ATOM   5924  C51 BMIMB 144       5.384   1.821  22.946  1.00  0.00      B    C
ATOM   5925  H52 BMIMB 144       6.143   2.025  23.697  1.00  0.00      B    H
ATOM   5926  H53 BMIMB 144       4.472   2.379  23.143  1.00  0.00      B    H
ATOM   5927  C6  BMIMB 144       5.179   0.255  22.784  1.00  0.00      B    C
ATOM   5928  H6  BMIMB 144       4.832   0.017  21.785  1.00  0.00      B    H
ATOM   5929  H61 BMIMB 144       6.114  -0.281  22.901  1.00  0.00      B    H
ATOM   5930  H62 BMIMB 144       4.353  -0.035  23.423  1.00  0.00      B    H
ATOM   5941  N1  BMIMB 145      10.345  24.497  16.092  1.00  0.00      B    N
ATOM   5942  N11 BMIMB 145      12.331  23.864  15.545  1.00  0.00      B    N
ATOM   5943  C1  BMIMB 145      11.377  24.720  15.297  1.00  0.00      B    C
ATOM   5944  H1  BMIMB 145      11.429  25.468  14.535  1.00  0.00      B    H
ATOM   5945  C2  BMIMB 145      10.721  23.542  16.977  1.00  0.00      B    C
ATOM   5946  H2  BMIMB 145      10.190  23.267  17.862  1.00  0.00      B    H
ATOM   5947  C21 BMIMB 145      11.972  23.131  16.630  1.00  0.00      B    C
ATOM   5948  H21 BMIMB 145      12.670  22.421  17.017  1.00  0.00      B    H
ATOM   5949  C3  BMIMB 145       9.062  25.173  16.074  1.00  0.00      B    C
ATOM   5950  H3  BMIMB 145       9.014  25.869  16.898  1.00  0.00      B    H
ATOM   5951  H31 BMIMB 145       9.062  25.808  15.200  1.00  0.00      B    H
ATOM   5952  H32 BMIMB 145       8.245  24.476  15.956  1.00  0.00      B    H
ATOM   5953  C4  BMIMB 145      13.632  23.864  14.846  1.00  0.00      B    C
ATOM   5954  H4  BMIMB 145      13.502  23.662  13.793  1.00  0.00      B    H
ATOM   5955  H41 BMIMB 145      14.154  23.031  15.293  1.00  0.00      B    H
ATOM   5956  C5  BMIMB 145      14.505  25.039  14.991  1.00  0.00      B    C
ATOM   5957  H5  BMIMB 145      14.720  25.072  16.056  1.00  0.00      B    H
ATOM   5958  H51 BMIMB 145      15.504  24.798  14.636  1.00  0.00      B    H
ATOM   5959  C51 BMIMB 145      14.028  26.391  14.488  1.00  0.00      B    C
ATOM   5960  H52 BMIMB 145      13.701  26.313  13.454  1.00  0.00      B    H
ATOM   5961  H53 BMIMB 145      13.225  26.821  15.081  1.00  0.00      B    H
ATOM   5962  C6  BMIMB 145      15.093  27.493  14.619  1.00  0.00      B    C
ATOM   5963  H6  BMIMB 145      14.761  28.111  15.446  1.00  0.00      B    H
ATOM   5964  H61 BMIMB 145      16.097  27.110  14.761  1.00  0.00      B    H
ATOM   5965  H62 BMIMB 145      15.056  28.042  13.684  1.00  0.00      B    H
ATOM   5976  N1  BMIMB 146      15.450  24.850   8.339  1.00  0.00      B    N
ATOM   5977  N11 BMIMB 146      17.230  24.136   7.521  1.00  0.00      B    N
ATOM   5978  C1  BMIMB 146      16.360  23.928   8.442  1.00  0.00      B    C
ATOM   5979  H1  BMIMB 146      16.246  23.074   9.075  1.00  0.00      B    H
ATOM   5980  C2  BMIMB 146      15.894  25.814   7.480  1.00  0.00      B    C
ATOM   5981  H2  BMIMB 146      15.401  26.748   7.324  1.00  0.00      B    H
ATOM   5982  C21 BMIMB 146      17.017  25.366   7.037  1.00  0.00      B    C
ATOM   5983  H21 BMIMB 146      17.753  25.790   6.389  1.00  0.00      B    H
ATOM   5984  C3  BMIMB 146      14.158  24.856   9.045  1.00  0.00      B    C
ATOM   5985  H3  BMIMB 146      13.960  23.999   9.672  1.00  0.00      B    H
ATOM   5986  H31 BMIMB 146      14.096  25.729   9.677  1.00  0.00      B    H
ATOM   5987  H32 BMIMB 146      13.363  24.891   8.315  1.00  0.00      B    H
ATOM   5988  C4  BMIMB 146      18.340  23.278   7.046  1.00  0.00      B    C
ATOM   5989  H4  BMIMB 146      18.683  23.698   6.112  1.00  0.00      B    H
ATOM   5990  H41 BMIMB 146      17.995  22.266   6.892  1.00  0.00      B    H
ATOM   5991  C5  BMIMB 146      19.634  23.387   7.854  1.00  0.00      B    C
ATOM   5992  H5  BMIMB 146      19.964  24.410   7.689  1.00  0.00      B    H
ATOM   5993  H51 BMIMB 146      19.422  23.398   8.921  1.00  0.00      B    H
ATOM   5994  C51 BMIMB 146      20.629  22.277   7.544  1.00  0.00      B    C
ATOM   5995  H52 BMIMB 146      20.412  21.371   8.104  1.00  0.00      B    H
ATOM   5996  H53 BMIMB 146      20.386  22.083   6.503  1.00  0.00      B    H
ATOM   5997  C6  BMIMB 146      22.108  22.658   7.653  1.00  0.00      B    C
ATOM   5998  H6  BMIMB 146      22.197  23.485   6.958  1.00  0.00      B    H
ATOM   5999  H61 BMIMB 146      22.218  23.132   8.622  1.00  0.00      B    H
ATOM   6000  H62 BMIMB 146      22.915  21.936   7.613  1.00  0.00      B    H
ATOM   6011  N1  BMIMB 147       6.894  17.409   1.188  1.00  0.00      B    N
ATOM   6012  N11 BMIMB 147       5.682  15.871   2.028  1.00  0.00      B    N
ATOM   6013  C1  BMIMB 147       6.474  16.159   1.069  1.00  0.00      B    C
ATOM   6014  H1  BMIMB 147       6.818  15.496   0.304  1.00  0.00      B    H
ATOM   6015  C2  BMIMB 147       6.453  17.879   2.415  1.00  0.00      B    C
ATOM   6016  H2  BMIMB 147       6.578  18.933   2.535  1.00  0.00      B    H
ATOM   6017  C21 BMIMB 147       5.611  16.980   2.905  1.00  0.00      B    C
ATOM   6018  H21 BMIMB 147       4.925  16.914   3.721  1.00  0.00      B    H
ATOM   6019  C3  BMIMB 147       7.869  18.036   0.236  1.00  0.00      B    C
ATOM   6020  H3  BMIMB 147       8.771  18.265   0.784  1.00  0.00      B    H
ATOM   6021  H31 BMIMB 147       8.109  17.425  -0.620  1.00  0.00      B    H
ATOM   6022  H32 BMIMB 147       7.473  18.955  -0.170  1.00  0.00      B    H
ATOM   6023  C4  BMIMB 147       4.751  14.718   1.954  1.00  0.00      B    C
ATOM   6024  H4  BMIMB 147       4.583  14.477   2.993  1.00  0.00      B    H
ATOM   6025  H41 BMIMB 147       5.299  13.875   1.558  1.00  0.00      B    H
ATOM   6026  C5  BMIMB 147       3.403  15.063   1.300  1.00  0.00      B    C
ATOM   6027  H5  BMIMB 147       3.715  14.889   0.273  1.00  0.00      B    H
ATOM   6028  H51 BMIMB 147       2.624  14.338   1.519  1.00  0.00      B    H
ATOM   6029  C51 BMIMB 147       2.896  16.536   1.453  1.00  0.00      B    C
ATOM   6030  H52 BMIMB 147       2.503  16.778   2.437  1.00  0.00      B    H
ATOM   6031  H53 BMIMB 147       3.681  17.278   1.332  1.00  0.00      B    H
ATOM   6032  C6  BMIMB 147       1.752  16.907   0.530  1.00  0.00      B    C
ATOM   6033  H6  BMIMB 147       1.215  16.044   0.155  1.00  0.00      B    H
ATOM   6034  H61 BMIMB 147       1.148  17.677   0.998  1.00  0.00      B    H
ATOM   6035  H62 BMIMB 147       2.105  17.346  -0.396  1.00  0.00      B    H
ATOM   6046  N1  BMIMB 148      14.311  22.404  22.057  1.00  0.00      B    N
ATOM   6047  N11 BMIMB 148      14.531  24.103  20.779  1.00  0.00      B    N
ATOM   6048  C1  BMIMB 148      13.907  22.943  20.893  1.00  0.00      B    C
ATOM   6049  H1  BMIMB 148      13.079  22.550  20.343  1.00  0.00      B    H
ATOM   6050  C2  BMIMB 148      15.335  23.131  22.636  1.00  0.00      B    C
ATOM   6051  H2  BMIMB 148      15.846  22.833  23.525  1.00  0.00      B    H
ATOM   6052  C21 BMIMB 148      15.403  24.295  21.882  1.00  0.00      B    C
ATOM   6053  H21 BMIMB 148      16.028  25.150  22.023  1.00  0.00      B    H
ATOM   6054  C3  BMIMB 148      13.918  21.104  22.545  1.00  0.00      B    C
ATOM   6055  H3  BMIMB 148      13.170  20.617  21.938  1.00  0.00      B    H
ATOM   6056  H31 BMIMB 148      14.776  20.452  22.614  1.00  0.00      B    H
ATOM   6057  H32 BMIMB 148      13.615  21.308  23.561  1.00  0.00      B    H
ATOM   6058  C4  BMIMB 148      14.371  25.077  19.751  1.00  0.00      B    C
ATOM   6059  H4  BMIMB 148      13.822  25.906  20.173  1.00  0.00      B    H
ATOM   6060  H41 BMIMB 148      13.620  24.602  19.137  1.00  0.00      B    H
ATOM   6061  C5  BMIMB 148      15.655  25.313  18.930  1.00  0.00      B    C
ATOM   6062  H5  BMIMB 148      15.425  25.932  18.067  1.00  0.00      B    H
ATOM   6063  H51 BMIMB 148      16.384  25.885  19.499  1.00  0.00      B    H
ATOM   6064  C51 BMIMB 148      16.229  24.063  18.283  1.00  0.00      B    C
ATOM   6065  H52 BMIMB 148      16.596  23.339  19.006  1.00  0.00      B    H
ATOM   6066  H53 BMIMB 148      15.448  23.618  17.670  1.00  0.00      B    H
ATOM   6067  C6  BMIMB 148      17.410  24.526  17.383  1.00  0.00      B    C
ATOM   6068  H6  BMIMB 148      18.208  24.985  17.957  1.00  0.00      B    H
ATOM   6069  H61 BMIMB 148      17.920  23.698  16.904  1.00  0.00      B    H
ATOM   6070  H62 BMIMB 148      17.086  25.092  16.517  1.00  0.00      B    H
ATOM   6081  N1  BMIMB 149      23.870   8.675   4.579  1.00  0.00      B    N
ATOM   6082  N11 BMIMB 149      24.298   7.533   2.784  1.00  0.00      B    N
ATOM   6083  C1  BMIMB 149      24.221   7.517   4.105  1.00  0.00      B    C
ATOM   6084  H1  BMIMB 149      24.396   6.679   4.745  1.00  0.00      B    H
ATOM   6085  C2  BMIMB 149      23.642   9.491   3.470  1.00  0.00      B    C
ATOM   6086  H2  BMIMB 149      23.497  10.535   3.643  1.00  0.00      B    H
ATOM   6087  C21 BMIMB 149      23.872   8.780   2.361  1.00  0.00      B    C
ATOM   6088  H21 BMIMB 149      24.066   9.164   1.384  1.00  0.00      B    H
ATOM   6089  C3  BMIMB 149      23.771   9.021   6.009  1.00  0.00      B    C
ATOM   6090  H3  BMIMB 149      23.845   8.143   6.634  1.00  0.00      B    H
ATOM   6091  H31 BMIMB 149      24.631   9.670   6.074  1.00  0.00      B    H
ATOM   6092  H32 BMIMB 149      22.886   9.621   6.158  1.00  0.00      B    H
ATOM   6093  C4  BMIMB 149      24.602   6.481   1.814  1.00  0.00      B    C
ATOM   6094  H4  BMIMB 149      25.625   6.166   1.959  1.00  0.00      B    H
ATOM   6095  H41 BMIMB 149      24.482   7.005   0.878  1.00  0.00      B    H
ATOM   6096  C5  BMIMB 149      23.537   5.337   1.800  1.00  0.00      B    C
ATOM   6097  H5  BMIMB 149      23.698   4.907   2.785  1.00  0.00      B    H
ATOM   6098  H51 BMIMB 149      22.587   5.812   1.571  1.00  0.00      B    H
ATOM   6099  C51 BMIMB 149      23.676   4.206   0.734  1.00  0.00      B    C
ATOM   6100  H52 BMIMB 149      23.487   4.393  -0.320  1.00  0.00      B    H
ATOM   6101  H53 BMIMB 149      24.746   4.013   0.719  1.00  0.00      B    H
ATOM   6102  C6  BMIMB 149      22.951   2.942   1.038  1.00  0.00      B    C
ATOM   6103  H6  BMIMB 149      23.166   2.200   0.279  1.00  0.00      B    H
ATOM   6104  H61 BMIMB 149      23.119   2.415   1.970  1.00  0.00      B    H
ATOM   6105  H62 BMIMB 149      21.910   3.187   0.860  1.00  0.00      B    H
ATOM   6116  N1  BMIMB 150      26.240  34.933  35.186  1.00  0.00      B    N
ATOM   6117  N11 BMIMB 150      24.700  33.782  34.068  1.00  0.00      B    N
ATOM   6118  C1  BMIMB 150      25.958  33.800  34.523  1.00  0.00      B    C
ATOM   6119  H1  BMIMB 150      26.555  32.932  34.342  1.00  0.00      B    H
ATOM   6120  C2  BMIMB 150      25.107  35.724  35.030  1.00  0.00      B    C
ATOM   6121  H2  BMIMB 150      24.986  36.711  35.420  1.00  0.00      B    H
ATOM   6122  C21 BMIMB 150      24.227  35.064  34.353  1.00  0.00      B    C
ATOM   6123  H21 BMIMB 150      23.268  35.419  34.046  1.00  0.00      B    H
ATOM   6124  C3  BMIMB 150      27.369  35.388  35.903  1.00  0.00      B    C
ATOM   6125  H3  BMIMB 150      27.422  36.466  35.894  1.00  0.00      B    H
ATOM   6126  H31 BMIMB 150      27.470  35.103  36.940  1.00  0.00      B    H
ATOM   6127  H32 BMIMB 150      28.323  35.056  35.519  1.00  0.00      B    H
ATOM   6128  C4  BMIMB 150      23.964  32.739  33.252  1.00  0.00      B    C
ATOM   6129  H4  BMIMB 150      22.928  32.786  33.553  1.00  0.00      B    H
ATOM   6130  H41 BMIMB 150      24.420  31.827  33.606  1.00  0.00      B    H
ATOM   6131  C5  BMIMB 150      24.054  32.769  31.723  1.00  0.00      B    C
ATOM   6132  H5  BMIMB 150      25.067  32.520  31.419  1.00  0.00      B    H
ATOM   6133  H51 BMIMB 150      23.470  31.945  31.321  1.00  0.00      B    H
ATOM   6134  C51 BMIMB 150      23.693  34.108  31.072  1.00  0.00      B    C
ATOM   6135  H52 BMIMB 150      22.752  34.518  31.431  1.00  0.00      B    H
ATOM   6136  H53 BMIMB 150      24.467  34.843  31.277  1.00  0.00      B    H
ATOM   6137  C6  BMIMB 150      23.587  33.909  29.525  1.00  0.00      B    C
ATOM   6138  H6  BMIMB 150      22.762  33.234  29.331  1.00  0.00      B    H
ATOM   6139  H61 BMIMB 150      23.329  34.800  28.964  1.00  0.00      B    H
ATOM   6140  H62 BMIMB 150      24.443  33.367  29.140  1.00  0.00      B    H
ATOM   6151  N1  BMIMB 151      23.970   6.966  16.004  1.00  0.00      B    N
ATOM   6152  N11 BMIMB 151      22.549   7.590  14.552  1.00  0.00      B    N
ATOM   6153  C1  BMIMB 151      23.652   7.924  15.202  1.00  0.00      B    C
ATOM   6154  H1  BMIMB 151      24.156   8.867  15.178  1.00  0.00      B    H
ATOM   6155  C2  BMIMB 151      23.039   5.965  15.917  1.00  0.00      B    C
ATOM   6156  H2  BMIMB 151      23.081   5.032  16.433  1.00  0.00      B    H
ATOM   6157  C21 BMIMB 151      22.197   6.317  14.899  1.00  0.00      B    C
ATOM   6158  H21 BMIMB 151      21.400   5.790  14.423  1.00  0.00      B    H
ATOM   6159  C3  BMIMB 151      25.115   7.025  16.893  1.00  0.00      B    C
ATOM   6160  H3  BMIMB 151      25.951   7.612  16.541  1.00  0.00      B    H
ATOM   6161  H31 BMIMB 151      24.788   7.284  17.889  1.00  0.00      B    H
ATOM   6162  H32 BMIMB 151      25.348   5.973  16.958  1.00  0.00      B    H
ATOM   6163  C4  BMIMB 151      21.925   8.353  13.483  1.00  0.00      B    C
ATOM   6164  H4  BMIMB 151      21.884   9.394  13.767  1.00  0.00      B    H
ATOM   6165  H41 BMIMB 151      20.915   7.976  13.428  1.00  0.00      B    H
ATOM   6166  C5  BMIMB 151      22.706   8.140  12.141  1.00  0.00      B    C
ATOM   6167  H5  BMIMB 151      23.438   7.341  12.227  1.00  0.00      B    H
ATOM   6168  H51 BMIMB 151      22.015   7.829  11.363  1.00  0.00      B    H
ATOM   6169  C51 BMIMB 151      23.562   9.348  11.656  1.00  0.00      B    C
ATOM   6170  H52 BMIMB 151      23.088  10.311  11.824  1.00  0.00      B    H
ATOM   6171  H53 BMIMB 151      24.470   9.400  12.251  1.00  0.00      B    H
ATOM   6172  C6  BMIMB 151      23.961   9.143  10.169  1.00  0.00      B    C
ATOM   6173  H6  BMIMB 151      23.098   9.181   9.514  1.00  0.00      B    H
ATOM   6174  H61 BMIMB 151      24.507   9.985   9.759  1.00  0.00      B    H
ATOM   6175  H62 BMIMB 151      24.510   8.228   9.977  1.00  0.00      B    H
ATOM   6186  N1  BMIMB 152       3.460  21.381  31.529  1.00  0.00      B    N
ATOM   6187  N11 BMIMB 152       2.270  21.485  33.262  1.00  0.00      B    N
ATOM   6188  C1  BMIMB 152       2.289  21.791  32.024  1.00  0.00      B    C
ATOM   6189  H1  BMIMB 152       1.412  21.981  31.443  1.00  0.00      B    H
ATOM   6190  C2  BMIMB 152       4.278  20.951  32.537  1.00  0.00      B    C
ATOM   6191  H2  BMIMB 152       5.262  20.629  32.274  1.00  0.00      B    H
ATOM   6192  C21 BMIMB 152       3.569  21.004  33.636  1.00  0.00      B    C
ATOM   6193  H21 BMIMB 152       3.856  20.691  34.615  1.00  0.00      B    H
ATOM   6194  C3  BMIMB 152       3.805  21.568  30.136  1.00  0.00      B    C
ATOM   6195  H3  BMIMB 152       4.430  22.442  30.024  1.00  0.00      B    H
ATOM   6196  H31 BMIMB 152       4.350  20.687  29.830  1.00  0.00      B    H
ATOM   6197  H32 BMIMB 152       2.870  21.666  29.605  1.00  0.00      B    H
ATOM   6198  C4  BMIMB 152       1.095  21.583  34.214  1.00  0.00      B    C
ATOM   6199  H4  BMIMB 152       0.829  20.570  34.479  1.00  0.00      B    H
ATOM   6200  H41 BMIMB 152       0.335  22.188  33.742  1.00  0.00      B    H
ATOM   6201  C5  BMIMB 152       1.311  22.431  35.496  1.00  0.00      B    C
ATOM   6202  H5  BMIMB 152       0.324  22.586  35.925  1.00  0.00      B    H
ATOM   6203  H51 BMIMB 152       1.904  21.950  36.270  1.00  0.00      B    H
ATOM   6204  C51 BMIMB 152       1.884  23.868  35.302  1.00  0.00      B    C
ATOM   6205  H52 BMIMB 152       2.807  23.702  34.752  1.00  0.00      B    H
ATOM   6206  H53 BMIMB 152       1.096  24.395  34.770  1.00  0.00      B    H
ATOM   6207  C6  BMIMB 152       2.202  24.524  36.595  1.00  0.00      B    C
ATOM   6208  H6  BMIMB 152       1.387  24.934  37.181  1.00  0.00      B    H
ATOM   6209  H61 BMIMB 152       2.649  23.784  37.249  1.00  0.00      B    H
ATOM   6210  H62 BMIMB 152       2.931  25.321  36.499  1.00  0.00      B    H
ATOM   6221  N1  BMIMB 153      40.386  29.726   5.068  1.00  0.00      B    N
ATOM   6222  N11 BMIMB 153      41.694  29.505   3.399  1.00  0.00      B    N
ATOM   6223  C1  BMIMB 153      41.552  29.962   4.570  1.00  0.00      B    C
ATOM   6224  H1  BMIMB 153      42.350  30.390   5.139  1.00  0.00      B    H
ATOM   6225  C2  BMIMB 153      39.649  29.116   4.119  1.00  0.00      B    C
ATOM   6226  H2  BMIMB 153      38.653  28.741   4.211  1.00  0.00      B    H
ATOM   6227  C21 BMIMB 153      40.423  29.023   3.038  1.00  0.00      B    C
ATOM   6228  H21 BMIMB 153      40.229  28.608   2.073  1.00  0.00      B    H
ATOM   6229  C3  BMIMB 153      39.959  30.266   6.392  1.00  0.00      B    C
ATOM   6230  H3  BMIMB 153      40.455  31.198   6.620  1.00  0.00      B    H
ATOM   6231  H31 BMIMB 153      38.924  30.546   6.267  1.00  0.00      B    H
ATOM   6232  H32 BMIMB 153      39.980  29.536   7.188  1.00  0.00      B    H
ATOM   6233  C4  BMIMB 153      42.908  29.516   2.561  1.00  0.00      B    C
ATOM   6234  H4  BMIMB 153      43.614  30.188   3.026  1.00  0.00      B    H
ATOM   6235  H41 BMIMB 153      42.692  29.899   1.574  1.00  0.00      B    H
ATOM   6236  C5  BMIMB 153      43.617  28.174   2.632  1.00  0.00      B    C
ATOM   6237  H5  BMIMB 153      44.100  28.114   3.604  1.00  0.00      B    H
ATOM   6238  H51 BMIMB 153      42.959  27.392   2.262  1.00  0.00      B    H
ATOM   6239  C51 BMIMB 153      44.852  28.270   1.694  1.00  0.00      B    C
ATOM   6240  H52 BMIMB 153      44.698  28.435   0.631  1.00  0.00      B    H
ATOM   6241  H53 BMIMB 153      45.492  29.065   2.068  1.00  0.00      B    H
ATOM   6242  C6  BMIMB 153      45.695  26.969   1.755  1.00  0.00      B    C
ATOM   6243  H6  BMIMB 153      45.163  26.032   1.871  1.00  0.00      B    H
ATOM   6244  H61 BMIMB 153      46.314  26.783   0.885  1.00  0.00      B    H
ATOM   6245  H62 BMIMB 153      46.315  26.963   2.643  1.00  0.00      B    H
ATOM   6256  N1  BMIMB 154      38.660  11.393  14.391  1.00  0.00      B    N
ATOM   6257  N11 BMIMB 154      39.871  11.589  12.583  1.00  0.00      B    N
ATOM   6258  C1  BMIMB 154      38.642  11.349  13.068  1.00  0.00      B    C
ATOM   6259  H1  BMIMB 154      37.766  11.113  12.502  1.00  0.00      B    H
ATOM   6260  C2  BMIMB 154      39.970  11.715  14.755  1.00  0.00      B    C
ATOM   6261  H2  BMIMB 154      40.233  11.820  15.785  1.00  0.00      B    H
ATOM   6262  C21 BMIMB 154      40.690  11.878  13.638  1.00  0.00      B    C
ATOM   6263  H21 BMIMB 154      41.709  12.159  13.485  1.00  0.00      B    H
ATOM   6264  C3  BMIMB 154      37.558  11.122  15.249  1.00  0.00      B    C
ATOM   6265  H3  BMIMB 154      37.181  12.067  15.612  1.00  0.00      B    H
ATOM   6266  H31 BMIMB 154      36.814  10.587  14.677  1.00  0.00      B    H
ATOM   6267  H32 BMIMB 154      37.990  10.528  16.041  1.00  0.00      B    H
ATOM   6268  C4  BMIMB 154      40.254  11.634  11.141  1.00  0.00      B    C
ATOM   6269  H4  BMIMB 154      40.016  10.677  10.702  1.00  0.00      B    H
ATOM   6270  H41 BMIMB 154      41.290  11.940  11.142  1.00  0.00      B    H
ATOM   6271  C5  BMIMB 154      39.352  12.650  10.304  1.00  0.00      B    C
ATOM   6272  H5  BMIMB 154      39.872  12.834   9.368  1.00  0.00      B    H
ATOM   6273  H51 BMIMB 154      38.358  12.262  10.094  1.00  0.00      B    H
ATOM   6274  C51 BMIMB 154      39.291  13.998  11.023  1.00  0.00      B    C
ATOM   6275  H52 BMIMB 154      38.617  13.860  11.865  1.00  0.00      B    H
ATOM   6276  H53 BMIMB 154      40.288  14.348  11.278  1.00  0.00      B    H
ATOM   6277  C6  BMIMB 154      38.655  15.008  10.193  1.00  0.00      B    C
ATOM   6278  H6  BMIMB 154      37.685  14.791   9.758  1.00  0.00      B    H
ATOM   6279  H61 BMIMB 154      38.562  15.818  10.907  1.00  0.00      B    H
ATOM   6280  H62 BMIMB 154      39.187  15.349   9.312  1.00  0.00      B    H
ATOM   6291  N1  BMIMB 155      37.350  38.166  27.582  1.00  0.00      B    N
ATOM   6292  N11 BMIMB 155      36.744  36.579  28.874  1.00  0.00      B    N
ATOM   6293  C1  BMIMB 155      37.441  37.701  28.835  1.00  0.00      B    C
ATOM   6294  H1  BMIMB 155      38.083  38.099  29.593  1.00  0.00      B    H
ATOM   6295  C2  BMIMB 155      36.470  37.366  26.892  1.00  0.00      B    C
ATOM   6296  H2  BMIMB 155      36.383  37.501  25.836  1.00  0.00      B    H
ATOM   6297  C21 BMIMB 155      36.070  36.379  27.687  1.00  0.00      B    C
ATOM   6298  H21 BMIMB 155      35.406  35.561  27.510  1.00  0.00      B    H
ATOM   6299  C3  BMIMB 155      38.023  39.366  26.985  1.00  0.00      B    C
ATOM   6300  H3  BMIMB 155      38.263  40.161  27.675  1.00  0.00      B    H
ATOM   6301  H31 BMIMB 155      38.925  39.243  26.405  1.00  0.00      B    H
ATOM   6302  H32 BMIMB 155      37.336  39.779  26.261  1.00  0.00      B    H
ATOM   6303  C4  BMIMB 155      36.423  35.801  30.077  1.00  0.00      B    C
ATOM   6304  H4  BMIMB 155      36.710  36.403  30.926  1.00  0.00      B    H
ATOM   6305  H41 BMIMB 155      36.984  34.882  29.994  1.00  0.00      B    H
ATOM   6306  C5  BMIMB 155      35.012  35.520  30.469  1.00  0.00      B    C
ATOM   6307  H5  BMIMB 155      34.415  36.425  30.538  1.00  0.00      B    H
ATOM   6308  H51 BMIMB 155      34.527  34.934  29.693  1.00  0.00      B    H
ATOM   6309  C51 BMIMB 155      34.858  34.810  31.867  1.00  0.00      B    C
ATOM   6310  H52 BMIMB 155      35.329  33.831  31.891  1.00  0.00      B    H
ATOM   6311  H53 BMIMB 155      35.288  35.405  32.668  1.00  0.00      B    H
ATOM   6312  C6  BMIMB 155      33.408  34.425  32.190  1.00  0.00      B    C
ATOM   6313  H6  BMIMB 155      32.671  35.220  32.167  1.00  0.00      B    H
ATOM   6314  H61 BMIMB 155      33.039  33.679  31.497  1.00  0.00      B    H
ATOM   6315  H62 BMIMB 155      33.434  33.997  33.185  1.00  0.00      B    H
ATOM   6326  N1  BMIMB 156      18.652   9.655  34.418  1.00  0.00      B    N
ATOM   6327  N11 BMIMB 156      19.550  10.318  32.685  1.00  0.00      B    N
ATOM   6328  C1  BMIMB 156      18.465  10.370  33.385  1.00  0.00      B    C
ATOM   6329  H1  BMIMB 156      17.496  10.613  33.004  1.00  0.00      B    H
ATOM   6330  C2  BMIMB 156      19.996   9.251  34.473  1.00  0.00      B    C
ATOM   6331  H2  BMIMB 156      20.314   8.525  35.189  1.00  0.00      B    H
ATOM   6332  C21 BMIMB 156      20.619   9.837  33.515  1.00  0.00      B    C
ATOM   6333  H21 BMIMB 156      21.658   9.810  33.268  1.00  0.00      B    H
ATOM   6334  C3  BMIMB 156      17.599   9.344  35.443  1.00  0.00      B    C
ATOM   6335  H3  BMIMB 156      17.977   9.637  36.412  1.00  0.00      B    H
ATOM   6336  H31 BMIMB 156      16.721   9.920  35.193  1.00  0.00      B    H
ATOM   6337  H32 BMIMB 156      17.350   8.293  35.449  1.00  0.00      B    H
ATOM   6338  C4  BMIMB 156      19.698  10.866  31.308  1.00  0.00      B    C
ATOM   6339  H4  BMIMB 156      20.555  11.507  31.164  1.00  0.00      B    H
ATOM   6340  H41 BMIMB 156      18.869  11.551  31.211  1.00  0.00      B    H
ATOM   6341  C5  BMIMB 156      19.624   9.917  30.132  1.00  0.00      B    C
ATOM   6342  H5  BMIMB 156      18.577   9.937  29.842  1.00  0.00      B    H
ATOM   6343  H51 BMIMB 156      20.272  10.264  29.331  1.00  0.00      B    H
ATOM   6344  C51 BMIMB 156      20.044   8.505  30.382  1.00  0.00      B    C
ATOM   6345  H52 BMIMB 156      20.953   8.373  30.962  1.00  0.00      B    H
ATOM   6346  H53 BMIMB 156      19.287   7.976  30.956  1.00  0.00      B    H
ATOM   6347  C6  BMIMB 156      20.039   7.685  29.087  1.00  0.00      B    C
ATOM   6348  H6  BMIMB 156      19.022   7.627  28.716  1.00  0.00      B    H
ATOM   6349  H61 BMIMB 156      20.723   8.075  28.342  1.00  0.00      B    H
ATOM   6350  H62 BMIMB 156      20.457   6.750  29.443  1.00  0.00      B    H
ATOM   6361  N1  BMIMB 157      31.828  21.767  45.025  1.00  0.00      B    N
ATOM   6362  N11 BMIMB 157      33.979  21.870  45.349  1.00  0.00      B    N
ATOM   6363  C1  BMIMB 157      32.829  22.473  45.477  1.00  0.00      B    C
ATOM   6364  H1  BMIMB 157      32.648  23.461  45.843  1.00  0.00      B    H
ATOM   6365  C2  BMIMB 157      32.306  20.532  44.658  1.00  0.00      B    C
ATOM   6366  H2  BMIMB 157      31.584  19.790  44.394  1.00  0.00      B    H
ATOM   6367  C21 BMIMB 157      33.679  20.585  44.835  1.00  0.00      B    C
ATOM   6368  H21 BMIMB 157      34.405  19.806  44.754  1.00  0.00      B    H
ATOM   6369  C3  BMIMB 157      30.519  22.281  44.839  1.00  0.00      B    C
ATOM   6370  H3  BMIMB 157      30.576  23.252  44.370  1.00  0.00      B    H
ATOM   6371  H31 BMIMB 157      29.930  21.590  44.253  1.00  0.00      B    H
ATOM   6372  H32 BMIMB 157      30.067  22.495  45.796  1.00  0.00      B    H
ATOM   6373  C4  BMIMB 157      35.244  22.438  45.809  1.00  0.00      B    C
ATOM   6374  H4  BMIMB 157      34.935  23.308  46.369  1.00  0.00      B    H
ATOM   6375  H41 BMIMB 157      35.813  22.798  44.965  1.00  0.00      B    H
ATOM   6376  C5  BMIMB 157      36.003  21.503  46.735  1.00  0.00      B    C
ATOM   6377  H5  BMIMB 157      35.262  21.029  47.374  1.00  0.00      B    H
ATOM   6378  H51 BMIMB 157      36.602  20.771  46.200  1.00  0.00      B    H
ATOM   6379  C51 BMIMB 157      37.052  22.233  47.594  1.00  0.00      B    C
ATOM   6380  H52 BMIMB 157      37.628  22.783  46.854  1.00  0.00      B    H
ATOM   6381  H53 BMIMB 157      36.631  22.886  48.353  1.00  0.00      B    H
ATOM   6382  C6  BMIMB 157      37.923  21.160  48.197  1.00  0.00      B    C
ATOM   6383  H6  BMIMB 157      38.702  21.656  48.764  1.00  0.00      B    H
ATOM   6384  H61 BMIMB 157      37.387  20.535  48.903  1.00  0.00      B    H
ATOM   6385  H62 BMIMB 157      38.333  20.648  47.335  1.00  0.00      B    H
ATOM   6396  N1  BMIMB 158      44.659  33.670  28.553  1.00  0.00      B    N
ATOM   6397  N11 BMIMB 158      45.969  35.131  29.312  1.00  0.00      B    N
ATOM   6398  C1  BMIMB 158      44.828  34.528  29.503  1.00  0.00      B    C
ATOM   6399  H1  BMIMB 158      44.190  34.578  30.359  1.00  0.00      B    H
ATOM   6400  C2  BMIMB 158      45.665  33.850  27.603  1.00  0.00      B    C
ATOM   6401  H2  BMIMB 158      45.715  33.420  26.626  1.00  0.00      B    H
ATOM   6402  C21 BMIMB 158      46.575  34.696  28.130  1.00  0.00      B    C
ATOM   6403  H21 BMIMB 158      47.497  35.115  27.793  1.00  0.00      B    H
ATOM   6404  C3  BMIMB 158      43.575  32.666  28.484  1.00  0.00      B    C
ATOM   6405  H3  BMIMB 158      43.952  31.870  27.859  1.00  0.00      B    H
ATOM   6406  H31 BMIMB 158      43.288  32.257  29.441  1.00  0.00      B    H
ATOM   6407  H32 BMIMB 158      42.861  33.155  27.838  1.00  0.00      B    H
ATOM   6408  C4  BMIMB 158      46.514  36.321  30.080  1.00  0.00      B    C
ATOM   6409  H4  BMIMB 158      47.591  36.299  30.003  1.00  0.00      B    H
ATOM   6410  H41 BMIMB 158      46.354  36.160  31.135  1.00  0.00      B    H
ATOM   6411  C5  BMIMB 158      46.034  37.759  29.750  1.00  0.00      B    C
ATOM   6412  H5  BMIMB 158      45.534  38.151  30.633  1.00  0.00      B    H
ATOM   6413  H51 BMIMB 158      46.929  38.319  29.493  1.00  0.00      B    H
ATOM   6414  C51 BMIMB 158      45.101  38.041  28.614  1.00  0.00      B    C
ATOM   6415  H52 BMIMB 158      44.192  37.446  28.611  1.00  0.00      B    H
ATOM   6416  H53 BMIMB 158      44.751  39.070  28.595  1.00  0.00      B    H
ATOM   6417  C6  BMIMB 158      45.867  37.944  27.270  1.00  0.00      B    C
ATOM   6418  H6  BMIMB 158      45.263  38.139  26.391  1.00  0.00      B    H
ATOM   6419  H61 BMIMB 158      46.744  38.579  27.218  1.00  0.00      B    H
ATOM   6420  H62 BMIMB 158      46.222  36.926  27.157  1.00  0.00      B    H
ATOM   6431  N1  BMIMB 159      33.918  23.616   9.795  1.00  0.00      B    N
ATOM   6432  N11 BMIMB 159      33.205  22.175  11.233  1.00  0.00      B    N
ATOM   6433  C1  BMIMB 159      33.953  22.353  10.132  1.00  0.00      B    C
ATOM   6434  H1  BMIMB 159      34.581  21.639   9.644  1.00  0.00      B    H
ATOM   6435  C2  BMIMB 159      32.942  24.244  10.598  1.00  0.00      B    C
ATOM   6436  H2  BMIMB 159      32.629  25.253  10.440  1.00  0.00      B    H
ATOM   6437  C21 BMIMB 159      32.421  23.331  11.414  1.00  0.00      B    C
ATOM   6438  H21 BMIMB 159      31.607  23.329  12.105  1.00  0.00      B    H
ATOM   6439  C3  BMIMB 159      34.765  24.247   8.731  1.00  0.00      B    C
ATOM   6440  H3  BMIMB 159      34.242  24.346   7.792  1.00  0.00      B    H
ATOM   6441  H31 BMIMB 159      35.010  25.251   9.046  1.00  0.00      B    H
ATOM   6442  H32 BMIMB 159      35.752  23.856   8.532  1.00  0.00      B    H
ATOM   6443  C4  BMIMB 159      32.912  20.803  11.623  1.00  0.00      B    C
ATOM   6444  H4  BMIMB 159      33.207  20.124  10.836  1.00  0.00      B    H
ATOM   6445  H41 BMIMB 159      31.834  20.851  11.583  1.00  0.00      B    H
ATOM   6446  C5  BMIMB 159      33.451  20.490  13.077  1.00  0.00      B    C
ATOM   6447  H5  BMIMB 159      32.701  20.733  13.826  1.00  0.00      B    H
ATOM   6448  H51 BMIMB 159      33.638  19.421  13.131  1.00  0.00      B    H
ATOM   6449  C51 BMIMB 159      34.775  21.177  13.453  1.00  0.00      B    C
ATOM   6450  H52 BMIMB 159      35.459  20.894  12.657  1.00  0.00      B    H
ATOM   6451  H53 BMIMB 159      34.515  22.231  13.395  1.00  0.00      B    H
ATOM   6452  C6  BMIMB 159      35.414  20.826  14.810  1.00  0.00      B    C
ATOM   6453  H6  BMIMB 159      34.758  20.951  15.664  1.00  0.00      B    H
ATOM   6454  H61 BMIMB 159      35.911  19.865  14.756  1.00  0.00      B    H
ATOM   6455  H62 BMIMB 159      36.170  21.530  15.140  1.00  0.00      B    H
ATOM   6466  N1  BMIMB 160      47.145  41.781  20.421  1.00  0.00      B    N
ATOM   6467  N11 BMIMB 160      45.815  40.110  20.090  1.00  0.00      B    N
ATOM   6468  C1  BMIMB 160      46.899  40.521  20.774  1.00  0.00      B    C
ATOM   6469  H1  BMIMB 160      47.468  39.865  21.398  1.00  0.00      B    H
ATOM   6470  C2  BMIMB 160      46.276  42.219  19.443  1.00  0.00      B    C
ATOM   6471  H2  BMIMB 160      46.401  43.184  19.004  1.00  0.00      B    H
ATOM   6472  C21 BMIMB 160      45.511  41.150  19.172  1.00  0.00      B    C
ATOM   6473  H21 BMIMB 160      44.815  40.933  18.392  1.00  0.00      B    H
ATOM   6474  C3  BMIMB 160      48.135  42.753  20.968  1.00  0.00      B    C
ATOM   6475  H3  BMIMB 160      47.695  43.057  21.906  1.00  0.00      B    H
ATOM   6476  H31 BMIMB 160      49.052  42.240  21.218  1.00  0.00      B    H
ATOM   6477  H32 BMIMB 160      48.531  43.486  20.282  1.00  0.00      B    H
ATOM   6478  C4  BMIMB 160      45.225  38.753  20.042  1.00  0.00      B    C
ATOM   6479  H4  BMIMB 160      44.177  39.015  20.017  1.00  0.00      B    H
ATOM   6480  H41 BMIMB 160      45.411  38.442  21.060  1.00  0.00      B    H
ATOM   6481  C5  BMIMB 160      45.565  37.693  19.005  1.00  0.00      B    C
ATOM   6482  H5  BMIMB 160      44.825  36.902  19.097  1.00  0.00      B    H
ATOM   6483  H51 BMIMB 160      45.464  38.146  18.022  1.00  0.00      B    H
ATOM   6484  C51 BMIMB 160      46.960  37.142  19.167  1.00  0.00      B    C
ATOM   6485  H52 BMIMB 160      47.666  37.968  19.212  1.00  0.00      B    H
ATOM   6486  H53 BMIMB 160      47.083  36.618  20.111  1.00  0.00      B    H
ATOM   6487  C6  BMIMB 160      47.384  36.292  17.943  1.00  0.00      B    C
ATOM   6488  H6  BMIMB 160      48.375  35.881  18.093  1.00  0.00      B    H
ATOM   6489  H61 BMIMB 160      46.613  35.532  17.891  1.00  0.00      B    H
ATOM   6490  H62 BMIMB 160      47.480  37.009  17.135  1.00  0.00      B    H
ATOM   6501  N1  BMIMB 161      30.807  44.173  46.910  1.00  0.00      B    N
ATOM   6502  N11 BMIMB 161      30.705  45.270  45.103  1.00  0.00      B    N
ATOM   6503  C1  BMIMB 161      31.240  45.220  46.263  1.00  0.00      B    C
ATOM   6504  H1  BMIMB 161      31.948  45.949  46.594  1.00  0.00      B    H
ATOM   6505  C2  BMIMB 161      29.884  43.568  46.121  1.00  0.00      B    C
ATOM   6506  H2  BMIMB 161      29.394  42.663  46.408  1.00  0.00      B    H
ATOM   6507  C21 BMIMB 161      29.782  44.215  45.006  1.00  0.00      B    C
ATOM   6508  H21 BMIMB 161      29.218  43.980  44.130  1.00  0.00      B    H
ATOM   6509  C3  BMIMB 161      31.367  43.643  48.141  1.00  0.00      B    C
ATOM   6510  H3  BMIMB 161      30.610  43.388  48.868  1.00  0.00      B    H
ATOM   6511  H31 BMIMB 161      32.025  42.816  47.922  1.00  0.00      B    H
ATOM   6512  H32 BMIMB 161      31.815  44.550  48.520  1.00  0.00      B    H
ATOM   6513  C4  BMIMB 161      31.185  46.212  44.019  1.00  0.00      B    C
ATOM   6514  H4  BMIMB 161      31.316  45.591  43.145  1.00  0.00      B    H
ATOM   6515  H41 BMIMB 161      32.185  46.443  44.356  1.00  0.00      B    H
ATOM   6516  C5  BMIMB 161      30.237  47.303  43.568  1.00  0.00      B    C
ATOM   6517  H5  BMIMB 161      29.332  46.852  43.170  1.00  0.00      B    H
ATOM   6518  H51 BMIMB 161      29.973  47.932  44.414  1.00  0.00      B    H
ATOM   6519  C51 BMIMB 161      30.830  48.054  42.419  1.00  0.00      B    C
ATOM   6520  H52 BMIMB 161      31.825  48.421  42.658  1.00  0.00      B    H
ATOM   6521  H53 BMIMB 161      30.895  47.392  41.560  1.00  0.00      B    H
ATOM   6522  C6  BMIMB 161      29.863  49.208  41.862  1.00  0.00      B    C
ATOM   6523  H6  BMIMB 161      28.887  48.807  41.613  1.00  0.00      B    H
ATOM   6524  H61 BMIMB 161      29.591  49.845  42.696  1.00  0.00      B    H
ATOM   6525  H62 BMIMB 161      30.326  49.743  41.041  1.00  0.00      B    H
ATOM   6536  N1  BMIMB 162      24.621  21.515  46.096  1.00  0.00      B    N
ATOM   6537  N11 BMIMB 162      23.722  19.839  45.039  1.00  0.00      B    N
ATOM   6538  C1  BMIMB 162      24.676  20.191  45.905  1.00  0.00      B    C
ATOM   6539  H1  BMIMB 162      25.359  19.571  46.444  1.00  0.00      B    H
ATOM   6540  C2  BMIMB 162      23.544  22.003  45.413  1.00  0.00      B    C
ATOM   6541  H2  BMIMB 162      23.271  23.032  45.491  1.00  0.00      B    H
ATOM   6542  C21 BMIMB 162      22.967  21.008  44.779  1.00  0.00      B    C
ATOM   6543  H21 BMIMB 162      22.023  20.924  44.286  1.00  0.00      B    H
ATOM   6544  C3  BMIMB 162      25.492  22.245  47.022  1.00  0.00      B    C
ATOM   6545  H3  BMIMB 162      25.399  23.301  46.821  1.00  0.00      B    H
ATOM   6546  H31 BMIMB 162      24.960  22.134  47.956  1.00  0.00      B    H
ATOM   6547  H32 BMIMB 162      26.497  21.856  46.961  1.00  0.00      B    H
ATOM   6548  C4  BMIMB 162      23.361  18.484  44.684  1.00  0.00      B    C
ATOM   6549  H4  BMIMB 162      22.305  18.612  44.498  1.00  0.00      B    H
ATOM   6550  H41 BMIMB 162      23.319  17.800  45.518  1.00  0.00      B    H
ATOM   6551  C5  BMIMB 162      24.009  17.889  43.467  1.00  0.00      B    C
ATOM   6552  H5  BMIMB 162      24.862  17.248  43.675  1.00  0.00      B    H
ATOM   6553  H51 BMIMB 162      23.211  17.191  43.226  1.00  0.00      B    H
ATOM   6554  C51 BMIMB 162      24.502  18.879  42.345  1.00  0.00      B    C
ATOM   6555  H52 BMIMB 162      23.637  19.280  41.822  1.00  0.00      B    H
ATOM   6556  H53 BMIMB 162      25.085  19.599  42.914  1.00  0.00      B    H
ATOM   6557  C6  BMIMB 162      25.346  18.222  41.195  1.00  0.00      B    C
ATOM   6558  H6  BMIMB 162      25.614  19.024  40.517  1.00  0.00      B    H
ATOM   6559  H61 BMIMB 162      26.263  17.783  41.573  1.00  0.00      B    H
ATOM   6560  H62 BMIMB 162      24.816  17.349  40.831  1.00  0.00      B    H
ATOM   6571  N1  BMIMB 163      18.564  41.309  43.927  1.00  0.00      B    N
ATOM   6572  N11 BMIMB 163      16.750  40.467  44.804  1.00  0.00      B    N
ATOM   6573  C1  BMIMB 163      18.066  40.425  44.847  1.00  0.00      B    C
ATOM   6574  H1  BMIMB 163      18.694  39.737  45.371  1.00  0.00      B    H
ATOM   6575  C2  BMIMB 163      17.487  42.038  43.423  1.00  0.00      B    C
ATOM   6576  H2  BMIMB 163      17.621  42.962  42.904  1.00  0.00      B    H
ATOM   6577  C21 BMIMB 163      16.403  41.416  43.855  1.00  0.00      B    C
ATOM   6578  H21 BMIMB 163      15.411  41.789  43.727  1.00  0.00      B    H
ATOM   6579  C3  BMIMB 163      19.971  41.660  43.714  1.00  0.00      B    C
ATOM   6580  H3  BMIMB 163      20.111  42.719  43.874  1.00  0.00      B    H
ATOM   6581  H31 BMIMB 163      20.629  41.060  44.325  1.00  0.00      B    H
ATOM   6582  H32 BMIMB 163      20.044  41.514  42.646  1.00  0.00      B    H
ATOM   6583  C4  BMIMB 163      15.833  39.721  45.546  1.00  0.00      B    C
ATOM   6584  H4  BMIMB 163      15.024  40.338  45.911  1.00  0.00      B    H
ATOM   6585  H41 BMIMB 163      16.355  39.309  46.397  1.00  0.00      B    H
ATOM   6586  C5  BMIMB 163      15.202  38.513  44.767  1.00  0.00      B    C
ATOM   6587  H5  BMIMB 163      15.844  37.727  44.378  1.00  0.00      B    H
ATOM   6588  H51 BMIMB 163      14.490  38.063  45.454  1.00  0.00      B    H
ATOM   6589  C51 BMIMB 163      14.305  39.018  43.643  1.00  0.00      B    C
ATOM   6590  H52 BMIMB 163      13.479  39.621  44.011  1.00  0.00      B    H
ATOM   6591  H53 BMIMB 163      14.995  39.526  42.975  1.00  0.00      B    H
ATOM   6592  C6  BMIMB 163      13.708  37.884  42.882  1.00  0.00      B    C
ATOM   6593  H6  BMIMB 163      14.421  37.203  42.433  1.00  0.00      B    H
ATOM   6594  H61 BMIMB 163      12.904  37.482  43.487  1.00  0.00      B    H
ATOM   6595  H62 BMIMB 163      13.117  38.250  42.050  1.00  0.00      B    H
ATOM   6606  N1  BMIMB 164      35.912  12.866   0.304  1.00  0.00      B    N
ATOM   6607  N11 BMIMB 164      37.140  12.448   2.025  1.00  0.00      B    N
ATOM   6608  C1  BMIMB 164      36.914  13.270   1.032  1.00  0.00      B    C
ATOM   6609  H1  BMIMB 164      37.315  14.259   0.977  1.00  0.00      B    H
ATOM   6610  C2  BMIMB 164      35.655  11.613   0.692  1.00  0.00      B    C
ATOM   6611  H2  BMIMB 164      34.884  11.044   0.219  1.00  0.00      B    H
ATOM   6612  C21 BMIMB 164      36.484  11.250   1.717  1.00  0.00      B    C
ATOM   6613  H21 BMIMB 164      36.541  10.316   2.233  1.00  0.00      B    H
ATOM   6614  C3  BMIMB 164      35.168  13.730  -0.559  1.00  0.00      B    C
ATOM   6615  H3  BMIMB 164      35.870  14.448  -0.955  1.00  0.00      B    H
ATOM   6616  H31 BMIMB 164      34.876  13.208  -1.459  1.00  0.00      B    H
ATOM   6617  H32 BMIMB 164      34.295  14.201  -0.132  1.00  0.00      B    H
ATOM   6618  C4  BMIMB 164      38.127  12.636   3.128  1.00  0.00      B    C
ATOM   6619  H4  BMIMB 164      38.550  13.618   2.974  1.00  0.00      B    H
ATOM   6620  H41 BMIMB 164      38.855  11.872   2.897  1.00  0.00      B    H
ATOM   6621  C5  BMIMB 164      37.683  12.556   4.614  1.00  0.00      B    C
ATOM   6622  H5  BMIMB 164      36.868  13.248   4.812  1.00  0.00      B    H
ATOM   6623  H51 BMIMB 164      37.318  11.537   4.512  1.00  0.00      B    H
ATOM   6624  C51 BMIMB 164      38.812  12.669   5.621  1.00  0.00      B    C
ATOM   6625  H52 BMIMB 164      38.473  12.185   6.533  1.00  0.00      B    H
ATOM   6626  H53 BMIMB 164      39.588  12.092   5.123  1.00  0.00      B    H
ATOM   6627  C6  BMIMB 164      39.402  14.055   5.825  1.00  0.00      B    C
ATOM   6628  H6  BMIMB 164      40.280  13.978   6.456  1.00  0.00      B    H
ATOM   6629  H61 BMIMB 164      39.597  14.393   4.814  1.00  0.00      B    H
ATOM   6630  H62 BMIMB 164      38.599  14.633   6.268  1.00  0.00      B    H
ATOM   6641  N1  BMIMB 165      10.926  -0.431   7.165  1.00  0.00      B    N
ATOM   6642  N11 BMIMB 165      13.007   0.048   6.988  1.00  0.00      B    N
ATOM   6643  C1  BMIMB 165      11.775   0.385   6.604  1.00  0.00      B    C
ATOM   6644  H1  BMIMB 165      11.483   1.327   6.190  1.00  0.00      B    H
ATOM   6645  C2  BMIMB 165      11.618  -1.484   7.717  1.00  0.00      B    C
ATOM   6646  H2  BMIMB 165      11.213  -2.390   8.109  1.00  0.00      B    H
ATOM   6647  C21 BMIMB 165      12.882  -1.202   7.522  1.00  0.00      B    C
ATOM   6648  H21 BMIMB 165      13.787  -1.695   7.801  1.00  0.00      B    H
ATOM   6649  C3  BMIMB 165       9.414  -0.250   7.017  1.00  0.00      B    C
ATOM   6650  H3  BMIMB 165       8.986  -0.370   8.001  1.00  0.00      B    H
ATOM   6651  H31 BMIMB 165       9.167   0.739   6.663  1.00  0.00      B    H
ATOM   6652  H32 BMIMB 165       9.077  -0.899   6.223  1.00  0.00      B    H
ATOM   6653  C4  BMIMB 165      14.326   0.734   6.896  1.00  0.00      B    C
ATOM   6654  H4  BMIMB 165      14.173   1.679   6.396  1.00  0.00      B    H
ATOM   6655  H41 BMIMB 165      15.033   0.209   6.271  1.00  0.00      B    H
ATOM   6656  C5  BMIMB 165      14.991   1.123   8.208  1.00  0.00      B    C
ATOM   6657  H5  BMIMB 165      15.787   0.448   8.510  1.00  0.00      B    H
ATOM   6658  H51 BMIMB 165      15.385   2.135   8.165  1.00  0.00      B    H
ATOM   6659  C51 BMIMB 165      13.976   1.280   9.277  1.00  0.00      B    C
ATOM   6660  H52 BMIMB 165      13.485   2.245   9.181  1.00  0.00      B    H
ATOM   6661  H53 BMIMB 165      13.179   0.541   9.293  1.00  0.00      B    H
ATOM   6662  C6  BMIMB 165      14.629   1.188  10.703  1.00  0.00      B    C
ATOM   6663  H6  BMIMB 165      14.850   0.173  11.014  1.00  0.00      B    H
ATOM   6664  H61 BMIMB 165      15.502   1.821  10.600  1.00  0.00      B    H
ATOM   6665  H62 BMIMB 165      13.955   1.490  11.496  1.00  0.00      B    H
ATOM   6676  N1  BMIMB 166      15.379  14.228   1.766  1.00  0.00      B    N
ATOM   6677  N11 BMIMB 166      17.410  14.516   1.203  1.00  0.00      B    N
ATOM   6678  C1  BMIMB 166      16.212  14.766   0.852  1.00  0.00      B    C
ATOM   6679  H1  BMIMB 166      15.969  15.281  -0.052  1.00  0.00      B    H
ATOM   6680  C2  BMIMB 166      16.180  13.700   2.759  1.00  0.00      B    C
ATOM   6681  H2  BMIMB 166      15.698  13.192   3.566  1.00  0.00      B    H
ATOM   6682  C21 BMIMB 166      17.430  13.953   2.472  1.00  0.00      B    C
ATOM   6683  H21 BMIMB 166      18.337  13.612   2.921  1.00  0.00      B    H
ATOM   6684  C3  BMIMB 166      13.945  14.043   1.615  1.00  0.00      B    C
ATOM   6685  H3  BMIMB 166      13.685  13.408   0.782  1.00  0.00      B    H
ATOM   6686  H31 BMIMB 166      13.641  13.520   2.510  1.00  0.00      B    H
ATOM   6687  H32 BMIMB 166      13.461  14.990   1.428  1.00  0.00      B    H
ATOM   6688  C4  BMIMB 166      18.600  14.872   0.455  1.00  0.00      B    C
ATOM   6689  H4  BMIMB 166      18.219  15.419  -0.395  1.00  0.00      B    H
ATOM   6690  H41 BMIMB 166      19.009  13.909   0.190  1.00  0.00      B    H
ATOM   6691  C5  BMIMB 166      19.564  15.780   1.268  1.00  0.00      B    C
ATOM   6692  H5  BMIMB 166      18.960  16.547   1.746  1.00  0.00      B    H
ATOM   6693  H51 BMIMB 166      19.924  15.179   2.100  1.00  0.00      B    H
ATOM   6694  C51 BMIMB 166      20.667  16.612   0.545  1.00  0.00      B    C
ATOM   6695  H52 BMIMB 166      21.318  15.940  -0.009  1.00  0.00      B    H
ATOM   6696  H53 BMIMB 166      20.091  17.211  -0.156  1.00  0.00      B    H
ATOM   6697  C6  BMIMB 166      21.366  17.445   1.630  1.00  0.00      B    C
ATOM   6698  H6  BMIMB 166      20.638  18.178   1.958  1.00  0.00      B    H
ATOM   6699  H61 BMIMB 166      21.732  16.846   2.456  1.00  0.00      B    H
ATOM   6700  H62 BMIMB 166      22.176  17.983   1.152  1.00  0.00      B    H
ATOM   6711  N1  BMIMB 167      34.004  37.447  16.443  1.00  0.00      B    N
ATOM   6712  N11 BMIMB 167      31.872  37.753  16.475  1.00  0.00      B    N
ATOM   6713  C1  BMIMB 167      32.914  37.337  15.776  1.00  0.00      B    C
ATOM   6714  H1  BMIMB 167      32.870  36.950  14.781  1.00  0.00      B    H
ATOM   6715  C2  BMIMB 167      33.628  37.749  17.739  1.00  0.00      B    C
ATOM   6716  H2  BMIMB 167      34.448  37.845  18.417  1.00  0.00      B    H
ATOM   6717  C21 BMIMB 167      32.312  37.823  17.776  1.00  0.00      B    C
ATOM   6718  H21 BMIMB 167      31.630  38.132  18.539  1.00  0.00      B    H
ATOM   6719  C3  BMIMB 167      35.354  37.201  15.826  1.00  0.00      B    C
ATOM   6720  H3  BMIMB 167      35.604  37.886  15.029  1.00  0.00      B    H
ATOM   6721  H31 BMIMB 167      36.132  37.301  16.568  1.00  0.00      B    H
ATOM   6722  H32 BMIMB 167      35.489  36.219  15.397  1.00  0.00      B    H
ATOM   6723  C4  BMIMB 167      30.480  37.907  15.957  1.00  0.00      B    C
ATOM   6724  H4  BMIMB 167      30.515  38.138  14.902  1.00  0.00      B    H
ATOM   6725  H41 BMIMB 167      30.155  38.746  16.554  1.00  0.00      B    H
ATOM   6726  C5  BMIMB 167      29.565  36.772  16.375  1.00  0.00      B    C
ATOM   6727  H5  BMIMB 167      29.139  36.839  17.372  1.00  0.00      B    H
ATOM   6728  H51 BMIMB 167      28.747  36.727  15.661  1.00  0.00      B    H
ATOM   6729  C51 BMIMB 167      30.192  35.384  16.182  1.00  0.00      B    C
ATOM   6730  H52 BMIMB 167      30.565  35.374  15.160  1.00  0.00      B    H
ATOM   6731  H53 BMIMB 167      30.976  35.409  16.935  1.00  0.00      B    H
ATOM   6732  C6  BMIMB 167      29.346  34.114  16.268  1.00  0.00      B    C
ATOM   6733  H6  BMIMB 167      28.791  34.158  17.198  1.00  0.00      B    H
ATOM   6734  H61 BMIMB 167      28.628  34.119  15.456  1.00  0.00      B    H
ATOM   6735  H62 BMIMB 167      29.934  33.213  16.135  1.00  0.00      B    H
ATOM   6746  N1  BMIMB 168      28.058   1.748   1.727  1.00  0.00      B    N
ATOM   6747  N11 BMIMB 168      27.378   2.548   3.614  1.00  0.00      B    N
ATOM   6748  C1  BMIMB 168      27.634   1.421   2.921  1.00  0.00      B    C
ATOM   6749  H1  BMIMB 168      27.426   0.444   3.303  1.00  0.00      B    H
ATOM   6750  C2  BMIMB 168      28.418   3.085   1.752  1.00  0.00      B    C
ATOM   6751  H2  BMIMB 168      28.848   3.510   0.871  1.00  0.00      B    H
ATOM   6752  C21 BMIMB 168      27.922   3.611   2.900  1.00  0.00      B    C
ATOM   6753  H21 BMIMB 168      27.751   4.570   3.338  1.00  0.00      B    H
ATOM   6754  C3  BMIMB 168      28.179   0.884   0.613  1.00  0.00      B    C
ATOM   6755  H3  BMIMB 168      27.608   1.294  -0.206  1.00  0.00      B    H
ATOM   6756  H31 BMIMB 168      29.189   0.876   0.229  1.00  0.00      B    H
ATOM   6757  H32 BMIMB 168      27.789  -0.052   0.984  1.00  0.00      B    H
ATOM   6758  C4  BMIMB 168      27.067   2.562   5.066  1.00  0.00      B    C
ATOM   6759  H4  BMIMB 168      27.567   3.405   5.521  1.00  0.00      B    H
ATOM   6760  H41 BMIMB 168      27.449   1.652   5.505  1.00  0.00      B    H
ATOM   6761  C5  BMIMB 168      25.560   2.630   5.228  1.00  0.00      B    C
ATOM   6762  H5  BMIMB 168      25.251   2.809   6.255  1.00  0.00      B    H
ATOM   6763  H51 BMIMB 168      25.233   3.387   4.520  1.00  0.00      B    H
ATOM   6764  C51 BMIMB 168      25.019   1.256   4.807  1.00  0.00      B    C
ATOM   6765  H52 BMIMB 168      25.096   1.167   3.726  1.00  0.00      B    H
ATOM   6766  H53 BMIMB 168      25.530   0.401   5.242  1.00  0.00      B    H
ATOM   6767  C6  BMIMB 168      23.485   1.184   5.107  1.00  0.00      B    C
ATOM   6768  H6  BMIMB 168      23.389   1.138   6.186  1.00  0.00      B    H
ATOM   6769  H61 BMIMB 168      22.919   2.039   4.757  1.00  0.00      B    H
ATOM   6770  H62 BMIMB 168      22.978   0.260   4.853  1.00  0.00      B    H
ATOM   6781  N1  BMIMB 169      34.452  46.281  22.066  1.00  0.00      B    N
ATOM   6782  N11 BMIMB 169      34.723  44.870  20.476  1.00  0.00      B    N
ATOM   6783  C1  BMIMB 169      35.210  45.270  21.648  1.00  0.00      B    C
ATOM   6784  H1  BMIMB 169      35.952  44.843  22.289  1.00  0.00      B    H
ATOM   6785  C2  BMIMB 169      33.542  46.571  21.060  1.00  0.00      B    C
ATOM   6786  H2  BMIMB 169      32.804  47.338  21.147  1.00  0.00      B    H
ATOM   6787  C21 BMIMB 169      33.644  45.677  20.100  1.00  0.00      B    C
ATOM   6788  H21 BMIMB 169      33.101  45.463  19.206  1.00  0.00      B    H
ATOM   6789  C3  BMIMB 169      34.636  46.962  23.309  1.00  0.00      B    C
ATOM   6790  H3  BMIMB 169      34.219  47.958  23.327  1.00  0.00      B    H
ATOM   6791  H31 BMIMB 169      34.106  46.473  24.113  1.00  0.00      B    H
ATOM   6792  H32 BMIMB 169      35.675  46.921  23.601  1.00  0.00      B    H
ATOM   6793  C4  BMIMB 169      35.314  43.811  19.680  1.00  0.00      B    C
ATOM   6794  H4  BMIMB 169      34.458  43.564  19.069  1.00  0.00      B    H
ATOM   6795  H41 BMIMB 169      35.631  42.950  20.250  1.00  0.00      B    H
ATOM   6796  C5  BMIMB 169      36.418  44.254  18.685  1.00  0.00      B    C
ATOM   6797  H5  BMIMB 169      37.408  44.084  19.100  1.00  0.00      B    H
ATOM   6798  H51 BMIMB 169      36.255  43.660  17.790  1.00  0.00      B    H
ATOM   6799  C51 BMIMB 169      36.141  45.665  18.175  1.00  0.00      B    C
ATOM   6800  H52 BMIMB 169      35.085  45.589  17.925  1.00  0.00      B    H
ATOM   6801  H53 BMIMB 169      36.331  46.484  18.863  1.00  0.00      B    H
ATOM   6802  C6  BMIMB 169      37.023  45.914  16.918  1.00  0.00      B    C
ATOM   6803  H6  BMIMB 169      36.801  46.732  16.242  1.00  0.00      B    H
ATOM   6804  H61 BMIMB 169      38.007  46.093  17.337  1.00  0.00      B    H
ATOM   6805  H62 BMIMB 169      37.116  44.980  16.378  1.00  0.00      B    H
ATOM   6816  N1  BMIMB 170       4.763  13.777  15.266  1.00  0.00      B    N
ATOM   6817  N11 BMIMB 170       4.815  15.172  13.600  1.00  0.00      B    N
ATOM   6818  C1  BMIMB 170       4.084  14.542  14.480  1.00  0.00      B    C
ATOM   6819  H1  BMIMB 170       3.026  14.592  14.626  1.00  0.00      B    H
ATOM   6820  C2  BMIMB 170       6.021  13.659  14.715  1.00  0.00      B    C
ATOM   6821  H2  BMIMB 170       6.797  13.031  15.096  1.00  0.00      B    H
ATOM   6822  C21 BMIMB 170       6.079  14.581  13.723  1.00  0.00      B    C
ATOM   6823  H21 BMIMB 170       6.900  14.773  13.068  1.00  0.00      B    H
ATOM   6824  C3  BMIMB 170       4.331  13.196  16.607  1.00  0.00      B    C
ATOM   6825  H3  BMIMB 170       5.249  13.030  17.153  1.00  0.00      B    H
ATOM   6826  H31 BMIMB 170       3.785  13.943  17.163  1.00  0.00      B    H
ATOM   6827  H32 BMIMB 170       3.806  12.281  16.373  1.00  0.00      B    H
ATOM   6828  C4  BMIMB 170       4.415  16.068  12.541  1.00  0.00      B    C
ATOM   6829  H4  BMIMB 170       3.341  15.960  12.587  1.00  0.00      B    H
ATOM   6830  H41 BMIMB 170       4.811  15.616  11.644  1.00  0.00      B    H
ATOM   6831  C5  BMIMB 170       4.962  17.497  12.789  1.00  0.00      B    C
ATOM   6832  H5  BMIMB 170       4.583  17.837  13.749  1.00  0.00      B    H
ATOM   6833  H51 BMIMB 170       6.044  17.558  12.877  1.00  0.00      B    H
ATOM   6834  C51 BMIMB 170       4.604  18.597  11.751  1.00  0.00      B    C
ATOM   6835  H52 BMIMB 170       5.221  18.222  10.938  1.00  0.00      B    H
ATOM   6836  H53 BMIMB 170       3.553  18.626  11.473  1.00  0.00      B    H
ATOM   6837  C6  BMIMB 170       5.077  19.959  12.183  1.00  0.00      B    C
ATOM   6838  H6  BMIMB 170       6.035  19.770  12.652  1.00  0.00      B    H
ATOM   6839  H61 BMIMB 170       5.322  20.448  11.247  1.00  0.00      B    H
ATOM   6840  H62 BMIMB 170       4.347  20.653  12.584  1.00  0.00      B    H
ATOM   6851  N1  BMIMB 171       4.585  39.563   8.561  1.00  0.00      B    N
ATOM   6852  N11 BMIMB 171       5.180  37.545   8.086  1.00  0.00      B    N
ATOM   6853  C1  BMIMB 171       4.224  38.346   8.501  1.00  0.00      B    C
ATOM   6854  H1  BMIMB 171       3.284  38.039   8.907  1.00  0.00      B    H
ATOM   6855  C2  BMIMB 171       5.923  39.555   8.069  1.00  0.00      B    C
ATOM   6856  H2  BMIMB 171       6.507  40.446   7.987  1.00  0.00      B    H
ATOM   6857  C21 BMIMB 171       6.326  38.305   7.788  1.00  0.00      B    C
ATOM   6858  H21 BMIMB 171       7.258  37.981   7.378  1.00  0.00      B    H
ATOM   6859  C3  BMIMB 171       3.837  40.739   9.101  1.00  0.00      B    C
ATOM   6860  H3  BMIMB 171       3.035  41.159   8.512  1.00  0.00      B    H
ATOM   6861  H31 BMIMB 171       3.258  40.375   9.937  1.00  0.00      B    H
ATOM   6862  H32 BMIMB 171       4.581  41.403   9.516  1.00  0.00      B    H
ATOM   6863  C4  BMIMB 171       5.103  36.078   7.995  1.00  0.00      B    C
ATOM   6864  H4  BMIMB 171       4.699  35.765   8.947  1.00  0.00      B    H
ATOM   6865  H41 BMIMB 171       6.132  35.769   7.895  1.00  0.00      B    H
ATOM   6866  C5  BMIMB 171       4.224  35.588   6.820  1.00  0.00      B    C
ATOM   6867  H5  BMIMB 171       4.051  36.444   6.173  1.00  0.00      B    H
ATOM   6868  H51 BMIMB 171       4.799  34.857   6.257  1.00  0.00      B    H
ATOM   6869  C51 BMIMB 171       2.859  35.033   7.159  1.00  0.00      B    C
ATOM   6870  H52 BMIMB 171       2.299  35.692   7.818  1.00  0.00      B    H
ATOM   6871  H53 BMIMB 171       2.263  34.923   6.256  1.00  0.00      B    H
ATOM   6872  C6  BMIMB 171       2.991  33.781   8.038  1.00  0.00      B    C
ATOM   6873  H6  BMIMB 171       2.141  33.143   7.825  1.00  0.00      B    H
ATOM   6874  H61 BMIMB 171       3.827  33.107   7.894  1.00  0.00      B    H
ATOM   6875  H62 BMIMB 171       2.999  34.165   9.052  1.00  0.00      B    H
ATOM   6886  N1  BMIMB 172      36.967  35.554   5.124  1.00  0.00      B    N
ATOM   6887  N11 BMIMB 172      38.626  36.356   4.002  1.00  0.00      B    N
ATOM   6888  C1  BMIMB 172      37.343  36.429   4.192  1.00  0.00      B    C
ATOM   6889  H1  BMIMB 172      36.755  36.987   3.495  1.00  0.00      B    H
ATOM   6890  C2  BMIMB 172      38.069  34.815   5.434  1.00  0.00      B    C
ATOM   6891  H2  BMIMB 172      38.164  33.982   6.096  1.00  0.00      B    H
ATOM   6892  C21 BMIMB 172      39.097  35.289   4.750  1.00  0.00      B    C
ATOM   6893  H21 BMIMB 172      40.076  34.894   4.587  1.00  0.00      B    H
ATOM   6894  C3  BMIMB 172      35.557  35.308   5.539  1.00  0.00      B    C
ATOM   6895  H3  BMIMB 172      34.908  36.106   5.211  1.00  0.00      B    H
ATOM   6896  H31 BMIMB 172      35.152  34.365   5.202  1.00  0.00      B    H
ATOM   6897  H32 BMIMB 172      35.521  35.230   6.615  1.00  0.00      B    H
ATOM   6898  C4  BMIMB 172      39.295  36.971   2.891  1.00  0.00      B    C
ATOM   6899  H4  BMIMB 172      38.641  37.762   2.555  1.00  0.00      B    H
ATOM   6900  H41 BMIMB 172      39.444  36.302   2.056  1.00  0.00      B    H
ATOM   6901  C5  BMIMB 172      40.566  37.622   3.319  1.00  0.00      B    C
ATOM   6902  H5  BMIMB 172      41.108  36.942   3.972  1.00  0.00      B    H
ATOM   6903  H51 BMIMB 172      41.258  37.869   2.518  1.00  0.00      B    H
ATOM   6904  C51 BMIMB 172      40.226  38.844   4.146  1.00  0.00      B    C
ATOM   6905  H52 BMIMB 172      39.257  39.234   3.843  1.00  0.00      B    H
ATOM   6906  H53 BMIMB 172      40.162  38.451   5.157  1.00  0.00      B    H
ATOM   6907  C6  BMIMB 172      41.279  39.994   3.992  1.00  0.00      B    C
ATOM   6908  H6  BMIMB 172      41.422  40.262   2.951  1.00  0.00      B    H
ATOM   6909  H61 BMIMB 172      40.954  40.858   4.561  1.00  0.00      B    H
ATOM   6910  H62 BMIMB 172      42.147  39.517   4.431  1.00  0.00      B    H
ATOM   6921  N1  BMIMB 173      11.454  36.179  15.809  1.00  0.00      B    N
ATOM   6922  N11 BMIMB 173      10.152  34.609  15.821  1.00  0.00      B    N
ATOM   6923  C1  BMIMB 173      10.780  35.413  16.576  1.00  0.00      B    C
ATOM   6924  H1  BMIMB 173      10.863  35.321  17.638  1.00  0.00      B    H
ATOM   6925  C2  BMIMB 173      11.106  36.039  14.525  1.00  0.00      B    C
ATOM   6926  H2  BMIMB 173      11.548  36.615  13.742  1.00  0.00      B    H
ATOM   6927  C21 BMIMB 173      10.223  35.035  14.506  1.00  0.00      B    C
ATOM   6928  H21 BMIMB 173       9.689  34.560  13.713  1.00  0.00      B    H
ATOM   6929  C3  BMIMB 173      12.312  37.290  16.336  1.00  0.00      B    C
ATOM   6930  H3  BMIMB 173      12.570  37.090  17.365  1.00  0.00      B    H
ATOM   6931  H31 BMIMB 173      13.290  37.403  15.893  1.00  0.00      B    H
ATOM   6932  H32 BMIMB 173      11.693  38.168  16.226  1.00  0.00      B    H
ATOM   6933  C4  BMIMB 173       9.426  33.378  16.211  1.00  0.00      B    C
ATOM   6934  H4  BMIMB 173       8.572  33.144  15.593  1.00  0.00      B    H
ATOM   6935  H41 BMIMB 173       9.112  33.635  17.212  1.00  0.00      B    H
ATOM   6936  C5  BMIMB 173      10.422  32.228  16.097  1.00  0.00      B    C
ATOM   6937  H5  BMIMB 173      10.026  31.244  16.335  1.00  0.00      B    H
ATOM   6938  H51 BMIMB 173      10.769  32.110  15.074  1.00  0.00      B    H
ATOM   6939  C51 BMIMB 173      11.747  32.477  16.869  1.00  0.00      B    C
ATOM   6940  H52 BMIMB 173      12.238  33.291  16.341  1.00  0.00      B    H
ATOM   6941  H53 BMIMB 173      11.569  32.789  17.895  1.00  0.00      B    H
ATOM   6942  C6  BMIMB 173      12.618  31.216  16.972  1.00  0.00      B    C
ATOM   6943  H6  BMIMB 173      11.969  30.362  17.123  1.00  0.00      B    H
ATOM   6944  H61 BMIMB 173      13.085  30.939  16.034  1.00  0.00      B    H
ATOM   6945  H62 BMIMB 173      13.335  31.396  17.765  1.00  0.00      B    H
ATOM   6956  N1  BMIMB 174      42.343  23.596  14.135  1.00  0.00      B    N
ATOM   6957  N11 BMIMB 174      40.571  22.663  14.774  1.00  0.00      B    N
ATOM   6958  C1  BMIMB 174      41.724  22.466  14.191  1.00  0.00      B    C
ATOM   6959  H1  BMIMB 174      42.217  21.554  13.932  1.00  0.00      B    H
ATOM   6960  C2  BMIMB 174      41.568  24.618  14.589  1.00  0.00      B    C
ATOM   6961  H2  BMIMB 174      41.765  25.656  14.434  1.00  0.00      B    H
ATOM   6962  C21 BMIMB 174      40.450  24.009  15.070  1.00  0.00      B    C
ATOM   6963  H21 BMIMB 174      39.538  24.495  15.338  1.00  0.00      B    H
ATOM   6964  C3  BMIMB 174      43.612  23.848  13.504  1.00  0.00      B    C
ATOM   6965  H3  BMIMB 174      43.291  24.167  12.524  1.00  0.00      B    H
ATOM   6966  H31 BMIMB 174      44.171  24.637  13.984  1.00  0.00      B    H
ATOM   6967  H32 BMIMB 174      44.204  22.949  13.405  1.00  0.00      B    H
ATOM   6968  C4  BMIMB 174      39.358  21.790  14.677  1.00  0.00      B    C
ATOM   6969  H4  BMIMB 174      39.391  21.291  13.720  1.00  0.00      B    H
ATOM   6970  H41 BMIMB 174      38.538  22.490  14.733  1.00  0.00      B    H
ATOM   6971  C5  BMIMB 174      39.088  20.748  15.733  1.00  0.00      B    C
ATOM   6972  H5  BMIMB 174      38.051  20.954  15.984  1.00  0.00      B    H
ATOM   6973  H51 BMIMB 174      39.263  19.804  15.224  1.00  0.00      B    H
ATOM   6974  C51 BMIMB 174      40.036  20.853  16.937  1.00  0.00      B    C
ATOM   6975  H52 BMIMB 174      40.862  21.477  16.604  1.00  0.00      B    H
ATOM   6976  H53 BMIMB 174      39.559  21.494  17.674  1.00  0.00      B    H
ATOM   6977  C6  BMIMB 174      40.579  19.525  17.607  1.00  0.00      B    C
ATOM   6978  H6  BMIMB 174      39.811  18.764  17.678  1.00  0.00      B    H
ATOM   6979  H61 BMIMB 174      41.202  18.993  16.897  1.00  0.00      B    H
ATOM   6980  H62 BMIMB 174      41.056  19.656  18.572  1.00  0.00      B    H
ATOM   6991  N1  BMIMB 175       2.541  14.457   8.669  1.00  0.00      B    N
ATOM   6992  N11 BMIMB 175       0.620  14.627   7.809  1.00  0.00      B    N
ATOM   6993  C1  BMIMB 175       1.773  15.213   7.929  1.00  0.00      B    C
ATOM   6994  H1  BMIMB 175       2.016  16.126   7.429  1.00  0.00      B    H
ATOM   6995  C2  BMIMB 175       1.789  13.486   9.239  1.00  0.00      B    C
ATOM   6996  H2  BMIMB 175       2.217  12.860   9.991  1.00  0.00      B    H
ATOM   6997  C21 BMIMB 175       0.575  13.683   8.780  1.00  0.00      B    C
ATOM   6998  H21 BMIMB 175      -0.387  13.312   9.060  1.00  0.00      B    H
ATOM   6999  C3  BMIMB 175       3.977  14.646   8.805  1.00  0.00      B    C
ATOM   7000  H3  BMIMB 175       4.418  13.660   8.785  1.00  0.00      B    H
ATOM   7001  H31 BMIMB 175       4.274  15.154   7.900  1.00  0.00      B    H
ATOM   7002  H32 BMIMB 175       4.323  15.170   9.684  1.00  0.00      B    H
ATOM   7003  C4  BMIMB 175      -0.541  15.129   6.972  1.00  0.00      B    C
ATOM   7004  H4  BMIMB 175      -0.246  16.113   6.640  1.00  0.00      B    H
ATOM   7005  H41 BMIMB 175      -1.301  15.324   7.714  1.00  0.00      B    H
ATOM   7006  C5  BMIMB 175      -0.886  14.126   5.878  1.00  0.00      B    C
ATOM   7007  H5  BMIMB 175      -0.726  13.114   6.240  1.00  0.00      B    H
ATOM   7008  H51 BMIMB 175      -1.903  14.224   5.507  1.00  0.00      B    H
ATOM   7009  C51 BMIMB 175      -0.021  14.329   4.620  1.00  0.00      B    C
ATOM   7010  H52 BMIMB 175      -0.393  15.174   4.047  1.00  0.00      B    H
ATOM   7011  H53 BMIMB 175       0.949  14.478   5.086  1.00  0.00      B    H
ATOM   7012  C6  BMIMB 175       0.033  13.246   3.638  1.00  0.00      B    C
ATOM   7013  H6  BMIMB 175       0.705  13.343   2.792  1.00  0.00      B    H
ATOM   7014  H61 BMIMB 175       0.296  12.308   4.112  1.00  0.00      B    H
ATOM   7015  H62 BMIMB 175      -0.949  13.006   3.246  1.00  0.00      B    H
ATOM   7026  N1  BMIMB 176      13.265  10.152  42.113  1.00  0.00      B    N
ATOM   7027  N11 BMIMB 176      14.409   8.352  42.635  1.00  0.00      B    N
ATOM   7028  C1  BMIMB 176      14.458   9.686  42.458  1.00  0.00      B    C
ATOM   7029  H1  BMIMB 176      15.394  10.201  42.502  1.00  0.00      B    H
ATOM   7030  C2  BMIMB 176      12.439   9.094  41.928  1.00  0.00      B    C
ATOM   7031  H2  BMIMB 176      11.425   9.284  41.651  1.00  0.00      B    H
ATOM   7032  C21 BMIMB 176      13.129   7.962  42.372  1.00  0.00      B    C
ATOM   7033  H21 BMIMB 176      12.651   7.011  42.458  1.00  0.00      B    H
ATOM   7034  C3  BMIMB 176      12.927  11.501  41.712  1.00  0.00      B    C
ATOM   7035  H3  BMIMB 176      13.907  11.924  41.547  1.00  0.00      B    H
ATOM   7036  H31 BMIMB 176      12.346  11.422  40.805  1.00  0.00      B    H
ATOM   7037  H32 BMIMB 176      12.442  12.038  42.514  1.00  0.00      B    H
ATOM   7038  C4  BMIMB 176      15.577   7.485  42.951  1.00  0.00      B    C
ATOM   7039  H4  BMIMB 176      15.133   6.541  43.233  1.00  0.00      B    H
ATOM   7040  H41 BMIMB 176      15.943   7.933  43.863  1.00  0.00      B    H
ATOM   7041  C5  BMIMB 176      16.611   7.299  41.774  1.00  0.00      B    C
ATOM   7042  H5  BMIMB 176      17.116   8.258  41.691  1.00  0.00      B    H
ATOM   7043  H51 BMIMB 176      17.305   6.491  41.991  1.00  0.00      B    H
ATOM   7044  C51 BMIMB 176      15.905   7.082  40.477  1.00  0.00      B    C
ATOM   7045  H52 BMIMB 176      15.190   6.278  40.631  1.00  0.00      B    H
ATOM   7046  H53 BMIMB 176      15.388   8.013  40.256  1.00  0.00      B    H
ATOM   7047  C6  BMIMB 176      16.930   6.633  39.407  1.00  0.00      B    C
ATOM   7048  H6  BMIMB 176      17.538   7.456  39.049  1.00  0.00      B    H
ATOM   7049  H61 BMIMB 176      17.602   5.821  39.658  1.00  0.00      B    H
ATOM   7050  H62 BMIMB 176      16.233   6.260  38.665  1.00  0.00      B    H
ATOM   7061  N1  BMIMB 177      35.220  24.195   3.196  1.00  0.00      B    N
ATOM   7062  N11 BMIMB 177      36.619  23.166   4.453  1.00  0.00      B    N
ATOM   7063  C1  BMIMB 177      36.385  24.284   3.753  1.00  0.00      B    C
ATOM   7064  H1  BMIMB 177      36.983  25.156   3.913  1.00  0.00      B    H
ATOM   7065  C2  BMIMB 177      34.793  22.884   3.353  1.00  0.00      B    C
ATOM   7066  H2  BMIMB 177      33.951  22.591   2.764  1.00  0.00      B    H
ATOM   7067  C21 BMIMB 177      35.564  22.286   4.215  1.00  0.00      B    C
ATOM   7068  H21 BMIMB 177      35.486  21.308   4.636  1.00  0.00      B    H
ATOM   7069  C3  BMIMB 177      34.459  25.251   2.604  1.00  0.00      B    C
ATOM   7070  H3  BMIMB 177      33.713  25.699   3.243  1.00  0.00      B    H
ATOM   7071  H31 BMIMB 177      35.059  26.146   2.523  1.00  0.00      B    H
ATOM   7072  H32 BMIMB 177      34.061  24.866   1.677  1.00  0.00      B    H
ATOM   7073  C4  BMIMB 177      37.792  22.941   5.371  1.00  0.00      B    C
ATOM   7074  H4  BMIMB 177      37.243  22.762   6.284  1.00  0.00      B    H
ATOM   7075  H41 BMIMB 177      38.304  23.862   5.606  1.00  0.00      B    H
ATOM   7076  C5  BMIMB 177      38.805  21.803   4.893  1.00  0.00      B    C
ATOM   7077  H5  BMIMB 177      38.292  21.093   4.249  1.00  0.00      B    H
ATOM   7078  H51 BMIMB 177      39.711  22.158   4.408  1.00  0.00      B    H
ATOM   7079  C51 BMIMB 177      39.168  20.915   6.063  1.00  0.00      B    C
ATOM   7080  H52 BMIMB 177      39.789  21.474   6.758  1.00  0.00      B    H
ATOM   7081  H53 BMIMB 177      38.230  20.718   6.575  1.00  0.00      B    H
ATOM   7082  C6  BMIMB 177      39.682  19.626   5.483  1.00  0.00      B    C
ATOM   7083  H6  BMIMB 177      40.585  19.861   4.931  1.00  0.00      B    H
ATOM   7084  H61 BMIMB 177      39.915  18.967   6.311  1.00  0.00      B    H
ATOM   7085  H62 BMIMB 177      39.000  19.097   4.827  1.00  0.00      B    H
ATOM   7096  N1  BMIMB 178      42.056   7.570  35.546  1.00  0.00      B    N
ATOM   7097  N11 BMIMB 178      40.382   8.700  34.869  1.00  0.00      B    N
ATOM   7098  C1  BMIMB 178      40.952   7.489  34.800  1.00  0.00      B    C
ATOM   7099  H1  BMIMB 178      40.618   6.660  34.213  1.00  0.00      B    H
ATOM   7100  C2  BMIMB 178      42.222   8.818  36.056  1.00  0.00      B    C
ATOM   7101  H2  BMIMB 178      43.009   9.184  36.679  1.00  0.00      B    H
ATOM   7102  C21 BMIMB 178      41.228   9.480  35.612  1.00  0.00      B    C
ATOM   7103  H21 BMIMB 178      40.974  10.502  35.789  1.00  0.00      B    H
ATOM   7104  C3  BMIMB 178      42.839   6.405  36.010  1.00  0.00      B    C
ATOM   7105  H3  BMIMB 178      42.472   6.015  36.948  1.00  0.00      B    H
ATOM   7106  H31 BMIMB 178      42.676   5.571  35.344  1.00  0.00      B    H
ATOM   7107  H32 BMIMB 178      43.849   6.786  35.960  1.00  0.00      B    H
ATOM   7108  C4  BMIMB 178      39.249   9.200  34.062  1.00  0.00      B    C
ATOM   7109  H4  BMIMB 178      38.968  10.083  34.617  1.00  0.00      B    H
ATOM   7110  H41 BMIMB 178      38.459   8.463  34.076  1.00  0.00      B    H
ATOM   7111  C5  BMIMB 178      39.693   9.669  32.642  1.00  0.00      B    C
ATOM   7112  H5  BMIMB 178      38.996  10.383  32.211  1.00  0.00      B    H
ATOM   7113  H51 BMIMB 178      40.685  10.067  32.839  1.00  0.00      B    H
ATOM   7114  C51 BMIMB 178      39.874   8.467  31.637  1.00  0.00      B    C
ATOM   7115  H52 BMIMB 178      40.523   7.797  32.195  1.00  0.00      B    H
ATOM   7116  H53 BMIMB 178      38.963   7.990  31.284  1.00  0.00      B    H
ATOM   7117  C6  BMIMB 178      40.648   8.884  30.447  1.00  0.00      B    C
ATOM   7118  H6  BMIMB 178      40.924   8.007  29.873  1.00  0.00      B    H
ATOM   7119  H61 BMIMB 178      40.004   9.589  29.934  1.00  0.00      B    H
ATOM   7120  H62 BMIMB 178      41.561   9.396  30.728  1.00  0.00      B    H
ATOM   7131  N1  BMIMB 179      41.954  24.412  39.466  1.00  0.00      B    N
ATOM   7132  N11 BMIMB 179      41.999  24.674  41.538  1.00  0.00      B    N
ATOM   7133  C1  BMIMB 179      42.080  23.755  40.584  1.00  0.00      B    C
ATOM   7134  H1  BMIMB 179      42.148  22.705  40.771  1.00  0.00      B    H
ATOM   7135  C2  BMIMB 179      41.897  25.767  39.701  1.00  0.00      B    C
ATOM   7136  H2  BMIMB 179      41.761  26.476  38.914  1.00  0.00      B    H
ATOM   7137  C21 BMIMB 179      41.911  25.940  41.012  1.00  0.00      B    C
ATOM   7138  H21 BMIMB 179      41.712  26.817  41.588  1.00  0.00      B    H
ATOM   7139  C3  BMIMB 179      41.651  23.865  38.088  1.00  0.00      B    C
ATOM   7140  H3  BMIMB 179      42.469  23.190  37.883  1.00  0.00      B    H
ATOM   7141  H31 BMIMB 179      40.652  23.456  38.116  1.00  0.00      B    H
[truncated: 360,245 more chars]
