# Supplementary material for: Ion and Solvent Modulation of Ferrocene and Decamethylferrocene Oxidation Potentials in Organic Electrolytes as Predicted by Molecular Dynamics Simulations
Source: J Phys Chem B. 2025 Feb 11;129(7):2067–81. doi: 10.1021/acs.jpcb.4c08321 (PMC11848929; doi:10.1021/acs.jpcb.4c08321)
Supplement: Supplementary file 2 — jp4c08321_si_002.zip [file jp4c08321_si_002.zip › simulation_files/pdb_files/DMFc_BMIMBF4_0400_DCE_0000.pdb]

TITLE     MDANALYSIS FRAME 0: Created by PDBWriter
CRYST1   50.378   50.378   50.378  90.00  90.00  90.00 P 1           1
ATOM      1  N1  BMIMA   1       2.883  37.978  12.998  1.00  0.00      A    N
ATOM      2  N11 BMIMA   1       3.761  38.569  14.900  1.00  0.00      A    N
ATOM      3  C1  BMIMA   1       2.894  38.879  13.977  1.00  0.00      A    C
ATOM      4  H1  BMIMA   1       2.163  39.658  13.956  1.00  0.00      A    H
ATOM      5  C2  BMIMA   1       3.714  36.929  13.342  1.00  0.00      A    C
ATOM      6  H2  BMIMA   1       3.897  36.038  12.783  1.00  0.00      A    H
ATOM      7  C21 BMIMA   1       4.358  37.387  14.427  1.00  0.00      A    C
ATOM      8  H21 BMIMA   1       5.079  37.002  15.115  1.00  0.00      A    H
ATOM      9  C3  BMIMA   1       1.872  37.871  11.935  1.00  0.00      A    C
ATOM     10  H3  BMIMA   1       1.381  38.776  11.610  1.00  0.00      A    H
ATOM     11  H31 BMIMA   1       2.293  37.405  11.056  1.00  0.00      A    H
ATOM     12  H32 BMIMA   1       1.107  37.225  12.339  1.00  0.00      A    H
ATOM     13  C4  BMIMA   1       4.300  39.318  16.035  1.00  0.00      A    C
ATOM     14  H4  BMIMA   1       4.523  38.589  16.800  1.00  0.00      A    H
ATOM     15  H41 BMIMA   1       3.615  40.005  16.510  1.00  0.00      A    H
ATOM     16  C5  BMIMA   1       5.648  39.982  15.573  1.00  0.00      A    C
ATOM     17  H5  BMIMA   1       6.156  39.411  14.799  1.00  0.00      A    H
ATOM     18  H51 BMIMA   1       5.425  40.962  15.160  1.00  0.00      A    H
ATOM     19  C51 BMIMA   1       6.643  40.212  16.755  1.00  0.00      A    C
ATOM     20  H52 BMIMA   1       6.205  40.648  17.649  1.00  0.00      A    H
ATOM     21  H53 BMIMA   1       7.032  39.246  17.067  1.00  0.00      A    H
ATOM     22  C6  BMIMA   1       7.911  40.881  16.355  1.00  0.00      A    C
ATOM     23  H6  BMIMA   1       8.381  40.411  15.499  1.00  0.00      A    H
ATOM     24  H61 BMIMA   1       7.786  41.920  16.074  1.00  0.00      A    H
ATOM     25  H62 BMIMA   1       8.653  40.724  17.131  1.00  0.00      A    H
ATOM     26  N1  BMIMA   2      50.843  39.975  35.971  1.00  0.00      A    N
ATOM     27  N11 BMIMA   2      49.296  39.673  34.580  1.00  0.00      A    N
ATOM     28  C1  BMIMA   2      50.611  39.573  34.735  1.00  0.00      A    C
ATOM     29  H1  BMIMA   2      51.320  39.184  34.035  1.00  0.00      A    H
ATOM     30  C2  BMIMA   2      49.641  40.153  36.675  1.00  0.00      A    C
ATOM     31  H2  BMIMA   2      49.565  40.461  37.695  1.00  0.00      A    H
ATOM     32  C21 BMIMA   2      48.665  39.872  35.790  1.00  0.00      A    C
ATOM     33  H21 BMIMA   2      47.609  39.883  35.954  1.00  0.00      A    H
ATOM     34  C3  BMIMA   2      52.258  40.121  36.440  1.00  0.00      A    C
ATOM     35  H3  BMIMA   2      52.763  39.365  35.858  1.00  0.00      A    H
ATOM     36  H31 BMIMA   2      52.623  41.120  36.252  1.00  0.00      A    H
ATOM     37  H32 BMIMA   2      52.272  39.876  37.492  1.00  0.00      A    H
ATOM     38  C4  BMIMA   2      48.540  39.204  33.325  1.00  0.00      A    C
ATOM     39  H4  BMIMA   2      48.818  39.836  32.494  1.00  0.00      A    H
ATOM     40  H41 BMIMA   2      47.506  39.378  33.584  1.00  0.00      A    H
ATOM     41  C5  BMIMA   2      48.774  37.750  32.992  1.00  0.00      A    C
ATOM     42  H5  BMIMA   2      49.832  37.559  32.830  1.00  0.00      A    H
ATOM     43  H51 BMIMA   2      48.440  37.232  33.887  1.00  0.00      A    H
ATOM     44  C51 BMIMA   2      47.856  37.183  32.000  1.00  0.00      A    C
ATOM     45  H52 BMIMA   2      46.859  37.421  32.362  1.00  0.00      A    H
ATOM     46  H53 BMIMA   2      48.033  37.578  31.002  1.00  0.00      A    H
ATOM     47  C6  BMIMA   2      48.001  35.652  31.960  1.00  0.00      A    C
ATOM     48  H6  BMIMA   2      47.580  35.337  32.908  1.00  0.00      A    H
ATOM     49  H61 BMIMA   2      47.421  35.228  31.149  1.00  0.00      A    H
ATOM     50  H62 BMIMA   2      49.063  35.498  31.808  1.00  0.00      A    H
ATOM     51  N1  BMIMA   3      45.462  30.289  29.114  1.00  0.00      A    N
ATOM     52  N11 BMIMA   3      45.500  30.823  27.071  1.00  0.00      A    N
ATOM     53  C1  BMIMA   3      45.091  31.155  28.291  1.00  0.00      A    C
ATOM     54  H1  BMIMA   3      44.862  32.131  28.664  1.00  0.00      A    H
ATOM     55  C2  BMIMA   3      45.747  29.112  28.411  1.00  0.00      A    C
ATOM     56  H2  BMIMA   3      45.837  28.184  28.932  1.00  0.00      A    H
ATOM     57  C21 BMIMA   3      45.730  29.490  27.085  1.00  0.00      A    C
ATOM     58  H21 BMIMA   3      45.814  28.915  26.189  1.00  0.00      A    H
ATOM     59  C3  BMIMA   3      45.382  30.358  30.620  1.00  0.00      A    C
ATOM     60  H3  BMIMA   3      46.385  30.666  30.876  1.00  0.00      A    H
ATOM     61  H31 BMIMA   3      44.641  31.113  30.839  1.00  0.00      A    H
ATOM     62  H32 BMIMA   3      45.077  29.449  31.117  1.00  0.00      A    H
ATOM     63  C4  BMIMA   3      45.492  31.663  25.778  1.00  0.00      A    C
ATOM     64  H4  BMIMA   3      46.257  31.302  25.106  1.00  0.00      A    H
ATOM     65  H41 BMIMA   3      45.702  32.696  26.013  1.00  0.00      A    H
ATOM     66  C5  BMIMA   3      44.108  31.628  25.135  1.00  0.00      A    C
ATOM     67  H5  BMIMA   3      43.506  32.302  25.739  1.00  0.00      A    H
ATOM     68  H51 BMIMA   3      44.158  31.818  24.066  1.00  0.00      A    H
ATOM     69  C51 BMIMA   3      43.432  30.258  25.201  1.00  0.00      A    C
ATOM     70  H52 BMIMA   3      44.018  29.533  24.642  1.00  0.00      A    H
ATOM     71  H53 BMIMA   3      43.317  29.886  26.216  1.00  0.00      A    H
ATOM     72  C6  BMIMA   3      42.060  30.397  24.484  1.00  0.00      A    C
ATOM     73  H6  BMIMA   3      42.083  30.743  23.456  1.00  0.00      A    H
ATOM     74  H61 BMIMA   3      41.568  29.433  24.545  1.00  0.00      A    H
ATOM     75  H62 BMIMA   3      41.344  31.046  24.975  1.00  0.00      A    H
ATOM     76  N1  BMIMA   4       3.388  19.537   5.898  1.00  0.00      A    N
ATOM     77  N11 BMIMA   4       1.877  19.691   4.418  1.00  0.00      A    N
ATOM     78  C1  BMIMA   4       2.252  19.045   5.486  1.00  0.00      A    C
ATOM     79  H1  BMIMA   4       1.711  18.316   6.051  1.00  0.00      A    H
ATOM     80  C2  BMIMA   4       3.664  20.583   5.018  1.00  0.00      A    C
ATOM     81  H2  BMIMA   4       4.511  21.234   5.023  1.00  0.00      A    H
ATOM     82  C21 BMIMA   4       2.677  20.678   4.137  1.00  0.00      A    C
ATOM     83  H21 BMIMA   4       2.606  21.364   3.322  1.00  0.00      A    H
ATOM     84  C3  BMIMA   4       4.143  19.141   7.024  1.00  0.00      A    C
ATOM     85  H3  BMIMA   4       3.826  18.124   7.201  1.00  0.00      A    H
ATOM     86  H31 BMIMA   4       5.204  19.236   6.847  1.00  0.00      A    H
ATOM     87  H32 BMIMA   4       3.853  19.621   7.946  1.00  0.00      A    H
ATOM     88  C4  BMIMA   4       0.587  19.597   3.685  1.00  0.00      A    C
ATOM     89  H4  BMIMA   4       0.191  20.590   3.536  1.00  0.00      A    H
ATOM     90  H41 BMIMA   4       0.004  19.007   4.377  1.00  0.00      A    H
ATOM     91  C5  BMIMA   4       0.730  18.985   2.349  1.00  0.00      A    C
ATOM     92  H5  BMIMA   4      -0.292  18.986   1.980  1.00  0.00      A    H
ATOM     93  H51 BMIMA   4       1.305  19.565   1.631  1.00  0.00      A    H
ATOM     94  C51 BMIMA   4       1.241  17.506   2.369  1.00  0.00      A    C
ATOM     95  H52 BMIMA   4       2.148  17.267   2.919  1.00  0.00      A    H
ATOM     96  H53 BMIMA   4       0.455  16.916   2.835  1.00  0.00      A    H
ATOM     97  C6  BMIMA   4       1.466  16.966   1.057  1.00  0.00      A    C
ATOM     98  H6  BMIMA   4       1.727  15.919   1.164  1.00  0.00      A    H
ATOM     99  H61 BMIMA   4       0.578  16.962   0.435  1.00  0.00      A    H
ATOM    100  H62 BMIMA   4       2.304  17.487   0.610  1.00  0.00      A    H
ATOM    101  N1  BMIMA   5      42.058  26.216  39.801  1.00  0.00      A    N
ATOM    102  N11 BMIMA   5      40.081  27.021  40.363  1.00  0.00      A    N
ATOM    103  C1  BMIMA   5      40.877  26.638  39.358  1.00  0.00      A    C
ATOM    104  H1  BMIMA   5      40.685  26.748  38.312  1.00  0.00      A    H
ATOM    105  C2  BMIMA   5      41.959  26.133  41.154  1.00  0.00      A    C
ATOM    106  H2  BMIMA   5      42.710  25.679  41.763  1.00  0.00      A    H
ATOM    107  C21 BMIMA   5      40.757  26.588  41.494  1.00  0.00      A    C
ATOM    108  H21 BMIMA   5      40.201  26.639  42.405  1.00  0.00      A    H
ATOM    109  C3  BMIMA   5      43.190  25.756  38.957  1.00  0.00      A    C
ATOM    110  H3  BMIMA   5      42.815  25.067  38.215  1.00  0.00      A    H
ATOM    111  H31 BMIMA   5      43.855  26.476  38.501  1.00  0.00      A    H
ATOM    112  H32 BMIMA   5      43.706  25.142  39.680  1.00  0.00      A    H
ATOM    113  C4  BMIMA   5      38.754  27.583  40.331  1.00  0.00      A    C
ATOM    114  H4  BMIMA   5      38.653  28.119  39.399  1.00  0.00      A    H
ATOM    115  H41 BMIMA   5      38.671  28.288  41.146  1.00  0.00      A    H
ATOM    116  C5  BMIMA   5      37.512  26.600  40.335  1.00  0.00      A    C
ATOM    117  H5  BMIMA   5      36.618  27.202  40.194  1.00  0.00      A    H
ATOM    118  H51 BMIMA   5      37.700  25.981  39.461  1.00  0.00      A    H
ATOM    119  C51 BMIMA   5      37.219  25.819  41.570  1.00  0.00      A    C
ATOM    120  H52 BMIMA   5      36.445  25.078  41.386  1.00  0.00      A    H
ATOM    121  H53 BMIMA   5      38.163  25.367  41.864  1.00  0.00      A    H
ATOM    122  C6  BMIMA   5      36.614  26.756  42.630  1.00  0.00      A    C
ATOM    123  H6  BMIMA   5      37.263  27.617  42.738  1.00  0.00      A    H
ATOM    124  H61 BMIMA   5      35.642  27.175  42.398  1.00  0.00      A    H
ATOM    125  H62 BMIMA   5      36.667  26.174  43.544  1.00  0.00      A    H
ATOM    126  N1  BMIMA   6       0.620   2.381  31.198  1.00  0.00      A    N
ATOM    127  N11 BMIMA   6       0.449   0.853  32.727  1.00  0.00      A    N
ATOM    128  C1  BMIMA   6       0.274   2.145  32.456  1.00  0.00      A    C
ATOM    129  H1  BMIMA   6      -0.009   2.950  33.100  1.00  0.00      A    H
ATOM    130  C2  BMIMA   6       1.089   1.188  30.698  1.00  0.00      A    C
ATOM    131  H2  BMIMA   6       1.465   1.009  29.714  1.00  0.00      A    H
ATOM    132  C21 BMIMA   6       1.027   0.237  31.642  1.00  0.00      A    C
ATOM    133  H21 BMIMA   6       1.385  -0.769  31.629  1.00  0.00      A    H
ATOM    134  C3  BMIMA   6       0.441   3.563  30.333  1.00  0.00      A    C
ATOM    135  H3  BMIMA   6       1.228   4.291  30.464  1.00  0.00      A    H
ATOM    136  H31 BMIMA   6       0.426   3.119  29.348  1.00  0.00      A    H
ATOM    137  H32 BMIMA   6      -0.555   3.900  30.577  1.00  0.00      A    H
ATOM    138  C4  BMIMA   6       0.331   0.187  34.063  1.00  0.00      A    C
ATOM    139  H4  BMIMA   6       0.143  -0.847  33.816  1.00  0.00      A    H
ATOM    140  H41 BMIMA   6      -0.511   0.608  34.593  1.00  0.00      A    H
ATOM    141  C5  BMIMA   6       1.611   0.271  34.951  1.00  0.00      A    C
ATOM    142  H5  BMIMA   6       1.502   1.180  35.538  1.00  0.00      A    H
ATOM    143  H51 BMIMA   6       1.491  -0.555  35.647  1.00  0.00      A    H
ATOM    144  C51 BMIMA   6       2.982   0.171  34.220  1.00  0.00      A    C
ATOM    145  H52 BMIMA   6       2.915  -0.594  33.449  1.00  0.00      A    H
ATOM    146  H53 BMIMA   6       3.125   1.095  33.666  1.00  0.00      A    H
ATOM    147  C6  BMIMA   6       4.013  -0.243  35.273  1.00  0.00      A    C
ATOM    148  H6  BMIMA   6       3.846  -1.254  35.627  1.00  0.00      A    H
ATOM    149  H61 BMIMA   6       4.934  -0.341  34.710  1.00  0.00      A    H
ATOM    150  H62 BMIMA   6       4.047   0.470  36.089  1.00  0.00      A    H
ATOM    151  N1  BMIMA   7      38.795  27.955  21.783  1.00  0.00      A    N
ATOM    152  N11 BMIMA   7      39.053  29.903  21.039  1.00  0.00      A    N
ATOM    153  C1  BMIMA   7      38.171  29.012  21.286  1.00  0.00      A    C
ATOM    154  H1  BMIMA   7      37.119  29.194  21.333  1.00  0.00      A    H
ATOM    155  C2  BMIMA   7      40.164  28.135  21.776  1.00  0.00      A    C
ATOM    156  H2  BMIMA   7      40.870  27.366  22.003  1.00  0.00      A    H
ATOM    157  C21 BMIMA   7      40.284  29.367  21.264  1.00  0.00      A    C
ATOM    158  H21 BMIMA   7      41.069  29.979  20.877  1.00  0.00      A    H
ATOM    159  C3  BMIMA   7      38.161  26.762  22.316  1.00  0.00      A    C
ATOM    160  H3  BMIMA   7      38.836  25.937  22.492  1.00  0.00      A    H
ATOM    161  H31 BMIMA   7      37.790  27.065  23.283  1.00  0.00      A    H
ATOM    162  H32 BMIMA   7      37.322  26.448  21.712  1.00  0.00      A    H
ATOM    163  C4  BMIMA   7      38.852  31.325  20.742  1.00  0.00      A    C
ATOM    164  H4  BMIMA   7      38.636  31.464  19.693  1.00  0.00      A    H
ATOM    165  H41 BMIMA   7      39.814  31.782  20.920  1.00  0.00      A    H
ATOM    166  C5  BMIMA   7      37.742  31.955  21.566  1.00  0.00      A    C
ATOM    167  H5  BMIMA   7      36.807  31.505  21.243  1.00  0.00      A    H
ATOM    168  H51 BMIMA   7      37.936  31.779  22.621  1.00  0.00      A    H
ATOM    169  C51 BMIMA   7      37.527  33.399  21.273  1.00  0.00      A    C
ATOM    170  H52 BMIMA   7      38.448  33.960  21.407  1.00  0.00      A    H
ATOM    171  H53 BMIMA   7      37.092  33.590  20.296  1.00  0.00      A    H
ATOM    172  C6  BMIMA   7      36.524  34.032  22.261  1.00  0.00      A    C
ATOM    173  H6  BMIMA   7      35.562  33.574  22.061  1.00  0.00      A    H
ATOM    174  H61 BMIMA   7      36.807  33.752  23.270  1.00  0.00      A    H
ATOM    175  H62 BMIMA   7      36.408  35.108  22.327  1.00  0.00      A    H
ATOM    176  N1  BMIMA   8      14.726  31.745  27.594  1.00  0.00      A    N
ATOM    177  N11 BMIMA   8      15.256  33.483  26.499  1.00  0.00      A    N
ATOM    178  C1  BMIMA   8      14.725  33.085  27.630  1.00  0.00      A    C
ATOM    179  H1  BMIMA   8      14.209  33.718  28.320  1.00  0.00      A    H
ATOM    180  C2  BMIMA   8      15.433  31.349  26.465  1.00  0.00      A    C
ATOM    181  H2  BMIMA   8      15.568  30.299  26.322  1.00  0.00      A    H
ATOM    182  C21 BMIMA   8      15.611  32.399  25.738  1.00  0.00      A    C
ATOM    183  H21 BMIMA   8      15.892  32.494  24.712  1.00  0.00      A    H
ATOM    184  C3  BMIMA   8      14.265  30.732  28.585  1.00  0.00      A    C
ATOM    185  H3  BMIMA   8      13.464  30.156  28.147  1.00  0.00      A    H
ATOM    186  H31 BMIMA   8      15.065  30.044  28.817  1.00  0.00      A    H
ATOM    187  H32 BMIMA   8      14.022  31.143  29.554  1.00  0.00      A    H
ATOM    188  C4  BMIMA   8      15.432  34.861  26.073  1.00  0.00      A    C
ATOM    189  H4  BMIMA   8      14.569  35.417  26.409  1.00  0.00      A    H
ATOM    190  H41 BMIMA   8      15.393  34.891  24.995  1.00  0.00      A    H
ATOM    191  C5  BMIMA   8      16.774  35.524  26.478  1.00  0.00      A    C
ATOM    192  H5  BMIMA   8      17.544  35.318  25.738  1.00  0.00      A    H
ATOM    193  H51 BMIMA   8      16.503  36.575  26.528  1.00  0.00      A    H
ATOM    194  C51 BMIMA   8      17.302  35.076  27.821  1.00  0.00      A    C
ATOM    195  H52 BMIMA   8      16.459  35.159  28.503  1.00  0.00      A    H
ATOM    196  H53 BMIMA   8      17.507  34.021  27.656  1.00  0.00      A    H
ATOM    197  C6  BMIMA   8      18.614  35.910  28.008  1.00  0.00      A    C
ATOM    198  H6  BMIMA   8      19.115  36.185  27.086  1.00  0.00      A    H
ATOM    199  H61 BMIMA   8      18.384  36.876  28.443  1.00  0.00      A    H
ATOM    200  H62 BMIMA   8      19.351  35.329  28.550  1.00  0.00      A    H
ATOM    201  N1  BMIMA   9      49.470   7.105  42.937  1.00  0.00      A    N
ATOM    202  N11 BMIMA   9      49.300   4.989  43.426  1.00  0.00      A    N
ATOM    203  C1  BMIMA   9      49.349   6.185  43.909  1.00  0.00      A    C
ATOM    204  H1  BMIMA   9      49.398   6.474  44.937  1.00  0.00      A    H
ATOM    205  C2  BMIMA   9      49.438   6.452  41.731  1.00  0.00      A    C
ATOM    206  H2  BMIMA   9      49.426   7.010  40.821  1.00  0.00      A    H
ATOM    207  C21 BMIMA   9      49.350   5.156  42.050  1.00  0.00      A    C
ATOM    208  H21 BMIMA   9      49.310   4.396  41.301  1.00  0.00      A    H
ATOM    209  C3  BMIMA   9      49.693   8.582  43.248  1.00  0.00      A    C
ATOM    210  H3  BMIMA   9      50.496   8.976  42.642  1.00  0.00      A    H
ATOM    211  H31 BMIMA   9      48.749   9.008  42.944  1.00  0.00      A    H
ATOM    212  H32 BMIMA   9      49.876   8.776  44.294  1.00  0.00      A    H
ATOM    213  C4  BMIMA   9      49.245   3.743  44.160  1.00  0.00      A    C
ATOM    214  H4  BMIMA   9      49.970   3.747  44.961  1.00  0.00      A    H
ATOM    215  H41 BMIMA   9      49.657   2.963  43.536  1.00  0.00      A    H
ATOM    216  C5  BMIMA   9      47.890   3.355  44.730  1.00  0.00      A    C
ATOM    217  H5  BMIMA   9      47.956   2.546  45.453  1.00  0.00      A    H
ATOM    218  H51 BMIMA   9      47.353   4.181  45.188  1.00  0.00      A    H
ATOM    219  C51 BMIMA   9      47.035   2.776  43.642  1.00  0.00      A    C
ATOM    220  H52 BMIMA   9      46.638   3.513  42.948  1.00  0.00      A    H
ATOM    221  H53 BMIMA   9      47.674   2.197  42.981  1.00  0.00      A    H
ATOM    222  C6  BMIMA   9      45.895   1.919  44.273  1.00  0.00      A    C
ATOM    223  H6  BMIMA   9      46.260   1.103  44.886  1.00  0.00      A    H
ATOM    224  H61 BMIMA   9      45.191   2.498  44.859  1.00  0.00      A    H
ATOM    225  H62 BMIMA   9      45.355   1.447  43.460  1.00  0.00      A    H
ATOM    226  N1  BMIMA  10      13.624  38.526  15.118  1.00  0.00      A    N
ATOM    227  N11 BMIMA  10      15.469  37.873  14.120  1.00  0.00      A    N
ATOM    228  C1  BMIMA  10      14.529  37.570  15.006  1.00  0.00      A    C
ATOM    229  H1  BMIMA  10      14.622  36.692  15.609  1.00  0.00      A    H
ATOM    230  C2  BMIMA  10      13.940  39.403  14.099  1.00  0.00      A    C
ATOM    231  H2  BMIMA  10      13.323  40.244  13.864  1.00  0.00      A    H
ATOM    232  C21 BMIMA  10      15.061  38.998  13.515  1.00  0.00      A    C
ATOM    233  H21 BMIMA  10      15.588  39.363  12.660  1.00  0.00      A    H
ATOM    234  C3  BMIMA  10      12.485  38.644  16.080  1.00  0.00      A    C
ATOM    235  H3  BMIMA  10      12.978  38.822  17.025  1.00  0.00      A    H
ATOM    236  H31 BMIMA  10      11.823  39.465  15.848  1.00  0.00      A    H
ATOM    237  H32 BMIMA  10      11.920  37.725  16.139  1.00  0.00      A    H
ATOM    238  C4  BMIMA  10      16.610  37.134  13.740  1.00  0.00      A    C
ATOM    239  H4  BMIMA  10      16.551  37.137  12.661  1.00  0.00      A    H
ATOM    240  H41 BMIMA  10      16.456  36.093  13.981  1.00  0.00      A    H
ATOM    241  C5  BMIMA  10      17.906  37.703  14.272  1.00  0.00      A    C
ATOM    242  H5  BMIMA  10      18.718  37.173  13.782  1.00  0.00      A    H
ATOM    243  H51 BMIMA  10      17.837  38.713  13.874  1.00  0.00      A    H
ATOM    244  C51 BMIMA  10      18.159  37.872  15.737  1.00  0.00      A    C
ATOM    245  H52 BMIMA  10      17.508  38.596  16.220  1.00  0.00      A    H
ATOM    246  H53 BMIMA  10      17.904  36.901  16.154  1.00  0.00      A    H
ATOM    247  C6  BMIMA  10      19.599  38.294  15.984  1.00  0.00      A    C
ATOM    248  H6  BMIMA  10      19.916  39.096  15.327  1.00  0.00      A    H
ATOM    249  H61 BMIMA  10      19.662  38.678  16.996  1.00  0.00      A    H
ATOM    250  H62 BMIMA  10      20.303  37.481  15.848  1.00  0.00      A    H
ATOM    251  N1  BMIMA  11      10.694  22.445   4.361  1.00  0.00      A    N
ATOM    252  N11 BMIMA  11      10.585  23.808   2.685  1.00  0.00      A    N
ATOM    253  C1  BMIMA  11      10.190  22.589   3.155  1.00  0.00      A    C
ATOM    254  H1  BMIMA  11       9.494  21.970   2.631  1.00  0.00      A    H
ATOM    255  C2  BMIMA  11      11.612  23.390   4.606  1.00  0.00      A    C
ATOM    256  H2  BMIMA  11      12.195  23.430   5.500  1.00  0.00      A    H
ATOM    257  C21 BMIMA  11      11.524  24.192   3.504  1.00  0.00      A    C
ATOM    258  H21 BMIMA  11      12.111  25.012   3.151  1.00  0.00      A    H
ATOM    259  C3  BMIMA  11      10.527  21.241   5.201  1.00  0.00      A    C
ATOM    260  H3  BMIMA  11      10.045  21.573   6.109  1.00  0.00      A    H
ATOM    261  H31 BMIMA  11      10.187  20.339   4.716  1.00  0.00      A    H
ATOM    262  H32 BMIMA  11      11.491  20.834   5.470  1.00  0.00      A    H
ATOM    263  C4  BMIMA  11      10.165  24.486   1.425  1.00  0.00      A    C
ATOM    264  H4  BMIMA  11       9.490  23.749   1.015  1.00  0.00      A    H
ATOM    265  H41 BMIMA  11      11.060  24.423   0.824  1.00  0.00      A    H
ATOM    266  C5  BMIMA  11       9.398  25.879   1.488  1.00  0.00      A    C
ATOM    267  H5  BMIMA  11       8.560  25.858   2.181  1.00  0.00      A    H
ATOM    268  H51 BMIMA  11      10.068  26.586   1.970  1.00  0.00      A    H
ATOM    269  C51 BMIMA  11       8.907  26.368   0.188  1.00  0.00      A    C
ATOM    270  H52 BMIMA  11       8.341  25.557  -0.264  1.00  0.00      A    H
ATOM    271  H53 BMIMA  11       8.318  27.260   0.384  1.00  0.00      A    H
ATOM    272  C6  BMIMA  11      10.110  26.734  -0.761  1.00  0.00      A    C
ATOM    273  H6  BMIMA  11       9.903  27.340  -1.635  1.00  0.00      A    H
ATOM    274  H61 BMIMA  11      10.680  27.371  -0.094  1.00  0.00      A    H
ATOM    275  H62 BMIMA  11      10.630  25.833  -1.065  1.00  0.00      A    H
ATOM    276  N1  BMIMA  12      43.571  39.644  45.225  1.00  0.00      A    N
ATOM    277  N11 BMIMA  12      42.403  41.060  46.257  1.00  0.00      A    N
ATOM    278  C1  BMIMA  12      43.587  40.533  46.159  1.00  0.00      A    C
ATOM    279  H1  BMIMA  12      44.389  40.853  46.790  1.00  0.00      A    H
ATOM    280  C2  BMIMA  12      42.337  39.768  44.589  1.00  0.00      A    C
ATOM    281  H2  BMIMA  12      41.970  39.135  43.811  1.00  0.00      A    H
ATOM    282  C21 BMIMA  12      41.627  40.690  45.223  1.00  0.00      A    C
ATOM    283  H21 BMIMA  12      40.640  40.947  44.906  1.00  0.00      A    H
ATOM    284  C3  BMIMA  12      44.714  38.831  44.735  1.00  0.00      A    C
ATOM    285  H3  BMIMA  12      44.239  38.001  44.233  1.00  0.00      A    H
ATOM    286  H31 BMIMA  12      45.403  39.337  44.075  1.00  0.00      A    H
ATOM    287  H32 BMIMA  12      45.176  38.362  45.590  1.00  0.00      A    H
ATOM    288  C4  BMIMA  12      42.116  42.071  47.240  1.00  0.00      A    C
ATOM    289  H4  BMIMA  12      42.955  41.935  47.906  1.00  0.00      A    H
ATOM    290  H41 BMIMA  12      41.210  41.681  47.681  1.00  0.00      A    H
ATOM    291  C5  BMIMA  12      42.026  43.550  46.756  1.00  0.00      A    C
ATOM    292  H5  BMIMA  12      41.764  43.715  45.714  1.00  0.00      A    H
ATOM    293  H51 BMIMA  12      41.284  43.996  47.414  1.00  0.00      A    H
ATOM    294  C51 BMIMA  12      43.294  44.367  46.984  1.00  0.00      A    C
ATOM    295  H52 BMIMA  12      43.366  44.693  48.019  1.00  0.00      A    H
ATOM    296  H53 BMIMA  12      44.110  43.716  46.682  1.00  0.00      A    H
ATOM    297  C6  BMIMA  12      43.363  45.579  46.072  1.00  0.00      A    C
ATOM    298  H6  BMIMA  12      43.914  45.371  45.162  1.00  0.00      A    H
ATOM    299  H61 BMIMA  12      42.377  45.832  45.700  1.00  0.00      A    H
ATOM    300  H62 BMIMA  12      43.593  46.542  46.513  1.00  0.00      A    H
ATOM    301  N1  BMIMA  13       5.588   3.335  20.624  1.00  0.00      A    N
ATOM    302  N11 BMIMA  13       5.929   3.662  22.697  1.00  0.00      A    N
ATOM    303  C1  BMIMA  13       5.058   3.302  21.825  1.00  0.00      A    C
ATOM    304  H1  BMIMA  13       4.080   2.886  21.936  1.00  0.00      A    H
ATOM    305  C2  BMIMA  13       6.974   3.622  20.736  1.00  0.00      A    C
ATOM    306  H2  BMIMA  13       7.595   3.565  19.869  1.00  0.00      A    H
ATOM    307  C21 BMIMA  13       7.099   3.945  22.017  1.00  0.00      A    C
ATOM    308  H21 BMIMA  13       7.931   4.279  22.598  1.00  0.00      A    H
ATOM    309  C3  BMIMA  13       4.792   3.457  19.371  1.00  0.00      A    C
ATOM    310  H3  BMIMA  13       4.893   2.550  18.794  1.00  0.00      A    H
ATOM    311  H31 BMIMA  13       3.762   3.580  19.674  1.00  0.00      A    H
ATOM    312  H32 BMIMA  13       5.152   4.354  18.889  1.00  0.00      A    H
ATOM    313  C4  BMIMA  13       5.677   3.867  24.110  1.00  0.00      A    C
ATOM    314  H4  BMIMA  13       6.695   3.802  24.465  1.00  0.00      A    H
ATOM    315  H41 BMIMA  13       5.231   2.990  24.556  1.00  0.00      A    H
ATOM    316  C5  BMIMA  13       5.246   5.257  24.559  1.00  0.00      A    C
ATOM    317  H5  BMIMA  13       4.246   5.552  24.251  1.00  0.00      A    H
ATOM    318  H51 BMIMA  13       5.363   5.175  25.637  1.00  0.00      A    H
ATOM    319  C51 BMIMA  13       6.021   6.337  23.850  1.00  0.00      A    C
ATOM    320  H52 BMIMA  13       7.075   6.084  23.773  1.00  0.00      A    H
ATOM    321  H53 BMIMA  13       5.578   6.644  22.906  1.00  0.00      A    H
ATOM    322  C6  BMIMA  13       5.866   7.652  24.567  1.00  0.00      A    C
ATOM    323  H6  BMIMA  13       6.219   8.461  23.939  1.00  0.00      A    H
ATOM    324  H61 BMIMA  13       4.785   7.728  24.552  1.00  0.00      A    H
ATOM    325  H62 BMIMA  13       6.215   7.590  25.592  1.00  0.00      A    H
ATOM    326  N1  BMIMA  14      28.549  22.632   2.957  1.00  0.00      A    N
ATOM    327  N11 BMIMA  14      26.904  21.552   2.068  1.00  0.00      A    N
ATOM    328  C1  BMIMA  14      27.800  22.500   1.934  1.00  0.00      A    C
ATOM    329  H1  BMIMA  14      28.016  22.984   1.005  1.00  0.00      A    H
ATOM    330  C2  BMIMA  14      28.186  21.668   3.904  1.00  0.00      A    C
ATOM    331  H2  BMIMA  14      28.638  21.425   4.841  1.00  0.00      A    H
ATOM    332  C21 BMIMA  14      27.105  21.059   3.348  1.00  0.00      A    C
ATOM    333  H21 BMIMA  14      26.574  20.212   3.723  1.00  0.00      A    H
ATOM    334  C3  BMIMA  14      29.734  23.484   3.079  1.00  0.00      A    C
ATOM    335  H3  BMIMA  14      30.310  23.641   2.179  1.00  0.00      A    H
ATOM    336  H31 BMIMA  14      29.415  24.444   3.458  1.00  0.00      A    H
ATOM    337  H32 BMIMA  14      30.314  22.869   3.750  1.00  0.00      A    H
ATOM    338  C4  BMIMA  14      25.940  20.978   1.114  1.00  0.00      A    C
ATOM    339  H4  BMIMA  14      25.953  19.898   1.127  1.00  0.00      A    H
ATOM    340  H41 BMIMA  14      26.321  21.329   0.167  1.00  0.00      A    H
ATOM    341  C5  BMIMA  14      24.452  21.218   1.387  1.00  0.00      A    C
ATOM    342  H5  BMIMA  14      24.106  20.193   1.486  1.00  0.00      A    H
ATOM    343  H51 BMIMA  14      24.337  21.797   2.299  1.00  0.00      A    H
ATOM    344  C51 BMIMA  14      23.810  22.045   0.333  1.00  0.00      A    C
ATOM    345  H52 BMIMA  14      24.062  23.048   0.668  1.00  0.00      A    H
ATOM    346  H53 BMIMA  14      24.064  21.757  -0.684  1.00  0.00      A    H
ATOM    347  C6  BMIMA  14      22.309  22.070   0.468  1.00  0.00      A    C
ATOM    348  H6  BMIMA  14      22.010  21.191  -0.090  1.00  0.00      A    H
ATOM    349  H61 BMIMA  14      22.029  21.913   1.504  1.00  0.00      A    H
ATOM    350  H62 BMIMA  14      21.755  22.884   0.015  1.00  0.00      A    H
ATOM    351  N1  BMIMA  15       4.994  43.338  32.568  1.00  0.00      A    N
ATOM    352  N11 BMIMA  15       4.227  43.079  30.538  1.00  0.00      A    N
ATOM    353  C1  BMIMA  15       3.942  43.369  31.798  1.00  0.00      A    C
ATOM    354  H1  BMIMA  15       3.070  43.869  32.161  1.00  0.00      A    H
ATOM    355  C2  BMIMA  15       6.007  42.796  31.792  1.00  0.00      A    C
ATOM    356  H2  BMIMA  15       6.984  42.533  32.135  1.00  0.00      A    H
ATOM    357  C21 BMIMA  15       5.576  42.687  30.508  1.00  0.00      A    C
ATOM    358  H21 BMIMA  15       6.099  42.335  29.646  1.00  0.00      A    H
ATOM    359  C3  BMIMA  15       4.945  43.410  34.070  1.00  0.00      A    C
ATOM    360  H3  BMIMA  15       3.915  43.505  34.382  1.00  0.00      A    H
ATOM    361  H31 BMIMA  15       5.272  42.433  34.394  1.00  0.00      A    H
ATOM    362  H32 BMIMA  15       5.641  44.157  34.421  1.00  0.00      A    H
ATOM    363  C4  BMIMA  15       3.366  43.032  29.341  1.00  0.00      A    C
ATOM    364  H4  BMIMA  15       2.357  42.867  29.691  1.00  0.00      A    H
ATOM    365  H41 BMIMA  15       3.526  42.163  28.720  1.00  0.00      A    H
ATOM    366  C5  BMIMA  15       3.301  44.323  28.436  1.00  0.00      A    C
ATOM    367  H5  BMIMA  15       4.170  44.382  27.786  1.00  0.00      A    H
ATOM    368  H51 BMIMA  15       2.412  44.142  27.837  1.00  0.00      A    H
ATOM    369  C51 BMIMA  15       3.139  45.645  29.294  1.00  0.00      A    C
ATOM    370  H52 BMIMA  15       2.304  45.493  29.973  1.00  0.00      A    H
ATOM    371  H53 BMIMA  15       3.991  45.842  29.940  1.00  0.00      A    H
ATOM    372  C6  BMIMA  15       2.827  46.835  28.487  1.00  0.00      A    C
ATOM    373  H6  BMIMA  15       3.476  46.923  27.623  1.00  0.00      A    H
ATOM    374  H61 BMIMA  15       1.794  46.800  28.160  1.00  0.00      A    H
ATOM    375  H62 BMIMA  15       2.983  47.717  29.096  1.00  0.00      A    H
ATOM    376  N1  BMIMA  16       4.473  28.251  42.572  1.00  0.00      A    N
ATOM    377  N11 BMIMA  16       5.974  26.793  42.217  1.00  0.00      A    N
ATOM    378  C1  BMIMA  16       4.874  27.337  41.723  1.00  0.00      A    C
ATOM    379  H1  BMIMA  16       4.359  26.992  40.852  1.00  0.00      A    H
ATOM    380  C2  BMIMA  16       5.494  28.544  43.462  1.00  0.00      A    C
ATOM    381  H2  BMIMA  16       5.335  29.432  44.033  1.00  0.00      A    H
ATOM    382  C21 BMIMA  16       6.418  27.606  43.289  1.00  0.00      A    C
ATOM    383  H21 BMIMA  16       7.336  27.502  43.827  1.00  0.00      A    H
ATOM    384  C3  BMIMA  16       3.177  28.924  42.458  1.00  0.00      A    C
ATOM    385  H3  BMIMA  16       2.819  29.211  43.436  1.00  0.00      A    H
ATOM    386  H31 BMIMA  16       3.360  29.822  41.886  1.00  0.00      A    H
ATOM    387  H32 BMIMA  16       2.512  28.149  42.105  1.00  0.00      A    H
ATOM    388  C4  BMIMA  16       6.684  25.545  41.693  1.00  0.00      A    C
ATOM    389  H4  BMIMA  16       7.578  25.864  41.179  1.00  0.00      A    H
ATOM    390  H41 BMIMA  16       5.978  25.272  40.923  1.00  0.00      A    H
ATOM    391  C5  BMIMA  16       6.888  24.323  42.632  1.00  0.00      A    C
ATOM    392  H5  BMIMA  16       6.577  23.373  42.204  1.00  0.00      A    H
ATOM    393  H51 BMIMA  16       7.928  24.182  42.917  1.00  0.00      A    H
ATOM    394  C51 BMIMA  16       6.315  24.521  44.048  1.00  0.00      A    C
ATOM    395  H52 BMIMA  16       6.826  25.356  44.521  1.00  0.00      A    H
ATOM    396  H53 BMIMA  16       5.307  24.914  43.940  1.00  0.00      A    H
ATOM    397  C6  BMIMA  16       6.530  23.344  44.970  1.00  0.00      A    C
ATOM    398  H6  BMIMA  16       6.468  23.626  46.015  1.00  0.00      A    H
ATOM    399  H61 BMIMA  16       5.817  22.533  44.882  1.00  0.00      A    H
ATOM    400  H62 BMIMA  16       7.560  23.013  44.898  1.00  0.00      A    H
ATOM    401  N1  BMIMA  17      47.229   9.523  47.098  1.00  0.00      A    N
ATOM    402  N11 BMIMA  17      47.518   7.897  48.489  1.00  0.00      A    N
ATOM    403  C1  BMIMA  17      47.780   8.298  47.298  1.00  0.00      A    C
ATOM    404  H1  BMIMA  17      48.132   7.668  46.510  1.00  0.00      A    H
ATOM    405  C2  BMIMA  17      46.782   9.939  48.326  1.00  0.00      A    C
ATOM    406  H2  BMIMA  17      46.313  10.866  48.574  1.00  0.00      A    H
ATOM    407  C21 BMIMA  17      46.987   8.956  49.174  1.00  0.00      A    C
ATOM    408  H21 BMIMA  17      46.790   8.923  50.223  1.00  0.00      A    H
ATOM    409  C3  BMIMA  17      47.306  10.445  45.966  1.00  0.00      A    C
ATOM    410  H3  BMIMA  17      48.259  10.938  46.083  1.00  0.00      A    H
ATOM    411  H31 BMIMA  17      47.185   9.936  45.021  1.00  0.00      A    H
ATOM    412  H32 BMIMA  17      46.478  11.131  46.062  1.00  0.00      A    H
ATOM    413  C4  BMIMA  17      47.931   6.651  49.151  1.00  0.00      A    C
ATOM    414  H4  BMIMA  17      47.745   6.656  50.215  1.00  0.00      A    H
ATOM    415  H41 BMIMA  17      48.992   6.500  49.284  1.00  0.00      A    H
ATOM    416  C5  BMIMA  17      47.388   5.369  48.505  1.00  0.00      A    C
ATOM    417  H5  BMIMA  17      46.418   5.760  48.207  1.00  0.00      A    H
ATOM    418  H51 BMIMA  17      47.924   5.177  47.580  1.00  0.00      A    H
ATOM    419  C51 BMIMA  17      47.290   4.194  49.429  1.00  0.00      A    C
ATOM    420  H52 BMIMA  17      48.201   3.922  49.956  1.00  0.00      A    H
ATOM    421  H53 BMIMA  17      46.516   4.342  50.178  1.00  0.00      A    H
ATOM    422  C6  BMIMA  17      46.834   3.032  48.595  1.00  0.00      A    C
ATOM    423  H6  BMIMA  17      47.474   2.985  47.722  1.00  0.00      A    H
ATOM    424  H61 BMIMA  17      46.947   2.058  49.056  1.00  0.00      A    H
ATOM    425  H62 BMIMA  17      45.824   3.063  48.202  1.00  0.00      A    H
ATOM    426  N1  BMIMA  18      45.280  12.836  22.864  1.00  0.00      A    N
ATOM    427  N11 BMIMA  18      45.120  11.838  24.782  1.00  0.00      A    N
ATOM    428  C1  BMIMA  18      45.612  11.743  23.588  1.00  0.00      A    C
ATOM    429  H1  BMIMA  18      46.312  10.954  23.415  1.00  0.00      A    H
ATOM    430  C2  BMIMA  18      44.602  13.712  23.693  1.00  0.00      A    C
ATOM    431  H2  BMIMA  18      44.181  14.648  23.399  1.00  0.00      A    H
ATOM    432  C21 BMIMA  18      44.381  13.015  24.839  1.00  0.00      A    C
ATOM    433  H21 BMIMA  18      44.079  13.439  25.771  1.00  0.00      A    H
ATOM    434  C3  BMIMA  18      45.663  13.050  21.486  1.00  0.00      A    C
ATOM    435  H3  BMIMA  18      46.426  12.406  21.075  1.00  0.00      A    H
ATOM    436  H31 BMIMA  18      44.867  12.863  20.780  1.00  0.00      A    H
ATOM    437  H32 BMIMA  18      45.960  14.087  21.424  1.00  0.00      A    H
ATOM    438  C4  BMIMA  18      45.399  10.904  25.861  1.00  0.00      A    C
ATOM    439  H4  BMIMA  18      45.528  11.494  26.757  1.00  0.00      A    H
ATOM    440  H41 BMIMA  18      46.332  10.405  25.645  1.00  0.00      A    H
ATOM    441  C5  BMIMA  18      44.266   9.856  25.954  1.00  0.00      A    C
ATOM    442  H5  BMIMA  18      44.041   9.312  25.041  1.00  0.00      A    H
ATOM    443  H51 BMIMA  18      44.670   9.160  26.685  1.00  0.00      A    H
ATOM    444  C51 BMIMA  18      42.989  10.378  26.448  1.00  0.00      A    C
ATOM    445  H52 BMIMA  18      43.009  10.505  27.527  1.00  0.00      A    H
ATOM    446  H53 BMIMA  18      42.747  11.362  26.054  1.00  0.00      A    H
ATOM    447  C6  BMIMA  18      41.831   9.418  26.111  1.00  0.00      A    C
ATOM    448  H6  BMIMA  18      41.662   9.195  25.064  1.00  0.00      A    H
ATOM    449  H61 BMIMA  18      41.992   8.399  26.443  1.00  0.00      A    H
ATOM    450  H62 BMIMA  18      40.907   9.701  26.604  1.00  0.00      A    H
ATOM    451  N1  BMIMA  19       5.242  24.900  36.944  1.00  0.00      A    N
ATOM    452  N11 BMIMA  19       4.876  25.710  35.019  1.00  0.00      A    N
ATOM    453  C1  BMIMA  19       4.312  25.098  36.032  1.00  0.00      A    C
ATOM    454  H1  BMIMA  19       3.254  24.964  36.108  1.00  0.00      A    H
ATOM    455  C2  BMIMA  19       6.471  25.278  36.431  1.00  0.00      A    C
ATOM    456  H2  BMIMA  19       7.372  25.058  36.962  1.00  0.00      A    H
ATOM    457  C21 BMIMA  19       6.227  25.907  35.253  1.00  0.00      A    C
ATOM    458  H21 BMIMA  19       6.864  26.318  34.502  1.00  0.00      A    H
ATOM    459  C3  BMIMA  19       5.023  24.279  38.242  1.00  0.00      A    C
ATOM    460  H3  BMIMA  19       4.309  23.471  38.180  1.00  0.00      A    H
ATOM    461  H31 BMIMA  19       6.005  24.014  38.605  1.00  0.00      A    H
ATOM    462  H32 BMIMA  19       4.683  25.021  38.949  1.00  0.00      A    H
ATOM    463  C4  BMIMA  19       4.233  26.020  33.746  1.00  0.00      A    C
ATOM    464  H4  BMIMA  19       4.473  27.033  33.457  1.00  0.00      A    H
ATOM    465  H41 BMIMA  19       3.163  25.953  33.874  1.00  0.00      A    H
ATOM    466  C5  BMIMA  19       4.688  25.103  32.676  1.00  0.00      A    C
ATOM    467  H5  BMIMA  19       3.871  25.141  31.961  1.00  0.00      A    H
ATOM    468  H51 BMIMA  19       5.604  25.541  32.286  1.00  0.00      A    H
ATOM    469  C51 BMIMA  19       4.933  23.671  33.058  1.00  0.00      A    C
ATOM    470  H52 BMIMA  19       5.902  23.559  33.536  1.00  0.00      A    H
ATOM    471  H53 BMIMA  19       4.143  23.396  33.752  1.00  0.00      A    H
ATOM    472  C6  BMIMA  19       4.901  22.644  31.871  1.00  0.00      A    C
ATOM    473  H6  BMIMA  19       5.187  21.660  32.223  1.00  0.00      A    H
ATOM    474  H61 BMIMA  19       3.892  22.771  31.496  1.00  0.00      A    H
ATOM    475  H62 BMIMA  19       5.515  22.861  31.004  1.00  0.00      A    H
ATOM    476  N1  BMIMA  20      12.863  16.733  39.618  1.00  0.00      A    N
ATOM    477  N11 BMIMA  20      11.044  17.607  38.923  1.00  0.00      A    N
ATOM    478  C1  BMIMA  20      11.569  16.845  39.901  1.00  0.00      A    C
ATOM    479  H1  BMIMA  20      11.053  16.418  40.734  1.00  0.00      A    H
ATOM    480  C2  BMIMA  20      13.148  17.598  38.551  1.00  0.00      A    C
ATOM    481  H2  BMIMA  20      14.107  17.776  38.117  1.00  0.00      A    H
ATOM    482  C21 BMIMA  20      12.038  18.162  38.092  1.00  0.00      A    C
ATOM    483  H21 BMIMA  20      11.670  18.870  37.382  1.00  0.00      A    H
ATOM    484  C3  BMIMA  20      13.876  16.217  40.580  1.00  0.00      A    C
ATOM    485  H3  BMIMA  20      13.329  15.843  41.433  1.00  0.00      A    H
ATOM    486  H31 BMIMA  20      14.248  15.331  40.086  1.00  0.00      A    H
ATOM    487  H32 BMIMA  20      14.571  17.024  40.755  1.00  0.00      A    H
ATOM    488  C4  BMIMA  20       9.528  17.789  38.673  1.00  0.00      A    C
ATOM    489  H4  BMIMA  20       9.002  16.996  39.184  1.00  0.00      A    H
ATOM    490  H41 BMIMA  20       9.319  17.528  37.646  1.00  0.00      A    H
ATOM    491  C5  BMIMA  20       8.892  19.185  38.996  1.00  0.00      A    C
ATOM    492  H5  BMIMA  20       9.493  20.012  38.628  1.00  0.00      A    H
ATOM    493  H51 BMIMA  20       8.035  19.387  38.359  1.00  0.00      A    H
ATOM    494  C51 BMIMA  20       8.481  19.367  40.457  1.00  0.00      A    C
ATOM    495  H52 BMIMA  20       7.631  18.719  40.659  1.00  0.00      A    H
ATOM    496  H53 BMIMA  20       9.322  18.971  41.020  1.00  0.00      A    H
ATOM    497  C6  BMIMA  20       8.107  20.864  40.766  1.00  0.00      A    C
ATOM    498  H6  BMIMA  20       7.878  21.041  41.810  1.00  0.00      A    H
ATOM    499  H61 BMIMA  20       8.979  21.435  40.469  1.00  0.00      A    H
ATOM    500  H62 BMIMA  20       7.304  21.265  40.157  1.00  0.00      A    H
ATOM    501  N1  BMIMA  21      43.698  21.279  42.697  1.00  0.00      A    N
ATOM    502  N11 BMIMA  21      42.753  20.291  44.294  1.00  0.00      A    N
ATOM    503  C1  BMIMA  21      42.654  21.256  43.487  1.00  0.00      A    C
ATOM    504  H1  BMIMA  21      41.795  21.888  43.563  1.00  0.00      A    H
ATOM    505  C2  BMIMA  21      44.582  20.297  43.057  1.00  0.00      A    C
ATOM    506  H2  BMIMA  21      45.524  20.114  42.587  1.00  0.00      A    H
ATOM    507  C21 BMIMA  21      43.936  19.644  43.970  1.00  0.00      A    C
ATOM    508  H21 BMIMA  21      44.312  18.900  44.637  1.00  0.00      A    H
ATOM    509  C3  BMIMA  21      43.832  22.207  41.510  1.00  0.00      A    C
ATOM    510  H3  BMIMA  21      44.893  22.307  41.337  1.00  0.00      A    H
ATOM    511  H31 BMIMA  21      43.381  21.738  40.647  1.00  0.00      A    H
ATOM    512  H32 BMIMA  21      43.237  23.089  41.697  1.00  0.00      A    H
ATOM    513  C4  BMIMA  21      41.920  20.014  45.442  1.00  0.00      A    C
ATOM    514  H4  BMIMA  21      41.501  20.972  45.713  1.00  0.00      A    H
ATOM    515  H41 BMIMA  21      42.602  19.766  46.242  1.00  0.00      A    H
ATOM    516  C5  BMIMA  21      40.923  18.861  45.256  1.00  0.00      A    C
ATOM    517  H5  BMIMA  21      41.247  18.120  44.530  1.00  0.00      A    H
ATOM    518  H51 BMIMA  21      40.840  18.380  46.228  1.00  0.00      A    H
ATOM    519  C51 BMIMA  21      39.475  19.356  44.987  1.00  0.00      A    C
ATOM    520  H52 BMIMA  21      39.030  19.822  45.863  1.00  0.00      A    H
ATOM    521  H53 BMIMA  21      39.391  20.118  44.217  1.00  0.00      A    H
ATOM    522  C6  BMIMA  21      38.540  18.253  44.538  1.00  0.00      A    C
ATOM    523  H6  BMIMA  21      38.835  17.344  45.048  1.00  0.00      A    H
ATOM    524  H61 BMIMA  21      37.477  18.467  44.545  1.00  0.00      A    H
ATOM    525  H62 BMIMA  21      38.691  17.903  43.524  1.00  0.00      A    H
ATOM    526  N1  BMIMA  22      47.788  15.630  13.078  1.00  0.00      A    N
ATOM    527  N11 BMIMA  22      48.015  16.187  11.047  1.00  0.00      A    N
ATOM    528  C1  BMIMA  22      48.157  16.606  12.299  1.00  0.00      A    C
ATOM    529  H1  BMIMA  22      48.525  17.555  12.622  1.00  0.00      A    H
ATOM    530  C2  BMIMA  22      47.659  14.488  12.344  1.00  0.00      A    C
ATOM    531  H2  BMIMA  22      47.507  13.489  12.689  1.00  0.00      A    H
ATOM    532  C21 BMIMA  22      47.629  14.877  11.089  1.00  0.00      A    C
ATOM    533  H21 BMIMA  22      47.565  14.328  10.175  1.00  0.00      A    H
ATOM    534  C3  BMIMA  22      47.828  15.626  14.515  1.00  0.00      A    C
ATOM    535  H3  BMIMA  22      47.654  14.640  14.919  1.00  0.00      A    H
ATOM    536  H31 BMIMA  22      48.805  16.047  14.702  1.00  0.00      A    H
ATOM    537  H32 BMIMA  22      46.991  16.227  14.840  1.00  0.00      A    H
ATOM    538  C4  BMIMA  22      48.356  17.037   9.910  1.00  0.00      A    C
ATOM    539  H4  BMIMA  22      47.979  18.048   9.965  1.00  0.00      A    H
ATOM    540  H41 BMIMA  22      47.801  16.571   9.109  1.00  0.00      A    H
ATOM    541  C5  BMIMA  22      49.821  16.923   9.499  1.00  0.00      A    C
ATOM    542  H5  BMIMA  22      50.048  17.646   8.720  1.00  0.00      A    H
ATOM    543  H51 BMIMA  22      50.464  17.260  10.308  1.00  0.00      A    H
ATOM    544  C51 BMIMA  22      50.400  15.615   9.039  1.00  0.00      A    C
ATOM    545  H52 BMIMA  22      50.285  14.850   9.802  1.00  0.00      A    H
ATOM    546  H53 BMIMA  22      49.841  15.176   8.217  1.00  0.00      A    H
ATOM    547  C6  BMIMA  22      51.875  15.847   8.776  1.00  0.00      A    C
ATOM    548  H6  BMIMA  22      52.022  16.521   7.940  1.00  0.00      A    H
ATOM    549  H61 BMIMA  22      52.261  16.192   9.729  1.00  0.00      A    H
ATOM    550  H62 BMIMA  22      52.443  14.932   8.658  1.00  0.00      A    H
ATOM    551  N1  BMIMA  23      44.901  19.672  36.315  1.00  0.00      A    N
ATOM    552  N11 BMIMA  23      43.283  20.851  37.101  1.00  0.00      A    N
ATOM    553  C1  BMIMA  23      44.080  20.689  36.069  1.00  0.00      A    C
ATOM    554  H1  BMIMA  23      44.081  21.326  35.211  1.00  0.00      A    H
ATOM    555  C2  BMIMA  23      44.655  19.201  37.556  1.00  0.00      A    C
ATOM    556  H2  BMIMA  23      45.253  18.495  38.089  1.00  0.00      A    H
ATOM    557  C21 BMIMA  23      43.540  19.850  38.023  1.00  0.00      A    C
ATOM    558  H21 BMIMA  23      43.228  19.826  39.044  1.00  0.00      A    H
ATOM    559  C3  BMIMA  23      45.882  19.010  35.431  1.00  0.00      A    C
ATOM    560  H3  BMIMA  23      45.617  19.287  34.421  1.00  0.00      A    H
ATOM    561  H31 BMIMA  23      46.894  19.322  35.642  1.00  0.00      A    H
ATOM    562  H32 BMIMA  23      45.735  17.941  35.466  1.00  0.00      A    H
ATOM    563  C4  BMIMA  23      42.478  22.037  37.253  1.00  0.00      A    C
ATOM    564  H4  BMIMA  23      43.068  22.815  36.792  1.00  0.00      A    H
ATOM    565  H41 BMIMA  23      42.491  22.291  38.303  1.00  0.00      A    H
ATOM    566  C5  BMIMA  23      41.152  21.859  36.606  1.00  0.00      A    C
ATOM    567  H5  BMIMA  23      40.497  22.703  36.803  1.00  0.00      A    H
ATOM    568  H51 BMIMA  23      41.259  21.864  35.524  1.00  0.00      A    H
ATOM    569  C51 BMIMA  23      40.398  20.653  37.018  1.00  0.00      A    C
ATOM    570  H52 BMIMA  23      41.053  19.786  37.038  1.00  0.00      A    H
ATOM    571  H53 BMIMA  23      39.981  20.690  38.021  1.00  0.00      A    H
ATOM    572  C6  BMIMA  23      39.388  20.403  35.993  1.00  0.00      A    C
ATOM    573  H6  BMIMA  23      39.984  19.894  35.244  1.00  0.00      A    H
ATOM    574  H61 BMIMA  23      38.645  19.742  36.426  1.00  0.00      A    H
ATOM    575  H62 BMIMA  23      38.882  21.298  35.647  1.00  0.00      A    H
ATOM    576  N1  BMIMA  24      34.504  40.057  44.592  1.00  0.00      A    N
ATOM    577  N11 BMIMA  24      33.090  38.443  44.245  1.00  0.00      A    N
ATOM    578  C1  BMIMA  24      33.769  39.437  43.700  1.00  0.00      A    C
ATOM    579  H1  BMIMA  24      33.710  39.745  42.678  1.00  0.00      A    H
ATOM    580  C2  BMIMA  24      34.365  39.411  45.772  1.00  0.00      A    C
ATOM    581  H2  BMIMA  24      34.881  39.752  46.643  1.00  0.00      A    H
ATOM    582  C21 BMIMA  24      33.551  38.401  45.525  1.00  0.00      A    C
ATOM    583  H21 BMIMA  24      33.189  37.657  46.201  1.00  0.00      A    H
ATOM    584  C3  BMIMA  24      35.206  41.351  44.464  1.00  0.00      A    C
ATOM    585  H3  BMIMA  24      34.902  41.836  43.549  1.00  0.00      A    H
ATOM    586  H31 BMIMA  24      35.060  42.099  45.230  1.00  0.00      A    H
ATOM    587  H32 BMIMA  24      36.278  41.258  44.373  1.00  0.00      A    H
ATOM    588  C4  BMIMA  24      32.078  37.577  43.622  1.00  0.00      A    C
ATOM    589  H4  BMIMA  24      32.137  36.634  44.145  1.00  0.00      A    H
ATOM    590  H41 BMIMA  24      32.446  37.392  42.624  1.00  0.00      A    H
ATOM    591  C5  BMIMA  24      30.723  38.200  43.549  1.00  0.00      A    C
ATOM    592  H5  BMIMA  24      30.923  39.231  43.270  1.00  0.00      A    H
ATOM    593  H51 BMIMA  24      30.127  37.662  42.816  1.00  0.00      A    H
ATOM    594  C51 BMIMA  24      30.091  38.284  44.948  1.00  0.00      A    C
ATOM    595  H52 BMIMA  24      30.045  37.278  45.358  1.00  0.00      A    H
ATOM    596  H53 BMIMA  24      30.808  38.917  45.464  1.00  0.00      A    H
ATOM    597  C6  BMIMA  24      28.684  38.899  45.011  1.00  0.00      A    C
ATOM    598  H6  BMIMA  24      27.999  38.217  44.521  1.00  0.00      A    H
ATOM    599  H61 BMIMA  24      28.349  39.141  46.013  1.00  0.00      A    H
ATOM    600  H62 BMIMA  24      28.620  39.766  44.363  1.00  0.00      A    H
ATOM    601  N1  BMIMA  25       3.637  17.639  25.436  1.00  0.00      A    N
ATOM    602  N11 BMIMA  25       2.670  15.753  25.678  1.00  0.00      A    N
ATOM    603  C1  BMIMA  25       3.278  16.734  26.297  1.00  0.00      A    C
ATOM    604  H1  BMIMA  25       3.381  16.807  27.358  1.00  0.00      A    H
ATOM    605  C2  BMIMA  25       3.266  17.170  24.175  1.00  0.00      A    C
ATOM    606  H2  BMIMA  25       3.556  17.734  23.315  1.00  0.00      A    H
ATOM    607  C21 BMIMA  25       2.584  16.060  24.375  1.00  0.00      A    C
ATOM    608  H21 BMIMA  25       2.108  15.422  23.663  1.00  0.00      A    H
ATOM    609  C3  BMIMA  25       4.393  18.854  25.711  1.00  0.00      A    C
ATOM    610  H3  BMIMA  25       4.135  19.619  24.994  1.00  0.00      A    H
ATOM    611  H31 BMIMA  25       4.139  19.081  26.735  1.00  0.00      A    H
ATOM    612  H32 BMIMA  25       5.438  18.596  25.803  1.00  0.00      A    H
ATOM    613  C4  BMIMA  25       2.109  14.623  26.384  1.00  0.00      A    C
ATOM    614  H4  BMIMA  25       1.380  14.194  25.711  1.00  0.00      A    H
ATOM    615  H41 BMIMA  25       1.557  14.850  27.284  1.00  0.00      A    H
ATOM    616  C5  BMIMA  25       3.137  13.549  26.726  1.00  0.00      A    C
ATOM    617  H5  BMIMA  25       3.457  13.809  27.732  1.00  0.00      A    H
ATOM    618  H51 BMIMA  25       2.622  12.593  26.748  1.00  0.00      A    H
ATOM    619  C51 BMIMA  25       4.316  13.452  25.761  1.00  0.00      A    C
ATOM    620  H52 BMIMA  25       3.835  13.247  24.808  1.00  0.00      A    H
ATOM    621  H53 BMIMA  25       4.898  14.368  25.707  1.00  0.00      A    H
ATOM    622  C6  BMIMA  25       5.133  12.195  26.147  1.00  0.00      A    C
ATOM    623  H6  BMIMA  25       4.480  11.344  26.305  1.00  0.00      A    H
ATOM    624  H61 BMIMA  25       5.889  11.857  25.448  1.00  0.00      A    H
ATOM    625  H62 BMIMA  25       5.618  12.249  27.115  1.00  0.00      A    H
ATOM    626  N1  BMIMA  26       9.465  15.641  13.759  1.00  0.00      A    N
ATOM    627  N11 BMIMA  26       9.018  13.501  13.492  1.00  0.00      A    N
ATOM    628  C1  BMIMA  26       9.702  14.415  14.159  1.00  0.00      A    C
ATOM    629  H1  BMIMA  26      10.189  14.192  15.084  1.00  0.00      A    H
ATOM    630  C2  BMIMA  26       8.697  15.525  12.647  1.00  0.00      A    C
ATOM    631  H2  BMIMA  26       8.232  16.373  12.195  1.00  0.00      A    H
ATOM    632  C21 BMIMA  26       8.422  14.225  12.485  1.00  0.00      A    C
ATOM    633  H21 BMIMA  26       7.788  13.757  11.764  1.00  0.00      A    H
ATOM    634  C3  BMIMA  26      10.029  16.872  14.217  1.00  0.00      A    C
ATOM    635  H3  BMIMA  26      10.411  16.900  15.227  1.00  0.00      A    H
ATOM    636  H31 BMIMA  26      10.901  17.037  13.602  1.00  0.00      A    H
ATOM    637  H32 BMIMA  26       9.294  17.638  14.017  1.00  0.00      A    H
ATOM    638  C4  BMIMA  26       8.739  12.131  13.919  1.00  0.00      A    C
ATOM    639  H4  BMIMA  26       7.695  11.986  13.683  1.00  0.00      A    H
ATOM    640  H41 BMIMA  26       8.926  12.322  14.965  1.00  0.00      A    H
ATOM    641  C5  BMIMA  26       9.669  11.108  13.268  1.00  0.00      A    C
ATOM    642  H5  BMIMA  26       9.718  10.212  13.883  1.00  0.00      A    H
ATOM    643  H51 BMIMA  26       9.353  10.976  12.237  1.00  0.00      A    H
ATOM    644  C51 BMIMA  26      11.090  11.654  13.130  1.00  0.00      A    C
ATOM    645  H52 BMIMA  26      10.965  12.362  12.316  1.00  0.00      A    H
ATOM    646  H53 BMIMA  26      11.389  12.287  13.962  1.00  0.00      A    H
ATOM    647  C6  BMIMA  26      12.116  10.562  12.896  1.00  0.00      A    C
ATOM    648  H6  BMIMA  26      13.133  10.906  12.744  1.00  0.00      A    H
ATOM    649  H61 BMIMA  26      12.128   9.856  13.719  1.00  0.00      A    H
ATOM    650  H62 BMIMA  26      11.816   9.992  12.024  1.00  0.00      A    H
ATOM    651  N1  BMIMA  27      30.285   1.930  28.838  1.00  0.00      A    N
ATOM    652  N11 BMIMA  27      30.153   3.565  27.373  1.00  0.00      A    N
ATOM    653  C1  BMIMA  27      30.574   2.320  27.596  1.00  0.00      A    C
ATOM    654  H1  BMIMA  27      30.908   1.672  26.814  1.00  0.00      A    H
ATOM    655  C2  BMIMA  27      29.593   2.983  29.480  1.00  0.00      A    C
ATOM    656  H2  BMIMA  27      29.250   2.897  30.488  1.00  0.00      A    H
ATOM    657  C21 BMIMA  27      29.604   4.027  28.609  1.00  0.00      A    C
ATOM    658  H21 BMIMA  27      29.262   5.028  28.756  1.00  0.00      A    H
ATOM    659  C3  BMIMA  27      30.436   0.628  29.406  1.00  0.00      A    C
ATOM    660  H3  BMIMA  27      30.769  -0.131  28.714  1.00  0.00      A    H
ATOM    661  H31 BMIMA  27      30.949   0.822  30.337  1.00  0.00      A    H
ATOM    662  H32 BMIMA  27      29.444   0.298  29.678  1.00  0.00      A    H
ATOM    663  C4  BMIMA  27      30.208   4.326  26.085  1.00  0.00      A    C
ATOM    664  H4  BMIMA  27      31.235   4.428  25.765  1.00  0.00      A    H
ATOM    665  H41 BMIMA  27      29.725   5.258  26.337  1.00  0.00      A    H
ATOM    666  C5  BMIMA  27      29.355   3.695  24.938  1.00  0.00      A    C
ATOM    667  H5  BMIMA  27      29.332   4.345  24.066  1.00  0.00      A    H
ATOM    668  H51 BMIMA  27      29.894   2.810  24.610  1.00  0.00      A    H
ATOM    669  C51 BMIMA  27      27.943   3.246  25.398  1.00  0.00      A    C
ATOM    670  H52 BMIMA  27      28.056   2.446  26.126  1.00  0.00      A    H
ATOM    671  H53 BMIMA  27      27.352   4.036  25.854  1.00  0.00      A    H
ATOM    672  C6  BMIMA  27      27.080   2.586  24.266  1.00  0.00      A    C
ATOM    673  H6  BMIMA  27      27.576   1.798  23.712  1.00  0.00      A    H
ATOM    674  H61 BMIMA  27      26.256   2.086  24.761  1.00  0.00      A    H
ATOM    675  H62 BMIMA  27      26.669   3.198  23.471  1.00  0.00      A    H
ATOM    676  N1  BMIMA  28       8.128  47.006  34.759  1.00  0.00      A    N
ATOM    677  N11 BMIMA  28       6.849  47.148  33.044  1.00  0.00      A    N
ATOM    678  C1  BMIMA  28       8.088  47.045  33.454  1.00  0.00      A    C
ATOM    679  H1  BMIMA  28       8.984  46.930  32.882  1.00  0.00      A    H
ATOM    680  C2  BMIMA  28       6.849  47.079  35.246  1.00  0.00      A    C
ATOM    681  H2  BMIMA  28       6.589  47.101  36.282  1.00  0.00      A    H
ATOM    682  C21 BMIMA  28       6.005  47.242  34.157  1.00  0.00      A    C
ATOM    683  H21 BMIMA  28       4.975  47.523  34.185  1.00  0.00      A    H
ATOM    684  C3  BMIMA  28       9.327  46.928  35.568  1.00  0.00      A    C
ATOM    685  H3  BMIMA  28      10.113  47.414  35.009  1.00  0.00      A    H
ATOM    686  H31 BMIMA  28       9.187  47.620  36.386  1.00  0.00      A    H
ATOM    687  H32 BMIMA  28       9.543  45.919  35.886  1.00  0.00      A    H
ATOM    688  C4  BMIMA  28       6.343  47.014  31.630  1.00  0.00      A    C
ATOM    689  H4  BMIMA  28       5.437  46.432  31.716  1.00  0.00      A    H
ATOM    690  H41 BMIMA  28       7.149  46.504  31.124  1.00  0.00      A    H
ATOM    691  C5  BMIMA  28       6.099  48.293  30.867  1.00  0.00      A    C
ATOM    692  H5  BMIMA  28       6.955  48.962  30.893  1.00  0.00      A    H
ATOM    693  H51 BMIMA  28       5.789  48.119  29.839  1.00  0.00      A    H
ATOM    694  C51 BMIMA  28       5.019  49.123  31.475  1.00  0.00      A    C
ATOM    695  H52 BMIMA  28       4.158  48.564  31.832  1.00  0.00      A    H
ATOM    696  H53 BMIMA  28       5.428  49.422  32.437  1.00  0.00      A    H
ATOM    697  C6  BMIMA  28       4.570  50.264  30.606  1.00  0.00      A    C
ATOM    698  H6  BMIMA  28       4.025  50.897  31.296  1.00  0.00      A    H
ATOM    699  H61 BMIMA  28       5.453  50.707  30.159  1.00  0.00      A    H
ATOM    700  H62 BMIMA  28       3.937  49.912  29.799  1.00  0.00      A    H
ATOM    701  N1  BMIMA  29       9.921  25.906  14.630  1.00  0.00      A    N
ATOM    702  N11 BMIMA  29      10.795  24.677  16.214  1.00  0.00      A    N
ATOM    703  C1  BMIMA  29       9.671  25.152  15.649  1.00  0.00      A    C
ATOM    704  H1  BMIMA  29       8.679  25.012  16.022  1.00  0.00      A    H
ATOM    705  C2  BMIMA  29      11.334  25.986  14.440  1.00  0.00      A    C
ATOM    706  H2  BMIMA  29      11.822  26.537  13.667  1.00  0.00      A    H
ATOM    707  C21 BMIMA  29      11.845  25.263  15.461  1.00  0.00      A    C
ATOM    708  H21 BMIMA  29      12.902  25.120  15.523  1.00  0.00      A    H
ATOM    709  C3  BMIMA  29       8.778  26.593  13.898  1.00  0.00      A    C
ATOM    710  H3  BMIMA  29       7.899  26.609  14.524  1.00  0.00      A    H
ATOM    711  H31 BMIMA  29       9.100  27.589  13.631  1.00  0.00      A    H
ATOM    712  H32 BMIMA  29       8.679  26.076  12.954  1.00  0.00      A    H
ATOM    713  C4  BMIMA  29      10.965  23.624  17.193  1.00  0.00      A    C
ATOM    714  H4  BMIMA  29      10.295  23.820  18.017  1.00  0.00      A    H
ATOM    715  H41 BMIMA  29      11.968  23.666  17.592  1.00  0.00      A    H
ATOM    716  C5  BMIMA  29      10.777  22.310  16.551  1.00  0.00      A    C
ATOM    717  H5  BMIMA  29       9.749  22.212  16.211  1.00  0.00      A    H
ATOM    718  H51 BMIMA  29      11.453  22.155  15.715  1.00  0.00      A    H
ATOM    719  C51 BMIMA  29      11.012  21.311  17.637  1.00  0.00      A    C
ATOM    720  H52 BMIMA  29      12.063  21.316  17.917  1.00  0.00      A    H
ATOM    721  H53 BMIMA  29      10.422  21.589  18.507  1.00  0.00      A    H
ATOM    722  C6  BMIMA  29      10.575  19.837  17.189  1.00  0.00      A    C
ATOM    723  H6  BMIMA  29       9.618  19.820  16.681  1.00  0.00      A    H
ATOM    724  H61 BMIMA  29      11.365  19.457  16.551  1.00  0.00      A    H
ATOM    725  H62 BMIMA  29      10.495  19.240  18.090  1.00  0.00      A    H
ATOM    726  N1  BMIMA  30      43.820  47.073   4.724  1.00  0.00      A    N
ATOM    727  N11 BMIMA  30      42.434  47.579   3.140  1.00  0.00      A    N
ATOM    728  C1  BMIMA  30      43.109  46.592   3.698  1.00  0.00      A    C
ATOM    729  H1  BMIMA  30      42.939  45.555   3.497  1.00  0.00      A    H
ATOM    730  C2  BMIMA  30      43.800  48.480   4.616  1.00  0.00      A    C
ATOM    731  H2  BMIMA  30      44.445  49.119   5.178  1.00  0.00      A    H
ATOM    732  C21 BMIMA  30      42.910  48.751   3.623  1.00  0.00      A    C
ATOM    733  H21 BMIMA  30      42.593  49.694   3.235  1.00  0.00      A    H
ATOM    734  C3  BMIMA  30      44.562  46.336   5.779  1.00  0.00      A    C
ATOM    735  H3  BMIMA  30      43.969  46.224   6.674  1.00  0.00      A    H
ATOM    736  H31 BMIMA  30      44.736  45.360   5.351  1.00  0.00      A    H
ATOM    737  H32 BMIMA  30      45.486  46.806   6.080  1.00  0.00      A    H
ATOM    738  C4  BMIMA  30      41.313  47.389   2.148  1.00  0.00      A    C
ATOM    739  H4  BMIMA  30      40.549  48.090   2.453  1.00  0.00      A    H
ATOM    740  H41 BMIMA  30      40.936  46.386   2.278  1.00  0.00      A    H
ATOM    741  C5  BMIMA  30      41.683  47.406   0.630  1.00  0.00      A    C
ATOM    742  H5  BMIMA  30      42.051  46.437   0.302  1.00  0.00      A    H
ATOM    743  H51 BMIMA  30      40.779  47.584   0.053  1.00  0.00      A    H
ATOM    744  C51 BMIMA  30      42.545  48.548   0.131  1.00  0.00      A    C
ATOM    745  H52 BMIMA  30      42.168  49.531   0.402  1.00  0.00      A    H
ATOM    746  H53 BMIMA  30      43.513  48.507   0.623  1.00  0.00      A    H
ATOM    747  C6  BMIMA  30      43.047  48.247  -1.371  1.00  0.00      A    C
ATOM    748  H6  BMIMA  30      43.777  49.005  -1.632  1.00  0.00      A    H
ATOM    749  H61 BMIMA  30      43.468  47.248  -1.379  1.00  0.00      A    H
ATOM    750  H62 BMIMA  30      42.236  48.265  -2.090  1.00  0.00      A    H
ATOM    751  N1  BMIMA  31      20.660  12.145  29.065  1.00  0.00      A    N
ATOM    752  N11 BMIMA  31      21.787  13.819  28.385  1.00  0.00      A    N
ATOM    753  C1  BMIMA  31      21.749  12.495  28.416  1.00  0.00      A    C
ATOM    754  H1  BMIMA  31      22.511  11.812  28.107  1.00  0.00      A    H
ATOM    755  C2  BMIMA  31      19.892  13.221  29.284  1.00  0.00      A    C
ATOM    756  H2  BMIMA  31      18.974  13.101  29.818  1.00  0.00      A    H
ATOM    757  C21 BMIMA  31      20.589  14.340  28.872  1.00  0.00      A    C
ATOM    758  H21 BMIMA  31      20.260  15.356  28.891  1.00  0.00      A    H
ATOM    759  C3  BMIMA  31      20.093  10.782  29.187  1.00  0.00      A    C
ATOM    760  H3  BMIMA  31      19.451  10.579  28.342  1.00  0.00      A    H
ATOM    761  H31 BMIMA  31      20.908  10.081  29.290  1.00  0.00      A    H
ATOM    762  H32 BMIMA  31      19.538  10.700  30.110  1.00  0.00      A    H
ATOM    763  C4  BMIMA  31      22.847  14.749  27.850  1.00  0.00      A    C
ATOM    764  H4  BMIMA  31      22.451  15.683  27.478  1.00  0.00      A    H
ATOM    765  H41 BMIMA  31      23.331  14.241  27.029  1.00  0.00      A    H
ATOM    766  C5  BMIMA  31      23.784  15.194  28.911  1.00  0.00      A    C
ATOM    767  H5  BMIMA  31      24.481  14.396  29.155  1.00  0.00      A    H
ATOM    768  H51 BMIMA  31      24.483  15.945  28.550  1.00  0.00      A    H
ATOM    769  C51 BMIMA  31      23.116  15.548  30.226  1.00  0.00      A    C
ATOM    770  H52 BMIMA  31      22.500  16.407  29.972  1.00  0.00      A    H
ATOM    771  H53 BMIMA  31      22.447  14.762  30.568  1.00  0.00      A    H
ATOM    772  C6  BMIMA  31      24.116  15.738  31.401  1.00  0.00      A    C
ATOM    773  H6  BMIMA  31      24.583  14.777  31.582  1.00  0.00      A    H
ATOM    774  H61 BMIMA  31      24.850  16.534  31.363  1.00  0.00      A    H
ATOM    775  H62 BMIMA  31      23.588  15.900  32.334  1.00  0.00      A    H
ATOM    776  N1  BMIMA  32      30.160   3.950   9.483  1.00  0.00      A    N
ATOM    777  N11 BMIMA  32      28.277   3.861  10.588  1.00  0.00      A    N
ATOM    778  C1  BMIMA  32      29.364   4.575  10.260  1.00  0.00      A    C
ATOM    779  H1  BMIMA  32      29.384   5.628  10.440  1.00  0.00      A    H
ATOM    780  C2  BMIMA  32      29.663   2.654   9.406  1.00  0.00      A    C
ATOM    781  H2  BMIMA  32      30.166   1.842   8.927  1.00  0.00      A    H
ATOM    782  C21 BMIMA  32      28.490   2.572  10.133  1.00  0.00      A    C
ATOM    783  H21 BMIMA  32      27.786   1.831  10.443  1.00  0.00      A    H
ATOM    784  C3  BMIMA  32      31.179   4.580   8.724  1.00  0.00      A    C
ATOM    785  H3  BMIMA  32      31.086   4.517   7.650  1.00  0.00      A    H
ATOM    786  H31 BMIMA  32      31.302   5.644   8.865  1.00  0.00      A    H
ATOM    787  H32 BMIMA  32      32.137   4.153   8.978  1.00  0.00      A    H
ATOM    788  C4  BMIMA  32      27.001   4.440  11.214  1.00  0.00      A    C
ATOM    789  H4  BMIMA  32      27.226   5.458  11.499  1.00  0.00      A    H
ATOM    790  H41 BMIMA  32      26.808   3.933  12.148  1.00  0.00      A    H
ATOM    791  C5  BMIMA  32      25.723   4.495  10.322  1.00  0.00      A    C
ATOM    792  H5  BMIMA  32      26.065   4.877   9.364  1.00  0.00      A    H
ATOM    793  H51 BMIMA  32      25.325   3.484  10.297  1.00  0.00      A    H
ATOM    794  C51 BMIMA  32      24.577   5.390  10.892  1.00  0.00      A    C
ATOM    795  H52 BMIMA  32      24.559   5.322  11.977  1.00  0.00      A    H
ATOM    796  H53 BMIMA  32      24.814   6.441  10.753  1.00  0.00      A    H
ATOM    797  C6  BMIMA  32      23.195   5.031  10.392  1.00  0.00      A    C
ATOM    798  H6  BMIMA  32      22.979   3.985  10.579  1.00  0.00      A    H
ATOM    799  H61 BMIMA  32      22.434   5.651  10.853  1.00  0.00      A    H
ATOM    800  H62 BMIMA  32      23.272   5.163   9.319  1.00  0.00      A    H
ATOM    801  N1  BMIMA  33      15.640  40.231  41.390  1.00  0.00      A    N
ATOM    802  N11 BMIMA  33      17.064  41.799  41.815  1.00  0.00      A    N
ATOM    803  C1  BMIMA  33      15.828  41.472  41.704  1.00  0.00      A    C
ATOM    804  H1  BMIMA  33      15.024  42.121  41.977  1.00  0.00      A    H
ATOM    805  C2  BMIMA  33      16.937  39.627  41.426  1.00  0.00      A    C
ATOM    806  H2  BMIMA  33      17.075  38.577  41.567  1.00  0.00      A    H
ATOM    807  C21 BMIMA  33      17.807  40.626  41.578  1.00  0.00      A    C
ATOM    808  H21 BMIMA  33      18.866  40.625  41.714  1.00  0.00      A    H
ATOM    809  C3  BMIMA  33      14.322  39.599  41.290  1.00  0.00      A    C
ATOM    810  H3  BMIMA  33      14.492  38.547  41.466  1.00  0.00      A    H
ATOM    811  H31 BMIMA  33      13.707  39.991  42.086  1.00  0.00      A    H
ATOM    812  H32 BMIMA  33      13.882  39.877  40.343  1.00  0.00      A    H
ATOM    813  C4  BMIMA  33      17.645  43.046  42.305  1.00  0.00      A    C
ATOM    814  H4  BMIMA  33      18.623  42.724  42.629  1.00  0.00      A    H
ATOM    815  H41 BMIMA  33      17.111  43.318  43.203  1.00  0.00      A    H
ATOM    816  C5  BMIMA  33      17.602  44.313  41.422  1.00  0.00      A    C
ATOM    817  H5  BMIMA  33      17.875  45.164  42.041  1.00  0.00      A    H
ATOM    818  H51 BMIMA  33      18.408  44.247  40.697  1.00  0.00      A    H
ATOM    819  C51 BMIMA  33      16.236  44.778  40.863  1.00  0.00      A    C
ATOM    820  H52 BMIMA  33      15.775  43.872  40.479  1.00  0.00      A    H
ATOM    821  H53 BMIMA  33      15.695  44.984  41.783  1.00  0.00      A    H
ATOM    822  C6  BMIMA  33      16.225  45.923  39.888  1.00  0.00      A    C
ATOM    823  H6  BMIMA  33      16.397  45.428  38.939  1.00  0.00      A    H
ATOM    824  H61 BMIMA  33      15.207  46.297  39.872  1.00  0.00      A    H
ATOM    825  H62 BMIMA  33      16.895  46.739  40.132  1.00  0.00      A    H
ATOM    826  N1  BMIMA  34      41.375  42.163   1.241  1.00  0.00      A    N
ATOM    827  N11 BMIMA  34      40.029  40.871   2.313  1.00  0.00      A    N
ATOM    828  C1  BMIMA  34      40.514  42.121   2.242  1.00  0.00      A    C
ATOM    829  H1  BMIMA  34      40.259  42.946   2.872  1.00  0.00      A    H
ATOM    830  C2  BMIMA  34      41.483  40.865   0.713  1.00  0.00      A    C
ATOM    831  H2  BMIMA  34      42.087  40.644  -0.140  1.00  0.00      A    H
ATOM    832  C21 BMIMA  34      40.609  40.141   1.367  1.00  0.00      A    C
ATOM    833  H21 BMIMA  34      40.450  39.086   1.319  1.00  0.00      A    H
ATOM    834  C3  BMIMA  34      42.361  43.166   0.894  1.00  0.00      A    C
ATOM    835  H3  BMIMA  34      42.396  43.715   1.823  1.00  0.00      A    H
ATOM    836  H31 BMIMA  34      43.340  42.795   0.629  1.00  0.00      A    H
ATOM    837  H32 BMIMA  34      41.948  43.769   0.099  1.00  0.00      A    H
ATOM    838  C4  BMIMA  34      38.890  40.295   3.177  1.00  0.00      A    C
ATOM    839  H4  BMIMA  34      38.789  39.225   3.078  1.00  0.00      A    H
ATOM    840  H41 BMIMA  34      38.033  40.750   2.703  1.00  0.00      A    H
ATOM    841  C5  BMIMA  34      39.074  40.662   4.607  1.00  0.00      A    C
ATOM    842  H5  BMIMA  34      40.008  40.178   4.882  1.00  0.00      A    H
ATOM    843  H51 BMIMA  34      39.210  41.719   4.822  1.00  0.00      A    H
ATOM    844  C51 BMIMA  34      37.891  40.033   5.342  1.00  0.00      A    C
ATOM    845  H52 BMIMA  34      37.100  40.543   4.799  1.00  0.00      A    H
ATOM    846  H53 BMIMA  34      37.746  38.973   5.146  1.00  0.00      A    H
ATOM    847  C6  BMIMA  34      37.585  40.365   6.799  1.00  0.00      A    C
ATOM    848  H6  BMIMA  34      38.313  39.866   7.428  1.00  0.00      A    H
ATOM    849  H61 BMIMA  34      37.475  41.418   7.031  1.00  0.00      A    H
ATOM    850  H62 BMIMA  34      36.623  39.918   7.023  1.00  0.00      A    H
ATOM    851  N1  BMIMA  35      39.555  32.262  31.656  1.00  0.00      A    N
ATOM    852  N11 BMIMA  35      39.358  34.362  31.438  1.00  0.00      A    N
ATOM    853  C1  BMIMA  35      40.215  33.394  31.623  1.00  0.00      A    C
ATOM    854  H1  BMIMA  35      41.280  33.475  31.587  1.00  0.00      A    H
ATOM    855  C2  BMIMA  35      38.262  32.478  31.223  1.00  0.00      A    C
ATOM    856  H2  BMIMA  35      37.442  31.812  31.063  1.00  0.00      A    H
ATOM    857  C21 BMIMA  35      38.126  33.818  31.167  1.00  0.00      A    C
ATOM    858  H21 BMIMA  35      37.234  34.403  31.134  1.00  0.00      A    H
ATOM    859  C3  BMIMA  35      40.202  30.977  31.941  1.00  0.00      A    C
ATOM    860  H3  BMIMA  35      39.543  30.296  32.459  1.00  0.00      A    H
ATOM    861  H31 BMIMA  35      40.416  30.483  31.005  1.00  0.00      A    H
ATOM    862  H32 BMIMA  35      41.143  31.088  32.461  1.00  0.00      A    H
ATOM    863  C4  BMIMA  35      39.764  35.760  31.482  1.00  0.00      A    C
ATOM    864  H4  BMIMA  35      40.071  36.100  30.504  1.00  0.00      A    H
ATOM    865  H41 BMIMA  35      40.585  35.722  32.182  1.00  0.00      A    H
ATOM    866  C5  BMIMA  35      38.636  36.566  32.036  1.00  0.00      A    C
ATOM    867  H5  BMIMA  35      39.161  37.499  32.224  1.00  0.00      A    H
ATOM    868  H51 BMIMA  35      37.887  36.614  31.250  1.00  0.00      A    H
ATOM    869  C51 BMIMA  35      38.008  36.150  33.353  1.00  0.00      A    C
ATOM    870  H52 BMIMA  35      37.582  35.154  33.439  1.00  0.00      A    H
ATOM    871  H53 BMIMA  35      38.790  36.429  34.054  1.00  0.00      A    H
ATOM    872  C6  BMIMA  35      36.838  37.008  33.721  1.00  0.00      A    C
ATOM    873  H6  BMIMA  35      36.918  38.043  33.407  1.00  0.00      A    H
ATOM    874  H61 BMIMA  35      35.888  36.616  33.377  1.00  0.00      A    H
ATOM    875  H62 BMIMA  35      36.725  37.101  34.795  1.00  0.00      A    H
ATOM    876  N1  BMIMA  36      36.719   4.609  25.826  1.00  0.00      A    N
ATOM    877  N11 BMIMA  36      37.427   6.095  27.177  1.00  0.00      A    N
ATOM    878  C1  BMIMA  36      37.746   5.288  26.224  1.00  0.00      A    C
ATOM    879  H1  BMIMA  36      38.737   5.213  25.831  1.00  0.00      A    H
ATOM    880  C2  BMIMA  36      35.636   5.040  26.545  1.00  0.00      A    C
ATOM    881  H2  BMIMA  36      34.660   4.609  26.497  1.00  0.00      A    H
ATOM    882  C21 BMIMA  36      36.080   5.980  27.422  1.00  0.00      A    C
ATOM    883  H21 BMIMA  36      35.601   6.511  28.215  1.00  0.00      A    H
ATOM    884  C3  BMIMA  36      36.572   3.622  24.720  1.00  0.00      A    C
ATOM    885  H3  BMIMA  36      36.989   4.040  23.815  1.00  0.00      A    H
ATOM    886  H31 BMIMA  36      37.053   2.708  25.035  1.00  0.00      A    H
ATOM    887  H32 BMIMA  36      35.503   3.466  24.722  1.00  0.00      A    H
ATOM    888  C4  BMIMA  36      38.451   6.971  27.813  1.00  0.00      A    C
ATOM    889  H4  BMIMA  36      37.954   7.902  28.042  1.00  0.00      A    H
ATOM    890  H41 BMIMA  36      39.168   7.119  27.018  1.00  0.00      A    H
ATOM    891  C5  BMIMA  36      39.127   6.339  29.050  1.00  0.00      A    C
ATOM    892  H5  BMIMA  36      38.322   6.282  29.778  1.00  0.00      A    H
ATOM    893  H51 BMIMA  36      39.416   5.332  28.758  1.00  0.00      A    H
ATOM    894  C51 BMIMA  36      40.313   7.126  29.609  1.00  0.00      A    C
ATOM    895  H52 BMIMA  36      40.676   6.433  30.364  1.00  0.00      A    H
ATOM    896  H53 BMIMA  36      41.115   7.322  28.902  1.00  0.00      A    H
ATOM    897  C6  BMIMA  36      39.882   8.360  30.191  1.00  0.00      A    C
ATOM    898  H6  BMIMA  36      39.142   8.108  30.942  1.00  0.00      A    H
ATOM    899  H61 BMIMA  36      40.725   8.766  30.738  1.00  0.00      A    H
ATOM    900  H62 BMIMA  36      39.639   9.151  29.490  1.00  0.00      A    H
ATOM    901  N1  BMIMA  37      42.425  49.759  22.706  1.00  0.00      A    N
ATOM    902  N11 BMIMA  37      43.405  48.038  21.784  1.00  0.00      A    N
ATOM    903  C1  BMIMA  37      42.306  48.471  22.293  1.00  0.00      A    C
ATOM    904  H1  BMIMA  37      41.467  47.812  22.364  1.00  0.00      A    H
ATOM    905  C2  BMIMA  37      43.738  50.149  22.525  1.00  0.00      A    C
ATOM    906  H2  BMIMA  37      43.995  51.139  22.834  1.00  0.00      A    H
ATOM    907  C21 BMIMA  37      44.307  49.073  21.959  1.00  0.00      A    C
ATOM    908  H21 BMIMA  37      45.333  48.895  21.723  1.00  0.00      A    H
ATOM    909  C3  BMIMA  37      41.280  50.593  23.151  1.00  0.00      A    C
ATOM    910  H3  BMIMA  37      40.438  49.974  23.427  1.00  0.00      A    H
ATOM    911  H31 BMIMA  37      41.642  51.154  24.000  1.00  0.00      A    H
ATOM    912  H32 BMIMA  37      40.989  51.298  22.386  1.00  0.00      A    H
ATOM    913  C4  BMIMA  37      43.598  46.710  21.220  1.00  0.00      A    C
ATOM    914  H4  BMIMA  37      44.428  46.928  20.565  1.00  0.00      A    H
ATOM    915  H41 BMIMA  37      42.724  46.418  20.656  1.00  0.00      A    H
ATOM    916  C5  BMIMA  37      44.103  45.661  22.195  1.00  0.00      A    C
ATOM    917  H5  BMIMA  37      43.206  45.120  22.488  1.00  0.00      A    H
ATOM    918  H51 BMIMA  37      44.693  44.983  21.585  1.00  0.00      A    H
ATOM    919  C51 BMIMA  37      44.799  46.332  23.447  1.00  0.00      A    C
ATOM    920  H52 BMIMA  37      45.570  47.047  23.173  1.00  0.00      A    H
ATOM    921  H53 BMIMA  37      43.983  46.798  23.993  1.00  0.00      A    H
ATOM    922  C6  BMIMA  37      45.478  45.229  24.342  1.00  0.00      A    C
ATOM    923  H6  BMIMA  37      44.808  44.534  24.835  1.00  0.00      A    H
ATOM    924  H61 BMIMA  37      46.202  44.655  23.773  1.00  0.00      A    H
ATOM    925  H62 BMIMA  37      46.104  45.698  25.092  1.00  0.00      A    H
ATOM    926  N1  BMIMA  38      10.190  15.262  33.860  1.00  0.00      A    N
ATOM    927  N11 BMIMA  38       8.387  14.775  32.818  1.00  0.00      A    N
ATOM    928  C1  BMIMA  38       9.039  14.616  33.971  1.00  0.00      A    C
ATOM    929  H1  BMIMA  38       8.715  14.051  34.820  1.00  0.00      A    H
ATOM    930  C2  BMIMA  38      10.298  15.963  32.692  1.00  0.00      A    C
ATOM    931  H2  BMIMA  38      11.144  16.566  32.449  1.00  0.00      A    H
ATOM    932  C21 BMIMA  38       9.061  15.703  32.080  1.00  0.00      A    C
ATOM    933  H21 BMIMA  38       8.627  16.102  31.190  1.00  0.00      A    H
ATOM    934  C3  BMIMA  38      11.100  15.454  34.983  1.00  0.00      A    C
ATOM    935  H3  BMIMA  38      11.555  16.423  34.842  1.00  0.00      A    H
ATOM    936  H31 BMIMA  38      10.606  15.499  35.943  1.00  0.00      A    H
ATOM    937  H32 BMIMA  38      11.968  14.812  34.990  1.00  0.00      A    H
ATOM    938  C4  BMIMA  38       7.076  14.159  32.397  1.00  0.00      A    C
ATOM    939  H4  BMIMA  38       6.589  14.743  31.629  1.00  0.00      A    H
ATOM    940  H41 BMIMA  38       6.466  14.222  33.286  1.00  0.00      A    H
ATOM    941  C5  BMIMA  38       7.198  12.692  31.987  1.00  0.00      A    C
ATOM    942  H5  BMIMA  38       8.256  12.491  32.137  1.00  0.00      A    H
ATOM    943  H51 BMIMA  38       6.541  12.087  32.606  1.00  0.00      A    H
ATOM    944  C51 BMIMA  38       6.859  12.424  30.505  1.00  0.00      A    C
ATOM    945  H52 BMIMA  38       7.258  13.319  30.034  1.00  0.00      A    H
ATOM    946  H53 BMIMA  38       7.394  11.583  30.069  1.00  0.00      A    H
ATOM    947  C6  BMIMA  38       5.361  12.236  30.138  1.00  0.00      A    C
ATOM    948  H6  BMIMA  38       5.160  12.945  29.343  1.00  0.00      A    H
ATOM    949  H61 BMIMA  38       5.137  11.228  29.807  1.00  0.00      A    H
ATOM    950  H62 BMIMA  38       4.773  12.517  31.004  1.00  0.00      A    H
ATOM    951  N1  BMIMA  39      37.987  38.641  28.923  1.00  0.00      A    N
ATOM    952  N11 BMIMA  39      36.086  38.449  29.883  1.00  0.00      A    N
ATOM    953  C1  BMIMA  39      36.806  38.040  28.860  1.00  0.00      A    C
ATOM    954  H1  BMIMA  39      36.640  37.278  28.130  1.00  0.00      A    H
ATOM    955  C2  BMIMA  39      37.974  39.460  30.036  1.00  0.00      A    C
ATOM    956  H2  BMIMA  39      38.825  40.044  30.315  1.00  0.00      A    H
ATOM    957  C21 BMIMA  39      36.810  39.312  30.716  1.00  0.00      A    C
ATOM    958  H21 BMIMA  39      36.436  39.782  31.599  1.00  0.00      A    H
ATOM    959  C3  BMIMA  39      38.947  38.849  27.883  1.00  0.00      A    C
ATOM    960  H3  BMIMA  39      39.661  38.044  27.978  1.00  0.00      A    H
ATOM    961  H31 BMIMA  39      38.463  38.623  26.945  1.00  0.00      A    H
ATOM    962  H32 BMIMA  39      39.372  39.841  27.843  1.00  0.00      A    H
ATOM    963  C4  BMIMA  39      34.842  37.807  30.202  1.00  0.00      A    C
ATOM    964  H4  BMIMA  39      34.979  37.510  31.231  1.00  0.00      A    H
ATOM    965  H41 BMIMA  39      34.778  36.968  29.526  1.00  0.00      A    H
ATOM    966  C5  BMIMA  39      33.553  38.627  30.032  1.00  0.00      A    C
ATOM    967  H5  BMIMA  39      33.251  38.424  29.008  1.00  0.00      A    H
ATOM    968  H51 BMIMA  39      32.895  38.184  30.776  1.00  0.00      A    H
ATOM    969  C51 BMIMA  39      33.783  40.138  30.241  1.00  0.00      A    C
ATOM    970  H52 BMIMA  39      34.012  40.234  31.300  1.00  0.00      A    H
ATOM    971  H53 BMIMA  39      34.559  40.441  29.543  1.00  0.00      A    H
ATOM    972  C6  BMIMA  39      32.513  40.931  29.936  1.00  0.00      A    C
ATOM    973  H6  BMIMA  39      31.666  40.411  30.370  1.00  0.00      A    H
ATOM    974  H61 BMIMA  39      32.733  41.941  30.262  1.00  0.00      A    H
ATOM    975  H62 BMIMA  39      32.345  40.894  28.866  1.00  0.00      A    H
ATOM    976  N1  BMIMA  40      46.981  43.956  17.783  1.00  0.00      A    N
ATOM    977  N11 BMIMA  40      46.932  43.053  15.904  1.00  0.00      A    N
ATOM    978  C1  BMIMA  40      46.262  43.812  16.740  1.00  0.00      A    C
ATOM    979  H1  BMIMA  40      45.311  44.227  16.482  1.00  0.00      A    H
ATOM    980  C2  BMIMA  40      48.112  43.201  17.703  1.00  0.00      A    C
ATOM    981  H2  BMIMA  40      48.780  43.295  18.532  1.00  0.00      A    H
ATOM    982  C21 BMIMA  40      48.131  42.659  16.495  1.00  0.00      A    C
ATOM    983  H21 BMIMA  40      48.773  41.957  16.008  1.00  0.00      A    H
ATOM    984  C3  BMIMA  40      46.798  44.903  18.874  1.00  0.00      A    C
ATOM    985  H3  BMIMA  40      47.783  45.298  19.072  1.00  0.00      A    H
ATOM    986  H31 BMIMA  40      45.976  45.551  18.607  1.00  0.00      A    H
ATOM    987  H32 BMIMA  40      46.373  44.365  19.708  1.00  0.00      A    H
ATOM    988  C4  BMIMA  40      46.389  42.544  14.604  1.00  0.00      A    C
ATOM    989  H4  BMIMA  40      47.100  42.553  13.791  1.00  0.00      A    H
ATOM    990  H41 BMIMA  40      45.632  43.301  14.460  1.00  0.00      A    H
ATOM    991  C5  BMIMA  40      45.654  41.225  14.806  1.00  0.00      A    C
ATOM    992  H5  BMIMA  40      46.263  40.607  15.461  1.00  0.00      A    H
ATOM    993  H51 BMIMA  40      44.747  41.420  15.373  1.00  0.00      A    H
ATOM    994  C51 BMIMA  40      45.157  40.527  13.552  1.00  0.00      A    C
ATOM    995  H52 BMIMA  40      44.508  41.187  12.983  1.00  0.00      A    H
ATOM    996  H53 BMIMA  40      45.963  40.255  12.876  1.00  0.00      A    H
ATOM    997  C6  BMIMA  40      44.318  39.306  14.069  1.00  0.00      A    C
ATOM    998  H6  BMIMA  40      44.869  38.635  14.718  1.00  0.00      A    H
ATOM    999  H61 BMIMA  40      43.436  39.608  14.623  1.00  0.00      A    H
ATOM   1000  H62 BMIMA  40      44.044  38.636  13.262  1.00  0.00      A    H
ATOM   1001  N1  BMIMA  41      31.475   8.633  41.175  1.00  0.00      A    N
ATOM   1002  N11 BMIMA  41      29.796   7.323  41.475  1.00  0.00      A    N
ATOM   1003  C1  BMIMA  41      30.221   8.571  41.641  1.00  0.00      A    C
ATOM   1004  H1  BMIMA  41      29.741   9.421  42.075  1.00  0.00      A    H
ATOM   1005  C2  BMIMA  41      31.782   7.366  40.632  1.00  0.00      A    C
ATOM   1006  H2  BMIMA  41      32.742   7.218  40.188  1.00  0.00      A    H
ATOM   1007  C21 BMIMA  41      30.751   6.601  40.761  1.00  0.00      A    C
ATOM   1008  H21 BMIMA  41      30.629   5.575  40.489  1.00  0.00      A    H
ATOM   1009  C3  BMIMA  41      32.381   9.819  41.338  1.00  0.00      A    C
ATOM   1010  H3  BMIMA  41      33.412   9.526  41.469  1.00  0.00      A    H
ATOM   1011  H31 BMIMA  41      32.335  10.359  40.404  1.00  0.00      A    H
ATOM   1012  H32 BMIMA  41      32.092  10.559  42.070  1.00  0.00      A    H
ATOM   1013  C4  BMIMA  41      28.496   6.835  41.905  1.00  0.00      A    C
ATOM   1014  H4  BMIMA  41      28.060   6.364  41.036  1.00  0.00      A    H
ATOM   1015  H41 BMIMA  41      27.918   7.705  42.177  1.00  0.00      A    H
ATOM   1016  C5  BMIMA  41      28.501   5.859  43.080  1.00  0.00      A    C
ATOM   1017  H5  BMIMA  41      29.128   5.034  42.752  1.00  0.00      A    H
ATOM   1018  H51 BMIMA  41      28.855   6.288  44.014  1.00  0.00      A    H
ATOM   1019  C51 BMIMA  41      27.017   5.427  43.257  1.00  0.00      A    C
ATOM   1020  H52 BMIMA  41      26.435   6.195  43.760  1.00  0.00      A    H
ATOM   1021  H53 BMIMA  41      26.692   5.142  42.260  1.00  0.00      A    H
ATOM   1022  C6  BMIMA  41      26.895   4.145  44.144  1.00  0.00      A    C
ATOM   1023  H6  BMIMA  41      27.455   4.271  45.064  1.00  0.00      A    H
ATOM   1024  H61 BMIMA  41      25.919   3.768  44.427  1.00  0.00      A    H
ATOM   1025  H62 BMIMA  41      27.385   3.302  43.670  1.00  0.00      A    H
ATOM   1026  N1  BMIMA  42      20.279  37.293  45.747  1.00  0.00      A    N
ATOM   1027  N11 BMIMA  42      21.745  38.346  44.543  1.00  0.00      A    N
ATOM   1028  C1  BMIMA  42      21.536  37.355  45.367  1.00  0.00      A    C
ATOM   1029  H1  BMIMA  42      22.265  36.633  45.668  1.00  0.00      A    H
ATOM   1030  C2  BMIMA  42      19.644  38.290  45.044  1.00  0.00      A    C
ATOM   1031  H2  BMIMA  42      18.599  38.508  45.022  1.00  0.00      A    H
ATOM   1032  C21 BMIMA  42      20.575  39.013  44.456  1.00  0.00      A    C
ATOM   1033  H21 BMIMA  42      20.374  39.861  43.839  1.00  0.00      A    H
ATOM   1034  C3  BMIMA  42      19.694  36.318  46.664  1.00  0.00      A    C
ATOM   1035  H3  BMIMA  42      20.285  35.416  46.714  1.00  0.00      A    H
ATOM   1036  H31 BMIMA  42      19.755  36.756  47.649  1.00  0.00      A    H
ATOM   1037  H32 BMIMA  42      18.669  36.101  46.398  1.00  0.00      A    H
ATOM   1038  C4  BMIMA  42      22.988  38.701  43.856  1.00  0.00      A    C
ATOM   1039  H4  BMIMA  42      22.707  39.490  43.174  1.00  0.00      A    H
ATOM   1040  H41 BMIMA  42      23.192  37.770  43.347  1.00  0.00      A    H
ATOM   1041  C5  BMIMA  42      24.128  38.917  44.808  1.00  0.00      A    C
ATOM   1042  H5  BMIMA  42      24.138  38.011  45.409  1.00  0.00      A    H
ATOM   1043  H51 BMIMA  42      24.992  39.005  44.155  1.00  0.00      A    H
ATOM   1044  C51 BMIMA  42      23.954  40.106  45.680  1.00  0.00      A    C
ATOM   1045  H52 BMIMA  42      24.136  40.975  45.054  1.00  0.00      A    H
ATOM   1046  H53 BMIMA  42      22.924  40.189  46.015  1.00  0.00      A    H
ATOM   1047  C6  BMIMA  42      25.011  40.278  46.728  1.00  0.00      A    C
ATOM   1048  H6  BMIMA  42      25.963  39.963  46.317  1.00  0.00      A    H
ATOM   1049  H61 BMIMA  42      25.047  41.341  46.935  1.00  0.00      A    H
ATOM   1050  H62 BMIMA  42      24.760  39.700  47.610  1.00  0.00      A    H
ATOM   1051  N1  BMIMA  43      35.591  -1.578  48.331  1.00  0.00      A    N
ATOM   1052  N11 BMIMA  43      36.039  -0.364  46.625  1.00  0.00      A    N
ATOM   1053  C1  BMIMA  43      35.059  -1.002  47.259  1.00  0.00      A    C
ATOM   1054  H1  BMIMA  43      34.015  -1.047  47.030  1.00  0.00      A    H
ATOM   1055  C2  BMIMA  43      36.920  -1.226  48.421  1.00  0.00      A    C
ATOM   1056  H2  BMIMA  43      37.361  -1.574  49.329  1.00  0.00      A    H
ATOM   1057  C21 BMIMA  43      37.248  -0.564  47.347  1.00  0.00      A    C
ATOM   1058  H21 BMIMA  43      38.207  -0.241  47.005  1.00  0.00      A    H
ATOM   1059  C3  BMIMA  43      34.950  -2.313  49.434  1.00  0.00      A    C
ATOM   1060  H3  BMIMA  43      35.590  -3.107  49.791  1.00  0.00      A    H
ATOM   1061  H31 BMIMA  43      34.790  -1.649  50.271  1.00  0.00      A    H
ATOM   1062  H32 BMIMA  43      34.030  -2.744  49.068  1.00  0.00      A    H
ATOM   1063  C4  BMIMA  43      35.867   0.486  45.497  1.00  0.00      A    C
ATOM   1064  H4  BMIMA  43      34.928   0.149  45.082  1.00  0.00      A    H
ATOM   1065  H41 BMIMA  43      36.735   0.297  44.883  1.00  0.00      A    H
ATOM   1066  C5  BMIMA  43      35.682   1.989  45.788  1.00  0.00      A    C
ATOM   1067  H5  BMIMA  43      35.393   2.335  44.799  1.00  0.00      A    H
ATOM   1068  H51 BMIMA  43      34.856   2.178  46.468  1.00  0.00      A    H
ATOM   1069  C51 BMIMA  43      36.881   2.777  46.261  1.00  0.00      A    C
ATOM   1070  H52 BMIMA  43      36.480   3.610  46.833  1.00  0.00      A    H
ATOM   1071  H53 BMIMA  43      37.519   2.164  46.893  1.00  0.00      A    H
ATOM   1072  C6  BMIMA  43      37.675   3.307  45.023  1.00  0.00      A    C
ATOM   1073  H6  BMIMA  43      37.180   3.994  44.346  1.00  0.00      A    H
ATOM   1074  H61 BMIMA  43      38.610   3.773  45.314  1.00  0.00      A    H
ATOM   1075  H62 BMIMA  43      37.913   2.467  44.380  1.00  0.00      A    H
ATOM   1076  N1  BMIMA  44       4.437  11.780  42.812  1.00  0.00      A    N
ATOM   1077  N11 BMIMA  44       5.946  12.046  44.350  1.00  0.00      A    N
ATOM   1078  C1  BMIMA  44       5.223  11.137  43.727  1.00  0.00      A    C
ATOM   1079  H1  BMIMA  44       5.379  10.086  43.847  1.00  0.00      A    H
ATOM   1080  C2  BMIMA  44       4.421  13.107  43.153  1.00  0.00      A    C
ATOM   1081  H2  BMIMA  44       3.831  13.883  42.717  1.00  0.00      A    H
ATOM   1082  C21 BMIMA  44       5.389  13.312  44.106  1.00  0.00      A    C
ATOM   1083  H21 BMIMA  44       5.732  14.178  44.628  1.00  0.00      A    H
ATOM   1084  C3  BMIMA  44       3.407  11.135  41.889  1.00  0.00      A    C
ATOM   1085  H3  BMIMA  44       3.194  10.091  42.068  1.00  0.00      A    H
ATOM   1086  H31 BMIMA  44       2.509  11.710  42.058  1.00  0.00      A    H
ATOM   1087  H32 BMIMA  44       3.656  11.243  40.843  1.00  0.00      A    H
ATOM   1088  C4  BMIMA  44       7.082  11.676  45.254  1.00  0.00      A    C
ATOM   1089  H4  BMIMA  44       7.529  12.647  45.409  1.00  0.00      A    H
ATOM   1090  H41 BMIMA  44       7.770  11.024  44.737  1.00  0.00      A    H
ATOM   1091  C5  BMIMA  44       6.648  11.309  46.669  1.00  0.00      A    C
ATOM   1092  H5  BMIMA  44       6.479  10.237  46.595  1.00  0.00      A    H
ATOM   1093  H51 BMIMA  44       7.490  11.453  47.340  1.00  0.00      A    H
ATOM   1094  C51 BMIMA  44       5.242  11.855  47.087  1.00  0.00      A    C
ATOM   1095  H52 BMIMA  44       5.243  12.912  46.833  1.00  0.00      A    H
ATOM   1096  H53 BMIMA  44       4.563  11.326  46.422  1.00  0.00      A    H
ATOM   1097  C6  BMIMA  44       4.899  11.707  48.633  1.00  0.00      A    C
ATOM   1098  H6  BMIMA  44       5.649  11.982  49.366  1.00  0.00      A    H
ATOM   1099  H61 BMIMA  44       4.099  12.423  48.782  1.00  0.00      A    H
ATOM   1100  H62 BMIMA  44       4.509  10.707  48.784  1.00  0.00      A    H
ATOM   1101  N1  BMIMA  45      49.327  10.746  27.734  1.00  0.00      A    N
ATOM   1102  N11 BMIMA  45      48.222  10.642  29.602  1.00  0.00      A    N
ATOM   1103  C1  BMIMA  45      49.127  10.073  28.836  1.00  0.00      A    C
ATOM   1104  H1  BMIMA  45      49.795   9.295  29.138  1.00  0.00      A    H
ATOM   1105  C2  BMIMA  45      48.454  11.806  27.642  1.00  0.00      A    C
ATOM   1106  H2  BMIMA  45      48.408  12.466  26.803  1.00  0.00      A    H
ATOM   1107  C21 BMIMA  45      47.784  11.768  28.900  1.00  0.00      A    C
ATOM   1108  H21 BMIMA  45      47.067  12.399  29.378  1.00  0.00      A    H
ATOM   1109  C3  BMIMA  45      50.391  10.406  26.765  1.00  0.00      A    C
ATOM   1110  H3  BMIMA  45      49.981  10.165  25.795  1.00  0.00      A    H
ATOM   1111  H31 BMIMA  45      51.093  11.222  26.683  1.00  0.00      A    H
ATOM   1112  H32 BMIMA  45      50.839   9.499  27.143  1.00  0.00      A    H
ATOM   1113  C4  BMIMA  45      47.844  10.293  30.961  1.00  0.00      A    C
ATOM   1114  H4  BMIMA  45      47.903  11.201  31.543  1.00  0.00      A    H
ATOM   1115  H41 BMIMA  45      48.580   9.595  31.331  1.00  0.00      A    H
ATOM   1116  C5  BMIMA  45      46.467   9.642  30.991  1.00  0.00      A    C
ATOM   1117  H5  BMIMA  45      46.597   8.866  30.241  1.00  0.00      A    H
ATOM   1118  H51 BMIMA  45      46.325   9.296  32.012  1.00  0.00      A    H
ATOM   1119  C51 BMIMA  45      45.287  10.654  30.616  1.00  0.00      A    C
ATOM   1120  H52 BMIMA  45      45.443  11.635  31.055  1.00  0.00      A    H
ATOM   1121  H53 BMIMA  45      45.291  10.762  29.534  1.00  0.00      A    H
ATOM   1122  C6  BMIMA  45      44.051  10.002  31.121  1.00  0.00      A    C
ATOM   1123  H6  BMIMA  45      44.010   9.571  32.115  1.00  0.00      A    H
ATOM   1124  H61 BMIMA  45      43.243  10.716  31.004  1.00  0.00      A    H
ATOM   1125  H62 BMIMA  45      43.821   9.179  30.454  1.00  0.00      A    H
ATOM   1126  N1  BMIMA  46      46.928  51.991  26.241  1.00  0.00      A    N
ATOM   1127  N11 BMIMA  46      45.728  50.214  26.049  1.00  0.00      A    N
ATOM   1128  C1  BMIMA  46      46.942  50.694  26.145  1.00  0.00      A    C
ATOM   1129  H1  BMIMA  46      47.808  50.089  26.306  1.00  0.00      A    H
ATOM   1130  C2  BMIMA  46      45.606  52.402  26.185  1.00  0.00      A    C
ATOM   1131  H2  BMIMA  46      45.271  53.416  26.168  1.00  0.00      A    H
ATOM   1132  C21 BMIMA  46      44.902  51.341  25.870  1.00  0.00      A    C
ATOM   1133  H21 BMIMA  46      43.856  51.270  25.662  1.00  0.00      A    H
ATOM   1134  C3  BMIMA  46      48.123  52.750  26.331  1.00  0.00      A    C
ATOM   1135  H3  BMIMA  46      47.864  53.542  25.644  1.00  0.00      A    H
ATOM   1136  H31 BMIMA  46      48.160  53.087  27.356  1.00  0.00      A    H
ATOM   1137  H32 BMIMA  46      48.954  52.140  26.008  1.00  0.00      A    H
ATOM   1138  C4  BMIMA  46      45.285  48.858  26.215  1.00  0.00      A    C
ATOM   1139  H4  BMIMA  46      46.024  48.223  25.749  1.00  0.00      A    H
ATOM   1140  H41 BMIMA  46      44.467  48.739  25.520  1.00  0.00      A    H
ATOM   1141  C5  BMIMA  46      44.786  48.530  27.641  1.00  0.00      A    C
ATOM   1142  H5  BMIMA  46      45.538  48.638  28.418  1.00  0.00      A    H
ATOM   1143  H51 BMIMA  46      43.960  49.221  27.794  1.00  0.00      A    H
ATOM   1144  C51 BMIMA  46      44.291  47.054  27.673  1.00  0.00      A    C
ATOM   1145  H52 BMIMA  46      43.586  46.834  26.875  1.00  0.00      A    H
ATOM   1146  H53 BMIMA  46      45.132  46.389  27.495  1.00  0.00      A    H
ATOM   1147  C6  BMIMA  46      43.468  46.745  28.953  1.00  0.00      A    C
ATOM   1148  H6  BMIMA  46      43.637  45.700  29.189  1.00  0.00      A    H
ATOM   1149  H61 BMIMA  46      43.865  47.281  29.808  1.00  0.00      A    H
ATOM   1150  H62 BMIMA  46      42.403  46.940  28.916  1.00  0.00      A    H
ATOM   1151  N1  BMIMA  47      36.184   2.752   4.095  1.00  0.00      A    N
ATOM   1152  N11 BMIMA  47      36.040   2.694   1.991  1.00  0.00      A    N
ATOM   1153  C1  BMIMA  47      36.162   1.977   3.038  1.00  0.00      A    C
ATOM   1154  H1  BMIMA  47      36.509   0.975   3.170  1.00  0.00      A    H
ATOM   1155  C2  BMIMA  47      35.828   4.002   3.748  1.00  0.00      A    C
ATOM   1156  H2  BMIMA  47      35.535   4.764   4.436  1.00  0.00      A    H
ATOM   1157  C21 BMIMA  47      35.845   4.026   2.416  1.00  0.00      A    C
ATOM   1158  H21 BMIMA  47      35.735   4.885   1.791  1.00  0.00      A    H
ATOM   1159  C3  BMIMA  47      36.302   2.292   5.477  1.00  0.00      A    C
ATOM   1160  H3  BMIMA  47      36.175   3.031   6.254  1.00  0.00      A    H
ATOM   1161  H31 BMIMA  47      35.570   1.498   5.465  1.00  0.00      A    H
ATOM   1162  H32 BMIMA  47      37.326   1.966   5.592  1.00  0.00      A    H
ATOM   1163  C4  BMIMA  47      36.017   2.179   0.631  1.00  0.00      A    C
ATOM   1164  H4  BMIMA  47      36.430   1.182   0.580  1.00  0.00      A    H
ATOM   1165  H41 BMIMA  47      36.581   2.833  -0.017  1.00  0.00      A    H
ATOM   1166  C5  BMIMA  47      34.642   2.065   0.021  1.00  0.00      A    C
ATOM   1167  H5  BMIMA  47      34.233   3.055  -0.167  1.00  0.00      A    H
ATOM   1168  H51 BMIMA  47      34.883   1.540  -0.900  1.00  0.00      A    H
ATOM   1169  C51 BMIMA  47      33.791   1.176   0.933  1.00  0.00      A    C
ATOM   1170  H52 BMIMA  47      34.429   0.378   1.303  1.00  0.00      A    H
ATOM   1171  H53 BMIMA  47      33.534   1.728   1.833  1.00  0.00      A    H
ATOM   1172  C6  BMIMA  47      32.512   0.610   0.403  1.00  0.00      A    C
ATOM   1173  H6  BMIMA  47      31.786   1.372   0.142  1.00  0.00      A    H
ATOM   1174  H61 BMIMA  47      32.779   0.013  -0.461  1.00  0.00      A    H
ATOM   1175  H62 BMIMA  47      32.020  -0.073   1.086  1.00  0.00      A    H
ATOM   1176  N1  BMIMA  48      43.227  41.311  39.005  1.00  0.00      A    N
ATOM   1177  N11 BMIMA  48      41.434  40.749  37.902  1.00  0.00      A    N
ATOM   1178  C1  BMIMA  48      42.734  41.005  37.833  1.00  0.00      A    C
ATOM   1179  H1  BMIMA  48      43.291  40.935  36.923  1.00  0.00      A    H
ATOM   1180  C2  BMIMA  48      42.174  41.202  39.895  1.00  0.00      A    C
ATOM   1181  H2  BMIMA  48      42.229  41.440  40.935  1.00  0.00      A    H
ATOM   1182  C21 BMIMA  48      41.086  40.746  39.229  1.00  0.00      A    C
ATOM   1183  H21 BMIMA  48      40.088  40.587  39.574  1.00  0.00      A    H
ATOM   1184  C3  BMIMA  48      44.566  41.800  39.335  1.00  0.00      A    C
ATOM   1185  H3  BMIMA  48      44.743  42.573  38.603  1.00  0.00      A    H
ATOM   1186  H31 BMIMA  48      44.605  42.241  40.320  1.00  0.00      A    H
ATOM   1187  H32 BMIMA  48      45.252  40.966  39.322  1.00  0.00      A    H
ATOM   1188  C4  BMIMA  48      40.483  40.658  36.731  1.00  0.00      A    C
ATOM   1189  H4  BMIMA  48      41.064  40.890  35.851  1.00  0.00      A    H
ATOM   1190  H41 BMIMA  48      39.745  41.432  36.885  1.00  0.00      A    H
ATOM   1191  C5  BMIMA  48      39.780  39.315  36.675  1.00  0.00      A    C
ATOM   1192  H5  BMIMA  48      39.104  39.397  37.522  1.00  0.00      A    H
ATOM   1193  H51 BMIMA  48      39.176  39.249  35.774  1.00  0.00      A    H
ATOM   1194  C51 BMIMA  48      40.802  38.213  36.856  1.00  0.00      A    C
ATOM   1195  H52 BMIMA  48      41.421  38.051  35.977  1.00  0.00      A    H
ATOM   1196  H53 BMIMA  48      41.373  38.294  37.778  1.00  0.00      A    H
ATOM   1197  C6  BMIMA  48      40.129  36.846  37.127  1.00  0.00      A    C
ATOM   1198  H6  BMIMA  48      39.475  36.891  37.990  1.00  0.00      A    H
ATOM   1199  H61 BMIMA  48      39.456  36.557  36.327  1.00  0.00      A    H
ATOM   1200  H62 BMIMA  48      40.984  36.207  37.319  1.00  0.00      A    H
ATOM   1201  N1  BMIMA  49      15.896  34.809  19.750  1.00  0.00      A    N
ATOM   1202  N11 BMIMA  49      14.306  35.034  21.133  1.00  0.00      A    N
ATOM   1203  C1  BMIMA  49      15.350  35.580  20.642  1.00  0.00      A    C
ATOM   1204  H1  BMIMA  49      15.602  36.608  20.795  1.00  0.00      A    H
ATOM   1205  C2  BMIMA  49      15.118  33.625  19.721  1.00  0.00      A    C
ATOM   1206  H2  BMIMA  49      15.361  32.796  19.094  1.00  0.00      A    H
ATOM   1207  C21 BMIMA  49      14.339  33.715  20.769  1.00  0.00      A    C
ATOM   1208  H21 BMIMA  49      13.644  33.124  21.325  1.00  0.00      A    H
ATOM   1209  C3  BMIMA  49      16.841  35.245  18.673  1.00  0.00      A    C
ATOM   1210  H3  BMIMA  49      17.390  36.005  19.210  1.00  0.00      A    H
ATOM   1211  H31 BMIMA  49      17.512  34.428  18.450  1.00  0.00      A    H
ATOM   1212  H32 BMIMA  49      16.415  35.739  17.812  1.00  0.00      A    H
ATOM   1213  C4  BMIMA  49      13.304  35.674  22.025  1.00  0.00      A    C
ATOM   1214  H4  BMIMA  49      13.716  36.622  22.340  1.00  0.00      A    H
ATOM   1215  H41 BMIMA  49      13.249  34.949  22.823  1.00  0.00      A    H
ATOM   1216  C5  BMIMA  49      11.973  35.899  21.371  1.00  0.00      A    C
ATOM   1217  H5  BMIMA  49      11.588  34.937  21.043  1.00  0.00      A    H
ATOM   1218  H51 BMIMA  49      11.239  36.286  22.073  1.00  0.00      A    H
ATOM   1219  C51 BMIMA  49      12.010  36.736  20.097  1.00  0.00      A    C
ATOM   1220  H52 BMIMA  49      12.077  37.788  20.364  1.00  0.00      A    H
ATOM   1221  H53 BMIMA  49      12.783  36.513  19.365  1.00  0.00      A    H
ATOM   1222  C6  BMIMA  49      10.785  36.432  19.328  1.00  0.00      A    C
ATOM   1223  H6  BMIMA  49      10.713  35.373  19.105  1.00  0.00      A    H
ATOM   1224  H61 BMIMA  49       9.940  36.725  19.940  1.00  0.00      A    H
ATOM   1225  H62 BMIMA  49      10.762  37.041  18.432  1.00  0.00      A    H
ATOM   1226  N1  BMIMA  50       9.783  32.039  48.238  1.00  0.00      A    N
ATOM   1227  N11 BMIMA  50      11.509  33.134  48.727  1.00  0.00      A    N
ATOM   1228  C1  BMIMA  50      10.963  31.955  48.769  1.00  0.00      A    C
ATOM   1229  H1  BMIMA  50      11.357  31.011  49.079  1.00  0.00      A    H
ATOM   1230  C2  BMIMA  50       9.549  33.292  47.850  1.00  0.00      A    C
ATOM   1231  H2  BMIMA  50       8.599  33.474  47.396  1.00  0.00      A    H
ATOM   1232  C21 BMIMA  50      10.610  34.028  48.163  1.00  0.00      A    C
ATOM   1233  H21 BMIMA  50      10.956  35.031  48.039  1.00  0.00      A    H
ATOM   1234  C3  BMIMA  50       8.858  30.960  48.039  1.00  0.00      A    C
ATOM   1235  H3  BMIMA  50       8.709  30.591  49.043  1.00  0.00      A    H
ATOM   1236  H31 BMIMA  50       7.976  31.337  47.542  1.00  0.00      A    H
ATOM   1237  H32 BMIMA  50       9.242  30.218  47.355  1.00  0.00      A    H
ATOM   1238  C4  BMIMA  50      12.760  33.504  49.419  1.00  0.00      A    C
ATOM   1239  H4  BMIMA  50      13.196  32.539  49.629  1.00  0.00      A    H
ATOM   1240  H41 BMIMA  50      12.576  34.124  50.284  1.00  0.00      A    H
ATOM   1241  C5  BMIMA  50      13.860  34.199  48.617  1.00  0.00      A    C
ATOM   1242  H5  BMIMA  50      13.583  35.211  48.336  1.00  0.00      A    H
ATOM   1243  H51 BMIMA  50      14.717  34.327  49.274  1.00  0.00      A    H
ATOM   1244  C51 BMIMA  50      14.379  33.417  47.339  1.00  0.00      A    C
ATOM   1245  H52 BMIMA  50      14.562  32.356  47.491  1.00  0.00      A    H
ATOM   1246  H53 BMIMA  50      13.672  33.350  46.516  1.00  0.00      A    H
ATOM   1247  C6  BMIMA  50      15.677  33.993  46.875  1.00  0.00      A    C
ATOM   1248  H6  BMIMA  50      16.479  33.924  47.602  1.00  0.00      A    H
ATOM   1249  H61 BMIMA  50      15.879  33.431  45.971  1.00  0.00      A    H
ATOM   1250  H62 BMIMA  50      15.514  35.009  46.535  1.00  0.00      A    H
ATOM   1251  N1  BMIMA  51      46.773  14.222  44.865  1.00  0.00      A    N
ATOM   1252  N11 BMIMA  51      48.825  14.206  44.174  1.00  0.00      A    N
ATOM   1253  C1  BMIMA  51      47.991  14.669  45.082  1.00  0.00      A    C
ATOM   1254  H1  BMIMA  51      48.287  15.477  45.715  1.00  0.00      A    H
ATOM   1255  C2  BMIMA  51      46.890  13.402  43.712  1.00  0.00      A    C
ATOM   1256  H2  BMIMA  51      46.049  12.910  43.275  1.00  0.00      A    H
ATOM   1257  C21 BMIMA  51      48.158  13.501  43.270  1.00  0.00      A    C
ATOM   1258  H21 BMIMA  51      48.734  13.237  42.410  1.00  0.00      A    H
ATOM   1259  C3  BMIMA  51      45.593  14.602  45.635  1.00  0.00      A    C
ATOM   1260  H3  BMIMA  51      44.755  14.482  44.965  1.00  0.00      A    H
ATOM   1261  H31 BMIMA  51      45.478  13.946  46.485  1.00  0.00      A    H
ATOM   1262  H32 BMIMA  51      45.603  15.598  46.053  1.00  0.00      A    H
ATOM   1263  C4  BMIMA  51      50.237  14.553  44.057  1.00  0.00      A    C
ATOM   1264  H4  BMIMA  51      50.363  15.576  44.378  1.00  0.00      A    H
ATOM   1265  H41 BMIMA  51      50.503  14.407  43.021  1.00  0.00      A    H
ATOM   1266  C5  BMIMA  51      51.224  13.717  44.950  1.00  0.00      A    C
ATOM   1267  H5  BMIMA  51      52.239  14.042  44.734  1.00  0.00      A    H
ATOM   1268  H51 BMIMA  51      50.947  13.980  45.968  1.00  0.00      A    H
ATOM   1269  C51 BMIMA  51      50.902  12.242  44.763  1.00  0.00      A    C
ATOM   1270  H52 BMIMA  51      49.933  11.974  45.176  1.00  0.00      A    H
ATOM   1271  H53 BMIMA  51      50.919  12.065  43.691  1.00  0.00      A    H
ATOM   1272  C6  BMIMA  51      52.024  11.319  45.314  1.00  0.00      A    C
ATOM   1273  H6  BMIMA  51      52.914  11.454  44.709  1.00  0.00      A    H
ATOM   1274  H61 BMIMA  51      52.296  11.660  46.307  1.00  0.00      A    H
ATOM   1275  H62 BMIMA  51      51.731  10.277  45.259  1.00  0.00      A    H
ATOM   1276  N1  BMIMA  52      36.990  42.978  38.532  1.00  0.00      A    N
ATOM   1277  N11 BMIMA  52      37.665  44.972  39.052  1.00  0.00      A    N
ATOM   1278  C1  BMIMA  52      37.266  44.147  38.066  1.00  0.00      A    C
ATOM   1279  H1  BMIMA  52      37.103  44.407  37.042  1.00  0.00      A    H
ATOM   1280  C2  BMIMA  52      37.301  42.972  39.881  1.00  0.00      A    C
ATOM   1281  H2  BMIMA  52      37.162  42.108  40.493  1.00  0.00      A    H
ATOM   1282  C21 BMIMA  52      37.718  44.196  40.221  1.00  0.00      A    C
ATOM   1283  H21 BMIMA  52      38.268  44.572  41.055  1.00  0.00      A    H
ATOM   1284  C3  BMIMA  52      36.313  41.949  37.760  1.00  0.00      A    C
ATOM   1285  H3  BMIMA  52      36.704  42.040  36.758  1.00  0.00      A    H
ATOM   1286  H31 BMIMA  52      36.589  41.037  38.268  1.00  0.00      A    H
ATOM   1287  H32 BMIMA  52      35.235  41.934  37.831  1.00  0.00      A    H
ATOM   1288  C4  BMIMA  52      38.028  46.454  38.908  1.00  0.00      A    C
ATOM   1289  H4  BMIMA  52      38.239  46.639  37.865  1.00  0.00      A    H
ATOM   1290  H41 BMIMA  52      38.975  46.491  39.426  1.00  0.00      A    H
ATOM   1291  C5  BMIMA  52      36.931  47.446  39.509  1.00  0.00      A    C
ATOM   1292  H5  BMIMA  52      36.458  47.104  40.426  1.00  0.00      A    H
ATOM   1293  H51 BMIMA  52      37.382  48.429  39.614  1.00  0.00      A    H
ATOM   1294  C51 BMIMA  52      35.713  47.673  38.626  1.00  0.00      A    C
ATOM   1295  H52 BMIMA  52      36.037  48.110  37.685  1.00  0.00      A    H
ATOM   1296  H53 BMIMA  52      35.084  46.797  38.764  1.00  0.00      A    H
ATOM   1297  C6  BMIMA  52      34.943  48.793  39.284  1.00  0.00      A    C
ATOM   1298  H6  BMIMA  52      35.557  49.595  39.679  1.00  0.00      A    H
ATOM   1299  H61 BMIMA  52      34.389  49.225  38.459  1.00  0.00      A    H
ATOM   1300  H62 BMIMA  52      34.417  48.375  40.135  1.00  0.00      A    H
ATOM   1301  N1  BMIMA  53      25.130  22.413   9.694  1.00  0.00      A    N
ATOM   1302  N11 BMIMA  53      24.357  22.673   7.716  1.00  0.00      A    N
ATOM   1303  C1  BMIMA  53      25.171  21.947   8.447  1.00  0.00      A    C
ATOM   1304  H1  BMIMA  53      25.699  21.080   8.112  1.00  0.00      A    H
ATOM   1305  C2  BMIMA  53      24.440  23.604   9.711  1.00  0.00      A    C
ATOM   1306  H2  BMIMA  53      24.412  24.245  10.564  1.00  0.00      A    H
ATOM   1307  C21 BMIMA  53      23.855  23.715   8.467  1.00  0.00      A    C
ATOM   1308  H21 BMIMA  53      23.308  24.567   8.126  1.00  0.00      A    H
ATOM   1309  C3  BMIMA  53      25.913  21.698  10.713  1.00  0.00      A    C
ATOM   1310  H3  BMIMA  53      25.049  21.356  11.264  1.00  0.00      A    H
ATOM   1311  H31 BMIMA  53      26.603  20.944  10.364  1.00  0.00      A    H
ATOM   1312  H32 BMIMA  53      26.532  22.296  11.365  1.00  0.00      A    H
ATOM   1313  C4  BMIMA  53      23.913  22.363   6.291  1.00  0.00      A    C
ATOM   1314  H4  BMIMA  53      22.909  21.974   6.381  1.00  0.00      A    H
ATOM   1315  H41 BMIMA  53      24.567  21.566   5.969  1.00  0.00      A    H
ATOM   1316  C5  BMIMA  53      23.970  23.577   5.251  1.00  0.00      A    C
ATOM   1317  H5  BMIMA  53      23.371  23.269   4.398  1.00  0.00      A    H
ATOM   1318  H51 BMIMA  53      23.470  24.446   5.671  1.00  0.00      A    H
ATOM   1319  C51 BMIMA  53      25.372  23.904   4.763  1.00  0.00      A    C
ATOM   1320  H52 BMIMA  53      25.905  24.392   5.575  1.00  0.00      A    H
ATOM   1321  H53 BMIMA  53      25.921  23.013   4.468  1.00  0.00      A    H
ATOM   1322  C6  BMIMA  53      25.252  24.846   3.528  1.00  0.00      A    C
ATOM   1323  H6  BMIMA  53      26.279  25.133   3.330  1.00  0.00      A    H
ATOM   1324  H61 BMIMA  53      24.876  24.366   2.632  1.00  0.00      A    H
ATOM   1325  H62 BMIMA  53      24.550  25.613   3.833  1.00  0.00      A    H
ATOM   1326  N1  BMIMA  54       0.281  12.564   1.628  1.00  0.00      A    N
ATOM   1327  N11 BMIMA  54       0.931  10.824   0.461  1.00  0.00      A    N
ATOM   1328  C1  BMIMA  54      -0.145  11.481   1.030  1.00  0.00      A    C
ATOM   1329  H1  BMIMA  54      -1.154  11.142   0.932  1.00  0.00      A    H
ATOM   1330  C2  BMIMA  54       1.633  12.540   1.610  1.00  0.00      A    C
ATOM   1331  H2  BMIMA  54       2.145  13.243   2.231  1.00  0.00      A    H
ATOM   1332  C21 BMIMA  54       2.083  11.562   0.849  1.00  0.00      A    C
ATOM   1333  H21 BMIMA  54       3.063  11.205   0.618  1.00  0.00      A    H
ATOM   1334  C3  BMIMA  54      -0.601  13.578   2.185  1.00  0.00      A    C
ATOM   1335  H3  BMIMA  54      -1.588  13.158   2.054  1.00  0.00      A    H
ATOM   1336  H31 BMIMA  54      -0.390  13.593   3.244  1.00  0.00      A    H
ATOM   1337  H32 BMIMA  54      -0.442  14.541   1.724  1.00  0.00      A    H
ATOM   1338  C4  BMIMA  54       0.827   9.587  -0.326  1.00  0.00      A    C
ATOM   1339  H4  BMIMA  54       1.115   9.946  -1.302  1.00  0.00      A    H
ATOM   1340  H41 BMIMA  54      -0.195   9.244  -0.395  1.00  0.00      A    H
ATOM   1341  C5  BMIMA  54       1.642   8.400   0.099  1.00  0.00      A    C
ATOM   1342  H5  BMIMA  54       1.279   7.441  -0.263  1.00  0.00      A    H
ATOM   1343  H51 BMIMA  54       2.597   8.632  -0.366  1.00  0.00      A    H
ATOM   1344  C51 BMIMA  54       1.917   8.240   1.538  1.00  0.00      A    C
ATOM   1345  H52 BMIMA  54       2.657   8.991   1.803  1.00  0.00      A    H
ATOM   1346  H53 BMIMA  54       1.022   8.508   2.094  1.00  0.00      A    H
ATOM   1347  C6  BMIMA  54       2.423   6.856   1.918  1.00  0.00      A    C
ATOM   1348  H6  BMIMA  54       2.839   6.928   2.916  1.00  0.00      A    H
ATOM   1349  H61 BMIMA  54       1.613   6.148   1.776  1.00  0.00      A    H
ATOM   1350  H62 BMIMA  54       3.324   6.721   1.331  1.00  0.00      A    H
ATOM   1351  N1  BMIMA  55       9.192  42.807  28.774  1.00  0.00      A    N
ATOM   1352  N11 BMIMA  55       8.382  42.206  26.866  1.00  0.00      A    N
ATOM   1353  C1  BMIMA  55       9.202  43.024  27.501  1.00  0.00      A    C
ATOM   1354  H1  BMIMA  55       9.659  43.836  26.977  1.00  0.00      A    H
ATOM   1355  C2  BMIMA  55       8.422  41.666  28.961  1.00  0.00      A    C
ATOM   1356  H2  BMIMA  55       8.401  41.165  29.904  1.00  0.00      A    H
ATOM   1357  C21 BMIMA  55       7.850  41.296  27.779  1.00  0.00      A    C
ATOM   1358  H21 BMIMA  55       7.220  40.449  27.614  1.00  0.00      A    H
ATOM   1359  C3  BMIMA  55       9.901  43.547  29.820  1.00  0.00      A    C
ATOM   1360  H3  BMIMA  55      10.359  44.485  29.544  1.00  0.00      A    H
ATOM   1361  H31 BMIMA  55       9.234  43.855  30.611  1.00  0.00      A    H
ATOM   1362  H32 BMIMA  55      10.831  43.061  30.076  1.00  0.00      A    H
ATOM   1363  C4  BMIMA  55       8.028  42.274  25.439  1.00  0.00      A    C
ATOM   1364  H4  BMIMA  55       7.968  43.303  25.117  1.00  0.00      A    H
ATOM   1365  H41 BMIMA  55       7.034  41.862  25.357  1.00  0.00      A    H
ATOM   1366  C5  BMIMA  55       8.911  41.502  24.469  1.00  0.00      A    C
ATOM   1367  H5  BMIMA  55       8.393  41.646  23.525  1.00  0.00      A    H
ATOM   1368  H51 BMIMA  55       9.783  42.116  24.257  1.00  0.00      A    H
ATOM   1369  C51 BMIMA  55       9.230  40.102  24.874  1.00  0.00      A    C
ATOM   1370  H52 BMIMA  55      10.025  40.140  25.614  1.00  0.00      A    H
ATOM   1371  H53 BMIMA  55       8.313  39.620  25.202  1.00  0.00      A    H
ATOM   1372  C6  BMIMA  55       9.765  39.314  23.640  1.00  0.00      A    C
ATOM   1373  H6  BMIMA  55      10.521  39.861  23.087  1.00  0.00      A    H
ATOM   1374  H61 BMIMA  55      10.128  38.416  24.126  1.00  0.00      A    H
ATOM   1375  H62 BMIMA  55       9.024  38.860  22.993  1.00  0.00      A    H
ATOM   1376  N1  BMIMA  56      21.966  48.172   9.935  1.00  0.00      A    N
ATOM   1377  N11 BMIMA  56      22.155  49.989  11.080  1.00  0.00      A    N
ATOM   1378  C1  BMIMA  56      21.578  48.822  10.991  1.00  0.00      A    C
ATOM   1379  H1  BMIMA  56      20.900  48.344  11.665  1.00  0.00      A    H
ATOM   1380  C2  BMIMA  56      22.789  49.001   9.201  1.00  0.00      A    C
ATOM   1381  H2  BMIMA  56      23.116  48.763   8.212  1.00  0.00      A    H
ATOM   1382  C21 BMIMA  56      22.760  50.168   9.872  1.00  0.00      A    C
ATOM   1383  H21 BMIMA  56      23.168  51.104   9.557  1.00  0.00      A    H
ATOM   1384  C3  BMIMA  56      21.635  46.768   9.605  1.00  0.00      A    C
ATOM   1385  H3  BMIMA  56      21.328  46.355  10.555  1.00  0.00      A    H
ATOM   1386  H31 BMIMA  56      20.897  46.587   8.837  1.00  0.00      A    H
ATOM   1387  H32 BMIMA  56      22.569  46.259   9.422  1.00  0.00      A    H
ATOM   1388  C4  BMIMA  56      22.099  50.951  12.167  1.00  0.00      A    C
ATOM   1389  H4  BMIMA  56      21.087  51.024  12.537  1.00  0.00      A    H
ATOM   1390  H41 BMIMA  56      22.308  51.945  11.801  1.00  0.00      A    H
ATOM   1391  C5  BMIMA  56      23.045  50.721  13.339  1.00  0.00      A    C
ATOM   1392  H5  BMIMA  56      22.926  51.589  13.983  1.00  0.00      A    H
ATOM   1393  H51 BMIMA  56      22.836  49.818  13.906  1.00  0.00      A    H
ATOM   1394  C51 BMIMA  56      24.540  50.610  12.924  1.00  0.00      A    C
ATOM   1395  H52 BMIMA  56      24.557  49.649  12.416  1.00  0.00      A    H
ATOM   1396  H53 BMIMA  56      24.827  51.392  12.226  1.00  0.00      A    H
ATOM   1397  C6  BMIMA  56      25.458  50.635  14.114  1.00  0.00      A    C
ATOM   1398  H6  BMIMA  56      26.481  50.358  13.887  1.00  0.00      A    H
ATOM   1399  H61 BMIMA  56      25.509  51.655  14.476  1.00  0.00      A    H
ATOM   1400  H62 BMIMA  56      25.105  49.968  14.893  1.00  0.00      A    H
ATOM   1401  N1  BMIMA  57       5.275  40.804   0.598  1.00  0.00      A    N
ATOM   1402  N11 BMIMA  57       4.530  41.384   2.568  1.00  0.00      A    N
ATOM   1403  C1  BMIMA  57       5.453  40.731   1.887  1.00  0.00      A    C
ATOM   1404  H1  BMIMA  57       6.256  40.150   2.286  1.00  0.00      A    H
ATOM   1405  C2  BMIMA  57       4.221  41.690   0.418  1.00  0.00      A    C
ATOM   1406  H2  BMIMA  57       3.757  41.907  -0.520  1.00  0.00      A    H
ATOM   1407  C21 BMIMA  57       3.711  41.901   1.613  1.00  0.00      A    C
ATOM   1408  H21 BMIMA  57       2.807  42.395   1.896  1.00  0.00      A    H
ATOM   1409  C3  BMIMA  57       6.198  40.319  -0.397  1.00  0.00      A    C
ATOM   1410  H3  BMIMA  57       5.574  40.103  -1.252  1.00  0.00      A    H
ATOM   1411  H31 BMIMA  57       6.876  41.056  -0.801  1.00  0.00      A    H
ATOM   1412  H32 BMIMA  57       6.738  39.443  -0.069  1.00  0.00      A    H
ATOM   1413  C4  BMIMA  57       4.371  41.394   4.059  1.00  0.00      A    C
ATOM   1414  H4  BMIMA  57       4.978  40.639   4.537  1.00  0.00      A    H
ATOM   1415  H41 BMIMA  57       3.356  41.145   4.329  1.00  0.00      A    H
ATOM   1416  C5  BMIMA  57       4.722  42.707   4.752  1.00  0.00      A    C
ATOM   1417  H5  BMIMA  57       3.978  43.492   4.646  1.00  0.00      A    H
ATOM   1418  H51 BMIMA  57       4.749  42.562   5.829  1.00  0.00      A    H
ATOM   1419  C51 BMIMA  57       6.062  43.256   4.331  1.00  0.00      A    C
ATOM   1420  H52 BMIMA  57       6.778  42.524   4.696  1.00  0.00      A    H
ATOM   1421  H53 BMIMA  57       6.091  43.274   3.245  1.00  0.00      A    H
ATOM   1422  C6  BMIMA  57       6.389  44.624   4.971  1.00  0.00      A    C
ATOM   1423  H6  BMIMA  57       7.310  44.933   4.492  1.00  0.00      A    H
ATOM   1424  H61 BMIMA  57       5.541  45.261   4.749  1.00  0.00      A    H
ATOM   1425  H62 BMIMA  57       6.422  44.601   6.055  1.00  0.00      A    H
ATOM   1426  N1  BMIMA  58      38.636   5.467  20.453  1.00  0.00      A    N
ATOM   1427  N11 BMIMA  58      40.160   6.335  21.824  1.00  0.00      A    N
ATOM   1428  C1  BMIMA  58      39.098   5.508  21.730  1.00  0.00      A    C
ATOM   1429  H1  BMIMA  58      38.665   4.988  22.558  1.00  0.00      A    H
ATOM   1430  C2  BMIMA  58      39.521   6.149  19.658  1.00  0.00      A    C
ATOM   1431  H2  BMIMA  58      39.274   6.246  18.623  1.00  0.00      A    H
ATOM   1432  C21 BMIMA  58      40.432   6.679  20.481  1.00  0.00      A    C
ATOM   1433  H21 BMIMA  58      41.275   7.299  20.268  1.00  0.00      A    H
ATOM   1434  C3  BMIMA  58      37.431   4.713  19.977  1.00  0.00      A    C
ATOM   1435  H3  BMIMA  58      36.480   5.195  20.150  1.00  0.00      A    H
ATOM   1436  H31 BMIMA  58      37.511   4.586  18.908  1.00  0.00      A    H
ATOM   1437  H32 BMIMA  58      37.386   3.712  20.379  1.00  0.00      A    H
ATOM   1438  C4  BMIMA  58      41.089   6.557  22.934  1.00  0.00      A    C
ATOM   1439  H4  BMIMA  58      40.577   6.309  23.852  1.00  0.00      A    H
ATOM   1440  H41 BMIMA  58      41.362   7.600  22.875  1.00  0.00      A    H
ATOM   1441  C5  BMIMA  58      42.291   5.694  22.847  1.00  0.00      A    C
ATOM   1442  H5  BMIMA  58      42.837   6.164  22.034  1.00  0.00      A    H
ATOM   1443  H51 BMIMA  58      43.004   5.822  23.658  1.00  0.00      A    H
ATOM   1444  C51 BMIMA  58      42.039   4.256  22.502  1.00  0.00      A    C
ATOM   1445  H52 BMIMA  58      41.217   3.938  23.137  1.00  0.00      A    H
ATOM   1446  H53 BMIMA  58      41.650   4.309  21.488  1.00  0.00      A    H
ATOM   1447  C6  BMIMA  58      43.276   3.343  22.540  1.00  0.00      A    C
ATOM   1448  H6  BMIMA  58      42.928   2.415  22.102  1.00  0.00      A    H
ATOM   1449  H61 BMIMA  58      43.953   3.894  21.896  1.00  0.00      A    H
ATOM   1450  H62 BMIMA  58      43.685   3.200  23.533  1.00  0.00      A    H
ATOM   1451  N1  BMIMA  59      11.236  12.654  47.477  1.00  0.00      A    N
ATOM   1452  N11 BMIMA  59      12.326  14.428  47.298  1.00  0.00      A    N
ATOM   1453  C1  BMIMA  59      11.324  13.910  47.912  1.00  0.00      A    C
ATOM   1454  H1  BMIMA  59      10.791  14.282  48.761  1.00  0.00      A    H
ATOM   1455  C2  BMIMA  59      12.111  12.475  46.474  1.00  0.00      A    C
ATOM   1456  H2  BMIMA  59      12.164  11.606  45.856  1.00  0.00      A    H
ATOM   1457  C21 BMIMA  59      12.706  13.621  46.229  1.00  0.00      A    C
ATOM   1458  H21 BMIMA  59      13.400  13.949  45.487  1.00  0.00      A    H
ATOM   1459  C3  BMIMA  59      10.451  11.612  48.033  1.00  0.00      A    C
ATOM   1460  H3  BMIMA  59       9.511  12.081  48.282  1.00  0.00      A    H
ATOM   1461  H31 BMIMA  59      10.304  10.779  47.361  1.00  0.00      A    H
ATOM   1462  H32 BMIMA  59      11.128  11.197  48.765  1.00  0.00      A    H
ATOM   1463  C4  BMIMA  59      12.919  15.623  47.698  1.00  0.00      A    C
ATOM   1464  H4  BMIMA  59      12.341  16.152  48.441  1.00  0.00      A    H
ATOM   1465  H41 BMIMA  59      12.979  16.251  46.822  1.00  0.00      A    H
ATOM   1466  C5  BMIMA  59      14.283  15.436  48.248  1.00  0.00      A    C
ATOM   1467  H5  BMIMA  59      14.290  14.720  49.065  1.00  0.00      A    H
ATOM   1468  H51 BMIMA  59      14.966  15.115  47.466  1.00  0.00      A    H
ATOM   1469  C51 BMIMA  59      14.763  16.818  48.779  1.00  0.00      A    C
ATOM   1470  H52 BMIMA  59      15.073  17.264  47.837  1.00  0.00      A    H
ATOM   1471  H53 BMIMA  59      13.922  17.420  49.111  1.00  0.00      A    H
ATOM   1472  C6  BMIMA  59      15.675  16.705  49.983  1.00  0.00      A    C
ATOM   1473  H6  BMIMA  59      15.685  15.702  50.395  1.00  0.00      A    H
ATOM   1474  H61 BMIMA  59      16.721  16.863  49.745  1.00  0.00      A    H
ATOM   1475  H62 BMIMA  59      15.412  17.398  50.775  1.00  0.00      A    H
ATOM   1476  N1  BMIMA  60      25.291  46.619  41.062  1.00  0.00      A    N
ATOM   1477  N11 BMIMA  60      25.949  48.610  40.421  1.00  0.00      A    N
ATOM   1478  C1  BMIMA  60      24.999  47.958  41.086  1.00  0.00      A    C
ATOM   1479  H1  BMIMA  60      24.214  48.348  41.697  1.00  0.00      A    H
ATOM   1480  C2  BMIMA  60      26.456  46.433  40.369  1.00  0.00      A    C
ATOM   1481  H2  BMIMA  60      26.781  45.457  40.083  1.00  0.00      A    H
ATOM   1482  C21 BMIMA  60      26.957  47.692  40.162  1.00  0.00      A    C
ATOM   1483  H21 BMIMA  60      27.797  48.060  39.615  1.00  0.00      A    H
ATOM   1484  C3  BMIMA  60      24.554  45.502  41.735  1.00  0.00      A    C
ATOM   1485  H3  BMIMA  60      24.649  44.459  41.472  1.00  0.00      A    H
ATOM   1486  H31 BMIMA  60      24.822  45.527  42.780  1.00  0.00      A    H
ATOM   1487  H32 BMIMA  60      23.503  45.740  41.655  1.00  0.00      A    H
ATOM   1488  C4  BMIMA  60      26.096  50.088  40.278  1.00  0.00      A    C
ATOM   1489  H4  BMIMA  60      25.105  50.517  40.261  1.00  0.00      A    H
ATOM   1490  H41 BMIMA  60      26.681  50.360  39.413  1.00  0.00      A    H
ATOM   1491  C5  BMIMA  60      26.812  50.729  41.504  1.00  0.00      A    C
ATOM   1492  H5  BMIMA  60      26.922  51.792  41.305  1.00  0.00      A    H
ATOM   1493  H51 BMIMA  60      26.221  50.558  42.400  1.00  0.00      A    H
ATOM   1494  C51 BMIMA  60      28.187  50.126  41.860  1.00  0.00      A    C
ATOM   1495  H52 BMIMA  60      28.037  49.094  42.167  1.00  0.00      A    H
ATOM   1496  H53 BMIMA  60      28.599  50.220  40.859  1.00  0.00      A    H
ATOM   1497  C6  BMIMA  60      28.948  50.896  42.988  1.00  0.00      A    C
ATOM   1498  H6  BMIMA  60      29.285  51.859  42.623  1.00  0.00      A    H
ATOM   1499  H61 BMIMA  60      28.313  51.119  43.838  1.00  0.00      A    H
ATOM   1500  H62 BMIMA  60      29.842  50.446  43.405  1.00  0.00      A    H
ATOM   1501  N1  BMIMA  61       3.184   7.563   9.322  1.00  0.00      A    N
ATOM   1502  N11 BMIMA  61       4.357   6.351   8.005  1.00  0.00      A    N
ATOM   1503  C1  BMIMA  61       3.527   6.344   9.037  1.00  0.00      A    C
ATOM   1504  H1  BMIMA  61       3.190   5.506   9.608  1.00  0.00      A    H
ATOM   1505  C2  BMIMA  61       3.946   8.350   8.583  1.00  0.00      A    C
ATOM   1506  H2  BMIMA  61       3.902   9.394   8.804  1.00  0.00      A    H
ATOM   1507  C21 BMIMA  61       4.684   7.615   7.680  1.00  0.00      A    C
ATOM   1508  H21 BMIMA  61       5.453   7.808   6.964  1.00  0.00      A    H
ATOM   1509  C3  BMIMA  61       2.321   7.977  10.455  1.00  0.00      A    C
ATOM   1510  H3  BMIMA  61       1.592   8.675  10.069  1.00  0.00      A    H
ATOM   1511  H31 BMIMA  61       1.893   7.072  10.859  1.00  0.00      A    H
ATOM   1512  H32 BMIMA  61       2.856   8.515  11.224  1.00  0.00      A    H
ATOM   1513  C4  BMIMA  61       4.741   5.120   7.240  1.00  0.00      A    C
ATOM   1514  H4  BMIMA  61       4.815   4.363   8.007  1.00  0.00      A    H
ATOM   1515  H41 BMIMA  61       5.727   5.241   6.817  1.00  0.00      A    H
ATOM   1516  C5  BMIMA  61       3.792   4.802   6.139  1.00  0.00      A    C
ATOM   1517  H5  BMIMA  61       2.783   4.629   6.503  1.00  0.00      A    H
ATOM   1518  H51 BMIMA  61       3.774   5.648   5.457  1.00  0.00      A    H
ATOM   1519  C51 BMIMA  61       4.219   3.566   5.399  1.00  0.00      A    C
ATOM   1520  H52 BMIMA  61       5.200   3.734   4.962  1.00  0.00      A    H
ATOM   1521  H53 BMIMA  61       4.257   2.675   6.020  1.00  0.00      A    H
ATOM   1522  C6  BMIMA  61       3.384   3.243   4.142  1.00  0.00      A    C
ATOM   1523  H6  BMIMA  61       3.605   3.962   3.361  1.00  0.00      A    H
ATOM   1524  H61 BMIMA  61       3.694   2.265   3.792  1.00  0.00      A    H
ATOM   1525  H62 BMIMA  61       2.329   3.200   4.390  1.00  0.00      A    H
ATOM   1526  N1  BMIMA  62      11.115  36.092  33.392  1.00  0.00      A    N
ATOM   1527  N11 BMIMA  62      10.507  35.500  31.479  1.00  0.00      A    N
ATOM   1528  C1  BMIMA  62      10.110  35.667  32.718  1.00  0.00      A    C
ATOM   1529  H1  BMIMA  62       9.129  35.502  33.111  1.00  0.00      A    H
ATOM   1530  C2  BMIMA  62      12.086  36.428  32.550  1.00  0.00      A    C
ATOM   1531  H2  BMIMA  62      12.912  36.961  32.968  1.00  0.00      A    H
ATOM   1532  C21 BMIMA  62      11.836  35.932  31.342  1.00  0.00      A    C
ATOM   1533  H21 BMIMA  62      12.331  35.920  30.395  1.00  0.00      A    H
ATOM   1534  C3  BMIMA  62      11.092  36.373  34.840  1.00  0.00      A    C
ATOM   1535  H3  BMIMA  62      10.326  37.090  35.095  1.00  0.00      A    H
ATOM   1536  H31 BMIMA  62      11.020  35.487  35.454  1.00  0.00      A    H
ATOM   1537  H32 BMIMA  62      12.018  36.839  35.141  1.00  0.00      A    H
ATOM   1538  C4  BMIMA  62       9.772  34.916  30.337  1.00  0.00      A    C
ATOM   1539  H4  BMIMA  62       9.991  35.477  29.441  1.00  0.00      A    H
ATOM   1540  H41 BMIMA  62       8.712  35.039  30.499  1.00  0.00      A    H
ATOM   1541  C5  BMIMA  62      10.063  33.423  30.340  1.00  0.00      A    C
ATOM   1542  H5  BMIMA  62      11.128  33.315  30.147  1.00  0.00      A    H
ATOM   1543  H51 BMIMA  62       9.971  32.971  31.324  1.00  0.00      A    H
ATOM   1544  C51 BMIMA  62       9.142  32.744  29.290  1.00  0.00      A    C
ATOM   1545  H52 BMIMA  62       8.117  32.855  29.636  1.00  0.00      A    H
ATOM   1546  H53 BMIMA  62       9.246  33.321  28.375  1.00  0.00      A    H
ATOM   1547  C6  BMIMA  62       9.182  31.209  28.985  1.00  0.00      A    C
ATOM   1548  H6  BMIMA  62       8.380  30.710  29.518  1.00  0.00      A    H
ATOM   1549  H61 BMIMA  62       8.985  31.030  27.935  1.00  0.00      A    H
ATOM   1550  H62 BMIMA  62      10.132  30.744  29.222  1.00  0.00      A    H
ATOM   1551  N1  BMIMA  63      15.825  10.773  49.601  1.00  0.00      A    N
ATOM   1552  N11 BMIMA  63      16.321  10.548  47.568  1.00  0.00      A    N
ATOM   1553  C1  BMIMA  63      16.657  10.197  48.776  1.00  0.00      A    C
ATOM   1554  H1  BMIMA  63      17.535   9.692  49.117  1.00  0.00      A    H
ATOM   1555  C2  BMIMA  63      14.793  11.300  48.928  1.00  0.00      A    C
ATOM   1556  H2  BMIMA  63      13.967  11.693  49.480  1.00  0.00      A    H
ATOM   1557  C21 BMIMA  63      15.179  11.297  47.670  1.00  0.00      A    C
ATOM   1558  H21 BMIMA  63      14.744  11.563  46.731  1.00  0.00      A    H
ATOM   1559  C3  BMIMA  63      15.906  10.580  51.025  1.00  0.00      A    C
ATOM   1560  H3  BMIMA  63      15.670  11.546  51.447  1.00  0.00      A    H
ATOM   1561  H31 BMIMA  63      15.102   9.910  51.288  1.00  0.00      A    H
ATOM   1562  H32 BMIMA  63      16.854  10.207  51.384  1.00  0.00      A    H
ATOM   1563  C4  BMIMA  63      17.080  10.273  46.350  1.00  0.00      A    C
ATOM   1564  H4  BMIMA  63      16.541   9.498  45.824  1.00  0.00      A    H
ATOM   1565  H41 BMIMA  63      18.003   9.828  46.692  1.00  0.00      A    H
ATOM   1566  C5  BMIMA  63      17.378  11.431  45.330  1.00  0.00      A    C
ATOM   1567  H5  BMIMA  63      16.469  12.000  45.154  1.00  0.00      A    H
ATOM   1568  H51 BMIMA  63      18.258  11.945  45.708  1.00  0.00      A    H
ATOM   1569  C51 BMIMA  63      17.855  10.986  44.011  1.00  0.00      A    C
ATOM   1570  H52 BMIMA  63      18.744  10.390  44.199  1.00  0.00      A    H
ATOM   1571  H53 BMIMA  63      17.056  10.436  43.520  1.00  0.00      A    H
ATOM   1572  C6  BMIMA  63      18.320  12.146  43.152  1.00  0.00      A    C
ATOM   1573  H6  BMIMA  63      18.411  11.825  42.120  1.00  0.00      A    H
ATOM   1574  H61 BMIMA  63      17.622  12.950  42.945  1.00  0.00      A    H
ATOM   1575  H62 BMIMA  63      19.239  12.641  43.443  1.00  0.00      A    H
ATOM   1576  N1  BMIMA  64      18.913  34.884   3.205  1.00  0.00      A    N
ATOM   1577  N11 BMIMA  64      17.054  33.826   2.801  1.00  0.00      A    N
ATOM   1578  C1  BMIMA  64      18.404  33.753   2.785  1.00  0.00      A    C
ATOM   1579  H1  BMIMA  64      19.003  32.961   2.390  1.00  0.00      A    H
ATOM   1580  C2  BMIMA  64      17.880  35.751   3.489  1.00  0.00      A    C
ATOM   1581  H2  BMIMA  64      18.174  36.728   3.806  1.00  0.00      A    H
ATOM   1582  C21 BMIMA  64      16.705  35.066   3.217  1.00  0.00      A    C
ATOM   1583  H21 BMIMA  64      15.703  35.435   3.191  1.00  0.00      A    H
ATOM   1584  C3  BMIMA  64      20.354  35.317   3.246  1.00  0.00      A    C
ATOM   1585  H3  BMIMA  64      20.741  35.050   4.218  1.00  0.00      A    H
ATOM   1586  H31 BMIMA  64      20.807  34.739   2.454  1.00  0.00      A    H
ATOM   1587  H32 BMIMA  64      20.290  36.378   3.054  1.00  0.00      A    H
ATOM   1588  C4  BMIMA  64      16.118  32.803   2.181  1.00  0.00      A    C
ATOM   1589  H4  BMIMA  64      16.723  31.944   1.931  1.00  0.00      A    H
ATOM   1590  H41 BMIMA  64      15.657  33.206   1.292  1.00  0.00      A    H
ATOM   1591  C5  BMIMA  64      15.111  32.317   3.219  1.00  0.00      A    C
ATOM   1592  H5  BMIMA  64      14.427  33.143   3.397  1.00  0.00      A    H
ATOM   1593  H51 BMIMA  64      14.436  31.549   2.850  1.00  0.00      A    H
ATOM   1594  C51 BMIMA  64      15.740  31.802   4.503  1.00  0.00      A    C
ATOM   1595  H52 BMIMA  64      16.582  31.160   4.260  1.00  0.00      A    H
ATOM   1596  H53 BMIMA  64      16.089  32.723   4.964  1.00  0.00      A    H
ATOM   1597  C6  BMIMA  64      14.710  31.272   5.522  1.00  0.00      A    C
ATOM   1598  H6  BMIMA  64      15.262  31.313   6.455  1.00  0.00      A    H
ATOM   1599  H61 BMIMA  64      13.808  31.873   5.549  1.00  0.00      A    H
ATOM   1600  H62 BMIMA  64      14.449  30.230   5.376  1.00  0.00      A    H
ATOM   1601  N1  BMIMA  65       5.565  34.851  -0.690  1.00  0.00      A    N
ATOM   1602  N11 BMIMA  65       4.770  33.738   1.020  1.00  0.00      A    N
ATOM   1603  C1  BMIMA  65       5.457  34.811   0.587  1.00  0.00      A    C
ATOM   1604  H1  BMIMA  65       6.007  35.467   1.227  1.00  0.00      A    H
ATOM   1605  C2  BMIMA  65       5.025  33.701  -1.172  1.00  0.00      A    C
ATOM   1606  H2  BMIMA  65       4.951  33.549  -2.227  1.00  0.00      A    H
ATOM   1607  C21 BMIMA  65       4.496  33.045  -0.115  1.00  0.00      A    C
ATOM   1608  H21 BMIMA  65       3.946  32.129  -0.142  1.00  0.00      A    H
ATOM   1609  C3  BMIMA  65       6.591  35.605  -1.374  1.00  0.00      A    C
ATOM   1610  H3  BMIMA  65       7.141  34.979  -2.061  1.00  0.00      A    H
ATOM   1611  H31 BMIMA  65       6.055  36.429  -1.821  1.00  0.00      A    H
ATOM   1612  H32 BMIMA  65       7.363  35.957  -0.706  1.00  0.00      A    H
ATOM   1613  C4  BMIMA  65       4.293  33.488   2.358  1.00  0.00      A    C
ATOM   1614  H4  BMIMA  65       5.091  33.932   2.934  1.00  0.00      A    H
ATOM   1615  H41 BMIMA  65       4.190  32.425   2.518  1.00  0.00      A    H
ATOM   1616  C5  BMIMA  65       3.006  34.224   2.764  1.00  0.00      A    C
ATOM   1617  H5  BMIMA  65       3.042  35.298   2.598  1.00  0.00      A    H
ATOM   1618  H51 BMIMA  65       2.260  33.775   2.113  1.00  0.00      A    H
ATOM   1619  C51 BMIMA  65       2.607  34.040   4.257  1.00  0.00      A    C
ATOM   1620  H52 BMIMA  65       2.177  33.045   4.337  1.00  0.00      A    H
ATOM   1621  H53 BMIMA  65       3.481  34.111   4.900  1.00  0.00      A    H
ATOM   1622  C6  BMIMA  65       1.598  35.041   4.784  1.00  0.00      A    C
ATOM   1623  H6  BMIMA  65       2.157  35.859   5.226  1.00  0.00      A    H
ATOM   1624  H61 BMIMA  65       0.915  35.491   4.074  1.00  0.00      A    H
ATOM   1625  H62 BMIMA  65       1.133  34.459   5.572  1.00  0.00      A    H
ATOM   1626  N1  BMIMA  66      20.086  12.850  38.933  1.00  0.00      A    N
ATOM   1627  N11 BMIMA  66      21.538  12.927  40.516  1.00  0.00      A    N
ATOM   1628  C1  BMIMA  66      21.231  12.302  39.382  1.00  0.00      A    C
ATOM   1629  H1  BMIMA  66      21.819  11.548  38.903  1.00  0.00      A    H
ATOM   1630  C2  BMIMA  66      19.646  13.781  39.858  1.00  0.00      A    C
ATOM   1631  H2  BMIMA  66      18.671  14.216  39.813  1.00  0.00      A    H
ATOM   1632  C21 BMIMA  66      20.536  13.816  40.881  1.00  0.00      A    C
ATOM   1633  H21 BMIMA  66      20.534  14.329  41.818  1.00  0.00      A    H
ATOM   1634  C3  BMIMA  66      19.505  12.498  37.621  1.00  0.00      A    C
ATOM   1635  H3  BMIMA  66      20.255  12.561  36.846  1.00  0.00      A    H
ATOM   1636  H31 BMIMA  66      19.040  11.534  37.762  1.00  0.00      A    H
ATOM   1637  H32 BMIMA  66      18.749  13.249  37.447  1.00  0.00      A    H
ATOM   1638  C4  BMIMA  66      22.549  12.562  41.530  1.00  0.00      A    C
ATOM   1639  H4  BMIMA  66      23.069  11.669  41.215  1.00  0.00      A    H
ATOM   1640  H41 BMIMA  66      22.075  12.545  42.500  1.00  0.00      A    H
ATOM   1641  C5  BMIMA  66      23.579  13.720  41.611  1.00  0.00      A    C
ATOM   1642  H5  BMIMA  66      24.453  13.360  41.073  1.00  0.00      A    H
ATOM   1643  H51 BMIMA  66      23.234  14.547  40.995  1.00  0.00      A    H
ATOM   1644  C51 BMIMA  66      23.910  14.170  43.041  1.00  0.00      A    C
ATOM   1645  H52 BMIMA  66      23.043  14.565  43.564  1.00  0.00      A    H
ATOM   1646  H53 BMIMA  66      24.166  13.265  43.588  1.00  0.00      A    H
ATOM   1647  C6  BMIMA  66      25.063  15.193  42.915  1.00  0.00      A    C
ATOM   1648  H6  BMIMA  66      25.601  15.436  43.824  1.00  0.00      A    H
ATOM   1649  H61 BMIMA  66      25.898  14.823  42.331  1.00  0.00      A    H
ATOM   1650  H62 BMIMA  66      24.612  16.065  42.457  1.00  0.00      A    H
ATOM   1651  N1  BMIMA  67      35.416  24.521  16.766  1.00  0.00      A    N
ATOM   1652  N11 BMIMA  67      33.834  25.960  16.948  1.00  0.00      A    N
ATOM   1653  C1  BMIMA  67      34.355  24.859  17.405  1.00  0.00      A    C
ATOM   1654  H1  BMIMA  67      33.817  24.288  18.131  1.00  0.00      A    H
ATOM   1655  C2  BMIMA  67      35.718  25.534  15.924  1.00  0.00      A    C
ATOM   1656  H2  BMIMA  67      36.625  25.582  15.362  1.00  0.00      A    H
ATOM   1657  C21 BMIMA  67      34.769  26.450  16.049  1.00  0.00      A    C
ATOM   1658  H21 BMIMA  67      34.627  27.442  15.680  1.00  0.00      A    H
ATOM   1659  C3  BMIMA  67      36.132  23.199  16.690  1.00  0.00      A    C
ATOM   1660  H3  BMIMA  67      35.802  22.548  17.486  1.00  0.00      A    H
ATOM   1661  H31 BMIMA  67      35.668  22.714  15.844  1.00  0.00      A    H
ATOM   1662  H32 BMIMA  67      37.190  23.396  16.772  1.00  0.00      A    H
ATOM   1663  C4  BMIMA  67      32.711  26.688  17.535  1.00  0.00      A    C
ATOM   1664  H4  BMIMA  67      32.999  27.650  17.933  1.00  0.00      A    H
ATOM   1665  H41 BMIMA  67      32.407  26.148  18.420  1.00  0.00      A    H
ATOM   1666  C5  BMIMA  67      31.581  26.874  16.454  1.00  0.00      A    C
ATOM   1667  H5  BMIMA  67      30.540  26.873  16.766  1.00  0.00      A    H
ATOM   1668  H51 BMIMA  67      31.851  27.846  16.048  1.00  0.00      A    H
ATOM   1669  C51 BMIMA  67      31.611  25.881  15.215  1.00  0.00      A    C
ATOM   1670  H52 BMIMA  67      32.517  25.893  14.614  1.00  0.00      A    H
ATOM   1671  H53 BMIMA  67      31.287  24.855  15.369  1.00  0.00      A    H
ATOM   1672  C6  BMIMA  67      30.690  26.351  14.106  1.00  0.00      A    C
ATOM   1673  H6  BMIMA  67      30.876  25.733  13.235  1.00  0.00      A    H
ATOM   1674  H61 BMIMA  67      29.668  26.085  14.351  1.00  0.00      A    H
ATOM   1675  H62 BMIMA  67      30.803  27.382  13.789  1.00  0.00      A    H
ATOM   1676  N1  BMIMA  68      14.817  41.252  22.391  1.00  0.00      A    N
ATOM   1677  N11 BMIMA  68      14.700  39.704  23.906  1.00  0.00      A    N
ATOM   1678  C1  BMIMA  68      15.363  40.145  22.859  1.00  0.00      A    C
ATOM   1679  H1  BMIMA  68      16.177  39.639  22.385  1.00  0.00      A    H
ATOM   1680  C2  BMIMA  68      13.588  41.349  23.053  1.00  0.00      A    C
ATOM   1681  H2  BMIMA  68      12.837  42.076  22.833  1.00  0.00      A    H
ATOM   1682  C21 BMIMA  68      13.463  40.327  23.901  1.00  0.00      A    C
ATOM   1683  H21 BMIMA  68      12.650  39.942  24.476  1.00  0.00      A    H
ATOM   1684  C3  BMIMA  68      15.071  41.847  21.076  1.00  0.00      A    C
ATOM   1685  H3  BMIMA  68      15.618  41.132  20.480  1.00  0.00      A    H
ATOM   1686  H31 BMIMA  68      14.142  42.142  20.609  1.00  0.00      A    H
ATOM   1687  H32 BMIMA  68      15.644  42.755  21.187  1.00  0.00      A    H
ATOM   1688  C4  BMIMA  68      14.999  38.518  24.785  1.00  0.00      A    C
ATOM   1689  H4  BMIMA  68      15.888  38.148  24.296  1.00  0.00      A    H
ATOM   1690  H41 BMIMA  68      14.198  37.794  24.746  1.00  0.00      A    H
ATOM   1691  C5  BMIMA  68      15.429  38.988  26.156  1.00  0.00      A    C
ATOM   1692  H5  BMIMA  68      14.630  39.666  26.445  1.00  0.00      A    H
ATOM   1693  H51 BMIMA  68      15.416  38.111  26.798  1.00  0.00      A    H
ATOM   1694  C51 BMIMA  68      16.756  39.647  26.145  1.00  0.00      A    C
ATOM   1695  H52 BMIMA  68      17.595  39.032  25.829  1.00  0.00      A    H
ATOM   1696  H53 BMIMA  68      16.674  40.407  25.372  1.00  0.00      A    H
ATOM   1697  C6  BMIMA  68      17.128  40.424  27.452  1.00  0.00      A    C
ATOM   1698  H6  BMIMA  68      18.178  40.543  27.696  1.00  0.00      A    H
ATOM   1699  H61 BMIMA  68      16.598  41.367  27.509  1.00  0.00      A    H
ATOM   1700  H62 BMIMA  68      16.702  39.989  28.348  1.00  0.00      A    H
ATOM   1701  N1  BMIMA  69      15.601  14.445  32.267  1.00  0.00      A    N
ATOM   1702  N11 BMIMA  69      16.460  15.709  30.818  1.00  0.00      A    N
ATOM   1703  C1  BMIMA  69      15.365  15.319  31.388  1.00  0.00      A    C
ATOM   1704  H1  BMIMA  69      14.388  15.509  31.000  1.00  0.00      A    H
ATOM   1705  C2  BMIMA  69      16.974  14.305  32.490  1.00  0.00      A    C
ATOM   1706  H2  BMIMA  69      17.423  13.633  33.187  1.00  0.00      A    H
ATOM   1707  C21 BMIMA  69      17.558  15.101  31.517  1.00  0.00      A    C
ATOM   1708  H21 BMIMA  69      18.570  15.242  31.206  1.00  0.00      A    H
ATOM   1709  C3  BMIMA  69      14.526  13.730  32.972  1.00  0.00      A    C
ATOM   1710  H3  BMIMA  69      13.568  13.726  32.472  1.00  0.00      A    H
ATOM   1711  H31 BMIMA  69      14.869  12.714  33.098  1.00  0.00      A    H
ATOM   1712  H32 BMIMA  69      14.285  14.250  33.887  1.00  0.00      A    H
ATOM   1713  C4  BMIMA  69      16.533  16.514  29.607  1.00  0.00      A    C
ATOM   1714  H4  BMIMA  69      15.687  16.302  28.971  1.00  0.00      A    H
ATOM   1715  H41 BMIMA  69      17.473  16.428  29.083  1.00  0.00      A    H
ATOM   1716  C5  BMIMA  69      16.371  17.905  30.135  1.00  0.00      A    C
ATOM   1717  H5  BMIMA  69      15.392  17.928  30.606  1.00  0.00      A    H
ATOM   1718  H51 BMIMA  69      17.246  18.083  30.755  1.00  0.00      A    H
ATOM   1719  C51 BMIMA  69      16.423  18.940  29.001  1.00  0.00      A    C
ATOM   1720  H52 BMIMA  69      15.659  18.592  28.311  1.00  0.00      A    H
ATOM   1721  H53 BMIMA  69      16.132  19.919  29.374  1.00  0.00      A    H
ATOM   1722  C6  BMIMA  69      17.722  19.175  28.265  1.00  0.00      A    C
ATOM   1723  H6  BMIMA  69      17.470  19.491  27.259  1.00  0.00      A    H
ATOM   1724  H61 BMIMA  69      18.315  19.950  28.738  1.00  0.00      A    H
ATOM   1725  H62 BMIMA  69      18.296  18.259  28.192  1.00  0.00      A    H
ATOM   1726  N1  BMIMA  70      37.588   0.454  16.620  1.00  0.00      A    N
ATOM   1727  N11 BMIMA  70      36.614   0.351  14.755  1.00  0.00      A    N
ATOM   1728  C1  BMIMA  70      36.437   0.458  16.017  1.00  0.00      A    C
ATOM   1729  H1  BMIMA  70      35.471   0.527  16.469  1.00  0.00      A    H
ATOM   1730  C2  BMIMA  70      38.513   0.359  15.653  1.00  0.00      A    C
ATOM   1731  H2  BMIMA  70      39.542   0.368  15.938  1.00  0.00      A    H
ATOM   1732  C21 BMIMA  70      37.952   0.058  14.491  1.00  0.00      A    C
ATOM   1733  H21 BMIMA  70      38.284  -0.174  13.503  1.00  0.00      A    H
ATOM   1734  C3  BMIMA  70      37.830   0.827  18.070  1.00  0.00      A    C
ATOM   1735  H3  BMIMA  70      38.711   1.450  18.019  1.00  0.00      A    H
ATOM   1736  H31 BMIMA  70      37.002   1.417  18.436  1.00  0.00      A    H
ATOM   1737  H32 BMIMA  70      38.030  -0.047  18.672  1.00  0.00      A    H
ATOM   1738  C4  BMIMA  70      35.569   0.462  13.751  1.00  0.00      A    C
ATOM   1739  H4  BMIMA  70      34.652   0.433  14.321  1.00  0.00      A    H
ATOM   1740  H41 BMIMA  70      35.666  -0.440  13.166  1.00  0.00      A    H
ATOM   1741  C5  BMIMA  70      35.706   1.778  13.012  1.00  0.00      A    C
ATOM   1742  H5  BMIMA  70      35.843   2.713  13.549  1.00  0.00      A    H
ATOM   1743  H51 BMIMA  70      36.646   1.669  12.477  1.00  0.00      A    H
ATOM   1744  C51 BMIMA  70      34.651   1.906  11.933  1.00  0.00      A    C
ATOM   1745  H52 BMIMA  70      35.206   1.836  11.000  1.00  0.00      A    H
ATOM   1746  H53 BMIMA  70      33.865   1.156  11.948  1.00  0.00      A    H
ATOM   1747  C6  BMIMA  70      33.995   3.311  12.038  1.00  0.00      A    C
ATOM   1748  H6  BMIMA  70      33.419   3.580  11.160  1.00  0.00      A    H
ATOM   1749  H61 BMIMA  70      33.316   3.449  12.871  1.00  0.00      A    H
ATOM   1750  H62 BMIMA  70      34.818   4.016  12.021  1.00  0.00      A    H
ATOM   1751  N1  BMIMA  71      36.281  48.019  26.033  1.00  0.00      A    N
ATOM   1752  N11 BMIMA  71      35.587  47.019  27.794  1.00  0.00      A    N
ATOM   1753  C1  BMIMA  71      35.272  47.907  26.863  1.00  0.00      A    C
ATOM   1754  H1  BMIMA  71      34.332  48.379  26.674  1.00  0.00      A    H
ATOM   1755  C2  BMIMA  71      37.337  47.296  26.590  1.00  0.00      A    C
ATOM   1756  H2  BMIMA  71      38.261  47.196  26.065  1.00  0.00      A    H
ATOM   1757  C21 BMIMA  71      36.891  46.633  27.648  1.00  0.00      A    C
ATOM   1758  H21 BMIMA  71      37.225  45.827  28.264  1.00  0.00      A    H
ATOM   1759  C3  BMIMA  71      36.418  48.768  24.804  1.00  0.00      A    C
ATOM   1760  H3  BMIMA  71      36.895  48.180  24.033  1.00  0.00      A    H
ATOM   1761  H31 BMIMA  71      35.427  49.072  24.502  1.00  0.00      A    H
ATOM   1762  H32 BMIMA  71      36.967  49.697  24.837  1.00  0.00      A    H
ATOM   1763  C4  BMIMA  71      34.608  46.436  28.813  1.00  0.00      A    C
ATOM   1764  H4  BMIMA  71      33.892  47.218  29.019  1.00  0.00      A    H
ATOM   1765  H41 BMIMA  71      35.147  46.186  29.715  1.00  0.00      A    H
ATOM   1766  C5  BMIMA  71      33.618  45.375  28.350  1.00  0.00      A    C
ATOM   1767  H5  BMIMA  71      33.388  44.781  29.230  1.00  0.00      A    H
ATOM   1768  H51 BMIMA  71      32.694  45.835  28.008  1.00  0.00      A    H
ATOM   1769  C51 BMIMA  71      34.140  44.561  27.138  1.00  0.00      A    C
ATOM   1770  H52 BMIMA  71      34.079  45.225  26.280  1.00  0.00      A    H
ATOM   1771  H53 BMIMA  71      35.105  44.092  27.313  1.00  0.00      A    H
ATOM   1772  C6  BMIMA  71      33.118  43.505  26.916  1.00  0.00      A    C
ATOM   1773  H6  BMIMA  71      32.982  42.933  27.827  1.00  0.00      A    H
ATOM   1774  H61 BMIMA  71      32.167  44.023  26.853  1.00  0.00      A    H
ATOM   1775  H62 BMIMA  71      33.265  42.931  26.009  1.00  0.00      A    H
ATOM   1776  N1  BMIMA  72      21.535   9.235  13.530  1.00  0.00      A    N
ATOM   1777  N11 BMIMA  72      21.798   9.433  15.674  1.00  0.00      A    N
ATOM   1778  C1  BMIMA  72      22.377   9.079  14.544  1.00  0.00      A    C
ATOM   1779  H1  BMIMA  72      23.390   8.850  14.290  1.00  0.00      A    H
ATOM   1780  C2  BMIMA  72      20.287   9.569  14.112  1.00  0.00      A    C
ATOM   1781  H2  BMIMA  72      19.391   9.581  13.531  1.00  0.00      A    H
ATOM   1782  C21 BMIMA  72      20.484   9.823  15.379  1.00  0.00      A    C
ATOM   1783  H21 BMIMA  72      19.728  10.050  16.098  1.00  0.00      A    H
ATOM   1784  C3  BMIMA  72      21.818   8.984  12.131  1.00  0.00      A    C
ATOM   1785  H3  BMIMA  72      21.720   9.942  11.641  1.00  0.00      A    H
ATOM   1786  H31 BMIMA  72      22.851   8.682  12.041  1.00  0.00      A    H
ATOM   1787  H32 BMIMA  72      21.244   8.125  11.816  1.00  0.00      A    H
ATOM   1788  C4  BMIMA  72      22.364   9.309  16.994  1.00  0.00      A    C
ATOM   1789  H4  BMIMA  72      22.649   8.287  17.197  1.00  0.00      A    H
ATOM   1790  H41 BMIMA  72      21.452   9.445  17.557  1.00  0.00      A    H
ATOM   1791  C5  BMIMA  72      23.400  10.342  17.287  1.00  0.00      A    C
ATOM   1792  H5  BMIMA  72      23.750  10.056  18.276  1.00  0.00      A    H
ATOM   1793  H51 BMIMA  72      24.148  10.262  16.502  1.00  0.00      A    H
ATOM   1794  C51 BMIMA  72      22.922  11.769  17.218  1.00  0.00      A    C
ATOM   1795  H52 BMIMA  72      22.430  11.867  16.254  1.00  0.00      A    H
ATOM   1796  H53 BMIMA  72      22.133  11.796  17.966  1.00  0.00      A    H
ATOM   1797  C6  BMIMA  72      24.044  12.800  17.437  1.00  0.00      A    C
ATOM   1798  H6  BMIMA  72      24.831  12.694  16.699  1.00  0.00      A    H
ATOM   1799  H61 BMIMA  72      23.704  13.796  17.176  1.00  0.00      A    H
ATOM   1800  H62 BMIMA  72      24.350  12.759  18.476  1.00  0.00      A    H
ATOM   1801  N1  BMIMA  73       1.655  34.655  32.250  1.00  0.00      A    N
ATOM   1802  N11 BMIMA  73       2.151  35.885  30.548  1.00  0.00      A    N
ATOM   1803  C1  BMIMA  73       1.946  35.878  31.858  1.00  0.00      A    C
ATOM   1804  H1  BMIMA  73       1.725  36.615  32.600  1.00  0.00      A    H
ATOM   1805  C2  BMIMA  73       1.746  33.760  31.198  1.00  0.00      A    C
ATOM   1806  H2  BMIMA  73       1.703  32.711  31.391  1.00  0.00      A    H
ATOM   1807  C21 BMIMA  73       2.026  34.571  30.193  1.00  0.00      A    C
ATOM   1808  H21 BMIMA  73       2.237  34.258  29.194  1.00  0.00      A    H
ATOM   1809  C3  BMIMA  73       1.356  34.277  33.644  1.00  0.00      A    C
ATOM   1810  H3  BMIMA  73       2.099  34.482  34.400  1.00  0.00      A    H
ATOM   1811  H31 BMIMA  73       0.452  34.760  33.984  1.00  0.00      A    H
ATOM   1812  H32 BMIMA  73       1.284  33.201  33.685  1.00  0.00      A    H
ATOM   1813  C4  BMIMA  73       2.294  37.064  29.677  1.00  0.00      A    C
ATOM   1814  H4  BMIMA  73       3.216  37.046  29.115  1.00  0.00      A    H
ATOM   1815  H41 BMIMA  73       2.202  37.975  30.250  1.00  0.00      A    H
ATOM   1816  C5  BMIMA  73       1.346  37.152  28.516  1.00  0.00      A    C
ATOM   1817  H5  BMIMA  73       1.492  38.159  28.134  1.00  0.00      A    H
ATOM   1818  H51 BMIMA  73       1.608  36.446  27.732  1.00  0.00      A    H
ATOM   1819  C51 BMIMA  73      -0.184  37.044  28.799  1.00  0.00      A    C
ATOM   1820  H52 BMIMA  73      -0.453  36.015  29.022  1.00  0.00      A    H
ATOM   1821  H53 BMIMA  73      -0.370  37.732  29.620  1.00  0.00      A    H
ATOM   1822  C6  BMIMA  73      -0.930  37.472  27.512  1.00  0.00      A    C
ATOM   1823  H6  BMIMA  73      -0.597  38.454  27.197  1.00  0.00      A    H
ATOM   1824  H61 BMIMA  73      -0.778  36.748  26.719  1.00  0.00      A    H
ATOM   1825  H62 BMIMA  73      -2.013  37.509  27.546  1.00  0.00      A    H
ATOM   1826  N1  BMIMA  74      17.134  27.382  12.710  1.00  0.00      A    N
ATOM   1827  N11 BMIMA  74      16.383  25.477  12.100  1.00  0.00      A    N
ATOM   1828  C1  BMIMA  74      16.128  26.578  12.765  1.00  0.00      A    C
ATOM   1829  H1  BMIMA  74      15.298  26.677  13.431  1.00  0.00      A    H
ATOM   1830  C2  BMIMA  74      18.047  26.856  11.757  1.00  0.00      A    C
ATOM   1831  H2  BMIMA  74      18.961  27.362  11.536  1.00  0.00      A    H
ATOM   1832  C21 BMIMA  74      17.576  25.622  11.425  1.00  0.00      A    C
ATOM   1833  H21 BMIMA  74      17.937  24.830  10.806  1.00  0.00      A    H
ATOM   1834  C3  BMIMA  74      17.330  28.503  13.539  1.00  0.00      A    C
ATOM   1835  H3  BMIMA  74      17.083  29.481  13.155  1.00  0.00      A    H
ATOM   1836  H31 BMIMA  74      16.703  28.208  14.368  1.00  0.00      A    H
ATOM   1837  H32 BMIMA  74      18.386  28.400  13.743  1.00  0.00      A    H
ATOM   1838  C4  BMIMA  74      15.604  24.223  12.137  1.00  0.00      A    C
ATOM   1839  H4  BMIMA  74      14.934  24.372  12.971  1.00  0.00      A    H
ATOM   1840  H41 BMIMA  74      16.391  23.483  12.165  1.00  0.00      A    H
ATOM   1841  C5  BMIMA  74      14.736  24.090  10.889  1.00  0.00      A    C
ATOM   1842  H5  BMIMA  74      15.466  23.998  10.089  1.00  0.00      A    H
ATOM   1843  H51 BMIMA  74      14.098  23.229  11.066  1.00  0.00      A    H
ATOM   1844  C51 BMIMA  74      13.869  25.314  10.696  1.00  0.00      A    C
ATOM   1845  H52 BMIMA  74      13.158  25.505  11.496  1.00  0.00      A    H
ATOM   1846  H53 BMIMA  74      14.533  26.173  10.649  1.00  0.00      A    H
ATOM   1847  C6  BMIMA  74      13.061  25.275   9.408  1.00  0.00      A    C
ATOM   1848  H6  BMIMA  74      12.474  24.382   9.226  1.00  0.00      A    H
ATOM   1849  H61 BMIMA  74      12.334  26.070   9.291  1.00  0.00      A    H
ATOM   1850  H62 BMIMA  74      13.773  25.395   8.599  1.00  0.00      A    H
ATOM   1851  N1  BMIMA  75      33.026  10.792  24.319  1.00  0.00      A    N
ATOM   1852  N11 BMIMA  75      34.522  11.185  25.747  1.00  0.00      A    N
ATOM   1853  C1  BMIMA  75      33.926  10.225  25.136  1.00  0.00      A    C
ATOM   1854  H1  BMIMA  75      34.174   9.190  25.230  1.00  0.00      A    H
ATOM   1855  C2  BMIMA  75      32.948  12.124  24.555  1.00  0.00      A    C
ATOM   1856  H2  BMIMA  75      32.124  12.712  24.215  1.00  0.00      A    H
ATOM   1857  C21 BMIMA  75      33.919  12.374  25.357  1.00  0.00      A    C
ATOM   1858  H21 BMIMA  75      34.254  13.274  25.826  1.00  0.00      A    H
ATOM   1859  C3  BMIMA  75      32.213  10.063  23.366  1.00  0.00      A    C
ATOM   1860  H3  BMIMA  75      31.204   9.905  23.716  1.00  0.00      A    H
ATOM   1861  H31 BMIMA  75      32.236  10.658  22.465  1.00  0.00      A    H
ATOM   1862  H32 BMIMA  75      32.837   9.206  23.155  1.00  0.00      A    H
ATOM   1863  C4  BMIMA  75      35.570  11.008  26.734  1.00  0.00      A    C
ATOM   1864  H4  BMIMA  75      36.278  11.821  26.682  1.00  0.00      A    H
ATOM   1865  H41 BMIMA  75      36.029  10.068  26.465  1.00  0.00      A    H
ATOM   1866  C5  BMIMA  75      35.145  10.857  28.248  1.00  0.00      A    C
ATOM   1867  H5  BMIMA  75      34.824  11.815  28.649  1.00  0.00      A    H
ATOM   1868  H51 BMIMA  75      34.211  10.305  28.315  1.00  0.00      A    H
ATOM   1869  C51 BMIMA  75      36.305  10.296  29.109  1.00  0.00      A    C
ATOM   1870  H52 BMIMA  75      36.665   9.442  28.541  1.00  0.00      A    H
ATOM   1871  H53 BMIMA  75      37.121  11.009  29.192  1.00  0.00      A    H
ATOM   1872  C6  BMIMA  75      35.848   9.915  30.508  1.00  0.00      A    C
ATOM   1873  H6  BMIMA  75      35.583  10.781  31.103  1.00  0.00      A    H
ATOM   1874  H61 BMIMA  75      34.985   9.272  30.640  1.00  0.00      A    H
ATOM   1875  H62 BMIMA  75      36.584   9.454  31.157  1.00  0.00      A    H
ATOM   1876  N1  BMIMA  76      22.313  40.896  31.004  1.00  0.00      A    N
ATOM   1877  N11 BMIMA  76      21.959  39.945  29.094  1.00  0.00      A    N
ATOM   1878  C1  BMIMA  76      21.691  39.877  30.432  1.00  0.00      A    C
ATOM   1879  H1  BMIMA  76      21.220  39.088  30.979  1.00  0.00      A    H
ATOM   1880  C2  BMIMA  76      22.831  41.667  30.020  1.00  0.00      A    C
ATOM   1881  H2  BMIMA  76      23.244  42.613  30.294  1.00  0.00      A    H
ATOM   1882  C21 BMIMA  76      22.631  41.072  28.848  1.00  0.00      A    C
ATOM   1883  H21 BMIMA  76      22.852  41.341  27.838  1.00  0.00      A    H
ATOM   1884  C3  BMIMA  76      22.275  41.359  32.401  1.00  0.00      A    C
ATOM   1885  H3  BMIMA  76      22.900  40.807  33.087  1.00  0.00      A    H
ATOM   1886  H31 BMIMA  76      22.508  42.414  32.389  1.00  0.00      A    H
ATOM   1887  H32 BMIMA  76      21.331  41.179  32.895  1.00  0.00      A    H
ATOM   1888  C4  BMIMA  76      21.539  39.032  27.994  1.00  0.00      A    C
ATOM   1889  H4  BMIMA  76      20.981  39.689  27.343  1.00  0.00      A    H
ATOM   1890  H41 BMIMA  76      20.968  38.193  28.363  1.00  0.00      A    H
ATOM   1891  C5  BMIMA  76      22.740  38.411  27.240  1.00  0.00      A    C
ATOM   1892  H5  BMIMA  76      22.409  37.613  26.581  1.00  0.00      A    H
ATOM   1893  H51 BMIMA  76      23.219  39.208  26.676  1.00  0.00      A    H
ATOM   1894  C51 BMIMA  76      23.886  37.932  28.182  1.00  0.00      A    C
ATOM   1895  H52 BMIMA  76      24.233  38.736  28.827  1.00  0.00      A    H
ATOM   1896  H53 BMIMA  76      23.457  37.181  28.840  1.00  0.00      A    H
ATOM   1897  C6  BMIMA  76      25.032  37.505  27.268  1.00  0.00      A    C
ATOM   1898  H6  BMIMA  76      24.625  36.635  26.765  1.00  0.00      A    H
ATOM   1899  H61 BMIMA  76      25.359  38.195  26.498  1.00  0.00      A    H
ATOM   1900  H62 BMIMA  76      25.913  37.107  27.759  1.00  0.00      A    H
ATOM   1901  N1  BMIMA  77      43.887  15.293  13.037  1.00  0.00      A    N
ATOM   1902  N11 BMIMA  77      44.362  15.780  10.988  1.00  0.00      A    N
ATOM   1903  C1  BMIMA  77      43.912  16.307  12.126  1.00  0.00      A    C
ATOM   1904  H1  BMIMA  77      43.568  17.312  12.250  1.00  0.00      A    H
ATOM   1905  C2  BMIMA  77      44.360  14.188  12.446  1.00  0.00      A    C
ATOM   1906  H2  BMIMA  77      44.447  13.307  13.043  1.00  0.00      A    H
ATOM   1907  C21 BMIMA  77      44.670  14.436  11.165  1.00  0.00      A    C
ATOM   1908  H21 BMIMA  77      45.091  13.798  10.419  1.00  0.00      A    H
ATOM   1909  C3  BMIMA  77      43.225  15.304  14.344  1.00  0.00      A    C
ATOM   1910  H3  BMIMA  77      43.917  15.568  15.130  1.00  0.00      A    H
ATOM   1911  H31 BMIMA  77      42.365  15.953  14.263  1.00  0.00      A    H
ATOM   1912  H32 BMIMA  77      42.754  14.341  14.469  1.00  0.00      A    H
ATOM   1913  C4  BMIMA  77      44.563  16.510   9.746  1.00  0.00      A    C
ATOM   1914  H4  BMIMA  77      45.527  16.997   9.748  1.00  0.00      A    H
ATOM   1915  H41 BMIMA  77      43.904  17.364   9.695  1.00  0.00      A    H
ATOM   1916  C5  BMIMA  77      44.658  15.608   8.535  1.00  0.00      A    C
ATOM   1917  H5  BMIMA  77      45.529  14.965   8.635  1.00  0.00      A    H
ATOM   1918  H51 BMIMA  77      43.741  15.029   8.462  1.00  0.00      A    H
ATOM   1919  C51 BMIMA  77      44.873  16.400   7.245  1.00  0.00      A    C
ATOM   1920  H52 BMIMA  77      44.045  17.080   7.064  1.00  0.00      A    H
ATOM   1921  H53 BMIMA  77      45.764  17.022   7.268  1.00  0.00      A    H
ATOM   1922  C6  BMIMA  77      44.851  15.393   6.141  1.00  0.00      A    C
ATOM   1923  H6  BMIMA  77      43.924  14.833   6.146  1.00  0.00      A    H
ATOM   1924  H61 BMIMA  77      44.970  15.929   5.206  1.00  0.00      A    H
ATOM   1925  H62 BMIMA  77      45.734  14.766   6.194  1.00  0.00      A    H
ATOM   1926  N1  BMIMA  78      34.739  42.118  23.491  1.00  0.00      A    N
ATOM   1927  N11 BMIMA  78      36.244  43.420  24.159  1.00  0.00      A    N
ATOM   1928  C1  BMIMA  78      35.230  43.290  23.356  1.00  0.00      A    C
ATOM   1929  H1  BMIMA  78      34.946  44.110  22.732  1.00  0.00      A    H
ATOM   1930  C2  BMIMA  78      35.414  41.497  24.574  1.00  0.00      A    C
ATOM   1931  H2  BMIMA  78      35.163  40.579  25.059  1.00  0.00      A    H
ATOM   1932  C21 BMIMA  78      36.501  42.302  24.892  1.00  0.00      A    C
ATOM   1933  H21 BMIMA  78      37.285  42.300  25.617  1.00  0.00      A    H
ATOM   1934  C3  BMIMA  78      33.497  41.645  22.768  1.00  0.00      A    C
ATOM   1935  H3  BMIMA  78      32.653  41.795  23.425  1.00  0.00      A    H
ATOM   1936  H31 BMIMA  78      33.296  42.085  21.802  1.00  0.00      A    H
ATOM   1937  H32 BMIMA  78      33.603  40.575  22.673  1.00  0.00      A    H
ATOM   1938  C4  BMIMA  78      36.995  44.653  24.338  1.00  0.00      A    C
ATOM   1939  H4  BMIMA  78      37.537  44.584  25.270  1.00  0.00      A    H
ATOM   1940  H41 BMIMA  78      36.233  45.411  24.434  1.00  0.00      A    H
ATOM   1941  C5  BMIMA  78      37.955  44.877  23.159  1.00  0.00      A    C
ATOM   1942  H5  BMIMA  78      37.423  44.805  22.214  1.00  0.00      A    H
ATOM   1943  H51 BMIMA  78      38.437  45.851  23.141  1.00  0.00      A    H
ATOM   1944  C51 BMIMA  78      39.064  43.826  23.341  1.00  0.00      A    C
ATOM   1945  H52 BMIMA  78      39.415  43.764  24.368  1.00  0.00      A    H
ATOM   1946  H53 BMIMA  78      38.522  42.936  23.035  1.00  0.00      A    H
ATOM   1947  C6  BMIMA  78      40.307  44.016  22.422  1.00  0.00      A    C
ATOM   1948  H6  BMIMA  78      41.018  43.198  22.409  1.00  0.00      A    H
ATOM   1949  H61 BMIMA  78      40.074  43.986  21.363  1.00  0.00      A    H
ATOM   1950  H62 BMIMA  78      40.794  44.965  22.616  1.00  0.00      A    H
ATOM   1951  N1  BMIMA  79      17.916   3.635  29.387  1.00  0.00      A    N
ATOM   1952  N11 BMIMA  79      16.913   1.894  28.763  1.00  0.00      A    N
ATOM   1953  C1  BMIMA  79      17.099   2.704  29.808  1.00  0.00      A    C
ATOM   1954  H1  BMIMA  79      16.707   2.601  30.797  1.00  0.00      A    H
ATOM   1955  C2  BMIMA  79      18.007   3.585  28.067  1.00  0.00      A    C
ATOM   1956  H2  BMIMA  79      18.638   4.272  27.546  1.00  0.00      A    H
ATOM   1957  C21 BMIMA  79      17.409   2.454  27.664  1.00  0.00      A    C
ATOM   1958  H21 BMIMA  79      17.231   2.079  26.680  1.00  0.00      A    H
ATOM   1959  C3  BMIMA  79      18.362   4.728  30.231  1.00  0.00      A    C
ATOM   1960  H3  BMIMA  79      18.343   4.351  31.243  1.00  0.00      A    H
ATOM   1961  H31 BMIMA  79      19.363   5.071  30.019  1.00  0.00      A    H
ATOM   1962  H32 BMIMA  79      17.720   5.593  30.156  1.00  0.00      A    H
ATOM   1963  C4  BMIMA  79      16.016   0.769  28.782  1.00  0.00      A    C
ATOM   1964  H4  BMIMA  79      16.286   0.194  29.656  1.00  0.00      A    H
ATOM   1965  H41 BMIMA  79      16.358   0.175  27.947  1.00  0.00      A    H
ATOM   1966  C5  BMIMA  79      14.538   0.976  28.932  1.00  0.00      A    C
ATOM   1967  H5  BMIMA  79      14.055   0.118  28.472  1.00  0.00      A    H
ATOM   1968  H51 BMIMA  79      14.311   1.101  29.988  1.00  0.00      A    H
ATOM   1969  C51 BMIMA  79      13.993   2.132  28.058  1.00  0.00      A    C
ATOM   1970  H52 BMIMA  79      14.497   2.981  28.513  1.00  0.00      A    H
ATOM   1971  H53 BMIMA  79      14.228   2.100  26.997  1.00  0.00      A    H
ATOM   1972  C6  BMIMA  79      12.492   2.284  28.180  1.00  0.00      A    C
ATOM   1973  H6  BMIMA  79      12.068   3.091  27.593  1.00  0.00      A    H
ATOM   1974  H61 BMIMA  79      12.146   1.325  27.809  1.00  0.00      A    H
ATOM   1975  H62 BMIMA  79      12.030   2.296  29.160  1.00  0.00      A    H
ATOM   1976  N1  BMIMA  80      46.763  26.789  41.892  1.00  0.00      A    N
ATOM   1977  N11 BMIMA  80      47.588  27.182  40.024  1.00  0.00      A    N
ATOM   1978  C1  BMIMA  80      47.265  27.739  41.135  1.00  0.00      A    C
ATOM   1979  H1  BMIMA  80      47.137  28.796  41.237  1.00  0.00      A    H
ATOM   1980  C2  BMIMA  80      46.846  25.609  41.243  1.00  0.00      A    C
ATOM   1981  H2  BMIMA  80      46.366  24.732  41.619  1.00  0.00      A    H
ATOM   1982  C21 BMIMA  80      47.481  25.831  40.103  1.00  0.00      A    C
ATOM   1983  H21 BMIMA  80      47.789  25.279  39.242  1.00  0.00      A    H
ATOM   1984  C3  BMIMA  80      45.967  27.071  43.151  1.00  0.00      A    C
ATOM   1985  H3  BMIMA  80      46.428  26.701  44.055  1.00  0.00      A    H
ATOM   1986  H31 BMIMA  80      45.768  28.128  43.251  1.00  0.00      A    H
ATOM   1987  H32 BMIMA  80      44.991  26.623  43.039  1.00  0.00      A    H
ATOM   1988  C4  BMIMA  80      48.078  27.971  38.864  1.00  0.00      A    C
ATOM   1989  H4  BMIMA  80      47.598  28.938  38.818  1.00  0.00      A    H
ATOM   1990  H41 BMIMA  80      47.789  27.290  38.078  1.00  0.00      A    H
ATOM   1991  C5  BMIMA  80      49.542  28.394  38.744  1.00  0.00      A    C
ATOM   1992  H5  BMIMA  80      49.665  28.838  37.760  1.00  0.00      A    H
ATOM   1993  H51 BMIMA  80      49.663  29.087  39.572  1.00  0.00      A    H
ATOM   1994  C51 BMIMA  80      50.491  27.186  38.802  1.00  0.00      A    C
ATOM   1995  H52 BMIMA  80      50.389  26.660  39.748  1.00  0.00      A    H
ATOM   1996  H53 BMIMA  80      50.031  26.454  38.142  1.00  0.00      A    H
ATOM   1997  C6  BMIMA  80      51.965  27.474  38.639  1.00  0.00      A    C
ATOM   1998  H6  BMIMA  80      52.251  28.133  37.827  1.00  0.00      A    H
ATOM   1999  H61 BMIMA  80      52.345  27.870  39.574  1.00  0.00      A    H
ATOM   2000  H62 BMIMA  80      52.622  26.633  38.451  1.00  0.00      A    H
ATOM   2001  N1  BMIMA  81      38.556  20.250  26.644  1.00  0.00      A    N
ATOM   2002  N11 BMIMA  81      36.434  20.415  26.504  1.00  0.00      A    N
ATOM   2003  C1  BMIMA  81      37.523  21.034  26.753  1.00  0.00      A    C
ATOM   2004  H1  BMIMA  81      37.421  22.077  26.967  1.00  0.00      A    H
ATOM   2005  C2  BMIMA  81      38.083  18.999  26.345  1.00  0.00      A    C
ATOM   2006  H2  BMIMA  81      38.646  18.104  26.194  1.00  0.00      A    H
ATOM   2007  C21 BMIMA  81      36.792  19.059  26.245  1.00  0.00      A    C
ATOM   2008  H21 BMIMA  81      36.049  18.312  26.068  1.00  0.00      A    H
ATOM   2009  C3  BMIMA  81      39.885  20.618  26.895  1.00  0.00      A    C
ATOM   2010  H3  BMIMA  81      39.904  21.696  26.831  1.00  0.00      A    H
ATOM   2011  H31 BMIMA  81      39.926  20.307  27.928  1.00  0.00      A    H
ATOM   2012  H32 BMIMA  81      40.564  20.061  26.267  1.00  0.00      A    H
ATOM   2013  C4  BMIMA  81      35.066  20.879  26.422  1.00  0.00      A    C
ATOM   2014  H4  BMIMA  81      35.005  21.517  27.291  1.00  0.00      A    H
ATOM   2015  H41 BMIMA  81      34.363  20.095  26.660  1.00  0.00      A    H
ATOM   2016  C5  BMIMA  81      34.770  21.553  25.058  1.00  0.00      A    C
ATOM   2017  H5  BMIMA  81      35.616  22.155  24.735  1.00  0.00      A    H
ATOM   2018  H51 BMIMA  81      34.632  20.779  24.308  1.00  0.00      A    H
ATOM   2019  C51 BMIMA  81      33.475  22.408  25.198  1.00  0.00      A    C
ATOM   2020  H52 BMIMA  81      32.577  21.901  25.544  1.00  0.00      A    H
ATOM   2021  H53 BMIMA  81      33.668  23.143  25.975  1.00  0.00      A    H
ATOM   2022  C6  BMIMA  81      33.181  23.137  23.915  1.00  0.00      A    C
ATOM   2023  H6  BMIMA  81      34.069  23.496  23.407  1.00  0.00      A    H
ATOM   2024  H61 BMIMA  81      32.782  22.466  23.163  1.00  0.00      A    H
ATOM   2025  H62 BMIMA  81      32.450  23.927  24.042  1.00  0.00      A    H
ATOM   2026  N1  BMIMA  82      12.253  38.461   9.896  1.00  0.00      A    N
ATOM   2027  N11 BMIMA  82      10.879  39.243  11.349  1.00  0.00      A    N
ATOM   2028  C1  BMIMA  82      11.535  38.194  10.909  1.00  0.00      A    C
ATOM   2029  H1  BMIMA  82      11.395  37.212  11.305  1.00  0.00      A    H
ATOM   2030  C2  BMIMA  82      12.065  39.816   9.681  1.00  0.00      A    C
ATOM   2031  H2  BMIMA  82      12.552  40.354   8.897  1.00  0.00      A    H
ATOM   2032  C21 BMIMA  82      11.326  40.296  10.632  1.00  0.00      A    C
ATOM   2033  H21 BMIMA  82      10.918  41.262  10.833  1.00  0.00      A    H
ATOM   2034  C3  BMIMA  82      13.115  37.585   9.151  1.00  0.00      A    C
ATOM   2035  H3  BMIMA  82      12.965  36.544   9.395  1.00  0.00      A    H
ATOM   2036  H31 BMIMA  82      12.856  37.690   8.108  1.00  0.00      A    H
ATOM   2037  H32 BMIMA  82      14.181  37.720   9.262  1.00  0.00      A    H
ATOM   2038  C4  BMIMA  82      10.247  39.373  12.661  1.00  0.00      A    C
ATOM   2039  H4  BMIMA  82       9.828  40.359  12.797  1.00  0.00      A    H
ATOM   2040  H41 BMIMA  82      10.867  39.036  13.479  1.00  0.00      A    H
ATOM   2041  C5  BMIMA  82       8.995  38.554  12.726  1.00  0.00      A    C
ATOM   2042  H5  BMIMA  82       9.198  37.487  12.712  1.00  0.00      A    H
ATOM   2043  H51 BMIMA  82       8.545  38.748  13.696  1.00  0.00      A    H
ATOM   2044  C51 BMIMA  82       8.051  38.869  11.558  1.00  0.00      A    C
ATOM   2045  H52 BMIMA  82       7.821  39.907  11.787  1.00  0.00      A    H
ATOM   2046  H53 BMIMA  82       8.555  38.806  10.597  1.00  0.00      A    H
ATOM   2047  C6  BMIMA  82       6.700  38.106  11.594  1.00  0.00      A    C
ATOM   2048  H6  BMIMA  82       6.263  38.544  10.704  1.00  0.00      A    H
ATOM   2049  H61 BMIMA  82       6.794  37.028  11.665  1.00  0.00      A    H
ATOM   2050  H62 BMIMA  82       6.086  38.397  12.439  1.00  0.00      A    H
ATOM   2051  N1  BMIMA  83      22.690  14.479  46.673  1.00  0.00      A    N
ATOM   2052  N11 BMIMA  83      23.829  16.285  46.862  1.00  0.00      A    N
ATOM   2053  C1  BMIMA  83      22.637  15.723  46.856  1.00  0.00      A    C
ATOM   2054  H1  BMIMA  83      21.782  16.326  47.077  1.00  0.00      A    H
ATOM   2055  C2  BMIMA  83      23.983  14.157  46.309  1.00  0.00      A    C
ATOM   2056  H2  BMIMA  83      24.352  13.177  46.098  1.00  0.00      A    H
ATOM   2057  C21 BMIMA  83      24.668  15.283  46.352  1.00  0.00      A    C
ATOM   2058  H21 BMIMA  83      25.701  15.509  46.204  1.00  0.00      A    H
ATOM   2059  C3  BMIMA  83      21.582  13.612  46.961  1.00  0.00      A    C
ATOM   2060  H3  BMIMA  83      21.661  13.324  47.999  1.00  0.00      A    H
ATOM   2061  H31 BMIMA  83      20.714  14.246  46.853  1.00  0.00      A    H
ATOM   2062  H32 BMIMA  83      21.690  12.804  46.252  1.00  0.00      A    H
ATOM   2063  C4  BMIMA  83      24.227  17.696  47.233  1.00  0.00      A    C
ATOM   2064  H4  BMIMA  83      23.725  18.400  46.585  1.00  0.00      A    H
ATOM   2065  H41 BMIMA  83      25.266  17.798  46.955  1.00  0.00      A    H
ATOM   2066  C5  BMIMA  83      24.050  18.134  48.710  1.00  0.00      A    C
ATOM   2067  H5  BMIMA  83      24.798  18.836  49.070  1.00  0.00      A    H
ATOM   2068  H51 BMIMA  83      23.157  18.741  48.834  1.00  0.00      A    H
ATOM   2069  C51 BMIMA  83      23.994  17.006  49.746  1.00  0.00      A    C
ATOM   2070  H52 BMIMA  83      23.194  16.325  49.467  1.00  0.00      A    H
ATOM   2071  H53 BMIMA  83      24.948  16.534  49.528  1.00  0.00      A    H
ATOM   2072  C6  BMIMA  83      23.875  17.521  51.157  1.00  0.00      A    C
ATOM   2073  H6  BMIMA  83      23.249  18.401  51.255  1.00  0.00      A    H
ATOM   2074  H61 BMIMA  83      23.386  16.712  51.688  1.00  0.00      A    H
ATOM   2075  H62 BMIMA  83      24.856  17.654  51.599  1.00  0.00      A    H
ATOM   2076  N1  BMIMA  84      31.942  43.573  40.008  1.00  0.00      A    N
ATOM   2077  N11 BMIMA  84      30.512  42.018  40.220  1.00  0.00      A    N
ATOM   2078  C1  BMIMA  84      31.754  42.355  40.463  1.00  0.00      A    C
ATOM   2079  H1  BMIMA  84      32.497  41.757  40.945  1.00  0.00      A    H
ATOM   2080  C2  BMIMA  84      30.789  44.040  39.445  1.00  0.00      A    C
ATOM   2081  H2  BMIMA  84      30.687  44.989  38.965  1.00  0.00      A    H
ATOM   2082  C21 BMIMA  84      29.815  43.059  39.646  1.00  0.00      A    C
ATOM   2083  H21 BMIMA  84      28.778  42.977  39.402  1.00  0.00      A    H
ATOM   2084  C3  BMIMA  84      33.194  44.374  40.039  1.00  0.00      A    C
ATOM   2085  H3  BMIMA  84      33.116  45.442  39.898  1.00  0.00      A    H
ATOM   2086  H31 BMIMA  84      33.801  43.959  40.830  1.00  0.00      A    H
ATOM   2087  H32 BMIMA  84      33.740  44.080  39.155  1.00  0.00      A    H
ATOM   2088  C4  BMIMA  84      29.917  40.630  40.355  1.00  0.00      A    C
ATOM   2089  H4  BMIMA  84      30.654  39.861  40.535  1.00  0.00      A    H
ATOM   2090  H41 BMIMA  84      29.531  40.219  39.434  1.00  0.00      A    H
ATOM   2091  C5  BMIMA  84      28.712  40.628  41.312  1.00  0.00      A    C
ATOM   2092  H5  BMIMA  84      28.929  40.137  42.258  1.00  0.00      A    H
ATOM   2093  H51 BMIMA  84      28.346  41.630  41.519  1.00  0.00      A    H
ATOM   2094  C51 BMIMA  84      27.632  39.720  40.692  1.00  0.00      A    C
ATOM   2095  H52 BMIMA  84      27.265  40.221  39.799  1.00  0.00      A    H
ATOM   2096  H53 BMIMA  84      28.047  38.794  40.303  1.00  0.00      A    H
ATOM   2097  C6  BMIMA  84      26.410  39.599  41.642  1.00  0.00      A    C
ATOM   2098  H6  BMIMA  84      25.858  40.530  41.692  1.00  0.00      A    H
ATOM   2099  H61 BMIMA  84      25.726  38.822  41.321  1.00  0.00      A    H
ATOM   2100  H62 BMIMA  84      26.854  39.449  42.620  1.00  0.00      A    H
ATOM   2101  N1  BMIMA  85      11.967  48.105  31.054  1.00  0.00      A    N
ATOM   2102  N11 BMIMA  85      12.748  47.479  32.939  1.00  0.00      A    N
ATOM   2103  C1  BMIMA  85      12.506  48.509  32.179  1.00  0.00      A    C
ATOM   2104  H1  BMIMA  85      12.903  49.480  32.388  1.00  0.00      A    H
ATOM   2105  C2  BMIMA  85      11.784  46.769  31.123  1.00  0.00      A    C
ATOM   2106  H2  BMIMA  85      11.250  46.269  30.345  1.00  0.00      A    H
ATOM   2107  C21 BMIMA  85      12.253  46.377  32.313  1.00  0.00      A    C
ATOM   2108  H21 BMIMA  85      12.329  45.419  32.778  1.00  0.00      A    H
ATOM   2109  C3  BMIMA  85      11.711  48.880  29.840  1.00  0.00      A    C
ATOM   2110  H3  BMIMA  85      11.132  49.743  30.134  1.00  0.00      A    H
ATOM   2111  H31 BMIMA  85      12.595  49.211  29.316  1.00  0.00      A    H
ATOM   2112  H32 BMIMA  85      11.017  48.248  29.308  1.00  0.00      A    H
ATOM   2113  C4  BMIMA  85      13.420  47.489  34.255  1.00  0.00      A    C
ATOM   2114  H4  BMIMA  85      12.695  47.052  34.925  1.00  0.00      A    H
ATOM   2115  H41 BMIMA  85      13.548  48.541  34.464  1.00  0.00      A    H
ATOM   2116  C5  BMIMA  85      14.819  46.820  34.162  1.00  0.00      A    C
ATOM   2117  H5  BMIMA  85      14.608  45.765  34.005  1.00  0.00      A    H
ATOM   2118  H51 BMIMA  85      15.155  47.266  33.229  1.00  0.00      A    H
ATOM   2119  C51 BMIMA  85      15.585  47.116  35.406  1.00  0.00      A    C
ATOM   2120  H52 BMIMA  85      15.664  48.200  35.423  1.00  0.00      A    H
ATOM   2121  H53 BMIMA  85      15.052  46.693  36.254  1.00  0.00      A    H
ATOM   2122  C6  BMIMA  85      17.000  46.542  35.269  1.00  0.00      A    C
ATOM   2123  H6  BMIMA  85      17.460  46.745  36.229  1.00  0.00      A    H
ATOM   2124  H61 BMIMA  85      17.045  45.503  34.963  1.00  0.00      A    H
ATOM   2125  H62 BMIMA  85      17.488  47.084  34.467  1.00  0.00      A    H
ATOM   2126  N1  BMIMA  86      11.244  14.205  19.183  1.00  0.00      A    N
ATOM   2127  N11 BMIMA  86      12.577  15.676  18.314  1.00  0.00      A    N
ATOM   2128  C1  BMIMA  86      12.276  15.017  19.423  1.00  0.00      A    C
ATOM   2129  H1  BMIMA  86      12.740  15.242  20.359  1.00  0.00      A    H
ATOM   2130  C2  BMIMA  86      10.888  14.342  17.870  1.00  0.00      A    C
ATOM   2131  H2  BMIMA  86      10.146  13.712  17.432  1.00  0.00      A    H
ATOM   2132  C21 BMIMA  86      11.703  15.323  17.381  1.00  0.00      A    C
ATOM   2133  H21 BMIMA  86      11.796  15.595  16.352  1.00  0.00      A    H
ATOM   2134  C3  BMIMA  86      10.612  13.531  20.313  1.00  0.00      A    C
ATOM   2135  H3  BMIMA  86      11.371  13.537  21.081  1.00  0.00      A    H
ATOM   2136  H31 BMIMA  86       9.665  13.937  20.638  1.00  0.00      A    H
ATOM   2137  H32 BMIMA  86      10.339  12.574  19.893  1.00  0.00      A    H
ATOM   2138  C4  BMIMA  86      13.820  16.477  18.105  1.00  0.00      A    C
ATOM   2139  H4  BMIMA  86      14.285  16.161  17.183  1.00  0.00      A    H
ATOM   2140  H41 BMIMA  86      14.422  16.150  18.939  1.00  0.00      A    H
ATOM   2141  C5  BMIMA  86      13.461  17.930  18.260  1.00  0.00      A    C
ATOM   2142  H5  BMIMA  86      13.489  18.378  17.271  1.00  0.00      A    H
ATOM   2143  H51 BMIMA  86      12.457  17.905  18.676  1.00  0.00      A    H
ATOM   2144  C51 BMIMA  86      14.438  18.603  19.233  1.00  0.00      A    C
ATOM   2145  H52 BMIMA  86      14.517  18.119  20.203  1.00  0.00      A    H
ATOM   2146  H53 BMIMA  86      15.456  18.566  18.855  1.00  0.00      A    H
ATOM   2147  C6  BMIMA  86      13.962  20.027  19.545  1.00  0.00      A    C
ATOM   2148  H6  BMIMA  86      14.811  20.575  19.939  1.00  0.00      A    H
ATOM   2149  H61 BMIMA  86      13.738  20.567  18.632  1.00  0.00      A    H
ATOM   2150  H62 BMIMA  86      13.186  20.006  20.301  1.00  0.00      A    H
ATOM   2151  N1  BMIMA  87      29.976  45.108  50.126  1.00  0.00      A    N
ATOM   2152  N11 BMIMA  87      29.905  43.305  48.899  1.00  0.00      A    N
ATOM   2153  C1  BMIMA  87      29.389  43.936  49.973  1.00  0.00      A    C
ATOM   2154  H1  BMIMA  87      28.657  43.532  50.639  1.00  0.00      A    H
ATOM   2155  C2  BMIMA  87      30.694  45.305  49.026  1.00  0.00      A    C
ATOM   2156  H2  BMIMA  87      31.185  46.241  48.872  1.00  0.00      A    H
ATOM   2157  C21 BMIMA  87      30.582  44.255  48.182  1.00  0.00      A    C
ATOM   2158  H21 BMIMA  87      31.027  44.152  47.216  1.00  0.00      A    H
ATOM   2159  C3  BMIMA  87      29.681  46.089  51.139  1.00  0.00      A    C
ATOM   2160  H3  BMIMA  87      30.568  46.284  51.722  1.00  0.00      A    H
ATOM   2161  H31 BMIMA  87      29.314  47.012  50.715  1.00  0.00      A    H
ATOM   2162  H32 BMIMA  87      29.039  45.535  51.808  1.00  0.00      A    H
ATOM   2163  C4  BMIMA  87      29.667  41.877  48.397  1.00  0.00      A    C
ATOM   2164  H4  BMIMA  87      29.044  41.913  47.515  1.00  0.00      A    H
ATOM   2165  H41 BMIMA  87      29.061  41.386  49.144  1.00  0.00      A    H
ATOM   2166  C5  BMIMA  87      30.956  41.072  48.244  1.00  0.00      A    C
ATOM   2167  H5  BMIMA  87      30.810  39.999  48.156  1.00  0.00      A    H
ATOM   2168  H51 BMIMA  87      31.398  41.478  47.338  1.00  0.00      A    H
ATOM   2169  C51 BMIMA  87      31.798  41.237  49.551  1.00  0.00      A    C
ATOM   2170  H52 BMIMA  87      32.217  42.223  49.738  1.00  0.00      A    H
ATOM   2171  H53 BMIMA  87      31.229  40.919  50.421  1.00  0.00      A    H
ATOM   2172  C6  BMIMA  87      33.037  40.371  49.333  1.00  0.00      A    C
ATOM   2173  H6  BMIMA  87      32.921  39.316  49.554  1.00  0.00      A    H
ATOM   2174  H61 BMIMA  87      33.417  40.281  48.322  1.00  0.00      A    H
ATOM   2175  H62 BMIMA  87      33.827  40.672  50.012  1.00  0.00      A    H
ATOM   2176  N1  BMIMA  88       7.710  21.151  35.656  1.00  0.00      A    N
ATOM   2177  N11 BMIMA  88       9.758  21.506  35.081  1.00  0.00      A    N
ATOM   2178  C1  BMIMA  88       8.665  22.058  35.519  1.00  0.00      A    C
ATOM   2179  H1  BMIMA  88       8.563  23.122  35.523  1.00  0.00      A    H
ATOM   2180  C2  BMIMA  88       8.179  19.986  35.174  1.00  0.00      A    C
ATOM   2181  H2  BMIMA  88       7.647  19.060  35.188  1.00  0.00      A    H
ATOM   2182  C21 BMIMA  88       9.476  20.199  34.745  1.00  0.00      A    C
ATOM   2183  H21 BMIMA  88      10.280  19.611  34.360  1.00  0.00      A    H
ATOM   2184  C3  BMIMA  88       6.477  21.333  36.431  1.00  0.00      A    C
ATOM   2185  H3  BMIMA  88       6.649  20.902  37.406  1.00  0.00      A    H
ATOM   2186  H31 BMIMA  88       6.284  22.374  36.641  1.00  0.00      A    H
ATOM   2187  H32 BMIMA  88       5.620  20.895  35.939  1.00  0.00      A    H
ATOM   2188  C4  BMIMA  88      11.078  22.177  34.945  1.00  0.00      A    C
ATOM   2189  H4  BMIMA  88      10.795  23.212  35.064  1.00  0.00      A    H
ATOM   2190  H41 BMIMA  88      11.485  22.006  33.959  1.00  0.00      A    H
ATOM   2191  C5  BMIMA  88      12.097  21.608  35.996  1.00  0.00      A    C
ATOM   2192  H5  BMIMA  88      11.944  21.932  37.022  1.00  0.00      A    H
ATOM   2193  H51 BMIMA  88      12.031  20.524  36.038  1.00  0.00      A    H
ATOM   2194  C51 BMIMA  88      13.463  21.940  35.416  1.00  0.00      A    C
ATOM   2195  H52 BMIMA  88      13.591  21.445  34.457  1.00  0.00      A    H
ATOM   2196  H53 BMIMA  88      13.549  23.013  35.267  1.00  0.00      A    H
ATOM   2197  C6  BMIMA  88      14.576  21.441  36.261  1.00  0.00      A    C
ATOM   2198  H6  BMIMA  88      15.468  21.540  35.653  1.00  0.00      A    H
ATOM   2199  H61 BMIMA  88      14.543  22.039  37.165  1.00  0.00      A    H
ATOM   2200  H62 BMIMA  88      14.474  20.394  36.523  1.00  0.00      A    H
ATOM   2201  N1  BMIMA  89      15.156   5.870  34.619  1.00  0.00      A    N
ATOM   2202  N11 BMIMA  89      14.585   3.706  34.610  1.00  0.00      A    N
ATOM   2203  C1  BMIMA  89      14.180   4.935  34.430  1.00  0.00      A    C
ATOM   2204  H1  BMIMA  89      13.268   5.095  33.895  1.00  0.00      A    H
ATOM   2205  C2  BMIMA  89      16.205   5.155  35.109  1.00  0.00      A    C
ATOM   2206  H2  BMIMA  89      17.143   5.585  35.385  1.00  0.00      A    H
ATOM   2207  C21 BMIMA  89      15.894   3.831  35.068  1.00  0.00      A    C
ATOM   2208  H21 BMIMA  89      16.528   3.009  35.319  1.00  0.00      A    H
ATOM   2209  C3  BMIMA  89      15.056   7.378  34.469  1.00  0.00      A    C
ATOM   2210  H3  BMIMA  89      15.355   7.778  35.427  1.00  0.00      A    H
ATOM   2211  H31 BMIMA  89      15.741   7.638  33.677  1.00  0.00      A    H
ATOM   2212  H32 BMIMA  89      14.101   7.748  34.126  1.00  0.00      A    H
ATOM   2213  C4  BMIMA  89      13.940   2.496  34.079  1.00  0.00      A    C
ATOM   2214  H4  BMIMA  89      14.756   2.009  33.566  1.00  0.00      A    H
ATOM   2215  H41 BMIMA  89      13.183   2.806  33.373  1.00  0.00      A    H
ATOM   2216  C5  BMIMA  89      13.250   1.705  35.104  1.00  0.00      A    C
ATOM   2217  H5  BMIMA  89      12.519   2.312  35.632  1.00  0.00      A    H
ATOM   2218  H51 BMIMA  89      12.822   0.826  34.628  1.00  0.00      A    H
ATOM   2219  C51 BMIMA  89      14.226   1.283  36.230  1.00  0.00      A    C
ATOM   2220  H52 BMIMA  89      15.204   1.116  35.786  1.00  0.00      A    H
ATOM   2221  H53 BMIMA  89      14.204   2.183  36.839  1.00  0.00      A    H
ATOM   2222  C6  BMIMA  89      13.609   0.057  36.918  1.00  0.00      A    C
ATOM   2223  H6  BMIMA  89      13.896   0.080  37.963  1.00  0.00      A    H
ATOM   2224  H61 BMIMA  89      12.530  -0.032  36.861  1.00  0.00      A    H
ATOM   2225  H62 BMIMA  89      13.901  -0.830  36.368  1.00  0.00      A    H
ATOM   2226  N1  BMIMA  90       0.778  15.494  29.952  1.00  0.00      A    N
ATOM   2227  N11 BMIMA  90       2.164  17.184  30.360  1.00  0.00      A    N
ATOM   2228  C1  BMIMA  90       0.901  16.822  30.166  1.00  0.00      A    C
ATOM   2229  H1  BMIMA  90       0.020  17.427  30.176  1.00  0.00      A    H
ATOM   2230  C2  BMIMA  90       2.105  15.009  29.844  1.00  0.00      A    C
ATOM   2231  H2  BMIMA  90       2.242  13.980  29.590  1.00  0.00      A    H
ATOM   2232  C21 BMIMA  90       2.927  16.041  30.152  1.00  0.00      A    C
ATOM   2233  H21 BMIMA  90       3.995  16.014  30.180  1.00  0.00      A    H
ATOM   2234  C3  BMIMA  90      -0.467  14.809  29.729  1.00  0.00      A    C
ATOM   2235  H3  BMIMA  90      -1.271  15.530  29.746  1.00  0.00      A    H
ATOM   2236  H31 BMIMA  90      -0.420  14.415  28.725  1.00  0.00      A    H
ATOM   2237  H32 BMIMA  90      -0.629  13.965  30.383  1.00  0.00      A    H
ATOM   2238  C4  BMIMA  90       2.599  18.566  30.161  1.00  0.00      A    C
ATOM   2239  H4  BMIMA  90       1.759  19.239  30.070  1.00  0.00      A    H
ATOM   2240  H41 BMIMA  90       3.053  18.487  29.184  1.00  0.00      A    H
ATOM   2241  C5  BMIMA  90       3.709  18.982  31.207  1.00  0.00      A    C
ATOM   2242  H5  BMIMA  90       4.544  19.337  30.608  1.00  0.00      A    H
ATOM   2243  H51 BMIMA  90       3.176  19.727  31.793  1.00  0.00      A    H
ATOM   2244  C51 BMIMA  90       4.217  17.961  32.265  1.00  0.00      A    C
ATOM   2245  H52 BMIMA  90       3.467  17.477  32.886  1.00  0.00      A    H
ATOM   2246  H53 BMIMA  90       4.898  17.254  31.798  1.00  0.00      A    H
ATOM   2247  C6  BMIMA  90       5.214  18.819  33.082  1.00  0.00      A    C
ATOM   2248  H6  BMIMA  90       6.194  19.086  32.703  1.00  0.00      A    H
ATOM   2249  H61 BMIMA  90       4.829  19.753  33.474  1.00  0.00      A    H
ATOM   2250  H62 BMIMA  90       5.345  18.316  34.033  1.00  0.00      A    H
ATOM   2251  N1  BMIMA  91      12.293  26.385  27.662  1.00  0.00      A    N
ATOM   2252  N11 BMIMA  91      12.135  24.625  28.834  1.00  0.00      A    N
ATOM   2253  C1  BMIMA  91      12.797  25.213  27.872  1.00  0.00      A    C
ATOM   2254  H1  BMIMA  91      13.586  24.731  27.335  1.00  0.00      A    H
ATOM   2255  C2  BMIMA  91      11.276  26.577  28.549  1.00  0.00      A    C
ATOM   2256  H2  BMIMA  91      10.701  27.475  28.495  1.00  0.00      A    H
ATOM   2257  C21 BMIMA  91      11.213  25.482  29.371  1.00  0.00      A    C
ATOM   2258  H21 BMIMA  91      10.628  25.064  30.160  1.00  0.00      A    H
ATOM   2259  C3  BMIMA  91      12.594  27.254  26.527  1.00  0.00      A    C
ATOM   2260  H3  BMIMA  91      11.911  27.180  25.693  1.00  0.00      A    H
ATOM   2261  H31 BMIMA  91      12.661  28.231  26.982  1.00  0.00      A    H
ATOM   2262  H32 BMIMA  91      13.581  26.955  26.207  1.00  0.00      A    H
ATOM   2263  C4  BMIMA  91      12.399  23.273  29.288  1.00  0.00      A    C
ATOM   2264  H4  BMIMA  91      12.712  22.715  28.418  1.00  0.00      A    H
ATOM   2265  H41 BMIMA  91      11.541  22.691  29.592  1.00  0.00      A    H
ATOM   2266  C5  BMIMA  91      13.403  23.168  30.409  1.00  0.00      A    C
ATOM   2267  H5  BMIMA  91      14.399  23.326  30.003  1.00  0.00      A    H
ATOM   2268  H51 BMIMA  91      13.074  23.979  31.053  1.00  0.00      A    H
ATOM   2269  C51 BMIMA  91      13.333  21.893  31.164  1.00  0.00      A    C
ATOM   2270  H52 BMIMA  91      12.499  21.907  31.861  1.00  0.00      A    H
ATOM   2271  H53 BMIMA  91      13.262  21.070  30.456  1.00  0.00      A    H
ATOM   2272  C6  BMIMA  91      14.683  21.597  31.830  1.00  0.00      A    C
ATOM   2273  H6  BMIMA  91      15.072  22.335  32.522  1.00  0.00      A    H
ATOM   2274  H61 BMIMA  91      14.636  20.648  32.351  1.00  0.00      A    H
ATOM   2275  H62 BMIMA  91      15.417  21.686  31.038  1.00  0.00      A    H
ATOM   2276  N1  BMIMA  92      38.528  43.202   9.977  1.00  0.00      A    N
ATOM   2277  N11 BMIMA  92      40.510  43.926  10.388  1.00  0.00      A    N
ATOM   2278  C1  BMIMA  92      39.473  44.032   9.558  1.00  0.00      A    C
ATOM   2279  H1  BMIMA  92      39.290  44.798   8.835  1.00  0.00      A    H
ATOM   2280  C2  BMIMA  92      39.053  42.525  11.030  1.00  0.00      A    C
ATOM   2281  H2  BMIMA  92      38.498  41.859  11.653  1.00  0.00      A    H
ATOM   2282  C21 BMIMA  92      40.308  42.856  11.197  1.00  0.00      A    C
ATOM   2283  H21 BMIMA  92      40.998  42.423  11.887  1.00  0.00      A    H
ATOM   2284  C3  BMIMA  92      37.136  43.106   9.544  1.00  0.00      A    C
ATOM   2285  H3  BMIMA  92      37.062  43.305   8.486  1.00  0.00      A    H
ATOM   2286  H31 BMIMA  92      36.788  42.092   9.675  1.00  0.00      A    H
ATOM   2287  H32 BMIMA  92      36.611  43.811  10.171  1.00  0.00      A    H
ATOM   2288  C4  BMIMA  92      41.807  44.558  10.273  1.00  0.00      A    C
ATOM   2289  H4  BMIMA  92      42.069  44.978  11.233  1.00  0.00      A    H
ATOM   2290  H41 BMIMA  92      41.750  45.422   9.627  1.00  0.00      A    H
ATOM   2291  C5  BMIMA  92      42.829  43.557   9.856  1.00  0.00      A    C
ATOM   2292  H5  BMIMA  92      42.997  42.805  10.623  1.00  0.00      A    H
ATOM   2293  H51 BMIMA  92      42.615  43.224   8.844  1.00  0.00      A    H
ATOM   2294  C51 BMIMA  92      44.103  44.231   9.639  1.00  0.00      A    C
ATOM   2295  H52 BMIMA  92      44.028  45.069   8.951  1.00  0.00      A    H
ATOM   2296  H53 BMIMA  92      44.364  44.697  10.586  1.00  0.00      A    H
ATOM   2297  C6  BMIMA  92      45.171  43.166   9.246  1.00  0.00      A    C
ATOM   2298  H6  BMIMA  92      46.150  43.598   9.074  1.00  0.00      A    H
ATOM   2299  H61 BMIMA  92      45.424  42.459  10.027  1.00  0.00      A    H
ATOM   2300  H62 BMIMA  92      44.888  42.637   8.343  1.00  0.00      A    H
ATOM   2301  N1  BMIMA  93       0.384  30.325  48.890  1.00  0.00      A    N
ATOM   2302  N11 BMIMA  93      -0.282  31.138  47.123  1.00  0.00      A    N
ATOM   2303  C1  BMIMA  93       0.301  31.440  48.237  1.00  0.00      A    C
ATOM   2304  H1  BMIMA  93       0.500  32.444  48.544  1.00  0.00      A    H
ATOM   2305  C2  BMIMA  93      -0.134  29.352  48.159  1.00  0.00      A    C
ATOM   2306  H2  BMIMA  93      -0.241  28.366  48.556  1.00  0.00      A    H
ATOM   2307  C21 BMIMA  93      -0.351  29.835  46.963  1.00  0.00      A    C
ATOM   2308  H21 BMIMA  93      -0.755  29.455  46.051  1.00  0.00      A    H
ATOM   2309  C3  BMIMA  93       1.133  30.116  50.173  1.00  0.00      A    C
ATOM   2310  H3  BMIMA  93       0.445  30.185  51.003  1.00  0.00      A    H
ATOM   2311  H31 BMIMA  93       1.739  29.224  50.232  1.00  0.00      A    H
ATOM   2312  H32 BMIMA  93       1.865  30.902  50.287  1.00  0.00      A    H
ATOM   2313  C4  BMIMA  93      -0.463  32.071  45.983  1.00  0.00      A    C
ATOM   2314  H4  BMIMA  93      -0.737  33.094  46.197  1.00  0.00      A    H
ATOM   2315  H41 BMIMA  93      -1.327  31.646  45.496  1.00  0.00      A    H
ATOM   2316  C5  BMIMA  93       0.685  32.171  45.037  1.00  0.00      A    C
ATOM   2317  H5  BMIMA  93       1.465  32.785  45.480  1.00  0.00      A    H
ATOM   2318  H51 BMIMA  93       0.970  31.151  44.790  1.00  0.00      A    H
ATOM   2319  C51 BMIMA  93       0.285  32.870  43.763  1.00  0.00      A    C
ATOM   2320  H52 BMIMA  93      -0.574  32.373  43.319  1.00  0.00      A    H
ATOM   2321  H53 BMIMA  93      -0.127  33.870  43.873  1.00  0.00      A    H
ATOM   2322  C6  BMIMA  93       1.448  32.794  42.801  1.00  0.00      A    C
ATOM   2323  H6  BMIMA  93       1.548  31.750  42.530  1.00  0.00      A    H
ATOM   2324  H61 BMIMA  93       1.228  33.490  41.999  1.00  0.00      A    H
ATOM   2325  H62 BMIMA  93       2.331  33.157  43.316  1.00  0.00      A    H
ATOM   2326  N1  BMIMA  94       7.179  39.679  41.791  1.00  0.00      A    N
ATOM   2327  N11 BMIMA  94       6.338  41.550  42.580  1.00  0.00      A    N
ATOM   2328  C1  BMIMA  94       7.381  40.973  41.960  1.00  0.00      A    C
ATOM   2329  H1  BMIMA  94       8.208  41.535  41.582  1.00  0.00      A    H
ATOM   2330  C2  BMIMA  94       6.074  39.355  42.505  1.00  0.00      A    C
ATOM   2331  H2  BMIMA  94       5.817  38.332  42.672  1.00  0.00      A    H
ATOM   2332  C21 BMIMA  94       5.506  40.530  42.939  1.00  0.00      A    C
ATOM   2333  H21 BMIMA  94       4.611  40.764  43.472  1.00  0.00      A    H
ATOM   2334  C3  BMIMA  94       8.101  38.641  41.221  1.00  0.00      A    C
ATOM   2335  H3  BMIMA  94       7.881  37.681  41.664  1.00  0.00      A    H
ATOM   2336  H31 BMIMA  94       7.926  38.535  40.160  1.00  0.00      A    H
ATOM   2337  H32 BMIMA  94       9.137  38.753  41.503  1.00  0.00      A    H
ATOM   2338  C4  BMIMA  94       6.198  42.964  42.999  1.00  0.00      A    C
ATOM   2339  H4  BMIMA  94       5.143  43.192  42.953  1.00  0.00      A    H
ATOM   2340  H41 BMIMA  94       6.749  43.529  42.262  1.00  0.00      A    H
ATOM   2341  C5  BMIMA  94       6.782  43.278  44.389  1.00  0.00      A    C
ATOM   2342  H5  BMIMA  94       7.704  43.765  44.081  1.00  0.00      A    H
ATOM   2343  H51 BMIMA  94       6.186  43.979  44.968  1.00  0.00      A    H
ATOM   2344  C51 BMIMA  94       7.161  42.116  45.252  1.00  0.00      A    C
ATOM   2345  H52 BMIMA  94       6.281  41.497  45.409  1.00  0.00      A    H
ATOM   2346  H53 BMIMA  94       7.889  41.495  44.735  1.00  0.00      A    H
ATOM   2347  C6  BMIMA  94       7.762  42.560  46.538  1.00  0.00      A    C
ATOM   2348  H6  BMIMA  94       7.079  43.315  46.911  1.00  0.00      A    H
ATOM   2349  H61 BMIMA  94       7.933  41.805  47.296  1.00  0.00      A    H
ATOM   2350  H62 BMIMA  94       8.687  43.083  46.325  1.00  0.00      A    H
ATOM   2351  N1  BMIMA  95       9.232  48.536  15.358  1.00  0.00      A    N
ATOM   2352  N11 BMIMA  95       8.221  46.895  14.416  1.00  0.00      A    N
ATOM   2353  C1  BMIMA  95       8.346  47.612  15.536  1.00  0.00      A    C
ATOM   2354  H1  BMIMA  95       8.057  47.365  16.534  1.00  0.00      A    H
ATOM   2355  C2  BMIMA  95       9.469  48.589  13.989  1.00  0.00      A    C
ATOM   2356  H2  BMIMA  95      10.143  49.292  13.551  1.00  0.00      A    H
ATOM   2357  C21 BMIMA  95       8.811  47.598  13.415  1.00  0.00      A    C
ATOM   2358  H21 BMIMA  95       8.772  47.312  12.387  1.00  0.00      A    H
ATOM   2359  C3  BMIMA  95       9.872  49.417  16.358  1.00  0.00      A    C
ATOM   2360  H3  BMIMA  95      10.952  49.394  16.324  1.00  0.00      A    H
ATOM   2361  H31 BMIMA  95       9.529  50.438  16.289  1.00  0.00      A    H
ATOM   2362  H32 BMIMA  95       9.483  49.040  17.293  1.00  0.00      A    H
ATOM   2363  C4  BMIMA  95       7.381  45.716  14.302  1.00  0.00      A    C
ATOM   2364  H4  BMIMA  95       6.421  46.097  13.987  1.00  0.00      A    H
ATOM   2365  H41 BMIMA  95       7.271  45.371  15.319  1.00  0.00      A    H
ATOM   2366  C5  BMIMA  95       8.040  44.701  13.386  1.00  0.00      A    C
ATOM   2367  H5  BMIMA  95       8.004  45.113  12.381  1.00  0.00      A    H
ATOM   2368  H51 BMIMA  95       9.066  44.661  13.744  1.00  0.00      A    H
ATOM   2369  C51 BMIMA  95       7.299  43.415  13.463  1.00  0.00      A    C
ATOM   2370  H52 BMIMA  95       7.375  42.896  14.415  1.00  0.00      A    H
ATOM   2371  H53 BMIMA  95       6.250  43.548  13.209  1.00  0.00      A    H
ATOM   2372  C6  BMIMA  95       7.848  42.545  12.422  1.00  0.00      A    C
ATOM   2373  H6  BMIMA  95       7.169  41.710  12.289  1.00  0.00      A    H
ATOM   2374  H61 BMIMA  95       7.898  43.008  11.443  1.00  0.00      A    H
ATOM   2375  H62 BMIMA  95       8.819  42.217  12.774  1.00  0.00      A    H
ATOM   2376  N1  BMIMA  96      20.333  38.897  23.033  1.00  0.00      A    N
ATOM   2377  N11 BMIMA  96      19.403  39.642  21.278  1.00  0.00      A    N
ATOM   2378  C1  BMIMA  96      20.205  38.740  21.743  1.00  0.00      A    C
ATOM   2379  H1  BMIMA  96      20.825  38.072  21.185  1.00  0.00      A    H
ATOM   2380  C2  BMIMA  96      19.583  40.006  23.413  1.00  0.00      A    C
ATOM   2381  H2  BMIMA  96      19.586  40.310  24.437  1.00  0.00      A    H
ATOM   2382  C21 BMIMA  96      18.948  40.387  22.309  1.00  0.00      A    C
ATOM   2383  H21 BMIMA  96      18.327  41.223  22.071  1.00  0.00      A    H
ATOM   2384  C3  BMIMA  96      21.087  38.089  23.952  1.00  0.00      A    C
ATOM   2385  H3  BMIMA  96      21.662  38.874  24.421  1.00  0.00      A    H
ATOM   2386  H31 BMIMA  96      20.398  37.535  24.572  1.00  0.00      A    H
ATOM   2387  H32 BMIMA  96      21.689  37.376  23.407  1.00  0.00      A    H
ATOM   2388  C4  BMIMA  96      19.094  40.028  19.918  1.00  0.00      A    C
ATOM   2389  H4  BMIMA  96      18.068  40.362  19.862  1.00  0.00      A    H
ATOM   2390  H41 BMIMA  96      19.317  39.148  19.334  1.00  0.00      A    H
ATOM   2391  C5  BMIMA  96      19.878  41.062  19.201  1.00  0.00      A    C
ATOM   2392  H5  BMIMA  96      19.696  41.081  18.129  1.00  0.00      A    H
ATOM   2393  H51 BMIMA  96      19.614  42.021  19.640  1.00  0.00      A    H
ATOM   2394  C51 BMIMA  96      21.358  40.948  19.417  1.00  0.00      A    C
ATOM   2395  H52 BMIMA  96      21.596  41.457  20.348  1.00  0.00      A    H
ATOM   2396  H53 BMIMA  96      21.515  39.873  19.393  1.00  0.00      A    H
ATOM   2397  C6  BMIMA  96      22.174  41.596  18.276  1.00  0.00      A    C
ATOM   2398  H6  BMIMA  96      21.966  42.659  18.236  1.00  0.00      A    H
ATOM   2399  H61 BMIMA  96      23.233  41.426  18.430  1.00  0.00      A    H
ATOM   2400  H62 BMIMA  96      22.095  41.318  17.232  1.00  0.00      A    H
ATOM   2401  N1  BMIMA  97      43.164  -0.714   9.937  1.00  0.00      A    N
ATOM   2402  N11 BMIMA  97      42.130   0.951  10.799  1.00  0.00      A    N
ATOM   2403  C1  BMIMA  97      42.310  -0.369  10.865  1.00  0.00      A    C
ATOM   2404  H1  BMIMA  97      41.838  -1.102  11.482  1.00  0.00      A    H
ATOM   2405  C2  BMIMA  97      43.414   0.365   9.125  1.00  0.00      A    C
ATOM   2406  H2  BMIMA  97      44.018   0.262   8.250  1.00  0.00      A    H
ATOM   2407  C21 BMIMA  97      42.771   1.434   9.674  1.00  0.00      A    C
ATOM   2408  H21 BMIMA  97      42.695   2.467   9.417  1.00  0.00      A    H
ATOM   2409  C3  BMIMA  97      43.661  -2.077   9.755  1.00  0.00      A    C
ATOM   2410  H3  BMIMA  97      42.894  -2.643   9.248  1.00  0.00      A    H
ATOM   2411  H31 BMIMA  97      44.603  -2.089   9.227  1.00  0.00      A    H
ATOM   2412  H32 BMIMA  97      43.779  -2.561  10.713  1.00  0.00      A    H
ATOM   2413  C4  BMIMA  97      41.346   1.814  11.695  1.00  0.00      A    C
ATOM   2414  H4  BMIMA  97      41.907   2.733  11.778  1.00  0.00      A    H
ATOM   2415  H41 BMIMA  97      41.385   1.323  12.656  1.00  0.00      A    H
ATOM   2416  C5  BMIMA  97      39.889   1.881  11.211  1.00  0.00      A    C
ATOM   2417  H5  BMIMA  97      39.309   1.361  11.970  1.00  0.00      A    H
ATOM   2418  H51 BMIMA  97      39.555   2.914  11.161  1.00  0.00      A    H
ATOM   2419  C51 BMIMA  97      39.463   1.292   9.894  1.00  0.00      A    C
ATOM   2420  H52 BMIMA  97      39.883   1.878   9.081  1.00  0.00      A    H
ATOM   2421  H53 BMIMA  97      39.780   0.252   9.906  1.00  0.00      A    H
ATOM   2422  C6  BMIMA  97      37.949   1.362   9.599  1.00  0.00      A    C
ATOM   2423  H6  BMIMA  97      37.734   2.394   9.349  1.00  0.00      A    H
ATOM   2424  H61 BMIMA  97      37.767   0.712   8.751  1.00  0.00      A    H
ATOM   2425  H62 BMIMA  97      37.259   0.975  10.340  1.00  0.00      A    H
ATOM   2426  N1  BMIMA  98       1.527   5.641  25.830  1.00  0.00      A    N
ATOM   2427  N11 BMIMA  98       2.432   7.164  27.093  1.00  0.00      A    N
ATOM   2428  C1  BMIMA  98       1.932   5.957  27.022  1.00  0.00      A    C
ATOM   2429  H1  BMIMA  98       1.675   5.335  27.852  1.00  0.00      A    H
ATOM   2430  C2  BMIMA  98       1.868   6.742  25.039  1.00  0.00      A    C
ATOM   2431  H2  BMIMA  98       1.754   6.636  23.982  1.00  0.00      A    H
ATOM   2432  C21 BMIMA  98       2.466   7.674  25.813  1.00  0.00      A    C
ATOM   2433  H21 BMIMA  98       2.879   8.654  25.708  1.00  0.00      A    H
ATOM   2434  C3  BMIMA  98       0.709   4.537  25.377  1.00  0.00      A    C
ATOM   2435  H3  BMIMA  98      -0.293   4.762  25.713  1.00  0.00      A    H
ATOM   2436  H31 BMIMA  98       0.813   4.365  24.316  1.00  0.00      A    H
ATOM   2437  H32 BMIMA  98       0.910   3.616  25.904  1.00  0.00      A    H
ATOM   2438  C4  BMIMA  98       2.900   7.823  28.297  1.00  0.00      A    C
ATOM   2439  H4  BMIMA  98       2.083   7.901  28.998  1.00  0.00      A    H
ATOM   2440  H41 BMIMA  98       3.209   8.799  27.952  1.00  0.00      A    H
ATOM   2441  C5  BMIMA  98       4.121   7.162  28.906  1.00  0.00      A    C
ATOM   2442  H5  BMIMA  98       3.781   6.160  29.156  1.00  0.00      A    H
ATOM   2443  H51 BMIMA  98       4.937   7.064  28.194  1.00  0.00      A    H
ATOM   2444  C51 BMIMA  98       4.597   7.878  30.232  1.00  0.00      A    C
ATOM   2445  H52 BMIMA  98       5.130   8.797  30.003  1.00  0.00      A    H
ATOM   2446  H53 BMIMA  98       3.733   8.236  30.786  1.00  0.00      A    H
ATOM   2447  C6  BMIMA  98       5.616   7.035  30.973  1.00  0.00      A    C
ATOM   2448  H6  BMIMA  98       5.966   7.653  31.792  1.00  0.00      A    H
ATOM   2449  H61 BMIMA  98       5.226   6.066  31.266  1.00  0.00      A    H
ATOM   2450  H62 BMIMA  98       6.450   6.841  30.309  1.00  0.00      A    H
ATOM   2451  N1  BMIMA  99       6.851  19.226  45.954  1.00  0.00      A    N
ATOM   2452  N11 BMIMA  99       6.057  17.990  47.512  1.00  0.00      A    N
ATOM   2453  C1  BMIMA  99       6.378  18.058  46.238  1.00  0.00      A    C
ATOM   2454  H1  BMIMA  99       6.230  17.317  45.482  1.00  0.00      A    H
ATOM   2455  C2  BMIMA  99       6.712  20.016  47.078  1.00  0.00      A    C
ATOM   2456  H2  BMIMA  99       6.959  21.052  47.154  1.00  0.00      A    H
ATOM   2457  C21 BMIMA  99       6.212  19.242  48.041  1.00  0.00      A    C
ATOM   2458  H21 BMIMA  99       6.020  19.354  49.085  1.00  0.00      A    H
ATOM   2459  C3  BMIMA  99       7.331  19.610  44.632  1.00  0.00      A    C
ATOM   2460  H3  BMIMA  99       8.169  19.014  44.301  1.00  0.00      A    H
ATOM   2461  H31 BMIMA  99       6.561  19.345  43.923  1.00  0.00      A    H
ATOM   2462  H32 BMIMA  99       7.479  20.679  44.596  1.00  0.00      A    H
ATOM   2463  C4  BMIMA  99       5.520  16.869  48.219  1.00  0.00      A    C
ATOM   2464  H4  BMIMA  99       6.026  16.812  49.172  1.00  0.00      A    H
ATOM   2465  H41 BMIMA  99       5.810  15.998  47.651  1.00  0.00      A    H
ATOM   2466  C5  BMIMA  99       4.063  16.913  48.309  1.00  0.00      A    C
ATOM   2467  H5  BMIMA  99       3.768  17.322  49.272  1.00  0.00      A    H
ATOM   2468  H51 BMIMA  99       3.609  17.381  47.439  1.00  0.00      A    H
ATOM   2469  C51 BMIMA  99       3.448  15.436  48.219  1.00  0.00      A    C
ATOM   2470  H52 BMIMA  99       3.874  14.823  47.428  1.00  0.00      A    H
ATOM   2471  H53 BMIMA  99       3.698  15.052  49.205  1.00  0.00      A    H
ATOM   2472  C6  BMIMA  99       1.900  15.457  48.029  1.00  0.00      A    C
ATOM   2473  H6  BMIMA  99       1.549  15.841  48.979  1.00  0.00      A    H
ATOM   2474  H61 BMIMA  99       1.759  16.102  47.169  1.00  0.00      A    H
ATOM   2475  H62 BMIMA  99       1.442  14.485  47.885  1.00  0.00      A    H
ATOM   2476  N1  BMIMA 100      47.703  47.743  13.814  1.00  0.00      A    N
ATOM   2477  N11 BMIMA 100      48.443  49.476  14.906  1.00  0.00      A    N
ATOM   2478  C1  BMIMA 100      47.454  48.651  14.688  1.00  0.00      A    C
ATOM   2479  H1  BMIMA 100      46.571  48.559  15.282  1.00  0.00      A    H
ATOM   2480  C2  BMIMA 100      48.749  48.284  13.112  1.00  0.00      A    C
ATOM   2481  H2  BMIMA 100      48.982  47.845  12.167  1.00  0.00      A    H
ATOM   2482  C21 BMIMA 100      49.252  49.330  13.774  1.00  0.00      A    C
ATOM   2483  H21 BMIMA 100      50.083  49.962  13.548  1.00  0.00      A    H
ATOM   2484  C3  BMIMA 100      46.786  46.815  13.213  1.00  0.00      A    C
ATOM   2485  H3  BMIMA 100      47.305  46.012  12.710  1.00  0.00      A    H
ATOM   2486  H31 BMIMA 100      46.081  46.354  13.888  1.00  0.00      A    H
ATOM   2487  H32 BMIMA 100      46.179  47.400  12.538  1.00  0.00      A    H
ATOM   2488  C4  BMIMA 100      48.533  50.454  15.945  1.00  0.00      A    C
ATOM   2489  H4  BMIMA 100      49.506  50.395  16.408  1.00  0.00      A    H
ATOM   2490  H41 BMIMA 100      47.812  50.189  16.704  1.00  0.00      A    H
ATOM   2491  C5  BMIMA 100      48.302  51.858  15.459  1.00  0.00      A    C
ATOM   2492  H5  BMIMA 100      48.295  52.511  16.328  1.00  0.00      A    H
ATOM   2493  H51 BMIMA 100      49.082  52.167  14.768  1.00  0.00      A    H
ATOM   2494  C51 BMIMA 100      46.892  52.111  14.865  1.00  0.00      A    C
ATOM   2495  H52 BMIMA 100      46.780  51.509  13.967  1.00  0.00      A    H
ATOM   2496  H53 BMIMA 100      46.142  51.879  15.617  1.00  0.00      A    H
ATOM   2497  C6  BMIMA 100      46.736  53.666  14.531  1.00  0.00      A    C
ATOM   2498  H6  BMIMA 100      46.796  54.239  15.449  1.00  0.00      A    H
ATOM   2499  H61 BMIMA 100      47.424  54.089  13.807  1.00  0.00      A    H
ATOM   2500  H62 BMIMA 100      45.724  53.776  14.159  1.00  0.00      A    H
ATOM   2501  N1  BMIMA 101      27.091   2.783  36.019  1.00  0.00      A    N
ATOM   2502  N11 BMIMA 101      25.329   3.662  35.074  1.00  0.00      A    N
ATOM   2503  C1  BMIMA 101      25.826   3.079  36.175  1.00  0.00      A    C
ATOM   2504  H1  BMIMA 101      25.358   3.027  37.135  1.00  0.00      A    H
ATOM   2505  C2  BMIMA 101      27.465   3.130  34.722  1.00  0.00      A    C
ATOM   2506  H2  BMIMA 101      28.447   2.978  34.329  1.00  0.00      A    H
ATOM   2507  C21 BMIMA 101      26.391   3.741  34.152  1.00  0.00      A    C
ATOM   2508  H21 BMIMA 101      26.366   4.229  33.202  1.00  0.00      A    H
ATOM   2509  C3  BMIMA 101      28.040   2.172  36.897  1.00  0.00      A    C
ATOM   2510  H3  BMIMA 101      28.212   1.141  36.626  1.00  0.00      A    H
ATOM   2511  H31 BMIMA 101      29.012   2.638  36.833  1.00  0.00      A    H
ATOM   2512  H32 BMIMA 101      27.677   2.186  37.914  1.00  0.00      A    H
ATOM   2513  C4  BMIMA 101      23.960   4.004  34.765  1.00  0.00      A    C
ATOM   2514  H4  BMIMA 101      23.515   3.586  35.656  1.00  0.00      A    H
ATOM   2515  H41 BMIMA 101      23.597   3.475  33.897  1.00  0.00      A    H
ATOM   2516  C5  BMIMA 101      23.537   5.464  34.773  1.00  0.00      A    C
ATOM   2517  H5  BMIMA 101      23.503   5.854  33.759  1.00  0.00      A    H
ATOM   2518  H51 BMIMA 101      22.516   5.511  35.141  1.00  0.00      A    H
ATOM   2519  C51 BMIMA 101      24.493   6.304  35.617  1.00  0.00      A    C
ATOM   2520  H52 BMIMA 101      24.873   5.733  36.460  1.00  0.00      A    H
ATOM   2521  H53 BMIMA 101      25.268   6.570  34.903  1.00  0.00      A    H
ATOM   2522  C6  BMIMA 101      23.840   7.570  36.180  1.00  0.00      A    C
ATOM   2523  H6  BMIMA 101      23.038   7.355  36.876  1.00  0.00      A    H
ATOM   2524  H61 BMIMA 101      24.583   8.200  36.656  1.00  0.00      A    H
ATOM   2525  H62 BMIMA 101      23.371   8.091  35.353  1.00  0.00      A    H
ATOM   2526  N1  BMIMA 102      14.212  32.475  14.816  1.00  0.00      A    N
ATOM   2527  N11 BMIMA 102      12.364  32.622  15.838  1.00  0.00      A    N
ATOM   2528  C1  BMIMA 102      12.905  32.408  14.683  1.00  0.00      A    C
ATOM   2529  H1  BMIMA 102      12.373  32.204  13.778  1.00  0.00      A    H
ATOM   2530  C2  BMIMA 102      14.501  32.784  16.121  1.00  0.00      A    C
ATOM   2531  H2  BMIMA 102      15.520  32.822  16.439  1.00  0.00      A    H
ATOM   2532  C21 BMIMA 102      13.332  32.878  16.727  1.00  0.00      A    C
ATOM   2533  H21 BMIMA 102      13.169  33.196  17.733  1.00  0.00      A    H
ATOM   2534  C3  BMIMA 102      15.160  32.478  13.719  1.00  0.00      A    C
ATOM   2535  H3  BMIMA 102      14.591  32.316  12.815  1.00  0.00      A    H
ATOM   2536  H31 BMIMA 102      15.524  33.495  13.721  1.00  0.00      A    H
ATOM   2537  H32 BMIMA 102      15.992  31.793  13.786  1.00  0.00      A    H
ATOM   2538  C4  BMIMA 102      10.886  32.823  16.032  1.00  0.00      A    C
ATOM   2539  H4  BMIMA 102      10.603  32.474  17.014  1.00  0.00      A    H
ATOM   2540  H41 BMIMA 102      10.313  32.352  15.248  1.00  0.00      A    H
ATOM   2541  C5  BMIMA 102      10.392  34.319  15.931  1.00  0.00      A    C
ATOM   2542  H5  BMIMA 102      10.950  35.016  16.551  1.00  0.00      A    H
ATOM   2543  H51 BMIMA 102      10.443  34.477  14.857  1.00  0.00      A    H
ATOM   2544  C51 BMIMA 102       8.979  34.674  16.352  1.00  0.00      A    C
ATOM   2545  H52 BMIMA 102       8.355  33.915  15.888  1.00  0.00      A    H
ATOM   2546  H53 BMIMA 102       8.945  34.673  17.439  1.00  0.00      A    H
ATOM   2547  C6  BMIMA 102       8.401  36.009  15.851  1.00  0.00      A    C
ATOM   2548  H6  BMIMA 102       8.392  35.944  14.769  1.00  0.00      A    H
ATOM   2549  H61 BMIMA 102       7.369  36.107  16.167  1.00  0.00      A    H
ATOM   2550  H62 BMIMA 102       8.941  36.853  16.266  1.00  0.00      A    H
ATOM   2551  N1  BMIMA 103      27.866   6.402  17.974  1.00  0.00      A    N
ATOM   2552  N11 BMIMA 103      27.683   5.847  19.985  1.00  0.00      A    N
ATOM   2553  C1  BMIMA 103      28.535   6.002  18.979  1.00  0.00      A    C
ATOM   2554  H1  BMIMA 103      29.592   5.842  18.988  1.00  0.00      A    H
ATOM   2555  C2  BMIMA 103      26.542   6.554  18.280  1.00  0.00      A    C
ATOM   2556  H2  BMIMA 103      25.836   7.049  17.650  1.00  0.00      A    H
ATOM   2557  C21 BMIMA 103      26.408   6.147  19.592  1.00  0.00      A    C
ATOM   2558  H21 BMIMA 103      25.620   6.129  20.312  1.00  0.00      A    H
ATOM   2559  C3  BMIMA 103      28.463   6.674  16.715  1.00  0.00      A    C
ATOM   2560  H3  BMIMA 103      27.791   7.036  15.951  1.00  0.00      A    H
ATOM   2561  H31 BMIMA 103      29.172   7.467  16.902  1.00  0.00      A    H
ATOM   2562  H32 BMIMA 103      28.933   5.735  16.462  1.00  0.00      A    H
ATOM   2563  C4  BMIMA 103      28.193   5.802  21.347  1.00  0.00      A    C
ATOM   2564  H4  BMIMA 103      29.268   5.860  21.261  1.00  0.00      A    H
ATOM   2565  H41 BMIMA 103      28.050   4.812  21.755  1.00  0.00      A    H
ATOM   2566  C5  BMIMA 103      27.715   6.966  22.115  1.00  0.00      A    C
ATOM   2567  H5  BMIMA 103      27.698   7.837  21.464  1.00  0.00      A    H
ATOM   2568  H51 BMIMA 103      26.674   6.800  22.380  1.00  0.00      A    H
ATOM   2569  C51 BMIMA 103      28.577   7.061  23.374  1.00  0.00      A    C
ATOM   2570  H52 BMIMA 103      28.326   6.218  24.013  1.00  0.00      A    H
ATOM   2571  H53 BMIMA 103      29.642   7.125  23.167  1.00  0.00      A    H
ATOM   2572  C6  BMIMA 103      28.198   8.323  24.212  1.00  0.00      A    C
ATOM   2573  H6  BMIMA 103      28.475   9.206  23.648  1.00  0.00      A    H
ATOM   2574  H61 BMIMA 103      27.187   8.426  24.589  1.00  0.00      A    H
ATOM   2575  H62 BMIMA 103      28.770   8.351  25.133  1.00  0.00      A    H
ATOM   2576  N1  BMIMA 104       6.560  40.053   7.360  1.00  0.00      A    N
ATOM   2577  N11 BMIMA 104       4.883  39.339   8.493  1.00  0.00      A    N
ATOM   2578  C1  BMIMA 104       5.719  39.054   7.505  1.00  0.00      A    C
ATOM   2579  H1  BMIMA 104       5.795  38.140   6.957  1.00  0.00      A    H
ATOM   2580  C2  BMIMA 104       6.235  40.998   8.288  1.00  0.00      A    C
ATOM   2581  H2  BMIMA 104       6.705  41.957   8.292  1.00  0.00      A    H
ATOM   2582  C21 BMIMA 104       5.208  40.533   9.011  1.00  0.00      A    C
ATOM   2583  H21 BMIMA 104       4.623  40.995   9.775  1.00  0.00      A    H
ATOM   2584  C3  BMIMA 104       7.548  40.105   6.250  1.00  0.00      A    C
ATOM   2585  H3  BMIMA 104       8.037  41.068   6.256  1.00  0.00      A    H
ATOM   2586  H31 BMIMA 104       8.221  39.271   6.385  1.00  0.00      A    H
ATOM   2587  H32 BMIMA 104       6.905  39.884   5.411  1.00  0.00      A    H
ATOM   2588  C4  BMIMA 104       3.727  38.466   8.850  1.00  0.00      A    C
ATOM   2589  H4  BMIMA 104       3.168  38.876   9.678  1.00  0.00      A    H
ATOM   2590  H41 BMIMA 104       4.323  37.585   9.034  1.00  0.00      A    H
ATOM   2591  C5  BMIMA 104       2.661  38.330   7.729  1.00  0.00      A    C
ATOM   2592  H5  BMIMA 104       3.110  37.759   6.921  1.00  0.00      A    H
ATOM   2593  H51 BMIMA 104       1.936  37.678   8.210  1.00  0.00      A    H
ATOM   2594  C51 BMIMA 104       2.154  39.689   7.129  1.00  0.00      A    C
ATOM   2595  H52 BMIMA 104       1.748  40.301   7.930  1.00  0.00      A    H
ATOM   2596  H53 BMIMA 104       3.000  40.270   6.773  1.00  0.00      A    H
ATOM   2597  C6  BMIMA 104       1.076  39.425   6.147  1.00  0.00      A    C
ATOM   2598  H6  BMIMA 104       0.147  38.985   6.493  1.00  0.00      A    H
ATOM   2599  H61 BMIMA 104       0.759  40.332   5.646  1.00  0.00      A    H
ATOM   2600  H62 BMIMA 104       1.393  38.724   5.383  1.00  0.00      A    H
ATOM   2601  N1  BMIMA 105      27.153  35.150   6.490  1.00  0.00      A    N
ATOM   2602  N11 BMIMA 105      26.904  37.224   6.010  1.00  0.00      A    N
ATOM   2603  C1  BMIMA 105      27.806  36.284   6.323  1.00  0.00      A    C
ATOM   2604  H1  BMIMA 105      28.856  36.471   6.393  1.00  0.00      A    H
ATOM   2605  C2  BMIMA 105      25.782  35.410   6.492  1.00  0.00      A    C
ATOM   2606  H2  BMIMA 105      25.046  34.681   6.752  1.00  0.00      A    H
ATOM   2607  C21 BMIMA 105      25.672  36.638   5.907  1.00  0.00      A    C
ATOM   2608  H21 BMIMA 105      24.876  37.254   5.550  1.00  0.00      A    H
ATOM   2609  C3  BMIMA 105      27.720  33.762   6.714  1.00  0.00      A    C
ATOM   2610  H3  BMIMA 105      27.189  33.364   7.565  1.00  0.00      A    H
ATOM   2611  H31 BMIMA 105      27.529  33.022   5.951  1.00  0.00      A    H
ATOM   2612  H32 BMIMA 105      28.791  33.854   6.823  1.00  0.00      A    H
ATOM   2613  C4  BMIMA 105      27.271  38.635   5.723  1.00  0.00      A    C
ATOM   2614  H4  BMIMA 105      27.428  38.685   4.655  1.00  0.00      A    H
ATOM   2615  H41 BMIMA 105      28.216  38.788   6.221  1.00  0.00      A    H
ATOM   2616  C5  BMIMA 105      26.258  39.535   6.274  1.00  0.00      A    C
ATOM   2617  H5  BMIMA 105      25.324  39.329   5.758  1.00  0.00      A    H
ATOM   2618  H51 BMIMA 105      26.009  39.333   7.313  1.00  0.00      A    H
ATOM   2619  C51 BMIMA 105      26.631  41.006   6.161  1.00  0.00      A    C
ATOM   2620  H52 BMIMA 105      27.485  41.292   6.769  1.00  0.00      A    H
ATOM   2621  H53 BMIMA 105      26.712  41.240   5.102  1.00  0.00      A    H
ATOM   2622  C6  BMIMA 105      25.523  41.867   6.731  1.00  0.00      A    C
ATOM   2623  H6  BMIMA 105      25.561  41.843   7.814  1.00  0.00      A    H
ATOM   2624  H61 BMIMA 105      25.502  42.933   6.537  1.00  0.00      A    H
ATOM   2625  H62 BMIMA 105      24.537  41.496   6.477  1.00  0.00      A    H
ATOM   2626  N1  BMIMA 106      45.765  24.487  48.281  1.00  0.00      A    N
ATOM   2627  N11 BMIMA 106      44.896  22.540  48.345  1.00  0.00      A    N
ATOM   2628  C1  BMIMA 106      45.733  23.398  48.962  1.00  0.00      A    C
ATOM   2629  H1  BMIMA 106      46.361  23.139  49.787  1.00  0.00      A    H
ATOM   2630  C2  BMIMA 106      44.835  24.406  47.269  1.00  0.00      A    C
ATOM   2631  H2  BMIMA 106      44.724  25.178  46.539  1.00  0.00      A    H
ATOM   2632  C21 BMIMA 106      44.298  23.202  47.321  1.00  0.00      A    C
ATOM   2633  H21 BMIMA 106      43.688  22.671  46.624  1.00  0.00      A    H
ATOM   2634  C3  BMIMA 106      46.583  25.622  48.525  1.00  0.00      A    C
ATOM   2635  H3  BMIMA 106      47.181  25.368  49.387  1.00  0.00      A    H
ATOM   2636  H31 BMIMA 106      47.213  25.821  47.671  1.00  0.00      A    H
ATOM   2637  H32 BMIMA 106      45.899  26.406  48.813  1.00  0.00      A    H
ATOM   2638  C4  BMIMA 106      44.670  21.127  48.717  1.00  0.00      A    C
ATOM   2639  H4  BMIMA 106      45.591  20.563  48.723  1.00  0.00      A    H
ATOM   2640  H41 BMIMA 106      43.943  20.756  48.011  1.00  0.00      A    H
ATOM   2641  C5  BMIMA 106      44.067  20.978  50.114  1.00  0.00      A    C
ATOM   2642  H5  BMIMA 106      43.997  19.895  50.184  1.00  0.00      A    H
ATOM   2643  H51 BMIMA 106      44.808  21.282  50.849  1.00  0.00      A    H
ATOM   2644  C51 BMIMA 106      42.748  21.742  50.322  1.00  0.00      A    C
ATOM   2645  H52 BMIMA 106      42.823  22.825  50.269  1.00  0.00      A    H
ATOM   2646  H53 BMIMA 106      42.147  21.536  49.440  1.00  0.00      A    H
ATOM   2647  C6  BMIMA 106      41.787  21.462  51.479  1.00  0.00      A    C
ATOM   2648  H6  BMIMA 106      42.271  21.857  52.364  1.00  0.00      A    H
ATOM   2649  H61 BMIMA 106      40.796  21.894  51.391  1.00  0.00      A    H
ATOM   2650  H62 BMIMA 106      41.616  20.400  51.612  1.00  0.00      A    H
ATOM   2651  N1  BMIMA 107      18.967  28.023  23.017  1.00  0.00      A    N
ATOM   2652  N11 BMIMA 107      17.515  26.843  24.130  1.00  0.00      A    N
ATOM   2653  C1  BMIMA 107      18.109  27.028  22.950  1.00  0.00      A    C
ATOM   2654  H1  BMIMA 107      17.892  26.443  22.082  1.00  0.00      A    H
ATOM   2655  C2  BMIMA 107      18.896  28.567  24.230  1.00  0.00      A    C
ATOM   2656  H2  BMIMA 107      19.466  29.450  24.419  1.00  0.00      A    H
ATOM   2657  C21 BMIMA 107      18.006  27.845  24.909  1.00  0.00      A    C
ATOM   2658  H21 BMIMA 107      17.629  28.012  25.894  1.00  0.00      A    H
ATOM   2659  C3  BMIMA 107      19.674  28.643  21.905  1.00  0.00      A    C
ATOM   2660  H3  BMIMA 107      20.643  28.169  21.853  1.00  0.00      A    H
ATOM   2661  H31 BMIMA 107      19.001  28.463  21.080  1.00  0.00      A    H
ATOM   2662  H32 BMIMA 107      19.782  29.700  22.101  1.00  0.00      A    H
ATOM   2663  C4  BMIMA 107      16.361  25.985  24.417  1.00  0.00      A    C
ATOM   2664  H4  BMIMA 107      16.029  25.593  23.467  1.00  0.00      A    H
ATOM   2665  H41 BMIMA 107      15.556  26.640  24.716  1.00  0.00      A    H
ATOM   2666  C5  BMIMA 107      16.432  24.893  25.484  1.00  0.00      A    C
ATOM   2667  H5  BMIMA 107      15.531  25.012  26.082  1.00  0.00      A    H
ATOM   2668  H51 BMIMA 107      16.404  23.920  25.001  1.00  0.00      A    H
ATOM   2669  C51 BMIMA 107      17.703  24.987  26.352  1.00  0.00      A    C
ATOM   2670  H52 BMIMA 107      18.532  24.974  25.649  1.00  0.00      A    H
ATOM   2671  H53 BMIMA 107      17.618  25.792  27.079  1.00  0.00      A    H
ATOM   2672  C6  BMIMA 107      17.636  23.744  27.168  1.00  0.00      A    C
ATOM   2673  H6  BMIMA 107      17.433  22.859  26.576  1.00  0.00      A    H
ATOM   2674  H61 BMIMA 107      18.636  23.665  27.580  1.00  0.00      A    H
ATOM   2675  H62 BMIMA 107      16.895  23.905  27.943  1.00  0.00      A    H
ATOM   2676  N1  BMIMA 108      25.573  16.229  15.960  1.00  0.00      A    N
ATOM   2677  N11 BMIMA 108      24.107  16.535  14.435  1.00  0.00      A    N
ATOM   2678  C1  BMIMA 108      24.291  16.407  15.703  1.00  0.00      A    C
ATOM   2679  H1  BMIMA 108      23.498  16.438  16.420  1.00  0.00      A    H
ATOM   2680  C2  BMIMA 108      26.227  16.313  14.795  1.00  0.00      A    C
ATOM   2681  H2  BMIMA 108      27.288  16.212  14.728  1.00  0.00      A    H
ATOM   2682  C21 BMIMA 108      25.363  16.469  13.805  1.00  0.00      A    C
ATOM   2683  H21 BMIMA 108      25.504  16.547  12.749  1.00  0.00      A    H
ATOM   2684  C3  BMIMA 108      26.179  15.933  17.243  1.00  0.00      A    C
ATOM   2685  H3  BMIMA 108      26.879  16.660  17.629  1.00  0.00      A    H
ATOM   2686  H31 BMIMA 108      25.338  15.847  17.914  1.00  0.00      A    H
ATOM   2687  H32 BMIMA 108      26.544  14.916  17.239  1.00  0.00      A    H
ATOM   2688  C4  BMIMA 108      22.848  16.717  13.724  1.00  0.00      A    C
ATOM   2689  H4  BMIMA 108      22.288  15.966  14.262  1.00  0.00      A    H
ATOM   2690  H41 BMIMA 108      22.952  16.458  12.680  1.00  0.00      A    H
ATOM   2691  C5  BMIMA 108      22.337  18.109  13.965  1.00  0.00      A    C
ATOM   2692  H5  BMIMA 108      22.294  18.212  15.046  1.00  0.00      A    H
ATOM   2693  H51 BMIMA 108      22.986  18.828  13.473  1.00  0.00      A    H
ATOM   2694  C51 BMIMA 108      20.873  18.300  13.444  1.00  0.00      A    C
ATOM   2695  H52 BMIMA 108      20.925  18.117  12.374  1.00  0.00      A    H
ATOM   2696  H53 BMIMA 108      20.256  17.539  13.915  1.00  0.00      A    H
ATOM   2697  C6  BMIMA 108      20.263  19.623  13.603  1.00  0.00      A    C
ATOM   2698  H6  BMIMA 108      19.962  19.834  14.623  1.00  0.00      A    H
ATOM   2699  H61 BMIMA 108      20.841  20.487  13.295  1.00  0.00      A    H
ATOM   2700  H62 BMIMA 108      19.392  19.609  12.959  1.00  0.00      A    H
ATOM   2701  N1  BMIMA 109      26.570   8.702  49.427  1.00  0.00      A    N
ATOM   2702  N11 BMIMA 109      27.692   7.424  48.176  1.00  0.00      A    N
ATOM   2703  C1  BMIMA 109      26.948   7.455  49.239  1.00  0.00      A    C
ATOM   2704  H1  BMIMA 109      26.980   6.611  49.894  1.00  0.00      A    H
ATOM   2705  C2  BMIMA 109      26.885   9.468  48.381  1.00  0.00      A    C
ATOM   2706  H2  BMIMA 109      26.668  10.514  48.348  1.00  0.00      A    H
ATOM   2707  C21 BMIMA 109      27.572   8.661  47.540  1.00  0.00      A    C
ATOM   2708  H21 BMIMA 109      27.933   8.852  46.553  1.00  0.00      A    H
ATOM   2709  C3  BMIMA 109      25.818   9.101  50.662  1.00  0.00      A    C
ATOM   2710  H3  BMIMA 109      26.336   9.794  51.308  1.00  0.00      A    H
ATOM   2711  H31 BMIMA 109      24.853   9.524  50.426  1.00  0.00      A    H
ATOM   2712  H32 BMIMA 109      25.650   8.216  51.257  1.00  0.00      A    H
ATOM   2713  C4  BMIMA 109      28.381   6.211  47.626  1.00  0.00      A    C
ATOM   2714  H4  BMIMA 109      28.696   6.561  46.654  1.00  0.00      A    H
ATOM   2715  H41 BMIMA 109      27.680   5.444  47.334  1.00  0.00      A    H
ATOM   2716  C5  BMIMA 109      29.627   5.703  48.378  1.00  0.00      A    C
ATOM   2717  H5  BMIMA 109      30.403   6.393  48.058  1.00  0.00      A    H
ATOM   2718  H51 BMIMA 109      29.592   5.809  49.459  1.00  0.00      A    H
ATOM   2719  C51 BMIMA 109      30.069   4.303  48.049  1.00  0.00      A    C
ATOM   2720  H52 BMIMA 109      29.175   3.719  47.845  1.00  0.00      A    H
ATOM   2721  H53 BMIMA 109      30.621   4.477  47.129  1.00  0.00      A    H
ATOM   2722  C6  BMIMA 109      31.104   3.803  49.047  1.00  0.00      A    C
ATOM   2723  H6  BMIMA 109      31.498   4.702  49.507  1.00  0.00      A    H
ATOM   2724  H61 BMIMA 109      30.675   3.036  49.682  1.00  0.00      A    H
ATOM   2725  H62 BMIMA 109      31.937   3.316  48.554  1.00  0.00      A    H
ATOM   2726  N1  BMIMA 110      19.159  -0.097   7.205  1.00  0.00      A    N
ATOM   2727  N11 BMIMA 110      19.693   1.791   7.928  1.00  0.00      A    N
ATOM   2728  C1  BMIMA 110      18.725   0.919   7.944  1.00  0.00      A    C
ATOM   2729  H1  BMIMA 110      17.793   0.999   8.461  1.00  0.00      A    H
ATOM   2730  C2  BMIMA 110      20.434   0.160   6.752  1.00  0.00      A    C
ATOM   2731  H2  BMIMA 110      20.911  -0.505   6.065  1.00  0.00      A    H
ATOM   2732  C21 BMIMA 110      20.798   1.288   7.251  1.00  0.00      A    C
ATOM   2733  H21 BMIMA 110      21.644   1.929   7.140  1.00  0.00      A    H
ATOM   2734  C3  BMIMA 110      18.333  -1.270   6.871  1.00  0.00      A    C
ATOM   2735  H3  BMIMA 110      17.337  -0.895   7.054  1.00  0.00      A    H
ATOM   2736  H31 BMIMA 110      18.518  -1.455   5.823  1.00  0.00      A    H
ATOM   2737  H32 BMIMA 110      18.456  -2.179   7.441  1.00  0.00      A    H
ATOM   2738  C4  BMIMA 110      19.675   3.109   8.584  1.00  0.00      A    C
ATOM   2739  H4  BMIMA 110      18.826   3.672   8.225  1.00  0.00      A    H
ATOM   2740  H41 BMIMA 110      20.577   3.604   8.256  1.00  0.00      A    H
ATOM   2741  C5  BMIMA 110      19.823   3.017  10.097  1.00  0.00      A    C
ATOM   2742  H5  BMIMA 110      20.611   2.280  10.226  1.00  0.00      A    H
ATOM   2743  H51 BMIMA 110      20.173   4.024  10.306  1.00  0.00      A    H
ATOM   2744  C51 BMIMA 110      18.601   2.556  10.944  1.00  0.00      A    C
ATOM   2745  H52 BMIMA 110      18.394   1.537  10.628  1.00  0.00      A    H
ATOM   2746  H53 BMIMA 110      18.714   2.596  12.025  1.00  0.00      A    H
ATOM   2747  C6  BMIMA 110      17.401   3.405  10.728  1.00  0.00      A    C
ATOM   2748  H6  BMIMA 110      17.589   4.411  11.083  1.00  0.00      A    H
ATOM   2749  H61 BMIMA 110      17.237   3.540   9.665  1.00  0.00      A    H
ATOM   2750  H62 BMIMA 110      16.505   3.037  11.215  1.00  0.00      A    H
ATOM   2751  N1  BMIMA 111      11.060   7.907  51.634  1.00  0.00      A    N
ATOM   2752  N11 BMIMA 111      10.143   6.244  50.701  1.00  0.00      A    N
ATOM   2753  C1  BMIMA 111      11.051   7.162  50.559  1.00  0.00      A    C
ATOM   2754  H1  BMIMA 111      11.595   7.411  49.673  1.00  0.00      A    H
ATOM   2755  C2  BMIMA 111      10.021   7.558  52.438  1.00  0.00      A    C
ATOM   2756  H2  BMIMA 111       9.760   8.119  53.309  1.00  0.00      A    H
ATOM   2757  C21 BMIMA 111       9.469   6.476  51.887  1.00  0.00      A    C
ATOM   2758  H21 BMIMA 111       8.612   5.917  52.193  1.00  0.00      A    H
ATOM   2759  C3  BMIMA 111      11.827   9.145  51.702  1.00  0.00      A    C
ATOM   2760  H3  BMIMA 111      12.665   9.071  52.379  1.00  0.00      A    H
ATOM   2761  H31 BMIMA 111      12.264   9.462  50.766  1.00  0.00      A    H
ATOM   2762  H32 BMIMA 111      11.134   9.922  51.988  1.00  0.00      A    H
ATOM   2763  C4  BMIMA 111       9.799   5.236  49.675  1.00  0.00      A    C
ATOM   2764  H4  BMIMA 111       9.811   5.744  48.722  1.00  0.00      A    H
ATOM   2765  H41 BMIMA 111       8.842   4.798  49.915  1.00  0.00      A    H
ATOM   2766  C5  BMIMA 111      10.897   4.257  49.675  1.00  0.00      A    C
ATOM   2767  H5  BMIMA 111      11.765   4.736  49.229  1.00  0.00      A    H
ATOM   2768  H51 BMIMA 111      11.149   3.992  50.699  1.00  0.00      A    H
ATOM   2769  C51 BMIMA 111      10.528   3.061  48.802  1.00  0.00      A    C
ATOM   2770  H52 BMIMA 111       9.707   2.462  49.188  1.00  0.00      A    H
ATOM   2771  H53 BMIMA 111      10.239   3.562  47.882  1.00  0.00      A    H
ATOM   2772  C6  BMIMA 111      11.668   2.097  48.570  1.00  0.00      A    C
ATOM   2773  H6  BMIMA 111      11.302   1.406  47.820  1.00  0.00      A    H
ATOM   2774  H61 BMIMA 111      12.541   2.604  48.174  1.00  0.00      A    H
ATOM   2775  H62 BMIMA 111      11.897   1.546  49.475  1.00  0.00      A    H
ATOM   2776  N1  BMIMA 112      23.036   7.092  29.268  1.00  0.00      A    N
ATOM   2777  N11 BMIMA 112      23.433   7.286  27.126  1.00  0.00      A    N
ATOM   2778  C1  BMIMA 112      23.938   6.969  28.304  1.00  0.00      A    C
ATOM   2779  H1  BMIMA 112      24.963   6.676  28.384  1.00  0.00      A    H
ATOM   2780  C2  BMIMA 112      21.887   7.549  28.671  1.00  0.00      A    C
ATOM   2781  H2  BMIMA 112      21.014   7.788  29.238  1.00  0.00      A    H
ATOM   2782  C21 BMIMA 112      22.133   7.672  27.361  1.00  0.00      A    C
ATOM   2783  H21 BMIMA 112      21.382   7.914  26.642  1.00  0.00      A    H
ATOM   2784  C3  BMIMA 112      23.234   6.930  30.737  1.00  0.00      A    C
ATOM   2785  H3  BMIMA 112      22.713   6.119  31.225  1.00  0.00      A    H
ATOM   2786  H31 BMIMA 112      24.232   6.593  30.976  1.00  0.00      A    H
ATOM   2787  H32 BMIMA 112      22.869   7.893  31.062  1.00  0.00      A    H
ATOM   2788  C4  BMIMA 112      24.049   7.265  25.834  1.00  0.00      A    C
ATOM   2789  H4  BMIMA 112      25.070   7.571  26.007  1.00  0.00      A    H
ATOM   2790  H41 BMIMA 112      23.612   8.035  25.215  1.00  0.00      A    H
ATOM   2791  C5  BMIMA 112      24.011   5.841  25.201  1.00  0.00      A    C
ATOM   2792  H5  BMIMA 112      24.618   5.215  25.850  1.00  0.00      A    H
ATOM   2793  H51 BMIMA 112      22.985   5.483  25.216  1.00  0.00      A    H
ATOM   2794  C51 BMIMA 112      24.440   5.580  23.751  1.00  0.00      A    C
ATOM   2795  H52 BMIMA 112      23.887   6.251  23.098  1.00  0.00      A    H
ATOM   2796  H53 BMIMA 112      25.488   5.849  23.655  1.00  0.00      A    H
ATOM   2797  C6  BMIMA 112      24.243   4.153  23.316  1.00  0.00      A    C
ATOM   2798  H6  BMIMA 112      23.188   3.980  23.136  1.00  0.00      A    H
ATOM   2799  H61 BMIMA 112      24.581   3.938  22.309  1.00  0.00      A    H
ATOM   2800  H62 BMIMA 112      24.642   3.422  24.009  1.00  0.00      A    H
ATOM   2801  N1  BMIMA 113      29.942   9.541   4.621  1.00  0.00      A    N
ATOM   2802  N11 BMIMA 113      31.179   7.795   4.892  1.00  0.00      A    N
ATOM   2803  C1  BMIMA 113      29.910   8.253   4.894  1.00  0.00      A    C
ATOM   2804  H1  BMIMA 113      29.075   7.722   5.299  1.00  0.00      A    H
ATOM   2805  C2  BMIMA 113      31.245   9.920   4.547  1.00  0.00      A    C
ATOM   2806  H2  BMIMA 113      31.544  10.945   4.505  1.00  0.00      A    H
ATOM   2807  C21 BMIMA 113      32.023   8.845   4.667  1.00  0.00      A    C
ATOM   2808  H21 BMIMA 113      33.080   8.698   4.703  1.00  0.00      A    H
ATOM   2809  C3  BMIMA 113      28.705  10.370   4.850  1.00  0.00      A    C
ATOM   2810  H3  BMIMA 113      28.472  10.299   5.902  1.00  0.00      A    H
ATOM   2811  H31 BMIMA 113      29.013  11.365   4.564  1.00  0.00      A    H
ATOM   2812  H32 BMIMA 113      27.881   9.977   4.272  1.00  0.00      A    H
ATOM   2813  C4  BMIMA 113      31.589   6.452   5.258  1.00  0.00      A    C
ATOM   2814  H4  BMIMA 113      30.792   5.904   5.739  1.00  0.00      A    H
ATOM   2815  H41 BMIMA 113      32.417   6.551   5.945  1.00  0.00      A    H
ATOM   2816  C5  BMIMA 113      32.068   5.555   4.080  1.00  0.00      A    C
ATOM   2817  H5  BMIMA 113      32.845   4.913   4.486  1.00  0.00      A    H
ATOM   2818  H51 BMIMA 113      31.289   4.887   3.720  1.00  0.00      A    H
ATOM   2819  C51 BMIMA 113      32.689   6.298   2.844  1.00  0.00      A    C
ATOM   2820  H52 BMIMA 113      31.949   7.025   2.519  1.00  0.00      A    H
ATOM   2821  H53 BMIMA 113      33.622   6.743   3.181  1.00  0.00      A    H
ATOM   2822  C6  BMIMA 113      32.753   5.342   1.700  1.00  0.00      A    C
ATOM   2823  H6  BMIMA 113      32.446   4.310   1.824  1.00  0.00      A    H
ATOM   2824  H61 BMIMA 113      32.160   5.734   0.882  1.00  0.00      A    H
ATOM   2825  H62 BMIMA 113      33.752   5.270   1.284  1.00  0.00      A    H
ATOM   2826  N1  BMIMA 114      26.447  17.583   5.871  1.00  0.00      A    N
ATOM   2827  N11 BMIMA 114      27.043  16.722   3.989  1.00  0.00      A    N
ATOM   2828  C1  BMIMA 114      26.062  16.822   4.841  1.00  0.00      A    C
ATOM   2829  H1  BMIMA 114      25.208  16.179   4.839  1.00  0.00      A    H
ATOM   2830  C2  BMIMA 114      27.644  18.144   5.580  1.00  0.00      A    C
ATOM   2831  H2  BMIMA 114      28.062  18.852   6.261  1.00  0.00      A    H
ATOM   2832  C21 BMIMA 114      28.025  17.575   4.427  1.00  0.00      A    C
ATOM   2833  H21 BMIMA 114      28.918  17.671   3.849  1.00  0.00      A    H
ATOM   2834  C3  BMIMA 114      25.735  17.707   7.114  1.00  0.00      A    C
ATOM   2835  H3  BMIMA 114      25.343  16.739   7.389  1.00  0.00      A    H
ATOM   2836  H31 BMIMA 114      26.531  17.921   7.813  1.00  0.00      A    H
ATOM   2837  H32 BMIMA 114      24.949  18.441   7.009  1.00  0.00      A    H
ATOM   2838  C4  BMIMA 114      27.140  15.871   2.832  1.00  0.00      A    C
ATOM   2839  H4  BMIMA 114      26.125  15.508   2.768  1.00  0.00      A    H
ATOM   2840  H41 BMIMA 114      27.820  15.122   3.211  1.00  0.00      A    H
ATOM   2841  C5  BMIMA 114      27.641  16.489   1.558  1.00  0.00      A    C
ATOM   2842  H5  BMIMA 114      27.253  17.504   1.522  1.00  0.00      A    H
ATOM   2843  H51 BMIMA 114      28.725  16.561   1.531  1.00  0.00      A    H
ATOM   2844  C51 BMIMA 114      27.246  15.580   0.422  1.00  0.00      A    C
ATOM   2845  H52 BMIMA 114      27.707  14.601   0.522  1.00  0.00      A    H
ATOM   2846  H53 BMIMA 114      26.160  15.599   0.477  1.00  0.00      A    H
ATOM   2847  C6  BMIMA 114      27.664  16.152  -0.935  1.00  0.00      A    C
ATOM   2848  H6  BMIMA 114      27.312  15.595  -1.795  1.00  0.00      A    H
ATOM   2849  H61 BMIMA 114      27.370  17.193  -1.004  1.00  0.00      A    H
ATOM   2850  H62 BMIMA 114      28.743  16.147  -1.038  1.00  0.00      A    H
ATOM   2851  N1  BMIMA 115      48.525  31.098   2.965  1.00  0.00      A    N
ATOM   2852  N11 BMIMA 115      47.249  29.834   1.715  1.00  0.00      A    N
ATOM   2853  C1  BMIMA 115      47.446  31.065   2.175  1.00  0.00      A    C
ATOM   2854  H1  BMIMA 115      46.811  31.858   1.843  1.00  0.00      A    H
ATOM   2855  C2  BMIMA 115      49.132  29.838   2.869  1.00  0.00      A    C
ATOM   2856  H2  BMIMA 115      50.053  29.627   3.366  1.00  0.00      A    H
ATOM   2857  C21 BMIMA 115      48.330  29.077   2.148  1.00  0.00      A    C
ATOM   2858  H21 BMIMA 115      48.494  28.061   1.863  1.00  0.00      A    H
ATOM   2859  C3  BMIMA 115      49.033  32.235   3.710  1.00  0.00      A    C
ATOM   2860  H3  BMIMA 115      50.071  32.359   3.441  1.00  0.00      A    H
ATOM   2861  H31 BMIMA 115      48.499  33.075   3.291  1.00  0.00      A    H
ATOM   2862  H32 BMIMA 115      48.981  32.135   4.784  1.00  0.00      A    H
ATOM   2863  C4  BMIMA 115      46.009  29.345   1.023  1.00  0.00      A    C
ATOM   2864  H4  BMIMA 115      45.374  30.189   0.798  1.00  0.00      A    H
ATOM   2865  H41 BMIMA 115      45.488  28.704   1.718  1.00  0.00      A    H
ATOM   2866  C5  BMIMA 115      46.261  28.764  -0.278  1.00  0.00      A    C
ATOM   2867  H5  BMIMA 115      46.870  27.872  -0.151  1.00  0.00      A    H
ATOM   2868  H51 BMIMA 115      45.296  28.484  -0.691  1.00  0.00      A    H
ATOM   2869  C51 BMIMA 115      46.799  29.745  -1.284  1.00  0.00      A    C
ATOM   2870  H52 BMIMA 115      46.231  30.671  -1.247  1.00  0.00      A    H
ATOM   2871  H53 BMIMA 115      47.830  29.908  -0.979  1.00  0.00      A    H
ATOM   2872  C6  BMIMA 115      46.575  29.257  -2.691  1.00  0.00      A    C
ATOM   2873  H6  BMIMA 115      46.881  28.222  -2.792  1.00  0.00      A    H
ATOM   2874  H61 BMIMA 115      45.612  29.309  -3.186  1.00  0.00      A    H
ATOM   2875  H62 BMIMA 115      47.262  29.921  -3.202  1.00  0.00      A    H
ATOM   2876  N1  BMIMA 116       3.138  31.789  28.382  1.00  0.00      A    N
ATOM   2877  N11 BMIMA 116       1.298  31.610  27.429  1.00  0.00      A    N
ATOM   2878  C1  BMIMA 116       2.393  32.237  27.414  1.00  0.00      A    C
ATOM   2879  H1  BMIMA 116       2.651  32.931  26.643  1.00  0.00      A    H
ATOM   2880  C2  BMIMA 116       2.370  30.970  29.198  1.00  0.00      A    C
ATOM   2881  H2  BMIMA 116       2.667  30.507  30.113  1.00  0.00      A    H
ATOM   2882  C21 BMIMA 116       1.255  30.780  28.535  1.00  0.00      A    C
ATOM   2883  H21 BMIMA 116       0.404  30.177  28.763  1.00  0.00      A    H
ATOM   2884  C3  BMIMA 116       4.573  32.116  28.723  1.00  0.00      A    C
ATOM   2885  H3  BMIMA 116       4.603  31.887  29.778  1.00  0.00      A    H
ATOM   2886  H31 BMIMA 116       5.209  31.323  28.358  1.00  0.00      A    H
ATOM   2887  H32 BMIMA 116       4.835  33.106  28.380  1.00  0.00      A    H
ATOM   2888  C4  BMIMA 116       0.184  31.780  26.515  1.00  0.00      A    C
ATOM   2889  H4  BMIMA 116       0.103  30.907  25.884  1.00  0.00      A    H
ATOM   2890  H41 BMIMA 116       0.351  32.638  25.880  1.00  0.00      A    H
ATOM   2891  C5  BMIMA 116      -1.135  32.096  27.156  1.00  0.00      A    C
ATOM   2892  H5  BMIMA 116      -1.858  32.319  26.376  1.00  0.00      A    H
ATOM   2893  H51 BMIMA 116      -1.559  31.256  27.700  1.00  0.00      A    H
ATOM   2894  C51 BMIMA 116      -1.226  33.417  28.041  1.00  0.00      A    C
ATOM   2895  H52 BMIMA 116      -0.445  33.596  28.775  1.00  0.00      A    H
ATOM   2896  H53 BMIMA 116      -1.168  34.144  27.235  1.00  0.00      A    H
ATOM   2897  C6  BMIMA 116      -2.659  33.686  28.585  1.00  0.00      A    C
ATOM   2898  H6  BMIMA 116      -2.872  32.999  29.396  1.00  0.00      A    H
ATOM   2899  H61 BMIMA 116      -2.714  34.625  29.125  1.00  0.00      A    H
ATOM   2900  H62 BMIMA 116      -3.455  33.641  27.851  1.00  0.00      A    H
ATOM   2901  N1  BMIMA 117      24.725   1.019   3.040  1.00  0.00      A    N
ATOM   2902  N11 BMIMA 117      26.750   1.684   2.476  1.00  0.00      A    N
ATOM   2903  C1  BMIMA 117      26.040   1.039   3.363  1.00  0.00      A    C
ATOM   2904  H1  BMIMA 117      26.427   0.559   4.237  1.00  0.00      A    H
ATOM   2905  C2  BMIMA 117      24.668   1.567   1.785  1.00  0.00      A    C
ATOM   2906  H2  BMIMA 117      23.754   1.708   1.250  1.00  0.00      A    H
ATOM   2907  C21 BMIMA 117      25.886   2.081   1.510  1.00  0.00      A    C
ATOM   2908  H21 BMIMA 117      26.225   2.599   0.640  1.00  0.00      A    H
ATOM   2909  C3  BMIMA 117      23.646   0.479   3.829  1.00  0.00      A    C
ATOM   2910  H3  BMIMA 117      22.950  -0.191   3.344  1.00  0.00      A    H
ATOM   2911  H31 BMIMA 117      23.901  -0.225   4.607  1.00  0.00      A    H
ATOM   2912  H32 BMIMA 117      23.209   1.281   4.406  1.00  0.00      A    H
ATOM   2913  C4  BMIMA 117      28.196   1.869   2.505  1.00  0.00      A    C
ATOM   2914  H4  BMIMA 117      28.440   2.382   1.586  1.00  0.00      A    H
ATOM   2915  H41 BMIMA 117      28.717   0.926   2.427  1.00  0.00      A    H
ATOM   2916  C5  BMIMA 117      28.706   2.808   3.585  1.00  0.00      A    C
ATOM   2917  H5  BMIMA 117      29.664   3.226   3.287  1.00  0.00      A    H
ATOM   2918  H51 BMIMA 117      27.972   3.608   3.529  1.00  0.00      A    H
ATOM   2919  C51 BMIMA 117      28.788   2.267   5.036  1.00  0.00      A    C
ATOM   2920  H52 BMIMA 117      27.832   1.878   5.376  1.00  0.00      A    H
ATOM   2921  H53 BMIMA 117      29.541   1.485   4.983  1.00  0.00      A    H
ATOM   2922  C6  BMIMA 117      29.377   3.216   6.003  1.00  0.00      A    C
ATOM   2923  H6  BMIMA 117      30.358   3.502   5.642  1.00  0.00      A    H
ATOM   2924  H61 BMIMA 117      28.771   4.107   6.123  1.00  0.00      A    H
ATOM   2925  H62 BMIMA 117      29.527   2.777   6.982  1.00  0.00      A    H
ATOM   2926  N1  BMIMA 118      13.429  38.492  47.361  1.00  0.00      A    N
ATOM   2927  N11 BMIMA 118      13.605  39.580  49.149  1.00  0.00      A    N
ATOM   2928  C1  BMIMA 118      12.899  38.662  48.534  1.00  0.00      A    C
ATOM   2929  H1  BMIMA 118      11.966  38.262  48.869  1.00  0.00      A    H
ATOM   2930  C2  BMIMA 118      14.499  39.328  47.138  1.00  0.00      A    C
ATOM   2931  H2  BMIMA 118      15.086  39.399  46.249  1.00  0.00      A    H
ATOM   2932  C21 BMIMA 118      14.653  39.953  48.305  1.00  0.00      A    C
ATOM   2933  H21 BMIMA 118      15.410  40.643  48.606  1.00  0.00      A    H
ATOM   2934  C3  BMIMA 118      12.859  37.562  46.349  1.00  0.00      A    C
ATOM   2935  H3  BMIMA 118      12.656  38.094  45.431  1.00  0.00      A    H
ATOM   2936  H31 BMIMA 118      13.543  36.728  46.280  1.00  0.00      A    H
ATOM   2937  H32 BMIMA 118      12.003  37.041  46.752  1.00  0.00      A    H
ATOM   2938  C4  BMIMA 118      13.244  40.252  50.393  1.00  0.00      A    C
ATOM   2939  H4  BMIMA 118      14.132  40.360  50.997  1.00  0.00      A    H
ATOM   2940  H41 BMIMA 118      12.535  39.668  50.961  1.00  0.00      A    H
ATOM   2941  C5  BMIMA 118      12.570  41.697  50.169  1.00  0.00      A    C
ATOM   2942  H5  BMIMA 118      12.340  42.112  51.147  1.00  0.00      A    H
ATOM   2943  H51 BMIMA 118      13.206  42.347  49.573  1.00  0.00      A    H
ATOM   2944  C51 BMIMA 118      11.313  41.614  49.311  1.00  0.00      A    C
ATOM   2945  H52 BMIMA 118      11.424  41.507  48.235  1.00  0.00      A    H
ATOM   2946  H53 BMIMA 118      10.609  40.845  49.616  1.00  0.00      A    H
ATOM   2947  C6  BMIMA 118      10.646  42.972  49.539  1.00  0.00      A    C
ATOM   2948  H6  BMIMA 118      11.380  43.765  49.443  1.00  0.00      A    H
ATOM   2949  H61 BMIMA 118       9.790  43.199  48.915  1.00  0.00      A    H
ATOM   2950  H62 BMIMA 118      10.378  43.112  50.580  1.00  0.00      A    H
ATOM   2951  N1  BMIMA 119      37.157  43.717  33.265  1.00  0.00      A    N
ATOM   2952  N11 BMIMA 119      38.306  45.215  34.320  1.00  0.00      A    N
ATOM   2953  C1  BMIMA 119      37.238  45.011  33.565  1.00  0.00      A    C
ATOM   2954  H1  BMIMA 119      36.500  45.739  33.304  1.00  0.00      A    H
ATOM   2955  C2  BMIMA 119      38.367  43.146  33.584  1.00  0.00      A    C
ATOM   2956  H2  BMIMA 119      38.613  42.187  33.185  1.00  0.00      A    H
ATOM   2957  C21 BMIMA 119      39.067  44.120  34.285  1.00  0.00      A    C
ATOM   2958  H21 BMIMA 119      39.936  44.118  34.906  1.00  0.00      A    H
ATOM   2959  C3  BMIMA 119      36.152  43.182  32.396  1.00  0.00      A    C
ATOM   2960  H3  BMIMA 119      35.477  42.510  32.905  1.00  0.00      A    H
ATOM   2961  H31 BMIMA 119      35.618  43.950  31.857  1.00  0.00      A    H
ATOM   2962  H32 BMIMA 119      36.774  42.590  31.740  1.00  0.00      A    H
ATOM   2963  C4  BMIMA 119      38.827  46.510  34.837  1.00  0.00      A    C
ATOM   2964  H4  BMIMA 119      38.970  46.420  35.904  1.00  0.00      A    H
ATOM   2965  H41 BMIMA 119      37.910  47.067  34.716  1.00  0.00      A    H
ATOM   2966  C5  BMIMA 119      39.982  47.093  34.019  1.00  0.00      A    C
ATOM   2967  H5  BMIMA 119      40.847  46.443  33.922  1.00  0.00      A    H
ATOM   2968  H51 BMIMA 119      39.664  47.343  33.010  1.00  0.00      A    H
ATOM   2969  C51 BMIMA 119      40.498  48.380  34.498  1.00  0.00      A    C
ATOM   2970  H52 BMIMA 119      39.838  49.190  34.198  1.00  0.00      A    H
ATOM   2971  H53 BMIMA 119      40.612  48.442  35.577  1.00  0.00      A    H
ATOM   2972  C6  BMIMA 119      41.896  48.753  33.949  1.00  0.00      A    C
ATOM   2973  H6  BMIMA 119      42.632  48.004  34.220  1.00  0.00      A    H
ATOM   2974  H61 BMIMA 119      41.780  48.809  32.873  1.00  0.00      A    H
ATOM   2975  H62 BMIMA 119      42.310  49.624  34.445  1.00  0.00      A    H
ATOM   2976  N1  BMIMA 120      21.907  42.774  48.492  1.00  0.00      A    N
ATOM   2977  N11 BMIMA 120      20.816  44.302  47.372  1.00  0.00      A    N
ATOM   2978  C1  BMIMA 120      21.807  44.025  48.175  1.00  0.00      A    C
ATOM   2979  H1  BMIMA 120      22.286  44.780  48.760  1.00  0.00      A    H
ATOM   2980  C2  BMIMA 120      20.973  42.173  47.680  1.00  0.00      A    C
ATOM   2981  H2  BMIMA 120      21.001  41.113  47.552  1.00  0.00      A    H
ATOM   2982  C21 BMIMA 120      20.249  43.091  47.059  1.00  0.00      A    C
ATOM   2983  H21 BMIMA 120      19.396  43.033  46.417  1.00  0.00      A    H
ATOM   2984  C3  BMIMA 120      22.851  42.104  49.404  1.00  0.00      A    C
ATOM   2985  H3  BMIMA 120      23.288  41.271  48.873  1.00  0.00      A    H
ATOM   2986  H31 BMIMA 120      23.696  42.688  49.738  1.00  0.00      A    H
ATOM   2987  H32 BMIMA 120      22.256  41.795  50.251  1.00  0.00      A    H
ATOM   2988  C4  BMIMA 120      20.240  45.632  47.098  1.00  0.00      A    C
ATOM   2989  H4  BMIMA 120      20.375  46.188  48.014  1.00  0.00      A    H
ATOM   2990  H41 BMIMA 120      19.191  45.493  46.878  1.00  0.00      A    H
ATOM   2991  C5  BMIMA 120      20.866  46.395  45.926  1.00  0.00      A    C
ATOM   2992  H5  BMIMA 120      20.448  47.394  46.016  1.00  0.00      A    H
ATOM   2993  H51 BMIMA 120      21.918  46.467  46.190  1.00  0.00      A    H
ATOM   2994  C51 BMIMA 120      20.458  45.705  44.592  1.00  0.00      A    C
ATOM   2995  H52 BMIMA 120      20.848  44.693  44.521  1.00  0.00      A    H
ATOM   2996  H53 BMIMA 120      19.390  45.507  44.550  1.00  0.00      A    H
ATOM   2997  C6  BMIMA 120      20.952  46.531  43.405  1.00  0.00      A    C
ATOM   2998  H6  BMIMA 120      20.734  47.579  43.577  1.00  0.00      A    H
ATOM   2999  H61 BMIMA 120      22.031  46.469  43.320  1.00  0.00      A    H
ATOM   3000  H62 BMIMA 120      20.646  46.148  42.438  1.00  0.00      A    H
ATOM   3001  N1  BMIMA 121       0.512  25.366  43.926  1.00  0.00      A    N
ATOM   3002  N11 BMIMA 121       1.807  26.392  45.370  1.00  0.00      A    N
ATOM   3003  C1  BMIMA 121       1.518  26.183  44.097  1.00  0.00      A    C
ATOM   3004  H1  BMIMA 121       2.012  26.656  43.276  1.00  0.00      A    H
ATOM   3005  C2  BMIMA 121       0.109  25.074  45.210  1.00  0.00      A    C
ATOM   3006  H2  BMIMA 121      -0.748  24.465  45.399  1.00  0.00      A    H
ATOM   3007  C21 BMIMA 121       0.856  25.728  46.112  1.00  0.00      A    C
ATOM   3008  H21 BMIMA 121       0.707  25.816  47.166  1.00  0.00      A    H
ATOM   3009  C3  BMIMA 121       0.015  24.829  42.669  1.00  0.00      A    C
ATOM   3010  H3  BMIMA 121      -0.932  25.173  42.277  1.00  0.00      A    H
ATOM   3011  H31 BMIMA 121       0.603  25.287  41.888  1.00  0.00      A    H
ATOM   3012  H32 BMIMA 121      -0.099  23.769  42.840  1.00  0.00      A    H
ATOM   3013  C4  BMIMA 121       2.739  27.409  45.917  1.00  0.00      A    C
ATOM   3014  H4  BMIMA 121       2.279  28.249  46.417  1.00  0.00      A    H
ATOM   3015  H41 BMIMA 121       3.264  27.901  45.111  1.00  0.00      A    H
ATOM   3016  C5  BMIMA 121       3.901  26.787  46.697  1.00  0.00      A    C
ATOM   3017  H5  BMIMA 121       3.601  26.063  47.450  1.00  0.00      A    H
ATOM   3018  H51 BMIMA 121       4.501  26.178  46.026  1.00  0.00      A    H
ATOM   3019  C51 BMIMA 121       4.938  27.726  47.433  1.00  0.00      A    C
ATOM   3020  H52 BMIMA 121       5.000  28.587  46.773  1.00  0.00      A    H
ATOM   3021  H53 BMIMA 121       4.432  28.026  48.347  1.00  0.00      A    H
ATOM   3022  C6  BMIMA 121       6.422  27.140  47.657  1.00  0.00      A    C
ATOM   3023  H6  BMIMA 121       6.311  26.450  48.485  1.00  0.00      A    H
ATOM   3024  H61 BMIMA 121       6.819  26.671  46.764  1.00  0.00      A    H
ATOM   3025  H62 BMIMA 121       7.126  27.920  47.925  1.00  0.00      A    H
ATOM   3026  N1  BMIMA 122      21.756   9.289  48.092  1.00  0.00      A    N
ATOM   3027  N11 BMIMA 122      22.476   8.329  46.319  1.00  0.00      A    N
ATOM   3028  C1  BMIMA 122      22.562   8.378  47.640  1.00  0.00      A    C
ATOM   3029  H1  BMIMA 122      23.227   7.731  48.171  1.00  0.00      A    H
ATOM   3030  C2  BMIMA 122      21.133   9.910  46.998  1.00  0.00      A    C
ATOM   3031  H2  BMIMA 122      20.474  10.748  47.050  1.00  0.00      A    H
ATOM   3032  C21 BMIMA 122      21.597   9.327  45.903  1.00  0.00      A    C
ATOM   3033  H21 BMIMA 122      21.358   9.517  44.880  1.00  0.00      A    H
ATOM   3034  C3  BMIMA 122      21.611   9.602  49.491  1.00  0.00      A    C
ATOM   3035  H3  BMIMA 122      21.431   8.710  50.072  1.00  0.00      A    H
ATOM   3036  H31 BMIMA 122      22.362  10.263  49.898  1.00  0.00      A    H
ATOM   3037  H32 BMIMA 122      20.762  10.249  49.657  1.00  0.00      A    H
ATOM   3038  C4  BMIMA 122      23.356   7.437  45.459  1.00  0.00      A    C
ATOM   3039  H4  BMIMA 122      22.906   7.260  44.493  1.00  0.00      A    H
ATOM   3040  H41 BMIMA 122      23.341   6.520  46.031  1.00  0.00      A    H
ATOM   3041  C5  BMIMA 122      24.832   7.968  45.464  1.00  0.00      A    C
ATOM   3042  H5  BMIMA 122      25.001   8.480  46.408  1.00  0.00      A    H
ATOM   3043  H51 BMIMA 122      25.560   7.218  45.165  1.00  0.00      A    H
ATOM   3044  C51 BMIMA 122      24.981   9.023  44.348  1.00  0.00      A    C
ATOM   3045  H52 BMIMA 122      25.154   8.462  43.433  1.00  0.00      A    H
ATOM   3046  H53 BMIMA 122      24.159   9.727  44.453  1.00  0.00      A    H
ATOM   3047  C6  BMIMA 122      26.315   9.732  44.478  1.00  0.00      A    C
ATOM   3048  H6  BMIMA 122      26.400  10.267  45.417  1.00  0.00      A    H
ATOM   3049  H61 BMIMA 122      27.098   8.995  44.340  1.00  0.00      A    H
ATOM   3050  H62 BMIMA 122      26.335  10.513  43.727  1.00  0.00      A    H
ATOM   3051  N1  BMIMA 123      50.499  49.023  43.120  1.00  0.00      A    N
ATOM   3052  N11 BMIMA 123      49.060  49.635  41.633  1.00  0.00      A    N
ATOM   3053  C1  BMIMA 123      49.501  49.848  42.872  1.00  0.00      A    C
ATOM   3054  H1  BMIMA 123      49.026  50.433  43.630  1.00  0.00      A    H
ATOM   3055  C2  BMIMA 123      50.758  48.287  41.953  1.00  0.00      A    C
ATOM   3056  H2  BMIMA 123      51.554  47.575  41.987  1.00  0.00      A    H
ATOM   3057  C21 BMIMA 123      49.849  48.673  41.046  1.00  0.00      A    C
ATOM   3058  H21 BMIMA 123      49.734  48.194  40.098  1.00  0.00      A    H
ATOM   3059  C3  BMIMA 123      51.199  48.921  44.365  1.00  0.00      A    C
ATOM   3060  H3  BMIMA 123      51.438  49.904  44.744  1.00  0.00      A    H
ATOM   3061  H31 BMIMA 123      50.636  48.314  45.058  1.00  0.00      A    H
ATOM   3062  H32 BMIMA 123      52.127  48.382  44.245  1.00  0.00      A    H
ATOM   3063  C4  BMIMA 123      48.033  50.478  40.993  1.00  0.00      A    C
ATOM   3064  H4  BMIMA 123      47.451  50.800  41.844  1.00  0.00      A    H
ATOM   3065  H41 BMIMA 123      47.514  49.697  40.456  1.00  0.00      A    H
ATOM   3066  C5  BMIMA 123      48.605  51.621  40.134  1.00  0.00      A    C
ATOM   3067  H5  BMIMA 123      47.818  52.091  39.550  1.00  0.00      A    H
ATOM   3068  H51 BMIMA 123      48.949  52.360  40.853  1.00  0.00      A    H
ATOM   3069  C51 BMIMA 123      49.760  51.262  39.246  1.00  0.00      A    C
ATOM   3070  H52 BMIMA 123      50.539  50.768  39.822  1.00  0.00      A    H
ATOM   3071  H53 BMIMA 123      49.417  50.599  38.456  1.00  0.00      A    H
ATOM   3072  C6  BMIMA 123      50.150  52.531  38.548  1.00  0.00      A    C
ATOM   3073  H6  BMIMA 123      50.663  53.223  39.204  1.00  0.00      A    H
ATOM   3074  H61 BMIMA 123      50.818  52.355  37.713  1.00  0.00      A    H
ATOM   3075  H62 BMIMA 123      49.322  53.088  38.124  1.00  0.00      A    H
ATOM   3076  N1  BMIMA 124      49.765  32.346  21.851  1.00  0.00      A    N
ATOM   3077  N11 BMIMA 124      50.031  30.339  22.686  1.00  0.00      A    N
ATOM   3078  C1  BMIMA 124      50.581  31.322  21.967  1.00  0.00      A    C
ATOM   3079  H1  BMIMA 124      51.544  31.250  21.509  1.00  0.00      A    H
ATOM   3080  C2  BMIMA 124      48.628  32.104  22.627  1.00  0.00      A    C
ATOM   3081  H2  BMIMA 124      47.835  32.817  22.671  1.00  0.00      A    H
ATOM   3082  C21 BMIMA 124      48.815  30.805  23.099  1.00  0.00      A    C
ATOM   3083  H21 BMIMA 124      48.257  30.060  23.623  1.00  0.00      A    H
ATOM   3084  C3  BMIMA 124      50.150  33.640  21.329  1.00  0.00      A    C
ATOM   3085  H3  BMIMA 124      49.774  34.351  22.050  1.00  0.00      A    H
ATOM   3086  H31 BMIMA 124      51.207  33.767  21.143  1.00  0.00      A    H
ATOM   3087  H32 BMIMA 124      49.711  33.830  20.361  1.00  0.00      A    H
ATOM   3088  C4  BMIMA 124      50.608  29.041  23.049  1.00  0.00      A    C
ATOM   3089  H4  BMIMA 124      51.078  29.106  24.020  1.00  0.00      A    H
ATOM   3090  H41 BMIMA 124      51.348  28.829  22.293  1.00  0.00      A    H
ATOM   3091  C5  BMIMA 124      49.599  27.841  23.041  1.00  0.00      A    C
ATOM   3092  H5  BMIMA 124      48.830  27.945  23.803  1.00  0.00      A    H
ATOM   3093  H51 BMIMA 124      49.064  28.045  22.117  1.00  0.00      A    H
ATOM   3094  C51 BMIMA 124      50.295  26.475  23.273  1.00  0.00      A    C
ATOM   3095  H52 BMIMA 124      51.047  26.609  24.046  1.00  0.00      A    H
ATOM   3096  H53 BMIMA 124      49.582  25.683  23.487  1.00  0.00      A    H
ATOM   3097  C6  BMIMA 124      51.037  25.987  22.029  1.00  0.00      A    C
ATOM   3098  H6  BMIMA 124      51.350  24.960  22.185  1.00  0.00      A    H
ATOM   3099  H61 BMIMA 124      50.347  25.955  21.194  1.00  0.00      A    H
ATOM   3100  H62 BMIMA 124      51.935  26.498  21.702  1.00  0.00      A    H
ATOM   3101  N1  BMIMA 125      37.169   4.038  36.256  1.00  0.00      A    N
ATOM   3102  N11 BMIMA 125      38.697   3.997  34.775  1.00  0.00      A    N
ATOM   3103  C1  BMIMA 125      37.390   3.833  34.986  1.00  0.00      A    C
ATOM   3104  H1  BMIMA 125      36.683   3.688  34.197  1.00  0.00      A    H
ATOM   3105  C2  BMIMA 125      38.407   4.322  36.860  1.00  0.00      A    C
ATOM   3106  H2  BMIMA 125      38.517   4.532  37.902  1.00  0.00      A    H
ATOM   3107  C21 BMIMA 125      39.301   4.144  36.000  1.00  0.00      A    C
ATOM   3108  H21 BMIMA 125      40.354   4.075  36.164  1.00  0.00      A    H
ATOM   3109  C3  BMIMA 125      35.815   4.045  36.859  1.00  0.00      A    C
ATOM   3110  H3  BMIMA 125      35.492   3.040  36.630  1.00  0.00      A    H
ATOM   3111  H31 BMIMA 125      35.865   4.200  37.926  1.00  0.00      A    H
ATOM   3112  H32 BMIMA 125      35.216   4.843  36.447  1.00  0.00      A    H
ATOM   3113  C4  BMIMA 125      39.486   3.954  33.516  1.00  0.00      A    C
ATOM   3114  H4  BMIMA 125      40.229   4.735  33.578  1.00  0.00      A    H
ATOM   3115  H41 BMIMA 125      38.796   4.127  32.703  1.00  0.00      A    H
ATOM   3116  C5  BMIMA 125      40.177   2.635  33.262  1.00  0.00      A    C
ATOM   3117  H5  BMIMA 125      40.932   2.377  33.999  1.00  0.00      A    H
ATOM   3118  H51 BMIMA 125      39.411   1.866  33.203  1.00  0.00      A    H
ATOM   3119  C51 BMIMA 125      40.856   2.591  31.899  1.00  0.00      A    C
ATOM   3120  H52 BMIMA 125      40.814   1.596  31.464  1.00  0.00      A    H
ATOM   3121  H53 BMIMA 125      40.258   3.228  31.252  1.00  0.00      A    H
ATOM   3122  C6  BMIMA 125      42.374   3.042  31.863  1.00  0.00      A    C
ATOM   3123  H6  BMIMA 125      42.960   2.509  32.603  1.00  0.00      A    H
ATOM   3124  H61 BMIMA 125      42.757   2.794  30.880  1.00  0.00      A    H
ATOM   3125  H62 BMIMA 125      42.444   4.055  32.242  1.00  0.00      A    H
ATOM   3126  N1  BMIMA 126      36.190  11.421  21.861  1.00  0.00      A    N
ATOM   3127  N11 BMIMA 126      38.155  11.546  22.822  1.00  0.00      A    N
ATOM   3128  C1  BMIMA 126      37.408  10.874  21.983  1.00  0.00      A    C
ATOM   3129  H1  BMIMA 126      37.691  10.067  21.341  1.00  0.00      A    H
ATOM   3130  C2  BMIMA 126      36.190  12.485  22.737  1.00  0.00      A    C
ATOM   3131  H2  BMIMA 126      35.265  12.999  22.883  1.00  0.00      A    H
ATOM   3132  C21 BMIMA 126      37.380  12.626  23.233  1.00  0.00      A    C
ATOM   3133  H21 BMIMA 126      37.716  13.263  24.021  1.00  0.00      A    H
ATOM   3134  C3  BMIMA 126      35.122  10.957  21.009  1.00  0.00      A    C
ATOM   3135  H3  BMIMA 126      35.229   9.893  20.856  1.00  0.00      A    H
ATOM   3136  H31 BMIMA 126      34.227  11.149  21.582  1.00  0.00      A    H
ATOM   3137  H32 BMIMA 126      35.059  11.494  20.074  1.00  0.00      A    H
ATOM   3138  C4  BMIMA 126      39.477  11.035  23.326  1.00  0.00      A    C
ATOM   3139  H4  BMIMA 126      39.995  10.349  22.672  1.00  0.00      A    H
ATOM   3140  H41 BMIMA 126      39.350  10.670  24.335  1.00  0.00      A    H
ATOM   3141  C5  BMIMA 126      40.607  12.078  23.474  1.00  0.00      A    C
ATOM   3142  H5  BMIMA 126      40.271  12.820  24.193  1.00  0.00      A    H
ATOM   3143  H51 BMIMA 126      41.532  11.638  23.837  1.00  0.00      A    H
ATOM   3144  C51 BMIMA 126      40.960  12.798  22.164  1.00  0.00      A    C
ATOM   3145  H52 BMIMA 126      41.890  12.419  21.749  1.00  0.00      A    H
ATOM   3146  H53 BMIMA 126      40.146  12.722  21.447  1.00  0.00      A    H
ATOM   3147  C6  BMIMA 126      41.182  14.276  22.462  1.00  0.00      A    C
ATOM   3148  H6  BMIMA 126      41.671  14.311  23.429  1.00  0.00      A    H
ATOM   3149  H61 BMIMA 126      41.774  14.678  21.647  1.00  0.00      A    H
ATOM   3150  H62 BMIMA 126      40.241  14.809  22.547  1.00  0.00      A    H
ATOM   3151  N1  BMIMA 127      18.679  10.876   4.175  1.00  0.00      A    N
ATOM   3152  N11 BMIMA 127      19.076   9.389   5.679  1.00  0.00      A    N
ATOM   3153  C1  BMIMA 127      19.184   9.676   4.401  1.00  0.00      A    C
ATOM   3154  H1  BMIMA 127      19.511   8.960   3.679  1.00  0.00      A    H
ATOM   3155  C2  BMIMA 127      18.173  11.345   5.381  1.00  0.00      A    C
ATOM   3156  H2  BMIMA 127      17.575  12.222   5.494  1.00  0.00      A    H
ATOM   3157  C21 BMIMA 127      18.403  10.388   6.367  1.00  0.00      A    C
ATOM   3158  H21 BMIMA 127      18.141  10.379   7.402  1.00  0.00      A    H
ATOM   3159  C3  BMIMA 127      18.592  11.656   2.892  1.00  0.00      A    C
ATOM   3160  H3  BMIMA 127      18.843  11.059   2.028  1.00  0.00      A    H
ATOM   3161  H31 BMIMA 127      17.681  12.231   2.807  1.00  0.00      A    H
ATOM   3162  H32 BMIMA 127      19.397  12.376   2.869  1.00  0.00      A    H
ATOM   3163  C4  BMIMA 127      19.726   8.301   6.404  1.00  0.00      A    C
ATOM   3164  H4  BMIMA 127      19.950   7.563   5.648  1.00  0.00      A    H
ATOM   3165  H41 BMIMA 127      18.942   7.862   7.003  1.00  0.00      A    H
ATOM   3166  C5  BMIMA 127      20.834   8.852   7.218  1.00  0.00      A    C
ATOM   3167  H5  BMIMA 127      21.528   9.259   6.487  1.00  0.00      A    H
ATOM   3168  H51 BMIMA 127      20.646   9.648   7.934  1.00  0.00      A    H
ATOM   3169  C51 BMIMA 127      21.492   7.762   7.960  1.00  0.00      A    C
ATOM   3170  H52 BMIMA 127      20.977   7.525   8.887  1.00  0.00      A    H
ATOM   3171  H53 BMIMA 127      21.580   6.834   7.401  1.00  0.00      A    H
ATOM   3172  C6  BMIMA 127      22.937   8.216   8.386  1.00  0.00      A    C
ATOM   3173  H6  BMIMA 127      23.360   7.468   9.047  1.00  0.00      A    H
ATOM   3174  H61 BMIMA 127      23.604   8.413   7.554  1.00  0.00      A    H
ATOM   3175  H62 BMIMA 127      22.987   9.126   8.972  1.00  0.00      A    H
ATOM   3176  N1  BMIMA 128       1.192  26.585   9.298  1.00  0.00      A    N
ATOM   3177  N11 BMIMA 128       3.109  26.124   8.401  1.00  0.00      A    N
ATOM   3178  C1  BMIMA 128       2.149  25.672   9.153  1.00  0.00      A    C
ATOM   3179  H1  BMIMA 128       2.059  24.633   9.385  1.00  0.00      A    H
ATOM   3180  C2  BMIMA 128       1.739  27.774   8.839  1.00  0.00      A    C
ATOM   3181  H2  BMIMA 128       1.257  28.723   8.934  1.00  0.00      A    H
ATOM   3182  C21 BMIMA 128       2.894  27.489   8.200  1.00  0.00      A    C
ATOM   3183  H21 BMIMA 128       3.590  28.100   7.669  1.00  0.00      A    H
ATOM   3184  C3  BMIMA 128      -0.200  26.486   9.802  1.00  0.00      A    C
ATOM   3185  H3  BMIMA 128      -0.763  27.188   9.205  1.00  0.00      A    H
ATOM   3186  H31 BMIMA 128      -0.507  25.465   9.627  1.00  0.00      A    H
ATOM   3187  H32 BMIMA 128      -0.242  26.639  10.870  1.00  0.00      A    H
ATOM   3188  C4  BMIMA 128       4.257  25.343   7.949  1.00  0.00      A    C
ATOM   3189  H4  BMIMA 128       4.897  26.040   7.428  1.00  0.00      A    H
ATOM   3190  H41 BMIMA 128       3.949  24.542   7.293  1.00  0.00      A    H
ATOM   3191  C5  BMIMA 128       5.226  24.919   9.065  1.00  0.00      A    C
ATOM   3192  H5  BMIMA 128       4.843  24.145   9.725  1.00  0.00      A    H
ATOM   3193  H51 BMIMA 128       6.149  24.620   8.574  1.00  0.00      A    H
ATOM   3194  C51 BMIMA 128       5.663  26.081   9.940  1.00  0.00      A    C
ATOM   3195  H52 BMIMA 128       6.134  26.891   9.389  1.00  0.00      A    H
ATOM   3196  H53 BMIMA 128       4.746  26.538  10.303  1.00  0.00      A    H
ATOM   3197  C6  BMIMA 128       6.574  25.544  11.071  1.00  0.00      A    C
ATOM   3198  H6  BMIMA 128       6.197  24.609  11.471  1.00  0.00      A    H
ATOM   3199  H61 BMIMA 128       7.561  25.505  10.625  1.00  0.00      A    H
ATOM   3200  H62 BMIMA 128       6.686  26.199  11.927  1.00  0.00      A    H
ATOM   3201  N1  BMIMA 129      41.557   8.628  16.505  1.00  0.00      A    N
ATOM   3202  N11 BMIMA 129      41.756  10.313  17.842  1.00  0.00      A    N
ATOM   3203  C1  BMIMA 129      41.022   9.765  16.882  1.00  0.00      A    C
ATOM   3204  H1  BMIMA 129      40.009  10.051  16.692  1.00  0.00      A    H
ATOM   3205  C2  BMIMA 129      42.708   8.433  17.223  1.00  0.00      A    C
ATOM   3206  H2  BMIMA 129      43.327   7.573  17.086  1.00  0.00      A    H
ATOM   3207  C21 BMIMA 129      42.816   9.485  18.094  1.00  0.00      A    C
ATOM   3208  H21 BMIMA 129      43.517   9.587  18.893  1.00  0.00      A    H
ATOM   3209  C3  BMIMA 129      41.014   7.557  15.523  1.00  0.00      A    C
ATOM   3210  H3  BMIMA 129      39.986   7.840  15.349  1.00  0.00      A    H
ATOM   3211  H31 BMIMA 129      41.690   7.646  14.685  1.00  0.00      A    H
ATOM   3212  H32 BMIMA 129      41.061   6.568  15.953  1.00  0.00      A    H
ATOM   3213  C4  BMIMA 129      41.427  11.580  18.462  1.00  0.00      A    C
ATOM   3214  H4  BMIMA 129      41.017  11.280  19.415  1.00  0.00      A    H
ATOM   3215  H41 BMIMA 129      40.625  12.088  17.947  1.00  0.00      A    H
ATOM   3216  C5  BMIMA 129      42.581  12.540  18.718  1.00  0.00      A    C
ATOM   3217  H5  BMIMA 129      42.233  13.279  19.435  1.00  0.00      A    H
ATOM   3218  H51 BMIMA 129      43.335  11.955  19.238  1.00  0.00      A    H
ATOM   3219  C51 BMIMA 129      43.156  13.237  17.551  1.00  0.00      A    C
ATOM   3220  H52 BMIMA 129      43.784  12.545  16.996  1.00  0.00      A    H
ATOM   3221  H53 BMIMA 129      42.372  13.568  16.875  1.00  0.00      A    H
ATOM   3222  C6  BMIMA 129      43.941  14.470  17.981  1.00  0.00      A    C
ATOM   3223  H6  BMIMA 129      44.784  14.186  18.601  1.00  0.00      A    H
ATOM   3224  H61 BMIMA 129      44.240  14.974  17.068  1.00  0.00      A    H
ATOM   3225  H62 BMIMA 129      43.432  15.221  18.575  1.00  0.00      A    H
ATOM   3226  N1  BMIMA 130      11.051  51.506  21.742  1.00  0.00      A    N
ATOM   3227  N11 BMIMA 130      12.291  50.733  23.338  1.00  0.00      A    N
ATOM   3228  C1  BMIMA 130      11.083  50.669  22.762  1.00  0.00      A    C
ATOM   3229  H1  BMIMA 130      10.292  50.086  23.183  1.00  0.00      A    H
ATOM   3230  C2  BMIMA 130      12.324  51.934  21.500  1.00  0.00      A    C
ATOM   3231  H2  BMIMA 130      12.505  52.424  20.568  1.00  0.00      A    H
ATOM   3232  C21 BMIMA 130      13.155  51.493  22.519  1.00  0.00      A    C
ATOM   3233  H21 BMIMA 130      14.207  51.498  22.703  1.00  0.00      A    H
ATOM   3234  C3  BMIMA 130       9.882  51.904  20.912  1.00  0.00      A    C
ATOM   3235  H3  BMIMA 130      10.098  52.763  20.294  1.00  0.00      A    H
ATOM   3236  H31 BMIMA 130       9.640  51.083  20.253  1.00  0.00      A    H
ATOM   3237  H32 BMIMA 130       9.005  52.081  21.518  1.00  0.00      A    H
ATOM   3238  C4  BMIMA 130      12.756  50.134  24.559  1.00  0.00      A    C
ATOM   3239  H4  BMIMA 130      12.464  50.833  25.329  1.00  0.00      A    H
ATOM   3240  H41 BMIMA 130      13.829  50.020  24.595  1.00  0.00      A    H
ATOM   3241  C5  BMIMA 130      12.228  48.819  24.792  1.00  0.00      A    C
ATOM   3242  H5  BMIMA 130      11.234  48.732  24.361  1.00  0.00      A    H
ATOM   3243  H51 BMIMA 130      12.959  48.153  24.340  1.00  0.00      A    H
ATOM   3244  C51 BMIMA 130      11.974  48.576  26.235  1.00  0.00      A    C
ATOM   3245  H52 BMIMA 130      12.731  49.021  26.876  1.00  0.00      A    H
ATOM   3246  H53 BMIMA 130      11.019  49.059  26.424  1.00  0.00      A    H
ATOM   3247  C6  BMIMA 130      12.130  47.109  26.644  1.00  0.00      A    C
ATOM   3248  H6  BMIMA 130      11.372  46.457  26.224  1.00  0.00      A    H
ATOM   3249  H61 BMIMA 130      13.153  46.808  26.450  1.00  0.00      A    H
ATOM   3250  H62 BMIMA 130      11.925  47.083  27.708  1.00  0.00      A    H
ATOM   3251  N1  BMIMA 131       4.576  25.235   2.441  1.00  0.00      A    N
ATOM   3252  N11 BMIMA 131       5.285  24.509   0.563  1.00  0.00      A    N
ATOM   3253  C1  BMIMA 131       5.443  24.393   1.902  1.00  0.00      A    C
ATOM   3254  H1  BMIMA 131       5.978  23.612   2.398  1.00  0.00      A    H
ATOM   3255  C2  BMIMA 131       3.820  25.893   1.420  1.00  0.00      A    C
ATOM   3256  H2  BMIMA 131       3.017  26.588   1.534  1.00  0.00      A    H
ATOM   3257  C21 BMIMA 131       4.359  25.553   0.246  1.00  0.00      A    C
ATOM   3258  H21 BMIMA 131       4.062  25.698  -0.769  1.00  0.00      A    H
ATOM   3259  C3  BMIMA 131       4.151  25.200   3.831  1.00  0.00      A    C
ATOM   3260  H3  BMIMA 131       4.424  26.110   4.343  1.00  0.00      A    H
ATOM   3261  H31 BMIMA 131       3.076  25.145   3.741  1.00  0.00      A    H
ATOM   3262  H32 BMIMA 131       4.667  24.334   4.217  1.00  0.00      A    H
ATOM   3263  C4  BMIMA 131       5.931  23.567  -0.361  1.00  0.00      A    C
ATOM   3264  H4  BMIMA 131       6.753  23.137   0.192  1.00  0.00      A    H
ATOM   3265  H41 BMIMA 131       6.248  24.128  -1.228  1.00  0.00      A    H
ATOM   3266  C5  BMIMA 131       4.959  22.559  -0.889  1.00  0.00      A    C
ATOM   3267  H5  BMIMA 131       4.487  22.917  -1.800  1.00  0.00      A    H
ATOM   3268  H51 BMIMA 131       5.567  21.713  -1.198  1.00  0.00      A    H
ATOM   3269  C51 BMIMA 131       3.897  22.134   0.135  1.00  0.00      A    C
ATOM   3270  H52 BMIMA 131       4.394  21.540   0.898  1.00  0.00      A    H
ATOM   3271  H53 BMIMA 131       3.548  23.007   0.679  1.00  0.00      A    H
ATOM   3272  C6  BMIMA 131       2.795  21.308  -0.490  1.00  0.00      A    C
ATOM   3273  H6  BMIMA 131       2.320  20.612   0.192  1.00  0.00      A    H
ATOM   3274  H61 BMIMA 131       2.137  22.062  -0.906  1.00  0.00      A    H
ATOM   3275  H62 BMIMA 131       3.335  20.810  -1.288  1.00  0.00      A    H
ATOM   3276  N1  BMIMA 132      23.364  25.807  23.220  1.00  0.00      A    N
ATOM   3277  N11 BMIMA 132      23.441  25.962  21.071  1.00  0.00      A    N
ATOM   3278  C1  BMIMA 132      23.510  25.138  22.080  1.00  0.00      A    C
ATOM   3279  H1  BMIMA 132      23.594  24.081  21.946  1.00  0.00      A    H
ATOM   3280  C2  BMIMA 132      23.059  27.161  22.951  1.00  0.00      A    C
ATOM   3281  H2  BMIMA 132      22.698  27.907  23.626  1.00  0.00      A    H
ATOM   3282  C21 BMIMA 132      23.083  27.147  21.594  1.00  0.00      A    C
ATOM   3283  H21 BMIMA 132      22.889  27.983  20.959  1.00  0.00      A    H
ATOM   3284  C3  BMIMA 132      23.447  25.083  24.538  1.00  0.00      A    C
ATOM   3285  H3  BMIMA 132      22.727  25.565  25.182  1.00  0.00      A    H
ATOM   3286  H31 BMIMA 132      23.255  24.021  24.500  1.00  0.00      A    H
ATOM   3287  H32 BMIMA 132      24.482  25.159  24.836  1.00  0.00      A    H
ATOM   3288  C4  BMIMA 132      23.566  25.590  19.632  1.00  0.00      A    C
ATOM   3289  H4  BMIMA 132      24.276  24.784  19.518  1.00  0.00      A    H
ATOM   3290  H41 BMIMA 132      24.114  26.466  19.318  1.00  0.00      A    H
ATOM   3291  C5  BMIMA 132      22.246  25.545  18.757  1.00  0.00      A    C
ATOM   3292  H5  BMIMA 132      22.446  26.172  17.892  1.00  0.00      A    H
ATOM   3293  H51 BMIMA 132      22.198  24.543  18.339  1.00  0.00      A    H
ATOM   3294  C51 BMIMA 132      20.938  25.847  19.443  1.00  0.00      A    C
ATOM   3295  H52 BMIMA 132      20.689  25.053  20.142  1.00  0.00      A    H
ATOM   3296  H53 BMIMA 132      21.049  26.811  19.933  1.00  0.00      A    H
ATOM   3297  C6  BMIMA 132      19.824  26.041  18.404  1.00  0.00      A    C
ATOM   3298  H6  BMIMA 132      18.958  26.489  18.879  1.00  0.00      A    H
ATOM   3299  H61 BMIMA 132      20.150  26.701  17.609  1.00  0.00      A    H
ATOM   3300  H62 BMIMA 132      19.494  25.075  18.040  1.00  0.00      A    H
ATOM   3301  N1  BMIMA 133      21.312  17.378   8.580  1.00  0.00      A    N
ATOM   3302  N11 BMIMA 133      22.087  15.393   8.816  1.00  0.00      A    N
ATOM   3303  C1  BMIMA 133      21.760  16.510   9.400  1.00  0.00      A    C
ATOM   3304  H1  BMIMA 133      21.801  16.618  10.463  1.00  0.00      A    H
ATOM   3305  C2  BMIMA 133      21.368  16.874   7.365  1.00  0.00      A    C
ATOM   3306  H2  BMIMA 133      21.009  17.384   6.498  1.00  0.00      A    H
ATOM   3307  C21 BMIMA 133      21.796  15.612   7.537  1.00  0.00      A    C
ATOM   3308  H21 BMIMA 133      21.935  14.920   6.735  1.00  0.00      A    H
ATOM   3309  C3  BMIMA 133      20.670  18.667   8.946  1.00  0.00      A    C
ATOM   3310  H3  BMIMA 133      20.392  18.702   9.989  1.00  0.00      A    H
ATOM   3311  H31 BMIMA 133      21.322  19.487   8.685  1.00  0.00      A    H
ATOM   3312  H32 BMIMA 133      19.769  18.750   8.355  1.00  0.00      A    H
ATOM   3313  C4  BMIMA 133      22.684  14.061   9.336  1.00  0.00      A    C
ATOM   3314  H4  BMIMA 133      22.893  14.254  10.378  1.00  0.00      A    H
ATOM   3315  H41 BMIMA 133      23.556  13.929   8.714  1.00  0.00      A    H
ATOM   3316  C5  BMIMA 133      21.769  12.798   9.195  1.00  0.00      A    C
ATOM   3317  H5  BMIMA 133      21.453  12.701   8.159  1.00  0.00      A    H
ATOM   3318  H51 BMIMA 133      22.335  11.937   9.541  1.00  0.00      A    H
ATOM   3319  C51 BMIMA 133      20.456  13.003  10.001  1.00  0.00      A    C
ATOM   3320  H52 BMIMA 133      20.617  13.509  10.950  1.00  0.00      A    H
ATOM   3321  H53 BMIMA 133      19.846  13.736   9.478  1.00  0.00      A    H
ATOM   3322  C6  BMIMA 133      19.664  11.724  10.232  1.00  0.00      A    C
ATOM   3323  H6  BMIMA 133      18.694  11.932  10.667  1.00  0.00      A    H
ATOM   3324  H61 BMIMA 133      19.511  11.100   9.359  1.00  0.00      A    H
ATOM   3325  H62 BMIMA 133      20.252  11.228  10.996  1.00  0.00      A    H
ATOM   3326  N1  BMIMA 134      27.495  38.602  18.869  1.00  0.00      A    N
ATOM   3327  N11 BMIMA 134      29.070  37.142  18.626  1.00  0.00      A    N
ATOM   3328  C1  BMIMA 134      28.598  38.327  18.232  1.00  0.00      A    C
ATOM   3329  H1  BMIMA 134      28.995  38.961  17.468  1.00  0.00      A    H
ATOM   3330  C2  BMIMA 134      27.197  37.538  19.714  1.00  0.00      A    C
ATOM   3331  H2  BMIMA 134      26.308  37.425  20.296  1.00  0.00      A    H
ATOM   3332  C21 BMIMA 134      28.160  36.652  19.521  1.00  0.00      A    C
ATOM   3333  H21 BMIMA 134      28.247  35.669  19.929  1.00  0.00      A    H
ATOM   3334  C3  BMIMA 134      26.705  39.794  18.664  1.00  0.00      A    C
ATOM   3335  H3  BMIMA 134      25.811  39.582  18.096  1.00  0.00      A    H
ATOM   3336  H31 BMIMA 134      26.371  40.084  19.649  1.00  0.00      A    H
ATOM   3337  H32 BMIMA 134      27.263  40.564  18.151  1.00  0.00      A    H
ATOM   3338  C4  BMIMA 134      30.199  36.322  17.939  1.00  0.00      A    C
ATOM   3339  H4  BMIMA 134      30.459  35.487  18.573  1.00  0.00      A    H
ATOM   3340  H41 BMIMA 134      31.144  36.843  17.879  1.00  0.00      A    H
ATOM   3341  C5  BMIMA 134      29.881  35.681  16.564  1.00  0.00      A    C
ATOM   3342  H5  BMIMA 134      30.008  36.463  15.819  1.00  0.00      A    H
ATOM   3343  H51 BMIMA 134      30.659  34.977  16.281  1.00  0.00      A    H
ATOM   3344  C51 BMIMA 134      28.522  34.986  16.490  1.00  0.00      A    C
ATOM   3345  H52 BMIMA 134      28.233  34.287  17.271  1.00  0.00      A    H
ATOM   3346  H53 BMIMA 134      27.753  35.748  16.393  1.00  0.00      A    H
ATOM   3347  C6  BMIMA 134      28.412  34.208  15.204  1.00  0.00      A    C
ATOM   3348  H6  BMIMA 134      29.023  33.315  15.266  1.00  0.00      A    H
ATOM   3349  H61 BMIMA 134      27.391  33.912  14.993  1.00  0.00      A    H
ATOM   3350  H62 BMIMA 134      28.847  34.694  14.338  1.00  0.00      A    H
ATOM   3351  N1  BMIMA 135      33.037  33.400  26.104  1.00  0.00      A    N
ATOM   3352  N11 BMIMA 135      32.370  31.901  27.425  1.00  0.00      A    N
ATOM   3353  C1  BMIMA 135      32.432  33.194  27.243  1.00  0.00      A    C
ATOM   3354  H1  BMIMA 135      32.010  33.958  27.859  1.00  0.00      A    H
ATOM   3355  C2  BMIMA 135      33.436  32.215  25.607  1.00  0.00      A    C
ATOM   3356  H2  BMIMA 135      33.867  32.122  24.635  1.00  0.00      A    H
ATOM   3357  C21 BMIMA 135      33.065  31.270  26.428  1.00  0.00      A    C
ATOM   3358  H21 BMIMA 135      33.102  30.205  26.358  1.00  0.00      A    H
ATOM   3359  C3  BMIMA 135      33.264  34.708  25.450  1.00  0.00      A    C
ATOM   3360  H3  BMIMA 135      34.315  34.839  25.238  1.00  0.00      A    H
ATOM   3361  H31 BMIMA 135      32.580  34.918  24.641  1.00  0.00      A    H
ATOM   3362  H32 BMIMA 135      33.065  35.370  26.280  1.00  0.00      A    H
ATOM   3363  C4  BMIMA 135      31.624  31.239  28.534  1.00  0.00      A    C
ATOM   3364  H4  BMIMA 135      30.833  30.606  28.161  1.00  0.00      A    H
ATOM   3365  H41 BMIMA 135      31.133  32.069  29.020  1.00  0.00      A    H
ATOM   3366  C5  BMIMA 135      32.499  30.459  29.564  1.00  0.00      A    C
ATOM   3367  H5  BMIMA 135      33.344  31.093  29.819  1.00  0.00      A    H
ATOM   3368  H51 BMIMA 135      31.871  30.197  30.411  1.00  0.00      A    H
ATOM   3369  C51 BMIMA 135      33.027  29.084  29.081  1.00  0.00      A    C
ATOM   3370  H52 BMIMA 135      32.221  28.443  28.732  1.00  0.00      A    H
ATOM   3371  H53 BMIMA 135      33.752  29.226  28.283  1.00  0.00      A    H
ATOM   3372  C6  BMIMA 135      33.649  28.271  30.284  1.00  0.00      A    C
ATOM   3373  H6  BMIMA 135      34.172  27.372  29.979  1.00  0.00      A    H
ATOM   3374  H61 BMIMA 135      34.441  28.873  30.715  1.00  0.00      A    H
ATOM   3375  H62 BMIMA 135      32.974  27.922  31.058  1.00  0.00      A    H
ATOM   3376  N1  BMIMA 136      29.066  43.738  35.027  1.00  0.00      A    N
ATOM   3377  N11 BMIMA 136      30.486  42.219  35.360  1.00  0.00      A    N
ATOM   3378  C1  BMIMA 136      29.315  42.475  34.863  1.00  0.00      A    C
ATOM   3379  H1  BMIMA 136      28.620  41.832  34.366  1.00  0.00      A    H
ATOM   3380  C2  BMIMA 136      30.061  44.283  35.832  1.00  0.00      A    C
ATOM   3381  H2  BMIMA 136      30.019  45.279  36.217  1.00  0.00      A    H
ATOM   3382  C21 BMIMA 136      30.963  43.337  36.003  1.00  0.00      A    C
ATOM   3383  H21 BMIMA 136      31.871  43.306  36.564  1.00  0.00      A    H
ATOM   3384  C3  BMIMA 136      27.929  44.596  34.483  1.00  0.00      A    C
ATOM   3385  H3  BMIMA 136      27.552  45.299  35.211  1.00  0.00      A    H
ATOM   3386  H31 BMIMA 136      28.246  45.118  33.593  1.00  0.00      A    H
ATOM   3387  H32 BMIMA 136      27.134  43.881  34.331  1.00  0.00      A    H
ATOM   3388  C4  BMIMA 136      31.221  40.985  35.096  1.00  0.00      A    C
ATOM   3389  H4  BMIMA 136      32.260  41.154  34.855  1.00  0.00      A    H
ATOM   3390  H41 BMIMA 136      30.680  40.485  34.307  1.00  0.00      A    H
ATOM   3391  C5  BMIMA 136      31.227  40.117  36.348  1.00  0.00      A    C
ATOM   3392  H5  BMIMA 136      31.496  40.828  37.125  1.00  0.00      A    H
ATOM   3393  H51 BMIMA 136      30.168  40.073  36.590  1.00  0.00      A    H
ATOM   3394  C51 BMIMA 136      31.781  38.706  36.232  1.00  0.00      A    C
ATOM   3395  H52 BMIMA 136      31.373  38.191  35.366  1.00  0.00      A    H
ATOM   3396  H53 BMIMA 136      32.855  38.860  36.168  1.00  0.00      A    H
ATOM   3397  C6  BMIMA 136      31.468  37.920  37.530  1.00  0.00      A    C
ATOM   3398  H6  BMIMA 136      30.472  37.996  37.952  1.00  0.00      A    H
ATOM   3399  H61 BMIMA 136      31.388  36.880  37.233  1.00  0.00      A    H
ATOM   3400  H62 BMIMA 136      32.137  38.132  38.356  1.00  0.00      A    H
ATOM   3401  N1  BMIMA 137      -0.509  48.142  23.711  1.00  0.00      A    N
ATOM   3402  N11 BMIMA 137       0.907  49.661  24.181  1.00  0.00      A    N
ATOM   3403  C1  BMIMA 137      -0.252  49.148  24.508  1.00  0.00      A    C
ATOM   3404  H1  BMIMA 137      -0.812  49.539  25.330  1.00  0.00      A    H
ATOM   3405  C2  BMIMA 137       0.456  48.072  22.778  1.00  0.00      A    C
ATOM   3406  H2  BMIMA 137       0.385  47.285  22.059  1.00  0.00      A    H
ATOM   3407  C21 BMIMA 137       1.388  49.031  23.038  1.00  0.00      A    C
ATOM   3408  H21 BMIMA 137       2.246  49.240  22.437  1.00  0.00      A    H
ATOM   3409  C3  BMIMA 137      -1.700  47.272  23.740  1.00  0.00      A    C
ATOM   3410  H3  BMIMA 137      -2.457  47.534  24.465  1.00  0.00      A    H
ATOM   3411  H31 BMIMA 137      -2.158  47.308  22.762  1.00  0.00      A    H
ATOM   3412  H32 BMIMA 137      -1.402  46.244  23.887  1.00  0.00      A    H
ATOM   3413  C4  BMIMA 137       1.424  50.869  24.684  1.00  0.00      A    C
ATOM   3414  H4  BMIMA 137       0.695  51.609  24.978  1.00  0.00      A    H
ATOM   3415  H41 BMIMA 137       1.966  51.252  23.831  1.00  0.00      A    H
ATOM   3416  C5  BMIMA 137       2.465  50.679  25.823  1.00  0.00      A    C
ATOM   3417  H5  BMIMA 137       3.135  51.525  25.692  1.00  0.00      A    H
ATOM   3418  H51 BMIMA 137       1.997  50.720  26.803  1.00  0.00      A    H
ATOM   3419  C51 BMIMA 137       3.224  49.377  25.886  1.00  0.00      A    C
ATOM   3420  H52 BMIMA 137       2.557  48.630  26.310  1.00  0.00      A    H
ATOM   3421  H53 BMIMA 137       3.579  49.090  24.900  1.00  0.00      A    H
ATOM   3422  C6  BMIMA 137       4.582  49.345  26.688  1.00  0.00      A    C
ATOM   3423  H6  BMIMA 137       5.177  50.229  26.494  1.00  0.00      A    H
ATOM   3424  H61 BMIMA 137       4.512  49.211  27.761  1.00  0.00      A    H
ATOM   3425  H62 BMIMA 137       5.283  48.567  26.407  1.00  0.00      A    H
ATOM   3426  N1  BMIMA 138      19.801  13.627  20.858  1.00  0.00      A    N
ATOM   3427  N11 BMIMA 138      19.011  11.588  21.211  1.00  0.00      A    N
ATOM   3428  C1  BMIMA 138      19.013  12.847  21.643  1.00  0.00      A    C
ATOM   3429  H1  BMIMA 138      18.464  13.198  22.490  1.00  0.00      A    H
ATOM   3430  C2  BMIMA 138      20.286  12.752  19.888  1.00  0.00      A    C
ATOM   3431  H2  BMIMA 138      20.958  13.115  19.141  1.00  0.00      A    H
ATOM   3432  C21 BMIMA 138      19.757  11.529  20.041  1.00  0.00      A    C
ATOM   3433  H21 BMIMA 138      19.898  10.638  19.470  1.00  0.00      A    H
ATOM   3434  C3  BMIMA 138      19.844  15.118  21.012  1.00  0.00      A    C
ATOM   3435  H3  BMIMA 138      19.133  15.427  21.765  1.00  0.00      A    H
ATOM   3436  H31 BMIMA 138      20.809  15.411  21.398  1.00  0.00      A    H
ATOM   3437  H32 BMIMA 138      19.703  15.611  20.062  1.00  0.00      A    H
ATOM   3438  C4  BMIMA 138      18.364  10.488  21.805  1.00  0.00      A    C
ATOM   3439  H4  BMIMA 138      17.491  10.312  21.195  1.00  0.00      A    H
ATOM   3440  H41 BMIMA 138      18.151  10.838  22.804  1.00  0.00      A    H
ATOM   3441  C5  BMIMA 138      19.186   9.200  21.861  1.00  0.00      A    C
ATOM   3442  H5  BMIMA 138      18.618   8.666  22.618  1.00  0.00      A    H
ATOM   3443  H51 BMIMA 138      19.177   8.754  20.869  1.00  0.00      A    H
ATOM   3444  C51 BMIMA 138      20.668   9.514  22.250  1.00  0.00      A    C
ATOM   3445  H52 BMIMA 138      21.167   9.227  21.328  1.00  0.00      A    H
ATOM   3446  H53 BMIMA 138      20.864  10.568  22.426  1.00  0.00      A    H
ATOM   3447  C6  BMIMA 138      21.236   8.681  23.475  1.00  0.00      A    C
ATOM   3448  H6  BMIMA 138      20.791   8.942  24.428  1.00  0.00      A    H
ATOM   3449  H61 BMIMA 138      21.139   7.602  23.420  1.00  0.00      A    H
ATOM   3450  H62 BMIMA 138      22.279   8.920  23.653  1.00  0.00      A    H
ATOM   3451  N1  BMIMA 139      11.405  44.548  17.982  1.00  0.00      A    N
ATOM   3452  N11 BMIMA 139      13.378  43.621  17.729  1.00  0.00      A    N
ATOM   3453  C1  BMIMA 139      12.075  43.479  17.716  1.00  0.00      A    C
ATOM   3454  H1  BMIMA 139      11.726  42.477  17.583  1.00  0.00      A    H
ATOM   3455  C2  BMIMA 139      12.316  45.541  18.218  1.00  0.00      A    C
ATOM   3456  H2  BMIMA 139      12.024  46.515  18.546  1.00  0.00      A    H
ATOM   3457  C21 BMIMA 139      13.564  45.005  17.963  1.00  0.00      A    C
ATOM   3458  H21 BMIMA 139      14.567  45.371  17.998  1.00  0.00      A    H
ATOM   3459  C3  BMIMA 139       9.933  44.684  17.945  1.00  0.00      A    C
ATOM   3460  H3  BMIMA 139       9.430  44.800  18.894  1.00  0.00      A    H
ATOM   3461  H31 BMIMA 139       9.677  45.416  17.193  1.00  0.00      A    H
ATOM   3462  H32 BMIMA 139       9.619  43.717  17.579  1.00  0.00      A    H
ATOM   3463  C4  BMIMA 139      14.469  42.604  17.477  1.00  0.00      A    C
ATOM   3464  H4  BMIMA 139      14.007  41.662  17.220  1.00  0.00      A    H
ATOM   3465  H41 BMIMA 139      14.942  42.498  18.442  1.00  0.00      A    H
ATOM   3466  C5  BMIMA 139      15.571  42.956  16.456  1.00  0.00      A    C
ATOM   3467  H5  BMIMA 139      14.941  43.158  15.593  1.00  0.00      A    H
ATOM   3468  H51 BMIMA 139      16.035  43.833  16.898  1.00  0.00      A    H
ATOM   3469  C51 BMIMA 139      16.529  41.755  16.157  1.00  0.00      A    C
ATOM   3470  H52 BMIMA 139      17.141  41.730  17.055  1.00  0.00      A    H
ATOM   3471  H53 BMIMA 139      16.090  40.771  16.012  1.00  0.00      A    H
ATOM   3472  C6  BMIMA 139      17.621  42.050  15.120  1.00  0.00      A    C
ATOM   3473  H6  BMIMA 139      17.197  42.306  14.156  1.00  0.00      A    H
ATOM   3474  H61 BMIMA 139      18.330  42.840  15.342  1.00  0.00      A    H
ATOM   3475  H62 BMIMA 139      18.188  41.137  14.977  1.00  0.00      A    H
ATOM   3476  N1  BMIMA 140      43.833  10.923   4.518  1.00  0.00      A    N
ATOM   3477  N11 BMIMA 140      42.512  11.579   6.032  1.00  0.00      A    N
ATOM   3478  C1  BMIMA 140      42.607  10.831   4.956  1.00  0.00      A    C
ATOM   3479  H1  BMIMA 140      41.793  10.342   4.466  1.00  0.00      A    H
ATOM   3480  C2  BMIMA 140      44.616  11.583   5.460  1.00  0.00      A    C
ATOM   3481  H2  BMIMA 140      45.670  11.629   5.293  1.00  0.00      A    H
ATOM   3482  C21 BMIMA 140      43.774  12.022   6.373  1.00  0.00      A    C
ATOM   3483  H21 BMIMA 140      43.827  12.625   7.253  1.00  0.00      A    H
ATOM   3484  C3  BMIMA 140      44.301  10.130   3.323  1.00  0.00      A    C
ATOM   3485  H3  BMIMA 140      43.591   9.375   3.019  1.00  0.00      A    H
ATOM   3486  H31 BMIMA 140      44.474  10.805   2.497  1.00  0.00      A    H
ATOM   3487  H32 BMIMA 140      45.238   9.630   3.520  1.00  0.00      A    H
ATOM   3488  C4  BMIMA 140      41.328  11.679   6.899  1.00  0.00      A    C
ATOM   3489  H4  BMIMA 140      41.742  11.577   7.891  1.00  0.00      A    H
ATOM   3490  H41 BMIMA 140      40.713  10.847   6.588  1.00  0.00      A    H
ATOM   3491  C5  BMIMA 140      40.448  12.944   6.779  1.00  0.00      A    C
ATOM   3492  H5  BMIMA 140      39.827  12.816   5.897  1.00  0.00      A    H
ATOM   3493  H51 BMIMA 140      39.914  13.038   7.721  1.00  0.00      A    H
ATOM   3494  C51 BMIMA 140      41.194  14.206   6.617  1.00  0.00      A    C
ATOM   3495  H52 BMIMA 140      41.938  14.331   7.400  1.00  0.00      A    H
ATOM   3496  H53 BMIMA 140      41.687  14.059   5.659  1.00  0.00      A    H
ATOM   3497  C6  BMIMA 140      40.448  15.508   6.416  1.00  0.00      A    C
ATOM   3498  H6  BMIMA 140      39.736  15.353   5.614  1.00  0.00      A    H
ATOM   3499  H61 BMIMA 140      39.873  15.752   7.302  1.00  0.00      A    H
ATOM   3500  H62 BMIMA 140      41.072  16.370   6.208  1.00  0.00      A    H
ATOM   3501  N1  BMIMA 141      41.684  27.411  18.909  1.00  0.00      A    N
ATOM   3502  N11 BMIMA 141      41.631  29.274  17.924  1.00  0.00      A    N
ATOM   3503  C1  BMIMA 141      42.419  28.424  18.437  1.00  0.00      A    C
ATOM   3504  H1  BMIMA 141      43.486  28.380  18.479  1.00  0.00      A    H
ATOM   3505  C2  BMIMA 141      40.367  27.594  18.650  1.00  0.00      A    C
ATOM   3506  H2  BMIMA 141      39.547  26.980  18.954  1.00  0.00      A    H
ATOM   3507  C21 BMIMA 141      40.321  28.773  18.032  1.00  0.00      A    C
ATOM   3508  H21 BMIMA 141      39.476  29.323  17.680  1.00  0.00      A    H
ATOM   3509  C3  BMIMA 141      42.302  26.315  19.632  1.00  0.00      A    C
ATOM   3510  H3  BMIMA 141      42.156  26.506  20.685  1.00  0.00      A    H
ATOM   3511  H31 BMIMA 141      41.820  25.381  19.384  1.00  0.00      A    H
ATOM   3512  H32 BMIMA 141      43.356  26.276  19.398  1.00  0.00      A    H
ATOM   3513  C4  BMIMA 141      42.035  30.522  17.326  1.00  0.00      A    C
ATOM   3514  H4  BMIMA 141      42.359  31.208  18.096  1.00  0.00      A    H
ATOM   3515  H41 BMIMA 141      41.171  31.077  16.993  1.00  0.00      A    H
ATOM   3516  C5  BMIMA 141      43.065  30.313  16.183  1.00  0.00      A    C
ATOM   3517  H5  BMIMA 141      43.999  29.846  16.486  1.00  0.00      A    H
ATOM   3518  H51 BMIMA 141      42.575  29.781  15.372  1.00  0.00      A    H
ATOM   3519  C51 BMIMA 141      43.509  31.672  15.519  1.00  0.00      A    C
ATOM   3520  H52 BMIMA 141      42.571  32.195  15.351  1.00  0.00      A    H
ATOM   3521  H53 BMIMA 141      44.119  32.281  16.181  1.00  0.00      A    H
ATOM   3522  C6  BMIMA 141      44.259  31.473  14.161  1.00  0.00      A    C
ATOM   3523  H6  BMIMA 141      44.961  30.653  14.261  1.00  0.00      A    H
ATOM   3524  H61 BMIMA 141      43.541  31.109  13.436  1.00  0.00      A    H
ATOM   3525  H62 BMIMA 141      44.743  32.348  13.742  1.00  0.00      A    H
ATOM   3526  N1  BMIMA 142      48.666  19.092  17.259  1.00  0.00      A    N
ATOM   3527  N11 BMIMA 142      46.642  19.137  17.792  1.00  0.00      A    N
ATOM   3528  C1  BMIMA 142      47.654  19.889  17.446  1.00  0.00      A    C
ATOM   3529  H1  BMIMA 142      47.642  20.950  17.317  1.00  0.00      A    H
ATOM   3530  C2  BMIMA 142      48.280  17.784  17.449  1.00  0.00      A    C
ATOM   3531  H2  BMIMA 142      48.909  16.922  17.398  1.00  0.00      A    H
ATOM   3532  C21 BMIMA 142      47.006  17.812  17.733  1.00  0.00      A    C
ATOM   3533  H21 BMIMA 142      46.257  17.093  17.984  1.00  0.00      A    H
ATOM   3534  C3  BMIMA 142      49.994  19.455  16.675  1.00  0.00      A    C
ATOM   3535  H3  BMIMA 142      50.645  19.603  17.524  1.00  0.00      A    H
ATOM   3536  H31 BMIMA 142      50.426  18.654  16.094  1.00  0.00      A    H
ATOM   3537  H32 BMIMA 142      50.075  20.352  16.078  1.00  0.00      A    H
ATOM   3538  C4  BMIMA 142      45.297  19.650  18.108  1.00  0.00      A    C
ATOM   3539  H4  BMIMA 142      45.133  20.498  17.460  1.00  0.00      A    H
ATOM   3540  H41 BMIMA 142      45.372  20.035  19.114  1.00  0.00      A    H
ATOM   3541  C5  BMIMA 142      44.132  18.648  17.890  1.00  0.00      A    C
ATOM   3542  H5  BMIMA 142      43.870  18.580  16.838  1.00  0.00      A    H
ATOM   3543  H51 BMIMA 142      44.300  17.619  18.198  1.00  0.00      A    H
ATOM   3544  C51 BMIMA 142      42.858  19.051  18.627  1.00  0.00      A    C
ATOM   3545  H52 BMIMA 142      43.279  19.438  19.551  1.00  0.00      A    H
ATOM   3546  H53 BMIMA 142      42.418  19.887  18.090  1.00  0.00      A    H
ATOM   3547  C6  BMIMA 142      41.965  17.811  18.846  1.00  0.00      A    C
ATOM   3548  H6  BMIMA 142      41.049  18.024  19.386  1.00  0.00      A    H
ATOM   3549  H61 BMIMA 142      41.728  17.277  17.933  1.00  0.00      A    H
ATOM   3550  H62 BMIMA 142      42.465  17.046  19.428  1.00  0.00      A    H
ATOM   3551  N1  BMIMA 143      28.890  30.638  23.935  1.00  0.00      A    N
ATOM   3552  N11 BMIMA 143      27.513  29.372  25.039  1.00  0.00      A    N
ATOM   3553  C1  BMIMA 143      28.564  30.161  25.114  1.00  0.00      A    C
ATOM   3554  H1  BMIMA 143      29.242  30.100  25.939  1.00  0.00      A    H
ATOM   3555  C2  BMIMA 143      27.951  30.188  23.045  1.00  0.00      A    C
ATOM   3556  H2  BMIMA 143      27.937  30.553  22.041  1.00  0.00      A    H
ATOM   3557  C21 BMIMA 143      27.040  29.452  23.744  1.00  0.00      A    C
ATOM   3558  H21 BMIMA 143      26.078  29.041  23.524  1.00  0.00      A    H
ATOM   3559  C3  BMIMA 143      30.144  31.388  23.609  1.00  0.00      A    C
ATOM   3560  H3  BMIMA 143      30.484  31.674  24.593  1.00  0.00      A    H
ATOM   3561  H31 BMIMA 143      30.951  30.891  23.091  1.00  0.00      A    H
ATOM   3562  H32 BMIMA 143      29.889  32.316  23.118  1.00  0.00      A    H
ATOM   3563  C4  BMIMA 143      27.004  28.545  26.115  1.00  0.00      A    C
ATOM   3564  H4  BMIMA 143      27.780  28.142  26.749  1.00  0.00      A    H
ATOM   3565  H41 BMIMA 143      26.427  27.792  25.597  1.00  0.00      A    H
ATOM   3566  C5  BMIMA 143      26.141  29.405  26.957  1.00  0.00      A    C
ATOM   3567  H5  BMIMA 143      26.795  29.947  27.636  1.00  0.00      A    H
ATOM   3568  H51 BMIMA 143      25.616  30.134  26.345  1.00  0.00      A    H
ATOM   3569  C51 BMIMA 143      25.187  28.534  27.741  1.00  0.00      A    C
ATOM   3570  H52 BMIMA 143      24.399  28.024  27.193  1.00  0.00      A    H
ATOM   3571  H53 BMIMA 143      25.851  27.790  28.172  1.00  0.00      A    H
ATOM   3572  C6  BMIMA 143      24.285  29.326  28.762  1.00  0.00      A    C
ATOM   3573  H6  BMIMA 143      24.832  29.855  29.533  1.00  0.00      A    H
ATOM   3574  H61 BMIMA 143      23.605  30.006  28.262  1.00  0.00      A    H
ATOM   3575  H62 BMIMA 143      23.680  28.628  29.330  1.00  0.00      A    H
ATOM   3576  N1  BMIMA 144      17.546  43.301  33.095  1.00  0.00      A    N
ATOM   3577  N11 BMIMA 144      16.626  43.624  31.229  1.00  0.00      A    N
ATOM   3578  C1  BMIMA 144      17.745  43.426  31.809  1.00  0.00      A    C
ATOM   3579  H1  BMIMA 144      18.688  43.494  31.311  1.00  0.00      A    H
ATOM   3580  C2  BMIMA 144      16.153  43.371  33.332  1.00  0.00      A    C
ATOM   3581  H2  BMIMA 144      15.695  43.292  34.294  1.00  0.00      A    H
ATOM   3582  C21 BMIMA 144      15.592  43.539  32.129  1.00  0.00      A    C
ATOM   3583  H21 BMIMA 144      14.582  43.589  31.785  1.00  0.00      A    H
ATOM   3584  C3  BMIMA 144      18.463  43.232  34.232  1.00  0.00      A    C
ATOM   3585  H3  BMIMA 144      18.587  44.096  34.868  1.00  0.00      A    H
ATOM   3586  H31 BMIMA 144      18.117  42.352  34.752  1.00  0.00      A    H
ATOM   3587  H32 BMIMA 144      19.416  42.904  33.843  1.00  0.00      A    H
ATOM   3588  C4  BMIMA 144      16.352  43.615  29.719  1.00  0.00      A    C
ATOM   3589  H4  BMIMA 144      15.461  43.042  29.511  1.00  0.00      A    H
ATOM   3590  H41 BMIMA 144      17.163  43.117  29.207  1.00  0.00      A    H
ATOM   3591  C5  BMIMA 144      16.239  45.000  29.034  1.00  0.00      A    C
ATOM   3592  H5  BMIMA 144      17.190  45.526  29.036  1.00  0.00      A    H
ATOM   3593  H51 BMIMA 144      15.979  44.759  28.007  1.00  0.00      A    H
ATOM   3594  C51 BMIMA 144      15.275  45.924  29.836  1.00  0.00      A    C
ATOM   3595  H52 BMIMA 144      14.264  45.567  29.664  1.00  0.00      A    H
ATOM   3596  H53 BMIMA 144      15.477  45.985  30.903  1.00  0.00      A    H
ATOM   3597  C6  BMIMA 144      15.314  47.334  29.154  1.00  0.00      A    C
ATOM   3598  H6  BMIMA 144      16.323  47.728  29.187  1.00  0.00      A    H
ATOM   3599  H61 BMIMA 144      14.946  47.318  28.135  1.00  0.00      A    H
ATOM   3600  H62 BMIMA 144      14.651  48.055  29.619  1.00  0.00      A    H
ATOM   3601  N1  BMIMA 145      44.390  35.775   2.060  1.00  0.00      A    N
ATOM   3602  N11 BMIMA 145      44.230  37.824   2.853  1.00  0.00      A    N
ATOM   3603  C1  BMIMA 145      43.770  36.952   2.017  1.00  0.00      A    C
ATOM   3604  H1  BMIMA 145      42.929  37.220   1.413  1.00  0.00      A    H
ATOM   3605  C2  BMIMA 145      45.293  35.893   3.134  1.00  0.00      A    C
ATOM   3606  H2  BMIMA 145      45.972  35.141   3.473  1.00  0.00      A    H
ATOM   3607  C21 BMIMA 145      45.161  37.176   3.627  1.00  0.00      A    C
ATOM   3608  H21 BMIMA 145      45.701  37.617   4.436  1.00  0.00      A    H
ATOM   3609  C3  BMIMA 145      44.174  34.569   1.213  1.00  0.00      A    C
ATOM   3610  H3  BMIMA 145      43.393  34.756   0.491  1.00  0.00      A    H
ATOM   3611  H31 BMIMA 145      45.167  34.341   0.855  1.00  0.00      A    H
ATOM   3612  H32 BMIMA 145      43.805  33.756   1.821  1.00  0.00      A    H
ATOM   3613  C4  BMIMA 145      43.902  39.262   2.880  1.00  0.00      A    C
ATOM   3614  H4  BMIMA 145      43.485  39.470   1.905  1.00  0.00      A    H
ATOM   3615  H41 BMIMA 145      44.956  39.495   2.843  1.00  0.00      A    H
ATOM   3616  C5  BMIMA 145      43.034  39.714   4.059  1.00  0.00      A    C
ATOM   3617  H5  BMIMA 145      42.055  40.062   3.739  1.00  0.00      A    H
ATOM   3618  H51 BMIMA 145      42.960  38.886   4.759  1.00  0.00      A    H
ATOM   3619  C51 BMIMA 145      43.797  40.822   4.756  1.00  0.00      A    C
ATOM   3620  H52 BMIMA 145      44.774  40.410   4.997  1.00  0.00      A    H
ATOM   3621  H53 BMIMA 145      43.969  41.694   4.130  1.00  0.00      A    H
ATOM   3622  C6  BMIMA 145      43.106  41.448   5.909  1.00  0.00      A    C
ATOM   3623  H6  BMIMA 145      43.157  40.753   6.739  1.00  0.00      A    H
ATOM   3624  H61 BMIMA 145      43.665  42.266   6.350  1.00  0.00      A    H
ATOM   3625  H62 BMIMA 145      42.055  41.658   5.746  1.00  0.00      A    H
ATOM   3626  N1  BMIMA 146      30.415  45.125   4.701  1.00  0.00      A    N
ATOM   3627  N11 BMIMA 146      32.436  44.807   3.976  1.00  0.00      A    N
ATOM   3628  C1  BMIMA 146      31.336  44.223   4.462  1.00  0.00      A    C
ATOM   3629  H1  BMIMA 146      31.261  43.184   4.700  1.00  0.00      A    H
ATOM   3630  C2  BMIMA 146      30.917  46.367   4.279  1.00  0.00      A    C
ATOM   3631  H2  BMIMA 146      30.316  47.244   4.380  1.00  0.00      A    H
ATOM   3632  C21 BMIMA 146      32.173  46.127   3.838  1.00  0.00      A    C
ATOM   3633  H21 BMIMA 146      32.868  46.808   3.398  1.00  0.00      A    H
ATOM   3634  C3  BMIMA 146      29.138  44.786   5.315  1.00  0.00      A    C
ATOM   3635  H3  BMIMA 146      28.371  44.782   4.555  1.00  0.00      A    H
ATOM   3636  H31 BMIMA 146      29.177  43.865   5.878  1.00  0.00      A    H
ATOM   3637  H32 BMIMA 146      28.883  45.553   6.031  1.00  0.00      A    H
ATOM   3638  C4  BMIMA 146      33.611  44.044   3.582  1.00  0.00      A    C
ATOM   3639  H4  BMIMA 146      33.653  43.155   4.194  1.00  0.00      A    H
ATOM   3640  H41 BMIMA 146      34.453  44.660   3.860  1.00  0.00      A    H
ATOM   3641  C5  BMIMA 146      33.619  43.783   2.093  1.00  0.00      A    C
ATOM   3642  H5  BMIMA 146      33.843  42.742   1.875  1.00  0.00      A    H
ATOM   3643  H51 BMIMA 146      32.629  43.950   1.677  1.00  0.00      A    H
ATOM   3644  C51 BMIMA 146      34.568  44.628   1.276  1.00  0.00      A    C
ATOM   3645  H52 BMIMA 146      34.314  45.657   1.515  1.00  0.00      A    H
ATOM   3646  H53 BMIMA 146      35.618  44.500   1.527  1.00  0.00      A    H
ATOM   3647  C6  BMIMA 146      34.294  44.415  -0.222  1.00  0.00      A    C
ATOM   3648  H6  BMIMA 146      34.957  44.974  -0.872  1.00  0.00      A    H
ATOM   3649  H61 BMIMA 146      34.377  43.356  -0.440  1.00  0.00      A    H
ATOM   3650  H62 BMIMA 146      33.325  44.721  -0.598  1.00  0.00      A    H
ATOM   3651  N1  BMIMA 147      36.702  21.816  43.569  1.00  0.00      A    N
ATOM   3652  N11 BMIMA 147      37.717  23.267  44.864  1.00  0.00      A    N
ATOM   3653  C1  BMIMA 147      36.615  22.472  44.721  1.00  0.00      A    C
ATOM   3654  H1  BMIMA 147      35.687  22.497  45.251  1.00  0.00      A    H
ATOM   3655  C2  BMIMA 147      38.013  22.028  43.121  1.00  0.00      A    C
ATOM   3656  H2  BMIMA 147      38.328  21.344  42.364  1.00  0.00      A    H
ATOM   3657  C21 BMIMA 147      38.555  22.982  43.814  1.00  0.00      A    C
ATOM   3658  H21 BMIMA 147      39.411  23.605  43.670  1.00  0.00      A    H
ATOM   3659  C3  BMIMA 147      35.729  20.927  42.901  1.00  0.00      A    C
ATOM   3660  H3  BMIMA 147      35.465  21.310  41.925  1.00  0.00      A    H
ATOM   3661  H31 BMIMA 147      35.962  19.874  42.946  1.00  0.00      A    H
ATOM   3662  H32 BMIMA 147      34.837  20.972  43.509  1.00  0.00      A    H
ATOM   3663  C4  BMIMA 147      37.911  24.283  45.957  1.00  0.00      A    C
ATOM   3664  H4  BMIMA 147      36.996  24.222  46.527  1.00  0.00      A    H
ATOM   3665  H41 BMIMA 147      38.161  25.247  45.539  1.00  0.00      A    H
ATOM   3666  C5  BMIMA 147      38.988  23.928  46.966  1.00  0.00      A    C
ATOM   3667  H5  BMIMA 147      38.981  22.884  47.266  1.00  0.00      A    H
ATOM   3668  H51 BMIMA 147      39.913  24.106  46.423  1.00  0.00      A    H
ATOM   3669  C51 BMIMA 147      38.871  24.776  48.321  1.00  0.00      A    C
ATOM   3670  H52 BMIMA 147      39.012  25.818  48.046  1.00  0.00      A    H
ATOM   3671  H53 BMIMA 147      37.881  24.764  48.770  1.00  0.00      A    H
ATOM   3672  C6  BMIMA 147      39.869  24.259  49.348  1.00  0.00      A    C
ATOM   3673  H6  BMIMA 147      39.640  23.296  49.790  1.00  0.00      A    H
ATOM   3674  H61 BMIMA 147      40.824  24.105  48.859  1.00  0.00      A    H
ATOM   3675  H62 BMIMA 147      40.005  24.926  50.192  1.00  0.00      A    H
ATOM   3676  N1  BMIMA 148      34.432  29.417  36.214  1.00  0.00      A    N
ATOM   3677  N11 BMIMA 148      35.845  30.585  35.095  1.00  0.00      A    N
ATOM   3678  C1  BMIMA 148      35.635  29.904  36.274  1.00  0.00      A    C
ATOM   3679  H1  BMIMA 148      36.285  29.829  37.120  1.00  0.00      A    H
ATOM   3680  C2  BMIMA 148      33.920  29.494  34.923  1.00  0.00      A    C
ATOM   3681  H2  BMIMA 148      32.988  29.043  34.662  1.00  0.00      A    H
ATOM   3682  C21 BMIMA 148      34.899  30.176  34.185  1.00  0.00      A    C
ATOM   3683  H21 BMIMA 148      35.015  30.510  33.177  1.00  0.00      A    H
ATOM   3684  C3  BMIMA 148      33.811  28.942  37.407  1.00  0.00      A    C
ATOM   3685  H3  BMIMA 148      32.812  29.301  37.207  1.00  0.00      A    H
ATOM   3686  H31 BMIMA 148      33.874  27.864  37.384  1.00  0.00      A    H
ATOM   3687  H32 BMIMA 148      34.355  29.416  38.211  1.00  0.00      A    H
ATOM   3688  C4  BMIMA 148      37.038  31.342  34.641  1.00  0.00      A    C
ATOM   3689  H4  BMIMA 148      36.647  32.151  34.043  1.00  0.00      A    H
ATOM   3690  H41 BMIMA 148      37.439  30.517  34.070  1.00  0.00      A    H
ATOM   3691  C5  BMIMA 148      37.993  31.859  35.758  1.00  0.00      A    C
ATOM   3692  H5  BMIMA 148      38.043  30.951  36.354  1.00  0.00      A    H
ATOM   3693  H51 BMIMA 148      38.909  32.183  35.270  1.00  0.00      A    H
ATOM   3694  C51 BMIMA 148      37.485  33.074  36.514  1.00  0.00      A    C
ATOM   3695  H52 BMIMA 148      37.370  33.811  35.724  1.00  0.00      A    H
ATOM   3696  H53 BMIMA 148      36.504  32.922  36.958  1.00  0.00      A    H
ATOM   3697  C6  BMIMA 148      38.428  33.673  37.614  1.00  0.00      A    C
ATOM   3698  H6  BMIMA 148      39.281  34.179  37.175  1.00  0.00      A    H
ATOM   3699  H61 BMIMA 148      37.942  34.555  38.015  1.00  0.00      A    H
ATOM   3700  H62 BMIMA 148      38.686  32.971  38.398  1.00  0.00      A    H
ATOM   3701  N1  BMIMA 149      33.248  28.215  21.114  1.00  0.00      A    N
ATOM   3702  N11 BMIMA 149      33.136  30.250  20.291  1.00  0.00      A    N
ATOM   3703  C1  BMIMA 149      33.995  29.251  20.677  1.00  0.00      A    C
ATOM   3704  H1  BMIMA 149      35.064  29.264  20.642  1.00  0.00      A    H
ATOM   3705  C2  BMIMA 149      31.974  28.604  21.241  1.00  0.00      A    C
ATOM   3706  H2  BMIMA 149      31.239  27.945  21.649  1.00  0.00      A    H
ATOM   3707  C21 BMIMA 149      31.889  29.876  20.677  1.00  0.00      A    C
ATOM   3708  H21 BMIMA 149      31.004  30.438  20.473  1.00  0.00      A    H
ATOM   3709  C3  BMIMA 149      33.619  26.875  21.647  1.00  0.00      A    C
ATOM   3710  H3  BMIMA 149      32.939  26.173  21.187  1.00  0.00      A    H
ATOM   3711  H31 BMIMA 149      34.607  26.670  21.264  1.00  0.00      A    H
ATOM   3712  H32 BMIMA 149      33.746  26.960  22.716  1.00  0.00      A    H
ATOM   3713  C4  BMIMA 149      33.488  31.600  19.759  1.00  0.00      A    C
ATOM   3714  H4  BMIMA 149      32.993  31.763  18.814  1.00  0.00      A    H
ATOM   3715  H41 BMIMA 149      34.550  31.524  19.575  1.00  0.00      A    H
ATOM   3716  C5  BMIMA 149      33.191  32.772  20.644  1.00  0.00      A    C
ATOM   3717  H5  BMIMA 149      33.406  32.553  21.686  1.00  0.00      A    H
ATOM   3718  H51 BMIMA 149      33.850  33.602  20.401  1.00  0.00      A    H
ATOM   3719  C51 BMIMA 149      31.804  33.386  20.507  1.00  0.00      A    C
ATOM   3720  H52 BMIMA 149      31.749  33.611  19.445  1.00  0.00      A    H
ATOM   3721  H53 BMIMA 149      31.097  32.612  20.795  1.00  0.00      A    H
ATOM   3722  C6  BMIMA 149      31.566  34.508  21.472  1.00  0.00      A    C
ATOM   3723  H6  BMIMA 149      31.875  35.525  21.256  1.00  0.00      A    H
ATOM   3724  H61 BMIMA 149      30.484  34.572  21.491  1.00  0.00      A    H
ATOM   3725  H62 BMIMA 149      31.719  34.259  22.516  1.00  0.00      A    H
ATOM   3726  N1  BMIMA 150       2.030  44.468  14.242  1.00  0.00      A    N
ATOM   3727  N11 BMIMA 150       0.402  43.778  13.011  1.00  0.00      A    N
ATOM   3728  C1  BMIMA 150       1.355  43.405  13.928  1.00  0.00      A    C
ATOM   3729  H1  BMIMA 150       1.531  42.469  14.413  1.00  0.00      A    H
ATOM   3730  C2  BMIMA 150       1.430  45.547  13.658  1.00  0.00      A    C
ATOM   3731  H2  BMIMA 150       1.733  46.543  13.896  1.00  0.00      A    H
ATOM   3732  C21 BMIMA 150       0.501  45.104  12.844  1.00  0.00      A    C
ATOM   3733  H21 BMIMA 150      -0.159  45.549  12.131  1.00  0.00      A    H
ATOM   3734  C3  BMIMA 150       3.144  44.456  15.156  1.00  0.00      A    C
ATOM   3735  H3  BMIMA 150       3.840  45.180  14.760  1.00  0.00      A    H
ATOM   3736  H31 BMIMA 150       2.789  44.725  16.140  1.00  0.00      A    H
ATOM   3737  H32 BMIMA 150       3.482  43.432  15.225  1.00  0.00      A    H
ATOM   3738  C4  BMIMA 150      -0.613  42.918  12.365  1.00  0.00      A    C
ATOM   3739  H4  BMIMA 150      -1.525  43.493  12.309  1.00  0.00      A    H
ATOM   3740  H41 BMIMA 150      -0.659  42.118  13.089  1.00  0.00      A    H
ATOM   3741  C5  BMIMA 150      -0.212  42.606  10.900  1.00  0.00      A    C
ATOM   3742  H5  BMIMA 150       0.300  43.453  10.450  1.00  0.00      A    H
ATOM   3743  H51 BMIMA 150       0.353  41.678  10.868  1.00  0.00      A    H
ATOM   3744  C51 BMIMA 150      -1.441  42.199  10.114  1.00  0.00      A    C
ATOM   3745  H52 BMIMA 150      -2.202  41.742  10.741  1.00  0.00      A    H
ATOM   3746  H53 BMIMA 150      -1.826  43.155   9.769  1.00  0.00      A    H
ATOM   3747  C6  BMIMA 150      -1.012  41.342   8.846  1.00  0.00      A    C
ATOM   3748  H6  BMIMA 150      -0.833  40.306   9.113  1.00  0.00      A    H
ATOM   3749  H61 BMIMA 150      -1.795  41.426   8.101  1.00  0.00      A    H
ATOM   3750  H62 BMIMA 150      -0.153  41.817   8.386  1.00  0.00      A    H
ATOM   3751  N1  BMIMA 151      47.014  17.322  26.153  1.00  0.00      A    N
ATOM   3752  N11 BMIMA 151      46.368  18.820  27.532  1.00  0.00      A    N
ATOM   3753  C1  BMIMA 151      47.051  17.693  27.431  1.00  0.00      A    C
ATOM   3754  H1  BMIMA 151      47.430  17.132  28.258  1.00  0.00      A    H
ATOM   3755  C2  BMIMA 151      46.461  18.350  25.447  1.00  0.00      A    C
ATOM   3756  H2  BMIMA 151      46.288  18.362  24.393  1.00  0.00      A    H
ATOM   3757  C21 BMIMA 151      46.040  19.312  26.286  1.00  0.00      A    C
ATOM   3758  H21 BMIMA 151      45.571  20.271  26.278  1.00  0.00      A    H
ATOM   3759  C3  BMIMA 151      47.658  16.146  25.557  1.00  0.00      A    C
ATOM   3760  H3  BMIMA 151      47.148  15.757  24.688  1.00  0.00      A    H
ATOM   3761  H31 BMIMA 151      48.685  16.310  25.264  1.00  0.00      A    H
ATOM   3762  H32 BMIMA 151      47.605  15.286  26.209  1.00  0.00      A    H
ATOM   3763  C4  BMIMA 151      46.211  19.441  28.826  1.00  0.00      A    C
ATOM   3764  H4  BMIMA 151      46.273  18.628  29.534  1.00  0.00      A    H
ATOM   3765  H41 BMIMA 151      45.228  19.887  28.847  1.00  0.00      A    H
ATOM   3766  C5  BMIMA 151      47.185  20.534  29.181  1.00  0.00      A    C
ATOM   3767  H5  BMIMA 151      48.107  20.045  29.484  1.00  0.00      A    H
ATOM   3768  H51 BMIMA 151      47.512  21.043  28.278  1.00  0.00      A    H
ATOM   3769  C51 BMIMA 151      46.827  21.379  30.301  1.00  0.00      A    C
ATOM   3770  H52 BMIMA 151      46.657  20.797  31.203  1.00  0.00      A    H
ATOM   3771  H53 BMIMA 151      47.714  21.959  30.544  1.00  0.00      A    H
ATOM   3772  C6  BMIMA 151      45.778  22.368  29.908  1.00  0.00      A    C
ATOM   3773  H6  BMIMA 151      46.119  23.125  29.210  1.00  0.00      A    H
ATOM   3774  H61 BMIMA 151      45.025  21.912  29.276  1.00  0.00      A    H
ATOM   3775  H62 BMIMA 151      45.185  22.842  30.682  1.00  0.00      A    H
ATOM   3776  N1  BMIMA 152       8.898  18.480   6.929  1.00  0.00      A    N
ATOM   3777  N11 BMIMA 152       8.577  20.372   7.905  1.00  0.00      A    N
ATOM   3778  C1  BMIMA 152       9.286  19.227   7.891  1.00  0.00      A    C
ATOM   3779  H1  BMIMA 152       9.818  18.859   8.741  1.00  0.00      A    H
ATOM   3780  C2  BMIMA 152       8.102  19.241   6.140  1.00  0.00      A    C
ATOM   3781  H2  BMIMA 152       7.761  18.851   5.206  1.00  0.00      A    H
ATOM   3782  C21 BMIMA 152       7.759  20.376   6.814  1.00  0.00      A    C
ATOM   3783  H21 BMIMA 152       7.126  21.189   6.534  1.00  0.00      A    H
ATOM   3784  C3  BMIMA 152       9.414  17.144   6.632  1.00  0.00      A    C
ATOM   3785  H3  BMIMA 152       9.782  16.847   5.660  1.00  0.00      A    H
ATOM   3786  H31 BMIMA 152      10.169  16.913   7.369  1.00  0.00      A    H
ATOM   3787  H32 BMIMA 152       8.571  16.508   6.857  1.00  0.00      A    H
ATOM   3788  C4  BMIMA 152       8.438  21.409   9.019  1.00  0.00      A    C
ATOM   3789  H4  BMIMA 152       9.074  22.244   8.764  1.00  0.00      A    H
ATOM   3790  H41 BMIMA 152       8.742  20.917   9.931  1.00  0.00      A    H
ATOM   3791  C5  BMIMA 152       7.024  21.920   9.334  1.00  0.00      A    C
ATOM   3792  H5  BMIMA 152       7.031  22.678  10.113  1.00  0.00      A    H
ATOM   3793  H51 BMIMA 152       6.569  22.433   8.490  1.00  0.00      A    H
ATOM   3794  C51 BMIMA 152       6.167  20.675   9.755  1.00  0.00      A    C
ATOM   3795  H52 BMIMA 152       6.040  20.045   8.878  1.00  0.00      A    H
ATOM   3796  H53 BMIMA 152       6.655  20.203  10.604  1.00  0.00      A    H
ATOM   3797  C6  BMIMA 152       4.692  21.053  10.119  1.00  0.00      A    C
ATOM   3798  H6  BMIMA 152       4.130  21.575   9.354  1.00  0.00      A    H
ATOM   3799  H61 BMIMA 152       4.054  20.202  10.328  1.00  0.00      A    H
ATOM   3800  H62 BMIMA 152       4.683  21.667  11.012  1.00  0.00      A    H
ATOM   3801  N1  BMIMA 153      32.190  22.543   8.888  1.00  0.00      A    N
ATOM   3802  N11 BMIMA 153      30.863  23.044  10.489  1.00  0.00      A    N
ATOM   3803  C1  BMIMA 153      31.161  22.167   9.601  1.00  0.00      A    C
ATOM   3804  H1  BMIMA 153      30.538  21.300   9.544  1.00  0.00      A    H
ATOM   3805  C2  BMIMA 153      32.704  23.520   9.589  1.00  0.00      A    C
ATOM   3806  H2  BMIMA 153      33.575  23.986   9.184  1.00  0.00      A    H
ATOM   3807  C21 BMIMA 153      31.892  23.978  10.507  1.00  0.00      A    C
ATOM   3808  H21 BMIMA 153      31.902  24.722  11.273  1.00  0.00      A    H
ATOM   3809  C3  BMIMA 153      32.791  21.975   7.722  1.00  0.00      A    C
ATOM   3810  H3  BMIMA 153      32.446  20.973   7.516  1.00  0.00      A    H
ATOM   3811  H31 BMIMA 153      32.714  22.666   6.896  1.00  0.00      A    H
ATOM   3812  H32 BMIMA 153      33.792  21.709   8.028  1.00  0.00      A    H
ATOM   3813  C4  BMIMA 153      29.828  23.043  11.507  1.00  0.00      A    C
ATOM   3814  H4  BMIMA 153      29.201  22.240  11.150  1.00  0.00      A    H
ATOM   3815  H41 BMIMA 153      29.190  23.914  11.522  1.00  0.00      A    H
ATOM   3816  C5  BMIMA 153      30.229  22.701  12.973  1.00  0.00      A    C
ATOM   3817  H5  BMIMA 153      30.278  23.598  13.586  1.00  0.00      A    H
ATOM   3818  H51 BMIMA 153      29.460  22.052  13.384  1.00  0.00      A    H
ATOM   3819  C51 BMIMA 153      31.657  22.129  13.142  1.00  0.00      A    C
ATOM   3820  H52 BMIMA 153      32.082  21.624  12.279  1.00  0.00      A    H
ATOM   3821  H53 BMIMA 153      32.353  22.961  13.211  1.00  0.00      A    H
ATOM   3822  C6  BMIMA 153      31.804  21.279  14.427  1.00  0.00      A    C
ATOM   3823  H6  BMIMA 153      31.261  21.572  15.319  1.00  0.00      A    H
ATOM   3824  H61 BMIMA 153      31.521  20.264  14.175  1.00  0.00      A    H
ATOM   3825  H62 BMIMA 153      32.839  21.128  14.709  1.00  0.00      A    H
ATOM   3826  N1  BMIMA 154      11.669  14.228  28.192  1.00  0.00      A    N
ATOM   3827  N11 BMIMA 154      10.694  13.987  26.271  1.00  0.00      A    N
ATOM   3828  C1  BMIMA 154      10.664  14.569  27.472  1.00  0.00      A    C
ATOM   3829  H1  BMIMA 154       9.842  15.076  27.931  1.00  0.00      A    H
ATOM   3830  C2  BMIMA 154      12.389  13.356  27.416  1.00  0.00      A    C
ATOM   3831  H2  BMIMA 154      13.258  12.941  27.879  1.00  0.00      A    H
ATOM   3832  C21 BMIMA 154      11.843  13.206  26.263  1.00  0.00      A    C
ATOM   3833  H21 BMIMA 154      12.066  12.633  25.389  1.00  0.00      A    H
ATOM   3834  C3  BMIMA 154      11.980  14.695  29.547  1.00  0.00      A    C
ATOM   3835  H3  BMIMA 154      12.515  13.914  30.067  1.00  0.00      A    H
ATOM   3836  H31 BMIMA 154      12.491  15.643  29.463  1.00  0.00      A    H
ATOM   3837  H32 BMIMA 154      11.039  14.866  30.047  1.00  0.00      A    H
ATOM   3838  C4  BMIMA 154       9.719  14.175  25.178  1.00  0.00      A    C
ATOM   3839  H4  BMIMA 154      10.275  14.385  24.275  1.00  0.00      A    H
ATOM   3840  H41 BMIMA 154       9.161  15.077  25.378  1.00  0.00      A    H
ATOM   3841  C5  BMIMA 154       8.693  13.042  25.147  1.00  0.00      A    C
ATOM   3842  H5  BMIMA 154       8.050  13.101  26.021  1.00  0.00      A    H
ATOM   3843  H51 BMIMA 154       7.956  13.214  24.367  1.00  0.00      A    H
ATOM   3844  C51 BMIMA 154       9.276  11.642  25.143  1.00  0.00      A    C
ATOM   3845  H52 BMIMA 154       9.614  11.587  24.111  1.00  0.00      A    H
ATOM   3846  H53 BMIMA 154      10.097  11.326  25.781  1.00  0.00      A    H
ATOM   3847  C6  BMIMA 154       8.224  10.480  25.099  1.00  0.00      A    C
ATOM   3848  H6  BMIMA 154       7.542  10.441  25.941  1.00  0.00      A    H
ATOM   3849  H61 BMIMA 154       7.494  10.781  24.356  1.00  0.00      A    H
ATOM   3850  H62 BMIMA 154       8.648   9.508  24.872  1.00  0.00      A    H
ATOM   3851  N1  BMIMA 155      49.377  17.556  21.905  1.00  0.00      A    N
ATOM   3852  N11 BMIMA 155      50.103  19.567  22.037  1.00  0.00      A    N
ATOM   3853  C1  BMIMA 155      50.345  18.329  22.355  1.00  0.00      A    C
ATOM   3854  H1  BMIMA 155      51.192  17.998  22.917  1.00  0.00      A    H
ATOM   3855  C2  BMIMA 155      48.552  18.381  21.175  1.00  0.00      A    C
ATOM   3856  H2  BMIMA 155      47.762  17.969  20.585  1.00  0.00      A    H
ATOM   3857  C21 BMIMA 155      48.893  19.636  21.323  1.00  0.00      A    C
ATOM   3858  H21 BMIMA 155      48.422  20.483  20.875  1.00  0.00      A    H
ATOM   3859  C3  BMIMA 155      49.171  16.083  21.970  1.00  0.00      A    C
ATOM   3860  H3  BMIMA 155      48.479  15.776  21.200  1.00  0.00      A    H
ATOM   3861  H31 BMIMA 155      50.101  15.534  21.927  1.00  0.00      A    H
ATOM   3862  H32 BMIMA 155      48.826  15.973  22.987  1.00  0.00      A    H
ATOM   3863  C4  BMIMA 155      50.999  20.726  22.298  1.00  0.00      A    C
ATOM   3864  H4  BMIMA 155      50.669  21.532  21.660  1.00  0.00      A    H
ATOM   3865  H41 BMIMA 155      51.979  20.373  22.013  1.00  0.00      A    H
ATOM   3866  C5  BMIMA 155      50.975  21.280  23.718  1.00  0.00      A    C
ATOM   3867  H5  BMIMA 155      51.219  20.389  24.292  1.00  0.00      A    H
ATOM   3868  H51 BMIMA 155      51.651  22.110  23.906  1.00  0.00      A    H
ATOM   3869  C51 BMIMA 155      49.598  21.657  24.249  1.00  0.00      A    C
ATOM   3870  H52 BMIMA 155      49.124  22.387  23.598  1.00  0.00      A    H
ATOM   3871  H53 BMIMA 155      48.939  20.795  24.317  1.00  0.00      A    H
ATOM   3872  C6  BMIMA 155      49.706  21.972  25.743  1.00  0.00      A    C
ATOM   3873  H6  BMIMA 155      50.089  21.119  26.292  1.00  0.00      A    H
ATOM   3874  H61 BMIMA 155      50.250  22.849  26.076  1.00  0.00      A    H
ATOM   3875  H62 BMIMA 155      48.692  22.003  26.123  1.00  0.00      A    H
ATOM   3876  N1  BMIMA 156      26.032  20.768  15.105  1.00  0.00      A    N
ATOM   3877  N11 BMIMA 156      27.088  22.088  16.387  1.00  0.00      A    N
ATOM   3878  C1  BMIMA 156      26.936  21.712  15.154  1.00  0.00      A    C
ATOM   3879  H1  BMIMA 156      27.395  22.106  14.273  1.00  0.00      A    H
ATOM   3880  C2  BMIMA 156      25.686  20.435  16.395  1.00  0.00      A    C
ATOM   3881  H2  BMIMA 156      25.030  19.619  16.607  1.00  0.00      A    H
ATOM   3882  C21 BMIMA 156      26.289  21.219  17.189  1.00  0.00      A    C
ATOM   3883  H21 BMIMA 156      26.341  21.368  18.246  1.00  0.00      A    H
ATOM   3884  C3  BMIMA 156      25.530  20.130  13.920  1.00  0.00      A    C
ATOM   3885  H3  BMIMA 156      26.265  20.143  13.129  1.00  0.00      A    H
ATOM   3886  H31 BMIMA 156      25.287  19.096  14.114  1.00  0.00      A    H
ATOM   3887  H32 BMIMA 156      24.683  20.654  13.503  1.00  0.00      A    H
ATOM   3888  C4  BMIMA 156      28.066  23.147  16.824  1.00  0.00      A    C
ATOM   3889  H4  BMIMA 156      28.985  23.011  16.273  1.00  0.00      A    H
ATOM   3890  H41 BMIMA 156      28.277  23.064  17.880  1.00  0.00      A    H
ATOM   3891  C5  BMIMA 156      27.500  24.538  16.510  1.00  0.00      A    C
ATOM   3892  H5  BMIMA 156      28.008  25.257  17.146  1.00  0.00      A    H
ATOM   3893  H51 BMIMA 156      27.833  24.838  15.519  1.00  0.00      A    H
ATOM   3894  C51 BMIMA 156      25.968  24.618  16.729  1.00  0.00      A    C
ATOM   3895  H52 BMIMA 156      25.410  24.089  15.960  1.00  0.00      A    H
ATOM   3896  H53 BMIMA 156      25.773  24.172  17.701  1.00  0.00      A    H
ATOM   3897  C6  BMIMA 156      25.505  26.095  16.807  1.00  0.00      A    C
ATOM   3898  H6  BMIMA 156      24.430  26.231  16.786  1.00  0.00      A    H
ATOM   3899  H61 BMIMA 156      25.893  26.435  17.760  1.00  0.00      A    H
ATOM   3900  H62 BMIMA 156      25.883  26.651  15.956  1.00  0.00      A    H
ATOM   3901  N1  BMIMA 157      13.343   2.311  14.932  1.00  0.00      A    N
ATOM   3902  N11 BMIMA 157      15.098   1.417  14.233  1.00  0.00      A    N
ATOM   3903  C1  BMIMA 157      14.369   1.592  15.312  1.00  0.00      A    C
ATOM   3904  H1  BMIMA 157      14.576   1.253  16.305  1.00  0.00      A    H
ATOM   3905  C2  BMIMA 157      13.478   2.667  13.578  1.00  0.00      A    C
ATOM   3906  H2  BMIMA 157      12.822   3.379  13.127  1.00  0.00      A    H
ATOM   3907  C21 BMIMA 157      14.562   2.053  13.162  1.00  0.00      A    C
ATOM   3908  H21 BMIMA 157      14.938   1.970  12.166  1.00  0.00      A    H
ATOM   3909  C3  BMIMA 157      12.302   2.717  15.798  1.00  0.00      A    C
ATOM   3910  H3  BMIMA 157      11.583   3.100  15.089  1.00  0.00      A    H
ATOM   3911  H31 BMIMA 157      11.942   1.830  16.299  1.00  0.00      A    H
ATOM   3912  H32 BMIMA 157      12.596   3.402  16.580  1.00  0.00      A    H
ATOM   3913  C4  BMIMA 157      16.285   0.490  14.129  1.00  0.00      A    C
ATOM   3914  H4  BMIMA 157      16.533   0.256  13.104  1.00  0.00      A    H
ATOM   3915  H41 BMIMA 157      15.839  -0.448  14.426  1.00  0.00      A    H
ATOM   3916  C5  BMIMA 157      17.555   0.867  14.955  1.00  0.00      A    C
ATOM   3917  H5  BMIMA 157      17.779   1.925  14.851  1.00  0.00      A    H
ATOM   3918  H51 BMIMA 157      17.347   0.756  16.016  1.00  0.00      A    H
ATOM   3919  C51 BMIMA 157      18.704  -0.074  14.604  1.00  0.00      A    C
ATOM   3920  H52 BMIMA 157      18.484  -1.119  14.808  1.00  0.00      A    H
ATOM   3921  H53 BMIMA 157      19.079  -0.088  13.585  1.00  0.00      A    H
ATOM   3922  C6  BMIMA 157      19.907   0.361  15.416  1.00  0.00      A    C
ATOM   3923  H6  BMIMA 157      19.676   0.353  16.475  1.00  0.00      A    H
ATOM   3924  H61 BMIMA 157      20.660  -0.397  15.230  1.00  0.00      A    H
ATOM   3925  H62 BMIMA 157      20.350   1.264  15.011  1.00  0.00      A    H
ATOM   3926  N1  BMIMA 158      19.497   8.798  35.799  1.00  0.00      A    N
ATOM   3927  N11 BMIMA 158      20.634  10.138  34.582  1.00  0.00      A    N
ATOM   3928  C1  BMIMA 158      19.542   9.424  34.671  1.00  0.00      A    C
ATOM   3929  H1  BMIMA 158      18.762   9.266  33.957  1.00  0.00      A    H
ATOM   3930  C2  BMIMA 158      20.633   9.200  36.477  1.00  0.00      A    C
ATOM   3931  H2  BMIMA 158      20.961   8.833  37.425  1.00  0.00      A    H
ATOM   3932  C21 BMIMA 158      21.332   9.972  35.773  1.00  0.00      A    C
ATOM   3933  H21 BMIMA 158      22.273  10.463  35.883  1.00  0.00      A    H
ATOM   3934  C3  BMIMA 158      18.417   7.994  36.450  1.00  0.00      A    C
ATOM   3935  H3  BMIMA 158      18.005   8.689  37.167  1.00  0.00      A    H
ATOM   3936  H31 BMIMA 158      17.691   7.775  35.682  1.00  0.00      A    H
ATOM   3937  H32 BMIMA 158      18.808   7.123  36.954  1.00  0.00      A    H
ATOM   3938  C4  BMIMA 158      21.185  10.735  33.365  1.00  0.00      A    C
ATOM   3939  H4  BMIMA 158      21.001  10.056  32.546  1.00  0.00      A    H
ATOM   3940  H41 BMIMA 158      22.253  10.665  33.513  1.00  0.00      A    H
ATOM   3941  C5  BMIMA 158      20.693  12.129  33.050  1.00  0.00      A    C
ATOM   3942  H5  BMIMA 158      21.005  12.400  32.045  1.00  0.00      A    H
ATOM   3943  H51 BMIMA 158      19.617  11.980  33.061  1.00  0.00      A    H
ATOM   3944  C51 BMIMA 158      21.125  13.322  33.992  1.00  0.00      A    C
ATOM   3945  H52 BMIMA 158      20.694  13.095  34.964  1.00  0.00      A    H
ATOM   3946  H53 BMIMA 158      22.196  13.389  34.162  1.00  0.00      A    H
ATOM   3947  C6  BMIMA 158      20.596  14.673  33.449  1.00  0.00      A    C
ATOM   3948  H6  BMIMA 158      19.541  14.509  33.635  1.00  0.00      A    H
ATOM   3949  H61 BMIMA 158      20.992  15.526  33.987  1.00  0.00      A    H
ATOM   3950  H62 BMIMA 158      20.745  14.804  32.383  1.00  0.00      A    H
ATOM   3951  N1  BMIMA 159       0.294  22.843  36.609  1.00  0.00      A    N
ATOM   3952  N11 BMIMA 159      -0.076  21.618  34.900  1.00  0.00      A    N
ATOM   3953  C1  BMIMA 159       0.861  22.275  35.563  1.00  0.00      A    C
ATOM   3954  H1  BMIMA 159       1.913  22.236  35.375  1.00  0.00      A    H
ATOM   3955  C2  BMIMA 159      -1.087  22.707  36.558  1.00  0.00      A    C
ATOM   3956  H2  BMIMA 159      -1.722  23.171  37.281  1.00  0.00      A    H
ATOM   3957  C21 BMIMA 159      -1.327  21.964  35.484  1.00  0.00      A    C
ATOM   3958  H21 BMIMA 159      -2.260  21.652  35.067  1.00  0.00      A    H
ATOM   3959  C3  BMIMA 159       1.072  23.410  37.696  1.00  0.00      A    C
ATOM   3960  H3  BMIMA 159       0.497  24.322  37.753  1.00  0.00      A    H
ATOM   3961  H31 BMIMA 159       1.145  22.845  38.614  1.00  0.00      A    H
ATOM   3962  H32 BMIMA 159       2.031  23.760  37.344  1.00  0.00      A    H
ATOM   3963  C4  BMIMA 159       0.188  20.617  33.789  1.00  0.00      A    C
ATOM   3964  H4  BMIMA 159      -0.246  19.634  33.893  1.00  0.00      A    H
ATOM   3965  H41 BMIMA 159       1.247  20.428  33.690  1.00  0.00      A    H
ATOM   3966  C5  BMIMA 159      -0.389  21.065  32.431  1.00  0.00      A    C
ATOM   3967  H5  BMIMA 159      -0.312  20.234  31.734  1.00  0.00      A    H
ATOM   3968  H51 BMIMA 159      -1.412  21.394  32.599  1.00  0.00      A    H
ATOM   3969  C51 BMIMA 159       0.338  22.279  31.987  1.00  0.00      A    C
ATOM   3970  H52 BMIMA 159       0.542  22.860  32.882  1.00  0.00      A    H
ATOM   3971  H53 BMIMA 159       1.362  21.986  31.773  1.00  0.00      A    H
ATOM   3972  C6  BMIMA 159      -0.240  23.073  30.903  1.00  0.00      A    C
ATOM   3973  H6  BMIMA 159      -0.110  22.398  30.065  1.00  0.00      A    H
ATOM   3974  H61 BMIMA 159      -1.218  23.536  30.955  1.00  0.00      A    H
ATOM   3975  H62 BMIMA 159       0.424  23.909  30.717  1.00  0.00      A    H
ATOM   3976  N1  BMIMA 160      23.382   6.116  39.490  1.00  0.00      A    N
ATOM   3977  N11 BMIMA 160      22.113   4.566  38.593  1.00  0.00      A    N
ATOM   3978  C1  BMIMA 160      22.145   5.798  39.085  1.00  0.00      A    C
ATOM   3979  H1  BMIMA 160      21.425   6.548  38.838  1.00  0.00      A    H
ATOM   3980  C2  BMIMA 160      24.132   4.968  39.400  1.00  0.00      A    C
ATOM   3981  H2  BMIMA 160      25.112   5.034  39.819  1.00  0.00      A    H
ATOM   3982  C21 BMIMA 160      23.358   3.999  38.871  1.00  0.00      A    C
ATOM   3983  H21 BMIMA 160      23.495   2.968  38.628  1.00  0.00      A    H
ATOM   3984  C3  BMIMA 160      23.837   7.397  40.100  1.00  0.00      A    C
ATOM   3985  H3  BMIMA 160      22.903   7.814  40.447  1.00  0.00      A    H
ATOM   3986  H31 BMIMA 160      24.475   7.103  40.920  1.00  0.00      A    H
ATOM   3987  H32 BMIMA 160      24.334   8.070  39.417  1.00  0.00      A    H
ATOM   3988  C4  BMIMA 160      21.001   3.895  37.864  1.00  0.00      A    C
ATOM   3989  H4  BMIMA 160      21.482   3.360  37.058  1.00  0.00      A    H
ATOM   3990  H41 BMIMA 160      20.438   4.741  37.498  1.00  0.00      A    H
ATOM   3991  C5  BMIMA 160      20.058   2.831  38.527  1.00  0.00      A    C
ATOM   3992  H5  BMIMA 160      19.269   2.661  37.798  1.00  0.00      A    H
ATOM   3993  H51 BMIMA 160      20.657   1.935  38.665  1.00  0.00      A    H
ATOM   3994  C51 BMIMA 160      19.465   3.381  39.828  1.00  0.00      A    C
ATOM   3995  H52 BMIMA 160      18.971   2.618  40.424  1.00  0.00      A    H
ATOM   3996  H53 BMIMA 160      20.301   3.752  40.416  1.00  0.00      A    H
ATOM   3997  C6  BMIMA 160      18.508   4.569  39.500  1.00  0.00      A    C
ATOM   3998  H6  BMIMA 160      17.889   4.948  40.305  1.00  0.00      A    H
ATOM   3999  H61 BMIMA 160      18.928   5.440  39.010  1.00  0.00      A    H
ATOM   4000  H62 BMIMA 160      17.845   4.122  38.767  1.00  0.00      A    H
ATOM   4001  N1  BMIMA 161      17.333  44.797  48.910  1.00  0.00      A    N
ATOM   4002  N11 BMIMA 161      16.597  46.681  48.305  1.00  0.00      A    N
ATOM   4003  C1  BMIMA 161      16.562  45.391  48.051  1.00  0.00      A    C
ATOM   4004  H1  BMIMA 161      15.925  44.942  47.320  1.00  0.00      A    H
ATOM   4005  C2  BMIMA 161      18.004  45.752  49.584  1.00  0.00      A    C
ATOM   4006  H2  BMIMA 161      18.701  45.477  50.346  1.00  0.00      A    H
ATOM   4007  C21 BMIMA 161      17.514  46.897  49.206  1.00  0.00      A    C
ATOM   4008  H21 BMIMA 161      17.712  47.903  49.502  1.00  0.00      A    H
ATOM   4009  C3  BMIMA 161      17.391  43.341  49.217  1.00  0.00      A    C
ATOM   4010  H3  BMIMA 161      16.525  42.723  49.029  1.00  0.00      A    H
ATOM   4011  H31 BMIMA 161      18.219  42.993  48.617  1.00  0.00      A    H
ATOM   4012  H32 BMIMA 161      17.713  43.241  50.243  1.00  0.00      A    H
ATOM   4013  C4  BMIMA 161      15.794  47.760  47.584  1.00  0.00      A    C
ATOM   4014  H4  BMIMA 161      15.484  48.559  48.241  1.00  0.00      A    H
ATOM   4015  H41 BMIMA 161      14.877  47.272  47.291  1.00  0.00      A    H
ATOM   4016  C5  BMIMA 161      16.547  48.324  46.373  1.00  0.00      A    C
ATOM   4017  H5  BMIMA 161      15.979  49.206  46.089  1.00  0.00      A    H
ATOM   4018  H51 BMIMA 161      17.573  48.660  46.503  1.00  0.00      A    H
ATOM   4019  C51 BMIMA 161      16.483  47.330  45.209  1.00  0.00      A    C
ATOM   4020  H52 BMIMA 161      16.898  46.343  45.400  1.00  0.00      A    H
ATOM   4021  H53 BMIMA 161      15.408  47.295  45.057  1.00  0.00      A    H
ATOM   4022  C6  BMIMA 161      17.190  47.704  43.842  1.00  0.00      A    C
ATOM   4023  H6  BMIMA 161      16.856  46.982  43.106  1.00  0.00      A    H
ATOM   4024  H61 BMIMA 161      16.813  48.660  43.499  1.00  0.00      A    H
ATOM   4025  H62 BMIMA 161      18.267  47.690  43.967  1.00  0.00      A    H
ATOM   4026  N1  BMIMA 162       3.677  29.934  34.051  1.00  0.00      A    N
ATOM   4027  N11 BMIMA 162       5.726  30.406  33.556  1.00  0.00      A    N
ATOM   4028  C1  BMIMA 162       4.528  30.193  33.036  1.00  0.00      A    C
ATOM   4029  H1  BMIMA 162       4.356  30.247  31.983  1.00  0.00      A    H
ATOM   4030  C2  BMIMA 162       4.443  29.901  35.216  1.00  0.00      A    C
ATOM   4031  H2  BMIMA 162       3.936  29.744  36.143  1.00  0.00      A    H
ATOM   4032  C21 BMIMA 162       5.647  30.250  34.908  1.00  0.00      A    C
ATOM   4033  H21 BMIMA 162       6.539  30.468  35.454  1.00  0.00      A    H
ATOM   4034  C3  BMIMA 162       2.203  29.839  33.887  1.00  0.00      A    C
ATOM   4035  H3  BMIMA 162       1.964  30.032  32.852  1.00  0.00      A    H
ATOM   4036  H31 BMIMA 162       2.054  28.805  34.160  1.00  0.00      A    H
ATOM   4037  H32 BMIMA 162       1.827  30.546  34.613  1.00  0.00      A    H
ATOM   4038  C4  BMIMA 162       6.887  30.875  32.771  1.00  0.00      A    C
ATOM   4039  H4  BMIMA 162       7.214  31.859  33.073  1.00  0.00      A    H
ATOM   4040  H41 BMIMA 162       6.454  31.158  31.823  1.00  0.00      A    H
ATOM   4041  C5  BMIMA 162       8.003  29.858  32.632  1.00  0.00      A    C
ATOM   4042  H5  BMIMA 162       8.878  30.314  32.176  1.00  0.00      A    H
ATOM   4043  H51 BMIMA 162       8.171  29.435  33.619  1.00  0.00      A    H
ATOM   4044  C51 BMIMA 162       7.547  28.705  31.738  1.00  0.00      A    C
ATOM   4045  H52 BMIMA 162       6.643  28.310  32.194  1.00  0.00      A    H
ATOM   4046  H53 BMIMA 162       7.304  28.949  30.707  1.00  0.00      A    H
ATOM   4047  C6  BMIMA 162       8.550  27.530  31.767  1.00  0.00      A    C
ATOM   4048  H6  BMIMA 162       9.480  27.808  31.284  1.00  0.00      A    H
ATOM   4049  H61 BMIMA 162       8.740  27.223  32.789  1.00  0.00      A    H
ATOM   4050  H62 BMIMA 162       8.200  26.628  31.279  1.00  0.00      A    H
ATOM   4051  N1  BMIMA 163      48.845  44.504  43.517  1.00  0.00      A    N
ATOM   4052  N11 BMIMA 163      49.873  42.691  43.925  1.00  0.00      A    N
ATOM   4053  C1  BMIMA 163      49.013  43.264  43.167  1.00  0.00      A    C
ATOM   4054  H1  BMIMA 163      48.432  42.803  42.397  1.00  0.00      A    H
ATOM   4055  C2  BMIMA 163      49.725  44.759  44.569  1.00  0.00      A    C
ATOM   4056  H2  BMIMA 163      49.764  45.656  45.148  1.00  0.00      A    H
ATOM   4057  C21 BMIMA 163      50.321  43.642  44.861  1.00  0.00      A    C
ATOM   4058  H21 BMIMA 163      51.028  43.419  45.630  1.00  0.00      A    H
ATOM   4059  C3  BMIMA 163      47.837  45.462  43.062  1.00  0.00      A    C
ATOM   4060  H3  BMIMA 163      48.231  46.463  43.144  1.00  0.00      A    H
ATOM   4061  H31 BMIMA 163      47.767  45.349  41.990  1.00  0.00      A    H
ATOM   4062  H32 BMIMA 163      46.923  45.299  43.614  1.00  0.00      A    H
ATOM   4063  C4  BMIMA 163      50.325  41.284  43.795  1.00  0.00      A    C
ATOM   4064  H4  BMIMA 163      49.557  40.779  43.228  1.00  0.00      A    H
ATOM   4065  H41 BMIMA 163      50.423  40.865  44.786  1.00  0.00      A    H
ATOM   4066  C5  BMIMA 163      51.724  41.215  43.058  1.00  0.00      A    C
ATOM   4067  H5  BMIMA 163      52.381  41.821  43.677  1.00  0.00      A    H
ATOM   4068  H51 BMIMA 163      52.027  40.171  43.079  1.00  0.00      A    H
ATOM   4069  C51 BMIMA 163      51.599  41.756  41.653  1.00  0.00      A    C
ATOM   4070  H52 BMIMA 163      50.656  41.447  41.210  1.00  0.00      A    H
ATOM   4071  H53 BMIMA 163      51.523  42.831  41.792  1.00  0.00      A    H
ATOM   4072  C6  BMIMA 163      52.778  41.435  40.752  1.00  0.00      A    C
ATOM   4073  H6  BMIMA 163      52.925  40.404  40.451  1.00  0.00      A    H
ATOM   4074  H61 BMIMA 163      52.710  42.027  39.847  1.00  0.00      A    H
ATOM   4075  H62 BMIMA 163      53.637  41.751  41.333  1.00  0.00      A    H
ATOM   4076  N1  BMIMA 164      11.610   1.459  39.393  1.00  0.00      A    N
ATOM   4077  N11 BMIMA 164      12.909   0.684  41.000  1.00  0.00      A    N
ATOM   4078  C1  BMIMA 164      11.979   0.418  40.098  1.00  0.00      A    C
ATOM   4079  H1  BMIMA 164      11.517  -0.536  39.960  1.00  0.00      A    H
ATOM   4080  C2  BMIMA 164      12.247   2.479  39.966  1.00  0.00      A    C
ATOM   4081  H2  BMIMA 164      12.083   3.504  39.714  1.00  0.00      A    H
ATOM   4082  C21 BMIMA 164      13.050   2.030  40.968  1.00  0.00      A    C
ATOM   4083  H21 BMIMA 164      13.721   2.521  41.638  1.00  0.00      A    H
ATOM   4084  C3  BMIMA 164      10.516   1.576  38.456  1.00  0.00      A    C
ATOM   4085  H3  BMIMA 164      10.896   1.849  37.482  1.00  0.00      A    H
ATOM   4086  H31 BMIMA 164       9.949   0.665  38.573  1.00  0.00      A    H
ATOM   4087  H32 BMIMA 164       9.821   2.348  38.749  1.00  0.00      A    H
ATOM   4088  C4  BMIMA 164      13.723  -0.188  41.945  1.00  0.00      A    C
ATOM   4089  H4  BMIMA 164      13.000  -0.887  42.338  1.00  0.00      A    H
ATOM   4090  H41 BMIMA 164      14.313   0.319  42.694  1.00  0.00      A    H
ATOM   4091  C5  BMIMA 164      14.848  -0.865  41.122  1.00  0.00      A    C
ATOM   4092  H5  BMIMA 164      15.235  -1.766  41.592  1.00  0.00      A    H
ATOM   4093  H51 BMIMA 164      14.425  -1.171  40.169  1.00  0.00      A    H
ATOM   4094  C51 BMIMA 164      15.979   0.071  40.788  1.00  0.00      A    C
ATOM   4095  H52 BMIMA 164      15.577   0.978  40.344  1.00  0.00      A    H
ATOM   4096  H53 BMIMA 164      16.603   0.302  41.648  1.00  0.00      A    H
ATOM   4097  C6  BMIMA 164      16.837  -0.728  39.764  1.00  0.00      A    C
ATOM   4098  H6  BMIMA 164      17.256  -1.639  40.175  1.00  0.00      A    H
ATOM   4099  H61 BMIMA 164      16.196  -1.038  38.946  1.00  0.00      A    H
ATOM   4100  H62 BMIMA 164      17.634  -0.092  39.398  1.00  0.00      A    H
ATOM   4101  N1  BMIMA 165      19.188   5.591  44.461  1.00  0.00      A    N
ATOM   4102  N11 BMIMA 165      17.405   6.708  43.939  1.00  0.00      A    N
ATOM   4103  C1  BMIMA 165      17.937   5.851  44.797  1.00  0.00      A    C
ATOM   4104  H1  BMIMA 165      17.455   5.382  45.628  1.00  0.00      A    H
ATOM   4105  C2  BMIMA 165      19.496   6.458  43.404  1.00  0.00      A    C
ATOM   4106  H2  BMIMA 165      20.488   6.630  43.046  1.00  0.00      A    H
ATOM   4107  C21 BMIMA 165      18.342   7.102  43.087  1.00  0.00      A    C
ATOM   4108  H21 BMIMA 165      18.091   7.847  42.364  1.00  0.00      A    H
ATOM   4109  C3  BMIMA 165      20.053   4.722  45.152  1.00  0.00      A    C
ATOM   4110  H3  BMIMA 165      20.905   5.264  45.535  1.00  0.00      A    H
ATOM   4111  H31 BMIMA 165      19.575   4.199  45.967  1.00  0.00      A    H
ATOM   4112  H32 BMIMA 165      20.330   4.040  44.361  1.00  0.00      A    H
ATOM   4113  C4  BMIMA 165      15.990   7.203  43.884  1.00  0.00      A    C
ATOM   4114  H4  BMIMA 165      16.142   8.177  43.443  1.00  0.00      A    H
ATOM   4115  H41 BMIMA 165      15.653   7.270  44.908  1.00  0.00      A    H
ATOM   4116  C5  BMIMA 165      15.111   6.261  43.044  1.00  0.00      A    C
ATOM   4117  H5  BMIMA 165      15.340   5.222  43.268  1.00  0.00      A    H
ATOM   4118  H51 BMIMA 165      14.135   6.585  43.398  1.00  0.00      A    H
ATOM   4119  C51 BMIMA 165      15.306   6.420  41.549  1.00  0.00      A    C
ATOM   4120  H52 BMIMA 165      14.975   7.449  41.439  1.00  0.00      A    H
ATOM   4121  H53 BMIMA 165      16.379   6.419  41.375  1.00  0.00      A    H
ATOM   4122  C6  BMIMA 165      14.476   5.427  40.648  1.00  0.00      A    C
ATOM   4123  H6  BMIMA 165      14.746   4.380  40.729  1.00  0.00      A    H
ATOM   4124  H61 BMIMA 165      13.470   5.403  41.050  1.00  0.00      A    H
ATOM   4125  H62 BMIMA 165      14.469   5.818  39.637  1.00  0.00      A    H
ATOM   4126  N1  BMIMA 166      30.549  49.084  24.244  1.00  0.00      A    N
ATOM   4127  N11 BMIMA 166      28.968  48.387  23.059  1.00  0.00      A    N
ATOM   4128  C1  BMIMA 166      29.653  48.149  24.110  1.00  0.00      A    C
ATOM   4129  H1  BMIMA 166      29.552  47.303  24.756  1.00  0.00      A    H
ATOM   4130  C2  BMIMA 166      30.403  50.129  23.298  1.00  0.00      A    C
ATOM   4131  H2  BMIMA 166      31.029  50.993  23.310  1.00  0.00      A    H
ATOM   4132  C21 BMIMA 166      29.363  49.616  22.566  1.00  0.00      A    C
ATOM   4133  H21 BMIMA 166      28.846  50.101  21.767  1.00  0.00      A    H
ATOM   4134  C3  BMIMA 166      31.533  49.124  25.261  1.00  0.00      A    C
ATOM   4135  H3  BMIMA 166      31.244  49.958  25.883  1.00  0.00      A    H
ATOM   4136  H31 BMIMA 166      31.740  48.258  25.873  1.00  0.00      A    H
ATOM   4137  H32 BMIMA 166      32.416  49.264  24.655  1.00  0.00      A    H
ATOM   4138  C4  BMIMA 166      27.787  47.593  22.728  1.00  0.00      A    C
ATOM   4139  H4  BMIMA 166      27.861  46.653  23.254  1.00  0.00      A    H
ATOM   4140  H41 BMIMA 166      27.918  47.465  21.664  1.00  0.00      A    H
ATOM   4141  C5  BMIMA 166      26.413  48.249  23.030  1.00  0.00      A    C
ATOM   4142  H5  BMIMA 166      25.599  47.531  22.972  1.00  0.00      A    H
ATOM   4143  H51 BMIMA 166      26.485  48.494  24.086  1.00  0.00      A    H
ATOM   4144  C51 BMIMA 166      26.112  49.577  22.377  1.00  0.00      A    C
ATOM   4145  H52 BMIMA 166      26.685  50.375  22.843  1.00  0.00      A    H
ATOM   4146  H53 BMIMA 166      26.193  49.604  21.294  1.00  0.00      A    H
ATOM   4147  C6  BMIMA 166      24.683  49.971  22.595  1.00  0.00      A    C
ATOM   4148  H6  BMIMA 166      24.514  50.964  22.194  1.00  0.00      A    H
ATOM   4149  H61 BMIMA 166      23.924  49.358  22.124  1.00  0.00      A    H
ATOM   4150  H62 BMIMA 166      24.551  49.983  23.671  1.00  0.00      A    H
ATOM   4151  N1  BMIMA 167       3.948  13.924  13.060  1.00  0.00      A    N
ATOM   4152  N11 BMIMA 167       2.137  13.196  14.019  1.00  0.00      A    N
ATOM   4153  C1  BMIMA 167       2.600  13.818  12.954  1.00  0.00      A    C
ATOM   4154  H1  BMIMA 167       2.027  14.202  12.137  1.00  0.00      A    H
ATOM   4155  C2  BMIMA 167       4.311  13.082  14.047  1.00  0.00      A    C
ATOM   4156  H2  BMIMA 167       5.340  12.968  14.309  1.00  0.00      A    H
ATOM   4157  C21 BMIMA 167       3.239  12.657  14.638  1.00  0.00      A    C
ATOM   4158  H21 BMIMA 167       3.193  12.029  15.501  1.00  0.00      A    H
ATOM   4159  C3  BMIMA 167       4.785  14.756  12.206  1.00  0.00      A    C
ATOM   4160  H3  BMIMA 167       5.362  14.200  11.483  1.00  0.00      A    H
ATOM   4161  H31 BMIMA 167       4.131  15.462  11.716  1.00  0.00      A    H
ATOM   4162  H32 BMIMA 167       5.419  15.333  12.864  1.00  0.00      A    H
ATOM   4163  C4  BMIMA 167       0.715  13.061  14.427  1.00  0.00      A    C
ATOM   4164  H4  BMIMA 167       0.085  13.416  13.625  1.00  0.00      A    H
ATOM   4165  H41 BMIMA 167       0.507  13.741  15.240  1.00  0.00      A    H
ATOM   4166  C5  BMIMA 167       0.249  11.571  14.581  1.00  0.00      A    C
ATOM   4167  H5  BMIMA 167       0.543  11.218  15.566  1.00  0.00      A    H
ATOM   4168  H51 BMIMA 167      -0.804  11.496  14.320  1.00  0.00      A    H
ATOM   4169  C51 BMIMA 167       0.991  10.700  13.595  1.00  0.00      A    C
ATOM   4170  H52 BMIMA 167       0.968  11.166  12.613  1.00  0.00      A    H
ATOM   4171  H53 BMIMA 167       2.019  10.562  13.920  1.00  0.00      A    H
ATOM   4172  C6  BMIMA 167       0.394   9.299  13.483  1.00  0.00      A    C
ATOM   4173  H6  BMIMA 167      -0.652   9.266  13.766  1.00  0.00      A    H
ATOM   4174  H61 BMIMA 167       0.535   8.936  12.471  1.00  0.00      A    H
ATOM   4175  H62 BMIMA 167       0.874   8.677  14.229  1.00  0.00      A    H
ATOM   4176  N1  BMIMA 168      45.922  14.392  33.661  1.00  0.00      A    N
ATOM   4177  N11 BMIMA 168      47.872  13.775  34.284  1.00  0.00      A    N
ATOM   4178  C1  BMIMA 168      47.065  13.913  33.245  1.00  0.00      A    C
ATOM   4179  H1  BMIMA 168      47.279  13.578  32.252  1.00  0.00      A    H
ATOM   4180  C2  BMIMA 168      46.174  14.920  34.926  1.00  0.00      A    C
ATOM   4181  H2  BMIMA 168      45.461  15.612  35.317  1.00  0.00      A    H
ATOM   4182  C21 BMIMA 168      47.395  14.467  35.354  1.00  0.00      A    C
ATOM   4183  H21 BMIMA 168      47.896  14.718  36.263  1.00  0.00      A    H
ATOM   4184  C3  BMIMA 168      44.823  14.666  32.751  1.00  0.00      A    C
ATOM   4185  H3  BMIMA 168      43.965  15.087  33.255  1.00  0.00      A    H
ATOM   4186  H31 BMIMA 168      45.294  15.259  31.982  1.00  0.00      A    H
ATOM   4187  H32 BMIMA 168      44.431  13.754  32.325  1.00  0.00      A    H
ATOM   4188  C4  BMIMA 168      49.240  13.394  34.124  1.00  0.00      A    C
ATOM   4189  H4  BMIMA 168      49.201  12.491  33.533  1.00  0.00      A    H
ATOM   4190  H41 BMIMA 168      49.665  13.062  35.060  1.00  0.00      A    H
ATOM   4191  C5  BMIMA 168      50.040  14.510  33.495  1.00  0.00      A    C
ATOM   4192  H5  BMIMA 168      50.809  14.110  32.839  1.00  0.00      A    H
ATOM   4193  H51 BMIMA 168      49.249  15.031  32.961  1.00  0.00      A    H
ATOM   4194  C51 BMIMA 168      50.699  15.510  34.467  1.00  0.00      A    C
ATOM   4195  H52 BMIMA 168      50.022  15.804  35.264  1.00  0.00      A    H
ATOM   4196  H53 BMIMA 168      51.446  14.951  35.025  1.00  0.00      A    H
ATOM   4197  C6  BMIMA 168      51.253  16.683  33.742  1.00  0.00      A    C
ATOM   4198  H6  BMIMA 168      50.476  17.355  33.396  1.00  0.00      A    H
ATOM   4199  H61 BMIMA 168      51.903  17.203  34.437  1.00  0.00      A    H
ATOM   4200  H62 BMIMA 168      51.916  16.371  32.943  1.00  0.00      A    H
ATOM   4201  N1  BMIMA 169      48.391  26.036  18.500  1.00  0.00      A    N
ATOM   4202  N11 BMIMA 169      47.014  25.142  19.908  1.00  0.00      A    N
ATOM   4203  C1  BMIMA 169      47.584  25.021  18.735  1.00  0.00      A    C
ATOM   4204  H1  BMIMA 169      47.370  24.192  18.095  1.00  0.00      A    H
ATOM   4205  C2  BMIMA 169      48.176  26.963  19.468  1.00  0.00      A    C
ATOM   4206  H2  BMIMA 169      48.610  27.938  19.453  1.00  0.00      A    H
ATOM   4207  C21 BMIMA 169      47.377  26.395  20.387  1.00  0.00      A    C
ATOM   4208  H21 BMIMA 169      46.955  26.825  21.268  1.00  0.00      A    H
ATOM   4209  C3  BMIMA 169      49.091  26.313  17.283  1.00  0.00      A    C
ATOM   4210  H3  BMIMA 169      50.126  26.007  17.321  1.00  0.00      A    H
ATOM   4211  H31 BMIMA 169      48.621  25.866  16.420  1.00  0.00      A    H
ATOM   4212  H32 BMIMA 169      49.082  27.393  17.301  1.00  0.00      A    H
ATOM   4213  C4  BMIMA 169      45.968  24.204  20.420  1.00  0.00      A    C
ATOM   4214  H4  BMIMA 169      46.006  23.376  19.728  1.00  0.00      A    H
ATOM   4215  H41 BMIMA 169      45.003  24.662  20.255  1.00  0.00      A    H
ATOM   4216  C5  BMIMA 169      46.286  23.710  21.747  1.00  0.00      A    C
ATOM   4217  H5  BMIMA 169      47.369  23.796  21.776  1.00  0.00      A    H
ATOM   4218  H51 BMIMA 169      45.908  24.405  22.493  1.00  0.00      A    H
ATOM   4219  C51 BMIMA 169      45.847  22.292  22.016  1.00  0.00      A    C
ATOM   4220  H52 BMIMA 169      44.855  22.217  21.578  1.00  0.00      A    H
ATOM   4221  H53 BMIMA 169      46.411  21.459  21.604  1.00  0.00      A    H
ATOM   4222  C6  BMIMA 169      45.741  21.972  23.527  1.00  0.00      A    C
ATOM   4223  H6  BMIMA 169      46.675  22.203  24.027  1.00  0.00      A    H
ATOM   4224  H61 BMIMA 169      44.959  22.520  24.040  1.00  0.00      A    H
ATOM   4225  H62 BMIMA 169      45.510  20.928  23.707  1.00  0.00      A    H
ATOM   4226  N1  BMIMA 170      29.075  35.090  29.795  1.00  0.00      A    N
ATOM   4227  N11 BMIMA 170      27.092  34.264  29.669  1.00  0.00      A    N
ATOM   4228  C1  BMIMA 170      28.370  34.034  29.525  1.00  0.00      A    C
ATOM   4229  H1  BMIMA 170      28.698  33.044  29.292  1.00  0.00      A    H
ATOM   4230  C2  BMIMA 170      28.138  36.068  30.157  1.00  0.00      A    C
ATOM   4231  H2  BMIMA 170      28.457  37.068  30.352  1.00  0.00      A    H
ATOM   4232  C21 BMIMA 170      26.912  35.551  30.106  1.00  0.00      A    C
ATOM   4233  H21 BMIMA 170      25.989  36.007  30.389  1.00  0.00      A    H
ATOM   4234  C3  BMIMA 170      30.514  35.272  29.953  1.00  0.00      A    C
ATOM   4235  H3  BMIMA 170      30.905  35.119  30.948  1.00  0.00      A    H
ATOM   4236  H31 BMIMA 170      31.010  34.509  29.371  1.00  0.00      A    H
ATOM   4237  H32 BMIMA 170      30.785  36.218  29.507  1.00  0.00      A    H
ATOM   4238  C4  BMIMA 170      25.972  33.347  29.397  1.00  0.00      A    C
ATOM   4239  H4  BMIMA 170      25.437  33.031  30.280  1.00  0.00      A    H
ATOM   4240  H41 BMIMA 170      26.536  32.462  29.141  1.00  0.00      A    H
ATOM   4241  C5  BMIMA 170      25.244  33.898  28.200  1.00  0.00      A    C
ATOM   4242  H5  BMIMA 170      24.730  34.834  28.404  1.00  0.00      A    H
ATOM   4243  H51 BMIMA 170      25.941  34.084  27.388  1.00  0.00      A    H
ATOM   4244  C51 BMIMA 170      24.230  32.946  27.772  1.00  0.00      A    C
ATOM   4245  H52 BMIMA 170      24.603  32.132  27.154  1.00  0.00      A    H
ATOM   4246  H53 BMIMA 170      23.721  32.497  28.620  1.00  0.00      A    H
ATOM   4247  C6  BMIMA 170      23.028  33.602  27.032  1.00  0.00      A    C
ATOM   4248  H6  BMIMA 170      22.499  32.849  26.458  1.00  0.00      A    H
ATOM   4249  H61 BMIMA 170      22.404  34.238  27.650  1.00  0.00      A    H
ATOM   4250  H62 BMIMA 170      23.394  34.231  26.228  1.00  0.00      A    H
ATOM   4251  N1  BMIMA 171      46.418   6.040  33.445  1.00  0.00      A    N
ATOM   4252  N11 BMIMA 171      46.241   5.263  31.491  1.00  0.00      A    N
ATOM   4253  C1  BMIMA 171      45.718   5.199  32.712  1.00  0.00      A    C
ATOM   4254  H1  BMIMA 171      44.985   4.531  33.113  1.00  0.00      A    H
ATOM   4255  C2  BMIMA 171      47.355   6.611  32.755  1.00  0.00      A    C
ATOM   4256  H2  BMIMA 171      47.977   7.314  33.266  1.00  0.00      A    H
ATOM   4257  C21 BMIMA 171      47.348   6.112  31.536  1.00  0.00      A    C
ATOM   4258  H21 BMIMA 171      47.982   6.336  30.706  1.00  0.00      A    H
ATOM   4259  C3  BMIMA 171      46.184   6.377  34.876  1.00  0.00      A    C
ATOM   4260  H3  BMIMA 171      46.348   7.392  35.208  1.00  0.00      A    H
ATOM   4261  H31 BMIMA 171      45.194   6.032  35.134  1.00  0.00      A    H
ATOM   4262  H32 BMIMA 171      46.759   5.704  35.495  1.00  0.00      A    H
ATOM   4263  C4  BMIMA 171      45.834   4.465  30.336  1.00  0.00      A    C
ATOM   4264  H4  BMIMA 171      45.240   3.644  30.709  1.00  0.00      A    H
ATOM   4265  H41 BMIMA 171      46.676   3.953  29.895  1.00  0.00      A    H
ATOM   4266  C5  BMIMA 171      45.117   5.143  29.239  1.00  0.00      A    C
ATOM   4267  H5  BMIMA 171      45.787   5.712  28.601  1.00  0.00      A    H
ATOM   4268  H51 BMIMA 171      44.729   4.392  28.555  1.00  0.00      A    H
ATOM   4269  C51 BMIMA 171      44.216   6.203  29.706  1.00  0.00      A    C
ATOM   4270  H52 BMIMA 171      43.240   5.751  29.868  1.00  0.00      A    H
ATOM   4271  H53 BMIMA 171      44.609   6.565  30.652  1.00  0.00      A    H
ATOM   4272  C6  BMIMA 171      43.793   7.315  28.613  1.00  0.00      A    C
ATOM   4273  H6  BMIMA 171      43.012   7.877  29.112  1.00  0.00      A    H
ATOM   4274  H61 BMIMA 171      44.679   7.940  28.578  1.00  0.00      A    H
ATOM   4275  H62 BMIMA 171      43.382   6.918  27.693  1.00  0.00      A    H
ATOM   4276  N1  BMIMA 172      48.325  47.278  31.254  1.00  0.00      A    N
ATOM   4277  N11 BMIMA 172      48.633  45.285  30.647  1.00  0.00      A    N
ATOM   4278  C1  BMIMA 172      49.245  46.382  31.042  1.00  0.00      A    C
ATOM   4279  H1  BMIMA 172      50.301  46.460  31.193  1.00  0.00      A    H
ATOM   4280  C2  BMIMA 172      47.171  46.816  30.606  1.00  0.00      A    C
ATOM   4281  H2  BMIMA 172      46.345  47.484  30.492  1.00  0.00      A    H
ATOM   4282  C21 BMIMA 172      47.311  45.566  30.327  1.00  0.00      A    C
ATOM   4283  H21 BMIMA 172      46.637  44.982  29.740  1.00  0.00      A    H
ATOM   4284  C3  BMIMA 172      48.398  48.623  31.723  1.00  0.00      A    C
ATOM   4285  H3  BMIMA 172      49.441  48.837  31.903  1.00  0.00      A    H
ATOM   4286  H31 BMIMA 172      48.260  49.294  30.888  1.00  0.00      A    H
ATOM   4287  H32 BMIMA 172      47.668  48.772  32.505  1.00  0.00      A    H
ATOM   4288  C4  BMIMA 172      49.289  44.008  30.466  1.00  0.00      A    C
ATOM   4289  H4  BMIMA 172      48.716  43.206  30.909  1.00  0.00      A    H
ATOM   4290  H41 BMIMA 172      50.183  44.017  31.072  1.00  0.00      A    H
ATOM   4291  C5  BMIMA 172      49.585  43.722  29.012  1.00  0.00      A    C
ATOM   4292  H5  BMIMA 172      50.596  43.339  29.122  1.00  0.00      A    H
ATOM   4293  H51 BMIMA 172      48.885  42.955  28.689  1.00  0.00      A    H
ATOM   4294  C51 BMIMA 172      49.445  44.931  28.041  1.00  0.00      A    C
ATOM   4295  H52 BMIMA 172      48.417  45.282  28.071  1.00  0.00      A    H
ATOM   4296  H53 BMIMA 172      50.102  45.742  28.343  1.00  0.00      A    H
ATOM   4297  C6  BMIMA 172      49.935  44.674  26.529  1.00  0.00      A    C
ATOM   4298  H6  BMIMA 172      49.633  45.572  26.002  1.00  0.00      A    H
ATOM   4299  H61 BMIMA 172      50.991  44.451  26.429  1.00  0.00      A    H
ATOM   4300  H62 BMIMA 172      49.375  43.865  26.073  1.00  0.00      A    H
ATOM   4301  N1  BMIMA 173       3.849  17.411  39.729  1.00  0.00      A    N
ATOM   4302  N11 BMIMA 173       1.862  16.625  39.657  1.00  0.00      A    N
ATOM   4303  C1  BMIMA 173       2.639  17.394  40.330  1.00  0.00      A    C
ATOM   4304  H1  BMIMA 173       2.348  18.012  41.152  1.00  0.00      A    H
ATOM   4305  C2  BMIMA 173       3.756  16.630  38.581  1.00  0.00      A    C
ATOM   4306  H2  BMIMA 173       4.571  16.435  37.918  1.00  0.00      A    H
ATOM   4307  C21 BMIMA 173       2.537  16.221  38.490  1.00  0.00      A    C
ATOM   4308  H21 BMIMA 173       2.111  15.506  37.820  1.00  0.00      A    H
ATOM   4309  C3  BMIMA 173       4.923  18.138  40.192  1.00  0.00      A    C
ATOM   4310  H3  BMIMA 173       5.410  18.714  39.419  1.00  0.00      A    H
ATOM   4311  H31 BMIMA 173       4.546  18.860  40.901  1.00  0.00      A    H
ATOM   4312  H32 BMIMA 173       5.680  17.501  40.624  1.00  0.00      A    H
ATOM   4313  C4  BMIMA 173       0.478  16.244  40.013  1.00  0.00      A    C
ATOM   4314  H4  BMIMA 173       0.325  16.775  40.940  1.00  0.00      A    H
ATOM   4315  H41 BMIMA 173       0.342  15.221  40.334  1.00  0.00      A    H
ATOM   4316  C5  BMIMA 173      -0.471  16.553  38.931  1.00  0.00      A    C
ATOM   4317  H5  BMIMA 173      -0.120  16.144  37.987  1.00  0.00      A    H
ATOM   4318  H51 BMIMA 173      -1.446  16.137  39.170  1.00  0.00      A    H
ATOM   4319  C51 BMIMA 173      -0.801  18.042  38.712  1.00  0.00      A    C
ATOM   4320  H52 BMIMA 173      -1.045  18.498  39.668  1.00  0.00      A    H
ATOM   4321  H53 BMIMA 173      -0.048  18.677  38.253  1.00  0.00      A    H
ATOM   4322  C6  BMIMA 173      -2.104  18.155  37.879  1.00  0.00      A    C
ATOM   4323  H6  BMIMA 173      -2.023  17.746  36.879  1.00  0.00      A    H
ATOM   4324  H61 BMIMA 173      -2.939  17.617  38.312  1.00  0.00      A    H
ATOM   4325  H62 BMIMA 173      -2.490  19.168  37.895  1.00  0.00      A    H
ATOM   4326  N1  BMIMA 174      45.357  33.652  36.391  1.00  0.00      A    N
ATOM   4327  N11 BMIMA 174      46.560  32.119  35.525  1.00  0.00      A    N
ATOM   4328  C1  BMIMA 174      45.802  32.418  36.532  1.00  0.00      A    C
ATOM   4329  H1  BMIMA 174      45.484  31.739  37.294  1.00  0.00      A    H
ATOM   4330  C2  BMIMA 174      45.882  34.138  35.246  1.00  0.00      A    C
ATOM   4331  H2  BMIMA 174      45.619  35.127  34.942  1.00  0.00      A    H
ATOM   4332  C21 BMIMA 174      46.580  33.176  34.633  1.00  0.00      A    C
ATOM   4333  H21 BMIMA 174      47.174  33.202  33.746  1.00  0.00      A    H
ATOM   4334  C3  BMIMA 174      44.512  34.368  37.345  1.00  0.00      A    C
ATOM   4335  H3  BMIMA 174      43.910  35.090  36.813  1.00  0.00      A    H
ATOM   4336  H31 BMIMA 174      43.862  33.697  37.886  1.00  0.00      A    H
ATOM   4337  H32 BMIMA 174      45.103  35.019  37.972  1.00  0.00      A    H
ATOM   4338  C4  BMIMA 174      47.227  30.814  35.304  1.00  0.00      A    C
ATOM   4339  H4  BMIMA 174      47.363  30.681  34.241  1.00  0.00      A    H
ATOM   4340  H41 BMIMA 174      46.703  29.968  35.724  1.00  0.00      A    H
ATOM   4341  C5  BMIMA 174      48.618  30.761  35.944  1.00  0.00      A    C
ATOM   4342  H5  BMIMA 174      48.447  30.253  36.890  1.00  0.00      A    H
ATOM   4343  H51 BMIMA 174      49.362  30.235  35.351  1.00  0.00      A    H
ATOM   4344  C51 BMIMA 174      49.173  32.058  36.276  1.00  0.00      A    C
ATOM   4345  H52 BMIMA 174      49.098  32.651  35.368  1.00  0.00      A    H
ATOM   4346  H53 BMIMA 174      48.589  32.561  37.043  1.00  0.00      A    H
ATOM   4347  C6  BMIMA 174      50.620  32.115  36.663  1.00  0.00      A    C
ATOM   4348  H6  BMIMA 174      50.902  33.125  36.940  1.00  0.00      A    H
ATOM   4349  H61 BMIMA 174      50.822  31.391  37.444  1.00  0.00      A    H
ATOM   4350  H62 BMIMA 174      51.241  31.842  35.818  1.00  0.00      A    H
ATOM   4351  N1  BMIMA 175      21.959  37.655  40.371  1.00  0.00      A    N
ATOM   4352  N11 BMIMA 175      23.626  36.886  39.295  1.00  0.00      A    N
ATOM   4353  C1  BMIMA 175      22.536  36.556  39.994  1.00  0.00      A    C
ATOM   4354  H1  BMIMA 175      22.228  35.549  40.178  1.00  0.00      A    H
ATOM   4355  C2  BMIMA 175      22.642  38.735  39.923  1.00  0.00      A    C
ATOM   4356  H2  BMIMA 175      22.368  39.746  40.131  1.00  0.00      A    H
ATOM   4357  C21 BMIMA 175      23.631  38.230  39.142  1.00  0.00      A    C
ATOM   4358  H21 BMIMA 175      24.400  38.680  38.555  1.00  0.00      A    H
ATOM   4359  C3  BMIMA 175      20.714  37.719  41.047  1.00  0.00      A    C
ATOM   4360  H3  BMIMA 175      20.499  38.661  41.529  1.00  0.00      A    H
ATOM   4361  H31 BMIMA 175      19.964  37.632  40.275  1.00  0.00      A    H
ATOM   4362  H32 BMIMA 175      20.701  36.927  41.781  1.00  0.00      A    H
ATOM   4363  C4  BMIMA 175      24.680  35.950  38.863  1.00  0.00      A    C
ATOM   4364  H4  BMIMA 175      24.721  35.891  37.786  1.00  0.00      A    H
ATOM   4365  H41 BMIMA 175      24.338  34.988  39.214  1.00  0.00      A    H
ATOM   4366  C5  BMIMA 175      26.111  36.111  39.464  1.00  0.00      A    C
ATOM   4367  H5  BMIMA 175      26.880  35.539  38.951  1.00  0.00      A    H
ATOM   4368  H51 BMIMA 175      26.369  37.162  39.363  1.00  0.00      A    H
ATOM   4369  C51 BMIMA 175      26.144  35.711  40.966  1.00  0.00      A    C
ATOM   4370  H52 BMIMA 175      25.547  36.418  41.536  1.00  0.00      A    H
ATOM   4371  H53 BMIMA 175      25.735  34.714  41.110  1.00  0.00      A    H
ATOM   4372  C6  BMIMA 175      27.500  35.806  41.655  1.00  0.00      A    C
ATOM   4373  H6  BMIMA 175      27.439  35.086  42.463  1.00  0.00      A    H
ATOM   4374  H61 BMIMA 175      28.225  35.490  40.914  1.00  0.00      A    H
ATOM   4375  H62 BMIMA 175      27.722  36.794  42.042  1.00  0.00      A    H
ATOM   4376  N1  BMIMA 176      40.806  34.736   5.635  1.00  0.00      A    N
ATOM   4377  N11 BMIMA 176      38.764  35.066   6.338  1.00  0.00      A    N
ATOM   4378  C1  BMIMA 176      39.922  35.655   5.996  1.00  0.00      A    C
ATOM   4379  H1  BMIMA 176      40.013  36.719   6.031  1.00  0.00      A    H
ATOM   4380  C2  BMIMA 176      40.119  33.533   5.605  1.00  0.00      A    C
ATOM   4381  H2  BMIMA 176      40.525  32.680   5.108  1.00  0.00      A    H
ATOM   4382  C21 BMIMA 176      38.948  33.719   6.107  1.00  0.00      A    C
ATOM   4383  H21 BMIMA 176      38.144  33.022   6.194  1.00  0.00      A    H
ATOM   4384  C3  BMIMA 176      42.171  35.106   5.283  1.00  0.00      A    C
ATOM   4385  H3  BMIMA 176      42.370  34.882   4.246  1.00  0.00      A    H
ATOM   4386  H31 BMIMA 176      42.231  36.184   5.315  1.00  0.00      A    H
ATOM   4387  H32 BMIMA 176      42.880  34.582   5.907  1.00  0.00      A    H
ATOM   4388  C4  BMIMA 176      37.513  35.726   6.800  1.00  0.00      A    C
ATOM   4389  H4  BMIMA 176      37.800  36.765   6.740  1.00  0.00      A    H
ATOM   4390  H41 BMIMA 176      37.300  35.424   7.814  1.00  0.00      A    H
ATOM   4391  C5  BMIMA 176      36.253  35.492   6.051  1.00  0.00      A    C
ATOM   4392  H5  BMIMA 176      36.000  34.438   6.128  1.00  0.00      A    H
ATOM   4393  H51 BMIMA 176      35.443  36.090   6.460  1.00  0.00      A    H
ATOM   4394  C51 BMIMA 176      36.465  35.770   4.528  1.00  0.00      A    C
ATOM   4395  H52 BMIMA 176      36.696  36.815   4.338  1.00  0.00      A    H
ATOM   4396  H53 BMIMA 176      37.216  35.076   4.161  1.00  0.00      A    H
ATOM   4397  C6  BMIMA 176      35.124  35.436   3.967  1.00  0.00      A    C
ATOM   4398  H6  BMIMA 176      34.843  34.535   4.499  1.00  0.00      A    H
ATOM   4399  H61 BMIMA 176      34.391  36.158   4.308  1.00  0.00      A    H
ATOM   4400  H62 BMIMA 176      35.172  35.226   2.905  1.00  0.00      A    H
ATOM   4401  N1  BMIMA 177       2.725  46.394  38.382  1.00  0.00      A    N
ATOM   4402  N11 BMIMA 177       3.194  48.078  39.589  1.00  0.00      A    N
ATOM   4403  C1  BMIMA 177       3.398  46.821  39.423  1.00  0.00      A    C
ATOM   4404  H1  BMIMA 177       4.106  46.120  39.811  1.00  0.00      A    H
ATOM   4405  C2  BMIMA 177       2.089  47.486  37.830  1.00  0.00      A    C
ATOM   4406  H2  BMIMA 177       1.454  47.428  36.973  1.00  0.00      A    H
ATOM   4407  C21 BMIMA 177       2.252  48.491  38.729  1.00  0.00      A    C
ATOM   4408  H21 BMIMA 177       1.808  49.461  38.677  1.00  0.00      A    H
ATOM   4409  C3  BMIMA 177       2.692  45.021  37.802  1.00  0.00      A    C
ATOM   4410  H3  BMIMA 177       1.936  44.402  38.262  1.00  0.00      A    H
ATOM   4411  H31 BMIMA 177       2.543  45.191  36.746  1.00  0.00      A    H
ATOM   4412  H32 BMIMA 177       3.637  44.528  37.980  1.00  0.00      A    H
ATOM   4413  C4  BMIMA 177       3.821  48.898  40.661  1.00  0.00      A    C
ATOM   4414  H4  BMIMA 177       4.391  48.204  41.262  1.00  0.00      A    H
ATOM   4415  H41 BMIMA 177       3.051  49.323  41.287  1.00  0.00      A    H
ATOM   4416  C5  BMIMA 177       4.818  49.886  40.066  1.00  0.00      A    C
ATOM   4417  H5  BMIMA 177       4.090  50.575  39.644  1.00  0.00      A    H
ATOM   4418  H51 BMIMA 177       5.516  50.293  40.793  1.00  0.00      A    H
ATOM   4419  C51 BMIMA 177       5.686  49.341  38.903  1.00  0.00      A    C
ATOM   4420  H52 BMIMA 177       6.227  48.525  39.374  1.00  0.00      A    H
ATOM   4421  H53 BMIMA 177       5.218  48.923  38.015  1.00  0.00      A    H
ATOM   4422  C6  BMIMA 177       6.668  50.337  38.411  1.00  0.00      A    C
ATOM   4423  H6  BMIMA 177       7.102  50.153  37.435  1.00  0.00      A    H
ATOM   4424  H61 BMIMA 177       6.113  51.267  38.468  1.00  0.00      A    H
ATOM   4425  H62 BMIMA 177       7.464  50.307  39.147  1.00  0.00      A    H
ATOM   4426  N1  BMIMA 178      35.718  29.365   6.474  1.00  0.00      A    N
ATOM   4427  N11 BMIMA 178      35.887  27.434   5.589  1.00  0.00      A    N
ATOM   4428  C1  BMIMA 178      36.504  28.585   5.770  1.00  0.00      A    C
ATOM   4429  H1  BMIMA 178      37.483  28.856   5.436  1.00  0.00      A    H
ATOM   4430  C2  BMIMA 178      34.436  28.792   6.488  1.00  0.00      A    C
ATOM   4431  H2  BMIMA 178      33.626  29.285   6.980  1.00  0.00      A    H
ATOM   4432  C21 BMIMA 178      34.545  27.551   5.906  1.00  0.00      A    C
ATOM   4433  H21 BMIMA 178      33.817  26.794   5.716  1.00  0.00      A    H
ATOM   4434  C3  BMIMA 178      36.219  30.652   6.954  1.00  0.00      A    C
ATOM   4435  H3  BMIMA 178      37.089  30.982   6.405  1.00  0.00      A    H
ATOM   4436  H31 BMIMA 178      35.504  31.453   6.838  1.00  0.00      A    H
ATOM   4437  H32 BMIMA 178      36.464  30.599   8.005  1.00  0.00      A    H
ATOM   4438  C4  BMIMA 178      36.509  26.196   4.929  1.00  0.00      A    C
ATOM   4439  H4  BMIMA 178      37.113  26.568   4.115  1.00  0.00      A    H
ATOM   4440  H41 BMIMA 178      35.764  25.571   4.460  1.00  0.00      A    H
ATOM   4441  C5  BMIMA 178      37.251  25.277   5.893  1.00  0.00      A    C
ATOM   4442  H5  BMIMA 178      37.710  24.502   5.284  1.00  0.00      A    H
ATOM   4443  H51 BMIMA 178      37.894  25.976   6.423  1.00  0.00      A    H
ATOM   4444  C51 BMIMA 178      36.347  24.734   6.929  1.00  0.00      A    C
ATOM   4445  H52 BMIMA 178      35.926  25.631   7.376  1.00  0.00      A    H
ATOM   4446  H53 BMIMA 178      35.535  24.097   6.587  1.00  0.00      A    H
ATOM   4447  C6  BMIMA 178      37.177  23.879   7.970  1.00  0.00      A    C
ATOM   4448  H6  BMIMA 178      36.385  23.599   8.655  1.00  0.00      A    H
ATOM   4449  H61 BMIMA 178      37.688  22.973   7.665  1.00  0.00      A    H
ATOM   4450  H62 BMIMA 178      37.934  24.502   8.432  1.00  0.00      A    H
ATOM   4451  N1  BMIMA 179       4.554  24.982  15.874  1.00  0.00      A    N
ATOM   4452  N11 BMIMA 179       4.421  25.370  17.975  1.00  0.00      A    N
ATOM   4453  C1  BMIMA 179       5.251  25.120  16.976  1.00  0.00      A    C
ATOM   4454  H1  BMIMA 179       6.309  24.975  17.034  1.00  0.00      A    H
ATOM   4455  C2  BMIMA 179       3.271  25.201  16.159  1.00  0.00      A    C
ATOM   4456  H2  BMIMA 179       2.629  25.142  15.307  1.00  0.00      A    H
ATOM   4457  C21 BMIMA 179       3.153  25.516  17.468  1.00  0.00      A    C
ATOM   4458  H21 BMIMA 179       2.272  25.783  18.009  1.00  0.00      A    H
ATOM   4459  C3  BMIMA 179       5.059  24.836  14.530  1.00  0.00      A    C
ATOM   4460  H3  BMIMA 179       4.958  25.741  13.949  1.00  0.00      A    H
ATOM   4461  H31 BMIMA 179       6.098  24.572  14.664  1.00  0.00      A    H
ATOM   4462  H32 BMIMA 179       4.587  23.973  14.082  1.00  0.00      A    H
ATOM   4463  C4  BMIMA 179       4.620  25.426  19.407  1.00  0.00      A    C
ATOM   4464  H4  BMIMA 179       4.404  26.373  19.877  1.00  0.00      A    H
ATOM   4465  H41 BMIMA 179       5.696  25.393  19.488  1.00  0.00      A    H
ATOM   4466  C5  BMIMA 179       4.173  24.117  20.077  1.00  0.00      A    C
ATOM   4467  H5  BMIMA 179       3.142  23.928  19.789  1.00  0.00      A    H
ATOM   4468  H51 BMIMA 179       4.775  23.241  19.850  1.00  0.00      A    H
ATOM   4469  C51 BMIMA 179       4.112  24.210  21.581  1.00  0.00      A    C
ATOM   4470  H52 BMIMA 179       5.064  24.560  21.970  1.00  0.00      A    H
ATOM   4471  H53 BMIMA 179       3.342  24.955  21.763  1.00  0.00      A    H
ATOM   4472  C6  BMIMA 179       3.630  22.894  22.133  1.00  0.00      A    C
ATOM   4473  H6  BMIMA 179       2.632  22.689  21.764  1.00  0.00      A    H
ATOM   4474  H61 BMIMA 179       4.227  22.014  21.923  1.00  0.00      A    H
ATOM   4475  H62 BMIMA 179       3.555  22.839  23.213  1.00  0.00      A    H
ATOM   4476  N1  BMIMA 180      17.257  37.544  -0.932  1.00  0.00      A    N
ATOM   4477  N11 BMIMA 180      18.751  38.853  -0.103  1.00  0.00      A    N
ATOM   4478  C1  BMIMA 180      18.125  37.703   0.025  1.00  0.00      A    C
ATOM   4479  H1  BMIMA 180      18.167  37.028   0.853  1.00  0.00      A    H
ATOM   4480  C2  BMIMA 180      17.481  38.538  -1.876  1.00  0.00      A    C
ATOM   4481  H2  BMIMA 180      16.932  38.586  -2.791  1.00  0.00      A    H
ATOM   4482  C21 BMIMA 180      18.369  39.381  -1.317  1.00  0.00      A    C
ATOM   4483  H21 BMIMA 180      18.761  40.327  -1.621  1.00  0.00      A    H
ATOM   4484  C3  BMIMA 180      16.211  36.581  -1.140  1.00  0.00      A    C
ATOM   4485  H3  BMIMA 180      15.359  37.097  -1.558  1.00  0.00      A    H
ATOM   4486  H31 BMIMA 180      16.547  35.854  -1.864  1.00  0.00      A    H
ATOM   4487  H32 BMIMA 180      15.997  35.963  -0.280  1.00  0.00      A    H
ATOM   4488  C4  BMIMA 180      19.372  39.731   0.874  1.00  0.00      A    C
ATOM   4489  H4  BMIMA 180      19.892  40.487   0.305  1.00  0.00      A    H
ATOM   4490  H41 BMIMA 180      20.028  39.018   1.351  1.00  0.00      A    H
ATOM   4491  C5  BMIMA 180      18.256  40.317   1.686  1.00  0.00      A    C
ATOM   4492  H5  BMIMA 180      17.737  40.992   1.009  1.00  0.00      A    H
ATOM   4493  H51 BMIMA 180      17.492  39.641   2.062  1.00  0.00      A    H
ATOM   4494  C51 BMIMA 180      18.694  41.212   2.861  1.00  0.00      A    C
ATOM   4495  H52 BMIMA 180      19.051  40.553   3.649  1.00  0.00      A    H
ATOM   4496  H53 BMIMA 180      19.471  41.898   2.533  1.00  0.00      A    H
ATOM   4497  C6  BMIMA 180      17.651  41.978   3.524  1.00  0.00      A    C
ATOM   4498  H6  BMIMA 180      17.216  42.680   2.822  1.00  0.00      A    H
ATOM   4499  H61 BMIMA 180      16.719  41.464   3.731  1.00  0.00      A    H
ATOM   4500  H62 BMIMA 180      18.064  42.405   4.430  1.00  0.00      A    H
ATOM   4501  N1  BMIMA 181      23.791  34.913   0.633  1.00  0.00      A    N
ATOM   4502  N11 BMIMA 181      25.345  35.947   1.765  1.00  0.00      A    N
ATOM   4503  C1  BMIMA 181      24.338  36.067   0.905  1.00  0.00      A    C
ATOM   4504  H1  BMIMA 181      23.985  37.022   0.577  1.00  0.00      A    H
ATOM   4505  C2  BMIMA 181      24.322  34.001   1.500  1.00  0.00      A    C
ATOM   4506  H2  BMIMA 181      23.968  32.994   1.536  1.00  0.00      A    H
ATOM   4507  C21 BMIMA 181      25.385  34.615   2.125  1.00  0.00      A    C
ATOM   4508  H21 BMIMA 181      26.106  34.268   2.832  1.00  0.00      A    H
ATOM   4509  C3  BMIMA 181      22.767  34.715  -0.321  1.00  0.00      A    C
ATOM   4510  H3  BMIMA 181      23.130  35.041  -1.285  1.00  0.00      A    H
ATOM   4511  H31 BMIMA 181      22.458  33.683  -0.402  1.00  0.00      A    H
ATOM   4512  H32 BMIMA 181      22.082  35.461   0.053  1.00  0.00      A    H
ATOM   4513  C4  BMIMA 181      26.454  36.920   2.020  1.00  0.00      A    C
ATOM   4514  H4  BMIMA 181      26.764  36.795   3.047  1.00  0.00      A    H
ATOM   4515  H41 BMIMA 181      26.055  37.917   1.903  1.00  0.00      A    H
ATOM   4516  C5  BMIMA 181      27.501  36.660   0.975  1.00  0.00      A    C
ATOM   4517  H5  BMIMA 181      27.911  35.701   1.281  1.00  0.00      A    H
ATOM   4518  H51 BMIMA 181      27.002  36.398   0.045  1.00  0.00      A    H
ATOM   4519  C51 BMIMA 181      28.630  37.706   0.687  1.00  0.00      A    C
ATOM   4520  H52 BMIMA 181      28.051  38.595   0.452  1.00  0.00      A    H
ATOM   4521  H53 BMIMA 181      29.226  37.975   1.555  1.00  0.00      A    H
ATOM   4522  C6  BMIMA 181      29.583  37.359  -0.420  1.00  0.00      A    C
ATOM   4523  H6  BMIMA 181      30.093  36.468  -0.073  1.00  0.00      A    H
ATOM   4524  H61 BMIMA 181      28.878  37.079  -1.194  1.00  0.00      A    H
ATOM   4525  H62 BMIMA 181      30.249  38.165  -0.706  1.00  0.00      A    H
ATOM   4526  N1  BMIMA 182      32.215   5.623  31.025  1.00  0.00      A    N
ATOM   4527  N11 BMIMA 182      31.084   6.231  32.731  1.00  0.00      A    N
ATOM   4528  C1  BMIMA 182      31.556   5.197  32.095  1.00  0.00      A    C
ATOM   4529  H1  BMIMA 182      31.490   4.188  32.442  1.00  0.00      A    H
ATOM   4530  C2  BMIMA 182      32.127   6.988  30.963  1.00  0.00      A    C
ATOM   4531  H2  BMIMA 182      32.571   7.450  30.108  1.00  0.00      A    H
ATOM   4532  C21 BMIMA 182      31.479   7.398  32.080  1.00  0.00      A    C
ATOM   4533  H21 BMIMA 182      31.027   8.330  32.341  1.00  0.00      A    H
ATOM   4534  C3  BMIMA 182      33.034   4.803  30.143  1.00  0.00      A    C
ATOM   4535  H3  BMIMA 182      33.411   5.346  29.290  1.00  0.00      A    H
ATOM   4536  H31 BMIMA 182      33.892   4.429  30.682  1.00  0.00      A    H
ATOM   4537  H32 BMIMA 182      32.251   4.096  29.911  1.00  0.00      A    H
ATOM   4538  C4  BMIMA 182      30.331   6.094  34.014  1.00  0.00      A    C
ATOM   4539  H4  BMIMA 182      29.810   5.157  33.887  1.00  0.00      A    H
ATOM   4540  H41 BMIMA 182      29.539   6.828  34.012  1.00  0.00      A    H
ATOM   4541  C5  BMIMA 182      31.233   6.272  35.237  1.00  0.00      A    C
ATOM   4542  H5  BMIMA 182      32.230   6.537  34.895  1.00  0.00      A    H
ATOM   4543  H51 BMIMA 182      30.801   7.062  35.847  1.00  0.00      A    H
ATOM   4544  C51 BMIMA 182      31.301   5.040  36.173  1.00  0.00      A    C
ATOM   4545  H52 BMIMA 182      30.250   4.842  36.368  1.00  0.00      A    H
ATOM   4546  H53 BMIMA 182      31.596   4.152  35.621  1.00  0.00      A    H
ATOM   4547  C6  BMIMA 182      32.143   5.198  37.463  1.00  0.00      A    C
ATOM   4548  H6  BMIMA 182      32.127   4.341  38.126  1.00  0.00      A    H
ATOM   4549  H61 BMIMA 182      33.156   5.435  37.157  1.00  0.00      A    H
ATOM   4550  H62 BMIMA 182      31.755   5.976  38.110  1.00  0.00      A    H
ATOM   4551  N1  BMIMA 183      45.226  33.809  45.345  1.00  0.00      A    N
ATOM   4552  N11 BMIMA 183      45.085  33.321  43.274  1.00  0.00      A    N
ATOM   4553  C1  BMIMA 183      45.220  34.285  44.144  1.00  0.00      A    C
ATOM   4554  H1  BMIMA 183      45.263  35.330  43.922  1.00  0.00      A    H
ATOM   4555  C2  BMIMA 183      45.155  32.435  45.228  1.00  0.00      A    C
ATOM   4556  H2  BMIMA 183      45.104  31.810  46.092  1.00  0.00      A    H
ATOM   4557  C21 BMIMA 183      45.195  32.142  43.946  1.00  0.00      A    C
ATOM   4558  H21 BMIMA 183      45.234  31.164  43.519  1.00  0.00      A    H
ATOM   4559  C3  BMIMA 183      45.405  34.570  46.572  1.00  0.00      A    C
ATOM   4560  H3  BMIMA 183      46.435  34.434  46.866  1.00  0.00      A    H
ATOM   4561  H31 BMIMA 183      45.139  35.600  46.384  1.00  0.00      A    H
ATOM   4562  H32 BMIMA 183      44.781  34.178  47.362  1.00  0.00      A    H
ATOM   4563  C4  BMIMA 183      45.064  33.262  41.760  1.00  0.00      A    C
ATOM   4564  H4  BMIMA 183      44.369  34.060  41.540  1.00  0.00      A    H
ATOM   4565  H41 BMIMA 183      44.535  32.350  41.526  1.00  0.00      A    H
ATOM   4566  C5  BMIMA 183      46.440  33.353  41.134  1.00  0.00      A    C
ATOM   4567  H5  BMIMA 183      46.284  33.347  40.059  1.00  0.00      A    H
ATOM   4568  H51 BMIMA 183      47.005  34.255  41.357  1.00  0.00      A    H
ATOM   4569  C51 BMIMA 183      47.319  32.137  41.454  1.00  0.00      A    C
ATOM   4570  H52 BMIMA 183      47.523  32.285  42.511  1.00  0.00      A    H
ATOM   4571  H53 BMIMA 183      46.790  31.192  41.356  1.00  0.00      A    H
ATOM   4572  C6  BMIMA 183      48.647  32.086  40.663  1.00  0.00      A    C
ATOM   4573  H6  BMIMA 183      48.418  31.917  39.617  1.00  0.00      A    H
ATOM   4574  H61 BMIMA 183      49.118  33.062  40.697  1.00  0.00      A    H
ATOM   4575  H62 BMIMA 183      49.377  31.355  40.992  1.00  0.00      A    H
ATOM   4576  N1  BMIMA 184       3.917   2.415  50.450  1.00  0.00      A    N
ATOM   4577  N11 BMIMA 184       2.962   2.939  48.609  1.00  0.00      A    N
ATOM   4578  C1  BMIMA 184       3.941   2.218  49.137  1.00  0.00      A    C
ATOM   4579  H1  BMIMA 184       4.596   1.549  48.621  1.00  0.00      A    H
ATOM   4580  C2  BMIMA 184       2.892   3.318  50.739  1.00  0.00      A    C
ATOM   4581  H2  BMIMA 184       2.637   3.729  51.691  1.00  0.00      A    H
ATOM   4582  C21 BMIMA 184       2.345   3.658  49.619  1.00  0.00      A    C
ATOM   4583  H21 BMIMA 184       1.547   4.339  49.420  1.00  0.00      A    H
ATOM   4584  C3  BMIMA 184       4.760   1.660  51.394  1.00  0.00      A    C
ATOM   4585  H3  BMIMA 184       5.142   2.321  52.158  1.00  0.00      A    H
ATOM   4586  H31 BMIMA 184       4.195   0.879  51.880  1.00  0.00      A    H
ATOM   4587  H32 BMIMA 184       5.634   1.286  50.881  1.00  0.00      A    H
ATOM   4588  C4  BMIMA 184       2.626   2.925  47.165  1.00  0.00      A    C
ATOM   4589  H4  BMIMA 184       3.524   2.755  46.589  1.00  0.00      A    H
ATOM   4590  H41 BMIMA 184       2.313   3.911  46.855  1.00  0.00      A    H
ATOM   4591  C5  BMIMA 184       1.577   1.920  46.699  1.00  0.00      A    C
ATOM   4592  H5  BMIMA 184       1.394   2.133  45.649  1.00  0.00      A    H
ATOM   4593  H51 BMIMA 184       2.092   0.972  46.571  1.00  0.00      A    H
ATOM   4594  C51 BMIMA 184       0.378   1.939  47.636  1.00  0.00      A    C
ATOM   4595  H52 BMIMA 184       0.655   1.839  48.682  1.00  0.00      A    H
ATOM   4596  H53 BMIMA 184      -0.028   2.928  47.442  1.00  0.00      A    H
ATOM   4597  C6  BMIMA 184      -0.604   0.897  47.206  1.00  0.00      A    C
ATOM   4598  H6  BMIMA 184      -1.561   0.878  47.715  1.00  0.00      A    H
ATOM   4599  H61 BMIMA 184      -0.820   0.941  46.145  1.00  0.00      A    H
ATOM   4600  H62 BMIMA 184      -0.149  -0.074  47.365  1.00  0.00      A    H
ATOM   4601  N1  BMIMA 185      48.257  45.048   5.003  1.00  0.00      A    N
ATOM   4602  N11 BMIMA 185      49.191  46.695   4.042  1.00  0.00      A    N
ATOM   4603  C1  BMIMA 185      48.738  45.494   3.890  1.00  0.00      A    C
ATOM   4604  H1  BMIMA 185      48.679  45.002   2.943  1.00  0.00      A    H
ATOM   4605  C2  BMIMA 185      48.426  46.037   5.938  1.00  0.00      A    C
ATOM   4606  H2  BMIMA 185      48.157  45.760   6.934  1.00  0.00      A    H
ATOM   4607  C21 BMIMA 185      49.136  47.050   5.383  1.00  0.00      A    C
ATOM   4608  H21 BMIMA 185      49.560  47.974   5.711  1.00  0.00      A    H
ATOM   4609  C3  BMIMA 185      47.635  43.711   5.255  1.00  0.00      A    C
ATOM   4610  H3  BMIMA 185      46.562  43.827   5.222  1.00  0.00      A    H
ATOM   4611  H31 BMIMA 185      47.953  43.095   4.426  1.00  0.00      A    H
ATOM   4612  H32 BMIMA 185      47.905  43.316   6.224  1.00  0.00      A    H
ATOM   4613  C4  BMIMA 185      49.742  47.520   2.991  1.00  0.00      A    C
ATOM   4614  H4  BMIMA 185      49.313  48.509   3.058  1.00  0.00      A    H
ATOM   4615  H41 BMIMA 185      49.241  47.026   2.171  1.00  0.00      A    H
ATOM   4616  C5  BMIMA 185      51.248  47.448   2.809  1.00  0.00      A    C
ATOM   4617  H5  BMIMA 185      51.413  47.949   1.859  1.00  0.00      A    H
ATOM   4618  H51 BMIMA 185      51.706  47.964   3.649  1.00  0.00      A    H
ATOM   4619  C51 BMIMA 185      51.837  46.021   2.706  1.00  0.00      A    C
ATOM   4620  H52 BMIMA 185      51.545  45.531   3.632  1.00  0.00      A    H
ATOM   4621  H53 BMIMA 185      51.502  45.410   1.872  1.00  0.00      A    H
ATOM   4622  C6  BMIMA 185      53.400  45.995   2.802  1.00  0.00      A    C
ATOM   4623  H6  BMIMA 185      53.950  46.593   2.084  1.00  0.00      A    H
ATOM   4624  H61 BMIMA 185      53.762  46.301   3.777  1.00  0.00      A    H
ATOM   4625  H62 BMIMA 185      53.760  44.974   2.756  1.00  0.00      A    H
ATOM   4626  N1  BMIMA 186       9.186   7.908   9.199  1.00  0.00      A    N
ATOM   4627  N11 BMIMA 186      11.050   8.858   8.562  1.00  0.00      A    N
ATOM   4628  C1  BMIMA 186      10.267   7.802   8.422  1.00  0.00      A    C
ATOM   4629  H1  BMIMA 186      10.411   6.980   7.753  1.00  0.00      A    H
ATOM   4630  C2  BMIMA 186       9.245   9.110   9.846  1.00  0.00      A    C
ATOM   4631  H2  BMIMA 186       8.571   9.437  10.607  1.00  0.00      A    H
ATOM   4632  C21 BMIMA 186      10.356   9.717   9.426  1.00  0.00      A    C
ATOM   4633  H21 BMIMA 186      10.790  10.642   9.738  1.00  0.00      A    H
ATOM   4634  C3  BMIMA 186       8.198   6.857   9.326  1.00  0.00      A    C
ATOM   4635  H3  BMIMA 186       8.295   6.486  10.336  1.00  0.00      A    H
ATOM   4636  H31 BMIMA 186       7.175   7.124   9.104  1.00  0.00      A    H
ATOM   4637  H32 BMIMA 186       8.525   6.055   8.681  1.00  0.00      A    H
ATOM   4638  C4  BMIMA 186      12.237   9.170   7.776  1.00  0.00      A    C
ATOM   4639  H4  BMIMA 186      12.256  10.148   7.318  1.00  0.00      A    H
ATOM   4640  H41 BMIMA 186      12.219   8.450   6.971  1.00  0.00      A    H
ATOM   4641  C5  BMIMA 186      13.472   8.925   8.561  1.00  0.00      A    C
ATOM   4642  H5  BMIMA 186      13.179   8.295   9.397  1.00  0.00      A    H
ATOM   4643  H51 BMIMA 186      14.356   8.514   8.081  1.00  0.00      A    H
ATOM   4644  C51 BMIMA 186      13.986  10.285   9.169  1.00  0.00      A    C
ATOM   4645  H52 BMIMA 186      14.272  10.995   8.397  1.00  0.00      A    H
ATOM   4646  H53 BMIMA 186      13.174  10.674   9.777  1.00  0.00      A    H
ATOM   4647  C6  BMIMA 186      15.044  10.261  10.243  1.00  0.00      A    C
ATOM   4648  H6  BMIMA 186      15.148  11.200  10.774  1.00  0.00      A    H
ATOM   4649  H61 BMIMA 186      14.698   9.640  11.061  1.00  0.00      A    H
ATOM   4650  H62 BMIMA 186      16.028   9.924   9.939  1.00  0.00      A    H
ATOM   4651  N1  BMIMA 187      22.978  14.393   3.090  1.00  0.00      A    N
ATOM   4652  N11 BMIMA 187      21.249  15.599   2.566  1.00  0.00      A    N
ATOM   4653  C1  BMIMA 187      22.203  15.369   3.449  1.00  0.00      A    C
ATOM   4654  H1  BMIMA 187      22.349  15.889   4.372  1.00  0.00      A    H
ATOM   4655  C2  BMIMA 187      22.584  14.070   1.815  1.00  0.00      A    C
ATOM   4656  H2  BMIMA 187      22.938  13.261   1.214  1.00  0.00      A    H
ATOM   4657  C21 BMIMA 187      21.470  14.747   1.554  1.00  0.00      A    C
ATOM   4658  H21 BMIMA 187      20.864  14.698   0.676  1.00  0.00      A    H
ATOM   4659  C3  BMIMA 187      23.946  13.629   3.851  1.00  0.00      A    C
ATOM   4660  H3  BMIMA 187      23.674  13.674   4.896  1.00  0.00      A    H
ATOM   4661  H31 BMIMA 187      24.038  12.564   3.696  1.00  0.00      A    H
ATOM   4662  H32 BMIMA 187      24.910  14.103   3.745  1.00  0.00      A    H
ATOM   4663  C4  BMIMA 187      19.989  16.313   2.843  1.00  0.00      A    C
ATOM   4664  H4  BMIMA 187      20.069  16.545   3.895  1.00  0.00      A    H
ATOM   4665  H41 BMIMA 187      19.240  15.586   2.564  1.00  0.00      A    H
ATOM   4666  C5  BMIMA 187      19.745  17.471   1.886  1.00  0.00      A    C
ATOM   4667  H5  BMIMA 187      20.415  18.305   2.080  1.00  0.00      A    H
ATOM   4668  H51 BMIMA 187      19.982  17.157   0.873  1.00  0.00      A    H
ATOM   4669  C51 BMIMA 187      18.368  18.163   1.814  1.00  0.00      A    C
ATOM   4670  H52 BMIMA 187      17.626  17.382   1.667  1.00  0.00      A    H
ATOM   4671  H53 BMIMA 187      18.239  18.604   2.798  1.00  0.00      A    H
ATOM   4672  C6  BMIMA 187      18.254  19.217   0.636  1.00  0.00      A    C
ATOM   4673  H6  BMIMA 187      18.448  18.736  -0.316  1.00  0.00      A    H
ATOM   4674  H61 BMIMA 187      17.257  19.642   0.665  1.00  0.00      A    H
ATOM   4675  H62 BMIMA 187      18.980  20.007   0.788  1.00  0.00      A    H
ATOM   4676  N1  BMIMA 188      31.203  11.907  30.729  1.00  0.00      A    N
ATOM   4677  N11 BMIMA 188      29.074  11.880  30.700  1.00  0.00      A    N
ATOM   4678  C1  BMIMA 188      30.153  12.460  31.193  1.00  0.00      A    C
ATOM   4679  H1  BMIMA 188      30.096  13.392  31.714  1.00  0.00      A    H
ATOM   4680  C2  BMIMA 188      30.770  10.916  29.900  1.00  0.00      A    C
ATOM   4681  H2  BMIMA 188      31.557  10.421  29.374  1.00  0.00      A    H
ATOM   4682  C21 BMIMA 188      29.492  10.879  29.824  1.00  0.00      A    C
ATOM   4683  H21 BMIMA 188      28.907  10.339  29.112  1.00  0.00      A    H
ATOM   4684  C3  BMIMA 188      32.560  12.280  31.026  1.00  0.00      A    C
ATOM   4685  H3  BMIMA 188      33.293  12.191  30.238  1.00  0.00      A    H
ATOM   4686  H31 BMIMA 188      32.511  13.224  31.549  1.00  0.00      A    H
ATOM   4687  H32 BMIMA 188      32.827  11.585  31.808  1.00  0.00      A    H
ATOM   4688  C4  BMIMA 188      27.698  12.373  30.936  1.00  0.00      A    C
ATOM   4689  H4  BMIMA 188      27.727  12.848  31.906  1.00  0.00      A    H
ATOM   4690  H41 BMIMA 188      27.184  11.442  31.125  1.00  0.00      A    H
ATOM   4691  C5  BMIMA 188      27.263  13.181  29.710  1.00  0.00      A    C
ATOM   4692  H5  BMIMA 188      27.681  12.660  28.852  1.00  0.00      A    H
ATOM   4693  H51 BMIMA 188      26.187  13.031  29.670  1.00  0.00      A    H
ATOM   4694  C51 BMIMA 188      27.597  14.642  29.801  1.00  0.00      A    C
ATOM   4695  H52 BMIMA 188      26.811  14.959  30.482  1.00  0.00      A    H
ATOM   4696  H53 BMIMA 188      28.607  14.839  30.153  1.00  0.00      A    H
ATOM   4697  C6  BMIMA 188      27.452  15.352  28.482  1.00  0.00      A    C
ATOM   4698  H6  BMIMA 188      28.318  15.162  27.858  1.00  0.00      A    H
ATOM   4699  H61 BMIMA 188      26.611  14.909  27.961  1.00  0.00      A    H
ATOM   4700  H62 BMIMA 188      27.315  16.417  28.629  1.00  0.00      A    H
ATOM   4701  N1  BMIMA 189      47.565  39.907  21.383  1.00  0.00      A    N
ATOM   4702  N11 BMIMA 189      46.351  40.439  23.129  1.00  0.00      A    N
ATOM   4703  C1  BMIMA 189      46.958  40.877  22.019  1.00  0.00      A    C
ATOM   4704  H1  BMIMA 189      47.088  41.914  21.794  1.00  0.00      A    H
ATOM   4705  C2  BMIMA 189      47.285  38.726  22.066  1.00  0.00      A    C
ATOM   4706  H2  BMIMA 189      47.561  37.709  21.894  1.00  0.00      A    H
ATOM   4707  C21 BMIMA 189      46.531  39.074  23.133  1.00  0.00      A    C
ATOM   4708  H21 BMIMA 189      46.134  38.417  23.875  1.00  0.00      A    H
ATOM   4709  C3  BMIMA 189      48.512  40.005  20.336  1.00  0.00      A    C
ATOM   4710  H3  BMIMA 189      48.039  39.657  19.430  1.00  0.00      A    H
ATOM   4711  H31 BMIMA 189      48.937  40.983  20.166  1.00  0.00      A    H
ATOM   4712  H32 BMIMA 189      49.344  39.357  20.567  1.00  0.00      A    H
ATOM   4713  C4  BMIMA 189      45.645  41.189  24.099  1.00  0.00      A    C
ATOM   4714  H4  BMIMA 189      44.735  40.637  24.280  1.00  0.00      A    H
ATOM   4715  H41 BMIMA 189      45.439  42.145  23.641  1.00  0.00      A    H
ATOM   4716  C5  BMIMA 189      46.455  41.451  25.398  1.00  0.00      A    C
ATOM   4717  H5  BMIMA 189      47.466  41.800  25.202  1.00  0.00      A    H
ATOM   4718  H51 BMIMA 189      46.024  42.247  26.001  1.00  0.00      A    H
ATOM   4719  C51 BMIMA 189      46.578  40.256  26.344  1.00  0.00      A    C
ATOM   4720  H52 BMIMA 189      45.560  40.108  26.695  1.00  0.00      A    H
ATOM   4721  H53 BMIMA 189      46.851  39.329  25.847  1.00  0.00      A    H
ATOM   4722  C6  BMIMA 189      47.421  40.570  27.573  1.00  0.00      A    C
ATOM   4723  H6  BMIMA 189      48.458  40.842  27.414  1.00  0.00      A    H
ATOM   4724  H61 BMIMA 189      46.992  41.401  28.121  1.00  0.00      A    H
ATOM   4725  H62 BMIMA 189      47.510  39.705  28.220  1.00  0.00      A    H
ATOM   4726  N1  BMIMA 190      15.488   8.990  30.607  1.00  0.00      A    N
ATOM   4727  N11 BMIMA 190      13.916   9.397  29.187  1.00  0.00      A    N
ATOM   4728  C1  BMIMA 190      15.034   8.684  29.381  1.00  0.00      A    C
ATOM   4729  H1  BMIMA 190      15.565   8.191  28.596  1.00  0.00      A    H
ATOM   4730  C2  BMIMA 190      14.626   9.920  31.184  1.00  0.00      A    C
ATOM   4731  H2  BMIMA 190      14.851  10.340  32.140  1.00  0.00      A    H
ATOM   4732  C21 BMIMA 190      13.691  10.159  30.308  1.00  0.00      A    C
ATOM   4733  H21 BMIMA 190      12.864  10.834  30.324  1.00  0.00      A    H
ATOM   4734  C3  BMIMA 190      16.817   8.584  31.177  1.00  0.00      A    C
ATOM   4735  H3  BMIMA 190      17.059   9.446  31.782  1.00  0.00      A    H
ATOM   4736  H31 BMIMA 190      16.671   7.669  31.732  1.00  0.00      A    H
ATOM   4737  H32 BMIMA 190      17.513   8.466  30.360  1.00  0.00      A    H
ATOM   4738  C4  BMIMA 190      13.445   9.677  27.835  1.00  0.00      A    C
ATOM   4739  H4  BMIMA 190      13.712   8.847  27.198  1.00  0.00      A    H
ATOM   4740  H41 BMIMA 190      13.885  10.567  27.411  1.00  0.00      A    H
ATOM   4741  C5  BMIMA 190      11.900   9.865  27.809  1.00  0.00      A    C
ATOM   4742  H5  BMIMA 190      11.649  10.880  28.106  1.00  0.00      A    H
ATOM   4743  H51 BMIMA 190      11.687   9.989  26.750  1.00  0.00      A    H
ATOM   4744  C51 BMIMA 190      11.198   8.692  28.483  1.00  0.00      A    C
ATOM   4745  H52 BMIMA 190      11.589   7.825  27.957  1.00  0.00      A    H
ATOM   4746  H53 BMIMA 190      11.476   8.594  29.530  1.00  0.00      A    H
ATOM   4747  C6  BMIMA 190       9.700   8.687  28.398  1.00  0.00      A    C
ATOM   4748  H6  BMIMA 190       9.193   9.620  28.616  1.00  0.00      A    H
ATOM   4749  H61 BMIMA 190       9.410   8.492  27.372  1.00  0.00      A    H
ATOM   4750  H62 BMIMA 190       9.291   7.922  29.048  1.00  0.00      A    H
ATOM   4751  N1  BMIMA 191      28.979  24.287  45.218  1.00  0.00      A    N
ATOM   4752  N11 BMIMA 191      29.470  25.357  46.943  1.00  0.00      A    N
ATOM   4753  C1  BMIMA 191      29.762  25.217  45.698  1.00  0.00      A    C
ATOM   4754  H1  BMIMA 191      30.595  25.667  45.201  1.00  0.00      A    H
ATOM   4755  C2  BMIMA 191      27.953  24.087  46.064  1.00  0.00      A    C
ATOM   4756  H2  BMIMA 191      27.172  23.379  45.892  1.00  0.00      A    H
ATOM   4757  C21 BMIMA 191      28.270  24.714  47.187  1.00  0.00      A    C
ATOM   4758  H21 BMIMA 191      27.733  24.977  48.071  1.00  0.00      A    H
ATOM   4759  C3  BMIMA 191      28.909  23.836  43.822  1.00  0.00      A    C
ATOM   4760  H3  BMIMA 191      28.985  22.769  43.670  1.00  0.00      A    H
ATOM   4761  H31 BMIMA 191      27.896  24.093  43.551  1.00  0.00      A    H
ATOM   4762  H32 BMIMA 191      29.622  24.259  43.130  1.00  0.00      A    H
ATOM   4763  C4  BMIMA 191      30.073  26.190  47.898  1.00  0.00      A    C
ATOM   4764  H4  BMIMA 191      29.373  26.978  48.135  1.00  0.00      A    H
ATOM   4765  H41 BMIMA 191      30.975  26.553  47.427  1.00  0.00      A    H
ATOM   4766  C5  BMIMA 191      30.683  25.498  49.170  1.00  0.00      A    C
ATOM   4767  H5  BMIMA 191      31.263  26.289  49.638  1.00  0.00      A    H
ATOM   4768  H51 BMIMA 191      29.807  25.116  49.689  1.00  0.00      A    H
ATOM   4769  C51 BMIMA 191      31.437  24.257  48.837  1.00  0.00      A    C
ATOM   4770  H52 BMIMA 191      30.726  23.573  48.381  1.00  0.00      A    H
ATOM   4771  H53 BMIMA 191      32.284  24.535  48.214  1.00  0.00      A    H
ATOM   4772  C6  BMIMA 191      31.818  23.545  50.099  1.00  0.00      A    C
ATOM   4773  H6  BMIMA 191      32.523  22.795  49.758  1.00  0.00      A    H
ATOM   4774  H61 BMIMA 191      32.257  24.107  50.915  1.00  0.00      A    H
ATOM   4775  H62 BMIMA 191      30.966  23.008  50.498  1.00  0.00      A    H
ATOM   4776  N1  BMIMA 192      25.870  35.885  11.394  1.00  0.00      A    N
ATOM   4777  N11 BMIMA 192      24.970  35.605  13.314  1.00  0.00      A    N
ATOM   4778  C1  BMIMA 192      24.764  35.549  12.029  1.00  0.00      A    C
ATOM   4779  H1  BMIMA 192      23.913  35.124  11.543  1.00  0.00      A    H
ATOM   4780  C2  BMIMA 192      26.804  36.312  12.320  1.00  0.00      A    C
ATOM   4781  H2  BMIMA 192      27.771  36.669  12.040  1.00  0.00      A    H
ATOM   4782  C21 BMIMA 192      26.196  36.212  13.513  1.00  0.00      A    C
ATOM   4783  H21 BMIMA 192      26.482  36.478  14.507  1.00  0.00      A    H
ATOM   4784  C3  BMIMA 192      26.103  35.973   9.915  1.00  0.00      A    C
ATOM   4785  H3  BMIMA 192      25.269  35.540   9.383  1.00  0.00      A    H
ATOM   4786  H31 BMIMA 192      26.294  36.985   9.588  1.00  0.00      A    H
ATOM   4787  H32 BMIMA 192      26.999  35.514   9.525  1.00  0.00      A    H
ATOM   4788  C4  BMIMA 192      24.007  35.344  14.444  1.00  0.00      A    C
ATOM   4789  H4  BMIMA 192      24.661  35.067  15.258  1.00  0.00      A    H
ATOM   4790  H41 BMIMA 192      23.401  34.491  14.177  1.00  0.00      A    H
ATOM   4791  C5  BMIMA 192      23.172  36.566  14.957  1.00  0.00      A    C
ATOM   4792  H5  BMIMA 192      22.209  36.586  14.453  1.00  0.00      A    H
ATOM   4793  H51 BMIMA 192      22.988  36.348  16.006  1.00  0.00      A    H
ATOM   4794  C51 BMIMA 192      23.847  37.898  14.837  1.00  0.00      A    C
ATOM   4795  H52 BMIMA 192      24.649  37.977  15.567  1.00  0.00      A    H
ATOM   4796  H53 BMIMA 192      24.276  38.069  13.853  1.00  0.00      A    H
ATOM   4797  C6  BMIMA 192      22.973  39.123  15.153  1.00  0.00      A    C
ATOM   4798  H6  BMIMA 192      23.489  40.077  15.125  1.00  0.00      A    H
ATOM   4799  H61 BMIMA 192      22.098  39.182  14.517  1.00  0.00      A    H
ATOM   4800  H62 BMIMA 192      22.620  38.946  16.163  1.00  0.00      A    H
ATOM   4801  N1  BMIMA 193      25.430   7.851   5.240  1.00  0.00      A    N
ATOM   4802  N11 BMIMA 193      25.225   6.037   4.221  1.00  0.00      A    N
ATOM   4803  C1  BMIMA 193      25.068   7.318   4.108  1.00  0.00      A    C
ATOM   4804  H1  BMIMA 193      24.702   7.771   3.212  1.00  0.00      A    H
ATOM   4805  C2  BMIMA 193      25.981   6.855   6.018  1.00  0.00      A    C
ATOM   4806  H2  BMIMA 193      26.454   7.015   6.963  1.00  0.00      A    H
ATOM   4807  C21 BMIMA 193      25.847   5.709   5.384  1.00  0.00      A    C
ATOM   4808  H21 BMIMA 193      26.122   4.758   5.786  1.00  0.00      A    H
ATOM   4809  C3  BMIMA 193      25.454   9.332   5.535  1.00  0.00      A    C
ATOM   4810  H3  BMIMA 193      25.852   9.757   4.626  1.00  0.00      A    H
ATOM   4811  H31 BMIMA 193      24.448   9.694   5.692  1.00  0.00      A    H
ATOM   4812  H32 BMIMA 193      26.006   9.533   6.442  1.00  0.00      A    H
ATOM   4813  C4  BMIMA 193      24.628   5.045   3.274  1.00  0.00      A    C
ATOM   4814  H4  BMIMA 193      25.454   4.364   3.133  1.00  0.00      A    H
ATOM   4815  H41 BMIMA 193      24.431   5.585   2.359  1.00  0.00      A    H
ATOM   4816  C5  BMIMA 193      23.447   4.325   3.825  1.00  0.00      A    C
ATOM   4817  H5  BMIMA 193      23.278   3.534   3.099  1.00  0.00      A    H
ATOM   4818  H51 BMIMA 193      23.665   3.825   4.765  1.00  0.00      A    H
ATOM   4819  C51 BMIMA 193      22.249   5.347   3.983  1.00  0.00      A    C
ATOM   4820  H52 BMIMA 193      22.515   5.986   4.821  1.00  0.00      A    H
ATOM   4821  H53 BMIMA 193      22.115   5.846   3.027  1.00  0.00      A    H
ATOM   4822  C6  BMIMA 193      21.044   4.554   4.323  1.00  0.00      A    C
ATOM   4823  H6  BMIMA 193      21.111   3.978   5.239  1.00  0.00      A    H
ATOM   4824  H61 BMIMA 193      20.083   5.041   4.203  1.00  0.00      A    H
ATOM   4825  H62 BMIMA 193      21.086   3.769   3.576  1.00  0.00      A    H
ATOM   4826  N1  BMIMA 194      49.487  28.842  14.250  1.00  0.00      A    N
ATOM   4827  N11 BMIMA 194      48.988  30.393  15.717  1.00  0.00      A    N
ATOM   4828  C1  BMIMA 194      48.489  29.554  14.806  1.00  0.00      A    C
ATOM   4829  H1  BMIMA 194      47.514  29.642  14.377  1.00  0.00      A    H
ATOM   4830  C2  BMIMA 194      50.495  28.935  15.059  1.00  0.00      A    C
ATOM   4831  H2  BMIMA 194      51.338  28.284  14.971  1.00  0.00      A    H
ATOM   4832  C21 BMIMA 194      50.219  29.861  15.988  1.00  0.00      A    C
ATOM   4833  H21 BMIMA 194      50.770  30.193  16.840  1.00  0.00      A    H
ATOM   4834  C3  BMIMA 194      49.379  27.880  13.141  1.00  0.00      A    C
ATOM   4835  H3  BMIMA 194      49.782  28.307  12.234  1.00  0.00      A    H
ATOM   4836  H31 BMIMA 194      49.785  26.900  13.340  1.00  0.00      A    H
ATOM   4837  H32 BMIMA 194      48.306  27.804  13.042  1.00  0.00      A    H
ATOM   4838  C4  BMIMA 194      48.318  31.469  16.448  1.00  0.00      A    C
ATOM   4839  H4  BMIMA 194      47.800  32.086  15.729  1.00  0.00      A    H
ATOM   4840  H41 BMIMA 194      49.127  31.861  17.047  1.00  0.00      A    H
ATOM   4841  C5  BMIMA 194      47.197  30.981  17.308  1.00  0.00      A    C
ATOM   4842  H5  BMIMA 194      46.490  31.779  17.524  1.00  0.00      A    H
ATOM   4843  H51 BMIMA 194      46.643  30.153  16.872  1.00  0.00      A    H
ATOM   4844  C51 BMIMA 194      47.663  30.580  18.728  1.00  0.00      A    C
ATOM   4845  H52 BMIMA 194      48.310  29.709  18.669  1.00  0.00      A    H
ATOM   4846  H53 BMIMA 194      48.343  31.360  19.063  1.00  0.00      A    H
ATOM   4847  C6  BMIMA 194      46.549  30.551  19.732  1.00  0.00      A    C
ATOM   4848  H6  BMIMA 194      46.932  30.300  20.715  1.00  0.00      A    H
ATOM   4849  H61 BMIMA 194      46.069  31.521  19.792  1.00  0.00      A    H
ATOM   4850  H62 BMIMA 194      45.821  29.805  19.437  1.00  0.00      A    H
ATOM   4851  N1  BMIMA 195      12.053  47.659   0.377  1.00  0.00      A    N
ATOM   4852  N11 BMIMA 195      10.317  46.584   0.946  1.00  0.00      A    N
ATOM   4853  C1  BMIMA 195      11.405  47.099   1.374  1.00  0.00      A    C
ATOM   4854  H1  BMIMA 195      11.621  47.272   2.407  1.00  0.00      A    H
ATOM   4855  C2  BMIMA 195      11.310  47.496  -0.762  1.00  0.00      A    C
ATOM   4856  H2  BMIMA 195      11.457  47.866  -1.754  1.00  0.00      A    H
ATOM   4857  C21 BMIMA 195      10.254  46.759  -0.420  1.00  0.00      A    C
ATOM   4858  H21 BMIMA 195       9.406  46.525  -1.025  1.00  0.00      A    H
ATOM   4859  C3  BMIMA 195      13.272  48.444   0.476  1.00  0.00      A    C
ATOM   4860  H3  BMIMA 195      13.729  48.373  -0.500  1.00  0.00      A    H
ATOM   4861  H31 BMIMA 195      13.089  49.476   0.739  1.00  0.00      A    H
ATOM   4862  H32 BMIMA 195      13.744  47.937   1.305  1.00  0.00      A    H
ATOM   4863  C4  BMIMA 195       9.326  45.832   1.729  1.00  0.00      A    C
ATOM   4864  H4  BMIMA 195       9.891  45.385   2.533  1.00  0.00      A    H
ATOM   4865  H41 BMIMA 195       9.021  45.085   1.011  1.00  0.00      A    H
ATOM   4866  C5  BMIMA 195       8.067  46.576   2.185  1.00  0.00      A    C
ATOM   4867  H5  BMIMA 195       7.204  45.916   2.224  1.00  0.00      A    H
ATOM   4868  H51 BMIMA 195       8.279  47.024   3.152  1.00  0.00      A    H
ATOM   4869  C51 BMIMA 195       7.654  47.729   1.274  1.00  0.00      A    C
ATOM   4870  H52 BMIMA 195       8.526  48.353   1.096  1.00  0.00      A    H
ATOM   4871  H53 BMIMA 195       7.329  47.297   0.331  1.00  0.00      A    H
ATOM   4872  C6  BMIMA 195       6.569  48.576   1.968  1.00  0.00      A    C
ATOM   4873  H6  BMIMA 195       6.808  48.852   2.989  1.00  0.00      A    H
ATOM   4874  H61 BMIMA 195       6.471  49.536   1.475  1.00  0.00      A    H
ATOM   4875  H62 BMIMA 195       5.695  47.941   1.877  1.00  0.00      A    H
ATOM   4876  N1  BMIMA 196      37.682  33.887  15.598  1.00  0.00      A    N
ATOM   4877  N11 BMIMA 196      37.753  35.895  14.761  1.00  0.00      A    N
ATOM   4878  C1  BMIMA 196      37.767  35.191  15.881  1.00  0.00      A    C
ATOM   4879  H1  BMIMA 196      37.586  35.551  16.871  1.00  0.00      A    H
ATOM   4880  C2  BMIMA 196      37.709  33.741  14.214  1.00  0.00      A    C
ATOM   4881  H2  BMIMA 196      37.625  32.831  13.662  1.00  0.00      A    H
ATOM   4882  C21 BMIMA 196      37.727  35.010  13.681  1.00  0.00      A    C
ATOM   4883  H21 BMIMA 196      37.859  35.392  12.693  1.00  0.00      A    H
ATOM   4884  C3  BMIMA 196      37.696  32.772  16.513  1.00  0.00      A    C
ATOM   4885  H3  BMIMA 196      38.593  32.176  16.430  1.00  0.00      A    H
ATOM   4886  H31 BMIMA 196      37.582  33.116  17.530  1.00  0.00      A    H
ATOM   4887  H32 BMIMA 196      36.761  32.277  16.296  1.00  0.00      A    H
ATOM   4888  C4  BMIMA 196      37.742  37.361  14.742  1.00  0.00      A    C
ATOM   4889  H4  BMIMA 196      37.902  37.543  15.794  1.00  0.00      A    H
ATOM   4890  H41 BMIMA 196      36.808  37.790  14.411  1.00  0.00      A    H
ATOM   4891  C5  BMIMA 196      38.891  37.861  13.850  1.00  0.00      A    C
ATOM   4892  H5  BMIMA 196      39.645  37.126  14.121  1.00  0.00      A    H
ATOM   4893  H51 BMIMA 196      38.612  37.925  12.802  1.00  0.00      A    H
ATOM   4894  C51 BMIMA 196      39.303  39.284  14.109  1.00  0.00      A    C
ATOM   4895  H52 BMIMA 196      38.536  39.961  13.742  1.00  0.00      A    H
ATOM   4896  H53 BMIMA 196      39.358  39.349  15.193  1.00  0.00      A    H
ATOM   4897  C6  BMIMA 196      40.627  39.637  13.478  1.00  0.00      A    C
ATOM   4898  H6  BMIMA 196      41.437  39.222  14.068  1.00  0.00      A    H
ATOM   4899  H61 BMIMA 196      40.680  39.331  12.440  1.00  0.00      A    H
ATOM   4900  H62 BMIMA 196      40.685  40.719  13.521  1.00  0.00      A    H
ATOM   4901  N1  BMIMA 197       8.609  14.804  42.261  1.00  0.00      A    N
ATOM   4902  N11 BMIMA 197       9.314  12.750  42.213  1.00  0.00      A    N
ATOM   4903  C1  BMIMA 197       9.515  13.963  42.557  1.00  0.00      A    C
ATOM   4904  H1  BMIMA 197      10.344  14.301  43.141  1.00  0.00      A    H
ATOM   4905  C2  BMIMA 197       7.687  14.106  41.573  1.00  0.00      A    C
ATOM   4906  H2  BMIMA 197       6.913  14.593  41.021  1.00  0.00      A    H
ATOM   4907  C21 BMIMA 197       8.097  12.831  41.553  1.00  0.00      A    C
ATOM   4908  H21 BMIMA 197       7.646  12.047  40.985  1.00  0.00      A    H
ATOM   4909  C3  BMIMA 197       8.458  16.186  42.634  1.00  0.00      A    C
ATOM   4910  H3  BMIMA 197       8.776  16.872  41.863  1.00  0.00      A    H
ATOM   4911  H31 BMIMA 197       7.393  16.271  42.792  1.00  0.00      A    H
ATOM   4912  H32 BMIMA 197       9.047  16.413  43.510  1.00  0.00      A    H
ATOM   4913  C4  BMIMA 197      10.107  11.552  42.498  1.00  0.00      A    C
ATOM   4914  H4  BMIMA 197       9.456  10.790  42.900  1.00  0.00      A    H
ATOM   4915  H41 BMIMA 197      10.814  11.853  43.256  1.00  0.00      A    H
ATOM   4916  C5  BMIMA 197      10.896  11.050  41.292  1.00  0.00      A    C
ATOM   4917  H5  BMIMA 197      10.436  11.041  40.307  1.00  0.00      A    H
ATOM   4918  H51 BMIMA 197      11.665  11.819  41.275  1.00  0.00      A    H
ATOM   4919  C51 BMIMA 197      11.439   9.635  41.537  1.00  0.00      A    C
ATOM   4920  H52 BMIMA 197      12.326   9.748  42.156  1.00  0.00      A    H
ATOM   4921  H53 BMIMA 197      10.680   9.067  42.068  1.00  0.00      A    H
ATOM   4922  C6  BMIMA 197      11.794   8.980  40.217  1.00  0.00      A    C
ATOM   4923  H6  BMIMA 197      12.320   8.034  40.274  1.00  0.00      A    H
ATOM   4924  H61 BMIMA 197      10.936   8.940  39.556  1.00  0.00      A    H
ATOM   4925  H62 BMIMA 197      12.507   9.678  39.794  1.00  0.00      A    H
ATOM   4926  N1  BMIMA 198      36.310  17.742  34.614  1.00  0.00      A    N
ATOM   4927  N11 BMIMA 198      36.813  17.242  36.674  1.00  0.00      A    N
ATOM   4928  C1  BMIMA 198      36.561  18.203  35.824  1.00  0.00      A    C
ATOM   4929  H1  BMIMA 198      36.515  19.238  36.085  1.00  0.00      A    H
ATOM   4930  C2  BMIMA 198      36.718  16.380  34.629  1.00  0.00      A    C
ATOM   4931  H2  BMIMA 198      36.746  15.845  33.706  1.00  0.00      A    H
ATOM   4932  C21 BMIMA 198      36.859  16.073  35.942  1.00  0.00      A    C
ATOM   4933  H21 BMIMA 198      37.067  15.146  36.431  1.00  0.00      A    H
ATOM   4934  C3  BMIMA 198      36.058  18.548  33.391  1.00  0.00      A    C
ATOM   4935  H3  BMIMA 198      35.588  17.854  32.710  1.00  0.00      A    H
ATOM   4936  H31 BMIMA 198      35.382  19.380  33.517  1.00  0.00      A    H
ATOM   4937  H32 BMIMA 198      37.018  18.914  33.060  1.00  0.00      A    H
ATOM   4938  C4  BMIMA 198      36.892  17.352  38.117  1.00  0.00      A    C
ATOM   4939  H4  BMIMA 198      36.867  16.304  38.373  1.00  0.00      A    H
ATOM   4940  H41 BMIMA 198      35.953  17.849  38.311  1.00  0.00      A    H
ATOM   4941  C5  BMIMA 198      37.997  18.179  38.619  1.00  0.00      A    C
ATOM   4942  H5  BMIMA 198      38.865  17.859  38.049  1.00  0.00      A    H
ATOM   4943  H51 BMIMA 198      37.798  19.223  38.391  1.00  0.00      A    H
ATOM   4944  C51 BMIMA 198      38.184  18.036  40.119  1.00  0.00      A    C
ATOM   4945  H52 BMIMA 198      37.206  18.133  40.584  1.00  0.00      A    H
ATOM   4946  H53 BMIMA 198      38.612  17.099  40.466  1.00  0.00      A    H
ATOM   4947  C6  BMIMA 198      39.073  19.238  40.650  1.00  0.00      A    C
ATOM   4948  H6  BMIMA 198      40.062  19.168  40.213  1.00  0.00      A    H
ATOM   4949  H61 BMIMA 198      38.502  20.108  40.346  1.00  0.00      A    H
ATOM   4950  H62 BMIMA 198      39.083  19.244  41.734  1.00  0.00      A    H
ATOM   4951  N1  BMIMA 199      36.390  11.667   3.758  1.00  0.00      A    N
ATOM   4952  N11 BMIMA 199      35.849  11.399   1.628  1.00  0.00      A    N
ATOM   4953  C1  BMIMA 199      36.608  10.971   2.619  1.00  0.00      A    C
ATOM   4954  H1  BMIMA 199      37.355  10.225   2.449  1.00  0.00      A    H
ATOM   4955  C2  BMIMA 199      35.192  12.354   3.561  1.00  0.00      A    C
ATOM   4956  H2  BMIMA 199      34.675  12.965   4.268  1.00  0.00      A    H
ATOM   4957  C21 BMIMA 199      34.866  12.251   2.203  1.00  0.00      A    C
ATOM   4958  H21 BMIMA 199      34.205  12.743   1.523  1.00  0.00      A    H
ATOM   4959  C3  BMIMA 199      37.103  11.749   5.073  1.00  0.00      A    C
ATOM   4960  H3  BMIMA 199      38.134  11.486   4.889  1.00  0.00      A    H
ATOM   4961  H31 BMIMA 199      36.948  12.732   5.492  1.00  0.00      A    H
ATOM   4962  H32 BMIMA 199      36.597  11.021   5.689  1.00  0.00      A    H
ATOM   4963  C4  BMIMA 199      36.001  11.037   0.221  1.00  0.00      A    C
ATOM   4964  H4  BMIMA 199      37.068  10.972   0.071  1.00  0.00      A    H
ATOM   4965  H41 BMIMA 199      35.776  11.928  -0.346  1.00  0.00      A    H
ATOM   4966  C5  BMIMA 199      35.359   9.802  -0.319  1.00  0.00      A    C
ATOM   4967  H5  BMIMA 199      35.336   9.856  -1.405  1.00  0.00      A    H
ATOM   4968  H51 BMIMA 199      35.970   8.942  -0.060  1.00  0.00      A    H
ATOM   4969  C51 BMIMA 199      33.895   9.515   0.016  1.00  0.00      A    C
ATOM   4970  H52 BMIMA 199      33.663   9.500   1.078  1.00  0.00      A    H
ATOM   4971  H53 BMIMA 199      33.295  10.244  -0.523  1.00  0.00      A    H
ATOM   4972  C6  BMIMA 199      33.429   8.228  -0.706  1.00  0.00      A    C
ATOM   4973  H6  BMIMA 199      34.005   7.348  -0.446  1.00  0.00      A    H
ATOM   4974  H61 BMIMA 199      32.389   8.008  -0.492  1.00  0.00      A    H
ATOM   4975  H62 BMIMA 199      33.429   8.438  -1.769  1.00  0.00      A    H
ATOM   4976  N1  BMIMA 200       5.913  49.093  18.947  1.00  0.00      A    N
ATOM   4977  N11 BMIMA 200       4.142  48.194  18.167  1.00  0.00      A    N
ATOM   4978  C1  BMIMA 200       5.053  48.174  19.148  1.00  0.00      A    C
ATOM   4979  H1  BMIMA 200       5.023  47.491  19.970  1.00  0.00      A    H
ATOM   4980  C2  BMIMA 200       5.651  49.667  17.691  1.00  0.00      A    C
ATOM   4981  H2  BMIMA 200       6.329  50.417  17.346  1.00  0.00      A    H
ATOM   4982  C21 BMIMA 200       4.411  49.174  17.288  1.00  0.00      A    C
ATOM   4983  H21 BMIMA 200       3.750  49.434  16.490  1.00  0.00      A    H
ATOM   4984  C3  BMIMA 200       7.138  49.190  19.716  1.00  0.00      A    C
ATOM   4985  H3  BMIMA 200       7.075  48.758  20.704  1.00  0.00      A    H
ATOM   4986  H31 BMIMA 200       7.990  48.727  19.241  1.00  0.00      A    H
ATOM   4987  H32 BMIMA 200       7.476  50.214  19.776  1.00  0.00      A    H
ATOM   4988  C4  BMIMA 200       2.927  47.404  18.108  1.00  0.00      A    C
ATOM   4989  H4  BMIMA 200       2.902  46.792  18.997  1.00  0.00      A    H
ATOM   4990  H41 BMIMA 200       2.955  46.829  17.194  1.00  0.00      A    H
ATOM   4991  C5  BMIMA 200       1.640  48.266  18.184  1.00  0.00      A    C
ATOM   4992  H5  BMIMA 200       1.903  49.251  18.560  1.00  0.00      A    H
ATOM   4993  H51 BMIMA 200       1.434  48.454  17.133  1.00  0.00      A    H
ATOM   4994  C51 BMIMA 200       0.522  47.514  18.895  1.00  0.00      A    C
ATOM   4995  H52 BMIMA 200       0.241  46.597  18.382  1.00  0.00      A    H
ATOM   4996  H53 BMIMA 200       0.840  47.403  19.928  1.00  0.00      A    H
ATOM   4997  C6  BMIMA 200      -0.725  48.313  18.904  1.00  0.00      A    C
ATOM   4998  H6  BMIMA 200      -0.973  48.656  17.906  1.00  0.00      A    H
ATOM   4999  H61 BMIMA 200      -1.485  47.723  19.404  1.00  0.00      A    H
ATOM   5000  H62 BMIMA 200      -0.597  49.188  19.531  1.00  0.00      A    H
ATOM   5001  N1  BMIMA 201      12.304  38.680  28.342  1.00  0.00      A    N
ATOM   5002  N11 BMIMA 201      13.544  39.634  29.752  1.00  0.00      A    N
ATOM   5003  C1  BMIMA 201      12.432  39.744  29.061  1.00  0.00      A    C
ATOM   5004  H1  BMIMA 201      11.678  40.501  29.081  1.00  0.00      A    H
ATOM   5005  C2  BMIMA 201      13.423  37.862  28.603  1.00  0.00      A    C
ATOM   5006  H2  BMIMA 201      13.632  36.897  28.196  1.00  0.00      A    H
ATOM   5007  C21 BMIMA 201      14.216  38.461  29.452  1.00  0.00      A    C
ATOM   5008  H21 BMIMA 201      15.241  38.359  29.735  1.00  0.00      A    H
ATOM   5009  C3  BMIMA 201      11.093  38.195  27.666  1.00  0.00      A    C
ATOM   5010  H3  BMIMA 201      10.335  38.955  27.788  1.00  0.00      A    H
ATOM   5011  H31 BMIMA 201      11.233  38.049  26.605  1.00  0.00      A    H
ATOM   5012  H32 BMIMA 201      10.549  37.425  28.192  1.00  0.00      A    H
ATOM   5013  C4  BMIMA 201      14.028  40.447  30.885  1.00  0.00      A    C
ATOM   5014  H4  BMIMA 201      13.347  41.256  30.665  1.00  0.00      A    H
ATOM   5015  H41 BMIMA 201      15.050  40.755  30.718  1.00  0.00      A    H
ATOM   5016  C5  BMIMA 201      13.757  39.705  32.233  1.00  0.00      A    C
ATOM   5017  H5  BMIMA 201      12.785  39.227  32.144  1.00  0.00      A    H
ATOM   5018  H51 BMIMA 201      14.494  38.908  32.178  1.00  0.00      A    H
ATOM   5019  C51 BMIMA 201      13.843  40.453  33.534  1.00  0.00      A    C
ATOM   5020  H52 BMIMA 201      14.794  40.329  34.044  1.00  0.00      A    H
ATOM   5021  H53 BMIMA 201      13.815  41.510  33.283  1.00  0.00      A    H
ATOM   5022  C6  BMIMA 201      12.630  40.222  34.412  1.00  0.00      A    C
ATOM   5023  H6  BMIMA 201      12.427  39.193  34.684  1.00  0.00      A    H
ATOM   5024  H61 BMIMA 201      12.749  40.637  35.406  1.00  0.00      A    H
ATOM   5025  H62 BMIMA 201      11.706  40.584  33.976  1.00  0.00      A    H
ATOM   5026  N1  BMIMA 202      48.961  26.968  30.717  1.00  0.00      A    N
ATOM   5027  N11 BMIMA 202      47.290  27.061  32.072  1.00  0.00      A    N
ATOM   5028  C1  BMIMA 202      48.473  27.463  31.822  1.00  0.00      A    C
ATOM   5029  H1  BMIMA 202      49.139  27.753  32.606  1.00  0.00      A    H
ATOM   5030  C2  BMIMA 202      47.934  26.253  30.145  1.00  0.00      A    C
ATOM   5031  H2  BMIMA 202      48.156  25.790  29.209  1.00  0.00      A    H
ATOM   5032  C21 BMIMA 202      46.870  26.413  30.913  1.00  0.00      A    C
ATOM   5033  H21 BMIMA 202      45.881  26.029  30.783  1.00  0.00      A    H
ATOM   5034  C3  BMIMA 202      50.341  27.171  30.228  1.00  0.00      A    C
ATOM   5035  H3  BMIMA 202      50.301  27.319  29.158  1.00  0.00      A    H
ATOM   5036  H31 BMIMA 202      50.698  28.070  30.708  1.00  0.00      A    H
ATOM   5037  H32 BMIMA 202      50.936  26.322  30.528  1.00  0.00      A    H
ATOM   5038  C4  BMIMA 202      46.736  26.969  33.405  1.00  0.00      A    C
ATOM   5039  H4  BMIMA 202      47.468  27.421  34.058  1.00  0.00      A    H
ATOM   5040  H41 BMIMA 202      46.670  25.917  33.637  1.00  0.00      A    H
ATOM   5041  C5  BMIMA 202      45.279  27.536  33.598  1.00  0.00      A    C
ATOM   5042  H5  BMIMA 202      45.240  28.540  33.182  1.00  0.00      A    H
ATOM   5043  H51 BMIMA 202      44.755  26.895  32.893  1.00  0.00      A    H
ATOM   5044  C51 BMIMA 202      44.777  27.547  35.066  1.00  0.00      A    C
ATOM   5045  H52 BMIMA 202      44.241  26.636  35.317  1.00  0.00      A    H
ATOM   5046  H53 BMIMA 202      45.527  27.885  35.777  1.00  0.00      A    H
ATOM   5047  C6  BMIMA 202      43.601  28.574  35.046  1.00  0.00      A    C
ATOM   5048  H6  BMIMA 202      44.003  29.573  35.168  1.00  0.00      A    H
ATOM   5049  H61 BMIMA 202      43.045  28.583  34.116  1.00  0.00      A    H
ATOM   5050  H62 BMIMA 202      42.967  28.372  35.902  1.00  0.00      A    H
ATOM   5051  N1  BMIMA 203      28.324  42.736  23.070  1.00  0.00      A    N
ATOM   5052  N11 BMIMA 203      28.615  43.936  24.838  1.00  0.00      A    N
ATOM   5053  C1  BMIMA 203      27.710  43.455  24.031  1.00  0.00      A    C
ATOM   5054  H1  BMIMA 203      26.655  43.501  24.199  1.00  0.00      A    H
ATOM   5055  C2  BMIMA 203      29.678  42.850  23.252  1.00  0.00      A    C
ATOM   5056  H2  BMIMA 203      30.431  42.389  22.652  1.00  0.00      A    H
ATOM   5057  C21 BMIMA 203      29.840  43.545  24.397  1.00  0.00      A    C
ATOM   5058  H21 BMIMA 203      30.781  43.791  24.838  1.00  0.00      A    H
ATOM   5059  C3  BMIMA 203      27.728  41.899  22.050  1.00  0.00      A    C
ATOM   5060  H3  BMIMA 203      28.168  42.001  21.069  1.00  0.00      A    H
ATOM   5061  H31 BMIMA 203      27.923  40.875  22.333  1.00  0.00      A    H
[truncated: 552,215 more chars]
