# Supplementary material for: Ion and Solvent Modulation of Ferrocene and Decamethylferrocene Oxidation Potentials in Organic Electrolytes as Predicted by Molecular Dynamics Simulations
Source: J Phys Chem B. 2025 Feb 11;129(7):2067–81. doi: 10.1021/acs.jpcb.4c08321 (PMC11848929; doi:10.1021/acs.jpcb.4c08321)
Supplement: Supplementary file 2 — jp4c08321_si_002.zip [file jp4c08321_si_002.zip › simulation_files/pdb_files/DMFc_BMIMBF4_0120_ACN_1000.pdb]

TITLE     MDANALYSIS FRAME 0: Created by PDBWriter
CRYST1   49.692   49.692   49.692  90.00  90.00  90.00 P 1           1
ATOM      1  CT  ACN A   1      27.867  28.318   6.193  1.00  0.00      A    C
ATOM      2  CZ  ACN A   1      29.308  28.123   6.462  1.00  0.00      A    C
ATOM      3  NZ  ACN A   1      30.428  27.974   6.678  1.00  0.00      A    N
ATOM      4  HZ  ACN A   1      27.726  29.186   5.554  1.00  0.00      A    H
ATOM      5  HZ1 ACN A   1      27.394  28.383   7.170  1.00  0.00      A    H
ATOM      6  HZ2 ACN A   1      27.521  27.500   5.566  1.00  0.00      A    H
ATOM      7  CT  ACN A   2       7.827  28.103  11.947  1.00  0.00      A    C
ATOM      8  CZ  ACN A   2       7.926  29.371  11.236  1.00  0.00      A    C
ATOM      9  NZ  ACN A   2       8.081  30.397  10.743  1.00  0.00      A    N
ATOM     10  HZ  ACN A   2       8.176  28.307  12.956  1.00  0.00      A    H
ATOM     11  HZ1 ACN A   2       8.369  27.288  11.476  1.00  0.00      A    H
ATOM     12  HZ2 ACN A   2       6.763  27.885  12.000  1.00  0.00      A    H
ATOM     13  CT  ACN A   3      30.703   9.640   8.006  1.00  0.00      A    C
ATOM     14  CZ  ACN A   3      31.180   8.977   6.812  1.00  0.00      A    C
ATOM     15  NZ  ACN A   3      31.555   8.384   5.845  1.00  0.00      A    N
ATOM     16  HZ  ACN A   3      31.070  10.663   8.018  1.00  0.00      A    H
ATOM     17  HZ1 ACN A   3      31.197   9.043   8.768  1.00  0.00      A    H
ATOM     18  HZ2 ACN A   3      29.622   9.541   8.059  1.00  0.00      A    H
ATOM     19  CT  ACN A   4      45.150  33.356  43.269  1.00  0.00      A    C
ATOM     20  CZ  ACN A   4      45.110  33.547  41.795  1.00  0.00      A    C
ATOM     21  NZ  ACN A   4      45.083  33.758  40.683  1.00  0.00      A    N
ATOM     22  HZ  ACN A   4      46.080  32.892  43.588  1.00  0.00      A    H
ATOM     23  HZ1 ACN A   4      44.379  32.715  43.691  1.00  0.00      A    H
ATOM     24  HZ2 ACN A   4      45.110  34.363  43.676  1.00  0.00      A    H
ATOM     25  CT  ACN A   5      27.445  24.071  20.656  1.00  0.00      A    C
ATOM     26  CZ  ACN A   5      28.080  25.074  19.800  1.00  0.00      A    C
ATOM     27  NZ  ACN A   5      28.668  25.818  19.149  1.00  0.00      A    N
ATOM     28  HZ  ACN A   5      28.235  23.478  21.109  1.00  0.00      A    H
ATOM     29  HZ1 ACN A   5      26.724  23.464  20.114  1.00  0.00      A    H
ATOM     30  HZ2 ACN A   5      27.024  24.688  21.445  1.00  0.00      A    H
ATOM     31  CT  ACN A   6      13.299  26.229  31.000  1.00  0.00      A    C
ATOM     32  CZ  ACN A   6      12.952  27.719  31.291  1.00  0.00      A    C
ATOM     33  NZ  ACN A   6      12.679  28.853  31.439  1.00  0.00      A    N
ATOM     34  HZ  ACN A   6      14.383  26.198  31.077  1.00  0.00      A    H
ATOM     35  HZ1 ACN A   6      13.055  25.847  30.012  1.00  0.00      A    H
ATOM     36  HZ2 ACN A   6      12.844  25.660  31.807  1.00  0.00      A    H
ATOM     37  CT  ACN A   7      23.893   5.129  44.413  1.00  0.00      A    C
ATOM     38  CZ  ACN A   7      23.204   4.448  45.502  1.00  0.00      A    C
ATOM     39  NZ  ACN A   7      22.610   3.909  46.417  1.00  0.00      A    N
ATOM     40  HZ  ACN A   7      23.211   5.662  43.755  1.00  0.00      A    H
ATOM     41  HZ1 ACN A   7      24.470   4.320  43.972  1.00  0.00      A    H
ATOM     42  HZ2 ACN A   7      24.636   5.812  44.816  1.00  0.00      A    H
ATOM     43  CT  ACN A   8      22.508  40.579  20.259  1.00  0.00      A    C
ATOM     44  CZ  ACN A   8      21.815  41.799  20.599  1.00  0.00      A    C
ATOM     45  NZ  ACN A   8      21.320  42.780  20.898  1.00  0.00      A    N
ATOM     46  HZ  ACN A   8      23.569  40.802  20.346  1.00  0.00      A    H
ATOM     47  HZ1 ACN A   8      22.369  40.439  19.190  1.00  0.00      A    H
ATOM     48  HZ2 ACN A   8      22.438  39.646  20.812  1.00  0.00      A    H
ATOM     49  CT  ACN A   9      32.789   1.781  10.572  1.00  0.00      A    C
ATOM     50  CZ  ACN A   9      33.754   1.662  11.655  1.00  0.00      A    C
ATOM     51  NZ  ACN A   9      34.499   1.542  12.577  1.00  0.00      A    N
ATOM     52  HZ  ACN A   9      32.790   0.828  10.049  1.00  0.00      A    H
ATOM     53  HZ1 ACN A   9      32.905   2.626   9.899  1.00  0.00      A    H
ATOM     54  HZ2 ACN A   9      31.838   2.062  11.017  1.00  0.00      A    H
ATOM     55  CT  ACN A  10       9.400  18.315  21.759  1.00  0.00      A    C
ATOM     56  CZ  ACN A  10      10.400  19.110  21.120  1.00  0.00      A    C
ATOM     57  NZ  ACN A  10      11.237  19.729  20.629  1.00  0.00      A    N
ATOM     58  HZ  ACN A  10       9.550  17.246  21.631  1.00  0.00      A    H
ATOM     59  HZ1 ACN A  10       8.466  18.631  21.301  1.00  0.00      A    H
ATOM     60  HZ2 ACN A  10       9.448  18.523  22.824  1.00  0.00      A    H
ATOM     61  CT  ACN A  11       5.177  13.285  11.792  1.00  0.00      A    C
ATOM     62  CZ  ACN A  11       6.430  13.980  11.495  1.00  0.00      A    C
ATOM     63  NZ  ACN A  11       7.414  14.542  11.196  1.00  0.00      A    N
ATOM     64  HZ  ACN A  11       4.751  12.939  10.854  1.00  0.00      A    H
ATOM     65  HZ1 ACN A  11       4.565  13.933  12.414  1.00  0.00      A    H
ATOM     66  HZ2 ACN A  11       5.483  12.374  12.300  1.00  0.00      A    H
ATOM     67  CT  ACN A  12      16.877   7.568  47.595  1.00  0.00      A    C
ATOM     68  CZ  ACN A  12      17.492   6.268  47.828  1.00  0.00      A    C
ATOM     69  NZ  ACN A  12      17.938   5.250  47.953  1.00  0.00      A    N
ATOM     70  HZ  ACN A  12      17.637   8.314  47.379  1.00  0.00      A    H
ATOM     71  HZ1 ACN A  12      16.140   7.884  48.329  1.00  0.00      A    H
ATOM     72  HZ2 ACN A  12      16.309   7.373  46.689  1.00  0.00      A    H
ATOM     73  CT  ACN A  13       4.114  49.412  46.816  1.00  0.00      A    C
ATOM     74  CZ  ACN A  13       4.019  49.424  45.350  1.00  0.00      A    C
ATOM     75  NZ  ACN A  13       3.880  49.391  44.214  1.00  0.00      A    N
ATOM     76  HZ  ACN A  13       3.174  49.657  47.305  1.00  0.00      A    H
ATOM     77  HZ1 ACN A  13       4.876  50.128  47.113  1.00  0.00      A    H
ATOM     78  HZ2 ACN A  13       4.334  48.408  47.171  1.00  0.00      A    H
ATOM     79  CT  ACN A  14      38.279  38.648  37.470  1.00  0.00      A    C
ATOM     80  CZ  ACN A  14      39.321  37.741  37.798  1.00  0.00      A    C
ATOM     81  NZ  ACN A  14      40.139  36.947  38.067  1.00  0.00      A    N
ATOM     82  HZ  ACN A  14      38.732  39.626  37.609  1.00  0.00      A    H
ATOM     83  HZ1 ACN A  14      37.385  38.524  38.075  1.00  0.00      A    H
ATOM     84  HZ2 ACN A  14      38.009  38.540  36.422  1.00  0.00      A    H
ATOM     85  CT  ACN A  15      37.306  10.448  -0.142  1.00  0.00      A    C
ATOM     86  CZ  ACN A  15      36.038  10.419   0.553  1.00  0.00      A    C
ATOM     87  NZ  ACN A  15      35.005  10.476   1.107  1.00  0.00      A    N
ATOM     88  HZ  ACN A  15      37.845   9.521  -0.326  1.00  0.00      A    H
ATOM     89  HZ1 ACN A  15      38.083  11.026   0.351  1.00  0.00      A    H
ATOM     90  HZ2 ACN A  15      37.214  10.897  -1.128  1.00  0.00      A    H
ATOM     91  CT  ACN A  16      33.022  35.461  48.042  1.00  0.00      A    C
ATOM     92  CZ  ACN A  16      32.102  34.797  48.986  1.00  0.00      A    C
ATOM     93  NZ  ACN A  16      31.311  34.294  49.691  1.00  0.00      A    N
ATOM     94  HZ  ACN A  16      33.215  36.324  48.674  1.00  0.00      A    H
ATOM     95  HZ1 ACN A  16      32.593  35.819  47.110  1.00  0.00      A    H
ATOM     96  HZ2 ACN A  16      33.916  34.861  47.889  1.00  0.00      A    H
ATOM     97  CT  ACN A  17      23.219  19.002  21.496  1.00  0.00      A    C
ATOM     98  CZ  ACN A  17      22.873  19.771  22.715  1.00  0.00      A    C
ATOM     99  NZ  ACN A  17      22.594  20.363  23.685  1.00  0.00      A    N
ATOM    100  HZ  ACN A  17      23.847  18.166  21.793  1.00  0.00      A    H
ATOM    101  HZ1 ACN A  17      23.654  19.569  20.676  1.00  0.00      A    H
ATOM    102  HZ2 ACN A  17      22.291  18.619  21.082  1.00  0.00      A    H
ATOM    103  CT  ACN A  18      45.724  46.235  48.685  1.00  0.00      A    C
ATOM    104  CZ  ACN A  18      46.897  46.045  47.836  1.00  0.00      A    C
ATOM    105  NZ  ACN A  18      47.857  45.841  47.210  1.00  0.00      A    N
ATOM    106  HZ  ACN A  18      44.900  46.774  48.226  1.00  0.00      A    H
ATOM    107  HZ1 ACN A  18      46.070  46.702  49.604  1.00  0.00      A    H
ATOM    108  HZ2 ACN A  18      45.209  45.298  48.880  1.00  0.00      A    H
ATOM    109  CT  ACN A  19      30.620  40.373  39.875  1.00  0.00      A    C
ATOM    110  CZ  ACN A  19      29.478  39.428  39.957  1.00  0.00      A    C
ATOM    111  NZ  ACN A  19      28.571  38.696  40.049  1.00  0.00      A    N
ATOM    112  HZ  ACN A  19      30.943  40.608  40.886  1.00  0.00      A    H
ATOM    113  HZ1 ACN A  19      30.189  41.192  39.305  1.00  0.00      A    H
ATOM    114  HZ2 ACN A  19      31.428  39.940  39.291  1.00  0.00      A    H
ATOM    115  CT  ACN A  20      34.358  13.885  16.245  1.00  0.00      A    C
ATOM    116  CZ  ACN A  20      34.052  12.931  15.144  1.00  0.00      A    C
ATOM    117  NZ  ACN A  20      33.760  12.205  14.291  1.00  0.00      A    N
ATOM    118  HZ  ACN A  20      33.450  14.432  16.486  1.00  0.00      A    H
ATOM    119  HZ1 ACN A  20      35.080  14.577  15.817  1.00  0.00      A    H
ATOM    120  HZ2 ACN A  20      34.748  13.462  17.167  1.00  0.00      A    H
ATOM    121  CT  ACN A  21      29.409  26.370   9.769  1.00  0.00      A    C
ATOM    122  CZ  ACN A  21      30.765  26.683  10.306  1.00  0.00      A    C
ATOM    123  NZ  ACN A  21      31.779  26.944  10.755  1.00  0.00      A    N
ATOM    124  HZ  ACN A  21      28.894  27.315   9.618  1.00  0.00      A    H
ATOM    125  HZ1 ACN A  21      28.822  25.712  10.406  1.00  0.00      A    H
ATOM    126  HZ2 ACN A  21      29.559  25.959   8.775  1.00  0.00      A    H
ATOM    127  CT  ACN A  22      26.094  22.369  24.351  1.00  0.00      A    C
ATOM    128  CZ  ACN A  22      25.782  21.815  22.976  1.00  0.00      A    C
ATOM    129  NZ  ACN A  22      25.599  21.397  21.913  1.00  0.00      A    N
ATOM    130  HZ  ACN A  22      25.238  22.961  24.665  1.00  0.00      A    H
ATOM    131  HZ1 ACN A  22      27.009  22.954  24.298  1.00  0.00      A    H
ATOM    132  HZ2 ACN A  22      26.308  21.531  25.009  1.00  0.00      A    H
ATOM    133  CT  ACN A  23      42.422   9.024   9.340  1.00  0.00      A    C
ATOM    134  CZ  ACN A  23      42.910   7.584   9.099  1.00  0.00      A    C
ATOM    135  NZ  ACN A  23      43.250   6.483   8.954  1.00  0.00      A    N
ATOM    136  HZ  ACN A  23      42.460   9.539   8.384  1.00  0.00      A    H
ATOM    137  HZ1 ACN A  23      43.041   9.521  10.083  1.00  0.00      A    H
ATOM    138  HZ2 ACN A  23      41.364   9.004   9.586  1.00  0.00      A    H
ATOM    139  CT  ACN A  24      46.458  15.069   3.076  1.00  0.00      A    C
ATOM    140  CZ  ACN A  24      47.385  14.874   1.916  1.00  0.00      A    C
ATOM    141  NZ  ACN A  24      48.099  14.661   1.027  1.00  0.00      A    N
ATOM    142  HZ  ACN A  24      46.021  14.101   3.308  1.00  0.00      A    H
ATOM    143  HZ1 ACN A  24      45.745  15.863   2.866  1.00  0.00      A    H
ATOM    144  HZ2 ACN A  24      47.117  15.352   3.893  1.00  0.00      A    H
ATOM    145  CT  ACN A  25      20.479  -0.417  14.344  1.00  0.00      A    C
ATOM    146  CZ  ACN A  25      20.857   0.558  15.401  1.00  0.00      A    C
ATOM    147  NZ  ACN A  25      21.164   1.338  16.216  1.00  0.00      A    N
ATOM    148  HZ  ACN A  25      20.599   0.084  13.387  1.00  0.00      A    H
ATOM    149  HZ1 ACN A  25      19.443  -0.729  14.439  1.00  0.00      A    H
ATOM    150  HZ2 ACN A  25      21.011  -1.353  14.498  1.00  0.00      A    H
ATOM    151  CT  ACN A  26      14.322   3.179  24.475  1.00  0.00      A    C
ATOM    152  CZ  ACN A  26      13.786   3.866  25.668  1.00  0.00      A    C
ATOM    153  NZ  ACN A  26      13.432   4.452  26.589  1.00  0.00      A    N
ATOM    154  HZ  ACN A  26      14.898   2.304  24.763  1.00  0.00      A    H
ATOM    155  HZ1 ACN A  26      15.087   3.735  23.938  1.00  0.00      A    H
ATOM    156  HZ2 ACN A  26      13.466   2.884  23.873  1.00  0.00      A    H
ATOM    157  CT  ACN A  27      31.026  18.286   9.358  1.00  0.00      A    C
ATOM    158  CZ  ACN A  27      30.976  18.468   7.879  1.00  0.00      A    C
ATOM    159  NZ  ACN A  27      30.897  18.626   6.727  1.00  0.00      A    N
ATOM    160  HZ  ACN A  27      31.285  19.214   9.862  1.00  0.00      A    H
ATOM    161  HZ1 ACN A  27      31.802  17.526   9.384  1.00  0.00      A    H
ATOM    162  HZ2 ACN A  27      30.115  17.874   9.783  1.00  0.00      A    H
ATOM    163  CT  ACN A  28      14.668  31.577  31.269  1.00  0.00      A    C
ATOM    164  CZ  ACN A  28      16.029  31.284  30.686  1.00  0.00      A    C
ATOM    165  NZ  ACN A  28      17.055  30.977  30.144  1.00  0.00      A    N
ATOM    166  HZ  ACN A  28      14.628  32.564  31.723  1.00  0.00      A    H
ATOM    167  HZ1 ACN A  28      14.516  30.862  32.074  1.00  0.00      A    H
ATOM    168  HZ2 ACN A  28      13.875  31.662  30.531  1.00  0.00      A    H
ATOM    169  CT  ACN A  29      24.119  38.655  35.331  1.00  0.00      A    C
ATOM    170  CZ  ACN A  29      24.882  37.662  36.090  1.00  0.00      A    C
ATOM    171  NZ  ACN A  29      25.515  36.833  36.668  1.00  0.00      A    N
ATOM    172  HZ  ACN A  29      23.454  38.183  34.611  1.00  0.00      A    H
ATOM    173  HZ1 ACN A  29      24.809  39.222  34.712  1.00  0.00      A    H
ATOM    174  HZ2 ACN A  29      23.538  39.181  36.084  1.00  0.00      A    H
ATOM    175  CT  ACN A  30      34.402  46.579  11.676  1.00  0.00      A    C
ATOM    176  CZ  ACN A  30      33.414  47.485  11.080  1.00  0.00      A    C
ATOM    177  NZ  ACN A  30      32.636  48.255  10.609  1.00  0.00      A    N
ATOM    178  HZ  ACN A  30      33.924  45.619  11.853  1.00  0.00      A    H
ATOM    179  HZ1 ACN A  30      34.738  47.150  12.538  1.00  0.00      A    H
ATOM    180  HZ2 ACN A  30      35.189  46.501  10.931  1.00  0.00      A    H
ATOM    181  CT  ACN A  31      10.148  37.352  45.734  1.00  0.00      A    C
ATOM    182  CZ  ACN A  31       9.756  35.986  45.300  1.00  0.00      A    C
ATOM    183  NZ  ACN A  31       9.416  34.951  44.993  1.00  0.00      A    N
ATOM    184  HZ  ACN A  31      10.553  37.864  44.864  1.00  0.00      A    H
ATOM    185  HZ1 ACN A  31      10.954  37.324  46.463  1.00  0.00      A    H
ATOM    186  HZ2 ACN A  31       9.261  37.919  46.002  1.00  0.00      A    H
ATOM    187  CT  ACN A  32       4.876  15.327   3.828  1.00  0.00      A    C
ATOM    188  CZ  ACN A  32       5.079  16.426   4.792  1.00  0.00      A    C
ATOM    189  NZ  ACN A  32       5.301  17.298   5.556  1.00  0.00      A    N
ATOM    190  HZ  ACN A  32       4.770  14.375   4.341  1.00  0.00      A    H
ATOM    191  HZ1 ACN A  32       5.771  15.231   3.219  1.00  0.00      A    H
ATOM    192  HZ2 ACN A  32       4.019  15.587   3.212  1.00  0.00      A    H
ATOM    193  CT  ACN A  33      12.802  42.142  45.032  1.00  0.00      A    C
ATOM    194  CZ  ACN A  33      11.365  41.917  44.793  1.00  0.00      A    C
ATOM    195  NZ  ACN A  33      10.213  41.670  44.620  1.00  0.00      A    N
ATOM    196  HZ  ACN A  33      13.041  41.998  46.082  1.00  0.00      A    H
ATOM    197  HZ1 ACN A  33      13.196  43.062  44.608  1.00  0.00      A    H
ATOM    198  HZ2 ACN A  33      13.232  41.368  44.402  1.00  0.00      A    H
ATOM    199  CT  ACN A  34      48.854  31.839   5.338  1.00  0.00      A    C
ATOM    200  CZ  ACN A  34      49.835  32.647   6.062  1.00  0.00      A    C
ATOM    201  NZ  ACN A  34      50.589  33.292   6.619  1.00  0.00      A    N
ATOM    202  HZ  ACN A  34      48.394  31.094   5.983  1.00  0.00      A    H
ATOM    203  HZ1 ACN A  34      49.304  31.235   4.555  1.00  0.00      A    H
ATOM    204  HZ2 ACN A  34      48.189  32.463   4.748  1.00  0.00      A    H
ATOM    205  CT  ACN A  35       3.914   3.947  32.913  1.00  0.00      A    C
ATOM    206  CZ  ACN A  35       4.848   5.110  32.863  1.00  0.00      A    C
ATOM    207  NZ  ACN A  35       5.600   5.981  32.852  1.00  0.00      A    N
ATOM    208  HZ  ACN A  35       3.050   4.139  33.544  1.00  0.00      A    H
ATOM    209  HZ1 ACN A  35       4.467   3.170  33.434  1.00  0.00      A    H
ATOM    210  HZ2 ACN A  35       3.573   3.680  31.916  1.00  0.00      A    H
ATOM    211  CT  ACN A  36      10.519  38.951   7.743  1.00  0.00      A    C
ATOM    212  CZ  ACN A  36       9.142  38.436   7.840  1.00  0.00      A    C
ATOM    213  NZ  ACN A  36       8.078  37.983   7.939  1.00  0.00      A    N
ATOM    214  HZ  ACN A  36      11.320  38.241   7.559  1.00  0.00      A    H
ATOM    215  HZ1 ACN A  36      10.628  39.550   8.644  1.00  0.00      A    H
ATOM    216  HZ2 ACN A  36      10.595  39.708   6.966  1.00  0.00      A    H
ATOM    217  CT  ACN A  37      23.261  46.022  39.922  1.00  0.00      A    C
ATOM    218  CZ  ACN A  37      23.213  47.530  39.883  1.00  0.00      A    C
ATOM    219  NZ  ACN A  37      23.156  48.665  39.783  1.00  0.00      A    N
ATOM    220  HZ  ACN A  37      23.805  45.800  39.008  1.00  0.00      A    H
ATOM    221  HZ1 ACN A  37      22.296  45.521  39.901  1.00  0.00      A    H
ATOM    222  HZ2 ACN A  37      23.872  45.633  40.731  1.00  0.00      A    H
ATOM    223  CT  ACN A  38      32.485  21.084   5.165  1.00  0.00      A    C
ATOM    224  CZ  ACN A  38      32.788  21.088   6.622  1.00  0.00      A    C
ATOM    225  NZ  ACN A  38      33.073  21.146   7.747  1.00  0.00      A    N
ATOM    226  HZ  ACN A  38      31.478  20.691   5.054  1.00  0.00      A    H
ATOM    227  HZ1 ACN A  38      33.170  20.406   4.661  1.00  0.00      A    H
ATOM    228  HZ2 ACN A  38      32.529  22.131   4.874  1.00  0.00      A    H
ATOM    229  CT  ACN A  39      12.129  45.866  21.257  1.00  0.00      A    C
ATOM    230  CZ  ACN A  39      12.069  45.407  22.653  1.00  0.00      A    C
ATOM    231  NZ  ACN A  39      12.087  45.012  23.767  1.00  0.00      A    N
ATOM    232  HZ  ACN A  39      11.884  44.975  20.685  1.00  0.00      A    H
ATOM    233  HZ1 ACN A  39      13.170  46.156  21.141  1.00  0.00      A    H
ATOM    234  HZ2 ACN A  39      11.433  46.699  21.211  1.00  0.00      A    H
ATOM    235  CT  ACN A  40      37.633  20.335  35.234  1.00  0.00      A    C
ATOM    236  CZ  ACN A  40      38.377  19.134  34.846  1.00  0.00      A    C
ATOM    237  NZ  ACN A  40      38.989  18.194  34.532  1.00  0.00      A    N
ATOM    238  HZ  ACN A  40      36.587  20.138  35.456  1.00  0.00      A    H
ATOM    239  HZ1 ACN A  40      37.677  21.190  34.564  1.00  0.00      A    H
ATOM    240  HZ2 ACN A  40      37.967  20.656  36.217  1.00  0.00      A    H
ATOM    241  CT  ACN A  41      48.949  43.307  45.211  1.00  0.00      A    C
ATOM    242  CZ  ACN A  41      48.207  43.595  43.940  1.00  0.00      A    C
ATOM    243  NZ  ACN A  41      47.658  43.807  42.931  1.00  0.00      A    N
ATOM    244  HZ  ACN A  41      49.994  43.067  45.033  1.00  0.00      A    H
ATOM    245  HZ1 ACN A  41      48.425  42.617  45.867  1.00  0.00      A    H
ATOM    246  HZ2 ACN A  41      48.980  44.255  45.742  1.00  0.00      A    H
ATOM    247  CT  ACN A  42      48.965   2.682  15.186  1.00  0.00      A    C
ATOM    248  CZ  ACN A  42      48.855   1.561  16.115  1.00  0.00      A    C
ATOM    249  NZ  ACN A  42      48.700   0.636  16.862  1.00  0.00      A    N
ATOM    250  HZ  ACN A  42      48.170   3.374  15.451  1.00  0.00      A    H
ATOM    251  HZ1 ACN A  42      48.700   2.345  14.187  1.00  0.00      A    H
ATOM    252  HZ2 ACN A  42      49.963   3.112  15.157  1.00  0.00      A    H
ATOM    253  CT  ACN A  43      32.102  48.630  30.231  1.00  0.00      A    C
ATOM    254  CZ  ACN A  43      33.508  48.193  30.540  1.00  0.00      A    C
ATOM    255  NZ  ACN A  43      34.610  47.808  30.748  1.00  0.00      A    N
ATOM    256  HZ  ACN A  43      31.523  48.545  31.147  1.00  0.00      A    H
ATOM    257  HZ1 ACN A  43      31.682  47.983  29.465  1.00  0.00      A    H
ATOM    258  HZ2 ACN A  43      32.116  49.680  29.948  1.00  0.00      A    H
ATOM    259  CT  ACN A  44       5.040   7.918   7.392  1.00  0.00      A    C
ATOM    260  CZ  ACN A  44       5.466   6.525   7.645  1.00  0.00      A    C
ATOM    261  NZ  ACN A  44       5.844   5.471   7.883  1.00  0.00      A    N
ATOM    262  HZ  ACN A  44       5.376   8.275   6.422  1.00  0.00      A    H
ATOM    263  HZ1 ACN A  44       5.386   8.529   8.222  1.00  0.00      A    H
ATOM    264  HZ2 ACN A  44       3.960   7.811   7.440  1.00  0.00      A    H
ATOM    265  CT  ACN A  45      12.443  22.644  30.157  1.00  0.00      A    C
ATOM    266  CZ  ACN A  45      11.295  21.949  29.475  1.00  0.00      A    C
ATOM    267  NZ  ACN A  45      10.392  21.407  28.921  1.00  0.00      A    N
ATOM    268  HZ  ACN A  45      13.298  22.267  29.601  1.00  0.00      A    H
ATOM    269  HZ1 ACN A  45      12.485  22.368  31.207  1.00  0.00      A    H
ATOM    270  HZ2 ACN A  45      12.394  23.729  30.116  1.00  0.00      A    H
ATOM    271  CT  ACN A  46       0.407   7.231  42.520  1.00  0.00      A    C
ATOM    272  CZ  ACN A  46       1.565   7.442  41.592  1.00  0.00      A    C
ATOM    273  NZ  ACN A  46       2.444   7.615  40.845  1.00  0.00      A    N
ATOM    274  HZ  ACN A  46       0.528   7.441  43.579  1.00  0.00      A    H
ATOM    275  HZ1 ACN A  46       0.267   6.156  42.441  1.00  0.00      A    H
ATOM    276  HZ2 ACN A  46      -0.474   7.708  42.099  1.00  0.00      A    H
ATOM    277  CT  ACN A  47      46.116  19.028   9.688  1.00  0.00      A    C
ATOM    278  CZ  ACN A  47      47.119  20.072   9.949  1.00  0.00      A    C
ATOM    279  NZ  ACN A  47      47.898  20.912  10.105  1.00  0.00      A    N
ATOM    280  HZ  ACN A  47      46.360  18.242  10.398  1.00  0.00      A    H
ATOM    281  HZ1 ACN A  47      46.240  18.656   8.674  1.00  0.00      A    H
ATOM    282  HZ2 ACN A  47      45.138  19.454   9.894  1.00  0.00      A    H
ATOM    283  CT  ACN A  48      26.958  36.018   3.306  1.00  0.00      A    C
ATOM    284  CZ  ACN A  48      26.778  35.677   1.887  1.00  0.00      A    C
ATOM    285  NZ  ACN A  48      26.637  35.378   0.813  1.00  0.00      A    N
ATOM    286  HZ  ACN A  48      26.155  36.706   3.561  1.00  0.00      A    H
ATOM    287  HZ1 ACN A  48      27.935  36.413   3.572  1.00  0.00      A    H
ATOM    288  HZ2 ACN A  48      26.740  35.152   3.926  1.00  0.00      A    H
ATOM    289  CT  ACN A  49       8.604  22.850  49.280  1.00  0.00      A    C
ATOM    290  CZ  ACN A  49       8.211  22.811  47.885  1.00  0.00      A    C
ATOM    291  NZ  ACN A  49       7.825  22.769  46.813  1.00  0.00      A    N
ATOM    292  HZ  ACN A  49       9.453  22.198  49.464  1.00  0.00      A    H
ATOM    293  HZ1 ACN A  49       7.746  22.588  49.893  1.00  0.00      A    H
ATOM    294  HZ2 ACN A  49       8.925  23.879  49.421  1.00  0.00      A    H
ATOM    295  CT  ACN A  50      17.738   9.394  26.699  1.00  0.00      A    C
ATOM    296  CZ  ACN A  50      18.570   8.319  26.221  1.00  0.00      A    C
ATOM    297  NZ  ACN A  50      19.258   7.433  25.794  1.00  0.00      A    N
ATOM    298  HZ  ACN A  50      18.050   9.726  27.686  1.00  0.00      A    H
ATOM    299  HZ1 ACN A  50      16.721   9.010  26.710  1.00  0.00      A    H
ATOM    300  HZ2 ACN A  50      17.822  10.176  25.949  1.00  0.00      A    H
ATOM    301  CT  ACN A  51      30.673  49.685  19.324  1.00  0.00      A    C
ATOM    302  CZ  ACN A  51      30.834  48.651  18.265  1.00  0.00      A    C
ATOM    303  NZ  ACN A  51      31.043  47.846  17.458  1.00  0.00      A    N
ATOM    304  HZ  ACN A  51      29.689  49.608  19.778  1.00  0.00      A    H
ATOM    305  HZ1 ACN A  51      30.845  50.652  18.858  1.00  0.00      A    H
ATOM    306  HZ2 ACN A  51      31.461  49.477  20.043  1.00  0.00      A    H
ATOM    307  CT  ACN A  52      19.609  17.246  31.158  1.00  0.00      A    C
ATOM    308  CZ  ACN A  52      20.310  16.248  30.296  1.00  0.00      A    C
ATOM    309  NZ  ACN A  52      20.870  15.443  29.575  1.00  0.00      A    N
ATOM    310  HZ  ACN A  52      19.700  17.089  32.229  1.00  0.00      A    H
ATOM    311  HZ1 ACN A  52      18.607  17.200  30.740  1.00  0.00      A    H
ATOM    312  HZ2 ACN A  52      19.975  18.221  30.844  1.00  0.00      A    H
ATOM    313  CT  ACN A  53      17.687   4.389  38.371  1.00  0.00      A    C
ATOM    314  CZ  ACN A  53      17.086   5.599  37.754  1.00  0.00      A    C
ATOM    315  NZ  ACN A  53      16.639   6.554  37.243  1.00  0.00      A    N
ATOM    316  HZ  ACN A  53      18.610   4.455  38.941  1.00  0.00      A    H
ATOM    317  HZ1 ACN A  53      17.871   3.735  37.522  1.00  0.00      A    H
ATOM    318  HZ2 ACN A  53      16.933   3.895  38.977  1.00  0.00      A    H
ATOM    319  CT  ACN A  54      46.433  11.583   3.055  1.00  0.00      A    C
ATOM    320  CZ  ACN A  54      46.520  10.315   2.483  1.00  0.00      A    C
ATOM    321  NZ  ACN A  54      46.501   9.264   2.011  1.00  0.00      A    N
ATOM    322  HZ  ACN A  54      47.405  12.023   2.846  1.00  0.00      A    H
ATOM    323  HZ1 ACN A  54      46.422  11.414   4.129  1.00  0.00      A    H
ATOM    324  HZ2 ACN A  54      45.666  12.255   2.680  1.00  0.00      A    H
ATOM    325  CT  ACN A  55      45.064  14.620  32.765  1.00  0.00      A    C
ATOM    326  CZ  ACN A  55      43.885  15.304  33.279  1.00  0.00      A    C
ATOM    327  NZ  ACN A  55      42.984  15.898  33.672  1.00  0.00      A    N
ATOM    328  HZ  ACN A  55      45.916  15.232  33.051  1.00  0.00      A    H
ATOM    329  HZ1 ACN A  55      45.114  14.421  31.698  1.00  0.00      A    H
ATOM    330  HZ2 ACN A  55      45.163  13.627  33.195  1.00  0.00      A    H
ATOM    331  CT  ACN A  56      25.728  11.006   9.359  1.00  0.00      A    C
ATOM    332  CZ  ACN A  56      27.192  11.238   9.199  1.00  0.00      A    C
ATOM    333  NZ  ACN A  56      28.319  11.394   9.051  1.00  0.00      A    N
ATOM    334  HZ  ACN A  56      25.503  10.455  10.268  1.00  0.00      A    H
ATOM    335  HZ1 ACN A  56      25.496  10.319   8.550  1.00  0.00      A    H
ATOM    336  HZ2 ACN A  56      25.205  11.959   9.371  1.00  0.00      A    H
ATOM    337  CT  ACN A  57      48.708  23.095   3.173  1.00  0.00      A    C
ATOM    338  CZ  ACN A  57      49.156  22.420   1.939  1.00  0.00      A    C
ATOM    339  NZ  ACN A  57      49.468  21.870   0.948  1.00  0.00      A    N
ATOM    340  HZ  ACN A  57      49.544  23.627   3.620  1.00  0.00      A    H
ATOM    341  HZ1 ACN A  57      48.436  22.336   3.902  1.00  0.00      A    H
ATOM    342  HZ2 ACN A  57      47.897  23.778   2.933  1.00  0.00      A    H
ATOM    343  CT  ACN A  58      26.761  47.310  40.210  1.00  0.00      A    C
ATOM    344  CZ  ACN A  58      26.769  48.712  40.567  1.00  0.00      A    C
ATOM    345  NZ  ACN A  58      26.728  49.878  40.851  1.00  0.00      A    N
ATOM    346  HZ  ACN A  58      27.612  47.090  39.570  1.00  0.00      A    H
ATOM    347  HZ1 ACN A  58      25.872  47.267  39.587  1.00  0.00      A    H
ATOM    348  HZ2 ACN A  58      26.722  46.834  41.187  1.00  0.00      A    H
ATOM    349  CT  ACN A  59      49.520   3.541  46.637  1.00  0.00      A    C
ATOM    350  CZ  ACN A  59      48.255   2.984  46.213  1.00  0.00      A    C
ATOM    351  NZ  ACN A  59      47.218   2.552  45.905  1.00  0.00      A    N
ATOM    352  HZ  ACN A  59      49.461   4.118  47.556  1.00  0.00      A    H
ATOM    353  HZ1 ACN A  59      49.925   4.221  45.892  1.00  0.00      A    H
ATOM    354  HZ2 ACN A  59      50.028   2.643  46.980  1.00  0.00      A    H
ATOM    355  CT  ACN A  60       5.246  28.327  30.143  1.00  0.00      A    C
ATOM    356  CZ  ACN A  60       5.930  29.598  30.293  1.00  0.00      A    C
ATOM    357  NZ  ACN A  60       6.479  30.645  30.427  1.00  0.00      A    N
ATOM    358  HZ  ACN A  60       5.338  27.789  31.084  1.00  0.00      A    H
ATOM    359  HZ1 ACN A  60       5.796  27.864  29.328  1.00  0.00      A    H
ATOM    360  HZ2 ACN A  60       4.237  28.558  29.813  1.00  0.00      A    H
ATOM    361  CT  ACN A  61      19.980  23.055  34.168  1.00  0.00      A    C
ATOM    362  CZ  ACN A  61      20.156  21.625  33.923  1.00  0.00      A    C
ATOM    363  NZ  ACN A  61      20.198  20.478  33.658  1.00  0.00      A    N
ATOM    364  HZ  ACN A  61      19.039  23.534  33.910  1.00  0.00      A    H
ATOM    365  HZ1 ACN A  61      20.739  23.686  33.715  1.00  0.00      A    H
ATOM    366  HZ2 ACN A  61      20.109  23.184  35.240  1.00  0.00      A    H
ATOM    367  CT  ACN A  62      20.830   0.760  19.835  1.00  0.00      A    C
ATOM    368  CZ  ACN A  62      20.525  -0.498  19.237  1.00  0.00      A    C
ATOM    369  NZ  ACN A  62      20.314  -1.512  18.792  1.00  0.00      A    N
ATOM    370  HZ  ACN A  62      21.715   0.653  20.457  1.00  0.00      A    H
ATOM    371  HZ1 ACN A  62      19.994   1.187  20.383  1.00  0.00      A    H
ATOM    372  HZ2 ACN A  62      20.922   1.373  18.942  1.00  0.00      A    H
ATOM    373  CT  ACN A  63      35.272  23.436  39.328  1.00  0.00      A    C
ATOM    374  CZ  ACN A  63      36.300  22.453  39.208  1.00  0.00      A    C
ATOM    375  NZ  ACN A  63      37.132  21.625  39.036  1.00  0.00      A    N
ATOM    376  HZ  ACN A  63      34.279  23.115  39.023  1.00  0.00      A    H
ATOM    377  HZ1 ACN A  63      35.494  24.195  38.582  1.00  0.00      A    H
ATOM    378  HZ2 ACN A  63      35.304  23.867  40.325  1.00  0.00      A    H
ATOM    379  CT  ACN A  64      25.890  14.338  22.535  1.00  0.00      A    C
ATOM    380  CZ  ACN A  64      24.771  14.815  21.743  1.00  0.00      A    C
ATOM    381  NZ  ACN A  64      23.841  15.243  21.159  1.00  0.00      A    N
ATOM    382  HZ  ACN A  64      25.883  13.251  22.521  1.00  0.00      A    H
ATOM    383  HZ1 ACN A  64      25.771  14.779  23.521  1.00  0.00      A    H
ATOM    384  HZ2 ACN A  64      26.791  14.734  22.074  1.00  0.00      A    H
ATOM    385  CT  ACN A  65      42.765  26.555  23.985  1.00  0.00      A    C
ATOM    386  CZ  ACN A  65      41.329  26.861  24.209  1.00  0.00      A    C
ATOM    387  NZ  ACN A  65      40.215  27.104  24.389  1.00  0.00      A    N
ATOM    388  HZ  ACN A  65      43.484  27.241  24.426  1.00  0.00      A    H
ATOM    389  HZ1 ACN A  65      42.886  26.594  22.905  1.00  0.00      A    H
ATOM    390  HZ2 ACN A  65      43.000  25.519  24.216  1.00  0.00      A    H
ATOM    391  CT  ACN A  66       5.868  36.044  37.566  1.00  0.00      A    C
ATOM    392  CZ  ACN A  66       5.737  36.056  39.052  1.00  0.00      A    C
ATOM    393  NZ  ACN A  66       5.666  36.126  40.216  1.00  0.00      A    N
ATOM    394  HZ  ACN A  66       5.478  35.078  37.258  1.00  0.00      A    H
ATOM    395  HZ1 ACN A  66       6.839  36.293  37.145  1.00  0.00      A    H
ATOM    396  HZ2 ACN A  66       5.122  36.755  37.221  1.00  0.00      A    H
ATOM    397  CT  ACN A  67      14.188  31.462  42.361  1.00  0.00      A    C
ATOM    398  CZ  ACN A  67      15.135  32.581  42.595  1.00  0.00      A    C
ATOM    399  NZ  ACN A  67      15.906  33.448  42.744  1.00  0.00      A    N
ATOM    400  HZ  ACN A  67      13.145  31.769  42.351  1.00  0.00      A    H
ATOM    401  HZ1 ACN A  67      14.252  31.020  43.352  1.00  0.00      A    H
ATOM    402  HZ2 ACN A  67      14.377  30.846  41.485  1.00  0.00      A    H
ATOM    403  CT  ACN A  68      46.309   6.424  39.942  1.00  0.00      A    C
ATOM    404  CZ  ACN A  68      47.389   5.691  40.626  1.00  0.00      A    C
ATOM    405  NZ  ACN A  68      48.227   5.139  41.171  1.00  0.00      A    N
ATOM    406  HZ  ACN A  68      45.630   6.778  40.714  1.00  0.00      A    H
ATOM    407  HZ1 ACN A  68      45.774   5.771  39.257  1.00  0.00      A    H
ATOM    408  HZ2 ACN A  68      46.662   7.313  39.426  1.00  0.00      A    H
ATOM    409  CT  ACN A  69       5.011  35.623  15.894  1.00  0.00      A    C
ATOM    410  CZ  ACN A  69       4.329  34.337  15.668  1.00  0.00      A    C
ATOM    411  NZ  ACN A  69       3.851  33.314  15.528  1.00  0.00      A    N
ATOM    412  HZ  ACN A  69       5.207  36.185  14.984  1.00  0.00      A    H
ATOM    413  HZ1 ACN A  69       5.990  35.258  16.194  1.00  0.00      A    H
ATOM    414  HZ2 ACN A  69       4.471  36.194  16.645  1.00  0.00      A    H
ATOM    415  CT  ACN A  70      34.361  16.628   1.356  1.00  0.00      A    C
ATOM    416  CZ  ACN A  70      33.353  15.711   0.741  1.00  0.00      A    C
ATOM    417  NZ  ACN A  70      32.572  14.998   0.284  1.00  0.00      A    N
ATOM    418  HZ  ACN A  70      35.295  16.506   0.813  1.00  0.00      A    H
ATOM    419  HZ1 ACN A  70      34.408  16.447   2.427  1.00  0.00      A    H
ATOM    420  HZ2 ACN A  70      34.081  17.664   1.180  1.00  0.00      A    H
ATOM    421  CT  ACN A  71       1.992  25.655  30.104  1.00  0.00      A    C
ATOM    422  CZ  ACN A  71       3.362  25.252  30.351  1.00  0.00      A    C
ATOM    423  NZ  ACN A  71       4.431  24.943  30.566  1.00  0.00      A    N
ATOM    424  HZ  ACN A  71       1.845  24.872  29.363  1.00  0.00      A    H
ATOM    425  HZ1 ACN A  71       1.922  26.671  29.726  1.00  0.00      A    H
ATOM    426  HZ2 ACN A  71       1.271  25.447  30.890  1.00  0.00      A    H
ATOM    427  CT  ACN A  72      46.405  37.289  35.423  1.00  0.00      A    C
ATOM    428  CZ  ACN A  72      47.408  37.048  36.425  1.00  0.00      A    C
ATOM    429  NZ  ACN A  72      48.202  36.825  37.259  1.00  0.00      A    N
ATOM    430  HZ  ACN A  72      46.373  38.338  35.141  1.00  0.00      A    H
ATOM    431  HZ1 ACN A  72      45.489  36.944  35.894  1.00  0.00      A    H
ATOM    432  HZ2 ACN A  72      46.712  36.707  34.558  1.00  0.00      A    H
ATOM    433  CT  ACN A  73      14.443   9.247  35.917  1.00  0.00      A    C
ATOM    434  CZ  ACN A  73      14.958   8.601  34.697  1.00  0.00      A    C
ATOM    435  NZ  ACN A  73      15.289   8.089  33.751  1.00  0.00      A    N
ATOM    436  HZ  ACN A  73      14.787  10.262  36.095  1.00  0.00      A    H
ATOM    437  HZ1 ACN A  73      14.848   8.728  36.782  1.00  0.00      A    H
ATOM    438  HZ2 ACN A  73      13.357   9.284  35.937  1.00  0.00      A    H
ATOM    439  CT  ACN A  74      27.309  48.433  44.595  1.00  0.00      A    C
ATOM    440  CZ  ACN A  74      28.112  48.542  45.788  1.00  0.00      A    C
ATOM    441  NZ  ACN A  74      28.779  48.596  46.772  1.00  0.00      A    N
ATOM    442  HZ  ACN A  74      26.269  48.683  44.785  1.00  0.00      A    H
ATOM    443  HZ1 ACN A  74      27.303  47.446  44.140  1.00  0.00      A    H
ATOM    444  HZ2 ACN A  74      27.695  49.095  43.824  1.00  0.00      A    H
ATOM    445  CT  ACN A  75      35.419   9.792  20.232  1.00  0.00      A    C
ATOM    446  CZ  ACN A  75      34.465   9.185  21.232  1.00  0.00      A    C
ATOM    447  NZ  ACN A  75      33.676   8.697  21.931  1.00  0.00      A    N
ATOM    448  HZ  ACN A  75      35.620  10.822  20.515  1.00  0.00      A    H
ATOM    449  HZ1 ACN A  75      34.830   9.789  19.319  1.00  0.00      A    H
ATOM    450  HZ2 ACN A  75      36.362   9.260  20.134  1.00  0.00      A    H
ATOM    451  CT  ACN A  76      18.858  47.992   5.083  1.00  0.00      A    C
ATOM    452  CZ  ACN A  76      20.204  47.675   4.720  1.00  0.00      A    C
ATOM    453  NZ  ACN A  76      21.333  47.398   4.419  1.00  0.00      A    N
ATOM    454  HZ  ACN A  76      18.760  48.440   6.068  1.00  0.00      A    H
ATOM    455  HZ1 ACN A  76      18.377  47.021   4.997  1.00  0.00      A    H
ATOM    456  HZ2 ACN A  76      18.305  48.641   4.409  1.00  0.00      A    H
ATOM    457  CT  ACN A  77       8.219   4.048  33.159  1.00  0.00      A    C
ATOM    458  CZ  ACN A  77       8.774   5.239  33.859  1.00  0.00      A    C
ATOM    459  NZ  ACN A  77       9.213   6.174  34.428  1.00  0.00      A    N
ATOM    460  HZ  ACN A  77       7.303   3.666  33.602  1.00  0.00      A    H
ATOM    461  HZ1 ACN A  77       8.984   3.277  33.194  1.00  0.00      A    H
ATOM    462  HZ2 ACN A  77       8.026   4.412  32.153  1.00  0.00      A    H
ATOM    463  CT  ACN A  78      44.857  12.343  43.974  1.00  0.00      A    C
ATOM    464  CZ  ACN A  78      44.331  13.449  44.738  1.00  0.00      A    C
ATOM    465  NZ  ACN A  78      43.957  14.396  45.266  1.00  0.00      A    N
ATOM    466  HZ  ACN A  78      45.878  12.258  44.338  1.00  0.00      A    H
ATOM    467  HZ1 ACN A  78      44.875  12.506  42.899  1.00  0.00      A    H
ATOM    468  HZ2 ACN A  78      44.194  11.538  44.281  1.00  0.00      A    H
ATOM    469  CT  ACN A  79       7.918  17.002  34.874  1.00  0.00      A    C
ATOM    470  CZ  ACN A  79       7.657  16.680  33.522  1.00  0.00      A    C
ATOM    471  NZ  ACN A  79       7.432  16.332  32.438  1.00  0.00      A    N
ATOM    472  HZ  ACN A  79       8.220  16.101  35.402  1.00  0.00      A    H
ATOM    473  HZ1 ACN A  79       7.071  17.433  35.402  1.00  0.00      A    H
ATOM    474  HZ2 ACN A  79       8.730  17.721  34.950  1.00  0.00      A    H
ATOM    475  CT  ACN A  80      22.944  33.931  42.939  1.00  0.00      A    C
ATOM    476  CZ  ACN A  80      23.924  33.952  41.832  1.00  0.00      A    C
ATOM    477  NZ  ACN A  80      24.698  33.960  40.953  1.00  0.00      A    N
ATOM    478  HZ  ACN A  80      22.326  33.063  42.723  1.00  0.00      A    H
ATOM    479  HZ1 ACN A  80      22.333  34.826  42.859  1.00  0.00      A    H
ATOM    480  HZ2 ACN A  80      23.340  33.805  43.944  1.00  0.00      A    H
ATOM    481  CT  ACN A  81      26.892  47.356  29.702  1.00  0.00      A    C
ATOM    482  CZ  ACN A  81      28.247  47.894  29.483  1.00  0.00      A    C
ATOM    483  NZ  ACN A  81      29.262  48.327  29.319  1.00  0.00      A    N
ATOM    484  HZ  ACN A  81      26.846  47.221  30.779  1.00  0.00      A    H
ATOM    485  HZ1 ACN A  81      26.983  46.400  29.192  1.00  0.00      A    H
ATOM    486  HZ2 ACN A  81      25.984  47.916  29.493  1.00  0.00      A    H
ATOM    487  CT  ACN A  82      24.455  45.717   3.816  1.00  0.00      A    C
ATOM    488  CZ  ACN A  82      23.563  44.739   4.499  1.00  0.00      A    C
ATOM    489  NZ  ACN A  82      22.782  44.009   5.014  1.00  0.00      A    N
ATOM    490  HZ  ACN A  82      24.294  45.812   2.746  1.00  0.00      A    H
ATOM    491  HZ1 ACN A  82      25.462  45.325   3.937  1.00  0.00      A    H
ATOM    492  HZ2 ACN A  82      24.425  46.677   4.325  1.00  0.00      A    H
ATOM    493  CT  ACN A  83      33.179   7.094   9.124  1.00  0.00      A    C
ATOM    494  CZ  ACN A  83      33.312   6.012  10.113  1.00  0.00      A    C
ATOM    495  NZ  ACN A  83      33.453   5.176  10.901  1.00  0.00      A    N
ATOM    496  HZ  ACN A  83      32.135   7.399   9.134  1.00  0.00      A    H
ATOM    497  HZ1 ACN A  83      33.418   6.847   8.093  1.00  0.00      A    H
ATOM    498  HZ2 ACN A  83      33.784   7.917   9.497  1.00  0.00      A    H
ATOM    499  CT  ACN A  84      -0.101   7.420  49.374  1.00  0.00      A    C
ATOM    500  CZ  ACN A  84       0.865   6.347  49.682  1.00  0.00      A    C
ATOM    501  NZ  ACN A  84       1.585   5.448  49.920  1.00  0.00      A    N
ATOM    502  HZ  ACN A  84       0.521   8.306  49.479  1.00  0.00      A    H
ATOM    503  HZ1 ACN A  84      -0.843   7.531  50.161  1.00  0.00      A    H
ATOM    504  HZ2 ACN A  84      -0.533   7.201  48.401  1.00  0.00      A    H
ATOM    505  CT  ACN A  85      21.581  11.597  31.295  1.00  0.00      A    C
ATOM    506  CZ  ACN A  85      21.036  11.152  30.088  1.00  0.00      A    C
ATOM    507  NZ  ACN A  85      20.450  10.820  29.142  1.00  0.00      A    N
ATOM    508  HZ  ACN A  85      22.266  10.794  31.552  1.00  0.00      A    H
ATOM    509  HZ1 ACN A  85      20.679  11.646  31.899  1.00  0.00      A    H
ATOM    510  HZ2 ACN A  85      22.031  12.581  31.191  1.00  0.00      A    H
ATOM    511  CT  ACN A  86      44.004  23.089  13.702  1.00  0.00      A    C
ATOM    512  CZ  ACN A  86      43.780  22.300  12.437  1.00  0.00      A    C
ATOM    513  NZ  ACN A  86      43.632  21.557  11.561  1.00  0.00      A    N
ATOM    514  HZ  ACN A  86      43.156  22.941  14.365  1.00  0.00      A    H
ATOM    515  HZ1 ACN A  86      43.940  24.140  13.433  1.00  0.00      A    H
ATOM    516  HZ2 ACN A  86      45.001  22.798  14.022  1.00  0.00      A    H
ATOM    517  CT  ACN A  87      27.217   1.614  19.238  1.00  0.00      A    C
ATOM    518  CZ  ACN A  87      27.169   2.171  17.878  1.00  0.00      A    C
ATOM    519  NZ  ACN A  87      27.044   2.618  16.783  1.00  0.00      A    N
ATOM    520  HZ  ACN A  87      28.291   1.500  19.360  1.00  0.00      A    H
ATOM    521  HZ1 ACN A  87      26.817   0.609  19.134  1.00  0.00      A    H
ATOM    522  HZ2 ACN A  87      26.783   2.284  19.976  1.00  0.00      A    H
ATOM    523  CT  ACN A  88      19.175  28.760  21.314  1.00  0.00      A    C
ATOM    524  CZ  ACN A  88      18.915  29.652  22.462  1.00  0.00      A    C
ATOM    525  NZ  ACN A  88      18.724  30.358  23.415  1.00  0.00      A    N
ATOM    526  HZ  ACN A  88      20.200  28.952  21.008  1.00  0.00      A    H
ATOM    527  HZ1 ACN A  88      18.447  29.012  20.547  1.00  0.00      A    H
ATOM    528  HZ2 ACN A  88      19.024  27.732  21.635  1.00  0.00      A    H
ATOM    529  CT  ACN A  89      39.748  31.496  42.816  1.00  0.00      A    C
ATOM    530  CZ  ACN A  89      38.663  32.203  42.158  1.00  0.00      A    C
ATOM    531  NZ  ACN A  89      37.820  32.775  41.655  1.00  0.00      A    N
ATOM    532  HZ  ACN A  89      40.667  31.978  42.493  1.00  0.00      A    H
ATOM    533  HZ1 ACN A  89      39.733  30.463  42.479  1.00  0.00      A    H
ATOM    534  HZ2 ACN A  89      39.547  31.456  43.884  1.00  0.00      A    H
ATOM    535  CT  ACN A  90      34.160  39.269   5.619  1.00  0.00      A    C
ATOM    536  CZ  ACN A  90      35.057  40.366   6.004  1.00  0.00      A    C
ATOM    537  NZ  ACN A  90      35.810  41.156   6.325  1.00  0.00      A    N
ATOM    538  HZ  ACN A  90      33.990  39.270   4.545  1.00  0.00      A    H
ATOM    539  HZ1 ACN A  90      33.251  39.199   6.211  1.00  0.00      A    H
ATOM    540  HZ2 ACN A  90      34.618  38.302   5.810  1.00  0.00      A    H
ATOM    541  CT  ACN A  91      23.372  28.934  20.350  1.00  0.00      A    C
ATOM    542  CZ  ACN A  91      22.518  29.283  19.285  1.00  0.00      A    C
ATOM    543  NZ  ACN A  91      21.772  29.524  18.458  1.00  0.00      A    N
ATOM    544  HZ  ACN A  91      23.637  29.849  20.875  1.00  0.00      A    H
ATOM    545  HZ1 ACN A  91      24.338  28.623  19.960  1.00  0.00      A    H
ATOM    546  HZ2 ACN A  91      22.978  28.229  21.078  1.00  0.00      A    H
ATOM    547  CT  ACN A  92       4.598   3.912  17.772  1.00  0.00      A    C
ATOM    548  CZ  ACN A  92       4.856   5.333  17.802  1.00  0.00      A    C
ATOM    549  NZ  ACN A  92       5.149   6.455  17.766  1.00  0.00      A    N
ATOM    550  HZ  ACN A  92       4.845   3.440  18.719  1.00  0.00      A    H
ATOM    551  HZ1 ACN A  92       5.307   3.480  17.072  1.00  0.00      A    H
ATOM    552  HZ2 ACN A  92       3.579   3.634  17.516  1.00  0.00      A    H
ATOM    553  CT  ACN A  93      13.020  42.566  13.364  1.00  0.00      A    C
ATOM    554  CZ  ACN A  93      12.339  43.737  13.920  1.00  0.00      A    C
ATOM    555  NZ  ACN A  93      11.765  44.608  14.363  1.00  0.00      A    N
ATOM    556  HZ  ACN A  93      13.965  43.002  13.050  1.00  0.00      A    H
ATOM    557  HZ1 ACN A  93      12.434  41.995  12.648  1.00  0.00      A    H
ATOM    558  HZ2 ACN A  93      13.209  41.915  14.213  1.00  0.00      A    H
ATOM    559  CT  ACN A  94       5.387  22.585  10.816  1.00  0.00      A    C
ATOM    560  CZ  ACN A  94       6.306  21.516  10.471  1.00  0.00      A    C
ATOM    561  NZ  ACN A  94       7.056  20.671  10.197  1.00  0.00      A    N
ATOM    562  HZ  ACN A  94       5.121  22.631  11.869  1.00  0.00      A    H
ATOM    563  HZ1 ACN A  94       4.527  22.607  10.152  1.00  0.00      A    H
ATOM    564  HZ2 ACN A  94       6.004  23.465  10.650  1.00  0.00      A    H
ATOM    565  CT  ACN A  95       8.991  40.716  47.854  1.00  0.00      A    C
ATOM    566  CZ  ACN A  95      10.266  40.036  47.594  1.00  0.00      A    C
ATOM    567  NZ  ACN A  95      11.290  39.540  47.398  1.00  0.00      A    N
ATOM    568  HZ  ACN A  95       8.891  41.461  47.069  1.00  0.00      A    H
ATOM    569  HZ1 ACN A  95       8.972  41.177  48.839  1.00  0.00      A    H
ATOM    570  HZ2 ACN A  95       8.162  40.020  47.953  1.00  0.00      A    H
ATOM    571  CT  ACN A  96      22.814  18.019  35.787  1.00  0.00      A    C
ATOM    572  CZ  ACN A  96      23.501  17.282  36.839  1.00  0.00      A    C
ATOM    573  NZ  ACN A  96      24.184  16.758  37.645  1.00  0.00      A    N
ATOM    574  HZ  ACN A  96      22.084  18.654  36.282  1.00  0.00      A    H
ATOM    575  HZ1 ACN A  96      22.345  17.310  35.109  1.00  0.00      A    H
ATOM    576  HZ2 ACN A  96      23.400  18.650  35.124  1.00  0.00      A    H
ATOM    577  CT  ACN A  97      38.261  27.023  40.017  1.00  0.00      A    C
ATOM    578  CZ  ACN A  97      37.574  27.852  41.001  1.00  0.00      A    C
ATOM    579  NZ  ACN A  97      37.015  28.510  41.761  1.00  0.00      A    N
ATOM    580  HZ  ACN A  97      37.820  26.049  39.820  1.00  0.00      A    H
ATOM    581  HZ1 ACN A  97      39.227  26.777  40.450  1.00  0.00      A    H
ATOM    582  HZ2 ACN A  97      38.318  27.565  39.076  1.00  0.00      A    H
ATOM    583  CT  ACN A  98      32.379  18.310  20.423  1.00  0.00      A    C
ATOM    584  CZ  ACN A  98      33.224  18.772  19.272  1.00  0.00      A    C
ATOM    585  NZ  ACN A  98      33.892  19.066  18.394  1.00  0.00      A    N
ATOM    586  HZ  ACN A  98      33.085  18.313  21.251  1.00  0.00      A    H
ATOM    587  HZ1 ACN A  98      31.950  17.345  20.163  1.00  0.00      A    H
ATOM    588  HZ2 ACN A  98      31.553  18.980  20.644  1.00  0.00      A    H
ATOM    589  CT  ACN A  99      36.691  49.223  33.294  1.00  0.00      A    C
ATOM    590  CZ  ACN A  99      38.007  49.548  33.838  1.00  0.00      A    C
ATOM    591  NZ  ACN A  99      39.077  49.717  34.214  1.00  0.00      A    N
ATOM    592  HZ  ACN A  99      36.625  48.957  32.242  1.00  0.00      A    H
ATOM    593  HZ1 ACN A  99      36.079  50.090  33.529  1.00  0.00      A    H
ATOM    594  HZ2 ACN A  99      36.348  48.403  33.919  1.00  0.00      A    H
ATOM    595  CT  ACN A 100      45.554  43.997   5.694  1.00  0.00      A    C
ATOM    596  CZ  ACN A 100      46.796  43.251   5.440  1.00  0.00      A    C
ATOM    597  NZ  ACN A 100      47.786  42.698   5.186  1.00  0.00      A    N
ATOM    598  HZ  ACN A 100      45.600  44.223   6.756  1.00  0.00      A    H
ATOM    599  HZ1 ACN A 100      44.720  43.319   5.533  1.00  0.00      A    H
ATOM    600  HZ2 ACN A 100      45.443  44.836   5.012  1.00  0.00      A    H
ATOM    601  CT  ACN A 101      44.947  37.447  16.576  1.00  0.00      A    C
ATOM    602  CZ  ACN A 101      44.827  38.115  17.906  1.00  0.00      A    C
ATOM    603  NZ  ACN A 101      44.583  38.595  18.935  1.00  0.00      A    N
ATOM    604  HZ  ACN A 101      45.986  37.260  16.319  1.00  0.00      A    H
ATOM    605  HZ1 ACN A 101      44.598  38.082  15.765  1.00  0.00      A    H
ATOM    606  HZ2 ACN A 101      44.313  36.566  16.633  1.00  0.00      A    H
ATOM    607  CT  ACN A 102      35.511   9.352  42.775  1.00  0.00      A    C
ATOM    608  CZ  ACN A 102      35.772   7.961  42.435  1.00  0.00      A    C
ATOM    609  NZ  ACN A 102      35.947   6.825  42.202  1.00  0.00      A    N
ATOM    610  HZ  ACN A 102      35.950   9.514  43.756  1.00  0.00      A    H
ATOM    611  HZ1 ACN A 102      34.455   9.596  42.684  1.00  0.00      A    H
ATOM    612  HZ2 ACN A 102      36.025   9.817  41.938  1.00  0.00      A    H
ATOM    613  CT  ACN A 103      33.669  22.786  35.494  1.00  0.00      A    C
ATOM    614  CZ  ACN A 103      34.134  21.633  36.287  1.00  0.00      A    C
ATOM    615  NZ  ACN A 103      34.579  20.763  36.873  1.00  0.00      A    N
ATOM    616  HZ  ACN A 103      33.912  22.703  34.438  1.00  0.00      A    H
ATOM    617  HZ1 ACN A 103      33.987  23.733  35.923  1.00  0.00      A    H
ATOM    618  HZ2 ACN A 103      32.591  22.710  35.609  1.00  0.00      A    H
ATOM    619  CT  ACN A 104       0.602  22.291  24.955  1.00  0.00      A    C
ATOM    620  CZ  ACN A 104      -0.233  23.346  24.287  1.00  0.00      A    C
ATOM    621  NZ  ACN A 104      -0.884  24.131  23.728  1.00  0.00      A    N
ATOM    622  HZ  ACN A 104       0.624  22.384  26.038  1.00  0.00      A    H
ATOM    623  HZ1 ACN A 104       1.615  22.377  24.570  1.00  0.00      A    H
ATOM    624  HZ2 ACN A 104       0.111  21.339  24.768  1.00  0.00      A    H
ATOM    625  CT  ACN A 105      11.327  31.529   0.292  1.00  0.00      A    C
ATOM    626  CZ  ACN A 105      12.187  30.301   0.261  1.00  0.00      A    C
ATOM    627  NZ  ACN A 105      12.846  29.354   0.213  1.00  0.00      A    N
ATOM    628  HZ  ACN A 105      10.652  31.668  -0.548  1.00  0.00      A    H
ATOM    629  HZ1 ACN A 105      12.061  32.324   0.192  1.00  0.00      A    H
ATOM    630  HZ2 ACN A 105      10.775  31.751   1.202  1.00  0.00      A    H
ATOM    631  CT  ACN A 106      48.493  23.824  12.404  1.00  0.00      A    C
ATOM    632  CZ  ACN A 106      47.948  24.121  11.100  1.00  0.00      A    C
ATOM    633  NZ  ACN A 106      47.487  24.343  10.043  1.00  0.00      A    N
ATOM    634  HZ  ACN A 106      48.929  24.670  12.929  1.00  0.00      A    H
ATOM    635  HZ1 ACN A 106      49.360  23.172  12.343  1.00  0.00      A    H
ATOM    636  HZ2 ACN A 106      47.762  23.317  13.028  1.00  0.00      A    H
ATOM    637  CT  ACN A 107      22.347  36.379   4.890  1.00  0.00      A    C
ATOM    638  CZ  ACN A 107      22.256  36.082   3.419  1.00  0.00      A    C
ATOM    639  NZ  ACN A 107      22.164  35.917   2.294  1.00  0.00      A    N
ATOM    640  HZ  ACN A 107      23.379  36.562   5.177  1.00  0.00      A    H
ATOM    641  HZ1 ACN A 107      21.996  35.502   5.427  1.00  0.00      A    H
ATOM    642  HZ2 ACN A 107      21.779  37.267   5.156  1.00  0.00      A    H
ATOM    643  CT  ACN A 108       1.795  27.203  26.700  1.00  0.00      A    C
ATOM    644  CZ  ACN A 108       0.956  26.071  26.999  1.00  0.00      A    C
ATOM    645  NZ  ACN A 108       0.227  25.199  27.216  1.00  0.00      A    N
ATOM    646  HZ  ACN A 108       1.331  27.983  26.101  1.00  0.00      A    H
ATOM    647  HZ1 ACN A 108       2.653  26.910  26.100  1.00  0.00      A    H
ATOM    648  HZ2 ACN A 108       2.099  27.804  27.553  1.00  0.00      A    H
ATOM    649  CT  ACN A 109       1.606  34.929  48.112  1.00  0.00      A    C
ATOM    650  CZ  ACN A 109       1.385  34.351  49.459  1.00  0.00      A    C
ATOM    651  NZ  ACN A 109       1.269  33.876  50.495  1.00  0.00      A    N
ATOM    652  HZ  ACN A 109       0.952  35.788  47.979  1.00  0.00      A    H
ATOM    653  HZ1 ACN A 109       1.352  34.282  47.276  1.00  0.00      A    H
ATOM    654  HZ2 ACN A 109       2.625  35.239  47.896  1.00  0.00      A    H
ATOM    655  CT  ACN A 110      47.402  33.067  26.088  1.00  0.00      A    C
ATOM    656  CZ  ACN A 110      46.059  33.671  26.190  1.00  0.00      A    C
ATOM    657  NZ  ACN A 110      44.996  34.158  26.231  1.00  0.00      A    N
ATOM    658  HZ  ACN A 110      48.106  33.880  25.926  1.00  0.00      A    H
ATOM    659  HZ1 ACN A 110      47.469  32.312  25.309  1.00  0.00      A    H
ATOM    660  HZ2 ACN A 110      47.740  32.439  26.908  1.00  0.00      A    H
ATOM    661  CT  ACN A 111      35.327  40.995  16.971  1.00  0.00      A    C
ATOM    662  CZ  ACN A 111      35.909  39.917  17.880  1.00  0.00      A    C
ATOM    663  NZ  ACN A 111      36.403  39.064  18.519  1.00  0.00      A    N
ATOM    664  HZ  ACN A 111      35.955  41.846  17.226  1.00  0.00      A    H
ATOM    665  HZ1 ACN A 111      34.270  41.230  17.061  1.00  0.00      A    H
ATOM    666  HZ2 ACN A 111      35.684  40.690  15.991  1.00  0.00      A    H
ATOM    667  CT  ACN A 112      14.324   0.790   6.413  1.00  0.00      A    C
ATOM    668  CZ  ACN A 112      13.725  -0.432   6.881  1.00  0.00      A    C
ATOM    669  NZ  ACN A 112      13.232  -1.432   7.186  1.00  0.00      A    N
ATOM    670  HZ  ACN A 112      13.498   1.486   6.288  1.00  0.00      A    H
ATOM    671  HZ1 ACN A 112      14.732   0.606   5.422  1.00  0.00      A    H
ATOM    672  HZ2 ACN A 112      15.054   1.059   7.172  1.00  0.00      A    H
ATOM    673  CT  ACN A 113       0.462  40.580   5.586  1.00  0.00      A    C
ATOM    674  CZ  ACN A 113      -0.142  39.380   6.167  1.00  0.00      A    C
ATOM    675  NZ  ACN A 113      -0.564  38.415   6.646  1.00  0.00      A    N
ATOM    676  HZ  ACN A 113      -0.020  40.823   4.642  1.00  0.00      A    H
ATOM    677  HZ1 ACN A 113       1.503  40.316   5.417  1.00  0.00      A    H
ATOM    678  HZ2 ACN A 113       0.148  41.388   6.242  1.00  0.00      A    H
ATOM    679  CT  ACN A 114      31.987  11.505  29.787  1.00  0.00      A    C
ATOM    680  CZ  ACN A 114      30.550  11.749  29.737  1.00  0.00      A    C
ATOM    681  NZ  ACN A 114      29.416  11.965  29.715  1.00  0.00      A    N
ATOM    682  HZ  ACN A 114      31.927  10.423  29.878  1.00  0.00      A    H
ATOM    683  HZ1 ACN A 114      32.397  11.995  30.666  1.00  0.00      A    H
ATOM    684  HZ2 ACN A 114      32.458  11.806  28.855  1.00  0.00      A    H
ATOM    685  CT  ACN A 115      43.142  24.275  18.799  1.00  0.00      A    C
ATOM    686  CZ  ACN A 115      44.199  24.604  17.871  1.00  0.00      A    C
ATOM    687  NZ  ACN A 115      45.104  24.764  17.115  1.00  0.00      A    N
ATOM    688  HZ  ACN A 115      43.432  23.376  19.336  1.00  0.00      A    H
ATOM    689  HZ1 ACN A 115      42.268  23.991  18.218  1.00  0.00      A    H
ATOM    690  HZ2 ACN A 115      42.873  25.114  19.435  1.00  0.00      A    H
ATOM    691  CT  ACN A 116      26.113  46.758  49.522  1.00  0.00      A    C
ATOM    692  CZ  ACN A 116      25.178  47.791  49.229  1.00  0.00      A    C
ATOM    693  NZ  ACN A 116      24.413  48.624  48.952  1.00  0.00      A    N
ATOM    694  HZ  ACN A 116      25.922  46.222  50.448  1.00  0.00      A    H
ATOM    695  HZ1 ACN A 116      27.055  47.298  49.484  1.00  0.00      A    H
ATOM    696  HZ2 ACN A 116      26.153  46.046  48.702  1.00  0.00      A    H
ATOM    697  CT  ACN A 117      17.519  27.117  13.562  1.00  0.00      A    C
ATOM    698  CZ  ACN A 117      16.238  26.480  13.779  1.00  0.00      A    C
ATOM    699  NZ  ACN A 117      15.230  25.965  13.953  1.00  0.00      A    N
ATOM    700  HZ  ACN A 117      17.901  26.768  12.606  1.00  0.00      A    H
ATOM    701  HZ1 ACN A 117      18.091  26.978  14.476  1.00  0.00      A    H
ATOM    702  HZ2 ACN A 117      17.286  28.166  13.391  1.00  0.00      A    H
ATOM    703  CT  ACN A 118      35.129  25.808   2.754  1.00  0.00      A    C
ATOM    704  CZ  ACN A 118      36.492  25.765   2.253  1.00  0.00      A    C
ATOM    705  NZ  ACN A 118      37.585  25.803   1.867  1.00  0.00      A    N
ATOM    706  HZ  ACN A 118      34.495  26.438   2.137  1.00  0.00      A    H
ATOM    707  HZ1 ACN A 118      35.184  26.194   3.769  1.00  0.00      A    H
ATOM    708  HZ2 ACN A 118      34.756  24.788   2.798  1.00  0.00      A    H
ATOM    709  CT  ACN A 119      14.890  34.060  28.409  1.00  0.00      A    C
ATOM    710  CZ  ACN A 119      14.174  35.291  28.797  1.00  0.00      A    C
ATOM    711  NZ  ACN A 119      13.641  36.227  29.155  1.00  0.00      A    N
ATOM    712  HZ  ACN A 119      14.655  33.234  29.075  1.00  0.00      A    H
ATOM    713  HZ1 ACN A 119      15.933  34.315  28.582  1.00  0.00      A    H
ATOM    714  HZ2 ACN A 119      14.808  33.912  27.335  1.00  0.00      A    H
ATOM    715  CT  ACN A 120       4.724  17.351   8.877  1.00  0.00      A    C
ATOM    716  CZ  ACN A 120       4.007  16.434   9.824  1.00  0.00      A    C
ATOM    717  NZ  ACN A 120       3.444  15.731  10.560  1.00  0.00      A    N
ATOM    718  HZ  ACN A 120       5.132  18.164   9.472  1.00  0.00      A    H
ATOM    719  HZ1 ACN A 120       4.100  17.764   8.088  1.00  0.00      A    H
ATOM    720  HZ2 ACN A 120       5.494  16.671   8.521  1.00  0.00      A    H
ATOM    721  CT  ACN A 121      37.015  49.755  10.935  1.00  0.00      A    C
ATOM    722  CZ  ACN A 121      37.273  48.402  11.479  1.00  0.00      A    C
ATOM    723  NZ  ACN A 121      37.500  47.380  11.915  1.00  0.00      A    N
ATOM    724  HZ  ACN A 121      37.416  49.766   9.924  1.00  0.00      A    H
ATOM    725  HZ1 ACN A 121      37.623  50.478  11.473  1.00  0.00      A    H
ATOM    726  HZ2 ACN A 121      35.948  49.927  10.818  1.00  0.00      A    H
ATOM    727  CT  ACN A 122      19.900  34.763  21.019  1.00  0.00      A    C
ATOM    728  CZ  ACN A 122      20.215  35.510  22.177  1.00  0.00      A    C
ATOM    729  NZ  ACN A 122      20.434  36.134  23.120  1.00  0.00      A    N
ATOM    730  HZ  ACN A 122      18.834  34.866  20.834  1.00  0.00      A    H
ATOM    731  HZ1 ACN A 122      20.097  33.734  21.307  1.00  0.00      A    H
ATOM    732  HZ2 ACN A 122      20.594  35.082  20.246  1.00  0.00      A    H
ATOM    733  CT  ACN A 123      13.647   7.636  24.964  1.00  0.00      A    C
ATOM    734  CZ  ACN A 123      14.515   7.522  26.126  1.00  0.00      A    C
ATOM    735  NZ  ACN A 123      15.195   7.504  27.054  1.00  0.00      A    N
ATOM    736  HZ  ACN A 123      13.537   6.638  24.547  1.00  0.00      A    H
ATOM    737  HZ1 ACN A 123      14.066   8.198  24.134  1.00  0.00      A    H
ATOM    738  HZ2 ACN A 123      12.674   7.966  25.319  1.00  0.00      A    H
ATOM    739  CT  ACN A 124      48.072  39.404   1.294  1.00  0.00      A    C
ATOM    740  CZ  ACN A 124      49.445  39.729   1.640  1.00  0.00      A    C
ATOM    741  NZ  ACN A 124      50.540  39.961   1.934  1.00  0.00      A    N
ATOM    742  HZ  ACN A 124      47.801  38.417   1.659  1.00  0.00      A    H
ATOM    743  HZ1 ACN A 124      47.910  39.455   0.220  1.00  0.00      A    H
ATOM    744  HZ2 ACN A 124      47.382  40.103   1.760  1.00  0.00      A    H
ATOM    745  CT  ACN A 125      24.088  23.777  -0.385  1.00  0.00      A    C
ATOM    746  CZ  ACN A 125      24.267  24.301   0.949  1.00  0.00      A    C
ATOM    747  NZ  ACN A 125      24.420  24.613   2.052  1.00  0.00      A    N
ATOM    748  HZ  ACN A 125      23.381  24.379  -0.949  1.00  0.00      A    H
ATOM    749  HZ1 ACN A 125      23.839  22.720  -0.416  1.00  0.00      A    H
ATOM    750  HZ2 ACN A 125      25.043  23.858  -0.898  1.00  0.00      A    H
ATOM    751  CT  ACN A 126      43.148   8.698  26.035  1.00  0.00      A    C
ATOM    752  CZ  ACN A 126      42.294   9.130  27.128  1.00  0.00      A    C
ATOM    753  NZ  ACN A 126      41.613   9.504  27.939  1.00  0.00      A    N
ATOM    754  HZ  ACN A 126      43.805   9.508  25.728  1.00  0.00      A    H
ATOM    755  HZ1 ACN A 126      42.592   8.483  25.126  1.00  0.00      A    H
ATOM    756  HZ2 ACN A 126      43.715   7.785  26.197  1.00  0.00      A    H
ATOM    757  CT  ACN A 127      11.336   8.087  31.979  1.00  0.00      A    C
ATOM    758  CZ  ACN A 127      11.529   9.017  33.107  1.00  0.00      A    C
ATOM    759  NZ  ACN A 127      11.670   9.787  33.949  1.00  0.00      A    N
ATOM    760  HZ  ACN A 127      12.290   7.769  31.568  1.00  0.00      A    H
ATOM    761  HZ1 ACN A 127      10.873   8.716  31.223  1.00  0.00      A    H
ATOM    762  HZ2 ACN A 127      10.623   7.270  32.057  1.00  0.00      A    H
ATOM    763  CT  ACN A 128      43.988  49.613  14.698  1.00  0.00      A    C
ATOM    764  CZ  ACN A 128      45.045  49.572  13.690  1.00  0.00      A    C
ATOM    765  NZ  ACN A 128      45.832  49.542  12.855  1.00  0.00      A    N
ATOM    766  HZ  ACN A 128      43.144  48.964  14.478  1.00  0.00      A    H
ATOM    767  HZ1 ACN A 128      43.658  50.647  14.739  1.00  0.00      A    H
ATOM    768  HZ2 ACN A 128      44.427  49.351  15.657  1.00  0.00      A    H
ATOM    769  CT  ACN A 129      42.248  37.628  34.725  1.00  0.00      A    C
ATOM    770  CZ  ACN A 129      43.044  38.366  35.607  1.00  0.00      A    C
ATOM    771  NZ  ACN A 129      43.727  38.999  36.290  1.00  0.00      A    N
ATOM    772  HZ  ACN A 129      41.505  38.325  34.347  1.00  0.00      A    H
ATOM    773  HZ1 ACN A 129      41.698  36.834  35.225  1.00  0.00      A    H
ATOM    774  HZ2 ACN A 129      42.793  37.305  33.842  1.00  0.00      A    H
ATOM    775  CT  ACN A 130      25.864   5.764  11.068  1.00  0.00      A    C
ATOM    776  CZ  ACN A 130      25.605   6.740  10.006  1.00  0.00      A    C
ATOM    777  NZ  ACN A 130      25.398   7.556   9.221  1.00  0.00      A    N
ATOM    778  HZ  ACN A 130      25.098   5.926  11.821  1.00  0.00      A    H
ATOM    779  HZ1 ACN A 130      26.803   5.967  11.577  1.00  0.00      A    H
ATOM    780  HZ2 ACN A 130      25.998   4.747  10.707  1.00  0.00      A    H
ATOM    781  CT  ACN A 131      31.492  37.126  12.528  1.00  0.00      A    C
ATOM    782  CZ  ACN A 131      32.030  36.728  13.847  1.00  0.00      A    C
ATOM    783  NZ  ACN A 131      32.461  36.463  14.842  1.00  0.00      A    N
ATOM    784  HZ  ACN A 131      30.433  36.901  12.628  1.00  0.00      A    H
ATOM    785  HZ1 ACN A 131      31.773  36.570  11.638  1.00  0.00      A    H
ATOM    786  HZ2 ACN A 131      31.631  38.179  12.297  1.00  0.00      A    H
ATOM    787  CT  ACN A 132      37.132  32.506  27.842  1.00  0.00      A    C
ATOM    788  CZ  ACN A 132      38.231  32.777  28.754  1.00  0.00      A    C
ATOM    789  NZ  ACN A 132      39.026  33.036  29.483  1.00  0.00      A    N
ATOM    790  HZ  ACN A 132      37.184  31.462  27.545  1.00  0.00      A    H
ATOM    791  HZ1 ACN A 132      37.003  33.151  26.976  1.00  0.00      A    H
ATOM    792  HZ2 ACN A 132      36.315  32.697  28.532  1.00  0.00      A    H
ATOM    793  CT  ACN A 133       3.140  20.145   5.221  1.00  0.00      A    C
ATOM    794  CZ  ACN A 133       2.826  21.531   4.653  1.00  0.00      A    C
ATOM    795  NZ  ACN A 133       2.625  22.556   4.174  1.00  0.00      A    N
ATOM    796  HZ  ACN A 133       3.685  20.202   6.160  1.00  0.00      A    H
ATOM    797  HZ1 ACN A 133       3.588  19.561   4.421  1.00  0.00      A    H
ATOM    798  HZ2 ACN A 133       2.161  19.733   5.451  1.00  0.00      A    H
ATOM    799  CT  ACN A 134       1.017  36.163   4.417  1.00  0.00      A    C
ATOM    800  CZ  ACN A 134       1.965  37.257   4.647  1.00  0.00      A    C
ATOM    801  NZ  ACN A 134       2.668  38.159   4.777  1.00  0.00      A    N
ATOM    802  HZ  ACN A 134       0.815  35.726   5.392  1.00  0.00      A    H
ATOM    803  HZ1 ACN A 134       1.274  35.453   3.635  1.00  0.00      A    H
ATOM    804  HZ2 ACN A 134       0.143  36.655   3.999  1.00  0.00      A    H
ATOM    805  CT  ACN A 135      41.220  46.080  39.552  1.00  0.00      A    C
ATOM    806  CZ  ACN A 135      41.149  45.446  38.214  1.00  0.00      A    C
ATOM    807  NZ  ACN A 135      40.992  44.984  37.207  1.00  0.00      A    N
ATOM    808  HZ  ACN A 135      42.029  45.588  40.087  1.00  0.00      A    H
ATOM    809  HZ1 ACN A 135      40.277  46.147  40.089  1.00  0.00      A    H
ATOM    810  HZ2 ACN A 135      41.592  47.057  39.253  1.00  0.00      A    H
ATOM    811  CT  ACN A 136       6.034  13.176  33.185  1.00  0.00      A    C
ATOM    812  CZ  ACN A 136       7.416  12.753  33.136  1.00  0.00      A    C
ATOM    813  NZ  ACN A 136       8.510  12.396  33.047  1.00  0.00      A    N
ATOM    814  HZ  ACN A 136       5.875  13.788  34.069  1.00  0.00      A    H
ATOM    815  HZ1 ACN A 136       5.330  12.369  32.996  1.00  0.00      A    H
ATOM    816  HZ2 ACN A 136       5.920  13.867  32.353  1.00  0.00      A    H
ATOM    817  CT  ACN A 137      18.953  38.416   9.596  1.00  0.00      A    C
ATOM    818  CZ  ACN A 137      18.485  38.268  10.983  1.00  0.00      A    C
ATOM    819  NZ  ACN A 137      18.032  38.182  12.045  1.00  0.00      A    N
ATOM    820  HZ  ACN A 137      18.954  37.541   8.951  1.00  0.00      A    H
ATOM    821  HZ1 ACN A 137      19.993  38.727   9.543  1.00  0.00      A    H
ATOM    822  HZ2 ACN A 137      18.340  39.216   9.188  1.00  0.00      A    H
ATOM    823  CT  ACN A 138      18.681  22.798  24.026  1.00  0.00      A    C
ATOM    824  CZ  ACN A 138      17.326  23.000  24.522  1.00  0.00      A    C
ATOM    825  NZ  ACN A 138      16.266  23.085  24.929  1.00  0.00      A    N
ATOM    826  HZ  ACN A 138      19.189  23.724  23.769  1.00  0.00      A    H
ATOM    827  HZ1 ACN A 138      18.785  22.115  23.187  1.00  0.00      A    H
ATOM    828  HZ2 ACN A 138      19.163  22.318  24.874  1.00  0.00      A    H
ATOM    829  CT  ACN A 139       6.453  26.924  45.928  1.00  0.00      A    C
ATOM    830  CZ  ACN A 139       6.698  28.359  45.834  1.00  0.00      A    C
ATOM    831  NZ  ACN A 139       6.892  29.484  45.692  1.00  0.00      A    N
ATOM    832  HZ  ACN A 139       6.687  26.514  44.949  1.00  0.00      A    H
ATOM    833  HZ1 ACN A 139       5.383  26.946  46.122  1.00  0.00      A    H
ATOM    834  HZ2 ACN A 139       7.135  26.525  46.674  1.00  0.00      A    H
ATOM    835  CT  ACN A 140      17.364  41.325  17.430  1.00  0.00      A    C
ATOM    836  CZ  ACN A 140      16.642  41.856  16.291  1.00  0.00      A    C
ATOM    837  NZ  ACN A 140      15.977  42.204  15.395  1.00  0.00      A    N
ATOM    838  HZ  ACN A 140      18.297  41.863  17.577  1.00  0.00      A    H
ATOM    839  HZ1 ACN A 140      17.419  40.247  17.308  1.00  0.00      A    H
ATOM    840  HZ2 ACN A 140      16.710  41.502  18.280  1.00  0.00      A    H
ATOM    841  CT  ACN A 141      22.841  42.612  37.727  1.00  0.00      A    C
ATOM    842  CZ  ACN A 141      23.870  41.693  38.192  1.00  0.00      A    C
ATOM    843  NZ  ACN A 141      24.692  40.918  38.490  1.00  0.00      A    N
ATOM    844  HZ  ACN A 141      22.909  42.762  36.653  1.00  0.00      A    H
ATOM    845  HZ1 ACN A 141      22.957  43.555  38.255  1.00  0.00      A    H
ATOM    846  HZ2 ACN A 141      21.874  42.156  37.924  1.00  0.00      A    H
ATOM    847  CT  ACN A 142      45.862  13.647  12.293  1.00  0.00      A    C
ATOM    848  CZ  ACN A 142      45.615  14.605  13.367  1.00  0.00      A    C
ATOM    849  NZ  ACN A 142      45.480  15.372  14.219  1.00  0.00      A    N
ATOM    850  HZ  ACN A 142      45.576  14.132  11.364  1.00  0.00      A    H
ATOM    851  HZ1 ACN A 142      45.376  12.706  12.541  1.00  0.00      A    H
ATOM    852  HZ2 ACN A 142      46.925  13.419  12.300  1.00  0.00      A    H
ATOM    853  CT  ACN A 143       4.892   2.696  13.839  1.00  0.00      A    C
ATOM    854  CZ  ACN A 143       3.475   2.436  13.979  1.00  0.00      A    C
ATOM    855  NZ  ACN A 143       2.322   2.264  14.075  1.00  0.00      A    N
ATOM    856  HZ  ACN A 143       5.341   1.909  13.238  1.00  0.00      A    H
ATOM    857  HZ1 ACN A 143       5.283   2.745  14.852  1.00  0.00      A    H
ATOM    858  HZ2 ACN A 143       4.835   3.688  13.398  1.00  0.00      A    H
ATOM    859  CT  ACN A 144      25.816   8.264  17.640  1.00  0.00      A    C
ATOM    860  CZ  ACN A 144      25.461   9.649  17.067  1.00  0.00      A    C
ATOM    861  NZ  ACN A 144      25.135  10.714  16.680  1.00  0.00      A    N
ATOM    862  HZ  ACN A 144      25.356   7.457  17.075  1.00  0.00      A    H
ATOM    863  HZ1 ACN A 144      25.555   8.153  18.689  1.00  0.00      A    H
ATOM    864  HZ2 ACN A 144      26.875   8.027  17.565  1.00  0.00      A    H
ATOM    865  CT  ACN A 145      45.385  41.866  46.856  1.00  0.00      A    C
ATOM    866  CZ  ACN A 145      46.033  40.632  46.299  1.00  0.00      A    C
ATOM    867  NZ  ACN A 145      46.547  39.653  45.965  1.00  0.00      A    N
ATOM    868  HZ  ACN A 145      45.767  42.691  46.260  1.00  0.00      A    H
ATOM    869  HZ1 ACN A 145      45.746  42.067  47.862  1.00  0.00      A    H
ATOM    870  HZ2 ACN A 145      44.300  41.861  46.795  1.00  0.00      A    H
ATOM    871  CT  ACN A 146      47.384  35.348  29.998  1.00  0.00      A    C
ATOM    872  CZ  ACN A 146      46.325  34.356  30.526  1.00  0.00      A    C
ATOM    873  NZ  ACN A 146      45.564  33.603  30.994  1.00  0.00      A    N
ATOM    874  HZ  ACN A 146      48.205  34.820  29.521  1.00  0.00      A    H
ATOM    875  HZ1 ACN A 146      47.745  35.929  30.843  1.00  0.00      A    H
ATOM    876  HZ2 ACN A 146      47.038  35.999  29.199  1.00  0.00      A    H
ATOM    877  CT  ACN A 147      26.809  16.729  35.109  1.00  0.00      A    C
ATOM    878  CZ  ACN A 147      25.881  16.081  34.282  1.00  0.00      A    C
ATOM    879  NZ  ACN A 147      25.057  15.526  33.596  1.00  0.00      A    N
ATOM    880  HZ  ACN A 147      26.242  17.562  35.517  1.00  0.00      A    H
ATOM    881  HZ1 ACN A 147      27.631  17.131  34.522  1.00  0.00      A    H
ATOM    882  HZ2 ACN A 147      27.259  16.029  35.807  1.00  0.00      A    H
ATOM    883  CT  ACN A 148      33.127  32.090   8.682  1.00  0.00      A    C
ATOM    884  CZ  ACN A 148      33.950  32.155   7.509  1.00  0.00      A    C
ATOM    885  NZ  ACN A 148      34.594  32.200   6.528  1.00  0.00      A    N
ATOM    886  HZ  ACN A 148      33.472  31.471   9.506  1.00  0.00      A    H
ATOM    887  HZ1 ACN A 148      32.117  31.803   8.398  1.00  0.00      A    H
ATOM    888  HZ2 ACN A 148      32.937  33.100   9.038  1.00  0.00      A    H
ATOM    889  CT  ACN A 149       7.280  12.342  24.107  1.00  0.00      A    C
ATOM    890  CZ  ACN A 149       6.058  11.725  24.584  1.00  0.00      A    C
ATOM    891  NZ  ACN A 149       5.120  11.214  24.987  1.00  0.00      A    N
ATOM    892  HZ  ACN A 149       7.581  13.034  24.889  1.00  0.00      A    H
ATOM    893  HZ1 ACN A 149       6.953  12.764  23.160  1.00  0.00      A    H
ATOM    894  HZ2 ACN A 149       8.025  11.577  23.904  1.00  0.00      A    H
ATOM    895  CT  ACN A 150      28.868   6.889  36.018  1.00  0.00      A    C
ATOM    896  CZ  ACN A 150      27.491   7.303  36.033  1.00  0.00      A    C
ATOM    897  NZ  ACN A 150      26.395   7.584  36.039  1.00  0.00      A    N
ATOM    898  HZ  ACN A 150      29.501   7.660  35.587  1.00  0.00      A    H
ATOM    899  HZ1 ACN A 150      29.042   6.018  35.391  1.00  0.00      A    H
ATOM    900  HZ2 ACN A 150      29.098   6.603  37.041  1.00  0.00      A    H
ATOM    901  CT  ACN A 151      46.539   2.125  42.524  1.00  0.00      A    C
ATOM    902  CZ  ACN A 151      45.171   2.332  43.112  1.00  0.00      A    C
ATOM    903  NZ  ACN A 151      44.100   2.533  43.597  1.00  0.00      A    N
ATOM    904  HZ  ACN A 151      47.131   1.579  43.255  1.00  0.00      A    H
ATOM    905  HZ1 ACN A 151      46.886   3.149  42.411  1.00  0.00      A    H
ATOM    906  HZ2 ACN A 151      46.340   1.637  41.573  1.00  0.00      A    H
ATOM    907  CT  ACN A 152      27.984  38.082  15.585  1.00  0.00      A    C
ATOM    908  CZ  ACN A 152      27.080  36.937  15.725  1.00  0.00      A    C
ATOM    909  NZ  ACN A 152      26.452  36.007  15.789  1.00  0.00      A    N
ATOM    910  HZ  ACN A 152      27.586  38.810  14.882  1.00  0.00      A    H
ATOM    911  HZ1 ACN A 152      28.889  37.549  15.305  1.00  0.00      A    H
ATOM    912  HZ2 ACN A 152      28.155  38.626  16.510  1.00  0.00      A    H
ATOM    913  CT  ACN A 153      41.278  33.745  18.267  1.00  0.00      A    C
ATOM    914  CZ  ACN A 153      42.440  34.583  18.332  1.00  0.00      A    C
ATOM    915  NZ  ACN A 153      43.327  35.325  18.377  1.00  0.00      A    N
ATOM    916  HZ  ACN A 153      41.351  32.936  17.544  1.00  0.00      A    H
ATOM    917  HZ1 ACN A 153      40.418  34.400  18.157  1.00  0.00      A    H
ATOM    918  HZ2 ACN A 153      41.162  33.187  19.192  1.00  0.00      A    H
ATOM    919  CT  ACN A 154      13.751   6.447   5.204  1.00  0.00      A    C
ATOM    920  CZ  ACN A 154      14.988   6.210   4.477  1.00  0.00      A    C
ATOM    921  NZ  ACN A 154      15.966   5.937   3.940  1.00  0.00      A    N
ATOM    922  HZ  ACN A 154      13.299   5.483   5.426  1.00  0.00      A    H
ATOM    923  HZ1 ACN A 154      12.956   6.946   4.656  1.00  0.00      A    H
ATOM    924  HZ2 ACN A 154      14.107   6.969   6.088  1.00  0.00      A    H
ATOM    925  CT  ACN A 155      23.974  37.228  21.414  1.00  0.00      A    C
ATOM    926  CZ  ACN A 155      25.487  37.026  21.211  1.00  0.00      A    C
ATOM    927  NZ  ACN A 155      26.617  36.835  21.043  1.00  0.00      A    N
ATOM    928  HZ  ACN A 155      23.718  36.394  22.062  1.00  0.00      A    H
ATOM    929  HZ1 ACN A 155      23.598  37.002  20.420  1.00  0.00      A    H
ATOM    930  HZ2 ACN A 155      23.684  38.226  21.732  1.00  0.00      A    H
ATOM    931  CT  ACN A 156      12.742   7.801  13.305  1.00  0.00      A    C
ATOM    932  CZ  ACN A 156      11.682   6.888  12.857  1.00  0.00      A    C
ATOM    933  NZ  ACN A 156      10.870   6.213  12.381  1.00  0.00      A    N
ATOM    934  HZ  ACN A 156      13.410   8.018  12.475  1.00  0.00      A    H
ATOM    935  HZ1 ACN A 156      13.314   7.412  14.143  1.00  0.00      A    H
ATOM    936  HZ2 ACN A 156      12.212   8.692  13.632  1.00  0.00      A    H
ATOM    937  CT  ACN A 157      10.714   2.236  13.466  1.00  0.00      A    C
ATOM    938  CZ  ACN A 157      11.569   2.601  14.580  1.00  0.00      A    C
ATOM    939  NZ  ACN A 157      12.305   2.962  15.470  1.00  0.00      A    N
ATOM    940  HZ  ACN A 157      11.052   1.364  12.912  1.00  0.00      A    H
ATOM    941  HZ1 ACN A 157      10.749   3.001  12.696  1.00  0.00      A    H
ATOM    942  HZ2 ACN A 157       9.712   2.220  13.888  1.00  0.00      A    H
ATOM    943  CT  ACN A 158      40.685   9.389  46.065  1.00  0.00      A    C
ATOM    944  CZ  ACN A 158      39.540   9.477  45.177  1.00  0.00      A    C
ATOM    945  NZ  ACN A 158      38.593   9.598  44.529  1.00  0.00      A    N
ATOM    946  HZ  ACN A 158      40.493   9.646  47.103  1.00  0.00      A    H
ATOM    947  HZ1 ACN A 158      41.455  10.120  45.828  1.00  0.00      A    H
ATOM    948  HZ2 ACN A 158      41.128   8.438  45.781  1.00  0.00      A    H
ATOM    949  CT  ACN A 159      13.251  15.111  36.337  1.00  0.00      A    C
ATOM    950  CZ  ACN A 159      14.351  14.253  36.084  1.00  0.00      A    C
ATOM    951  NZ  ACN A 159      15.246  13.530  35.833  1.00  0.00      A    N
ATOM    952  HZ  ACN A 159      13.151  15.863  35.559  1.00  0.00      A    H
ATOM    953  HZ1 ACN A 159      13.396  15.560  37.316  1.00  0.00      A    H
ATOM    954  HZ2 ACN A 159      12.364  14.487  36.271  1.00  0.00      A    H
ATOM    955  CT  ACN A 160      48.977  14.760  10.830  1.00  0.00      A    C
ATOM    956  CZ  ACN A 160      48.611  16.211  10.825  1.00  0.00      A    C
ATOM    957  NZ  ACN A 160      48.304  17.312  10.820  1.00  0.00      A    N
ATOM    958  HZ  ACN A 160      48.726  14.396  11.823  1.00  0.00      A    H
ATOM    959  HZ1 ACN A 160      50.029  14.563  10.640  1.00  0.00      A    H
ATOM    960  HZ2 ACN A 160      48.243  14.258  10.205  1.00  0.00      A    H
ATOM    961  CT  ACN A 161      23.301  27.436  47.971  1.00  0.00      A    C
ATOM    962  CZ  ACN A 161      24.141  27.552  46.757  1.00  0.00      A    C
ATOM    963  NZ  ACN A 161      24.800  27.577  45.785  1.00  0.00      A    N
ATOM    964  HZ  ACN A 161      23.431  28.336  48.567  1.00  0.00      A    H
ATOM    965  HZ1 ACN A 161      23.816  26.654  48.524  1.00  0.00      A    H
ATOM    966  HZ2 ACN A 161      22.267  27.150  47.796  1.00  0.00      A    H
ATOM    967  CT  ACN A 162       9.773  47.695   0.527  1.00  0.00      A    C
ATOM    968  CZ  ACN A 162       8.578  46.935   0.589  1.00  0.00      A    C
ATOM    969  NZ  ACN A 162       7.663  46.252   0.627  1.00  0.00      A    N
ATOM    970  HZ  ACN A 162       9.747  48.367  -0.327  1.00  0.00      A    H
ATOM    971  HZ1 ACN A 162      10.585  46.980   0.633  1.00  0.00      A    H
ATOM    972  HZ2 ACN A 162       9.857  48.254   1.455  1.00  0.00      A    H
ATOM    973  CT  ACN A 163       8.609  44.794  46.975  1.00  0.00      A    C
ATOM    974  CZ  ACN A 163       8.117  44.970  45.576  1.00  0.00      A    C
ATOM    975  NZ  ACN A 163       7.898  45.081  44.454  1.00  0.00      A    N
ATOM    976  HZ  ACN A 163       7.846  44.149  47.403  1.00  0.00      A    H
ATOM    977  HZ1 ACN A 163       8.743  45.679  47.592  1.00  0.00      A    H
ATOM    978  HZ2 ACN A 163       9.529  44.220  46.888  1.00  0.00      A    H
ATOM    979  CT  ACN A 164      36.477  40.279  48.867  1.00  0.00      A    C
ATOM    980  CZ  ACN A 164      35.821  38.979  48.738  1.00  0.00      A    C
ATOM    981  NZ  ACN A 164      35.342  37.936  48.536  1.00  0.00      A    N
ATOM    982  HZ  ACN A 164      37.457  40.115  48.428  1.00  0.00      A    H
ATOM    983  HZ1 ACN A 164      36.625  40.579  49.901  1.00  0.00      A    H
ATOM    984  HZ2 ACN A 164      35.980  41.019  48.244  1.00  0.00      A    H
ATOM    985  CT  ACN A 165      47.949  27.047  24.928  1.00  0.00      A    C
ATOM    986  CZ  ACN A 165      47.489  28.077  25.914  1.00  0.00      A    C
ATOM    987  NZ  ACN A 165      47.061  28.845  26.643  1.00  0.00      A    N
ATOM    988  HZ  ACN A 165      47.899  26.096  25.452  1.00  0.00      A    H
ATOM    989  HZ1 ACN A 165      48.920  27.356  24.550  1.00  0.00      A    H
ATOM    990  HZ2 ACN A 165      47.352  26.987  24.022  1.00  0.00      A    H
ATOM    991  CT  ACN A 166      19.642  35.065  13.423  1.00  0.00      A    C
ATOM    992  CZ  ACN A 166      19.852  35.462  11.993  1.00  0.00      A    C
ATOM    993  NZ  ACN A 166      20.040  35.631  10.827  1.00  0.00      A    N
ATOM    994  HZ  ACN A 166      18.588  34.854  13.586  1.00  0.00      A    H
ATOM    995  HZ1 ACN A 166      19.771  35.965  14.018  1.00  0.00      A    H
ATOM    996  HZ2 ACN A 166      20.355  34.273  13.637  1.00  0.00      A    H
ATOM    997  CT  ACN A 167      27.964  21.755  17.110  1.00  0.00      A    C
ATOM    998  CZ  ACN A 167      29.027  22.410  16.300  1.00  0.00      A    C
ATOM    999  NZ  ACN A 167      29.809  22.958  15.654  1.00  0.00      A    N
ATOM   1000  HZ  ACN A 167      27.146  21.447  16.464  1.00  0.00      A    H
ATOM   1001  HZ1 ACN A 167      27.544  22.517  17.761  1.00  0.00      A    H
ATOM   1002  HZ2 ACN A 167      28.504  20.970  17.633  1.00  0.00      A    H
ATOM   1003  CT  ACN A 168      24.012  19.950  11.641  1.00  0.00      A    C
ATOM   1004  CZ  ACN A 168      22.940  19.330  10.868  1.00  0.00      A    C
ATOM   1005  NZ  ACN A 168      22.101  18.885  10.230  1.00  0.00      A    N
ATOM   1006  HZ  ACN A 168      25.044  19.628  11.521  1.00  0.00      A    H
ATOM   1007  HZ1 ACN A 168      23.832  19.843  12.708  1.00  0.00      A    H
ATOM   1008  HZ2 ACN A 168      23.940  21.007  11.399  1.00  0.00      A    H
ATOM   1009  CT  ACN A 169      41.557  24.473  11.103  1.00  0.00      A    C
ATOM   1010  CZ  ACN A 169      40.782  23.479  11.843  1.00  0.00      A    C
ATOM   1011  NZ  ACN A 169      40.101  22.780  12.464  1.00  0.00      A    N
ATOM   1012  HZ  ACN A 169      42.240  25.004  11.762  1.00  0.00      A    H
ATOM   1013  HZ1 ACN A 169      40.857  25.174  10.656  1.00  0.00      A    H
ATOM   1014  HZ2 ACN A 169      42.202  23.987  10.375  1.00  0.00      A    H
ATOM   1015  CT  ACN A 170      17.909  12.884  18.817  1.00  0.00      A    C
ATOM   1016  CZ  ACN A 170      17.135  13.012  17.597  1.00  0.00      A    C
ATOM   1017  NZ  ACN A 170      16.464  13.093  16.677  1.00  0.00      A    N
ATOM   1018  HZ  ACN A 170      17.285  12.344  19.525  1.00  0.00      A    H
ATOM   1019  HZ1 ACN A 170      18.032  13.935  19.065  1.00  0.00      A    H
ATOM   1020  HZ2 ACN A 170      18.898  12.514  18.558  1.00  0.00      A    H
ATOM   1021  CT  ACN A 171      41.276  22.594  38.977  1.00  0.00      A    C
ATOM   1022  CZ  ACN A 171      40.508  23.808  39.098  1.00  0.00      A    C
ATOM   1023  NZ  ACN A 171      39.909  24.727  39.196  1.00  0.00      A    N
ATOM   1024  HZ  ACN A 171      42.323  22.882  39.016  1.00  0.00      A    H
ATOM   1025  HZ1 ACN A 171      41.008  22.118  38.037  1.00  0.00      A    H
ATOM   1026  HZ2 ACN A 171      41.122  21.948  39.837  1.00  0.00      A    H
ATOM   1027  CT  ACN A 172      25.718  43.035  19.532  1.00  0.00      A    C
ATOM   1028  CZ  ACN A 172      24.715  42.897  18.454  1.00  0.00      A    C
ATOM   1029  NZ  ACN A 172      23.885  42.817  17.604  1.00  0.00      A    N
ATOM   1030  HZ  ACN A 172      25.887  44.049  19.886  1.00  0.00      A    H
ATOM   1031  HZ1 ACN A 172      26.585  42.572  19.068  1.00  0.00      A    H
ATOM   1032  HZ2 ACN A 172      25.538  42.439  20.423  1.00  0.00      A    H
ATOM   1033  CT  ACN A 173      23.599   7.972  13.752  1.00  0.00      A    C
ATOM   1034  CZ  ACN A 173      23.432   9.240  13.043  1.00  0.00      A    C
ATOM   1035  NZ  ACN A 173      23.342  10.225  12.411  1.00  0.00      A    N
ATOM   1036  HZ  ACN A 173      23.186   8.054  14.754  1.00  0.00      A    H
ATOM   1037  HZ1 ACN A 173      24.669   7.815  13.863  1.00  0.00      A    H
ATOM   1038  HZ2 ACN A 173      23.069   7.170  13.244  1.00  0.00      A    H
ATOM   1039  CT  ACN A 174      26.838  30.876  31.545  1.00  0.00      A    C
ATOM   1040  CZ  ACN A 174      26.567  29.503  31.952  1.00  0.00      A    C
ATOM   1041  NZ  ACN A 174      26.392  28.371  32.213  1.00  0.00      A    N
ATOM   1042  HZ  ACN A 174      27.545  30.745  30.729  1.00  0.00      A    H
ATOM   1043  HZ1 ACN A 174      27.294  31.434  32.359  1.00  0.00      A    H
ATOM   1044  HZ2 ACN A 174      26.000  31.443  31.147  1.00  0.00      A    H
ATOM   1045  CT  ACN A 175       1.318  20.079  10.555  1.00  0.00      A    C
ATOM   1046  CZ  ACN A 175       2.416  20.157   9.504  1.00  0.00      A    C
ATOM   1047  NZ  ACN A 175       3.256  20.206   8.669  1.00  0.00      A    N
ATOM   1048  HZ  ACN A 175       1.299  21.022  11.096  1.00  0.00      A    H
ATOM   1049  HZ1 ACN A 175       1.681  19.278  11.195  1.00  0.00      A    H
ATOM   1050  HZ2 ACN A 175       0.422  19.789  10.013  1.00  0.00      A    H
ATOM   1051  CT  ACN A 176      28.205  45.708  19.889  1.00  0.00      A    C
ATOM   1052  CZ  ACN A 176      28.717  44.852  18.783  1.00  0.00      A    C
ATOM   1053  NZ  ACN A 176      29.106  44.152  17.929  1.00  0.00      A    N
ATOM   1054  HZ  ACN A 176      27.159  46.003  19.859  1.00  0.00      A    H
ATOM   1055  HZ1 ACN A 176      28.798  46.617  19.955  1.00  0.00      A    H
ATOM   1056  HZ2 ACN A 176      28.357  45.066  20.752  1.00  0.00      A    H
ATOM   1057  CT  ACN A 177      32.909   4.284   0.062  1.00  0.00      A    C
ATOM   1058  CZ  ACN A 177      34.208   3.518   0.055  1.00  0.00      A    C
ATOM   1059  NZ  ACN A 177      35.250   2.992   0.018  1.00  0.00      A    N
ATOM   1060  HZ  ACN A 177      32.655   4.821   0.972  1.00  0.00      A    H
ATOM   1061  HZ1 ACN A 177      32.069   3.634  -0.171  1.00  0.00      A    H
ATOM   1062  HZ2 ACN A 177      32.937   5.010  -0.747  1.00  0.00      A    H
ATOM   1063  CT  ACN A 178      41.944   6.130  48.917  1.00  0.00      A    C
ATOM   1064  CZ  ACN A 178      40.802   6.253  47.995  1.00  0.00      A    C
ATOM   1065  NZ  ACN A 178      39.949   6.327  47.157  1.00  0.00      A    N
ATOM   1066  HZ  ACN A 178      42.526   5.216  48.834  1.00  0.00      A    H
ATOM   1067  HZ1 ACN A 178      41.576   6.319  49.922  1.00  0.00      A    H
ATOM   1068  HZ2 ACN A 178      42.561   7.001  48.712  1.00  0.00      A    H
ATOM   1069  CT  ACN A 179      49.799  27.468  11.492  1.00  0.00      A    C
ATOM   1070  CZ  ACN A 179      49.429  27.968  12.849  1.00  0.00      A    C
ATOM   1071  NZ  ACN A 179      49.008  28.381  13.882  1.00  0.00      A    N
ATOM   1072  HZ  ACN A 179      50.037  28.394  10.976  1.00  0.00      A    H
ATOM   1073  HZ1 ACN A 179      49.002  26.959  10.956  1.00  0.00      A    H
ATOM   1074  HZ2 ACN A 179      50.722  26.895  11.519  1.00  0.00      A    H
ATOM   1075  CT  ACN A 180      21.346  22.155  30.368  1.00  0.00      A    C
ATOM   1076  CZ  ACN A 180      21.432  22.975  29.146  1.00  0.00      A    C
ATOM   1077  NZ  ACN A 180      21.489  23.589  28.192  1.00  0.00      A    N
ATOM   1078  HZ  ACN A 180      20.485  21.497  30.288  1.00  0.00      A    H
ATOM   1079  HZ1 ACN A 180      21.260  22.740  31.280  1.00  0.00      A    H
ATOM   1080  HZ2 ACN A 180      22.179  21.458  30.384  1.00  0.00      A    H
ATOM   1081  CT  ACN A 181      31.012  27.245   2.804  1.00  0.00      A    C
ATOM   1082  CZ  ACN A 181      29.982  26.375   3.499  1.00  0.00      A    C
ATOM   1083  NZ  ACN A 181      29.185  25.680   4.099  1.00  0.00      A    N
ATOM   1084  HZ  ACN A 181      31.022  26.818   1.804  1.00  0.00      A    H
ATOM   1085  HZ1 ACN A 181      31.970  27.037   3.273  1.00  0.00      A    H
ATOM   1086  HZ2 ACN A 181      30.698  28.281   2.900  1.00  0.00      A    H
ATOM   1087  CT  ACN A 182       3.800  11.559  22.027  1.00  0.00      A    C
ATOM   1088  CZ  ACN A 182       2.826  11.284  20.897  1.00  0.00      A    C
ATOM   1089  NZ  ACN A 182       2.192  11.074  19.978  1.00  0.00      A    N
ATOM   1090  HZ  ACN A 182       3.423  11.303  23.014  1.00  0.00      A    H
ATOM   1091  HZ1 ACN A 182       3.937  12.634  21.937  1.00  0.00      A    H
ATOM   1092  HZ2 ACN A 182       4.800  11.181  21.829  1.00  0.00      A    H
ATOM   1093  CT  ACN A 183      21.794  35.923  37.882  1.00  0.00      A    C
ATOM   1094  CZ  ACN A 183      21.421  37.329  37.497  1.00  0.00      A    C
ATOM   1095  NZ  ACN A 183      21.055  38.402  37.214  1.00  0.00      A    N
ATOM   1096  HZ  ACN A 183      22.340  35.406  37.096  1.00  0.00      A    H
ATOM   1097  HZ1 ACN A 183      20.856  35.433  38.130  1.00  0.00      A    H
ATOM   1098  HZ2 ACN A 183      22.402  35.985  38.781  1.00  0.00      A    H
ATOM   1099  CT  ACN A 184      32.159  39.367  48.035  1.00  0.00      A    C
ATOM   1100  CZ  ACN A 184      32.815  40.193  47.035  1.00  0.00      A    C
ATOM   1101  NZ  ACN A 184      33.394  40.889  46.301  1.00  0.00      A    N
ATOM   1102  HZ  ACN A 184      32.039  38.411  47.531  1.00  0.00      A    H
ATOM   1103  HZ1 ACN A 184      31.195  39.798  48.293  1.00  0.00      A    H
ATOM   1104  HZ2 ACN A 184      32.748  39.252  48.941  1.00  0.00      A    H
ATOM   1105  CT  ACN A 185      34.166  46.537  24.613  1.00  0.00      A    C
ATOM   1106  CZ  ACN A 185      34.744  47.235  23.429  1.00  0.00      A    C
ATOM   1107  NZ  ACN A 185      35.217  47.803  22.583  1.00  0.00      A    N
ATOM   1108  HZ  ACN A 185      34.329  45.467  24.707  1.00  0.00      A    H
ATOM   1109  HZ1 ACN A 185      33.127  46.805  24.787  1.00  0.00      A    H
ATOM   1110  HZ2 ACN A 185      34.782  46.925  25.421  1.00  0.00      A    H
ATOM   1111  CT  ACN A 186      35.036  32.416   0.390  1.00  0.00      A    C
ATOM   1112  CZ  ACN A 186      35.940  33.543   0.617  1.00  0.00      A    C
ATOM   1113  NZ  ACN A 186      36.636  34.460   0.774  1.00  0.00      A    N
ATOM   1114  HZ  ACN A 186      34.365  32.214   1.221  1.00  0.00      A    H
ATOM   1115  HZ1 ACN A 186      35.629  31.591   0.005  1.00  0.00      A    H
ATOM   1116  HZ2 ACN A 186      34.440  32.779  -0.444  1.00  0.00      A    H
ATOM   1117  CT  ACN A 187      17.311  20.962  31.062  1.00  0.00      A    C
ATOM   1118  CZ  ACN A 187      16.365  22.081  31.372  1.00  0.00      A    C
ATOM   1119  NZ  ACN A 187      15.614  22.926  31.628  1.00  0.00      A    N
ATOM   1120  HZ  ACN A 187      17.459  20.831  29.994  1.00  0.00      A    H
ATOM   1121  HZ1 ACN A 187      16.939  20.013  31.438  1.00  0.00      A    H
ATOM   1122  HZ2 ACN A 187      18.290  21.251  31.437  1.00  0.00      A    H
ATOM   1123  CT  ACN A 188       6.119  20.903   6.869  1.00  0.00      A    C
ATOM   1124  CZ  ACN A 188       6.089  22.406   7.007  1.00  0.00      A    C
ATOM   1125  NZ  ACN A 188       6.070  23.516   7.117  1.00  0.00      A    N
ATOM   1126  HZ  ACN A 188       5.504  20.489   7.664  1.00  0.00      A    H
ATOM   1127  HZ1 ACN A 188       7.138  20.542   6.981  1.00  0.00      A    H
ATOM   1128  HZ2 ACN A 188       5.659  20.645   5.918  1.00  0.00      A    H
ATOM   1129  CT  ACN A 189      38.784  36.494  30.930  1.00  0.00      A    C
ATOM   1130  CZ  ACN A 189      37.925  37.690  30.788  1.00  0.00      A    C
ATOM   1131  NZ  ACN A 189      37.235  38.634  30.656  1.00  0.00      A    N
ATOM   1132  HZ  ACN A 189      39.134  36.271  31.935  1.00  0.00      A    H
ATOM   1133  HZ1 ACN A 189      39.694  36.681  30.367  1.00  0.00      A    H
ATOM   1134  HZ2 ACN A 189      38.328  35.641  30.433  1.00  0.00      A    H
ATOM   1135  CT  ACN A 190      31.538  41.264  17.529  1.00  0.00      A    C
ATOM   1136  CZ  ACN A 190      32.007  40.961  16.168  1.00  0.00      A    C
ATOM   1137  NZ  ACN A 190      32.379  40.682  15.122  1.00  0.00      A    N
ATOM   1138  HZ  ACN A 190      30.986  42.175  17.310  1.00  0.00      A    H
ATOM   1139  HZ1 ACN A 190      32.346  41.398  18.243  1.00  0.00      A    H
ATOM   1140  HZ2 ACN A 190      31.016  40.438  18.005  1.00  0.00      A    H
ATOM   1141  CT  ACN A 191       5.497  37.834  25.833  1.00  0.00      A    C
ATOM   1142  CZ  ACN A 191       4.233  37.738  26.661  1.00  0.00      A    C
ATOM   1143  NZ  ACN A 191       3.204  37.689  27.249  1.00  0.00      A    N
ATOM   1144  HZ  ACN A 191       5.255  37.215  24.973  1.00  0.00      A    H
ATOM   1145  HZ1 ACN A 191       6.326  37.396  26.384  1.00  0.00      A    H
ATOM   1146  HZ2 ACN A 191       5.594  38.877  25.544  1.00  0.00      A    H
ATOM   1147  CT  ACN A 192      41.267  40.688  44.688  1.00  0.00      A    C
ATOM   1148  CZ  ACN A 192      42.044  39.987  45.781  1.00  0.00      A    C
ATOM   1149  NZ  ACN A 192      42.553  39.399  46.653  1.00  0.00      A    N
ATOM   1150  HZ  ACN A 192      41.999  41.298  44.165  1.00  0.00      A    H
ATOM   1151  HZ1 ACN A 192      40.519  41.333  45.143  1.00  0.00      A    H
ATOM   1152  HZ2 ACN A 192      40.780  39.944  44.062  1.00  0.00      A    H
ATOM   1153  CT  ACN A 193      12.037   5.456  36.169  1.00  0.00      A    C
ATOM   1154  CZ  ACN A 193      12.083   4.319  35.200  1.00  0.00      A    C
ATOM   1155  NZ  ACN A 193      12.203   3.478  34.372  1.00  0.00      A    N
ATOM   1156  HZ  ACN A 193      12.777   6.231  35.988  1.00  0.00      A    H
ATOM   1157  HZ1 ACN A 193      12.209   5.008  37.144  1.00  0.00      A    H
ATOM   1158  HZ2 ACN A 193      11.059   5.928  36.115  1.00  0.00      A    H
ATOM   1159  CT  ACN A 194      31.391  19.555  16.186  1.00  0.00      A    C
ATOM   1160  CZ  ACN A 194      30.657  18.769  17.143  1.00  0.00      A    C
ATOM   1161  NZ  ACN A 194      30.001  18.218  17.917  1.00  0.00      A    N
ATOM   1162  HZ  ACN A 194      30.710  20.084  15.525  1.00  0.00      A    H
ATOM   1163  HZ1 ACN A 194      31.842  18.814  15.530  1.00  0.00      A    H
ATOM   1164  HZ2 ACN A 194      32.069  20.239  16.691  1.00  0.00      A    H
ATOM   1165  CT  ACN A 195      26.609  18.061  24.761  1.00  0.00      A    C
ATOM   1166  CZ  ACN A 195      25.338  17.704  25.387  1.00  0.00      A    C
ATOM   1167  NZ  ACN A 195      24.325  17.477  25.869  1.00  0.00      A    N
ATOM   1168  HZ  ACN A 195      27.453  18.012  25.444  1.00  0.00      A    H
ATOM   1169  HZ1 ACN A 195      26.500  19.127  24.579  1.00  0.00      A    H
ATOM   1170  HZ2 ACN A 195      26.717  17.462  23.861  1.00  0.00      A    H
ATOM   1171  CT  ACN A 196      17.206   6.293  43.074  1.00  0.00      A    C
ATOM   1172  CZ  ACN A 196      15.974   6.024  42.402  1.00  0.00      A    C
ATOM   1173  NZ  ACN A 196      14.927   5.839  41.871  1.00  0.00      A    N
ATOM   1174  HZ  ACN A 196      16.839   6.593  44.052  1.00  0.00      A    H
ATOM   1175  HZ1 ACN A 196      17.862   6.982  42.547  1.00  0.00      A    H
ATOM   1176  HZ2 ACN A 196      17.720   5.360  43.291  1.00  0.00      A    H
ATOM   1177  CT  ACN A 197      44.900  43.243  10.961  1.00  0.00      A    C
ATOM   1178  CZ  ACN A 197      44.032  43.903   9.991  1.00  0.00      A    C
ATOM   1179  NZ  ACN A 197      43.325  44.378   9.126  1.00  0.00      A    N
ATOM   1180  HZ  ACN A 197      44.276  43.105  11.841  1.00  0.00      A    H
ATOM   1181  HZ1 ACN A 197      45.621  43.918  11.415  1.00  0.00      A    H
ATOM   1182  HZ2 ACN A 197      45.434  42.351  10.645  1.00  0.00      A    H
ATOM   1183  CT  ACN A 198      43.467   7.601  31.178  1.00  0.00      A    C
ATOM   1184  CZ  ACN A 198      44.204   7.408  29.916  1.00  0.00      A    C
ATOM   1185  NZ  ACN A 198      44.762   7.218  28.966  1.00  0.00      A    N
ATOM   1186  HZ  ACN A 198      42.417   7.339  31.080  1.00  0.00      A    H
ATOM   1187  HZ1 ACN A 198      43.630   8.560  31.662  1.00  0.00      A    H
ATOM   1188  HZ2 ACN A 198      43.899   6.975  31.955  1.00  0.00      A    H
ATOM   1189  CT  ACN A 199      39.069  36.731  20.452  1.00  0.00      A    C
ATOM   1190  CZ  ACN A 199      38.799  35.296  20.501  1.00  0.00      A    C
ATOM   1191  NZ  ACN A 199      38.484  34.228  20.476  1.00  0.00      A    N
ATOM   1192  HZ  ACN A 199      38.809  37.093  19.461  1.00  0.00      A    H
ATOM   1193  HZ1 ACN A 199      40.130  36.747  20.690  1.00  0.00      A    H
ATOM   1194  HZ2 ACN A 199      38.389  37.159  21.184  1.00  0.00      A    H
ATOM   1195  CT  ACN A 200      29.179  21.741  45.936  1.00  0.00      A    C
ATOM   1196  CZ  ACN A 200      29.632  20.976  47.150  1.00  0.00      A    C
ATOM   1197  NZ  ACN A 200      29.896  20.368  48.135  1.00  0.00      A    N
ATOM   1198  HZ  ACN A 200      28.416  21.293  45.304  1.00  0.00      A    H
ATOM   1199  HZ1 ACN A 200      29.968  22.054  45.256  1.00  0.00      A    H
ATOM   1200  HZ2 ACN A 200      28.704  22.646  46.305  1.00  0.00      A    H
ATOM   1201  CT  ACN A 201      22.792  12.634  14.875  1.00  0.00      A    C
ATOM   1202  CZ  ACN A 201      22.296  11.270  15.345  1.00  0.00      A    C
ATOM   1203  NZ  ACN A 201      21.908  10.238  15.683  1.00  0.00      A    N
ATOM   1204  HZ  ACN A 201      23.212  13.176  15.719  1.00  0.00      A    H
ATOM   1205  HZ1 ACN A 201      22.064  13.327  14.459  1.00  0.00      A    H
ATOM   1206  HZ2 ACN A 201      23.593  12.453  14.164  1.00  0.00      A    H
ATOM   1207  CT  ACN A 202      46.082   8.006  13.802  1.00  0.00      A    C
ATOM   1208  CZ  ACN A 202      46.262   9.469  13.783  1.00  0.00      A    C
ATOM   1209  NZ  ACN A 202      46.452  10.591  13.723  1.00  0.00      A    N
ATOM   1210  HZ  ACN A 202      45.818   7.568  12.843  1.00  0.00      A    H
ATOM   1211  HZ1 ACN A 202      45.361   7.636  14.526  1.00  0.00      A    H
ATOM   1212  HZ2 ACN A 202      47.017   7.496  14.024  1.00  0.00      A    H
ATOM   1213  CT  ACN A 203      29.853  16.664   4.437  1.00  0.00      A    C
ATOM   1214  CZ  ACN A 203      29.174  17.368   3.298  1.00  0.00      A    C
ATOM   1215  NZ  ACN A 203      28.622  17.923   2.447  1.00  0.00      A    N
ATOM   1216  HZ  ACN A 203      30.755  17.148   4.803  1.00  0.00      A    H
ATOM   1217  HZ1 ACN A 203      30.069  15.657   4.089  1.00  0.00      A    H
ATOM   1218  HZ2 ACN A 203      29.244  16.623   5.336  1.00  0.00      A    H
ATOM   1219  CT  ACN A 204       0.198  13.494  22.677  1.00  0.00      A    C
ATOM   1220  CZ  ACN A 204       0.484  12.148  23.158  1.00  0.00      A    C
ATOM   1221  NZ  ACN A 204       0.655  11.097  23.521  1.00  0.00      A    N
ATOM   1222  HZ  ACN A 204       0.895  13.709  21.870  1.00  0.00      A    H
ATOM   1223  HZ1 ACN A 204       0.439  14.260  23.409  1.00  0.00      A    H
ATOM   1224  HZ2 ACN A 204      -0.868  13.622  22.505  1.00  0.00      A    H
ATOM   1225  CT  ACN A 205       1.409  22.919  18.125  1.00  0.00      A    C
ATOM   1226  CZ  ACN A 205       0.085  23.017  18.734  1.00  0.00      A    C
ATOM   1227  NZ  ACN A 205      -0.954  23.070  19.229  1.00  0.00      A    N
ATOM   1228  HZ  ACN A 205       1.776  23.819  17.638  1.00  0.00      A    H
ATOM   1229  HZ1 ACN A 205       1.443  22.224  17.289  1.00  0.00      A    H
ATOM   1230  HZ2 ACN A 205       2.013  22.513  18.932  1.00  0.00      A    H
ATOM   1231  CT  ACN A 206      15.310  10.651   2.553  1.00  0.00      A    C
ATOM   1232  CZ  ACN A 206      14.711  10.203   3.842  1.00  0.00      A    C
ATOM   1233  NZ  ACN A 206      14.265   9.940   4.886  1.00  0.00      A    N
ATOM   1234  HZ  ACN A 206      15.925   9.805   2.258  1.00  0.00      A    H
ATOM   1235  HZ1 ACN A 206      15.933  11.528   2.713  1.00  0.00      A    H
ATOM   1236  HZ2 ACN A 206      14.659  10.953   1.737  1.00  0.00      A    H
ATOM   1237  CT  ACN A 207      18.819  23.814  46.559  1.00  0.00      A    C
ATOM   1238  CZ  ACN A 207      17.614  23.094  46.197  1.00  0.00      A    C
ATOM   1239  NZ  ACN A 207      16.717  22.468  45.894  1.00  0.00      A    N
ATOM   1240  HZ  ACN A 207      19.551  23.566  45.794  1.00  0.00      A    H
ATOM   1241  HZ1 ACN A 207      18.998  23.489  47.580  1.00  0.00      A    H
ATOM   1242  HZ2 ACN A 207      18.497  24.850  46.482  1.00  0.00      A    H
ATOM   1243  CT  ACN A 208      25.675  29.685  43.399  1.00  0.00      A    C
ATOM   1244  CZ  ACN A 208      24.493  30.537  43.368  1.00  0.00      A    C
ATOM   1245  NZ  ACN A 208      23.517  31.168  43.381  1.00  0.00      A    N
ATOM   1246  HZ  ACN A 208      26.259  29.796  42.489  1.00  0.00      A    H
ATOM   1247  HZ1 ACN A 208      25.263  28.679  43.404  1.00  0.00      A    H
ATOM   1248  HZ2 ACN A 208      26.227  30.061  44.257  1.00  0.00      A    H
ATOM   1249  CT  ACN A 209       2.989  15.658  37.669  1.00  0.00      A    C
ATOM   1250  CZ  ACN A 209       3.919  16.240  38.669  1.00  0.00      A    C
ATOM   1251  NZ  ACN A 209       4.661  16.606  39.499  1.00  0.00      A    N
ATOM   1252  HZ  ACN A 209       2.591  16.540  37.174  1.00  0.00      A    H
ATOM   1253  HZ1 ACN A 209       2.249  15.126  38.262  1.00  0.00      A    H
ATOM   1254  HZ2 ACN A 209       3.605  15.069  36.994  1.00  0.00      A    H
ATOM   1255  CT  ACN A 210      15.389  30.952  48.381  1.00  0.00      A    C
ATOM   1256  CZ  ACN A 210      15.162  31.533  47.084  1.00  0.00      A    C
ATOM   1257  NZ  ACN A 210      15.015  31.927  46.022  1.00  0.00      A    N
ATOM   1258  HZ  ACN A 210      14.499  30.367  48.597  1.00  0.00      A    H
ATOM   1259  HZ1 ACN A 210      15.571  31.776  49.067  1.00  0.00      A    H
ATOM   1260  HZ2 ACN A 210      16.301  30.363  48.427  1.00  0.00      A    H
ATOM   1261  CT  ACN A 211      18.436   2.353  16.991  1.00  0.00      A    C
ATOM   1262  CZ  ACN A 211      18.598   2.877  18.294  1.00  0.00      A    C
ATOM   1263  NZ  ACN A 211      18.783   3.301  19.372  1.00  0.00      A    N
ATOM   1264  HZ  ACN A 211      17.386   2.385  16.709  1.00  0.00      A    H
ATOM   1265  HZ1 ACN A 211      18.908   1.391  17.173  1.00  0.00      A    H
ATOM   1266  HZ2 ACN A 211      19.079   2.845  16.267  1.00  0.00      A    H
ATOM   1267  CT  ACN A 212       8.602   5.665   4.011  1.00  0.00      A    C
ATOM   1268  CZ  ACN A 212       9.486   5.699   5.194  1.00  0.00      A    C
ATOM   1269  NZ  ACN A 212      10.175   5.685   6.112  1.00  0.00      A    N
ATOM   1270  HZ  ACN A 212       7.669   6.161   4.265  1.00  0.00      A    H
ATOM   1271  HZ1 ACN A 212       8.455   4.609   3.803  1.00  0.00      A    H
ATOM   1272  HZ2 ACN A 212       8.983   6.199   3.144  1.00  0.00      A    H
ATOM   1273  CT  ACN A 213       0.762  15.486  47.761  1.00  0.00      A    C
ATOM   1274  CZ  ACN A 213       1.749  16.594  47.729  1.00  0.00      A    C
ATOM   1275  NZ  ACN A 213       2.518  17.473  47.769  1.00  0.00      A    N
ATOM   1276  HZ  ACN A 213      -0.251  15.870  47.847  1.00  0.00      A    H
ATOM   1277  HZ1 ACN A 213       0.913  14.928  48.682  1.00  0.00      A    H
ATOM   1278  HZ2 ACN A 213       0.868  14.770  46.950  1.00  0.00      A    H
ATOM   1279  CT  ACN A 214      36.029  49.248  49.953  1.00  0.00      A    C
ATOM   1280  CZ  ACN A 214      34.741  48.819  49.413  1.00  0.00      A    C
ATOM   1281  NZ  ACN A 214      33.747  48.516  48.923  1.00  0.00      A    N
ATOM   1282  HZ  ACN A 214      35.982  49.563  50.993  1.00  0.00      A    H
ATOM   1283  HZ1 ACN A 214      36.325  50.165  49.451  1.00  0.00      A    H
ATOM   1284  HZ2 ACN A 214      36.830  48.513  49.936  1.00  0.00      A    H
ATOM   1285  CT  ACN A 215      13.656  39.171  30.946  1.00  0.00      A    C
ATOM   1286  CZ  ACN A 215      14.764  39.203  31.895  1.00  0.00      A    C
ATOM   1287  NZ  ACN A 215      15.706  39.231  32.530  1.00  0.00      A    N
ATOM   1288  HZ  ACN A 215      14.028  39.439  29.960  1.00  0.00      A    H
ATOM   1289  HZ1 ACN A 215      12.851  39.821  31.280  1.00  0.00      A    H
ATOM   1290  HZ2 ACN A 215      13.207  38.187  30.841  1.00  0.00      A    H
ATOM   1291  CT  ACN A 216      15.486  35.984  34.723  1.00  0.00      A    C
ATOM   1292  CZ  ACN A 216      14.178  36.319  35.277  1.00  0.00      A    C
ATOM   1293  NZ  ACN A 216      13.146  36.567  35.724  1.00  0.00      A    N
ATOM   1294  HZ  ACN A 216      16.265  36.073  35.476  1.00  0.00      A    H
ATOM   1295  HZ1 ACN A 216      15.825  36.691  33.970  1.00  0.00      A    H
ATOM   1296  HZ2 ACN A 216      15.432  34.946  34.407  1.00  0.00      A    H
ATOM   1297  CT  ACN A 217      42.219  13.547  47.630  1.00  0.00      A    C
ATOM   1298  CZ  ACN A 217      41.106  13.057  48.454  1.00  0.00      A    C
ATOM   1299  NZ  ACN A 217      40.269  12.612  49.095  1.00  0.00      A    N
ATOM   1300  HZ  ACN A 217      42.618  12.601  47.274  1.00  0.00      A    H
ATOM   1301  HZ1 ACN A 217      42.971  14.089  48.198  1.00  0.00      A    H
ATOM   1302  HZ2 ACN A 217      41.735  14.154  46.869  1.00  0.00      A    H
ATOM   1303  CT  ACN A 218      15.952  48.153  23.815  1.00  0.00      A    C
ATOM   1304  CZ  ACN A 218      15.127  48.939  24.796  1.00  0.00      A    C
ATOM   1305  NZ  ACN A 218      14.386  49.525  25.496  1.00  0.00      A    N
ATOM   1306  HZ  ACN A 218      15.243  47.623  23.183  1.00  0.00      A    H
ATOM   1307  HZ1 ACN A 218      16.455  47.419  24.439  1.00  0.00      A    H
ATOM   1308  HZ2 ACN A 218      16.567  48.833  23.232  1.00  0.00      A    H
ATOM   1309  CT  ACN A 219      41.963   3.780  40.057  1.00  0.00      A    C
ATOM   1310  CZ  ACN A 219      43.340   4.044  40.554  1.00  0.00      A    C
ATOM   1311  NZ  ACN A 219      44.417   4.223  41.001  1.00  0.00      A    N
ATOM   1312  HZ  ACN A 219      41.924   3.771  38.971  1.00  0.00      A    H
ATOM   1313  HZ1 ACN A 219      41.239   4.422  40.551  1.00  0.00      A    H
ATOM   1314  HZ2 ACN A 219      41.793   2.762  40.397  1.00  0.00      A    H
ATOM   1315  CT  ACN A 220      26.739  49.950  24.801  1.00  0.00      A    C
ATOM   1316  CZ  ACN A 220      26.483  49.332  26.115  1.00  0.00      A    C
ATOM   1317  NZ  ACN A 220      26.259  48.850  27.141  1.00  0.00      A    N
ATOM   1318  HZ  ACN A 220      26.338  49.288  24.038  1.00  0.00      A    H
ATOM   1319  HZ1 ACN A 220      27.822  50.036  24.806  1.00  0.00      A    H
ATOM   1320  HZ2 ACN A 220      26.203  50.890  24.690  1.00  0.00      A    H
ATOM   1321  CT  ACN A 221      49.294  38.947  44.106  1.00  0.00      A    C
ATOM   1322  CZ  ACN A 221      49.547  39.763  45.295  1.00  0.00      A    C
ATOM   1323  NZ  ACN A 221      49.788  40.512  46.194  1.00  0.00      A    N
ATOM   1324  HZ  ACN A 221      48.774  38.079  44.502  1.00  0.00      A    H
ATOM   1325  HZ1 ACN A 221      50.201  38.577  43.633  1.00  0.00      A    H
ATOM   1326  HZ2 ACN A 221      48.761  39.527  43.357  1.00  0.00      A    H
ATOM   1327  CT  ACN A 222      30.951   5.405  20.725  1.00  0.00      A    C
ATOM   1328  CZ  ACN A 222      31.938   4.371  20.312  1.00  0.00      A    C
ATOM   1329  NZ  ACN A 222      32.705   3.554  19.997  1.00  0.00      A    N
ATOM   1330  HZ  ACN A 222      29.995   5.037  21.087  1.00  0.00      A    H
ATOM   1331  HZ1 ACN A 222      30.822   6.116  19.913  1.00  0.00      A    H
ATOM   1332  HZ2 ACN A 222      31.515   5.931  21.492  1.00  0.00      A    H
ATOM   1333  CT  ACN A 223      19.487  32.308  28.054  1.00  0.00      A    C
ATOM   1334  CZ  ACN A 223      18.859  33.541  27.554  1.00  0.00      A    C
ATOM   1335  NZ  ACN A 223      18.407  34.532  27.207  1.00  0.00      A    N
ATOM   1336  HZ  ACN A 223      19.916  31.721  27.246  1.00  0.00      A    H
ATOM   1337  HZ1 ACN A 223      18.633  31.776  28.465  1.00  0.00      A    H
ATOM   1338  HZ2 ACN A 223      20.296  32.576  28.729  1.00  0.00      A    H
ATOM   1339  CT  ACN A 224      20.754  37.449  33.817  1.00  0.00      A    C
ATOM   1340  CZ  ACN A 224      19.571  37.630  34.671  1.00  0.00      A    C
ATOM   1341  NZ  ACN A 224      18.621  37.702  35.314  1.00  0.00      A    N
ATOM   1342  HZ  ACN A 224      21.192  36.525  34.185  1.00  0.00      A    H
ATOM   1343  HZ1 ACN A 224      21.533  38.203  33.894  1.00  0.00      A    H
ATOM   1344  HZ2 ACN A 224      20.411  37.355  32.790  1.00  0.00      A    H
ATOM   1345  CT  ACN A 225      17.766  42.551   4.765  1.00  0.00      A    C
ATOM   1346  CZ  ACN A 225      17.360  43.914   5.006  1.00  0.00      A    C
ATOM   1347  NZ  ACN A 225      17.132  45.037   5.093  1.00  0.00      A    N
ATOM   1348  HZ  ACN A 225      18.793  42.553   5.122  1.00  0.00      A    H
ATOM   1349  HZ1 ACN A 225      17.768  42.356   3.696  1.00  0.00      A    H
ATOM   1350  HZ2 ACN A 225      17.332  41.700   5.284  1.00  0.00      A    H
ATOM   1351  CT  ACN A 226      40.166  44.396  12.316  1.00  0.00      A    C
ATOM   1352  CZ  ACN A 226      40.301  44.620  13.727  1.00  0.00      A    C
ATOM   1353  NZ  ACN A 226      40.386  44.845  14.869  1.00  0.00      A    N
ATOM   1354  HZ  ACN A 226      39.539  43.525  12.148  1.00  0.00      A    H
ATOM   1355  HZ1 ACN A 226      41.108  44.204  11.807  1.00  0.00      A    H
ATOM   1356  HZ2 ACN A 226      39.730  45.300  11.899  1.00  0.00      A    H
ATOM   1357  CT  ACN A 227      43.406  34.209  49.919  1.00  0.00      A    C
ATOM   1358  CZ  ACN A 227      42.650  32.979  49.533  1.00  0.00      A    C
ATOM   1359  NZ  ACN A 227      42.077  32.026  49.136  1.00  0.00      A    N
ATOM   1360  HZ  ACN A 227      43.416  34.231  51.005  1.00  0.00      A    H
ATOM   1361  HZ1 ACN A 227      43.006  35.101  49.443  1.00  0.00      A    H
ATOM   1362  HZ2 ACN A 227      44.416  34.183  49.519  1.00  0.00      A    H
ATOM   1363  CT  ACN A 228      11.475  45.039  36.866  1.00  0.00      A    C
ATOM   1364  CZ  ACN A 228      12.648  45.274  35.994  1.00  0.00      A    C
ATOM   1365  NZ  ACN A 228      13.484  45.435  35.177  1.00  0.00      A    N
ATOM   1366  HZ  ACN A 228      10.806  45.879  36.700  1.00  0.00      A    H
ATOM   1367  HZ1 ACN A 228      11.841  44.919  37.882  1.00  0.00      A    H
ATOM   1368  HZ2 ACN A 228      10.827  44.207  36.602  1.00  0.00      A    H
ATOM   1369  CT  ACN A 229      31.667  33.628  17.835  1.00  0.00      A    C
ATOM   1370  CZ  ACN A 229      32.512  32.979  16.815  1.00  0.00      A    C
ATOM   1371  NZ  ACN A 229      33.262  32.519  16.050  1.00  0.00      A    N
ATOM   1372  HZ  ACN A 229      31.946  33.358  18.850  1.00  0.00      A    H
ATOM   1373  HZ1 ACN A 229      30.614  33.374  17.753  1.00  0.00      A    H
ATOM   1374  HZ2 ACN A 229      31.727  34.706  17.709  1.00  0.00      A    H
ATOM   1375  CT  ACN A 230      10.715   8.901  19.165  1.00  0.00      A    C
ATOM   1376  CZ  ACN A 230      10.618   8.752  17.667  1.00  0.00      A    C
ATOM   1377  NZ  ACN A 230      10.522   8.614  16.507  1.00  0.00      A    N
ATOM   1378  HZ  ACN A 230      10.444   9.897  19.508  1.00  0.00      A    H
ATOM   1379  HZ1 ACN A 230      11.695   8.665  19.571  1.00  0.00      A    H
ATOM   1380  HZ2 ACN A 230      10.060   8.173  19.635  1.00  0.00      A    H
ATOM   1381  CT  ACN A 231      42.369  44.263  17.524  1.00  0.00      A    C
ATOM   1382  CZ  ACN A 231      41.913  43.162  16.629  1.00  0.00      A    C
ATOM   1383  NZ  ACN A 231      41.514  42.358  15.905  1.00  0.00      A    N
ATOM   1384  HZ  ACN A 231      43.072  44.875  16.965  1.00  0.00      A    H
ATOM   1385  HZ1 ACN A 231      42.764  43.813  18.431  1.00  0.00      A    H
ATOM   1386  HZ2 ACN A 231      41.568  44.950  17.783  1.00  0.00      A    H
ATOM   1387  CT  ACN A 232      38.319  46.088  29.835  1.00  0.00      A    C
ATOM   1388  CZ  ACN A 232      37.441  45.024  30.109  1.00  0.00      A    C
ATOM   1389  NZ  ACN A 232      36.703  44.163  30.392  1.00  0.00      A    N
ATOM   1390  HZ  ACN A 232      38.291  46.346  28.779  1.00  0.00      A    H
ATOM   1391  HZ1 ACN A 232      39.353  46.063  30.167  1.00  0.00      A    H
ATOM   1392  HZ2 ACN A 232      38.031  46.992  30.366  1.00  0.00      A    H
ATOM   1393  CT  ACN A 233       9.058  29.635  31.970  1.00  0.00      A    C
ATOM   1394  CZ  ACN A 233       8.547  28.315  31.717  1.00  0.00      A    C
ATOM   1395  NZ  ACN A 233       8.190  27.220  31.553  1.00  0.00      A    N
ATOM   1396  HZ  ACN A 233       9.422  30.226  31.133  1.00  0.00      A    H
ATOM   1397  HZ1 ACN A 233       9.837  29.565  32.725  1.00  0.00      A    H
ATOM   1398  HZ2 ACN A 233       8.264  30.133  32.519  1.00  0.00      A    H
ATOM   1399  CT  ACN A 234       2.644  12.337  35.295  1.00  0.00      A    C
ATOM   1400  CZ  ACN A 234       1.464  12.891  34.701  1.00  0.00      A    C
ATOM   1401  NZ  ACN A 234       0.466  13.320  34.269  1.00  0.00      A    N
ATOM   1402  HZ  ACN A 234       2.993  12.967  36.109  1.00  0.00      A    H
ATOM   1403  HZ1 ACN A 234       3.417  12.399  34.533  1.00  0.00      A    H
ATOM   1404  HZ2 ACN A 234       2.519  11.321  35.662  1.00  0.00      A    H
ATOM   1405  CT  ACN A 235      34.552   3.759  34.239  1.00  0.00      A    C
ATOM   1406  CZ  ACN A 235      34.786   5.108  33.780  1.00  0.00      A    C
ATOM   1407  NZ  ACN A 235      34.909   6.155  33.309  1.00  0.00      A    N
ATOM   1408  HZ  ACN A 235      33.490   3.574  34.099  1.00  0.00      A    H
ATOM   1409  HZ1 ACN A 235      34.692   3.621  35.308  1.00  0.00      A    H
ATOM   1410  HZ2 ACN A 235      35.024   3.003  33.616  1.00  0.00      A    H
ATOM   1411  CT  ACN A 236      40.028  10.440  23.076  1.00  0.00      A    C
ATOM   1412  CZ  ACN A 236      40.383  11.363  21.922  1.00  0.00      A    C
ATOM   1413  NZ  ACN A 236      40.616  12.135  21.069  1.00  0.00      A    N
ATOM   1414  HZ  ACN A 236      40.689   9.599  22.881  1.00  0.00      A    H
ATOM   1415  HZ1 ACN A 236      39.046   9.999  22.928  1.00  0.00      A    H
ATOM   1416  HZ2 ACN A 236      40.143  11.130  23.908  1.00  0.00      A    H
ATOM   1417  CT  ACN A 237      38.271  10.391  10.279  1.00  0.00      A    C
ATOM   1418  CZ  ACN A 237      36.974   9.708  10.357  1.00  0.00      A    C
ATOM   1419  NZ  ACN A 237      35.985   9.158  10.378  1.00  0.00      A    N
ATOM   1420  HZ  ACN A 237      38.627  10.246   9.262  1.00  0.00      A    H
ATOM   1421  HZ1 ACN A 237      38.856   9.836  11.007  1.00  0.00      A    H
ATOM   1422  HZ2 ACN A 237      38.116  11.439  10.521  1.00  0.00      A    H
ATOM   1423  CT  ACN A 238      15.638  23.388  10.960  1.00  0.00      A    C
ATOM   1424  CZ  ACN A 238      16.910  24.114  10.988  1.00  0.00      A    C
ATOM   1425  NZ  ACN A 238      17.902  24.697  11.011  1.00  0.00      A    N
ATOM   1426  HZ  ACN A 238      14.869  24.128  11.166  1.00  0.00      A    H
ATOM   1427  HZ1 ACN A 238      15.799  22.645  11.738  1.00  0.00      A    H
ATOM   1428  HZ2 ACN A 238      15.486  22.954   9.975  1.00  0.00      A    H
ATOM   1429  CT  ACN A 239      27.028  45.191  25.178  1.00  0.00      A    C
ATOM   1430  CZ  ACN A 239      26.383  44.829  23.903  1.00  0.00      A    C
ATOM   1431  NZ  ACN A 239      25.949  44.513  22.927  1.00  0.00      A    N
ATOM   1432  HZ  ACN A 239      27.222  44.214  25.614  1.00  0.00      A    H
ATOM   1433  HZ1 ACN A 239      26.465  45.973  25.680  1.00  0.00      A    H
ATOM   1434  HZ2 ACN A 239      27.949  45.723  24.956  1.00  0.00      A    H
ATOM   1435  CT  ACN A 240      19.711   8.308  19.669  1.00  0.00      A    C
ATOM   1436  CZ  ACN A 240      18.710   9.065  18.875  1.00  0.00      A    C
ATOM   1437  NZ  ACN A 240      17.890   9.548  18.260  1.00  0.00      A    N
ATOM   1438  HZ  ACN A 240      20.351   9.015  20.190  1.00  0.00      A    H
ATOM   1439  HZ1 ACN A 240      20.207   7.702  18.915  1.00  0.00      A    H
ATOM   1440  HZ2 ACN A 240      19.105   7.653  20.289  1.00  0.00      A    H
ATOM   1441  CT  ACN A 241      15.265  30.089  27.402  1.00  0.00      A    C
ATOM   1442  CZ  ACN A 241      15.205  28.980  28.361  1.00  0.00      A    C
ATOM   1443  NZ  ACN A 241      15.121  28.123  29.060  1.00  0.00      A    N
ATOM   1444  HZ  ACN A 241      14.445  30.788  27.543  1.00  0.00      A    H
ATOM   1445  HZ1 ACN A 241      15.238  29.572  26.446  1.00  0.00      A    H
ATOM   1446  HZ2 ACN A 241      16.270  30.502  27.443  1.00  0.00      A    H
ATOM   1447  CT  ACN A 242      40.979  37.672  42.029  1.00  0.00      A    C
ATOM   1448  CZ  ACN A 242      41.948  36.764  42.660  1.00  0.00      A    C
ATOM   1449  NZ  ACN A 242      42.672  35.993  43.107  1.00  0.00      A    N
ATOM   1450  HZ  ACN A 242      41.188  38.662  42.428  1.00  0.00      A    H
ATOM   1451  HZ1 ACN A 242      39.922  37.494  42.207  1.00  0.00      A    H
ATOM   1452  HZ2 ACN A 242      41.146  37.611  40.957  1.00  0.00      A    H
ATOM   1453  CT  ACN A 243      27.301  34.637  38.054  1.00  0.00      A    C
ATOM   1454  CZ  ACN A 243      27.016  33.195  38.220  1.00  0.00      A    C
ATOM   1455  NZ  ACN A 243      26.883  32.069  38.443  1.00  0.00      A    N
ATOM   1456  HZ  ACN A 243      27.542  35.011  39.046  1.00  0.00      A    H
ATOM   1457  HZ1 ACN A 243      26.330  34.914  37.650  1.00  0.00      A    H
ATOM   1458  HZ2 ACN A 243      28.112  34.810  37.351  1.00  0.00      A    H
ATOM   1459  CT  ACN A 244      46.139  38.581   4.421  1.00  0.00      A    C
ATOM   1460  CZ  ACN A 244      46.826  37.318   3.997  1.00  0.00      A    C
ATOM   1461  NZ  ACN A 244      47.415  36.389   3.600  1.00  0.00      A    N
ATOM   1462  HZ  ACN A 244      46.651  39.090   5.233  1.00  0.00      A    H
ATOM   1463  HZ1 ACN A 244      45.240  38.137   4.842  1.00  0.00      A    H
ATOM   1464  HZ2 ACN A 244      45.955  39.215   3.558  1.00  0.00      A    H
ATOM   1465  CT  ACN A 245      34.781  12.554  36.242  1.00  0.00      A    C
ATOM   1466  CZ  ACN A 245      35.829  13.086  35.342  1.00  0.00      A    C
ATOM   1467  NZ  ACN A 245      36.649  13.514  34.627  1.00  0.00      A    N
ATOM   1468  HZ  ACN A 245      35.121  12.101  37.170  1.00  0.00      A    H
ATOM   1469  HZ1 ACN A 245      34.270  11.814  35.631  1.00  0.00      A    H
ATOM   1470  HZ2 ACN A 245      34.056  13.353  36.370  1.00  0.00      A    H
ATOM   1471  CT  ACN A 246      35.103  39.252  39.956  1.00  0.00      A    C
ATOM   1472  CZ  ACN A 246      34.466  38.340  40.912  1.00  0.00      A    C
ATOM   1473  NZ  ACN A 246      33.954  37.631  41.670  1.00  0.00      A    N
ATOM   1474  HZ  ACN A 246      36.003  38.845  39.501  1.00  0.00      A    H
ATOM   1475  HZ1 ACN A 246      35.291  40.199  40.456  1.00  0.00      A    H
ATOM   1476  HZ2 ACN A 246      34.418  39.305  39.114  1.00  0.00      A    H
ATOM   1477  CT  ACN A 247      22.936   8.201  42.519  1.00  0.00      A    C
ATOM   1478  CZ  ACN A 247      22.835   9.187  43.572  1.00  0.00      A    C
ATOM   1479  NZ  ACN A 247      22.735   9.946  44.451  1.00  0.00      A    N
ATOM   1480  HZ  ACN A 247      23.898   7.701  42.608  1.00  0.00      A    H
ATOM   1481  HZ1 ACN A 247      22.932   8.731  41.570  1.00  0.00      A    H
ATOM   1482  HZ2 ACN A 247      22.061   7.578  42.683  1.00  0.00      A    H
ATOM   1483  CT  ACN A 248       7.405  18.969   2.758  1.00  0.00      A    C
ATOM   1484  CZ  ACN A 248       7.384  20.248   3.480  1.00  0.00      A    C
ATOM   1485  NZ  ACN A 248       7.362  21.249   4.067  1.00  0.00      A    N
ATOM   1486  HZ  ACN A 248       6.854  19.072   1.827  1.00  0.00      A    H
ATOM   1487  HZ1 ACN A 248       6.803  18.365   3.433  1.00  0.00      A    H
ATOM   1488  HZ2 ACN A 248       8.404  18.552   2.659  1.00  0.00      A    H
ATOM   1489  CT  ACN A 249      27.883  11.292  37.048  1.00  0.00      A    C
ATOM   1490  CZ  ACN A 249      27.335  12.648  37.234  1.00  0.00      A    C
ATOM   1491  NZ  ACN A 249      26.901  13.724  37.332  1.00  0.00      A    N
ATOM   1492  HZ  ACN A 249      28.871  11.367  36.600  1.00  0.00      A    H
ATOM   1493  HZ1 ACN A 249      27.271  10.756  36.327  1.00  0.00      A    H
ATOM   1494  HZ2 ACN A 249      27.838  10.682  37.947  1.00  0.00      A    H
ATOM   1495  CT  ACN A 250      10.253  31.218  46.302  1.00  0.00      A    C
ATOM   1496  CZ  ACN A 250      10.643  31.155  44.873  1.00  0.00      A    C
ATOM   1497  NZ  ACN A 250      10.938  31.090  43.738  1.00  0.00      A    N
ATOM   1498  HZ  ACN A 250       9.242  31.609  46.380  1.00  0.00      A    H
ATOM   1499  HZ1 ACN A 250      10.955  31.734  46.952  1.00  0.00      A    H
ATOM   1500  HZ2 ACN A 250      10.289  30.156  46.530  1.00  0.00      A    H
ATOM   1501  CT  ACN A 251       7.582  34.601  10.163  1.00  0.00      A    C
ATOM   1502  CZ  ACN A 251       8.939  35.041   9.775  1.00  0.00      A    C
ATOM   1503  NZ  ACN A 251       9.989  35.289   9.456  1.00  0.00      A    N
ATOM   1504  HZ  ACN A 251       7.099  34.037   9.369  1.00  0.00      A    H
ATOM   1505  HZ1 ACN A 251       7.085  35.533  10.420  1.00  0.00      A    H
ATOM   1506  HZ2 ACN A 251       7.665  33.900  10.990  1.00  0.00      A    H
ATOM   1507  CT  ACN A 252      14.165  36.508  39.711  1.00  0.00      A    C
ATOM   1508  CZ  ACN A 252      15.531  36.881  39.339  1.00  0.00      A    C
ATOM   1509  NZ  ACN A 252      16.628  37.123  39.017  1.00  0.00      A    N
ATOM   1510  HZ  ACN A 252      13.596  36.265  38.818  1.00  0.00      A    H
ATOM   1511  HZ1 ACN A 252      13.732  37.406  40.146  1.00  0.00      A    H
ATOM   1512  HZ2 ACN A 252      14.093  35.674  40.404  1.00  0.00      A    H
ATOM   1513  CT  ACN A 253      37.750  33.043   6.815  1.00  0.00      A    C
ATOM   1514  CZ  ACN A 253      37.025  34.246   6.444  1.00  0.00      A    C
ATOM   1515  NZ  ACN A 253      36.470  35.229   6.141  1.00  0.00      A    N
ATOM   1516  HZ  ACN A 253      38.768  33.398   6.954  1.00  0.00      A    H
ATOM   1517  HZ1 ACN A 253      37.750  32.270   6.052  1.00  0.00      A    H
ATOM   1518  HZ2 ACN A 253      37.423  32.566   7.736  1.00  0.00      A    H
ATOM   1519  CT  ACN A 254      36.625  35.396  40.653  1.00  0.00      A    C
ATOM   1520  CZ  ACN A 254      37.028  35.598  42.049  1.00  0.00      A    C
ATOM   1521  NZ  ACN A 254      37.310  35.763  43.147  1.00  0.00      A    N
ATOM   1522  HZ  ACN A 254      36.912  36.205  39.986  1.00  0.00      A    H
ATOM   1523  HZ1 ACN A 254      35.540  35.394  40.585  1.00  0.00      A    H
ATOM   1524  HZ2 ACN A 254      37.025  34.432  40.349  1.00  0.00      A    H
ATOM   1525  CT  ACN A 255       1.076  38.091  14.182  1.00  0.00      A    C
ATOM   1526  CZ  ACN A 255       0.720  38.115  12.741  1.00  0.00      A    C
ATOM   1527  NZ  ACN A 255       0.531  38.077  11.630  1.00  0.00      A    N
ATOM   1528  HZ  ACN A 255       1.988  37.504  14.246  1.00  0.00      A    H
ATOM   1529  HZ1 ACN A 255       0.293  37.615  14.767  1.00  0.00      A    H
ATOM   1530  HZ2 ACN A 255       1.272  39.097  14.546  1.00  0.00      A    H
ATOM   1531  CT  ACN A 256      10.846  46.051  42.939  1.00  0.00      A    C
ATOM   1532  CZ  ACN A 256      11.478  44.811  42.573  1.00  0.00      A    C
ATOM   1533  NZ  ACN A 256      12.064  43.838  42.214  1.00  0.00      A    N
ATOM   1534  HZ  ACN A 256      11.566  46.864  42.889  1.00  0.00      A    H
ATOM   1535  HZ1 ACN A 256      10.592  45.908  43.987  1.00  0.00      A    H
ATOM   1536  HZ2 ACN A 256       9.934  46.287  42.399  1.00  0.00      A    H
ATOM   1537  CT  ACN A 257      16.051  14.830  45.354  1.00  0.00      A    C
ATOM   1538  CZ  ACN A 257      14.704  15.108  44.841  1.00  0.00      A    C
ATOM   1539  NZ  ACN A 257      13.631  15.213  44.453  1.00  0.00      A    N
ATOM   1540  HZ  ACN A 257      16.034  14.926  46.437  1.00  0.00      A    H
ATOM   1541  HZ1 ACN A 257      16.773  15.472  44.856  1.00  0.00      A    H
ATOM   1542  HZ2 ACN A 257      16.181  13.793  45.052  1.00  0.00      A    H
ATOM   1543  CT  ACN A 258      28.933  36.352  25.350  1.00  0.00      A    C
ATOM   1544  CZ  ACN A 258      28.428  37.704  25.652  1.00  0.00      A    C
ATOM   1545  NZ  ACN A 258      27.995  38.774  25.873  1.00  0.00      A    N
ATOM   1546  HZ  ACN A 258      30.013  36.418  25.456  1.00  0.00      A    H
ATOM   1547  HZ1 ACN A 258      28.664  35.916  24.392  1.00  0.00      A    H
ATOM   1548  HZ2 ACN A 258      28.736  35.686  26.186  1.00  0.00      A    H
ATOM   1549  CT  ACN A 259      18.629  11.775   8.950  1.00  0.00      A    C
ATOM   1550  CZ  ACN A 259      19.129  12.842   9.861  1.00  0.00      A    C
ATOM   1551  NZ  ACN A 259      19.492  13.685  10.542  1.00  0.00      A    N
ATOM   1552  HZ  ACN A 259      18.978  10.802   9.288  1.00  0.00      A    H
ATOM   1553  HZ1 ACN A 259      18.888  11.878   7.899  1.00  0.00      A    H
ATOM   1554  HZ2 ACN A 259      17.555  11.708   9.102  1.00  0.00      A    H
ATOM   1555  CT  ACN A 260      27.691  27.156  23.947  1.00  0.00      A    C
ATOM   1556  CZ  ACN A 260      29.042  26.577  24.002  1.00  0.00      A    C
ATOM   1557  NZ  ACN A 260      30.036  26.082  24.061  1.00  0.00      A    N
ATOM   1558  HZ  ACN A 260      27.114  26.969  24.849  1.00  0.00      A    H
ATOM   1559  HZ1 ACN A 260      27.112  26.779  23.107  1.00  0.00      A    H
ATOM   1560  HZ2 ACN A 260      27.769  28.235  24.056  1.00  0.00      A    H
ATOM   1561  CT  ACN A 261      29.586  14.168  49.312  1.00  0.00      A    C
ATOM   1562  CZ  ACN A 261      30.237  12.900  48.762  1.00  0.00      A    C
ATOM   1563  NZ  ACN A 261      30.771  11.974  48.310  1.00  0.00      A    N
ATOM   1564  HZ  ACN A 261      30.076  15.070  48.957  1.00  0.00      A    H
ATOM   1565  HZ1 ACN A 261      29.893  14.090  50.352  1.00  0.00      A    H
ATOM   1566  HZ2 ACN A 261      28.511  14.159  49.146  1.00  0.00      A    H
ATOM   1567  CT  ACN A 262       6.026  37.117   4.253  1.00  0.00      A    C
ATOM   1568  CZ  ACN A 262       7.085  36.572   3.458  1.00  0.00      A    C
ATOM   1569  NZ  ACN A 262       7.916  36.174   2.751  1.00  0.00      A    N
ATOM   1570  HZ  ACN A 262       5.453  36.323   4.722  1.00  0.00      A    H
ATOM   1571  HZ1 ACN A 262       5.434  37.691   3.544  1.00  0.00      A    H
ATOM   1572  HZ2 ACN A 262       6.443  37.803   4.986  1.00  0.00      A    H
ATOM   1573  CT  ACN A 263      36.273  24.499  48.591  1.00  0.00      A    C
ATOM   1574  CZ  ACN A 263      37.224  23.959  47.622  1.00  0.00      A    C
ATOM   1575  NZ  ACN A 263      37.992  23.551  46.843  1.00  0.00      A    N
ATOM   1576  HZ  ACN A 263      36.040  25.501  48.240  1.00  0.00      A    H
ATOM   1577  HZ1 ACN A 263      36.725  24.415  49.576  1.00  0.00      A    H
ATOM   1578  HZ2 ACN A 263      35.368  23.902  48.524  1.00  0.00      A    H
ATOM   1579  CT  ACN A 264      38.101  42.164  39.272  1.00  0.00      A    C
ATOM   1580  CZ  ACN A 264      37.732  43.517  39.651  1.00  0.00      A    C
ATOM   1581  NZ  ACN A 264      37.530  44.610  39.877  1.00  0.00      A    N
ATOM   1582  HZ  ACN A 264      38.257  41.840  38.247  1.00  0.00      A    H
ATOM   1583  HZ1 ACN A 264      37.489  41.405  39.753  1.00  0.00      A    H
ATOM   1584  HZ2 ACN A 264      39.084  42.066  39.725  1.00  0.00      A    H
ATOM   1585  CT  ACN A 265      34.723  18.499  39.175  1.00  0.00      A    C
ATOM   1586  CZ  ACN A 265      36.058  18.225  38.502  1.00  0.00      A    C
ATOM   1587  NZ  ACN A 265      37.062  18.050  37.992  1.00  0.00      A    N
ATOM   1588  HZ  ACN A 265      34.055  17.767  38.730  1.00  0.00      A    H
ATOM   1589  HZ1 ACN A 265      34.391  19.510  38.955  1.00  0.00      A    H
ATOM   1590  HZ2 ACN A 265      34.819  18.378  40.251  1.00  0.00      A    H
ATOM   1591  CT  ACN A 266      24.501  20.509   7.135  1.00  0.00      A    C
ATOM   1592  CZ  ACN A 266      23.769  19.284   6.824  1.00  0.00      A    C
ATOM   1593  NZ  ACN A 266      23.159  18.305   6.530  1.00  0.00      A    N
ATOM   1594  HZ  ACN A 266      24.784  20.322   8.168  1.00  0.00      A    H
ATOM   1595  HZ1 ACN A 266      23.880  21.358   6.861  1.00  0.00      A    H
ATOM   1596  HZ2 ACN A 266      25.447  20.393   6.612  1.00  0.00      A    H
ATOM   1597  CT  ACN A 267      29.134   2.147  29.370  1.00  0.00      A    C
ATOM   1598  CZ  ACN A 267      28.581   2.224  27.996  1.00  0.00      A    C
ATOM   1599  NZ  ACN A 267      28.253   2.315  26.885  1.00  0.00      A    N
ATOM   1600  HZ  ACN A 267      28.294   2.316  30.039  1.00  0.00      A    H
ATOM   1601  HZ1 ACN A 267      29.956   2.848  29.484  1.00  0.00      A    H
ATOM   1602  HZ2 ACN A 267      29.530   1.135  29.408  1.00  0.00      A    H
ATOM   1603  CT  ACN A 268      25.027  41.076  13.389  1.00  0.00      A    C
ATOM   1604  CZ  ACN A 268      24.543  41.702  12.124  1.00  0.00      A    C
ATOM   1605  NZ  ACN A 268      24.170  42.179  11.140  1.00  0.00      A    N
ATOM   1606  HZ  ACN A 268      25.078  41.839  14.161  1.00  0.00      A    H
ATOM   1607  HZ1 ACN A 268      25.908  40.482  13.157  1.00  0.00      A    H
ATOM   1608  HZ2 ACN A 268      24.229  40.382  13.641  1.00  0.00      A    H
ATOM   1609  CT  ACN A 269      34.404  43.894  40.038  1.00  0.00      A    C
ATOM   1610  CZ  ACN A 269      33.007  43.782  40.304  1.00  0.00      A    C
ATOM   1611  NZ  ACN A 269      31.884  43.622  40.498  1.00  0.00      A    N
ATOM   1612  HZ  ACN A 269      34.756  42.939  39.658  1.00  0.00      A    H
ATOM   1613  HZ1 ACN A 269      34.992  43.986  40.948  1.00  0.00      A    H
ATOM   1614  HZ2 ACN A 269      34.435  44.677  39.284  1.00  0.00      A    H
ATOM   1615  CT  ACN A 270      38.484   4.452  42.029  1.00  0.00      A    C
ATOM   1616  CZ  ACN A 270      38.688   5.167  40.751  1.00  0.00      A    C
ATOM   1617  NZ  ACN A 270      38.827   5.677  39.754  1.00  0.00      A    N
ATOM   1618  HZ  ACN A 270      38.377   5.197  42.814  1.00  0.00      A    H
ATOM   1619  HZ1 ACN A 270      39.193   3.654  42.237  1.00  0.00      A    H
ATOM   1620  HZ2 ACN A 270      37.488   4.018  42.009  1.00  0.00      A    H
ATOM   1621  CT  ACN A 271       7.907  24.143  30.526  1.00  0.00      A    C
ATOM   1622  CZ  ACN A 271       9.317  24.604  30.308  1.00  0.00      A    C
ATOM   1623  NZ  ACN A 271      10.429  24.965  30.178  1.00  0.00      A    N
ATOM   1624  HZ  ACN A 271       7.270  24.983  30.793  1.00  0.00      A    H
ATOM   1625  HZ1 ACN A 271       7.808  23.478  31.380  1.00  0.00      A    H
ATOM   1626  HZ2 ACN A 271       7.472  23.788  29.595  1.00  0.00      A    H
ATOM   1627  CT  ACN A 272      27.446   8.561   6.366  1.00  0.00      A    C
ATOM   1628  CZ  ACN A 272      26.134   7.909   6.281  1.00  0.00      A    C
ATOM   1629  NZ  ACN A 272      25.103   7.378   6.130  1.00  0.00      A    N
ATOM   1630  HZ  ACN A 272      28.196   7.816   6.112  1.00  0.00      A    H
ATOM   1631  HZ1 ACN A 272      27.533   8.956   7.375  1.00  0.00      A    H
ATOM   1632  HZ2 ACN A 272      27.519   9.306   5.578  1.00  0.00      A    H
ATOM   1633  CT  ACN A 273      21.466  46.722  30.178  1.00  0.00      A    C
ATOM   1634  CZ  ACN A 273      21.412  45.280  30.418  1.00  0.00      A    C
ATOM   1635  NZ  ACN A 273      21.405  44.130  30.580  1.00  0.00      A    N
ATOM   1636  HZ  ACN A 273      22.522  46.936  30.031  1.00  0.00      A    H
ATOM   1637  HZ1 ACN A 273      21.076  47.256  31.040  1.00  0.00      A    H
ATOM   1638  HZ2 ACN A 273      20.975  47.106  29.287  1.00  0.00      A    H
ATOM   1639  CT  ACN A 274      18.626  24.808   3.506  1.00  0.00      A    C
ATOM   1640  CZ  ACN A 274      18.988  25.081   2.096  1.00  0.00      A    C
ATOM   1641  NZ  ACN A 274      19.243  25.254   0.985  1.00  0.00      A    N
ATOM   1642  HZ  ACN A 274      19.528  24.333   3.884  1.00  0.00      A    H
ATOM   1643  HZ1 ACN A 274      17.775  24.148   3.650  1.00  0.00      A    H
ATOM   1644  HZ2 ACN A 274      18.522  25.759   4.023  1.00  0.00      A    H
ATOM   1645  CT  ACN A 275      32.415  35.447  39.163  1.00  0.00      A    C
ATOM   1646  CZ  ACN A 275      32.770  36.494  38.254  1.00  0.00      A    C
ATOM   1647  NZ  ACN A 275      32.968  37.320  37.527  1.00  0.00      A    N
ATOM   1648  HZ  ACN A 275      33.252  34.871  39.550  1.00  0.00      A    H
ATOM   1649  HZ1 ACN A 275      31.893  34.740  38.524  1.00  0.00      A    H
ATOM   1650  HZ2 ACN A 275      31.765  35.745  39.982  1.00  0.00      A    H
ATOM   1651  CT  ACN A 276      29.474  40.069   1.599  1.00  0.00      A    C
ATOM   1652  CZ  ACN A 276      30.146  38.867   1.082  1.00  0.00      A    C
ATOM   1653  NZ  ACN A 276      30.766  37.969   0.713  1.00  0.00      A    N
ATOM   1654  HZ  ACN A 276      29.039  40.495   0.699  1.00  0.00      A    H
ATOM   1655  HZ1 ACN A 276      30.158  40.645   2.217  1.00  0.00      A    H
ATOM   1656  HZ2 ACN A 276      28.718  39.643   2.254  1.00  0.00      A    H
ATOM   1657  CT  ACN A 277      32.910   8.198  48.288  1.00  0.00      A    C
ATOM   1658  CZ  ACN A 277      33.663   8.924  47.208  1.00  0.00      A    C
ATOM   1659  NZ  ACN A 277      34.234   9.440  46.396  1.00  0.00      A    N
ATOM   1660  HZ  ACN A 277      33.566   8.201  49.155  1.00  0.00      A    H
ATOM   1661  HZ1 ACN A 277      32.614   7.199  47.979  1.00  0.00      A    H
ATOM   1662  HZ2 ACN A 277      32.055   8.825  48.530  1.00  0.00      A    H
ATOM   1663  CT  ACN A 278      19.420  34.536   2.904  1.00  0.00      A    C
ATOM   1664  CZ  ACN A 278      18.502  35.641   2.543  1.00  0.00      A    C
ATOM   1665  NZ  ACN A 278      17.844  36.546   2.266  1.00  0.00      A    N
ATOM   1666  HZ  ACN A 278      20.277  34.420   2.245  1.00  0.00      A    H
ATOM   1667  HZ1 ACN A 278      18.852  33.610   2.870  1.00  0.00      A    H
ATOM   1668  HZ2 ACN A 278      19.772  34.571   3.932  1.00  0.00      A    H
ATOM   1669  CT  ACN A 279       7.844  18.454  16.792  1.00  0.00      A    C
ATOM   1670  CZ  ACN A 279       7.547  19.345  15.644  1.00  0.00      A    C
ATOM   1671  NZ  ACN A 279       7.346  20.038  14.698  1.00  0.00      A    N
ATOM   1672  HZ  ACN A 279       8.198  17.487  16.444  1.00  0.00      A    H
ATOM   1673  HZ1 ACN A 279       7.063  18.522  17.545  1.00  0.00      A    H
ATOM   1674  HZ2 ACN A 279       8.756  18.845  17.235  1.00  0.00      A    H
ATOM   1675  CT  ACN A 280      44.650  21.666  35.172  1.00  0.00      A    C
ATOM   1676  CZ  ACN A 280      44.510  20.476  35.976  1.00  0.00      A    C
ATOM   1677  NZ  ACN A 280      44.409  19.460  36.534  1.00  0.00      A    N
ATOM   1678  HZ  ACN A 280      45.499  21.662  34.494  1.00  0.00      A    H
ATOM   1679  HZ1 ACN A 280      44.661  22.563  35.785  1.00  0.00      A    H
ATOM   1680  HZ2 ACN A 280      43.736  21.707  34.585  1.00  0.00      A    H
ATOM   1681  CT  ACN A 281      23.414  35.315  25.373  1.00  0.00      A    C
ATOM   1682  CZ  ACN A 281      24.715  35.851  24.881  1.00  0.00      A    C
ATOM   1683  NZ  ACN A 281      25.748  36.264  24.489  1.00  0.00      A    N
ATOM   1684  HZ  ACN A 281      23.464  35.560  26.430  1.00  0.00      A    H
ATOM   1685  HZ1 ACN A 281      23.471  34.244  25.197  1.00  0.00      A    H
ATOM   1686  HZ2 ACN A 281      22.591  35.818  24.871  1.00  0.00      A    H
ATOM   1687  CT  ACN A 282       1.740  28.408  16.324  1.00  0.00      A    C
ATOM   1688  CZ  ACN A 282       2.191  28.147  17.695  1.00  0.00      A    C
ATOM   1689  NZ  ACN A 282       2.575  27.970  18.741  1.00  0.00      A    N
ATOM   1690  HZ  ACN A 282       1.252  27.531  15.908  1.00  0.00      A    H
ATOM   1691  HZ1 ACN A 282       2.584  28.691  15.699  1.00  0.00      A    H
ATOM   1692  HZ2 ACN A 282       1.018  29.216  16.235  1.00  0.00      A    H
ATOM   1693  CT  ACN A 283      31.471   5.279  32.073  1.00  0.00      A    C
ATOM   1694  CZ  ACN A 283      30.249   5.985  32.537  1.00  0.00      A    C
ATOM   1695  NZ  ACN A 283      29.328   6.528  32.935  1.00  0.00      A    N
ATOM   1696  HZ  ACN A 283      31.332   4.265  32.438  1.00  0.00      A    H
ATOM   1697  HZ1 ACN A 283      32.430   5.567  32.496  1.00  0.00      A    H
ATOM   1698  HZ2 ACN A 283      31.519   5.260  30.987  1.00  0.00      A    H
ATOM   1699  CT  ACN A 284      27.513  28.846  18.119  1.00  0.00      A    C
ATOM   1700  CZ  ACN A 284      28.403  29.700  17.312  1.00  0.00      A    C
ATOM   1701  NZ  ACN A 284      29.141  30.352  16.715  1.00  0.00      A    N
ATOM   1702  HZ  ACN A 284      26.733  28.325  17.569  1.00  0.00      A    H
ATOM   1703  HZ1 ACN A 284      26.982  29.445  18.854  1.00  0.00      A    H
ATOM   1704  HZ2 ACN A 284      28.155  28.151  18.653  1.00  0.00      A    H
ATOM   1705  CT  ACN A 285       1.931  11.817  42.191  1.00  0.00      A    C
ATOM   1706  CZ  ACN A 285       2.619  10.946  43.167  1.00  0.00      A    C
ATOM   1707  NZ  ACN A 285       3.093  10.249  43.903  1.00  0.00      A    N
ATOM   1708  HZ  ACN A 285       2.438  11.680  41.239  1.00  0.00      A    H
ATOM   1709  HZ1 ACN A 285       2.019  12.780  42.687  1.00  0.00      A    H
ATOM   1710  HZ2 ACN A 285       0.919  11.490  41.967  1.00  0.00      A    H
ATOM   1711  CT  ACN A 286      15.923   2.635  10.620  1.00  0.00      A    C
ATOM   1712  CZ  ACN A 286      14.605   2.515  11.188  1.00  0.00      A    C
ATOM   1713  NZ  ACN A 286      13.544   2.344  11.558  1.00  0.00      A    N
ATOM   1714  HZ  ACN A 286      16.771   2.491  11.285  1.00  0.00      A    H
ATOM   1715  HZ1 ACN A 286      15.963   3.602  10.125  1.00  0.00      A    H
ATOM   1716  HZ2 ACN A 286      16.078   1.770   9.980  1.00  0.00      A    H
ATOM   1717  CT  ACN A 287      39.584  41.038  13.629  1.00  0.00      A    C
ATOM   1718  CZ  ACN A 287      38.551  40.552  14.590  1.00  0.00      A    C
ATOM   1719  NZ  ACN A 287      37.829  40.105  15.313  1.00  0.00      A    N
ATOM   1720  HZ  ACN A 287      39.171  41.019  12.624  1.00  0.00      A    H
ATOM   1721  HZ1 ACN A 287      40.429  40.356  13.680  1.00  0.00      A    H
ATOM   1722  HZ2 ACN A 287      39.779  42.047  13.984  1.00  0.00      A    H
ATOM   1723  CT  ACN A 288      29.503  45.876  36.783  1.00  0.00      A    C
ATOM   1724  CZ  ACN A 288      29.752  44.698  35.912  1.00  0.00      A    C
ATOM   1725  NZ  ACN A 288      29.883  43.736  35.217  1.00  0.00      A    N
ATOM   1726  HZ  ACN A 288      28.486  46.240  36.668  1.00  0.00      A    H
ATOM   1727  HZ1 ACN A 288      30.201  46.672  36.535  1.00  0.00      A    H
ATOM   1728  HZ2 ACN A 288      29.650  45.510  37.796  1.00  0.00      A    H
ATOM   1729  CT  ACN A 289      18.231  49.084  43.086  1.00  0.00      A    C
ATOM   1730  CZ  ACN A 289      17.646  49.045  44.473  1.00  0.00      A    C
ATOM   1731  NZ  ACN A 289      17.269  49.026  45.556  1.00  0.00      A    N
ATOM   1732  HZ  ACN A 289      18.190  48.091  42.645  1.00  0.00      A    H
ATOM   1733  HZ1 ACN A 289      19.254  49.449  43.040  1.00  0.00      A    H
ATOM   1734  HZ2 ACN A 289      17.597  49.691  42.445  1.00  0.00      A    H
ATOM   1735  CT  ACN A 290      36.437  43.113  43.112  1.00  0.00      A    C
ATOM   1736  CZ  ACN A 290      35.632  44.310  43.444  1.00  0.00      A    C
ATOM   1737  NZ  ACN A 290      35.023  45.259  43.736  1.00  0.00      A    N
ATOM   1738  HZ  ACN A 290      37.480  43.375  43.266  1.00  0.00      A    H
ATOM   1739  HZ1 ACN A 290      36.266  42.683  42.128  1.00  0.00      A    H
ATOM   1740  HZ2 ACN A 290      36.211  42.422  43.919  1.00  0.00      A    H
ATOM   1741  CT  ACN A 291      28.297  20.154  20.577  1.00  0.00      A    C
ATOM   1742  CZ  ACN A 291      28.021  18.860  21.272  1.00  0.00      A    C
ATOM   1743  NZ  ACN A 291      27.699  17.829  21.752  1.00  0.00      A    N
ATOM   1744  HZ  ACN A 291      28.939  20.779  21.193  1.00  0.00      A    H
ATOM   1745  HZ1 ACN A 291      27.476  20.860  20.481  1.00  0.00      A    H
ATOM   1746  HZ2 ACN A 291      28.925  20.039  19.698  1.00  0.00      A    H
ATOM   1747  CT  ACN A 292      19.435  12.018  45.017  1.00  0.00      A    C
ATOM   1748  CZ  ACN A 292      19.388  13.503  44.981  1.00  0.00      A    C
ATOM   1749  NZ  ACN A 292      19.322  14.692  44.933  1.00  0.00      A    N
ATOM   1750  HZ  ACN A 292      18.539  11.626  44.542  1.00  0.00      A    H
ATOM   1751  HZ1 ACN A 292      19.355  11.832  46.085  1.00  0.00      A    H
ATOM   1752  HZ2 ACN A 292      20.446  11.737  44.735  1.00  0.00      A    H
ATOM   1753  CT  ACN A 293      15.635  19.628  10.658  1.00  0.00      A    C
ATOM   1754  CZ  ACN A 293      16.556  20.077   9.590  1.00  0.00      A    C
ATOM   1755  NZ  ACN A 293      17.235  20.420   8.740  1.00  0.00      A    N
ATOM   1756  HZ  ACN A 293      16.184  19.843  11.571  1.00  0.00      A    H
ATOM   1757  HZ1 ACN A 293      15.393  18.572  10.563  1.00  0.00      A    H
ATOM   1758  HZ2 ACN A 293      14.746  20.224  10.469  1.00  0.00      A    H
ATOM   1759  CT  ACN A 294       3.690  19.748  46.118  1.00  0.00      A    C
ATOM   1760  CZ  ACN A 294       3.500  21.011  46.784  1.00  0.00      A    C
ATOM   1761  NZ  ACN A 294       3.295  22.043  47.268  1.00  0.00      A    N
ATOM   1762  HZ  ACN A 294       4.171  19.175  46.907  1.00  0.00      A    H
ATOM   1763  HZ1 ACN A 294       4.485  19.830  45.380  1.00  0.00      A    H
ATOM   1764  HZ2 ACN A 294       2.808  19.325  45.644  1.00  0.00      A    H
ATOM   1765  CT  ACN A 295      25.691  39.939  24.131  1.00  0.00      A    C
ATOM   1766  CZ  ACN A 295      26.015  40.821  25.203  1.00  0.00      A    C
ATOM   1767  NZ  ACN A 295      26.242  41.534  26.130  1.00  0.00      A    N
ATOM   1768  HZ  ACN A 295      26.109  40.366  23.223  1.00  0.00      A    H
ATOM   1769  HZ1 ACN A 295      24.640  39.705  23.980  1.00  0.00      A    H
ATOM   1770  HZ2 ACN A 295      26.131  38.945  24.130  1.00  0.00      A    H
ATOM   1771  CT  ACN A 296       1.768  42.182  19.106  1.00  0.00      A    C
ATOM   1772  CZ  ACN A 296       3.114  42.126  18.489  1.00  0.00      A    C
ATOM   1773  NZ  ACN A 296       4.147  42.004  17.977  1.00  0.00      A    N
ATOM   1774  HZ  ACN A 296       1.706  42.931  19.891  1.00  0.00      A    H
ATOM   1775  HZ1 ACN A 296       1.514  41.215  19.531  1.00  0.00      A    H
ATOM   1776  HZ2 ACN A 296       1.061  42.448  18.324  1.00  0.00      A    H
ATOM   1777  CT  ACN A 297      12.258  29.342  19.203  1.00  0.00      A    C
ATOM   1778  CZ  ACN A 297      13.021  30.544  19.020  1.00  0.00      A    C
ATOM   1779  NZ  ACN A 297      13.665  31.544  18.997  1.00  0.00      A    N
ATOM   1780  HZ  ACN A 297      12.219  28.761  18.285  1.00  0.00      A    H
ATOM   1781  HZ1 ACN A 297      11.283  29.691  19.533  1.00  0.00      A    H
ATOM   1782  HZ2 ACN A 297      12.865  28.904  19.991  1.00  0.00      A    H
ATOM   1783  CT  ACN A 298      39.536  31.557  22.263  1.00  0.00      A    C
ATOM   1784  CZ  ACN A 298      39.634  31.259  20.811  1.00  0.00      A    C
ATOM   1785  NZ  ACN A 298      39.621  31.076  19.646  1.00  0.00      A    N
ATOM   1786  HZ  ACN A 298      40.524  31.768  22.666  1.00  0.00      A    H
ATOM   1787  HZ1 ACN A 298      39.081  30.649  22.649  1.00  0.00      A    H
ATOM   1788  HZ2 ACN A 298      38.797  32.354  22.248  1.00  0.00      A    H
ATOM   1789  CT  ACN A 299      13.639   9.129  28.984  1.00  0.00      A    C
ATOM   1790  CZ  ACN A 299      13.720  10.277  29.900  1.00  0.00      A    C
ATOM   1791  NZ  ACN A 299      13.764  11.103  30.689  1.00  0.00      A    N
ATOM   1792  HZ  ACN A 299      12.600   8.984  28.698  1.00  0.00      A    H
ATOM   1793  HZ1 ACN A 299      14.070   8.311  29.556  1.00  0.00      A    H
ATOM   1794  HZ2 ACN A 299      14.166   9.439  28.086  1.00  0.00      A    H
ATOM   1795  CT  ACN A 300      41.083  49.152  12.056  1.00  0.00      A    C
ATOM   1796  CZ  ACN A 300      40.678  50.077  10.979  1.00  0.00      A    C
ATOM   1797  NZ  ACN A 300      40.328  50.856  10.172  1.00  0.00      A    N
ATOM   1798  HZ  ACN A 300      40.950  48.115  11.757  1.00  0.00      A    H
ATOM   1799  HZ1 ACN A 300      40.546  49.219  12.999  1.00  0.00      A    H
ATOM   1800  HZ2 ACN A 300      42.108  49.453  12.256  1.00  0.00      A    H
ATOM   1801  CT  ACN A 301      38.976   0.813  19.132  1.00  0.00      A    C
ATOM   1802  CZ  ACN A 301      38.057   1.739  18.472  1.00  0.00      A    C
ATOM   1803  NZ  ACN A 301      37.293   2.450  17.949  1.00  0.00      A    N
ATOM   1804  HZ  ACN A 301      38.443   0.386  19.978  1.00  0.00      A    H
ATOM   1805  HZ1 ACN A 301      39.860   1.371  19.430  1.00  0.00      A    H
ATOM   1806  HZ2 ACN A 301      39.207   0.011  18.436  1.00  0.00      A    H
ATOM   1807  CT  ACN A 302       4.760  46.372  34.189  1.00  0.00      A    C
ATOM   1808  CZ  ACN A 302       4.919  45.124  35.065  1.00  0.00      A    C
ATOM   1809  NZ  ACN A 302       5.020  44.154  35.704  1.00  0.00      A    N
ATOM   1810  HZ  ACN A 302       3.835  46.458  33.625  1.00  0.00      A    H
ATOM   1811  HZ1 ACN A 302       5.540  46.395  33.433  1.00  0.00      A    H
ATOM   1812  HZ2 ACN A 302       4.795  47.202  34.890  1.00  0.00      A    H
ATOM   1813  CT  ACN A 303      26.241  13.920  11.563  1.00  0.00      A    C
ATOM   1814  CZ  ACN A 303      27.696  13.523  11.657  1.00  0.00      A    C
ATOM   1815  NZ  ACN A 303      28.773  13.153  11.741  1.00  0.00      A    N
ATOM   1816  HZ  ACN A 303      25.808  13.866  12.558  1.00  0.00      A    H
ATOM   1817  HZ1 ACN A 303      25.845  13.292  10.768  1.00  0.00      A    H
ATOM   1818  HZ2 ACN A 303      26.198  14.980  11.322  1.00  0.00      A    H
ATOM   1819  CT  ACN A 304      46.653  42.000  14.460  1.00  0.00      A    C
ATOM   1820  CZ  ACN A 304      46.555  40.623  14.966  1.00  0.00      A    C
ATOM   1821  NZ  ACN A 304      46.493  39.550  15.351  1.00  0.00      A    N
ATOM   1822  HZ  ACN A 304      45.731  42.201  13.921  1.00  0.00      A    H
ATOM   1823  HZ1 ACN A 304      47.389  42.020  13.659  1.00  0.00      A    H
ATOM   1824  HZ2 ACN A 304      46.921  42.831  15.107  1.00  0.00      A    H
ATOM   1825  CT  ACN A 305      24.448  43.632   8.377  1.00  0.00      A    C
ATOM   1826  CZ  ACN A 305      25.032  44.582   7.428  1.00  0.00      A    C
ATOM   1827  NZ  ACN A 305      25.511  45.301   6.620  1.00  0.00      A    N
ATOM   1828  HZ  ACN A 305      25.083  43.020   9.012  1.00  0.00      A    H
ATOM   1829  HZ1 ACN A 305      23.740  42.998   7.849  1.00  0.00      A    H
ATOM   1830  HZ2 ACN A 305      23.896  44.204   9.117  1.00  0.00      A    H
ATOM   1831  CT  ACN A 306      45.099  41.456  18.532  1.00  0.00      A    C
ATOM   1832  CZ  ACN A 306      45.359  42.714  17.876  1.00  0.00      A    C
ATOM   1833  NZ  ACN A 306      45.558  43.704  17.345  1.00  0.00      A    N
ATOM   1834  HZ  ACN A 306      44.061  41.214  18.315  1.00  0.00      A    H
ATOM   1835  HZ1 ACN A 306      45.189  41.589  19.607  1.00  0.00      A    H
ATOM   1836  HZ2 ACN A 306      45.770  40.708  18.117  1.00  0.00      A    H
ATOM   1837  CT  ACN A 307       4.859  37.287  10.405  1.00  0.00      A    C
ATOM   1838  CZ  ACN A 307       4.626  38.295  11.416  1.00  0.00      A    C
ATOM   1839  NZ  ACN A 307       4.402  39.147  12.165  1.00  0.00      A    N
ATOM   1840  HZ  ACN A 307       5.905  37.355  10.119  1.00  0.00      A    H
ATOM   1841  HZ1 ACN A 307       4.224  37.476   9.543  1.00  0.00      A    H
ATOM   1842  HZ2 ACN A 307       4.750  36.274  10.785  1.00  0.00      A    H
ATOM   1843  CT  ACN A 308       3.569  21.847  28.705  1.00  0.00      A    C
ATOM   1844  CZ  ACN A 308       4.928  21.964  29.194  1.00  0.00      A    C
ATOM   1845  NZ  ACN A 308       6.026  22.063  29.625  1.00  0.00      A    N
ATOM   1846  HZ  ACN A 308       2.939  21.727  29.583  1.00  0.00      A    H
ATOM   1847  HZ1 ACN A 308       3.452  20.907  28.173  1.00  0.00      A    H
ATOM   1848  HZ2 ACN A 308       3.329  22.648  28.010  1.00  0.00      A    H
ATOM   1849  CT  ACN A 309      46.686  15.332  47.290  1.00  0.00      A    C
ATOM   1850  CZ  ACN A 309      46.085  14.162  47.889  1.00  0.00      A    C
ATOM   1851  NZ  ACN A 309      45.598  13.201  48.370  1.00  0.00      A    N
ATOM   1852  HZ  ACN A 309      46.087  15.641  46.437  1.00  0.00      A    H
ATOM   1853  HZ1 ACN A 309      47.703  15.149  46.953  1.00  0.00      A    H
ATOM   1854  HZ2 ACN A 309      46.714  16.069  48.089  1.00  0.00      A    H
ATOM   1855  CT  ACN A 310      10.264  37.136   0.543  1.00  0.00      A    C
ATOM   1856  CZ  ACN A 310      10.269  35.655   0.144  1.00  0.00      A    C
ATOM   1857  NZ  ACN A 310      10.186  34.512  -0.079  1.00  0.00      A    N
ATOM   1858  HZ  ACN A 310      11.257  37.560   0.411  1.00  0.00      A    H
ATOM   1859  HZ1 ACN A 310       9.855  37.306   1.536  1.00  0.00      A    H
ATOM   1860  HZ2 ACN A 310       9.636  37.633  -0.192  1.00  0.00      A    H
ATOM   1861  CT  ACN A 311       4.330  20.501  24.044  1.00  0.00      A    C
ATOM   1862  CZ  ACN A 311       3.174  20.038  24.868  1.00  0.00      A    C
ATOM   1863  NZ  ACN A 311       2.335  19.645  25.551  1.00  0.00      A    N
ATOM   1864  HZ  ACN A 311       4.032  21.028  23.141  1.00  0.00      A    H
ATOM   1865  HZ1 ACN A 311       4.870  19.583  23.828  1.00  0.00      A    H
ATOM   1866  HZ2 ACN A 311       4.900  21.200  24.649  1.00  0.00      A    H
ATOM   1867  CT  ACN A 312      19.310  22.115  37.980  1.00  0.00      A    C
ATOM   1868  CZ  ACN A 312      20.375  21.114  38.340  1.00  0.00      A    C
ATOM   1869  NZ  ACN A 312      21.260  20.377  38.621  1.00  0.00      A    N
ATOM   1870  HZ  ACN A 312      18.454  21.550  37.620  1.00  0.00      A    H
ATOM   1871  HZ1 ACN A 312      19.630  22.637  37.081  1.00  0.00      A    H
ATOM   1872  HZ2 ACN A 312      19.117  22.754  38.838  1.00  0.00      A    H
ATOM   1873  CT  ACN A 313      30.478  45.400  25.777  1.00  0.00      A    C
ATOM   1874  CZ  ACN A 313      29.833  44.956  27.023  1.00  0.00      A    C
ATOM   1875  NZ  ACN A 313      29.299  44.586  27.996  1.00  0.00      A    N
ATOM   1876  HZ  ACN A 313      30.091  44.859  24.918  1.00  0.00      A    H
ATOM   1877  HZ1 ACN A 313      31.549  45.211  25.765  1.00  0.00      A    H
ATOM   1878  HZ2 ACN A 313      30.146  46.435  25.789  1.00  0.00      A    H
ATOM   1879  CT  ACN A 314      12.174  19.876  40.189  1.00  0.00      A    C
ATOM   1880  CZ  ACN A 314      11.530  18.803  40.950  1.00  0.00      A    C
ATOM   1881  NZ  ACN A 314      11.043  17.939  41.577  1.00  0.00      A    N
ATOM   1882  HZ  ACN A 314      11.737  20.049  39.210  1.00  0.00      A    H
ATOM   1883  HZ1 ACN A 314      13.248  19.705  40.168  1.00  0.00      A    H
ATOM   1884  HZ2 ACN A 314      11.925  20.804  40.697  1.00  0.00      A    H
ATOM   1885  CT  ACN A 315      35.538  29.677  14.394  1.00  0.00      A    C
ATOM   1886  CZ  ACN A 315      35.848  28.288  14.199  1.00  0.00      A    C
ATOM   1887  NZ  ACN A 315      36.120  27.200  14.002  1.00  0.00      A    N
ATOM   1888  HZ  ACN A 315      34.510  29.761  14.736  1.00  0.00      A    H
ATOM   1889  HZ1 ACN A 315      35.696  30.273  13.499  1.00  0.00      A    H
ATOM   1890  HZ2 ACN A 315      36.280  30.074  15.081  1.00  0.00      A    H
ATOM   1891  CT  ACN A 316      24.956  33.233  12.381  1.00  0.00      A    C
ATOM   1892  CZ  ACN A 316      23.885  34.283  12.349  1.00  0.00      A    C
ATOM   1893  NZ  ACN A 316      23.085  35.150  12.421  1.00  0.00      A    N
ATOM   1894  HZ  ACN A 316      25.691  33.581  13.102  1.00  0.00      A    H
ATOM   1895  HZ1 ACN A 316      25.465  33.001  11.449  1.00  0.00      A    H
ATOM   1896  HZ2 ACN A 316      24.448  32.419  12.892  1.00  0.00      A    H
ATOM   1897  CT  ACN A 317      21.264  46.118  22.142  1.00  0.00      A    C
ATOM   1898  CZ  ACN A 317      20.103  46.705  22.741  1.00  0.00      A    C
ATOM   1899  NZ  ACN A 317      19.178  47.116  23.291  1.00  0.00      A    N
ATOM   1900  HZ  ACN A 317      22.071  46.582  22.704  1.00  0.00      A    H
ATOM   1901  HZ1 ACN A 317      21.263  46.308  21.072  1.00  0.00      A    H
ATOM   1902  HZ2 ACN A 317      21.429  45.061  22.332  1.00  0.00      A    H
ATOM   1903  CT  ACN A 318      30.342  41.608  24.464  1.00  0.00      A    C
ATOM   1904  CZ  ACN A 318      30.526  41.771  23.024  1.00  0.00      A    C
ATOM   1905  NZ  ACN A 318      30.677  41.894  21.882  1.00  0.00      A    N
ATOM   1906  HZ  ACN A 318      31.274  41.939  24.915  1.00  0.00      A    H
ATOM   1907  HZ1 ACN A 318      30.108  40.590  24.764  1.00  0.00      A    H
ATOM   1908  HZ2 ACN A 318      29.428  41.995  24.907  1.00  0.00      A    H
ATOM   1909  CT  ACN A 319      12.123  35.012  31.951  1.00  0.00      A    C
ATOM   1910  CZ  ACN A 319      10.802  35.405  31.429  1.00  0.00      A    C
ATOM   1911  NZ  ACN A 319       9.788  35.801  30.985  1.00  0.00      A    N
ATOM   1912  HZ  ACN A 319      12.022  35.041  33.033  1.00  0.00      A    H
ATOM   1913  HZ1 ACN A 319      12.847  35.778  31.684  1.00  0.00      A    H
ATOM   1914  HZ2 ACN A 319      12.359  34.045  31.514  1.00  0.00      A    H
ATOM   1915  CT  ACN A 320      35.909  32.734  44.821  1.00  0.00      A    C
ATOM   1916  CZ  ACN A 320      36.260  32.790  46.207  1.00  0.00      A    C
ATOM   1917  NZ  ACN A 320      36.403  32.705  47.343  1.00  0.00      A    N
ATOM   1918  HZ  ACN A 320      34.824  32.728  44.749  1.00  0.00      A    H
ATOM   1919  HZ1 ACN A 320      36.409  31.936  44.278  1.00  0.00      A    H
ATOM   1920  HZ2 ACN A 320      36.363  33.582  44.314  1.00  0.00      A    H
ATOM   1921  CT  ACN A 321      31.829  42.595  -0.513  1.00  0.00      A    C
ATOM   1922  CZ  ACN A 321      32.703  41.812   0.393  1.00  0.00      A    C
ATOM   1923  NZ  ACN A 321      33.376  41.301   1.171  1.00  0.00      A    N
ATOM   1924  HZ  ACN A 321      31.738  43.537   0.022  1.00  0.00      A    H
ATOM   1925  HZ1 ACN A 321      30.954  41.999  -0.757  1.00  0.00      A    H
ATOM   1926  HZ2 ACN A 321      32.343  42.699  -1.465  1.00  0.00      A    H
ATOM   1927  CT  ACN A 322      36.382   1.021  15.086  1.00  0.00      A    C
ATOM   1928  CZ  ACN A 322      37.571   1.665  14.624  1.00  0.00      A    C
ATOM   1929  NZ  ACN A 322      38.506   2.174  14.237  1.00  0.00      A    N
ATOM   1930  HZ  ACN A 322      35.937   0.411  14.304  1.00  0.00      A    H
ATOM   1931  HZ1 ACN A 322      35.724   1.824  15.407  1.00  0.00      A    H
ATOM   1932  HZ2 ACN A 322      36.653   0.410  15.943  1.00  0.00      A    H
ATOM   1933  CT  ACN A 323      35.799  26.320  17.490  1.00  0.00      A    C
ATOM   1934  CZ  ACN A 323      35.991  27.781  17.740  1.00  0.00      A    C
ATOM   1935  NZ  ACN A 323      36.101  28.937  17.874  1.00  0.00      A    N
ATOM   1936  HZ  ACN A 323      35.028  26.352  16.724  1.00  0.00      A    H
ATOM   1937  HZ1 ACN A 323      35.423  25.822  18.380  1.00  0.00      A    H
ATOM   1938  HZ2 ACN A 323      36.758  25.921  17.168  1.00  0.00      A    H
ATOM   1939  CT  ACN A 324       3.597  10.043  16.780  1.00  0.00      A    C
ATOM   1940  CZ  ACN A 324       4.241  11.229  17.440  1.00  0.00      A    C
ATOM   1941  NZ  ACN A 324       4.747  12.153  18.030  1.00  0.00      A    N
ATOM   1942  HZ  ACN A 324       2.789  10.494  16.210  1.00  0.00      A    H
ATOM   1943  HZ1 ACN A 324       3.278   9.447  17.632  1.00  0.00      A    H
ATOM   1944  HZ2 ACN A 324       4.286   9.433  16.202  1.00  0.00      A    H
ATOM   1945  CT  ACN A 325      15.354   8.317  19.871  1.00  0.00      A    C
ATOM   1946  CZ  ACN A 325      14.377   7.752  18.958  1.00  0.00      A    C
ATOM   1947  NZ  ACN A 325      13.682   7.333  18.193  1.00  0.00      A    N
ATOM   1948  HZ  ACN A 325      16.252   7.705  19.888  1.00  0.00      A    H
ATOM   1949  HZ1 ACN A 325      14.962   8.224  20.881  1.00  0.00      A    H
ATOM   1950  HZ2 ACN A 325      15.621   9.326  19.568  1.00  0.00      A    H
ATOM   1951  CT  ACN A 326       4.361   6.284  10.975  1.00  0.00      A    C
ATOM   1952  CZ  ACN A 326       3.356   6.077   9.932  1.00  0.00      A    C
ATOM   1953  NZ  ACN A 326       2.549   5.965   9.108  1.00  0.00      A    N
ATOM   1954  HZ  ACN A 326       3.945   7.127  11.521  1.00  0.00      A    H
ATOM   1955  HZ1 ACN A 326       5.338   6.509  10.553  1.00  0.00      A    H
ATOM   1956  HZ2 ACN A 326       4.575   5.394  11.562  1.00  0.00      A    H
ATOM   1957  CT  ACN A 327      26.008   3.512  41.441  1.00  0.00      A    C
ATOM   1958  CZ  ACN A 327      24.749   3.984  40.983  1.00  0.00      A    C
ATOM   1959  NZ  ACN A 327      23.741   4.392  40.541  1.00  0.00      A    N
ATOM   1960  HZ  ACN A 327      26.458   4.215  42.136  1.00  0.00      A    H
ATOM   1961  HZ1 ACN A 327      26.632   3.371  40.562  1.00  0.00      A    H
ATOM   1962  HZ2 ACN A 327      25.884   2.505  41.832  1.00  0.00      A    H
ATOM   1963  CT  ACN A 328      31.640  37.887  17.808  1.00  0.00      A    C
ATOM   1964  CZ  ACN A 328      32.084  38.544  19.038  1.00  0.00      A    C
ATOM   1965  NZ  ACN A 328      32.402  39.045  20.019  1.00  0.00      A    N
ATOM   1966  HZ  ACN A 328      30.578  38.114  17.763  1.00  0.00      A    H
ATOM   1967  HZ1 ACN A 328      31.712  36.809  17.934  1.00  0.00      A    H
ATOM   1968  HZ2 ACN A 328      32.116  38.277  16.912  1.00  0.00      A    H
ATOM   1969  CT  ACN A 329      17.413   0.425  27.782  1.00  0.00      A    C
ATOM   1970  CZ  ACN A 329      17.422   1.514  26.801  1.00  0.00      A    C
ATOM   1971  NZ  ACN A 329      17.426   2.351  26.011  1.00  0.00      A    N
ATOM   1972  HZ  ACN A 329      18.181  -0.272  27.459  1.00  0.00      A    H
ATOM   1973  HZ1 ACN A 329      16.497  -0.143  27.925  1.00  0.00      A    H
ATOM   1974  HZ2 ACN A 329      17.797   0.900  28.681  1.00  0.00      A    H
ATOM   1975  CT  ACN A 330      46.741  21.363  16.745  1.00  0.00      A    C
ATOM   1976  CZ  ACN A 330      47.790  21.334  15.761  1.00  0.00      A    C
ATOM   1977  NZ  ACN A 330      48.667  21.305  15.015  1.00  0.00      A    N
ATOM   1978  HZ  ACN A 330      47.049  22.122  17.460  1.00  0.00      A    H
ATOM   1979  HZ1 ACN A 330      46.600  20.481  17.364  1.00  0.00      A    H
ATOM   1980  HZ2 ACN A 330      45.889  21.738  16.184  1.00  0.00      A    H
ATOM   1981  CT  ACN A 331      21.053  45.016  18.159  1.00  0.00      A    C
ATOM   1982  CZ  ACN A 331      19.665  44.488  18.002  1.00  0.00      A    C
ATOM   1983  NZ  ACN A 331      18.579  44.092  17.909  1.00  0.00      A    N
ATOM   1984  HZ  ACN A 331      21.014  45.864  17.481  1.00  0.00      A    H
ATOM   1985  HZ1 ACN A 331      21.714  44.237  17.786  1.00  0.00      A    H
ATOM   1986  HZ2 ACN A 331      21.209  45.334  19.187  1.00  0.00      A    H
ATOM   1987  CT  ACN A 332      34.116  13.214  47.607  1.00  0.00      A    C
ATOM   1988  CZ  ACN A 332      34.833  14.533  47.430  1.00  0.00      A    C
ATOM   1989  NZ  ACN A 332      35.429  15.490  47.224  1.00  0.00      A    N
ATOM   1990  HZ  ACN A 332      33.098  13.331  47.970  1.00  0.00      A    H
ATOM   1991  HZ1 ACN A 332      34.633  12.578  48.321  1.00  0.00      A    H
ATOM   1992  HZ2 ACN A 332      34.022  12.626  46.698  1.00  0.00      A    H
ATOM   1993  CT  ACN A 333       2.970  14.907  19.151  1.00  0.00      A    C
ATOM   1994  CZ  ACN A 333       1.688  15.496  19.263  1.00  0.00      A    C
ATOM   1995  NZ  ACN A 333       0.681  16.031  19.341  1.00  0.00      A    N
ATOM   1996  HZ  ACN A 333       2.945  14.181  19.959  1.00  0.00      A    H
ATOM   1997  HZ1 ACN A 333       3.768  15.641  19.244  1.00  0.00      A    H
ATOM   1998  HZ2 ACN A 333       3.073  14.435  18.178  1.00  0.00      A    H
ATOM   1999  CT  ACN A 334      24.750   0.781  38.093  1.00  0.00      A    C
ATOM   2000  CZ  ACN A 334      23.635   0.630  37.162  1.00  0.00      A    C
ATOM   2001  NZ  ACN A 334      22.740   0.515  36.453  1.00  0.00      A    N
ATOM   2002  HZ  ACN A 334      25.060  -0.243  38.284  1.00  0.00      A    H
ATOM   2003  HZ1 ACN A 334      24.375   1.008  39.088  1.00  0.00      A    H
ATOM   2004  HZ2 ACN A 334      25.580   1.427  37.816  1.00  0.00      A    H
ATOM   2005  CT  ACN A 335      50.168  43.870  38.718  1.00  0.00      A    C
ATOM   2006  CZ  ACN A 335      49.282  44.990  38.254  1.00  0.00      A    C
ATOM   2007  NZ  ACN A 335      48.593  45.833  37.854  1.00  0.00      A    N
ATOM   2008  HZ  ACN A 335      49.908  43.663  39.753  1.00  0.00      A    H
ATOM   2009  HZ1 ACN A 335      51.217  44.150  38.774  1.00  0.00      A    H
ATOM   2010  HZ2 ACN A 335      50.009  43.067  38.003  1.00  0.00      A    H
ATOM   2011  CT  ACN A 336      14.151  13.866  -0.230  1.00  0.00      A    C
ATOM   2012  CZ  ACN A 336      13.679  14.295   1.065  1.00  0.00      A    C
ATOM   2013  NZ  ACN A 336      13.329  14.664   2.099  1.00  0.00      A    N
ATOM   2014  HZ  ACN A 336      14.231  12.784  -0.307  1.00  0.00      A    H
ATOM   2015  HZ1 ACN A 336      15.192  14.174  -0.274  1.00  0.00      A    H
ATOM   2016  HZ2 ACN A 336      13.553  14.292  -1.031  1.00  0.00      A    H
ATOM   2017  CT  ACN A 337       8.396  48.962  10.547  1.00  0.00      A    C
ATOM   2018  CZ  ACN A 337       8.437  48.540  11.961  1.00  0.00      A    C
ATOM   2019  NZ  ACN A 337       8.559  48.178  13.062  1.00  0.00      A    N
ATOM   2020  HZ  ACN A 337       8.441  50.020  10.301  1.00  0.00      A    H
ATOM   2021  HZ1 ACN A 337       7.475  48.540  10.152  1.00  0.00      A    H
ATOM   2022  HZ2 ACN A 337       9.175  48.483   9.958  1.00  0.00      A    H
ATOM   2023  CT  ACN A 338      19.251  42.443  44.957  1.00  0.00      A    C
ATOM   2024  CZ  ACN A 338      19.289  41.633  43.754  1.00  0.00      A    C
ATOM   2025  NZ  ACN A 338      19.338  40.984  42.766  1.00  0.00      A    N
ATOM   2026  HZ  ACN A 338      18.942  43.457  44.718  1.00  0.00      A    H
ATOM   2027  HZ1 ACN A 338      20.250  42.474  45.383  1.00  0.00      A    H
ATOM   2028  HZ2 ACN A 338      18.540  42.061  45.686  1.00  0.00      A    H
ATOM   2029  CT  ACN A 339      23.833  47.680   7.934  1.00  0.00      A    C
ATOM   2030  CZ  ACN A 339      25.169  48.316   7.752  1.00  0.00      A    C
ATOM   2031  NZ  ACN A 339      26.184  48.823   7.535  1.00  0.00      A    N
ATOM   2032  HZ  ACN A 339      24.093  46.719   8.369  1.00  0.00      A    H
ATOM   2033  HZ1 ACN A 339      23.406  47.612   6.937  1.00  0.00      A    H
ATOM   2034  HZ2 ACN A 339      23.315  48.341   8.624  1.00  0.00      A    H
ATOM   2035  CT  ACN A 340      21.589  22.593  15.486  1.00  0.00      A    C
ATOM   2036  CZ  ACN A 340      20.361  23.057  14.764  1.00  0.00      A    C
ATOM   2037  NZ  ACN A 340      19.362  23.381  14.271  1.00  0.00      A    N
ATOM   2038  HZ  ACN A 340      21.341  22.189  16.465  1.00  0.00      A    H
ATOM   2039  HZ1 ACN A 340      22.104  23.544  15.593  1.00  0.00      A    H
ATOM   2040  HZ2 ACN A 340      22.092  21.896  14.821  1.00  0.00      A    H
ATOM   2041  CT  ACN A 341      40.471  13.578  43.925  1.00  0.00      A    C
ATOM   2042  CZ  ACN A 341      41.147  12.379  43.314  1.00  0.00      A    C
ATOM   2043  NZ  ACN A 341      41.666  11.474  42.787  1.00  0.00      A    N
ATOM   2044  HZ  ACN A 341      39.733  13.308  44.676  1.00  0.00      A    H
ATOM   2045  HZ1 ACN A 341      40.028  14.176  43.133  1.00  0.00      A    H
ATOM   2046  HZ2 ACN A 341      41.221  14.206  44.399  1.00  0.00      A    H
ATOM   2047  CT  ACN A 342      25.939   5.909  47.842  1.00  0.00      A    C
ATOM   2048  CZ  ACN A 342      26.193   4.446  48.000  1.00  0.00      A    C
ATOM   2049  NZ  ACN A 342      26.298   3.338  48.167  1.00  0.00      A    N
ATOM   2050  HZ  ACN A 342      25.801   6.184  46.799  1.00  0.00      A    H
ATOM   2051  HZ1 ACN A 342      26.593   6.581  48.391  1.00  0.00      A    H
ATOM   2052  HZ2 ACN A 342      24.984   6.013  48.350  1.00  0.00      A    H
ATOM   2053  CT  ACN A 343      22.889  13.301  10.801  1.00  0.00      A    C
ATOM   2054  CZ  ACN A 343      22.320  12.231   9.862  1.00  0.00      A    C
ATOM   2055  NZ  ACN A 343      21.947  11.441   9.162  1.00  0.00      A    N
ATOM   2056  HZ  ACN A 343      22.278  13.645  11.632  1.00  0.00      A    H
ATOM   2057  HZ1 ACN A 343      23.128  14.233  10.295  1.00  0.00      A    H
ATOM   2058  HZ2 ACN A 343      23.692  12.790  11.326  1.00  0.00      A    H
ATOM   2059  CT  ACN A 344      25.497  30.080  24.433  1.00  0.00      A    C
ATOM   2060  CZ  ACN A 344      24.359  29.306  23.885  1.00  0.00      A    C
ATOM   2061  NZ  ACN A 344      23.446  28.696  23.538  1.00  0.00      A    N
ATOM   2062  HZ  ACN A 344      25.756  31.017  23.947  1.00  0.00      A    H
ATOM   2063  HZ1 ACN A 344      26.421  29.507  24.421  1.00  0.00      A    H
ATOM   2064  HZ2 ACN A 344      25.155  30.322  25.436  1.00  0.00      A    H
ATOM   2065  CT  ACN A 345      10.066  14.184  25.620  1.00  0.00      A    C
ATOM   2066  CZ  ACN A 345       9.473  15.174  24.755  1.00  0.00      A    C
ATOM   2067  NZ  ACN A 345       8.970  15.915  24.053  1.00  0.00      A    N
ATOM   2068  HZ  ACN A 345      10.796  13.554  25.118  1.00  0.00      A    H
ATOM   2069  HZ1 ACN A 345       9.197  13.631  25.968  1.00  0.00      A    H
ATOM   2070  HZ2 ACN A 345      10.520  14.664  26.483  1.00  0.00      A    H
ATOM   2071  CT  ACN A 346      26.952  18.172   9.732  1.00  0.00      A    C
ATOM   2072  CZ  ACN A 346      27.442  18.025   8.366  1.00  0.00      A    C
ATOM   2073  NZ  ACN A 346      27.891  17.896   7.314  1.00  0.00      A    N
ATOM   2074  HZ  ACN A 346      26.626  17.214  10.129  1.00  0.00      A    H
ATOM   2075  HZ1 ACN A 346      26.094  18.838   9.686  1.00  0.00      A    H
ATOM   2076  HZ2 ACN A 346      27.687  18.614  10.400  1.00  0.00      A    H
ATOM   2077  CT  ACN A 347       4.132  40.903  26.787  1.00  0.00      A    C
ATOM   2078  CZ  ACN A 347       2.892  41.520  27.229  1.00  0.00      A    C
ATOM   2079  NZ  ACN A 347       1.919  41.991  27.689  1.00  0.00      A    N
ATOM   2080  HZ  ACN A 347       4.972  41.592  26.810  1.00  0.00      A    H
ATOM   2081  HZ1 ACN A 347       3.989  40.586  25.757  1.00  0.00      A    H
ATOM   2082  HZ2 ACN A 347       4.363  40.024  27.383  1.00  0.00      A    H
ATOM   2083  CT  ACN A 348      25.146  37.854  40.273  1.00  0.00      A    C
ATOM   2084  CZ  ACN A 348      24.889  37.258  41.573  1.00  0.00      A    C
ATOM   2085  NZ  ACN A 348      24.680  36.775  42.599  1.00  0.00      A    N
ATOM   2086  HZ  ACN A 348      25.618  38.830  40.339  1.00  0.00      A    H
ATOM   2087  HZ1 ACN A 348      24.216  37.820  39.711  1.00  0.00      A    H
ATOM   2088  HZ2 ACN A 348      25.878  37.203  39.801  1.00  0.00      A    H
ATOM   2089  CT  ACN A 349      49.050  38.794  18.213  1.00  0.00      A    C
ATOM   2090  CZ  ACN A 349      48.490  37.454  17.867  1.00  0.00      A    C
ATOM   2091  NZ  ACN A 349      48.083  36.391  17.618  1.00  0.00      A    N
ATOM   2092  HZ  ACN A 349      49.633  39.191  17.386  1.00  0.00      A    H
ATOM   2093  HZ1 ACN A 349      49.847  38.818  18.952  1.00  0.00      A    H
ATOM   2094  HZ2 ACN A 349      48.168  39.342  18.532  1.00  0.00      A    H
ATOM   2095  CT  ACN A 350      23.631  40.299   4.588  1.00  0.00      A    C
ATOM   2096  CZ  ACN A 350      24.638  39.805   3.600  1.00  0.00      A    C
ATOM   2097  NZ  ACN A 350      25.464  39.356   2.886  1.00  0.00      A    N
ATOM   2098  HZ  ACN A 350      24.063  41.072   5.218  1.00  0.00      A    H
ATOM   2099  HZ1 ACN A 350      23.297  39.445   5.172  1.00  0.00      A    H
ATOM   2100  HZ2 ACN A 350      22.760  40.670   4.053  1.00  0.00      A    H
ATOM   2101  CT  ACN A 351      15.791  36.731  26.573  1.00  0.00      A    C
ATOM   2102  CZ  ACN A 351      14.547  36.561  25.815  1.00  0.00      A    C
ATOM   2103  NZ  ACN A 351      13.539  36.371  25.310  1.00  0.00      A    N
ATOM   2104  HZ  ACN A 351      15.762  37.736  26.985  1.00  0.00      A    H
ATOM   2105  HZ1 ACN A 351      16.626  36.821  25.883  1.00  0.00      A    H
ATOM   2106  HZ2 ACN A 351      15.962  36.099  27.441  1.00  0.00      A    H
ATOM   2107  CT  ACN A 352      26.819  34.065  43.917  1.00  0.00      A    C
ATOM   2108  CZ  ACN A 352      27.403  32.740  44.272  1.00  0.00      A    C
ATOM   2109  NZ  ACN A 352      27.873  31.733  44.545  1.00  0.00      A    N
ATOM   2110  HZ  ACN A 352      27.173  34.816  44.618  1.00  0.00      A    H
ATOM   2111  HZ1 ACN A 352      25.743  33.981  44.053  1.00  0.00      A    H
ATOM   2112  HZ2 ACN A 352      27.115  34.360  42.914  1.00  0.00      A    H
ATOM   2113  CT  ACN A 353      30.521   1.237  48.653  1.00  0.00      A    C
ATOM   2114  CZ  ACN A 353      30.928   0.797  50.018  1.00  0.00      A    C
ATOM   2115  NZ  ACN A 353      31.251   0.465  51.072  1.00  0.00      A    N
ATOM   2116  HZ  ACN A 353      30.437   2.318  48.569  1.00  0.00      A    H
ATOM   2117  HZ1 ACN A 353      29.572   0.779  48.387  1.00  0.00      A    H
ATOM   2118  HZ2 ACN A 353      31.265   1.005  47.895  1.00  0.00      A    H
ATOM   2119  CT  ACN A 354      42.722  16.939  46.009  1.00  0.00      A    C
ATOM   2120  CZ  ACN A 354      42.033  18.028  46.720  1.00  0.00      A    C
ATOM   2121  NZ  ACN A 354      41.493  18.860  47.331  1.00  0.00      A    N
ATOM   2122  HZ  ACN A 354      42.519  16.912  44.941  1.00  0.00      A    H
ATOM   2123  HZ1 ACN A 354      42.305  16.065  46.503  1.00  0.00      A    H
ATOM   2124  HZ2 ACN A 354      43.793  17.029  46.168  1.00  0.00      A    H
ATOM   2125  CT  ACN A 355      27.013   9.758  12.440  1.00  0.00      A    C
ATOM   2126  CZ  ACN A 355      26.965   9.008  13.758  1.00  0.00      A    C
ATOM   2127  NZ  ACN A 355      26.928   8.483  14.792  1.00  0.00      A    N
ATOM   2128  HZ  ACN A 355      27.185   9.001  11.680  1.00  0.00      A    H
ATOM   2129  HZ1 ACN A 355      27.813  10.492  12.491  1.00  0.00      A    H
ATOM   2130  HZ2 ACN A 355      26.031  10.208  12.317  1.00  0.00      A    H
ATOM   2131  CT  ACN A 356      24.942  22.224  32.754  1.00  0.00      A    C
ATOM   2132  CZ  ACN A 356      24.593  21.577  34.054  1.00  0.00      A    C
ATOM   2133  NZ  ACN A 356      24.298  21.076  35.063  1.00  0.00      A    N
ATOM   2134  HZ  ACN A 356      24.069  22.315  32.112  1.00  0.00      A    H
ATOM   2135  HZ1 ACN A 356      25.693  21.637  32.231  1.00  0.00      A    H
ATOM   2136  HZ2 ACN A 356      25.330  23.230  32.890  1.00  0.00      A    H
ATOM   2137  CT  ACN A 357      18.974  15.051  35.804  1.00  0.00      A    C
ATOM   2138  CZ  ACN A 357      19.916  14.333  34.904  1.00  0.00      A    C
ATOM   2139  NZ  ACN A 357      20.675  13.834  34.148  1.00  0.00      A    N
ATOM   2140  HZ  ACN A 357      18.874  14.479  36.723  1.00  0.00      A    H
ATOM   2141  HZ1 ACN A 357      17.951  15.119  35.444  1.00  0.00      A    H
ATOM   2142  HZ2 ACN A 357      19.266  16.041  36.145  1.00  0.00      A    H
ATOM   2143  CT  ACN A 358      26.269  27.883   2.446  1.00  0.00      A    C
ATOM   2144  CZ  ACN A 358      26.564  27.056   1.244  1.00  0.00      A    C
ATOM   2145  NZ  ACN A 358      26.829  26.389   0.308  1.00  0.00      A    N
ATOM   2146  HZ  ACN A 358      25.792  27.184   3.128  1.00  0.00      A    H
ATOM   2147  HZ1 ACN A 358      25.558  28.642   2.130  1.00  0.00      A    H
ATOM   2148  HZ2 ACN A 358      27.119  28.431   2.846  1.00  0.00      A    H
ATOM   2149  CT  ACN A 359      20.581  38.216  44.236  1.00  0.00      A    C
ATOM   2150  CZ  ACN A 359      21.729  39.056  44.661  1.00  0.00      A    C
ATOM   2151  NZ  ACN A 359      22.653  39.682  44.961  1.00  0.00      A    N
ATOM   2152  HZ  ACN A 359      20.628  37.241  44.714  1.00  0.00      A    H
ATOM   2153  HZ1 ACN A 359      20.748  38.052  43.174  1.00  0.00      A    H
ATOM   2154  HZ2 ACN A 359      19.599  38.616  44.473  1.00  0.00      A    H
ATOM   2155  CT  ACN A 360      27.230  43.914  15.150  1.00  0.00      A    C
ATOM   2156  CZ  ACN A 360      27.754  42.675  15.708  1.00  0.00      A    C
ATOM   2157  NZ  ACN A 360      28.131  41.635  16.122  1.00  0.00      A    N
ATOM   2158  HZ  ACN A 360      27.679  44.793  15.606  1.00  0.00      A    H
ATOM   2159  HZ1 ACN A 360      26.174  43.818  15.387  1.00  0.00      A    H
ATOM   2160  HZ2 ACN A 360      27.315  43.842  14.068  1.00  0.00      A    H
ATOM   2161  CT  ACN A 361      21.226  26.271  17.350  1.00  0.00      A    C
ATOM   2162  CZ  ACN A 361      20.234  25.279  17.663  1.00  0.00      A    C
ATOM   2163  NZ  ACN A 361      19.494  24.426  17.894  1.00  0.00      A    N
ATOM   2164  HZ  ACN A 361      22.124  26.151  17.951  1.00  0.00      A    H
ATOM   2165  HZ1 ACN A 361      20.806  27.246  17.583  1.00  0.00      A    H
ATOM   2166  HZ2 ACN A 361      21.600  26.225  16.330  1.00  0.00      A    H
ATOM   2167  CT  ACN A 362      41.582  40.617  38.559  1.00  0.00      A    C
ATOM   2168  CZ  ACN A 362      42.297  40.417  39.799  1.00  0.00      A    C
ATOM   2169  NZ  ACN A 362      42.860  40.288  40.798  1.00  0.00      A    N
ATOM   2170  HZ  ACN A 362      42.238  40.527  37.697  1.00  0.00      A    H
ATOM   2171  HZ1 ACN A 362      41.075  41.574  38.650  1.00  0.00      A    H
ATOM   2172  HZ2 ACN A 362      40.738  39.942  38.444  1.00  0.00      A    H
ATOM   2173  CT  ACN A 363      26.859  38.218   6.111  1.00  0.00      A    C
ATOM   2174  CZ  ACN A 363      25.483  38.183   6.607  1.00  0.00      A    C
ATOM   2175  NZ  ACN A 363      24.338  38.131   6.981  1.00  0.00      A    N
ATOM   2176  HZ  ACN A 363      26.980  39.028   5.397  1.00  0.00      A    H
ATOM   2177  HZ1 ACN A 363      27.123  37.272   5.646  1.00  0.00      A    H
ATOM   2178  HZ2 ACN A 363      27.369  38.516   7.024  1.00  0.00      A    H
ATOM   2179  CT  ACN A 364      27.154  29.267  46.913  1.00  0.00      A    C
ATOM   2180  CZ  ACN A 364      26.043  30.125  47.162  1.00  0.00      A    C
ATOM   2181  NZ  ACN A 364      25.164  30.837  47.316  1.00  0.00      A    N
ATOM   2182  HZ  ACN A 364      28.103  29.658  47.270  1.00  0.00      A    H
ATOM   2183  HZ1 ACN A 364      27.160  29.074  45.844  1.00  0.00      A    H
ATOM   2184  HZ2 ACN A 364      27.054  28.368  47.516  1.00  0.00      A    H
ATOM   2185  CT  ACN A 365       9.096  42.728  41.604  1.00  0.00      A    C
ATOM   2186  CZ  ACN A 365       9.934  43.095  40.484  1.00  0.00      A    C
ATOM   2187  NZ  ACN A 365      10.577  43.473  39.617  1.00  0.00      A    N
ATOM   2188  HZ  ACN A 365       8.151  42.392  41.184  1.00  0.00      A    H
ATOM   2189  HZ1 ACN A 365       8.950  43.587  42.255  1.00  0.00      A    H
ATOM   2190  HZ2 ACN A 365       9.552  41.883  42.115  1.00  0.00      A    H
ATOM   2191  CT  ACN A 366      14.212  47.245  28.695  1.00  0.00      A    C
ATOM   2192  CZ  ACN A 366      13.371  46.773  27.556  1.00  0.00      A    C
ATOM   2193  NZ  ACN A 366      12.729  46.423  26.639  1.00  0.00      A    N
ATOM   2194  HZ  ACN A 366      14.662  46.378  29.172  1.00  0.00      A    H
ATOM   2195  HZ1 ACN A 366      13.616  47.859  29.365  1.00  0.00      A    H
ATOM   2196  HZ2 ACN A 366      15.124  47.723  28.347  1.00  0.00      A    H
ATOM   2197  CT  ACN A 367      38.047  45.486  23.671  1.00  0.00      A    C
ATOM   2198  CZ  ACN A 367      38.302  46.211  24.956  1.00  0.00      A    C
ATOM   2199  NZ  ACN A 367      38.453  46.855  25.930  1.00  0.00      A    N
ATOM   2200  HZ  ACN A 367      38.726  45.868  22.913  1.00  0.00      A    H
ATOM   2201  HZ1 ACN A 367      37.010  45.622  23.373  1.00  0.00      A    H
ATOM   2202  HZ2 ACN A 367      38.388  44.463  23.812  1.00  0.00      A    H
ATOM   2203  CT  ACN A 368      31.576   8.358  43.852  1.00  0.00      A    C
ATOM   2204  CZ  ACN A 368      31.804   9.794  43.589  1.00  0.00      A    C
ATOM   2205  NZ  ACN A 368      32.022  10.916  43.442  1.00  0.00      A    N
ATOM   2206  HZ  ACN A 368      30.516   8.132  43.928  1.00  0.00      A    H
ATOM   2207  HZ1 ACN A 368      32.015   8.061  44.801  1.00  0.00      A    H
ATOM   2208  HZ2 ACN A 368      32.133   7.729  43.162  1.00  0.00      A    H
ATOM   2209  CT  ACN A 369      43.905  43.371  42.855  1.00  0.00      A    C
ATOM   2210  CZ  ACN A 369      43.524  43.490  41.427  1.00  0.00      A    C
ATOM   2211  NZ  ACN A 369      43.214  43.624  40.300  1.00  0.00      A    N
ATOM   2212  HZ  ACN A 369      44.359  44.332  43.082  1.00  0.00      A    H
ATOM   2213  HZ1 ACN A 369      44.641  42.611  43.106  1.00  0.00      A    H
ATOM   2214  HZ2 ACN A 369      43.045  43.361  43.520  1.00  0.00      A    H
ATOM   2215  CT  ACN A 370      26.848  22.277  41.154  1.00  0.00      A    C
ATOM   2216  CZ  ACN A 370      27.347  23.345  40.308  1.00  0.00      A    C
ATOM   2217  NZ  ACN A 370      27.744  24.164  39.577  1.00  0.00      A    N
ATOM   2218  HZ  ACN A 370      27.189  22.569  42.144  1.00  0.00      A    H
ATOM   2219  HZ1 ACN A 370      27.288  21.283  41.149  1.00  0.00      A    H
ATOM   2220  HZ2 ACN A 370      25.765  22.245  41.233  1.00  0.00      A    H
ATOM   2221  CT  ACN A 371      29.397  21.070  11.685  1.00  0.00      A    C
ATOM   2222  CZ  ACN A 371      28.274  20.753  12.583  1.00  0.00      A    C
ATOM   2223  NZ  ACN A 371      27.368  20.550  13.340  1.00  0.00      A    N
ATOM   2224  HZ  ACN A 371      29.245  20.809  10.641  1.00  0.00      A    H
ATOM   2225  HZ1 ACN A 371      30.306  20.579  12.023  1.00  0.00      A    H
ATOM   2226  HZ2 ACN A 371      29.589  22.139  11.668  1.00  0.00      A    H
ATOM   2227  CT  ACN A 372      15.941  18.615  50.131  1.00  0.00      A    C
ATOM   2228  CZ  ACN A 372      15.190  17.867  49.111  1.00  0.00      A    C
ATOM   2229  NZ  ACN A 372      14.477  17.347  48.335  1.00  0.00      A    N
ATOM   2230  HZ  ACN A 372      17.020  18.497  50.074  1.00  0.00      A    H
ATOM   2231  HZ1 ACN A 372      15.536  18.505  51.134  1.00  0.00      A    H
ATOM   2232  HZ2 ACN A 372      15.868  19.661  49.845  1.00  0.00      A    H
ATOM   2233  CT  ACN A 373      42.942  26.591  14.574  1.00  0.00      A    C
ATOM   2234  CZ  ACN A 373      44.087  26.526  13.640  1.00  0.00      A    C
ATOM   2235  NZ  ACN A 373      45.007  26.445  12.921  1.00  0.00      A    N
ATOM   2236  HZ  ACN A 373      43.130  26.228  15.582  1.00  0.00      A    H
ATOM   2237  HZ1 ACN A 373      42.108  26.016  14.180  1.00  0.00      A    H
ATOM   2238  HZ2 ACN A 373      42.472  27.568  14.497  1.00  0.00      A    H
ATOM   2239  CT  ACN A 374      19.258  34.732   8.144  1.00  0.00      A    C
ATOM   2240  CZ  ACN A 374      17.865  34.710   8.562  1.00  0.00      A    C
ATOM   2241  NZ  ACN A 374      16.729  34.690   8.863  1.00  0.00      A    N
ATOM   2242  HZ  ACN A 374      19.564  35.749   7.910  1.00  0.00      A    H
ATOM   2243  HZ1 ACN A 374      19.428  34.171   7.228  1.00  0.00      A    H
ATOM   2244  HZ2 ACN A 374      19.964  34.441   8.918  1.00  0.00      A    H
ATOM   2245  CT  ACN A 375      35.317  48.809  19.550  1.00  0.00      A    C
ATOM   2246  CZ  ACN A 375      34.443  49.728  18.847  1.00  0.00      A    C
ATOM   2247  NZ  ACN A 375      33.781  50.474  18.287  1.00  0.00      A    N
ATOM   2248  HZ  ACN A 375      35.724  49.311  20.424  1.00  0.00      A    H
ATOM   2249  HZ1 ACN A 375      36.112  48.451  18.900  1.00  0.00      A    H
ATOM   2250  HZ2 ACN A 375      34.715  47.960  19.862  1.00  0.00      A    H
ATOM   2251  CT  ACN A 376      30.419  18.128  25.147  1.00  0.00      A    C
ATOM   2252  CZ  ACN A 376      31.229  17.180  24.315  1.00  0.00      A    C
ATOM   2253  NZ  ACN A 376      31.820  16.456  23.671  1.00  0.00      A    N
ATOM   2254  HZ  ACN A 376      31.130  18.914  25.387  1.00  0.00      A    H
ATOM   2255  HZ1 ACN A 376      29.977  17.750  26.066  1.00  0.00      A    H
ATOM   2256  HZ2 ACN A 376      29.616  18.647  24.630  1.00  0.00      A    H
ATOM   2257  CT  ACN A 377       0.453  17.362   2.488  1.00  0.00      A    C
ATOM   2258  CZ  ACN A 377       1.190  16.250   1.943  1.00  0.00      A    C
ATOM   2259  NZ  ACN A 377       1.797  15.391   1.431  1.00  0.00      A    N
ATOM   2260  HZ  ACN A 377       0.319  18.069   1.673  1.00  0.00      A    H
ATOM   2261  HZ1 ACN A 377       0.989  17.872   3.283  1.00  0.00      A    H
ATOM   2262  HZ2 ACN A 377      -0.550  17.158   2.853  1.00  0.00      A    H
ATOM   2263  CT  ACN A 378       7.980  42.467   6.415  1.00  0.00      A    C
ATOM   2264  CZ  ACN A 378       7.220  43.399   5.579  1.00  0.00      A    C
ATOM   2265  NZ  ACN A 378       6.654  44.085   4.862  1.00  0.00      A    N
ATOM   2266  HZ  ACN A 378       7.782  41.404   6.294  1.00  0.00      A    H
ATOM   2267  HZ1 ACN A 378       7.639  42.721   7.415  1.00  0.00      A    H
ATOM   2268  HZ2 ACN A 378       9.029  42.723   6.293  1.00  0.00      A    H
ATOM   2269  CT  ACN A 379      10.118   9.560  11.321  1.00  0.00      A    C
ATOM   2270  CZ  ACN A 379       9.603  10.206  12.473  1.00  0.00      A    C
ATOM   2271  NZ  ACN A 379       9.259  10.760  13.439  1.00  0.00      A    N
ATOM   2272  HZ  ACN A 379       9.642   8.593  11.180  1.00  0.00      A    H
ATOM   2273  HZ1 ACN A 379      11.148   9.309  11.561  1.00  0.00      A    H
ATOM   2274  HZ2 ACN A 379      10.114  10.324  10.548  1.00  0.00      A    H
ATOM   2275  CT  ACN A 380      21.352  25.886  43.661  1.00  0.00      A    C
ATOM   2276  CZ  ACN A 380      21.452  25.701  45.102  1.00  0.00      A    C
ATOM   2277  NZ  ACN A 380      21.549  25.576  46.247  1.00  0.00      A    N
ATOM   2278  HZ  ACN A 380      21.009  25.007  43.122  1.00  0.00      A    H
ATOM   2279  HZ1 ACN A 380      22.217  26.321  43.167  1.00  0.00      A    H
ATOM   2280  HZ2 ACN A 380      20.619  26.662  43.455  1.00  0.00      A    H
ATOM   2281  CT  ACN A 381      10.834  21.760  18.366  1.00  0.00      A    C
ATOM   2282  CZ  ACN A 381      11.156  22.704  17.327  1.00  0.00      A    C
ATOM   2283  NZ  ACN A 381      11.348  23.473  16.494  1.00  0.00      A    N
ATOM   2284  HZ  ACN A 381      11.578  21.789  19.158  1.00  0.00      A    H
ATOM   2285  HZ1 ACN A 381      10.731  20.761  17.950  1.00  0.00      A    H
ATOM   2286  HZ2 ACN A 381      10.011  22.117  18.979  1.00  0.00      A    H
ATOM   2287  CT  ACN A 382       7.331   3.330  26.906  1.00  0.00      A    C
ATOM   2288  CZ  ACN A 382       6.362   3.678  27.887  1.00  0.00      A    C
ATOM   2289  NZ  ACN A 382       5.572   4.026  28.663  1.00  0.00      A    N
ATOM   2290  HZ  ACN A 382       7.135   2.319  26.559  1.00  0.00      A    H
ATOM   2291  HZ1 ACN A 382       8.351   3.274  27.278  1.00  0.00      A    H
ATOM   2292  HZ2 ACN A 382       7.285   4.054  26.096  1.00  0.00      A    H
ATOM   2293  CT  ACN A 383      12.879  16.142  22.209  1.00  0.00      A    C
ATOM   2294  CZ  ACN A 383      13.062  15.413  23.483  1.00  0.00      A    C
ATOM   2295  NZ  ACN A 383      13.287  14.883  24.491  1.00  0.00      A    N
ATOM   2296  HZ  ACN A 383      13.471  15.604  21.473  1.00  0.00      A    H
ATOM   2297  HZ1 ACN A 383      13.271  17.153  22.275  1.00  0.00      A    H
ATOM   2298  HZ2 ACN A 383      11.873  16.023  21.815  1.00  0.00      A    H
ATOM   2299  CT  ACN A 384      37.470  19.786  48.413  1.00  0.00      A    C
ATOM   2300  CZ  ACN A 384      37.213  18.853  49.515  1.00  0.00      A    C
ATOM   2301  NZ  ACN A 384      37.104  18.136  50.439  1.00  0.00      A    N
ATOM   2302  HZ  ACN A 384      37.060  19.509  47.445  1.00  0.00      A    H
ATOM   2303  HZ1 ACN A 384      38.542  19.968  48.397  1.00  0.00      A    H
ATOM   2304  HZ2 ACN A 384      36.854  20.652  48.640  1.00  0.00      A    H
ATOM   2305  CT  ACN A 385      32.333  24.805   6.725  1.00  0.00      A    C
ATOM   2306  CZ  ACN A 385      33.484  24.284   5.952  1.00  0.00      A    C
ATOM   2307  NZ  ACN A 385      34.397  23.861   5.385  1.00  0.00      A    N
ATOM   2308  HZ  ACN A 385      31.984  25.792   6.433  1.00  0.00      A    H
ATOM   2309  HZ1 ACN A 385      32.515  24.743   7.795  1.00  0.00      A    H
ATOM   2310  HZ2 ACN A 385      31.518  24.147   6.434  1.00  0.00      A    H
ATOM   2311  CT  ACN A 386      31.331   8.664  38.161  1.00  0.00      A    C
ATOM   2312  CZ  ACN A 386      31.728   8.426  39.579  1.00  0.00      A    C
ATOM   2313  NZ  ACN A 386      32.114   8.237  40.635  1.00  0.00      A    N
ATOM   2314  HZ  ACN A 386      31.194   7.717  37.646  1.00  0.00      A    H
ATOM   2315  HZ1 ACN A 386      32.119   9.284  37.742  1.00  0.00      A    H
ATOM   2316  HZ2 ACN A 386      30.346   9.121  38.107  1.00  0.00      A    H
ATOM   2317  CT  ACN A 387      13.815  45.487   4.340  1.00  0.00      A    C
ATOM   2318  CZ  ACN A 387      14.461  44.344   3.631  1.00  0.00      A    C
ATOM   2319  NZ  ACN A 387      14.949  43.403   3.119  1.00  0.00      A    N
ATOM   2320  HZ  ACN A 387      12.935  45.167   4.892  1.00  0.00      A    H
ATOM   2321  HZ1 ACN A 387      13.418  46.187   3.609  1.00  0.00      A    H
ATOM   2322  HZ2 ACN A 387      14.485  45.991   5.033  1.00  0.00      A    H
ATOM   2323  CT  ACN A 388      11.850  37.228  14.468  1.00  0.00      A    C
ATOM   2324  CZ  ACN A 388      11.682  38.260  13.460  1.00  0.00      A    C
ATOM   2325  NZ  ACN A 388      11.548  39.094  12.679  1.00  0.00      A    N
ATOM   2326  HZ  ACN A 388      12.267  37.507  15.432  1.00  0.00      A    H
ATOM   2327  HZ1 ACN A 388      12.429  36.408  14.053  1.00  0.00      A    H
ATOM   2328  HZ2 ACN A 388      10.876  36.797  14.683  1.00  0.00      A    H
ATOM   2329  CT  ACN A 389       5.209  26.298  33.386  1.00  0.00      A    C
ATOM   2330  CZ  ACN A 389       4.718  27.613  33.637  1.00  0.00      A    C
ATOM   2331  NZ  ACN A 389       4.257  28.669  33.880  1.00  0.00      A    N
ATOM   2332  HZ  ACN A 389       5.836  26.443  32.510  1.00  0.00      A    H
ATOM   2333  HZ1 ACN A 389       4.368  25.616  33.296  1.00  0.00      A    H
ATOM   2334  HZ2 ACN A 389       5.870  25.960  34.180  1.00  0.00      A    H
ATOM   2335  CT  ACN A 390      37.651  48.394   7.321  1.00  0.00      A    C
ATOM   2336  CZ  ACN A 390      37.771  49.884   7.392  1.00  0.00      A    C
ATOM   2337  NZ  ACN A 390      37.821  51.038   7.498  1.00  0.00      A    N
ATOM   2338  HZ  ACN A 390      37.070  47.945   8.123  1.00  0.00      A    H
ATOM   2339  HZ1 ACN A 390      38.612  47.886   7.296  1.00  0.00      A    H
ATOM   2340  HZ2 ACN A 390      37.232  48.146   6.349  1.00  0.00      A    H
ATOM   2341  CT  ACN A 391      19.378  47.351  48.752  1.00  0.00      A    C
ATOM   2342  CZ  ACN A 391      18.645  48.338  49.593  1.00  0.00      A    C
ATOM   2343  NZ  ACN A 391      18.157  49.144  50.233  1.00  0.00      A    N
ATOM   2344  HZ  ACN A 391      19.065  46.383  49.137  1.00  0.00      A    H
ATOM   2345  HZ1 ACN A 391      20.434  47.523  48.944  1.00  0.00      A    H
ATOM   2346  HZ2 ACN A 391      19.109  47.547  47.718  1.00  0.00      A    H
ATOM   2347  CT  ACN A 392      26.173  33.418  21.896  1.00  0.00      A    C
ATOM   2348  CZ  ACN A 392      24.756  33.281  22.319  1.00  0.00      A    C
ATOM   2349  NZ  ACN A 392      23.621  33.185  22.647  1.00  0.00      A    N
ATOM   2350  HZ  ACN A 392      26.191  34.055  21.015  1.00  0.00      A    H
ATOM   2351  HZ1 ACN A 392      26.589  32.449  21.633  1.00  0.00      A    H
ATOM   2352  HZ2 ACN A 392      26.613  33.949  22.736  1.00  0.00      A    H
ATOM   2353  CT  ACN A 393      41.098  48.311  48.550  1.00  0.00      A    C
ATOM   2354  CZ  ACN A 393      39.825  47.600  48.225  1.00  0.00      A    C
ATOM   2355  NZ  ACN A 393      38.812  47.113  47.944  1.00  0.00      A    N
ATOM   2356  HZ  ACN A 393      40.869  48.743  49.521  1.00  0.00      A    H
ATOM   2357  HZ1 ACN A 393      41.400  49.044  47.806  1.00  0.00      A    H
ATOM   2358  HZ2 ACN A 393      41.923  47.639  48.774  1.00  0.00      A    H
ATOM   2359  CT  ACN A 394      40.824   3.773  12.890  1.00  0.00      A    C
ATOM   2360  CZ  ACN A 394      41.908   2.874  12.704  1.00  0.00      A    C
ATOM   2361  NZ  ACN A 394      42.769   2.135  12.574  1.00  0.00      A    N
ATOM   2362  HZ  ACN A 394      40.504   3.917  13.918  1.00  0.00      A    H
ATOM   2363  HZ1 ACN A 394      39.959   3.503  12.290  1.00  0.00      A    H
ATOM   2364  HZ2 ACN A 394      41.221   4.733  12.568  1.00  0.00      A    H
ATOM   2365  CT  ACN A 395      39.805  28.895  27.439  1.00  0.00      A    C
ATOM   2366  CZ  ACN A 395      39.685  27.614  28.116  1.00  0.00      A    C
ATOM   2367  NZ  ACN A 395      39.583  26.587  28.585  1.00  0.00      A    N
ATOM   2368  HZ  ACN A 395      39.269  28.593  26.542  1.00  0.00      A    H
ATOM   2369  HZ1 ACN A 395      40.759  29.343  27.171  1.00  0.00      A    H
ATOM   2370  HZ2 ACN A 395      39.181  29.633  27.937  1.00  0.00      A    H
ATOM   2371  CT  ACN A 396      45.082  44.081   1.812  1.00  0.00      A    C
ATOM   2372  CZ  ACN A 396      45.733  42.982   1.124  1.00  0.00      A    C
ATOM   2373  NZ  ACN A 396      46.289  42.109   0.576  1.00  0.00      A    N
ATOM   2374  HZ  ACN A 396      44.112  44.353   1.404  1.00  0.00      A    H
ATOM   2375  HZ1 ACN A 396      45.712  44.954   1.660  1.00  0.00      A    H
ATOM   2376  HZ2 ACN A 396      45.022  43.738   2.842  1.00  0.00      A    H
ATOM   2377  CT  ACN A 397      45.647  33.720  34.325  1.00  0.00      A    C
ATOM   2378  CZ  ACN A 397      46.884  34.321  33.893  1.00  0.00      A    C
ATOM   2379  NZ  ACN A 397      47.917  34.778  33.561  1.00  0.00      A    N
ATOM   2380  HZ  ACN A 397      45.700  32.708  33.934  1.00  0.00      A    H
ATOM   2381  HZ1 ACN A 397      44.740  34.230  34.012  1.00  0.00      A    H
ATOM   2382  HZ2 ACN A 397      45.617  33.765  35.411  1.00  0.00      A    H
ATOM   2383  CT  ACN A 398      31.744   1.325  22.770  1.00  0.00      A    C
ATOM   2384  CZ  ACN A 398      30.460   1.665  22.117  1.00  0.00      A    C
ATOM   2385  NZ  ACN A 398      29.476   2.020  21.577  1.00  0.00      A    N
ATOM   2386  HZ  ACN A 398      32.203   0.515  22.209  1.00  0.00      A    H
ATOM   2387  HZ1 ACN A 398      31.592   1.217  23.841  1.00  0.00      A    H
ATOM   2388  HZ2 ACN A 398      32.373   2.205  22.667  1.00  0.00      A    H
ATOM   2389  CT  ACN A 399      14.850  45.333  16.510  1.00  0.00      A    C
ATOM   2390  CZ  ACN A 399      14.657  44.774  17.856  1.00  0.00      A    C
ATOM   2391  NZ  ACN A 399      14.393  44.321  18.896  1.00  0.00      A    N
ATOM   2392  HZ  ACN A 399      15.781  45.028  16.038  1.00  0.00      A    H
ATOM   2393  HZ1 ACN A 399      14.613  46.389  16.409  1.00  0.00      A    H
ATOM   2394  HZ2 ACN A 399      14.048  44.830  15.975  1.00  0.00      A    H
ATOM   2395  CT  ACN A 400      10.370  47.955  24.898  1.00  0.00      A    C
ATOM   2396  CZ  ACN A 400       9.424  47.148  24.061  1.00  0.00      A    C
ATOM   2397  NZ  ACN A 400       8.690  46.430  23.486  1.00  0.00      A    N
ATOM   2398  HZ  ACN A 400      10.990  48.627  24.309  1.00  0.00      A    H
ATOM   2399  HZ1 ACN A 400      10.871  47.294  25.600  1.00  0.00      A    H
ATOM   2400  HZ2 ACN A 400       9.768  48.617  25.515  1.00  0.00      A    H
ATOM   2401  CT  ACN A 401      15.863  35.370  19.377  1.00  0.00      A    C
ATOM   2402  CZ  ACN A 401      14.399  35.334  19.353  1.00  0.00      A    C
ATOM   2403  NZ  ACN A 401      13.255  35.360  19.286  1.00  0.00      A    N
ATOM   2404  HZ  ACN A 401      16.211  36.274  18.884  1.00  0.00      A    H
ATOM   2405  HZ1 ACN A 401      16.058  34.581  18.655  1.00  0.00      A    H
ATOM   2406  HZ2 ACN A 401      16.314  35.137  20.338  1.00  0.00      A    H
ATOM   2407  CT  ACN A 402      34.824   6.582  29.919  1.00  0.00      A    C
ATOM   2408  CZ  ACN A 402      33.778   6.103  29.074  1.00  0.00      A    C
ATOM   2409  NZ  ACN A 402      32.951   5.647  28.461  1.00  0.00      A    N
ATOM   2410  HZ  ACN A 402      35.540   7.068  29.260  1.00  0.00      A    H
ATOM   2411  HZ1 ACN A 402      35.259   5.642  30.248  1.00  0.00      A    H
ATOM   2412  HZ2 ACN A 402      34.411   7.151  30.748  1.00  0.00      A    H
ATOM   2413  CT  ACN A 403      16.857  31.356  17.892  1.00  0.00      A    C
ATOM   2414  CZ  ACN A 403      16.295  30.632  16.676  1.00  0.00      A    C
ATOM   2415  NZ  ACN A 403      15.859  30.042  15.737  1.00  0.00      A    N
ATOM   2416  HZ  ACN A 403      17.631  31.997  17.478  1.00  0.00      A    H
ATOM   2417  HZ1 ACN A 403      17.337  30.620  18.532  1.00  0.00      A    H
ATOM   2418  HZ2 ACN A 403      16.213  31.912  18.569  1.00  0.00      A    H
ATOM   2419  CT  ACN A 404      38.027   5.306  14.123  1.00  0.00      A    C
ATOM   2420  CZ  ACN A 404      37.691   6.769  13.928  1.00  0.00      A    C
ATOM   2421  NZ  ACN A 404      37.397   7.879  13.754  1.00  0.00      A    N
ATOM   2422  HZ  ACN A 404      37.212   4.794  14.628  1.00  0.00      A    H
ATOM   2423  HZ1 ACN A 404      38.875   5.213  14.796  1.00  0.00      A    H
ATOM   2424  HZ2 ACN A 404      38.135   4.837  13.149  1.00  0.00      A    H
ATOM   2425  CT  ACN A 405       8.813  30.886  37.171  1.00  0.00      A    C
ATOM   2426  CZ  ACN A 405       9.310  30.777  35.777  1.00  0.00      A    C
ATOM   2427  NZ  ACN A 405       9.743  30.673  34.765  1.00  0.00      A    N
ATOM   2428  HZ  ACN A 405       7.838  31.365  37.219  1.00  0.00      A    H
ATOM   2429  HZ1 ACN A 405       9.527  31.449  37.766  1.00  0.00      A    H
ATOM   2430  HZ2 ACN A 405       8.727  29.915  37.652  1.00  0.00      A    H
ATOM   2431  CT  ACN A 406      25.909  30.404  35.528  1.00  0.00      A    C
ATOM   2432  CZ  ACN A 406      27.367  30.116  35.313  1.00  0.00      A    C
ATOM   2433  NZ  ACN A 406      28.498  29.874  35.107  1.00  0.00      A    N
ATOM   2434  HZ  ACN A 406      25.358  30.284  34.599  1.00  0.00      A    H
ATOM   2435  HZ1 ACN A 406      25.699  31.435  35.805  1.00  0.00      A    H
ATOM   2436  HZ2 ACN A 406      25.585  29.737  36.323  1.00  0.00      A    H
ATOM   2437  CT  ACN A 407      31.202  13.296  36.246  1.00  0.00      A    C
ATOM   2438  CZ  ACN A 407      31.400  14.396  35.284  1.00  0.00      A    C
ATOM   2439  NZ  ACN A 407      31.566  15.232  34.549  1.00  0.00      A    N
ATOM   2440  HZ  ACN A 407      31.392  12.341  35.764  1.00  0.00      A    H
ATOM   2441  HZ1 ACN A 407      30.142  13.245  36.485  1.00  0.00      A    H
ATOM   2442  HZ2 ACN A 407      31.857  13.408  37.106  1.00  0.00      A    H
ATOM   2443  CT  ACN A 408      41.449   1.791  36.570  1.00  0.00      A    C
ATOM   2444  CZ  ACN A 408      42.595   2.616  36.341  1.00  0.00      A    C
ATOM   2445  NZ  ACN A 408      43.576   3.260  36.190  1.00  0.00      A    N
ATOM   2446  HZ  ACN A 408      41.815   0.846  36.179  1.00  0.00      A    H
ATOM   2447  HZ1 ACN A 408      40.606   2.008  35.919  1.00  0.00      A    H
ATOM   2448  HZ2 ACN A 408      41.199   1.771  37.628  1.00  0.00      A    H
ATOM   2449  CT  ACN A 409      27.480  32.690  49.414  1.00  0.00      A    C
ATOM   2450  CZ  ACN A 409      27.919  31.395  49.903  1.00  0.00      A    C
ATOM   2451  NZ  ACN A 409      28.296  30.336  50.257  1.00  0.00      A    N
ATOM   2452  HZ  ACN A 409      26.641  33.030  50.016  1.00  0.00      A    H
ATOM   2453  HZ1 ACN A 409      27.088  32.583  48.406  1.00  0.00      A    H
ATOM   2454  HZ2 ACN A 409      28.253  33.453  49.444  1.00  0.00      A    H
ATOM   2455  CT  ACN A 410      35.465   2.609  21.645  1.00  0.00      A    C
ATOM   2456  CZ  ACN A 410      35.859   2.497  23.067  1.00  0.00      A    C
ATOM   2457  NZ  ACN A 410      36.224   2.404  24.147  1.00  0.00      A    N
ATOM   2458  HZ  ACN A 410      34.484   3.076  21.673  1.00  0.00      A    H
ATOM   2459  HZ1 ACN A 410      35.301   1.613  21.241  1.00  0.00      A    H
ATOM   2460  HZ2 ACN A 410      36.186   3.207  21.094  1.00  0.00      A    H
ATOM   2461  CT  ACN A 411      48.304  10.773  34.457  1.00  0.00      A    C
ATOM   2462  CZ  ACN A 411      49.313   9.773  34.888  1.00  0.00      A    C
ATOM   2463  NZ  ACN A 411      50.095   9.007  35.234  1.00  0.00      A    N
ATOM   2464  HZ  ACN A 411      48.470  11.270  33.504  1.00  0.00      A    H
ATOM   2465  HZ1 ACN A 411      48.254  11.488  35.274  1.00  0.00      A    H
ATOM   2466  HZ2 ACN A 411      47.318  10.320  34.403  1.00  0.00      A    H
ATOM   2467  CT  ACN A 412      27.350  33.908  17.948  1.00  0.00      A    C
ATOM   2468  CZ  ACN A 412      28.176  35.115  18.228  1.00  0.00      A    C
ATOM   2469  NZ  ACN A 412      28.703  36.081  18.407  1.00  0.00      A    N
ATOM   2470  HZ  ACN A 412      27.844  33.335  17.168  1.00  0.00      A    H
ATOM   2471  HZ1 ACN A 412      26.418  34.384  17.657  1.00  0.00      A    H
ATOM   2472  HZ2 ACN A 412      27.291  33.364  18.888  1.00  0.00      A    H
ATOM   2473  CT  ACN A 413      38.344   2.699  49.110  1.00  0.00      A    C
ATOM   2474  CZ  ACN A 413      39.681   2.341  48.584  1.00  0.00      A    C
ATOM   2475  NZ  ACN A 413      40.719   2.006  48.121  1.00  0.00      A    N
ATOM   2476  HZ  ACN A 413      37.608   1.965  48.792  1.00  0.00      A    H
ATOM   2477  HZ1 ACN A 413      38.119   3.660  48.656  1.00  0.00      A    H
ATOM   2478  HZ2 ACN A 413      38.295   2.822  50.189  1.00  0.00      A    H
ATOM   2479  CT  ACN A 414      47.961   0.277   6.231  1.00  0.00      A    C
ATOM   2480  CZ  ACN A 414      46.613   0.708   6.367  1.00  0.00      A    C
ATOM   2481  NZ  ACN A 414      45.547   1.117   6.516  1.00  0.00      A    N
ATOM   2482  HZ  ACN A 414      48.584   0.827   6.931  1.00  0.00      A    H
ATOM   2483  HZ1 ACN A 414      48.313   0.317   5.204  1.00  0.00      A    H
ATOM   2484  HZ2 ACN A 414      47.923  -0.778   6.492  1.00  0.00      A    H
ATOM   2485  CT  ACN A 415       2.200  15.138  13.817  1.00  0.00      A    C
ATOM   2486  CZ  ACN A 415       1.615  16.526  13.683  1.00  0.00      A    C
ATOM   2487  NZ  ACN A 415       1.211  17.627  13.555  1.00  0.00      A    N
ATOM   2488  HZ  ACN A 415       1.391  14.443  14.026  1.00  0.00      A    H
ATOM   2489  HZ1 ACN A 415       2.970  15.126  14.584  1.00  0.00      A    H
ATOM   2490  HZ2 ACN A 415       2.535  14.884  12.815  1.00  0.00      A    H
ATOM   2491  CT  ACN A 416      44.277  25.263  41.006  1.00  0.00      A    C
ATOM   2492  CZ  ACN A 416      44.291  25.462  39.559  1.00  0.00      A    C
ATOM   2493  NZ  ACN A 416      44.306  25.634  38.422  1.00  0.00      A    N
ATOM   2494  HZ  ACN A 416      45.185  25.769  41.324  1.00  0.00      A    H
ATOM   2495  HZ1 ACN A 416      44.438  24.236  41.323  1.00  0.00      A    H
ATOM   2496  HZ2 ACN A 416      43.388  25.717  41.436  1.00  0.00      A    H
ATOM   2497  CT  ACN A 417      18.871   7.908  15.493  1.00  0.00      A    C
ATOM   2498  CZ  ACN A 417      18.508   6.488  15.538  1.00  0.00      A    C
ATOM   2499  NZ  ACN A 417      18.272   5.383  15.600  1.00  0.00      A    N
ATOM   2500  HZ  ACN A 417      19.739   7.969  16.145  1.00  0.00      A    H
ATOM   2501  HZ1 ACN A 417      18.100   8.497  15.983  1.00  0.00      A    H
ATOM   2502  HZ2 ACN A 417      19.214   8.181  14.498  1.00  0.00      A    H
ATOM   2503  CT  ACN A 418       1.033   6.358  16.095  1.00  0.00      A    C
ATOM   2504  CZ  ACN A 418       0.096   7.020  17.002  1.00  0.00      A    C
ATOM   2505  NZ  ACN A 418      -0.697   7.470  17.680  1.00  0.00      A    N
ATOM   2506  HZ  ACN A 418       1.905   5.959  16.608  1.00  0.00      A    H
ATOM   2507  HZ1 ACN A 418       1.396   7.037  15.328  1.00  0.00      A    H
ATOM   2508  HZ2 ACN A 418       0.607   5.469  15.637  1.00  0.00      A    H
ATOM   2509  CT  ACN A 419      29.809  33.889  30.639  1.00  0.00      A    C
ATOM   2510  CZ  ACN A 419      30.495  34.065  31.871  1.00  0.00      A    C
ATOM   2511  NZ  ACN A 419      31.078  34.220  32.828  1.00  0.00      A    N
ATOM   2512  HZ  ACN A 419      30.596  33.676  29.921  1.00  0.00      A    H
ATOM   2513  HZ1 ACN A 419      29.220  34.760  30.361  1.00  0.00      A    H
ATOM   2514  HZ2 ACN A 419      29.174  33.028  30.831  1.00  0.00      A    H
ATOM   2515  CT  ACN A 420      48.681  36.675  22.478  1.00  0.00      A    C
ATOM   2516  CZ  ACN A 420      48.068  37.541  23.508  1.00  0.00      A    C
ATOM   2517  NZ  ACN A 420      47.591  38.225  24.338  1.00  0.00      A    N
ATOM   2518  HZ  ACN A 420      48.967  37.254  21.603  1.00  0.00      A    H
ATOM   2519  HZ1 ACN A 420      47.953  35.892  22.281  1.00  0.00      A    H
ATOM   2520  HZ2 ACN A 420      49.590  36.312  22.950  1.00  0.00      A    H
ATOM   2521  CT  ACN A 421      35.561  21.748   2.977  1.00  0.00      A    C
ATOM   2522  CZ  ACN A 421      35.282  21.804   1.566  1.00  0.00      A    C
ATOM   2523  NZ  ACN A 421      34.989  21.885   0.428  1.00  0.00      A    N
ATOM   2524  HZ  ACN A 421      34.821  21.127   3.474  1.00  0.00      A    H
ATOM   2525  HZ1 ACN A 421      35.549  22.748   3.404  1.00  0.00      A    H
ATOM   2526  HZ2 ACN A 421      36.570  21.358   3.090  1.00  0.00      A    H
ATOM   2527  CT  ACN A 422      28.970   5.060  24.821  1.00  0.00      A    C
ATOM   2528  CZ  ACN A 422      28.307   5.468  23.558  1.00  0.00      A    C
ATOM   2529  NZ  ACN A 422      27.832   5.728  22.479  1.00  0.00      A    N
ATOM   2530  HZ  ACN A 422      28.970   5.880  25.534  1.00  0.00      A    H
ATOM   2531  HZ1 ACN A 422      29.994   4.742  24.642  1.00  0.00      A    H
ATOM   2532  HZ2 ACN A 422      28.475   4.194  25.254  1.00  0.00      A    H
ATOM   2533  CT  ACN A 423       0.767  15.155  31.813  1.00  0.00      A    C
ATOM   2534  CZ  ACN A 423       2.162  15.131  31.327  1.00  0.00      A    C
ATOM   2535  NZ  ACN A 423       3.256  15.065  30.966  1.00  0.00      A    N
ATOM   2536  HZ  ACN A 423       0.053  15.743  31.241  1.00  0.00      A    H
ATOM   2537  HZ1 ACN A 423       0.633  15.730  32.725  1.00  0.00      A    H
ATOM   2538  HZ2 ACN A 423       0.414  14.132  31.914  1.00  0.00      A    H
ATOM   2539  CT  ACN A 424      12.019   5.038   9.205  1.00  0.00      A    C
ATOM   2540  CZ  ACN A 424      13.158   5.891   9.238  1.00  0.00      A    C
ATOM   2541  NZ  ACN A 424      14.098   6.540   9.307  1.00  0.00      A    N
ATOM   2542  HZ  ACN A 424      11.396   5.404   8.392  1.00  0.00      A    H
ATOM   2543  HZ1 ACN A 424      11.473   5.022  10.145  1.00  0.00      A    H
ATOM   2544  HZ2 ACN A 424      12.375   4.038   8.971  1.00  0.00      A    H
ATOM   2545  CT  ACN A 425      19.883  45.931  26.854  1.00  0.00      A    C
ATOM   2546  CZ  ACN A 425      18.748  45.034  26.607  1.00  0.00      A    C
ATOM   2547  NZ  ACN A 425      17.796  44.378  26.491  1.00  0.00      A    N
ATOM   2548  HZ  ACN A 425      19.593  46.829  27.395  1.00  0.00      A    H
ATOM   2549  HZ1 ACN A 425      20.360  46.031  25.883  1.00  0.00      A    H
ATOM   2550  HZ2 ACN A 425      20.527  45.369  27.526  1.00  0.00      A    H
ATOM   2551  CT  ACN A 426      29.401  48.258   9.743  1.00  0.00      A    C
ATOM   2552  CZ  ACN A 426      29.755  49.663   9.685  1.00  0.00      A    C
ATOM   2553  NZ  ACN A 426      30.026  50.805   9.687  1.00  0.00      A    N
ATOM   2554  HZ  ACN A 426      30.051  47.683  10.398  1.00  0.00      A    H
ATOM   2555  HZ1 ACN A 426      29.627  47.768   8.799  1.00  0.00      A    H
ATOM   2556  HZ2 ACN A 426      28.361  48.112  10.024  1.00  0.00      A    H
ATOM   2557  CT  ACN A 427      32.830   4.716  37.737  1.00  0.00      A    C
ATOM   2558  CZ  ACN A 427      32.345   5.457  36.640  1.00  0.00      A    C
ATOM   2559  NZ  ACN A 427      31.964   6.085  35.737  1.00  0.00      A    N
ATOM   2560  HZ  ACN A 427      33.824   4.363  37.474  1.00  0.00      A    H
ATOM   2561  HZ1 ACN A 427      32.108   3.947  37.998  1.00  0.00      A    H
ATOM   2562  HZ2 ACN A 427      32.983   5.402  38.567  1.00  0.00      A    H
ATOM   2563  CT  ACN A 428      39.777  29.166  49.375  1.00  0.00      A    C
ATOM   2564  CZ  ACN A 428      38.986  28.323  48.388  1.00  0.00      A    C
ATOM   2565  NZ  ACN A 428      38.400  27.605  47.664  1.00  0.00      A    N
ATOM   2566  HZ  ACN A 428      39.712  30.246  49.266  1.00  0.00      A    H
ATOM   2567  HZ1 ACN A 428      40.825  28.904  49.255  1.00  0.00      A    H
ATOM   2568  HZ2 ACN A 428      39.559  28.851  50.392  1.00  0.00      A    H
ATOM   2569  CT  ACN A 429       7.161  23.564  37.040  1.00  0.00      A    C
ATOM   2570  CZ  ACN A 429       5.831  24.135  36.843  1.00  0.00      A    C
ATOM   2571  NZ  ACN A 429       4.792  24.567  36.621  1.00  0.00      A    N
ATOM   2572  HZ  ACN A 429       7.949  24.057  36.478  1.00  0.00      A    H
ATOM   2573  HZ1 ACN A 429       7.205  22.509  36.785  1.00  0.00      A    H
ATOM   2574  HZ2 ACN A 429       7.488  23.556  38.077  1.00  0.00      A    H
ATOM   2575  CT  ACN A 430      22.630   5.997   8.625  1.00  0.00      A    C
ATOM   2576  CZ  ACN A 430      21.469   5.175   8.462  1.00  0.00      A    C
ATOM   2577  NZ  ACN A 430      20.519   4.484   8.328  1.00  0.00      A    N
ATOM   2578  HZ  ACN A 430      22.779   6.809   7.917  1.00  0.00      A    H
ATOM   2579  HZ1 ACN A 430      23.586   5.481   8.659  1.00  0.00      A    H
ATOM   2580  HZ2 ACN A 430      22.452   6.439   9.602  1.00  0.00      A    H
ATOM   2581  CT  ACN A 431      47.946  47.847  40.041  1.00  0.00      A    C
ATOM   2582  CZ  ACN A 431      48.454  49.214  40.304  1.00  0.00      A    C
ATOM   2583  NZ  ACN A 431      48.977  50.222  40.538  1.00  0.00      A    N
ATOM   2584  HZ  ACN A 431      47.487  47.461  40.948  1.00  0.00      A    H
ATOM   2585  HZ1 ACN A 431      48.711  47.082  39.946  1.00  0.00      A    H
ATOM   2586  HZ2 ACN A 431      47.255  47.675  39.220  1.00  0.00      A    H
ATOM   2587  CT  ACN A 432      44.342  16.182  17.341  1.00  0.00      A    C
ATOM   2588  CZ  ACN A 432      42.965  16.526  17.039  1.00  0.00      A    C
ATOM   2589  NZ  ACN A 432      41.859  16.751  16.746  1.00  0.00      A    N
ATOM   2590  HZ  ACN A 432      44.368  15.456  18.150  1.00  0.00      A    H
ATOM   2591  HZ1 ACN A 432      44.890  17.104  17.520  1.00  0.00      A    H
ATOM   2592  HZ2 ACN A 432      44.800  15.591  16.552  1.00  0.00      A    H
ATOM   2593  CT  ACN A 433       4.009  28.659  22.281  1.00  0.00      A    C
ATOM   2594  CZ  ACN A 433       2.910  28.423  23.187  1.00  0.00      A    C
ATOM   2595  NZ  ACN A 433       2.015  28.186  23.880  1.00  0.00      A    N
ATOM   2596  HZ  ACN A 433       3.508  28.887  21.343  1.00  0.00      A    H
ATOM   2597  HZ1 ACN A 433       4.559  27.750  22.050  1.00  0.00      A    H
ATOM   2598  HZ2 ACN A 433       4.619  29.418  22.764  1.00  0.00      A    H
ATOM   2599  CT  ACN A 434      20.785  31.616  10.564  1.00  0.00      A    C
ATOM   2600  CZ  ACN A 434      21.714  31.439  11.672  1.00  0.00      A    C
ATOM   2601  NZ  ACN A 434      22.477  31.270  12.510  1.00  0.00      A    N
ATOM   2602  HZ  ACN A 434      20.444  32.648  10.551  1.00  0.00      A    H
ATOM   2603  HZ1 ACN A 434      19.977  30.904  10.714  1.00  0.00      A    H
ATOM   2604  HZ2 ACN A 434      21.261  31.411   9.609  1.00  0.00      A    H
ATOM   2605  CT  ACN A 435      17.630   4.407   7.109  1.00  0.00      A    C
ATOM   2606  CZ  ACN A 435      16.222   4.007   7.345  1.00  0.00      A    C
ATOM   2607  NZ  ACN A 435      15.092   3.760   7.496  1.00  0.00      A    N
ATOM   2608  HZ  ACN A 435      17.528   4.642   6.053  1.00  0.00      A    H
ATOM   2609  HZ1 ACN A 435      18.361   3.637   7.340  1.00  0.00      A    H
ATOM   2610  HZ2 ACN A 435      17.884   5.330   7.625  1.00  0.00      A    H
ATOM   2611  CT  ACN A 436      -0.026  37.583  26.865  1.00  0.00      A    C
ATOM   2612  CZ  ACN A 436       0.160  36.357  26.163  1.00  0.00      A    C
ATOM   2613  NZ  ACN A 436       0.291  35.379  25.525  1.00  0.00      A    N
ATOM   2614  HZ  ACN A 436       0.827  38.232  26.687  1.00  0.00      A    H
ATOM   2615  HZ1 ACN A 436      -0.236  37.395  27.915  1.00  0.00      A    H
ATOM   2616  HZ2 ACN A 436      -0.948  37.911  26.391  1.00  0.00      A    H
ATOM   2617  CT  ACN A 437      45.184  35.848  20.775  1.00  0.00      A    C
ATOM   2618  CZ  ACN A 437      45.801  34.825  21.650  1.00  0.00      A    C
ATOM   2619  NZ  ACN A 437      46.224  34.019  22.332  1.00  0.00      A    N
ATOM   2620  HZ  ACN A 437      45.840  36.714  20.774  1.00  0.00      A    H
ATOM   2621  HZ1 ACN A 437      44.121  36.000  20.943  1.00  0.00      A    H
ATOM   2622  HZ2 ACN A 437      45.284  35.356  19.811  1.00  0.00      A    H
ATOM   2623  CT  ACN A 438      39.584   9.001  41.299  1.00  0.00      A    C
ATOM   2624  CZ  ACN A 438      39.960   7.777  42.055  1.00  0.00      A    C
ATOM   2625  NZ  ACN A 438      40.259   6.839  42.716  1.00  0.00      A    N
ATOM   2626  HZ  ACN A 438      39.326   9.713  42.078  1.00  0.00      A    H
ATOM   2627  HZ1 ACN A 438      38.735   8.817  40.647  1.00  0.00      A    H
ATOM   2628  HZ2 ACN A 438      40.405   9.298  40.652  1.00  0.00      A    H
ATOM   2629  CT  ACN A 439      22.478  22.734   3.800  1.00  0.00      A    C
ATOM   2630  CZ  ACN A 439      21.223  21.998   3.538  1.00  0.00      A    C
ATOM   2631  NZ  ACN A 439      20.221  21.457   3.320  1.00  0.00      A    N
ATOM   2632  HZ  ACN A 439      23.304  22.121   3.449  1.00  0.00      A    H
ATOM   2633  HZ1 ACN A 439      22.649  23.016   4.836  1.00  0.00      A    H
ATOM   2634  HZ2 ACN A 439      22.409  23.650   3.219  1.00  0.00      A    H
ATOM   2635  CT  ACN A 440      29.449  10.572  41.235  1.00  0.00      A    C
ATOM   2636  CZ  ACN A 440      29.001  11.746  40.510  1.00  0.00      A    C
ATOM   2637  NZ  ACN A 440      28.618  12.654  39.868  1.00  0.00      A    N
ATOM   2638  HZ  ACN A 440      28.987   9.788  40.641  1.00  0.00      A    H
ATOM   2639  HZ1 ACN A 440      28.984  10.521  42.216  1.00  0.00      A    H
ATOM   2640  HZ2 ACN A 440      30.532  10.507  41.164  1.00  0.00      A    H
ATOM   2641  CT  ACN A 441      42.390  32.370  10.151  1.00  0.00      A    C
ATOM   2642  CZ  ACN A 441      42.338  31.519  11.387  1.00  0.00      A    C
ATOM   2643  NZ  ACN A 441      42.266  30.783  12.256  1.00  0.00      A    N
ATOM   2644  HZ  ACN A 441      42.723  31.723   9.343  1.00  0.00      A    H
ATOM   2645  HZ1 ACN A 441      42.970  33.277  10.304  1.00  0.00      A    H
ATOM   2646  HZ2 ACN A 441      41.356  32.698  10.085  1.00  0.00      A    H
ATOM   2647  CT  ACN A 442       3.677   5.729   3.269  1.00  0.00      A    C
ATOM   2648  CZ  ACN A 442       4.789   5.000   3.895  1.00  0.00      A    C
ATOM   2649  NZ  ACN A 442       5.604   4.410   4.438  1.00  0.00      A    N
ATOM   2650  HZ  ACN A 442       2.789   5.581   3.878  1.00  0.00      A    H
ATOM   2651  HZ1 ACN A 442       3.406   5.194   2.362  1.00  0.00      A    H
ATOM   2652  HZ2 ACN A 442       3.921   6.776   3.106  1.00  0.00      A    H
ATOM   2653  CT  ACN A 443      43.655   1.292   0.707  1.00  0.00      A    C
ATOM   2654  CZ  ACN A 443      44.626   0.746  -0.285  1.00  0.00      A    C
ATOM   2655  NZ  ACN A 443      45.401   0.267  -1.019  1.00  0.00      A    N
ATOM   2656  HZ  ACN A 443      43.053   0.388   0.760  1.00  0.00      A    H
ATOM   2657  HZ1 ACN A 443      43.128   2.190   0.394  1.00  0.00      A    H
ATOM   2658  HZ2 ACN A 443      44.114   1.362   1.689  1.00  0.00      A    H
ATOM   2659  CT  ACN A 444      20.143  44.121   1.827  1.00  0.00      A    C
ATOM   2660  CZ  ACN A 444      21.196  45.134   1.564  1.00  0.00      A    C
ATOM   2661  NZ  ACN A 444      22.009  45.915   1.297  1.00  0.00      A    N
ATOM   2662  HZ  ACN A 444      19.423  44.593   2.491  1.00  0.00      A    H
ATOM   2663  HZ1 ACN A 444      20.575  43.297   2.388  1.00  0.00      A    H
ATOM   2664  HZ2 ACN A 444      19.638  43.811   0.916  1.00  0.00      A    H
ATOM   2665  CT  ACN A 445      42.051  36.988   2.827  1.00  0.00      A    C
ATOM   2666  CZ  ACN A 445      41.315  37.009   1.646  1.00  0.00      A    C
ATOM   2667  NZ  ACN A 445      40.697  36.946   0.629  1.00  0.00      A    N
ATOM   2668  HZ  ACN A 445      41.985  35.941   3.113  1.00  0.00      A    H
ATOM   2669  HZ1 ACN A 445      41.613  37.627   3.589  1.00  0.00      A    H
ATOM   2670  HZ2 ACN A 445      43.097  37.223   2.646  1.00  0.00      A    H
ATOM   2671  CT  ACN A 446      46.582  10.051  30.259  1.00  0.00      A    C
ATOM   2672  CZ  ACN A 446      47.032  11.519  30.239  1.00  0.00      A    C
ATOM   2673  NZ  ACN A 446      47.361  12.616  30.201  1.00  0.00      A    N
ATOM   2674  HZ  ACN A 446      47.085   9.423  30.989  1.00  0.00      A    H
ATOM   2675  HZ1 ACN A 446      46.688   9.726  29.227  1.00  0.00      A    H
ATOM   2676  HZ2 ACN A 446      45.506   9.986  30.399  1.00  0.00      A    H
ATOM   2677  CT  ACN A 447      31.045   5.036   4.112  1.00  0.00      A    C
ATOM   2678  CZ  ACN A 447      29.670   5.321   4.418  1.00  0.00      A    C
ATOM   2679  NZ  ACN A 447      28.532   5.494   4.678  1.00  0.00      A    N
ATOM   2680  HZ  ACN A 447      31.027   3.994   3.801  1.00  0.00      A    H
ATOM   2681  HZ1 ACN A 447      31.558   5.203   5.056  1.00  0.00      A    H
ATOM   2682  HZ2 ACN A 447      31.477   5.686   3.356  1.00  0.00      A    H
ATOM   2683  CT  ACN A 448      31.740  45.136  16.620  1.00  0.00      A    C
ATOM   2684  CZ  ACN A 448      32.542  45.304  15.349  1.00  0.00      A    C
ATOM   2685  NZ  ACN A 448      33.141  45.469  14.377  1.00  0.00      A    N
ATOM   2686  HZ  ACN A 448      31.433  44.106  16.779  1.00  0.00      A    H
ATOM   2687  HZ1 ACN A 448      30.760  45.594  16.517  1.00  0.00      A    H
ATOM   2688  HZ2 ACN A 448      32.299  45.600  17.429  1.00  0.00      A    H
ATOM   2689  CT  ACN A 449       9.573  19.987  45.410  1.00  0.00      A    C
ATOM   2690  CZ  ACN A 449      10.279  19.764  46.628  1.00  0.00      A    C
ATOM   2691  NZ  ACN A 449      10.828  19.619  47.611  1.00  0.00      A    N
ATOM   2692  HZ  ACN A 449      10.100  19.945  44.461  1.00  0.00      A    H
ATOM   2693  HZ1 ACN A 449       9.172  20.997  45.435  1.00  0.00      A    H
ATOM   2694  HZ2 ACN A 449       8.781  19.249  45.320  1.00  0.00      A    H
ATOM   2695  CT  ACN A 450       4.679   2.911  21.662  1.00  0.00      A    C
ATOM   2696  CZ  ACN A 450       3.905   2.761  22.852  1.00  0.00      A    C
ATOM   2697  NZ  ACN A 450       3.257   2.636  23.821  1.00  0.00      A    N
ATOM   2698  HZ  ACN A 450       5.706   2.601  21.838  1.00  0.00      A    H
ATOM   2699  HZ1 ACN A 450       4.827   3.978  21.515  1.00  0.00      A    H
ATOM   2700  HZ2 ACN A 450       4.313   2.480  20.734  1.00  0.00      A    H
ATOM   2701  CT  ACN A 451      27.482  42.526  38.911  1.00  0.00      A    C
ATOM   2702  CZ  ACN A 451      27.859  43.759  39.670  1.00  0.00      A    C
ATOM   2703  NZ  ACN A 451      28.213  44.677  40.366  1.00  0.00      A    N
ATOM   2704  HZ  ACN A 451      27.150  41.757  39.603  1.00  0.00      A    H
ATOM   2705  HZ1 ACN A 451      28.287  42.191  38.262  1.00  0.00      A    H
ATOM   2706  HZ2 ACN A 451      26.676  42.859  38.262  1.00  0.00      A    H
ATOM   2707  CT  ACN A 452      31.104  27.316  21.183  1.00  0.00      A    C
ATOM   2708  CZ  ACN A 452      32.511  26.840  21.566  1.00  0.00      A    C
ATOM   2709  NZ  ACN A 452      33.563  26.447  21.788  1.00  0.00      A    N
ATOM   2710  HZ  ACN A 452      30.624  27.891  21.971  1.00  0.00      A    H
ATOM   2711  HZ1 ACN A 452      30.447  26.472  20.988  1.00  0.00      A    H
ATOM   2712  HZ2 ACN A 452      31.243  27.789  20.214  1.00  0.00      A    H
ATOM   2713  CT  ACN A 453      49.150   0.691  49.482  1.00  0.00      A    C
ATOM   2714  CZ  ACN A 453      49.705   0.208  48.211  1.00  0.00      A    C
ATOM   2715  NZ  ACN A 453      50.102  -0.240  47.182  1.00  0.00      A    N
ATOM   2716  HZ  ACN A 453      48.460  -0.100  49.767  1.00  0.00      A    H
ATOM   2717  HZ1 ACN A 453      48.639   1.649  49.441  1.00  0.00      A    H
ATOM   2718  HZ2 ACN A 453      49.902   0.819  50.256  1.00  0.00      A    H
ATOM   2719  CT  ACN A 454      17.664   1.621  47.508  1.00  0.00      A    C
ATOM   2720  CZ  ACN A 454      16.701   2.008  48.550  1.00  0.00      A    C
ATOM   2721  NZ  ACN A 454      15.931   2.267  49.374  1.00  0.00      A    N
ATOM   2722  HZ  ACN A 454      18.006   0.599  47.646  1.00  0.00      A    H
ATOM   2723  HZ1 ACN A 454      18.582   2.199  47.452  1.00  0.00      A    H
ATOM   2724  HZ2 ACN A 454      17.129   1.566  46.564  1.00  0.00      A    H
ATOM   2725  CT  ACN A 455      14.755  43.637  39.675  1.00  0.00      A    C
ATOM   2726  CZ  ACN A 455      14.598  44.970  39.133  1.00  0.00      A    C
ATOM   2727  NZ  ACN A 455      14.460  46.039  38.709  1.00  0.00      A    N
ATOM   2728  HZ  ACN A 455      13.857  43.061  39.882  1.00  0.00      A    H
ATOM   2729  HZ1 ACN A 455      15.312  43.654  40.608  1.00  0.00      A    H
ATOM   2730  HZ2 ACN A 455      15.311  43.034  38.961  1.00  0.00      A    H
ATOM   2731  CT  ACN A 456      39.278  43.685  46.345  1.00  0.00      A    C
ATOM   2732  CZ  ACN A 456      37.923  43.182  46.518  1.00  0.00      A    C
ATOM   2733  NZ  ACN A 456      36.819  42.879  46.666  1.00  0.00      A    N
ATOM   2734  HZ  ACN A 456      39.638  43.595  45.323  1.00  0.00      A    H
ATOM   2735  HZ1 ACN A 456      39.871  43.048  46.996  1.00  0.00      A    H
ATOM   2736  HZ2 ACN A 456      39.214  44.751  46.547  1.00  0.00      A    H
ATOM   2737  CT  ACN A 457       1.056  28.539  32.696  1.00  0.00      A    C
ATOM   2738  CZ  ACN A 457       1.721  29.154  31.544  1.00  0.00      A    C
ATOM   2739  NZ  ACN A 457       2.252  29.613  30.651  1.00  0.00      A    N
ATOM   2740  HZ  ACN A 457      -0.023  28.617  32.585  1.00  0.00      A    H
ATOM   2741  HZ1 ACN A 457       1.376  28.992  33.630  1.00  0.00      A    H
ATOM   2742  HZ2 ACN A 457       1.324  27.486  32.734  1.00  0.00      A    H
ATOM   2743  CT  ACN A 458      21.107   0.324   8.802  1.00  0.00      A    C
ATOM   2744  CZ  ACN A 458      19.817   0.955   9.072  1.00  0.00      A    C
ATOM   2745  NZ  ACN A 458      18.813   1.403   9.368  1.00  0.00      A    N
ATOM   2746  HZ  ACN A 458      20.994  -0.323   7.935  1.00  0.00      A    H
ATOM   2747  HZ1 ACN A 458      21.281  -0.236   9.717  1.00  0.00      A    H
ATOM   2748  HZ2 ACN A 458      21.786   1.164   8.681  1.00  0.00      A    H
ATOM   2749  CT  ACN A 459      48.698  19.108  26.972  1.00  0.00      A    C
ATOM   2750  CZ  ACN A 459      47.746  20.076  26.481  1.00  0.00      A    C
ATOM   2751  NZ  ACN A 459      46.986  20.832  26.056  1.00  0.00      A    N
ATOM   2752  HZ  ACN A 459      48.086  18.216  27.070  1.00  0.00      A    H
ATOM   2753  HZ1 ACN A 459      49.316  19.388  27.821  1.00  0.00      A    H
ATOM   2754  HZ2 ACN A 459      49.421  18.928  26.180  1.00  0.00      A    H
ATOM   2755  CT  ACN A 460      14.146  19.251  32.277  1.00  0.00      A    C
ATOM   2756  CZ  ACN A 460      14.525  19.228  33.651  1.00  0.00      A    C
ATOM   2757  NZ  ACN A 460      14.785  19.244  34.780  1.00  0.00      A    N
ATOM   2758  HZ  ACN A 460      14.339  20.264  31.933  1.00  0.00      A    H
ATOM   2759  HZ1 ACN A 460      13.102  18.957  32.353  1.00  0.00      A    H
ATOM   2760  HZ2 ACN A 460      14.733  18.514  31.735  1.00  0.00      A    H
ATOM   2761  CT  ACN A 461       7.412  42.768   1.556  1.00  0.00      A    C
ATOM   2762  CZ  ACN A 461       6.091  43.306   1.726  1.00  0.00      A    C
ATOM   2763  NZ  ACN A 461       4.992  43.711   1.881  1.00  0.00      A    N
ATOM   2764  HZ  ACN A 461       7.849  43.215   0.667  1.00  0.00      A    H
ATOM   2765  HZ1 ACN A 461       7.578  41.698   1.466  1.00  0.00      A    H
ATOM   2766  HZ2 ACN A 461       7.987  43.059   2.431  1.00  0.00      A    H
ATOM   2767  CT  ACN A 462      24.599  12.403  34.806  1.00  0.00      A    C
ATOM   2768  CZ  ACN A 462      25.321  11.993  33.586  1.00  0.00      A    C
ATOM   2769  NZ  ACN A 462      25.879  11.687  32.641  1.00  0.00      A    N
ATOM   2770  HZ  ACN A 462      25.076  11.951  35.673  1.00  0.00      A    H
ATOM   2771  HZ1 ACN A 462      23.594  12.008  34.682  1.00  0.00      A    H
ATOM   2772  HZ2 ACN A 462      24.478  13.482  34.842  1.00  0.00      A    H
ATOM   2773  CT  ACN A 463      46.822   5.111  29.817  1.00  0.00      A    C
ATOM   2774  CZ  ACN A 463      46.623   5.886  31.055  1.00  0.00      A    C
ATOM   2775  NZ  ACN A 463      46.408   6.440  32.048  1.00  0.00      A    N
ATOM   2776  HZ  ACN A 463      45.833   4.902  29.417  1.00  0.00      A    H
ATOM   2777  HZ1 ACN A 463      47.361   4.204  30.079  1.00  0.00      A    H
ATOM   2778  HZ2 ACN A 463      47.431   5.615  29.071  1.00  0.00      A    H
ATOM   2779  CT  ACN A 464       1.312  49.115   3.683  1.00  0.00      A    C
ATOM   2780  CZ  ACN A 464       1.967  48.158   2.786  1.00  0.00      A    C
ATOM   2781  NZ  ACN A 464       2.454  47.413   2.043  1.00  0.00      A    N
ATOM   2782  HZ  ACN A 464       0.243  48.993   3.839  1.00  0.00      A    H
ATOM   2783  HZ1 ACN A 464       1.637  50.108   3.385  1.00  0.00      A    H
ATOM   2784  HZ2 ACN A 464       1.679  48.920   4.687  1.00  0.00      A    H
ATOM   2785  CT  ACN A 465       7.791  36.848  19.516  1.00  0.00      A    C
ATOM   2786  CZ  ACN A 465       7.134  37.491  18.394  1.00  0.00      A    C
ATOM   2787  NZ  ACN A 465       6.614  37.965  17.455  1.00  0.00      A    N
ATOM   2788  HZ  ACN A 465       7.252  37.069  20.433  1.00  0.00      A    H
ATOM   2789  HZ1 ACN A 465       8.799  37.249  19.580  1.00  0.00      A    H
ATOM   2790  HZ2 ACN A 465       7.925  35.792  19.293  1.00  0.00      A    H
ATOM   2791  CT  ACN A 466      21.593  47.104  35.683  1.00  0.00      A    C
ATOM   2792  CZ  ACN A 466      21.006  46.313  36.696  1.00  0.00      A    C
ATOM   2793  NZ  ACN A 466      20.566  45.692  37.594  1.00  0.00      A    N
ATOM   2794  HZ  ACN A 466      20.976  47.963  35.431  1.00  0.00      A    H
ATOM   2795  HZ1 ACN A 466      21.805  46.474  34.824  1.00  0.00      A    H
ATOM   2796  HZ2 ACN A 466      22.551  47.521  35.985  1.00  0.00      A    H
ATOM   2797  CT  ACN A 467       8.599   8.063   8.624  1.00  0.00      A    C
ATOM   2798  CZ  ACN A 467      10.019   8.052   8.403  1.00  0.00      A    C
ATOM   2799  NZ  ACN A 467      11.181   8.079   8.265  1.00  0.00      A    N
ATOM   2800  HZ  ACN A 467       8.120   7.593   7.769  1.00  0.00      A    H
ATOM   2801  HZ1 ACN A 467       8.253   9.031   8.978  1.00  0.00      A    H
ATOM   2802  HZ2 ACN A 467       8.384   7.404   9.461  1.00  0.00      A    H
ATOM   2803  CT  ACN A 468      14.187   4.289   1.932  1.00  0.00      A    C
ATOM   2804  CZ  ACN A 468      12.939   5.094   2.127  1.00  0.00      A    C
ATOM   2805  NZ  ACN A 468      11.978   5.752   2.313  1.00  0.00      A    N
ATOM   2806  HZ  ACN A 468      14.522   3.906   2.893  1.00  0.00      A    H
ATOM   2807  HZ1 ACN A 468      15.029   4.919   1.659  1.00  0.00      A    H
ATOM   2808  HZ2 ACN A 468      14.041   3.521   1.176  1.00  0.00      A    H
ATOM   2809  CT  ACN A 469       8.708  48.677  28.144  1.00  0.00      A    C
ATOM   2810  CZ  ACN A 469       7.761  47.962  27.196  1.00  0.00      A    C
ATOM   2811  NZ  ACN A 469       7.072  47.392  26.462  1.00  0.00      A    N
ATOM   2812  HZ  ACN A 469       8.694  49.758  28.032  1.00  0.00      A    H
ATOM   2813  HZ1 ACN A 469       9.707  48.250  28.180  1.00  0.00      A    H
ATOM   2814  HZ2 ACN A 469       8.224  48.417  29.082  1.00  0.00      A    H
ATOM   2815  CT  ACN A 470      21.970  32.793  18.369  1.00  0.00      A    C
ATOM   2816  CZ  ACN A 470      23.216  32.281  18.746  1.00  0.00      A    C
ATOM   2817  NZ  ACN A 470      24.267  31.955  19.026  1.00  0.00      A    N
ATOM   2818  HZ  ACN A 470      21.642  32.125  17.576  1.00  0.00      A    H
ATOM   2819  HZ1 ACN A 470      22.057  33.834  18.071  1.00  0.00      A    H
ATOM   2820  HZ2 ACN A 470      21.197  32.703  19.128  1.00  0.00      A    H
ATOM   2821  CT  ACN A 471      33.678  42.305  12.233  1.00  0.00      A    C
ATOM   2822  CZ  ACN A 471      34.988  42.298  12.892  1.00  0.00      A    C
ATOM   2823  NZ  ACN A 471      36.003  42.289  13.445  1.00  0.00      A    N
ATOM   2824  HZ  ACN A 471      33.825  42.260  11.157  1.00  0.00      A    H
ATOM   2825  HZ1 ACN A 471      33.145  43.225  12.460  1.00  0.00      A    H
ATOM   2826  HZ2 ACN A 471      33.049  41.523  12.650  1.00  0.00      A    H
ATOM   2827  CT  ACN A 472      46.764  27.533  29.798  1.00  0.00      A    C
ATOM   2828  CZ  ACN A 472      48.180  27.822  29.727  1.00  0.00      A    C
ATOM   2829  NZ  ACN A 472      49.313  28.092  29.632  1.00  0.00      A    N
ATOM   2830  HZ  ACN A 472      46.403  28.131  28.965  1.00  0.00      A    H
ATOM   2831  HZ1 ACN A 472      46.299  27.758  30.754  1.00  0.00      A    H
ATOM   2832  HZ2 ACN A 472      46.569  26.481  29.610  1.00  0.00      A    H
ATOM   2833  CT  ACN A 473      21.128   3.050  34.806  1.00  0.00      A    C
ATOM   2834  CZ  ACN A 473      19.678   2.664  34.771  1.00  0.00      A    C
ATOM   2835  NZ  ACN A 473      18.537   2.403  34.812  1.00  0.00      A    N
ATOM   2836  HZ  ACN A 473      21.548   3.168  33.810  1.00  0.00      A    H
ATOM   2837  HZ1 ACN A 473      21.741   2.330  35.343  1.00  0.00      A    H
ATOM   2838  HZ2 ACN A 473      21.316   3.930  35.415  1.00  0.00      A    H
ATOM   2839  CT  ACN A 474      23.655  16.496   8.732  1.00  0.00      A    C
ATOM   2840  CZ  ACN A 474      23.917  15.555   7.614  1.00  0.00      A    C
ATOM   2841  NZ  ACN A 474      24.095  14.823   6.704  1.00  0.00      A    N
ATOM   2842  HZ  ACN A 474      22.739  17.055   8.563  1.00  0.00      A    H
ATOM   2843  HZ1 ACN A 474      24.466  17.218   8.675  1.00  0.00      A    H
ATOM   2844  HZ2 ACN A 474      23.531  16.022   9.703  1.00  0.00      A    H
ATOM   2845  CT  ACN A 475      34.786  31.252  22.428  1.00  0.00      A    C
ATOM   2846  CZ  ACN A 475      33.785  30.226  22.669  1.00  0.00      A    C
ATOM   2847  NZ  ACN A 475      32.944  29.459  22.857  1.00  0.00      A    N
ATOM   2848  HZ  ACN A 475      35.249  30.877  21.519  1.00  0.00      A    H
ATOM   2849  HZ1 ACN A 475      35.434  31.376  23.292  1.00  0.00      A    H
ATOM   2850  HZ2 ACN A 475      34.130  32.097  22.235  1.00  0.00      A    H
ATOM   2851  CT  ACN A 476      43.730  44.956  30.197  1.00  0.00      A    C
ATOM   2852  CZ  ACN A 476      43.855  43.572  29.598  1.00  0.00      A    C
ATOM   2853  NZ  ACN A 476      43.982  42.469  29.175  1.00  0.00      A    N
ATOM   2854  HZ  ACN A 476      44.643  45.382  30.604  1.00  0.00      A    H
ATOM   2855  HZ1 ACN A 476      43.075  44.771  31.044  1.00  0.00      A    H
ATOM   2856  HZ2 ACN A 476      43.299  45.678  29.509  1.00  0.00      A    H
ATOM   2857  CT  ACN A 477      18.160  13.767  27.472  1.00  0.00      A    C
ATOM   2858  CZ  ACN A 477      18.709  13.345  26.201  1.00  0.00      A    C
ATOM   2859  NZ  ACN A 477      19.139  13.056  25.172  1.00  0.00      A    N
ATOM   2860  HZ  ACN A 477      17.164  14.184  27.346  1.00  0.00      A    H
ATOM   2861  HZ1 ACN A 477      18.728  14.586  27.907  1.00  0.00      A    H
ATOM   2862  HZ2 ACN A 477      18.141  12.981  28.222  1.00  0.00      A    H
ATOM   2863  CT  ACN A 478      37.063  44.250   7.554  1.00  0.00      A    C
ATOM   2864  CZ  ACN A 478      36.146  43.848   8.675  1.00  0.00      A    C
ATOM   2865  NZ  ACN A 478      35.451  43.450   9.512  1.00  0.00      A    N
ATOM   2866  HZ  ACN A 478      37.897  43.567   7.414  1.00  0.00      A    H
ATOM   2867  HZ1 ACN A 478      37.311  45.295   7.723  1.00  0.00      A    H
ATOM   2868  HZ2 ACN A 478      36.384  44.149   6.711  1.00  0.00      A    H
ATOM   2869  CT  ACN A 479       6.769  29.320  25.659  1.00  0.00      A    C
ATOM   2870  CZ  ACN A 479       5.666  28.845  26.434  1.00  0.00      A    C
ATOM   2871  NZ  ACN A 479       4.733  28.418  26.972  1.00  0.00      A    N
ATOM   2872  HZ  ACN A 479       6.502  29.609  24.646  1.00  0.00      A    H
ATOM   2873  HZ1 ACN A 479       7.445  28.471  25.720  1.00  0.00      A    H
ATOM   2874  HZ2 ACN A 479       7.382  30.170  25.949  1.00  0.00      A    H
ATOM   2875  CT  ACN A 480      10.252   9.239   4.993  1.00  0.00      A    C
ATOM   2876  CZ  ACN A 480       8.791   9.445   4.994  1.00  0.00      A    C
ATOM   2877  NZ  ACN A 480       7.660   9.612   5.044  1.00  0.00      A    N
ATOM   2878  HZ  ACN A 480      10.508   8.538   5.784  1.00  0.00      A    H
ATOM   2879  HZ1 ACN A 480      10.781  10.174   5.158  1.00  0.00      A    H
ATOM   2880  HZ2 ACN A 480      10.528   8.944   3.984  1.00  0.00      A    H
ATOM   2881  CT  ACN A 481      18.808  39.361  39.387  1.00  0.00      A    C
ATOM   2882  CZ  ACN A 481      18.180  40.679  39.707  1.00  0.00      A    C
ATOM   2883  NZ  ACN A 481      17.723  41.711  39.952  1.00  0.00      A    N
ATOM   2884  HZ  ACN A 481      19.804  39.383  38.954  1.00  0.00      A    H
ATOM   2885  HZ1 ACN A 481      18.098  38.841  38.748  1.00  0.00      A    H
ATOM   2886  HZ2 ACN A 481      18.957  38.846  40.333  1.00  0.00      A    H
ATOM   2887  CT  ACN A 482      23.894  26.024  27.233  1.00  0.00      A    C
ATOM   2888  CZ  ACN A 482      24.661  25.771  25.993  1.00  0.00      A    C
ATOM   2889  NZ  ACN A 482      25.316  25.560  25.080  1.00  0.00      A    N
ATOM   2890  HZ  ACN A 482      24.036  27.037  27.602  1.00  0.00      A    H
ATOM   2891  HZ1 ACN A 482      24.166  25.311  28.006  1.00  0.00      A    H
ATOM   2892  HZ2 ACN A 482      22.857  25.968  26.913  1.00  0.00      A    H
ATOM   2893  CT  ACN A 483      12.919  12.742   5.321  1.00  0.00      A    C
ATOM   2894  CZ  ACN A 483      11.954  13.762   5.784  1.00  0.00      A    C
ATOM   2895  NZ  ACN A 483      11.214  14.551   6.076  1.00  0.00      A    N
ATOM   2896  HZ  ACN A 483      12.408  11.784   5.276  1.00  0.00      A    H
ATOM   2897  HZ1 ACN A 483      13.717  12.637   6.052  1.00  0.00      A    H
ATOM   2898  HZ2 ACN A 483      13.151  13.010   4.294  1.00  0.00      A    H
ATOM   2899  CT  ACN A 484      46.798  46.542  19.359  1.00  0.00      A    C
ATOM   2900  CZ  ACN A 484      46.782  47.404  18.166  1.00  0.00      A    C
ATOM   2901  NZ  ACN A 484      46.665  48.094  17.285  1.00  0.00      A    N
ATOM   2902  HZ  ACN A 484      45.804  46.410  19.780  1.00  0.00      A    H
ATOM   2903  HZ1 ACN A 484      47.557  46.858  20.070  1.00  0.00      A    H
ATOM   2904  HZ2 ACN A 484      47.006  45.513  19.076  1.00  0.00      A    H
ATOM   2905  CT  ACN A 485      19.705  28.616  29.904  1.00  0.00      A    C
ATOM   2906  CZ  ACN A 485      19.501  28.661  28.404  1.00  0.00      A    C
ATOM   2907  NZ  ACN A 485      19.336  28.649  27.247  1.00  0.00      A    N
ATOM   2908  HZ  ACN A 485      19.127  27.841  30.402  1.00  0.00      A    H
ATOM   2909  HZ1 ACN A 485      19.530  29.596  30.340  1.00  0.00      A    H
ATOM   2910  HZ2 ACN A 485      20.766  28.382  29.920  1.00  0.00      A    H
ATOM   2911  CT  ACN A 486       4.928  19.144  19.177  1.00  0.00      A    C
ATOM   2912  CZ  ACN A 486       4.250  18.748  20.462  1.00  0.00      A    C
ATOM   2913  NZ  ACN A 486       3.757  18.455  21.463  1.00  0.00      A    N
ATOM   2914  HZ  ACN A 486       4.535  20.150  19.051  1.00  0.00      A    H
ATOM   2915  HZ1 ACN A 486       4.512  18.499  18.407  1.00  0.00      A    H
ATOM   2916  HZ2 ACN A 486       6.014  19.183  19.193  1.00  0.00      A    H
ATOM   2917  CT  ACN A 487      38.858  15.884  15.302  1.00  0.00      A    C
ATOM   2918  CZ  ACN A 487      38.330  14.910  16.273  1.00  0.00      A    C
ATOM   2919  NZ  ACN A 487      37.870  14.252  17.094  1.00  0.00      A    N
ATOM   2920  HZ  ACN A 487      39.901  15.671  15.082  1.00  0.00      A    H
ATOM   2921  HZ1 ACN A 487      38.875  16.893  15.707  1.00  0.00      A    H
ATOM   2922  HZ2 ACN A 487      38.359  15.824  14.339  1.00  0.00      A    H
ATOM   2923  CT  ACN A 488       5.102  16.653  24.196  1.00  0.00      A    C
ATOM   2924  CZ  ACN A 488       4.216  15.666  23.595  1.00  0.00      A    C
ATOM   2925  NZ  ACN A 488       3.581  14.768  23.157  1.00  0.00      A    N
ATOM   2926  HZ  ACN A 488       6.097  16.577  23.764  1.00  0.00      A    H
ATOM   2927  HZ1 ACN A 488       5.152  16.318  25.229  1.00  0.00      A    H
ATOM   2928  HZ2 ACN A 488       4.627  17.631  24.193  1.00  0.00      A    H
ATOM   2929  CT  ACN A 489       8.553  46.412  19.872  1.00  0.00      A    C
ATOM   2930  CZ  ACN A 489       8.953  47.819  19.639  1.00  0.00      A    C
ATOM   2931  NZ  ACN A 489       9.271  48.957  19.495  1.00  0.00      A    N
ATOM   2932  HZ  ACN A 489       7.671  46.032  19.362  1.00  0.00      A    H
ATOM   2933  HZ1 ACN A 489       8.397  46.361  20.946  1.00  0.00      A    H
ATOM   2934  HZ2 ACN A 489       9.321  45.699  19.580  1.00  0.00      A    H
ATOM   2935  CT  ACN A 490      26.828  24.098  13.461  1.00  0.00      A    C
ATOM   2936  CZ  ACN A 490      27.177  24.822  14.699  1.00  0.00      A    C
ATOM   2937  NZ  ACN A 490      27.449  25.421  15.639  1.00  0.00      A    N
ATOM   2938  HZ  ACN A 490      26.141  23.272  13.626  1.00  0.00      A    H
ATOM   2939  HZ1 ACN A 490      27.765  23.657  13.128  1.00  0.00      A    H
ATOM   2940  HZ2 ACN A 490      26.363  24.714  12.696  1.00  0.00      A    H
ATOM   2941  CT  ACN A 491      16.197  32.374  13.244  1.00  0.00      A    C
ATOM   2942  CZ  ACN A 491      16.796  31.310  12.387  1.00  0.00      A    C
ATOM   2943  NZ  ACN A 491      17.270  30.514  11.717  1.00  0.00      A    N
ATOM   2944  HZ  ACN A 491      16.884  32.781  13.982  1.00  0.00      A    H
ATOM   2945  HZ1 ACN A 491      15.319  32.041  13.792  1.00  0.00      A    H
ATOM   2946  HZ2 ACN A 491      15.759  33.093  12.556  1.00  0.00      A    H
ATOM   2947  CT  ACN A 492      19.096  10.085  23.369  1.00  0.00      A    C
ATOM   2948  CZ  ACN A 492      19.320  10.918  22.209  1.00  0.00      A    C
ATOM   2949  NZ  ACN A 492      19.452  11.677  21.329  1.00  0.00      A    N
ATOM   2950  HZ  ACN A 492      20.088   9.925  23.785  1.00  0.00      A    H
ATOM   2951  HZ1 ACN A 492      18.656   9.109  23.181  1.00  0.00      A    H
ATOM   2952  HZ2 ACN A 492      18.505  10.643  24.090  1.00  0.00      A    H
ATOM   2953  CT  ACN A 493      19.649   3.487  12.699  1.00  0.00      A    C
ATOM   2954  CZ  ACN A 493      20.565   4.649  12.399  1.00  0.00      A    C
ATOM   2955  NZ  ACN A 493      21.300   5.529  12.163  1.00  0.00      A    N
ATOM   2956  HZ  ACN A 493      19.925   2.587  12.155  1.00  0.00      A    H
ATOM   2957  HZ1 ACN A 493      18.626   3.665  12.376  1.00  0.00      A    H
ATOM   2958  HZ2 ACN A 493      19.678   3.210  13.749  1.00  0.00      A    H
ATOM   2959  CT  ACN A 494      16.480  19.328   5.279  1.00  0.00      A    C
ATOM   2960  CZ  ACN A 494      15.075  19.566   4.918  1.00  0.00      A    C
ATOM   2961  NZ  ACN A 494      14.002  19.788   4.585  1.00  0.00      A    N
ATOM   2962  HZ  ACN A 494      16.854  20.280   5.647  1.00  0.00      A    H
ATOM   2963  HZ1 ACN A 494      17.003  18.896   4.429  1.00  0.00      A    H
ATOM   2964  HZ2 ACN A 494      16.282  18.615   6.076  1.00  0.00      A    H
ATOM   2965  CT  ACN A 495      23.404   8.673  36.018  1.00  0.00      A    C
ATOM   2966  CZ  ACN A 495      23.430   8.905  34.539  1.00  0.00      A    C
ATOM   2967  NZ  ACN A 495      23.539   9.113  33.439  1.00  0.00      A    N
ATOM   2968  HZ  ACN A 495      22.660   7.967  36.379  1.00  0.00      A    H
ATOM   2969  HZ1 ACN A 495      23.116   9.696  36.242  1.00  0.00      A    H
ATOM   2970  HZ2 ACN A 495      24.390   8.664  36.475  1.00  0.00      A    H
ATOM   2971  CT  ACN A 496      39.392  49.423   3.954  1.00  0.00      A    C
ATOM   2972  CZ  ACN A 496      39.008  49.868   2.650  1.00  0.00      A    C
ATOM   2973  NZ  ACN A 496      38.655  50.214   1.617  1.00  0.00      A    N
ATOM   2974  HZ  ACN A 496      39.447  50.398   4.431  1.00  0.00      A    H
ATOM   2975  HZ1 ACN A 496      40.376  48.962   3.935  1.00  0.00      A    H
ATOM   2976  HZ2 ACN A 496      38.690  48.729   4.411  1.00  0.00      A    H
ATOM   2977  CT  ACN A 497       4.648  46.235   8.073  1.00  0.00      A    C
ATOM   2978  CZ  ACN A 497       4.419  44.944   8.728  1.00  0.00      A    C
ATOM   2979  NZ  ACN A 497       4.230  43.936   9.260  1.00  0.00      A    N
ATOM   2980  HZ  ACN A 497       4.843  46.167   7.006  1.00  0.00      A    H
ATOM   2981  HZ1 ACN A 497       5.605  46.585   8.453  1.00  0.00      A    H
ATOM   2982  HZ2 ACN A 497       3.811  46.875   8.340  1.00  0.00      A    H
ATOM   2983  CT  ACN A 498      46.152  14.164   7.673  1.00  0.00      A    C
ATOM   2984  CZ  ACN A 498      45.337  15.073   6.778  1.00  0.00      A    C
ATOM   2985  NZ  ACN A 498      44.722  15.729   6.115  1.00  0.00      A    N
ATOM   2986  HZ  ACN A 498      45.388  13.720   8.308  1.00  0.00      A    H
ATOM   2987  HZ1 ACN A 498      46.746  14.810   8.314  1.00  0.00      A    H
ATOM   2988  HZ2 ACN A 498      46.821  13.594   7.034  1.00  0.00      A    H
ATOM   2989  CT  ACN A 499      37.784   8.317  26.328  1.00  0.00      A    C
ATOM   2990  CZ  ACN A 499      37.839   7.806  24.971  1.00  0.00      A    C
ATOM   2991  NZ  ACN A 499      37.863   7.424  23.899  1.00  0.00      A    N
ATOM   2992  HZ  ACN A 499      37.159   7.686  26.954  1.00  0.00      A    H
ATOM   2993  HZ1 ACN A 499      37.209   9.240  26.311  1.00  0.00      A    H
ATOM   2994  HZ2 ACN A 499      38.826   8.462  26.602  1.00  0.00      A    H
ATOM   2995  CT  ACN A 500      20.429  30.596  41.038  1.00  0.00      A    C
ATOM   2996  CZ  ACN A 500      20.252  29.123  41.110  1.00  0.00      A    C
ATOM   2997  NZ  ACN A 500      20.172  27.958  41.161  1.00  0.00      A    N
ATOM   2998  HZ  ACN A 500      20.023  30.964  41.977  1.00  0.00      A    H
ATOM   2999  HZ1 ACN A 500      19.824  30.885  40.182  1.00  0.00      A    H
ATOM   3000  HZ2 ACN A 500      21.469  30.853  40.853  1.00  0.00      A    H
ATOM   3001  CT  ACN A 501      11.031  33.394  20.083  1.00  0.00      A    C
ATOM   3002  CZ  ACN A 501      10.468  34.631  20.712  1.00  0.00      A    C
ATOM   3003  NZ  ACN A 501      10.115  35.625  21.197  1.00  0.00      A    N
ATOM   3004  HZ  ACN A 501      12.020  33.208  20.494  1.00  0.00      A    H
ATOM   3005  HZ1 ACN A 501      10.974  33.533  19.007  1.00  0.00      A    H
ATOM   3006  HZ2 ACN A 501      10.383  32.533  20.229  1.00  0.00      A    H
ATOM   3007  CT  ACN A 502      41.353   4.303  43.920  1.00  0.00      A    C
ATOM   3008  CZ  ACN A 502      42.170   5.187  44.794  1.00  0.00      A    C
ATOM   3009  NZ  ACN A 502      42.925   5.834  45.479  1.00  0.00      A    N
ATOM   3010  HZ  ACN A 502      41.952   3.962  43.079  1.00  0.00      A    H
ATOM   3011  HZ1 ACN A 502      40.422   4.776  43.616  1.00  0.00      A    H
ATOM   3012  HZ2 ACN A 502      41.191   3.411  44.520  1.00  0.00      A    H
ATOM   3013  CT  ACN A 503      10.084  41.445  10.563  1.00  0.00      A    C
ATOM   3014  CZ  ACN A 503       8.671  41.003  10.730  1.00  0.00      A    C
ATOM   3015  NZ  ACN A 503       7.566  40.623  10.920  1.00  0.00      A    N
ATOM   3016  HZ  ACN A 503      10.660  40.588  10.224  1.00  0.00      A    H
ATOM   3017  HZ1 ACN A 503      10.490  41.791  11.510  1.00  0.00      A    H
ATOM   3018  HZ2 ACN A 503      10.002  42.196   9.781  1.00  0.00      A    H
ATOM   3019  CT  ACN A 504      46.199  24.010  25.972  1.00  0.00      A    C
ATOM   3020  CZ  ACN A 504      45.518  25.266  26.320  1.00  0.00      A    C
ATOM   3021  NZ  ACN A 504      44.912  26.234  26.538  1.00  0.00      A    N
ATOM   3022  HZ  ACN A 504      46.079  23.870  24.901  1.00  0.00      A    H
ATOM   3023  HZ1 ACN A 504      45.765  23.140  26.458  1.00  0.00      A    H
ATOM   3024  HZ2 ACN A 504      47.274  24.051  26.130  1.00  0.00      A    H
ATOM   3025  CT  ACN A 505       1.275  31.413  13.344  1.00  0.00      A    C
ATOM   3026  CZ  ACN A 505       0.442  32.542  13.069  1.00  0.00      A    C
ATOM   3027  NZ  ACN A 505      -0.265  33.400  12.878  1.00  0.00      A    N
ATOM   3028  HZ  ACN A 505       1.012  30.934  14.284  1.00  0.00      A    H
ATOM   3029  HZ1 ACN A 505       2.329  31.468  13.087  1.00  0.00      A    H
ATOM   3030  HZ2 ACN A 505       0.812  30.818  12.561  1.00  0.00      A    H
ATOM   3031  CT  ACN A 506      24.086   0.824  32.824  1.00  0.00      A    C
ATOM   3032  CZ  ACN A 506      23.218  -0.437  32.993  1.00  0.00      A    C
ATOM   3033  NZ  ACN A 506      22.539  -1.412  33.136  1.00  0.00      A    N
ATOM   3034  HZ  ACN A 506      23.446   1.702  32.787  1.00  0.00      A    H
ATOM   3035  HZ1 ACN A 506      24.618   0.659  31.891  1.00  0.00      A    H
ATOM   3036  HZ2 ACN A 506      24.749   0.981  33.672  1.00  0.00      A    H
ATOM   3037  CT  ACN A 507      34.954   0.449  27.637  1.00  0.00      A    C
ATOM   3038  CZ  ACN A 507      36.268   0.265  28.373  1.00  0.00      A    C
ATOM   3039  NZ  ACN A 507      37.275   0.163  28.932  1.00  0.00      A    N
ATOM   3040  HZ  ACN A 507      35.030   1.439  27.193  1.00  0.00      A    H
ATOM   3041  HZ1 ACN A 507      34.116   0.287  28.311  1.00  0.00      A    H
ATOM   3042  HZ2 ACN A 507      34.902  -0.354  26.907  1.00  0.00      A    H
ATOM   3043  CT  ACN A 508       9.088  11.663  40.514  1.00  0.00      A    C
ATOM   3044  CZ  ACN A 508       9.514  12.268  41.792  1.00  0.00      A    C
ATOM   3045  NZ  ACN A 508       9.821  12.811  42.778  1.00  0.00      A    N
ATOM   3046  HZ  ACN A 508       8.655  12.410  39.855  1.00  0.00      A    H
ATOM   3047  HZ1 ACN A 508       8.302  10.958  40.770  1.00  0.00      A    H
ATOM   3048  HZ2 ACN A 508       9.935  11.228  39.990  1.00  0.00      A    H
ATOM   3049  CT  ACN A 509       4.069  45.667  17.877  1.00  0.00      A    C
ATOM   3050  CZ  ACN A 509       3.174  45.239  16.770  1.00  0.00      A    C
ATOM   3051  NZ  ACN A 509       2.473  44.867  15.921  1.00  0.00      A    N
ATOM   3052  HZ  ACN A 509       3.494  45.585  18.796  1.00  0.00      A    H
ATOM   3053  HZ1 ACN A 509       4.547  46.626  17.694  1.00  0.00      A    H
ATOM   3054  HZ2 ACN A 509       4.872  44.934  17.853  1.00  0.00      A    H
ATOM   3055  CT  ACN A 510      25.303  47.393  21.160  1.00  0.00      A    C
ATOM   3056  CZ  ACN A 510      24.434  46.435  20.489  1.00  0.00      A    C
ATOM   3057  NZ  ACN A 510      23.824  45.643  19.987  1.00  0.00      A    N
ATOM   3058  HZ  ACN A 510      26.130  46.823  21.574  1.00  0.00      A    H
ATOM   3059  HZ1 ACN A 510      24.719  47.888  21.932  1.00  0.00      A    H
ATOM   3060  HZ2 ACN A 510      25.649  48.097  20.407  1.00  0.00      A    H
ATOM   3061  CT  ACN A 511      40.699  37.114   9.681  1.00  0.00      A    C
ATOM   3062  CZ  ACN A 511      39.797  35.973   9.372  1.00  0.00      A    C
ATOM   3063  NZ  ACN A 511      39.127  35.053   9.165  1.00  0.00      A    N
ATOM   3064  HZ  ACN A 511      40.122  37.996   9.948  1.00  0.00      A    H
ATOM   3065  HZ1 ACN A 511      41.390  37.284   8.860  1.00  0.00      A    H
ATOM   3066  HZ2 ACN A 511      41.259  36.991  10.605  1.00  0.00      A    H
ATOM   3067  CT  ACN A 512      11.836   4.380  31.167  1.00  0.00      A    C
ATOM   3068  CZ  ACN A 512      10.659   4.070  30.242  1.00  0.00      A    C
ATOM   3069  NZ  ACN A 512       9.732   3.861  29.517  1.00  0.00      A    N
ATOM   3070  HZ  ACN A 512      12.228   3.488  31.649  1.00  0.00      A    H
ATOM   3071  HZ1 ACN A 512      11.468   5.120  31.872  1.00  0.00      A    H
ATOM   3072  HZ2 ACN A 512      12.651   4.869  30.640  1.00  0.00      A    H
ATOM   3073  CT  ACN A 513       5.615  17.291  13.210  1.00  0.00      A    C
ATOM   3074  CZ  ACN A 513       5.098  17.701  14.475  1.00  0.00      A    C
ATOM   3075  NZ  ACN A 513       4.589  17.886  15.505  1.00  0.00      A    N
ATOM   3076  HZ  ACN A 513       5.786  18.028  12.430  1.00  0.00      A    H
ATOM   3077  HZ1 ACN A 513       4.944  16.596  12.712  1.00  0.00      A    H
ATOM   3078  HZ2 ACN A 513       6.599  16.861  13.380  1.00  0.00      A    H
ATOM   3079  CT  ACN A 514       8.601   3.310  42.484  1.00  0.00      A    C
ATOM   3080  CZ  ACN A 514       9.781   2.515  42.850  1.00  0.00      A    C
ATOM   3081  NZ  ACN A 514      10.707   1.870  43.170  1.00  0.00      A    N
ATOM   3082  HZ  ACN A 514       8.848   4.256  42.009  1.00  0.00      A    H
ATOM   3083  HZ1 ACN A 514       8.088   3.561  43.409  1.00  0.00      A    H
ATOM   3084  HZ2 ACN A 514       7.964   2.787  41.776  1.00  0.00      A    H
ATOM   3085  CT  ACN A 515      28.945   8.912  46.813  1.00  0.00      A    C
ATOM   3086  CZ  ACN A 515      27.840   9.845  47.191  1.00  0.00      A    C
ATOM   3087  NZ  ACN A 515      27.008  10.532  47.513  1.00  0.00      A    N
ATOM   3088  HZ  ACN A 515      29.106   8.830  45.741  1.00  0.00      A    H
ATOM   3089  HZ1 ACN A 515      28.550   7.955  47.145  1.00  0.00      A    H
ATOM   3090  HZ2 ACN A 515      29.854   9.196  47.337  1.00  0.00      A    H
ATOM   3091  CT  ACN A 516       9.118  22.443  41.124  1.00  0.00      A    C
ATOM   3092  CZ  ACN A 516       7.706  22.375  40.786  1.00  0.00      A    C
ATOM   3093  NZ  ACN A 516       6.593  22.330  40.459  1.00  0.00      A    N
ATOM   3094  HZ  ACN A 516       9.683  22.830  40.280  1.00  0.00      A    H
ATOM   3095  HZ1 ACN A 516       9.505  21.434  41.241  1.00  0.00      A    H
ATOM   3096  HZ2 ACN A 516       9.255  22.878  42.111  1.00  0.00      A    H
ATOM   3097  CT  ACN A 517      29.406  45.473  43.272  1.00  0.00      A    C
ATOM   3098  CZ  ACN A 517      28.830  44.143  43.395  1.00  0.00      A    C
ATOM   3099  NZ  ACN A 517      28.410  43.069  43.551  1.00  0.00      A    N
ATOM   3100  HZ  ACN A 517      28.807  46.069  42.588  1.00  0.00      A    H
ATOM   3101  HZ1 ACN A 517      30.411  45.377  42.869  1.00  0.00      A    H
ATOM   3102  HZ2 ACN A 517      29.555  45.976  44.224  1.00  0.00      A    H
ATOM   3103  CT  ACN A 518      22.101  13.255  42.234  1.00  0.00      A    C
ATOM   3104  CZ  ACN A 518      23.087  14.278  41.895  1.00  0.00      A    C
ATOM   3105  NZ  ACN A 518      23.857  15.134  41.586  1.00  0.00      A    N
ATOM   3106  HZ  ACN A 518      21.291  13.685  42.818  1.00  0.00      A    H
ATOM   3107  HZ1 ACN A 518      22.424  12.316  42.677  1.00  0.00      A    H
ATOM   3108  HZ2 ACN A 518      21.632  12.899  41.321  1.00  0.00      A    H
ATOM   3109  CT  ACN A 519      23.255  32.509   0.978  1.00  0.00      A    C
ATOM   3110  CZ  ACN A 519      22.695  31.131   0.818  1.00  0.00      A    C
ATOM   3111  NZ  ACN A 519      22.250  30.061   0.643  1.00  0.00      A    N
ATOM   3112  HZ  ACN A 519      22.414  33.185   1.110  1.00  0.00      A    H
ATOM   3113  HZ1 ACN A 519      23.859  32.866   0.147  1.00  0.00      A    H
ATOM   3114  HZ2 ACN A 519      23.947  32.542   1.816  1.00  0.00      A    H
ATOM   3115  CT  ACN A 520       2.557  32.183  19.031  1.00  0.00      A    C
ATOM   3116  CZ  ACN A 520       1.182  32.674  19.208  1.00  0.00      A    C
ATOM   3117  NZ  ACN A 520       0.108  33.117  19.371  1.00  0.00      A    N
ATOM   3118  HZ  ACN A 520       2.740  31.515  19.868  1.00  0.00      A    H
ATOM   3119  HZ1 ACN A 520       3.246  33.014  18.901  1.00  0.00      A    H
ATOM   3120  HZ2 ACN A 520       2.502  31.673  18.073  1.00  0.00      A    H
ATOM   3121  CT  ACN A 521       4.800   9.199   2.660  1.00  0.00      A    C
ATOM   3122  CZ  ACN A 521       3.929   9.356   3.834  1.00  0.00      A    C
ATOM   3123  NZ  ACN A 521       3.197   9.466   4.715  1.00  0.00      A    N
ATOM   3124  HZ  ACN A 521       5.416  10.093   2.611  1.00  0.00      A    H
ATOM   3125  HZ1 ACN A 521       4.188   9.121   1.765  1.00  0.00      A    H
ATOM   3126  HZ2 ACN A 521       5.347   8.300   2.930  1.00  0.00      A    H
ATOM   3127  CT  ACN A 522      47.840  47.328  26.120  1.00  0.00      A    C
ATOM   3128  CZ  ACN A 522      49.096  46.743  25.808  1.00  0.00      A    C
ATOM   3129  NZ  ACN A 522      50.172  46.274  25.548  1.00  0.00      A    N
ATOM   3130  HZ  ACN A 522      47.606  48.216  25.539  1.00  0.00      A    H
ATOM   3131  HZ1 ACN A 522      47.960  47.577  27.172  1.00  0.00      A    H
ATOM   3132  HZ2 ACN A 522      47.113  46.550  25.902  1.00  0.00      A    H
ATOM   3133  CT  ACN A 523      10.845  48.498   4.282  1.00  0.00      A    C
ATOM   3134  CZ  ACN A 523      12.215  48.715   3.902  1.00  0.00      A    C
ATOM   3135  NZ  ACN A 523      13.332  48.907   3.594  1.00  0.00      A    N
ATOM   3136  HZ  ACN A 523      10.194  48.922   3.522  1.00  0.00      A    H
ATOM   3137  HZ1 ACN A 523      10.766  48.974   5.256  1.00  0.00      A    H
ATOM   3138  HZ2 ACN A 523      10.653  47.438   4.420  1.00  0.00      A    H
ATOM   3139  CT  ACN A 524       2.298   9.930  25.839  1.00  0.00      A    C
ATOM   3140  CZ  ACN A 524       3.097   9.192  26.791  1.00  0.00      A    C
ATOM   3141  NZ  ACN A 524       3.691   8.532  27.515  1.00  0.00      A    N
ATOM   3142  HZ  ACN A 524       1.280   9.549  25.829  1.00  0.00      A    H
ATOM   3143  HZ1 ACN A 524       2.729   9.761  24.856  1.00  0.00      A    H
ATOM   3144  HZ2 ACN A 524       2.357  10.964  26.171  1.00  0.00      A    H
ATOM   3145  CT  ACN A 525      19.145   0.284  24.122  1.00  0.00      A    C
ATOM   3146  CZ  ACN A 525      18.480   0.642  22.906  1.00  0.00      A    C
ATOM   3147  NZ  ACN A 525      17.929   0.888  21.962  1.00  0.00      A    N
ATOM   3148  HZ  ACN A 525      20.112  -0.160  23.900  1.00  0.00      A    H
ATOM   3149  HZ1 ACN A 525      18.514  -0.483  24.563  1.00  0.00      A    H
ATOM   3150  HZ2 ACN A 525      19.329   1.185  24.701  1.00  0.00      A    H
ATOM   3151  CT  ACN A 526       8.044   6.317  15.421  1.00  0.00      A    C
ATOM   3152  CZ  ACN A 526       6.776   6.012  14.755  1.00  0.00      A    C
ATOM   3153  NZ  ACN A 526       5.735   5.776  14.235  1.00  0.00      A    N
ATOM   3154  HZ  ACN A 526       8.189   5.655  16.272  1.00  0.00      A    H
ATOM   3155  HZ1 ACN A 526       7.952   7.305  15.864  1.00  0.00      A    H
ATOM   3156  HZ2 ACN A 526       8.849   6.245  14.694  1.00  0.00      A    H
ATOM   3157  CT  ACN A 527      15.827  23.218   6.962  1.00  0.00      A    C
ATOM   3158  CZ  ACN A 527      17.078  23.891   6.747  1.00  0.00      A    C
ATOM   3159  NZ  ACN A 527      18.072  24.439   6.610  1.00  0.00      A    N
ATOM   3160  HZ  ACN A 527      16.066  22.234   7.359  1.00  0.00      A    H
ATOM   3161  HZ1 ACN A 527      15.340  22.982   6.020  1.00  0.00      A    H
ATOM   3162  HZ2 ACN A 527      15.124  23.793   7.559  1.00  0.00      A    H
ATOM   3163  CT  ACN A 528      38.172  23.382  26.918  1.00  0.00      A    C
ATOM   3164  CZ  ACN A 528      38.914  23.007  25.668  1.00  0.00      A    C
ATOM   3165  NZ  ACN A 528      39.563  22.724  24.748  1.00  0.00      A    N
ATOM   3166  HZ  ACN A 528      37.120  23.107  26.944  1.00  0.00      A    H
ATOM   3167  HZ1 ACN A 528      38.374  24.432  27.110  1.00  0.00      A    H
ATOM   3168  HZ2 ACN A 528      38.705  22.861  27.709  1.00  0.00      A    H
ATOM   3169  CT  ACN A 529      24.346  31.081   8.342  1.00  0.00      A    C
ATOM   3170  CZ  ACN A 529      23.601  32.267   8.699  1.00  0.00      A    C
ATOM   3171  NZ  ACN A 529      23.100  33.298   8.975  1.00  0.00      A    N
ATOM   3172  HZ  ACN A 529      24.810  30.799   9.283  1.00  0.00      A    H
ATOM   3173  HZ1 ACN A 529      25.222  31.247   7.720  1.00  0.00      A    H
ATOM   3174  HZ2 ACN A 529      23.615  30.410   7.898  1.00  0.00      A    H
ATOM   3175  CT  ACN A 530       5.449  39.789  22.557  1.00  0.00      A    C
ATOM   3176  CZ  ACN A 530       4.690  41.038  22.471  1.00  0.00      A    C
ATOM   3177  NZ  ACN A 530       3.987  41.946  22.366  1.00  0.00      A    N
ATOM   3178  HZ  ACN A 530       5.279  39.262  23.493  1.00  0.00      A    H
ATOM   3179  HZ1 ACN A 530       6.496  39.957  22.317  1.00  0.00      A    H
ATOM   3180  HZ2 ACN A 530       5.041  39.205  21.737  1.00  0.00      A    H
ATOM   3181  CT  ACN A 531      38.281  11.250  18.225  1.00  0.00      A    C
ATOM   3182  CZ  ACN A 531      37.717  10.044  17.641  1.00  0.00      A    C
ATOM   3183  NZ  ACN A 531      37.342   9.015  17.148  1.00  0.00      A    N
ATOM   3184  HZ  ACN A 531      38.811  11.007  19.142  1.00  0.00      A    H
ATOM   3185  HZ1 ACN A 531      37.505  11.997  18.373  1.00  0.00      A    H
ATOM   3186  HZ2 ACN A 531      38.985  11.672  17.512  1.00  0.00      A    H
ATOM   3187  CT  ACN A 532      41.043  46.614   8.392  1.00  0.00      A    C
ATOM   3188  CZ  ACN A 532      41.257  47.581   7.291  1.00  0.00      A    C
ATOM   3189  NZ  ACN A 532      41.436  48.284   6.445  1.00  0.00      A    N
ATOM   3190  HZ  ACN A 532      41.159  45.654   7.896  1.00  0.00      A    H
ATOM   3191  HZ1 ACN A 532      40.065  46.758   8.844  1.00  0.00      A    H
ATOM   3192  HZ2 ACN A 532      41.765  46.663   9.204  1.00  0.00      A    H
ATOM   3193  CT  ACN A 533      18.954  49.682  31.474  1.00  0.00      A    C
ATOM   3194  CZ  ACN A 533      18.733  48.745  32.594  1.00  0.00      A    C
ATOM   3195  NZ  ACN A 533      18.528  48.009  33.474  1.00  0.00      A    N
ATOM   3196  HZ  ACN A 533      19.994  49.656  31.162  1.00  0.00      A    H
ATOM   3197  HZ1 ACN A 533      18.765  50.693  31.826  1.00  0.00      A    H
ATOM   3198  HZ2 ACN A 533      18.299  49.442  30.640  1.00  0.00      A    H
ATOM   3199  CT  ACN A 534      24.795   1.927  28.880  1.00  0.00      A    C
ATOM   3200  CZ  ACN A 534      24.054   0.698  29.151  1.00  0.00      A    C
ATOM   3201  NZ  ACN A 534      23.585  -0.315  29.389  1.00  0.00      A    N
ATOM   3202  HZ  ACN A 534      25.157   2.230  29.859  1.00  0.00      A    H
ATOM   3203  HZ1 ACN A 534      24.289   2.755  28.389  1.00  0.00      A    H
ATOM   3204  HZ2 ACN A 534      25.677   1.669  28.300  1.00  0.00      A    H
ATOM   3205  CT  ACN A 535      20.754  37.536  18.456  1.00  0.00      A    C
ATOM   3206  CZ  ACN A 535      20.040  38.752  18.774  1.00  0.00      A    C
ATOM   3207  NZ  ACN A 535      19.362  39.655  18.990  1.00  0.00      A    N
ATOM   3208  HZ  ACN A 535      21.345  37.837  17.594  1.00  0.00      A    H
ATOM   3209  HZ1 ACN A 535      20.142  36.639  18.466  1.00  0.00      A    H
ATOM   3210  HZ2 ACN A 535      21.423  37.281  19.274  1.00  0.00      A    H
ATOM   3211  CT  ACN A 536      20.123  41.234  27.872  1.00  0.00      A    C
ATOM   3212  CZ  ACN A 536      21.093  41.038  28.999  1.00  0.00      A    C
ATOM   3213  NZ  ACN A 536      21.856  40.903  29.855  1.00  0.00      A    N
ATOM   3214  HZ  ACN A 536      19.168  40.816  28.180  1.00  0.00      A    H
ATOM   3215  HZ1 ACN A 536      20.393  40.711  26.958  1.00  0.00      A    H
ATOM   3216  HZ2 ACN A 536      19.951  42.260  27.555  1.00  0.00      A    H
ATOM   3217  CT  ACN A 537      17.084  26.609  31.776  1.00  0.00      A    C
ATOM   3218  CZ  ACN A 537      18.277  25.721  31.695  1.00  0.00      A    C
ATOM   3219  NZ  ACN A 537      19.231  25.060  31.572  1.00  0.00      A    N
ATOM   3220  HZ  ACN A 537      16.574  26.380  32.708  1.00  0.00      A    H
ATOM   3221  HZ1 ACN A 537      16.483  26.375  30.901  1.00  0.00      A    H
ATOM   3222  HZ2 ACN A 537      17.561  27.586  31.777  1.00  0.00      A    H
ATOM   3223  CT  ACN A 538      49.846  21.834  47.607  1.00  0.00      A    C
ATOM   3224  CZ  ACN A 538      48.380  21.879  47.457  1.00  0.00      A    C
ATOM   3225  NZ  ACN A 538      47.223  21.910  47.319  1.00  0.00      A    N
ATOM   3226  HZ  ACN A 538      50.170  20.832  47.875  1.00  0.00      A    H
ATOM   3227  HZ1 ACN A 538      50.159  22.460  48.439  1.00  0.00      A    H
ATOM   3228  HZ2 ACN A 538      50.326  22.173  46.693  1.00  0.00      A    H
ATOM   3229  CT  ACN A 539       5.569   0.830   2.488  1.00  0.00      A    C
ATOM   3230  CZ  ACN A 539       4.383   0.767   1.590  1.00  0.00      A    C
ATOM   3231  NZ  ACN A 539       3.462   0.753   0.856  1.00  0.00      A    N
ATOM   3232  HZ  ACN A 539       6.168  -0.060   2.313  1.00  0.00      A    H
ATOM   3233  HZ1 ACN A 539       5.326   0.905   3.545  1.00  0.00      A    H
ATOM   3234  HZ2 ACN A 539       6.227   1.685   2.355  1.00  0.00      A    H
ATOM   3235  CT  ACN A 540      12.177  49.392  10.542  1.00  0.00      A    C
ATOM   3236  CZ  ACN A 540      12.627  49.377  11.855  1.00  0.00      A    C
ATOM   3237  NZ  ACN A 540      12.978  49.341  12.983  1.00  0.00      A    N
ATOM   3238  HZ  ACN A 540      12.663  48.591   9.990  1.00  0.00      A    H
ATOM   3239  HZ1 ACN A 540      12.374  50.381  10.139  1.00  0.00      A    H
ATOM   3240  HZ2 ACN A 540      11.115  49.285  10.749  1.00  0.00      A    H
ATOM   3241  CT  ACN A 541      25.303   7.463  24.149  1.00  0.00      A    C
ATOM   3242  CZ  ACN A 541      25.550   6.689  25.366  1.00  0.00      A    C
ATOM   3243  NZ  ACN A 541      25.710   6.089  26.357  1.00  0.00      A    N
ATOM   3244  HZ  ACN A 541      25.899   8.355  23.977  1.00  0.00      A    H
ATOM   3245  HZ1 ACN A 541      24.290   7.805  24.348  1.00  0.00      A    H
ATOM   3246  HZ2 ACN A 541      25.391   6.777  23.310  1.00  0.00      A    H
ATOM   3247  CT  ACN A 542      13.122  26.665  47.472  1.00  0.00      A    C
ATOM   3248  CZ  ACN A 542      14.513  26.656  46.990  1.00  0.00      A    C
ATOM   3249  NZ  ACN A 542      15.598  26.652  46.557  1.00  0.00      A    N
ATOM   3250  HZ  ACN A 542      12.738  25.658  47.326  1.00  0.00      A    H
ATOM   3251  HZ1 ACN A 542      12.504  27.368  46.920  1.00  0.00      A    H
ATOM   3252  HZ2 ACN A 542      13.066  26.793  48.550  1.00  0.00      A    H
ATOM   3253  CT  ACN A 543      44.936   8.913  48.635  1.00  0.00      A    C
ATOM   3254  CZ  ACN A 543      44.390   9.606  47.515  1.00  0.00      A    C
ATOM   3255  NZ  ACN A 543      43.895  10.155  46.593  1.00  0.00      A    N
ATOM   3256  HZ  ACN A 543      45.983   8.800  48.365  1.00  0.00      A    H
ATOM   3257  HZ1 ACN A 543      44.386   7.976  48.672  1.00  0.00      A    H
ATOM   3258  HZ2 ACN A 543      44.834   9.559  49.504  1.00  0.00      A    H
ATOM   3259  CT  ACN A 544      22.788  27.724  12.595  1.00  0.00      A    C
ATOM   3260  CZ  ACN A 544      23.099  26.509  13.346  1.00  0.00      A    C
ATOM   3261  NZ  ACN A 544      23.413  25.537  13.920  1.00  0.00      A    N
ATOM   3262  HZ  ACN A 544      21.713  27.796  12.448  1.00  0.00      A    H
ATOM   3263  HZ1 ACN A 544      23.397  27.888  11.709  1.00  0.00      A    H
ATOM   3264  HZ2 ACN A 544      23.093  28.550  13.231  1.00  0.00      A    H
ATOM   3265  CT  ACN A 545       9.579  32.625  29.390  1.00  0.00      A    C
ATOM   3266  CZ  ACN A 545      10.973  32.404  29.086  1.00  0.00      A    C
ATOM   3267  NZ  ACN A 545      12.079  32.152  28.814  1.00  0.00      A    N
ATOM   3268  HZ  ACN A 545       9.591  33.181  30.325  1.00  0.00      A    H
ATOM   3269  HZ1 ACN A 545       9.169  31.628  29.532  1.00  0.00      A    H
ATOM   3270  HZ2 ACN A 545       9.134  33.147  28.547  1.00  0.00      A    H
ATOM   3271  CT  ACN A 546      12.415  34.120  44.085  1.00  0.00      A    C
ATOM   3272  CZ  ACN A 546      12.613  35.533  44.212  1.00  0.00      A    C
ATOM   3273  NZ  ACN A 546      12.731  36.667  44.333  1.00  0.00      A    N
ATOM   3274  HZ  ACN A 546      13.379  33.626  43.999  1.00  0.00      A    H
ATOM   3275  HZ1 ACN A 546      11.812  33.978  43.192  1.00  0.00      A    H
ATOM   3276  HZ2 ACN A 546      11.935  33.777  44.998  1.00  0.00      A    H
ATOM   3277  CT  ACN A 547      31.992  42.855  43.725  1.00  0.00      A    C
ATOM   3278  CZ  ACN A 547      32.913  42.005  42.897  1.00  0.00      A    C
ATOM   3279  NZ  ACN A 547      33.664  41.365  42.290  1.00  0.00      A    N
ATOM   3280  HZ  ACN A 547      31.838  43.850  43.314  1.00  0.00      A    H
ATOM   3281  HZ1 ACN A 547      32.387  42.829  44.738  1.00  0.00      A    H
ATOM   3282  HZ2 ACN A 547      31.046  42.322  43.748  1.00  0.00      A    H
ATOM   3283  CT  ACN A 548      14.772   3.129  40.541  1.00  0.00      A    C
ATOM   3284  CZ  ACN A 548      14.402   3.684  39.178  1.00  0.00      A    C
ATOM   3285  NZ  ACN A 548      14.142   4.098  38.132  1.00  0.00      A    N
ATOM   3286  HZ  ACN A 548      14.059   3.519  41.262  1.00  0.00      A    H
ATOM   3287  HZ1 ACN A 548      15.821   3.324  40.749  1.00  0.00      A    H
ATOM   3288  HZ2 ACN A 548      14.615   2.053  40.551  1.00  0.00      A    H
ATOM   3289  CT  ACN A 549      47.120  11.032  25.470  1.00  0.00      A    C
ATOM   3290  CZ  ACN A 549      46.506   9.797  25.022  1.00  0.00      A    C
ATOM   3291  NZ  ACN A 549      45.990   8.862  24.692  1.00  0.00      A    N
ATOM   3292  HZ  ACN A 549      48.152  11.034  25.127  1.00  0.00      A    H
ATOM   3293  HZ1 ACN A 549      47.130  10.995  26.557  1.00  0.00      A    H
ATOM   3294  HZ2 ACN A 549      46.532  11.803  24.980  1.00  0.00      A    H
ATOM   3295  CT  ACN A 550      39.615  29.787  13.425  1.00  0.00      A    C
ATOM   3296  CZ  ACN A 550      40.415  28.628  12.873  1.00  0.00      A    C
ATOM   3297  NZ  ACN A 550      41.046  27.715  12.524  1.00  0.00      A    N
ATOM   3298  HZ  ACN A 550      39.436  29.685  14.492  1.00  0.00      A    H
ATOM   3299  HZ1 ACN A 550      38.661  29.743  12.905  1.00  0.00      A    H
ATOM   3300  HZ2 ACN A 550      40.072  30.754  13.231  1.00  0.00      A    H
ATOM   3301  CT  ACN A 551      41.949   6.859  21.110  1.00  0.00      A    C
ATOM   3302  CZ  ACN A 551      43.057   7.855  20.940  1.00  0.00      A    C
ATOM   3303  NZ  ACN A 551      43.938   8.615  20.836  1.00  0.00      A    N
ATOM   3304  HZ  ACN A 551      41.602   7.024  22.127  1.00  0.00      A    H
ATOM   3305  HZ1 ACN A 551      42.250   5.821  20.997  1.00  0.00      A    H
ATOM   3306  HZ2 ACN A 551      41.174   7.004  20.360  1.00  0.00      A    H
ATOM   3307  CT  ACN A 552      13.055  15.403  41.348  1.00  0.00      A    C
ATOM   3308  CZ  ACN A 552      14.528  15.070  41.323  1.00  0.00      A    C
ATOM   3309  NZ  ACN A 552      15.655  14.867  41.252  1.00  0.00      A    N
ATOM   3310  HZ  ACN A 552      12.820  16.037  42.199  1.00  0.00      A    H
ATOM   3311  HZ1 ACN A 552      12.565  14.454  41.549  1.00  0.00      A    H
ATOM   3312  HZ2 ACN A 552      12.834  15.865  40.389  1.00  0.00      A    H
ATOM   3313  CT  ACN A 553      42.080  11.617  30.736  1.00  0.00      A    C
ATOM   3314  CZ  ACN A 553      41.973  12.282  32.043  1.00  0.00      A    C
ATOM   3315  NZ  ACN A 553      41.944  12.806  33.074  1.00  0.00      A    N
ATOM   3316  HZ  ACN A 553      41.454  10.735  30.849  1.00  0.00      A    H
ATOM   3317  HZ1 ACN A 553      43.076  11.294  30.443  1.00  0.00      A    H
ATOM   3318  HZ2 ACN A 553      41.560  12.397  30.187  1.00  0.00      A    H
ATOM   3319  CT  ACN A 554      21.733  27.180  37.633  1.00  0.00      A    C
ATOM   3320  CZ  ACN A 554      22.678  28.208  37.260  1.00  0.00      A    C
ATOM   3321  NZ  ACN A 554      23.414  29.014  36.955  1.00  0.00      A    N
ATOM   3322  HZ  ACN A 554      21.217  26.824  36.745  1.00  0.00      A    H
ATOM   3323  HZ1 ACN A 554      21.040  27.663  38.317  1.00  0.00      A    H
ATOM   3324  HZ2 ACN A 554      22.241  26.374  38.156  1.00  0.00      A    H
ATOM   3325  CT  ACN A 555      39.086  25.501  15.000  1.00  0.00      A    C
ATOM   3326  CZ  ACN A 555      40.217  24.794  15.635  1.00  0.00      A    C
ATOM   3327  NZ  ACN A 555      41.063  24.203  16.104  1.00  0.00      A    N
ATOM   3328  HZ  ACN A 555      38.757  25.041  14.072  1.00  0.00      A    H
ATOM   3329  HZ1 ACN A 555      39.390  26.522  14.781  1.00  0.00      A    H
ATOM   3330  HZ2 ACN A 555      38.403  25.581  15.841  1.00  0.00      A    H
ATOM   3331  CT  ACN A 556      17.791  18.102  40.271  1.00  0.00      A    C
ATOM   3332  CZ  ACN A 556      16.338  18.262  39.982  1.00  0.00      A    C
ATOM   3333  NZ  ACN A 556      15.198  18.322  39.681  1.00  0.00      A    N
ATOM   3334  HZ  ACN A 556      18.137  17.265  39.670  1.00  0.00      A    H
ATOM   3335  HZ1 ACN A 556      18.033  17.795  41.286  1.00  0.00      A    H
ATOM   3336  HZ2 ACN A 556      18.385  18.965  39.984  1.00  0.00      A    H
ATOM   3337  CT  ACN A 557      23.861  42.638  32.666  1.00  0.00      A    C
ATOM   3338  CZ  ACN A 557      23.284  41.379  33.169  1.00  0.00      A    C
ATOM   3339  NZ  ACN A 557      22.816  40.359  33.520  1.00  0.00      A    N
ATOM   3340  HZ  ACN A 557      23.515  43.436  33.318  1.00  0.00      A    H
ATOM   3341  HZ1 ACN A 557      23.681  42.878  31.621  1.00  0.00      A    H
ATOM   3342  HZ2 ACN A 557      24.940  42.547  32.763  1.00  0.00      A    H
ATOM   3343  CT  ACN A 558      42.856  35.224  39.201  1.00  0.00      A    C
ATOM   3344  CZ  ACN A 558      43.500  35.186  37.831  1.00  0.00      A    C
ATOM   3345  NZ  ACN A 558      43.958  35.046  36.801  1.00  0.00      A    N
ATOM   3346  HZ  ACN A 558      43.592  35.682  39.858  1.00  0.00      A    H
ATOM   3347  HZ1 ACN A 558      42.662  34.200  39.510  1.00  0.00      A    H
ATOM   3348  HZ2 ACN A 558      41.900  35.740  39.243  1.00  0.00      A    H
ATOM   3349  CT  ACN A 559       4.383   3.623  48.291  1.00  0.00      A    C
ATOM   3350  CZ  ACN A 559       5.549   4.010  49.081  1.00  0.00      A    C
ATOM   3351  NZ  ACN A 559       6.459   4.312  49.723  1.00  0.00      A    N
ATOM   3352  HZ  ACN A 559       3.758   4.462  47.994  1.00  0.00      A    H
ATOM   3353  HZ1 ACN A 559       3.697   3.068  48.926  1.00  0.00      A    H
ATOM   3354  HZ2 ACN A 559       4.659   3.072  47.396  1.00  0.00      A    H
ATOM   3355  CT  ACN A 560      40.677  22.351  45.661  1.00  0.00      A    C
ATOM   3356  CZ  ACN A 560      41.264  23.482  46.348  1.00  0.00      A    C
ATOM   3357  NZ  ACN A 560      41.695  24.386  46.915  1.00  0.00      A    N
ATOM   3358  HZ  ACN A 560      41.444  21.647  45.348  1.00  0.00      A    H
ATOM   3359  HZ1 ACN A 560      40.114  22.705  44.801  1.00  0.00      A    H
ATOM   3360  HZ2 ACN A 560      39.905  21.841  46.232  1.00  0.00      A    H
ATOM   3361  CT  ACN A 561       6.518  15.155  16.669  1.00  0.00      A    C
ATOM   3362  CZ  ACN A 561       5.964  14.106  15.738  1.00  0.00      A    C
ATOM   3363  NZ  ACN A 561       5.556  13.305  14.952  1.00  0.00      A    N
ATOM   3364  HZ  ACN A 561       6.440  14.717  17.661  1.00  0.00      A    H
ATOM   3365  HZ1 ACN A 561       5.998  16.110  16.656  1.00  0.00      A    H
ATOM   3366  HZ2 ACN A 561       7.520  15.395  16.323  1.00  0.00      A    H
ATOM   3367  CT  ACN A 562      46.374   1.800  19.164  1.00  0.00      A    C
ATOM   3368  CZ  ACN A 562      45.659   2.226  17.925  1.00  0.00      A    C
ATOM   3369  NZ  ACN A 562      45.153   2.538  16.939  1.00  0.00      A    N
ATOM   3370  HZ  ACN A 562      46.920   0.903  18.881  1.00  0.00      A    H
ATOM   3371  HZ1 ACN A 562      45.596   1.620  19.902  1.00  0.00      A    H
ATOM   3372  HZ2 ACN A 562      46.993   2.627  19.502  1.00  0.00      A    H
ATOM   3373  CT  ACN A 563       7.600  38.263  13.904  1.00  0.00      A    C
ATOM   3374  CZ  ACN A 563       7.593  36.803  13.554  1.00  0.00      A    C
ATOM   3375  NZ  ACN A 563       7.596  35.636  13.307  1.00  0.00      A    N
ATOM   3376  HZ  ACN A 563       7.534  38.866  13.002  1.00  0.00      A    H
ATOM   3377  HZ1 ACN A 563       8.507  38.533  14.438  1.00  0.00      A    H
ATOM   3378  HZ2 ACN A 563       6.767  38.471  14.570  1.00  0.00      A    H
ATOM   3379  CT  ACN A 564       6.315  23.193  15.937  1.00  0.00      A    C
ATOM   3380  CZ  ACN A 564       5.323  22.439  16.713  1.00  0.00      A    C
ATOM   3381  NZ  ACN A 564       4.600  21.821  17.339  1.00  0.00      A    N
ATOM   3382  HZ  ACN A 564       5.743  24.057  15.609  1.00  0.00      A    H
ATOM   3383  HZ1 ACN A 564       6.652  22.540  15.136  1.00  0.00      A    H
ATOM   3384  HZ2 ACN A 564       7.103  23.416  16.652  1.00  0.00      A    H
ATOM   3385  CT  ACN A 565      41.073   7.050  38.575  1.00  0.00      A    C
ATOM   3386  CZ  ACN A 565      42.432   7.600  38.546  1.00  0.00      A    C
ATOM   3387  NZ  ACN A 565      43.476   8.116  38.486  1.00  0.00      A    N
ATOM   3388  HZ  ACN A 565      40.329   7.782  38.272  1.00  0.00      A    H
ATOM   3389  HZ1 ACN A 565      40.810   6.817  39.604  1.00  0.00      A    H
ATOM   3390  HZ2 ACN A 565      41.069   6.040  38.174  1.00  0.00      A    H
ATOM   3391  CT  ACN A 566       1.695   0.409  18.127  1.00  0.00      A    C
ATOM   3392  CZ  ACN A 566       3.089   0.755  18.304  1.00  0.00      A    C
ATOM   3393  NZ  ACN A 566       4.181   1.069  18.471  1.00  0.00      A    N
ATOM   3394  HZ  ACN A 566       1.219   0.021  19.024  1.00  0.00      A    H
ATOM   3395  HZ1 ACN A 566       1.704  -0.336  17.335  1.00  0.00      A    H
ATOM   3396  HZ2 ACN A 566       1.212   1.331  17.814  1.00  0.00      A    H
ATOM   3397  CT  ACN A 567      11.673   1.149  21.002  1.00  0.00      A    C
ATOM   3398  CZ  ACN A 567      12.893   0.836  21.747  1.00  0.00      A    C
ATOM   3399  NZ  ACN A 567      13.840   0.629  22.359  1.00  0.00      A    N
ATOM   3400  HZ  ACN A 567      11.820   2.017  20.365  1.00  0.00      A    H
ATOM   3401  HZ1 ACN A 567      10.776   1.137  21.614  1.00  0.00      A    H
ATOM   3402  HZ2 ACN A 567      11.644   0.256  20.383  1.00  0.00      A    H
ATOM   3403  CT  ACN A 568       1.524  25.072  21.113  1.00  0.00      A    C
ATOM   3404  CZ  ACN A 568       1.953  23.746  21.456  1.00  0.00      A    C
ATOM   3405  NZ  ACN A 568       2.292  22.712  21.739  1.00  0.00      A    N
ATOM   3406  HZ  ACN A 568       1.862  25.454  20.153  1.00  0.00      A    H
ATOM   3407  HZ1 ACN A 568       1.894  25.739  21.888  1.00  0.00      A    H
ATOM   3408  HZ2 ACN A 568       0.438  25.069  21.059  1.00  0.00      A    H
ATOM   3409  CT  ACN A 569      30.763  31.121  37.917  1.00  0.00      A    C
ATOM   3410  CZ  ACN A 569      30.489  29.732  38.465  1.00  0.00      A    C
ATOM   3411  NZ  ACN A 569      30.240  28.644  38.861  1.00  0.00      A    N
ATOM   3412  HZ  ACN A 569      31.341  31.679  38.649  1.00  0.00      A    H
ATOM   3413  HZ1 ACN A 569      29.844  31.683  37.768  1.00  0.00      A    H
ATOM   3414  HZ2 ACN A 569      31.379  31.018  37.028  1.00  0.00      A    H
ATOM   3415  CT  ACN A 570      10.597  12.726  45.626  1.00  0.00      A    C
ATOM   3416  CZ  ACN A 570      10.740  12.936  47.117  1.00  0.00      A    C
ATOM   3417  NZ  ACN A 570      10.951  13.054  48.249  1.00  0.00      A    N
ATOM   3418  HZ  ACN A 570      10.725  13.575  44.959  1.00  0.00      A    H
ATOM   3419  HZ1 ACN A 570       9.562  12.419  45.501  1.00  0.00      A    H
ATOM   3420  HZ2 ACN A 570      11.310  11.948  45.366  1.00  0.00      A    H
ATOM   3421  CT  ACN A 571      47.121   2.641   2.288  1.00  0.00      A    C
ATOM   3422  CZ  ACN A 571      47.015   1.250   2.741  1.00  0.00      A    C
ATOM   3423  NZ  ACN A 571      46.822   0.177   3.108  1.00  0.00      A    N
ATOM   3424  HZ  ACN A 571      48.096   3.048   2.546  1.00  0.00      A    H
ATOM   3425  HZ1 ACN A 571      46.394   3.380   2.614  1.00  0.00      A    H
ATOM   3426  HZ2 ACN A 571      46.956   2.387   1.244  1.00  0.00      A    H
ATOM   3427  CT  ACN A 572      22.160  23.508  19.999  1.00  0.00      A    C
ATOM   3428  CZ  ACN A 572      21.674  24.713  20.655  1.00  0.00      A    C
ATOM   3429  NZ  ACN A 572      21.361  25.675  21.228  1.00  0.00      A    N
ATOM   3430  HZ  ACN A 572      21.884  22.559  20.453  1.00  0.00      A    H
ATOM   3431  HZ1 ACN A 572      23.246  23.465  20.030  1.00  0.00      A    H
ATOM   3432  HZ2 ACN A 572      21.910  23.582  18.943  1.00  0.00      A    H
ATOM   3433  CT  ACN A 573      16.746   6.123  11.796  1.00  0.00      A    C
ATOM   3434  CZ  ACN A 573      16.935   7.359  10.923  1.00  0.00      A    C
ATOM   3435  NZ  ACN A 573      17.163   8.271  10.225  1.00  0.00      A    N
ATOM   3436  HZ  ACN A 573      17.543   5.401  11.641  1.00  0.00      A    H
ATOM   3437  HZ1 ACN A 573      15.827   5.625  11.497  1.00  0.00      A    H
ATOM   3438  HZ2 ACN A 573      16.600   6.538  12.790  1.00  0.00      A    H
ATOM   3439  CT  ACN A 574      46.121  21.735  43.073  1.00  0.00      A    C
ATOM   3440  CZ  ACN A 574      46.703  22.869  42.319  1.00  0.00      A    C
ATOM   3441  NZ  ACN A 574      47.214  23.706  41.738  1.00  0.00      A    N
ATOM   3442  HZ  ACN A 574      45.772  20.966  42.390  1.00  0.00      A    H
ATOM   3443  HZ1 ACN A 574      45.366  22.188  43.711  1.00  0.00      A    H
ATOM   3444  HZ2 ACN A 574      46.904  21.275  43.670  1.00  0.00      A    H
ATOM   3445  CT  ACN A 575      19.822  15.232   6.759  1.00  0.00      A    C
ATOM   3446  CZ  ACN A 575      18.910  15.935   5.815  1.00  0.00      A    C
ATOM   3447  NZ  ACN A 575      18.204  16.508   5.115  1.00  0.00      A    N
ATOM   3448  HZ  ACN A 575      20.263  14.343   6.315  1.00  0.00      A    H
ATOM   3449  HZ1 ACN A 575      19.276  14.773   7.579  1.00  0.00      A    H
ATOM   3450  HZ2 ACN A 575      20.635  15.861   7.113  1.00  0.00      A    H
ATOM   3451  CT  ACN A 576       1.532   7.431  20.726  1.00  0.00      A    C
ATOM   3452  CZ  ACN A 576       2.722   7.676  21.524  1.00  0.00      A    C
ATOM   3453  NZ  ACN A 576       3.711   7.844  22.117  1.00  0.00      A    N
ATOM   3454  HZ  ACN A 576       1.613   7.990  19.798  1.00  0.00      A    H
ATOM   3455  HZ1 ACN A 576       0.726   7.859  21.317  1.00  0.00      A    H
ATOM   3456  HZ2 ACN A 576       1.281   6.414  20.437  1.00  0.00      A    H
ATOM   3457  CT  ACN A 577       0.859  11.028  30.711  1.00  0.00      A    C
ATOM   3458  CZ  ACN A 577       2.060  10.783  31.537  1.00  0.00      A    C
ATOM   3459  NZ  ACN A 577       2.962  10.553  32.221  1.00  0.00      A    N
ATOM   3460  HZ  ACN A 577       0.178  10.346  31.215  1.00  0.00      A    H
ATOM   3461  HZ1 ACN A 577       0.950  10.817  29.649  1.00  0.00      A    H
ATOM   3462  HZ2 ACN A 577       0.564  12.054  30.914  1.00  0.00      A    H
ATOM   3463  CT  ACN A 578      28.979  36.465  48.204  1.00  0.00      A    C
ATOM   3464  CZ  ACN A 578      27.811  36.417  47.308  1.00  0.00      A    C
ATOM   3465  NZ  ACN A 578      26.941  36.271  46.546  1.00  0.00      A    N
ATOM   3466  HZ  ACN A 578      29.820  36.500  47.516  1.00  0.00      A    H
ATOM   3467  HZ1 ACN A 578      29.032  35.685  48.959  1.00  0.00      A    H
ATOM   3468  HZ2 ACN A 578      28.937  37.421  48.719  1.00  0.00      A    H
ATOM   3469  CT  ACN A 579      29.605   5.413  40.883  1.00  0.00      A    C
ATOM   3470  CZ  ACN A 579      30.819   4.622  40.830  1.00  0.00      A    C
ATOM   3471  NZ  ACN A 579      31.774   3.948  40.803  1.00  0.00      A    N
ATOM   3472  HZ  ACN A 579      29.148   5.375  41.869  1.00  0.00      A    H
ATOM   3473  HZ1 ACN A 579      28.852   5.184  40.132  1.00  0.00      A    H
ATOM   3474  HZ2 ACN A 579      29.900   6.457  40.820  1.00  0.00      A    H
ATOM   3475  CT  ACN A 580       7.791  45.115  12.002  1.00  0.00      A    C
ATOM   3476  CZ  ACN A 580       7.924  44.915  10.556  1.00  0.00      A    C
ATOM   3477  NZ  ACN A 580       7.964  44.860   9.402  1.00  0.00      A    N
ATOM   3478  HZ  ACN A 580       7.142  45.978  12.129  1.00  0.00      A    H
ATOM   3479  HZ1 ACN A 580       8.730  45.264  12.527  1.00  0.00      A    H
ATOM   3480  HZ2 ACN A 580       7.301  44.240  12.421  1.00  0.00      A    H
ATOM   3481  CT  ACN A 581      46.507   2.044  38.634  1.00  0.00      A    C
ATOM   3482  CZ  ACN A 581      45.129   1.437  38.563  1.00  0.00      A    C
ATOM   3483  NZ  ACN A 581      44.031   0.914  38.444  1.00  0.00      A    N
ATOM   3484  HZ  ACN A 581      46.692   2.544  39.581  1.00  0.00      A    H
ATOM   3485  HZ1 ACN A 581      46.567   2.763  37.822  1.00  0.00      A    H
ATOM   3486  HZ2 ACN A 581      47.263   1.264  38.607  1.00  0.00      A    H
ATOM   3487  CT  ACN A 582      34.731   6.408  23.904  1.00  0.00      A    C
ATOM   3488  CZ  ACN A 582      33.662   5.435  23.611  1.00  0.00      A    C
ATOM   3489  NZ  ACN A 582      32.808   4.654  23.377  1.00  0.00      A    N
ATOM   3490  HZ  ACN A 582      35.626   5.867  24.200  1.00  0.00      A    H
ATOM   3491  HZ1 ACN A 582      34.417   7.075  24.702  1.00  0.00      A    H
ATOM   3492  HZ2 ACN A 582      35.050   6.998  23.048  1.00  0.00      A    H
ATOM   3493  CT  ACN A 583      10.755  25.049  33.975  1.00  0.00      A    C
ATOM   3494  CZ  ACN A 583       9.331  24.650  33.924  1.00  0.00      A    C
ATOM   3495  NZ  ACN A 583       8.234  24.339  33.897  1.00  0.00      A    N
ATOM   3496  HZ  ACN A 583      10.859  25.516  34.951  1.00  0.00      A    H
ATOM   3497  HZ1 ACN A 583      11.041  25.755  33.200  1.00  0.00      A    H
ATOM   3498  HZ2 ACN A 583      11.462  24.225  34.027  1.00  0.00      A    H
ATOM   3499  CT  ACN A 584      30.941  22.110  29.609  1.00  0.00      A    C
ATOM   3500  CZ  ACN A 584      31.669  21.296  28.714  1.00  0.00      A    C
ATOM   3501  NZ  ACN A 584      32.225  20.617  27.993  1.00  0.00      A    N
ATOM   3502  HZ  ACN A 584      30.093  21.569  30.022  1.00  0.00      A    H
ATOM   3503  HZ1 ACN A 584      30.530  23.000  29.139  1.00  0.00      A    H
ATOM   3504  HZ2 ACN A 584      31.539  22.535  30.412  1.00  0.00      A    H
ATOM   3505  CT  ACN A 585      11.281  32.525  11.367  1.00  0.00      A    C
ATOM   3506  CZ  ACN A 585      12.689  32.645  11.221  1.00  0.00      A    C
ATOM   3507  NZ  ACN A 585      13.851  32.765  11.075  1.00  0.00      A    N
ATOM   3508  HZ  ACN A 585      10.964  32.977  12.303  1.00  0.00      A    H
ATOM   3509  HZ1 ACN A 585      10.986  31.498  11.167  1.00  0.00      A    H
ATOM   3510  HZ2 ACN A 585      10.808  33.146  10.611  1.00  0.00      A    H
ATOM   3511  CT  ACN A 586      21.294  42.050  15.798  1.00  0.00      A    C
ATOM   3512  CZ  ACN A 586      20.994  43.333  15.188  1.00  0.00      A    C
ATOM   3513  NZ  ACN A 586      20.820  44.350  14.757  1.00  0.00      A    N
ATOM   3514  HZ  ACN A 586      20.680  41.202  15.505  1.00  0.00      A    H
ATOM   3515  HZ1 ACN A 586      21.279  42.183  16.877  1.00  0.00      A    H
ATOM   3516  HZ2 ACN A 586      22.321  41.848  15.505  1.00  0.00      A    H
ATOM   3517  CT  ACN A 587      20.021  37.898  26.685  1.00  0.00      A    C
ATOM   3518  CZ  ACN A 587      21.436  37.876  26.788  1.00  0.00      A    C
ATOM   3519  NZ  ACN A 587      22.548  37.786  26.766  1.00  0.00      A    N
ATOM   3520  HZ  ACN A 587      19.720  38.721  27.327  1.00  0.00      A    H
ATOM   3521  HZ1 ACN A 587      19.605  36.951  27.020  1.00  0.00      A    H
ATOM   3522  HZ2 ACN A 587      19.884  38.058  25.619  1.00  0.00      A    H
ATOM   3523  CT  ACN A 588      29.950  30.938  27.882  1.00  0.00      A    C
ATOM   3524  CZ  ACN A 588      29.954  30.477  29.241  1.00  0.00      A    C
ATOM   3525  NZ  ACN A 588      29.899  30.075  30.353  1.00  0.00      A    N
ATOM   3526  HZ  ACN A 588      30.333  30.127  27.268  1.00  0.00      A    H
ATOM   3527  HZ1 ACN A 588      30.690  31.731  27.803  1.00  0.00      A    H
ATOM   3528  HZ2 ACN A 588      29.018  31.344  27.495  1.00  0.00      A    H
ATOM   3529  CT  ACN A 589       9.195  14.059  20.599  1.00  0.00      A    C
ATOM   3530  CZ  ACN A 589       8.517  15.261  20.023  1.00  0.00      A    C
ATOM   3531  NZ  ACN A 589       8.044  16.205  19.490  1.00  0.00      A    N
ATOM   3532  HZ  ACN A 589       9.580  13.330  19.891  1.00  0.00      A    H
ATOM   3533  HZ1 ACN A 589       8.458  13.528  21.197  1.00  0.00      A    H
ATOM   3534  HZ2 ACN A 589      10.061  14.442  21.133  1.00  0.00      A    H
ATOM   3535  CT  ACN A 590      44.976  49.337  29.290  1.00  0.00      A    C
ATOM   3536  CZ  ACN A 590      45.989  49.229  30.355  1.00  0.00      A    C
ATOM   3537  NZ  ACN A 590      46.759  49.136  31.250  1.00  0.00      A    N
ATOM   3538  HZ  ACN A 590      44.147  49.931  29.665  1.00  0.00      A    H
ATOM   3539  HZ1 ACN A 590      44.710  48.346  28.932  1.00  0.00      A    H
ATOM   3540  HZ2 ACN A 590      45.397  49.938  28.488  1.00  0.00      A    H
ATOM   3541  CT  ACN A 591       4.812  25.623  19.274  1.00  0.00      A    C
ATOM   3542  CZ  ACN A 591       4.235  25.574  17.886  1.00  0.00      A    C
ATOM   3543  NZ  ACN A 591       3.872  25.504  16.784  1.00  0.00      A    N
ATOM   3544  HZ  ACN A 591       4.467  24.864  19.971  1.00  0.00      A    H
ATOM   3545  HZ1 ACN A 591       4.734  26.614  19.713  1.00  0.00      A    H
ATOM   3546  HZ2 ACN A 591       5.875  25.438  19.140  1.00  0.00      A    H
ATOM   3547  CT  ACN A 592      47.204  39.165   9.965  1.00  0.00      A    C
ATOM   3548  CZ  ACN A 592      46.640  40.035   9.002  1.00  0.00      A    C
ATOM   3549  NZ  ACN A 592      46.103  40.740   8.233  1.00  0.00      A    N
ATOM   3550  HZ  ACN A 592      46.544  39.137  10.828  1.00  0.00      A    H
ATOM   3551  HZ1 ACN A 592      48.195  39.535  10.216  1.00  0.00      A    H
ATOM   3552  HZ2 ACN A 592      47.358  38.134   9.658  1.00  0.00      A    H
ATOM   3553  CT  ACN A 593      43.679   4.536  26.582  1.00  0.00      A    C
ATOM   3554  CZ  ACN A 593      43.320   4.604  25.089  1.00  0.00      A    C
ATOM   3555  NZ  ACN A 593      42.997   4.641  23.925  1.00  0.00      A    N
ATOM   3556  HZ  ACN A 593      43.914   5.498  27.030  1.00  0.00      A    H
ATOM   3557  HZ1 ACN A 593      44.469   3.866  26.910  1.00  0.00      A    H
ATOM   3558  HZ2 ACN A 593      42.739   4.131  26.949  1.00  0.00      A    H
ATOM   3559  CT  ACN A 594      10.555  34.922   3.906  1.00  0.00      A    C
ATOM   3560  CZ  ACN A 594      11.372  36.197   3.573  1.00  0.00      A    C
ATOM   3561  NZ  ACN A 594      11.991  37.173   3.336  1.00  0.00      A    N
ATOM   3562  HZ  ACN A 594       9.692  34.786   3.259  1.00  0.00      A    H
ATOM   3563  HZ1 ACN A 594      10.177  34.952   4.924  1.00  0.00      A    H
ATOM   3564  HZ2 ACN A 594      11.277  34.133   3.709  1.00  0.00      A    H
ATOM   3565  CT  ACN A 595      37.459  32.386  38.473  1.00  0.00      A    C
ATOM   3566  CZ  ACN A 595      36.018  32.737  38.346  1.00  0.00      A    C
ATOM   3567  NZ  ACN A 595      34.953  33.051  38.239  1.00  0.00      A    N
ATOM   3568  HZ  ACN A 595      37.538  31.612  39.233  1.00  0.00      A    H
ATOM   3569  HZ1 ACN A 595      37.891  33.328  38.801  1.00  0.00      A    H
ATOM   3570  HZ2 ACN A 595      37.702  32.217  37.427  1.00  0.00      A    H
ATOM   3571  CT  ACN A 596      46.872  26.060  20.281  1.00  0.00      A    C
ATOM   3572  CZ  ACN A 596      46.250  25.527  21.477  1.00  0.00      A    C
ATOM   3573  NZ  ACN A 596      45.799  25.172  22.446  1.00  0.00      A    N
ATOM   3574  HZ  ACN A 596      46.396  27.010  20.049  1.00  0.00      A    H
ATOM   3575  HZ1 ACN A 596      46.735  25.353  19.467  1.00  0.00      A    H
ATOM   3576  HZ2 ACN A 596      47.930  26.139  20.516  1.00  0.00      A    H
ATOM   3577  CT  ACN A 597      25.608  14.125  16.800  1.00  0.00      A    C
ATOM   3578  CZ  ACN A 597      26.296  14.117  18.102  1.00  0.00      A    C
ATOM   3579  NZ  ACN A 597      26.921  14.080  19.102  1.00  0.00      A    N
ATOM   3580  HZ  ACN A 597      25.537  13.082  16.501  1.00  0.00      A    H
ATOM   3581  HZ1 ACN A 597      26.285  14.689  16.163  1.00  0.00      A    H
ATOM   3582  HZ2 ACN A 597      24.695  14.709  16.876  1.00  0.00      A    H
ATOM   3583  CT  ACN A 598      25.767  46.512  11.351  1.00  0.00      A    C
ATOM   3584  CZ  ACN A 598      26.626  45.344  11.228  1.00  0.00      A    C
ATOM   3585  NZ  ACN A 598      27.358  44.418  11.191  1.00  0.00      A    N
ATOM   3586  HZ  ACN A 598      26.259  47.373  11.797  1.00  0.00      A    H
ATOM   3587  HZ1 ACN A 598      24.847  46.287  11.884  1.00  0.00      A    H
ATOM   3588  HZ2 ACN A 598      25.553  46.837  10.336  1.00  0.00      A    H
ATOM   3589  CT  ACN A 599       4.833  15.379  48.994  1.00  0.00      A    C
ATOM   3590  CZ  ACN A 599       5.034  16.309  50.158  1.00  0.00      A    C
ATOM   3591  NZ  ACN A 599       5.170  17.122  51.030  1.00  0.00      A    N
ATOM   3592  HZ  ACN A 599       5.440  15.805  48.200  1.00  0.00      A    H
ATOM   3593  HZ1 ACN A 599       3.808  15.326  48.637  1.00  0.00      A    H
ATOM   3594  HZ2 ACN A 599       5.014  14.324  49.183  1.00  0.00      A    H
ATOM   3595  CT  ACN A 600      16.267  22.617   0.016  1.00  0.00      A    C
ATOM   3596  CZ  ACN A 600      15.297  23.657   0.051  1.00  0.00      A    C
ATOM   3597  NZ  ACN A 600      14.509  24.552   0.077  1.00  0.00      A    N
ATOM   3598  HZ  ACN A 600      17.265  22.895  -0.313  1.00  0.00      A    H
ATOM   3599  HZ1 ACN A 600      15.908  21.762  -0.552  1.00  0.00      A    H
ATOM   3600  HZ2 ACN A 600      16.452  22.268   1.028  1.00  0.00      A    H
ATOM   3601  CT  ACN A 601      14.799   5.245  16.140  1.00  0.00      A    C
ATOM   3602  CZ  ACN A 601      15.114   4.714  14.825  1.00  0.00      A    C
ATOM   3603  NZ  ACN A 601      15.371   4.374  13.728  1.00  0.00      A    N
ATOM   3604  HZ  ACN A 601      14.155   6.104  15.967  1.00  0.00      A    H
ATOM   3605  HZ1 ACN A 601      15.816   5.437  16.474  1.00  0.00      A    H
ATOM   3606  HZ2 ACN A 601      14.324   4.446  16.703  1.00  0.00      A    H
ATOM   3607  CT  ACN A 602      15.723   2.683  20.695  1.00  0.00      A    C
ATOM   3608  CZ  ACN A 602      15.533   2.700  19.250  1.00  0.00      A    C
ATOM   3609  NZ  ACN A 602      15.399   2.713  18.096  1.00  0.00      A    N
ATOM   3610  HZ  ACN A 602      14.880   3.215  21.128  1.00  0.00      A    H
ATOM   3611  HZ1 ACN A 602      16.621   3.270  20.870  1.00  0.00      A    H
ATOM   3612  HZ2 ACN A 602      15.775   1.626  20.944  1.00  0.00      A    H
ATOM   3613  CT  ACN A 603      10.622  25.818  20.427  1.00  0.00      A    C
ATOM   3614  CZ  ACN A 603      11.959  26.010  19.731  1.00  0.00      A    C
ATOM   3615  NZ  ACN A 603      13.017  26.175  19.215  1.00  0.00      A    N
ATOM   3616  HZ  ACN A 603       9.847  25.692  19.675  1.00  0.00      A    H
ATOM   3617  HZ1 ACN A 603      10.556  26.743  20.993  1.00  0.00      A    H
ATOM   3618  HZ2 ACN A 603      10.656  24.995  21.137  1.00  0.00      A    H
ATOM   3619  CT  ACN A 604      28.578  40.625  20.099  1.00  0.00      A    C
ATOM   3620  CZ  ACN A 604      27.182  40.243  20.458  1.00  0.00      A    C
ATOM   3621  NZ  ACN A 604      26.058  39.990  20.707  1.00  0.00      A    N
ATOM   3622  HZ  ACN A 604      28.788  40.525  19.037  1.00  0.00      A    H
ATOM   3623  HZ1 ACN A 604      29.249  39.941  20.611  1.00  0.00      A    H
ATOM   3624  HZ2 ACN A 604      28.642  41.663  20.418  1.00  0.00      A    H
ATOM   3625  CT  ACN A 605      39.694  32.534   2.597  1.00  0.00      A    C
ATOM   3626  CZ  ACN A 605      40.051  32.427   4.023  1.00  0.00      A    C
ATOM   3627  NZ  ACN A 605      40.330  32.398   5.141  1.00  0.00      A    N
ATOM   3628  HZ  ACN A 605      40.550  32.279   1.978  1.00  0.00      A    H
ATOM   3629  HZ1 ACN A 605      39.584  33.596   2.395  1.00  0.00      A    H
ATOM   3630  HZ2 ACN A 605      38.846  31.875   2.428  1.00  0.00      A    H
ATOM   3631  CT  ACN A 606      30.223   1.506  42.816  1.00  0.00      A    C
ATOM   3632  CZ  ACN A 606      30.180   0.079  42.775  1.00  0.00      A    C
ATOM   3633  NZ  ACN A 606      30.132  -1.088  42.650  1.00  0.00      A    N
ATOM   3634  HZ  ACN A 606      29.747   1.834  43.736  1.00  0.00      A    H
ATOM   3635  HZ1 ACN A 606      29.776   2.045  41.985  1.00  0.00      A    H
ATOM   3636  HZ2 ACN A 606      31.278   1.761  42.749  1.00  0.00      A    H
ATOM   3637  CT  ACN A 607       2.889  16.267  27.425  1.00  0.00      A    C
ATOM   3638  CZ  ACN A 607       2.232  17.022  28.442  1.00  0.00      A    C
ATOM   3639  NZ  ACN A 607       1.668  17.685  29.243  1.00  0.00      A    N
ATOM   3640  HZ  ACN A 607       3.040  15.270  27.832  1.00  0.00      A    H
ATOM   3641  HZ1 ACN A 607       3.794  16.846  27.262  1.00  0.00      A    H
ATOM   3642  HZ2 ACN A 607       2.262  16.158  26.544  1.00  0.00      A    H
ATOM   3643  CT  ACN A 608      48.916  27.629  46.879  1.00  0.00      A    C
ATOM   3644  CZ  ACN A 608      50.200  27.870  47.558  1.00  0.00      A    C
ATOM   3645  NZ  ACN A 608      51.217  28.084  48.063  1.00  0.00      A    N
ATOM   3646  HZ  ACN A 608      48.618  26.614  47.132  1.00  0.00      A    H
ATOM   3647  HZ1 ACN A 608      48.962  27.872  45.821  1.00  0.00      A    H
ATOM   3648  HZ2 ACN A 608      48.212  28.311  47.349  1.00  0.00      A    H
ATOM   3649  CT  ACN A 609      23.315  50.287  42.419  1.00  0.00      A    C
ATOM   3650  CZ  ACN A 609      23.813  48.977  42.819  1.00  0.00      A    C
ATOM   3651  NZ  ACN A 609      24.225  47.906  43.123  1.00  0.00      A    N
ATOM   3652  HZ  ACN A 609      23.133  50.765  43.378  1.00  0.00      A    H
ATOM   3653  HZ1 ACN A 609      22.455  50.211  41.758  1.00  0.00      A    H
ATOM   3654  HZ2 ACN A 609      24.130  50.754  41.871  1.00  0.00      A    H
ATOM   3655  CT  ACN A 610       8.434   4.171  38.563  1.00  0.00      A    C
ATOM   3656  CZ  ACN A 610       9.546   4.630  39.458  1.00  0.00      A    C
ATOM   3657  NZ  ACN A 610      10.422   5.029  40.136  1.00  0.00      A    N
ATOM   3658  HZ  ACN A 610       8.430   4.779  37.662  1.00  0.00      A    H
ATOM   3659  HZ1 ACN A 610       7.455   4.189  39.034  1.00  0.00      A    H
ATOM   3660  HZ2 ACN A 610       8.426   3.115  38.301  1.00  0.00      A    H
ATOM   3661  CT  ACN A 611      45.614  15.663  36.020  1.00  0.00      A    C
ATOM   3662  CZ  ACN A 611      45.411  14.206  35.941  1.00  0.00      A    C
ATOM   3663  NZ  ACN A 611      45.274  13.084  35.874  1.00  0.00      A    N
ATOM   3664  HZ  ACN A 611      45.683  16.155  35.053  1.00  0.00      A    H
ATOM   3665  HZ1 ACN A 611      46.444  15.849  36.697  1.00  0.00      A    H
ATOM   3666  HZ2 ACN A 611      44.681  15.913  36.520  1.00  0.00      A    H
ATOM   3667  CT  ACN A 612       7.661  10.859  16.003  1.00  0.00      A    C
ATOM   3668  CZ  ACN A 612       8.490  11.605  16.934  1.00  0.00      A    C
ATOM   3669  NZ  ACN A 612       9.181  12.227  17.630  1.00  0.00      A    N
ATOM   3670  HZ  ACN A 612       6.639  10.894  16.370  1.00  0.00      A    H
ATOM   3671  HZ1 ACN A 612       8.038   9.841  15.964  1.00  0.00      A    H
ATOM   3672  HZ2 ACN A 612       7.645  11.343  15.030  1.00  0.00      A    H
ATOM   3673  CT  ACN A 613      10.834  28.002  23.839  1.00  0.00      A    C
ATOM   3674  CZ  ACN A 613      11.813  28.900  24.488  1.00  0.00      A    C
ATOM   3675  NZ  ACN A 613      12.571  29.586  25.047  1.00  0.00      A    N
ATOM   3676  HZ  ACN A 613      11.007  27.783  22.789  1.00  0.00      A    H
ATOM   3677  HZ1 ACN A 613       9.789  28.298  23.884  1.00  0.00      A    H
ATOM   3678  HZ2 ACN A 613      11.019  27.074  24.373  1.00  0.00      A    H
ATOM   3679  CT  ACN A 614       2.774  24.782  46.384  1.00  0.00      A    C
ATOM   3680  CZ  ACN A 614       1.765  24.370  45.408  1.00  0.00      A    C
ATOM   3681  NZ  ACN A 614       0.945  24.118  44.624  1.00  0.00      A    N
ATOM   3682  HZ  ACN A 614       2.885  25.852  46.229  1.00  0.00      A    H
ATOM   3683  HZ1 ACN A 614       3.654  24.169  46.203  1.00  0.00      A    H
ATOM   3684  HZ2 ACN A 614       2.428  24.471  47.366  1.00  0.00      A    H
ATOM   3685  CT  ACN A 615      48.711  26.567  42.351  1.00  0.00      A    C
ATOM   3686  CZ  ACN A 615      49.438  27.761  41.834  1.00  0.00      A    C
ATOM   3687  NZ  ACN A 615      50.014  28.622  41.389  1.00  0.00      A    N
ATOM   3688  HZ  ACN A 615      48.403  26.725  43.381  1.00  0.00      A    H
ATOM   3689  HZ1 ACN A 615      49.279  25.647  42.239  1.00  0.00      A    H
ATOM   3690  HZ2 ACN A 615      47.777  26.474  41.804  1.00  0.00      A    H
ATOM   3691  CT  ACN A 616      32.456  45.051  21.199  1.00  0.00      A    C
ATOM   3692  CZ  ACN A 616      33.027  44.292  20.068  1.00  0.00      A    C
ATOM   3693  NZ  ACN A 616      33.569  43.708  19.227  1.00  0.00      A    N
ATOM   3694  HZ  ACN A 616      33.256  45.414  21.838  1.00  0.00      A    H
ATOM   3695  HZ1 ACN A 616      31.672  44.454  21.658  1.00  0.00      A    H
ATOM   3696  HZ2 ACN A 616      31.996  45.969  20.843  1.00  0.00      A    H
ATOM   3697  CT  ACN A 617      33.313  28.772   7.783  1.00  0.00      A    C
ATOM   3698  CZ  ACN A 617      33.643  27.978   6.571  1.00  0.00      A    C
ATOM   3699  NZ  ACN A 617      33.882  27.285   5.678  1.00  0.00      A    N
ATOM   3700  HZ  ACN A 617      32.758  28.168   8.497  1.00  0.00      A    H
ATOM   3701  HZ1 ACN A 617      32.973  29.738   7.419  1.00  0.00      A    H
ATOM   3702  HZ2 ACN A 617      34.220  29.070   8.304  1.00  0.00      A    H
ATOM   3703  CT  ACN A 618       3.197  36.271  19.529  1.00  0.00      A    C
ATOM   3704  CZ  ACN A 618       2.506  36.701  18.333  1.00  0.00      A    C
ATOM   3705  NZ  ACN A 618       1.897  37.057  17.438  1.00  0.00      A    N
ATOM   3706  HZ  ACN A 618       3.570  37.191  19.971  1.00  0.00      A    H
ATOM   3707  HZ1 ACN A 618       4.020  35.611  19.269  1.00  0.00      A    H
ATOM   3708  HZ2 ACN A 618       2.470  35.767  20.161  1.00  0.00      A    H
ATOM   3709  CT  ACN A 619      22.345  27.173   1.699  1.00  0.00      A    C
ATOM   3710  CZ  ACN A 619      21.408  27.676   2.714  1.00  0.00      A    C
ATOM   3711  NZ  ACN A 619      20.626  28.031   3.444  1.00  0.00      A    N
ATOM   3712  HZ  ACN A 619      23.327  27.215   2.162  1.00  0.00      A    H
ATOM   3713  HZ1 ACN A 619      22.201  27.766   0.799  1.00  0.00      A    H
ATOM   3714  HZ2 ACN A 619      22.072  26.179   1.354  1.00  0.00      A    H
ATOM   3715  CT  ACN A 620      38.099   2.048  36.876  1.00  0.00      A    C
ATOM   3716  CZ  ACN A 620      38.032   2.802  35.612  1.00  0.00      A    C
ATOM   3717  NZ  ACN A 620      37.995   3.403  34.656  1.00  0.00      A    N
ATOM   3718  HZ  ACN A 620      38.428   1.031  36.678  1.00  0.00      A    H
ATOM   3719  HZ1 ACN A 620      37.083   2.079  37.262  1.00  0.00      A    H
ATOM   3720  HZ2 ACN A 620      38.708   2.588  37.598  1.00  0.00      A    H
ATOM   3721  CT  ACN A 621       7.879  19.081  28.489  1.00  0.00      A    C
ATOM   3722  CZ  ACN A 621       6.410  18.666  28.414  1.00  0.00      A    C
ATOM   3723  NZ  ACN A 621       5.322  18.258  28.364  1.00  0.00      A    N
ATOM   3724  HZ  ACN A 621       8.180  18.828  29.502  1.00  0.00      A    H
ATOM   3725  HZ1 ACN A 621       8.112  20.136  28.372  1.00  0.00      A    H
ATOM   3726  HZ2 ACN A 621       8.526  18.534  27.807  1.00  0.00      A    H
ATOM   3727  CT  ACN A 622      29.861  37.032  21.379  1.00  0.00      A    C
ATOM   3728  CZ  ACN A 622      30.632  35.804  21.079  1.00  0.00      A    C
ATOM   3729  NZ  ACN A 622      31.158  34.847  20.828  1.00  0.00      A    N
ATOM   3730  HZ  ACN A 622      30.376  37.530  22.196  1.00  0.00      A    H
ATOM   3731  HZ1 ACN A 622      29.016  36.647  21.944  1.00  0.00      A    H
ATOM   3732  HZ2 ACN A 622      29.615  37.634  20.508  1.00  0.00      A    H
ATOM   3733  CT  ACN A 623      32.099   2.696  26.660  1.00  0.00      A    C
ATOM   3734  CZ  ACN A 623      32.093   1.216  26.403  1.00  0.00      A    C
ATOM   3735  NZ  ACN A 623      31.979   0.088  26.171  1.00  0.00      A    N
ATOM   3736  HZ  ACN A 623      32.915   3.033  27.294  1.00  0.00      A    H
ATOM   3737  HZ1 ACN A 623      31.196   2.988  27.190  1.00  0.00      A    H
ATOM   3738  HZ2 ACN A 623      32.225   3.140  25.675  1.00  0.00      A    H
ATOM   3739  CT  ACN A 624      37.228  44.734   0.840  1.00  0.00      A    C
ATOM   3740  CZ  ACN A 624      35.742  44.531   0.477  1.00  0.00      A    C
ATOM   3741  NZ  ACN A 624      34.622  44.450   0.240  1.00  0.00      A    N
ATOM   3742  HZ  ACN A 624      37.383  43.998   1.624  1.00  0.00      A    H
ATOM   3743  HZ1 ACN A 624      37.532  45.716   1.193  1.00  0.00      A    H
ATOM   3744  HZ2 ACN A 624      37.913  44.458   0.043  1.00  0.00      A    H
ATOM   3745  CT  ACN A 625      11.681   6.499  43.197  1.00  0.00      A    C
ATOM   3746  CZ  ACN A 625      11.143   7.733  42.627  1.00  0.00      A    C
ATOM   3747  NZ  ACN A 625      10.759   8.752  42.160  1.00  0.00      A    N
ATOM   3748  HZ  ACN A 625      12.421   6.164  42.475  1.00  0.00      A    H
ATOM   3749  HZ1 ACN A 625      10.876   5.773  43.285  1.00  0.00      A    H
ATOM   3750  HZ2 ACN A 625      12.172   6.717  44.141  1.00  0.00      A    H
ATOM   3751  CT  ACN A 626      18.912  21.435  18.950  1.00  0.00      A    C
ATOM   3752  CZ  ACN A 626      19.171  20.079  19.463  1.00  0.00      A    C
ATOM   3753  NZ  ACN A 626      19.401  19.023  19.891  1.00  0.00      A    N
ATOM   3754  HZ  ACN A 626      19.630  21.643  18.161  1.00  0.00      A    H
ATOM   3755  HZ1 ACN A 626      18.950  22.205  19.716  1.00  0.00      A    H
ATOM   3756  HZ2 ACN A 626      17.874  21.395  18.630  1.00  0.00      A    H
ATOM   3757  CT  ACN A 627      35.088  20.831  22.431  1.00  0.00      A    C
ATOM   3758  CZ  ACN A 627      35.387  21.611  23.658  1.00  0.00      A    C
ATOM   3759  NZ  ACN A 627      35.634  22.199  24.651  1.00  0.00      A    N
ATOM   3760  HZ  ACN A 627      35.198  19.783  22.700  1.00  0.00      A    H
ATOM   3761  HZ1 ACN A 627      35.678  21.123  21.566  1.00  0.00      A    H
ATOM   3762  HZ2 ACN A 627      34.025  20.960  22.245  1.00  0.00      A    H
ATOM   3763  CT  ACN A 628       6.641  25.583  39.938  1.00  0.00      A    C
ATOM   3764  CZ  ACN A 628       7.390  25.478  41.168  1.00  0.00      A    C
ATOM   3765  NZ  ACN A 628       8.013  25.405  42.181  1.00  0.00      A    N
ATOM   3766  HZ  ACN A 628       6.186  26.568  40.001  1.00  0.00      A    H
ATOM   3767  HZ1 ACN A 628       5.854  24.839  39.850  1.00  0.00      A    H
ATOM   3768  HZ2 ACN A 628       7.422  25.555  39.181  1.00  0.00      A    H
ATOM   3769  CT  ACN A 629      30.633  50.360  33.823  1.00  0.00      A    C
ATOM   3770  CZ  ACN A 629      30.358  48.904  33.803  1.00  0.00      A    C
ATOM   3771  NZ  ACN A 629      30.189  47.768  33.775  1.00  0.00      A    N
ATOM   3772  HZ  ACN A 629      30.593  50.660  32.778  1.00  0.00      A    H
ATOM   3773  HZ1 ACN A 629      31.593  50.597  34.273  1.00  0.00      A    H
ATOM   3774  HZ2 ACN A 629      29.922  50.911  34.434  1.00  0.00      A    H
ATOM   3775  CT  ACN A 630      45.734   4.177  13.820  1.00  0.00      A    C
ATOM   3776  CZ  ACN A 630      44.580   5.091  13.775  1.00  0.00      A    C
ATOM   3777  NZ  ACN A 630      43.724   5.917  13.751  1.00  0.00      A    N
ATOM   3778  HZ  ACN A 630      46.628   4.521  13.305  1.00  0.00      A    H
ATOM   3779  HZ1 ACN A 630      45.341   3.366  13.213  1.00  0.00      A    H
ATOM   3780  HZ2 ACN A 630      45.963   3.901  14.846  1.00  0.00      A    H
ATOM   3781  CT  ACN A 631      15.779  12.511  23.046  1.00  0.00      A    C
ATOM   3782  CZ  ACN A 631      15.678  11.022  22.963  1.00  0.00      A    C
ATOM   3783  NZ  ACN A 631      15.635   9.836  22.868  1.00  0.00      A    N
ATOM   3784  HZ  ACN A 631      15.807  12.770  24.101  1.00  0.00      A    H
ATOM   3785  HZ1 ACN A 631      14.896  12.819  22.492  1.00  0.00      A    H
ATOM   3786  HZ2 ACN A 631      16.701  12.810  22.554  1.00  0.00      A    H
ATOM   3787  CT  ACN A 632      29.088  31.153  41.568  1.00  0.00      A    C
ATOM   3788  CZ  ACN A 632      29.644  32.482  41.301  1.00  0.00      A    C
ATOM   3789  NZ  ACN A 632      30.086  33.547  41.100  1.00  0.00      A    N
ATOM   3790  HZ  ACN A 632      28.188  31.256  42.167  1.00  0.00      A    H
ATOM   3791  HZ1 ACN A 632      29.823  30.517  42.055  1.00  0.00      A    H
ATOM   3792  HZ2 ACN A 632      28.852  30.587  40.670  1.00  0.00      A    H
ATOM   3793  CT  ACN A 633      23.237  20.851  26.841  1.00  0.00      A    C
ATOM   3794  CZ  ACN A 633      24.158  21.232  27.909  1.00  0.00      A    C
ATOM   3795  NZ  ACN A 633      24.840  21.581  28.770  1.00  0.00      A    N
ATOM   3796  HZ  ACN A 633      23.858  20.271  26.163  1.00  0.00      A    H
ATOM   3797  HZ1 ACN A 633      22.914  21.776  26.371  1.00  0.00      A    H
ATOM   3798  HZ2 ACN A 633      22.472  20.243  27.319  1.00  0.00      A    H
ATOM   3799  CT  ACN A 634      21.306   1.639  27.330  1.00  0.00      A    C
ATOM   3800  CZ  ACN A 634      20.869   0.244  27.304  1.00  0.00      A    C
ATOM   3801  NZ  ACN A 634      20.545  -0.838  27.317  1.00  0.00      A    N
ATOM   3802  HZ  ACN A 634      21.366   2.068  28.327  1.00  0.00      A    H
ATOM   3803  HZ1 ACN A 634      20.571   2.189  26.748  1.00  0.00      A    H
ATOM   3804  HZ2 ACN A 634      22.289   1.616  26.868  1.00  0.00      A    H
ATOM   3805  CT  ACN A 635      47.375  10.100  45.908  1.00  0.00      A    C
ATOM   3806  CZ  ACN A 635      48.291  10.001  47.067  1.00  0.00      A    C
ATOM   3807  NZ  ACN A 635      49.041   9.924  47.999  1.00  0.00      A    N
ATOM   3808  HZ  ACN A 635      46.715  10.964  45.913  1.00  0.00      A    H
ATOM   3809  HZ1 ACN A 635      46.906   9.133  45.748  1.00  0.00      A    H
ATOM   3810  HZ2 ACN A 635      48.043  10.320  45.080  1.00  0.00      A    H
ATOM   3811  CT  ACN A 636      41.095  29.797  16.954  1.00  0.00      A    C
ATOM   3812  CZ  ACN A 636      40.311  28.522  17.090  1.00  0.00      A    C
ATOM   3813  NZ  ACN A 636      39.747  27.531  17.213  1.00  0.00      A    N
ATOM   3814  HZ  ACN A 636      40.909  30.456  17.798  1.00  0.00      A    H
ATOM   3815  HZ1 ACN A 636      40.923  30.326  16.020  1.00  0.00      A    H
ATOM   3816  HZ2 ACN A 636      42.109  29.406  16.926  1.00  0.00      A    H
ATOM   3817  CT  ACN A 637      48.722  29.692  19.481  1.00  0.00      A    C
ATOM   3818  CZ  ACN A 637      47.889  29.457  20.640  1.00  0.00      A    C
ATOM   3819  NZ  ACN A 637      47.247  29.244  21.560  1.00  0.00      A    N
ATOM   3820  HZ  ACN A 637      48.638  30.701  19.086  1.00  0.00      A    H
ATOM   3821  HZ1 ACN A 637      48.590  28.928  18.719  1.00  0.00      A    H
ATOM   3822  HZ2 ACN A 637      49.745  29.641  19.845  1.00  0.00      A    H
ATOM   3823  CT  ACN A 638      40.180  25.062  -0.146  1.00  0.00      A    C
ATOM   3824  CZ  ACN A 638      40.767  25.522   1.106  1.00  0.00      A    C
ATOM   3825  NZ  ACN A 638      41.353  25.878   2.080  1.00  0.00      A    N
ATOM   3826  HZ  ACN A 638      40.375  25.763  -0.953  1.00  0.00      A    H
ATOM   3827  HZ1 ACN A 638      39.150  24.975   0.190  1.00  0.00      A    H
ATOM   3828  HZ2 ACN A 638      40.690  24.112  -0.286  1.00  0.00      A    H
ATOM   3829  CT  ACN A 639      32.305  24.290   0.107  1.00  0.00      A    C
ATOM   3830  CZ  ACN A 639      32.285  24.092   1.577  1.00  0.00      A    C
ATOM   3831  NZ  ACN A 639      32.188  23.977   2.736  1.00  0.00      A    N
ATOM   3832  HZ  ACN A 639      32.822  23.555  -0.506  1.00  0.00      A    H
ATOM   3833  HZ1 ACN A 639      32.804  25.239  -0.069  1.00  0.00      A    H
ATOM   3834  HZ2 ACN A 639      31.255  24.346  -0.168  1.00  0.00      A    H
ATOM   3835  CT  ACN A 640      27.045  10.761  26.541  1.00  0.00      A    C
ATOM   3836  CZ  ACN A 640      27.674   9.800  25.642  1.00  0.00      A    C
ATOM   3837  NZ  ACN A 640      28.219   9.099  24.869  1.00  0.00      A    N
ATOM   3838  HZ  ACN A 640      26.763  11.631  25.953  1.00  0.00      A    H
ATOM   3839  HZ1 ACN A 640      27.684  11.111  27.348  1.00  0.00      A    H
ATOM   3840  HZ2 ACN A 640      26.133  10.295  26.905  1.00  0.00      A    H
ATOM   3841  CT  ACN A 641      35.488  13.036  31.618  1.00  0.00      A    C
ATOM   3842  CZ  ACN A 641      34.638  11.869  31.970  1.00  0.00      A    C
ATOM   3843  NZ  ACN A 641      33.952  10.949  32.241  1.00  0.00      A    N
ATOM   3844  HZ  ACN A 641      36.467  12.968  32.085  1.00  0.00      A    H
ATOM   3845  HZ1 ACN A 641      34.927  13.909  31.940  1.00  0.00      A    H
ATOM   3846  HZ2 ACN A 641      35.516  12.904  30.539  1.00  0.00      A    H
ATOM   3847  CT  ACN A 642      12.017  39.268  42.410  1.00  0.00      A    C
ATOM   3848  CZ  ACN A 642      10.656  38.879  42.025  1.00  0.00      A    C
ATOM   3849  NZ  ACN A 642       9.567  38.523  41.758  1.00  0.00      A    N
ATOM   3850  HZ  ACN A 642      12.596  38.348  42.402  1.00  0.00      A    H
ATOM   3851  HZ1 ACN A 642      11.867  39.663  43.411  1.00  0.00      A    H
ATOM   3852  HZ2 ACN A 642      12.336  39.997  41.670  1.00  0.00      A    H
ATOM   3853  CT  ACN A 643      15.081   1.568  14.757  1.00  0.00      A    C
ATOM   3854  CZ  ACN A 643      16.472   1.413  14.372  1.00  0.00      A    C
ATOM   3855  NZ  ACN A 643      17.548   1.272  13.996  1.00  0.00      A    N
ATOM   3856  HZ  ACN A 643      14.973   2.310  15.544  1.00  0.00      A    H
ATOM   3857  HZ1 ACN A 643      14.667   0.649  15.164  1.00  0.00      A    H
ATOM   3858  HZ2 ACN A 643      14.545   1.877  13.863  1.00  0.00      A    H
ATOM   3859  CT  ACN A 644      10.665  48.726  15.876  1.00  0.00      A    C
ATOM   3860  CZ  ACN A 644      11.345  48.100  16.994  1.00  0.00      A    C
ATOM   3861  NZ  ACN A 644      11.946  47.612  17.870  1.00  0.00      A    N
ATOM   3862  HZ  ACN A 644       9.988  48.079  15.326  1.00  0.00      A    H
ATOM   3863  HZ1 ACN A 644      11.454  49.025  15.190  1.00  0.00      A    H
ATOM   3864  HZ2 ACN A 644      10.161  49.646  16.161  1.00  0.00      A    H
ATOM   3865  CT  ACN A 645      43.942  48.279   4.334  1.00  0.00      A    C
ATOM   3866  CZ  ACN A 645      43.073  47.813   3.242  1.00  0.00      A    C
ATOM   3867  NZ  ACN A 645      42.424  47.399   2.371  1.00  0.00      A    N
ATOM   3868  HZ  ACN A 645      44.981  48.469   4.076  1.00  0.00      A    H
ATOM   3869  HZ1 ACN A 645      43.988  47.425   5.004  1.00  0.00      A    H
ATOM   3870  HZ2 ACN A 645      43.466  49.112   4.846  1.00  0.00      A    H
ATOM   3871  CT  ACN A 646      23.856  32.134  38.221  1.00  0.00      A    C
ATOM   3872  CZ  ACN A 646      22.544  32.641  38.762  1.00  0.00      A    C
ATOM   3873  NZ  ACN A 646      21.596  33.118  39.172  1.00  0.00      A    N
ATOM   3874  HZ  ACN A 646      24.342  33.043  37.879  1.00  0.00      A    H
ATOM   3875  HZ1 ACN A 646      23.725  31.428  37.405  1.00  0.00      A    H
ATOM   3876  HZ2 ACN A 646      24.413  31.648  39.019  1.00  0.00      A    H
ATOM   3877  CT  ACN A 647      30.621  20.229  40.812  1.00  0.00      A    C
ATOM   3878  CZ  ACN A 647      30.499  20.405  42.263  1.00  0.00      A    C
ATOM   3879  NZ  ACN A 647      30.366  20.552  43.442  1.00  0.00      A    N
ATOM   3880  HZ  ACN A 647      31.471  19.553  40.781  1.00  0.00      A    H
ATOM   3881  HZ1 ACN A 647      30.986  21.222  40.564  1.00  0.00      A    H
ATOM   3882  HZ2 ACN A 647      29.670  19.907  40.395  1.00  0.00      A    H
ATOM   3883  CT  ACN A 648      36.470  40.629  10.203  1.00  0.00      A    C
ATOM   3884  CZ  ACN A 648      37.577  41.596  10.204  1.00  0.00      A    C
ATOM   3885  NZ  ACN A 648      38.393  42.407  10.181  1.00  0.00      A    N
ATOM   3886  HZ  ACN A 648      35.626  41.046  10.746  1.00  0.00      A    H
ATOM   3887  HZ1 ACN A 648      36.756  39.774  10.810  1.00  0.00      A    H
ATOM   3888  HZ2 ACN A 648      36.141  40.434   9.186  1.00  0.00      A    H
ATOM   3889  CT  ACN A 649      31.370  38.889  43.261  1.00  0.00      A    C
ATOM   3890  CZ  ACN A 649      31.040  37.866  44.265  1.00  0.00      A    C
ATOM   3891  NZ  ACN A 649      30.859  37.032  45.077  1.00  0.00      A    N
ATOM   3892  HZ  ACN A 649      31.337  38.587  42.217  1.00  0.00      A    H
ATOM   3893  HZ1 ACN A 649      32.338  39.348  43.444  1.00  0.00      A    H
ATOM   3894  HZ2 ACN A 649      30.634  39.688  43.272  1.00  0.00      A    H
ATOM   3895  CT  ACN A 650      26.181  25.173  43.841  1.00  0.00      A    C
ATOM   3896  CZ  ACN A 650      24.991  24.440  43.816  1.00  0.00      A    C
ATOM   3897  NZ  ACN A 650      23.994  23.831  43.824  1.00  0.00      A    N
ATOM   3898  HZ  ACN A 650      26.592  25.349  42.850  1.00  0.00      A    H
ATOM   3899  HZ1 ACN A 650      26.830  24.642  44.533  1.00  0.00      A    H
ATOM   3900  HZ2 ACN A 650      26.002  26.184  44.197  1.00  0.00      A    H
ATOM   3901  CT  ACN A 651      45.159  46.128  13.437  1.00  0.00      A    C
ATOM   3902  CZ  ACN A 651      43.889  46.400  12.773  1.00  0.00      A    C
ATOM   3903  NZ  ACN A 651      42.861  46.593  12.271  1.00  0.00      A    N
ATOM   3904  HZ  ACN A 651      45.216  46.651  14.388  1.00  0.00      A    H
ATOM   3905  HZ1 ACN A 651      45.880  46.483  12.705  1.00  0.00      A    H
ATOM   3906  HZ2 ACN A 651      45.260  45.048  13.515  1.00  0.00      A    H
ATOM   3907  CT  ACN A 652      36.755  45.243  15.114  1.00  0.00      A    C
ATOM   3908  CZ  ACN A 652      36.527  46.426  15.959  1.00  0.00      A    C
ATOM   3909  NZ  ACN A 652      36.323  47.377  16.633  1.00  0.00      A    N
ATOM   3910  HZ  ACN A 652      37.575  44.705  15.583  1.00  0.00      A    H
ATOM   3911  HZ1 ACN A 652      37.186  45.684  14.219  1.00  0.00      A    H
ATOM   3912  HZ2 ACN A 652      35.952  44.532  14.933  1.00  0.00      A    H
ATOM   3913  CT  ACN A 653      36.209  22.901  31.439  1.00  0.00      A    C
ATOM   3914  CZ  ACN A 653      36.501  23.895  30.499  1.00  0.00      A    C
ATOM   3915  NZ  ACN A 653      36.667  24.754  29.741  1.00  0.00      A    N
ATOM   3916  HZ  ACN A 653      35.822  23.350  32.351  1.00  0.00      A    H
ATOM   3917  HZ1 ACN A 653      37.104  22.342  31.698  1.00  0.00      A    H
ATOM   3918  HZ2 ACN A 653      35.551  22.188  30.949  1.00  0.00      A    H
ATOM   3919  CT  ACN A 654      19.698  30.576  15.066  1.00  0.00      A    C
ATOM   3920  CZ  ACN A 654      20.304  29.230  14.953  1.00  0.00      A    C
ATOM   3921  NZ  ACN A 654      20.779  28.179  14.847  1.00  0.00      A    N
ATOM   3922  HZ  ACN A 654      20.418  31.288  14.669  1.00  0.00      A    H
ATOM   3923  HZ1 ACN A 654      19.500  30.774  16.116  1.00  0.00      A    H
ATOM   3924  HZ2 ACN A 654      18.807  30.602  14.443  1.00  0.00      A    H
ATOM   3925  CT  ACN A 655      16.911  28.485  39.877  1.00  0.00      A    C
ATOM   3926  CZ  ACN A 655      16.921  29.503  40.888  1.00  0.00      A    C
ATOM   3927  NZ  ACN A 655      16.951  30.362  41.679  1.00  0.00      A    N
ATOM   3928  HZ  ACN A 655      16.371  27.658  40.330  1.00  0.00      A    H
ATOM   3929  HZ1 ACN A 655      17.907  28.094  39.685  1.00  0.00      A    H
ATOM   3930  HZ2 ACN A 655      16.444  28.889  38.982  1.00  0.00      A    H
ATOM   3931  CT  ACN A 656       0.438   9.093  11.829  1.00  0.00      A    C
ATOM   3932  CZ  ACN A 656       0.981   9.298  13.158  1.00  0.00      A    C
ATOM   3933  NZ  ACN A 656       1.485   9.521  14.205  1.00  0.00      A    N
ATOM   3934  HZ  ACN A 656       1.305   9.175  11.178  1.00  0.00      A    H
ATOM   3935  HZ1 ACN A 656      -0.237   9.901  11.557  1.00  0.00      A    H
ATOM   3936  HZ2 ACN A 656      -0.126   8.164  11.814  1.00  0.00      A    H
ATOM   3937  CT  ACN A 657      45.555  26.517  35.529  1.00  0.00      A    C
ATOM   3938  CZ  ACN A 657      46.789  27.024  36.138  1.00  0.00      A    C
ATOM   3939  NZ  ACN A 657      47.744  27.473  36.600  1.00  0.00      A    N
ATOM   3940  HZ  ACN A 657      44.762  27.104  35.986  1.00  0.00      A    H
ATOM   3941  HZ1 ACN A 657      45.373  25.489  35.829  1.00  0.00      A    H
ATOM   3942  HZ2 ACN A 657      45.705  26.548  34.453  1.00  0.00      A    H
ATOM   3943  CT  ACN A 658       7.044  11.182  43.784  1.00  0.00      A    C
ATOM   3944  CZ  ACN A 658       6.099  11.233  42.704  1.00  0.00      A    C
ATOM   3945  NZ  ACN A 658       5.322  11.274  41.848  1.00  0.00      A    N
ATOM   3946  HZ  ACN A 658       6.666  10.655  44.657  1.00  0.00      A    H
ATOM   3947  HZ1 ACN A 658       7.232  12.198  44.121  1.00  0.00      A    H
ATOM   3948  HZ2 ACN A 658       7.945  10.680  43.441  1.00  0.00      A    H
ATOM   3949  CT  ACN A 659      37.023  32.170  18.024  1.00  0.00      A    C
ATOM   3950  CZ  ACN A 659      35.971  32.531  18.907  1.00  0.00      A    C
ATOM   3951  NZ  ACN A 659      35.065  32.758  19.619  1.00  0.00      A    N
ATOM   3952  HZ  ACN A 659      37.920  32.760  18.196  1.00  0.00      A    H
ATOM   3953  HZ1 ACN A 659      36.706  32.106  16.986  1.00  0.00      A    H
ATOM   3954  HZ2 ACN A 659      37.297  31.146  18.262  1.00  0.00      A    H
ATOM   3955  CT  ACN A 660      30.313  20.774   1.593  1.00  0.00      A    C
ATOM   3956  CZ  ACN A 660      31.676  20.300   1.804  1.00  0.00      A    C
ATOM   3957  NZ  ACN A 660      32.741  19.840   1.885  1.00  0.00      A    N
ATOM   3958  HZ  ACN A 660      30.244  21.762   1.145  1.00  0.00      A    H
ATOM   3959  HZ1 ACN A 660      29.856  20.798   2.579  1.00  0.00      A    H
ATOM   3960  HZ2 ACN A 660      29.958  19.940   0.992  1.00  0.00      A    H
ATOM   3961  CT  ACN A 661      29.228  31.590  10.102  1.00  0.00      A    C
ATOM   3962  CZ  ACN A 661      28.272  31.183   9.071  1.00  0.00      A    C
ATOM   3963  NZ  ACN A 661      27.575  30.942   8.204  1.00  0.00      A    N
ATOM   3964  HZ  ACN A 661      29.925  32.170   9.503  1.00  0.00      A    H
ATOM   3965  HZ1 ACN A 661      29.861  30.808  10.513  1.00  0.00      A    H
ATOM   3966  HZ2 ACN A 661      28.715  32.207  10.835  1.00  0.00      A    H
ATOM   3967  CT  ACN A 662      36.594   6.730  47.164  1.00  0.00      A    C
ATOM   3968  CZ  ACN A 662      35.662   5.645  46.795  1.00  0.00      A    C
ATOM   3969  NZ  ACN A 662      34.914   4.825  46.503  1.00  0.00      A    N
ATOM   3970  HZ  ACN A 662      37.524   6.576  46.623  1.00  0.00      A    H
ATOM   3971  HZ1 ACN A 662      36.819   6.831  48.223  1.00  0.00      A    H
ATOM   3972  HZ2 ACN A 662      36.286   7.703  46.791  1.00  0.00      A    H
ATOM   3973  CT  ACN A 663      47.306  25.796  15.323  1.00  0.00      A    C
ATOM   3974  CZ  ACN A 663      48.329  26.060  16.362  1.00  0.00      A    C
ATOM   3975  NZ  ACN A 663      49.082  26.206  17.218  1.00  0.00      A    N
ATOM   3976  HZ  ACN A 663      46.396  26.327  15.591  1.00  0.00      A    H
ATOM   3977  HZ1 ACN A 663      47.216  24.714  15.282  1.00  0.00      A    H
ATOM   3978  HZ2 ACN A 663      47.721  26.080  14.360  1.00  0.00      A    H
ATOM   3979  CT  ACN A 664      23.705  42.927  28.284  1.00  0.00      A    C
ATOM   3980  CZ  ACN A 664      23.528  43.925  27.316  1.00  0.00      A    C
ATOM   3981  NZ  ACN A 664      23.295  44.716  26.510  1.00  0.00      A    N
ATOM   3982  HZ  ACN A 664      23.354  41.984  27.875  1.00  0.00      A    H
ATOM   3983  HZ1 ACN A 664      23.196  43.219  29.199  1.00  0.00      A    H
ATOM   3984  HZ2 ACN A 664      24.773  42.936  28.489  1.00  0.00      A    H
ATOM   3985  CT  ACN A 665      36.286  27.627  30.747  1.00  0.00      A    C
ATOM   3986  CZ  ACN A 665      36.423  29.067  30.296  1.00  0.00      A    C
ATOM   3987  NZ  ACN A 665      36.512  30.203  29.873  1.00  0.00      A    N
ATOM   3988  HZ  ACN A 665      35.567  27.508  31.554  1.00  0.00      A    H
ATOM   3989  HZ1 ACN A 665      37.245  27.147  30.925  1.00  0.00      A    H
ATOM   3990  HZ2 ACN A 665      35.905  27.230  29.810  1.00  0.00      A    H
ATOM   3991  CT  ACN A 666      37.549  34.358  35.268  1.00  0.00      A    C
ATOM   3992  CZ  ACN A 666      38.198  35.702  35.162  1.00  0.00      A    C
ATOM   3993  NZ  ACN A 666      38.773  36.709  35.115  1.00  0.00      A    N
ATOM   3994  HZ  ACN A 666      37.574  34.096  36.322  1.00  0.00      A    H
ATOM   3995  HZ1 ACN A 666      38.093  33.640  34.660  1.00  0.00      A    H
ATOM   3996  HZ2 ACN A 666      36.509  34.407  34.954  1.00  0.00      A    H
ATOM   3997  CT  ACN A 667      41.730  27.278  37.013  1.00  0.00      A    C
ATOM   3998  CZ  ACN A 667      41.783  27.507  35.555  1.00  0.00      A    C
ATOM   3999  NZ  ACN A 667      41.845  27.717  34.432  1.00  0.00      A    N
ATOM   4000  HZ  ACN A 667      41.027  27.930  37.525  1.00  0.00      A    H
ATOM   4001  HZ1 ACN A 667      42.646  27.665  37.452  1.00  0.00      A    H
ATOM   4002  HZ2 ACN A 667      41.537  26.254  37.323  1.00  0.00      A    H
ATOM   4003  CT  ACN A 668      17.381   2.436   3.249  1.00  0.00      A    C
ATOM   4004  CZ  ACN A 668      18.028   1.953   4.478  1.00  0.00      A    C
ATOM   4005  NZ  ACN A 668      18.501   1.653   5.504  1.00  0.00      A    N
ATOM   4006  HZ  ACN A 668      16.404   2.865   3.459  1.00  0.00      A    H
ATOM   4007  HZ1 ACN A 668      17.228   1.546   2.645  1.00  0.00      A    H
ATOM   4008  HZ2 ACN A 668      17.961   3.155   2.677  1.00  0.00      A    H
ATOM   4009  CT  ACN A 669       8.796  13.882  14.117  1.00  0.00      A    C
ATOM   4010  CZ  ACN A 669      10.275  13.889  13.776  1.00  0.00      A    C
ATOM   4011  NZ  ACN A 669      11.411  13.866  13.562  1.00  0.00      A    N
ATOM   4012  HZ  ACN A 669       8.312  14.830  13.899  1.00  0.00      A    H
ATOM   4013  HZ1 ACN A 669       8.717  13.412  15.094  1.00  0.00      A    H
ATOM   4014  HZ2 ACN A 669       8.282  13.171  13.476  1.00  0.00      A    H
ATOM   4015  CT  ACN A 670      38.254  11.741  14.442  1.00  0.00      A    C
ATOM   4016  CZ  ACN A 670      37.914  12.660  13.334  1.00  0.00      A    C
ATOM   4017  NZ  ACN A 670      37.559  13.367  12.502  1.00  0.00      A    N
ATOM   4018  HZ  ACN A 670      37.480  10.982  14.529  1.00  0.00      A    H
ATOM   4019  HZ1 ACN A 670      38.354  12.219  15.413  1.00  0.00      A    H
ATOM   4020  HZ2 ACN A 670      39.149  11.202  14.142  1.00  0.00      A    H
ATOM   4021  CT  ACN A 671       3.816  25.257  13.611  1.00  0.00      A    C
ATOM   4022  CZ  ACN A 671       2.854  24.678  12.673  1.00  0.00      A    C
ATOM   4023  NZ  ACN A 671       2.120  24.254  11.877  1.00  0.00      A    N
ATOM   4024  HZ  ACN A 671       4.540  25.796  13.006  1.00  0.00      A    H
ATOM   4025  HZ1 ACN A 671       4.340  24.508  14.200  1.00  0.00      A    H
ATOM   4026  HZ2 ACN A 671       3.265  25.929  14.264  1.00  0.00      A    H
ATOM   4027  CT  ACN A 672      22.520  42.949  23.887  1.00  0.00      A    C
ATOM   4028  CZ  ACN A 672      22.393  41.497  23.543  1.00  0.00      A    C
ATOM   4029  NZ  ACN A 672      22.289  40.390  23.256  1.00  0.00      A    N
ATOM   4030  HZ  ACN A 672      22.496  43.459  22.928  1.00  0.00      A    H
ATOM   4031  HZ1 ACN A 672      23.453  43.178  24.396  1.00  0.00      A    H
ATOM   4032  HZ2 ACN A 672      21.680  43.206  24.527  1.00  0.00      A    H
ATOM   4033  CT  ACN A 673       2.234  29.238   8.318  1.00  0.00      A    C
ATOM   4034  CZ  ACN A 673       1.232  28.143   8.413  1.00  0.00      A    C
ATOM   4035  NZ  ACN A 673       0.392  27.318   8.522  1.00  0.00      A    N
ATOM   4036  HZ  ACN A 673       3.189  28.768   8.541  1.00  0.00      A    H
ATOM   4037  HZ1 ACN A 673       2.089  30.065   9.008  1.00  0.00      A    H
ATOM   4038  HZ2 ACN A 673       2.267  29.602   7.295  1.00  0.00      A    H
ATOM   4039  CT  ACN A 674      45.028  36.711  46.672  1.00  0.00      A    C
ATOM   4040  CZ  ACN A 674      45.726  35.534  46.212  1.00  0.00      A    C
ATOM   4041  NZ  ACN A 674      46.289  34.590  45.820  1.00  0.00      A    N
ATOM   4042  HZ  ACN A 674      44.126  36.311  47.128  1.00  0.00      A    H
ATOM   4043  HZ1 ACN A 674      44.877  37.187  45.707  1.00  0.00      A    H
ATOM   4044  HZ2 ACN A 674      45.556  37.445  47.275  1.00  0.00      A    H
ATOM   4045  CT  ACN A 675      37.632  33.231  11.608  1.00  0.00      A    C
ATOM   4046  CZ  ACN A 675      37.609  32.893  13.021  1.00  0.00      A    C
ATOM   4047  NZ  ACN A 675      37.528  32.547  14.154  1.00  0.00      A    N
ATOM   4048  HZ  ACN A 675      38.368  32.837  10.912  1.00  0.00      A    H
ATOM   4049  HZ1 ACN A 675      37.787  34.301  11.722  1.00  0.00      A    H
ATOM   4050  HZ2 ACN A 675      36.619  33.058  11.254  1.00  0.00      A    H
ATOM   4051  CT  ACN A 676      34.278  28.097  37.654  1.00  0.00      A    C
ATOM   4052  CZ  ACN A 676      33.593  26.871  38.160  1.00  0.00      A    C
ATOM   4053  NZ  ACN A 676      33.004  25.937  38.559  1.00  0.00      A    N
ATOM   4054  HZ  ACN A 676      33.867  28.891  38.272  1.00  0.00      A    H
ATOM   4055  HZ1 ACN A 676      34.055  28.286  36.607  1.00  0.00      A    H
ATOM   4056  HZ2 ACN A 676      35.349  27.987  37.801  1.00  0.00      A    H
ATOM   4057  CT  ACN A 677      41.652  21.247   8.799  1.00  0.00      A    C
ATOM   4058  CZ  ACN A 677      42.565  20.247   8.239  1.00  0.00      A    C
ATOM   4059  NZ  ACN A 677      43.290  19.486   7.823  1.00  0.00      A    N
ATOM   4060  HZ  ACN A 677      41.411  20.951   9.817  1.00  0.00      A    H
ATOM   4061  HZ1 ACN A 677      40.798  21.444   8.156  1.00  0.00      A    H
ATOM   4062  HZ2 ACN A 677      42.223  22.160   8.947  1.00  0.00      A    H
ATOM   4063  CT  ACN A 678      36.297  45.440  19.952  1.00  0.00      A    C
ATOM   4064  CZ  ACN A 678      36.782  44.278  20.664  1.00  0.00      A    C
ATOM   4065  NZ  ACN A 678      37.155  43.314  21.204  1.00  0.00      A    N
ATOM   4066  HZ  ACN A 678      35.211  45.428  19.929  1.00  0.00      A    H
ATOM   4067  HZ1 ACN A 678      36.697  45.348  18.945  1.00  0.00      A    H
ATOM   4068  HZ2 ACN A 678      36.534  46.419  20.361  1.00  0.00      A    H
ATOM   4069  CT  ACN A 679      18.179  31.884  44.660  1.00  0.00      A    C
ATOM   4070  CZ  ACN A 679      19.091  33.002  44.425  1.00  0.00      A    C
ATOM   4071  NZ  ACN A 679      19.843  33.862  44.248  1.00  0.00      A    N
ATOM   4072  HZ  ACN A 679      17.232  32.078  44.162  1.00  0.00      A    H
ATOM   4073  HZ1 ACN A 679      17.933  31.654  45.694  1.00  0.00      A    H
ATOM   4074  HZ2 ACN A 679      18.710  31.139  44.073  1.00  0.00      A    H
ATOM   4075  CT  ACN A 680      24.069  30.485  15.887  1.00  0.00      A    C
ATOM   4076  CZ  ACN A 680      25.304  31.175  15.345  1.00  0.00      A    C
ATOM   4077  NZ  ACN A 680      26.264  31.719  14.950  1.00  0.00      A    N
ATOM   4078  HZ  ACN A 680      24.238  30.397  16.957  1.00  0.00      A    H
ATOM   4079  HZ1 ACN A 680      24.056  29.508  15.411  1.00  0.00      A    H
ATOM   4080  HZ2 ACN A 680      23.225  31.106  15.597  1.00  0.00      A    H
ATOM   4081  CT  ACN A 681      10.387  45.746   7.589  1.00  0.00      A    C
ATOM   4082  CZ  ACN A 681       9.359  46.545   6.816  1.00  0.00      A    C
ATOM   4083  NZ  ACN A 681       8.585  47.155   6.189  1.00  0.00      A    N
ATOM   4084  HZ  ACN A 681      10.991  46.368   8.244  1.00  0.00      A    H
ATOM   4085  HZ1 ACN A 681      11.033  45.195   6.909  1.00  0.00      A    H
ATOM   4086  HZ2 ACN A 681       9.950  44.882   8.084  1.00  0.00      A    H
ATOM   4087  CT  ACN A 682      25.811   7.398  39.899  1.00  0.00      A    C
ATOM   4088  CZ  ACN A 682      27.066   7.957  39.421  1.00  0.00      A    C
ATOM   4089  NZ  ACN A 682      28.083   8.367  39.055  1.00  0.00      A    N
ATOM   4090  HZ  ACN A 682      26.160   6.646  40.602  1.00  0.00      A    H
ATOM   4091  HZ1 ACN A 682      25.276   6.954  39.063  1.00  0.00      A    H
ATOM   4092  HZ2 ACN A 682      25.312   8.252  40.350  1.00  0.00      A    H
ATOM   4093  CT  ACN A 683       7.382   7.929  40.674  1.00  0.00      A    C
ATOM   4094  CZ  ACN A 683       7.368   8.424  39.239  1.00  0.00      A    C
ATOM   4095  NZ  ACN A 683       7.452   8.775  38.147  1.00  0.00      A    N
ATOM   4096  HZ  ACN A 683       7.432   8.805  41.316  1.00  0.00      A    H
ATOM   4097  HZ1 ACN A 683       8.332   7.424  40.829  1.00  0.00      A    H
ATOM   4098  HZ2 ACN A 683       6.542   7.245  40.769  1.00  0.00      A    H
ATOM   4099  CT  ACN A 684      42.905  47.274  25.321  1.00  0.00      A    C
ATOM   4100  CZ  ACN A 684      43.745  46.848  26.458  1.00  0.00      A    C
ATOM   4101  NZ  ACN A 684      44.377  46.535  27.371  1.00  0.00      A    N
ATOM   4102  HZ  ACN A 684      41.916  47.594  25.640  1.00  0.00      A    H
ATOM   4103  HZ1 ACN A 684      42.885  46.576  24.488  1.00  0.00      A    H
ATOM   4104  HZ2 ACN A 684      43.416  48.158  24.947  1.00  0.00      A    H
ATOM   4105  CT  ACN A 685      23.250  10.018  48.033  1.00  0.00      A    C
ATOM   4106  CZ  ACN A 685      23.618  10.083  49.448  1.00  0.00      A    C
ATOM   4107  NZ  ACN A 685      23.856  10.045  50.578  1.00  0.00      A    N
ATOM   4108  HZ  ACN A 685      22.469  10.766  47.916  1.00  0.00      A    H
ATOM   4109  HZ1 ACN A 685      22.846   9.029  47.833  1.00  0.00      A    H
ATOM   4110  HZ2 ACN A 685      24.087  10.351  47.424  1.00  0.00      A    H
ATOM   4111  CT  ACN A 686      12.763   1.241  28.183  1.00  0.00      A    C
ATOM   4112  CZ  ACN A 686      11.691   0.682  28.947  1.00  0.00      A    C
ATOM   4113  NZ  ACN A 686      10.777   0.261  29.609  1.00  0.00      A    N
ATOM   4114  HZ  ACN A 686      13.451   0.486  27.811  1.00  0.00      A    H
ATOM   4115  HZ1 ACN A 686      13.274   1.952  28.827  1.00  0.00      A    H
ATOM   4116  HZ2 ACN A 686      12.227   1.676  27.344  1.00  0.00      A    H
ATOM   4117  CT  ACN A 687      28.359   4.581  45.349  1.00  0.00      A    C
ATOM   4118  CZ  ACN A 687      29.435   3.701  45.757  1.00  0.00      A    C
ATOM   4119  NZ  ACN A 687      30.257   2.919  46.069  1.00  0.00      A    N
ATOM   4120  HZ  ACN A 687      27.637   4.524  46.160  1.00  0.00      A    H
ATOM   4121  HZ1 ACN A 687      27.922   4.246  44.411  1.00  0.00      A    H
ATOM   4122  HZ2 ACN A 687      28.834   5.528  45.108  1.00  0.00      A    H
ATOM   4123  CT  ACN A 688      43.529  11.588   6.739  1.00  0.00      A    C
ATOM   4124  CZ  ACN A 688      43.317  12.193   5.403  1.00  0.00      A    C
ATOM   4125  NZ  ACN A 688      43.160  12.639   4.305  1.00  0.00      A    N
ATOM   4126  HZ  ACN A 688      43.089  10.597   6.661  1.00  0.00      A    H
ATOM   4127  HZ1 ACN A 688      42.869  12.051   7.469  1.00  0.00      A    H
ATOM   4128  HZ2 ACN A 688      44.566  11.557   7.064  1.00  0.00      A    H
ATOM   4129  CT  ACN A 689      41.003  23.989  29.379  1.00  0.00      A    C
ATOM   4130  CZ  ACN A 689      42.209  23.430  28.692  1.00  0.00      A    C
ATOM   4131  NZ  ACN A 689      43.157  22.976  28.159  1.00  0.00      A    N
ATOM   4132  HZ  ACN A 689      40.169  24.074  28.687  1.00  0.00      A    H
ATOM   4133  HZ1 ACN A 689      41.296  24.960  29.770  1.00  0.00      A    H
ATOM   4134  HZ2 ACN A 689      40.673  23.237  30.091  1.00  0.00      A    H
ATOM   4135  CT  ACN A 690      41.208  43.397  34.142  1.00  0.00      A    C
ATOM   4136  CZ  ACN A 690      40.552  44.299  33.207  1.00  0.00      A    C
ATOM   4137  NZ  ACN A 690      39.961  44.982  32.516  1.00  0.00      A    N
ATOM   4138  HZ  ACN A 690      40.713  43.374  35.109  1.00  0.00      A    H
ATOM   4139  HZ1 ACN A 690      42.190  43.859  34.214  1.00  0.00      A    H
ATOM   4140  HZ2 ACN A 690      41.259  42.408  33.694  1.00  0.00      A    H
ATOM   4141  CT  ACN A 691      40.058  23.988  35.316  1.00  0.00      A    C
ATOM   4142  CZ  ACN A 691      40.844  22.728  35.421  1.00  0.00      A    C
ATOM   4143  NZ  ACN A 691      41.491  21.764  35.556  1.00  0.00      A    N
ATOM   4144  HZ  ACN A 691      40.620  24.880  35.055  1.00  0.00      A    H
ATOM   4145  HZ1 ACN A 691      39.457  24.087  36.217  1.00  0.00      A    H
ATOM   4146  HZ2 ACN A 691      39.414  24.003  34.441  1.00  0.00      A    H
ATOM   4147  CT  ACN A 692      38.541  17.867  26.067  1.00  0.00      A    C
ATOM   4148  CZ  ACN A 692      39.565  17.819  25.062  1.00  0.00      A    C
ATOM   4149  NZ  ACN A 692      40.412  17.767  24.236  1.00  0.00      A    N
ATOM   4150  HZ  ACN A 692      38.898  17.237  26.879  1.00  0.00      A    H
ATOM   4151  HZ1 ACN A 692      37.551  17.616  25.695  1.00  0.00      A    H
ATOM   4152  HZ2 ACN A 692      38.432  18.881  26.444  1.00  0.00      A    H
ATOM   4153  CT  ACN A 693      27.895   2.832   2.001  1.00  0.00      A    C
ATOM   4154  CZ  ACN A 693      27.470   1.497   2.210  1.00  0.00      A    C
ATOM   4155  NZ  ACN A 693      27.152   0.396   2.397  1.00  0.00      A    N
ATOM   4156  HZ  ACN A 693      27.236   3.441   1.389  1.00  0.00      A    H
ATOM   4157  HZ1 ACN A 693      28.872   2.762   1.530  1.00  0.00      A    H
ATOM   4158  HZ2 ACN A 693      27.922   3.355   2.954  1.00  0.00      A    H
ATOM   4159  CT  ACN A 694       8.023   2.488  19.185  1.00  0.00      A    C
ATOM   4160  CZ  ACN A 694       8.034   2.789  17.761  1.00  0.00      A    C
ATOM   4161  NZ  ACN A 694       8.067   3.068  16.615  1.00  0.00      A    N
ATOM   4162  HZ  ACN A 694       8.896   1.906  19.469  1.00  0.00      A    H
ATOM   4163  HZ1 ACN A 694       7.105   1.956  19.422  1.00  0.00      A    H
ATOM   4164  HZ2 ACN A 694       8.068   3.450  19.689  1.00  0.00      A    H
ATOM   4165  CT  ACN A 695       8.358  21.009  33.872  1.00  0.00      A    C
ATOM   4166  CZ  ACN A 695       9.747  21.045  33.348  1.00  0.00      A    C
ATOM   4167  NZ  ACN A 695      10.787  21.008  32.907  1.00  0.00      A    N
ATOM   4168  HZ  ACN A 695       7.984  20.005  34.061  1.00  0.00      A    H
ATOM   4169  HZ1 ACN A 695       7.677  21.416  33.129  1.00  0.00      A    H
ATOM   4170  HZ2 ACN A 695       8.351  21.624  34.769  1.00  0.00      A    H
ATOM   4171  CT  ACN A 696      43.476  39.429  -0.063  1.00  0.00      A    C
ATOM   4172  CZ  ACN A 696      44.426  38.284   0.187  1.00  0.00      A    C
ATOM   4173  NZ  ACN A 696      45.189  37.397   0.380  1.00  0.00      A    N
ATOM   4174  HZ  ACN A 696      43.521  39.955   0.887  1.00  0.00      A    H
ATOM   4175  HZ1 ACN A 696      42.470  39.098  -0.308  1.00  0.00      A    H
ATOM   4176  HZ2 ACN A 696      43.739  40.101  -0.875  1.00  0.00      A    H
ATOM   4177  CT  ACN A 697       0.144  12.056   0.576  1.00  0.00      A    C
ATOM   4178  CZ  ACN A 697       1.244  11.210   0.880  1.00  0.00      A    C
ATOM   4179  NZ  ACN A 697       2.118  10.539   1.126  1.00  0.00      A    N
ATOM   4180  HZ  ACN A 697      -0.813  11.546   0.665  1.00  0.00      A    H
ATOM   4181  HZ1 ACN A 697       0.182  12.633  -0.344  1.00  0.00      A    H
ATOM   4182  HZ2 ACN A 697       0.097  12.784   1.382  1.00  0.00      A    H
ATOM   4183  CT  ACN A 698      17.357  26.392  35.489  1.00  0.00      A    C
ATOM   4184  CZ  ACN A 698      18.638  26.789  34.791  1.00  0.00      A    C
ATOM   4185  NZ  ACN A 698      19.568  27.096  34.251  1.00  0.00      A    N
ATOM   4186  HZ  ACN A 698      17.393  25.317  35.642  1.00  0.00      A    H
ATOM   4187  HZ1 ACN A 698      16.522  26.465  34.796  1.00  0.00      A    H
ATOM   4188  HZ2 ACN A 698      17.042  26.910  36.392  1.00  0.00      A    H
ATOM   4189  CT  ACN A 699       0.525  33.873  16.216  1.00  0.00      A    C
ATOM   4190  CZ  ACN A 699      -0.121  32.574  16.386  1.00  0.00      A    C
ATOM   4191  NZ  ACN A 699      -0.608  31.546  16.430  1.00  0.00      A    N
ATOM   4192  HZ  ACN A 699       1.537  33.782  16.600  1.00  0.00      A    H
ATOM   4193  HZ1 ACN A 699      -0.065  34.626  16.733  1.00  0.00      A    H
ATOM   4194  HZ2 ACN A 699       0.429  34.218  15.190  1.00  0.00      A    H
ATOM   4195  CT  ACN A 700      39.730  -0.457  27.405  1.00  0.00      A    C
ATOM   4196  CZ  ACN A 700      40.761   0.544  27.042  1.00  0.00      A    C
ATOM   4197  NZ  ACN A 700      41.567   1.314  26.797  1.00  0.00      A    N
ATOM   4198  HZ  ACN A 700      40.064  -1.441  27.084  1.00  0.00      A    H
ATOM   4199  HZ1 ACN A 700      38.812  -0.135  26.922  1.00  0.00      A    H
ATOM   4200  HZ2 ACN A 700      39.583  -0.358  28.477  1.00  0.00      A    H
ATOM   4201  CT  ACN A 701      31.167  14.911  39.632  1.00  0.00      A    C
ATOM   4202  CZ  ACN A 701      30.767  16.312  39.319  1.00  0.00      A    C
ATOM   4203  NZ  ACN A 701      30.518  17.429  39.040  1.00  0.00      A    N
ATOM   4204  HZ  ACN A 701      30.835  14.682  40.641  1.00  0.00      A    H
ATOM   4205  HZ1 ACN A 701      32.195  14.720  39.335  1.00  0.00      A    H
ATOM   4206  HZ2 ACN A 701      30.474  14.341  39.018  1.00  0.00      A    H
ATOM   4207  CT  ACN A 702      49.628  21.344  43.519  1.00  0.00      A    C
ATOM   4208  CZ  ACN A 702      49.568  21.088  42.070  1.00  0.00      A    C
ATOM   4209  NZ  ACN A 702      49.566  20.924  40.896  1.00  0.00      A    N
ATOM   4210  HZ  ACN A 702      48.887  22.091  43.790  1.00  0.00      A    H
ATOM   4211  HZ1 ACN A 702      50.632  21.728  43.680  1.00  0.00      A    H
ATOM   4212  HZ2 ACN A 702      49.484  20.387  44.012  1.00  0.00      A    H
ATOM   4213  CT  ACN A 703      16.678  38.641  15.075  1.00  0.00      A    C
ATOM   4214  CZ  ACN A 703      16.023  38.318  16.310  1.00  0.00      A    C
ATOM   4215  NZ  ACN A 703      15.446  38.069  17.298  1.00  0.00      A    N
ATOM   4216  HZ  ACN A 703      16.079  39.090  14.287  1.00  0.00      A    H
ATOM   4217  HZ1 ACN A 703      17.146  37.747  14.672  1.00  0.00      A    H
ATOM   4218  HZ2 ACN A 703      17.404  39.405  15.344  1.00  0.00      A    H
ATOM   4219  CT  ACN A 704      46.657   5.630  19.153  1.00  0.00      A    C
ATOM   4220  CZ  ACN A 704      45.284   5.165  19.238  1.00  0.00      A    C
ATOM   4221  NZ  ACN A 704      44.186   4.803  19.335  1.00  0.00      A    N
ATOM   4222  HZ  ACN A 704      47.058   5.101  18.293  1.00  0.00      A    H
ATOM   4223  HZ1 ACN A 704      47.296   5.653  20.032  1.00  0.00      A    H
ATOM   4224  HZ2 ACN A 704      46.602   6.656  18.798  1.00  0.00      A    H
ATOM   4225  CT  ACN A 705      14.134  21.524  22.540  1.00  0.00      A    C
ATOM   4226  CZ  ACN A 705      15.478  21.595  21.808  1.00  0.00      A    C
ATOM   4227  NZ  ACN A 705      16.492  21.644  21.263  1.00  0.00      A    N
ATOM   4228  HZ  ACN A 705      13.381  21.021  21.939  1.00  0.00      A    H
ATOM   4229  HZ1 ACN A 705      13.745  22.529  22.678  1.00  0.00      A    H
ATOM   4230  HZ2 ACN A 705      14.172  20.980  23.481  1.00  0.00      A    H
ATOM   4231  CT  ACN A 706       1.358  48.582   8.164  1.00  0.00      A    C
ATOM   4232  CZ  ACN A 706       1.612  47.524   7.196  1.00  0.00      A    C
ATOM   4233  NZ  ACN A 706       1.849  46.735   6.379  1.00  0.00      A    N
ATOM   4234  HZ  ACN A 706       0.296  48.778   8.281  1.00  0.00      A    H
ATOM   4235  HZ1 ACN A 706       1.804  49.516   7.834  1.00  0.00      A    H
ATOM   4236  HZ2 ACN A 706       1.815  48.267   9.099  1.00  0.00      A    H
ATOM   4237  CT  ACN A 707      42.036   3.787  16.689  1.00  0.00      A    C
ATOM   4238  CZ  ACN A 707      41.337   4.999  16.277  1.00  0.00      A    C
ATOM   4239  NZ  ACN A 707      40.806   5.954  16.069  1.00  0.00      A    N
ATOM   4240  HZ  ACN A 707      41.368   2.930  16.670  1.00  0.00      A    H
ATOM   4241  HZ1 ACN A 707      42.473   4.052  17.648  1.00  0.00      A    H
ATOM   4242  HZ2 ACN A 707      42.833   3.520  16.000  1.00  0.00      A    H
ATOM   4243  CT  ACN A 708      36.226  27.211  45.122  1.00  0.00      A    C
ATOM   4244  CZ  ACN A 708      36.353  28.642  45.386  1.00  0.00      A    C
ATOM   4245  NZ  ACN A 708      36.432  29.757  45.630  1.00  0.00      A    N
ATOM   4246  HZ  ACN A 708      36.957  26.702  45.744  1.00  0.00      A    H
ATOM   4247  HZ1 ACN A 708      36.413  27.073  44.061  1.00  0.00      A    H
ATOM   4248  HZ2 ACN A 708      35.225  26.832  45.311  1.00  0.00      A    H
ATOM   4249  CT  ACN A 709       3.594   8.133  46.670  1.00  0.00      A    C
ATOM   4250  CZ  ACN A 709       2.954   6.900  46.344  1.00  0.00      A    C
ATOM   4251  NZ  ACN A 709       2.440   5.897  45.983  1.00  0.00      A    N
ATOM   4252  HZ  ACN A 709       3.534   8.713  45.752  1.00  0.00      A    H
ATOM   4253  HZ1 ACN A 709       4.597   7.938  47.042  1.00  0.00      A    H
ATOM   4254  HZ2 ACN A 709       2.914   8.353  47.488  1.00  0.00      A    H
ATOM   4255  CT  ACN A 710      21.065   7.287  39.803  1.00  0.00      A    C
ATOM   4256  CZ  ACN A 710      20.893   6.349  38.702  1.00  0.00      A    C
ATOM   4257  NZ  ACN A 710      20.769   5.523  37.911  1.00  0.00      A    N
ATOM   4258  HZ  ACN A 710      20.430   8.144  39.594  1.00  0.00      A    H
ATOM   4259  HZ1 ACN A 710      22.022   7.798  39.744  1.00  0.00      A    H
ATOM   4260  HZ2 ACN A 710      20.939   6.877  40.803  1.00  0.00      A    H
ATOM   4261  CT  ACN A 711      46.996  18.558  13.720  1.00  0.00      A    C
ATOM   4262  CZ  ACN A 711      45.886  19.010  14.530  1.00  0.00      A    C
ATOM   4263  NZ  ACN A 711      45.012  19.440  15.194  1.00  0.00      A    N
ATOM   4264  HZ  ACN A 711      46.649  17.849  12.972  1.00  0.00      A    H
ATOM   4265  HZ1 ACN A 711      47.834  18.166  14.291  1.00  0.00      A    H
ATOM   4266  HZ2 ACN A 711      47.313  19.447  13.179  1.00  0.00      A    H
ATOM   4267  CT  ACN A 712      46.560  47.647  10.334  1.00  0.00      A    C
ATOM   4268  CZ  ACN A 712      46.819  47.328   8.913  1.00  0.00      A    C
ATOM   4269  NZ  ACN A 712      47.004  47.081   7.803  1.00  0.00      A    N
ATOM   4270  HZ  ACN A 712      47.451  47.448  10.924  1.00  0.00      A    H
ATOM   4271  HZ1 ACN A 712      45.674  47.104  10.655  1.00  0.00      A    H
ATOM   4272  HZ2 ACN A 712      46.398  48.714  10.458  1.00  0.00      A    H
ATOM   4273  CT  ACN A 713       4.696  11.610  29.049  1.00  0.00      A    C
ATOM   4274  CZ  ACN A 713       3.334  12.165  28.819  1.00  0.00      A    C
ATOM   4275  NZ  ACN A 713       2.297  12.634  28.629  1.00  0.00      A    N
ATOM   4276  HZ  ACN A 713       5.223  12.363  29.630  1.00  0.00      A    H
ATOM   4277  HZ1 ACN A 713       5.153  11.644  28.063  1.00  0.00      A    H
ATOM   4278  HZ2 ACN A 713       4.755  10.613  29.476  1.00  0.00      A    H
ATOM   4279  CT  ACN A 714      36.162  46.222  46.582  1.00  0.00      A    C
ATOM   4280  CZ  ACN A 714      36.493  47.040  45.406  1.00  0.00      A    C
ATOM   4281  NZ  ACN A 714      36.818  47.761  44.530  1.00  0.00      A    N
ATOM   4282  HZ  ACN A 714      36.247  46.878  47.445  1.00  0.00      A    H
ATOM   4283  HZ1 ACN A 714      36.906  45.434  46.658  1.00  0.00      A    H
ATOM   4284  HZ2 ACN A 714      35.127  45.918  46.449  1.00  0.00      A    H
ATOM   4285  CT  ACN A 715       8.302  31.649   4.180  1.00  0.00      A    C
ATOM   4286  CZ  ACN A 715       7.692  31.387   2.833  1.00  0.00      A    C
ATOM   4287  NZ  ACN A 715       7.160  31.228   1.811  1.00  0.00      A    N
ATOM   4288  HZ  ACN A 715       8.623  32.672   4.358  1.00  0.00      A    H
ATOM   4289  HZ1 ACN A 715       9.083  30.898   4.089  1.00  0.00      A    H
ATOM   4290  HZ2 ACN A 715       7.542  31.316   4.882  1.00  0.00      A    H
ATOM   4291  CT  ACN A 716      21.321  47.596  44.215  1.00  0.00      A    C
ATOM   4292  CZ  ACN A 716      20.352  46.674  44.767  1.00  0.00      A    C
ATOM   4293  NZ  ACN A 716      19.559  45.886  45.101  1.00  0.00      A    N
ATOM   4294  HZ  ACN A 716      20.708  48.250  43.601  1.00  0.00      A    H
ATOM   4295  HZ1 ACN A 716      21.904  47.085  43.452  1.00  0.00      A    H
ATOM   4296  HZ2 ACN A 716      21.880  48.117  44.988  1.00  0.00      A    H
ATOM   4297  CT  ACN A 717      33.532  29.155  11.762  1.00  0.00      A    C
ATOM   4298  CZ  ACN A 717      32.179  29.603  12.295  1.00  0.00      A    C
ATOM   4299  NZ  ACN A 717      31.088  29.987  12.664  1.00  0.00      A    N
ATOM   4300  HZ  ACN A 717      33.421  28.649  10.806  1.00  0.00      A    H
ATOM   4301  HZ1 ACN A 717      33.884  28.436  12.497  1.00  0.00      A    H
ATOM   4302  HZ2 ACN A 717      34.284  29.938  11.705  1.00  0.00      A    H
ATOM   4303  CT  ACN A 718      31.897  11.582  11.286  1.00  0.00      A    C
ATOM   4304  CZ  ACN A 718      32.633  11.510  10.039  1.00  0.00      A    C
ATOM   4305  NZ  ACN A 718      33.207  11.464   9.053  1.00  0.00      A    N
ATOM   4306  HZ  ACN A 718      32.323  12.246  12.034  1.00  0.00      A    H
ATOM   4307  HZ1 ACN A 718      31.783  10.617  11.772  1.00  0.00      A    H
ATOM   4308  HZ2 ACN A 718      30.887  11.863  11.000  1.00  0.00      A    H
ATOM   4309  CT  ACN A 719       4.631  34.361  23.631  1.00  0.00      A    C
ATOM   4310  CZ  ACN A 719       4.942  35.666  23.080  1.00  0.00      A    C
ATOM   4311  NZ  ACN A 719       5.180  36.679  22.558  1.00  0.00      A    N
ATOM   4312  HZ  ACN A 719       5.011  33.575  22.983  1.00  0.00      A    H
ATOM   4313  HZ1 ACN A 719       3.553  34.321  23.760  1.00  0.00      A    H
ATOM   4314  HZ2 ACN A 719       5.056  34.316  24.631  1.00  0.00      A    H
ATOM   4315  CT  ACN A 720      28.111  14.116   6.796  1.00  0.00      A    C
ATOM   4316  CZ  ACN A 720      27.309  14.620   7.904  1.00  0.00      A    C
ATOM   4317  NZ  ACN A 720      26.712  15.064   8.758  1.00  0.00      A    N
ATOM   4318  HZ  ACN A 720      27.520  13.406   6.223  1.00  0.00      A    H
ATOM   4319  HZ1 ACN A 720      29.015  13.680   7.212  1.00  0.00      A    H
ATOM   4320  HZ2 ACN A 720      28.448  14.922   6.148  1.00  0.00      A    H
ATOM   4321  CT  ACN A 721      15.290  31.979  22.019  1.00  0.00      A    C
ATOM   4322  CZ  ACN A 721      16.135  33.148  22.350  1.00  0.00      A    C
ATOM   4323  NZ  ACN A 721      16.837  34.010  22.640  1.00  0.00      A    N
ATOM   4324  HZ  ACN A 721      15.826  31.068  22.273  1.00  0.00      A    H
ATOM   4325  HZ1 ACN A 721      15.070  32.076  20.959  1.00  0.00      A    H
ATOM   4326  HZ2 ACN A 721      14.374  32.059  22.599  1.00  0.00      A    H
ATOM   4327  CT  ACN A 722      34.291  35.782  32.158  1.00  0.00      A    C
ATOM   4328  CZ  ACN A 722      35.586  35.066  32.286  1.00  0.00      A    C
ATOM   4329  NZ  ACN A 722      36.582  34.481  32.372  1.00  0.00      A    N
ATOM   4330  HZ  ACN A 722      33.478  35.139  32.488  1.00  0.00      A    H
ATOM   4331  HZ1 ACN A 722      34.191  36.176  31.150  1.00  0.00      A    H
ATOM   4332  HZ2 ACN A 722      34.339  36.563  32.912  1.00  0.00      A    H
ATOM   4333  CT  ACN A 723      23.448  47.977  26.023  1.00  0.00      A    C
ATOM   4334  CZ  ACN A 723      23.243  48.593  24.726  1.00  0.00      A    C
ATOM   4335  NZ  ACN A 723      23.047  49.053  23.682  1.00  0.00      A    N
ATOM   4336  HZ  ACN A 723      22.757  47.152  26.175  1.00  0.00      A    H
ATOM   4337  HZ1 ACN A 723      23.405  48.773  26.762  1.00  0.00      A    H
ATOM   4338  HZ2 ACN A 723      24.438  47.535  26.100  1.00  0.00      A    H
ATOM   4339  CT  ACN A 724       4.326  49.467  24.980  1.00  0.00      A    C
ATOM   4340  CZ  ACN A 724       3.788  48.914  26.152  1.00  0.00      A    C
ATOM   4341  NZ  ACN A 724       3.345  48.495  27.145  1.00  0.00      A    N
ATOM   4342  HZ  ACN A 724       4.412  50.549  25.051  1.00  0.00      A    H
ATOM   4343  HZ1 ACN A 724       3.625  49.237  24.182  1.00  0.00      A    H
ATOM   4344  HZ2 ACN A 724       5.341  49.116  24.813  1.00  0.00      A    H
ATOM   4345  CT  ACN A 725      38.252  22.852  42.280  1.00  0.00      A    C
ATOM   4346  CZ  ACN A 725      38.171  24.202  42.799  1.00  0.00      A    C
ATOM   4347  NZ  ACN A 725      38.069  25.276  43.246  1.00  0.00      A    N
ATOM   4348  HZ  ACN A 725      39.096  22.709  41.610  1.00  0.00      A    H
ATOM   4349  HZ1 ACN A 725      37.428  22.438  41.705  1.00  0.00      A    H
ATOM   4350  HZ2 ACN A 725      38.275  22.186  43.139  1.00  0.00      A    H
ATOM   4351  CT  ACN A 726       7.301   2.428  46.441  1.00  0.00      A    C
ATOM   4352  CZ  ACN A 726       8.620   2.013  47.070  1.00  0.00      A    C
ATOM   4353  NZ  ACN A 726       9.616   1.630  47.608  1.00  0.00      A    N
ATOM   4354  HZ  ACN A 726       7.384   2.415  45.358  1.00  0.00      A    H
ATOM   4355  HZ1 ACN A 726       6.990   3.436  46.703  1.00  0.00      A    H
ATOM   4356  HZ2 ACN A 726       6.460   1.773  46.655  1.00  0.00      A    H
ATOM   4357  CT  ACN A 727      23.601  35.025  15.655  1.00  0.00      A    C
ATOM   4358  CZ  ACN A 727      23.550  35.760  16.936  1.00  0.00      A    C
ATOM   4359  NZ  ACN A 727      23.467  36.288  17.948  1.00  0.00      A    N
ATOM   4360  HZ  ACN A 727      22.536  34.846  15.529  1.00  0.00      A    H
ATOM   4361  HZ1 ACN A 727      24.255  34.158  15.630  1.00  0.00      A    H
ATOM   4362  HZ2 ACN A 727      24.050  35.677  14.910  1.00  0.00      A    H
ATOM   4363  CT  ACN A 728      21.951  10.466  26.313  1.00  0.00      A    C
ATOM   4364  CZ  ACN A 728      22.842   9.791  27.235  1.00  0.00      A    C
ATOM   4365  NZ  ACN A 728      23.567   9.251  27.967  1.00  0.00      A    N
ATOM   4366  HZ  ACN A 728      22.525  10.644  25.407  1.00  0.00      A    H
ATOM   4367  HZ1 ACN A 728      21.502  11.312  26.827  1.00  0.00      A    H
ATOM   4368  HZ2 ACN A 728      21.143   9.832  25.959  1.00  0.00      A    H
ATOM   4369  CT  ACN A 729      24.890  39.716  17.776  1.00  0.00      A    C
ATOM   4370  CZ  ACN A 729      23.735  39.393  16.898  1.00  0.00      A    C
ATOM   4371  NZ  ACN A 729      22.861  39.237  16.186  1.00  0.00      A    N
ATOM   4372  HZ  ACN A 729      25.384  38.787  18.051  1.00  0.00      A    H
ATOM   4373  HZ1 ACN A 729      24.773  40.332  18.664  1.00  0.00      A    H
ATOM   4374  HZ2 ACN A 729      25.569  40.292  17.153  1.00  0.00      A    H
ATOM   4375  CT  ACN A 730       7.427  19.164  48.580  1.00  0.00      A    C
ATOM   4376  CZ  ACN A 730       7.157  18.305  47.397  1.00  0.00      A    C
ATOM   4377  NZ  ACN A 730       6.962  17.615  46.461  1.00  0.00      A    N
ATOM   4378  HZ  ACN A 730       7.551  20.198  48.268  1.00  0.00      A    H
ATOM   4379  HZ1 ACN A 730       8.335  18.719  48.980  1.00  0.00      A    H
ATOM   4380  HZ2 ACN A 730       6.560  19.061  49.228  1.00  0.00      A    H
ATOM   4381  CT  ACN A 731       4.654  33.481   1.041  1.00  0.00      A    C
ATOM   4382  CZ  ACN A 731       4.263  34.371   2.155  1.00  0.00      A    C
ATOM   4383  NZ  ACN A 731       3.946  35.075   3.001  1.00  0.00      A    N
ATOM   4384  HZ  ACN A 731       4.139  33.710   0.112  1.00  0.00      A    H
ATOM   4385  HZ1 ACN A 731       4.546  32.428   1.287  1.00  0.00      A    H
ATOM   4386  HZ2 ACN A 731       5.701  33.606   0.775  1.00  0.00      A    H
ATOM   4387  CT  ACN A 732      20.088  39.287   2.179  1.00  0.00      A    C
ATOM   4388  CZ  ACN A 732      21.260  39.867   1.516  1.00  0.00      A    C
ATOM   4389  NZ  ACN A 732      22.125  40.325   0.971  1.00  0.00      A    N
ATOM   4390  HZ  ACN A 732      19.387  38.776   1.525  1.00  0.00      A    H
ATOM   4391  HZ1 ACN A 732      19.630  40.239   2.434  1.00  0.00      A    H
ATOM   4392  HZ2 ACN A 732      20.287  38.916   3.181  1.00  0.00      A    H
ATOM   4393  CT  ACN A 733      42.871  48.925  41.085  1.00  0.00      A    C
ATOM   4394  CZ  ACN A 733      44.268  48.826  41.589  1.00  0.00      A    C
ATOM   4395  NZ  ACN A 733      45.342  48.774  42.007  1.00  0.00      A    N
ATOM   4396  HZ  ACN A 733      42.874  49.199  40.033  1.00  0.00      A    H
ATOM   4397  HZ1 ACN A 733      42.395  49.704  41.674  1.00  0.00      A    H
ATOM   4398  HZ2 ACN A 733      42.429  47.955  41.298  1.00  0.00      A    H
ATOM   4399  CT  ACN A 734      45.182  14.192  27.322  1.00  0.00      A    C
ATOM   4400  CZ  ACN A 734      44.880  12.873  27.719  1.00  0.00      A    C
ATOM   4401  NZ  ACN A 734      44.657  11.771  28.013  1.00  0.00      A    N
ATOM   4402  HZ  ACN A 734      44.504  14.662  26.614  1.00  0.00      A    H
ATOM   4403  HZ1 ACN A 734      46.204  14.217  26.954  1.00  0.00      A    H
ATOM   4404  HZ2 ACN A 734      45.203  14.763  28.247  1.00  0.00      A    H
ATOM   4405  CT  ACN A 735      39.960  27.174  44.826  1.00  0.00      A    C
ATOM   4406  CZ  ACN A 735      40.548  28.260  45.613  1.00  0.00      A    C
ATOM   4407  NZ  ACN A 735      41.063  29.093  46.204  1.00  0.00      A    N
ATOM   4408  HZ  ACN A 735      40.535  27.100  43.906  1.00  0.00      A    H
ATOM   4409  HZ1 ACN A 735      38.974  27.501  44.505  1.00  0.00      A    H
ATOM   4410  HZ2 ACN A 735      39.983  26.191  45.289  1.00  0.00      A    H
ATOM   4411  CT  ACN A 736      35.187  36.221   9.402  1.00  0.00      A    C
ATOM   4412  CZ  ACN A 736      36.250  37.114   8.952  1.00  0.00      A    C
ATOM   4413  NZ  ACN A 736      37.130  37.812   8.639  1.00  0.00      A    N
ATOM   4414  HZ  ACN A 736      34.282  36.571   8.913  1.00  0.00      A    H
ATOM   4415  HZ1 ACN A 736      35.073  36.389  10.470  1.00  0.00      A    H
ATOM   4416  HZ2 ACN A 736      35.396  35.187   9.137  1.00  0.00      A    H
ATOM   4417  CT  ACN A 737       3.943  40.775   2.703  1.00  0.00      A    C
ATOM   4418  CZ  ACN A 737       5.101  40.670   3.641  1.00  0.00      A    C
ATOM   4419  NZ  ACN A 737       6.036  40.577   4.303  1.00  0.00      A    N
ATOM   4420  HZ  ACN A 737       3.064  40.835   3.340  1.00  0.00      A    H
ATOM   4421  HZ1 ACN A 737       3.935  39.954   1.991  1.00  0.00      A    H
ATOM   4422  HZ2 ACN A 737       4.068  41.644   2.062  1.00  0.00      A    H
ATOM   4423  CT  ACN A 738      16.251  28.268  43.869  1.00  0.00      A    C
ATOM   4424  CZ  ACN A 738      14.811  27.903  44.033  1.00  0.00      A    C
ATOM   4425  NZ  ACN A 738      13.717  27.650  44.155  1.00  0.00      A    N
ATOM   4426  HZ  ACN A 738      16.279  29.306  44.190  1.00  0.00      A    H
ATOM   4427  HZ1 ACN A 738      16.480  28.137  42.814  1.00  0.00      A    H
ATOM   4428  HZ2 ACN A 738      16.753  27.674  44.629  1.00  0.00      A    H
ATOM   4429  CT  ACN A 739      11.551  18.933  36.145  1.00  0.00      A    C
ATOM   4430  CZ  ACN A 739      11.479  17.866  35.166  1.00  0.00      A    C
ATOM   4431  NZ  ACN A 739      11.433  17.030  34.381  1.00  0.00      A    N
ATOM   4432  HZ  ACN A 739      12.519  19.379  36.359  1.00  0.00      A    H
ATOM   4433  HZ1 ACN A 739      11.057  18.661  37.074  1.00  0.00      A    H
ATOM   4434  HZ2 ACN A 739      10.981  19.773  35.756  1.00  0.00      A    H
ATOM   4435  CT  ACN A 740      26.819   1.608  13.379  1.00  0.00      A    C
ATOM   4436  CZ  ACN A 740      26.864   0.755  12.175  1.00  0.00      A    C
ATOM   4437  NZ  ACN A 740      26.886   0.077  11.226  1.00  0.00      A    N
ATOM   4438  HZ  ACN A 740      27.509   2.433  13.220  1.00  0.00      A    H
ATOM   4439  HZ1 ACN A 740      27.113   1.026  14.248  1.00  0.00      A    H
ATOM   4440  HZ2 ACN A 740      25.832   2.028  13.550  1.00  0.00      A    H
ATOM   4441  CT  ACN A 741      18.796  27.142   6.961  1.00  0.00      A    C
ATOM   4442  CZ  ACN A 741      19.225  28.444   7.411  1.00  0.00      A    C
ATOM   4443  NZ  ACN A 741      19.620  29.454   7.794  1.00  0.00      A    N
ATOM   4444  HZ  ACN A 741      19.361  26.828   6.087  1.00  0.00      A    H
ATOM   4445  HZ1 ACN A 741      17.762  27.186   6.627  1.00  0.00      A    H
ATOM   4446  HZ2 ACN A 741      18.911  26.456   7.796  1.00  0.00      A    H
ATOM   4447  CT  ACN A 742      29.771  33.172  14.362  1.00  0.00      A    C
ATOM   4448  CZ  ACN A 742      29.021  33.960  13.354  1.00  0.00      A    C
ATOM   4449  NZ  ACN A 742      28.469  34.571  12.508  1.00  0.00      A    N
ATOM   4450  HZ  ACN A 742      29.150  32.941  15.224  1.00  0.00      A    H
ATOM   4451  HZ1 ACN A 742      30.546  33.811  14.779  1.00  0.00      A    H
ATOM   4452  HZ2 ACN A 742      30.078  32.271  13.837  1.00  0.00      A    H
ATOM   4453  CT  ACN A 743       2.908  20.262   1.132  1.00  0.00      A    C
ATOM   4454  CZ  ACN A 743       4.283  20.700   0.815  1.00  0.00      A    C
ATOM   4455  NZ  ACN A 743       5.371  21.000   0.602  1.00  0.00      A    N
ATOM   4456  HZ  ACN A 743       2.515  21.198   1.521  1.00  0.00      A    H
ATOM   4457  HZ1 ACN A 743       3.004  19.445   1.842  1.00  0.00      A    H
ATOM   4458  HZ2 ACN A 743       2.428  19.877   0.236  1.00  0.00      A    H
ATOM   4459  CT  ACN A 744      48.415  45.159  23.226  1.00  0.00      A    C
ATOM   4460  CZ  ACN A 744      48.696  44.314  22.027  1.00  0.00      A    C
ATOM   4461  NZ  ACN A 744      48.874  43.587  21.131  1.00  0.00      A    N
ATOM   4462  HZ  ACN A 744      48.690  46.197  23.054  1.00  0.00      A    H
ATOM   4463  HZ1 ACN A 744      48.911  44.678  24.065  1.00  0.00      A    H
ATOM   4464  HZ2 ACN A 744      47.340  45.053  23.347  1.00  0.00      A    H
ATOM   4465  CT  ACN A 745      20.468  30.871   4.994  1.00  0.00      A    C
ATOM   4466  CZ  ACN A 745      19.239  31.621   5.142  1.00  0.00      A    C
ATOM   4467  NZ  ACN A 745      18.271  32.290   5.234  1.00  0.00      A    N
ATOM   4468  HZ  ACN A 745      20.260  29.804   5.019  1.00  0.00      A    H
ATOM   4469  HZ1 ACN A 745      21.251  31.166   5.687  1.00  0.00      A    H
ATOM   4470  HZ2 ACN A 745      20.873  30.983   3.992  1.00  0.00      A    H
ATOM   4471  CT  ACN A 746      24.721   0.602  46.439  1.00  0.00      A    C
ATOM   4472  CZ  ACN A 746      25.469   1.398  45.467  1.00  0.00      A    C
ATOM   4473  NZ  ACN A 746      26.121   2.047  44.736  1.00  0.00      A    N
ATOM   4474  HZ  ACN A 746      23.905  -0.003  46.050  1.00  0.00      A    H
ATOM   4475  HZ1 ACN A 746      24.245   1.224  47.193  1.00  0.00      A    H
ATOM   4476  HZ2 ACN A 746      25.475  -0.017  46.918  1.00  0.00      A    H
ATOM   4477  CT  ACN A 747      13.359  21.924  47.029  1.00  0.00      A    C
ATOM   4478  CZ  ACN A 747      13.495  21.453  48.435  1.00  0.00      A    C
ATOM   4479  NZ  ACN A 747      13.590  21.076  49.544  1.00  0.00      A    N
ATOM   4480  HZ  ACN A 747      12.472  22.553  47.014  1.00  0.00      A    H
ATOM   4481  HZ1 ACN A 747      13.270  21.065  46.368  1.00  0.00      A    H
ATOM   4482  HZ2 ACN A 747      14.244  22.420  46.640  1.00  0.00      A    H
ATOM   4483  CT  ACN A 748      18.664  44.682  40.104  1.00  0.00      A    C
ATOM   4484  CZ  ACN A 748      19.401  45.700  40.870  1.00  0.00      A    C
ATOM   4485  NZ  ACN A 748      19.961  46.509  41.471  1.00  0.00      A    N
ATOM   4486  HZ  ACN A 748      17.774  44.329  40.618  1.00  0.00      A    H
ATOM   4487  HZ1 ACN A 748      19.193  43.749  39.923  1.00  0.00      A    H
ATOM   4488  HZ2 ACN A 748      18.337  45.031  39.129  1.00  0.00      A    H
ATOM   4489  CT  ACN A 749       1.481  15.887  42.602  1.00  0.00      A    C
ATOM   4490  CZ  ACN A 749       1.288  17.184  43.248  1.00  0.00      A    C
ATOM   4491  NZ  ACN A 749       1.124  18.206  43.805  1.00  0.00      A    N
ATOM   4492  HZ  ACN A 749       1.852  15.133  43.292  1.00  0.00      A    H
ATOM   4493  HZ1 ACN A 749       2.138  16.009  41.744  1.00  0.00      A    H
ATOM   4494  HZ2 ACN A 749       0.548  15.579  42.137  1.00  0.00      A    H
ATOM   4495  CT  ACN A 750       1.311  12.702   4.779  1.00  0.00      A    C
ATOM   4496  CZ  ACN A 750      -0.176  12.793   4.929  1.00  0.00      A    C
ATOM   4497  NZ  ACN A 750      -1.309  12.960   5.008  1.00  0.00      A    N
ATOM   4498  HZ  ACN A 750       1.673  12.903   5.784  1.00  0.00      A    H
ATOM   4499  HZ1 ACN A 750       1.606  13.533   4.142  1.00  0.00      A    H
ATOM   4500  HZ2 ACN A 750       1.564  11.710   4.415  1.00  0.00      A    H
ATOM   4501  CT  ACN A 751      13.641  33.080  16.229  1.00  0.00      A    C
ATOM   4502  CZ  ACN A 751      14.032  34.148  15.316  1.00  0.00      A    C
ATOM   4503  NZ  ACN A 751      14.356  34.975  14.563  1.00  0.00      A    N
ATOM   4504  HZ  ACN A 751      12.775  33.327  16.839  1.00  0.00      A    H
ATOM   4505  HZ1 ACN A 751      14.493  32.901  16.880  1.00  0.00      A    H
ATOM   4506  HZ2 ACN A 751      13.565  32.120  15.724  1.00  0.00      A    H
ATOM   4507  CT  ACN A 752      19.284   5.374  23.285  1.00  0.00      A    C
ATOM   4508  CZ  ACN A 752      17.826   5.574  23.578  1.00  0.00      A    C
ATOM   4509  NZ  ACN A 752      16.689   5.806  23.686  1.00  0.00      A    N
ATOM   4510  HZ  ACN A 752      19.432   4.343  23.597  1.00  0.00      A    H
ATOM   4511  HZ1 ACN A 752      19.807   6.145  23.846  1.00  0.00      A    H
ATOM   4512  HZ2 ACN A 752      19.488   5.564  22.234  1.00  0.00      A    H
ATOM   4513  CT  ACN A 753      -0.232  12.717  39.656  1.00  0.00      A    C
ATOM   4514  CZ  ACN A 753       0.686  11.944  38.764  1.00  0.00      A    C
ATOM   4515  NZ  ACN A 753       1.325  11.326  38.070  1.00  0.00      A    N
ATOM   4516  HZ  ACN A 753      -1.107  13.077  39.122  1.00  0.00      A    H
ATOM   4517  HZ1 ACN A 753       0.388  13.445  40.174  1.00  0.00      A    H
ATOM   4518  HZ2 ACN A 753      -0.694  12.020  40.350  1.00  0.00      A    H
ATOM   4519  CT  ACN A 754      38.406   6.261  18.520  1.00  0.00      A    C
ATOM   4520  CZ  ACN A 754      38.640   7.421  19.419  1.00  0.00      A    C
ATOM   4521  NZ  ACN A 754      38.813   8.301  20.150  1.00  0.00      A    N
ATOM   4522  HZ  ACN A 754      37.824   6.574  17.657  1.00  0.00      A    H
ATOM   4523  HZ1 ACN A 754      37.824   5.573  19.128  1.00  0.00      A    H
ATOM   4524  HZ2 ACN A 754      39.329   5.842  18.126  1.00  0.00      A    H
ATOM   4525  CT  ACN A 755      41.311  42.864   0.125  1.00  0.00      A    C
ATOM   4526  CZ  ACN A 755      39.896  42.390   0.023  1.00  0.00      A    C
ATOM   4527  NZ  ACN A 755      38.817  41.987  -0.093  1.00  0.00      A    N
ATOM   4528  HZ  ACN A 755      41.584  42.917   1.176  1.00  0.00      A    H
ATOM   4529  HZ1 ACN A 755      41.423  43.900  -0.186  1.00  0.00      A    H
ATOM   4530  HZ2 ACN A 755      41.921  42.107  -0.361  1.00  0.00      A    H
ATOM   4531  CT  ACN A 756      15.739  45.349  44.576  1.00  0.00      A    C
ATOM   4532  CZ  ACN A 756      15.547  44.159  43.623  1.00  0.00      A    C
ATOM   4533  NZ  ACN A 756      15.418  43.267  42.904  1.00  0.00      A    N
ATOM   4534  HZ  ACN A 756      14.827  45.935  44.656  1.00  0.00      A    H
ATOM   4535  HZ1 ACN A 756      16.511  45.944  44.095  1.00  0.00      A    H
ATOM   4536  HZ2 ACN A 756      16.130  44.969  45.517  1.00  0.00      A    H
ATOM   4537  CT  ACN A 757      30.892  31.975  23.569  1.00  0.00      A    C
ATOM   4538  CZ  ACN A 757      30.080  32.808  24.489  1.00  0.00      A    C
ATOM   4539  NZ  ACN A 757      29.393  33.440  25.165  1.00  0.00      A    N
ATOM   4540  HZ  ACN A 757      30.219  31.181  23.257  1.00  0.00      A    H
ATOM   4541  HZ1 ACN A 757      31.628  31.465  24.184  1.00  0.00      A    H
ATOM   4542  HZ2 ACN A 757      31.367  32.537  22.768  1.00  0.00      A    H
ATOM   4543  CT  ACN A 758      17.722  36.278  30.383  1.00  0.00      A    C
ATOM   4544  CZ  ACN A 758      18.570  37.339  29.964  1.00  0.00      A    C
ATOM   4545  NZ  ACN A 758      19.269  38.218  29.549  1.00  0.00      A    N
ATOM   4546  HZ  ACN A 758      18.160  35.775  31.242  1.00  0.00      A    H
ATOM   4547  HZ1 ACN A 758      17.561  35.603  29.547  1.00  0.00      A    H
ATOM   4548  HZ2 ACN A 758      16.719  36.638  30.594  1.00  0.00      A    H
ATOM   4549  CT  ACN A 759      22.214  30.903  46.359  1.00  0.00      A    C
ATOM   4550  CZ  ACN A 759      21.148  29.983  45.882  1.00  0.00      A    C
ATOM   4551  NZ  ACN A 759      20.294  29.325  45.551  1.00  0.00      A    N
ATOM   4552  HZ  ACN A 759      22.405  30.684  47.406  1.00  0.00      A    H
ATOM   4553  HZ1 ACN A 759      21.838  31.910  46.196  1.00  0.00      A    H
ATOM   4554  HZ2 ACN A 759      23.081  30.660  45.750  1.00  0.00      A    H
ATOM   4555  CT  ACN A 760      13.083  48.650  40.581  1.00  0.00      A    C
ATOM   4556  CZ  ACN A 760      14.287  49.256  41.107  1.00  0.00      A    C
ATOM   4557  NZ  ACN A 760      15.240  49.760  41.488  1.00  0.00      A    N
ATOM   4558  HZ  ACN A 760      12.731  47.885  41.268  1.00  0.00      A    H
ATOM   4559  HZ1 ACN A 760      13.370  48.291  39.596  1.00  0.00      A    H
ATOM   4560  HZ2 ACN A 760      12.394  49.486  40.492  1.00  0.00      A    H
ATOM   4561  CT  ACN A 761      38.697   7.520  30.180  1.00  0.00      A    C
ATOM   4562  CZ  ACN A 761      39.848   6.830  29.596  1.00  0.00      A    C
ATOM   4563  NZ  ACN A 761      40.708   6.179  29.131  1.00  0.00      A    N
ATOM   4564  HZ  ACN A 761      37.931   6.942  30.690  1.00  0.00      A    H
ATOM   4565  HZ1 ACN A 761      38.338   8.216  29.426  1.00  0.00      A    H
ATOM   4566  HZ2 ACN A 761      39.181   8.171  30.903  1.00  0.00      A    H
ATOM   4567  CT  ACN A 762      10.829  17.775  30.521  1.00  0.00      A    C
ATOM   4568  CZ  ACN A 762      11.363  16.755  29.564  1.00  0.00      A    C
ATOM   4569  NZ  ACN A 762      11.634  15.930  28.772  1.00  0.00      A    N
ATOM   4570  HZ  ACN A 762       9.881  17.503  30.978  1.00  0.00      A    H
ATOM   4571  HZ1 ACN A 762      10.786  18.765  30.073  1.00  0.00      A    H
ATOM   4572  HZ2 ACN A 762      11.587  17.951  31.279  1.00  0.00      A    H
ATOM   4573  CT  ACN A 763      23.451   3.730  15.552  1.00  0.00      A    C
ATOM   4574  CZ  ACN A 763      24.497   4.209  14.663  1.00  0.00      A    C
ATOM   4575  NZ  ACN A 763      25.361   4.596  13.960  1.00  0.00      A    N
ATOM   4576  HZ  ACN A 763      22.843   4.629  15.620  1.00  0.00      A    H
ATOM   4577  HZ1 ACN A 763      23.890   3.548  16.529  1.00  0.00      A    H
ATOM   4578  HZ2 ACN A 763      22.908   2.860  15.191  1.00  0.00      A    H
ATOM   4579  CT  ACN A 764      14.997  10.088  16.337  1.00  0.00      A    C
ATOM   4580  CZ  ACN A 764      15.336   9.113  15.214  1.00  0.00      A    C
ATOM   4581  NZ  ACN A 764      15.638   8.382  14.389  1.00  0.00      A    N
ATOM   4582  HZ  ACN A 764      13.934   9.996  16.541  1.00  0.00      A    H
ATOM   4583  HZ1 ACN A 764      15.291  11.111  16.114  1.00  0.00      A    H
ATOM   4584  HZ2 ACN A 764      15.418   9.755  17.282  1.00  0.00      A    H
ATOM   4585  CT  ACN A 765      45.163  40.587  32.839  1.00  0.00      A    C
ATOM   4586  CZ  ACN A 765      44.745  41.954  33.097  1.00  0.00      A    C
ATOM   4587  NZ  ACN A 765      44.316  43.040  33.307  1.00  0.00      A    N
ATOM   4588  HZ  ACN A 765      44.561  39.938  33.470  1.00  0.00      A    H
ATOM   4589  HZ1 ACN A 765      46.232  40.476  33.004  1.00  0.00      A    H
ATOM   4590  HZ2 ACN A 765      44.833  40.465  31.811  1.00  0.00      A    H
ATOM   4591  CT  ACN A 766      45.956  29.205  15.289  1.00  0.00      A    C
ATOM   4592  CZ  ACN A 766      45.676  28.727  16.683  1.00  0.00      A    C
ATOM   4593  NZ  ACN A 766      45.443  28.397  17.769  1.00  0.00      A    N
ATOM   4594  HZ  ACN A 766      46.759  28.537  14.987  1.00  0.00      A    H
ATOM   4595  HZ1 ACN A 766      46.332  30.221  15.380  1.00  0.00      A    H
ATOM   4596  HZ2 ACN A 766      45.113  29.027  14.627  1.00  0.00      A    H
ATOM   4597  CT  ACN A 767      34.669  24.541  26.969  1.00  0.00      A    C
ATOM   4598  CZ  ACN A 767      33.268  24.905  27.220  1.00  0.00      A    C
ATOM   4599  NZ  ACN A 767      32.185  25.224  27.494  1.00  0.00      A    N
ATOM   4600  HZ  ACN A 767      34.852  23.592  27.468  1.00  0.00      A    H
ATOM   4601  HZ1 ACN A 767      35.285  25.291  27.458  1.00  0.00      A    H
ATOM   4602  HZ2 ACN A 767      34.810  24.553  25.892  1.00  0.00      A    H
ATOM   4603  CT  ACN A 768       8.436  35.051  41.224  1.00  0.00      A    C
ATOM   4604  CZ  ACN A 768       7.905  34.073  40.281  1.00  0.00      A    C
ATOM   4605  NZ  ACN A 768       7.439  33.238  39.633  1.00  0.00      A    N
ATOM   4606  HZ  ACN A 768       9.521  34.986  41.224  1.00  0.00      A    H
ATOM   4607  HZ1 ACN A 768       7.915  34.793  42.142  1.00  0.00      A    H
ATOM   4608  HZ2 ACN A 768       8.202  36.110  41.147  1.00  0.00      A    H
ATOM   4609  CT  ACN A 769      41.152  36.783  27.412  1.00  0.00      A    C
ATOM   4610  CZ  ACN A 769      40.367  37.861  27.824  1.00  0.00      A    C
ATOM   4611  NZ  ACN A 769      39.761  38.745  28.187  1.00  0.00      A    N
ATOM   4612  HZ  ACN A 769      41.726  37.076  26.537  1.00  0.00      A    H
ATOM   4613  HZ1 ACN A 769      40.426  36.008  27.180  1.00  0.00      A    H
ATOM   4614  HZ2 ACN A 769      41.830  36.382  28.161  1.00  0.00      A    H
ATOM   4615  CT  ACN A 770      23.399  24.066  37.602  1.00  0.00      A    C
ATOM   4616  CZ  ACN A 770      23.624  23.860  39.038  1.00  0.00      A    C
ATOM   4617  NZ  ACN A 770      23.921  23.668  40.173  1.00  0.00      A    N
ATOM   4618  HZ  ACN A 770      23.717  23.148  37.115  1.00  0.00      A    H
ATOM   4619  HZ1 ACN A 770      24.086  24.840  37.269  1.00  0.00      A    H
ATOM   4620  HZ2 ACN A 770      22.362  24.352  37.446  1.00  0.00      A    H
ATOM   4621  CT  ACN A 771      23.835  18.328  40.388  1.00  0.00      A    C
ATOM   4622  CZ  ACN A 771      24.306  19.319  41.438  1.00  0.00      A    C
ATOM   4623  NZ  ACN A 771      24.688  19.951  42.310  1.00  0.00      A    N
ATOM   4624  HZ  ACN A 771      23.686  17.339  40.814  1.00  0.00      A    H
ATOM   4625  HZ1 ACN A 771      24.660  18.079  39.725  1.00  0.00      A    H
ATOM   4626  HZ2 ACN A 771      22.963  18.632  39.813  1.00  0.00      A    H
ATOM   4627  CT  ACN A 772      21.378  15.742  26.501  1.00  0.00      A    C
ATOM   4628  CZ  ACN A 772      21.470  15.988  25.030  1.00  0.00      A    C
ATOM   4629  NZ  ACN A 772      21.552  16.094  23.868  1.00  0.00      A    N
ATOM   4630  HZ  ACN A 772      22.316  15.986  26.992  1.00  0.00      A    H
ATOM   4631  HZ1 ACN A 772      21.051  14.730  26.730  1.00  0.00      A    H
ATOM   4632  HZ2 ACN A 772      20.577  16.425  26.770  1.00  0.00      A    H
ATOM   4633  CT  ACN A 773      43.792   9.987  35.282  1.00  0.00      A    C
ATOM   4634  CZ  ACN A 773      44.394  10.351  33.995  1.00  0.00      A    C
ATOM   4635  NZ  ACN A 773      44.912  10.660  33.027  1.00  0.00      A    N
ATOM   4636  HZ  ACN A 773      43.364   8.989  35.245  1.00  0.00      A    H
ATOM   4637  HZ1 ACN A 773      42.906  10.555  35.553  1.00  0.00      A    H
ATOM   4638  HZ2 ACN A 773      44.440  10.013  36.154  1.00  0.00      A    H
ATOM   4639  CT  ACN A 774       9.631  43.047  22.505  1.00  0.00      A    C
ATOM   4640  CZ  ACN A 774       9.140  41.889  21.862  1.00  0.00      A    C
ATOM   4641  NZ  ACN A 774       8.751  40.932  21.353  1.00  0.00      A    N
ATOM   4642  HZ  ACN A 774      10.333  42.736  23.275  1.00  0.00      A    H
ATOM   4643  HZ1 ACN A 774       8.744  43.517  22.920  1.00  0.00      A    H
ATOM   4644  HZ2 ACN A 774      10.138  43.743  21.842  1.00  0.00      A    H
ATOM   4645  CT  ACN A 775      13.493  15.742  12.258  1.00  0.00      A    C
ATOM   4646  CZ  ACN A 775      14.619  16.717  12.656  1.00  0.00      A    C
ATOM   4647  NZ  ACN A 775      15.477  17.377  12.968  1.00  0.00      A    N
ATOM   4648  HZ  ACN A 775      13.032  15.485  13.208  1.00  0.00      A    H
ATOM   4649  HZ1 ACN A 775      13.860  14.824  11.804  1.00  0.00      A    H
ATOM   4650  HZ2 ACN A 775      12.658  16.273  11.809  1.00  0.00      A    H
ATOM   4651  CT  ACN A 776      10.372  31.547  40.598  1.00  0.00      A    C
ATOM   4652  CZ  ACN A 776      11.233  32.677  40.208  1.00  0.00      A    C
ATOM   4653  NZ  ACN A 776      11.914  33.583  39.915  1.00  0.00      A    N
ATOM   4654  HZ  ACN A 776      10.942  30.704  40.981  1.00  0.00      A    H
ATOM   4655  HZ1 ACN A 776       9.839  31.130  39.747  1.00  0.00      A    H
ATOM   4656  HZ2 ACN A 776       9.652  31.933  41.315  1.00  0.00      A    H
ATOM   4657  CT  ACN A 777      46.081   1.500  33.594  1.00  0.00      A    C
ATOM   4658  CZ  ACN A 777      44.746   1.035  33.157  1.00  0.00      A    C
ATOM   4659  NZ  ACN A 777      43.677   0.713  32.865  1.00  0.00      A    N
ATOM   4660  HZ  ACN A 777      46.412   2.416  33.111  1.00  0.00      A    H
ATOM   4661  HZ1 ACN A 777      46.843   0.747  33.414  1.00  0.00      A    H
ATOM   4662  HZ2 ACN A 777      46.122   1.531  34.680  1.00  0.00      A    H
ATOM   4663  CT  ACN A 778      49.309  48.865  36.988  1.00  0.00      A    C
ATOM   4664  CZ  ACN A 778      49.048  49.830  35.943  1.00  0.00      A    C
ATOM   4665  NZ  ACN A 778      48.811  50.577  35.068  1.00  0.00      A    N
ATOM   4666  HZ  ACN A 778      49.922  48.107  36.508  1.00  0.00      A    H
ATOM   4667  HZ1 ACN A 778      48.333  48.476  37.270  1.00  0.00      A    H
ATOM   4668  HZ2 ACN A 778      49.857  49.437  37.732  1.00  0.00      A    H
ATOM   4669  CT  ACN A 779      35.853  11.500   7.785  1.00  0.00      A    C
ATOM   4670  CZ  ACN A 779      36.908  12.139   7.056  1.00  0.00      A    C
ATOM   4671  NZ  ACN A 779      37.719  12.716   6.399  1.00  0.00      A    N
ATOM   4672  HZ  ACN A 779      35.856  12.142   8.662  1.00  0.00      A    H
ATOM   4673  HZ1 ACN A 779      35.998  10.423   7.808  1.00  0.00      A    H
ATOM   4674  HZ2 ACN A 779      34.925  11.520   7.220  1.00  0.00      A    H
ATOM   4675  CT  ACN A 780      39.233  11.192  28.728  1.00  0.00      A    C
ATOM   4676  CZ  ACN A 780      38.789  12.026  29.950  1.00  0.00      A    C
ATOM   4677  NZ  ACN A 780      38.474  12.624  30.930  1.00  0.00      A    N
ATOM   4678  HZ  ACN A 780      39.233  10.155  29.053  1.00  0.00      A    H
ATOM   4679  HZ1 ACN A 780      40.256  11.496  28.524  1.00  0.00      A    H
ATOM   4680  HZ2 ACN A 780      38.544  11.238  27.888  1.00  0.00      A    H
ATOM   4681  CT  ACN A 781      30.497  44.484  12.213  1.00  0.00      A    C
ATOM   4682  CZ  ACN A 781      29.822  45.698  12.729  1.00  0.00      A    C
ATOM   4683  NZ  ACN A 781      29.302  46.661  13.182  1.00  0.00      A    N
ATOM   4684  HZ  ACN A 781      30.441  43.746  13.009  1.00  0.00      A    H
ATOM   4685  HZ1 ACN A 781      31.555  44.606  11.997  1.00  0.00      A    H
ATOM   4686  HZ2 ACN A 781      29.986  44.213  11.292  1.00  0.00      A    H
ATOM   4687  CT  ACN A 782      10.464  18.445  25.988  1.00  0.00      A    C
ATOM   4688  CZ  ACN A 782      11.721  18.504  25.244  1.00  0.00      A    C
ATOM   4689  NZ  ACN A 782      12.705  18.496  24.640  1.00  0.00      A    N
ATOM   4690  HZ  ACN A 782      10.302  19.466  26.326  1.00  0.00      A    H
ATOM   4691  HZ1 ACN A 782      10.510  17.695  26.773  1.00  0.00      A    H
ATOM   4692  HZ2 ACN A 782       9.727  18.243  25.216  1.00  0.00      A    H
ATOM   4693  CT  ACN A 783      49.357   6.532  32.621  1.00  0.00      A    C
ATOM   4694  CZ  ACN A 783      49.548   5.276  31.952  1.00  0.00      A    C
ATOM   4695  NZ  ACN A 783      49.686   4.263  31.448  1.00  0.00      A    N
ATOM   4696  HZ  ACN A 783      50.207   6.756  33.261  1.00  0.00      A    H
ATOM   4697  HZ1 ACN A 783      48.544   6.401  33.330  1.00  0.00      A    H
ATOM   4698  HZ2 ACN A 783      49.203   7.408  31.997  1.00  0.00      A    H
ATOM   4699  CT  ACN A 784       4.364  24.067  49.665  1.00  0.00      A    C
ATOM   4700  CZ  ACN A 784       4.934  25.214  49.035  1.00  0.00      A    C
ATOM   4701  NZ  ACN A 784       5.419  26.154  48.531  1.00  0.00      A    N
ATOM   4702  HZ  ACN A 784       3.314  24.337  49.749  1.00  0.00      A    H
ATOM   4703  HZ1 ACN A 784       4.920  23.985  50.596  1.00  0.00      A    H
ATOM   4704  HZ2 ACN A 784       4.483  23.141  49.108  1.00  0.00      A    H
ATOM   4705  CT  ACN A 785      20.344   8.797  10.870  1.00  0.00      A    C
ATOM   4706  CZ  ACN A 785      20.374   8.405   9.426  1.00  0.00      A    C
ATOM   4707  NZ  ACN A 785      20.445   8.035   8.347  1.00  0.00      A    N
ATOM   4708  HZ  ACN A 785      19.343   8.916  11.277  1.00  0.00      A    H
ATOM   4709  HZ1 ACN A 785      20.977   9.678  10.940  1.00  0.00      A    H
ATOM   4710  HZ2 ACN A 785      20.752   7.964  11.438  1.00  0.00      A    H
ATOM   4711  CT  ACN A 786      37.327  38.070  25.130  1.00  0.00      A    C
ATOM   4712  CZ  ACN A 786      36.920  37.363  26.289  1.00  0.00      A    C
ATOM   4713  NZ  ACN A 786      36.570  36.794  27.224  1.00  0.00      A    N
ATOM   4714  HZ  ACN A 786      37.166  37.410  24.281  1.00  0.00      A    H
ATOM   4715  HZ1 ACN A 786      38.391  38.286  25.188  1.00  0.00      A    H
ATOM   4716  HZ2 ACN A 786      36.714  38.963  25.036  1.00  0.00      A    H
ATOM   4717  CT  ACN A 787      12.106  43.921   1.519  1.00  0.00      A    C
ATOM   4718  CZ  ACN A 787      11.201  43.450   0.456  1.00  0.00      A    C
ATOM   4719  NZ  ACN A 787      10.531  43.085  -0.398  1.00  0.00      A    N
ATOM   4720  HZ  ACN A 787      11.489  43.873   2.412  1.00  0.00      A    H
ATOM   4721  HZ1 ACN A 787      12.535  44.905   1.347  1.00  0.00      A    H
ATOM   4722  HZ2 ACN A 787      12.955  43.244   1.558  1.00  0.00      A    H
ATOM   4723  CT  ACN A 788      43.935  30.159   1.696  1.00  0.00      A    C
ATOM   4724  CZ  ACN A 788      42.506  30.177   2.065  1.00  0.00      A    C
ATOM   4725  NZ  ACN A 788      41.381  30.144   2.436  1.00  0.00      A    N
ATOM   4726  HZ  ACN A 788      44.476  30.866   2.319  1.00  0.00      A    H
ATOM   4727  HZ1 ACN A 788      44.112  30.462   0.667  1.00  0.00      A    H
ATOM   4728  HZ2 ACN A 788      44.390  29.199   1.926  1.00  0.00      A    H
ATOM   4729  CT  ACN A 789      10.486   6.267  26.552  1.00  0.00      A    C
ATOM   4730  CZ  ACN A 789      10.950   6.536  27.877  1.00  0.00      A    C
ATOM   4731  NZ  ACN A 789      11.266   6.743  28.942  1.00  0.00      A    N
ATOM   4732  HZ  ACN A 789       9.462   5.922  26.667  1.00  0.00      A    H
ATOM   4733  HZ1 ACN A 789      11.152   5.515  26.136  1.00  0.00      A    H
ATOM   4734  HZ2 ACN A 789      10.504   7.161  25.933  1.00  0.00      A    H
ATOM   4735  CT  ACN A 790      27.442  18.483  43.715  1.00  0.00      A    C
ATOM   4736  CZ  ACN A 790      28.316  17.385  43.305  1.00  0.00      A    C
ATOM   4737  NZ  ACN A 790      29.093  16.591  43.003  1.00  0.00      A    N
ATOM   4738  HZ  ACN A 790      26.377  18.303  43.592  1.00  0.00      A    H
ATOM   4739  HZ1 ACN A 790      27.684  19.406  43.196  1.00  0.00      A    H
ATOM   4740  HZ2 ACN A 790      27.582  18.564  44.790  1.00  0.00      A    H
ATOM   4741  CT  ACN A 791      12.303  28.851   5.081  1.00  0.00      A    C
ATOM   4742  CZ  ACN A 791      11.148  28.619   5.988  1.00  0.00      A    C
ATOM   4743  NZ  ACN A 791      10.263  28.380   6.669  1.00  0.00      A    N
ATOM   4744  HZ  ACN A 791      12.888  29.634   5.557  1.00  0.00      A    H
ATOM   4745  HZ1 ACN A 791      11.885  29.388   4.234  1.00  0.00      A    H
ATOM   4746  HZ2 ACN A 791      12.813  27.932   4.805  1.00  0.00      A    H
ATOM   4747  CT  ACN A 792      19.545  10.661   0.615  1.00  0.00      A    C
ATOM   4748  CZ  ACN A 792      20.003   9.498  -0.206  1.00  0.00      A    C
ATOM   4749  NZ  ACN A 792      20.343   8.531  -0.785  1.00  0.00      A    N
ATOM   4750  HZ  ACN A 792      20.489  10.876   1.110  1.00  0.00      A    H
ATOM   4751  HZ1 ACN A 792      18.920  10.311   1.432  1.00  0.00      A    H
ATOM   4752  HZ2 ACN A 792      19.051  11.499   0.131  1.00  0.00      A    H
ATOM   4753  CT  ACN A 793      10.046  31.550   8.071  1.00  0.00      A    C
ATOM   4754  CZ  ACN A 793      10.821  31.795   6.859  1.00  0.00      A    C
ATOM   4755  NZ  ACN A 793      11.413  31.920   5.835  1.00  0.00      A    N
ATOM   4756  HZ  ACN A 793      10.550  32.182   8.798  1.00  0.00      A    H
ATOM   4757  HZ1 ACN A 793      10.003  30.486   8.289  1.00  0.00      A    H
ATOM   4758  HZ2 ACN A 793       9.014  31.871   7.955  1.00  0.00      A    H
ATOM   4759  CT  ACN A 794      23.165   1.425  12.527  1.00  0.00      A    C
ATOM   4760  CZ  ACN A 794      23.796   2.219  11.408  1.00  0.00      A    C
ATOM   4761  NZ  ACN A 794      24.177   2.764  10.482  1.00  0.00      A    N
ATOM   4762  HZ  ACN A 794      23.699   0.478  12.540  1.00  0.00      A    H
ATOM   4763  HZ1 ACN A 794      22.162   1.230  12.157  1.00  0.00      A    H
ATOM   4764  HZ2 ACN A 794      23.248   1.943  13.479  1.00  0.00      A    H
ATOM   4765  CT  ACN A 795      26.912   5.240  19.429  1.00  0.00      A    C
ATOM   4766  CZ  ACN A 795      28.134   5.574  18.572  1.00  0.00      A    C
ATOM   4767  NZ  ACN A 795      29.034   5.887  17.899  1.00  0.00      A    N
ATOM   4768  HZ  ACN A 795      26.743   6.115  20.052  1.00  0.00      A    H
ATOM   4769  HZ1 ACN A 795      27.133   4.358  20.025  1.00  0.00      A    H
ATOM   4770  HZ2 ACN A 795      26.054   5.027  18.796  1.00  0.00      A    H
ATOM   4771  CT  ACN A 796      44.917   6.428   2.700  1.00  0.00      A    C
ATOM   4772  CZ  ACN A 796      44.047   5.292   2.235  1.00  0.00      A    C
ATOM   4773  NZ  ACN A 796      43.386   4.433   1.898  1.00  0.00      A    N
ATOM   4774  HZ  ACN A 796      44.287   7.289   2.909  1.00  0.00      A    H
ATOM   4775  HZ1 ACN A 796      45.525   6.605   1.816  1.00  0.00      A    H
ATOM   4776  HZ2 ACN A 796      45.491   6.162   3.584  1.00  0.00      A    H
ATOM   4777  CT  ACN A 797      15.819  28.376  23.588  1.00  0.00      A    C
ATOM   4778  CZ  ACN A 797      15.927  28.589  22.119  1.00  0.00      A    C
ATOM   4779  NZ  ACN A 797      15.968  28.767  20.973  1.00  0.00      A    N
ATOM   4780  HZ  ACN A 797      15.547  27.339  23.766  1.00  0.00      A    H
ATOM   4781  HZ1 ACN A 797      15.134  29.068  24.071  1.00  0.00      A    H
ATOM   4782  HZ2 ACN A 797      16.806  28.503  24.025  1.00  0.00      A    H
ATOM   4783  CT  ACN A 798       5.025  11.226  38.412  1.00  0.00      A    C
ATOM   4784  CZ  ACN A 798       5.371  11.940  37.192  1.00  0.00      A    C
ATOM   4785  NZ  ACN A 798       5.660  12.507  36.182  1.00  0.00      A    N
ATOM   4786  HZ  ACN A 798       4.355  11.861  38.986  1.00  0.00      A    H
ATOM   4787  HZ1 ACN A 798       6.004  11.081  38.862  1.00  0.00      A    H
ATOM   4788  HZ2 ACN A 798       4.563  10.283  38.130  1.00  0.00      A    H
ATOM   4789  CT  ACN A 799      30.410  26.786  14.783  1.00  0.00      A    C
ATOM   4790  CZ  ACN A 799      31.769  27.220  15.146  1.00  0.00      A    C
ATOM   4791  NZ  ACN A 799      32.825  27.519  15.472  1.00  0.00      A    N
ATOM   4792  HZ  ACN A 799      30.498  25.850  14.237  1.00  0.00      A    H
ATOM   4793  HZ1 ACN A 799      29.865  27.443  14.109  1.00  0.00      A    H
ATOM   4794  HZ2 ACN A 799      29.782  26.472  15.612  1.00  0.00      A    H
ATOM   4795  CT  ACN A 800      32.844  23.110  20.117  1.00  0.00      A    C
ATOM   4796  CZ  ACN A 800      31.598  22.548  19.581  1.00  0.00      A    C
ATOM   4797  NZ  ACN A 800      30.552  22.098  19.184  1.00  0.00      A    N
ATOM   4798  HZ  ACN A 800      32.494  24.026  20.586  1.00  0.00      A    H
ATOM   4799  HZ1 ACN A 800      33.620  23.297  19.378  1.00  0.00      A    H
ATOM   4800  HZ2 ACN A 800      33.209  22.341  20.793  1.00  0.00      A    H
ATOM   4801  CT  ACN A 801      49.099  14.764  27.909  1.00  0.00      A    C
ATOM   4802  CZ  ACN A 801      48.275  15.598  28.810  1.00  0.00      A    C
ATOM   4803  NZ  ACN A 801      47.596  16.304  29.470  1.00  0.00      A    N
ATOM   4804  HZ  ACN A 801      50.139  15.067  27.995  1.00  0.00      A    H
ATOM   4805  HZ1 ACN A 801      48.520  14.924  27.003  1.00  0.00      A    H
ATOM   4806  HZ2 ACN A 801      49.001  13.689  28.033  1.00  0.00      A    H
ATOM   4807  CT  ACN A 802       3.185  30.424  46.363  1.00  0.00      A    C
ATOM   4808  CZ  ACN A 802       2.060  31.231  46.696  1.00  0.00      A    C
ATOM   4809  NZ  ACN A 802       1.203  31.944  46.987  1.00  0.00      A    N
ATOM   4810  HZ  ACN A 802       2.991  30.006  45.379  1.00  0.00      A    H
ATOM   4811  HZ1 ACN A 802       3.205  29.462  46.870  1.00  0.00      A    H
ATOM   4812  HZ2 ACN A 802       4.088  31.028  46.384  1.00  0.00      A    H
ATOM   4813  CT  ACN A 803      43.384  11.575  19.647  1.00  0.00      A    C
ATOM   4814  CZ  ACN A 803      43.000  12.919  19.107  1.00  0.00      A    C
ATOM   4815  NZ  ACN A 803      42.783  13.969  18.701  1.00  0.00      A    N
ATOM   4816  HZ  ACN A 803      43.005  10.831  18.950  1.00  0.00      A    H
ATOM   4817  HZ1 ACN A 803      42.944  11.471  20.635  1.00  0.00      A    H
ATOM   4818  HZ2 ACN A 803      44.464  11.465  19.594  1.00  0.00      A    H
ATOM   4819  CT  ACN A 804      28.428  42.687  47.034  1.00  0.00      A    C
ATOM   4820  CZ  ACN A 804      29.337  43.837  46.922  1.00  0.00      A    C
ATOM   4821  NZ  ACN A 804      30.053  44.683  46.694  1.00  0.00      A    N
ATOM   4822  HZ  ACN A 804      27.542  42.849  46.424  1.00  0.00      A    H
ATOM   4823  HZ1 ACN A 804      28.141  42.555  48.074  1.00  0.00      A    H
ATOM   4824  HZ2 ACN A 804      28.989  41.807  46.729  1.00  0.00      A    H
ATOM   4825  CT  ACN A 805      11.042  27.985  28.882  1.00  0.00      A    C
ATOM   4826  CZ  ACN A 805      10.227  27.702  27.692  1.00  0.00      A    C
ATOM   4827  NZ  ACN A 805       9.649  27.413  26.725  1.00  0.00      A    N
ATOM   4828  HZ  ACN A 805      11.373  27.118  29.447  1.00  0.00      A    H
ATOM   4829  HZ1 ACN A 805      10.401  28.552  29.552  1.00  0.00      A    H
ATOM   4830  HZ2 ACN A 805      11.981  28.468  28.626  1.00  0.00      A    H
ATOM   4831  CT  ACN A 806      44.804  40.223  22.265  1.00  0.00      A    C
ATOM   4832  CZ  ACN A 806      46.148  39.870  21.696  1.00  0.00      A    C
ATOM   4833  NZ  ACN A 806      47.219  39.528  21.246  1.00  0.00      A    N
ATOM   4834  HZ  ACN A 806      44.126  40.248  21.415  1.00  0.00      A    H
ATOM   4835  HZ1 ACN A 806      44.972  41.208  22.694  1.00  0.00      A    H
ATOM   4836  HZ2 ACN A 806      44.471  39.478  22.984  1.00  0.00      A    H
ATOM   4837  CT  ACN A 807      38.383  26.085  10.440  1.00  0.00      A    C
ATOM   4838  CZ  ACN A 807      37.393  25.192  11.102  1.00  0.00      A    C
ATOM   4839  NZ  ACN A 807      36.659  24.471  11.546  1.00  0.00      A    N
ATOM   4840  HZ  ACN A 807      39.048  26.497  11.195  1.00  0.00      A    H
ATOM   4841  HZ1 ACN A 807      37.912  26.937   9.956  1.00  0.00      A    H
ATOM   4842  HZ2 ACN A 807      38.911  25.433   9.750  1.00  0.00      A    H
ATOM   4843  CT  ACN A 808      15.151  43.460  24.931  1.00  0.00      A    C
ATOM   4844  CZ  ACN A 808      14.661  43.016  23.613  1.00  0.00      A    C
ATOM   4845  NZ  ACN A 808      14.290  42.617  22.588  1.00  0.00      A    N
ATOM   4846  HZ  ACN A 808      14.591  42.908  25.681  1.00  0.00      A    H
ATOM   4847  HZ1 ACN A 808      15.199  44.543  24.997  1.00  0.00      A    H
ATOM   4848  HZ2 ACN A 808      16.108  42.978  25.115  1.00  0.00      A    H
ATOM   4849  CT  ACN A 809      34.743  15.095  22.683  1.00  0.00      A    C
ATOM   4850  CZ  ACN A 809      34.873  16.233  21.736  1.00  0.00      A    C
ATOM   4851  NZ  ACN A 809      34.992  17.132  21.017  1.00  0.00      A    N
ATOM   4852  HZ  ACN A 809      35.053  14.232  22.098  1.00  0.00      A    H
ATOM   4853  HZ1 ACN A 809      33.680  14.990  22.885  1.00  0.00      A    H
ATOM   4854  HZ2 ACN A 809      35.257  15.203  23.635  1.00  0.00      A    H
ATOM   4855  CT  ACN A 810      25.504  31.573   4.852  1.00  0.00      A    C
ATOM   4856  CZ  ACN A 810      24.947  32.919   4.678  1.00  0.00      A    C
ATOM   4857  NZ  ACN A 810      24.453  34.009   4.565  1.00  0.00      A    N
ATOM   4858  HZ  ACN A 810      26.273  31.506   5.618  1.00  0.00      A    H
ATOM   4859  HZ1 ACN A 810      25.954  31.154   3.956  1.00  0.00      A    H
ATOM   4860  HZ2 ACN A 810      24.730  30.870   5.148  1.00  0.00      A    H
ATOM   4861  CT  ACN A 811       7.467  15.253  29.406  1.00  0.00      A    C
ATOM   4862  CZ  ACN A 811       6.895  14.579  28.248  1.00  0.00      A    C
ATOM   4863  NZ  ACN A 811       6.414  13.987  27.352  1.00  0.00      A    N
ATOM   4864  HZ  ACN A 811       8.542  15.359  29.291  1.00  0.00      A    H
ATOM   4865  HZ1 ACN A 811       7.335  14.661  30.308  1.00  0.00      A    H
ATOM   4866  HZ2 ACN A 811       6.886  16.171  29.422  1.00  0.00      A    H
ATOM   4867  CT  ACN A 812      33.648   0.478   7.204  1.00  0.00      A    C
ATOM   4868  CZ  ACN A 812      33.249   1.870   6.766  1.00  0.00      A    C
ATOM   4869  NZ  ACN A 812      32.875   2.928   6.425  1.00  0.00      A    N
ATOM   4870  HZ  ACN A 812      34.457   0.086   6.592  1.00  0.00      A    H
ATOM   4871  HZ1 ACN A 812      32.749  -0.107   7.033  1.00  0.00      A    H
ATOM   4872  HZ2 ACN A 812      33.814   0.459   8.278  1.00  0.00      A    H
ATOM   4873  CT  ACN A 813      14.966  16.040   5.184  1.00  0.00      A    C
ATOM   4874  CZ  ACN A 813      15.332  16.296   3.784  1.00  0.00      A    C
ATOM   4875  NZ  ACN A 813      15.675  16.474   2.683  1.00  0.00      A    N
ATOM   4876  HZ  ACN A 813      13.899  16.040   5.396  1.00  0.00      A    H
ATOM   4877  HZ1 ACN A 813      15.366  16.896   5.721  1.00  0.00      A    H
ATOM   4878  HZ2 ACN A 813      15.248  15.080   5.608  1.00  0.00      A    H
ATOM   4879  CT  ACN A 814      21.604   4.811  19.327  1.00  0.00      A    C
ATOM   4880  CZ  ACN A 814      22.530   5.547  18.372  1.00  0.00      A    C
ATOM   4881  NZ  ACN A 814      23.173   6.159  17.598  1.00  0.00      A    N
ATOM   4882  HZ  ACN A 814      21.731   3.735  19.237  1.00  0.00      A    H
ATOM   4883  HZ1 ACN A 814      20.591   4.945  18.957  1.00  0.00      A    H
ATOM   4884  HZ2 ACN A 814      21.821   5.291  20.278  1.00  0.00      A    H
ATOM   4885  CT  ACN A 815      18.386  35.203  41.533  1.00  0.00      A    C
ATOM   4886  CZ  ACN A 815      19.534  36.030  41.118  1.00  0.00      A    C
ATOM   4887  NZ  ACN A 815      20.443  36.653  40.801  1.00  0.00      A    N
ATOM   4888  HZ  ACN A 815      18.469  34.120  41.484  1.00  0.00      A    H
ATOM   4889  HZ1 ACN A 815      17.547  35.471  40.895  1.00  0.00      A    H
ATOM   4890  HZ2 ACN A 815      18.112  35.567  42.520  1.00  0.00      A    H
ATOM   4891  CT  ACN A 816       8.409  11.255  29.446  1.00  0.00      A    C
ATOM   4892  CZ  ACN A 816       9.571  12.156  29.400  1.00  0.00      A    C
ATOM   4893  NZ  ACN A 816      10.462  12.906  29.326  1.00  0.00      A    N
ATOM   4894  HZ  ACN A 816       8.643  10.266  29.832  1.00  0.00      A    H
ATOM   4895  HZ1 ACN A 816       8.024  11.090  28.443  1.00  0.00      A    H
ATOM   4896  HZ2 ACN A 816       7.588  11.645  30.041  1.00  0.00      A    H
ATOM   4897  CT  ACN A 817      35.215  38.719  14.133  1.00  0.00      A    C
ATOM   4898  CZ  ACN A 817      36.064  37.753  13.425  1.00  0.00      A    C
ATOM   4899  NZ  ACN A 817      36.682  36.983  12.832  1.00  0.00      A    N
ATOM   4900  HZ  ACN A 817      35.540  39.709  13.823  1.00  0.00      A    H
ATOM   4901  HZ1 ACN A 817      35.413  38.413  15.157  1.00  0.00      A    H
ATOM   4902  HZ2 ACN A 817      34.153  38.543  13.978  1.00  0.00      A    H
ATOM   4903  CT  ACN A 818      32.078  48.872  14.917  1.00  0.00      A    C
ATOM   4904  CZ  ACN A 818      31.365  50.113  15.046  1.00  0.00      A    C
ATOM   4905  NZ  ACN A 818      30.844  51.103  15.191  1.00  0.00      A    N
ATOM   4906  HZ  ACN A 818      32.578  48.641  15.854  1.00  0.00      A    H
ATOM   4907  HZ1 ACN A 818      32.800  49.087  14.133  1.00  0.00      A    H
ATOM   4908  HZ2 ACN A 818      31.408  48.049  14.680  1.00  0.00      A    H
ATOM   4909  CT  ACN A 819       8.136  44.330  33.190  1.00  0.00      A    C
ATOM   4910  CZ  ACN A 819       8.211  45.604  33.912  1.00  0.00      A    C
ATOM   4911  NZ  ACN A 819       8.327  46.568  34.527  1.00  0.00      A    N
ATOM   4912  HZ  ACN A 819       8.916  43.610  33.423  1.00  0.00      A    H
ATOM   4913  HZ1 ACN A 819       8.090  44.614  32.141  1.00  0.00      A    H
ATOM   4914  HZ2 ACN A 819       7.210  43.795  33.384  1.00  0.00      A    H
ATOM   4915  CT  ACN A 820      42.228  34.403   6.408  1.00  0.00      A    C
ATOM   4916  CZ  ACN A 820      42.577  35.753   6.110  1.00  0.00      A    C
ATOM   4917  NZ  ACN A 820      42.851  36.834   5.809  1.00  0.00      A    N
ATOM   4918  HZ  ACN A 820      41.453  34.053   5.731  1.00  0.00      A    H
ATOM   4919  HZ1 ACN A 820      41.910  34.324   7.445  1.00  0.00      A    H
ATOM   4920  HZ2 ACN A 820      43.059  33.702   6.389  1.00  0.00      A    H
ATOM   4921  CT  ACN A 821      26.768  49.443  35.611  1.00  0.00      A    C
ATOM   4922  CZ  ACN A 821      27.125  49.302  34.200  1.00  0.00      A    C
ATOM   4923  NZ  ACN A 821      27.286  49.179  33.079  1.00  0.00      A    N
ATOM   4924  HZ  ACN A 821      26.791  50.497  35.876  1.00  0.00      A    H
ATOM   4925  HZ1 ACN A 821      27.499  48.859  36.165  1.00  0.00      A    H
ATOM   4926  HZ2 ACN A 821      25.789  49.003  35.780  1.00  0.00      A    H
ATOM   4927  CT  ACN A 822      12.801  19.971  13.917  1.00  0.00      A    C
ATOM   4928  CZ  ACN A 822      11.974  19.705  15.111  1.00  0.00      A    C
ATOM   4929  NZ  ACN A 822      11.285  19.475  16.028  1.00  0.00      A    N
ATOM   4930  HZ  ACN A 822      13.849  19.927  14.201  1.00  0.00      A    H
ATOM   4931  HZ1 ACN A 822      12.622  20.905  13.390  1.00  0.00      A    H
ATOM   4932  HZ2 ACN A 822      12.625  19.139  13.239  1.00  0.00      A    H
ATOM   4933  CT  ACN A 823      10.839   3.446   0.606  1.00  0.00      A    C
ATOM   4934  CZ  ACN A 823      10.716   2.189   1.427  1.00  0.00      A    C
ATOM   4935  NZ  ACN A 823      10.731   1.161   1.991  1.00  0.00      A    N
ATOM   4936  HZ  ACN A 823      10.343   3.369  -0.359  1.00  0.00      A    H
ATOM   4937  HZ1 ACN A 823      11.910   3.465   0.424  1.00  0.00      A    H
ATOM   4938  HZ2 ACN A 823      10.376   4.306   1.084  1.00  0.00      A    H
ATOM   4939  CT  ACN A 824      27.158  39.109  44.750  1.00  0.00      A    C
ATOM   4940  CZ  ACN A 824      27.880  39.349  45.988  1.00  0.00      A    C
ATOM   4941  NZ  ACN A 824      28.479  39.445  46.950  1.00  0.00      A    N
ATOM   4942  HZ  ACN A 824      26.337  38.450  45.022  1.00  0.00      A    H
ATOM   4943  HZ1 ACN A 824      27.821  38.636  44.029  1.00  0.00      A    H
ATOM   4944  HZ2 ACN A 824      26.847  40.113  44.471  1.00  0.00      A    H
ATOM   4945  CT  ACN A 825       5.053  33.340   6.063  1.00  0.00      A    C
ATOM   4946  CZ  ACN A 825       6.445  33.621   6.277  1.00  0.00      A    C
ATOM   4947  NZ  ACN A 825       7.557  33.838   6.482  1.00  0.00      A    N
ATOM   4948  HZ  ACN A 825       4.591  33.229   7.040  1.00  0.00      A    H
ATOM   4949  HZ1 ACN A 825       4.977  32.378   5.562  1.00  0.00      A    H
ATOM   4950  HZ2 ACN A 825       4.603  34.000   5.326  1.00  0.00      A    H
ATOM   4951  CT  ACN A 826      39.108  16.406  48.530  1.00  0.00      A    C
ATOM   4952  CZ  ACN A 826      39.173  15.791  47.208  1.00  0.00      A    C
ATOM   4953  NZ  ACN A 826      39.230  15.278  46.178  1.00  0.00      A    N
ATOM   4954  HZ  ACN A 826      39.793  16.016  49.278  1.00  0.00      A    H
ATOM   4955  HZ1 ACN A 826      38.136  16.207  48.974  1.00  0.00      A    H
ATOM   4956  HZ2 ACN A 826      39.473  17.411  48.333  1.00  0.00      A    H
ATOM   4957  CT  ACN A 827      32.563  47.580  45.272  1.00  0.00      A    C
ATOM   4958  CZ  ACN A 827      32.866  48.359  44.085  1.00  0.00      A    C
ATOM   4959  NZ  ACN A 827      33.154  48.970  43.150  1.00  0.00      A    N
ATOM   4960  HZ  ACN A 827      32.985  48.171  46.081  1.00  0.00      A    H
ATOM   4961  HZ1 ACN A 827      33.062  46.622  45.154  1.00  0.00      A    H
ATOM   4962  HZ2 ACN A 827      31.479  47.526  45.333  1.00  0.00      A    H
ATOM   4963  CT  ACN A 828       4.633   5.794  42.749  1.00  0.00      A    C
ATOM   4964  CZ  ACN A 828       5.083   4.529  43.248  1.00  0.00      A    C
ATOM   4965  NZ  ACN A 828       5.429   3.466  43.634  1.00  0.00      A    N
ATOM   4966  HZ  ACN A 828       5.014   6.519  43.464  1.00  0.00      A    H
ATOM   4967  HZ1 ACN A 828       3.547   5.750  42.718  1.00  0.00      A    H
ATOM   4968  HZ2 ACN A 828       5.040   5.983  41.758  1.00  0.00      A    H
ATOM   4969  CT  ACN A 829      24.347  42.278  43.273  1.00  0.00      A    C
ATOM   4970  CZ  ACN A 829      24.932  41.929  44.563  1.00  0.00      A    C
ATOM   4971  NZ  ACN A 829      25.394  41.579  45.568  1.00  0.00      A    N
ATOM   4972  HZ  ACN A 829      25.109  42.212  42.501  1.00  0.00      A    H
ATOM   4973  HZ1 ACN A 829      23.868  43.253  43.236  1.00  0.00      A    H
ATOM   4974  HZ2 ACN A 829      23.745  41.414  43.001  1.00  0.00      A    H
ATOM   4975  CT  ACN A 830      12.341  33.351  24.807  1.00  0.00      A    C
ATOM   4976  CZ  ACN A 830      13.595  32.820  25.345  1.00  0.00      A    C
ATOM   4977  NZ  ACN A 830      14.573  32.381  25.657  1.00  0.00      A    N
ATOM   4978  HZ  ACN A 830      12.598  34.212  24.195  1.00  0.00      A    H
ATOM   4979  HZ1 ACN A 830      11.699  33.705  25.610  1.00  0.00      A    H
ATOM   4980  HZ2 ACN A 830      11.864  32.518  24.297  1.00  0.00      A    H
ATOM   4981  CT  ACN A 831      42.131   8.789  17.182  1.00  0.00      A    C
ATOM   4982  CZ  ACN A 831      43.388   9.490  16.885  1.00  0.00      A    C
ATOM   4983  NZ  ACN A 831      44.374  10.038  16.604  1.00  0.00      A    N
ATOM   4984  HZ  ACN A 831      41.451   9.388  17.782  1.00  0.00      A    H
ATOM   4985  HZ1 ACN A 831      42.424   7.826  17.594  1.00  0.00      A    H
ATOM   4986  HZ2 ACN A 831      41.705   8.717  16.184  1.00  0.00      A    H
ATOM   4987  CT  ACN A 832      39.403   4.427  23.341  1.00  0.00      A    C
ATOM   4988  CZ  ACN A 832      39.625   4.212  21.938  1.00  0.00      A    C
ATOM   4989  NZ  ACN A 832      39.795   4.047  20.796  1.00  0.00      A    N
ATOM   4990  HZ  ACN A 832      38.343   4.224  23.476  1.00  0.00      A    H
ATOM   4991  HZ1 ACN A 832      39.790   5.408  23.603  1.00  0.00      A    H
ATOM   4992  HZ2 ACN A 832      39.926   3.689  23.943  1.00  0.00      A    H
ATOM   4993  CT  ACN A 833      28.678  21.851   7.035  1.00  0.00      A    C
ATOM   4994  CZ  ACN A 833      29.617  22.552   7.945  1.00  0.00      A    C
ATOM   4995  NZ  ACN A 833      30.347  23.194   8.589  1.00  0.00      A    N
ATOM   4996  HZ  ACN A 833      28.893  20.795   7.171  1.00  0.00      A    H
ATOM   4997  HZ1 ACN A 833      28.884  22.122   6.002  1.00  0.00      A    H
ATOM   4998  HZ2 ACN A 833      27.700  22.188   7.371  1.00  0.00      A    H
ATOM   4999  CT  ACN A 834      14.506  25.782  25.613  1.00  0.00      A    C
ATOM   5000  CZ  ACN A 834      13.746  24.789  26.330  1.00  0.00      A    C
ATOM   5001  NZ  ACN A 834      13.131  24.000  26.922  1.00  0.00      A    N
ATOM   5002  HZ  ACN A 834      13.945  26.232  24.797  1.00  0.00      A    H
ATOM   5003  HZ1 ACN A 834      15.449  25.339  25.303  1.00  0.00      A    H
ATOM   5004  HZ2 ACN A 834      14.637  26.648  26.256  1.00  0.00      A    H
ATOM   5005  CT  ACN A 835       7.015   1.917  31.029  1.00  0.00      A    C
ATOM   5006  CZ  ACN A 835       6.185   1.274  32.002  1.00  0.00      A    C
ATOM   5007  NZ  ACN A 835       5.572   0.767  32.835  1.00  0.00      A    N
ATOM   5008  HZ  ACN A 835       7.993   1.554  31.334  1.00  0.00      A    H
ATOM   5009  HZ1 ACN A 835       6.870   2.994  31.074  1.00  0.00      A    H
ATOM   5010  HZ2 ACN A 835       6.711   1.533  30.059  1.00  0.00      A    H
ATOM   5011  CT  ACN A 836      24.454  29.980  28.565  1.00  0.00      A    C
ATOM   5012  CZ  ACN A 836      23.299  30.148  29.423  1.00  0.00      A    C
ATOM   5013  NZ  ACN A 836      22.391  30.258  30.099  1.00  0.00      A    N
ATOM   5014  HZ  ACN A 836      25.296  29.504  29.061  1.00  0.00      A    H
ATOM   5015  HZ1 ACN A 836      24.709  30.966  28.185  1.00  0.00      A    H
ATOM   5016  HZ2 ACN A 836      24.173  29.462  27.652  1.00  0.00      A    H
ATOM   5017  CT  ACN A 837      11.776   4.700  18.123  1.00  0.00      A    C
ATOM   5018  CZ  ACN A 837      10.507   5.190  18.615  1.00  0.00      A    C
ATOM   5019  NZ  ACN A 837       9.453   5.516  18.992  1.00  0.00      A    N
ATOM   5020  HZ  ACN A 837      12.514   5.269  18.682  1.00  0.00      A    H
ATOM   5021  HZ1 ACN A 837      11.866   4.903  17.059  1.00  0.00      A    H
ATOM   5022  HZ2 ACN A 837      11.903   3.636  18.310  1.00  0.00      A    H
ATOM   5023  CT  ACN A 838       7.563  29.088  42.557  1.00  0.00      A    C
ATOM   5024  CZ  ACN A 838       8.251  29.037  41.231  1.00  0.00      A    C
ATOM   5025  NZ  ACN A 838       8.853  28.951  40.240  1.00  0.00      A    N
ATOM   5026  HZ  ACN A 838       6.783  29.846  42.529  1.00  0.00      A    H
ATOM   5027  HZ1 ACN A 838       8.259  29.386  43.336  1.00  0.00      A    H
ATOM   5028  HZ2 ACN A 838       7.001  28.160  42.618  1.00  0.00      A    H
ATOM   5029  CT  ACN A 839       8.470   4.773  10.091  1.00  0.00      A    C
ATOM   5030  CZ  ACN A 839       9.277   3.565  10.038  1.00  0.00      A    C
ATOM   5031  NZ  ACN A 839       9.928   2.596   9.976  1.00  0.00      A    N
ATOM   5032  HZ  ACN A 839       8.538   5.327  11.024  1.00  0.00      A    H
ATOM   5033  HZ1 ACN A 839       7.433   4.523   9.880  1.00  0.00      A    H
ATOM   5034  HZ2 ACN A 839       8.830   5.354   9.246  1.00  0.00      A    H
ATOM   5035  CT  ACN A 840      33.383  31.194  30.049  1.00  0.00      A    C
ATOM   5036  CZ  ACN A 840      33.643  30.561  31.334  1.00  0.00      A    C
ATOM   5037  NZ  ACN A 840      33.850  29.997  32.346  1.00  0.00      A    N
ATOM   5038  HZ  ACN A 840      32.708  32.017  30.270  1.00  0.00      A    H
ATOM   5039  HZ1 ACN A 840      32.997  30.448  29.359  1.00  0.00      A    H
ATOM   5040  HZ2 ACN A 840      34.304  31.575  29.614  1.00  0.00      A    H
ATOM   5041  CT  ACN A 841       3.183   7.807  30.590  1.00  0.00      A    C
ATOM   5042  CZ  ACN A 841       1.854   7.549  29.917  1.00  0.00      A    C
ATOM   5043  NZ  ACN A 841       0.847   7.324  29.427  1.00  0.00      A    N
ATOM   5044  HZ  ACN A 841       3.115   7.852  31.674  1.00  0.00      A    H
ATOM   5045  HZ1 ACN A 841       3.692   8.713  30.270  1.00  0.00      A    H
ATOM   5046  HZ2 ACN A 841       3.820   6.974  30.305  1.00  0.00      A    H
ATOM   5047  CT  ACN A 842       9.683  26.786  38.012  1.00  0.00      A    C
ATOM   5048  CZ  ACN A 842       8.509  26.822  37.169  1.00  0.00      A    C
ATOM   5049  NZ  ACN A 842       7.639  26.834  36.423  1.00  0.00      A    N
ATOM   5050  HZ  ACN A 842      10.418  26.309  37.369  1.00  0.00      A    H
ATOM   5051  HZ1 ACN A 842       9.575  26.459  39.043  1.00  0.00      A    H
ATOM   5052  HZ2 ACN A 842      10.134  27.755  38.208  1.00  0.00      A    H
ATOM   5053  CT  ACN A 843      22.164   5.988  26.387  1.00  0.00      A    C
ATOM   5054  CZ  ACN A 843      22.047   4.947  25.366  1.00  0.00      A    C
ATOM   5055  NZ  ACN A 843      21.985   4.139  24.518  1.00  0.00      A    N
ATOM   5056  HZ  ACN A 843      21.853   6.862  25.820  1.00  0.00      A    H
ATOM   5057  HZ1 ACN A 843      23.164   6.027  26.812  1.00  0.00      A    H
ATOM   5058  HZ2 ACN A 843      21.443   5.755  27.167  1.00  0.00      A    H
ATOM   5059  CT  ACN A 844      33.643  45.036  29.670  1.00  0.00      A    C
ATOM   5060  CZ  ACN A 844      33.767  43.635  29.153  1.00  0.00      A    C
ATOM   5061  NZ  ACN A 844      33.864  42.584  28.672  1.00  0.00      A    N
[truncated: 362,615 more chars]
