# Supplementary material for: Ion and Solvent Modulation of Ferrocene and Decamethylferrocene Oxidation Potentials in Organic Electrolytes as Predicted by Molecular Dynamics Simulations
Source: J Phys Chem B. 2025 Feb 11;129(7):2067–81. doi: 10.1021/acs.jpcb.4c08321 (PMC11848929; doi:10.1021/acs.jpcb.4c08321)
Supplement: Supplementary file 2 — jp4c08321_si_002.zip [file jp4c08321_si_002.zip › simulation_files/pdb_files/DMFc_BMIMBF4_0050_ACN_1000.pdb]

TITLE     MDANALYSIS FRAME 0: Created by PDBWriter
CRYST1   46.621   46.621   46.621  90.00  90.00  90.00 P 1           1
ATOM      1  CT  ACN A   1      36.170  30.809  10.229  1.00  0.00      A    C
ATOM      2  CZ  ACN A   1      37.287  30.078  10.832  1.00  0.00      A    C
ATOM      3  NZ  ACN A   1      38.218  29.565  11.263  1.00  0.00      A    N
ATOM      4  HZ  ACN A   1      35.275  30.462  10.741  1.00  0.00      A    H
ATOM      5  HZ1 ACN A   1      36.228  30.611   9.162  1.00  0.00      A    H
ATOM      6  HZ2 ACN A   1      36.347  31.850  10.485  1.00  0.00      A    H
ATOM      7  CT  ACN A   2      29.504  24.560  11.998  1.00  0.00      A    C
ATOM      8  CZ  ACN A   2      28.978  24.175  13.341  1.00  0.00      A    C
ATOM      9  NZ  ACN A   2      28.573  23.814  14.378  1.00  0.00      A    N
ATOM     10  HZ  ACN A   2      28.986  23.942  11.270  1.00  0.00      A    H
ATOM     11  HZ1 ACN A   2      30.559  24.298  12.016  1.00  0.00      A    H
ATOM     12  HZ2 ACN A   2      29.431  25.636  11.860  1.00  0.00      A    H
ATOM     13  CT  ACN A   3      39.012  16.273  36.376  1.00  0.00      A    C
ATOM     14  CZ  ACN A   3      38.152  17.381  36.593  1.00  0.00      A    C
ATOM     15  NZ  ACN A   3      37.458  18.318  36.812  1.00  0.00      A    N
ATOM     16  HZ  ACN A   3      38.642  15.509  37.055  1.00  0.00      A    H
ATOM     17  HZ1 ACN A   3      40.040  16.625  36.410  1.00  0.00      A    H
ATOM     18  HZ2 ACN A   3      38.720  15.819  35.432  1.00  0.00      A    H
ATOM     19  CT  ACN A   4      34.772  30.000  37.687  1.00  0.00      A    C
ATOM     20  CZ  ACN A   4      34.838  28.548  37.402  1.00  0.00      A    C
ATOM     21  NZ  ACN A   4      34.925  27.430  37.165  1.00  0.00      A    N
ATOM     22  HZ  ACN A   4      34.949  30.656  36.839  1.00  0.00      A    H
ATOM     23  HZ1 ACN A   4      35.482  30.171  38.492  1.00  0.00      A    H
ATOM     24  HZ2 ACN A   4      33.765  30.167  38.060  1.00  0.00      A    H
ATOM     25  CT  ACN A   5      10.262  40.810  30.617  1.00  0.00      A    C
ATOM     26  CZ  ACN A   5      10.964  42.102  30.346  1.00  0.00      A    C
ATOM     27  NZ  ACN A   5      11.547  43.043  30.103  1.00  0.00      A    N
ATOM     28  HZ  ACN A   5      10.187  40.680  31.693  1.00  0.00      A    H
ATOM     29  HZ1 ACN A   5      11.013  40.083  30.318  1.00  0.00      A    H
ATOM     30  HZ2 ACN A   5       9.313  40.609  30.128  1.00  0.00      A    H
ATOM     31  CT  ACN A   6      31.554   6.646  17.458  1.00  0.00      A    C
ATOM     32  CZ  ACN A   6      30.600   7.267  18.455  1.00  0.00      A    C
ATOM     33  NZ  ACN A   6      29.877   7.734  19.234  1.00  0.00      A    N
ATOM     34  HZ  ACN A   6      32.597   6.783  17.733  1.00  0.00      A    H
ATOM     35  HZ1 ACN A   6      31.487   7.249  16.555  1.00  0.00      A    H
ATOM     36  HZ2 ACN A   6      31.182   5.656  17.209  1.00  0.00      A    H
ATOM     37  CT  ACN A   7      23.650  11.164  20.087  1.00  0.00      A    C
ATOM     38  CZ  ACN A   7      22.418  10.940  20.740  1.00  0.00      A    C
ATOM     39  NZ  ACN A   7      21.415  10.767  21.283  1.00  0.00      A    N
ATOM     40  HZ  ACN A   7      23.605  12.082  19.507  1.00  0.00      A    H
ATOM     41  HZ1 ACN A   7      23.881  10.361  19.392  1.00  0.00      A    H
ATOM     42  HZ2 ACN A   7      24.414  11.206  20.859  1.00  0.00      A    H
ATOM     43  CT  ACN A   8       5.612   9.667  30.418  1.00  0.00      A    C
ATOM     44  CZ  ACN A   8       5.658  10.528  31.594  1.00  0.00      A    C
ATOM     45  NZ  ACN A   8       5.695  11.251  32.525  1.00  0.00      A    N
ATOM     46  HZ  ACN A   8       6.520   9.865  29.853  1.00  0.00      A    H
ATOM     47  HZ1 ACN A   8       4.752   9.952  29.817  1.00  0.00      A    H
ATOM     48  HZ2 ACN A   8       5.522   8.618  30.686  1.00  0.00      A    H
ATOM     49  CT  ACN A   9      10.006  33.949   3.879  1.00  0.00      A    C
ATOM     50  CZ  ACN A   9       9.499  34.760   2.772  1.00  0.00      A    C
ATOM     51  NZ  ACN A   9       9.039  35.444   1.948  1.00  0.00      A    N
ATOM     52  HZ  ACN A   9      11.093  33.982   3.888  1.00  0.00      A    H
ATOM     53  HZ1 ACN A   9       9.743  32.916   3.666  1.00  0.00      A    H
ATOM     54  HZ2 ACN A   9       9.591  34.344   4.802  1.00  0.00      A    H
ATOM     55  CT  ACN A  10      10.237  19.358  37.571  1.00  0.00      A    C
ATOM     56  CZ  ACN A  10      10.950  18.225  38.221  1.00  0.00      A    C
ATOM     57  NZ  ACN A  10      11.428  17.251  38.642  1.00  0.00      A    N
ATOM     58  HZ  ACN A  10      10.892  20.120  37.158  1.00  0.00      A    H
ATOM     59  HZ1 ACN A  10       9.766  19.923  38.372  1.00  0.00      A    H
ATOM     60  HZ2 ACN A  10       9.600  18.853  36.850  1.00  0.00      A    H
ATOM     61  CT  ACN A  11      25.693  29.380  17.057  1.00  0.00      A    C
ATOM     62  CZ  ACN A  11      24.835  30.307  17.809  1.00  0.00      A    C
ATOM     63  NZ  ACN A  11      24.227  31.080  18.371  1.00  0.00      A    N
ATOM     64  HZ  ACN A  11      26.464  29.793  16.411  1.00  0.00      A    H
ATOM     65  HZ1 ACN A  11      25.149  28.639  16.478  1.00  0.00      A    H
ATOM     66  HZ2 ACN A  11      26.323  28.817  17.741  1.00  0.00      A    H
ATOM     67  CT  ACN A  12      27.377   6.683   1.756  1.00  0.00      A    C
ATOM     68  CZ  ACN A  12      27.076   7.973   1.015  1.00  0.00      A    C
ATOM     69  NZ  ACN A  12      26.788   9.005   0.457  1.00  0.00      A    N
ATOM     70  HZ  ACN A  12      27.897   6.804   2.702  1.00  0.00      A    H
ATOM     71  HZ1 ACN A  12      27.979   6.200   0.990  1.00  0.00      A    H
ATOM     72  HZ2 ACN A  12      26.401   6.240   1.933  1.00  0.00      A    H
ATOM     73  CT  ACN A  13       6.143   2.103   0.083  1.00  0.00      A    C
ATOM     74  CZ  ACN A  13       5.454   1.437   1.213  1.00  0.00      A    C
ATOM     75  NZ  ACN A  13       4.927   0.944   2.073  1.00  0.00      A    N
ATOM     76  HZ  ACN A  13       5.469   2.370  -0.727  1.00  0.00      A    H
ATOM     77  HZ1 ACN A  13       6.972   1.487  -0.258  1.00  0.00      A    H
ATOM     78  HZ2 ACN A  13       6.599   3.025   0.432  1.00  0.00      A    H
ATOM     79  CT  ACN A  14      12.812  21.940  35.338  1.00  0.00      A    C
ATOM     80  CZ  ACN A  14      12.719  20.476  35.114  1.00  0.00      A    C
ATOM     81  NZ  ACN A  14      12.707  19.356  34.932  1.00  0.00      A    N
ATOM     82  HZ  ACN A  14      11.882  22.478  35.500  1.00  0.00      A    H
ATOM     83  HZ1 ACN A  14      13.103  22.368  34.382  1.00  0.00      A    H
ATOM     84  HZ2 ACN A  14      13.545  22.074  36.130  1.00  0.00      A    H
ATOM     85  CT  ACN A  15      43.793   4.940  42.952  1.00  0.00      A    C
ATOM     86  CZ  ACN A  15      45.142   5.153  43.531  1.00  0.00      A    C
ATOM     87  NZ  ACN A  15      46.192   5.241  43.991  1.00  0.00      A    N
ATOM     88  HZ  ACN A  15      43.100   5.364  43.673  1.00  0.00      A    H
ATOM     89  HZ1 ACN A  15      43.585   3.905  42.692  1.00  0.00      A    H
ATOM     90  HZ2 ACN A  15      43.729   5.457  41.998  1.00  0.00      A    H
ATOM     91  CT  ACN A  16      22.773  26.295  15.796  1.00  0.00      A    C
ATOM     92  CZ  ACN A  16      23.434  26.329  17.085  1.00  0.00      A    C
ATOM     93  NZ  ACN A  16      23.904  26.379  18.128  1.00  0.00      A    N
ATOM     94  HZ  ACN A  16      22.827  25.326  15.306  1.00  0.00      A    H
ATOM     95  HZ1 ACN A  16      23.202  27.019  15.109  1.00  0.00      A    H
ATOM     96  HZ2 ACN A  16      21.710  26.495  15.903  1.00  0.00      A    H
ATOM     97  CT  ACN A  17      22.546  30.463  39.302  1.00  0.00      A    C
ATOM     98  CZ  ACN A  17      23.569  31.499  39.096  1.00  0.00      A    C
ATOM     99  NZ  ACN A  17      24.411  32.302  38.892  1.00  0.00      A    N
ATOM    100  HZ  ACN A  17      22.536  30.010  40.290  1.00  0.00      A    H
ATOM    101  HZ1 ACN A  17      22.644  29.685  38.550  1.00  0.00      A    H
ATOM    102  HZ2 ACN A  17      21.651  31.061  39.148  1.00  0.00      A    H
ATOM    103  CT  ACN A  18       2.844  27.409   2.129  1.00  0.00      A    C
ATOM    104  CZ  ACN A  18       3.648  28.608   2.315  1.00  0.00      A    C
ATOM    105  NZ  ACN A  18       4.349  29.551   2.418  1.00  0.00      A    N
ATOM    106  HZ  ACN A  18       2.977  27.343   1.053  1.00  0.00      A    H
ATOM    107  HZ1 ACN A  18       1.797  27.472   2.414  1.00  0.00      A    H
ATOM    108  HZ2 ACN A  18       3.197  26.466   2.539  1.00  0.00      A    H
ATOM    109  CT  ACN A  19      28.141  32.357   2.945  1.00  0.00      A    C
ATOM    110  CZ  ACN A  19      29.175  32.889   2.053  1.00  0.00      A    C
ATOM    111  NZ  ACN A  19      29.957  33.290   1.316  1.00  0.00      A    N
ATOM    112  HZ  ACN A  19      27.628  31.549   2.430  1.00  0.00      A    H
ATOM    113  HZ1 ACN A  19      27.586  33.254   3.211  1.00  0.00      A    H
ATOM    114  HZ2 ACN A  19      28.680  32.028   3.829  1.00  0.00      A    H
ATOM    115  CT  ACN A  20      37.965   3.465  42.662  1.00  0.00      A    C
ATOM    116  CZ  ACN A  20      37.228   4.727  42.569  1.00  0.00      A    C
ATOM    117  NZ  ACN A  20      36.683   5.740  42.459  1.00  0.00      A    N
ATOM    118  HZ  ACN A  20      38.532   3.468  41.735  1.00  0.00      A    H
ATOM    119  HZ1 ACN A  20      37.317   2.596  42.581  1.00  0.00      A    H
ATOM    120  HZ2 ACN A  20      38.560   3.345  43.564  1.00  0.00      A    H
ATOM    121  CT  ACN A  21       3.452  46.611  29.354  1.00  0.00      A    C
ATOM    122  CZ  ACN A  21       4.526  45.705  29.081  1.00  0.00      A    C
ATOM    123  NZ  ACN A  21       5.388  44.992  28.917  1.00  0.00      A    N
ATOM    124  HZ  ACN A  21       3.448  47.019  30.362  1.00  0.00      A    H
ATOM    125  HZ1 ACN A  21       2.484  46.176  29.119  1.00  0.00      A    H
ATOM    126  HZ2 ACN A  21       3.673  47.421  28.665  1.00  0.00      A    H
ATOM    127  CT  ACN A  22      14.191  30.378  27.193  1.00  0.00      A    C
ATOM    128  CZ  ACN A  22      13.632  29.804  25.953  1.00  0.00      A    C
ATOM    129  NZ  ACN A  22      13.186  29.394  24.941  1.00  0.00      A    N
ATOM    130  HZ  ACN A  22      14.273  31.444  26.995  1.00  0.00      A    H
ATOM    131  HZ1 ACN A  22      15.209  30.040  27.369  1.00  0.00      A    H
ATOM    132  HZ2 ACN A  22      13.489  30.163  27.994  1.00  0.00      A    H
ATOM    133  CT  ACN A  23      38.261  32.959  35.433  1.00  0.00      A    C
ATOM    134  CZ  ACN A  23      38.594  32.824  34.025  1.00  0.00      A    C
ATOM    135  NZ  ACN A  23      38.824  32.716  32.935  1.00  0.00      A    N
ATOM    136  HZ  ACN A  23      37.466  32.330  35.826  1.00  0.00      A    H
ATOM    137  HZ1 ACN A  23      37.883  33.978  35.451  1.00  0.00      A    H
ATOM    138  HZ2 ACN A  23      39.188  32.768  35.968  1.00  0.00      A    H
ATOM    139  CT  ACN A  24      15.721  46.528  23.047  1.00  0.00      A    C
ATOM    140  CZ  ACN A  24      16.289  45.359  23.686  1.00  0.00      A    C
ATOM    141  NZ  ACN A  24      16.750  44.449  24.264  1.00  0.00      A    N
ATOM    142  HZ  ACN A  24      15.223  46.114  22.175  1.00  0.00      A    H
ATOM    143  HZ1 ACN A  24      16.379  47.363  22.820  1.00  0.00      A    H
ATOM    144  HZ2 ACN A  24      14.988  46.951  23.729  1.00  0.00      A    H
ATOM    145  CT  ACN A  25      29.647  32.367  16.984  1.00  0.00      A    C
ATOM    146  CZ  ACN A  25      30.061  32.520  18.407  1.00  0.00      A    C
ATOM    147  NZ  ACN A  25      30.334  32.548  19.522  1.00  0.00      A    N
ATOM    148  HZ  ACN A  25      30.491  32.492  16.309  1.00  0.00      A    H
ATOM    149  HZ1 ACN A  25      28.860  33.082  16.760  1.00  0.00      A    H
ATOM    150  HZ2 ACN A  25      29.194  31.393  16.819  1.00  0.00      A    H
ATOM    151  CT  ACN A  26       1.943  35.185  15.931  1.00  0.00      A    C
ATOM    152  CZ  ACN A  26       2.933  35.475  14.932  1.00  0.00      A    C
ATOM    153  NZ  ACN A  26       3.750  35.792  14.147  1.00  0.00      A    N
ATOM    154  HZ  ACN A  26       2.274  35.328  16.957  1.00  0.00      A    H
ATOM    155  HZ1 ACN A  26       1.624  34.155  15.794  1.00  0.00      A    H
ATOM    156  HZ2 ACN A  26       1.091  35.839  15.759  1.00  0.00      A    H
ATOM    157  CT  ACN A  27      39.369   1.949  34.834  1.00  0.00      A    C
ATOM    158  CZ  ACN A  27      40.593   2.849  35.002  1.00  0.00      A    C
ATOM    159  NZ  ACN A  27      41.575   3.465  35.160  1.00  0.00      A    N
ATOM    160  HZ  ACN A  27      38.909   1.993  33.850  1.00  0.00      A    H
ATOM    161  HZ1 ACN A  27      38.657   2.308  35.572  1.00  0.00      A    H
ATOM    162  HZ2 ACN A  27      39.661   0.925  35.051  1.00  0.00      A    H
ATOM    163  CT  ACN A  28       8.526   7.382   0.604  1.00  0.00      A    C
ATOM    164  CZ  ACN A  28       8.607   7.476   2.088  1.00  0.00      A    C
ATOM    165  NZ  ACN A  28       8.731   7.531   3.210  1.00  0.00      A    N
ATOM    166  HZ  ACN A  28       9.394   7.821   0.118  1.00  0.00      A    H
ATOM    167  HZ1 ACN A  28       7.578   7.814   0.296  1.00  0.00      A    H
ATOM    168  HZ2 ACN A  28       8.469   6.326   0.352  1.00  0.00      A    H
ATOM    169  CT  ACN A  29       7.368  16.942   0.578  1.00  0.00      A    C
ATOM    170  CZ  ACN A  29       7.575  16.051   1.740  1.00  0.00      A    C
ATOM    171  NZ  ACN A  29       7.685  15.287   2.632  1.00  0.00      A    N
ATOM    172  HZ  ACN A  29       8.344  17.383   0.396  1.00  0.00      A    H
ATOM    173  HZ1 ACN A  29       6.631  17.718   0.771  1.00  0.00      A    H
ATOM    174  HZ2 ACN A  29       7.160  16.352  -0.311  1.00  0.00      A    H
ATOM    175  CT  ACN A  30      31.111  40.473   1.469  1.00  0.00      A    C
ATOM    176  CZ  ACN A  30      31.208  41.611   0.547  1.00  0.00      A    C
ATOM    177  NZ  ACN A  30      31.247  42.484  -0.252  1.00  0.00      A    N
ATOM    178  HZ  ACN A  30      32.133  40.119   1.578  1.00  0.00      A    H
ATOM    179  HZ1 ACN A  30      30.485  39.674   1.081  1.00  0.00      A    H
ATOM    180  HZ2 ACN A  30      30.725  40.827   2.422  1.00  0.00      A    H
ATOM    181  CT  ACN A  31      44.209  19.763  38.012  1.00  0.00      A    C
ATOM    182  CZ  ACN A  31      43.722  18.424  38.412  1.00  0.00      A    C
ATOM    183  NZ  ACN A  31      43.269  17.401  38.695  1.00  0.00      A    N
ATOM    184  HZ  ACN A  31      44.800  19.663  37.105  1.00  0.00      A    H
ATOM    185  HZ1 ACN A  31      44.737  20.276  38.811  1.00  0.00      A    H
ATOM    186  HZ2 ACN A  31      43.322  20.377  37.880  1.00  0.00      A    H
ATOM    187  CT  ACN A  32       2.443  42.189  43.752  1.00  0.00      A    C
ATOM    188  CZ  ACN A  32       1.167  42.602  44.269  1.00  0.00      A    C
ATOM    189  NZ  ACN A  32       0.135  43.009  44.703  1.00  0.00      A    N
ATOM    190  HZ  ACN A  32       3.169  42.893  44.150  1.00  0.00      A    H
ATOM    191  HZ1 ACN A  32       2.435  42.216  42.665  1.00  0.00      A    H
ATOM    192  HZ2 ACN A  32       2.612  41.138  43.971  1.00  0.00      A    H
ATOM    193  CT  ACN A  33       3.682   9.063   1.509  1.00  0.00      A    C
ATOM    194  CZ  ACN A  33       4.422   7.792   1.395  1.00  0.00      A    C
ATOM    195  NZ  ACN A  33       5.045   6.855   1.284  1.00  0.00      A    N
ATOM    196  HZ  ACN A  33       4.472   9.802   1.399  1.00  0.00      A    H
ATOM    197  HZ1 ACN A  33       3.271   9.111   2.514  1.00  0.00      A    H
ATOM    198  HZ2 ACN A  33       3.006   9.207   0.671  1.00  0.00      A    H
ATOM    199  CT  ACN A  34      43.788  14.163  21.137  1.00  0.00      A    C
ATOM    200  CZ  ACN A  34      42.481  14.104  20.379  1.00  0.00      A    C
ATOM    201  NZ  ACN A  34      41.510  14.064  19.733  1.00  0.00      A    N
ATOM    202  HZ  ACN A  34      44.253  13.270  20.728  1.00  0.00      A    H
ATOM    203  HZ1 ACN A  34      43.489  14.128  22.181  1.00  0.00      A    H
ATOM    204  HZ2 ACN A  34      44.299  15.101  20.933  1.00  0.00      A    H
ATOM    205  CT  ACN A  35      31.258  43.930   6.062  1.00  0.00      A    C
ATOM    206  CZ  ACN A  35      31.533  42.528   5.815  1.00  0.00      A    C
ATOM    207  NZ  ACN A  35      31.673  41.412   5.607  1.00  0.00      A    N
ATOM    208  HZ  ACN A  35      31.084  44.432   5.113  1.00  0.00      A    H
ATOM    209  HZ1 ACN A  35      32.136  44.259   6.611  1.00  0.00      A    H
ATOM    210  HZ2 ACN A  35      30.391  43.983   6.716  1.00  0.00      A    H
ATOM    211  CT  ACN A  36      13.154  43.169  22.282  1.00  0.00      A    C
ATOM    212  CZ  ACN A  36      13.984  42.399  21.377  1.00  0.00      A    C
ATOM    213  NZ  ACN A  36      14.624  41.657  20.727  1.00  0.00      A    N
ATOM    214  HZ  ACN A  36      12.772  42.500  23.049  1.00  0.00      A    H
ATOM    215  HZ1 ACN A  36      12.378  43.646  21.690  1.00  0.00      A    H
ATOM    216  HZ2 ACN A  36      13.816  43.870  22.784  1.00  0.00      A    H
ATOM    217  CT  ACN A  37       6.556  39.770  45.099  1.00  0.00      A    C
ATOM    218  CZ  ACN A  37       6.232  40.577  43.918  1.00  0.00      A    C
ATOM    219  NZ  ACN A  37       5.938  41.178  42.996  1.00  0.00      A    N
ATOM    220  HZ  ACN A  37       5.785  39.042  45.338  1.00  0.00      A    H
ATOM    221  HZ1 ACN A  37       6.678  40.459  45.931  1.00  0.00      A    H
ATOM    222  HZ2 ACN A  37       7.491  39.251  44.900  1.00  0.00      A    H
ATOM    223  CT  ACN A  38      12.345  13.709  33.545  1.00  0.00      A    C
ATOM    224  CZ  ACN A  38      12.921  13.417  34.829  1.00  0.00      A    C
ATOM    225  NZ  ACN A  38      13.430  13.250  35.859  1.00  0.00      A    N
ATOM    226  HZ  ACN A  38      12.217  12.762  33.028  1.00  0.00      A    H
ATOM    227  HZ1 ACN A  38      13.101  14.166  32.911  1.00  0.00      A    H
ATOM    228  HZ2 ACN A  38      11.451  14.321  33.628  1.00  0.00      A    H
ATOM    229  CT  ACN A  39      13.081  40.089   0.270  1.00  0.00      A    C
ATOM    230  CZ  ACN A  39      12.733  41.032   1.337  1.00  0.00      A    C
ATOM    231  NZ  ACN A  39      12.566  41.831   2.142  1.00  0.00      A    N
ATOM    232  HZ  ACN A  39      12.923  39.063   0.593  1.00  0.00      A    H
ATOM    233  HZ1 ACN A  39      14.161  40.098   0.144  1.00  0.00      A    H
ATOM    234  HZ2 ACN A  39      12.548  40.384  -0.630  1.00  0.00      A    H
ATOM    235  CT  ACN A  40      25.050  31.954  42.884  1.00  0.00      A    C
ATOM    236  CZ  ACN A  40      25.765  30.840  42.289  1.00  0.00      A    C
ATOM    237  NZ  ACN A  40      26.324  29.972  41.788  1.00  0.00      A    N
ATOM    238  HZ  ACN A  40      24.181  32.116  42.251  1.00  0.00      A    H
ATOM    239  HZ1 ACN A  40      25.625  32.867  43.014  1.00  0.00      A    H
ATOM    240  HZ2 ACN A  40      24.783  31.562  43.862  1.00  0.00      A    H
ATOM    241  CT  ACN A  41      25.581  17.041  26.626  1.00  0.00      A    C
ATOM    242  CZ  ACN A  41      24.259  17.652  26.839  1.00  0.00      A    C
ATOM    243  NZ  ACN A  41      23.209  18.079  27.051  1.00  0.00      A    N
ATOM    244  HZ  ACN A  41      25.558  16.193  25.947  1.00  0.00      A    H
ATOM    245  HZ1 ACN A  41      25.916  16.603  27.563  1.00  0.00      A    H
ATOM    246  HZ2 ACN A  41      26.249  17.847  26.332  1.00  0.00      A    H
ATOM    247  CT  ACN A  42      24.870  41.755  43.300  1.00  0.00      A    C
ATOM    248  CZ  ACN A  42      23.754  42.423  42.640  1.00  0.00      A    C
ATOM    249  NZ  ACN A  42      22.801  42.958  42.155  1.00  0.00      A    N
ATOM    250  HZ  ACN A  42      25.742  42.368  43.514  1.00  0.00      A    H
ATOM    251  HZ1 ACN A  42      25.163  40.898  42.698  1.00  0.00      A    H
ATOM    252  HZ2 ACN A  42      24.472  41.381  44.240  1.00  0.00      A    H
ATOM    253  CT  ACN A  43      32.339  15.359   2.539  1.00  0.00      A    C
ATOM    254  CZ  ACN A  43      32.452  13.990   3.021  1.00  0.00      A    C
ATOM    255  NZ  ACN A  43      32.559  12.905   3.369  1.00  0.00      A    N
ATOM    256  HZ  ACN A  43      31.666  15.904   3.196  1.00  0.00      A    H
ATOM    257  HZ1 ACN A  43      32.022  15.448   1.503  1.00  0.00      A    H
ATOM    258  HZ2 ACN A  43      33.374  15.685   2.609  1.00  0.00      A    H
ATOM    259  CT  ACN A  44      10.779   5.155  19.065  1.00  0.00      A    C
ATOM    260  CZ  ACN A  44      10.668   5.271  17.596  1.00  0.00      A    C
ATOM    261  NZ  ACN A  44      10.584   5.356  16.445  1.00  0.00      A    N
ATOM    262  HZ  ACN A  44      11.848   5.291  19.204  1.00  0.00      A    H
ATOM    263  HZ1 ACN A  44      10.325   4.213  19.361  1.00  0.00      A    H
ATOM    264  HZ2 ACN A  44      10.178   5.880  19.607  1.00  0.00      A    H
ATOM    265  CT  ACN A  45       9.039  22.116  28.276  1.00  0.00      A    C
ATOM    266  CZ  ACN A  45       9.725  23.424  28.490  1.00  0.00      A    C
ATOM    267  NZ  ACN A  45      10.231  24.446  28.692  1.00  0.00      A    N
ATOM    268  HZ  ACN A  45       8.391  22.229  27.411  1.00  0.00      A    H
ATOM    269  HZ1 ACN A  45       8.417  21.970  29.156  1.00  0.00      A    H
ATOM    270  HZ2 ACN A  45       9.673  21.242  28.150  1.00  0.00      A    H
ATOM    271  CT  ACN A  46      40.789  19.754  15.832  1.00  0.00      A    C
ATOM    272  CZ  ACN A  46      39.427  19.319  15.532  1.00  0.00      A    C
ATOM    273  NZ  ACN A  46      38.344  18.955  15.232  1.00  0.00      A    N
ATOM    274  HZ  ACN A  46      41.356  19.612  14.916  1.00  0.00      A    H
ATOM    275  HZ1 ACN A  46      41.223  19.219  16.673  1.00  0.00      A    H
ATOM    276  HZ2 ACN A  46      40.782  20.805  16.111  1.00  0.00      A    H
ATOM    277  CT  ACN A  47      44.055  18.574   2.975  1.00  0.00      A    C
ATOM    278  CZ  ACN A  47      45.091  19.605   3.168  1.00  0.00      A    C
ATOM    279  NZ  ACN A  47      45.934  20.407   3.288  1.00  0.00      A    N
ATOM    280  HZ  ACN A  47      43.553  18.403   3.924  1.00  0.00      A    H
ATOM    281  HZ1 ACN A  47      44.645  17.700   2.713  1.00  0.00      A    H
ATOM    282  HZ2 ACN A  47      43.329  18.870   2.222  1.00  0.00      A    H
ATOM    283  CT  ACN A  48      17.906  46.630   4.377  1.00  0.00      A    C
ATOM    284  CZ  ACN A  48      17.776  45.195   4.634  1.00  0.00      A    C
ATOM    285  NZ  ACN A  48      17.674  44.008   4.886  1.00  0.00      A    N
ATOM    286  HZ  ACN A  48      18.971  46.829   4.287  1.00  0.00      A    H
ATOM    287  HZ1 ACN A  48      17.379  47.094   5.206  1.00  0.00      A    H
ATOM    288  HZ2 ACN A  48      17.449  47.027   3.473  1.00  0.00      A    H
ATOM    289  CT  ACN A  49      16.693  14.261   4.636  1.00  0.00      A    C
ATOM    290  CZ  ACN A  49      18.155  14.406   4.602  1.00  0.00      A    C
ATOM    291  NZ  ACN A  49      19.345  14.526   4.569  1.00  0.00      A    N
ATOM    292  HZ  ACN A  49      16.294  15.254   4.443  1.00  0.00      A    H
ATOM    293  HZ1 ACN A  49      16.267  14.041   5.611  1.00  0.00      A    H
ATOM    294  HZ2 ACN A  49      16.350  13.540   3.899  1.00  0.00      A    H
ATOM    295  CT  ACN A  50      12.898  18.637  25.096  1.00  0.00      A    C
ATOM    296  CZ  ACN A  50      12.410  17.604  24.191  1.00  0.00      A    C
ATOM    297  NZ  ACN A  50      12.094  16.750  23.514  1.00  0.00      A    N
ATOM    298  HZ  ACN A  50      12.148  19.344  25.443  1.00  0.00      A    H
ATOM    299  HZ1 ACN A  50      13.644  19.172  24.515  1.00  0.00      A    H
ATOM    300  HZ2 ACN A  50      13.401  18.136  25.920  1.00  0.00      A    H
ATOM    301  CT  ACN A  51       1.091  10.488  16.614  1.00  0.00      A    C
ATOM    302  CZ  ACN A  51       0.571  11.309  17.692  1.00  0.00      A    C
ATOM    303  NZ  ACN A  51       0.175  12.003  18.543  1.00  0.00      A    N
ATOM    304  HZ  ACN A  51       0.560   9.540  16.624  1.00  0.00      A    H
ATOM    305  HZ1 ACN A  51       2.162  10.432  16.791  1.00  0.00      A    H
ATOM    306  HZ2 ACN A  51       0.881  10.902  15.631  1.00  0.00      A    H
ATOM    307  CT  ACN A  52      34.793   1.080  16.201  1.00  0.00      A    C
ATOM    308  CZ  ACN A  52      34.240   0.158  15.164  1.00  0.00      A    C
ATOM    309  NZ  ACN A  52      33.721  -0.464  14.372  1.00  0.00      A    N
ATOM    310  HZ  ACN A  52      34.292   0.880  17.144  1.00  0.00      A    H
ATOM    311  HZ1 ACN A  52      34.642   2.094  15.839  1.00  0.00      A    H
ATOM    312  HZ2 ACN A  52      35.825   0.829  16.432  1.00  0.00      A    H
ATOM    313  CT  ACN A  53      46.166  23.388  35.944  1.00  0.00      A    C
ATOM    314  CZ  ACN A  53      44.732  23.353  36.219  1.00  0.00      A    C
ATOM    315  NZ  ACN A  53      43.597  23.339  36.401  1.00  0.00      A    N
ATOM    316  HZ  ACN A  53      46.354  22.703  35.121  1.00  0.00      A    H
ATOM    317  HZ1 ACN A  53      46.709  23.137  36.851  1.00  0.00      A    H
ATOM    318  HZ2 ACN A  53      46.322  24.436  35.701  1.00  0.00      A    H
ATOM    319  CT  ACN A  54      26.954   8.079   6.343  1.00  0.00      A    C
ATOM    320  CZ  ACN A  54      27.645   6.912   6.777  1.00  0.00      A    C
ATOM    321  NZ  ACN A  54      28.179   5.901   7.043  1.00  0.00      A    N
ATOM    322  HZ  ACN A  54      25.986   7.909   6.806  1.00  0.00      A    H
ATOM    323  HZ1 ACN A  54      26.912   8.217   5.265  1.00  0.00      A    H
ATOM    324  HZ2 ACN A  54      27.558   8.911   6.697  1.00  0.00      A    H
ATOM    325  CT  ACN A  55      28.288  36.140  35.292  1.00  0.00      A    C
ATOM    326  CZ  ACN A  55      29.483  37.014  35.080  1.00  0.00      A    C
ATOM    327  NZ  ACN A  55      30.452  37.703  34.916  1.00  0.00      A    N
ATOM    328  HZ  ACN A  55      27.786  36.457  36.203  1.00  0.00      A    H
ATOM    329  HZ1 ACN A  55      28.513  35.094  35.484  1.00  0.00      A    H
ATOM    330  HZ2 ACN A  55      27.697  36.048  34.385  1.00  0.00      A    H
ATOM    331  CT  ACN A  56      44.408  46.109  21.687  1.00  0.00      A    C
ATOM    332  CZ  ACN A  56      44.877  45.001  22.482  1.00  0.00      A    C
ATOM    333  NZ  ACN A  56      45.211  44.063  23.168  1.00  0.00      A    N
ATOM    334  HZ  ACN A  56      45.292  46.727  21.549  1.00  0.00      A    H
ATOM    335  HZ1 ACN A  56      43.733  46.725  22.275  1.00  0.00      A    H
ATOM    336  HZ2 ACN A  56      43.886  45.790  20.789  1.00  0.00      A    H
ATOM    337  CT  ACN A  57      39.862  12.131   6.175  1.00  0.00      A    C
ATOM    338  CZ  ACN A  57      40.370  10.840   5.698  1.00  0.00      A    C
ATOM    339  NZ  ACN A  57      40.789   9.795   5.352  1.00  0.00      A    N
ATOM    340  HZ  ACN A  57      40.325  12.910   5.575  1.00  0.00      A    H
ATOM    341  HZ1 ACN A  57      40.039  12.192   7.246  1.00  0.00      A    H
ATOM    342  HZ2 ACN A  57      38.796  12.279   6.025  1.00  0.00      A    H
ATOM    343  CT  ACN A  58      16.367   5.059  21.679  1.00  0.00      A    C
ATOM    344  CZ  ACN A  58      15.030   5.705  21.846  1.00  0.00      A    C
ATOM    345  NZ  ACN A  58      13.997   6.164  22.021  1.00  0.00      A    N
ATOM    346  HZ  ACN A  58      16.158   4.105  21.202  1.00  0.00      A    H
ATOM    347  HZ1 ACN A  58      16.901   4.959  22.620  1.00  0.00      A    H
ATOM    348  HZ2 ACN A  58      17.026   5.599  21.004  1.00  0.00      A    H
ATOM    349  CT  ACN A  59      23.194   8.975   0.055  1.00  0.00      A    C
ATOM    350  CZ  ACN A  59      23.170   8.770   1.497  1.00  0.00      A    C
ATOM    351  NZ  ACN A  59      23.106   8.588   2.632  1.00  0.00      A    N
ATOM    352  HZ  ACN A  59      22.159   9.001  -0.276  1.00  0.00      A    H
ATOM    353  HZ1 ACN A  59      23.581   8.093  -0.449  1.00  0.00      A    H
ATOM    354  HZ2 ACN A  59      23.673   9.860  -0.356  1.00  0.00      A    H
ATOM    355  CT  ACN A  60      42.889   7.027  11.696  1.00  0.00      A    C
ATOM    356  CZ  ACN A  60      42.691   6.277  10.452  1.00  0.00      A    C
ATOM    357  NZ  ACN A  60      42.483   5.674   9.466  1.00  0.00      A    N
ATOM    358  HZ  ACN A  60      42.048   7.593  12.089  1.00  0.00      A    H
ATOM    359  HZ1 ACN A  60      43.691   7.761  11.723  1.00  0.00      A    H
ATOM    360  HZ2 ACN A  60      43.045   6.345  12.527  1.00  0.00      A    H
ATOM    361  CT  ACN A  61      40.184   4.966  27.643  1.00  0.00      A    C
ATOM    362  CZ  ACN A  61      39.074   4.130  27.189  1.00  0.00      A    C
ATOM    363  NZ  ACN A  61      38.155   3.434  26.815  1.00  0.00      A    N
ATOM    364  HZ  ACN A  61      39.864   5.980  27.419  1.00  0.00      A    H
ATOM    365  HZ1 ACN A  61      41.085   4.627  27.137  1.00  0.00      A    H
ATOM    366  HZ2 ACN A  61      40.380   4.822  28.702  1.00  0.00      A    H
ATOM    367  CT  ACN A  62      20.338   6.522  24.695  1.00  0.00      A    C
ATOM    368  CZ  ACN A  62      19.939   6.561  23.296  1.00  0.00      A    C
ATOM    369  NZ  ACN A  62      19.634   6.596  22.166  1.00  0.00      A    N
ATOM    370  HZ  ACN A  62      19.939   5.592  25.093  1.00  0.00      A    H
ATOM    371  HZ1 ACN A  62      19.887   7.347  25.241  1.00  0.00      A    H
ATOM    372  HZ2 ACN A  62      21.416   6.523  24.835  1.00  0.00      A    H
ATOM    373  CT  ACN A  63      42.216  33.939  21.491  1.00  0.00      A    C
ATOM    374  CZ  ACN A  63      41.869  32.631  20.909  1.00  0.00      A    C
ATOM    375  NZ  ACN A  63      41.653  31.579  20.470  1.00  0.00      A    N
ATOM    376  HZ  ACN A  63      42.616  34.698  20.823  1.00  0.00      A    H
ATOM    377  HZ1 ACN A  63      42.933  33.727  22.279  1.00  0.00      A    H
ATOM    378  HZ2 ACN A  63      41.324  34.380  21.929  1.00  0.00      A    H
ATOM    379  CT  ACN A  64      35.959  20.898  10.831  1.00  0.00      A    C
ATOM    380  CZ  ACN A  64      36.436  21.760  11.916  1.00  0.00      A    C
ATOM    381  NZ  ACN A  64      36.852  22.385  12.768  1.00  0.00      A    N
ATOM    382  HZ  ACN A  64      35.159  20.375  11.349  1.00  0.00      A    H
ATOM    383  HZ1 ACN A  64      36.798  20.272  10.537  1.00  0.00      A    H
ATOM    384  HZ2 ACN A  64      35.606  21.467   9.976  1.00  0.00      A    H
ATOM    385  CT  ACN A  65      42.079  25.505   4.934  1.00  0.00      A    C
ATOM    386  CZ  ACN A  65      41.049  26.586   4.806  1.00  0.00      A    C
ATOM    387  NZ  ACN A  65      40.215  27.312   4.698  1.00  0.00      A    N
ATOM    388  HZ  ACN A  65      43.093  25.780   4.655  1.00  0.00      A    H
ATOM    389  HZ1 ACN A  65      41.982  24.564   4.398  1.00  0.00      A    H
ATOM    390  HZ2 ACN A  65      41.967  25.174   5.964  1.00  0.00      A    H
ATOM    391  CT  ACN A  66      12.521  15.340  43.186  1.00  0.00      A    C
ATOM    392  CZ  ACN A  66      13.664  15.051  42.360  1.00  0.00      A    C
ATOM    393  NZ  ACN A  66      14.592  14.900  41.754  1.00  0.00      A    N
ATOM    394  HZ  ACN A  66      12.863  15.832  44.093  1.00  0.00      A    H
ATOM    395  HZ1 ACN A  66      11.975  14.419  43.369  1.00  0.00      A    H
ATOM    396  HZ2 ACN A  66      11.826  15.880  42.548  1.00  0.00      A    H
ATOM    397  CT  ACN A  67       9.456  42.367  24.237  1.00  0.00      A    C
ATOM    398  CZ  ACN A  67      10.407  41.321  23.785  1.00  0.00      A    C
ATOM    399  NZ  ACN A  67      11.084  40.444  23.468  1.00  0.00      A    N
ATOM    400  HZ  ACN A  67       8.460  41.996  24.012  1.00  0.00      A    H
ATOM    401  HZ1 ACN A  67       9.768  43.260  23.702  1.00  0.00      A    H
ATOM    402  HZ2 ACN A  67       9.587  42.563  25.299  1.00  0.00      A    H
ATOM    403  CT  ACN A  68       2.810  11.263   9.295  1.00  0.00      A    C
ATOM    404  CZ  ACN A  68       1.640  10.520   8.735  1.00  0.00      A    C
ATOM    405  NZ  ACN A  68       0.737   9.943   8.358  1.00  0.00      A    N
ATOM    406  HZ  ACN A  68       2.572  12.053  10.003  1.00  0.00      A    H
ATOM    407  HZ1 ACN A  68       3.574  11.684   8.648  1.00  0.00      A    H
ATOM    408  HZ2 ACN A  68       3.284  10.419   9.791  1.00  0.00      A    H
ATOM    409  CT  ACN A  69      44.051   9.547  40.390  1.00  0.00      A    C
ATOM    410  CZ  ACN A  69      45.100   9.185  41.347  1.00  0.00      A    C
ATOM    411  NZ  ACN A  69      45.888   9.024  42.167  1.00  0.00      A    N
ATOM    412  HZ  ACN A  69      43.874  10.618  40.442  1.00  0.00      A    H
ATOM    413  HZ1 ACN A  69      43.176   8.926  40.566  1.00  0.00      A    H
ATOM    414  HZ2 ACN A  69      44.448   9.201  39.439  1.00  0.00      A    H
ATOM    415  CT  ACN A  70      17.327  24.379  38.621  1.00  0.00      A    C
ATOM    416  CZ  ACN A  70      18.274  23.532  37.854  1.00  0.00      A    C
ATOM    417  NZ  ACN A  70      19.049  22.906  37.242  1.00  0.00      A    N
ATOM    418  HZ  ACN A  70      17.273  25.422  38.320  1.00  0.00      A    H
ATOM    419  HZ1 ACN A  70      17.553  24.288  39.680  1.00  0.00      A    H
ATOM    420  HZ2 ACN A  70      16.317  23.981  38.555  1.00  0.00      A    H
ATOM    421  CT  ACN A  71      22.586  30.436   3.190  1.00  0.00      A    C
ATOM    422  CZ  ACN A  71      21.320  30.996   3.766  1.00  0.00      A    C
ATOM    423  NZ  ACN A  71      20.398  31.496   4.235  1.00  0.00      A    N
ATOM    424  HZ  ACN A  71      22.217  29.593   2.611  1.00  0.00      A    H
ATOM    425  HZ1 ACN A  71      23.269  30.086   3.960  1.00  0.00      A    H
ATOM    426  HZ2 ACN A  71      23.071  31.155   2.535  1.00  0.00      A    H
ATOM    427  CT  ACN A  72      16.740  29.138  33.285  1.00  0.00      A    C
ATOM    428  CZ  ACN A  72      18.122  29.340  32.891  1.00  0.00      A    C
ATOM    429  NZ  ACN A  72      19.238  29.541  32.614  1.00  0.00      A    N
ATOM    430  HZ  ACN A  72      16.601  28.194  33.807  1.00  0.00      A    H
ATOM    431  HZ1 ACN A  72      16.077  29.207  32.426  1.00  0.00      A    H
ATOM    432  HZ2 ACN A  72      16.423  29.956  33.927  1.00  0.00      A    H
ATOM    433  CT  ACN A  73      42.106  26.881  36.415  1.00  0.00      A    C
ATOM    434  CZ  ACN A  73      41.916  26.416  37.801  1.00  0.00      A    C
ATOM    435  NZ  ACN A  73      41.756  26.002  38.850  1.00  0.00      A    N
ATOM    436  HZ  ACN A  73      43.152  26.590  36.370  1.00  0.00      A    H
ATOM    437  HZ1 ACN A  73      41.971  27.959  36.445  1.00  0.00      A    H
ATOM    438  HZ2 ACN A  73      41.378  26.410  35.759  1.00  0.00      A    H
ATOM    439  CT  ACN A  74      46.250  45.160  41.484  1.00  0.00      A    C
ATOM    440  CZ  ACN A  74      46.076  45.555  40.079  1.00  0.00      A    C
ATOM    441  NZ  ACN A  74      45.967  45.855  38.990  1.00  0.00      A    N
ATOM    442  HZ  ACN A  74      45.331  45.037  42.052  1.00  0.00      A    H
ATOM    443  HZ1 ACN A  74      46.778  46.042  41.838  1.00  0.00      A    H
ATOM    444  HZ2 ACN A  74      46.955  44.334  41.516  1.00  0.00      A    H
ATOM    445  CT  ACN A  75      23.884  33.949  35.331  1.00  0.00      A    C
ATOM    446  CZ  ACN A  75      25.236  33.852  34.732  1.00  0.00      A    C
ATOM    447  NZ  ACN A  75      26.278  33.766  34.329  1.00  0.00      A    N
ATOM    448  HZ  ACN A  75      23.345  34.824  34.975  1.00  0.00      A    H
ATOM    449  HZ1 ACN A  75      23.943  34.001  36.415  1.00  0.00      A    H
ATOM    450  HZ2 ACN A  75      23.339  33.050  35.057  1.00  0.00      A    H
ATOM    451  CT  ACN A  76      30.812  26.526  16.150  1.00  0.00      A    C
ATOM    452  CZ  ACN A  76      30.315  27.786  16.640  1.00  0.00      A    C
ATOM    453  NZ  ACN A  76      29.870  28.754  17.061  1.00  0.00      A    N
ATOM    454  HZ  ACN A  76      31.898  26.518  16.176  1.00  0.00      A    H
ATOM    455  HZ1 ACN A  76      30.372  26.375  15.168  1.00  0.00      A    H
ATOM    456  HZ2 ACN A  76      30.407  25.701  16.730  1.00  0.00      A    H
ATOM    457  CT  ACN A  77       6.124  36.986  35.926  1.00  0.00      A    C
ATOM    458  CZ  ACN A  77       6.355  35.729  35.204  1.00  0.00      A    C
ATOM    459  NZ  ACN A  77       6.625  34.719  34.671  1.00  0.00      A    N
ATOM    460  HZ  ACN A  77       7.044  37.468  36.245  1.00  0.00      A    H
ATOM    461  HZ1 ACN A  77       5.528  36.771  36.809  1.00  0.00      A    H
ATOM    462  HZ2 ACN A  77       5.544  37.659  35.299  1.00  0.00      A    H
ATOM    463  CT  ACN A  78      39.874  34.661   8.264  1.00  0.00      A    C
ATOM    464  CZ  ACN A  78      38.672  35.356   8.513  1.00  0.00      A    C
ATOM    465  NZ  ACN A  78      37.678  35.944   8.673  1.00  0.00      A    N
ATOM    466  HZ  ACN A  78      40.077  34.690   7.196  1.00  0.00      A    H
ATOM    467  HZ1 ACN A  78      39.822  33.693   8.755  1.00  0.00      A    H
ATOM    468  HZ2 ACN A  78      40.670  35.326   8.589  1.00  0.00      A    H
ATOM    469  CT  ACN A  79      30.706  29.503  20.790  1.00  0.00      A    C
ATOM    470  CZ  ACN A  79      30.943  28.618  21.926  1.00  0.00      A    C
ATOM    471  NZ  ACN A  79      31.068  27.967  22.885  1.00  0.00      A    N
ATOM    472  HZ  ACN A  79      30.025  28.969  20.132  1.00  0.00      A    H
ATOM    473  HZ1 ACN A  79      31.642  29.712  20.279  1.00  0.00      A    H
ATOM    474  HZ2 ACN A  79      30.251  30.454  21.051  1.00  0.00      A    H
ATOM    475  CT  ACN A  80      17.636  34.140  29.542  1.00  0.00      A    C
ATOM    476  CZ  ACN A  80      18.750  33.459  28.845  1.00  0.00      A    C
ATOM    477  NZ  ACN A  80      19.601  32.866  28.305  1.00  0.00      A    N
ATOM    478  HZ  ACN A  80      17.636  35.208  29.335  1.00  0.00      A    H
ATOM    479  HZ1 ACN A  80      17.764  33.929  30.601  1.00  0.00      A    H
ATOM    480  HZ2 ACN A  80      16.679  33.707  29.264  1.00  0.00      A    H
ATOM    481  CT  ACN A  81      33.640  27.134   8.310  1.00  0.00      A    C
ATOM    482  CZ  ACN A  81      34.866  27.784   7.859  1.00  0.00      A    C
ATOM    483  NZ  ACN A  81      35.846  28.273   7.540  1.00  0.00      A    N
ATOM    484  HZ  ACN A  81      33.119  26.719   7.451  1.00  0.00      A    H
ATOM    485  HZ1 ACN A  81      33.037  27.804   8.918  1.00  0.00      A    H
ATOM    486  HZ2 ACN A  81      33.870  26.326   9.000  1.00  0.00      A    H
ATOM    487  CT  ACN A  82       8.868  44.484   1.915  1.00  0.00      A    C
ATOM    488  CZ  ACN A  82       7.451  44.179   1.646  1.00  0.00      A    C
ATOM    489  NZ  ACN A  82       6.347  43.875   1.388  1.00  0.00      A    N
ATOM    490  HZ  ACN A  82       9.225  45.442   1.546  1.00  0.00      A    H
ATOM    491  HZ1 ACN A  82       9.439  43.736   1.369  1.00  0.00      A    H
ATOM    492  HZ2 ACN A  82       8.931  44.272   2.979  1.00  0.00      A    H
ATOM    493  CT  ACN A  83      44.326  16.476  14.725  1.00  0.00      A    C
ATOM    494  CZ  ACN A  83      45.089  17.102  13.583  1.00  0.00      A    C
ATOM    495  NZ  ACN A  83      45.639  17.653  12.647  1.00  0.00      A    N
ATOM    496  HZ  ACN A  83      43.875  15.584  14.298  1.00  0.00      A    H
ATOM    497  HZ1 ACN A  83      43.593  17.169  15.130  1.00  0.00      A    H
ATOM    498  HZ2 ACN A  83      45.121  16.148  15.390  1.00  0.00      A    H
ATOM    499  CT  ACN A  84       8.901  12.024   1.332  1.00  0.00      A    C
ATOM    500  CZ  ACN A  84       7.697  12.331   0.653  1.00  0.00      A    C
ATOM    501  NZ  ACN A  84       6.719  12.570   0.090  1.00  0.00      A    N
ATOM    502  HZ  ACN A  84       9.759  12.579   0.962  1.00  0.00      A    H
ATOM    503  HZ1 ACN A  84       9.100  10.959   1.249  1.00  0.00      A    H
ATOM    504  HZ2 ACN A  84       8.707  12.458   2.310  1.00  0.00      A    H
ATOM    505  CT  ACN A  85      36.764  38.425  34.101  1.00  0.00      A    C
ATOM    506  CZ  ACN A  85      36.584  37.184  34.878  1.00  0.00      A    C
ATOM    507  NZ  ACN A  85      36.444  36.173  35.428  1.00  0.00      A    N
ATOM    508  HZ  ACN A  85      37.174  39.203  34.739  1.00  0.00      A    H
ATOM    509  HZ1 ACN A  85      35.801  38.619  33.636  1.00  0.00      A    H
ATOM    510  HZ2 ACN A  85      37.456  38.236  33.284  1.00  0.00      A    H
ATOM    511  CT  ACN A  86      11.034  25.663   9.624  1.00  0.00      A    C
ATOM    512  CZ  ACN A  86      11.528  26.703   8.745  1.00  0.00      A    C
ATOM    513  NZ  ACN A  86      12.058  27.482   8.042  1.00  0.00      A    N
ATOM    514  HZ  ACN A  86      10.087  25.256   9.279  1.00  0.00      A    H
ATOM    515  HZ1 ACN A  86      10.974  26.062  10.634  1.00  0.00      A    H
ATOM    516  HZ2 ACN A  86      11.734  24.847   9.782  1.00  0.00      A    H
ATOM    517  CT  ACN A  87       7.389  30.886  21.155  1.00  0.00      A    C
ATOM    518  CZ  ACN A  87       6.741  30.133  20.080  1.00  0.00      A    C
ATOM    519  NZ  ACN A  87       6.188  29.470  19.292  1.00  0.00      A    N
ATOM    520  HZ  ACN A  87       8.047  30.187  21.664  1.00  0.00      A    H
ATOM    521  HZ1 ACN A  87       6.629  31.268  21.832  1.00  0.00      A    H
ATOM    522  HZ2 ACN A  87       7.955  31.727  20.763  1.00  0.00      A    H
ATOM    523  CT  ACN A  88      18.067  44.846  18.233  1.00  0.00      A    C
ATOM    524  CZ  ACN A  88      17.411  44.790  19.551  1.00  0.00      A    C
ATOM    525  NZ  ACN A  88      16.858  44.711  20.564  1.00  0.00      A    N
ATOM    526  HZ  ACN A  88      18.950  45.447  18.436  1.00  0.00      A    H
ATOM    527  HZ1 ACN A  88      17.442  45.396  17.535  1.00  0.00      A    H
ATOM    528  HZ2 ACN A  88      18.301  43.806  18.019  1.00  0.00      A    H
ATOM    529  CT  ACN A  89      36.466  26.964  19.801  1.00  0.00      A    C
ATOM    530  CZ  ACN A  89      37.857  27.152  20.299  1.00  0.00      A    C
ATOM    531  NZ  ACN A  89      38.912  27.360  20.684  1.00  0.00      A    N
ATOM    532  HZ  ACN A  89      35.861  26.749  20.678  1.00  0.00      A    H
ATOM    533  HZ1 ACN A  89      36.472  26.050  19.212  1.00  0.00      A    H
ATOM    534  HZ2 ACN A  89      36.048  27.787  19.227  1.00  0.00      A    H
ATOM    535  CT  ACN A  90      19.658  40.613   5.306  1.00  0.00      A    C
ATOM    536  CZ  ACN A  90      18.534  39.711   4.982  1.00  0.00      A    C
ATOM    537  NZ  ACN A  90      17.707  38.986   4.670  1.00  0.00      A    N
ATOM    538  HZ  ACN A  90      19.407  41.093   6.249  1.00  0.00      A    H
ATOM    539  HZ1 ACN A  90      19.781  41.293   4.468  1.00  0.00      A    H
ATOM    540  HZ2 ACN A  90      20.486  39.911   5.369  1.00  0.00      A    H
ATOM    541  CT  ACN A  91      38.273  13.408  26.966  1.00  0.00      A    C
ATOM    542  CZ  ACN A  91      38.264  12.043  26.538  1.00  0.00      A    C
ATOM    543  NZ  ACN A  91      38.301  10.915  26.146  1.00  0.00      A    N
ATOM    544  HZ  ACN A  91      37.353  13.858  26.604  1.00  0.00      A    H
ATOM    545  HZ1 ACN A  91      39.159  13.942  26.633  1.00  0.00      A    H
ATOM    546  HZ2 ACN A  91      38.373  13.535  28.041  1.00  0.00      A    H
ATOM    547  CT  ACN A  92      14.516  35.269  19.670  1.00  0.00      A    C
ATOM    548  CZ  ACN A  92      15.707  35.036  18.846  1.00  0.00      A    C
ATOM    549  NZ  ACN A  92      16.700  34.846  18.184  1.00  0.00      A    N
ATOM    550  HZ  ACN A  92      13.693  34.673  19.284  1.00  0.00      A    H
ATOM    551  HZ1 ACN A  92      14.346  36.340  19.593  1.00  0.00      A    H
ATOM    552  HZ2 ACN A  92      14.796  34.929  20.664  1.00  0.00      A    H
ATOM    553  CT  ACN A  93       3.910  36.427  41.675  1.00  0.00      A    C
ATOM    554  CZ  ACN A  93       5.227  36.851  42.181  1.00  0.00      A    C
ATOM    555  NZ  ACN A  93       6.236  37.115  42.650  1.00  0.00      A    N
ATOM    556  HZ  ACN A  93       3.804  36.583  40.605  1.00  0.00      A    H
ATOM    557  HZ1 ACN A  93       3.167  37.072  42.138  1.00  0.00      A    H
ATOM    558  HZ2 ACN A  93       3.774  35.386  41.955  1.00  0.00      A    H
ATOM    559  CT  ACN A  94      32.527  14.513  17.024  1.00  0.00      A    C
ATOM    560  CZ  ACN A  94      31.170  14.158  17.586  1.00  0.00      A    C
ATOM    561  NZ  ACN A  94      30.137  13.913  18.028  1.00  0.00      A    N
ATOM    562  HZ  ACN A  94      32.936  15.389  17.519  1.00  0.00      A    H
ATOM    563  HZ1 ACN A  94      32.305  14.712  15.978  1.00  0.00      A    H
ATOM    564  HZ2 ACN A  94      33.162  13.631  17.050  1.00  0.00      A    H
ATOM    565  CT  ACN A  95      35.501  26.872  32.284  1.00  0.00      A    C
ATOM    566  CZ  ACN A  95      35.410  28.341  32.193  1.00  0.00      A    C
ATOM    567  NZ  ACN A  95      35.238  29.521  32.177  1.00  0.00      A    N
ATOM    568  HZ  ACN A  95      34.906  26.562  31.429  1.00  0.00      A    H
ATOM    569  HZ1 ACN A  95      35.092  26.385  33.165  1.00  0.00      A    H
ATOM    570  HZ2 ACN A  95      36.559  26.625  32.335  1.00  0.00      A    H
ATOM    571  CT  ACN A  96      33.831   8.042  14.305  1.00  0.00      A    C
ATOM    572  CZ  ACN A  96      34.352   6.730  14.215  1.00  0.00      A    C
ATOM    573  NZ  ACN A  96      34.859   5.706  14.129  1.00  0.00      A    N
ATOM    574  HZ  ACN A  96      32.900   7.963  14.861  1.00  0.00      A    H
ATOM    575  HZ1 ACN A  96      33.700   8.493  13.325  1.00  0.00      A    H
ATOM    576  HZ2 ACN A  96      34.543   8.587  14.918  1.00  0.00      A    H
ATOM    577  CT  ACN A  97      10.590  34.236  27.593  1.00  0.00      A    C
ATOM    578  CZ  ACN A  97      11.064  32.837  27.440  1.00  0.00      A    C
ATOM    579  NZ  ACN A  97      11.478  31.746  27.318  1.00  0.00      A    N
ATOM    580  HZ  ACN A  97      11.323  34.918  27.167  1.00  0.00      A    H
ATOM    581  HZ1 ACN A  97      10.582  34.521  28.642  1.00  0.00      A    H
ATOM    582  HZ2 ACN A  97       9.586  34.273  27.179  1.00  0.00      A    H
ATOM    583  CT  ACN A  98      39.720   4.528  23.143  1.00  0.00      A    C
ATOM    584  CZ  ACN A  98      38.711   3.491  22.917  1.00  0.00      A    C
ATOM    585  NZ  ACN A  98      37.944   2.671  22.661  1.00  0.00      A    N
ATOM    586  HZ  ACN A  98      39.788   4.447  24.225  1.00  0.00      A    H
ATOM    587  HZ1 ACN A  98      39.435   5.542  22.876  1.00  0.00      A    H
ATOM    588  HZ2 ACN A  98      40.641   4.213  22.659  1.00  0.00      A    H
ATOM    589  CT  ACN A  99      26.594  42.383  10.806  1.00  0.00      A    C
ATOM    590  CZ  ACN A  99      25.871  41.946   9.576  1.00  0.00      A    C
ATOM    591  NZ  ACN A  99      25.371  41.571   8.610  1.00  0.00      A    N
ATOM    592  HZ  ACN A  99      26.082  43.223  11.268  1.00  0.00      A    H
ATOM    593  HZ1 ACN A  99      27.587  42.763  10.580  1.00  0.00      A    H
ATOM    594  HZ2 ACN A  99      26.616  41.691  11.643  1.00  0.00      A    H
ATOM    595  CT  ACN A 100      13.143  20.679  44.297  1.00  0.00      A    C
ATOM    596  CZ  ACN A 100      12.858  19.291  44.643  1.00  0.00      A    C
ATOM    597  NZ  ACN A 100      12.575  18.197  44.949  1.00  0.00      A    N
ATOM    598  HZ  ACN A 100      12.666  21.227  45.105  1.00  0.00      A    H
ATOM    599  HZ1 ACN A 100      12.755  20.850  43.296  1.00  0.00      A    H
ATOM    600  HZ2 ACN A 100      14.229  20.738  44.309  1.00  0.00      A    H
ATOM    601  CT  ACN A 101       3.712  13.420  31.636  1.00  0.00      A    C
ATOM    602  CZ  ACN A 101       4.048  13.133  30.213  1.00  0.00      A    C
ATOM    603  NZ  ACN A 101       4.401  12.953  29.137  1.00  0.00      A    N
ATOM    604  HZ  ACN A 101       4.681  13.528  32.117  1.00  0.00      A    H
ATOM    605  HZ1 ACN A 101       3.221  12.618  32.181  1.00  0.00      A    H
ATOM    606  HZ2 ACN A 101       3.120  14.317  31.802  1.00  0.00      A    H
ATOM    607  CT  ACN A 102      34.223  38.590   4.333  1.00  0.00      A    C
ATOM    608  CZ  ACN A 102      34.329  37.128   4.338  1.00  0.00      A    C
ATOM    609  NZ  ACN A 102      34.345  35.993   4.298  1.00  0.00      A    N
ATOM    610  HZ  ACN A 102      34.139  38.798   5.397  1.00  0.00      A    H
ATOM    611  HZ1 ACN A 102      33.317  38.844   3.788  1.00  0.00      A    H
ATOM    612  HZ2 ACN A 102      35.152  38.995   3.942  1.00  0.00      A    H
ATOM    613  CT  ACN A 103       3.094   6.511   9.689  1.00  0.00      A    C
ATOM    614  CZ  ACN A 103       3.364   5.321  10.480  1.00  0.00      A    C
ATOM    615  NZ  ACN A 103       3.562   4.381  11.084  1.00  0.00      A    N
ATOM    616  HZ  ACN A 103       2.639   7.167  10.428  1.00  0.00      A    H
ATOM    617  HZ1 ACN A 103       2.547   6.272   8.781  1.00  0.00      A    H
ATOM    618  HZ2 ACN A 103       4.069   6.832   9.332  1.00  0.00      A    H
ATOM    619  CT  ACN A 104       0.611  41.575  20.997  1.00  0.00      A    C
ATOM    620  CZ  ACN A 104       1.236  42.821  20.506  1.00  0.00      A    C
ATOM    621  NZ  ACN A 104       1.737  43.825  20.150  1.00  0.00      A    N
ATOM    622  HZ  ACN A 104      -0.378  41.857  21.352  1.00  0.00      A    H
ATOM    623  HZ1 ACN A 104       1.171  41.128  21.814  1.00  0.00      A    H
ATOM    624  HZ2 ACN A 104       0.698  40.889  20.159  1.00  0.00      A    H
ATOM    625  CT  ACN A 105      11.894  33.407  40.564  1.00  0.00      A    C
ATOM    626  CZ  ACN A 105      11.647  33.550  42.000  1.00  0.00      A    C
ATOM    627  NZ  ACN A 105      11.483  33.765  43.169  1.00  0.00      A    N
ATOM    628  HZ  ACN A 105      12.974  33.525  40.536  1.00  0.00      A    H
ATOM    629  HZ1 ACN A 105      11.458  34.138  39.889  1.00  0.00      A    H
ATOM    630  HZ2 ACN A 105      11.606  32.411  40.239  1.00  0.00      A    H
ATOM    631  CT  ACN A 106       9.775  42.575  37.504  1.00  0.00      A    C
ATOM    632  CZ  ACN A 106       8.774  42.006  38.426  1.00  0.00      A    C
ATOM    633  NZ  ACN A 106       7.992  41.623  39.185  1.00  0.00      A    N
ATOM    634  HZ  ACN A 106      10.577  43.048  38.065  1.00  0.00      A    H
ATOM    635  HZ1 ACN A 106       9.305  43.111  36.684  1.00  0.00      A    H
ATOM    636  HZ2 ACN A 106      10.241  41.767  36.946  1.00  0.00      A    H
ATOM    637  CT  ACN A 107      27.515  28.869   9.586  1.00  0.00      A    C
ATOM    638  CZ  ACN A 107      26.153  29.509   9.254  1.00  0.00      A    C
ATOM    639  NZ  ACN A 107      25.144  30.023   8.974  1.00  0.00      A    N
ATOM    640  HZ  ACN A 107      27.723  29.103  10.627  1.00  0.00      A    H
ATOM    641  HZ1 ACN A 107      28.190  29.483   8.996  1.00  0.00      A    H
ATOM    642  HZ2 ACN A 107      27.690  27.813   9.395  1.00  0.00      A    H
ATOM    643  CT  ACN A 108      38.559  14.936   4.056  1.00  0.00      A    C
ATOM    644  CZ  ACN A 108      38.521  15.056   5.495  1.00  0.00      A    C
ATOM    645  NZ  ACN A 108      38.515  15.134   6.619  1.00  0.00      A    N
ATOM    646  HZ  ACN A 108      38.384  15.911   3.609  1.00  0.00      A    H
ATOM    647  HZ1 ACN A 108      37.822  14.223   3.695  1.00  0.00      A    H
ATOM    648  HZ2 ACN A 108      39.584  14.669   3.813  1.00  0.00      A    H
ATOM    649  CT  ACN A 109      41.998  32.966  28.458  1.00  0.00      A    C
ATOM    650  CZ  ACN A 109      42.203  32.486  29.867  1.00  0.00      A    C
ATOM    651  NZ  ACN A 109      42.300  32.180  30.975  1.00  0.00      A    N
ATOM    652  HZ  ACN A 109      42.800  32.559  27.848  1.00  0.00      A    H
ATOM    653  HZ1 ACN A 109      41.948  34.048  28.365  1.00  0.00      A    H
ATOM    654  HZ2 ACN A 109      41.160  32.428  28.022  1.00  0.00      A    H
ATOM    655  CT  ACN A 110      11.117   9.647  31.897  1.00  0.00      A    C
ATOM    656  CZ  ACN A 110       9.713   9.323  31.691  1.00  0.00      A    C
ATOM    657  NZ  ACN A 110       8.568   9.064  31.546  1.00  0.00      A    N
ATOM    658  HZ  ACN A 110      11.506   9.019  31.100  1.00  0.00      A    H
ATOM    659  HZ1 ACN A 110      11.422   9.304  32.882  1.00  0.00      A    H
ATOM    660  HZ2 ACN A 110      11.372  10.690  31.726  1.00  0.00      A    H
ATOM    661  CT  ACN A 111      41.999  31.714  37.142  1.00  0.00      A    C
ATOM    662  CZ  ACN A 111      42.020  32.857  36.166  1.00  0.00      A    C
ATOM    663  NZ  ACN A 111      42.034  33.714  35.335  1.00  0.00      A    N
ATOM    664  HZ  ACN A 111      41.000  31.289  37.095  1.00  0.00      A    H
ATOM    665  HZ1 ACN A 111      41.975  32.039  38.179  1.00  0.00      A    H
ATOM    666  HZ2 ACN A 111      42.646  30.869  36.920  1.00  0.00      A    H
ATOM    667  CT  ACN A 112      36.914  40.805  20.449  1.00  0.00      A    C
ATOM    668  CZ  ACN A 112      36.318  42.045  20.958  1.00  0.00      A    C
ATOM    669  NZ  ACN A 112      35.847  43.029  21.352  1.00  0.00      A    N
ATOM    670  HZ  ACN A 112      37.119  40.809  19.382  1.00  0.00      A    H
ATOM    671  HZ1 ACN A 112      36.212  40.031  20.750  1.00  0.00      A    H
ATOM    672  HZ2 ACN A 112      37.844  40.746  21.009  1.00  0.00      A    H
ATOM    673  CT  ACN A 113      19.640  37.711   7.541  1.00  0.00      A    C
ATOM    674  CZ  ACN A 113      18.604  38.722   7.788  1.00  0.00      A    C
ATOM    675  NZ  ACN A 113      17.832  39.582   7.980  1.00  0.00      A    N
ATOM    676  HZ  ACN A 113      20.546  38.291   7.694  1.00  0.00      A    H
ATOM    677  HZ1 ACN A 113      19.648  37.352   6.515  1.00  0.00      A    H
ATOM    678  HZ2 ACN A 113      19.571  36.937   8.301  1.00  0.00      A    H
ATOM    679  CT  ACN A 114       5.693  10.244  40.577  1.00  0.00      A    C
ATOM    680  CZ  ACN A 114       4.414   9.808  39.976  1.00  0.00      A    C
ATOM    681  NZ  ACN A 114       3.436   9.504  39.451  1.00  0.00      A    N
ATOM    682  HZ  ACN A 114       5.535  10.120  41.645  1.00  0.00      A    H
ATOM    683  HZ1 ACN A 114       6.012  11.252  40.328  1.00  0.00      A    H
ATOM    684  HZ2 ACN A 114       6.572   9.695  40.248  1.00  0.00      A    H
ATOM    685  CT  ACN A 115       2.975  32.340   1.354  1.00  0.00      A    C
ATOM    686  CZ  ACN A 115       2.078  31.402   0.659  1.00  0.00      A    C
ATOM    687  NZ  ACN A 115       1.348  30.662   0.137  1.00  0.00      A    N
ATOM    688  HZ  ACN A 115       3.979  31.950   1.503  1.00  0.00      A    H
ATOM    689  HZ1 ACN A 115       2.560  32.585   2.328  1.00  0.00      A    H
ATOM    690  HZ2 ACN A 115       3.184  33.268   0.827  1.00  0.00      A    H
ATOM    691  CT  ACN A 116      24.021   3.099  12.929  1.00  0.00      A    C
ATOM    692  CZ  ACN A 116      24.860   3.918  12.018  1.00  0.00      A    C
ATOM    693  NZ  ACN A 116      25.442   4.561  11.259  1.00  0.00      A    N
ATOM    694  HZ  ACN A 116      24.214   2.050  12.722  1.00  0.00      A    H
ATOM    695  HZ1 ACN A 116      22.959   3.150  12.703  1.00  0.00      A    H
ATOM    696  HZ2 ACN A 116      24.276   3.507  13.903  1.00  0.00      A    H
ATOM    697  CT  ACN A 117      41.066  27.304  12.084  1.00  0.00      A    C
ATOM    698  CZ  ACN A 117      41.556  27.226  13.469  1.00  0.00      A    C
ATOM    699  NZ  ACN A 117      42.071  27.102  14.523  1.00  0.00      A    N
ATOM    700  HZ  ACN A 117      39.992  27.471  12.100  1.00  0.00      A    H
ATOM    701  HZ1 ACN A 117      41.324  26.356  11.619  1.00  0.00      A    H
ATOM    702  HZ2 ACN A 117      41.502  28.196  11.641  1.00  0.00      A    H
ATOM    703  CT  ACN A 118       0.894  38.306   8.522  1.00  0.00      A    C
ATOM    704  CZ  ACN A 118       1.047  38.118   9.933  1.00  0.00      A    C
ATOM    705  NZ  ACN A 118       1.092  37.921  11.078  1.00  0.00      A    N
ATOM    706  HZ  ACN A 118       1.593  37.600   8.082  1.00  0.00      A    H
ATOM    707  HZ1 ACN A 118       1.304  39.291   8.315  1.00  0.00      A    H
ATOM    708  HZ2 ACN A 118      -0.128  38.186   8.173  1.00  0.00      A    H
ATOM    709  CT  ACN A 119      20.577  25.350  45.612  1.00  0.00      A    C
ATOM    710  CZ  ACN A 119      19.639  25.867  44.639  1.00  0.00      A    C
ATOM    711  NZ  ACN A 119      18.922  26.353  43.846  1.00  0.00      A    N
ATOM    712  HZ  ACN A 119      20.477  26.006  46.473  1.00  0.00      A    H
ATOM    713  HZ1 ACN A 119      21.578  25.504  45.219  1.00  0.00      A    H
ATOM    714  HZ2 ACN A 119      20.462  24.277  45.737  1.00  0.00      A    H
ATOM    715  CT  ACN A 120      38.439  46.568  10.548  1.00  0.00      A    C
ATOM    716  CZ  ACN A 120      37.558  45.492  10.055  1.00  0.00      A    C
ATOM    717  NZ  ACN A 120      36.885  44.629   9.672  1.00  0.00      A    N
ATOM    718  HZ  ACN A 120      39.458  46.242  10.355  1.00  0.00      A    H
ATOM    719  HZ1 ACN A 120      38.342  46.605  11.630  1.00  0.00      A    H
ATOM    720  HZ2 ACN A 120      38.180  47.519  10.090  1.00  0.00      A    H
ATOM    721  CT  ACN A 121      43.030  39.493  34.998  1.00  0.00      A    C
ATOM    722  CZ  ACN A 121      41.710  38.852  35.212  1.00  0.00      A    C
ATOM    723  NZ  ACN A 121      40.653  38.360  35.437  1.00  0.00      A    N
ATOM    724  HZ  ACN A 121      42.990  39.647  33.923  1.00  0.00      A    H
ATOM    725  HZ1 ACN A 121      43.799  38.781  35.288  1.00  0.00      A    H
ATOM    726  HZ2 ACN A 121      43.254  40.408  35.540  1.00  0.00      A    H
ATOM    727  CT  ACN A 122      21.114  31.968   7.771  1.00  0.00      A    C
ATOM    728  CZ  ACN A 122      20.348  33.207   8.084  1.00  0.00      A    C
ATOM    729  NZ  ACN A 122      19.767  34.212   8.279  1.00  0.00      A    N
ATOM    730  HZ  ACN A 122      20.470  31.247   7.274  1.00  0.00      A    H
ATOM    731  HZ1 ACN A 122      21.816  31.638   8.533  1.00  0.00      A    H
ATOM    732  HZ2 ACN A 122      21.786  32.435   7.055  1.00  0.00      A    H
ATOM    733  CT  ACN A 123       3.443  32.693  19.598  1.00  0.00      A    C
ATOM    734  CZ  ACN A 123       3.552  31.995  20.897  1.00  0.00      A    C
ATOM    735  NZ  ACN A 123       3.626  31.419  21.892  1.00  0.00      A    N
ATOM    736  HZ  ACN A 123       4.204  32.387  18.885  1.00  0.00      A    H
ATOM    737  HZ1 ACN A 123       3.571  33.754  19.800  1.00  0.00      A    H
ATOM    738  HZ2 ACN A 123       2.408  32.559  19.294  1.00  0.00      A    H
ATOM    739  CT  ACN A 124      42.455  26.294  43.614  1.00  0.00      A    C
ATOM    740  CZ  ACN A 124      41.895  25.057  44.259  1.00  0.00      A    C
ATOM    741  NZ  ACN A 124      41.547  24.031  44.764  1.00  0.00      A    N
ATOM    742  HZ  ACN A 124      42.822  26.881  44.453  1.00  0.00      A    H
ATOM    743  HZ1 ACN A 124      41.672  26.917  43.190  1.00  0.00      A    H
ATOM    744  HZ2 ACN A 124      43.289  26.038  42.966  1.00  0.00      A    H
ATOM    745  CT  ACN A 125      19.307  17.356  45.959  1.00  0.00      A    C
ATOM    746  CZ  ACN A 125      18.954  15.944  45.770  1.00  0.00      A    C
ATOM    747  NZ  ACN A 125      18.737  14.805  45.646  1.00  0.00      A    N
ATOM    748  HZ  ACN A 125      20.177  17.615  45.361  1.00  0.00      A    H
ATOM    749  HZ1 ACN A 125      19.390  17.628  47.008  1.00  0.00      A    H
ATOM    750  HZ2 ACN A 125      18.443  17.908  45.599  1.00  0.00      A    H
ATOM    751  CT  ACN A 126      34.723  19.607  42.218  1.00  0.00      A    C
ATOM    752  CZ  ACN A 126      35.079  19.409  43.605  1.00  0.00      A    C
ATOM    753  NZ  ACN A 126      35.424  19.231  44.705  1.00  0.00      A    N
ATOM    754  HZ  ACN A 126      34.875  18.704  41.632  1.00  0.00      A    H
ATOM    755  HZ1 ACN A 126      35.217  20.465  41.770  1.00  0.00      A    H
ATOM    756  HZ2 ACN A 126      33.641  19.661  42.127  1.00  0.00      A    H
ATOM    757  CT  ACN A 127      36.272  45.861   6.156  1.00  0.00      A    C
ATOM    758  CZ  ACN A 127      35.079  45.747   7.059  1.00  0.00      A    C
ATOM    759  NZ  ACN A 127      34.175  45.647   7.787  1.00  0.00      A    N
ATOM    760  HZ  ACN A 127      36.174  46.832   5.677  1.00  0.00      A    H
ATOM    761  HZ1 ACN A 127      36.200  45.041   5.447  1.00  0.00      A    H
ATOM    762  HZ2 ACN A 127      37.159  45.796   6.780  1.00  0.00      A    H
ATOM    763  CT  ACN A 128      23.562  20.016  29.649  1.00  0.00      A    C
ATOM    764  CZ  ACN A 128      22.997  20.220  30.967  1.00  0.00      A    C
ATOM    765  NZ  ACN A 128      22.562  20.346  32.065  1.00  0.00      A    N
ATOM    766  HZ  ACN A 128      23.211  19.049  29.298  1.00  0.00      A    H
ATOM    767  HZ1 ACN A 128      24.630  20.009  29.850  1.00  0.00      A    H
ATOM    768  HZ2 ACN A 128      23.257  20.732  28.890  1.00  0.00      A    H
ATOM    769  CT  ACN A 129      39.355  20.367  28.508  1.00  0.00      A    C
ATOM    770  CZ  ACN A 129      39.703  19.597  27.267  1.00  0.00      A    C
ATOM    771  NZ  ACN A 129      39.901  18.984  26.257  1.00  0.00      A    N
ATOM    772  HZ  ACN A 129      39.948  21.277  28.457  1.00  0.00      A    H
ATOM    773  HZ1 ACN A 129      39.616  19.696  29.322  1.00  0.00      A    H
ATOM    774  HZ2 ACN A 129      38.300  20.623  28.567  1.00  0.00      A    H
ATOM    775  CT  ACN A 130      14.677  44.931   3.367  1.00  0.00      A    C
ATOM    776  CZ  ACN A 130      15.355  44.106   2.337  1.00  0.00      A    C
ATOM    777  NZ  ACN A 130      15.918  43.412   1.637  1.00  0.00      A    N
ATOM    778  HZ  ACN A 130      14.328  44.353   4.219  1.00  0.00      A    H
ATOM    779  HZ1 ACN A 130      13.800  45.395   2.923  1.00  0.00      A    H
ATOM    780  HZ2 ACN A 130      15.310  45.712   3.780  1.00  0.00      A    H
ATOM    781  CT  ACN A 131      30.267  32.534  37.328  1.00  0.00      A    C
ATOM    782  CZ  ACN A 131      29.794  31.583  36.311  1.00  0.00      A    C
ATOM    783  NZ  ACN A 131      29.474  30.763  35.539  1.00  0.00      A    N
ATOM    784  HZ  ACN A 131      29.567  33.335  37.553  1.00  0.00      A    H
ATOM    785  HZ1 ACN A 131      31.262  32.821  36.999  1.00  0.00      A    H
ATOM    786  HZ2 ACN A 131      30.311  32.033  38.291  1.00  0.00      A    H
ATOM    787  CT  ACN A 132      33.889   8.796  22.797  1.00  0.00      A    C
ATOM    788  CZ  ACN A 132      33.729   9.445  24.087  1.00  0.00      A    C
ATOM    789  NZ  ACN A 132      33.651   9.942  25.164  1.00  0.00      A    N
ATOM    790  HZ  ACN A 132      34.950   8.645  22.619  1.00  0.00      A    H
ATOM    791  HZ1 ACN A 132      33.632   9.633  22.153  1.00  0.00      A    H
ATOM    792  HZ2 ACN A 132      33.216   7.945  22.719  1.00  0.00      A    H
ATOM    793  CT  ACN A 133      39.368  44.914  32.943  1.00  0.00      A    C
ATOM    794  CZ  ACN A 133      38.511  46.029  32.495  1.00  0.00      A    C
ATOM    795  NZ  ACN A 133      37.848  46.955  32.195  1.00  0.00      A    N
ATOM    796  HZ  ACN A 133      39.728  44.258  32.155  1.00  0.00      A    H
ATOM    797  HZ1 ACN A 133      38.774  44.205  33.513  1.00  0.00      A    H
ATOM    798  HZ2 ACN A 133      40.188  45.390  33.475  1.00  0.00      A    H
ATOM    799  CT  ACN A 134      46.989  22.258  43.078  1.00  0.00      A    C
ATOM    800  CZ  ACN A 134      46.230  21.703  41.965  1.00  0.00      A    C
ATOM    801  NZ  ACN A 134      45.707  21.226  41.057  1.00  0.00      A    N
ATOM    802  HZ  ACN A 134      47.610  23.122  42.858  1.00  0.00      A    H
ATOM    803  HZ1 ACN A 134      47.551  21.470  43.573  1.00  0.00      A    H
ATOM    804  HZ2 ACN A 134      46.240  22.679  43.744  1.00  0.00      A    H
ATOM    805  CT  ACN A 135       4.268  45.735  45.534  1.00  0.00      A    C
ATOM    806  CZ  ACN A 135       3.998  45.749  44.116  1.00  0.00      A    C
ATOM    807  NZ  ACN A 135       3.716  45.736  43.018  1.00  0.00      A    N
ATOM    808  HZ  ACN A 135       4.434  44.703  45.830  1.00  0.00      A    H
ATOM    809  HZ1 ACN A 135       3.402  46.126  46.063  1.00  0.00      A    H
ATOM    810  HZ2 ACN A 135       5.204  46.248  45.740  1.00  0.00      A    H
ATOM    811  CT  ACN A 136      30.031  27.641   1.655  1.00  0.00      A    C
ATOM    812  CZ  ACN A 136      30.064  26.278   2.122  1.00  0.00      A    C
ATOM    813  NZ  ACN A 136      30.008  25.198   2.474  1.00  0.00      A    N
ATOM    814  HZ  ACN A 136      30.474  27.724   0.666  1.00  0.00      A    H
ATOM    815  HZ1 ACN A 136      30.620  28.201   2.377  1.00  0.00      A    H
ATOM    816  HZ2 ACN A 136      29.021  28.019   1.521  1.00  0.00      A    H
ATOM    817  CT  ACN A 137      44.751   6.017  34.982  1.00  0.00      A    C
ATOM    818  CZ  ACN A 137      45.926   5.678  34.223  1.00  0.00      A    C
ATOM    819  NZ  ACN A 137      46.881   5.390  33.639  1.00  0.00      A    N
ATOM    820  HZ  ACN A 137      44.647   7.099  34.978  1.00  0.00      A    H
ATOM    821  HZ1 ACN A 137      44.828   5.435  35.897  1.00  0.00      A    H
ATOM    822  HZ2 ACN A 137      43.928   5.644  34.378  1.00  0.00      A    H
ATOM    823  CT  ACN A 138      10.012  44.329  15.242  1.00  0.00      A    C
ATOM    824  CZ  ACN A 138      10.679  43.736  16.442  1.00  0.00      A    C
ATOM    825  NZ  ACN A 138      11.235  43.257  17.411  1.00  0.00      A    N
ATOM    826  HZ  ACN A 138      10.276  45.332  14.917  1.00  0.00      A    H
ATOM    827  HZ1 ACN A 138       8.939  44.158  15.269  1.00  0.00      A    H
ATOM    828  HZ2 ACN A 138      10.352  43.785  14.365  1.00  0.00      A    H
ATOM    829  CT  ACN A 139      35.921  34.264  12.051  1.00  0.00      A    C
ATOM    830  CZ  ACN A 139      35.204  33.168  12.532  1.00  0.00      A    C
ATOM    831  NZ  ACN A 139      34.674  32.246  12.947  1.00  0.00      A    N
ATOM    832  HZ  ACN A 139      36.841  34.340  12.625  1.00  0.00      A    H
ATOM    833  HZ1 ACN A 139      35.328  35.174  12.006  1.00  0.00      A    H
ATOM    834  HZ2 ACN A 139      36.101  34.037  11.003  1.00  0.00      A    H
ATOM    835  CT  ACN A 140      10.353   1.241   7.822  1.00  0.00      A    C
ATOM    836  CZ  ACN A 140      10.204   0.530   9.144  1.00  0.00      A    C
ATOM    837  NZ  ACN A 140      10.126  -0.024  10.154  1.00  0.00      A    N
ATOM    838  HZ  ACN A 140      10.993   0.600   7.222  1.00  0.00      A    H
ATOM    839  HZ1 ACN A 140      10.690   2.242   8.077  1.00  0.00      A    H
ATOM    840  HZ2 ACN A 140       9.423   1.296   7.263  1.00  0.00      A    H
ATOM    841  CT  ACN A 141      42.065  11.491  33.489  1.00  0.00      A    C
ATOM    842  CZ  ACN A 141      41.160  10.548  34.186  1.00  0.00      A    C
ATOM    843  NZ  ACN A 141      40.357   9.854  34.722  1.00  0.00      A    N
ATOM    844  HZ  ACN A 141      41.396  12.290  33.180  1.00  0.00      A    H
ATOM    845  HZ1 ACN A 141      42.444  11.025  32.583  1.00  0.00      A    H
ATOM    846  HZ2 ACN A 141      42.885  11.833  34.114  1.00  0.00      A    H
ATOM    847  CT  ACN A 142      16.530  27.927  18.892  1.00  0.00      A    C
ATOM    848  CZ  ACN A 142      17.976  27.597  18.832  1.00  0.00      A    C
ATOM    849  NZ  ACN A 142      19.096  27.264  18.859  1.00  0.00      A    N
ATOM    850  HZ  ACN A 142      16.542  28.783  19.561  1.00  0.00      A    H
ATOM    851  HZ1 ACN A 142      15.917  27.118  19.281  1.00  0.00      A    H
ATOM    852  HZ2 ACN A 142      16.213  28.136  17.873  1.00  0.00      A    H
ATOM    853  CT  ACN A 143      16.682  22.059  13.233  1.00  0.00      A    C
ATOM    854  CZ  ACN A 143      15.974  20.843  12.820  1.00  0.00      A    C
ATOM    855  NZ  ACN A 143      15.453  19.915  12.503  1.00  0.00      A    N
ATOM    856  HZ  ACN A 143      17.602  22.030  12.655  1.00  0.00      A    H
ATOM    857  HZ1 ACN A 143      17.007  22.088  14.270  1.00  0.00      A    H
ATOM    858  HZ2 ACN A 143      15.956  22.803  12.915  1.00  0.00      A    H
ATOM    859  CT  ACN A 144      32.528  25.373  21.659  1.00  0.00      A    C
ATOM    860  CZ  ACN A 144      32.811  26.092  20.415  1.00  0.00      A    C
ATOM    861  NZ  ACN A 144      33.024  26.678  19.455  1.00  0.00      A    N
ATOM    862  HZ  ACN A 144      33.031  25.749  22.546  1.00  0.00      A    H
ATOM    863  HZ1 ACN A 144      32.668  24.334  21.370  1.00  0.00      A    H
ATOM    864  HZ2 ACN A 144      31.488  25.651  21.810  1.00  0.00      A    H
ATOM    865  CT  ACN A 145       7.051  27.076  24.561  1.00  0.00      A    C
ATOM    866  CZ  ACN A 145       5.632  27.321  24.288  1.00  0.00      A    C
ATOM    867  NZ  ACN A 145       4.507  27.555  24.074  1.00  0.00      A    N
ATOM    868  HZ  ACN A 145       7.361  27.593  25.466  1.00  0.00      A    H
ATOM    869  HZ1 ACN A 145       7.680  27.452  23.758  1.00  0.00      A    H
ATOM    870  HZ2 ACN A 145       7.286  26.033  24.755  1.00  0.00      A    H
ATOM    871  CT  ACN A 146      28.238  38.322   9.808  1.00  0.00      A    C
ATOM    872  CZ  ACN A 146      27.194  38.579  10.836  1.00  0.00      A    C
ATOM    873  NZ  ACN A 146      26.339  38.808  11.625  1.00  0.00      A    N
ATOM    874  HZ  ACN A 146      27.935  38.663   8.821  1.00  0.00      A    H
ATOM    875  HZ1 ACN A 146      28.648  37.316   9.836  1.00  0.00      A    H
ATOM    876  HZ2 ACN A 146      29.051  39.002  10.050  1.00  0.00      A    H
ATOM    877  CT  ACN A 147      40.953  20.989  19.961  1.00  0.00      A    C
ATOM    878  CZ  ACN A 147      40.621  21.997  19.006  1.00  0.00      A    C
ATOM    879  NZ  ACN A 147      40.284  22.788  18.289  1.00  0.00      A    N
ATOM    880  HZ  ACN A 147      40.466  20.063  19.668  1.00  0.00      A    H
ATOM    881  HZ1 ACN A 147      40.786  21.269  20.998  1.00  0.00      A    H
ATOM    882  HZ2 ACN A 147      42.023  20.891  19.795  1.00  0.00      A    H
ATOM    883  CT  ACN A 148      46.788  40.944  11.699  1.00  0.00      A    C
ATOM    884  CZ  ACN A 148      45.847  41.938  12.379  1.00  0.00      A    C
ATOM    885  NZ  ACN A 148      45.134  42.693  12.859  1.00  0.00      A    N
ATOM    886  HZ  ACN A 148      46.750  41.264  10.660  1.00  0.00      A    H
ATOM    887  HZ1 ACN A 148      46.245  40.005  11.760  1.00  0.00      A    H
ATOM    888  HZ2 ACN A 148      47.760  40.933  12.185  1.00  0.00      A    H
ATOM    889  CT  ACN A 149      14.710  35.526   3.834  1.00  0.00      A    C
ATOM    890  CZ  ACN A 149      15.041  36.811   3.153  1.00  0.00      A    C
ATOM    891  NZ  ACN A 149      15.308  37.786   2.658  1.00  0.00      A    N
ATOM    892  HZ  ACN A 149      13.687  35.194   3.674  1.00  0.00      A    H
ATOM    893  HZ1 ACN A 149      14.814  35.775   4.887  1.00  0.00      A    H
ATOM    894  HZ2 ACN A 149      15.474  34.894   3.387  1.00  0.00      A    H
ATOM    895  CT  ACN A 150       8.542  10.995  23.409  1.00  0.00      A    C
ATOM    896  CZ  ACN A 150       9.686  11.318  24.231  1.00  0.00      A    C
ATOM    897  NZ  ACN A 150      10.562  11.660  24.918  1.00  0.00      A    N
ATOM    898  HZ  ACN A 150       8.859  10.628  22.437  1.00  0.00      A    H
ATOM    899  HZ1 ACN A 150       7.932  11.894  23.451  1.00  0.00      A    H
ATOM    900  HZ2 ACN A 150       7.953  10.241  23.925  1.00  0.00      A    H
ATOM    901  CT  ACN A 151      15.564   3.587   1.265  1.00  0.00      A    C
ATOM    902  CZ  ACN A 151      15.615   2.111   1.550  1.00  0.00      A    C
ATOM    903  NZ  ACN A 151      15.727   0.998   1.784  1.00  0.00      A    N
ATOM    904  HZ  ACN A 151      15.992   4.130   2.104  1.00  0.00      A    H
ATOM    905  HZ1 ACN A 151      14.506   3.771   1.101  1.00  0.00      A    H
ATOM    906  HZ2 ACN A 151      15.971   3.861   0.295  1.00  0.00      A    H
ATOM    907  CT  ACN A 152      40.075  43.357  17.604  1.00  0.00      A    C
ATOM    908  CZ  ACN A 152      40.097  42.151  18.417  1.00  0.00      A    C
ATOM    909  NZ  ACN A 152      40.127  41.208  19.119  1.00  0.00      A    N
ATOM    910  HZ  ACN A 152      41.117  43.660  17.527  1.00  0.00      A    H
ATOM    911  HZ1 ACN A 152      39.438  44.150  17.985  1.00  0.00      A    H
ATOM    912  HZ2 ACN A 152      39.726  43.074  16.614  1.00  0.00      A    H
ATOM    913  CT  ACN A 153      11.000  36.790  38.595  1.00  0.00      A    C
ATOM    914  CZ  ACN A 153      10.458  37.918  37.827  1.00  0.00      A    C
ATOM    915  NZ  ACN A 153      10.018  38.758  37.207  1.00  0.00      A    N
ATOM    916  HZ  ACN A 153      12.029  36.846  38.250  1.00  0.00      A    H
ATOM    917  HZ1 ACN A 153      10.524  35.827  38.432  1.00  0.00      A    H
ATOM    918  HZ2 ACN A 153      11.104  37.123  39.625  1.00  0.00      A    H
ATOM    919  CT  ACN A 154       2.029  36.083  20.251  1.00  0.00      A    C
ATOM    920  CZ  ACN A 154       1.960  37.384  19.654  1.00  0.00      A    C
ATOM    921  NZ  ACN A 154       1.992  38.478  19.139  1.00  0.00      A    N
ATOM    922  HZ  ACN A 154       2.240  36.175  21.314  1.00  0.00      A    H
ATOM    923  HZ1 ACN A 154       2.843  35.591  19.725  1.00  0.00      A    H
ATOM    924  HZ2 ACN A 154       1.149  35.467  20.084  1.00  0.00      A    H
ATOM    925  CT  ACN A 155      13.532  44.925  18.949  1.00  0.00      A    C
ATOM    926  CZ  ACN A 155      14.346  44.604  17.802  1.00  0.00      A    C
ATOM    927  NZ  ACN A 155      15.063  44.352  16.978  1.00  0.00      A    N
ATOM    928  HZ  ACN A 155      12.885  44.054  19.026  1.00  0.00      A    H
ATOM    929  HZ1 ACN A 155      13.012  45.854  18.734  1.00  0.00      A    H
ATOM    930  HZ2 ACN A 155      14.184  45.111  19.798  1.00  0.00      A    H
ATOM    931  CT  ACN A 156      38.141  18.897  33.074  1.00  0.00      A    C
ATOM    932  CZ  ACN A 156      37.982  20.288  33.597  1.00  0.00      A    C
ATOM    933  NZ  ACN A 156      37.914  21.390  33.978  1.00  0.00      A    N
ATOM    934  HZ  ACN A 156      39.008  18.947  32.421  1.00  0.00      A    H
ATOM    935  HZ1 ACN A 156      37.221  18.709  32.525  1.00  0.00      A    H
ATOM    936  HZ2 ACN A 156      38.257  18.240  33.932  1.00  0.00      A    H
ATOM    937  CT  ACN A 157      40.418  29.709  41.307  1.00  0.00      A    C
ATOM    938  CZ  ACN A 157      40.683  29.683  42.772  1.00  0.00      A    C
ATOM    939  NZ  ACN A 157      40.824  29.605  43.935  1.00  0.00      A    N
ATOM    940  HZ  ACN A 157      40.905  28.815  40.928  1.00  0.00      A    H
ATOM    941  HZ1 ACN A 157      40.791  30.687  41.013  1.00  0.00      A    H
ATOM    942  HZ2 ACN A 157      39.345  29.593  41.181  1.00  0.00      A    H
ATOM    943  CT  ACN A 158       0.736  10.707  38.643  1.00  0.00      A    C
ATOM    944  CZ  ACN A 158       0.990  12.145  38.471  1.00  0.00      A    C
ATOM    945  NZ  ACN A 158       1.205  13.306  38.316  1.00  0.00      A    N
ATOM    946  HZ  ACN A 158      -0.309  10.748  38.939  1.00  0.00      A    H
ATOM    947  HZ1 ACN A 158       1.351  10.258  39.420  1.00  0.00      A    H
ATOM    948  HZ2 ACN A 158       0.724  10.097  37.744  1.00  0.00      A    H
ATOM    949  CT  ACN A 159      25.933  11.720  45.288  1.00  0.00      A    C
ATOM    950  CZ  ACN A 159      27.340  11.703  44.975  1.00  0.00      A    C
ATOM    951  NZ  ACN A 159      28.477  11.762  44.716  1.00  0.00      A    N
ATOM    952  HZ  ACN A 159      25.307  11.113  44.638  1.00  0.00      A    H
ATOM    953  HZ1 ACN A 159      25.470  12.700  45.211  1.00  0.00      A    H
ATOM    954  HZ2 ACN A 159      25.827  11.478  46.342  1.00  0.00      A    H
ATOM    955  CT  ACN A 160      14.469   5.349   6.743  1.00  0.00      A    C
ATOM    956  CZ  ACN A 160      13.423   5.262   7.761  1.00  0.00      A    C
ATOM    957  NZ  ACN A 160      12.578   5.284   8.538  1.00  0.00      A    N
ATOM    958  HZ  ACN A 160      15.184   6.134   6.973  1.00  0.00      A    H
ATOM    959  HZ1 ACN A 160      14.021   5.601   5.785  1.00  0.00      A    H
ATOM    960  HZ2 ACN A 160      15.001   4.404   6.667  1.00  0.00      A    H
ATOM    961  CT  ACN A 161      32.324  31.211  33.507  1.00  0.00      A    C
ATOM    962  CZ  ACN A 161      32.941  31.802  34.678  1.00  0.00      A    C
ATOM    963  NZ  ACN A 161      33.470  32.266  35.604  1.00  0.00      A    N
ATOM    964  HZ  ACN A 161      32.625  31.776  32.629  1.00  0.00      A    H
ATOM    965  HZ1 ACN A 161      31.249  31.354  33.577  1.00  0.00      A    H
ATOM    966  HZ2 ACN A 161      32.420  30.129  33.455  1.00  0.00      A    H
ATOM    967  CT  ACN A 162      36.595   8.181  25.659  1.00  0.00      A    C
ATOM    968  CZ  ACN A 162      37.991   7.770  25.449  1.00  0.00      A    C
ATOM    969  NZ  ACN A 162      39.109   7.429  25.273  1.00  0.00      A    N
ATOM    970  HZ  ACN A 162      36.280   8.954  24.962  1.00  0.00      A    H
ATOM    971  HZ1 ACN A 162      36.298   8.566  26.631  1.00  0.00      A    H
ATOM    972  HZ2 ACN A 162      35.960   7.358  25.343  1.00  0.00      A    H
ATOM    973  CT  ACN A 163      24.773   0.269  46.366  1.00  0.00      A    C
ATOM    974  CZ  ACN A 163      23.814   1.429  46.375  1.00  0.00      A    C
ATOM    975  NZ  ACN A 163      23.076   2.298  46.397  1.00  0.00      A    N
ATOM    976  HZ  ACN A 163      24.910  -0.017  45.326  1.00  0.00      A    H
ATOM    977  HZ1 ACN A 163      24.432  -0.634  46.864  1.00  0.00      A    H
ATOM    978  HZ2 ACN A 163      25.695   0.679  46.770  1.00  0.00      A    H
ATOM    979  CT  ACN A 164       3.123  27.044  26.955  1.00  0.00      A    C
ATOM    980  CZ  ACN A 164       2.407  28.040  27.720  1.00  0.00      A    C
ATOM    981  NZ  ACN A 164       1.831  28.811  28.327  1.00  0.00      A    N
ATOM    982  HZ  ACN A 164       2.994  27.447  25.954  1.00  0.00      A    H
ATOM    983  HZ1 ACN A 164       2.944  25.972  26.949  1.00  0.00      A    H
ATOM    984  HZ2 ACN A 164       4.184  27.263  27.047  1.00  0.00      A    H
ATOM    985  CT  ACN A 165      41.975   9.205  15.737  1.00  0.00      A    C
ATOM    986  CZ  ACN A 165      43.074   8.591  14.997  1.00  0.00      A    C
ATOM    987  NZ  ACN A 165      43.997   8.084  14.467  1.00  0.00      A    N
ATOM    988  HZ  ACN A 165      41.563   8.419  16.366  1.00  0.00      A    H
ATOM    989  HZ1 ACN A 165      41.234   9.623  15.060  1.00  0.00      A    H
ATOM    990  HZ2 ACN A 165      42.445   9.972  16.346  1.00  0.00      A    H
ATOM    991  CT  ACN A 166      20.165  16.575  35.963  1.00  0.00      A    C
ATOM    992  CZ  ACN A 166      19.002  15.770  36.343  1.00  0.00      A    C
ATOM    993  NZ  ACN A 166      18.061  15.171  36.691  1.00  0.00      A    N
ATOM    994  HZ  ACN A 166      20.455  16.378  34.934  1.00  0.00      A    H
ATOM    995  HZ1 ACN A 166      20.984  16.264  36.607  1.00  0.00      A    H
ATOM    996  HZ2 ACN A 166      19.942  17.609  36.214  1.00  0.00      A    H
ATOM    997  CT  ACN A 167       7.612  35.547  31.469  1.00  0.00      A    C
ATOM    998  CZ  ACN A 167       8.329  36.688  30.931  1.00  0.00      A    C
ATOM    999  NZ  ACN A 167       8.921  37.596  30.536  1.00  0.00      A    N
ATOM   1000  HZ  ACN A 167       6.562  35.772  31.305  1.00  0.00      A    H
ATOM   1001  HZ1 ACN A 167       7.637  35.524  32.556  1.00  0.00      A    H
ATOM   1002  HZ2 ACN A 167       7.979  34.626  31.023  1.00  0.00      A    H
ATOM   1003  CT  ACN A 168      42.454  25.869  19.137  1.00  0.00      A    C
ATOM   1004  CZ  ACN A 168      42.232  25.267  20.434  1.00  0.00      A    C
ATOM   1005  NZ  ACN A 168      42.054  24.792  21.458  1.00  0.00      A    N
ATOM   1006  HZ  ACN A 168      41.538  26.420  18.938  1.00  0.00      A    H
ATOM   1007  HZ1 ACN A 168      42.607  25.214  18.283  1.00  0.00      A    H
ATOM   1008  HZ2 ACN A 168      43.329  26.506  19.225  1.00  0.00      A    H
ATOM   1009  CT  ACN A 169      28.244  16.005  30.400  1.00  0.00      A    C
ATOM   1010  CZ  ACN A 169      27.136  16.896  30.680  1.00  0.00      A    C
ATOM   1011  NZ  ACN A 169      26.280  17.680  30.929  1.00  0.00      A    N
ATOM   1012  HZ  ACN A 169      29.153  16.600  30.427  1.00  0.00      A    H
ATOM   1013  HZ1 ACN A 169      28.091  15.576  29.413  1.00  0.00      A    H
ATOM   1014  HZ2 ACN A 169      28.276  15.185  31.113  1.00  0.00      A    H
ATOM   1015  CT  ACN A 170      34.586  19.219  18.915  1.00  0.00      A    C
ATOM   1016  CZ  ACN A 170      33.720  18.251  19.611  1.00  0.00      A    C
ATOM   1017  NZ  ACN A 170      33.046  17.469  20.141  1.00  0.00      A    N
ATOM   1018  HZ  ACN A 170      34.338  20.257  19.119  1.00  0.00      A    H
ATOM   1019  HZ1 ACN A 170      34.512  19.025  17.848  1.00  0.00      A    H
ATOM   1020  HZ2 ACN A 170      35.603  19.003  19.234  1.00  0.00      A    H
ATOM   1021  CT  ACN A 171      15.943  40.936  42.010  1.00  0.00      A    C
ATOM   1022  CZ  ACN A 171      15.942  39.733  42.911  1.00  0.00      A    C
ATOM   1023  NZ  ACN A 171      15.987  38.795  43.648  1.00  0.00      A    N
ATOM   1024  HZ  ACN A 171      15.191  41.610  42.413  1.00  0.00      A    H
ATOM   1025  HZ1 ACN A 171      15.812  40.560  40.999  1.00  0.00      A    H
ATOM   1026  HZ2 ACN A 171      16.927  41.380  42.132  1.00  0.00      A    H
ATOM   1027  CT  ACN A 172      27.036   8.358  17.510  1.00  0.00      A    C
ATOM   1028  CZ  ACN A 172      26.544   8.337  18.932  1.00  0.00      A    C
ATOM   1029  NZ  ACN A 172      26.079   8.288  20.050  1.00  0.00      A    N
ATOM   1030  HZ  ACN A 172      26.511   9.028  16.834  1.00  0.00      A    H
ATOM   1031  HZ1 ACN A 172      27.003   7.330  17.159  1.00  0.00      A    H
ATOM   1032  HZ2 ACN A 172      28.059   8.719  17.568  1.00  0.00      A    H
ATOM   1033  CT  ACN A 173      35.176  30.048  25.283  1.00  0.00      A    C
ATOM   1034  CZ  ACN A 173      36.385  30.568  24.732  1.00  0.00      A    C
ATOM   1035  NZ  ACN A 173      37.347  31.025  24.271  1.00  0.00      A    N
ATOM   1036  HZ  ACN A 173      34.395  30.466  24.653  1.00  0.00      A    H
ATOM   1037  HZ1 ACN A 173      35.116  30.462  26.286  1.00  0.00      A    H
ATOM   1038  HZ2 ACN A 173      34.965  28.981  25.305  1.00  0.00      A    H
ATOM   1039  CT  ACN A 174      44.803   3.952   0.785  1.00  0.00      A    C
ATOM   1040  CZ  ACN A 174      46.068   3.216   0.981  1.00  0.00      A    C
ATOM   1041  NZ  ACN A 174      47.055   2.628   1.092  1.00  0.00      A    N
ATOM   1042  HZ  ACN A 174      44.529   4.490   1.688  1.00  0.00      A    H
ATOM   1043  HZ1 ACN A 174      44.009   3.252   0.535  1.00  0.00      A    H
ATOM   1044  HZ2 ACN A 174      45.114   4.565  -0.057  1.00  0.00      A    H
ATOM   1045  CT  ACN A 175      25.872  16.557   4.995  1.00  0.00      A    C
ATOM   1046  CZ  ACN A 175      26.209  15.225   4.423  1.00  0.00      A    C
ATOM   1047  NZ  ACN A 175      26.543  14.197   3.955  1.00  0.00      A    N
ATOM   1048  HZ  ACN A 175      26.566  17.354   4.743  1.00  0.00      A    H
ATOM   1049  HZ1 ACN A 175      25.806  16.477   6.077  1.00  0.00      A    H
ATOM   1050  HZ2 ACN A 175      24.869  16.818   4.668  1.00  0.00      A    H
ATOM   1051  CT  ACN A 176       7.092  44.959  25.579  1.00  0.00      A    C
ATOM   1052  CZ  ACN A 176       6.387  43.855  24.873  1.00  0.00      A    C
ATOM   1053  NZ  ACN A 176       5.871  42.977  24.260  1.00  0.00      A    N
ATOM   1054  HZ  ACN A 176       6.786  45.872  25.074  1.00  0.00      A    H
ATOM   1055  HZ1 ACN A 176       8.162  44.765  25.600  1.00  0.00      A    H
ATOM   1056  HZ2 ACN A 176       6.826  45.180  26.609  1.00  0.00      A    H
ATOM   1057  CT  ACN A 177      39.813  43.912   7.979  1.00  0.00      A    C
ATOM   1058  CZ  ACN A 177      40.909  42.842   7.873  1.00  0.00      A    C
ATOM   1059  NZ  ACN A 177      41.728  42.060   7.807  1.00  0.00      A    N
ATOM   1060  HZ  ACN A 177      39.906  44.434   8.927  1.00  0.00      A    H
ATOM   1061  HZ1 ACN A 177      38.869  43.380   7.889  1.00  0.00      A    H
ATOM   1062  HZ2 ACN A 177      40.129  44.537   7.148  1.00  0.00      A    H
ATOM   1063  CT  ACN A 178       2.731  12.844  20.847  1.00  0.00      A    C
ATOM   1064  CZ  ACN A 178       3.855  13.489  20.181  1.00  0.00      A    C
ATOM   1065  NZ  ACN A 178       4.789  13.976  19.619  1.00  0.00      A    N
ATOM   1066  HZ  ACN A 178       3.118  12.056  21.488  1.00  0.00      A    H
ATOM   1067  HZ1 ACN A 178       2.027  12.419  20.136  1.00  0.00      A    H
ATOM   1068  HZ2 ACN A 178       2.180  13.600  21.400  1.00  0.00      A    H
ATOM   1069  CT  ACN A 179       5.252   6.852  12.790  1.00  0.00      A    C
ATOM   1070  CZ  ACN A 179       4.747   7.980  11.977  1.00  0.00      A    C
ATOM   1071  NZ  ACN A 179       4.301   8.850  11.400  1.00  0.00      A    N
ATOM   1072  HZ  ACN A 179       5.677   6.249  11.992  1.00  0.00      A    H
ATOM   1073  HZ1 ACN A 179       4.438   6.382  13.336  1.00  0.00      A    H
ATOM   1074  HZ2 ACN A 179       6.114   7.153  13.379  1.00  0.00      A    H
ATOM   1075  CT  ACN A 180      39.011  10.073   2.580  1.00  0.00      A    C
ATOM   1076  CZ  ACN A 180      40.362   9.959   2.186  1.00  0.00      A    C
ATOM   1077  NZ  ACN A 180      41.442   9.779   1.835  1.00  0.00      A    N
ATOM   1078  HZ  ACN A 180      38.824  11.134   2.720  1.00  0.00      A    H
ATOM   1079  HZ1 ACN A 180      38.789   9.513   3.485  1.00  0.00      A    H
ATOM   1080  HZ2 ACN A 180      38.409   9.818   1.711  1.00  0.00      A    H
ATOM   1081  CT  ACN A 181       3.747  45.397  39.009  1.00  0.00      A    C
ATOM   1082  CZ  ACN A 181       2.948  44.361  39.633  1.00  0.00      A    C
ATOM   1083  NZ  ACN A 181       2.372  43.486  40.126  1.00  0.00      A    N
ATOM   1084  HZ  ACN A 181       3.474  46.328  39.499  1.00  0.00      A    H
ATOM   1085  HZ1 ACN A 181       3.598  45.540  37.941  1.00  0.00      A    H
ATOM   1086  HZ2 ACN A 181       4.775  45.201  39.305  1.00  0.00      A    H
ATOM   1087  CT  ACN A 182      17.460  42.130  14.535  1.00  0.00      A    C
ATOM   1088  CZ  ACN A 182      17.613  42.843  13.242  1.00  0.00      A    C
ATOM   1089  NZ  ACN A 182      17.690  43.457  12.276  1.00  0.00      A    N
ATOM   1090  HZ  ACN A 182      18.223  41.360  14.608  1.00  0.00      A    H
ATOM   1091  HZ1 ACN A 182      16.449  41.729  14.543  1.00  0.00      A    H
ATOM   1092  HZ2 ACN A 182      17.613  42.792  15.384  1.00  0.00      A    H
ATOM   1093  CT  ACN A 183       7.986  29.515  13.670  1.00  0.00      A    C
ATOM   1094  CZ  ACN A 183       7.789  30.974  13.697  1.00  0.00      A    C
ATOM   1095  NZ  ACN A 183       7.688  32.144  13.734  1.00  0.00      A    N
ATOM   1096  HZ  ACN A 183       8.098  29.097  14.667  1.00  0.00      A    H
ATOM   1097  HZ1 ACN A 183       8.910  29.330  13.128  1.00  0.00      A    H
ATOM   1098  HZ2 ACN A 183       7.147  28.958  13.261  1.00  0.00      A    H
ATOM   1099  CT  ACN A 184       8.994  15.169  15.795  1.00  0.00      A    C
ATOM   1100  CZ  ACN A 184       7.880  15.480  14.785  1.00  0.00      A    C
ATOM   1101  NZ  ACN A 184       7.035  15.651  14.018  1.00  0.00      A    N
ATOM   1102  HZ  ACN A 184       8.871  14.121  16.055  1.00  0.00      A    H
ATOM   1103  HZ1 ACN A 184       8.842  15.749  16.701  1.00  0.00      A    H
ATOM   1104  HZ2 ACN A 184      10.025  15.347  15.498  1.00  0.00      A    H
ATOM   1105  CT  ACN A 185       1.794  14.631  16.493  1.00  0.00      A    C
ATOM   1106  CZ  ACN A 185       0.870  14.193  15.438  1.00  0.00      A    C
ATOM   1107  NZ  ACN A 185       0.060  13.928  14.612  1.00  0.00      A    N
ATOM   1108  HZ  ACN A 185       1.760  13.831  17.228  1.00  0.00      A    H
ATOM   1109  HZ1 ACN A 185       1.433  15.549  16.951  1.00  0.00      A    H
ATOM   1110  HZ2 ACN A 185       2.829  14.552  16.171  1.00  0.00      A    H
ATOM   1111  CT  ACN A 186      23.162   8.174  29.670  1.00  0.00      A    C
ATOM   1112  CZ  ACN A 186      22.348   8.968  28.786  1.00  0.00      A    C
ATOM   1113  NZ  ACN A 186      21.698   9.646  28.138  1.00  0.00      A    N
ATOM   1114  HZ  ACN A 186      22.878   8.270  30.715  1.00  0.00      A    H
ATOM   1115  HZ1 ACN A 186      24.222   8.412  29.677  1.00  0.00      A    H
ATOM   1116  HZ2 ACN A 186      22.906   7.149  29.415  1.00  0.00      A    H
ATOM   1117  CT  ACN A 187      26.303  15.824  16.244  1.00  0.00      A    C
ATOM   1118  CZ  ACN A 187      26.025  16.961  17.149  1.00  0.00      A    C
ATOM   1119  NZ  ACN A 187      25.865  17.909  17.830  1.00  0.00      A    N
ATOM   1120  HZ  ACN A 187      26.698  16.250  15.325  1.00  0.00      A    H
ATOM   1121  HZ1 ACN A 187      25.366  15.310  16.046  1.00  0.00      A    H
ATOM   1122  HZ2 ACN A 187      27.053  15.196  16.719  1.00  0.00      A    H
ATOM   1123  CT  ACN A 188      36.409  16.261  20.012  1.00  0.00      A    C
ATOM   1124  CZ  ACN A 188      36.390  16.306  18.619  1.00  0.00      A    C
ATOM   1125  NZ  ACN A 188      36.358  16.347  17.452  1.00  0.00      A    N
ATOM   1126  HZ  ACN A 188      36.527  17.254  20.438  1.00  0.00      A    H
ATOM   1127  HZ1 ACN A 188      37.158  15.575  20.401  1.00  0.00      A    H
ATOM   1128  HZ2 ACN A 188      35.454  15.896  20.381  1.00  0.00      A    H
ATOM   1129  CT  ACN A 189      17.807  10.901  22.303  1.00  0.00      A    C
ATOM   1130  CZ  ACN A 189      18.605  10.243  23.391  1.00  0.00      A    C
ATOM   1131  NZ  ACN A 189      19.226   9.754  24.212  1.00  0.00      A    N
ATOM   1132  HZ  ACN A 189      16.772  11.015  22.616  1.00  0.00      A    H
ATOM   1133  HZ1 ACN A 189      17.840  10.364  21.359  1.00  0.00      A    H
ATOM   1134  HZ2 ACN A 189      18.302  11.853  22.127  1.00  0.00      A    H
ATOM   1135  CT  ACN A 190      32.368  20.462  26.111  1.00  0.00      A    C
ATOM   1136  CZ  ACN A 190      32.143  21.835  25.642  1.00  0.00      A    C
ATOM   1137  NZ  ACN A 190      32.001  22.900  25.254  1.00  0.00      A    N
ATOM   1138  HZ  ACN A 190      33.435  20.385  25.919  1.00  0.00      A    H
ATOM   1139  HZ1 ACN A 190      31.962  19.720  25.428  1.00  0.00      A    H
ATOM   1140  HZ2 ACN A 190      32.117  20.331  27.160  1.00  0.00      A    H
ATOM   1141  CT  ACN A 191      39.010   6.652  14.802  1.00  0.00      A    C
ATOM   1142  CZ  ACN A 191      39.428   7.623  13.721  1.00  0.00      A    C
ATOM   1143  NZ  ACN A 191      39.746   8.362  12.884  1.00  0.00      A    N
ATOM   1144  HZ  ACN A 191      39.837   6.218  15.358  1.00  0.00      A    H
ATOM   1145  HZ1 ACN A 191      38.427   5.846  14.363  1.00  0.00      A    H
ATOM   1146  HZ2 ACN A 191      38.339   7.130  15.510  1.00  0.00      A    H
ATOM   1147  CT  ACN A 192      11.812  12.852   7.325  1.00  0.00      A    C
ATOM   1148  CZ  ACN A 192      10.341  13.002   7.674  1.00  0.00      A    C
ATOM   1149  NZ  ACN A 192       9.237  13.195   7.969  1.00  0.00      A    N
ATOM   1150  HZ  ACN A 192      12.195  11.960   7.814  1.00  0.00      A    H
ATOM   1151  HZ1 ACN A 192      12.437  13.720   7.521  1.00  0.00      A    H
ATOM   1152  HZ2 ACN A 192      11.867  12.544   6.284  1.00  0.00      A    H
ATOM   1153  CT  ACN A 193      11.900  22.634  21.841  1.00  0.00      A    C
ATOM   1154  CZ  ACN A 193      12.341  22.191  23.210  1.00  0.00      A    C
ATOM   1155  NZ  ACN A 193      12.640  21.836  24.298  1.00  0.00      A    N
ATOM   1156  HZ  ACN A 193      11.857  21.866  21.072  1.00  0.00      A    H
ATOM   1157  HZ1 ACN A 193      12.666  23.344  21.539  1.00  0.00      A    H
ATOM   1158  HZ2 ACN A 193      10.994  23.174  22.103  1.00  0.00      A    H
ATOM   1159  CT  ACN A 194      44.291  31.480  24.272  1.00  0.00      A    C
ATOM   1160  CZ  ACN A 194      43.973  31.133  25.667  1.00  0.00      A    C
ATOM   1161  NZ  ACN A 194      43.770  30.769  26.704  1.00  0.00      A    N
ATOM   1162  HZ  ACN A 194      44.745  32.466  24.335  1.00  0.00      A    H
ATOM   1163  HZ1 ACN A 194      43.463  31.380  23.575  1.00  0.00      A    H
ATOM   1164  HZ2 ACN A 194      44.992  30.702  23.981  1.00  0.00      A    H
ATOM   1165  CT  ACN A 195      46.355  40.449  15.832  1.00  0.00      A    C
ATOM   1166  CZ  ACN A 195      46.042  39.028  15.908  1.00  0.00      A    C
ATOM   1167  NZ  ACN A 195      45.750  37.872  15.909  1.00  0.00      A    N
ATOM   1168  HZ  ACN A 195      47.119  40.626  15.079  1.00  0.00      A    H
ATOM   1169  HZ1 ACN A 195      46.585  40.878  16.804  1.00  0.00      A    H
ATOM   1170  HZ2 ACN A 195      45.438  40.811  15.374  1.00  0.00      A    H
ATOM   1171  CT  ACN A 196      40.845  12.262  46.174  1.00  0.00      A    C
ATOM   1172  CZ  ACN A 196      41.041  13.472  45.313  1.00  0.00      A    C
ATOM   1173  NZ  ACN A 196      41.223  14.454  44.702  1.00  0.00      A    N
ATOM   1174  HZ  ACN A 196      40.168  12.549  46.974  1.00  0.00      A    H
ATOM   1175  HZ1 ACN A 196      41.784  12.064  46.683  1.00  0.00      A    H
ATOM   1176  HZ2 ACN A 196      40.652  11.352  45.612  1.00  0.00      A    H
ATOM   1177  CT  ACN A 197       0.118  26.632  42.868  1.00  0.00      A    C
ATOM   1178  CZ  ACN A 197       1.502  26.202  43.272  1.00  0.00      A    C
ATOM   1179  NZ  ACN A 197       2.516  25.820  43.596  1.00  0.00      A    N
ATOM   1180  HZ  ACN A 197      -0.135  27.340  43.653  1.00  0.00      A    H
ATOM   1181  HZ1 ACN A 197      -0.499  25.740  42.791  1.00  0.00      A    H
ATOM   1182  HZ2 ACN A 197       0.285  27.175  41.941  1.00  0.00      A    H
ATOM   1183  CT  ACN A 198       2.090  19.913  23.974  1.00  0.00      A    C
ATOM   1184  CZ  ACN A 198       2.225  20.541  22.693  1.00  0.00      A    C
ATOM   1185  NZ  ACN A 198       2.310  21.010  21.658  1.00  0.00      A    N
ATOM   1186  HZ  ACN A 198       1.444  19.057  23.800  1.00  0.00      A    H
ATOM   1187  HZ1 ACN A 198       1.518  20.533  24.659  1.00  0.00      A    H
ATOM   1188  HZ2 ACN A 198       3.073  19.591  24.307  1.00  0.00      A    H
ATOM   1189  CT  ACN A 199      16.692  18.027  41.196  1.00  0.00      A    C
ATOM   1190  CZ  ACN A 199      16.665  17.520  42.597  1.00  0.00      A    C
ATOM   1191  NZ  ACN A 199      16.634  17.091  43.679  1.00  0.00      A    N
ATOM   1192  HZ  ACN A 199      15.770  17.636  40.772  1.00  0.00      A    H
ATOM   1193  HZ1 ACN A 199      17.559  17.680  40.639  1.00  0.00      A    H
ATOM   1194  HZ2 ACN A 199      16.737  19.113  41.203  1.00  0.00      A    H
ATOM   1195  CT  ACN A 200       0.158  37.012  43.132  1.00  0.00      A    C
ATOM   1196  CZ  ACN A 200       0.948  38.040  42.437  1.00  0.00      A    C
ATOM   1197  NZ  ACN A 200       1.531  38.894  41.815  1.00  0.00      A    N
ATOM   1198  HZ  ACN A 200      -0.857  36.954  42.749  1.00  0.00      A    H
ATOM   1199  HZ1 ACN A 200       0.049  37.238  44.190  1.00  0.00      A    H
ATOM   1200  HZ2 ACN A 200       0.696  36.081  42.974  1.00  0.00      A    H
ATOM   1201  CT  ACN A 201       5.965   6.415  38.490  1.00  0.00      A    C
ATOM   1202  CZ  ACN A 201       6.835   6.116  37.342  1.00  0.00      A    C
ATOM   1203  NZ  ACN A 201       7.533   5.846  36.457  1.00  0.00      A    N
ATOM   1204  HZ  ACN A 201       5.649   5.390  38.669  1.00  0.00      A    H
ATOM   1205  HZ1 ACN A 201       5.054   6.976  38.300  1.00  0.00      A    H
ATOM   1206  HZ2 ACN A 201       6.516   6.796  39.346  1.00  0.00      A    H
ATOM   1207  CT  ACN A 202       0.133  24.047   3.939  1.00  0.00      A    C
ATOM   1208  CZ  ACN A 202       0.271  25.420   4.442  1.00  0.00      A    C
ATOM   1209  NZ  ACN A 202       0.415  26.504   4.815  1.00  0.00      A    N
ATOM   1210  HZ  ACN A 202      -0.895  23.831   3.658  1.00  0.00      A    H
ATOM   1211  HZ1 ACN A 202       0.503  23.335   4.672  1.00  0.00      A    H
ATOM   1212  HZ2 ACN A 202       0.812  23.969   3.094  1.00  0.00      A    H
ATOM   1213  CT  ACN A 203      20.998  23.137  34.387  1.00  0.00      A    C
ATOM   1214  CZ  ACN A 203      21.369  21.975  35.111  1.00  0.00      A    C
ATOM   1215  NZ  ACN A 203      21.663  21.020  35.747  1.00  0.00      A    N
ATOM   1216  HZ  ACN A 203      21.063  23.110  33.302  1.00  0.00      A    H
ATOM   1217  HZ1 ACN A 203      21.620  23.959  34.731  1.00  0.00      A    H
ATOM   1218  HZ2 ACN A 203      19.932  23.209  34.589  1.00  0.00      A    H
ATOM   1219  CT  ACN A 204      11.150   7.679   5.600  1.00  0.00      A    C
ATOM   1220  CZ  ACN A 204      12.229   8.381   6.363  1.00  0.00      A    C
ATOM   1221  NZ  ACN A 204      13.074   8.939   6.952  1.00  0.00      A    N
ATOM   1222  HZ  ACN A 204      10.768   8.322   4.811  1.00  0.00      A    H
ATOM   1223  HZ1 ACN A 204      10.334   7.411   6.266  1.00  0.00      A    H
ATOM   1224  HZ2 ACN A 204      11.755   6.861   5.216  1.00  0.00      A    H
ATOM   1225  CT  ACN A 205      22.172   0.607  27.144  1.00  0.00      A    C
ATOM   1226  CZ  ACN A 205      22.142   0.392  28.599  1.00  0.00      A    C
ATOM   1227  NZ  ACN A 205      22.124   0.168  29.746  1.00  0.00      A    N
ATOM   1228  HZ  ACN A 205      21.927  -0.266  26.544  1.00  0.00      A    H
ATOM   1229  HZ1 ACN A 205      23.142   0.938  26.781  1.00  0.00      A    H
ATOM   1230  HZ2 ACN A 205      21.457   1.384  26.885  1.00  0.00      A    H
ATOM   1231  CT  ACN A 206      27.086   3.175   5.266  1.00  0.00      A    C
ATOM   1232  CZ  ACN A 206      26.576   2.502   4.008  1.00  0.00      A    C
ATOM   1233  NZ  ACN A 206      26.096   1.942   3.106  1.00  0.00      A    N
ATOM   1234  HZ  ACN A 206      26.917   4.212   4.984  1.00  0.00      A    H
ATOM   1235  HZ1 ACN A 206      28.129   2.879   5.345  1.00  0.00      A    H
ATOM   1236  HZ2 ACN A 206      26.514   2.750   6.087  1.00  0.00      A    H
ATOM   1237  CT  ACN A 207      41.645  28.336   8.322  1.00  0.00      A    C
ATOM   1238  CZ  ACN A 207      42.995  28.824   8.765  1.00  0.00      A    C
ATOM   1239  NZ  ACN A 207      44.054  29.140   9.113  1.00  0.00      A    N
ATOM   1240  HZ  ACN A 207      41.547  27.914   7.325  1.00  0.00      A    H
ATOM   1241  HZ1 ACN A 207      40.997  29.208   8.361  1.00  0.00      A    H
ATOM   1242  HZ2 ACN A 207      41.175  27.754   9.111  1.00  0.00      A    H
ATOM   1243  CT  ACN A 208      30.861  15.195   7.931  1.00  0.00      A    C
ATOM   1244  CZ  ACN A 208      30.270  15.137   9.257  1.00  0.00      A    C
ATOM   1245  NZ  ACN A 208      29.849  15.071  10.325  1.00  0.00      A    N
ATOM   1246  HZ  ACN A 208      31.751  14.571   7.931  1.00  0.00      A    H
ATOM   1247  HZ1 ACN A 208      31.038  16.267   7.940  1.00  0.00      A    H
ATOM   1248  HZ2 ACN A 208      30.130  14.865   7.197  1.00  0.00      A    H
ATOM   1249  CT  ACN A 209      19.796  41.544  43.019  1.00  0.00      A    C
ATOM   1250  CZ  ACN A 209      18.893  42.680  43.395  1.00  0.00      A    C
ATOM   1251  NZ  ACN A 209      18.280  43.598  43.601  1.00  0.00      A    N
ATOM   1252  HZ  ACN A 209      19.249  40.633  42.787  1.00  0.00      A    H
ATOM   1253  HZ1 ACN A 209      20.514  41.281  43.791  1.00  0.00      A    H
ATOM   1254  HZ2 ACN A 209      20.372  41.774  42.126  1.00  0.00      A    H
ATOM   1255  CT  ACN A 210      11.178  37.343  33.926  1.00  0.00      A    C
ATOM   1256  CZ  ACN A 210      12.476  37.822  33.513  1.00  0.00      A    C
ATOM   1257  NZ  ACN A 210      13.545  38.175  33.220  1.00  0.00      A    N
ATOM   1258  HZ  ACN A 210      10.528  37.272  33.058  1.00  0.00      A    H
ATOM   1259  HZ1 ACN A 210      10.862  37.996  34.735  1.00  0.00      A    H
ATOM   1260  HZ2 ACN A 210      11.301  36.354  34.359  1.00  0.00      A    H
ATOM   1261  CT  ACN A 211      34.340  42.012  35.853  1.00  0.00      A    C
ATOM   1262  CZ  ACN A 211      34.215  40.604  36.151  1.00  0.00      A    C
ATOM   1263  NZ  ACN A 211      34.167  39.476  36.383  1.00  0.00      A    N
ATOM   1264  HZ  ACN A 211      33.679  42.328  35.050  1.00  0.00      A    H
ATOM   1265  HZ1 ACN A 211      35.372  42.192  35.564  1.00  0.00      A    H
ATOM   1266  HZ2 ACN A 211      34.264  42.596  36.767  1.00  0.00      A    H
ATOM   1267  CT  ACN A 212      45.645  31.110  30.267  1.00  0.00      A    C
ATOM   1268  CZ  ACN A 212      46.820  31.849  30.726  1.00  0.00      A    C
ATOM   1269  NZ  ACN A 212      47.701  32.461  31.189  1.00  0.00      A    N
ATOM   1270  HZ  ACN A 212      44.799  31.791  30.318  1.00  0.00      A    H
ATOM   1271  HZ1 ACN A 212      45.415  30.387  31.044  1.00  0.00      A    H
ATOM   1272  HZ2 ACN A 212      45.687  30.599  29.309  1.00  0.00      A    H
ATOM   1273  CT  ACN A 213       8.399  18.079  22.207  1.00  0.00      A    C
ATOM   1274  CZ  ACN A 213       9.400  18.692  21.364  1.00  0.00      A    C
ATOM   1275  NZ  ACN A 213      10.182  19.167  20.629  1.00  0.00      A    N
ATOM   1276  HZ  ACN A 213       7.959  17.252  21.655  1.00  0.00      A    H
ATOM   1277  HZ1 ACN A 213       7.757  18.932  22.410  1.00  0.00      A    H
ATOM   1278  HZ2 ACN A 213       8.824  17.691  23.130  1.00  0.00      A    H
ATOM   1279  CT  ACN A 214      11.076   7.995  23.307  1.00  0.00      A    C
ATOM   1280  CZ  ACN A 214       9.953   7.822  24.219  1.00  0.00      A    C
ATOM   1281  NZ  ACN A 214       9.080   7.541  25.005  1.00  0.00      A    N
ATOM   1282  HZ  ACN A 214      11.353   7.044  22.859  1.00  0.00      A    H
ATOM   1283  HZ1 ACN A 214      11.908   8.340  23.916  1.00  0.00      A    H
ATOM   1284  HZ2 ACN A 214      11.083   8.873  22.666  1.00  0.00      A    H
ATOM   1285  CT  ACN A 215      44.565  38.416  19.420  1.00  0.00      A    C
ATOM   1286  CZ  ACN A 215      44.765  39.158  20.690  1.00  0.00      A    C
ATOM   1287  NZ  ACN A 215      44.934  39.673  21.672  1.00  0.00      A    N
ATOM   1288  HZ  ACN A 215      44.572  39.055  18.540  1.00  0.00      A    H
ATOM   1289  HZ1 ACN A 215      43.706  37.755  19.334  1.00  0.00      A    H
ATOM   1290  HZ2 ACN A 215      45.433  37.772  19.302  1.00  0.00      A    H
ATOM   1291  CT  ACN A 216      28.815  31.763  32.079  1.00  0.00      A    C
ATOM   1292  CZ  ACN A 216      27.405  31.741  31.794  1.00  0.00      A    C
ATOM   1293  NZ  ACN A 216      26.271  31.722  31.544  1.00  0.00      A    N
ATOM   1294  HZ  ACN A 216      29.169  30.841  32.534  1.00  0.00      A    H
ATOM   1295  HZ1 ACN A 216      29.063  32.530  32.809  1.00  0.00      A    H
ATOM   1296  HZ2 ACN A 216      29.443  31.996  31.223  1.00  0.00      A    H
ATOM   1297  CT  ACN A 217       5.665  27.655  37.081  1.00  0.00      A    C
ATOM   1298  CZ  ACN A 217       6.347  26.627  37.917  1.00  0.00      A    C
ATOM   1299  NZ  ACN A 217       6.778  25.764  38.562  1.00  0.00      A    N
ATOM   1300  HZ  ACN A 217       6.084  27.991  36.136  1.00  0.00      A    H
ATOM   1301  HZ1 ACN A 217       5.651  28.572  37.664  1.00  0.00      A    H
ATOM   1302  HZ2 ACN A 217       4.611  27.386  37.077  1.00  0.00      A    H
ATOM   1303  CT  ACN A 218       3.026   5.682  28.593  1.00  0.00      A    C
ATOM   1304  CZ  ACN A 218       3.454   7.059  28.281  1.00  0.00      A    C
ATOM   1305  NZ  ACN A 218       3.784   8.162  28.008  1.00  0.00      A    N
ATOM   1306  HZ  ACN A 218       3.757   4.977  28.205  1.00  0.00      A    H
ATOM   1307  HZ1 ACN A 218       2.034   5.633  28.152  1.00  0.00      A    H
ATOM   1308  HZ2 ACN A 218       2.931   5.457  29.652  1.00  0.00      A    H
ATOM   1309  CT  ACN A 219      35.665  16.913   7.145  1.00  0.00      A    C
ATOM   1310  CZ  ACN A 219      35.864  17.544   5.900  1.00  0.00      A    C
ATOM   1311  NZ  ACN A 219      36.036  17.994   4.851  1.00  0.00      A    N
ATOM   1312  HZ  ACN A 219      35.513  15.866   6.897  1.00  0.00      A    H
ATOM   1313  HZ1 ACN A 219      34.824  17.197   7.772  1.00  0.00      A    H
ATOM   1314  HZ2 ACN A 219      36.540  17.101   7.762  1.00  0.00      A    H
ATOM   1315  CT  ACN A 220      14.524  18.438   4.857  1.00  0.00      A    C
ATOM   1316  CZ  ACN A 220      14.198  17.100   5.271  1.00  0.00      A    C
ATOM   1317  NZ  ACN A 220      14.002  16.034   5.616  1.00  0.00      A    N
ATOM   1318  HZ  ACN A 220      13.755  19.095   5.254  1.00  0.00      A    H
ATOM   1319  HZ1 ACN A 220      14.488  18.576   3.779  1.00  0.00      A    H
ATOM   1320  HZ2 ACN A 220      15.390  18.790   5.412  1.00  0.00      A    H
ATOM   1321  CT  ACN A 221       8.569  40.697  34.594  1.00  0.00      A    C
ATOM   1322  CZ  ACN A 221       8.090  39.472  33.901  1.00  0.00      A    C
ATOM   1323  NZ  ACN A 221       7.635  38.475  33.456  1.00  0.00      A    N
ATOM   1324  HZ  ACN A 221       8.892  41.436  33.865  1.00  0.00      A    H
ATOM   1325  HZ1 ACN A 221       9.392  40.491  35.273  1.00  0.00      A    H
ATOM   1326  HZ2 ACN A 221       7.762  41.083  35.212  1.00  0.00      A    H
ATOM   1327  CT  ACN A 222      41.514   2.356  13.825  1.00  0.00      A    C
ATOM   1328  CZ  ACN A 222      41.229   3.785  13.620  1.00  0.00      A    C
ATOM   1329  NZ  ACN A 222      40.867   4.866  13.521  1.00  0.00      A    N
ATOM   1330  HZ  ACN A 222      41.269   2.025  14.830  1.00  0.00      A    H
ATOM   1331  HZ1 ACN A 222      42.563   2.172  13.608  1.00  0.00      A    H
ATOM   1332  HZ2 ACN A 222      40.919   1.817  13.092  1.00  0.00      A    H
ATOM   1333  CT  ACN A 223      43.999  19.610  34.321  1.00  0.00      A    C
ATOM   1334  CZ  ACN A 223      42.800  19.170  34.973  1.00  0.00      A    C
ATOM   1335  NZ  ACN A 223      41.896  18.761  35.575  1.00  0.00      A    N
ATOM   1336  HZ  ACN A 223      44.757  18.850  34.150  1.00  0.00      A    H
ATOM   1337  HZ1 ACN A 223      44.432  20.425  34.896  1.00  0.00      A    H
ATOM   1338  HZ2 ACN A 223      43.656  20.052  33.390  1.00  0.00      A    H
ATOM   1339  CT  ACN A 224       6.627  41.051   3.126  1.00  0.00      A    C
ATOM   1340  CZ  ACN A 224       6.468  39.979   4.197  1.00  0.00      A    C
ATOM   1341  NZ  ACN A 224       6.372  39.194   5.020  1.00  0.00      A    N
ATOM   1342  HZ  ACN A 224       5.626  41.271   2.765  1.00  0.00      A    H
ATOM   1343  HZ1 ACN A 224       7.261  40.873   2.261  1.00  0.00      A    H
ATOM   1344  HZ2 ACN A 224       6.969  41.981   3.572  1.00  0.00      A    H
ATOM   1345  CT  ACN A 225      32.115  46.281  10.461  1.00  0.00      A    C
ATOM   1346  CZ  ACN A 225      30.940  45.717   9.784  1.00  0.00      A    C
ATOM   1347  NZ  ACN A 225      29.989  45.253   9.296  1.00  0.00      A    N
ATOM   1348  HZ  ACN A 225      32.028  46.542  11.513  1.00  0.00      A    H
ATOM   1349  HZ1 ACN A 225      32.156  47.256   9.981  1.00  0.00      A    H
ATOM   1350  HZ2 ACN A 225      33.001  45.682  10.271  1.00  0.00      A    H
ATOM   1351  CT  ACN A 226       2.452  28.652  31.425  1.00  0.00      A    C
ATOM   1352  CZ  ACN A 226       3.703  28.647  30.691  1.00  0.00      A    C
ATOM   1353  NZ  ACN A 226       4.716  28.640  30.129  1.00  0.00      A    N
ATOM   1354  HZ  ACN A 226       2.440  29.396  32.218  1.00  0.00      A    H
ATOM   1355  HZ1 ACN A 226       2.102  27.697  31.806  1.00  0.00      A    H
ATOM   1356  HZ2 ACN A 226       1.624  28.842  30.747  1.00  0.00      A    H
ATOM   1357  CT  ACN A 227      13.193  27.813   2.292  1.00  0.00      A    C
ATOM   1358  CZ  ACN A 227      14.076  26.697   2.528  1.00  0.00      A    C
ATOM   1359  NZ  ACN A 227      14.778  25.819   2.734  1.00  0.00      A    N
ATOM   1360  HZ  ACN A 227      12.230  27.597   2.747  1.00  0.00      A    H
ATOM   1361  HZ1 ACN A 227      13.105  27.916   1.214  1.00  0.00      A    H
ATOM   1362  HZ2 ACN A 227      13.553  28.751   2.706  1.00  0.00      A    H
ATOM   1363  CT  ACN A 228      36.631  16.755  40.352  1.00  0.00      A    C
ATOM   1364  CZ  ACN A 228      37.478  17.933  40.386  1.00  0.00      A    C
ATOM   1365  NZ  ACN A 228      38.144  18.873  40.498  1.00  0.00      A    N
ATOM   1366  HZ  ACN A 228      37.018  16.095  41.123  1.00  0.00      A    H
ATOM   1367  HZ1 ACN A 228      36.844  16.341  39.370  1.00  0.00      A    H
ATOM   1368  HZ2 ACN A 228      35.591  17.012  40.533  1.00  0.00      A    H
ATOM   1369  CT  ACN A 229      41.495  27.986   1.209  1.00  0.00      A    C
ATOM   1370  CZ  ACN A 229      40.250  27.364   0.827  1.00  0.00      A    C
ATOM   1371  NZ  ACN A 229      39.258  26.869   0.532  1.00  0.00      A    N
ATOM   1372  HZ  ACN A 229      41.774  28.650   0.394  1.00  0.00      A    H
ATOM   1373  HZ1 ACN A 229      42.247  27.201   1.240  1.00  0.00      A    H
ATOM   1374  HZ2 ACN A 229      41.378  28.517   2.151  1.00  0.00      A    H
ATOM   1375  CT  ACN A 230      29.505  35.513  20.668  1.00  0.00      A    C
ATOM   1376  CZ  ACN A 230      29.283  36.860  20.123  1.00  0.00      A    C
ATOM   1377  NZ  ACN A 230      29.092  37.927  19.705  1.00  0.00      A    N
ATOM   1378  HZ  ACN A 230      30.566  35.287  20.744  1.00  0.00      A    H
ATOM   1379  HZ1 ACN A 230      29.065  34.865  19.914  1.00  0.00      A    H
ATOM   1380  HZ2 ACN A 230      28.996  35.396  21.621  1.00  0.00      A    H
ATOM   1381  CT  ACN A 231       3.044  44.703  24.828  1.00  0.00      A    C
ATOM   1382  CZ  ACN A 231       2.835  43.248  24.450  1.00  0.00      A    C
ATOM   1383  NZ  ACN A 231       2.654  42.139  24.147  1.00  0.00      A    N
ATOM   1384  HZ  ACN A 231       2.295  45.317  24.335  1.00  0.00      A    H
ATOM   1385  HZ1 ACN A 231       4.024  44.913  24.407  1.00  0.00      A    H
ATOM   1386  HZ2 ACN A 231       3.056  44.808  25.910  1.00  0.00      A    H
ATOM   1387  CT  ACN A 232      34.470   5.472  28.119  1.00  0.00      A    C
ATOM   1388  CZ  ACN A 232      34.259   6.935  28.320  1.00  0.00      A    C
ATOM   1389  NZ  ACN A 232      34.107   8.092  28.457  1.00  0.00      A    N
ATOM   1390  HZ  ACN A 232      34.635   5.257  27.066  1.00  0.00      A    H
ATOM   1391  HZ1 ACN A 232      33.512   5.104  28.476  1.00  0.00      A    H
ATOM   1392  HZ2 ACN A 232      35.310   5.079  28.687  1.00  0.00      A    H
ATOM   1393  CT  ACN A 233      28.097  20.399   6.127  1.00  0.00      A    C
ATOM   1394  CZ  ACN A 233      29.311  19.589   6.356  1.00  0.00      A    C
ATOM   1395  NZ  ACN A 233      30.229  18.946   6.581  1.00  0.00      A    N
ATOM   1396  HZ  ACN A 233      28.375  21.102   5.345  1.00  0.00      A    H
ATOM   1397  HZ1 ACN A 233      27.748  20.921   7.014  1.00  0.00      A    H
ATOM   1398  HZ2 ACN A 233      27.380  19.632   5.847  1.00  0.00      A    H
ATOM   1399  CT  ACN A 234      32.222  45.782  45.514  1.00  0.00      A    C
ATOM   1400  CZ  ACN A 234      33.542  45.301  45.892  1.00  0.00      A    C
ATOM   1401  NZ  ACN A 234      34.569  44.973  46.298  1.00  0.00      A    N
ATOM   1402  HZ  ACN A 234      32.098  45.898  44.441  1.00  0.00      A    H
ATOM   1403  HZ1 ACN A 234      32.048  46.767  45.939  1.00  0.00      A    H
ATOM   1404  HZ2 ACN A 234      31.529  45.002  45.820  1.00  0.00      A    H
ATOM   1405  CT  ACN A 235      24.620  13.040  31.655  1.00  0.00      A    C
ATOM   1406  CZ  ACN A 235      24.250  11.905  32.503  1.00  0.00      A    C
ATOM   1407  NZ  ACN A 235      23.922  11.065  33.215  1.00  0.00      A    N
ATOM   1408  HZ  ACN A 235      24.141  12.842  30.699  1.00  0.00      A    H
ATOM   1409  HZ1 ACN A 235      25.704  12.996  31.584  1.00  0.00      A    H
ATOM   1410  HZ2 ACN A 235      24.473  14.061  31.997  1.00  0.00      A    H
ATOM   1411  CT  ACN A 236      30.271  38.653   6.084  1.00  0.00      A    C
ATOM   1412  CZ  ACN A 236      30.678  38.168   4.748  1.00  0.00      A    C
ATOM   1413  NZ  ACN A 236      31.019  37.864   3.704  1.00  0.00      A    N
ATOM   1414  HZ  ACN A 236      30.999  38.461   6.868  1.00  0.00      A    H
ATOM   1415  HZ1 ACN A 236      29.350  38.160   6.386  1.00  0.00      A    H
ATOM   1416  HZ2 ACN A 236      30.189  39.733   6.175  1.00  0.00      A    H
ATOM   1417  CT  ACN A 237      47.047  26.972  37.100  1.00  0.00      A    C
ATOM   1418  CZ  ACN A 237      45.868  27.736  36.698  1.00  0.00      A    C
ATOM   1419  NZ  ACN A 237      44.956  28.398  36.389  1.00  0.00      A    N
ATOM   1420  HZ  ACN A 237      47.335  27.150  38.133  1.00  0.00      A    H
ATOM   1421  HZ1 ACN A 237      47.809  26.902  36.327  1.00  0.00      A    H
ATOM   1422  HZ2 ACN A 237      46.566  25.998  37.095  1.00  0.00      A    H
ATOM   1423  CT  ACN A 238       6.109  36.329   3.942  1.00  0.00      A    C
ATOM   1424  CZ  ACN A 238       5.542  35.208   3.117  1.00  0.00      A    C
ATOM   1425  NZ  ACN A 238       5.086  34.349   2.483  1.00  0.00      A    N
ATOM   1426  HZ  ACN A 238       7.091  36.047   4.315  1.00  0.00      A    H
ATOM   1427  HZ1 ACN A 238       5.342  36.555   4.678  1.00  0.00      A    H
ATOM   1428  HZ2 ACN A 238       6.240  37.155   3.249  1.00  0.00      A    H
ATOM   1429  CT  ACN A 239       8.930  27.029  19.512  1.00  0.00      A    C
ATOM   1430  CZ  ACN A 239      10.220  27.788  19.401  1.00  0.00      A    C
ATOM   1431  NZ  ACN A 239      11.141  28.376  19.362  1.00  0.00      A    N
ATOM   1432  HZ  ACN A 239       8.152  27.372  20.190  1.00  0.00      A    H
ATOM   1433  HZ1 ACN A 239       9.271  26.015  19.706  1.00  0.00      A    H
ATOM   1434  HZ2 ACN A 239       8.576  27.080  18.485  1.00  0.00      A    H
ATOM   1435  CT  ACN A 240      33.702  34.715  15.566  1.00  0.00      A    C
ATOM   1436  CZ  ACN A 240      32.962  35.575  14.635  1.00  0.00      A    C
ATOM   1437  NZ  ACN A 240      32.296  36.300  13.923  1.00  0.00      A    N
ATOM   1438  HZ  ACN A 240      34.250  35.495  16.089  1.00  0.00      A    H
ATOM   1439  HZ1 ACN A 240      34.442  34.120  15.036  1.00  0.00      A    H
ATOM   1440  HZ2 ACN A 240      33.064  34.127  16.221  1.00  0.00      A    H
ATOM   1441  CT  ACN A 241      22.386  36.381  31.437  1.00  0.00      A    C
ATOM   1442  CZ  ACN A 241      21.101  35.914  30.933  1.00  0.00      A    C
ATOM   1443  NZ  ACN A 241      20.043  35.555  30.527  1.00  0.00      A    N
ATOM   1444  HZ  ACN A 241      22.590  36.090  32.465  1.00  0.00      A    H
ATOM   1445  HZ1 ACN A 241      22.294  37.463  31.480  1.00  0.00      A    H
ATOM   1446  HZ2 ACN A 241      23.220  36.276  30.748  1.00  0.00      A    H
ATOM   1447  CT  ACN A 242      16.613  21.763  23.431  1.00  0.00      A    C
ATOM   1448  CZ  ACN A 242      16.106  21.889  22.056  1.00  0.00      A    C
ATOM   1449  NZ  ACN A 242      15.685  22.037  20.960  1.00  0.00      A    N
ATOM   1450  HZ  ACN A 242      16.086  21.057  24.068  1.00  0.00      A    H
ATOM   1451  HZ1 ACN A 242      16.595  22.698  23.985  1.00  0.00      A    H
ATOM   1452  HZ2 ACN A 242      17.663  21.510  23.303  1.00  0.00      A    H
ATOM   1453  CT  ACN A 243      16.555  42.834  29.206  1.00  0.00      A    C
ATOM   1454  CZ  ACN A 243      17.053  43.185  30.537  1.00  0.00      A    C
ATOM   1455  NZ  ACN A 243      17.464  43.493  31.577  1.00  0.00      A    N
ATOM   1456  HZ  ACN A 243      15.478  42.887  29.070  1.00  0.00      A    H
ATOM   1457  HZ1 ACN A 243      16.696  41.772  29.022  1.00  0.00      A    H
ATOM   1458  HZ2 ACN A 243      17.103  43.423  28.475  1.00  0.00      A    H
ATOM   1459  CT  ACN A 244      20.506  44.024  29.831  1.00  0.00      A    C
ATOM   1460  CZ  ACN A 244      21.369  43.765  28.659  1.00  0.00      A    C
ATOM   1461  NZ  ACN A 244      21.997  43.559  27.693  1.00  0.00      A    N
ATOM   1462  HZ  ACN A 244      21.070  44.384  30.688  1.00  0.00      A    H
ATOM   1463  HZ1 ACN A 244      20.012  43.128  30.199  1.00  0.00      A    H
ATOM   1464  HZ2 ACN A 244      19.699  44.674  29.506  1.00  0.00      A    H
ATOM   1465  CT  ACN A 245      29.897  27.812  35.180  1.00  0.00      A    C
ATOM   1466  CZ  ACN A 245      28.635  27.745  34.435  1.00  0.00      A    C
ATOM   1467  NZ  ACN A 245      27.595  27.701  33.922  1.00  0.00      A    N
ATOM   1468  HZ  ACN A 245      30.133  26.764  35.345  1.00  0.00      A    H
ATOM   1469  HZ1 ACN A 245      29.854  28.371  36.111  1.00  0.00      A    H
ATOM   1470  HZ2 ACN A 245      30.520  28.352  34.471  1.00  0.00      A    H
ATOM   1471  CT  ACN A 246      35.557  41.253  24.143  1.00  0.00      A    C
ATOM   1472  CZ  ACN A 246      34.161  41.549  24.322  1.00  0.00      A    C
ATOM   1473  NZ  ACN A 246      33.027  41.774  24.451  1.00  0.00      A    N
ATOM   1474  HZ  ACN A 246      35.786  40.604  23.301  1.00  0.00      A    H
ATOM   1475  HZ1 ACN A 246      35.975  40.698  24.979  1.00  0.00      A    H
ATOM   1476  HZ2 ACN A 246      36.070  42.205  24.033  1.00  0.00      A    H
ATOM   1477  CT  ACN A 247      12.594  12.712  22.486  1.00  0.00      A    C
ATOM   1478  CZ  ACN A 247      14.031  13.056  22.278  1.00  0.00      A    C
ATOM   1479  NZ  ACN A 247      15.156  13.341  22.055  1.00  0.00      A    N
ATOM   1480  HZ  ACN A 247      12.083  12.995  21.569  1.00  0.00      A    H
ATOM   1481  HZ1 ACN A 247      12.207  13.273  23.332  1.00  0.00      A    H
ATOM   1482  HZ2 ACN A 247      12.554  11.636  22.639  1.00  0.00      A    H
ATOM   1483  CT  ACN A 248      39.052  23.640  22.917  1.00  0.00      A    C
ATOM   1484  CZ  ACN A 248      37.720  24.073  22.548  1.00  0.00      A    C
ATOM   1485  NZ  ACN A 248      36.654  24.421  22.278  1.00  0.00      A    N
ATOM   1486  HZ  ACN A 248      39.023  22.980  23.780  1.00  0.00      A    H
ATOM   1487  HZ1 ACN A 248      39.555  24.517  23.317  1.00  0.00      A    H
ATOM   1488  HZ2 ACN A 248      39.463  23.118  22.057  1.00  0.00      A    H
ATOM   1489  CT  ACN A 249      17.202  31.325   4.743  1.00  0.00      A    C
ATOM   1490  CZ  ACN A 249      15.864  31.478   4.214  1.00  0.00      A    C
ATOM   1491  NZ  ACN A 249      14.759  31.658   3.854  1.00  0.00      A    N
ATOM   1492  HZ  ACN A 249      17.379  30.517   5.449  1.00  0.00      A    H
ATOM   1493  HZ1 ACN A 249      17.627  32.271   5.067  1.00  0.00      A    H
ATOM   1494  HZ2 ACN A 249      17.652  31.138   3.771  1.00  0.00      A    H
ATOM   1495  CT  ACN A 250      20.982  39.210   2.255  1.00  0.00      A    C
ATOM   1496  CZ  ACN A 250      21.474  38.103   1.400  1.00  0.00      A    C
ATOM   1497  NZ  ACN A 250      21.858  37.163   0.761  1.00  0.00      A    N
ATOM   1498  HZ  ACN A 250      21.710  39.376   3.045  1.00  0.00      A    H
ATOM   1499  HZ1 ACN A 250      20.034  38.865   2.661  1.00  0.00      A    H
ATOM   1500  HZ2 ACN A 250      20.887  40.151   1.718  1.00  0.00      A    H
ATOM   1501  CT  ACN A 251       2.045  17.994  33.717  1.00  0.00      A    C
ATOM   1502  CZ  ACN A 251       2.197  17.802  32.262  1.00  0.00      A    C
ATOM   1503  NZ  ACN A 251       2.267  17.702  31.120  1.00  0.00      A    N
ATOM   1504  HZ  ACN A 251       2.910  18.589  33.999  1.00  0.00      A    H
ATOM   1505  HZ1 ACN A 251       2.013  17.060  34.272  1.00  0.00      A    H
ATOM   1506  HZ2 ACN A 251       1.126  18.544  33.908  1.00  0.00      A    H
ATOM   1507  CT  ACN A 252       4.819   2.343  13.803  1.00  0.00      A    C
ATOM   1508  CZ  ACN A 252       3.474   2.598  14.368  1.00  0.00      A    C
ATOM   1509  NZ  ACN A 252       2.440   2.730  14.843  1.00  0.00      A    N
ATOM   1510  HZ  ACN A 252       5.221   3.213  13.290  1.00  0.00      A    H
ATOM   1511  HZ1 ACN A 252       4.611   1.516  13.128  1.00  0.00      A    H
ATOM   1512  HZ2 ACN A 252       5.484   1.973  14.579  1.00  0.00      A    H
ATOM   1513  CT  ACN A 253      32.350  42.219  43.424  1.00  0.00      A    C
ATOM   1514  CZ  ACN A 253      31.765  42.197  42.076  1.00  0.00      A    C
ATOM   1515  NZ  ACN A 253      31.356  42.190  41.000  1.00  0.00      A    N
ATOM   1516  HZ  ACN A 253      31.692  42.725  44.126  1.00  0.00      A    H
ATOM   1517  HZ1 ACN A 253      33.302  42.743  43.445  1.00  0.00      A    H
ATOM   1518  HZ2 ACN A 253      32.469  41.192  43.759  1.00  0.00      A    H
ATOM   1519  CT  ACN A 254      12.994   2.263  21.811  1.00  0.00      A    C
ATOM   1520  CZ  ACN A 254      12.135   1.991  20.633  1.00  0.00      A    C
ATOM   1521  NZ  ACN A 254      11.510   1.735  19.740  1.00  0.00      A    N
ATOM   1522  HZ  ACN A 254      14.010   1.991  21.537  1.00  0.00      A    H
ATOM   1523  HZ1 ACN A 254      12.570   1.691  22.633  1.00  0.00      A    H
ATOM   1524  HZ2 ACN A 254      12.957   3.312  22.094  1.00  0.00      A    H
ATOM   1525  CT  ACN A 255      21.357  15.290   7.546  1.00  0.00      A    C
ATOM   1526  CZ  ACN A 255      20.181  14.464   7.780  1.00  0.00      A    C
ATOM   1527  NZ  ACN A 255      19.277  13.823   7.996  1.00  0.00      A    N
ATOM   1528  HZ  ACN A 255      21.830  15.444   8.512  1.00  0.00      A    H
ATOM   1529  HZ1 ACN A 255      21.001  16.293   7.326  1.00  0.00      A    H
ATOM   1530  HZ2 ACN A 255      21.903  14.733   6.788  1.00  0.00      A    H
ATOM   1531  CT  ACN A 256      27.841  24.895   7.678  1.00  0.00      A    C
ATOM   1532  CZ  ACN A 256      28.396  23.619   8.330  1.00  0.00      A    C
ATOM   1533  NZ  ACN A 256      28.853  22.739   8.846  1.00  0.00      A    N
ATOM   1534  HZ  ACN A 256      27.248  24.669   6.796  1.00  0.00      A    H
ATOM   1535  HZ1 ACN A 256      28.677  25.500   7.336  1.00  0.00      A    H
ATOM   1536  HZ2 ACN A 256      27.221  25.401   8.414  1.00  0.00      A    H
ATOM   1537  CT  ACN A 257      41.181  41.912  32.583  1.00  0.00      A    C
ATOM   1538  CZ  ACN A 257      41.084  41.016  31.450  1.00  0.00      A    C
ATOM   1539  NZ  ACN A 257      41.064  40.310  30.548  1.00  0.00      A    N
ATOM   1540  HZ  ACN A 257      41.958  41.606  33.279  1.00  0.00      A    H
ATOM   1541  HZ1 ACN A 257      40.239  42.023  33.114  1.00  0.00      A    H
ATOM   1542  HZ2 ACN A 257      41.486  42.883  32.204  1.00  0.00      A    H
ATOM   1543  CT  ACN A 258      43.036  18.782  10.633  1.00  0.00      A    C
ATOM   1544  CZ  ACN A 258      42.159  18.460  11.810  1.00  0.00      A    C
ATOM   1545  NZ  ACN A 258      41.434  18.218  12.667  1.00  0.00      A    N
ATOM   1546  HZ  ACN A 258      43.205  17.940   9.967  1.00  0.00      A    H
ATOM   1547  HZ1 ACN A 258      43.946  19.124  11.119  1.00  0.00      A    H
ATOM   1548  HZ2 ACN A 258      42.687  19.629  10.048  1.00  0.00      A    H
ATOM   1549  CT  ACN A 259      18.154   1.406  30.239  1.00  0.00      A    C
ATOM   1550  CZ  ACN A 259      17.262   0.618  29.435  1.00  0.00      A    C
ATOM   1551  NZ  ACN A 259      16.550  -0.066  28.805  1.00  0.00      A    N
ATOM   1552  HZ  ACN A 259      19.120   0.909  30.278  1.00  0.00      A    H
ATOM   1553  HZ1 ACN A 259      17.719   1.431  31.235  1.00  0.00      A    H
ATOM   1554  HZ2 ACN A 259      18.213   2.436  29.899  1.00  0.00      A    H
ATOM   1555  CT  ACN A 260      32.659  30.002  15.152  1.00  0.00      A    C
ATOM   1556  CZ  ACN A 260      32.902  30.703  16.354  1.00  0.00      A    C
ATOM   1557  NZ  ACN A 260      33.050  31.282  17.285  1.00  0.00      A    N
ATOM   1558  HZ  ACN A 260      32.903  30.619  14.292  1.00  0.00      A    H
ATOM   1559  HZ1 ACN A 260      31.626  29.735  14.941  1.00  0.00      A    H
ATOM   1560  HZ2 ACN A 260      33.176  29.046  15.160  1.00  0.00      A    H
ATOM   1561  CT  ACN A 261      44.146  38.277  29.714  1.00  0.00      A    C
ATOM   1562  CZ  ACN A 261      44.468  38.645  31.047  1.00  0.00      A    C
ATOM   1563  NZ  ACN A 261      44.735  38.940  32.107  1.00  0.00      A    N
ATOM   1564  HZ  ACN A 261      43.343  37.545  29.719  1.00  0.00      A    H
ATOM   1565  HZ1 ACN A 261      45.071  37.901  29.283  1.00  0.00      A    H
ATOM   1566  HZ2 ACN A 261      43.834  39.139  29.130  1.00  0.00      A    H
ATOM   1567  CT  ACN A 262      24.418   0.246  19.233  1.00  0.00      A    C
ATOM   1568  CZ  ACN A 262      25.115   0.836  20.373  1.00  0.00      A    C
ATOM   1569  NZ  ACN A 262      25.692   1.305  21.297  1.00  0.00      A    N
ATOM   1570  HZ  ACN A 262      24.176  -0.810  19.317  1.00  0.00      A    H
ATOM   1571  HZ1 ACN A 262      24.973   0.449  18.321  1.00  0.00      A    H
ATOM   1572  HZ2 ACN A 262      23.460   0.756  19.292  1.00  0.00      A    H
ATOM   1573  CT  ACN A 263      38.844  22.935   8.692  1.00  0.00      A    C
ATOM   1574  CZ  ACN A 263      39.542  21.688   9.126  1.00  0.00      A    C
ATOM   1575  NZ  ACN A 263      40.114  20.729   9.467  1.00  0.00      A    N
ATOM   1576  HZ  ACN A 263      39.690  23.598   8.527  1.00  0.00      A    H
ATOM   1577  HZ1 ACN A 263      38.302  23.231   9.587  1.00  0.00      A    H
ATOM   1578  HZ2 ACN A 263      38.222  22.908   7.802  1.00  0.00      A    H
ATOM   1579  CT  ACN A 264       5.097  14.718  41.383  1.00  0.00      A    C
ATOM   1580  CZ  ACN A 264       6.338  13.893  41.339  1.00  0.00      A    C
ATOM   1581  NZ  ACN A 264       7.288  13.231  41.261  1.00  0.00      A    N
ATOM   1582  HZ  ACN A 264       5.190  15.644  40.821  1.00  0.00      A    H
ATOM   1583  HZ1 ACN A 264       4.842  15.018  42.396  1.00  0.00      A    H
ATOM   1584  HZ2 ACN A 264       4.177  14.215  41.095  1.00  0.00      A    H
ATOM   1585  CT  ACN A 265      38.771  24.872  15.297  1.00  0.00      A    C
ATOM   1586  CZ  ACN A 265      37.515  25.155  15.932  1.00  0.00      A    C
ATOM   1587  NZ  ACN A 265      36.570  25.470  16.509  1.00  0.00      A    N
ATOM   1588  HZ  ACN A 265      39.626  25.141  15.912  1.00  0.00      A    H
ATOM   1589  HZ1 ACN A 265      38.758  25.345  14.318  1.00  0.00      A    H
ATOM   1590  HZ2 ACN A 265      38.814  23.803  15.108  1.00  0.00      A    H
ATOM   1591  CT  ACN A 266      18.752  14.453  29.104  1.00  0.00      A    C
ATOM   1592  CZ  ACN A 266      17.631  15.377  28.858  1.00  0.00      A    C
ATOM   1593  NZ  ACN A 266      16.773  16.093  28.752  1.00  0.00      A    N
ATOM   1594  HZ  ACN A 266      18.951  14.066  28.107  1.00  0.00      A    H
ATOM   1595  HZ1 ACN A 266      18.508  13.745  29.892  1.00  0.00      A    H
ATOM   1596  HZ2 ACN A 266      19.590  15.085  29.385  1.00  0.00      A    H
ATOM   1597  CT  ACN A 267      39.307  21.068  38.371  1.00  0.00      A    C
ATOM   1598  CZ  ACN A 267      39.244  22.448  38.744  1.00  0.00      A    C
ATOM   1599  NZ  ACN A 267      39.099  23.571  39.115  1.00  0.00      A    N
ATOM   1600  HZ  ACN A 267      39.547  20.994  37.313  1.00  0.00      A    H
ATOM   1601  HZ1 ACN A 267      38.392  20.505  38.540  1.00  0.00      A    H
ATOM   1602  HZ2 ACN A 267      40.047  20.619  39.028  1.00  0.00      A    H
ATOM   1603  CT  ACN A 268      10.628  42.713  45.777  1.00  0.00      A    C
ATOM   1604  CZ  ACN A 268      10.700  43.849  44.815  1.00  0.00      A    C
ATOM   1605  NZ  ACN A 268      10.738  44.698  44.007  1.00  0.00      A    N
ATOM   1606  HZ  ACN A 268      11.501  42.679  46.425  1.00  0.00      A    H
ATOM   1607  HZ1 ACN A 268      10.566  41.860  45.106  1.00  0.00      A    H
ATOM   1608  HZ2 ACN A 268       9.734  42.856  46.379  1.00  0.00      A    H
ATOM   1609  CT  ACN A 269       0.816   7.474  25.242  1.00  0.00      A    C
ATOM   1610  CZ  ACN A 269       1.223   6.057  25.156  1.00  0.00      A    C
ATOM   1611  NZ  ACN A 269       1.474   4.943  25.191  1.00  0.00      A    N
ATOM   1612  HZ  ACN A 269       0.976   7.924  24.265  1.00  0.00      A    H
ATOM   1613  HZ1 ACN A 269       1.418   8.086  25.909  1.00  0.00      A    H
ATOM   1614  HZ2 ACN A 269      -0.200   7.568  25.617  1.00  0.00      A    H
ATOM   1615  CT  ACN A 270      33.751  35.235  20.438  1.00  0.00      A    C
ATOM   1616  CZ  ACN A 270      34.495  34.753  19.262  1.00  0.00      A    C
ATOM   1617  NZ  ACN A 270      35.171  34.332  18.351  1.00  0.00      A    N
ATOM   1618  HZ  ACN A 270      33.850  36.307  20.583  1.00  0.00      A    H
ATOM   1619  HZ1 ACN A 270      34.214  34.824  21.331  1.00  0.00      A    H
ATOM   1620  HZ2 ACN A 270      32.702  34.959  20.366  1.00  0.00      A    H
ATOM   1621  CT  ACN A 271      18.079   4.993   4.018  1.00  0.00      A    C
ATOM   1622  CZ  ACN A 271      17.957   5.951   5.168  1.00  0.00      A    C
ATOM   1623  NZ  ACN A 271      17.850   6.618   6.047  1.00  0.00      A    N
ATOM   1624  HZ  ACN A 271      17.356   4.193   4.155  1.00  0.00      A    H
ATOM   1625  HZ1 ACN A 271      18.934   4.330   4.126  1.00  0.00      A    H
ATOM   1626  HZ2 ACN A 271      18.046   5.425   3.021  1.00  0.00      A    H
ATOM   1627  CT  ACN A 272      20.074  23.575  41.556  1.00  0.00      A    C
ATOM   1628  CZ  ACN A 272      20.996  24.716  41.597  1.00  0.00      A    C
ATOM   1629  NZ  ACN A 272      21.731  25.651  41.581  1.00  0.00      A    N
ATOM   1630  HZ  ACN A 272      20.589  22.640  41.349  1.00  0.00      A    H
ATOM   1631  HZ1 ACN A 272      19.427  23.891  40.743  1.00  0.00      A    H
ATOM   1632  HZ2 ACN A 272      19.522  23.431  42.481  1.00  0.00      A    H
ATOM   1633  CT  ACN A 273      29.174  45.299  13.257  1.00  0.00      A    C
ATOM   1634  CZ  ACN A 273      28.366  46.360  13.911  1.00  0.00      A    C
ATOM   1635  NZ  ACN A 273      27.719  47.213  14.362  1.00  0.00      A    N
ATOM   1636  HZ  ACN A 273      28.545  44.503  12.867  1.00  0.00      A    H
ATOM   1637  HZ1 ACN A 273      29.772  44.924  14.084  1.00  0.00      A    H
ATOM   1638  HZ2 ACN A 273      29.642  45.910  12.490  1.00  0.00      A    H
ATOM   1639  CT  ACN A 274       0.544  27.618  16.333  1.00  0.00      A    C
ATOM   1640  CZ  ACN A 274      -0.391  26.780  17.135  1.00  0.00      A    C
ATOM   1641  NZ  ACN A 274      -1.026  26.067  17.747  1.00  0.00      A    N
ATOM   1642  HZ  ACN A 274       0.054  28.543  16.039  1.00  0.00      A    H
ATOM   1643  HZ1 ACN A 274       0.918  27.114  15.445  1.00  0.00      A    H
ATOM   1644  HZ2 ACN A 274       1.482  27.929  16.784  1.00  0.00      A    H
ATOM   1645  CT  ACN A 275      25.590  36.207  39.160  1.00  0.00      A    C
ATOM   1646  CZ  ACN A 275      26.489  35.098  38.791  1.00  0.00      A    C
ATOM   1647  NZ  ACN A 275      27.262  34.277  38.450  1.00  0.00      A    N
ATOM   1648  HZ  ACN A 275      25.924  37.181  38.814  1.00  0.00      A    H
ATOM   1649  HZ1 ACN A 275      25.635  36.384  40.231  1.00  0.00      A    H
ATOM   1650  HZ2 ACN A 275      24.593  35.917  38.838  1.00  0.00      A    H
ATOM   1651  CT  ACN A 276      33.286  37.416  10.149  1.00  0.00      A    C
ATOM   1652  CZ  ACN A 276      33.220  37.295   8.652  1.00  0.00      A    C
ATOM   1653  NZ  ACN A 276      33.166  37.258   7.488  1.00  0.00      A    N
ATOM   1654  HZ  ACN A 276      33.114  36.423  10.556  1.00  0.00      A    H
ATOM   1655  HZ1 ACN A 276      32.466  38.050  10.475  1.00  0.00      A    H
ATOM   1656  HZ2 ACN A 276      34.246  37.716  10.563  1.00  0.00      A    H
ATOM   1657  CT  ACN A 277      30.684   7.375  34.053  1.00  0.00      A    C
ATOM   1658  CZ  ACN A 277      31.481   6.159  34.469  1.00  0.00      A    C
ATOM   1659  NZ  ACN A 277      32.025   5.205  34.837  1.00  0.00      A    N
ATOM   1660  HZ  ACN A 277      29.644   7.201  33.791  1.00  0.00      A    H
ATOM   1661  HZ1 ACN A 277      31.075   7.718  33.098  1.00  0.00      A    H
ATOM   1662  HZ2 ACN A 277      30.751   8.172  34.790  1.00  0.00      A    H
ATOM   1663  CT  ACN A 278      17.620  31.520  19.571  1.00  0.00      A    C
ATOM   1664  CZ  ACN A 278      16.180  31.677  19.302  1.00  0.00      A    C
ATOM   1665  NZ  ACN A 278      15.063  31.786  19.054  1.00  0.00      A    N
ATOM   1666  HZ  ACN A 278      17.734  31.208  20.606  1.00  0.00      A    H
ATOM   1667  HZ1 ACN A 278      18.139  32.437  19.303  1.00  0.00      A    H
ATOM   1668  HZ2 ACN A 278      18.046  30.669  19.044  1.00  0.00      A    H
ATOM   1669  CT  ACN A 279      29.240   6.669  13.873  1.00  0.00      A    C
ATOM   1670  CZ  ACN A 279      29.981   5.559  14.447  1.00  0.00      A    C
ATOM   1671  NZ  ACN A 279      30.556   4.684  14.878  1.00  0.00      A    N
ATOM   1672  HZ  ACN A 279      28.344   6.903  14.443  1.00  0.00      A    H
ATOM   1673  HZ1 ACN A 279      29.004   6.401  12.847  1.00  0.00      A    H
ATOM   1674  HZ2 ACN A 279      29.951   7.491  13.865  1.00  0.00      A    H
ATOM   1675  CT  ACN A 280      33.232  44.082  22.444  1.00  0.00      A    C
ATOM   1676  CZ  ACN A 280      32.926  45.096  21.409  1.00  0.00      A    C
ATOM   1677  NZ  ACN A 280      32.621  45.869  20.665  1.00  0.00      A    N
ATOM   1678  HZ  ACN A 280      33.734  43.235  21.984  1.00  0.00      A    H
ATOM   1679  HZ1 ACN A 280      32.362  43.606  22.888  1.00  0.00      A    H
ATOM   1680  HZ2 ACN A 280      33.930  44.513  23.158  1.00  0.00      A    H
ATOM   1681  CT  ACN A 281       3.415   1.096   9.797  1.00  0.00      A    C
ATOM   1682  CZ  ACN A 281       3.483  -0.352   9.652  1.00  0.00      A    C
ATOM   1683  NZ  ACN A 281       3.548  -1.520   9.501  1.00  0.00      A    N
ATOM   1684  HZ  ACN A 281       4.409   1.537   9.795  1.00  0.00      A    H
ATOM   1685  HZ1 ACN A 281       3.069   1.191  10.823  1.00  0.00      A    H
ATOM   1686  HZ2 ACN A 281       2.701   1.513   9.092  1.00  0.00      A    H
ATOM   1687  CT  ACN A 282      27.172  45.359   7.701  1.00  0.00      A    C
ATOM   1688  CZ  ACN A 282      26.503  44.987   6.456  1.00  0.00      A    C
ATOM   1689  NZ  ACN A 282      25.985  44.730   5.493  1.00  0.00      A    N
ATOM   1690  HZ  ACN A 282      27.664  44.567   8.260  1.00  0.00      A    H
ATOM   1691  HZ1 ACN A 282      26.457  45.913   8.304  1.00  0.00      A    H
ATOM   1692  HZ2 ACN A 282      28.076  45.941   7.534  1.00  0.00      A    H
ATOM   1693  CT  ACN A 283      12.763  38.824  20.770  1.00  0.00      A    C
ATOM   1694  CZ  ACN A 283      12.942  38.357  22.160  1.00  0.00      A    C
ATOM   1695  NZ  ACN A 283      12.991  37.961  23.194  1.00  0.00      A    N
ATOM   1696  HZ  ACN A 283      13.745  38.767  20.307  1.00  0.00      A    H
ATOM   1697  HZ1 ACN A 283      12.309  39.811  20.746  1.00  0.00      A    H
ATOM   1698  HZ2 ACN A 283      12.086  38.184  20.210  1.00  0.00      A    H
ATOM   1699  CT  ACN A 284      35.352   4.486  32.910  1.00  0.00      A    C
ATOM   1700  CZ  ACN A 284      34.474   3.278  32.821  1.00  0.00      A    C
ATOM   1701  NZ  ACN A 284      33.775   2.376  32.749  1.00  0.00      A    N
ATOM   1702  HZ  ACN A 284      35.459   4.898  33.910  1.00  0.00      A    H
ATOM   1703  HZ1 ACN A 284      34.947   5.286  32.297  1.00  0.00      A    H
ATOM   1704  HZ2 ACN A 284      36.334   4.178  32.557  1.00  0.00      A    H
ATOM   1705  CT  ACN A 285      36.120  28.648   1.556  1.00  0.00      A    C
ATOM   1706  CZ  ACN A 285      34.712  28.695   0.978  1.00  0.00      A    C
ATOM   1707  NZ  ACN A 285      33.601  28.626   0.601  1.00  0.00      A    N
ATOM   1708  HZ  ACN A 285      36.757  28.999   0.749  1.00  0.00      A    H
ATOM   1709  HZ1 ACN A 285      36.517  27.661   1.781  1.00  0.00      A    H
ATOM   1710  HZ2 ACN A 285      36.126  29.228   2.475  1.00  0.00      A    H
ATOM   1711  CT  ACN A 286      13.164  26.104  38.101  1.00  0.00      A    C
ATOM   1712  CZ  ACN A 286      12.462  27.394  38.242  1.00  0.00      A    C
ATOM   1713  NZ  ACN A 286      11.968  28.436  38.401  1.00  0.00      A    N
ATOM   1714  HZ  ACN A 286      13.428  25.975  37.054  1.00  0.00      A    H
ATOM   1715  HZ1 ACN A 286      12.527  25.310  38.483  1.00  0.00      A    H
ATOM   1716  HZ2 ACN A 286      14.055  26.100  38.723  1.00  0.00      A    H
ATOM   1717  CT  ACN A 287      10.831  43.571   5.365  1.00  0.00      A    C
ATOM   1718  CZ  ACN A 287       9.584  42.724   5.077  1.00  0.00      A    C
ATOM   1719  NZ  ACN A 287       8.637  42.018   4.841  1.00  0.00      A    N
ATOM   1720  HZ  ACN A 287      11.527  43.030   6.001  1.00  0.00      A    H
ATOM   1721  HZ1 ACN A 287      10.456  44.404   5.954  1.00  0.00      A    H
ATOM   1722  HZ2 ACN A 287      11.243  43.950   4.433  1.00  0.00      A    H
ATOM   1723  CT  ACN A 288      23.349  45.751  32.314  1.00  0.00      A    C
ATOM   1724  CZ  ACN A 288      23.882  46.585  33.383  1.00  0.00      A    C
ATOM   1725  NZ  ACN A 288      24.249  47.183  34.272  1.00  0.00      A    N
ATOM   1726  HZ  ACN A 288      22.331  45.478  32.576  1.00  0.00      A    H
ATOM   1727  HZ1 ACN A 288      23.894  44.810  32.316  1.00  0.00      A    H
ATOM   1728  HZ2 ACN A 288      23.557  46.288  31.391  1.00  0.00      A    H
ATOM   1729  CT  ACN A 289       7.233  44.217  42.155  1.00  0.00      A    C
ATOM   1730  CZ  ACN A 289       7.259  45.583  41.644  1.00  0.00      A    C
ATOM   1731  NZ  ACN A 289       7.299  46.650  41.232  1.00  0.00      A    N
ATOM   1732  HZ  ACN A 289       6.209  43.855  42.116  1.00  0.00      A    H
ATOM   1733  HZ1 ACN A 289       7.615  44.333  43.166  1.00  0.00      A    H
ATOM   1734  HZ2 ACN A 289       7.879  43.625  41.511  1.00  0.00      A    H
ATOM   1735  CT  ACN A 290      29.341  -0.377  21.401  1.00  0.00      A    C
ATOM   1736  CZ  ACN A 290      29.974   0.920  21.823  1.00  0.00      A    C
ATOM   1737  NZ  ACN A 290      30.489   1.935  22.130  1.00  0.00      A    N
ATOM   1738  HZ  ACN A 290      28.987  -0.412  20.374  1.00  0.00      A    H
ATOM   1739  HZ1 ACN A 290      28.615  -0.529  22.196  1.00  0.00      A    H
ATOM   1740  HZ2 ACN A 290      30.174  -1.043  21.615  1.00  0.00      A    H
ATOM   1741  CT  ACN A 291      17.898  29.173   1.775  1.00  0.00      A    C
ATOM   1742  CZ  ACN A 291      16.614  29.031   0.949  1.00  0.00      A    C
ATOM   1743  NZ  ACN A 291      15.640  28.918   0.284  1.00  0.00      A    N
ATOM   1744  HZ  ACN A 291      17.657  28.997   2.820  1.00  0.00      A    H
ATOM   1745  HZ1 ACN A 291      18.504  30.065   1.637  1.00  0.00      A    H
ATOM   1746  HZ2 ACN A 291      18.574  28.371   1.491  1.00  0.00      A    H
ATOM   1747  CT  ACN A 292       1.821   6.866  36.868  1.00  0.00      A    C
ATOM   1748  CZ  ACN A 292       2.092   7.992  36.033  1.00  0.00      A    C
ATOM   1749  NZ  ACN A 292       2.260   8.906  35.385  1.00  0.00      A    N
ATOM   1750  HZ  ACN A 292       2.047   6.977  37.925  1.00  0.00      A    H
ATOM   1751  HZ1 ACN A 292       2.424   6.046  36.486  1.00  0.00      A    H
ATOM   1752  HZ2 ACN A 292       0.762   6.744  36.652  1.00  0.00      A    H
ATOM   1753  CT  ACN A 293      41.945  24.027  25.045  1.00  0.00      A    C
ATOM   1754  CZ  ACN A 293      43.047  23.689  25.898  1.00  0.00      A    C
ATOM   1755  NZ  ACN A 293      43.856  23.408  26.623  1.00  0.00      A    N
ATOM   1756  HZ  ACN A 293      42.118  24.891  24.409  1.00  0.00      A    H
ATOM   1757  HZ1 ACN A 293      41.093  24.285  25.669  1.00  0.00      A    H
ATOM   1758  HZ2 ACN A 293      41.770  23.229  24.328  1.00  0.00      A    H
ATOM   1759  CT  ACN A 294      39.945  12.895  41.592  1.00  0.00      A    C
ATOM   1760  CZ  ACN A 294      40.957  11.831  41.808  1.00  0.00      A    C
ATOM   1761  NZ  ACN A 294      41.754  11.015  42.004  1.00  0.00      A    N
ATOM   1762  HZ  ACN A 294      39.739  13.077  40.541  1.00  0.00      A    H
ATOM   1763  HZ1 ACN A 294      40.419  13.717  42.123  1.00  0.00      A    H
ATOM   1764  HZ2 ACN A 294      39.082  12.580  42.173  1.00  0.00      A    H
ATOM   1765  CT  ACN A 295       4.842   8.952  22.377  1.00  0.00      A    C
ATOM   1766  CZ  ACN A 295       3.875   9.206  23.441  1.00  0.00      A    C
ATOM   1767  NZ  ACN A 295       3.139   9.443  24.306  1.00  0.00      A    N
ATOM   1768  HZ  ACN A 295       5.477   9.807  22.159  1.00  0.00      A    H
ATOM   1769  HZ1 ACN A 295       4.209   8.647  21.547  1.00  0.00      A    H
ATOM   1770  HZ2 ACN A 295       5.446   8.140  22.773  1.00  0.00      A    H
ATOM   1771  CT  ACN A 296      27.016   2.219  24.179  1.00  0.00      A    C
ATOM   1772  CZ  ACN A 296      27.226   3.139  25.275  1.00  0.00      A    C
ATOM   1773  NZ  ACN A 296      27.423   3.846  26.142  1.00  0.00      A    N
ATOM   1774  HZ  ACN A 296      26.313   2.723  23.520  1.00  0.00      A    H
ATOM   1775  HZ1 ACN A 296      26.790   1.215  24.529  1.00  0.00      A    H
ATOM   1776  HZ2 ACN A 296      27.928   2.078  23.605  1.00  0.00      A    H
ATOM   1777  CT  ACN A 297      20.858  38.854  35.958  1.00  0.00      A    C
ATOM   1778  CZ  ACN A 297      21.500  37.806  35.135  1.00  0.00      A    C
ATOM   1779  NZ  ACN A 297      22.006  36.985  34.563  1.00  0.00      A    N
ATOM   1780  HZ  ACN A 297      21.566  39.667  36.101  1.00  0.00      A    H
ATOM   1781  HZ1 ACN A 297      20.506  38.371  36.866  1.00  0.00      A    H
ATOM   1782  HZ2 ACN A 297      19.939  39.234  35.520  1.00  0.00      A    H
ATOM   1783  CT  ACN A 298      34.248  12.157  14.154  1.00  0.00      A    C
ATOM   1784  CZ  ACN A 298      34.388  13.585  14.255  1.00  0.00      A    C
ATOM   1785  NZ  ACN A 298      34.544  14.744  14.266  1.00  0.00      A    N
ATOM   1786  HZ  ACN A 298      34.799  11.962  13.238  1.00  0.00      A    H
ATOM   1787  HZ1 ACN A 298      33.192  11.901  14.135  1.00  0.00      A    H
ATOM   1788  HZ2 ACN A 298      34.813  11.650  14.932  1.00  0.00      A    H
ATOM   1789  CT  ACN A 299      25.298  40.459  32.083  1.00  0.00      A    C
ATOM   1790  CZ  ACN A 299      25.433  39.008  31.665  1.00  0.00      A    C
ATOM   1791  NZ  ACN A 299      25.482  37.912  31.298  1.00  0.00      A    N
ATOM   1792  HZ  ACN A 299      25.627  41.053  31.234  1.00  0.00      A    H
ATOM   1793  HZ1 ACN A 299      25.840  40.642  33.007  1.00  0.00      A    H
ATOM   1794  HZ2 ACN A 299      24.238  40.640  32.245  1.00  0.00      A    H
ATOM   1795  CT  ACN A 300      31.286  40.803  27.505  1.00  0.00      A    C
ATOM   1796  CZ  ACN A 300      32.822  40.780  27.337  1.00  0.00      A    C
ATOM   1797  NZ  ACN A 300      33.952  40.752  27.204  1.00  0.00      A    N
ATOM   1798  HZ  ACN A 300      30.866  40.439  28.439  1.00  0.00      A    H
ATOM   1799  HZ1 ACN A 300      30.861  40.208  26.701  1.00  0.00      A    H
ATOM   1800  HZ2 ACN A 300      31.026  41.859  27.505  1.00  0.00      A    H
ATOM   1801  CT  ACN A 301      27.610  10.727  22.230  1.00  0.00      A    C
ATOM   1802  CZ  ACN A 301      26.928  10.567  23.537  1.00  0.00      A    C
ATOM   1803  NZ  ACN A 301      26.471  10.507  24.577  1.00  0.00      A    N
ATOM   1804  HZ  ACN A 301      28.470  11.389  22.286  1.00  0.00      A    H
ATOM   1805  HZ1 ACN A 301      26.853  11.003  21.501  1.00  0.00      A    H
ATOM   1806  HZ2 ACN A 301      27.904   9.752  21.849  1.00  0.00      A    H
ATOM   1807  CT  ACN A 302       3.476  16.739  21.706  1.00  0.00      A    C
ATOM   1808  CZ  ACN A 302       4.366  17.929  21.975  1.00  0.00      A    C
ATOM   1809  NZ  ACN A 302       5.043  18.833  22.162  1.00  0.00      A    N
ATOM   1810  HZ  ACN A 302       3.435  16.555  20.635  1.00  0.00      A    H
ATOM   1811  HZ1 ACN A 302       2.475  16.854  22.114  1.00  0.00      A    H
ATOM   1812  HZ2 ACN A 302       3.920  15.837  22.118  1.00  0.00      A    H
ATOM   1813  CT  ACN A 303      31.809  19.477   9.155  1.00  0.00      A    C
ATOM   1814  CZ  ACN A 303      32.600  19.100  10.338  1.00  0.00      A    C
ATOM   1815  NZ  ACN A 303      33.254  18.820  11.276  1.00  0.00      A    N
ATOM   1816  HZ  ACN A 303      31.923  20.558   9.142  1.00  0.00      A    H
ATOM   1817  HZ1 ACN A 303      30.792  19.127   9.307  1.00  0.00      A    H
ATOM   1818  HZ2 ACN A 303      32.292  19.008   8.301  1.00  0.00      A    H
ATOM   1819  CT  ACN A 304      45.338  35.015  26.517  1.00  0.00      A    C
ATOM   1820  CZ  ACN A 304      44.923  35.191  27.918  1.00  0.00      A    C
ATOM   1821  NZ  ACN A 304      44.524  35.198  28.975  1.00  0.00      A    N
ATOM   1822  HZ  ACN A 304      45.251  36.017  26.107  1.00  0.00      A    H
ATOM   1823  HZ1 ACN A 304      44.659  34.335  26.008  1.00  0.00      A    H
ATOM   1824  HZ2 ACN A 304      46.361  34.647  26.485  1.00  0.00      A    H
ATOM   1825  CT  ACN A 305      28.594  39.435  41.188  1.00  0.00      A    C
ATOM   1826  CZ  ACN A 305      27.181  39.001  41.196  1.00  0.00      A    C
ATOM   1827  NZ  ACN A 305      26.118  38.649  41.220  1.00  0.00      A    N
ATOM   1828  HZ  ACN A 305      28.766  40.190  40.426  1.00  0.00      A    H
ATOM   1829  HZ1 ACN A 305      29.159  38.537  40.954  1.00  0.00      A    H
ATOM   1830  HZ2 ACN A 305      28.870  39.879  42.141  1.00  0.00      A    H
ATOM   1831  CT  ACN A 306      43.628  43.530   9.697  1.00  0.00      A    C
ATOM   1832  CZ  ACN A 306      43.216  44.491   8.666  1.00  0.00      A    C
ATOM   1833  NZ  ACN A 306      42.962  45.278   7.807  1.00  0.00      A    N
ATOM   1834  HZ  ACN A 306      44.372  44.026  10.315  1.00  0.00      A    H
ATOM   1835  HZ1 ACN A 306      43.983  42.636   9.190  1.00  0.00      A    H
ATOM   1836  HZ2 ACN A 306      42.842  43.220  10.379  1.00  0.00      A    H
ATOM   1837  CT  ACN A 307      11.016  15.906  20.130  1.00  0.00      A    C
ATOM   1838  CZ  ACN A 307      11.298  14.690  19.262  1.00  0.00      A    C
ATOM   1839  NZ  ACN A 307      11.481  13.758  18.576  1.00  0.00      A    N
ATOM   1840  HZ  ACN A 307      11.235  16.748  19.479  1.00  0.00      A    H
ATOM   1841  HZ1 ACN A 307      11.630  15.891  21.027  1.00  0.00      A    H
ATOM   1842  HZ2 ACN A 307       9.940  15.803  20.239  1.00  0.00      A    H
ATOM   1843  CT  ACN A 308      17.686  37.780  17.533  1.00  0.00      A    C
ATOM   1844  CZ  ACN A 308      17.133  37.938  18.831  1.00  0.00      A    C
ATOM   1845  NZ  ACN A 308      16.631  38.080  19.860  1.00  0.00      A    N
ATOM   1846  HZ  ACN A 308      17.822  38.737  17.036  1.00  0.00      A    H
ATOM   1847  HZ1 ACN A 308      17.117  37.166  16.840  1.00  0.00      A    H
ATOM   1848  HZ2 ACN A 308      18.677  37.334  17.510  1.00  0.00      A    H
ATOM   1849  CT  ACN A 309      25.986  33.291  22.767  1.00  0.00      A    C
ATOM   1850  CZ  ACN A 309      24.754  34.073  22.868  1.00  0.00      A    C
ATOM   1851  NZ  ACN A 309      23.784  34.696  22.926  1.00  0.00      A    N
ATOM   1852  HZ  ACN A 309      25.887  32.278  23.147  1.00  0.00      A    H
ATOM   1853  HZ1 ACN A 309      26.702  33.827  23.384  1.00  0.00      A    H
ATOM   1854  HZ2 ACN A 309      26.296  33.182  21.731  1.00  0.00      A    H
ATOM   1855  CT  ACN A 310      28.805   6.368  37.624  1.00  0.00      A    C
ATOM   1856  CZ  ACN A 310      27.866   5.587  38.530  1.00  0.00      A    C
ATOM   1857  NZ  ACN A 310      27.187   4.991  39.206  1.00  0.00      A    N
ATOM   1858  HZ  ACN A 310      28.496   7.410  37.648  1.00  0.00      A    H
ATOM   1859  HZ1 ACN A 310      28.563   5.917  36.664  1.00  0.00      A    H
ATOM   1860  HZ2 ACN A 310      29.812   6.101  37.934  1.00  0.00      A    H
ATOM   1861  CT  ACN A 311      44.385   8.320   2.120  1.00  0.00      A    C
ATOM   1862  CZ  ACN A 311      45.726   7.815   2.380  1.00  0.00      A    C
ATOM   1863  NZ  ACN A 311      46.811   7.434   2.556  1.00  0.00      A    N
ATOM   1864  HZ  ACN A 311      43.715   7.931   2.882  1.00  0.00      A    H
ATOM   1865  HZ1 ACN A 311      44.049   8.053   1.121  1.00  0.00      A    H
ATOM   1866  HZ2 ACN A 311      44.400   9.406   2.171  1.00  0.00      A    H
ATOM   1867  CT  ACN A 312      45.424  16.642  41.878  1.00  0.00      A    C
ATOM   1868  CZ  ACN A 312      45.719  17.900  42.537  1.00  0.00      A    C
ATOM   1869  NZ  ACN A 312      45.850  18.935  43.117  1.00  0.00      A    N
ATOM   1870  HZ  ACN A 312      46.092  15.843  42.191  1.00  0.00      A    H
ATOM   1871  HZ1 ACN A 312      45.625  16.747  40.815  1.00  0.00      A    H
ATOM   1872  HZ2 ACN A 312      44.369  16.392  41.960  1.00  0.00      A    H
ATOM   1873  CT  ACN A 313      30.202  16.327  13.848  1.00  0.00      A    C
ATOM   1874  CZ  ACN A 313      30.542  14.910  13.860  1.00  0.00      A    C
ATOM   1875  NZ  ACN A 313      30.811  13.782  13.945  1.00  0.00      A    N
ATOM   1876  HZ  ACN A 313      29.391  16.486  13.143  1.00  0.00      A    H
ATOM   1877  HZ1 ACN A 313      31.134  16.861  13.679  1.00  0.00      A    H
ATOM   1878  HZ2 ACN A 313      29.884  16.590  14.854  1.00  0.00      A    H
ATOM   1879  CT  ACN A 314      35.144  15.483  36.874  1.00  0.00      A    C
ATOM   1880  CZ  ACN A 314      35.230  16.000  35.527  1.00  0.00      A    C
ATOM   1881  NZ  ACN A 314      35.301  16.460  34.447  1.00  0.00      A    N
ATOM   1882  HZ  ACN A 314      34.931  14.436  36.672  1.00  0.00      A    H
ATOM   1883  HZ1 ACN A 314      34.360  15.869  37.521  1.00  0.00      A    H
ATOM   1884  HZ2 ACN A 314      36.126  15.584  37.328  1.00  0.00      A    H
ATOM   1885  CT  ACN A 315      19.413   3.025  12.392  1.00  0.00      A    C
ATOM   1886  CZ  ACN A 315      20.342   1.873  12.476  1.00  0.00      A    C
ATOM   1887  NZ  ACN A 315      20.960   0.899  12.551  1.00  0.00      A    N
ATOM   1888  HZ  ACN A 315      18.846   3.124  11.470  1.00  0.00      A    H
ATOM   1889  HZ1 ACN A 315      20.025   3.923  12.376  1.00  0.00      A    H
ATOM   1890  HZ2 ACN A 315      18.797   3.044  13.288  1.00  0.00      A    H
ATOM   1891  CT  ACN A 316       8.024  10.649   5.030  1.00  0.00      A    C
ATOM   1892  CZ  ACN A 316       6.533  10.798   5.104  1.00  0.00      A    C
ATOM   1893  NZ  ACN A 316       5.355  10.897   5.093  1.00  0.00      A    N
ATOM   1894  HZ  ACN A 316       8.192   9.836   4.328  1.00  0.00      A    H
ATOM   1895  HZ1 ACN A 316       8.493  10.376   5.971  1.00  0.00      A    H
ATOM   1896  HZ2 ACN A 316       8.397  11.545   4.541  1.00  0.00      A    H
ATOM   1897  CT  ACN A 317      16.227   2.679  18.011  1.00  0.00      A    C
ATOM   1898  CZ  ACN A 317      15.595   1.728  18.894  1.00  0.00      A    C
ATOM   1899  NZ  ACN A 317      15.040   0.928  19.495  1.00  0.00      A    N
ATOM   1900  HZ  ACN A 317      17.238   2.851  18.372  1.00  0.00      A    H
ATOM   1901  HZ1 ACN A 317      15.659   3.605  18.019  1.00  0.00      A    H
ATOM   1902  HZ2 ACN A 317      16.203   2.222  17.025  1.00  0.00      A    H
ATOM   1903  CT  ACN A 318       2.886  15.339   7.734  1.00  0.00      A    C
ATOM   1904  CZ  ACN A 318       2.788  15.317   9.176  1.00  0.00      A    C
ATOM   1905  NZ  ACN A 318       2.640  15.247  10.317  1.00  0.00      A    N
ATOM   1906  HZ  ACN A 318       1.894  15.408   7.295  1.00  0.00      A    H
ATOM   1907  HZ1 ACN A 318       3.395  14.418   7.460  1.00  0.00      A    H
ATOM   1908  HZ2 ACN A 318       3.517  16.147   7.370  1.00  0.00      A    H
ATOM   1909  CT  ACN A 319      14.455   6.089  16.304  1.00  0.00      A    C
ATOM   1910  CZ  ACN A 319      15.371   6.131  17.457  1.00  0.00      A    C
ATOM   1911  NZ  ACN A 319      16.146   6.191  18.352  1.00  0.00      A    N
ATOM   1912  HZ  ACN A 319      14.670   5.255  15.642  1.00  0.00      A    H
ATOM   1913  HZ1 ACN A 319      14.497   6.937  15.626  1.00  0.00      A    H
ATOM   1914  HZ2 ACN A 319      13.478   5.967  16.765  1.00  0.00      A    H
ATOM   1915  CT  ACN A 320       2.722  16.251  37.638  1.00  0.00      A    C
ATOM   1916  CZ  ACN A 320       3.747  16.971  36.904  1.00  0.00      A    C
ATOM   1917  NZ  ACN A 320       4.536  17.526  36.287  1.00  0.00      A    N
ATOM   1918  HZ  ACN A 320       1.745  16.727  37.641  1.00  0.00      A    H
ATOM   1919  HZ1 ACN A 320       3.151  16.379  38.628  1.00  0.00      A    H
ATOM   1920  HZ2 ACN A 320       2.804  15.231  37.271  1.00  0.00      A    H
ATOM   1921  CT  ACN A 321      39.359  34.021  24.032  1.00  0.00      A    C
ATOM   1922  CZ  ACN A 321      40.347  32.952  24.134  1.00  0.00      A    C
ATOM   1923  NZ  ACN A 321      41.199  32.167  24.264  1.00  0.00      A    N
ATOM   1924  HZ  ACN A 321      39.807  34.781  23.398  1.00  0.00      A    H
ATOM   1925  HZ1 ACN A 321      38.951  34.393  24.968  1.00  0.00      A    H
ATOM   1926  HZ2 ACN A 321      38.533  33.545  23.509  1.00  0.00      A    H
ATOM   1927  CT  ACN A 322      27.799  12.732  15.282  1.00  0.00      A    C
ATOM   1928  CZ  ACN A 322      27.298  13.417  14.073  1.00  0.00      A    C
ATOM   1929  NZ  ACN A 322      26.918  13.982  13.169  1.00  0.00      A    N
ATOM   1930  HZ  ACN A 322      27.562  13.301  16.178  1.00  0.00      A    H
ATOM   1931  HZ1 ACN A 322      28.882  12.792  15.208  1.00  0.00      A    H
ATOM   1932  HZ2 ACN A 322      27.535  11.678  15.271  1.00  0.00      A    H
ATOM   1933  CT  ACN A 323       8.557  19.049  17.102  1.00  0.00      A    C
ATOM   1934  CZ  ACN A 323       9.880  18.807  16.551  1.00  0.00      A    C
ATOM   1935  NZ  ACN A 323      10.995  18.610  16.264  1.00  0.00      A    N
ATOM   1936  HZ  ACN A 323       7.999  18.146  17.335  1.00  0.00      A    H
ATOM   1937  HZ1 ACN A 323       7.959  19.629  16.403  1.00  0.00      A    H
ATOM   1938  HZ2 ACN A 323       8.736  19.567  18.041  1.00  0.00      A    H
ATOM   1939  CT  ACN A 324      12.651  29.495   5.718  1.00  0.00      A    C
ATOM   1940  CZ  ACN A 324      11.764  30.324   4.788  1.00  0.00      A    C
ATOM   1941  NZ  ACN A 324      11.050  30.949   4.103  1.00  0.00      A    N
ATOM   1942  HZ  ACN A 324      13.627  29.303   5.279  1.00  0.00      A    H
ATOM   1943  HZ1 ACN A 324      12.167  28.548   5.943  1.00  0.00      A    H
ATOM   1944  HZ2 ACN A 324      12.801  30.033   6.650  1.00  0.00      A    H
ATOM   1945  CT  ACN A 325      25.294  35.816  19.024  1.00  0.00      A    C
ATOM   1946  CZ  ACN A 325      26.243  34.778  18.652  1.00  0.00      A    C
ATOM   1947  NZ  ACN A 325      26.934  33.949  18.360  1.00  0.00      A    N
ATOM   1948  HZ  ACN A 325      24.572  35.920  18.217  1.00  0.00      A    H
ATOM   1949  HZ1 ACN A 325      25.804  36.731  19.314  1.00  0.00      A    H
ATOM   1950  HZ2 ACN A 325      24.760  35.424  19.885  1.00  0.00      A    H
ATOM   1951  CT  ACN A 326      23.855  46.683   4.471  1.00  0.00      A    C
ATOM   1952  CZ  ACN A 326      22.770  46.480   3.487  1.00  0.00      A    C
ATOM   1953  NZ  ACN A 326      21.918  46.213   2.732  1.00  0.00      A    N
ATOM   1954  HZ  ACN A 326      23.494  46.580   5.491  1.00  0.00      A    H
ATOM   1955  HZ1 ACN A 326      24.129  47.731   4.384  1.00  0.00      A    H
ATOM   1956  HZ2 ACN A 326      24.723  46.053   4.298  1.00  0.00      A    H
ATOM   1957  CT  ACN A 327      33.370   2.797  13.265  1.00  0.00      A    C
ATOM   1958  CZ  ACN A 327      33.546   3.060  11.817  1.00  0.00      A    C
ATOM   1959  NZ  ACN A 327      33.673   3.149  10.670  1.00  0.00      A    N
ATOM   1960  HZ  ACN A 327      34.326   2.851  13.779  1.00  0.00      A    H
ATOM   1961  HZ1 ACN A 327      33.024   1.767  13.289  1.00  0.00      A    H
ATOM   1962  HZ2 ACN A 327      32.625   3.447  13.719  1.00  0.00      A    H
ATOM   1963  CT  ACN A 328       2.170  28.989  20.027  1.00  0.00      A    C
ATOM   1964  CZ  ACN A 328       1.867  27.648  20.597  1.00  0.00      A    C
ATOM   1965  NZ  ACN A 328       1.629  26.573  21.023  1.00  0.00      A    N
ATOM   1966  HZ  ACN A 328       1.339  29.245  19.374  1.00  0.00      A    H
ATOM   1967  HZ1 ACN A 328       3.158  28.994  19.574  1.00  0.00      A    H
ATOM   1968  HZ2 ACN A 328       2.103  29.723  20.826  1.00  0.00      A    H
ATOM   1969  CT  ACN A 329       9.753  18.331  33.165  1.00  0.00      A    C
ATOM   1970  CZ  ACN A 329      10.227  17.419  34.199  1.00  0.00      A    C
ATOM   1971  NZ  ACN A 329      10.633  16.725  35.049  1.00  0.00      A    N
ATOM   1972  HZ  ACN A 329       9.496  19.221  33.734  1.00  0.00      A    H
ATOM   1973  HZ1 ACN A 329       8.880  17.887  32.695  1.00  0.00      A    H
ATOM   1974  HZ2 ACN A 329      10.605  18.424  32.496  1.00  0.00      A    H
ATOM   1975  CT  ACN A 330       9.429   0.966  44.767  1.00  0.00      A    C
ATOM   1976  CZ  ACN A 330       8.540  -0.152  45.099  1.00  0.00      A    C
ATOM   1977  NZ  ACN A 330       7.864  -1.026  45.374  1.00  0.00      A    N
ATOM   1978  HZ  ACN A 330      10.450   0.668  44.547  1.00  0.00      A    H
ATOM   1979  HZ1 ACN A 330       9.299   1.795  45.459  1.00  0.00      A    H
ATOM   1980  HZ2 ACN A 330       9.093   1.304  43.790  1.00  0.00      A    H
ATOM   1981  CT  ACN A 331       6.615  22.301  23.608  1.00  0.00      A    C
ATOM   1982  CZ  ACN A 331       7.671  22.696  22.631  1.00  0.00      A    C
ATOM   1983  NZ  ACN A 331       8.475  23.012  21.855  1.00  0.00      A    N
ATOM   1984  HZ  ACN A 331       6.703  21.240  23.830  1.00  0.00      A    H
ATOM   1985  HZ1 ACN A 331       5.641  22.555  23.198  1.00  0.00      A    H
ATOM   1986  HZ2 ACN A 331       6.684  22.891  24.518  1.00  0.00      A    H
ATOM   1987  CT  ACN A 332      26.923   3.791  14.824  1.00  0.00      A    C
ATOM   1988  CZ  ACN A 332      26.261   4.534  15.912  1.00  0.00      A    C
ATOM   1989  NZ  ACN A 332      25.747   5.121  16.751  1.00  0.00      A    N
ATOM   1990  HZ  ACN A 332      27.729   3.228  15.286  1.00  0.00      A    H
ATOM   1991  HZ1 ACN A 332      27.205   4.593  14.146  1.00  0.00      A    H
ATOM   1992  HZ2 ACN A 332      26.347   2.990  14.368  1.00  0.00      A    H
ATOM   1993  CT  ACN A 333      31.868  13.689  25.047  1.00  0.00      A    C
ATOM   1994  CZ  ACN A 333      31.046  12.658  24.410  1.00  0.00      A    C
ATOM   1995  NZ  ACN A 333      30.441  11.806  23.899  1.00  0.00      A    N
ATOM   1996  HZ  ACN A 333      31.545  14.622  24.592  1.00  0.00      A    H
ATOM   1997  HZ1 ACN A 333      32.911  13.482  24.822  1.00  0.00      A    H
ATOM   1998  HZ2 ACN A 333      31.810  13.811  26.125  1.00  0.00      A    H
ATOM   1999  CT  ACN A 334      17.271   2.602  25.784  1.00  0.00      A    C
ATOM   2000  CZ  ACN A 334      18.732   2.574  25.756  1.00  0.00      A    C
ATOM   2001  NZ  ACN A 334      19.891   2.556  25.637  1.00  0.00      A    N
ATOM   2002  HZ  ACN A 334      16.832   2.338  26.743  1.00  0.00      A    H
ATOM   2003  HZ1 ACN A 334      16.875   1.920  25.036  1.00  0.00      A    H
ATOM   2004  HZ2 ACN A 334      16.900   3.590  25.524  1.00  0.00      A    H
ATOM   2005  CT  ACN A 335       2.162  17.253  44.583  1.00  0.00      A    C
ATOM   2006  CZ  ACN A 335       2.456  16.715  43.236  1.00  0.00      A    C
ATOM   2007  NZ  ACN A 335       2.725  16.325  42.173  1.00  0.00      A    N
ATOM   2008  HZ  ACN A 335       2.877  16.770  45.243  1.00  0.00      A    H
ATOM   2009  HZ1 ACN A 335       1.207  16.873  44.936  1.00  0.00      A    H
ATOM   2010  HZ2 ACN A 335       2.225  18.337  44.535  1.00  0.00      A    H
ATOM   2011  CT  ACN A 336      40.068  20.161   4.246  1.00  0.00      A    C
ATOM   2012  CZ  ACN A 336      39.824  21.582   4.607  1.00  0.00      A    C
ATOM   2013  NZ  ACN A 336      39.556  22.682   4.890  1.00  0.00      A    N
ATOM   2014  HZ  ACN A 336      39.386  19.774   3.493  1.00  0.00      A    H
ATOM   2015  HZ1 ACN A 336      40.023  19.657   5.208  1.00  0.00      A    H
ATOM   2016  HZ2 ACN A 336      41.035  20.116   3.753  1.00  0.00      A    H
ATOM   2017  CT  ACN A 337       5.352  27.611  33.511  1.00  0.00      A    C
ATOM   2018  CZ  ACN A 337       4.871  28.782  34.310  1.00  0.00      A    C
ATOM   2019  NZ  ACN A 337       4.511  29.671  34.948  1.00  0.00      A    N
ATOM   2020  HZ  ACN A 337       5.478  26.739  34.148  1.00  0.00      A    H
ATOM   2021  HZ1 ACN A 337       6.272  27.815  32.968  1.00  0.00      A    H
ATOM   2022  HZ2 ACN A 337       4.598  27.354  32.772  1.00  0.00      A    H
ATOM   2023  CT  ACN A 338      11.077   8.434  14.638  1.00  0.00      A    C
ATOM   2024  CZ  ACN A 338      10.514   8.494  13.260  1.00  0.00      A    C
ATOM   2025  NZ  ACN A 338      10.108   8.500  12.182  1.00  0.00      A    N
ATOM   2026  HZ  ACN A 338      11.643   7.517  14.778  1.00  0.00      A    H
ATOM   2027  HZ1 ACN A 338      10.284   8.556  15.372  1.00  0.00      A    H
ATOM   2028  HZ2 ACN A 338      11.838   9.181  14.847  1.00  0.00      A    H
ATOM   2029  CT  ACN A 339       1.946  24.820  39.830  1.00  0.00      A    C
ATOM   2030  CZ  ACN A 339       2.686  25.263  38.675  1.00  0.00      A    C
ATOM   2031  NZ  ACN A 339       3.212  25.641  37.700  1.00  0.00      A    N
ATOM   2032  HZ  ACN A 339       1.521  25.763  40.165  1.00  0.00      A    H
ATOM   2033  HZ1 ACN A 339       2.560  24.379  40.611  1.00  0.00      A    H
ATOM   2034  HZ2 ACN A 339       1.202  24.098  39.503  1.00  0.00      A    H
ATOM   2035  CT  ACN A 340      20.952  15.683   2.209  1.00  0.00      A    C
ATOM   2036  CZ  ACN A 340      22.099  15.638   3.134  1.00  0.00      A    C
ATOM   2037  NZ  ACN A 340      22.983  15.544   3.833  1.00  0.00      A    N
ATOM   2038  HZ  ACN A 340      20.254  16.330   2.734  1.00  0.00      A    H
ATOM   2039  HZ1 ACN A 340      20.524  14.684   2.233  1.00  0.00      A    H
ATOM   2040  HZ2 ACN A 340      21.295  15.978   1.220  1.00  0.00      A    H
ATOM   2041  CT  ACN A 341      25.503  22.316  42.895  1.00  0.00      A    C
ATOM   2042  CZ  ACN A 341      26.951  22.038  42.734  1.00  0.00      A    C
ATOM   2043  NZ  ACN A 341      28.077  21.827  42.680  1.00  0.00      A    N
ATOM   2044  HZ  ACN A 341      25.057  21.338  43.055  1.00  0.00      A    H
ATOM   2045  HZ1 ACN A 341      25.025  22.760  42.025  1.00  0.00      A    H
ATOM   2046  HZ2 ACN A 341      25.392  22.920  43.791  1.00  0.00      A    H
ATOM   2047  CT  ACN A 342      38.693  41.334  10.015  1.00  0.00      A    C
ATOM   2048  CZ  ACN A 342      39.710  40.683  10.829  1.00  0.00      A    C
ATOM   2049  NZ  ACN A 342      40.456  40.095  11.537  1.00  0.00      A    N
ATOM   2050  HZ  ACN A 342      37.762  40.773   9.984  1.00  0.00      A    H
ATOM   2051  HZ1 ACN A 342      39.139  41.364   9.025  1.00  0.00      A    H
ATOM   2052  HZ2 ACN A 342      38.432  42.374  10.191  1.00  0.00      A    H
ATOM   2053  CT  ACN A 343       4.748  39.796  24.381  1.00  0.00      A    C
ATOM   2054  CZ  ACN A 343       4.020  38.773  23.509  1.00  0.00      A    C
ATOM   2055  NZ  ACN A 343       3.546  37.895  22.837  1.00  0.00      A    N
ATOM   2056  HZ  ACN A 343       5.240  40.410  23.631  1.00  0.00      A    H
ATOM   2057  HZ1 ACN A 343       5.528  39.304  24.957  1.00  0.00      A    H
ATOM   2058  HZ2 ACN A 343       4.117  40.370  25.055  1.00  0.00      A    H
ATOM   2059  CT  ACN A 344       4.583  24.129  19.690  1.00  0.00      A    C
ATOM   2060  CZ  ACN A 344       3.917  24.995  18.736  1.00  0.00      A    C
ATOM   2061  NZ  ACN A 344       3.321  25.712  18.021  1.00  0.00      A    N
ATOM   2062  HZ  ACN A 344       4.965  24.730  20.511  1.00  0.00      A    H
ATOM   2063  HZ1 ACN A 344       5.422  23.787  19.090  1.00  0.00      A    H
ATOM   2064  HZ2 ACN A 344       3.823  23.371  19.864  1.00  0.00      A    H
ATOM   2065  CT  ACN A 345      25.190  20.431  35.072  1.00  0.00      A    C
ATOM   2066  CZ  ACN A 345      24.800  21.734  34.543  1.00  0.00      A    C
ATOM   2067  NZ  ACN A 345      24.516  22.819  34.083  1.00  0.00      A    N
ATOM   2068  HZ  ACN A 345      25.162  20.470  36.158  1.00  0.00      A    H
ATOM   2069  HZ1 ACN A 345      26.204  20.190  34.762  1.00  0.00      A    H
ATOM   2070  HZ2 ACN A 345      24.600  19.582  34.735  1.00  0.00      A    H
ATOM   2071  CT  ACN A 346      28.925  23.735  45.773  1.00  0.00      A    C
ATOM   2072  CZ  ACN A 346      27.861  22.824  46.218  1.00  0.00      A    C
ATOM   2073  NZ  ACN A 346      27.019  22.084  46.583  1.00  0.00      A    N
ATOM   2074  HZ  ACN A 346      29.755  23.045  45.901  1.00  0.00      A    H
ATOM   2075  HZ1 ACN A 346      28.936  24.629  46.391  1.00  0.00      A    H
ATOM   2076  HZ2 ACN A 346      28.850  24.061  44.739  1.00  0.00      A    H
ATOM   2077  CT  ACN A 347       7.963  25.794  13.952  1.00  0.00      A    C
ATOM   2078  CZ  ACN A 347       8.946  25.197  13.072  1.00  0.00      A    C
ATOM   2079  NZ  ACN A 347       9.773  24.807  12.398  1.00  0.00      A    N
ATOM   2080  HZ  ACN A 347       7.397  24.989  14.413  1.00  0.00      A    H
ATOM   2081  HZ1 ACN A 347       7.258  26.434  13.427  1.00  0.00      A    H
ATOM   2082  HZ2 ACN A 347       8.488  26.495  14.596  1.00  0.00      A    H
ATOM   2083  CT  ACN A 348      17.143  26.926  25.398  1.00  0.00      A    C
ATOM   2084  CZ  ACN A 348      15.996  26.024  25.528  1.00  0.00      A    C
ATOM   2085  NZ  ACN A 348      15.050  25.358  25.699  1.00  0.00      A    N
ATOM   2086  HZ  ACN A 348      17.295  27.335  26.394  1.00  0.00      A    H
ATOM   2087  HZ1 ACN A 348      17.007  27.646  24.596  1.00  0.00      A    H
ATOM   2088  HZ2 ACN A 348      18.036  26.342  25.190  1.00  0.00      A    H
ATOM   2089  CT  ACN A 349      35.200  43.577  28.442  1.00  0.00      A    C
ATOM   2090  CZ  ACN A 349      36.344  43.032  27.715  1.00  0.00      A    C
ATOM   2091  NZ  ACN A 349      37.266  42.617  27.075  1.00  0.00      A    N
ATOM   2092  HZ  ACN A 349      35.581  44.462  28.945  1.00  0.00      A    H
ATOM   2093  HZ1 ACN A 349      34.913  42.809  29.155  1.00  0.00      A    H
ATOM   2094  HZ2 ACN A 349      34.362  43.893  27.825  1.00  0.00      A    H
ATOM   2095  CT  ACN A 350      27.218  12.652  10.159  1.00  0.00      A    C
ATOM   2096  CZ  ACN A 350      28.066  11.484  10.121  1.00  0.00      A    C
ATOM   2097  NZ  ACN A 350      28.747  10.521  10.018  1.00  0.00      A    N
ATOM   2098  HZ  ACN A 350      27.537  13.279   9.331  1.00  0.00      A    H
ATOM   2099  HZ1 ACN A 350      27.454  13.268  11.022  1.00  0.00      A    H
ATOM   2100  HZ2 ACN A 350      26.141  12.506  10.144  1.00  0.00      A    H
ATOM   2101  CT  ACN A 351      38.843  44.455  24.954  1.00  0.00      A    C
ATOM   2102  CZ  ACN A 351      39.089  43.277  24.057  1.00  0.00      A    C
ATOM   2103  NZ  ACN A 351      39.330  42.361  23.442  1.00  0.00      A    N
ATOM   2104  HZ  ACN A 351      38.715  44.102  25.974  1.00  0.00      A    H
ATOM   2105  HZ1 ACN A 351      37.996  45.049  24.622  1.00  0.00      A    H
ATOM   2106  HZ2 ACN A 351      39.732  45.081  24.949  1.00  0.00      A    H
ATOM   2107  CT  ACN A 352      20.060  40.087  31.502  1.00  0.00      A    C
ATOM   2108  CZ  ACN A 352      18.670  39.777  31.653  1.00  0.00      A    C
ATOM   2109  NZ  ACN A 352      17.559  39.536  31.722  1.00  0.00      A    N
ATOM   2110  HZ  ACN A 352      20.169  41.168  31.540  1.00  0.00      A    H
ATOM   2111  HZ1 ACN A 352      20.364  39.739  30.518  1.00  0.00      A    H
ATOM   2112  HZ2 ACN A 352      20.526  39.520  32.303  1.00  0.00      A    H
ATOM   2113  CT  ACN A 353       9.568  26.381  40.458  1.00  0.00      A    C
ATOM   2114  CZ  ACN A 353       9.174  27.456  41.325  1.00  0.00      A    C
ATOM   2115  NZ  ACN A 353       8.831  28.350  42.009  1.00  0.00      A    N
ATOM   2116  HZ  ACN A 353       9.857  26.821  39.506  1.00  0.00      A    H
ATOM   2117  HZ1 ACN A 353       8.764  25.660  40.338  1.00  0.00      A    H
ATOM   2118  HZ2 ACN A 353      10.402  25.769  40.793  1.00  0.00      A    H
ATOM   2119  CT  ACN A 354      26.141   7.571  10.386  1.00  0.00      A    C
ATOM   2120  CZ  ACN A 354      25.633   8.623   9.507  1.00  0.00      A    C
ATOM   2121  NZ  ACN A 354      25.143   9.446   8.840  1.00  0.00      A    N
ATOM   2122  HZ  ACN A 354      25.282   7.108  10.864  1.00  0.00      A    H
ATOM   2123  HZ1 ACN A 354      26.881   7.927  11.097  1.00  0.00      A    H
ATOM   2124  HZ2 ACN A 354      26.635   6.792   9.811  1.00  0.00      A    H
ATOM   2125  CT  ACN A 355      24.092   5.213  28.262  1.00  0.00      A    C
ATOM   2126  CZ  ACN A 355      23.491   5.388  26.943  1.00  0.00      A    C
ATOM   2127  NZ  ACN A 355      23.061   5.491  25.831  1.00  0.00      A    N
ATOM   2128  HZ  ACN A 355      23.257   5.349  28.945  1.00  0.00      A    H
ATOM   2129  HZ1 ACN A 355      24.899   5.925  28.419  1.00  0.00      A    H
ATOM   2130  HZ2 ACN A 355      24.517   4.213  28.296  1.00  0.00      A    H
ATOM   2131  CT  ACN A 356      40.522   5.801   2.034  1.00  0.00      A    C
ATOM   2132  CZ  ACN A 356      41.433   5.717   0.884  1.00  0.00      A    C
ATOM   2133  NZ  ACN A 356      42.124   5.608  -0.029  1.00  0.00      A    N
ATOM   2134  HZ  ACN A 356      40.821   6.323   2.939  1.00  0.00      A    H
ATOM   2135  HZ1 ACN A 356      40.475   4.742   2.279  1.00  0.00      A    H
ATOM   2136  HZ2 ACN A 356      39.493   6.074   1.813  1.00  0.00      A    H
ATOM   2137  CT  ACN A 357      19.282  41.662  20.366  1.00  0.00      A    C
ATOM   2138  CZ  ACN A 357      19.710  41.273  21.742  1.00  0.00      A    C
ATOM   2139  NZ  ACN A 357      20.152  41.025  22.776  1.00  0.00      A    N
ATOM   2140  HZ  ACN A 357      18.273  41.262  20.293  1.00  0.00      A    H
ATOM   2141  HZ1 ACN A 357      19.885  41.181  19.599  1.00  0.00      A    H
ATOM   2142  HZ2 ACN A 357      19.334  42.730  20.173  1.00  0.00      A    H
ATOM   2143  CT  ACN A 358      21.593   1.656  17.019  1.00  0.00      A    C
ATOM   2144  CZ  ACN A 358      22.924   2.227  16.811  1.00  0.00      A    C
ATOM   2145  NZ  ACN A 358      23.965   2.693  16.599  1.00  0.00      A    N
ATOM   2146  HZ  ACN A 358      20.927   2.138  16.308  1.00  0.00      A    H
ATOM   2147  HZ1 ACN A 358      21.268   1.816  18.044  1.00  0.00      A    H
ATOM   2148  HZ2 ACN A 358      21.598   0.613  16.715  1.00  0.00      A    H
ATOM   2149  CT  ACN A 359       6.146  32.551  24.816  1.00  0.00      A    C
ATOM   2150  CZ  ACN A 359       5.601  31.641  25.844  1.00  0.00      A    C
ATOM   2151  NZ  ACN A 359       5.235  30.911  26.700  1.00  0.00      A    N
ATOM   2152  HZ  ACN A 359       5.524  33.432  24.676  1.00  0.00      A    H
ATOM   2153  HZ1 ACN A 359       6.243  31.915  23.939  1.00  0.00      A    H
ATOM   2154  HZ2 ACN A 359       7.124  32.957  25.062  1.00  0.00      A    H
ATOM   2155  CT  ACN A 360       9.588   0.209  18.060  1.00  0.00      A    C
ATOM   2156  CZ  ACN A 360       8.139  -0.005  17.955  1.00  0.00      A    C
ATOM   2157  NZ  ACN A 360       7.001  -0.231  17.836  1.00  0.00      A    N
ATOM   2158  HZ  ACN A 360       9.587   1.241  18.402  1.00  0.00      A    H
ATOM   2159  HZ1 ACN A 360      10.030   0.030  17.084  1.00  0.00      A    H
ATOM   2160  HZ2 ACN A 360       9.903  -0.441  18.873  1.00  0.00      A    H
ATOM   2161  CT  ACN A 361      15.214  16.625  22.335  1.00  0.00      A    C
ATOM   2162  CZ  ACN A 361      14.747  17.119  21.071  1.00  0.00      A    C
ATOM   2163  NZ  ACN A 361      14.346  17.555  20.073  1.00  0.00      A    N
ATOM   2164  HZ  ACN A 361      14.499  15.941  22.787  1.00  0.00      A    H
ATOM   2165  HZ1 ACN A 361      15.367  17.470  23.001  1.00  0.00      A    H
ATOM   2166  HZ2 ACN A 361      16.107  16.010  22.252  1.00  0.00      A    H
ATOM   2167  CT  ACN A 362       5.457   3.488  18.198  1.00  0.00      A    C
ATOM   2168  CZ  ACN A 362       6.812   3.498  18.795  1.00  0.00      A    C
ATOM   2169  NZ  ACN A 362       7.832   3.521  19.230  1.00  0.00      A    N
ATOM   2170  HZ  ACN A 362       5.350   4.407  17.627  1.00  0.00      A    H
ATOM   2171  HZ1 ACN A 362       4.702   3.397  18.975  1.00  0.00      A    H
ATOM   2172  HZ2 ACN A 362       5.308   2.702  17.462  1.00  0.00      A    H
ATOM   2173  CT  ACN A 363      46.344  18.941  29.638  1.00  0.00      A    C
ATOM   2174  CZ  ACN A 363      46.611  17.909  28.626  1.00  0.00      A    C
ATOM   2175  NZ  ACN A 363      46.856  17.122  27.849  1.00  0.00      A    N
ATOM   2176  HZ  ACN A 363      45.824  18.541  30.505  1.00  0.00      A    H
ATOM   2177  HZ1 ACN A 363      45.815  19.757  29.153  1.00  0.00      A    H
ATOM   2178  HZ2 ACN A 363      47.302  19.249  30.050  1.00  0.00      A    H
ATOM   2179  CT  ACN A 364      20.588  27.467  35.037  1.00  0.00      A    C
ATOM   2180  CZ  ACN A 364      19.780  28.363  35.950  1.00  0.00      A    C
ATOM   2181  NZ  ACN A 364      19.162  29.033  36.681  1.00  0.00      A    N
ATOM   2182  HZ  ACN A 364      20.072  27.417  34.081  1.00  0.00      A    H
ATOM   2183  HZ1 ACN A 364      20.417  26.472  35.441  1.00  0.00      A    H
ATOM   2184  HZ2 ACN A 364      21.575  27.921  35.064  1.00  0.00      A    H
ATOM   2185  CT  ACN A 365      42.354  20.443  44.407  1.00  0.00      A    C
ATOM   2186  CZ  ACN A 365      42.935  19.825  45.579  1.00  0.00      A    C
ATOM   2187  NZ  ACN A 365      43.324  19.359  46.527  1.00  0.00      A    N
ATOM   2188  HZ  ACN A 365      42.279  19.675  43.641  1.00  0.00      A    H
ATOM   2189  HZ1 ACN A 365      42.929  21.259  43.975  1.00  0.00      A    H
ATOM   2190  HZ2 ACN A 365      41.310  20.706  44.556  1.00  0.00      A    H
ATOM   2191  CT  ACN A 366      13.727  36.746  42.334  1.00  0.00      A    C
ATOM   2192  CZ  ACN A 366      13.652  37.223  40.970  1.00  0.00      A    C
ATOM   2193  NZ  ACN A 366      13.614  37.587  39.922  1.00  0.00      A    N
ATOM   2194  HZ  ACN A 366      12.726  36.362  42.512  1.00  0.00      A    H
ATOM   2195  HZ1 ACN A 366      13.938  37.451  43.135  1.00  0.00      A    H
ATOM   2196  HZ2 ACN A 366      14.427  35.915  42.351  1.00  0.00      A    H
ATOM   2197  CT  ACN A 367      43.956  28.926  39.613  1.00  0.00      A    C
ATOM   2198  CZ  ACN A 367      44.264  28.721  41.039  1.00  0.00      A    C
ATOM   2199  NZ  ACN A 367      44.532  28.487  42.179  1.00  0.00      A    N
ATOM   2200  HZ  ACN A 367      42.936  29.303  39.610  1.00  0.00      A    H
ATOM   2201  HZ1 ACN A 367      44.056  27.928  39.192  1.00  0.00      A    H
ATOM   2202  HZ2 ACN A 367      44.596  29.663  39.136  1.00  0.00      A    H
ATOM   2203  CT  ACN A 368      10.291  17.195   8.863  1.00  0.00      A    C
ATOM   2204  CZ  ACN A 368      11.396  18.116   8.512  1.00  0.00      A    C
ATOM   2205  NZ  ACN A 368      12.320  18.761   8.238  1.00  0.00      A    N
ATOM   2206  HZ  ACN A 368       9.791  17.036   7.911  1.00  0.00      A    H
ATOM   2207  HZ1 ACN A 368       9.655  17.691   9.591  1.00  0.00      A    H
ATOM   2208  HZ2 ACN A 368      10.731  16.291   9.276  1.00  0.00      A    H
ATOM   2209  CT  ACN A 369      33.981  30.175  29.403  1.00  0.00      A    C
ATOM   2210  CZ  ACN A 369      32.689  30.287  30.167  1.00  0.00      A    C
ATOM   2211  NZ  ACN A 369      31.718  30.297  30.770  1.00  0.00      A    N
ATOM   2212  HZ  ACN A 369      33.684  30.523  28.416  1.00  0.00      A    H
ATOM   2213  HZ1 ACN A 369      34.277  29.130  29.462  1.00  0.00      A    H
ATOM   2214  HZ2 ACN A 369      34.708  30.885  29.788  1.00  0.00      A    H
ATOM   2215  CT  ACN A 370      28.150   3.470  19.792  1.00  0.00      A    C
ATOM   2216  CZ  ACN A 370      27.323   4.336  20.680  1.00  0.00      A    C
ATOM   2217  NZ  ACN A 370      26.642   4.940  21.381  1.00  0.00      A    N
ATOM   2218  HZ  ACN A 370      28.950   4.135  19.475  1.00  0.00      A    H
ATOM   2219  HZ1 ACN A 370      27.564   3.359  18.883  1.00  0.00      A    H
ATOM   2220  HZ2 ACN A 370      28.399   2.467  20.127  1.00  0.00      A    H
ATOM   2221  CT  ACN A 371      24.439  39.319   6.487  1.00  0.00      A    C
ATOM   2222  CZ  ACN A 371      23.276  38.779   5.776  1.00  0.00      A    C
ATOM   2223  NZ  ACN A 371      22.322  38.389   5.194  1.00  0.00      A    N
ATOM   2224  HZ  ACN A 371      25.230  38.639   6.181  1.00  0.00      A    H
ATOM   2225  HZ1 ACN A 371      24.176  39.254   7.540  1.00  0.00      A    H
ATOM   2226  HZ2 ACN A 371      24.587  40.360   6.212  1.00  0.00      A    H
ATOM   2227  CT  ACN A 372      33.265  15.792  10.898  1.00  0.00      A    C
ATOM   2228  CZ  ACN A 372      33.736  14.672  10.139  1.00  0.00      A    C
ATOM   2229  NZ  ACN A 372      34.108  13.806   9.518  1.00  0.00      A    N
ATOM   2230  HZ  ACN A 372      33.142  15.581  11.958  1.00  0.00      A    H
ATOM   2231  HZ1 ACN A 372      32.301  16.096  10.498  1.00  0.00      A    H
ATOM   2232  HZ2 ACN A 372      34.068  16.519  10.804  1.00  0.00      A    H
ATOM   2233  CT  ACN A 373      19.958  29.443  43.354  1.00  0.00      A    C
ATOM   2234  CZ  ACN A 373      21.360  29.910  43.226  1.00  0.00      A    C
ATOM   2235  NZ  ACN A 373      22.443  30.302  43.128  1.00  0.00      A    N
ATOM   2236  HZ  ACN A 373      19.330  30.303  43.566  1.00  0.00      A    H
ATOM   2237  HZ1 ACN A 373      20.013  28.845  44.260  1.00  0.00      A    H
ATOM   2238  HZ2 ACN A 373      19.649  28.827  42.513  1.00  0.00      A    H
ATOM   2239  CT  ACN A 374      16.490  25.082  -0.381  1.00  0.00      A    C
ATOM   2240  CZ  ACN A 374      17.533  24.781   0.554  1.00  0.00      A    C
ATOM   2241  NZ  ACN A 374      18.394  24.519   1.297  1.00  0.00      A    N
ATOM   2242  HZ  ACN A 374      16.901  25.695  -1.179  1.00  0.00      A    H
ATOM   2243  HZ1 ACN A 374      15.720  25.630   0.155  1.00  0.00      A    H
ATOM   2244  HZ2 ACN A 374      16.032  24.161  -0.733  1.00  0.00      A    H
ATOM   2245  CT  ACN A 375      23.983  15.814  46.309  1.00  0.00      A    C
ATOM   2246  CZ  ACN A 375      23.465  17.127  45.800  1.00  0.00      A    C
ATOM   2247  NZ  ACN A 375      23.036  18.127  45.411  1.00  0.00      A    N
ATOM   2248  HZ  ACN A 375      23.180  15.106  46.498  1.00  0.00      A    H
ATOM   2249  HZ1 ACN A 375      24.641  15.988  47.157  1.00  0.00      A    H
ATOM   2250  HZ2 ACN A 375      24.571  15.427  45.480  1.00  0.00      A    H
ATOM   2251  CT  ACN A 376      24.214  40.544  37.021  1.00  0.00      A    C
ATOM   2252  CZ  ACN A 376      24.842  39.290  36.665  1.00  0.00      A    C
ATOM   2253  NZ  ACN A 376      25.315  38.262  36.394  1.00  0.00      A    N
ATOM   2254  HZ  ACN A 376      23.447  40.348  37.766  1.00  0.00      A    H
ATOM   2255  HZ1 ACN A 376      23.797  41.018  36.136  1.00  0.00      A    H
ATOM   2256  HZ2 ACN A 376      24.985  41.032  37.612  1.00  0.00      A    H
ATOM   2257  CT  ACN A 377      11.149  32.443  12.477  1.00  0.00      A    C
ATOM   2258  CZ  ACN A 377      10.554  33.379  11.527  1.00  0.00      A    C
ATOM   2259  NZ  ACN A 377      10.112  34.054  10.694  1.00  0.00      A    N
ATOM   2260  HZ  ACN A 377      10.358  32.063  13.118  1.00  0.00      A    H
ATOM   2261  HZ1 ACN A 377      11.709  32.943  13.263  1.00  0.00      A    H
ATOM   2262  HZ2 ACN A 377      11.780  31.693  12.006  1.00  0.00      A    H
ATOM   2263  CT  ACN A 378      23.972  40.399  27.816  1.00  0.00      A    C
ATOM   2264  CZ  ACN A 378      23.105  39.575  28.637  1.00  0.00      A    C
ATOM   2265  NZ  ACN A 378      22.464  38.852  29.257  1.00  0.00      A    N
ATOM   2266  HZ  ACN A 378      24.519  39.698  27.190  1.00  0.00      A    H
ATOM   2267  HZ1 ACN A 378      24.671  40.913  28.471  1.00  0.00      A    H
ATOM   2268  HZ2 ACN A 378      23.416  41.096  27.194  1.00  0.00      A    H
ATOM   2269  CT  ACN A 379      16.519  42.367   8.686  1.00  0.00      A    C
ATOM   2270  CZ  ACN A 379      15.260  43.038   8.171  1.00  0.00      A    C
ATOM   2271  NZ  ACN A 379      14.294  43.555   7.781  1.00  0.00      A    N
ATOM   2272  HZ  ACN A 379      16.337  41.337   8.390  1.00  0.00      A    H
ATOM   2273  HZ1 ACN A 379      16.620  42.377   9.769  1.00  0.00      A    H
ATOM   2274  HZ2 ACN A 379      17.449  42.702   8.235  1.00  0.00      A    H
ATOM   2275  CT  ACN A 380      44.624  24.387  14.747  1.00  0.00      A    C
ATOM   2276  CZ  ACN A 380      43.294  23.900  15.053  1.00  0.00      A    C
ATOM   2277  NZ  ACN A 380      42.246  23.500  15.405  1.00  0.00      A    N
ATOM   2278  HZ  ACN A 380      45.197  23.640  14.203  1.00  0.00      A    H
ATOM   2279  HZ1 ACN A 380      45.059  24.415  15.743  1.00  0.00      A    H
ATOM   2280  HZ2 ACN A 380      44.539  25.386  14.326  1.00  0.00      A    H
ATOM   2281  CT  ACN A 381      21.757  40.779  10.569  1.00  0.00      A    C
ATOM   2282  CZ  ACN A 381      21.739  40.535   9.079  1.00  0.00      A    C
ATOM   2283  NZ  ACN A 381      21.815  40.311   7.956  1.00  0.00      A    N
ATOM   2284  HZ  ACN A 381      20.767  41.112  10.871  1.00  0.00      A    H
ATOM   2285  HZ1 ACN A 381      22.427  41.596  10.826  1.00  0.00      A    H
ATOM   2286  HZ2 ACN A 381      21.983  39.866  11.114  1.00  0.00      A    H
ATOM   2287  CT  ACN A 382      46.238  45.923   7.243  1.00  0.00      A    C
ATOM   2288  CZ  ACN A 382      46.742  45.701   8.599  1.00  0.00      A    C
ATOM   2289  NZ  ACN A 382      47.047  45.454   9.688  1.00  0.00      A    N
ATOM   2290  HZ  ACN A 382      46.628  46.883   6.917  1.00  0.00      A    H
ATOM   2291  HZ1 ACN A 382      45.153  45.960   7.298  1.00  0.00      A    H
ATOM   2292  HZ2 ACN A 382      46.660  45.106   6.663  1.00  0.00      A    H
ATOM   2293  CT  ACN A 383      24.951  21.384   7.284  1.00  0.00      A    C
ATOM   2294  CZ  ACN A 383      24.550  22.761   6.979  1.00  0.00      A    C
ATOM   2295  NZ  ACN A 383      24.278  23.880   6.742  1.00  0.00      A    N
ATOM   2296  HZ  ACN A 383      25.083  20.898   6.321  1.00  0.00      A    H
ATOM   2297  HZ1 ACN A 383      24.119  20.930   7.817  1.00  0.00      A    H
ATOM   2298  HZ2 ACN A 383      25.857  21.403   7.884  1.00  0.00      A    H
ATOM   2299  CT  ACN A 384      29.141  27.807  30.903  1.00  0.00      A    C
ATOM   2300  CZ  ACN A 384      29.798  26.535  31.124  1.00  0.00      A    C
ATOM   2301  NZ  ACN A 384      30.326  25.493  31.348  1.00  0.00      A    N
ATOM   2302  HZ  ACN A 384      29.387  28.237  29.936  1.00  0.00      A    H
ATOM   2303  HZ1 ACN A 384      29.426  28.537  31.656  1.00  0.00      A    H
ATOM   2304  HZ2 ACN A 384      28.076  27.609  30.989  1.00  0.00      A    H
ATOM   2305  CT  ACN A 385      27.365   3.026   9.051  1.00  0.00      A    C
ATOM   2306  CZ  ACN A 385      28.717   2.748   8.612  1.00  0.00      A    C
ATOM   2307  NZ  ACN A 385      29.802   2.440   8.292  1.00  0.00      A    N
ATOM   2308  HZ  ACN A 385      26.869   3.840   8.529  1.00  0.00      A    H
ATOM   2309  HZ1 ACN A 385      27.399   3.367  10.083  1.00  0.00      A    H
ATOM   2310  HZ2 ACN A 385      26.847   2.071   9.016  1.00  0.00      A    H
ATOM   2311  CT  ACN A 386      17.073  15.377  32.575  1.00  0.00      A    C
ATOM   2312  CZ  ACN A 386      16.489  14.056  32.514  1.00  0.00      A    C
ATOM   2313  NZ  ACN A 386      16.003  13.015  32.466  1.00  0.00      A    N
ATOM   2314  HZ  ACN A 386      17.322  15.459  33.630  1.00  0.00      A    H
ATOM   2315  HZ1 ACN A 386      16.334  16.095  32.228  1.00  0.00      A    H
ATOM   2316  HZ2 ACN A 386      17.936  15.400  31.915  1.00  0.00      A    H
ATOM   2317  CT  ACN A 387       7.570   5.983  22.636  1.00  0.00      A    C
ATOM   2318  CZ  ACN A 387       8.796   5.206  22.385  1.00  0.00      A    C
ATOM   2319  NZ  ACN A 387       9.769   4.608  22.103  1.00  0.00      A    N
ATOM   2320  HZ  ACN A 387       6.683   5.448  22.308  1.00  0.00      A    H
ATOM   2321  HZ1 ACN A 387       7.745   6.914  22.101  1.00  0.00      A    H
ATOM   2322  HZ2 ACN A 387       7.546   6.181  23.704  1.00  0.00      A    H
ATOM   2323  CT  ACN A 388       4.937   2.473  41.757  1.00  0.00      A    C
ATOM   2324  CZ  ACN A 388       4.645   2.339  40.290  1.00  0.00      A    C
ATOM   2325  NZ  ACN A 388       4.423   2.201  39.157  1.00  0.00      A    N
ATOM   2326  HZ  ACN A 388       4.054   2.779  42.312  1.00  0.00      A    H
ATOM   2327  HZ1 ACN A 388       5.729   3.203  41.906  1.00  0.00      A    H
ATOM   2328  HZ2 ACN A 388       5.317   1.527  42.133  1.00  0.00      A    H
ATOM   2329  CT  ACN A 389       5.282  11.657  17.749  1.00  0.00      A    C
ATOM   2330  CZ  ACN A 389       6.375  12.071  16.828  1.00  0.00      A    C
ATOM   2331  NZ  ACN A 389       7.203  12.359  16.104  1.00  0.00      A    N
ATOM   2332  HZ  ACN A 389       4.962  10.683  17.387  1.00  0.00      A    H
ATOM   2333  HZ1 ACN A 389       4.470  12.356  17.563  1.00  0.00      A    H
ATOM   2334  HZ2 ACN A 389       5.615  11.596  18.782  1.00  0.00      A    H
ATOM   2335  CT  ACN A 390       9.564  27.241  35.479  1.00  0.00      A    C
ATOM   2336  CZ  ACN A 390       9.371  28.601  35.879  1.00  0.00      A    C
ATOM   2337  NZ  ACN A 390       9.213  29.687  36.119  1.00  0.00      A    N
ATOM   2338  HZ  ACN A 390       8.971  26.608  36.134  1.00  0.00      A    H
ATOM   2339  HZ1 ACN A 390      10.606  27.000  35.670  1.00  0.00      A    H
ATOM   2340  HZ2 ACN A 390       9.267  27.054  34.450  1.00  0.00      A    H
ATOM   2341  CT  ACN A 391      43.952  13.126  16.858  1.00  0.00      A    C
ATOM   2342  CZ  ACN A 391      42.761  13.096  15.994  1.00  0.00      A    C
ATOM   2343  NZ  ACN A 391      41.835  13.043  15.316  1.00  0.00      A    N
ATOM   2344  HZ  ACN A 391      44.204  14.183  16.899  1.00  0.00      A    H
ATOM   2345  HZ1 ACN A 391      44.822  12.644  16.420  1.00  0.00      A    H
ATOM   2346  HZ2 ACN A 391      43.750  12.749  17.857  1.00  0.00      A    H
ATOM   2347  CT  ACN A 392       8.166  23.463  35.980  1.00  0.00      A    C
ATOM   2348  CZ  ACN A 392       7.594  22.457  36.788  1.00  0.00      A    C
ATOM   2349  NZ  ACN A 392       7.140  21.618  37.440  1.00  0.00      A    N
ATOM   2350  HZ  ACN A 392       9.054  22.993  35.566  1.00  0.00      A    H
ATOM   2351  HZ1 ACN A 392       8.614  24.203  36.639  1.00  0.00      A    H
ATOM   2352  HZ2 ACN A 392       7.432  23.903  35.310  1.00  0.00      A    H
ATOM   2353  CT  ACN A 393       4.187  22.132  10.641  1.00  0.00      A    C
ATOM   2354  CZ  ACN A 393       5.545  22.736  10.693  1.00  0.00      A    C
ATOM   2355  NZ  ACN A 393       6.599  23.239  10.675  1.00  0.00      A    N
ATOM   2356  HZ  ACN A 393       3.891  21.505   9.804  1.00  0.00      A    H
ATOM   2357  HZ1 ACN A 393       3.589  23.021  10.457  1.00  0.00      A    H
ATOM   2358  HZ2 ACN A 393       3.910  21.764  11.625  1.00  0.00      A    H
ATOM   2359  CT  ACN A 394      18.778  37.137  23.380  1.00  0.00      A    C
ATOM   2360  CZ  ACN A 394      17.799  36.393  24.078  1.00  0.00      A    C
ATOM   2361  NZ  ACN A 394      16.963  35.867  24.688  1.00  0.00      A    N
ATOM   2362  HZ  ACN A 394      18.934  37.990  24.035  1.00  0.00      A    H
ATOM   2363  HZ1 ACN A 394      18.414  37.325  22.373  1.00  0.00      A    H
ATOM   2364  HZ2 ACN A 394      19.752  36.655  23.350  1.00  0.00      A    H
ATOM   2365  CT  ACN A 395      31.026  16.701  27.433  1.00  0.00      A    C
ATOM   2366  CZ  ACN A 395      29.694  17.295  27.179  1.00  0.00      A    C
ATOM   2367  NZ  ACN A 395      28.626  17.773  27.096  1.00  0.00      A    N
ATOM   2368  HZ  ACN A 395      31.683  17.529  27.687  1.00  0.00      A    H
ATOM   2369  HZ1 ACN A 395      31.228  15.952  26.672  1.00  0.00      A    H
ATOM   2370  HZ2 ACN A 395      31.056  16.068  28.316  1.00  0.00      A    H
ATOM   2371  CT  ACN A 396      30.940   2.235   2.481  1.00  0.00      A    C
ATOM   2372  CZ  ACN A 396      31.792   1.001   2.357  1.00  0.00      A    C
ATOM   2373  NZ  ACN A 396      32.433  -0.002   2.307  1.00  0.00      A    N
ATOM   2374  HZ  ACN A 396      30.131   2.286   1.757  1.00  0.00      A    H
ATOM   2375  HZ1 ACN A 396      31.542   3.117   2.278  1.00  0.00      A    H
ATOM   2376  HZ2 ACN A 396      30.496   2.307   3.471  1.00  0.00      A    H
ATOM   2377  CT  ACN A 397      18.515  11.930   0.050  1.00  0.00      A    C
ATOM   2378  CZ  ACN A 397      17.297  12.421   0.784  1.00  0.00      A    C
ATOM   2379  NZ  ACN A 397      16.307  12.751   1.302  1.00  0.00      A    N
ATOM   2380  HZ  ACN A 397      18.385  11.961  -1.029  1.00  0.00      A    H
ATOM   2381  HZ1 ACN A 397      18.705  10.907   0.361  1.00  0.00      A    H
ATOM   2382  HZ2 ACN A 397      19.404  12.516   0.266  1.00  0.00      A    H
ATOM   2383  CT  ACN A 398      42.556   4.390  39.502  1.00  0.00      A    C
ATOM   2384  CZ  ACN A 398      41.430   3.460  39.713  1.00  0.00      A    C
ATOM   2385  NZ  ACN A 398      40.546   2.730  39.810  1.00  0.00      A    N
ATOM   2386  HZ  ACN A 398      42.957   4.230  38.505  1.00  0.00      A    H
ATOM   2387  HZ1 ACN A 398      43.292   4.291  40.296  1.00  0.00      A    H
ATOM   2388  HZ2 ACN A 398      42.037   5.345  39.523  1.00  0.00      A    H
ATOM   2389  CT  ACN A 399      39.324   6.375  34.900  1.00  0.00      A    C
ATOM   2390  CZ  ACN A 399      38.093   7.195  35.080  1.00  0.00      A    C
ATOM   2391  NZ  ACN A 399      37.137   7.826  35.253  1.00  0.00      A    N
ATOM   2392  HZ  ACN A 399      39.291   6.003  33.879  1.00  0.00      A    H
ATOM   2393  HZ1 ACN A 399      39.456   5.595  35.645  1.00  0.00      A    H
ATOM   2394  HZ2 ACN A 399      40.141   7.089  34.831  1.00  0.00      A    H
ATOM   2395  CT  ACN A 400       6.174  10.507  26.167  1.00  0.00      A    C
ATOM   2396  CZ  ACN A 400       7.299  10.554  27.034  1.00  0.00      A    C
ATOM   2397  NZ  ACN A 400       8.168  10.648  27.810  1.00  0.00      A    N
ATOM   2398  HZ  ACN A 400       5.426   9.844  26.593  1.00  0.00      A    H
ATOM   2399  HZ1 ACN A 400       6.531   9.992  25.278  1.00  0.00      A    H
ATOM   2400  HZ2 ACN A 400       5.870  11.499  25.843  1.00  0.00      A    H
ATOM   2401  CT  ACN A 401      45.209  43.970  16.878  1.00  0.00      A    C
ATOM   2402  CZ  ACN A 401      45.056  42.909  17.945  1.00  0.00      A    C
ATOM   2403  NZ  ACN A 401      45.010  42.100  18.805  1.00  0.00      A    N
ATOM   2404  HZ  ACN A 401      44.660  44.896  17.027  1.00  0.00      A    H
ATOM   2405  HZ1 ACN A 401      44.821  43.558  15.951  1.00  0.00      A    H
ATOM   2406  HZ2 ACN A 401      46.251  44.271  16.807  1.00  0.00      A    H
ATOM   2407  CT  ACN A 402      13.254  29.324  41.118  1.00  0.00      A    C
ATOM   2408  CZ  ACN A 402      13.723  30.124  42.265  1.00  0.00      A    C
ATOM   2409  NZ  ACN A 402      14.010  30.756  43.169  1.00  0.00      A    N
ATOM   2410  HZ  ACN A 402      12.365  29.832  40.753  1.00  0.00      A    H
ATOM   2411  HZ1 ACN A 402      13.093  28.324  41.512  1.00  0.00      A    H
ATOM   2412  HZ2 ACN A 402      13.920  29.295  40.260  1.00  0.00      A    H
ATOM   2413  CT  ACN A 403      24.050  18.889   2.249  1.00  0.00      A    C
ATOM   2414  CZ  ACN A 403      24.820  19.849   3.070  1.00  0.00      A    C
ATOM   2415  NZ  ACN A 403      25.453  20.606   3.703  1.00  0.00      A    N
ATOM   2416  HZ  ACN A 403      24.141  19.149   1.197  1.00  0.00      A    H
ATOM   2417  HZ1 ACN A 403      22.993  18.981   2.485  1.00  0.00      A    H
ATOM   2418  HZ2 ACN A 403      24.354  17.867   2.459  1.00  0.00      A    H
ATOM   2419  CT  ACN A 404      25.225  17.150  21.270  1.00  0.00      A    C
ATOM   2420  CZ  ACN A 404      24.597  17.640  22.467  1.00  0.00      A    C
ATOM   2421  NZ  ACN A 404      24.137  18.025  23.440  1.00  0.00      A    N
ATOM   2422  HZ  ACN A 404      26.098  16.561  21.541  1.00  0.00      A    H
ATOM   2423  HZ1 ACN A 404      25.529  18.070  20.778  1.00  0.00      A    H
ATOM   2424  HZ2 ACN A 404      24.576  16.548  20.639  1.00  0.00      A    H
ATOM   2425  CT  ACN A 405       0.597  23.174  19.759  1.00  0.00      A    C
ATOM   2426  CZ  ACN A 405       1.377  22.835  18.558  1.00  0.00      A    C
ATOM   2427  NZ  ACN A 405       2.044  22.640  17.637  1.00  0.00      A    N
ATOM   2428  HZ  ACN A 405       1.019  23.962  20.378  1.00  0.00      A    H
ATOM   2429  HZ1 ACN A 405       0.661  22.311  20.416  1.00  0.00      A    H
ATOM   2430  HZ2 ACN A 405      -0.441  23.352  19.489  1.00  0.00      A    H
ATOM   2431  CT  ACN A 406       8.493  33.432  36.974  1.00  0.00      A    C
ATOM   2432  CZ  ACN A 406       9.965  33.296  37.342  1.00  0.00      A    C
ATOM   2433  NZ  ACN A 406      11.125  33.136  37.611  1.00  0.00      A    N
ATOM   2434  HZ  ACN A 406       8.201  34.479  37.009  1.00  0.00      A    H
ATOM   2435  HZ1 ACN A 406       7.799  32.779  37.497  1.00  0.00      A    H
ATOM   2436  HZ2 ACN A 406       8.304  33.158  35.939  1.00  0.00      A    H
ATOM   2437  CT  ACN A 407      23.155   2.373  23.568  1.00  0.00      A    C
ATOM   2438  CZ  ACN A 407      22.716   1.415  22.584  1.00  0.00      A    C
ATOM   2439  NZ  ACN A 407      22.402   0.669  21.742  1.00  0.00      A    N
ATOM   2440  HZ  ACN A 407      23.926   1.877  24.151  1.00  0.00      A    H
ATOM   2441  HZ1 ACN A 407      22.314   2.571  24.228  1.00  0.00      A    H
ATOM   2442  HZ2 ACN A 407      23.478   3.303  23.108  1.00  0.00      A    H
ATOM   2443  CT  ACN A 408      23.529  20.297  11.809  1.00  0.00      A    C
ATOM   2444  CZ  ACN A 408      22.897  21.427  11.117  1.00  0.00      A    C
ATOM   2445  NZ  ACN A 408      22.417  22.349  10.537  1.00  0.00      A    N
ATOM   2446  HZ  ACN A 408      24.339  20.651  12.442  1.00  0.00      A    H
ATOM   2447  HZ1 ACN A 408      23.933  19.584  11.094  1.00  0.00      A    H
ATOM   2448  HZ2 ACN A 408      22.733  19.847  12.395  1.00  0.00      A    H
ATOM   2449  CT  ACN A 409      42.795  39.669  13.617  1.00  0.00      A    C
ATOM   2450  CZ  ACN A 409      42.402  39.448  15.033  1.00  0.00      A    C
ATOM   2451  NZ  ACN A 409      42.121  39.228  16.122  1.00  0.00      A    N
ATOM   2452  HZ  ACN A 409      43.802  39.289  13.467  1.00  0.00      A    H
ATOM   2453  HZ1 ACN A 409      42.650  40.729  13.425  1.00  0.00      A    H
ATOM   2454  HZ2 ACN A 409      42.085  39.023  13.106  1.00  0.00      A    H
ATOM   2455  CT  ACN A 410      43.864  30.840  34.378  1.00  0.00      A    C
ATOM   2456  CZ  ACN A 410      44.854  29.946  33.841  1.00  0.00      A    C
ATOM   2457  NZ  ACN A 410      45.646  29.286  33.353  1.00  0.00      A    N
ATOM   2458  HZ  ACN A 410      43.844  30.759  35.462  1.00  0.00      A    H
ATOM   2459  HZ1 ACN A 410      42.903  30.574  33.945  1.00  0.00      A    H
ATOM   2460  HZ2 ACN A 410      44.185  31.831  34.068  1.00  0.00      A    H
ATOM   2461  CT  ACN A 411       7.762  38.294  39.927  1.00  0.00      A    C
ATOM   2462  CZ  ACN A 411       8.821  37.941  40.897  1.00  0.00      A    C
ATOM   2463  NZ  ACN A 411       9.605  37.658  41.687  1.00  0.00      A    N
ATOM   2464  HZ  ACN A 411       7.392  37.332  39.583  1.00  0.00      A    H
ATOM   2465  HZ1 ACN A 411       8.192  38.873  39.114  1.00  0.00      A    H
ATOM   2466  HZ2 ACN A 411       7.010  38.861  40.471  1.00  0.00      A    H
ATOM   2467  CT  ACN A 412       7.582  41.371  15.830  1.00  0.00      A    C
ATOM   2468  CZ  ACN A 412       7.799  41.896  14.488  1.00  0.00      A    C
ATOM   2469  NZ  ACN A 412       8.026  42.301  13.371  1.00  0.00      A    N
ATOM   2470  HZ  ACN A 412       8.494  41.468  16.414  1.00  0.00      A    H
ATOM   2471  HZ1 ACN A 412       7.354  40.324  15.651  1.00  0.00      A    H
ATOM   2472  HZ2 ACN A 412       6.747  41.817  16.364  1.00  0.00      A    H
ATOM   2473  CT  ACN A 413      30.635   2.201  25.933  1.00  0.00      A    C
ATOM   2474  CZ  ACN A 413      31.459   3.337  26.195  1.00  0.00      A    C
ATOM   2475  NZ  ACN A 413      32.043   4.332  26.397  1.00  0.00      A    N
ATOM   2476  HZ  ACN A 413      29.599   2.529  25.906  1.00  0.00      A    H
ATOM   2477  HZ1 ACN A 413      30.854   1.479  26.717  1.00  0.00      A    H
ATOM   2478  HZ2 ACN A 413      30.813   1.867  24.914  1.00  0.00      A    H
ATOM   2479  CT  ACN A 414      20.586  33.602  23.580  1.00  0.00      A    C
ATOM   2480  CZ  ACN A 414      20.239  33.498  22.181  1.00  0.00      A    C
ATOM   2481  NZ  ACN A 414      20.017  33.483  21.047  1.00  0.00      A    N
ATOM   2482  HZ  ACN A 414      19.811  33.234  24.247  1.00  0.00      A    H
ATOM   2483  HZ1 ACN A 414      20.830  34.629  23.841  1.00  0.00      A    H
ATOM   2484  HZ2 ACN A 414      21.521  33.049  23.631  1.00  0.00      A    H
ATOM   2485  CT  ACN A 415       6.841  46.483   4.298  1.00  0.00      A    C
ATOM   2486  CZ  ACN A 415       8.199  46.543   4.792  1.00  0.00      A    C
ATOM   2487  NZ  ACN A 415       9.322  46.602   5.153  1.00  0.00      A    N
ATOM   2488  HZ  ACN A 415       6.884  46.268   3.233  1.00  0.00      A    H
ATOM   2489  HZ1 ACN A 415       6.343  47.405   4.586  1.00  0.00      A    H
ATOM   2490  HZ2 ACN A 415       6.362  45.604   4.722  1.00  0.00      A    H
ATOM   2491  CT  ACN A 416      11.704   2.939  31.249  1.00  0.00      A    C
ATOM   2492  CZ  ACN A 416      11.969   4.370  31.339  1.00  0.00      A    C
ATOM   2493  NZ  ACN A 416      12.186   5.484  31.292  1.00  0.00      A    N
ATOM   2494  HZ  ACN A 416      11.657   2.567  30.229  1.00  0.00      A    H
ATOM   2495  HZ1 ACN A 416      10.698   2.806  31.639  1.00  0.00      A    H
ATOM   2496  HZ2 ACN A 416      12.456   2.371  31.791  1.00  0.00      A    H
ATOM   2497  CT  ACN A 417       4.184  40.906  20.882  1.00  0.00      A    C
ATOM   2498  CZ  ACN A 417       5.212  41.168  19.802  1.00  0.00      A    C
ATOM   2499  NZ  ACN A 417       6.028  41.305  18.938  1.00  0.00      A    N
ATOM   2500  HZ  ACN A 417       3.257  40.879  20.315  1.00  0.00      A    H
ATOM   2501  HZ1 ACN A 417       4.084  41.829  21.449  1.00  0.00      A    H
ATOM   2502  HZ2 ACN A 417       4.364  40.005  21.463  1.00  0.00      A    H
ATOM   2503  CT  ACN A 418       9.761   6.979   9.342  1.00  0.00      A    C
ATOM   2504  CZ  ACN A 418       8.705   7.619   8.606  1.00  0.00      A    C
ATOM   2505  NZ  ACN A 418       7.857   8.144   7.996  1.00  0.00      A    N
ATOM   2506  HZ  ACN A 418       9.222   6.346  10.042  1.00  0.00      A    H
ATOM   2507  HZ1 ACN A 418      10.251   7.834   9.799  1.00  0.00      A    H
ATOM   2508  HZ2 ACN A 418      10.329   6.377   8.638  1.00  0.00      A    H
ATOM   2509  CT  ACN A 419      13.706  26.352  22.854  1.00  0.00      A    C
ATOM   2510  CZ  ACN A 419      15.007  26.096  22.357  1.00  0.00      A    C
ATOM   2511  NZ  ACN A 419      16.076  25.792  22.068  1.00  0.00      A    N
ATOM   2512  HZ  ACN A 419      13.293  25.500  23.387  1.00  0.00      A    H
ATOM   2513  HZ1 ACN A 419      13.087  26.565  21.985  1.00  0.00      A    H
ATOM   2514  HZ2 ACN A 419      13.691  27.170  23.570  1.00  0.00      A    H
ATOM   2515  CT  ACN A 420      10.846  26.672  31.813  1.00  0.00      A    C
ATOM   2516  CZ  ACN A 420      12.043  27.598  31.889  1.00  0.00      A    C
ATOM   2517  NZ  ACN A 420      12.963  28.307  31.959  1.00  0.00      A    N
ATOM   2518  HZ  ACN A 420      10.141  27.130  31.123  1.00  0.00      A    H
ATOM   2519  HZ1 ACN A 420      10.446  26.520  32.812  1.00  0.00      A    H
ATOM   2520  HZ2 ACN A 420      11.175  25.746  31.348  1.00  0.00      A    H
ATOM   2521  CT  ACN A 421       0.315  15.534   2.586  1.00  0.00      A    C
ATOM   2522  CZ  ACN A 421       0.743  16.382   3.718  1.00  0.00      A    C
ATOM   2523  NZ  ACN A 421       1.152  17.033   4.548  1.00  0.00      A    N
ATOM   2524  HZ  ACN A 421      -0.347  16.156   1.990  1.00  0.00      A    H
ATOM   2525  HZ1 ACN A 421      -0.187  14.659   2.992  1.00  0.00      A    H
ATOM   2526  HZ2 ACN A 421       1.225  15.215   2.084  1.00  0.00      A    H
ATOM   2527  CT  ACN A 422      26.666  39.698  18.402  1.00  0.00      A    C
ATOM   2528  CZ  ACN A 422      27.039  39.158  17.052  1.00  0.00      A    C
ATOM   2529  NZ  ACN A 422      27.319  38.707  16.026  1.00  0.00      A    N
ATOM   2530  HZ  ACN A 422      25.960  39.057  18.923  1.00  0.00      A    H
ATOM   2531  HZ1 ACN A 422      26.340  40.728  18.282  1.00  0.00      A    H
ATOM   2532  HZ2 ACN A 422      27.586  39.685  18.981  1.00  0.00      A    H
ATOM   2533  CT  ACN A 423      46.829   1.500  44.531  1.00  0.00      A    C
ATOM   2534  CZ  ACN A 423      45.407   1.532  44.967  1.00  0.00      A    C
ATOM   2535  NZ  ACN A 423      44.343   1.525  45.317  1.00  0.00      A    N
ATOM   2536  HZ  ACN A 423      47.013   0.812  43.709  1.00  0.00      A    H
ATOM   2537  HZ1 ACN A 423      47.336   1.157  45.429  1.00  0.00      A    H
ATOM   2538  HZ2 ACN A 423      47.165   2.523  44.382  1.00  0.00      A    H
ATOM   2539  CT  ACN A 424      15.074  18.753  28.532  1.00  0.00      A    C
ATOM   2540  CZ  ACN A 424      16.344  19.305  29.048  1.00  0.00      A    C
ATOM   2541  NZ  ACN A 424      17.294  19.791  29.493  1.00  0.00      A    N
ATOM   2542  HZ  ACN A 424      14.377  19.579  28.646  1.00  0.00      A    H
ATOM   2543  HZ1 ACN A 424      14.718  17.891  29.089  1.00  0.00      A    H
ATOM   2544  HZ2 ACN A 424      15.323  18.502  27.504  1.00  0.00      A    H
ATOM   2545  CT  ACN A 425      27.384   0.599  32.593  1.00  0.00      A    C
ATOM   2546  CZ  ACN A 425      28.468   0.849  31.594  1.00  0.00      A    C
ATOM   2547  NZ  ACN A 425      29.341   1.046  30.801  1.00  0.00      A    N
ATOM   2548  HZ  ACN A 425      26.574   0.075  32.092  1.00  0.00      A    H
ATOM   2549  HZ1 ACN A 425      26.957   1.570  32.829  1.00  0.00      A    H
ATOM   2550  HZ2 ACN A 425      27.715   0.071  33.484  1.00  0.00      A    H
ATOM   2551  CT  ACN A 426       7.274  46.060  37.124  1.00  0.00      A    C
ATOM   2552  CZ  ACN A 426       8.733  45.986  37.203  1.00  0.00      A    C
ATOM   2553  NZ  ACN A 426       9.874  45.937  37.326  1.00  0.00      A    N
ATOM   2554  HZ  ACN A 426       6.970  45.033  37.312  1.00  0.00      A    H
ATOM   2555  HZ1 ACN A 426       7.031  46.461  36.143  1.00  0.00      A    H
ATOM   2556  HZ2 ACN A 426       6.833  46.740  37.848  1.00  0.00      A    H
ATOM   2557  CT  ACN A 427      17.489  39.428   1.125  1.00  0.00      A    C
ATOM   2558  CZ  ACN A 427      18.226  40.296   0.322  1.00  0.00      A    C
ATOM   2559  NZ  ACN A 427      18.833  40.920  -0.431  1.00  0.00      A    N
ATOM   2560  HZ  ACN A 427      18.047  38.614   1.581  1.00  0.00      A    H
ATOM   2561  HZ1 ACN A 427      16.641  39.074   0.544  1.00  0.00      A    H
ATOM   2562  HZ2 ACN A 427      17.020  39.865   2.003  1.00  0.00      A    H
ATOM   2563  CT  ACN A 428      18.925   8.418   1.875  1.00  0.00      A    C
ATOM   2564  CZ  ACN A 428      19.860   7.363   1.300  1.00  0.00      A    C
ATOM   2565  NZ  ACN A 428      20.629   6.576   0.838  1.00  0.00      A    N
ATOM   2566  HZ  ACN A 428      18.480   8.084   2.810  1.00  0.00      A    H
ATOM   2567  HZ1 ACN A 428      18.142   8.714   1.182  1.00  0.00      A    H
ATOM   2568  HZ2 ACN A 428      19.642   9.223   2.016  1.00  0.00      A    H
ATOM   2569  CT  ACN A 429      42.512  11.050  10.441  1.00  0.00      A    C
ATOM   2570  CZ  ACN A 429      42.591  12.504  10.247  1.00  0.00      A    C
ATOM   2571  NZ  ACN A 429      42.655  13.658  10.161  1.00  0.00      A    N
ATOM   2572  HZ  ACN A 429      42.808  10.642   9.478  1.00  0.00      A    H
ATOM   2573  HZ1 ACN A 429      41.546  10.676  10.770  1.00  0.00      A    H
ATOM   2574  HZ2 ACN A 429      43.217  10.880  11.251  1.00  0.00      A    H
ATOM   2575  CT  ACN A 430      35.477  41.956   7.692  1.00  0.00      A    C
ATOM   2576  CZ  ACN A 430      35.234  41.173   8.917  1.00  0.00      A    C
ATOM   2577  NZ  ACN A 430      35.083  40.524   9.819  1.00  0.00      A    N
ATOM   2578  HZ  ACN A 430      35.196  42.990   7.876  1.00  0.00      A    H
ATOM   2579  HZ1 ACN A 430      34.914  41.480   6.893  1.00  0.00      A    H
ATOM   2580  HZ2 ACN A 430      36.499  41.773   7.371  1.00  0.00      A    H
ATOM   2581  CT  ACN A 431      44.453  38.581  46.769  1.00  0.00      A    C
ATOM   2582  CZ  ACN A 431      45.626  39.074  46.030  1.00  0.00      A    C
ATOM   2583  NZ  ACN A 431      46.515  39.426  45.420  1.00  0.00      A    N
ATOM   2584  HZ  ACN A 431      44.699  37.895  47.576  1.00  0.00      A    H
ATOM   2585  HZ1 ACN A 431      43.789  38.287  45.960  1.00  0.00      A    H
ATOM   2586  HZ2 ACN A 431      43.914  39.441  47.159  1.00  0.00      A    H
ATOM   2587  CT  ACN A 432      29.101  29.093  13.099  1.00  0.00      A    C
ATOM   2588  CZ  ACN A 432      27.941  28.324  13.092  1.00  0.00      A    C
ATOM   2589  NZ  ACN A 432      26.972  27.675  13.071  1.00  0.00      A    N
ATOM   2590  HZ  ACN A 432      28.786  29.991  13.625  1.00  0.00      A    H
ATOM   2591  HZ1 ACN A 432      29.330  29.366  12.072  1.00  0.00      A    H
ATOM   2592  HZ2 ACN A 432      29.921  28.592  13.607  1.00  0.00      A    H
ATOM   2593  CT  ACN A 433       4.966  42.934  11.561  1.00  0.00      A    C
ATOM   2594  CZ  ACN A 433       4.436  42.257  12.751  1.00  0.00      A    C
ATOM   2595  NZ  ACN A 433       4.016  41.688  13.666  1.00  0.00      A    N
ATOM   2596  HZ  ACN A 433       4.287  42.790  10.724  1.00  0.00      A    H
ATOM   2597  HZ1 ACN A 433       5.912  42.430  11.377  1.00  0.00      A    H
ATOM   2598  HZ2 ACN A 433       5.026  44.009  11.710  1.00  0.00      A    H
ATOM   2599  CT  ACN A 434      41.385  18.102  41.742  1.00  0.00      A    C
ATOM   2600  CZ  ACN A 434      40.611  17.115  40.971  1.00  0.00      A    C
ATOM   2601  NZ  ACN A 434      40.028  16.302  40.343  1.00  0.00      A    N
ATOM   2602  HZ  ACN A 434      42.183  17.634  42.313  1.00  0.00      A    H
ATOM   2603  HZ1 ACN A 434      40.767  18.652  42.448  1.00  0.00      A    H
ATOM   2604  HZ2 ACN A 434      41.929  18.764  41.073  1.00  0.00      A    H
ATOM   2605  CT  ACN A 435      17.213   4.582  40.836  1.00  0.00      A    C
ATOM   2606  CZ  ACN A 435      18.073   4.732  41.973  1.00  0.00      A    C
ATOM   2607  NZ  ACN A 435      18.771   4.953  42.870  1.00  0.00      A    N
ATOM   2608  HZ  ACN A 435      17.389   5.279  40.021  1.00  0.00      A    H
ATOM   2609  HZ1 ACN A 435      16.176   4.605  41.164  1.00  0.00      A    H
ATOM   2610  HZ2 ACN A 435      17.433   3.598  40.431  1.00  0.00      A    H
ATOM   2611  CT  ACN A 436      28.810   4.079  32.245  1.00  0.00      A    C
ATOM   2612  CZ  ACN A 436      28.243   4.018  33.581  1.00  0.00      A    C
ATOM   2613  NZ  ACN A 436      27.680   3.975  34.636  1.00  0.00      A    N
ATOM   2614  HZ  ACN A 436      29.447   3.212  32.084  1.00  0.00      A    H
ATOM   2615  HZ1 ACN A 436      29.525   4.897  32.261  1.00  0.00      A    H
ATOM   2616  HZ2 ACN A 436      28.079   4.224  31.454  1.00  0.00      A    H
ATOM   2617  CT  ACN A 437      31.590  33.030  22.653  1.00  0.00      A    C
ATOM   2618  CZ  ACN A 437      30.115  32.822  22.703  1.00  0.00      A    C
ATOM   2619  NZ  ACN A 437      28.980  32.671  22.743  1.00  0.00      A    N
ATOM   2620  HZ  ACN A 437      32.009  32.156  23.146  1.00  0.00      A    H
ATOM   2621  HZ1 ACN A 437      31.849  33.987  23.099  1.00  0.00      A    H
ATOM   2622  HZ2 ACN A 437      31.877  33.003  21.605  1.00  0.00      A    H
ATOM   2623  CT  ACN A 438      33.776  31.689  41.234  1.00  0.00      A    C
ATOM   2624  CZ  ACN A 438      32.644  30.802  40.963  1.00  0.00      A    C
ATOM   2625  NZ  ACN A 438      31.748  30.095  40.803  1.00  0.00      A    N
ATOM   2626  HZ  ACN A 438      34.420  31.617  40.361  1.00  0.00      A    H
ATOM   2627  HZ1 ACN A 438      34.427  31.337  42.030  1.00  0.00      A    H
ATOM   2628  HZ2 ACN A 438      33.399  32.708  41.265  1.00  0.00      A    H
ATOM   2629  CT  ACN A 439      31.350  20.556  44.265  1.00  0.00      A    C
ATOM   2630  CZ  ACN A 439      31.348  20.851  45.686  1.00  0.00      A    C
ATOM   2631  NZ  ACN A 439      31.354  21.110  46.842  1.00  0.00      A    N
ATOM   2632  HZ  ACN A 439      30.892  21.334  43.660  1.00  0.00      A    H
ATOM   2633  HZ1 ACN A 439      30.791  19.624  44.238  1.00  0.00      A    H
ATOM   2634  HZ2 ACN A 439      32.380  20.332  43.997  1.00  0.00      A    H
ATOM   2635  CT  ACN A 440       1.829  42.893   7.792  1.00  0.00      A    C
ATOM   2636  CZ  ACN A 440       1.246  41.819   7.020  1.00  0.00      A    C
ATOM   2637  NZ  ACN A 440       0.812  40.963   6.385  1.00  0.00      A    N
ATOM   2638  HZ  ACN A 440       2.549  42.367   8.412  1.00  0.00      A    H
ATOM   2639  HZ1 ACN A 440       1.179  43.421   8.485  1.00  0.00      A    H
ATOM   2640  HZ2 ACN A 440       2.378  43.575   7.147  1.00  0.00      A    H
ATOM   2641  CT  ACN A 441      33.415  30.174   5.690  1.00  0.00      A    C
ATOM   2642  CZ  ACN A 441      32.387  31.038   5.044  1.00  0.00      A    C
ATOM   2643  NZ  ACN A 441      31.632  31.684   4.488  1.00  0.00      A    N
ATOM   2644  HZ  ACN A 441      34.038  29.630   4.985  1.00  0.00      A    H
ATOM   2645  HZ1 ACN A 441      32.976  29.518   6.437  1.00  0.00      A    H
ATOM   2646  HZ2 ACN A 441      34.019  30.899   6.230  1.00  0.00      A    H
ATOM   2647  CT  ACN A 442      15.621   7.001  44.476  1.00  0.00      A    C
ATOM   2648  CZ  ACN A 442      15.763   6.708  45.888  1.00  0.00      A    C
ATOM   2649  NZ  ACN A 442      15.888   6.446  47.045  1.00  0.00      A    N
ATOM   2650  HZ  ACN A 442      15.932   6.124  43.913  1.00  0.00      A    H
ATOM   2651  HZ1 ACN A 442      16.278   7.832  44.231  1.00  0.00      A    H
ATOM   2652  HZ2 ACN A 442      14.563   7.111  44.251  1.00  0.00      A    H
ATOM   2653  CT  ACN A 443      -0.262  30.320   6.064  1.00  0.00      A    C
ATOM   2654  CZ  ACN A 443       0.236  31.059   4.897  1.00  0.00      A    C
ATOM   2655  NZ  ACN A 443       0.616  31.688   4.020  1.00  0.00      A    N
ATOM   2656  HZ  ACN A 443       0.170  29.323   6.097  1.00  0.00      A    H
ATOM   2657  HZ1 ACN A 443      -1.342  30.215   6.010  1.00  0.00      A    H
ATOM   2658  HZ2 ACN A 443       0.005  30.882   6.955  1.00  0.00      A    H
ATOM   2659  CT  ACN A 444      26.771  24.233  31.949  1.00  0.00      A    C
ATOM   2660  CZ  ACN A 444      25.722  23.551  31.198  1.00  0.00      A    C
ATOM   2661  NZ  ACN A 444      24.856  23.025  30.628  1.00  0.00      A    N
ATOM   2662  HZ  ACN A 444      27.559  24.595  31.294  1.00  0.00      A    H
ATOM   2663  HZ1 ACN A 444      27.192  23.586  32.714  1.00  0.00      A    H
ATOM   2664  HZ2 ACN A 444      26.327  25.005  32.572  1.00  0.00      A    H
ATOM   2665  CT  ACN A 445      12.177  37.686  29.682  1.00  0.00      A    C
ATOM   2666  CZ  ACN A 445      11.702  37.852  28.335  1.00  0.00      A    C
ATOM   2667  NZ  ACN A 445      11.332  37.989  27.248  1.00  0.00      A    N
ATOM   2668  HZ  ACN A 445      12.958  38.353  30.039  1.00  0.00      A    H
ATOM   2669  HZ1 ACN A 445      12.592  36.683  29.619  1.00  0.00      A    H
ATOM   2670  HZ2 ACN A 445      11.359  37.675  30.398  1.00  0.00      A    H
ATOM   2671  CT  ACN A 446      40.762  16.881  19.090  1.00  0.00      A    C
ATOM   2672  CZ  ACN A 446      42.071  16.651  18.438  1.00  0.00      A    C
ATOM   2673  NZ  ACN A 446      43.154  16.525  17.901  1.00  0.00      A    N
ATOM   2674  HZ  ACN A 446      40.925  17.845  19.563  1.00  0.00      A    H
ATOM   2675  HZ1 ACN A 446      40.521  16.147  19.855  1.00  0.00      A    H
ATOM   2676  HZ2 ACN A 446      39.980  16.874  18.336  1.00  0.00      A    H
ATOM   2677  CT  ACN A 447      32.908  20.799  22.426  1.00  0.00      A    C
ATOM   2678  CZ  ACN A 447      32.134  19.562  22.703  1.00  0.00      A    C
ATOM   2679  NZ  ACN A 447      31.489  18.586  22.886  1.00  0.00      A    N
ATOM   2680  HZ  ACN A 447      33.446  21.158  23.300  1.00  0.00      A    H
ATOM   2681  HZ1 ACN A 447      32.222  21.636  22.317  1.00  0.00      A    H
ATOM   2682  HZ2 ACN A 447      33.584  20.681  21.583  1.00  0.00      A    H
ATOM   2683  CT  ACN A 448      38.552  19.257  23.249  1.00  0.00      A    C
ATOM   2684  CZ  ACN A 448      38.023  19.995  22.128  1.00  0.00      A    C
ATOM   2685  NZ  ACN A 448      37.542  20.586  21.245  1.00  0.00      A    N
ATOM   2686  HZ  ACN A 448      37.908  18.440  23.565  1.00  0.00      A    H
ATOM   2687  HZ1 ACN A 448      38.499  19.948  24.087  1.00  0.00      A    H
ATOM   2688  HZ2 ACN A 448      39.588  18.963  23.105  1.00  0.00      A    H
ATOM   2689  CT  ACN A 449      29.255  32.354  27.743  1.00  0.00      A    C
ATOM   2690  CZ  ACN A 449      28.679  31.110  28.190  1.00  0.00      A    C
ATOM   2691  NZ  ACN A 449      28.146  30.172  28.576  1.00  0.00      A    N
ATOM   2692  HZ  ACN A 449      29.543  32.886  28.646  1.00  0.00      A    H
ATOM   2693  HZ1 ACN A 449      28.449  32.843  27.200  1.00  0.00      A    H
ATOM   2694  HZ2 ACN A 449      30.062  32.172  27.038  1.00  0.00      A    H
ATOM   2695  CT  ACN A 450       9.324  23.231   2.163  1.00  0.00      A    C
ATOM   2696  CZ  ACN A 450      10.014  24.518   2.226  1.00  0.00      A    C
ATOM   2697  NZ  ACN A 450      10.596  25.546   2.251  1.00  0.00      A    N
ATOM   2698  HZ  ACN A 450       8.592  23.134   1.365  1.00  0.00      A    H
ATOM   2699  HZ1 ACN A 450       8.806  23.146   3.114  1.00  0.00      A    H
ATOM   2700  HZ2 ACN A 450      10.093  22.489   1.963  1.00  0.00      A    H
ATOM   2701  CT  ACN A 451      27.301  41.475   5.998  1.00  0.00      A    C
ATOM   2702  CZ  ACN A 451      27.235  40.438   4.881  1.00  0.00      A    C
ATOM   2703  NZ  ACN A 451      27.249  39.627   4.045  1.00  0.00      A    N
ATOM   2704  HZ  ACN A 451      27.244  40.859   6.892  1.00  0.00      A    H
ATOM   2705  HZ1 ACN A 451      26.371  42.033   5.933  1.00  0.00      A    H
ATOM   2706  HZ2 ACN A 451      28.178  42.118   5.986  1.00  0.00      A    H
ATOM   2707  CT  ACN A 452      13.172  15.278  29.124  1.00  0.00      A    C
ATOM   2708  CZ  ACN A 452      12.285  14.301  29.816  1.00  0.00      A    C
ATOM   2709  NZ  ACN A 452      11.630  13.574  30.436  1.00  0.00      A    N
ATOM   2710  HZ  ACN A 452      13.682  14.804  28.290  1.00  0.00      A    H
ATOM   2711  HZ1 ACN A 452      13.990  15.358  29.836  1.00  0.00      A    H
ATOM   2712  HZ2 ACN A 452      12.667  16.202  28.856  1.00  0.00      A    H
ATOM   2713  CT  ACN A 453       2.238  30.222  24.776  1.00  0.00      A    C
ATOM   2714  CZ  ACN A 453       1.359  31.342  25.090  1.00  0.00      A    C
ATOM   2715  NZ  ACN A 453       0.642  32.214  25.349  1.00  0.00      A    N
ATOM   2716  HZ  ACN A 453       1.679  29.290  24.756  1.00  0.00      A    H
ATOM   2717  HZ1 ACN A 453       2.948  30.091  25.589  1.00  0.00      A    H
ATOM   2718  HZ2 ACN A 453       2.947  30.382  23.968  1.00  0.00      A    H
ATOM   2719  CT  ACN A 454      39.015  12.377  19.531  1.00  0.00      A    C
ATOM   2720  CZ  ACN A 454      39.833  11.386  18.732  1.00  0.00      A    C
ATOM   2721  NZ  ACN A 454      40.403  10.628  18.163  1.00  0.00      A    N
ATOM   2722  HZ  ACN A 454      39.589  12.833  20.334  1.00  0.00      A    H
ATOM   2723  HZ1 ACN A 454      38.121  11.844  19.841  1.00  0.00      A    H
ATOM   2724  HZ2 ACN A 454      38.810  13.178  18.824  1.00  0.00      A    H
ATOM   2725  CT  ACN A 455      21.568   6.921  12.175  1.00  0.00      A    C
ATOM   2726  CZ  ACN A 455      21.919   7.795  11.068  1.00  0.00      A    C
ATOM   2727  NZ  ACN A 455      22.209   8.481  10.204  1.00  0.00      A    N
ATOM   2728  HZ  ACN A 455      22.257   7.104  12.996  1.00  0.00      A    H
ATOM   2729  HZ1 ACN A 455      21.673   5.907  11.799  1.00  0.00      A    H
ATOM   2730  HZ2 ACN A 455      20.571   7.218  12.492  1.00  0.00      A    H
ATOM   2731  CT  ACN A 456      33.571  39.686  13.216  1.00  0.00      A    C
ATOM   2732  CZ  ACN A 456      32.931  40.981  13.577  1.00  0.00      A    C
ATOM   2733  NZ  ACN A 456      32.413  42.014  13.897  1.00  0.00      A    N
ATOM   2734  HZ  ACN A 456      33.141  38.912  13.848  1.00  0.00      A    H
ATOM   2735  HZ1 ACN A 456      34.635  39.691  13.438  1.00  0.00      A    H
ATOM   2736  HZ2 ACN A 456      33.340  39.598  12.158  1.00  0.00      A    H
ATOM   2737  CT  ACN A 457       7.130  10.197  12.803  1.00  0.00      A    C
ATOM   2738  CZ  ACN A 457       6.356   9.668  13.976  1.00  0.00      A    C
ATOM   2739  NZ  ACN A 457       5.755   9.287  14.922  1.00  0.00      A    N
ATOM   2740  HZ  ACN A 457       7.045   9.644  11.871  1.00  0.00      A    H
ATOM   2741  HZ1 ACN A 457       8.165  10.218  13.135  1.00  0.00      A    H
ATOM   2742  HZ2 ACN A 457       6.774  11.162  12.452  1.00  0.00      A    H
ATOM   2743  CT  ACN A 458      38.038  11.019  32.571  1.00  0.00      A    C
ATOM   2744  CZ  ACN A 458      37.458  12.137  33.392  1.00  0.00      A    C
ATOM   2745  NZ  ACN A 458      37.056  13.079  33.924  1.00  0.00      A    N
ATOM   2746  HZ  ACN A 458      37.685  11.109  31.547  1.00  0.00      A    H
ATOM   2747  HZ1 ACN A 458      37.861  10.023  32.970  1.00  0.00      A    H
ATOM   2748  HZ2 ACN A 458      39.109  11.194  32.625  1.00  0.00      A    H
ATOM   2749  CT  ACN A 459      43.588  23.615   0.974  1.00  0.00      A    C
ATOM   2750  CZ  ACN A 459      42.517  22.925   1.713  1.00  0.00      A    C
ATOM   2751  NZ  ACN A 459      41.680  22.402   2.294  1.00  0.00      A    N
ATOM   2752  HZ  ACN A 459      44.245  23.967   1.765  1.00  0.00      A    H
ATOM   2753  HZ1 ACN A 459      42.983  24.391   0.513  1.00  0.00      A    H
ATOM   2754  HZ2 ACN A 459      44.160  22.971   0.312  1.00  0.00      A    H
ATOM   2755  CT  ACN A 460      28.387   2.801  46.321  1.00  0.00      A    C
ATOM   2756  CZ  ACN A 460      28.716   1.424  45.906  1.00  0.00      A    C
ATOM   2757  NZ  ACN A 460      28.917   0.323  45.560  1.00  0.00      A    N
ATOM   2758  HZ  ACN A 460      29.162   3.472  45.960  1.00  0.00      A    H
ATOM   2759  HZ1 ACN A 460      28.361   2.966  47.395  1.00  0.00      A    H
ATOM   2760  HZ2 ACN A 460      27.427   3.189  45.990  1.00  0.00      A    H
ATOM   2761  CT  ACN A 461      18.568  28.252   6.801  1.00  0.00      A    C
ATOM   2762  CZ  ACN A 461      17.555  28.149   5.716  1.00  0.00      A    C
ATOM   2763  NZ  ACN A 461      16.721  28.144   4.858  1.00  0.00      A    N
ATOM   2764  HZ  ACN A 461      19.474  27.777   6.434  1.00  0.00      A    H
ATOM   2765  HZ1 ACN A 461      18.191  27.818   7.724  1.00  0.00      A    H
ATOM   2766  HZ2 ACN A 461      18.798  29.286   7.046  1.00  0.00      A    H
ATOM   2767  CT  ACN A 462      26.552  20.796  14.585  1.00  0.00      A    C
ATOM   2768  CZ  ACN A 462      27.565  19.754  14.755  1.00  0.00      A    C
ATOM   2769  NZ  ACN A 462      28.333  18.890  14.908  1.00  0.00      A    N
ATOM   2770  HZ  ACN A 462      26.823  21.735  15.062  1.00  0.00      A    H
ATOM   2771  HZ1 ACN A 462      25.638  20.484  15.084  1.00  0.00      A    H
ATOM   2772  HZ2 ACN A 462      26.431  20.730  13.507  1.00  0.00      A    H
ATOM   2773  CT  ACN A 463      14.321  40.880  17.906  1.00  0.00      A    C
ATOM   2774  CZ  ACN A 463      15.162  40.395  16.855  1.00  0.00      A    C
ATOM   2775  NZ  ACN A 463      15.861  40.041  16.020  1.00  0.00      A    N
ATOM   2776  HZ  ACN A 463      14.622  41.872  18.234  1.00  0.00      A    H
ATOM   2777  HZ1 ACN A 463      14.395  40.205  18.755  1.00  0.00      A    H
ATOM   2778  HZ2 ACN A 463      13.324  40.815  17.477  1.00  0.00      A    H
ATOM   2779  CT  ACN A 464      33.537   2.079  20.696  1.00  0.00      A    C
ATOM   2780  CZ  ACN A 464      32.852   3.080  19.940  1.00  0.00      A    C
ATOM   2781  NZ  ACN A 464      32.320   3.899  19.294  1.00  0.00      A    N
ATOM   2782  HZ  ACN A 464      32.931   1.662  21.496  1.00  0.00      A    H
ATOM   2783  HZ1 ACN A 464      34.502   2.436  21.048  1.00  0.00      A    H
ATOM   2784  HZ2 ACN A 464      33.783   1.389  19.893  1.00  0.00      A    H
ATOM   2785  CT  ACN A 465      31.051  14.906  21.277  1.00  0.00      A    C
ATOM   2786  CZ  ACN A 465      29.907  15.833  21.104  1.00  0.00      A    C
ATOM   2787  NZ  ACN A 465      28.984  16.589  20.943  1.00  0.00      A    N
ATOM   2788  HZ  ACN A 465      30.636  13.924  21.489  1.00  0.00      A    H
ATOM   2789  HZ1 ACN A 465      31.524  15.332  22.159  1.00  0.00      A    H
ATOM   2790  HZ2 ACN A 465      31.712  14.972  20.417  1.00  0.00      A    H
ATOM   2791  CT  ACN A 466       7.624   6.367  16.189  1.00  0.00      A    C
ATOM   2792  CZ  ACN A 466       6.593   5.541  15.562  1.00  0.00      A    C
ATOM   2793  NZ  ACN A 466       5.761   4.920  15.069  1.00  0.00      A    N
ATOM   2794  HZ  ACN A 466       8.429   6.540  15.480  1.00  0.00      A    H
ATOM   2795  HZ1 ACN A 466       7.915   5.965  17.156  1.00  0.00      A    H
ATOM   2796  HZ2 ACN A 466       7.245   7.333  16.515  1.00  0.00      A    H
ATOM   2797  CT  ACN A 467      14.358  23.701  41.221  1.00  0.00      A    C
ATOM   2798  CZ  ACN A 467      14.651  23.829  42.695  1.00  0.00      A    C
ATOM   2799  NZ  ACN A 467      14.827  23.948  43.815  1.00  0.00      A    N
ATOM   2800  HZ  ACN A 467      13.568  22.972  41.060  1.00  0.00      A    H
ATOM   2801  HZ1 ACN A 467      15.253  23.238  40.814  1.00  0.00      A    H
ATOM   2802  HZ2 ACN A 467      14.111  24.713  40.911  1.00  0.00      A    H
ATOM   2803  CT  ACN A 468      38.595  26.785  39.129  1.00  0.00      A    C
ATOM   2804  CZ  ACN A 468      39.023  26.427  40.526  1.00  0.00      A    C
ATOM   2805  NZ  ACN A 468      39.329  26.174  41.601  1.00  0.00      A    N
ATOM   2806  HZ  ACN A 468      37.568  27.141  39.159  1.00  0.00      A    H
ATOM   2807  HZ1 ACN A 468      38.715  25.950  38.444  1.00  0.00      A    H
ATOM   2808  HZ2 ACN A 468      39.287  27.547  38.778  1.00  0.00      A    H
ATOM   2809  CT  ACN A 469      21.451  30.392  20.133  1.00  0.00      A    C
ATOM   2810  CZ  ACN A 469      20.489  30.196  21.215  1.00  0.00      A    C
ATOM   2811  NZ  ACN A 469      19.715  30.020  22.035  1.00  0.00      A    N
ATOM   2812  HZ  ACN A 469      21.556  31.357  19.644  1.00  0.00      A    H
ATOM   2813  HZ1 ACN A 469      21.278  29.576  19.436  1.00  0.00      A    H
ATOM   2814  HZ2 ACN A 469      22.389  30.193  20.645  1.00  0.00      A    H
ATOM   2815  CT  ACN A 470      15.177   9.891  14.495  1.00  0.00      A    C
ATOM   2816  CZ  ACN A 470      14.585  10.663  15.597  1.00  0.00      A    C
ATOM   2817  NZ  ACN A 470      14.101  11.222  16.483  1.00  0.00      A    N
ATOM   2818  HZ  ACN A 470      15.732  10.629  13.922  1.00  0.00      A    H
ATOM   2819  HZ1 ACN A 470      14.392   9.472  13.870  1.00  0.00      A    H
ATOM   2820  HZ2 ACN A 470      15.756   9.063  14.897  1.00  0.00      A    H
ATOM   2821  CT  ACN A 471      45.956  26.907   8.596  1.00  0.00      A    C
ATOM   2822  CZ  ACN A 471      44.670  26.363   8.287  1.00  0.00      A    C
ATOM   2823  NZ  ACN A 471      43.582  26.011   8.042  1.00  0.00      A    N
ATOM   2824  HZ  ACN A 471      46.742  26.454   7.997  1.00  0.00      A    H
ATOM   2825  HZ1 ACN A 471      46.189  26.684   9.635  1.00  0.00      A    H
ATOM   2826  HZ2 ACN A 471      46.059  27.983   8.485  1.00  0.00      A    H
ATOM   2827  CT  ACN A 472      28.046  19.361  23.915  1.00  0.00      A    C
ATOM   2828  CZ  ACN A 472      27.590  20.445  23.085  1.00  0.00      A    C
ATOM   2829  NZ  ACN A 472      27.295  21.370  22.488  1.00  0.00      A    N
ATOM   2830  HZ  ACN A 472      28.810  18.825  23.357  1.00  0.00      A    H
ATOM   2831  HZ1 ACN A 472      27.316  18.598  24.169  1.00  0.00      A    H
ATOM   2832  HZ2 ACN A 472      28.423  19.625  24.900  1.00  0.00      A    H
ATOM   2833  CT  ACN A 473       3.602   7.245  16.717  1.00  0.00      A    C
ATOM   2834  CZ  ACN A 473       2.905   7.675  15.480  1.00  0.00      A    C
ATOM   2835  NZ  ACN A 473       2.305   7.964  14.546  1.00  0.00      A    N
ATOM   2836  HZ  ACN A 473       3.853   6.187  16.713  1.00  0.00      A    H
ATOM   2837  HZ1 ACN A 473       2.831   7.236  17.484  1.00  0.00      A    H
ATOM   2838  HZ2 ACN A 473       4.512   7.774  16.987  1.00  0.00      A    H
ATOM   2839  CT  ACN A 474      17.872  23.437  26.855  1.00  0.00      A    C
ATOM   2840  CZ  ACN A 474      18.941  22.579  26.399  1.00  0.00      A    C
ATOM   2841  NZ  ACN A 474      19.835  21.914  26.056  1.00  0.00      A    N
ATOM   2842  HZ  ACN A 474      18.020  24.344  26.274  1.00  0.00      A    H
ATOM   2843  HZ1 ACN A 474      18.053  23.553  27.920  1.00  0.00      A    H
ATOM   2844  HZ2 ACN A 474      16.887  22.979  26.811  1.00  0.00      A    H
ATOM   2845  CT  ACN A 475       1.916  23.676  23.990  1.00  0.00      A    C
ATOM   2846  CZ  ACN A 475       0.730  23.240  23.233  1.00  0.00      A    C
ATOM   2847  NZ  ACN A 475      -0.190  22.850  22.627  1.00  0.00      A    N
ATOM   2848  HZ  ACN A 475       1.683  24.240  24.889  1.00  0.00      A    H
ATOM   2849  HZ1 ACN A 475       2.558  24.243  23.320  1.00  0.00      A    H
ATOM   2850  HZ2 ACN A 475       2.491  22.794  24.261  1.00  0.00      A    H
ATOM   2851  CT  ACN A 476      37.033  12.084   9.817  1.00  0.00      A    C
ATOM   2852  CZ  ACN A 476      36.138  11.203  10.566  1.00  0.00      A    C
ATOM   2853  NZ  ACN A 476      35.483  10.514  11.209  1.00  0.00      A    N
ATOM   2854  HZ  ACN A 476      36.376  12.789   9.313  1.00  0.00      A    H
ATOM   2855  HZ1 ACN A 476      37.638  11.532   9.102  1.00  0.00      A    H
ATOM   2856  HZ2 ACN A 476      37.635  12.795  10.377  1.00  0.00      A    H
ATOM   2857  CT  ACN A 477       3.024  34.180  23.859  1.00  0.00      A    C
ATOM   2858  CZ  ACN A 477       1.917  33.899  22.977  1.00  0.00      A    C
ATOM   2859  NZ  ACN A 477       0.922  33.707  22.334  1.00  0.00      A    N
ATOM   2860  HZ  ACN A 477       2.828  35.205  24.165  1.00  0.00      A    H
ATOM   2861  HZ1 ACN A 477       4.031  34.174  23.449  1.00  0.00      A    H
ATOM   2862  HZ2 ACN A 477       2.931  33.609  24.779  1.00  0.00      A    H
ATOM   2863  CT  ACN A 478      35.102   1.969  24.632  1.00  0.00      A    C
ATOM   2864  CZ  ACN A 478      35.057   0.985  23.534  1.00  0.00      A    C
ATOM   2865  NZ  ACN A 478      35.069   0.199  22.679  1.00  0.00      A    N
ATOM   2866  HZ  ACN A 478      35.509   1.471  25.509  1.00  0.00      A    H
ATOM   2867  HZ1 ACN A 478      34.097   2.180  24.990  1.00  0.00      A    H
ATOM   2868  HZ2 ACN A 478      35.682   2.872  24.462  1.00  0.00      A    H
ATOM   2869  CT  ACN A 479      34.040   6.655  43.970  1.00  0.00      A    C
ATOM   2870  CZ  ACN A 479      34.734   7.916  43.653  1.00  0.00      A    C
ATOM   2871  NZ  ACN A 479      35.306   8.921  43.424  1.00  0.00      A    N
ATOM   2872  HZ  ACN A 479      33.219   6.869  44.649  1.00  0.00      A    H
ATOM   2873  HZ1 ACN A 479      34.818   6.101  44.489  1.00  0.00      A    H
ATOM   2874  HZ2 ACN A 479      33.833   6.195  43.007  1.00  0.00      A    H
ATOM   2875  CT  ACN A 480      18.962  36.418   3.468  1.00  0.00      A    C
ATOM   2876  CZ  ACN A 480      18.205  35.556   4.323  1.00  0.00      A    C
ATOM   2877  NZ  ACN A 480      17.607  34.857   4.993  1.00  0.00      A    N
ATOM   2878  HZ  ACN A 480      19.633  35.837   2.841  1.00  0.00      A    H
ATOM   2879  HZ1 ACN A 480      19.547  37.052   4.130  1.00  0.00      A    H
ATOM   2880  HZ2 ACN A 480      18.272  36.998   2.861  1.00  0.00      A    H
ATOM   2881  CT  ACN A 481      23.123  28.577  10.844  1.00  0.00      A    C
ATOM   2882  CZ  ACN A 481      22.544  28.058  12.058  1.00  0.00      A    C
ATOM   2883  NZ  ACN A 481      22.118  27.619  13.030  1.00  0.00      A    N
ATOM   2884  HZ  ACN A 481      24.179  28.323  10.819  1.00  0.00      A    H
ATOM   2885  HZ1 ACN A 481      23.019  29.659  10.881  1.00  0.00      A    H
ATOM   2886  HZ2 ACN A 481      22.645  28.135   9.973  1.00  0.00      A    H
ATOM   2887  CT  ACN A 482      15.376   3.941  32.057  1.00  0.00      A    C
ATOM   2888  CZ  ACN A 482      16.446   3.319  32.788  1.00  0.00      A    C
ATOM   2889  NZ  ACN A 482      17.288   2.881  33.402  1.00  0.00      A    N
ATOM   2890  HZ  ACN A 482      15.779   4.855  31.628  1.00  0.00      A    H
ATOM   2891  HZ1 ACN A 482      14.565   4.201  32.732  1.00  0.00      A    H
ATOM   2892  HZ2 ACN A 482      14.920   3.288  31.318  1.00  0.00      A    H
ATOM   2893  CT  ACN A 483      26.856  19.534  40.622  1.00  0.00      A    C
ATOM   2894  CZ  ACN A 483      26.383  20.731  39.968  1.00  0.00      A    C
ATOM   2895  NZ  ACN A 483      26.068  21.666  39.359  1.00  0.00      A    N
ATOM   2896  HZ  ACN A 483      26.693  19.497  41.696  1.00  0.00      A    H
ATOM   2897  HZ1 ACN A 483      27.921  19.632  40.428  1.00  0.00      A    H
ATOM   2898  HZ2 ACN A 483      26.198  18.757  40.241  1.00  0.00      A    H
ATOM   2899  CT  ACN A 484      31.178  19.893   2.977  1.00  0.00      A    C
ATOM   2900  CZ  ACN A 484      31.191  18.851   2.014  1.00  0.00      A    C
ATOM   2901  NZ  ACN A 484      31.206  17.977   1.285  1.00  0.00      A    N
ATOM   2902  HZ  ACN A 484      31.847  19.637   3.795  1.00  0.00      A    H
ATOM   2903  HZ1 ACN A 484      30.154  19.997   3.327  1.00  0.00      A    H
ATOM   2904  HZ2 ACN A 484      31.504  20.858   2.598  1.00  0.00      A    H
ATOM   2905  CT  ACN A 485      34.435  16.753  23.211  1.00  0.00      A    C
ATOM   2906  CZ  ACN A 485      33.754  16.939  24.475  1.00  0.00      A    C
ATOM   2907  NZ  ACN A 485      33.202  17.031  25.474  1.00  0.00      A    N
ATOM   2908  HZ  ACN A 485      35.340  17.354  23.154  1.00  0.00      A    H
ATOM   2909  HZ1 ACN A 485      33.799  16.961  22.354  1.00  0.00      A    H
ATOM   2910  HZ2 ACN A 485      34.763  15.717  23.174  1.00  0.00      A    H
ATOM   2911  CT  ACN A 486      38.378  46.378  46.879  1.00  0.00      A    C
ATOM   2912  CZ  ACN A 486      38.852  46.511  45.497  1.00  0.00      A    C
ATOM   2913  NZ  ACN A 486      39.229  46.579  44.404  1.00  0.00      A    N
ATOM   2914  HZ  ACN A 486      39.107  45.983  47.581  1.00  0.00      A    H
ATOM   2915  HZ1 ACN A 486      37.551  45.675  46.934  1.00  0.00      A    H
ATOM   2916  HZ2 ACN A 486      37.998  47.374  47.097  1.00  0.00      A    H
ATOM   2917  CT  ACN A 487      35.929  46.640  43.076  1.00  0.00      A    C
ATOM   2918  CZ  ACN A 487      34.826  45.671  42.942  1.00  0.00      A    C
ATOM   2919  NZ  ACN A 487      33.965  44.939  42.777  1.00  0.00      A    N
ATOM   2920  HZ  ACN A 487      36.132  46.663  44.144  1.00  0.00      A    H
ATOM   2921  HZ1 ACN A 487      35.663  47.546  42.537  1.00  0.00      A    H
ATOM   2922  HZ2 ACN A 487      36.726  46.195  42.486  1.00  0.00      A    H
ATOM   2923  CT  ACN A 488      15.248  17.872   0.392  1.00  0.00      A    C
ATOM   2924  CZ  ACN A 488      16.127  17.455   1.526  1.00  0.00      A    C
ATOM   2925  NZ  ACN A 488      16.763  17.056   2.402  1.00  0.00      A    N
ATOM   2926  HZ  ACN A 488      14.730  17.128  -0.207  1.00  0.00      A    H
ATOM   2927  HZ1 ACN A 488      15.870  18.489  -0.250  1.00  0.00      A    H
ATOM   2928  HZ2 ACN A 488      14.509  18.623   0.659  1.00  0.00      A    H
ATOM   2929  CT  ACN A 489      34.368   1.839  36.146  1.00  0.00      A    C
ATOM   2930  CZ  ACN A 489      33.288   2.017  37.106  1.00  0.00      A    C
ATOM   2931  NZ  ACN A 489      32.472   2.133  37.876  1.00  0.00      A    N
ATOM   2932  HZ  ACN A 489      34.166   0.881  35.674  1.00  0.00      A    H
ATOM   2933  HZ1 ACN A 489      35.362   1.825  36.586  1.00  0.00      A    H
ATOM   2934  HZ2 ACN A 489      34.431   2.602  35.374  1.00  0.00      A    H
ATOM   2935  CT  ACN A 490      43.908   9.995  19.121  1.00  0.00      A    C
ATOM   2936  CZ  ACN A 490      44.903   8.983  18.680  1.00  0.00      A    C
ATOM   2937  NZ  ACN A 490      45.683   8.170  18.431  1.00  0.00      A    N
ATOM   2938  HZ  ACN A 490      43.094   9.901  18.407  1.00  0.00      A    H
ATOM   2939  HZ1 ACN A 490      44.483  10.872  18.836  1.00  0.00      A    H
ATOM   2940  HZ2 ACN A 490      43.687   9.866  20.178  1.00  0.00      A    H
ATOM   2941  CT  ACN A 491      14.461  10.002  41.546  1.00  0.00      A    C
ATOM   2942  CZ  ACN A 491      14.911   8.585  41.336  1.00  0.00      A    C
ATOM   2943  NZ  ACN A 491      15.316   7.484  41.211  1.00  0.00      A    N
ATOM   2944  HZ  ACN A 491      15.229  10.621  41.089  1.00  0.00      A    H
ATOM   2945  HZ1 ACN A 491      14.346  10.259  42.595  1.00  0.00      A    H
ATOM   2946  HZ2 ACN A 491      13.514  10.112  41.023  1.00  0.00      A    H
ATOM   2947  CT  ACN A 492       9.319  36.721   8.828  1.00  0.00      A    C
ATOM   2948  CZ  ACN A 492       9.256  35.533   8.019  1.00  0.00      A    C
ATOM   2949  NZ  ACN A 492       9.223  34.604   7.377  1.00  0.00      A    N
ATOM   2950  HZ  ACN A 492       8.345  37.063   9.168  1.00  0.00      A    H
ATOM   2951  HZ1 ACN A 492       9.707  37.511   8.191  1.00  0.00      A    H
ATOM   2952  HZ2 ACN A 492       9.948  36.604   9.707  1.00  0.00      A    H
ATOM   2953  CT  ACN A 493       2.286  20.323   5.138  1.00  0.00      A    C
ATOM   2954  CZ  ACN A 493       2.789  19.661   6.339  1.00  0.00      A    C
ATOM   2955  NZ  ACN A 493       3.245  19.140   7.307  1.00  0.00      A    N
ATOM   2956  HZ  ACN A 493       1.265  20.661   5.288  1.00  0.00      A    H
ATOM   2957  HZ1 ACN A 493       2.287  19.675   4.265  1.00  0.00      A    H
ATOM   2958  HZ2 ACN A 493       2.891  21.222   5.055  1.00  0.00      A    H
ATOM   2959  CT  ACN A 494      20.179  44.803  22.127  1.00  0.00      A    C
ATOM   2960  CZ  ACN A 494      21.047  44.651  21.046  1.00  0.00      A    C
ATOM   2961  NZ  ACN A 494      21.761  44.469  20.170  1.00  0.00      A    N
ATOM   2962  HZ  ACN A 494      20.669  44.891  23.093  1.00  0.00      A    H
ATOM   2963  HZ1 ACN A 494      19.495  43.975  22.291  1.00  0.00      A    H
ATOM   2964  HZ2 ACN A 494      19.629  45.729  21.979  1.00  0.00      A    H
ATOM   2965  CT  ACN A 495      13.968  19.753  39.376  1.00  0.00      A    C
ATOM   2966  CZ  ACN A 495      14.376  20.097  40.719  1.00  0.00      A    C
ATOM   2967  NZ  ACN A 495      14.682  20.326  41.775  1.00  0.00      A    N
ATOM   2968  HZ  ACN A 495      14.800  19.958  38.706  1.00  0.00      A    H
ATOM   2969  HZ1 ACN A 495      13.168  20.450  39.141  1.00  0.00      A    H
ATOM   2970  HZ2 ACN A 495      13.657  18.711  39.366  1.00  0.00      A    H
ATOM   2971  CT  ACN A 496       3.706   2.803   4.508  1.00  0.00      A    C
ATOM   2972  CZ  ACN A 496       2.689   2.335   5.505  1.00  0.00      A    C
ATOM   2973  NZ  ACN A 496       1.941   1.933   6.294  1.00  0.00      A    N
ATOM   2974  HZ  ACN A 496       3.234   3.604   3.945  1.00  0.00      A    H
ATOM   2975  HZ1 ACN A 496       3.833   1.921   3.885  1.00  0.00      A    H
ATOM   2976  HZ2 ACN A 496       4.548   3.239   5.041  1.00  0.00      A    H
ATOM   2977  CT  ACN A 497      15.959  27.563  43.289  1.00  0.00      A    C
ATOM   2978  CZ  ACN A 497      16.353  26.611  42.293  1.00  0.00      A    C
ATOM   2979  NZ  ACN A 497      16.591  25.890  41.422  1.00  0.00      A    N
ATOM   2980  HZ  ACN A 497      16.485  27.385  44.223  1.00  0.00      A    H
ATOM   2981  HZ1 ACN A 497      14.887  27.564  43.469  1.00  0.00      A    H
ATOM   2982  HZ2 ACN A 497      16.298  28.562  43.028  1.00  0.00      A    H
ATOM   2983  CT  ACN A 498       3.110  22.892  35.582  1.00  0.00      A    C
ATOM   2984  CZ  ACN A 498       2.507  21.608  36.028  1.00  0.00      A    C
ATOM   2985  NZ  ACN A 498       1.934  20.633  36.278  1.00  0.00      A    N
ATOM   2986  HZ  ACN A 498       3.774  22.787  34.728  1.00  0.00      A    H
ATOM   2987  HZ1 ACN A 498       3.660  23.377  36.384  1.00  0.00      A    H
ATOM   2988  HZ2 ACN A 498       2.322  23.571  35.266  1.00  0.00      A    H
ATOM   2989  CT  ACN A 499      24.289  12.308   2.199  1.00  0.00      A    C
ATOM   2990  CZ  ACN A 499      23.177  12.426   1.284  1.00  0.00      A    C
ATOM   2991  NZ  ACN A 499      22.338  12.489   0.540  1.00  0.00      A    N
ATOM   2992  HZ  ACN A 499      24.263  13.133   2.907  1.00  0.00      A    H
ATOM   2993  HZ1 ACN A 499      25.183  12.351   1.582  1.00  0.00      A    H
ATOM   2994  HZ2 ACN A 499      24.283  11.358   2.727  1.00  0.00      A    H
ATOM   2995  CT  ACN A 500      20.020  11.326  39.377  1.00  0.00      A    C
ATOM   2996  CZ  ACN A 500      20.551  12.651  39.117  1.00  0.00      A    C
ATOM   2997  NZ  ACN A 500      21.008  13.643  38.955  1.00  0.00      A    N
ATOM   2998  HZ  ACN A 500      19.146  11.107  38.770  1.00  0.00      A    H
ATOM   2999  HZ1 ACN A 500      19.771  11.361  40.434  1.00  0.00      A    H
ATOM   3000  HZ2 ACN A 500      20.752  10.539  39.211  1.00  0.00      A    H
ATOM   3001  CT  ACN A 501      17.351  21.139  18.367  1.00  0.00      A    C
ATOM   3002  CZ  ACN A 501      18.376  20.634  17.398  1.00  0.00      A    C
ATOM   3003  NZ  ACN A 501      19.207  20.275  16.623  1.00  0.00      A    N
ATOM   3004  HZ  ACN A 501      16.515  21.628  17.874  1.00  0.00      A    H
ATOM   3005  HZ1 ACN A 501      17.786  21.897  19.012  1.00  0.00      A    H
ATOM   3006  HZ2 ACN A 501      17.014  20.356  19.041  1.00  0.00      A    H
ATOM   3007  CT  ACN A 502      13.328  46.707  14.885  1.00  0.00      A    C
ATOM   3008  CZ  ACN A 502      12.765  45.954  13.822  1.00  0.00      A    C
ATOM   3009  NZ  ACN A 502      12.287  45.291  12.986  1.00  0.00      A    N
ATOM   3010  HZ  ACN A 502      13.282  47.738  14.545  1.00  0.00      A    H
ATOM   3011  HZ1 ACN A 502      14.385  46.455  14.871  1.00  0.00      A    H
ATOM   3012  HZ2 ACN A 502      12.745  46.452  15.767  1.00  0.00      A    H
ATOM   3013  CT  ACN A 503       3.644  40.159  40.085  1.00  0.00      A    C
ATOM   3014  CZ  ACN A 503       4.579  39.737  39.072  1.00  0.00      A    C
ATOM   3015  NZ  ACN A 503       5.345  39.355  38.254  1.00  0.00      A    N
ATOM   3016  HZ  ACN A 503       3.955  39.849  41.080  1.00  0.00      A    H
ATOM   3017  HZ1 ACN A 503       2.691  39.757  39.751  1.00  0.00      A    H
ATOM   3018  HZ2 ACN A 503       3.504  41.235  40.026  1.00  0.00      A    H
ATOM   3019  CT  ACN A 504      11.146  20.052   1.423  1.00  0.00      A    C
ATOM   3020  CZ  ACN A 504      11.857  19.032   2.181  1.00  0.00      A    C
ATOM   3021  NZ  ACN A 504      12.466  18.252   2.794  1.00  0.00      A    N
ATOM   3022  HZ  ACN A 504      10.688  19.777   0.476  1.00  0.00      A    H
ATOM   3023  HZ1 ACN A 504      11.903  20.746   1.067  1.00  0.00      A    H
ATOM   3024  HZ2 ACN A 504      10.358  20.394   2.089  1.00  0.00      A    H
ATOM   3025  CT  ACN A 505      37.304   5.425  37.901  1.00  0.00      A    C
ATOM   3026  CZ  ACN A 505      36.808   4.523  36.921  1.00  0.00      A    C
ATOM   3027  NZ  ACN A 505      36.464   3.841  36.038  1.00  0.00      A    N
ATOM   3028  HZ  ACN A 505      37.054   6.396  37.481  1.00  0.00      A    H
ATOM   3029  HZ1 ACN A 505      38.389   5.416  37.972  1.00  0.00      A    H
ATOM   3030  HZ2 ACN A 505      36.811   5.445  38.870  1.00  0.00      A    H
ATOM   3031  CT  ACN A 506      30.514  10.683  16.147  1.00  0.00      A    C
ATOM   3032  CZ  ACN A 506      31.934  10.617  16.368  1.00  0.00      A    C
ATOM   3033  NZ  ACN A 506      33.031  10.420  16.627  1.00  0.00      A    N
ATOM   3034  HZ  ACN A 506      30.035  10.763  17.120  1.00  0.00      A    H
ATOM   3035  HZ1 ACN A 506      30.250   9.846  15.505  1.00  0.00      A    H
ATOM   3036  HZ2 ACN A 506      30.285  11.673  15.761  1.00  0.00      A    H
ATOM   3037  CT  ACN A 507      46.313  20.754  -0.266  1.00  0.00      A    C
ATOM   3038  CZ  ACN A 507      46.687  19.468   0.323  1.00  0.00      A    C
ATOM   3039  NZ  ACN A 507      46.905  18.460   0.744  1.00  0.00      A    N
ATOM   3040  HZ  ACN A 507      45.936  21.423   0.503  1.00  0.00      A    H
ATOM   3041  HZ1 ACN A 507      45.579  20.575  -1.047  1.00  0.00      A    H
ATOM   3042  HZ2 ACN A 507      47.158  21.327  -0.639  1.00  0.00      A    H
ATOM   3043  CT  ACN A 508      37.268   5.388  45.836  1.00  0.00      A    C
ATOM   3044  CZ  ACN A 508      37.251   6.328  46.942  1.00  0.00      A    C
ATOM   3045  NZ  ACN A 508      37.264   7.110  47.838  1.00  0.00      A    N
ATOM   3046  HZ  ACN A 508      37.045   4.348  46.061  1.00  0.00      A    H
ATOM   3047  HZ1 ACN A 508      38.181   5.356  45.247  1.00  0.00      A    H
ATOM   3048  HZ2 ACN A 508      36.546   5.825  45.151  1.00  0.00      A    H
ATOM   3049  CT  ACN A 509       4.722  38.747  16.129  1.00  0.00      A    C
ATOM   3050  CZ  ACN A 509       4.753  37.648  17.085  1.00  0.00      A    C
ATOM   3051  NZ  ACN A 509       4.752  36.697  17.805  1.00  0.00      A    N
ATOM   3052  HZ  ACN A 509       5.472  38.571  15.363  1.00  0.00      A    H
ATOM   3053  HZ1 ACN A 509       5.065  39.664  16.603  1.00  0.00      A    H
ATOM   3054  HZ2 ACN A 509       3.709  38.827  15.743  1.00  0.00      A    H
ATOM   3055  CT  ACN A 510       7.795  34.427  15.927  1.00  0.00      A    C
ATOM   3056  CZ  ACN A 510       7.791  33.842  17.252  1.00  0.00      A    C
ATOM   3057  NZ  ACN A 510       7.794  33.370  18.327  1.00  0.00      A    N
ATOM   3058  HZ  ACN A 510       6.845  34.574  15.419  1.00  0.00      A    H
ATOM   3059  HZ1 ACN A 510       8.516  33.862  15.341  1.00  0.00      A    H
ATOM   3060  HZ2 ACN A 510       8.194  35.438  15.944  1.00  0.00      A    H
ATOM   3061  CT  ACN A 511      17.068  21.411  43.461  1.00  0.00      A    C
ATOM   3062  CZ  ACN A 511      17.010  20.997  44.911  1.00  0.00      A    C
ATOM   3063  NZ  ACN A 511      16.918  20.666  45.990  1.00  0.00      A    N
ATOM   3064  HZ  ACN A 511      17.523  20.592  42.911  1.00  0.00      A    H
ATOM   3065  HZ1 ACN A 511      17.733  22.250  43.272  1.00  0.00      A    H
ATOM   3066  HZ2 ACN A 511      16.066  21.510  43.048  1.00  0.00      A    H
ATOM   3067  CT  ACN A 512       9.352  30.572  17.186  1.00  0.00      A    C
ATOM   3068  CZ  ACN A 512      10.391  31.655  17.231  1.00  0.00      A    C
ATOM   3069  NZ  ACN A 512      11.178  32.492  17.275  1.00  0.00      A    N
ATOM   3070  HZ  ACN A 512       9.015  30.495  16.155  1.00  0.00      A    H
ATOM   3071  HZ1 ACN A 512       8.486  30.870  17.770  1.00  0.00      A    H
ATOM   3072  HZ2 ACN A 512       9.793  29.651  17.559  1.00  0.00      A    H
ATOM   3073  CT  ACN A 513      17.328   7.707  37.126  1.00  0.00      A    C
ATOM   3074  CZ  ACN A 513      17.962   8.193  38.356  1.00  0.00      A    C
ATOM   3075  NZ  ACN A 513      18.468   8.604  39.320  1.00  0.00      A    N
ATOM   3076  HZ  ACN A 513      17.810   6.815  36.733  1.00  0.00      A    H
ATOM   3077  HZ1 ACN A 513      17.383   8.560  36.454  1.00  0.00      A    H
ATOM   3078  HZ2 ACN A 513      16.269   7.485  37.230  1.00  0.00      A    H
ATOM   3079  CT  ACN A 514      25.655   6.890  23.673  1.00  0.00      A    C
ATOM   3080  CZ  ACN A 514      25.788   7.233  25.124  1.00  0.00      A    C
ATOM   3081  NZ  ACN A 514      25.908   7.575  26.257  1.00  0.00      A    N
ATOM   3082  HZ  ACN A 514      24.597   6.874  23.426  1.00  0.00      A    H
ATOM   3083  HZ1 ACN A 514      26.030   5.883  23.508  1.00  0.00      A    H
ATOM   3084  HZ2 ACN A 514      26.158   7.575  22.995  1.00  0.00      A    H
ATOM   3085  CT  ACN A 515      13.215   1.161  10.278  1.00  0.00      A    C
ATOM   3086  CZ  ACN A 515      13.718   1.750   9.069  1.00  0.00      A    C
ATOM   3087  NZ  ACN A 515      14.087   2.114   8.076  1.00  0.00      A    N
ATOM   3088  HZ  ACN A 515      13.980   1.206  11.049  1.00  0.00      A    H
ATOM   3089  HZ1 ACN A 515      12.926   0.127  10.113  1.00  0.00      A    H
ATOM   3090  HZ2 ACN A 515      12.326   1.705  10.589  1.00  0.00      A    H
ATOM   3091  CT  ACN A 516      11.993   6.457   1.983  1.00  0.00      A    C
ATOM   3092  CZ  ACN A 516      12.245   7.761   1.422  1.00  0.00      A    C
ATOM   3093  NZ  ACN A 516      12.416   8.837   0.944  1.00  0.00      A    N
ATOM   3094  HZ  ACN A 516      10.945   6.234   1.802  1.00  0.00      A    H
ATOM   3095  HZ1 ACN A 516      12.118   6.399   3.062  1.00  0.00      A    H
ATOM   3096  HZ2 ACN A 516      12.511   5.616   1.529  1.00  0.00      A    H
ATOM   3097  CT  ACN A 517      45.481   9.633  30.709  1.00  0.00      A    C
ATOM   3098  CZ  ACN A 517      46.851   9.086  30.883  1.00  0.00      A    C
ATOM   3099  NZ  ACN A 517      47.911   8.592  31.079  1.00  0.00      A    N
ATOM   3100  HZ  ACN A 517      45.099   9.355  29.729  1.00  0.00      A    H
ATOM   3101  HZ1 ACN A 517      45.482  10.719  30.675  1.00  0.00      A    H
ATOM   3102  HZ2 ACN A 517      44.879   9.325  31.560  1.00  0.00      A    H
ATOM   3103  CT  ACN A 518      12.162  25.126   5.135  1.00  0.00      A    C
ATOM   3104  CZ  ACN A 518      10.930  25.945   5.336  1.00  0.00      A    C
ATOM   3105  NZ  ACN A 518       9.981  26.571   5.485  1.00  0.00      A    N
ATOM   3106  HZ  ACN A 518      12.966  25.801   5.415  1.00  0.00      A    H
ATOM   3107  HZ1 ACN A 518      12.304  24.816   4.103  1.00  0.00      A    H
ATOM   3108  HZ2 ACN A 518      12.072  24.353   5.894  1.00  0.00      A    H
ATOM   3109  CT  ACN A 519      42.308   6.452   6.182  1.00  0.00      A    C
ATOM   3110  CZ  ACN A 519      41.507   5.284   5.957  1.00  0.00      A    C
ATOM   3111  NZ  ACN A 519      40.780   4.341   5.767  1.00  0.00      A    N
ATOM   3112  HZ  ACN A 519      41.636   7.280   5.969  1.00  0.00      A    H
ATOM   3113  HZ1 ACN A 519      43.115   6.474   5.455  1.00  0.00      A    H
ATOM   3114  HZ2 ACN A 519      42.684   6.466   7.201  1.00  0.00      A    H
ATOM   3115  CT  ACN A 520      31.796  11.787  11.117  1.00  0.00      A    C
ATOM   3116  CZ  ACN A 520      31.593  10.679  11.985  1.00  0.00      A    C
ATOM   3117  NZ  ACN A 520      31.460   9.812  12.771  1.00  0.00      A    N
ATOM   3118  HZ  ACN A 520      30.870  12.302  10.873  1.00  0.00      A    H
ATOM   3119  HZ1 ACN A 520      32.253  11.477  10.181  1.00  0.00      A    H
ATOM   3120  HZ2 ACN A 520      32.454  12.493  11.617  1.00  0.00      A    H
ATOM   3121  CT  ACN A 521      31.786  27.323  38.354  1.00  0.00      A    C
ATOM   3122  CZ  ACN A 521      32.436  26.942  39.651  1.00  0.00      A    C
ATOM   3123  NZ  ACN A 521      33.011  26.568  40.624  1.00  0.00      A    N
ATOM   3124  HZ  ACN A 521      32.615  27.768  37.811  1.00  0.00      A    H
ATOM   3125  HZ1 ACN A 521      31.134  28.178  38.513  1.00  0.00      A    H
ATOM   3126  HZ2 ACN A 521      31.337  26.429  37.928  1.00  0.00      A    H
ATOM   3127  CT  ACN A 522      12.599   6.165  34.459  1.00  0.00      A    C
ATOM   3128  CZ  ACN A 522      13.249   7.047  35.467  1.00  0.00      A    C
ATOM   3129  NZ  ACN A 522      13.713   7.774  36.206  1.00  0.00      A    N
ATOM   3130  HZ  ACN A 522      12.060   6.751  33.719  1.00  0.00      A    H
ATOM   3131  HZ1 ACN A 522      11.928   5.523  35.024  1.00  0.00      A    H
ATOM   3132  HZ2 ACN A 522      13.363   5.589  33.942  1.00  0.00      A    H
ATOM   3133  CT  ACN A 523      37.136  11.275  45.020  1.00  0.00      A    C
ATOM   3134  CZ  ACN A 523      38.084  10.115  45.042  1.00  0.00      A    C
ATOM   3135  NZ  ACN A 523      38.794   9.243  45.051  1.00  0.00      A    N
ATOM   3136  HZ  ACN A 523      36.307  11.060  44.350  1.00  0.00      A    H
ATOM   3137  HZ1 ACN A 523      37.691  12.191  44.836  1.00  0.00      A    H
ATOM   3138  HZ2 ACN A 523      36.682  11.382  46.002  1.00  0.00      A    H
ATOM   3139  CT  ACN A 524       0.205  35.645   4.479  1.00  0.00      A    C
ATOM   3140  CZ  ACN A 524       1.597  35.461   4.943  1.00  0.00      A    C
ATOM   3141  NZ  ACN A 524       2.689  35.324   5.358  1.00  0.00      A    N
ATOM   3142  HZ  ACN A 524      -0.293  36.431   5.043  1.00  0.00      A    H
ATOM   3143  HZ1 ACN A 524      -0.395  34.770   4.717  1.00  0.00      A    H
ATOM   3144  HZ2 ACN A 524       0.316  35.908   3.431  1.00  0.00      A    H
ATOM   3145  CT  ACN A 525      18.167   6.668  34.126  1.00  0.00      A    C
ATOM   3146  CZ  ACN A 525      16.897   7.070  33.401  1.00  0.00      A    C
ATOM   3147  NZ  ACN A 525      15.947   7.303  32.781  1.00  0.00      A    N
ATOM   3148  HZ  ACN A 525      17.963   5.875  34.841  1.00  0.00      A    H
ATOM   3149  HZ1 ACN A 525      18.578   7.508  34.681  1.00  0.00      A    H
ATOM   3150  HZ2 ACN A 525      18.946   6.406  33.414  1.00  0.00      A    H
ATOM   3151  CT  ACN A 526      32.746  35.655  35.884  1.00  0.00      A    C
ATOM   3152  CZ  ACN A 526      31.775  34.921  35.062  1.00  0.00      A    C
ATOM   3153  NZ  ACN A 526      30.988  34.340  34.439  1.00  0.00      A    N
ATOM   3154  HZ  ACN A 526      33.546  36.145  35.336  1.00  0.00      A    H
ATOM   3155  HZ1 ACN A 526      33.244  34.994  36.589  1.00  0.00      A    H
ATOM   3156  HZ2 ACN A 526      32.224  36.399  36.480  1.00  0.00      A    H
ATOM   3157  CT  ACN A 527      39.019  45.897  15.162  1.00  0.00      A    C
ATOM   3158  CZ  ACN A 527      39.710  46.722  16.129  1.00  0.00      A    C
ATOM   3159  NZ  ACN A 527      40.230  47.438  16.870  1.00  0.00      A    N
ATOM   3160  HZ  ACN A 527      39.142  44.863  15.475  1.00  0.00      A    H
ATOM   3161  HZ1 ACN A 527      39.428  46.041  14.165  1.00  0.00      A    H
ATOM   3162  HZ2 ACN A 527      37.988  46.235  15.219  1.00  0.00      A    H
ATOM   3163  CT  ACN A 528       9.732  22.380  17.051  1.00  0.00      A    C
ATOM   3164  CZ  ACN A 528       8.752  22.099  15.968  1.00  0.00      A    C
ATOM   3165  NZ  ACN A 528       8.015  21.858  15.105  1.00  0.00      A    N
ATOM   3166  HZ  ACN A 528       9.807  23.464  17.043  1.00  0.00      A    H
ATOM   3167  HZ1 ACN A 528      10.661  21.907  16.744  1.00  0.00      A    H
ATOM   3168  HZ2 ACN A 528       9.265  22.025  17.966  1.00  0.00      A    H
ATOM   3169  CT  ACN A 529      12.725  19.794  18.729  1.00  0.00      A    C
ATOM   3170  CZ  ACN A 529      13.592  19.754  17.554  1.00  0.00      A    C
ATOM   3171  NZ  ACN A 529      14.228  19.813  16.576  1.00  0.00      A    N
ATOM   3172  HZ  ACN A 529      12.408  18.820  19.094  1.00  0.00      A    H
ATOM   3173  HZ1 ACN A 529      11.940  20.488  18.442  1.00  0.00      A    H
ATOM   3174  HZ2 ACN A 529      13.286  20.273  19.527  1.00  0.00      A    H
ATOM   3175  CT  ACN A 530      24.969  42.893   3.078  1.00  0.00      A    C
ATOM   3176  CZ  ACN A 530      23.772  42.237   3.570  1.00  0.00      A    C
ATOM   3177  NZ  ACN A 530      22.822  41.733   3.941  1.00  0.00      A    N
ATOM   3178  HZ  ACN A 530      24.815  43.957   3.236  1.00  0.00      A    H
ATOM   3179  HZ1 ACN A 530      25.179  42.700   2.029  1.00  0.00      A    H
ATOM   3180  HZ2 ACN A 530      25.833  42.489   3.600  1.00  0.00      A    H
ATOM   3181  CT  ACN A 531       7.647  23.032  40.563  1.00  0.00      A    C
ATOM   3182  CZ  ACN A 531       7.132  21.727  40.843  1.00  0.00      A    C
ATOM   3183  NZ  ACN A 531       6.715  20.663  41.024  1.00  0.00      A    N
ATOM   3184  HZ  ACN A 531       7.575  23.698  41.419  1.00  0.00      A    H
ATOM   3185  HZ1 ACN A 531       7.112  23.553  39.774  1.00  0.00      A    H
ATOM   3186  HZ2 ACN A 531       8.635  23.050  40.110  1.00  0.00      A    H
ATOM   3187  CT  ACN A 532      20.136   3.078  22.031  1.00  0.00      A    C
ATOM   3188  CZ  ACN A 532      18.920   2.681  21.292  1.00  0.00      A    C
ATOM   3189  NZ  ACN A 532      17.985   2.341  20.706  1.00  0.00      A    N
ATOM   3190  HZ  ACN A 532      20.360   2.331  22.788  1.00  0.00      A    H
ATOM   3191  HZ1 ACN A 532      19.927   4.034  22.503  1.00  0.00      A    H
ATOM   3192  HZ2 ACN A 532      21.021   3.299  21.441  1.00  0.00      A    H
ATOM   3193  CT  ACN A 533      14.943  12.250  29.726  1.00  0.00      A    C
ATOM   3194  CZ  ACN A 533      15.198  12.128  28.252  1.00  0.00      A    C
ATOM   3195  NZ  ACN A 533      15.495  12.060  27.137  1.00  0.00      A    N
ATOM   3196  HZ  ACN A 533      14.783  13.292  29.992  1.00  0.00      A    H
ATOM   3197  HZ1 ACN A 533      15.862  11.866  30.162  1.00  0.00      A    H
ATOM   3198  HZ2 ACN A 533      14.064  11.659  29.969  1.00  0.00      A    H
ATOM   3199  CT  ACN A 534      35.981  24.556  40.540  1.00  0.00      A    C
ATOM   3200  CZ  ACN A 534      34.993  23.551  40.953  1.00  0.00      A    C
ATOM   3201  NZ  ACN A 534      34.324  22.705  41.316  1.00  0.00      A    N
ATOM   3202  HZ  ACN A 534      36.479  24.160  39.659  1.00  0.00      A    H
ATOM   3203  HZ1 ACN A 534      36.647  24.689  41.388  1.00  0.00      A    H
ATOM   3204  HZ2 ACN A 534      35.577  25.527  40.263  1.00  0.00      A    H
ATOM   3205  CT  ACN A 535      37.274  26.064   4.644  1.00  0.00      A    C
ATOM   3206  CZ  ACN A 535      35.836  26.351   4.557  1.00  0.00      A    C
ATOM   3207  NZ  ACN A 535      34.731  26.575   4.474  1.00  0.00      A    N
ATOM   3208  HZ  ACN A 535      37.691  26.442   5.574  1.00  0.00      A    H
ATOM   3209  HZ1 ACN A 535      37.679  26.652   3.824  1.00  0.00      A    H
ATOM   3210  HZ2 ACN A 535      37.550  25.021   4.507  1.00  0.00      A    H
ATOM   3211  CT  ACN A 536      24.446   3.040  36.536  1.00  0.00      A    C
ATOM   3212  CZ  ACN A 536      23.179   2.283  36.671  1.00  0.00      A    C
ATOM   3213  NZ  ACN A 536      22.208   1.665  36.843  1.00  0.00      A    N
ATOM   3214  HZ  ACN A 536      24.438   3.307  35.482  1.00  0.00      A    H
ATOM   3215  HZ1 ACN A 536      25.202   2.288  36.748  1.00  0.00      A    H
ATOM   3216  HZ2 ACN A 536      24.555   3.903  37.188  1.00  0.00      A    H
ATOM   3217  CT  ACN A 537       4.059  31.917  14.260  1.00  0.00      A    C
ATOM   3218  CZ  ACN A 537       4.686  31.782  12.987  1.00  0.00      A    C
ATOM   3219  NZ  ACN A 537       5.181  31.743  11.927  1.00  0.00      A    N
ATOM   3220  HZ  ACN A 537       4.756  32.149  15.062  1.00  0.00      A    H
ATOM   3221  HZ1 ACN A 537       3.713  30.941  14.589  1.00  0.00      A    H
ATOM   3222  HZ2 ACN A 537       3.280  32.656  14.093  1.00  0.00      A    H
ATOM   3223  CT  ACN A 538      22.150  43.523   6.913  1.00  0.00      A    C
ATOM   3224  CZ  ACN A 538      21.517  43.790   8.183  1.00  0.00      A    C
ATOM   3225  NZ  ACN A 538      20.994  44.004   9.201  1.00  0.00      A    N
ATOM   3226  HZ  ACN A 538      23.233  43.436   6.927  1.00  0.00      A    H
ATOM   3227  HZ1 ACN A 538      21.968  44.346   6.228  1.00  0.00      A    H
ATOM   3228  HZ2 ACN A 538      21.742  42.625   6.455  1.00  0.00      A    H
ATOM   3229  CT  ACN A 539      38.913  28.265  34.478  1.00  0.00      A    C
ATOM   3230  CZ  ACN A 539      40.030  29.167  34.721  1.00  0.00      A    C
ATOM   3231  NZ  ACN A 539      40.923  29.906  34.907  1.00  0.00      A    N
ATOM   3232  HZ  ACN A 539      37.992  28.817  34.645  1.00  0.00      A    H
ATOM   3233  HZ1 ACN A 539      38.900  27.412  35.152  1.00  0.00      A    H
ATOM   3234  HZ2 ACN A 539      38.963  27.971  33.432  1.00  0.00      A    H
ATOM   3235  CT  ACN A 540      41.900  16.164  26.595  1.00  0.00      A    C
ATOM   3236  CZ  ACN A 540      42.431  15.246  25.497  1.00  0.00      A    C
ATOM   3237  NZ  ACN A 540      42.821  14.515  24.652  1.00  0.00      A    N
ATOM   3238  HZ  ACN A 540      41.051  16.641  26.112  1.00  0.00      A    H
ATOM   3239  HZ1 ACN A 540      42.575  16.925  26.978  1.00  0.00      A    H
ATOM   3240  HZ2 ACN A 540      41.728  15.577  27.494  1.00  0.00      A    H
ATOM   3241  CT  ACN A 541       6.351  35.683  46.312  1.00  0.00      A    C
ATOM   3242  CZ  ACN A 541       6.786  34.331  45.985  1.00  0.00      A    C
ATOM   3243  NZ  ACN A 541       7.176  33.252  45.696  1.00  0.00      A    N
ATOM   3244  HZ  ACN A 541       7.156  36.391  46.491  1.00  0.00      A    H
ATOM   3245  HZ1 ACN A 541       5.927  35.698  47.313  1.00  0.00      A    H
ATOM   3246  HZ2 ACN A 541       5.764  36.076  45.486  1.00  0.00      A    H
ATOM   3247  CT  ACN A 542       0.186  22.285  28.010  1.00  0.00      A    C
ATOM   3248  CZ  ACN A 542       0.223  23.788  28.149  1.00  0.00      A    C
ATOM   3249  NZ  ACN A 542       0.262  24.955  28.095  1.00  0.00      A    N
ATOM   3250  HZ  ACN A 542      -0.761  21.953  27.593  1.00  0.00      A    H
ATOM   3251  HZ1 ACN A 542       0.424  21.864  28.983  1.00  0.00      A    H
ATOM   3252  HZ2 ACN A 542       0.909  21.941  27.275  1.00  0.00      A    H
ATOM   3253  CT  ACN A 543      11.416   8.063  44.082  1.00  0.00      A    C
ATOM   3254  CZ  ACN A 543      11.594   8.068  42.642  1.00  0.00      A    C
ATOM   3255  NZ  ACN A 543      11.760   8.070  41.479  1.00  0.00      A    N
ATOM   3256  HZ  ACN A 543      10.778   8.912  44.316  1.00  0.00      A    H
ATOM   3257  HZ1 ACN A 543      12.389   7.971  44.556  1.00  0.00      A    H
ATOM   3258  HZ2 ACN A 543      10.918   7.126  44.319  1.00  0.00      A    H
ATOM   3259  CT  ACN A 544      37.608  28.143  44.125  1.00  0.00      A    C
ATOM   3260  CZ  ACN A 544      36.756  29.158  44.633  1.00  0.00      A    C
ATOM   3261  NZ  ACN A 544      36.116  30.045  45.116  1.00  0.00      A    N
ATOM   3262  HZ  ACN A 544      38.401  28.584  43.526  1.00  0.00      A    H
ATOM   3263  HZ1 ACN A 544      37.077  27.416  43.515  1.00  0.00      A    H
ATOM   3264  HZ2 ACN A 544      38.118  27.669  44.960  1.00  0.00      A    H
ATOM   3265  CT  ACN A 545      13.211  29.541  11.768  1.00  0.00      A    C
ATOM   3266  CZ  ACN A 545      13.234  28.165  11.265  1.00  0.00      A    C
ATOM   3267  NZ  ACN A 545      13.260  27.086  10.920  1.00  0.00      A    N
ATOM   3268  HZ  ACN A 545      12.648  29.653  12.691  1.00  0.00      A    H
ATOM   3269  HZ1 ACN A 545      12.833  30.229  11.016  1.00  0.00      A    H
ATOM   3270  HZ2 ACN A 545      14.202  29.915  12.011  1.00  0.00      A    H
ATOM   3271  CT  ACN A 546      32.225  17.756  30.990  1.00  0.00      A    C
ATOM   3272  CZ  ACN A 546      33.682  17.493  30.889  1.00  0.00      A    C
ATOM   3273  NZ  ACN A 546      34.840  17.255  30.774  1.00  0.00      A    N
ATOM   3274  HZ  ACN A 546      32.121  18.768  31.372  1.00  0.00      A    H
ATOM   3275  HZ1 ACN A 546      31.652  17.123  31.663  1.00  0.00      A    H
ATOM   3276  HZ2 ACN A 546      31.698  17.828  30.042  1.00  0.00      A    H
ATOM   3277  CT  ACN A 547      26.159  33.551   7.922  1.00  0.00      A    C
ATOM   3278  CZ  ACN A 547      26.802  33.138   6.678  1.00  0.00      A    C
ATOM   3279  NZ  ACN A 547      27.269  32.857   5.629  1.00  0.00      A    N
ATOM   3280  HZ  ACN A 547      25.506  32.767   8.297  1.00  0.00      A    H
ATOM   3281  HZ1 ACN A 547      25.668  34.502   7.734  1.00  0.00      A    H
ATOM   3282  HZ2 ACN A 547      27.017  33.675   8.578  1.00  0.00      A    H
ATOM   3283  CT  ACN A 548       7.652  27.748   2.577  1.00  0.00      A    C
ATOM   3284  CZ  ACN A 548       8.274  27.859   1.232  1.00  0.00      A    C
ATOM   3285  NZ  ACN A 548       8.741  28.045   0.187  1.00  0.00      A    N
ATOM   3286  HZ  ACN A 548       7.811  26.707   2.847  1.00  0.00      A    H
ATOM   3287  HZ1 ACN A 548       6.594  27.896   2.375  1.00  0.00      A    H
ATOM   3288  HZ2 ACN A 548       8.074  28.495   3.244  1.00  0.00      A    H
ATOM   3289  CT  ACN A 549      32.054  35.956  27.932  1.00  0.00      A    C
ATOM   3290  CZ  ACN A 549      32.029  37.162  28.786  1.00  0.00      A    C
ATOM   3291  NZ  ACN A 549      32.010  38.097  29.511  1.00  0.00      A    N
ATOM   3292  HZ  ACN A 549      31.492  36.152  27.023  1.00  0.00      A    H
ATOM   3293  HZ1 ACN A 549      31.727  35.072  28.473  1.00  0.00      A    H
ATOM   3294  HZ2 ACN A 549      33.094  35.827  27.644  1.00  0.00      A    H
ATOM   3295  CT  ACN A 550      38.731  38.902   4.466  1.00  0.00      A    C
ATOM   3296  CZ  ACN A 550      37.761  39.198   5.538  1.00  0.00      A    C
ATOM   3297  NZ  ACN A 550      36.955  39.448   6.338  1.00  0.00      A    N
ATOM   3298  HZ  ACN A 550      38.392  38.325   3.609  1.00  0.00      A    H
ATOM   3299  HZ1 ACN A 550      39.449  38.304   5.021  1.00  0.00      A    H
ATOM   3300  HZ2 ACN A 550      39.211  39.851   4.242  1.00  0.00      A    H
ATOM   3301  CT  ACN A 551      45.661   3.188  22.796  1.00  0.00      A    C
ATOM   3302  CZ  ACN A 551      46.373   4.293  22.131  1.00  0.00      A    C
ATOM   3303  NZ  ACN A 551      46.957   5.139  21.562  1.00  0.00      A    N
ATOM   3304  HZ  ACN A 551      45.283   2.474  22.069  1.00  0.00      A    H
ATOM   3305  HZ1 ACN A 551      44.849   3.476  23.459  1.00  0.00      A    H
ATOM   3306  HZ2 ACN A 551      46.291   2.557  23.419  1.00  0.00      A    H
ATOM   3307  CT  ACN A 552      31.010   9.247   7.715  1.00  0.00      A    C
ATOM   3308  CZ  ACN A 552      30.956  10.729   7.540  1.00  0.00      A    C
ATOM   3309  NZ  ACN A 552      31.043  11.877   7.456  1.00  0.00      A    N
ATOM   3310  HZ  ACN A 552      31.066   8.719   6.767  1.00  0.00      A    H
ATOM   3311  HZ1 ACN A 552      30.136   8.943   8.286  1.00  0.00      A    H
ATOM   3312  HZ2 ACN A 552      31.871   9.134   8.369  1.00  0.00      A    H
ATOM   3313  CT  ACN A 553      13.264  45.427  30.598  1.00  0.00      A    C
ATOM   3314  CZ  ACN A 553      14.191  46.314  31.362  1.00  0.00      A    C
ATOM   3315  NZ  ACN A 553      14.869  46.963  31.997  1.00  0.00      A    N
ATOM   3316  HZ  ACN A 553      12.781  44.804  31.346  1.00  0.00      A    H
ATOM   3317  HZ1 ACN A 553      13.777  44.866  29.822  1.00  0.00      A    H
ATOM   3318  HZ2 ACN A 553      12.528  46.142  30.238  1.00  0.00      A    H
ATOM   3319  CT  ACN A 554      37.113  32.603  15.302  1.00  0.00      A    C
ATOM   3320  CZ  ACN A 554      37.946  33.715  15.790  1.00  0.00      A    C
ATOM   3321  NZ  ACN A 554      38.658  34.606  16.103  1.00  0.00      A    N
ATOM   3322  HZ  ACN A 554      36.061  32.846  15.422  1.00  0.00      A    H
ATOM   3323  HZ1 ACN A 554      37.410  31.664  15.762  1.00  0.00      A    H
ATOM   3324  HZ2 ACN A 554      37.334  32.504  14.242  1.00  0.00      A    H
ATOM   3325  CT  ACN A 555      13.492  23.069  26.996  1.00  0.00      A    C
ATOM   3326  CZ  ACN A 555      13.031  21.707  27.283  1.00  0.00      A    C
ATOM   3327  NZ  ACN A 555      12.674  20.600  27.469  1.00  0.00      A    N
ATOM   3328  HZ  ACN A 555      14.145  22.890  26.146  1.00  0.00      A    H
ATOM   3329  HZ1 ACN A 555      14.004  23.439  27.880  1.00  0.00      A    H
ATOM   3330  HZ2 ACN A 555      12.621  23.624  26.656  1.00  0.00      A    H
ATOM   3331  CT  ACN A 556      18.809   9.879  27.444  1.00  0.00      A    C
ATOM   3332  CZ  ACN A 556      18.483   8.493  27.627  1.00  0.00      A    C
ATOM   3333  NZ  ACN A 556      18.239   7.392  27.802  1.00  0.00      A    N
ATOM   3334  HZ  ACN A 556      19.505   9.917  26.610  1.00  0.00      A    H
ATOM   3335  HZ1 ACN A 556      19.293  10.252  28.343  1.00  0.00      A    H
ATOM   3336  HZ2 ACN A 556      17.928  10.457  27.177  1.00  0.00      A    H
ATOM   3337  CT  ACN A 557       6.227  19.059  25.713  1.00  0.00      A    C
ATOM   3338  CZ  ACN A 557       6.709  17.732  25.276  1.00  0.00      A    C
ATOM   3339  NZ  ACN A 557       7.066  16.696  24.913  1.00  0.00      A    N
ATOM   3340  HZ  ACN A 557       5.488  19.079  26.510  1.00  0.00      A    H
ATOM   3341  HZ1 ACN A 557       5.653  19.358  24.839  1.00  0.00      A    H
ATOM   3342  HZ2 ACN A 557       7.137  19.654  25.697  1.00  0.00      A    H
ATOM   3343  CT  ACN A 558       5.528  38.577  31.304  1.00  0.00      A    C
ATOM   3344  CZ  ACN A 558       4.966  39.890  31.348  1.00  0.00      A    C
ATOM   3345  NZ  ACN A 558       4.595  40.970  31.383  1.00  0.00      A    N
ATOM   3346  HZ  ACN A 558       6.516  38.592  30.850  1.00  0.00      A    H
ATOM   3347  HZ1 ACN A 558       4.847  37.958  30.727  1.00  0.00      A    H
ATOM   3348  HZ2 ACN A 558       5.646  38.265  32.339  1.00  0.00      A    H
ATOM   3349  CT  ACN A 559      34.385  43.887  18.410  1.00  0.00      A    C
ATOM   3350  CZ  ACN A 559      34.604  42.516  17.969  1.00  0.00      A    C
ATOM   3351  NZ  ACN A 559      34.778  41.499  17.571  1.00  0.00      A    N
ATOM   3352  HZ  ACN A 559      34.500  44.540  17.549  1.00  0.00      A    H
ATOM   3353  HZ1 ACN A 559      35.185  44.168  19.090  1.00  0.00      A    H
ATOM   3354  HZ2 ACN A 559      33.383  44.176  18.715  1.00  0.00      A    H
ATOM   3355  CT  ACN A 560      22.021  18.664  16.942  1.00  0.00      A    C
ATOM   3356  CZ  ACN A 560      22.625  18.719  15.535  1.00  0.00      A    C
ATOM   3357  NZ  ACN A 560      23.087  18.753  14.470  1.00  0.00      A    N
ATOM   3358  HZ  ACN A 560      21.311  17.841  16.969  1.00  0.00      A    H
ATOM   3359  HZ1 ACN A 560      21.501  19.585  17.192  1.00  0.00      A    H
ATOM   3360  HZ2 ACN A 560      22.873  18.427  17.575  1.00  0.00      A    H
ATOM   3361  CT  ACN A 561      29.516  44.950  29.143  1.00  0.00      A    C
ATOM   3362  CZ  ACN A 561      30.777  44.181  29.264  1.00  0.00      A    C
ATOM   3363  NZ  ACN A 561      31.772  43.597  29.313  1.00  0.00      A    N
ATOM   3364  HZ  ACN A 561      29.070  45.031  30.131  1.00  0.00      A    H
ATOM   3365  HZ1 ACN A 561      28.805  44.566  28.417  1.00  0.00      A    H
ATOM   3366  HZ2 ACN A 561      29.809  45.961  28.868  1.00  0.00      A    H
ATOM   3367  CT  ACN A 562      38.988  21.767  43.005  1.00  0.00      A    C
ATOM   3368  CZ  ACN A 562      40.201  21.533  42.190  1.00  0.00      A    C
ATOM   3369  NZ  ACN A 562      41.147  21.338  41.563  1.00  0.00      A    N
ATOM   3370  HZ  ACN A 562      39.001  21.246  43.959  1.00  0.00      A    H
ATOM   3371  HZ1 ACN A 562      38.169  21.310  42.457  1.00  0.00      A    H
ATOM   3372  HZ2 ACN A 562      38.817  22.840  43.054  1.00  0.00      A    H
ATOM   3373  CT  ACN A 563      13.039   9.071  19.856  1.00  0.00      A    C
ATOM   3374  CZ  ACN A 563      12.932   8.632  18.484  1.00  0.00      A    C
ATOM   3375  NZ  ACN A 563      12.784   8.288  17.352  1.00  0.00      A    N
ATOM   3376  HZ  ACN A 563      12.856  10.141  19.917  1.00  0.00      A    H
ATOM   3377  HZ1 ACN A 563      13.993   8.855  20.330  1.00  0.00      A    H
ATOM   3378  HZ2 ACN A 563      12.319   8.524  20.459  1.00  0.00      A    H
ATOM   3379  CT  ACN A 564      42.425  34.944  45.304  1.00  0.00      A    C
ATOM   3380  CZ  ACN A 564      43.615  34.664  44.464  1.00  0.00      A    C
ATOM   3381  NZ  ACN A 564      44.517  34.520  43.795  1.00  0.00      A    N
ATOM   3382  HZ  ACN A 564      42.353  36.005  45.528  1.00  0.00      A    H
ATOM   3383  HZ1 ACN A 564      42.577  34.475  46.273  1.00  0.00      A    H
ATOM   3384  HZ2 ACN A 564      41.560  34.681  44.701  1.00  0.00      A    H
ATOM   3385  CT  ACN A 565       2.860  -0.026  21.422  1.00  0.00      A    C
ATOM   3386  CZ  ACN A 565       2.884   1.470  21.391  1.00  0.00      A    C
ATOM   3387  NZ  ACN A 565       2.906   2.641  21.372  1.00  0.00      A    N
ATOM   3388  HZ  ACN A 565       3.877  -0.315  21.170  1.00  0.00      A    H
ATOM   3389  HZ1 ACN A 565       2.112  -0.287  20.677  1.00  0.00      A    H
ATOM   3390  HZ2 ACN A 565       2.534  -0.282  22.427  1.00  0.00      A    H
ATOM   3391  CT  ACN A 566      18.413   3.931   8.664  1.00  0.00      A    C
ATOM   3392  CZ  ACN A 566      18.319   3.106   7.466  1.00  0.00      A    C
ATOM   3393  NZ  ACN A 566      18.236   2.406   6.563  1.00  0.00      A    N
ATOM   3394  HZ  ACN A 566      18.159   3.294   9.508  1.00  0.00      A    H
ATOM   3395  HZ1 ACN A 566      17.582   4.618   8.522  1.00  0.00      A    H
ATOM   3396  HZ2 ACN A 566      19.325   4.519   8.724  1.00  0.00      A    H
ATOM   3397  CT  ACN A 567      19.328  35.098  11.198  1.00  0.00      A    C
ATOM   3398  CZ  ACN A 567      19.062  35.162  12.653  1.00  0.00      A    C
ATOM   3399  NZ  ACN A 567      18.825  35.187  13.773  1.00  0.00      A    N
ATOM   3400  HZ  ACN A 567      20.191  34.470  10.990  1.00  0.00      A    H
ATOM   3401  HZ1 ACN A 567      19.610  36.080  10.828  1.00  0.00      A    H
ATOM   3402  HZ2 ACN A 567      18.446  34.760  10.661  1.00  0.00      A    H
ATOM   3403  CT  ACN A 568      46.231  33.533   1.230  1.00  0.00      A    C
ATOM   3404  CZ  ACN A 568      45.284  34.645   1.316  1.00  0.00      A    C
ATOM   3405  NZ  ACN A 568      44.475  35.437   1.393  1.00  0.00      A    N
ATOM   3406  HZ  ACN A 568      46.168  33.037   0.265  1.00  0.00      A    H
ATOM   3407  HZ1 ACN A 568      45.920  32.795   1.966  1.00  0.00      A    H
ATOM   3408  HZ2 ACN A 568      47.226  33.948   1.372  1.00  0.00      A    H
ATOM   3409  CT  ACN A 569      40.325  10.505  28.596  1.00  0.00      A    C
ATOM   3410  CZ  ACN A 569      41.544   9.969  29.130  1.00  0.00      A    C
ATOM   3411  NZ  ACN A 569      42.491   9.486  29.546  1.00  0.00      A    N
ATOM   3412  HZ  ACN A 569      40.471  11.344  27.920  1.00  0.00      A    H
ATOM   3413  HZ1 ACN A 569      39.709  10.892  29.404  1.00  0.00      A    H
ATOM   3414  HZ2 ACN A 569      39.925   9.740  27.936  1.00  0.00      A    H
ATOM   3415  CT  ACN A 570      16.458  25.519  11.089  1.00  0.00      A    C
ATOM   3416  CZ  ACN A 570      16.963  24.542  10.115  1.00  0.00      A    C
ATOM   3417  NZ  ACN A 570      17.377  23.764   9.352  1.00  0.00      A    N
ATOM   3418  HZ  ACN A 570      15.985  24.904  11.850  1.00  0.00      A    H
ATOM   3419  HZ1 ACN A 570      15.677  26.195  10.751  1.00  0.00      A    H
ATOM   3420  HZ2 ACN A 570      17.330  26.013  11.511  1.00  0.00      A    H
ATOM   3421  CT  ACN A 571       2.636  25.413   7.195  1.00  0.00      A    C
ATOM   3422  CZ  ACN A 571       3.089  24.010   7.152  1.00  0.00      A    C
ATOM   3423  NZ  ACN A 571       3.501  22.944   7.082  1.00  0.00      A    N
ATOM   3424  HZ  ACN A 571       1.617  25.611   6.873  1.00  0.00      A    H
ATOM   3425  HZ1 ACN A 571       3.308  26.082   6.664  1.00  0.00      A    H
ATOM   3426  HZ2 ACN A 571       2.711  25.658   8.252  1.00  0.00      A    H
ATOM   3427  CT  ACN A 572      16.671  21.179  34.600  1.00  0.00      A    C
ATOM   3428  CZ  ACN A 572      16.096  22.390  35.238  1.00  0.00      A    C
ATOM   3429  NZ  ACN A 572      15.694  23.308  35.744  1.00  0.00      A    N
ATOM   3430  HZ  ACN A 572      16.654  20.348  35.301  1.00  0.00      A    H
ATOM   3431  HZ1 ACN A 572      17.648  21.375  34.167  1.00  0.00      A    H
ATOM   3432  HZ2 ACN A 572      16.053  20.862  33.764  1.00  0.00      A    H
ATOM   3433  CT  ACN A 573      29.541   2.472  39.563  1.00  0.00      A    C
ATOM   3434  CZ  ACN A 573      29.400   1.158  40.206  1.00  0.00      A    C
ATOM   3435  NZ  ACN A 573      29.228   0.145  40.760  1.00  0.00      A    N
ATOM   3436  HZ  ACN A 573      29.489   2.412  38.478  1.00  0.00      A    H
ATOM   3437  HZ1 ACN A 573      30.539   2.802  39.841  1.00  0.00      A    H
ATOM   3438  HZ2 ACN A 573      28.777   3.104  40.007  1.00  0.00      A    H
ATOM   3439  CT  ACN A 574      27.465  10.736  40.770  1.00  0.00      A    C
ATOM   3440  CZ  ACN A 574      27.390  11.870  39.831  1.00  0.00      A    C
ATOM   3441  NZ  ACN A 574      27.334  12.806  39.192  1.00  0.00      A    N
ATOM   3442  HZ  ACN A 574      27.443  11.086  41.799  1.00  0.00      A    H
ATOM   3443  HZ1 ACN A 574      28.353  10.128  40.616  1.00  0.00      A    H
ATOM   3444  HZ2 ACN A 574      26.619  10.088  40.558  1.00  0.00      A    H
ATOM   3445  CT  ACN A 575      15.587  10.141  34.183  1.00  0.00      A    C
ATOM   3446  CZ  ACN A 575      14.566  10.364  33.111  1.00  0.00      A    C
ATOM   3447  NZ  ACN A 575      13.806  10.515  32.308  1.00  0.00      A    N
ATOM   3448  HZ  ACN A 575      16.331   9.558  33.646  1.00  0.00      A    H
ATOM   3449  HZ1 ACN A 575      15.209   9.501  34.976  1.00  0.00      A    H
ATOM   3450  HZ2 ACN A 575      15.919  11.089  34.598  1.00  0.00      A    H
ATOM   3451  CT  ACN A 576      44.980  28.642  12.557  1.00  0.00      A    C
ATOM   3452  CZ  ACN A 576      44.580  30.008  12.970  1.00  0.00      A    C
ATOM   3453  NZ  ACN A 576      44.261  31.077  13.422  1.00  0.00      A    N
ATOM   3454  HZ  ACN A 576      46.005  28.707  12.914  1.00  0.00      A    H
ATOM   3455  HZ1 ACN A 576      45.046  28.513  11.480  1.00  0.00      A    H
ATOM   3456  HZ2 ACN A 576      44.353  27.896  13.039  1.00  0.00      A    H
ATOM   3457  CT  ACN A 577      44.201  20.049  23.033  1.00  0.00      A    C
ATOM   3458  CZ  ACN A 577      42.812  20.359  23.154  1.00  0.00      A    C
ATOM   3459  NZ  ACN A 577      41.676  20.651  23.307  1.00  0.00      A    N
ATOM   3460  HZ  ACN A 577      44.481  20.318  24.048  1.00  0.00      A    H
ATOM   3461  HZ1 ACN A 577      44.531  20.768  22.288  1.00  0.00      A    H
ATOM   3462  HZ2 ACN A 577      44.561  19.052  22.794  1.00  0.00      A    H
ATOM   3463  CT  ACN A 578       0.794  41.542   1.482  1.00  0.00      A    C
ATOM   3464  CZ  ACN A 578       0.739  42.646   2.449  1.00  0.00      A    C
ATOM   3465  NZ  ACN A 578       0.760  43.420   3.297  1.00  0.00      A    N
ATOM   3466  HZ  ACN A 578       1.253  40.770   2.095  1.00  0.00      A    H
ATOM   3467  HZ1 ACN A 578       1.568  41.671   0.730  1.00  0.00      A    H
ATOM   3468  HZ2 ACN A 578      -0.174  41.236   1.092  1.00  0.00      A    H
ATOM   3469  CT  ACN A 579      10.422  43.372  10.696  1.00  0.00      A    C
ATOM   3470  CZ  ACN A 579       9.049  43.577  10.149  1.00  0.00      A    C
ATOM   3471  NZ  ACN A 579       8.003  43.745   9.772  1.00  0.00      A    N
ATOM   3472  HZ  ACN A 579      10.596  43.951  11.599  1.00  0.00      A    H
ATOM   3473  HZ1 ACN A 579      11.113  43.576   9.882  1.00  0.00      A    H
ATOM   3474  HZ2 ACN A 579      10.510  42.335  11.010  1.00  0.00      A    H
ATOM   3475  CT  ACN A 580       3.339  17.600  28.443  1.00  0.00      A    C
ATOM   3476  CZ  ACN A 580       3.358  17.393  27.027  1.00  0.00      A    C
ATOM   3477  NZ  ACN A 580       3.438  17.149  25.854  1.00  0.00      A    N
ATOM   3478  HZ  ACN A 580       4.368  17.836  28.702  1.00  0.00      A    H
ATOM   3479  HZ1 ACN A 580       2.989  16.715  28.969  1.00  0.00      A    H
ATOM   3480  HZ2 ACN A 580       2.648  18.430  28.564  1.00  0.00      A    H
ATOM   3481  CT  ACN A 581      41.191  15.166  32.745  1.00  0.00      A    C
ATOM   3482  CZ  ACN A 581      40.860  14.270  31.693  1.00  0.00      A    C
ATOM   3483  NZ  ACN A 581      40.656  13.523  30.808  1.00  0.00      A    N
ATOM   3484  HZ  ACN A 581      41.435  16.171  32.411  1.00  0.00      A    H
ATOM   3485  HZ1 ACN A 581      42.143  14.912  33.205  1.00  0.00      A    H
ATOM   3486  HZ2 ACN A 581      40.379  15.201  33.468  1.00  0.00      A    H
ATOM   3487  CT  ACN A 582       9.109  14.289  11.412  1.00  0.00      A    C
ATOM   3488  CZ  ACN A 582      10.110  15.344  11.607  1.00  0.00      A    C
ATOM   3489  NZ  ACN A 582      10.904  16.243  11.801  1.00  0.00      A    N
ATOM   3490  HZ  ACN A 582       8.199  14.693  10.975  1.00  0.00      A    H
ATOM   3491  HZ1 ACN A 582       8.800  13.782  12.322  1.00  0.00      A    H
ATOM   3492  HZ2 ACN A 582       9.381  13.507  10.708  1.00  0.00      A    H
ATOM   3493  CT  ACN A 583      34.585  10.737   1.551  1.00  0.00      A    C
ATOM   3494  CZ  ACN A 583      34.141   9.389   2.001  1.00  0.00      A    C
ATOM   3495  NZ  ACN A 583      33.732   8.347   2.323  1.00  0.00      A    N
ATOM   3496  HZ  ACN A 583      35.614  10.614   1.224  1.00  0.00      A    H
ATOM   3497  HZ1 ACN A 583      34.492  11.514   2.305  1.00  0.00      A    H
ATOM   3498  HZ2 ACN A 583      33.998  10.992   0.672  1.00  0.00      A    H
ATOM   3499  CT  ACN A 584      18.304  37.290  40.052  1.00  0.00      A    C
ATOM   3500  CZ  ACN A 584      19.559  36.572  39.852  1.00  0.00      A    C
ATOM   3501  NZ  ACN A 584      20.515  35.970  39.636  1.00  0.00      A    N
ATOM   3502  HZ  ACN A 584      17.896  37.686  39.125  1.00  0.00      A    H
ATOM   3503  HZ1 ACN A 584      18.591  38.058  40.765  1.00  0.00      A    H
ATOM   3504  HZ2 ACN A 584      17.569  36.752  40.647  1.00  0.00      A    H
ATOM   3505  CT  ACN A 585      25.118  37.560  24.611  1.00  0.00      A    C
ATOM   3506  CZ  ACN A 585      25.589  37.746  23.187  1.00  0.00      A    C
ATOM   3507  NZ  ACN A 585      25.948  37.840  22.103  1.00  0.00      A    N
ATOM   3508  HZ  ACN A 585      26.050  37.459  25.160  1.00  0.00      A    H
ATOM   3509  HZ1 ACN A 585      24.527  36.649  24.637  1.00  0.00      A    H
ATOM   3510  HZ2 ACN A 585      24.512  38.446  24.783  1.00  0.00      A    H
ATOM   3511  CT  ACN A 586      38.092  14.043  15.554  1.00  0.00      A    C
ATOM   3512  CZ  ACN A 586      37.025  13.411  16.288  1.00  0.00      A    C
ATOM   3513  NZ  ACN A 586      36.192  12.863  16.911  1.00  0.00      A    N
ATOM   3514  HZ  ACN A 586      39.070  13.719  15.900  1.00  0.00      A    H
ATOM   3515  HZ1 ACN A 586      38.033  15.106  15.771  1.00  0.00      A    H
ATOM   3516  HZ2 ACN A 586      37.999  13.839  14.491  1.00  0.00      A    H
ATOM   3517  CT  ACN A 587      19.297  18.197  31.826  1.00  0.00      A    C
ATOM   3518  CZ  ACN A 587      18.352  18.361  32.971  1.00  0.00      A    C
ATOM   3519  NZ  ACN A 587      17.639  18.460  33.827  1.00  0.00      A    N
ATOM   3520  HZ  ACN A 587      19.315  19.101  31.222  1.00  0.00      A    H
ATOM   3521  HZ1 ACN A 587      19.026  17.359  31.189  1.00  0.00      A    H
ATOM   3522  HZ2 ACN A 587      20.261  18.007  32.291  1.00  0.00      A    H
ATOM   3523  CT  ACN A 588      10.358  45.485  33.191  1.00  0.00      A    C
ATOM   3524  CZ  ACN A 588       8.994  45.509  33.780  1.00  0.00      A    C
ATOM   3525  NZ  ACN A 588       7.925  45.505  34.180  1.00  0.00      A    N
ATOM   3526  HZ  ACN A 588      11.007  45.437  34.061  1.00  0.00      A    H
ATOM   3527  HZ1 ACN A 588      10.451  46.449  32.697  1.00  0.00      A    H
ATOM   3528  HZ2 ACN A 588      10.480  44.695  32.454  1.00  0.00      A    H
ATOM   3529  CT  ACN A 589       6.781   3.454  10.015  1.00  0.00      A    C
ATOM   3530  CZ  ACN A 589       7.751   3.732   8.892  1.00  0.00      A    C
ATOM   3531  NZ  ACN A 589       8.534   3.979   8.077  1.00  0.00      A    N
ATOM   3532  HZ  ACN A 589       7.308   3.236  10.941  1.00  0.00      A    H
ATOM   3533  HZ1 ACN A 589       6.289   2.541   9.689  1.00  0.00      A    H
ATOM   3534  HZ2 ACN A 589       6.092   4.291  10.093  1.00  0.00      A    H
ATOM   3535  CT  ACN A 590      44.258   6.750  21.799  1.00  0.00      A    C
ATOM   3536  CZ  ACN A 590      43.067   6.819  20.896  1.00  0.00      A    C
ATOM   3537  NZ  ACN A 590      42.109   6.848  20.205  1.00  0.00      A    N
ATOM   3538  HZ  ACN A 590      44.192   5.797  22.317  1.00  0.00      A    H
ATOM   3539  HZ1 ACN A 590      44.332   7.615  22.453  1.00  0.00      A    H
ATOM   3540  HZ2 ACN A 590      45.190   6.824  21.245  1.00  0.00      A    H
ATOM   3541  CT  ACN A 591      37.806  10.670  13.960  1.00  0.00      A    C
ATOM   3542  CZ  ACN A 591      38.581  11.230  12.859  1.00  0.00      A    C
ATOM   3543  NZ  ACN A 591      39.146  11.737  12.016  1.00  0.00      A    N
ATOM   3544  HZ  ACN A 591      38.462  10.795  14.817  1.00  0.00      A    H
ATOM   3545  HZ1 ACN A 591      37.337   9.710  13.760  1.00  0.00      A    H
ATOM   3546  HZ2 ACN A 591      37.040  11.416  14.154  1.00  0.00      A    H
ATOM   3547  CT  ACN A 592       7.905  13.114  30.868  1.00  0.00      A    C
ATOM   3548  CZ  ACN A 592       8.407  14.384  31.343  1.00  0.00      A    C
ATOM   3549  NZ  ACN A 592       8.865  15.393  31.806  1.00  0.00      A    N
ATOM   3550  HZ  ACN A 592       8.017  12.955  29.799  1.00  0.00      A    H
ATOM   3551  HZ1 ACN A 592       6.820  13.088  30.917  1.00  0.00      A    H
ATOM   3552  HZ2 ACN A 592       8.384  12.224  31.268  1.00  0.00      A    H
ATOM   3553  CT  ACN A 593       6.090  14.271  24.089  1.00  0.00      A    C
ATOM   3554  CZ  ACN A 593       5.670  12.933  23.526  1.00  0.00      A    C
ATOM   3555  NZ  ACN A 593       5.397  11.890  23.155  1.00  0.00      A    N
ATOM   3556  HZ  ACN A 593       7.062  14.148  24.559  1.00  0.00      A    H
ATOM   3557  HZ1 ACN A 593       5.335  14.729  24.723  1.00  0.00      A    H
ATOM   3558  HZ2 ACN A 593       6.202  14.936  23.236  1.00  0.00      A    H
ATOM   3559  CT  ACN A 594      10.411  38.825   4.597  1.00  0.00      A    C
ATOM   3560  CZ  ACN A 594      11.169  37.521   4.695  1.00  0.00      A    C
ATOM   3561  NZ  ACN A 594      11.786  36.558   4.773  1.00  0.00      A    N
ATOM   3562  HZ  ACN A 594      10.189  39.257   5.570  1.00  0.00      A    H
ATOM   3563  HZ1 ACN A 594       9.411  38.592   4.242  1.00  0.00      A    H
ATOM   3564  HZ2 ACN A 594      11.047  39.435   3.961  1.00  0.00      A    H
ATOM   3565  CT  ACN A 595      14.520  24.614  17.996  1.00  0.00      A    C
ATOM   3566  CZ  ACN A 595      15.037  24.144  16.758  1.00  0.00      A    C
ATOM   3567  NZ  ACN A 595      15.347  23.755  15.727  1.00  0.00      A    N
ATOM   3568  HZ  ACN A 595      13.663  24.034  18.329  1.00  0.00      A    H
ATOM   3569  HZ1 ACN A 595      14.332  25.676  17.858  1.00  0.00      A    H
ATOM   3570  HZ2 ACN A 595      15.212  24.496  18.825  1.00  0.00      A    H
ATOM   3571  CT  ACN A 596       8.944   1.021  22.053  1.00  0.00      A    C
ATOM   3572  CZ  ACN A 596       7.728   1.791  22.401  1.00  0.00      A    C
ATOM   3573  NZ  ACN A 596       6.778   2.364  22.689  1.00  0.00      A    N
ATOM   3574  HZ  ACN A 596       8.982   1.138  20.973  1.00  0.00      A    H
ATOM   3575  HZ1 ACN A 596       8.696   0.038  22.445  1.00  0.00      A    H
ATOM   3576  HZ2 ACN A 596       9.904   1.379  22.416  1.00  0.00      A    H
ATOM   3577  CT  ACN A 597      32.810   5.678   0.999  1.00  0.00      A    C
ATOM   3578  CZ  ACN A 597      31.314   5.454   0.961  1.00  0.00      A    C
ATOM   3579  NZ  ACN A 597      30.220   5.206   0.934  1.00  0.00      A    N
ATOM   3580  HZ  ACN A 597      33.444   5.158   0.286  1.00  0.00      A    H
ATOM   3581  HZ1 ACN A 597      33.110   5.381   2.000  1.00  0.00      A    H
ATOM   3582  HZ2 ACN A 597      32.931   6.753   0.890  1.00  0.00      A    H
ATOM   3583  CT  ACN A 598      39.837   1.527   4.256  1.00  0.00      A    C
ATOM   3584  CZ  ACN A 598      39.470   1.155   5.652  1.00  0.00      A    C
ATOM   3585  NZ  ACN A 598      39.188   0.878   6.735  1.00  0.00      A    N
ATOM   3586  HZ  ACN A 598      40.482   2.401   4.213  1.00  0.00      A    H
ATOM   3587  HZ1 ACN A 598      38.912   1.751   3.732  1.00  0.00      A    H
ATOM   3588  HZ2 ACN A 598      40.226   0.632   3.777  1.00  0.00      A    H
ATOM   3589  CT  ACN A 599      23.289  12.694  36.644  1.00  0.00      A    C
ATOM   3590  CZ  ACN A 599      23.522  11.403  37.272  1.00  0.00      A    C
ATOM   3591  NZ  ACN A 599      23.717  10.436  37.835  1.00  0.00      A    N
ATOM   3592  HZ  ACN A 599      23.960  13.408  37.117  1.00  0.00      A    H
ATOM   3593  HZ1 ACN A 599      22.249  13.008  36.648  1.00  0.00      A    H
ATOM   3594  HZ2 ACN A 599      23.620  12.588  35.614  1.00  0.00      A    H
ATOM   3595  CT  ACN A 600      31.704   8.850  41.873  1.00  0.00      A    C
ATOM   3596  CZ  ACN A 600      31.183  10.008  41.146  1.00  0.00      A    C
ATOM   3597  NZ  ACN A 600      30.892  10.988  40.637  1.00  0.00      A    N
ATOM   3598  HZ  ACN A 600      31.274   7.986  41.373  1.00  0.00      A    H
ATOM   3599  HZ1 ACN A 600      31.436   8.825  42.926  1.00  0.00      A    H
ATOM   3600  HZ2 ACN A 600      32.778   8.896  41.712  1.00  0.00      A    H
ATOM   3601  CT  ACN A 601      20.280  39.108  14.433  1.00  0.00      A    C
ATOM   3602  CZ  ACN A 601      19.966  38.849  12.933  1.00  0.00      A    C
ATOM   3603  NZ  ACN A 601      19.712  38.633  11.810  1.00  0.00      A    N
ATOM   3604  HZ  ACN A 601      19.363  39.481  14.881  1.00  0.00      A    H
ATOM   3605  HZ1 ACN A 601      20.940  39.954  14.606  1.00  0.00      A    H
ATOM   3606  HZ2 ACN A 601      20.554  38.249  15.041  1.00  0.00      A    H
ATOM   3607  CT  ACN A 602      32.449  36.005   0.789  1.00  0.00      A    C
ATOM   3608  CZ  ACN A 602      31.579  36.925   0.145  1.00  0.00      A    C
ATOM   3609  NZ  ACN A 602      30.935  37.674  -0.474  1.00  0.00      A    N
ATOM   3610  HZ  ACN A 602      33.371  36.061   0.217  1.00  0.00      A    H
ATOM   3611  HZ1 ACN A 602      32.067  34.996   0.922  1.00  0.00      A    H
ATOM   3612  HZ2 ACN A 602      32.685  36.432   1.760  1.00  0.00      A    H
ATOM   3613  CT  ACN A 603      30.821  33.632   6.715  1.00  0.00      A    C
ATOM   3614  CZ  ACN A 603      29.983  34.704   7.168  1.00  0.00      A    C
ATOM   3615  NZ  ACN A 603      29.310  35.622   7.574  1.00  0.00      A    N
ATOM   3616  HZ  ACN A 603      31.403  33.956   5.856  1.00  0.00      A    H
ATOM   3617  HZ1 ACN A 603      30.164  32.813   6.435  1.00  0.00      A    H
ATOM   3618  HZ2 ACN A 603      31.497  33.231   7.467  1.00  0.00      A    H
ATOM   3619  CT  ACN A 604      16.497  12.688  38.185  1.00  0.00      A    C
ATOM   3620  CZ  ACN A 604      15.670  11.442  38.243  1.00  0.00      A    C
ATOM   3621  NZ  ACN A 604      15.011  10.451  38.338  1.00  0.00      A    N
ATOM   3622  HZ  ACN A 604      17.009  12.909  39.119  1.00  0.00      A    H
ATOM   3623  HZ1 ACN A 604      15.860  13.538  37.954  1.00  0.00      A    H
ATOM   3624  HZ2 ACN A 604      17.284  12.464  37.469  1.00  0.00      A    H
ATOM   3625  CT  ACN A 605      38.031  47.070  20.560  1.00  0.00      A    C
ATOM   3626  CZ  ACN A 605      37.611  46.327  19.363  1.00  0.00      A    C
ATOM   3627  NZ  ACN A 605      37.334  45.698  18.435  1.00  0.00      A    N
ATOM   3628  HZ  ACN A 605      39.053  47.387  20.371  1.00  0.00      A    H
ATOM   3629  HZ1 ACN A 605      38.004  46.250  21.273  1.00  0.00      A    H
ATOM   3630  HZ2 ACN A 605      37.287  47.827  20.796  1.00  0.00      A    H
ATOM   3631  CT  ACN A 606      36.357  18.805  26.729  1.00  0.00      A    C
ATOM   3632  CZ  ACN A 606      35.914  19.437  25.473  1.00  0.00      A    C
ATOM   3633  NZ  ACN A 606      35.544  19.989  24.502  1.00  0.00      A    N
ATOM   3634  HZ  ACN A 606      36.864  19.559  27.326  1.00  0.00      A    H
ATOM   3635  HZ1 ACN A 606      36.999  17.983  26.423  1.00  0.00      A    H
ATOM   3636  HZ2 ACN A 606      35.502  18.531  27.342  1.00  0.00      A    H
ATOM   3637  CT  ACN A 607      40.597  39.955   0.559  1.00  0.00      A    C
ATOM   3638  CZ  ACN A 607      41.057  41.352   0.549  1.00  0.00      A    C
ATOM   3639  NZ  ACN A 607      41.315  42.510   0.550  1.00  0.00      A    N
ATOM   3640  HZ  ACN A 607      41.425  39.262   0.433  1.00  0.00      A    H
ATOM   3641  HZ1 ACN A 607      39.820  39.896  -0.199  1.00  0.00      A    H
ATOM   3642  HZ2 ACN A 607      40.002  39.749   1.446  1.00  0.00      A    H
ATOM   3643  CT  ACN A 608      25.560   3.168  41.786  1.00  0.00      A    C
ATOM   3644  CZ  ACN A 608      24.803   2.141  42.503  1.00  0.00      A    C
ATOM   3645  NZ  ACN A 608      24.205   1.300  43.054  1.00  0.00      A    N
ATOM   3646  HZ  ACN A 608      24.984   4.090  41.803  1.00  0.00      A    H
ATOM   3647  HZ1 ACN A 608      25.480   2.886  40.739  1.00  0.00      A    H
ATOM   3648  HZ2 ACN A 608      26.598   3.340  42.058  1.00  0.00      A    H
ATOM   3649  CT  ACN A 609      31.098  11.010  19.906  1.00  0.00      A    C
ATOM   3650  CZ  ACN A 609      29.675  10.936  19.415  1.00  0.00      A    C
ATOM   3651  NZ  ACN A 609      28.530  10.958  19.035  1.00  0.00      A    N
ATOM   3652  HZ  ACN A 609      31.611  11.930  19.639  1.00  0.00      A    H
ATOM   3653  HZ1 ACN A 609      31.645  10.170  19.485  1.00  0.00      A    H
ATOM   3654  HZ2 ACN A 609      31.072  10.952  20.991  1.00  0.00      A    H
ATOM   3655  CT  ACN A 610      45.902  41.996  32.559  1.00  0.00      A    C
ATOM   3656  CZ  ACN A 610      44.951  42.723  31.717  1.00  0.00      A    C
ATOM   3657  NZ  ACN A 610      44.226  43.345  31.054  1.00  0.00      A    N
ATOM   3658  HZ  ACN A 610      46.739  41.556  32.024  1.00  0.00      A    H
ATOM   3659  HZ1 ACN A 610      45.327  41.224  33.065  1.00  0.00      A    H
ATOM   3660  HZ2 ACN A 610      46.124  42.627  33.416  1.00  0.00      A    H
ATOM   3661  CT  ACN A 611      31.142  12.381  37.653  1.00  0.00      A    C
ATOM   3662  CZ  ACN A 611      31.077  10.926  37.473  1.00  0.00      A    C
ATOM   3663  NZ  ACN A 611      31.036   9.807  37.304  1.00  0.00      A    N
ATOM   3664  HZ  ACN A 611      30.515  12.790  38.441  1.00  0.00      A    H
ATOM   3665  HZ1 ACN A 611      30.887  12.839  36.701  1.00  0.00      A    H
ATOM   3666  HZ2 ACN A 611      32.201  12.574  37.800  1.00  0.00      A    H
ATOM   3667  CT  ACN A 612      17.219   8.379  11.327  1.00  0.00      A    C
ATOM   3668  CZ  ACN A 612      17.976   7.180  11.017  1.00  0.00      A    C
ATOM   3669  NZ  ACN A 612      18.602   6.263  10.778  1.00  0.00      A    N
ATOM   3670  HZ  ACN A 612      17.945   9.174  11.480  1.00  0.00      A    H
ATOM   3671  HZ1 ACN A 612      16.709   8.206  12.271  1.00  0.00      A    H
ATOM   3672  HZ2 ACN A 612      16.496   8.677  10.572  1.00  0.00      A    H
ATOM   3673  CT  ACN A 613      43.608  38.061   8.993  1.00  0.00      A    C
ATOM   3674  CZ  ACN A 613      44.295  39.332   9.438  1.00  0.00      A    C
ATOM   3675  NZ  ACN A 613      44.796  40.271   9.867  1.00  0.00      A    N
ATOM   3676  HZ  ACN A 613      44.007  37.277   9.633  1.00  0.00      A    H
ATOM   3677  HZ1 ACN A 613      43.843  37.880   7.947  1.00  0.00      A    H
ATOM   3678  HZ2 ACN A 613      42.526  38.115   9.082  1.00  0.00      A    H
ATOM   3679  CT  ACN A 614      38.099  17.785  12.024  1.00  0.00      A    C
ATOM   3680  CZ  ACN A 614      36.942  17.858  11.073  1.00  0.00      A    C
ATOM   3681  NZ  ACN A 614      36.092  17.903  10.321  1.00  0.00      A    N
ATOM   3682  HZ  ACN A 614      37.846  18.212  12.991  1.00  0.00      A    H
ATOM   3683  HZ1 ACN A 614      38.894  18.246  11.444  1.00  0.00      A    H
ATOM   3684  HZ2 ACN A 614      38.216  16.710  12.133  1.00  0.00      A    H
ATOM   3685  CT  ACN A 615      11.427  26.565  26.118  1.00  0.00      A    C
ATOM   3686  CZ  ACN A 615      10.969  25.687  25.071  1.00  0.00      A    C
ATOM   3687  NZ  ACN A 615      10.548  24.984  24.236  1.00  0.00      A    N
ATOM   3688  HZ  ACN A 615      11.026  27.540  25.854  1.00  0.00      A    H
ATOM   3689  HZ1 ACN A 615      12.504  26.423  26.075  1.00  0.00      A    H
ATOM   3690  HZ2 ACN A 615      11.040  26.205  27.068  1.00  0.00      A    H
ATOM   3691  CT  ACN A 616      39.772  39.383  22.191  1.00  0.00      A    C
ATOM   3692  CZ  ACN A 616      40.708  38.442  21.652  1.00  0.00      A    C
ATOM   3693  NZ  ACN A 616      41.466  37.702  21.232  1.00  0.00      A    N
ATOM   3694  HZ  ACN A 616      39.858  40.290  21.598  1.00  0.00      A    H
ATOM   3695  HZ1 ACN A 616      39.982  39.756  23.190  1.00  0.00      A    H
ATOM   3696  HZ2 ACN A 616      38.789  38.954  22.012  1.00  0.00      A    H
ATOM   3697  CT  ACN A 617      14.816   9.185  24.898  1.00  0.00      A    C
ATOM   3698  CZ  ACN A 617      14.638   9.622  23.532  1.00  0.00      A    C
ATOM   3699  NZ  ACN A 617      14.565  10.054  22.449  1.00  0.00      A    N
ATOM   3700  HZ  ACN A 617      15.766   8.748  25.195  1.00  0.00      A    H
ATOM   3701  HZ1 ACN A 617      14.065   8.523  25.320  1.00  0.00      A    H
ATOM   3702  HZ2 ACN A 617      14.918  10.125  25.434  1.00  0.00      A    H
ATOM   3703  CT  ACN A 618      39.821  28.841  18.023  1.00  0.00      A    C
ATOM   3704  CZ  ACN A 618      39.541  29.458  16.734  1.00  0.00      A    C
ATOM   3705  NZ  ACN A 618      39.213  29.910  15.738  1.00  0.00      A    N
ATOM   3706  HZ  ACN A 618      39.925  27.798  17.738  1.00  0.00      A    H
ATOM   3707  HZ1 ACN A 618      38.955  29.087  18.632  1.00  0.00      A    H
ATOM   3708  HZ2 ACN A 618      40.758  29.147  18.482  1.00  0.00      A    H
ATOM   3709  CT  ACN A 619       8.861  14.530  44.394  1.00  0.00      A    C
ATOM   3710  CZ  ACN A 619       9.158  15.504  43.331  1.00  0.00      A    C
ATOM   3711  NZ  ACN A 619       9.321  16.304  42.512  1.00  0.00      A    N
ATOM   3712  HZ  ACN A 619       9.817  14.163  44.760  1.00  0.00      A    H
ATOM   3713  HZ1 ACN A 619       8.201  13.775  43.976  1.00  0.00      A    H
ATOM   3714  HZ2 ACN A 619       8.403  15.103  45.197  1.00  0.00      A    H
ATOM   3715  CT  ACN A 620      43.289  23.925  40.220  1.00  0.00      A    C
ATOM   3716  CZ  ACN A 620      44.417  24.906  40.162  1.00  0.00      A    C
ATOM   3717  NZ  ACN A 620      45.321  25.571  40.193  1.00  0.00      A    N
ATOM   3718  HZ  ACN A 620      43.589  23.002  40.710  1.00  0.00      A    H
ATOM   3719  HZ1 ACN A 620      42.862  23.828  39.225  1.00  0.00      A    H
ATOM   3720  HZ2 ACN A 620      42.625  24.438  40.911  1.00  0.00      A    H
ATOM   3721  CT  ACN A 621      27.653  13.756  26.017  1.00  0.00      A    C
ATOM   3722  CZ  ACN A 621      27.510  14.494  24.756  1.00  0.00      A    C
ATOM   3723  NZ  ACN A 621      27.456  15.043  23.724  1.00  0.00      A    N
ATOM   3724  HZ  ACN A 621      26.719  13.223  26.175  1.00  0.00      A    H
ATOM   3725  HZ1 ACN A 621      27.842  14.320  26.927  1.00  0.00      A    H
ATOM   3726  HZ2 ACN A 621      28.414  13.020  25.771  1.00  0.00      A    H
ATOM   3727  CT  ACN A 622      19.121  19.564  38.346  1.00  0.00      A    C
ATOM   3728  CZ  ACN A 622      18.471  20.320  39.362  1.00  0.00      A    C
ATOM   3729  NZ  ACN A 622      17.917  20.934  40.166  1.00  0.00      A    N
ATOM   3730  HZ  ACN A 622      19.320  18.577  38.754  1.00  0.00      A    H
ATOM   3731  HZ1 ACN A 622      20.066  19.993  38.024  1.00  0.00      A    H
ATOM   3732  HZ2 ACN A 622      18.430  19.418  37.519  1.00  0.00      A    H
ATOM   3733  CT  ACN A 623       5.932  25.255   8.294  1.00  0.00      A    C
ATOM   3734  CZ  ACN A 623       7.085  25.747   8.991  1.00  0.00      A    C
ATOM   3735  NZ  ACN A 623       8.013  26.200   9.516  1.00  0.00      A    N
ATOM   3736  HZ  ACN A 623       5.357  24.843   9.119  1.00  0.00      A    H
ATOM   3737  HZ1 ACN A 623       6.126  24.554   7.486  1.00  0.00      A    H
ATOM   3738  HZ2 ACN A 623       5.360  26.108   7.935  1.00  0.00      A    H
ATOM   3739  CT  ACN A 624      28.376  11.594   3.940  1.00  0.00      A    C
ATOM   3740  CZ  ACN A 624      28.950  10.284   4.338  1.00  0.00      A    C
ATOM   3741  NZ  ACN A 624      29.401   9.280   4.690  1.00  0.00      A    N
ATOM   3742  HZ  ACN A 624      27.561  11.923   4.579  1.00  0.00      A    H
ATOM   3743  HZ1 ACN A 624      27.907  11.443   2.971  1.00  0.00      A    H
ATOM   3744  HZ2 ACN A 624      29.157  12.335   4.091  1.00  0.00      A    H
ATOM   3745  CT  ACN A 625      28.287  25.608  23.748  1.00  0.00      A    C
ATOM   3746  CZ  ACN A 625      27.721  26.869  23.374  1.00  0.00      A    C
ATOM   3747  NZ  ACN A 625      27.324  27.887  23.046  1.00  0.00      A    N
ATOM   3748  HZ  ACN A 625      28.064  25.467  24.803  1.00  0.00      A    H
ATOM   3749  HZ1 ACN A 625      29.350  25.773  23.589  1.00  0.00      A    H
ATOM   3750  HZ2 ACN A 625      27.994  24.765  23.129  1.00  0.00      A    H
ATOM   3751  CT  ACN A 626      15.165  40.762   5.042  1.00  0.00      A    C
ATOM   3752  CZ  ACN A 626      14.335  39.674   5.606  1.00  0.00      A    C
ATOM   3753  NZ  ACN A 626      13.655  38.890   6.085  1.00  0.00      A    N
ATOM   3754  HZ  ACN A 626      14.797  41.771   5.211  1.00  0.00      A    H
ATOM   3755  HZ1 ACN A 626      15.293  40.591   3.976  1.00  0.00      A    H
ATOM   3756  HZ2 ACN A 626      16.176  40.762   5.440  1.00  0.00      A    H
ATOM   3757  CT  ACN A 627      29.020  40.505  13.298  1.00  0.00      A    C
ATOM   3758  CZ  ACN A 627      29.857  39.464  12.619  1.00  0.00      A    C
ATOM   3759  NZ  ACN A 627      30.535  38.725  12.028  1.00  0.00      A    N
ATOM   3760  HZ  ACN A 627      28.751  41.316  12.625  1.00  0.00      A    H
ATOM   3761  HZ1 ACN A 627      29.704  40.934  14.026  1.00  0.00      A    H
ATOM   3762  HZ2 ACN A 627      28.148  40.150  13.842  1.00  0.00      A    H
ATOM   3763  CT  ACN A 628      25.066  43.107  20.420  1.00  0.00      A    C
ATOM   3764  CZ  ACN A 628      26.257  43.852  20.083  1.00  0.00      A    C
ATOM   3765  NZ  ACN A 628      27.194  44.496  19.806  1.00  0.00      A    N
ATOM   3766  HZ  ACN A 628      25.342  42.145  20.846  1.00  0.00      A    H
ATOM   3767  HZ1 ACN A 628      24.560  43.088  19.458  1.00  0.00      A    H
ATOM   3768  HZ2 ACN A 628      24.370  43.668  21.038  1.00  0.00      A    H
ATOM   3769  CT  ACN A 629      40.570  12.292  23.428  1.00  0.00      A    C
ATOM   3770  CZ  ACN A 629      41.692  11.763  22.623  1.00  0.00      A    C
ATOM   3771  NZ  ACN A 629      42.574  11.350  22.000  1.00  0.00      A    N
ATOM   3772  HZ  ACN A 629      39.790  12.613  22.742  1.00  0.00      A    H
ATOM   3773  HZ1 ACN A 629      40.881  13.197  23.944  1.00  0.00      A    H
ATOM   3774  HZ2 ACN A 629      40.089  11.582  24.097  1.00  0.00      A    H
ATOM   3775  CT  ACN A 630      36.426   5.872  20.142  1.00  0.00      A    C
ATOM   3776  CZ  ACN A 630      37.045   6.624  19.033  1.00  0.00      A    C
ATOM   3777  NZ  ACN A 630      37.611   7.181  18.238  1.00  0.00      A    N
ATOM   3778  HZ  ACN A 630      36.056   6.641  20.815  1.00  0.00      A    H
ATOM   3779  HZ1 ACN A 630      37.155   5.161  20.523  1.00  0.00      A    H
ATOM   3780  HZ2 ACN A 630      35.559   5.295  19.829  1.00  0.00      A    H
ATOM   3781  CT  ACN A 631      42.079  43.139  21.471  1.00  0.00      A    C
ATOM   3782  CZ  ACN A 631      42.313  43.935  20.261  1.00  0.00      A    C
ATOM   3783  NZ  ACN A 631      42.483  44.494  19.286  1.00  0.00      A    N
ATOM   3784  HZ  ACN A 631      42.974  42.674  21.877  1.00  0.00      A    H
ATOM   3785  HZ1 ACN A 631      41.222  42.473  21.404  1.00  0.00      A    H
ATOM   3786  HZ2 ACN A 631      41.811  43.930  22.166  1.00  0.00      A    H
ATOM   3787  CT  ACN A 632      34.037  45.654  32.341  1.00  0.00      A    C
ATOM   3788  CZ  ACN A 632      33.710  45.312  33.663  1.00  0.00      A    C
ATOM   3789  NZ  ACN A 632      33.426  45.041  34.744  1.00  0.00      A    N
ATOM   3790  HZ  ACN A 632      34.052  46.741  32.323  1.00  0.00      A    H
ATOM   3791  HZ1 ACN A 632      33.354  45.283  31.581  1.00  0.00      A    H
ATOM   3792  HZ2 ACN A 632      34.998  45.223  32.076  1.00  0.00      A    H
ATOM   3793  CT  ACN A 633       6.973  20.739  45.909  1.00  0.00      A    C
ATOM   3794  CZ  ACN A 633       6.685  22.138  45.732  1.00  0.00      A    C
ATOM   3795  NZ  ACN A 633       6.436  23.262  45.643  1.00  0.00      A    N
ATOM   3796  HZ  ACN A 633       8.020  20.563  46.145  1.00  0.00      A    H
ATOM   3797  HZ1 ACN A 633       6.827  20.314  44.919  1.00  0.00      A    H
ATOM   3798  HZ2 ACN A 633       6.339  20.425  46.735  1.00  0.00      A    H
ATOM   3799  CT  ACN A 634       9.860  37.742  17.019  1.00  0.00      A    C
ATOM   3800  CZ  ACN A 634      10.469  36.922  18.092  1.00  0.00      A    C
ATOM   3801  NZ  ACN A 634      11.026  36.315  18.955  1.00  0.00      A    N
ATOM   3802  HZ  ACN A 634       9.193  37.101  16.448  1.00  0.00      A    H
ATOM   3803  HZ1 ACN A 634      10.686  37.977  16.353  1.00  0.00      A    H
ATOM   3804  HZ2 ACN A 634       9.308  38.581  17.434  1.00  0.00      A    H
ATOM   3805  CT  ACN A 635      40.388  31.143  13.123  1.00  0.00      A    C
ATOM   3806  CZ  ACN A 635      39.613  32.201  12.452  1.00  0.00      A    C
ATOM   3807  NZ  ACN A 635      38.965  32.985  11.900  1.00  0.00      A    N
ATOM   3808  HZ  ACN A 635      39.796  30.365  13.598  1.00  0.00      A    H
ATOM   3809  HZ1 ACN A 635      40.997  31.700  13.831  1.00  0.00      A    H
ATOM   3810  HZ2 ACN A 635      41.069  30.626  12.452  1.00  0.00      A    H
ATOM   3811  CT  ACN A 636      25.320  31.273   0.515  1.00  0.00      A    C
ATOM   3812  CZ  ACN A 636      26.664  30.770   0.032  1.00  0.00      A    C
ATOM   3813  NZ  ACN A 636      27.673  30.306  -0.412  1.00  0.00      A    N
ATOM   3814  HZ  ACN A 636      24.619  31.009  -0.272  1.00  0.00      A    H
ATOM   3815  HZ1 ACN A 636      25.271  32.343   0.705  1.00  0.00      A    H
ATOM   3816  HZ2 ACN A 636      25.124  30.716   1.428  1.00  0.00      A    H
ATOM   3817  CT  ACN A 637      14.443  21.600   8.781  1.00  0.00      A    C
ATOM   3818  CZ  ACN A 637      13.928  21.982  10.113  1.00  0.00      A    C
ATOM   3819  NZ  ACN A 637      13.530  22.290  11.123  1.00  0.00      A    N
ATOM   3820  HZ  ACN A 637      15.000  20.667   8.797  1.00  0.00      A    H
ATOM   3821  HZ1 ACN A 637      15.127  22.365   8.424  1.00  0.00      A    H
ATOM   3822  HZ2 ACN A 637      13.535  21.679   8.188  1.00  0.00      A    H
ATOM   3823  CT  ACN A 638      28.421  40.105  23.932  1.00  0.00      A    C
ATOM   3824  CZ  ACN A 638      27.699  41.290  23.329  1.00  0.00      A    C
ATOM   3825  NZ  ACN A 638      27.134  42.214  22.858  1.00  0.00      A    N
ATOM   3826  HZ  ACN A 638      28.055  39.844  24.922  1.00  0.00      A    H
ATOM   3827  HZ1 ACN A 638      29.496  40.258  23.875  1.00  0.00      A    H
ATOM   3828  HZ2 ACN A 638      28.166  39.319  23.226  1.00  0.00      A    H
ATOM   3829  CT  ACN A 639      28.908  31.436  41.026  1.00  0.00      A    C
ATOM   3830  CZ  ACN A 639      29.228  32.104  42.276  1.00  0.00      A    C
ATOM   3831  NZ  ACN A 639      29.499  32.641  43.230  1.00  0.00      A    N
ATOM   3832  HZ  ACN A 639      29.667  31.707  40.297  1.00  0.00      A    H
ATOM   3833  HZ1 ACN A 639      27.980  31.870  40.661  1.00  0.00      A    H
ATOM   3834  HZ2 ACN A 639      29.033  30.363  41.145  1.00  0.00      A    H
ATOM   3835  CT  ACN A 640      23.577  24.455  27.413  1.00  0.00      A    C
ATOM   3836  CZ  ACN A 640      24.609  24.771  26.465  1.00  0.00      A    C
ATOM   3837  NZ  ACN A 640      25.444  24.961  25.669  1.00  0.00      A    N
ATOM   3838  HZ  ACN A 640      23.964  24.694  28.400  1.00  0.00      A    H
ATOM   3839  HZ1 ACN A 640      23.410  23.392  27.262  1.00  0.00      A    H
ATOM   3840  HZ2 ACN A 640      22.730  25.100  27.193  1.00  0.00      A    H
ATOM   3841  CT  ACN A 641      19.965  18.576  27.386  1.00  0.00      A    C
ATOM   3842  CZ  ACN A 641      20.034  17.156  27.126  1.00  0.00      A    C
ATOM   3843  NZ  ACN A 641      20.065  16.022  26.989  1.00  0.00      A    N
ATOM   3844  HZ  ACN A 641      19.982  19.067  26.416  1.00  0.00      A    H
ATOM   3845  HZ1 ACN A 641      20.906  18.845  27.860  1.00  0.00      A    H
ATOM   3846  HZ2 ACN A 641      19.127  18.796  28.042  1.00  0.00      A    H
ATOM   3847  CT  ACN A 642      31.746  40.892   8.720  1.00  0.00      A    C
ATOM   3848  CZ  ACN A 642      30.336  41.373   8.830  1.00  0.00      A    C
ATOM   3849  NZ  ACN A 642      29.211  41.751   8.882  1.00  0.00      A    N
ATOM   3850  HZ  ACN A 642      31.865  40.227   9.572  1.00  0.00      A    H
ATOM   3851  HZ1 ACN A 642      32.343  41.766   8.970  1.00  0.00      A    H
ATOM   3852  HZ2 ACN A 642      32.099  40.443   7.796  1.00  0.00      A    H
ATOM   3853  CT  ACN A 643       1.361  44.509  13.191  1.00  0.00      A    C
ATOM   3854  CZ  ACN A 643       1.016  45.212  14.433  1.00  0.00      A    C
ATOM   3855  NZ  ACN A 643       0.796  45.821  15.456  1.00  0.00      A    N
ATOM   3856  HZ  ACN A 643       0.472  44.494  12.564  1.00  0.00      A    H
ATOM   3857  HZ1 ACN A 643       1.648  43.514  13.521  1.00  0.00      A    H
ATOM   3858  HZ2 ACN A 643       2.246  44.929  12.722  1.00  0.00      A    H
ATOM   3859  CT  ACN A 644      47.006  21.928   8.708  1.00  0.00      A    C
ATOM   3860  CZ  ACN A 644      45.909  21.023   8.456  1.00  0.00      A    C
ATOM   3861  NZ  ACN A 644      45.036  20.279   8.350  1.00  0.00      A    N
ATOM   3862  HZ  ACN A 644      47.319  21.650   9.711  1.00  0.00      A    H
ATOM   3863  HZ1 ACN A 644      46.534  22.905   8.776  1.00  0.00      A    H
ATOM   3864  HZ2 ACN A 644      47.803  21.840   7.974  1.00  0.00      A    H
ATOM   3865  CT  ACN A 645       9.426  10.824  42.346  1.00  0.00      A    C
ATOM   3866  CZ  ACN A 645      10.743  11.351  42.198  1.00  0.00      A    C
ATOM   3867  NZ  ACN A 645      11.836  11.767  42.054  1.00  0.00      A    N
ATOM   3868  HZ  ACN A 645       8.755  11.461  42.916  1.00  0.00      A    H
ATOM   3869  HZ1 ACN A 645       9.565   9.885  42.876  1.00  0.00      A    H
ATOM   3870  HZ2 ACN A 645       9.023  10.606  41.361  1.00  0.00      A    H
ATOM   3871  CT  ACN A 646      40.998   6.495  31.111  1.00  0.00      A    C
ATOM   3872  CZ  ACN A 646      42.358   6.158  31.418  1.00  0.00      A    C
ATOM   3873  NZ  ACN A 646      43.412   5.941  31.777  1.00  0.00      A    N
ATOM   3874  HZ  ACN A 646      40.227   5.863  31.545  1.00  0.00      A    H
ATOM   3875  HZ1 ACN A 646      41.030   6.546  30.026  1.00  0.00      A    H
ATOM   3876  HZ2 ACN A 646      40.848   7.511  31.466  1.00  0.00      A    H
ATOM   3877  CT  ACN A 647      39.171  14.719   9.697  1.00  0.00      A    C
ATOM   3878  CZ  ACN A 647      40.224  15.740   9.376  1.00  0.00      A    C
ATOM   3879  NZ  ACN A 647      41.011  16.544   9.171  1.00  0.00      A    N
ATOM   3880  HZ  ACN A 647      39.419  13.762   9.245  1.00  0.00      A    H
ATOM   3881  HZ1 ACN A 647      38.235  15.003   9.222  1.00  0.00      A    H
ATOM   3882  HZ2 ACN A 647      39.102  14.628  10.778  1.00  0.00      A    H
ATOM   3883  CT  ACN A 648      19.012  25.666  31.534  1.00  0.00      A    C
ATOM   3884  CZ  ACN A 648      18.694  25.663  32.950  1.00  0.00      A    C
ATOM   3885  NZ  ACN A 648      18.524  25.678  34.102  1.00  0.00      A    N
ATOM   3886  HZ  ACN A 648      18.269  25.066  31.015  1.00  0.00      A    H
ATOM   3887  HZ1 ACN A 648      20.031  25.301  31.428  1.00  0.00      A    H
ATOM   3888  HZ2 ACN A 648      18.980  26.683  31.153  1.00  0.00      A    H
ATOM   3889  CT  ACN A 649      13.042  42.093  14.293  1.00  0.00      A    C
ATOM   3890  CZ  ACN A 649      12.240  40.961  14.790  1.00  0.00      A    C
ATOM   3891  NZ  ACN A 649      11.631  40.112  15.208  1.00  0.00      A    N
ATOM   3892  HZ  ACN A 649      12.511  43.034  14.183  1.00  0.00      A    H
ATOM   3893  HZ1 ACN A 649      13.445  41.839  13.316  1.00  0.00      A    H
ATOM   3894  HZ2 ACN A 649      13.796  42.267  15.057  1.00  0.00      A    H
ATOM   3895  CT  ACN A 650       1.923  24.383  -0.032  1.00  0.00      A    C
ATOM   3896  CZ  ACN A 650       2.605  23.913   1.154  1.00  0.00      A    C
ATOM   3897  NZ  ACN A 650       3.104  23.498   2.072  1.00  0.00      A    N
ATOM   3898  HZ  ACN A 650       2.719  24.494  -0.763  1.00  0.00      A    H
ATOM   3899  HZ1 ACN A 650       1.416  25.313   0.215  1.00  0.00      A    H
ATOM   3900  HZ2 ACN A 650       1.297  23.596  -0.444  1.00  0.00      A    H
ATOM   3901  CT  ACN A 651      25.223  37.695   2.132  1.00  0.00      A    C
ATOM   3902  CZ  ACN A 651      24.584  38.899   1.634  1.00  0.00      A    C
ATOM   3903  NZ  ACN A 651      24.139  39.846   1.168  1.00  0.00      A    N
ATOM   3904  HZ  ACN A 651      26.250  37.767   1.782  1.00  0.00      A    H
ATOM   3905  HZ1 ACN A 651      24.635  36.904   1.672  1.00  0.00      A    H
ATOM   3906  HZ2 ACN A 651      25.245  37.848   3.208  1.00  0.00      A    H
ATOM   3907  CT  ACN A 652      12.762  30.984  35.458  1.00  0.00      A    C
ATOM   3908  CZ  ACN A 652      13.318  29.658  35.270  1.00  0.00      A    C
ATOM   3909  NZ  ACN A 652      13.686  28.589  35.064  1.00  0.00      A    N
ATOM   3910  HZ  ACN A 652      11.683  30.879  35.542  1.00  0.00      A    H
ATOM   3911  HZ1 ACN A 652      12.909  31.594  34.571  1.00  0.00      A    H
ATOM   3912  HZ2 ACN A 652      13.193  31.440  36.346  1.00  0.00      A    H
ATOM   3913  CT  ACN A 653      29.229  14.862   1.397  1.00  0.00      A    C
ATOM   3914  CZ  ACN A 653      27.983  15.031   0.593  1.00  0.00      A    C
ATOM   3915  NZ  ACN A 653      27.018  15.167   0.003  1.00  0.00      A    N
ATOM   3916  HZ  ACN A 653      29.593  13.849   1.547  1.00  0.00      A    H
ATOM   3917  HZ1 ACN A 653      29.094  15.272   2.395  1.00  0.00      A    H
ATOM   3918  HZ2 ACN A 653      29.940  15.494   0.871  1.00  0.00      A    H
ATOM   3919  CT  ACN A 654      37.605  16.796  44.423  1.00  0.00      A    C
ATOM   3920  CZ  ACN A 654      38.681  17.783  44.504  1.00  0.00      A    C
ATOM   3921  NZ  ACN A 654      39.516  18.569  44.599  1.00  0.00      A    N
ATOM   3922  HZ  ACN A 654      37.083  16.911  43.476  1.00  0.00      A    H
ATOM   3923  HZ1 ACN A 654      36.927  17.216  45.161  1.00  0.00      A    H
ATOM   3924  HZ2 ACN A 654      38.005  15.797  44.575  1.00  0.00      A    H
ATOM   3925  CT  ACN A 655      29.264  44.535  43.495  1.00  0.00      A    C
ATOM   3926  CZ  ACN A 655      28.620  43.379  42.896  1.00  0.00      A    C
ATOM   3927  NZ  ACN A 655      28.096  42.487  42.484  1.00  0.00      A    N
ATOM   3928  HZ  ACN A 655      30.330  44.503  43.284  1.00  0.00      A    H
ATOM   3929  HZ1 ACN A 655      29.105  44.668  44.562  1.00  0.00      A    H
ATOM   3930  HZ2 ACN A 655      28.793  45.466  43.189  1.00  0.00      A    H
ATOM   3931  CT  ACN A 656       5.954   6.991   4.970  1.00  0.00      A    C
ATOM   3932  CZ  ACN A 656       4.773   6.544   5.719  1.00  0.00      A    C
ATOM   3933  NZ  ACN A 656       3.780   6.159   6.282  1.00  0.00      A    N
ATOM   3934  HZ  ACN A 656       6.847   6.700   5.518  1.00  0.00      A    H
ATOM   3935  HZ1 ACN A 656       5.907   8.075   5.022  1.00  0.00      A    H
ATOM   3936  HZ2 ACN A 656       5.933   6.573   3.967  1.00  0.00      A    H
ATOM   3937  CT  ACN A 657      24.282  24.257  22.931  1.00  0.00      A    C
ATOM   3938  CZ  ACN A 657      23.738  25.572  22.591  1.00  0.00      A    C
ATOM   3939  NZ  ACN A 657      23.228  26.608  22.383  1.00  0.00      A    N
ATOM   3940  HZ  ACN A 657      23.577  23.544  22.511  1.00  0.00      A    H
ATOM   3941  HZ1 ACN A 657      24.358  24.136  24.008  1.00  0.00      A    H
ATOM   3942  HZ2 ACN A 657      25.235  24.149  22.420  1.00  0.00      A    H
ATOM   3943  CT  ACN A 658       5.781  23.482   3.743  1.00  0.00      A    C
ATOM   3944  CZ  ACN A 658       5.575  24.896   4.171  1.00  0.00      A    C
ATOM   3945  NZ  ACN A 658       5.385  25.991   4.559  1.00  0.00      A    N
ATOM   3946  HZ  ACN A 658       6.716  23.227   4.236  1.00  0.00      A    H
ATOM   3947  HZ1 ACN A 658       5.974  23.458   2.674  1.00  0.00      A    H
ATOM   3948  HZ2 ACN A 658       4.926  22.897   4.073  1.00  0.00      A    H
ATOM   3949  CT  ACN A 659       3.860  41.486  34.901  1.00  0.00      A    C
ATOM   3950  CZ  ACN A 659       3.997  42.565  35.890  1.00  0.00      A    C
ATOM   3951  NZ  ACN A 659       4.106  43.438  36.648  1.00  0.00      A    N
ATOM   3952  HZ  ACN A 659       4.737  40.896  35.154  1.00  0.00      A    H
ATOM   3953  HZ1 ACN A 659       3.765  41.939  33.917  1.00  0.00      A    H
ATOM   3954  HZ2 ACN A 659       2.964  40.922  35.147  1.00  0.00      A    H
ATOM   3955  CT  ACN A 660       5.642  16.110  17.539  1.00  0.00      A    C
ATOM   3956  CZ  ACN A 660       6.584  16.487  18.598  1.00  0.00      A    C
ATOM   3957  NZ  ACN A 660       7.320  16.786  19.425  1.00  0.00      A    N
ATOM   3958  HZ  ACN A 660       5.126  17.023  17.254  1.00  0.00      A    H
ATOM   3959  HZ1 ACN A 660       4.844  15.455  17.880  1.00  0.00      A    H
ATOM   3960  HZ2 ACN A 660       6.153  15.526  16.778  1.00  0.00      A    H
ATOM   3961  CT  ACN A 661      43.950  42.923  37.662  1.00  0.00      A    C
ATOM   3962  CZ  ACN A 661      44.047  43.029  39.102  1.00  0.00      A    C
ATOM   3963  NZ  ACN A 661      44.117  43.085  40.283  1.00  0.00      A    N
ATOM   3964  HZ  ACN A 661      44.751  42.240  37.391  1.00  0.00      A    H
ATOM   3965  HZ1 ACN A 661      44.063  43.845  37.097  1.00  0.00      A    H
ATOM   3966  HZ2 ACN A 661      42.995  42.482  37.388  1.00  0.00      A    H
ATOM   3967  CT  ACN A 662      21.611  18.086  41.574  1.00  0.00      A    C
ATOM   3968  CZ  ACN A 662      22.981  18.557  41.882  1.00  0.00      A    C
ATOM   3969  NZ  ACN A 662      24.027  19.023  42.120  1.00  0.00      A    N
ATOM   3970  HZ  ACN A 662      20.908  18.908  41.687  1.00  0.00      A    H
ATOM   3971  HZ1 ACN A 662      21.423  17.221  42.205  1.00  0.00      A    H
ATOM   3972  HZ2 ACN A 662      21.787  17.667  40.586  1.00  0.00      A    H
ATOM   3973  CT  ACN A 663      32.807  40.946  30.743  1.00  0.00      A    C
ATOM   3974  CZ  ACN A 663      32.493  41.155  32.158  1.00  0.00      A    C
ATOM   3975  NZ  ACN A 663      32.238  41.247  33.253  1.00  0.00      A    N
ATOM   3976  HZ  ACN A 663      31.828  40.955  30.271  1.00  0.00      A    H
ATOM   3977  HZ1 ACN A 663      33.310  39.999  30.563  1.00  0.00      A    H
ATOM   3978  HZ2 ACN A 663      33.367  41.779  30.325  1.00  0.00      A    H
ATOM   3979  CT  ACN A 664      33.856   6.713  37.265  1.00  0.00      A    C
ATOM   3980  CZ  ACN A 664      33.887   7.827  38.166  1.00  0.00      A    C
ATOM   3981  NZ  ACN A 664      33.965   8.733  38.885  1.00  0.00      A    N
ATOM   3982  HZ  ACN A 664      33.709   7.196  36.302  1.00  0.00      A    H
ATOM   3983  HZ1 ACN A 664      32.998   6.090  37.504  1.00  0.00      A    H
ATOM   3984  HZ2 ACN A 664      34.759   6.108  37.280  1.00  0.00      A    H
ATOM   3985  CT  ACN A 665      46.015  11.841  35.248  1.00  0.00      A    C
ATOM   3986  CZ  ACN A 665      45.309  10.605  34.842  1.00  0.00      A    C
ATOM   3987  NZ  ACN A 665      44.807   9.638  34.449  1.00  0.00      A    N
ATOM   3988  HZ  ACN A 665      46.005  12.509  34.390  1.00  0.00      A    H
ATOM   3989  HZ1 ACN A 665      47.040  11.498  35.363  1.00  0.00      A    H
ATOM   3990  HZ2 ACN A 665      45.583  12.264  36.151  1.00  0.00      A    H
ATOM   3991  CT  ACN A 666       4.769  13.161   3.260  1.00  0.00      A    C
ATOM   3992  CZ  ACN A 666       4.143  14.307   2.634  1.00  0.00      A    C
ATOM   3993  NZ  ACN A 666       3.597  15.191   2.134  1.00  0.00      A    N
ATOM   3994  HZ  ACN A 666       5.805  13.490   3.280  1.00  0.00      A    H
ATOM   3995  HZ1 ACN A 666       4.517  12.238   2.744  1.00  0.00      A    H
ATOM   3996  HZ2 ACN A 666       4.394  13.091   4.277  1.00  0.00      A    H
ATOM   3997  CT  ACN A 667      24.048  16.826  38.591  1.00  0.00      A    C
ATOM   3998  CZ  ACN A 667      25.011  17.376  37.627  1.00  0.00      A    C
ATOM   3999  NZ  ACN A 667      25.781  17.780  36.874  1.00  0.00      A    N
ATOM   4000  HZ  ACN A 667      24.110  15.754  38.756  1.00  0.00      A    H
ATOM   4001  HZ1 ACN A 667      23.079  17.092  38.175  1.00  0.00      A    H
ATOM   4002  HZ2 ACN A 667      24.203  17.292  39.561  1.00  0.00      A    H
ATOM   4003  CT  ACN A 668      30.468  34.255  11.719  1.00  0.00      A    C
ATOM   4004  CZ  ACN A 668      30.227  33.074  12.499  1.00  0.00      A    C
ATOM   4005  NZ  ACN A 668      30.044  32.101  13.150  1.00  0.00      A    N
ATOM   4006  HZ  ACN A 668      30.488  35.105  12.397  1.00  0.00      A    H
ATOM   4007  HZ1 ACN A 668      29.893  34.400  10.809  1.00  0.00      A    H
ATOM   4008  HZ2 ACN A 668      31.450  33.997  11.332  1.00  0.00      A    H
ATOM   4009  CT  ACN A 669       3.611  32.330  28.971  1.00  0.00      A    C
ATOM   4010  CZ  ACN A 669       3.871  33.580  28.242  1.00  0.00      A    C
ATOM   4011  NZ  ACN A 669       3.994  34.570  27.616  1.00  0.00      A    N
ATOM   4012  HZ  ACN A 669       3.689  32.554  30.031  1.00  0.00      A    H
ATOM   4013  HZ1 ACN A 669       4.443  31.656  28.783  1.00  0.00      A    H
ATOM   4014  HZ2 ACN A 669       2.667  31.825  28.782  1.00  0.00      A    H
ATOM   4015  CT  ACN A 670      27.407   7.088  44.333  1.00  0.00      A    C
ATOM   4016  CZ  ACN A 670      28.869   7.122  44.583  1.00  0.00      A    C
ATOM   4017  NZ  ACN A 670      29.987   7.185  44.745  1.00  0.00      A    N
ATOM   4018  HZ  ACN A 670      26.761   7.198  45.200  1.00  0.00      A    H
ATOM   4019  HZ1 ACN A 670      27.317   6.091  43.910  1.00  0.00      A    H
ATOM   4020  HZ2 ACN A 670      27.053   7.801  43.593  1.00  0.00      A    H
ATOM   4021  CT  ACN A 671      44.829  44.763  27.265  1.00  0.00      A    C
ATOM   4022  CZ  ACN A 671      46.050  43.920  27.296  1.00  0.00      A    C
ATOM   4023  NZ  ACN A 671      47.035  43.340  27.326  1.00  0.00      A    N
ATOM   4024  HZ  ACN A 671      45.232  45.770  27.328  1.00  0.00      A    H
ATOM   4025  HZ1 ACN A 671      44.131  44.637  28.088  1.00  0.00      A    H
ATOM   4026  HZ2 ACN A 671      44.284  44.704  26.327  1.00  0.00      A    H
ATOM   4027  CT  ACN A 672      31.122  24.195  41.478  1.00  0.00      A    C
ATOM   4028  CZ  ACN A 672      31.527  24.538  42.853  1.00  0.00      A    C
ATOM   4029  NZ  ACN A 672      31.806  24.823  43.928  1.00  0.00      A    N
ATOM   4030  HZ  ACN A 672      32.042  24.062  40.913  1.00  0.00      A    H
ATOM   4031  HZ1 ACN A 672      30.620  25.120  41.206  1.00  0.00      A    H
ATOM   4032  HZ2 ACN A 672      30.415  23.371  41.438  1.00  0.00      A    H
ATOM   4033  CT  ACN A 673       7.165  36.126  20.127  1.00  0.00      A    C
ATOM   4034  CZ  ACN A 673       7.034  35.098  21.160  1.00  0.00      A    C
ATOM   4035  NZ  ACN A 673       6.908  34.284  22.033  1.00  0.00      A    N
ATOM   4036  HZ  ACN A 673       8.163  36.544  20.027  1.00  0.00      A    H
ATOM   4037  HZ1 ACN A 673       6.690  37.087  20.309  1.00  0.00      A    H
ATOM   4038  HZ2 ACN A 673       6.647  35.809  19.225  1.00  0.00      A    H
ATOM   4039  CT  ACN A 674      24.241  45.629  13.665  1.00  0.00      A    C
ATOM   4040  CZ  ACN A 674      24.604  45.497  12.241  1.00  0.00      A    C
ATOM   4041  NZ  ACN A 674      24.882  45.451  11.101  1.00  0.00      A    N
ATOM   4042  HZ  ACN A 674      25.092  46.052  14.192  1.00  0.00      A    H
ATOM   4043  HZ1 ACN A 674      24.090  44.597  13.974  1.00  0.00      A    H
ATOM   4044  HZ2 ACN A 674      23.299  46.108  13.921  1.00  0.00      A    H
ATOM   4045  CT  ACN A 675      35.694  21.087   5.368  1.00  0.00      A    C
ATOM   4046  CZ  ACN A 675      36.455  20.575   6.512  1.00  0.00      A    C
ATOM   4047  NZ  ACN A 675      37.054  20.168   7.426  1.00  0.00      A    N
ATOM   4048  HZ  ACN A 675      35.981  20.585   4.447  1.00  0.00      A    H
ATOM   4049  HZ1 ACN A 675      35.783  22.157   5.201  1.00  0.00      A    H
ATOM   4050  HZ2 ACN A 675      34.661  20.890   5.643  1.00  0.00      A    H
ATOM   4051  CT  ACN A 676      20.935  25.103  10.719  1.00  0.00      A    C
ATOM   4052  CZ  ACN A 676      20.544  24.529  11.978  1.00  0.00      A    C
ATOM   4053  NZ  ACN A 676      20.164  24.128  13.037  1.00  0.00      A    N
ATOM   4054  HZ  ACN A 676      20.915  24.483   9.826  1.00  0.00      A    H
ATOM   4055  HZ1 ACN A 676      21.883  25.622  10.833  1.00  0.00      A    H
ATOM   4056  HZ2 ACN A 676      20.267  25.935  10.509  1.00  0.00      A    H
ATOM   4057  CT  ACN A 677      14.267  27.031  29.203  1.00  0.00      A    C
ATOM   4058  CZ  ACN A 677      15.197  26.647  30.308  1.00  0.00      A    C
ATOM   4059  NZ  ACN A 677      15.921  26.357  31.200  1.00  0.00      A    N
ATOM   4060  HZ  ACN A 677      13.296  26.585  29.403  1.00  0.00      A    H
ATOM   4061  HZ1 ACN A 677      14.617  26.738  28.217  1.00  0.00      A    H
ATOM   4062  HZ2 ACN A 677      14.225  28.115  29.284  1.00  0.00      A    H
ATOM   4063  CT  ACN A 678      23.286   5.320   8.478  1.00  0.00      A    C
ATOM   4064  CZ  ACN A 678      22.464   4.354   9.173  1.00  0.00      A    C
ATOM   4065  NZ  ACN A 678      21.754   3.628   9.736  1.00  0.00      A    N
ATOM   4066  HZ  ACN A 678      22.666   6.102   8.045  1.00  0.00      A    H
ATOM   4067  HZ1 ACN A 678      23.841   4.899   7.644  1.00  0.00      A    H
ATOM   4068  HZ2 ACN A 678      24.026   5.678   9.190  1.00  0.00      A    H
ATOM   4069  CT  ACN A 679      44.058  13.069  29.158  1.00  0.00      A    C
ATOM   4070  CZ  ACN A 679      44.269  12.612  27.735  1.00  0.00      A    C
ATOM   4071  NZ  ACN A 679      44.356  12.256  26.631  1.00  0.00      A    N
ATOM   4072  HZ  ACN A 679      44.435  12.285  29.809  1.00  0.00      A    H
ATOM   4073  HZ1 ACN A 679      42.975  13.103  29.243  1.00  0.00      A    H
ATOM   4074  HZ2 ACN A 679      44.382  14.098  29.293  1.00  0.00      A    H
ATOM   4075  CT  ACN A 680      29.590  36.292  16.450  1.00  0.00      A    C
ATOM   4076  CZ  ACN A 680      30.655  35.838  17.259  1.00  0.00      A    C
ATOM   4077  NZ  ACN A 680      31.522  35.434  17.850  1.00  0.00      A    N
ATOM   4078  HZ  ACN A 680      29.189  37.186  16.920  1.00  0.00      A    H
ATOM   4079  HZ1 ACN A 680      28.814  35.534  16.520  1.00  0.00      A    H
ATOM   4080  HZ2 ACN A 680      29.958  36.539  15.458  1.00  0.00      A    H
ATOM   4081  CT  ACN A 681      23.656   8.654  41.019  1.00  0.00      A    C
ATOM   4082  CZ  ACN A 681      22.626   7.621  40.901  1.00  0.00      A    C
ATOM   4083  NZ  ACN A 681      21.808   6.818  40.870  1.00  0.00      A    N
ATOM   4084  HZ  ACN A 681      23.853   8.962  42.043  1.00  0.00      A    H
ATOM   4085  HZ1 ACN A 681      23.298   9.533  40.489  1.00  0.00      A    H
ATOM   4086  HZ2 ACN A 681      24.616   8.310  40.643  1.00  0.00      A    H
ATOM   4087  CT  ACN A 682       2.098   2.604  32.648  1.00  0.00      A    C
ATOM   4088  CZ  ACN A 682       3.415   2.464  32.085  1.00  0.00      A    C
ATOM   4089  NZ  ACN A 682       4.426   2.321  31.599  1.00  0.00      A    N
ATOM   4090  HZ  ACN A 682       2.255   3.244  33.512  1.00  0.00      A    H
ATOM   4091  HZ1 ACN A 682       1.859   1.577  32.911  1.00  0.00      A    H
ATOM   4092  HZ2 ACN A 682       1.425   2.941  31.864  1.00  0.00      A    H
ATOM   4093  CT  ACN A 683      31.513   6.651   4.544  1.00  0.00      A    C
ATOM   4094  CZ  ACN A 683      31.881   5.272   4.666  1.00  0.00      A    C
ATOM   4095  NZ  ACN A 683      32.215   4.138   4.730  1.00  0.00      A    N
ATOM   4096  HZ  ACN A 683      30.629   6.781   3.925  1.00  0.00      A    H
ATOM   4097  HZ1 ACN A 683      32.435   7.071   4.150  1.00  0.00      A    H
ATOM   4098  HZ2 ACN A 683      31.393   6.899   5.596  1.00  0.00      A    H
ATOM   4099  CT  ACN A 684       4.259  38.396  11.446  1.00  0.00      A    C
ATOM   4100  CZ  ACN A 684       4.323  39.413  10.346  1.00  0.00      A    C
ATOM   4101  NZ  ACN A 684       4.287  40.223   9.561  1.00  0.00      A    N
ATOM   4102  HZ  ACN A 684       3.484  38.503  12.200  1.00  0.00      A    H
ATOM   4103  HZ1 ACN A 684       5.202  38.427  11.985  1.00  0.00      A    H
ATOM   4104  HZ2 ACN A 684       4.151  37.429  10.961  1.00  0.00      A    H
ATOM   4105  CT  ACN A 685      23.406  20.651  25.189  1.00  0.00      A    C
ATOM   4106  CZ  ACN A 685      24.408  20.870  26.229  1.00  0.00      A    C
ATOM   4107  NZ  ACN A 685      25.219  21.108  27.047  1.00  0.00      A    N
ATOM   4108  HZ  ACN A 685      23.832  20.469  24.206  1.00  0.00      A    H
ATOM   4109  HZ1 ACN A 685      22.768  21.514  25.017  1.00  0.00      A    H
ATOM   4110  HZ2 ACN A 685      22.808  19.776  25.429  1.00  0.00      A    H
ATOM   4111  CT  ACN A 686      32.671  23.692  10.043  1.00  0.00      A    C
ATOM   4112  CZ  ACN A 686      33.575  23.173   8.984  1.00  0.00      A    C
ATOM   4113  NZ  ACN A 686      34.298  22.808   8.144  1.00  0.00      A    N
ATOM   4114  HZ  ACN A 686      33.331  24.257  10.697  1.00  0.00      A    H
ATOM   4115  HZ1 ACN A 686      32.169  22.867  10.542  1.00  0.00      A    H
ATOM   4116  HZ2 ACN A 686      31.994  24.407   9.582  1.00  0.00      A    H
ATOM   4117  CT  ACN A 687      10.852  41.025  41.112  1.00  0.00      A    C
ATOM   4118  CZ  ACN A 687      11.730  40.865  42.227  1.00  0.00      A    C
ATOM   4119  NZ  ACN A 687      12.423  40.758  43.176  1.00  0.00      A    N
ATOM   4120  HZ  ACN A 687       9.908  40.557  41.379  1.00  0.00      A    H
ATOM   4121  HZ1 ACN A 687      11.325  40.541  40.262  1.00  0.00      A    H
ATOM   4122  HZ2 ACN A 687      10.723  42.091  40.937  1.00  0.00      A    H
ATOM   4123  CT  ACN A 688      38.667  30.184   5.005  1.00  0.00      A    C
ATOM   4124  CZ  ACN A 688      39.222  31.169   5.931  1.00  0.00      A    C
ATOM   4125  NZ  ACN A 688      39.718  31.945   6.665  1.00  0.00      A    N
ATOM   4126  HZ  ACN A 688      37.921  30.628   4.352  1.00  0.00      A    H
ATOM   4127  HZ1 ACN A 688      38.324  29.229   5.394  1.00  0.00      A    H
ATOM   4128  HZ2 ACN A 688      39.523  29.951   4.377  1.00  0.00      A    H
ATOM   4129  CT  ACN A 689      32.054  36.872  43.146  1.00  0.00      A    C
ATOM   4130  CZ  ACN A 689      32.348  38.013  42.373  1.00  0.00      A    C
ATOM   4131  NZ  ACN A 689      32.659  38.922  41.691  1.00  0.00      A    N
ATOM   4132  HZ  ACN A 689      32.649  36.725  44.044  1.00  0.00      A    H
ATOM   4133  HZ1 ACN A 689      32.050  35.940  42.587  1.00  0.00      A    H
ATOM   4134  HZ2 ACN A 689      31.029  37.082  43.441  1.00  0.00      A    H
ATOM   4135  CT  ACN A 690      24.120  37.599  44.298  1.00  0.00      A    C
ATOM   4136  CZ  ACN A 690      24.314  36.567  45.338  1.00  0.00      A    C
ATOM   4137  NZ  ACN A 690      24.497  35.751  46.107  1.00  0.00      A    N
ATOM   4138  HZ  ACN A 690      23.989  37.153  43.316  1.00  0.00      A    H
ATOM   4139  HZ1 ACN A 690      24.996  38.242  44.343  1.00  0.00      A    H
ATOM   4140  HZ2 ACN A 690      23.187  38.113  44.515  1.00  0.00      A    H
ATOM   4141  CT  ACN A 691      12.629   5.510  27.818  1.00  0.00      A    C
ATOM   4142  CZ  ACN A 691      13.725   4.949  28.522  1.00  0.00      A    C
ATOM   4143  NZ  ACN A 691      14.674   4.514  29.054  1.00  0.00      A    N
ATOM   4144  HZ  ACN A 691      12.848   6.444  27.308  1.00  0.00      A    H
ATOM   4145  HZ1 ACN A 691      11.828   5.617  28.545  1.00  0.00      A    H
ATOM   4146  HZ2 ACN A 691      12.227   4.757  27.145  1.00  0.00      A    H
ATOM   4147  CT  ACN A 692      19.602  12.555  34.999  1.00  0.00      A    C
ATOM   4148  CZ  ACN A 692      19.109  11.308  35.633  1.00  0.00      A    C
ATOM   4149  NZ  ACN A 692      18.805  10.290  36.097  1.00  0.00      A    N
ATOM   4150  HZ  ACN A 692      19.216  12.647  33.987  1.00  0.00      A    H
ATOM   4151  HZ1 ACN A 692      20.676  12.394  34.962  1.00  0.00      A    H
ATOM   4152  HZ2 ACN A 692      19.342  13.442  35.571  1.00  0.00      A    H
ATOM   4153  CT  ACN A 693      21.569   6.302  43.964  1.00  0.00      A    C
ATOM   4154  CZ  ACN A 693      23.007   6.537  43.907  1.00  0.00      A    C
ATOM   4155  NZ  ACN A 693      24.143   6.784  43.860  1.00  0.00      A    N
ATOM   4156  HZ  ACN A 693      21.068   7.235  43.721  1.00  0.00      A    H
ATOM   4157  HZ1 ACN A 693      21.312   6.039  44.986  1.00  0.00      A    H
ATOM   4158  HZ2 ACN A 693      21.275   5.490  43.304  1.00  0.00      A    H
ATOM   4159  CT  ACN A 694      20.546  11.547   3.992  1.00  0.00      A    C
ATOM   4160  CZ  ACN A 694      19.084  11.350   3.957  1.00  0.00      A    C
ATOM   4161  NZ  ACN A 694      17.949  11.209   3.881  1.00  0.00      A    N
ATOM   4162  HZ  ACN A 694      21.063  11.037   3.182  1.00  0.00      A    H
ATOM   4163  HZ1 ACN A 694      21.100  11.360   4.908  1.00  0.00      A    H
ATOM   4164  HZ2 ACN A 694      20.512  12.620   3.819  1.00  0.00      A    H
ATOM   4165  CT  ACN A 695      14.845  35.154  37.552  1.00  0.00      A    C
ATOM   4166  CZ  ACN A 695      14.310  35.102  36.169  1.00  0.00      A    C
ATOM   4167  NZ  ACN A 695      13.863  35.036  35.085  1.00  0.00      A    N
ATOM   4168  HZ  ACN A 695      15.924  35.247  37.643  1.00  0.00      A    H
ATOM   4169  HZ1 ACN A 695      14.481  34.295  38.110  1.00  0.00      A    H
ATOM   4170  HZ2 ACN A 695      14.370  35.979  38.076  1.00  0.00      A    H
ATOM   4171  CT  ACN A 696      20.070   3.539  -0.241  1.00  0.00      A    C
ATOM   4172  CZ  ACN A 696      19.619   2.929   1.045  1.00  0.00      A    C
ATOM   4173  NZ  ACN A 696      19.294   2.489   2.081  1.00  0.00      A    N
ATOM   4174  HZ  ACN A 696      19.896   3.028  -1.184  1.00  0.00      A    H
ATOM   4175  HZ1 ACN A 696      21.105   3.867  -0.181  1.00  0.00      A    H
ATOM   4176  HZ2 ACN A 696      19.394   4.390  -0.268  1.00  0.00      A    H
ATOM   4177  CT  ACN A 697       0.900  12.455  42.185  1.00  0.00      A    C
ATOM   4178  CZ  ACN A 697       2.264  12.033  42.479  1.00  0.00      A    C
ATOM   4179  NZ  ACN A 697       3.323  11.680  42.692  1.00  0.00      A    N
ATOM   4180  HZ  ACN A 697       0.916  13.450  41.746  1.00  0.00      A    H
ATOM   4181  HZ1 ACN A 697       0.302  12.352  43.087  1.00  0.00      A    H
ATOM   4182  HZ2 ACN A 697       0.620  11.623  41.544  1.00  0.00      A    H
ATOM   4183  CT  ACN A 698      34.150   4.200  41.070  1.00  0.00      A    C
ATOM   4184  CZ  ACN A 698      33.092   5.231  40.929  1.00  0.00      A    C
ATOM   4185  NZ  ACN A 698      32.227   6.049  40.850  1.00  0.00      A    N
ATOM   4186  HZ  ACN A 698      33.637   3.297  40.751  1.00  0.00      A    H
ATOM   4187  HZ1 ACN A 698      34.613   4.203  42.054  1.00  0.00      A    H
ATOM   4188  HZ2 ACN A 698      34.896   4.543  40.357  1.00  0.00      A    H
ATOM   4189  CT  ACN A 699      35.611  42.534  40.355  1.00  0.00      A    C
ATOM   4190  CZ  ACN A 699      36.332  42.194  39.127  1.00  0.00      A    C
ATOM   4191  NZ  ACN A 699      36.856  41.853  38.137  1.00  0.00      A    N
ATOM   4192  HZ  ACN A 699      34.893  41.781  40.670  1.00  0.00      A    H
ATOM   4193  HZ1 ACN A 699      35.018  43.435  40.225  1.00  0.00      A    H
ATOM   4194  HZ2 ACN A 699      36.258  42.579  41.228  1.00  0.00      A    H
ATOM   4195  CT  ACN A 700      34.300  11.799  27.421  1.00  0.00      A    C
ATOM   4196  CZ  ACN A 700      35.243  12.079  28.571  1.00  0.00      A    C
ATOM   4197  NZ  ACN A 700      35.952  12.342  29.435  1.00  0.00      A    N
ATOM   4198  HZ  ACN A 700      34.838  11.150  26.734  1.00  0.00      A    H
ATOM   4199  HZ1 ACN A 700      33.979  12.663  26.845  1.00  0.00      A    H
ATOM   4200  HZ2 ACN A 700      33.473  11.176  27.751  1.00  0.00      A    H
ATOM   4201  CT  ACN A 701      15.277  27.048   8.158  1.00  0.00      A    C
ATOM   4202  CZ  ACN A 701      14.530  25.808   8.054  1.00  0.00      A    C
ATOM   4203  NZ  ACN A 701      13.929  24.822   8.048  1.00  0.00      A    N
ATOM   4204  HZ  ACN A 701      16.337  26.810   8.150  1.00  0.00      A    H
ATOM   4205  HZ1 ACN A 701      14.958  27.430   9.124  1.00  0.00      A    H
ATOM   4206  HZ2 ACN A 701      15.046  27.687   7.310  1.00  0.00      A    H
ATOM   4207  CT  ACN A 702      35.706  33.638  31.629  1.00  0.00      A    C
ATOM   4208  CZ  ACN A 702      34.524  33.766  30.711  1.00  0.00      A    C
ATOM   4209  NZ  ACN A 702      33.606  33.882  30.071  1.00  0.00      A    N
ATOM   4210  HZ  ACN A 702      35.623  34.394  32.406  1.00  0.00      A    H
ATOM   4211  HZ1 ACN A 702      36.522  33.878  30.953  1.00  0.00      A    H
ATOM   4212  HZ2 ACN A 702      35.884  32.632  31.999  1.00  0.00      A    H
ATOM   4213  CT  ACN A 703      14.870   9.812   3.205  1.00  0.00      A    C
ATOM   4214  CZ  ACN A 703      14.491   8.418   3.736  1.00  0.00      A    C
ATOM   4215  NZ  ACN A 703      14.259   7.363   4.144  1.00  0.00      A    N
ATOM   4216  HZ  ACN A 703      15.282  10.473   3.963  1.00  0.00      A    H
ATOM   4217  HZ1 ACN A 703      14.052  10.373   2.760  1.00  0.00      A    H
ATOM   4218  HZ2 ACN A 703      15.726   9.720   2.542  1.00  0.00      A    H
ATOM   4219  CT  ACN A 704      40.419  22.112  12.562  1.00  0.00      A    C
ATOM   4220  CZ  ACN A 704      39.967  23.435  12.228  1.00  0.00      A    C
ATOM   4221  NZ  ACN A 704      39.634  24.488  11.982  1.00  0.00      A    N
ATOM   4222  HZ  ACN A 704      39.624  21.396  12.369  1.00  0.00      A    H
ATOM   4223  HZ1 ACN A 704      40.659  22.149  13.621  1.00  0.00      A    H
ATOM   4224  HZ2 ACN A 704      41.269  21.878  11.926  1.00  0.00      A    H
ATOM   4225  CT  ACN A 705      14.610  40.990  31.898  1.00  0.00      A    C
ATOM   4226  CZ  ACN A 705      14.362  40.735  30.458  1.00  0.00      A    C
ATOM   4227  NZ  ACN A 705      14.134  40.612  29.343  1.00  0.00      A    N
ATOM   4228  HZ  ACN A 705      14.813  42.049  32.037  1.00  0.00      A    H
ATOM   4229  HZ1 ACN A 705      15.347  40.344  32.368  1.00  0.00      A    H
ATOM   4230  HZ2 ACN A 705      13.646  40.685  32.295  1.00  0.00      A    H
ATOM   4231  CT  ACN A 706       1.190  38.430  33.677  1.00  0.00      A    C
ATOM   4232  CZ  ACN A 706       2.276  38.234  34.617  1.00  0.00      A    C
ATOM   4233  NZ  ACN A 706       3.116  38.114  35.353  1.00  0.00      A    N
ATOM   4234  HZ  ACN A 706       1.010  37.463  33.213  1.00  0.00      A    H
ATOM   4235  HZ1 ACN A 706       1.449  39.278  33.049  1.00  0.00      A    H
ATOM   4236  HZ2 ACN A 706       0.286  38.776  34.170  1.00  0.00      A    H
ATOM   4237  CT  ACN A 707      20.309  10.544  31.706  1.00  0.00      A    C
ATOM   4238  CZ  ACN A 707      20.602   9.128  32.075  1.00  0.00      A    C
ATOM   4239  NZ  ACN A 707      20.764   7.999  32.372  1.00  0.00      A    N
ATOM   4240  HZ  ACN A 707      20.203  10.660  30.631  1.00  0.00      A    H
ATOM   4241  HZ1 ACN A 707      21.159  11.147  32.017  1.00  0.00      A    H
ATOM   4242  HZ2 ACN A 707      19.416  10.944  32.180  1.00  0.00      A    H
ATOM   4243  CT  ACN A 708      12.783   1.171  46.054  1.00  0.00      A    C
ATOM   4244  CZ  ACN A 708      12.272   0.038  46.863  1.00  0.00      A    C
ATOM   4245  NZ  ACN A 708      11.895  -0.811  47.550  1.00  0.00      A    N
ATOM   4246  HZ  ACN A 708      13.193   1.939  46.705  1.00  0.00      A    H
ATOM   4247  HZ1 ACN A 708      11.961   1.583  45.474  1.00  0.00      A    H
ATOM   4248  HZ2 ACN A 708      13.579   0.866  45.380  1.00  0.00      A    H
ATOM   4249  CT  ACN A 709      11.089  10.431  28.536  1.00  0.00      A    C
ATOM   4250  CZ  ACN A 709      11.718   9.525  27.584  1.00  0.00      A    C
ATOM   4251  NZ  ACN A 709      12.223   8.710  26.879  1.00  0.00      A    N
ATOM   4252  HZ  ACN A 709      11.865  10.937  29.104  1.00  0.00      A    H
ATOM   4253  HZ1 ACN A 709      10.413   9.814  29.123  1.00  0.00      A    H
ATOM   4254  HZ2 ACN A 709      10.571  11.207  27.978  1.00  0.00      A    H
ATOM   4255  CT  ACN A 710      45.312  26.780  23.171  1.00  0.00      A    C
ATOM   4256  CZ  ACN A 710      45.775  28.171  22.692  1.00  0.00      A    C
ATOM   4257  NZ  ACN A 710      46.098  29.242  22.338  1.00  0.00      A    N
ATOM   4258  HZ  ACN A 710      44.735  26.927  24.080  1.00  0.00      A    H
ATOM   4259  HZ1 ACN A 710      46.254  26.257  23.314  1.00  0.00      A    H
ATOM   4260  HZ2 ACN A 710      44.632  26.277  22.487  1.00  0.00      A    H
ATOM   4261  CT  ACN A 711       5.514   9.770  44.746  1.00  0.00      A    C
ATOM   4262  CZ  ACN A 711       6.749   9.002  44.601  1.00  0.00      A    C
ATOM   4263  NZ  ACN A 711       7.702   8.409  44.509  1.00  0.00      A    N
ATOM   4264  HZ  ACN A 711       4.878   9.315  45.501  1.00  0.00      A    H
ATOM   4265  HZ1 ACN A 711       5.000  10.059  43.833  1.00  0.00      A    H
ATOM   4266  HZ2 ACN A 711       5.865  10.675  45.237  1.00  0.00      A    H
ATOM   4267  CT  ACN A 712      24.933  27.280   0.225  1.00  0.00      A    C
ATOM   4268  CZ  ACN A 712      26.278  26.824  -0.164  1.00  0.00      A    C
ATOM   4269  NZ  ACN A 712      27.351  26.441  -0.410  1.00  0.00      A    N
ATOM   4270  HZ  ACN A 712      24.249  26.444   0.105  1.00  0.00      A    H
ATOM   4271  HZ1 ACN A 712      24.753  28.174  -0.366  1.00  0.00      A    H
ATOM   4272  HZ2 ACN A 712      25.040  27.495   1.285  1.00  0.00      A    H
ATOM   4273  CT  ACN A 713       8.208  45.939  12.854  1.00  0.00      A    C
ATOM   4274  CZ  ACN A 713       7.164  46.500  11.952  1.00  0.00      A    C
ATOM   4275  NZ  ACN A 713       6.336  46.887  11.238  1.00  0.00      A    N
ATOM   4276  HZ  ACN A 713       8.428  44.895  12.646  1.00  0.00      A    H
ATOM   4277  HZ1 ACN A 713       7.945  46.002  13.907  1.00  0.00      A    H
ATOM   4278  HZ2 ACN A 713       9.116  46.464  12.568  1.00  0.00      A    H
ATOM   4279  CT  ACN A 714      -0.222  17.785  20.437  1.00  0.00      A    C
ATOM   4280  CZ  ACN A 714       0.654  16.725  19.944  1.00  0.00      A    C
ATOM   4281  NZ  ACN A 714       1.288  15.868  19.519  1.00  0.00      A    N
ATOM   4282  HZ  ACN A 714      -1.012  17.410  21.083  1.00  0.00      A    H
ATOM   4283  HZ1 ACN A 714      -0.702  18.266  19.589  1.00  0.00      A    H
ATOM   4284  HZ2 ACN A 714       0.371  18.544  20.941  1.00  0.00      A    H
ATOM   4285  CT  ACN A 715       4.378  19.927  38.496  1.00  0.00      A    C
ATOM   4286  CZ  ACN A 715       3.932  21.213  38.905  1.00  0.00      A    C
ATOM   4287  NZ  ACN A 715       3.609  22.230  39.299  1.00  0.00      A    N
ATOM   4288  HZ  ACN A 715       4.520  19.944  37.419  1.00  0.00      A    H
ATOM   4289  HZ1 ACN A 715       3.710  19.182  38.921  1.00  0.00      A    H
ATOM   4290  HZ2 ACN A 715       5.329  19.573  38.886  1.00  0.00      A    H
ATOM   4291  CT  ACN A 716       4.699  27.803  15.970  1.00  0.00      A    C
ATOM   4292  CZ  ACN A 716       5.784  26.941  16.405  1.00  0.00      A    C
ATOM   4293  NZ  ACN A 716       6.614  26.247  16.791  1.00  0.00      A    N
ATOM   4294  HZ  ACN A 716       5.041  28.347  15.093  1.00  0.00      A    H
ATOM   4295  HZ1 ACN A 716       4.445  28.575  16.692  1.00  0.00      A    H
ATOM   4296  HZ2 ACN A 716       3.805  27.213  15.785  1.00  0.00      A    H
ATOM   4297  CT  ACN A 717      21.736  39.358  40.148  1.00  0.00      A    C
ATOM   4298  CZ  ACN A 717      21.476  38.924  41.543  1.00  0.00      A    C
ATOM   4299  NZ  ACN A 717      21.337  38.564  42.619  1.00  0.00      A    N
ATOM   4300  HZ  ACN A 717      20.865  39.903  39.793  1.00  0.00      A    H
ATOM   4301  HZ1 ACN A 717      22.002  38.521  39.509  1.00  0.00      A    H
ATOM   4302  HZ2 ACN A 717      22.531  40.096  40.073  1.00  0.00      A    H
ATOM   4303  CT  ACN A 718      18.452  45.792   9.240  1.00  0.00      A    C
ATOM   4304  CZ  ACN A 718      17.457  46.743   9.697  1.00  0.00      A    C
ATOM   4305  NZ  ACN A 718      16.762  47.560  10.081  1.00  0.00      A    N
ATOM   4306  HZ  ACN A 718      18.048  44.854   8.867  1.00  0.00      A    H
ATOM   4307  HZ1 ACN A 718      18.952  45.587  10.183  1.00  0.00      A    H
ATOM   4308  HZ2 ACN A 718      18.978  46.315   8.445  1.00  0.00      A    H
ATOM   4309  CT  ACN A 719      18.857  36.272  43.961  1.00  0.00      A    C
ATOM   4310  CZ  ACN A 719      17.753  35.574  43.383  1.00  0.00      A    C
ATOM   4311  NZ  ACN A 719      16.819  35.062  42.918  1.00  0.00      A    N
ATOM   4312  HZ  ACN A 719      19.446  36.696  43.151  1.00  0.00      A    H
ATOM   4313  HZ1 ACN A 719      19.521  35.604  44.503  1.00  0.00      A    H
ATOM   4314  HZ2 ACN A 719      18.506  37.007  44.681  1.00  0.00      A    H
ATOM   4315  CT  ACN A 720      42.825  24.416  29.683  1.00  0.00      A    C
ATOM   4316  CZ  ACN A 720      42.181  25.578  29.084  1.00  0.00      A    C
ATOM   4317  NZ  ACN A 720      41.733  26.512  28.600  1.00  0.00      A    N
ATOM   4318  HZ  ACN A 720      42.546  24.479  30.732  1.00  0.00      A    H
ATOM   4319  HZ1 ACN A 720      43.892  24.418  29.472  1.00  0.00      A    H
ATOM   4320  HZ2 ACN A 720      42.424  23.494  29.270  1.00  0.00      A    H
ATOM   4321  CT  ACN A 721      26.898  36.203  13.708  1.00  0.00      A    C
ATOM   4322  CZ  ACN A 721      27.041  35.616  12.384  1.00  0.00      A    C
ATOM   4323  NZ  ACN A 721      27.170  35.140  11.348  1.00  0.00      A    N
ATOM   4324  HZ  ACN A 721      27.543  37.071  13.817  1.00  0.00      A    H
ATOM   4325  HZ1 ACN A 721      27.388  35.490  14.366  1.00  0.00      A    H
ATOM   4326  HZ2 ACN A 721      25.861  36.423  13.946  1.00  0.00      A    H
ATOM   4327  CT  ACN A 722      13.256   8.239  10.827  1.00  0.00      A    C
ATOM   4328  CZ  ACN A 722      13.525   7.459  12.036  1.00  0.00      A    C
ATOM   4329  NZ  ACN A 722      13.790   6.843  12.960  1.00  0.00      A    N
ATOM   4330  HZ  ACN A 722      12.416   7.721  10.371  1.00  0.00      A    H
ATOM   4331  HZ1 ACN A 722      14.110   8.352  10.165  1.00  0.00      A    H
ATOM   4332  HZ2 ACN A 722      13.126   9.268  11.152  1.00  0.00      A    H
ATOM   4333  CT  ACN A 723      28.651  43.648  39.462  1.00  0.00      A    C
ATOM   4334  CZ  ACN A 723      27.973  42.546  38.722  1.00  0.00      A    C
ATOM   4335  NZ  ACN A 723      27.469  41.681  38.127  1.00  0.00      A    N
ATOM   4336  HZ  ACN A 723      29.396  43.210  40.121  1.00  0.00      A    H
ATOM   4337  HZ1 ACN A 723      28.034  44.140  40.209  1.00  0.00      A    H
ATOM   4338  HZ2 ACN A 723      29.110  44.432  38.866  1.00  0.00      A    H
ATOM   4339  CT  ACN A 724       1.759  36.506  29.043  1.00  0.00      A    C
ATOM   4340  CZ  ACN A 724       1.640  37.748  29.848  1.00  0.00      A    C
ATOM   4341  NZ  ACN A 724       1.529  38.698  30.528  1.00  0.00      A    N
ATOM   4342  HZ  ACN A 724       2.118  36.736  28.043  1.00  0.00      A    H
ATOM   4343  HZ1 ACN A 724       0.789  36.026  28.945  1.00  0.00      A    H
ATOM   4344  HZ2 ACN A 724       2.251  35.695  29.575  1.00  0.00      A    H
ATOM   4345  CT  ACN A 725      44.158  29.866  45.166  1.00  0.00      A    C
ATOM   4346  CZ  ACN A 725      43.949  30.763  46.331  1.00  0.00      A    C
ATOM   4347  NZ  ACN A 725      43.824  31.531  47.190  1.00  0.00      A    N
ATOM   4348  HZ  ACN A 725      45.208  29.685  44.955  1.00  0.00      A    H
ATOM   4349  HZ1 ACN A 725      43.681  30.408  44.353  1.00  0.00      A    H
ATOM   4350  HZ2 ACN A 725      43.642  28.916  45.288  1.00  0.00      A    H
ATOM   4351  CT  ACN A 726      26.671  18.232  44.973  1.00  0.00      A    C
ATOM   4352  CZ  ACN A 726      27.714  17.493  44.311  1.00  0.00      A    C
ATOM   4353  NZ  ACN A 726      28.618  16.958  43.732  1.00  0.00      A    N
ATOM   4354  HZ  ACN A 726      27.106  19.228  44.968  1.00  0.00      A    H
ATOM   4355  HZ1 ACN A 726      26.524  17.759  45.941  1.00  0.00      A    H
ATOM   4356  HZ2 ACN A 726      25.897  18.046  44.233  1.00  0.00      A    H
ATOM   4357  CT  ACN A 727      38.643  24.601  30.545  1.00  0.00      A    C
ATOM   4358  CZ  ACN A 727      39.755  25.118  31.372  1.00  0.00      A    C
ATOM   4359  NZ  ACN A 727      40.665  25.550  31.947  1.00  0.00      A    N
ATOM   4360  HZ  ACN A 727      37.896  25.390  30.504  1.00  0.00      A    H
ATOM   4361  HZ1 ACN A 727      38.193  23.746  31.043  1.00  0.00      A    H
ATOM   4362  HZ2 ACN A 727      38.997  24.304  29.561  1.00  0.00      A    H
ATOM   4363  CT  ACN A 728       9.543  37.645  23.766  1.00  0.00      A    C
ATOM   4364  CZ  ACN A 728       8.523  38.583  23.353  1.00  0.00      A    C
ATOM   4365  NZ  ACN A 728       7.635  39.347  23.017  1.00  0.00      A    N
ATOM   4366  HZ  ACN A 728      10.204  37.586  22.905  1.00  0.00      A    H
ATOM   4367  HZ1 ACN A 728       9.245  36.630  24.016  1.00  0.00      A    H
ATOM   4368  HZ2 ACN A 728      10.111  38.124  24.560  1.00  0.00      A    H
ATOM   4369  CT  ACN A 729      26.830  35.044  30.088  1.00  0.00      A    C
ATOM   4370  CZ  ACN A 729      27.640  35.568  28.968  1.00  0.00      A    C
ATOM   4371  NZ  ACN A 729      28.240  35.888  28.062  1.00  0.00      A    N
ATOM   4372  HZ  ACN A 729      26.561  34.006  29.911  1.00  0.00      A    H
ATOM   4373  HZ1 ACN A 729      25.937  35.659  30.174  1.00  0.00      A    H
ATOM   4374  HZ2 ACN A 729      27.405  34.897  30.998  1.00  0.00      A    H
ATOM   4375  CT  ACN A 730       8.777   5.792  32.087  1.00  0.00      A    C
ATOM   4376  CZ  ACN A 730       8.530   4.292  32.129  1.00  0.00      A    C
ATOM   4377  NZ  ACN A 730       8.360   3.123  32.174  1.00  0.00      A    N
ATOM   4378  HZ  ACN A 730       8.040   6.217  32.764  1.00  0.00      A    H
ATOM   4379  HZ1 ACN A 730       8.553   6.159  31.089  1.00  0.00      A    H
ATOM   4380  HZ2 ACN A 730       9.824   5.859  32.368  1.00  0.00      A    H
ATOM   4381  CT  ACN A 731       9.736  39.373  12.400  1.00  0.00      A    C
ATOM   4382  CZ  ACN A 731       8.894  38.794  13.383  1.00  0.00      A    C
ATOM   4383  NZ  ACN A 731       8.222  38.298  14.193  1.00  0.00      A    N
ATOM   4384  HZ  ACN A 731      10.328  40.087  12.967  1.00  0.00      A    H
ATOM   4385  HZ1 ACN A 731       9.066  39.864  11.700  1.00  0.00      A    H
ATOM   4386  HZ2 ACN A 731      10.369  38.639  11.908  1.00  0.00      A    H
ATOM   4387  CT  ACN A 732      10.711  33.449  20.490  1.00  0.00      A    C
ATOM   4388  CZ  ACN A 732      10.342  32.791  21.735  1.00  0.00      A    C
ATOM   4389  NZ  ACN A 732      10.052  32.253  22.729  1.00  0.00      A    N
ATOM   4390  HZ  ACN A 732       9.968  34.218  20.295  1.00  0.00      A    H
ATOM   4391  HZ1 ACN A 732      10.824  32.808  19.619  1.00  0.00      A    H
ATOM   4392  HZ2 ACN A 732      11.630  33.978  20.728  1.00  0.00      A    H
ATOM   4393  CT  ACN A 733       3.852  11.696  36.711  1.00  0.00      A    C
ATOM   4394  CZ  ACN A 733       4.268  12.776  37.684  1.00  0.00      A    C
ATOM   4395  NZ  ACN A 733       4.593  13.553  38.446  1.00  0.00      A    N
ATOM   4396  HZ  ACN A 733       3.577  12.200  35.788  1.00  0.00      A    H
ATOM   4397  HZ1 ACN A 733       2.980  11.125  37.022  1.00  0.00      A    H
ATOM   4398  HZ2 ACN A 733       4.621  10.971  36.457  1.00  0.00      A    H
ATOM   4399  CT  ACN A 734       7.594  41.066   7.986  1.00  0.00      A    C
ATOM   4400  CZ  ACN A 734       8.882  40.440   8.401  1.00  0.00      A    C
ATOM   4401  NZ  ACN A 734       9.882  39.942   8.719  1.00  0.00      A    N
ATOM   4402  HZ  ACN A 734       7.225  40.490   7.141  1.00  0.00      A    H
ATOM   4403  HZ1 ACN A 734       7.918  42.091   7.824  1.00  0.00      A    H
ATOM   4404  HZ2 ACN A 734       6.792  41.096   8.720  1.00  0.00      A    H
ATOM   4405  CT  ACN A 735      19.005  28.324  11.585  1.00  0.00      A    C
ATOM   4406  CZ  ACN A 735      17.821  28.582  10.774  1.00  0.00      A    C
ATOM   4407  NZ  ACN A 735      16.919  28.797  10.155  1.00  0.00      A    N
ATOM   4408  HZ  ACN A 735      19.220  28.967  12.435  1.00  0.00      A    H
ATOM   4409  HZ1 ACN A 735      19.861  28.357  10.917  1.00  0.00      A    H
ATOM   4410  HZ2 ACN A 735      18.994  27.299  11.948  1.00  0.00      A    H
ATOM   4411  CT  ACN A 736      19.946  13.531  16.243  1.00  0.00      A    C
ATOM   4412  CZ  ACN A 736      20.713  14.712  15.903  1.00  0.00      A    C
ATOM   4413  NZ  ACN A 736      21.261  15.673  15.493  1.00  0.00      A    N
ATOM   4414  HZ  ACN A 736      19.025  13.558  15.666  1.00  0.00      A    H
ATOM   4415  HZ1 ACN A 736      19.713  13.409  17.298  1.00  0.00      A    H
ATOM   4416  HZ2 ACN A 736      20.475  12.616  15.988  1.00  0.00      A    H
ATOM   4417  CT  ACN A 737      28.824  29.650   5.816  1.00  0.00      A    C
ATOM   4418  CZ  ACN A 737      29.857  29.363   6.774  1.00  0.00      A    C
ATOM   4419  NZ  ACN A 737      30.749  29.112   7.503  1.00  0.00      A    N
ATOM   4420  HZ  ACN A 737      29.180  30.584   5.388  1.00  0.00      A    H
ATOM   4421  HZ1 ACN A 737      27.899  29.658   6.386  1.00  0.00      A    H
ATOM   4422  HZ2 ACN A 737      28.941  28.813   5.132  1.00  0.00      A    H
ATOM   4423  CT  ACN A 738      38.423  30.797  21.041  1.00  0.00      A    C
ATOM   4424  CZ  ACN A 738      37.969  32.209  21.274  1.00  0.00      A    C
ATOM   4425  NZ  ACN A 738      37.651  33.272  21.484  1.00  0.00      A    N
ATOM   4426  HZ  ACN A 738      38.417  30.241  21.975  1.00  0.00      A    H
ATOM   4427  HZ1 ACN A 738      39.493  30.831  20.853  1.00  0.00      A    H
ATOM   4428  HZ2 ACN A 738      37.865  30.266  20.274  1.00  0.00      A    H
ATOM   4429  CT  ACN A 739      32.438  37.371  32.491  1.00  0.00      A    C
ATOM   4430  CZ  ACN A 739      33.708  37.110  31.776  1.00  0.00      A    C
ATOM   4431  NZ  ACN A 739      34.692  36.895  31.206  1.00  0.00      A    N
ATOM   4432  HZ  ACN A 739      32.195  38.431  32.464  1.00  0.00      A    H
ATOM   4433  HZ1 ACN A 739      32.382  37.028  33.521  1.00  0.00      A    H
ATOM   4434  HZ2 ACN A 739      31.570  36.972  31.972  1.00  0.00      A    H
ATOM   4435  CT  ACN A 740      22.355  15.101  19.013  1.00  0.00      A    C
ATOM   4436  CZ  ACN A 740      22.214  16.454  19.698  1.00  0.00      A    C
ATOM   4437  NZ  ACN A 740      22.148  17.427  20.332  1.00  0.00      A    N
ATOM   4438  HZ  ACN A 740      22.661  15.341  17.998  1.00  0.00      A    H
ATOM   4439  HZ1 ACN A 740      21.453  14.498  19.064  1.00  0.00      A    H
ATOM   4440  HZ2 ACN A 740      23.197  14.640  19.525  1.00  0.00      A    H
ATOM   4441  CT  ACN A 741      23.508  25.554  38.744  1.00  0.00      A    C
ATOM   4442  CZ  ACN A 741      23.542  26.755  37.916  1.00  0.00      A    C
ATOM   4443  NZ  ACN A 741      23.584  27.671  37.226  1.00  0.00      A    N
ATOM   4444  HZ  ACN A 741      22.577  25.411  39.287  1.00  0.00      A    H
ATOM   4445  HZ1 ACN A 741      24.305  25.683  39.472  1.00  0.00      A    H
ATOM   4446  HZ2 ACN A 741      23.777  24.730  38.088  1.00  0.00      A    H
ATOM   4447  CT  ACN A 742      44.228  34.756  31.696  1.00  0.00      A    C
ATOM   4448  CZ  ACN A 742      44.970  35.372  32.782  1.00  0.00      A    C
ATOM   4449  NZ  ACN A 742      45.570  35.841  33.655  1.00  0.00      A    N
ATOM   4450  HZ  ACN A 742      43.563  34.035  32.166  1.00  0.00      A    H
ATOM   4451  HZ1 ACN A 742      45.060  34.422  31.080  1.00  0.00      A    H
ATOM   4452  HZ2 ACN A 742      43.690  35.559  31.198  1.00  0.00      A    H
ATOM   4453  CT  ACN A 743      22.620   8.169   5.916  1.00  0.00      A    C
ATOM   4454  CZ  ACN A 743      21.866   7.047   5.224  1.00  0.00      A    C
ATOM   4455  NZ  ACN A 743      21.293   6.155   4.741  1.00  0.00      A    N
ATOM   4456  HZ  ACN A 743      23.443   8.502   5.288  1.00  0.00      A    H
ATOM   4457  HZ1 ACN A 743      22.961   7.935   6.921  1.00  0.00      A    H
ATOM   4458  HZ2 ACN A 743      21.932   9.001   6.041  1.00  0.00      A    H
ATOM   4459  CT  ACN A 744      36.697   2.642  30.106  1.00  0.00      A    C
ATOM   4460  CZ  ACN A 744      37.920   3.198  30.719  1.00  0.00      A    C
ATOM   4461  NZ  ACN A 744      38.884   3.592  31.198  1.00  0.00      A    N
ATOM   4462  HZ  ACN A 744      36.944   2.229  29.131  1.00  0.00      A    H
ATOM   4463  HZ1 ACN A 744      35.929   3.411  30.096  1.00  0.00      A    H
ATOM   4464  HZ2 ACN A 744      36.353   1.782  30.675  1.00  0.00      A    H
ATOM   4465  CT  ACN A 745      41.296  16.993  22.786  1.00  0.00      A    C
ATOM   4466  CZ  ACN A 745      42.365  17.558  21.959  1.00  0.00      A    C
ATOM   4467  NZ  ACN A 745      43.259  18.070  21.340  1.00  0.00      A    N
ATOM   4468  HZ  ACN A 745      41.098  17.577  23.681  1.00  0.00      A    H
ATOM   4469  HZ1 ACN A 745      41.664  16.014  23.082  1.00  0.00      A    H
ATOM   4470  HZ2 ACN A 745      40.466  16.798  22.112  1.00  0.00      A    H
ATOM   4471  CT  ACN A 746       3.066  13.526  26.209  1.00  0.00      A    C
ATOM   4472  CZ  ACN A 746       2.580  13.524  24.831  1.00  0.00      A    C
ATOM   4473  NZ  ACN A 746       2.170  13.506  23.725  1.00  0.00      A    N
ATOM   4474  HZ  ACN A 746       4.015  13.002  26.285  1.00  0.00      A    H
ATOM   4475  HZ1 ACN A 746       2.353  12.917  26.759  1.00  0.00      A    H
ATOM   4476  HZ2 ACN A 746       3.096  14.539  26.600  1.00  0.00      A    H
ATOM   4477  CT  ACN A 747      36.188  21.482  30.804  1.00  0.00      A    C
ATOM   4478  CZ  ACN A 747      35.382  21.217  29.619  1.00  0.00      A    C
ATOM   4479  NZ  ACN A 747      34.751  20.954  28.678  1.00  0.00      A    N
ATOM   4480  HZ  ACN A 747      36.171  22.540  31.054  1.00  0.00      A    H
ATOM   4481  HZ1 ACN A 747      37.160  21.086  30.522  1.00  0.00      A    H
ATOM   4482  HZ2 ACN A 747      35.911  20.902  31.681  1.00  0.00      A    H
ATOM   4483  CT  ACN A 748      10.650   7.467  38.233  1.00  0.00      A    C
ATOM   4484  CZ  ACN A 748       9.579   8.323  38.793  1.00  0.00      A    C
ATOM   4485  NZ  ACN A 748       8.724   9.012  39.225  1.00  0.00      A    N
ATOM   4486  HZ  ACN A 748      11.380   8.148  37.804  1.00  0.00      A    H
ATOM   4487  HZ1 ACN A 748      10.385   6.708  37.501  1.00  0.00      A    H
ATOM   4488  HZ2 ACN A 748      11.065   7.017  39.132  1.00  0.00      A    H
ATOM   4489  CT  ACN A 749      35.397   8.189  32.060  1.00  0.00      A    C
ATOM   4490  CZ  ACN A 749      36.723   7.852  31.602  1.00  0.00      A    C
ATOM   4491  NZ  ACN A 749      37.830   7.655  31.266  1.00  0.00      A    N
ATOM   4492  HZ  ACN A 749      34.757   8.518  31.245  1.00  0.00      A    H
ATOM   4493  HZ1 ACN A 749      35.422   9.075  32.690  1.00  0.00      A    H
ATOM   4494  HZ2 ACN A 749      35.067   7.351  32.669  1.00  0.00      A    H
ATOM   4495  CT  ACN A 750       9.908  11.075  16.791  1.00  0.00      A    C
ATOM   4496  CZ  ACN A 750      10.510  11.535  15.546  1.00  0.00      A    C
ATOM   4497  NZ  ACN A 750      10.995  11.883  14.545  1.00  0.00      A    N
ATOM   4498  HZ  ACN A 750       9.091  10.371  16.651  1.00  0.00      A    H
ATOM   4499  HZ1 ACN A 750       9.470  11.929  17.303  1.00  0.00      A    H
ATOM   4500  HZ2 ACN A 750      10.759  10.694  17.349  1.00  0.00      A    H
ATOM   4501  CT  ACN A 751       2.954   4.435  46.293  1.00  0.00      A    C
ATOM   4502  CZ  ACN A 751       3.106   3.198  45.562  1.00  0.00      A    C
ATOM   4503  NZ  ACN A 751       3.215   2.167  45.041  1.00  0.00      A    N
ATOM   4504  HZ  ACN A 751       2.630   5.203  45.596  1.00  0.00      A    H
ATOM   4505  HZ1 ACN A 751       3.981   4.549  46.632  1.00  0.00      A    H
ATOM   4506  HZ2 ACN A 751       2.197   4.240  47.048  1.00  0.00      A    H
ATOM   4507  CT  ACN A 752      17.376  17.468  15.933  1.00  0.00      A    C
ATOM   4508  CZ  ACN A 752      16.950  16.084  15.963  1.00  0.00      A    C
ATOM   4509  NZ  ACN A 752      16.545  15.002  15.969  1.00  0.00      A    N
ATOM   4510  HZ  ACN A 752      16.449  18.034  15.955  1.00  0.00      A    H
ATOM   4511  HZ1 ACN A 752      17.871  17.696  14.993  1.00  0.00      A    H
ATOM   4512  HZ2 ACN A 752      18.001  17.846  16.738  1.00  0.00      A    H
ATOM   4513  CT  ACN A 753      -0.381  26.105  31.583  1.00  0.00      A    C
ATOM   4514  CZ  ACN A 753       0.655  25.612  32.505  1.00  0.00      A    C
ATOM   4515  NZ  ACN A 753       1.490  25.262  33.263  1.00  0.00      A    N
ATOM   4516  HZ  ACN A 753      -0.988  25.223  31.394  1.00  0.00      A    H
ATOM   4517  HZ1 ACN A 753       0.131  26.395  30.669  1.00  0.00      A    H
ATOM   4518  HZ2 ACN A 753      -0.913  26.858  32.159  1.00  0.00      A    H
ATOM   4519  CT  ACN A 754       2.915  41.046  27.561  1.00  0.00      A    C
ATOM   4520  CZ  ACN A 754       3.681  39.831  27.949  1.00  0.00      A    C
ATOM   4521  NZ  ACN A 754       4.267  38.889  28.126  1.00  0.00      A    N
ATOM   4522  HZ  ACN A 754       3.177  41.828  28.269  1.00  0.00      A    H
ATOM   4523  HZ1 ACN A 754       1.853  40.835  27.466  1.00  0.00      A    H
ATOM   4524  HZ2 ACN A 754       3.420  41.426  26.676  1.00  0.00      A    H
ATOM   4525  CT  ACN A 755      34.701  10.251  36.173  1.00  0.00      A    C
ATOM   4526  CZ  ACN A 755      33.823   9.576  35.203  1.00  0.00      A    C
ATOM   4527  NZ  ACN A 755      33.176   8.948  34.465  1.00  0.00      A    N
ATOM   4528  HZ  ACN A 755      35.102  11.184  35.786  1.00  0.00      A    H
ATOM   4529  HZ1 ACN A 755      35.597   9.702  36.450  1.00  0.00      A    H
ATOM   4530  HZ2 ACN A 755      34.004  10.392  36.995  1.00  0.00      A    H
ATOM   4531  CT  ACN A 756      41.744   8.417  44.856  1.00  0.00      A    C
ATOM   4532  CZ  ACN A 756      43.119   8.890  45.180  1.00  0.00      A    C
ATOM   4533  NZ  ACN A 756      44.250   9.256  45.402  1.00  0.00      A    N
ATOM   4534  HZ  ACN A 756      41.158   8.086  45.709  1.00  0.00      A    H
ATOM   4535  HZ1 ACN A 756      41.816   7.476  44.316  1.00  0.00      A    H
ATOM   4536  HZ2 ACN A 756      41.121   9.191  44.416  1.00  0.00      A    H
ATOM   4537  CT  ACN A 757      10.230  36.446  44.893  1.00  0.00      A    C
ATOM   4538  CZ  ACN A 757      10.090  37.657  45.710  1.00  0.00      A    C
ATOM   4539  NZ  ACN A 757      10.025  38.659  46.327  1.00  0.00      A    N
ATOM   4540  HZ  ACN A 757      10.686  35.783  45.624  1.00  0.00      A    H
ATOM   4541  HZ1 ACN A 757      10.861  36.812  44.087  1.00  0.00      A    H
ATOM   4542  HZ2 ACN A 757       9.226  36.069  44.715  1.00  0.00      A    H
ATOM   4543  CT  ACN A 758       9.828   3.018  25.181  1.00  0.00      A    C
ATOM   4544  CZ  ACN A 758       8.562   2.695  25.745  1.00  0.00      A    C
ATOM   4545  NZ  ACN A 758       7.519   2.437  26.259  1.00  0.00      A    N
ATOM   4546  HZ  ACN A 758       9.733   4.091  25.327  1.00  0.00      A    H
ATOM   4547  HZ1 ACN A 758      10.001   2.766  24.138  1.00  0.00      A    H
ATOM   4548  HZ2 ACN A 758      10.627   2.640  25.813  1.00  0.00      A    H
ATOM   4549  CT  ACN A 759      26.247  25.168  35.713  1.00  0.00      A    C
ATOM   4550  CZ  ACN A 759      27.078  25.766  36.745  1.00  0.00      A    C
ATOM   4551  NZ  ACN A 759      27.748  26.285  37.597  1.00  0.00      A    N
ATOM   4552  HZ  ACN A 759      25.897  24.186  36.022  1.00  0.00      A    H
ATOM   4553  HZ1 ACN A 759      26.954  25.088  34.891  1.00  0.00      A    H
ATOM   4554  HZ2 ACN A 759      25.455  25.845  35.403  1.00  0.00      A    H
ATOM   4555  CT  ACN A 760      41.976   2.502  30.940  1.00  0.00      A    C
ATOM   4556  CZ  ACN A 760      43.177   2.152  31.695  1.00  0.00      A    C
ATOM   4557  NZ  ACN A 760      44.136   1.833  32.276  1.00  0.00      A    N
ATOM   4558  HZ  ACN A 760      41.192   1.852  31.321  1.00  0.00      A    H
ATOM   4559  HZ1 ACN A 760      42.186   2.230  29.909  1.00  0.00      A    H
ATOM   4560  HZ2 ACN A 760      41.821   3.567  31.093  1.00  0.00      A    H
ATOM   4561  CT  ACN A 761       2.177   7.155  41.582  1.00  0.00      A    C
ATOM   4562  CZ  ACN A 761       3.042   6.263  40.840  1.00  0.00      A    C
ATOM   4563  NZ  ACN A 761       3.726   5.608  40.240  1.00  0.00      A    N
ATOM   4564  HZ  ACN A 761       1.715   6.621  42.409  1.00  0.00      A    H
ATOM   4565  HZ1 ACN A 761       1.368   7.586  40.998  1.00  0.00      A    H
ATOM   4566  HZ2 ACN A 761       2.782   7.952  42.006  1.00  0.00      A    H
ATOM   4567  CT  ACN A 762      23.389  15.306  12.798  1.00  0.00      A    C
ATOM   4568  CZ  ACN A 762      23.477  14.381  11.653  1.00  0.00      A    C
ATOM   4569  NZ  ACN A 762      23.549  13.627  10.761  1.00  0.00      A    N
ATOM   4570  HZ  ACN A 762      23.836  16.252  12.504  1.00  0.00      A    H
ATOM   4571  HZ1 ACN A 762      23.811  14.839  13.685  1.00  0.00      A    H
ATOM   4572  HZ2 ACN A 762      22.345  15.445  13.067  1.00  0.00      A    H
ATOM   4573  CT  ACN A 763      16.010  29.567  37.339  1.00  0.00      A    C
ATOM   4574  CZ  ACN A 763      16.014  31.042  37.027  1.00  0.00      A    C
ATOM   4575  NZ  ACN A 763      16.056  32.185  36.751  1.00  0.00      A    N
ATOM   4576  HZ  ACN A 763      16.792  29.483  38.089  1.00  0.00      A    H
ATOM   4577  HZ1 ACN A 763      16.196  29.027  36.414  1.00  0.00      A    H
ATOM   4578  HZ2 ACN A 763      15.086  29.277  37.834  1.00  0.00      A    H
ATOM   4579  CT  ACN A 764      16.855  31.547   8.993  1.00  0.00      A    C
ATOM   4580  CZ  ACN A 764      15.974  30.904   8.055  1.00  0.00      A    C
ATOM   4581  NZ  ACN A 764      15.257  30.386   7.245  1.00  0.00      A    N
ATOM   4582  HZ  ACN A 764      17.874  31.189   8.869  1.00  0.00      A    H
ATOM   4583  HZ1 ACN A 764      16.460  31.345   9.985  1.00  0.00      A    H
ATOM   4584  HZ2 ACN A 764      17.037  32.619   9.000  1.00  0.00      A    H
ATOM   4585  CT  ACN A 765      13.551  15.132   2.019  1.00  0.00      A    C
ATOM   4586  CZ  ACN A 765      12.501  15.082   1.011  1.00  0.00      A    C
ATOM   4587  NZ  ACN A 765      11.626  15.064   0.271  1.00  0.00      A    N
ATOM   4588  HZ  ACN A 765      14.499  15.176   1.489  1.00  0.00      A    H
ATOM   4589  HZ1 ACN A 765      13.421  14.244   2.633  1.00  0.00      A    H
ATOM   4590  HZ2 ACN A 765      13.569  16.018   2.648  1.00  0.00      A    H
ATOM   4591  CT  ACN A 766       3.743  11.515  12.905  1.00  0.00      A    C
ATOM   4592  CZ  ACN A 766       3.852  12.477  14.034  1.00  0.00      A    C
ATOM   4593  NZ  ACN A 766       3.910  13.245  14.883  1.00  0.00      A    N
ATOM   4594  HZ  ACN A 766       2.864  11.879  12.379  1.00  0.00      A    H
ATOM   4595  HZ1 ACN A 766       3.466  10.517  13.234  1.00  0.00      A    H
ATOM   4596  HZ2 ACN A 766       4.657  11.587  12.321  1.00  0.00      A    H
ATOM   4597  CT  ACN A 767      27.128   1.967  28.615  1.00  0.00      A    C
ATOM   4598  CZ  ACN A 767      25.924   1.907  29.388  1.00  0.00      A    C
ATOM   4599  NZ  ACN A 767      24.961   1.897  30.043  1.00  0.00      A    N
ATOM   4600  HZ  ACN A 767      27.442   2.999  28.746  1.00  0.00      A    H
ATOM   4601  HZ1 ACN A 767      26.968   1.719  27.569  1.00  0.00      A    H
ATOM   4602  HZ2 ACN A 767      27.783   1.192  29.005  1.00  0.00      A    H
ATOM   4603  CT  ACN A 768      24.224  17.067  33.295  1.00  0.00      A    C
ATOM   4604  CZ  ACN A 768      23.742  16.601  34.586  1.00  0.00      A    C
ATOM   4605  NZ  ACN A 768      23.423  16.255  35.635  1.00  0.00      A    N
ATOM   4606  HZ  ACN A 768      24.988  17.799  33.544  1.00  0.00      A    H
ATOM   4607  HZ1 ACN A 768      23.468  17.380  32.579  1.00  0.00      A    H
ATOM   4608  HZ2 ACN A 768      24.611  16.198  32.769  1.00  0.00      A    H
ATOM   4609  CT  ACN A 769      41.504  15.129  12.608  1.00  0.00      A    C
ATOM   4610  CZ  ACN A 769      41.023  15.655  13.895  1.00  0.00      A    C
ATOM   4611  NZ  ACN A 769      40.603  16.127  14.909  1.00  0.00      A    N
ATOM   4612  HZ  ACN A 769      42.221  15.850  12.226  1.00  0.00      A    H
ATOM   4613  HZ1 ACN A 769      40.699  15.007  11.888  1.00  0.00      A    H
ATOM   4614  HZ2 ACN A 769      42.023  14.192  12.791  1.00  0.00      A    H
ATOM   4615  CT  ACN A 770       4.480   3.173  24.747  1.00  0.00      A    C
ATOM   4616  CZ  ACN A 770       3.746   1.883  24.651  1.00  0.00      A    C
ATOM   4617  NZ  ACN A 770       3.209   0.868  24.626  1.00  0.00      A    N
ATOM   4618  HZ  ACN A 770       5.484   2.938  25.090  1.00  0.00      A    H
ATOM   4619  HZ1 ACN A 770       4.099   3.985  25.362  1.00  0.00      A    H
ATOM   4620  HZ2 ACN A 770       4.583   3.497  23.715  1.00  0.00      A    H
ATOM   4621  CT  ACN A 771      34.367  42.855   2.352  1.00  0.00      A    C
ATOM   4622  CZ  ACN A 771      34.547  42.893   3.786  1.00  0.00      A    C
ATOM   4623  NZ  ACN A 771      34.620  42.952   4.906  1.00  0.00      A    N
ATOM   4624  HZ  ACN A 771      33.812  43.765   2.138  1.00  0.00      A    H
ATOM   4625  HZ1 ACN A 771      33.845  41.946   2.064  1.00  0.00      A    H
ATOM   4626  HZ2 ACN A 771      35.277  42.966   1.769  1.00  0.00      A    H
ATOM   4627  CT  ACN A 772      21.444  34.963  27.023  1.00  0.00      A    C
ATOM   4628  CZ  ACN A 772      21.742  36.297  26.449  1.00  0.00      A    C
ATOM   4629  NZ  ACN A 772      21.952  37.311  25.953  1.00  0.00      A    N
ATOM   4630  HZ  ACN A 772      20.469  34.669  26.644  1.00  0.00      A    H
ATOM   4631  HZ1 ACN A 772      21.421  35.141  28.096  1.00  0.00      A    H
ATOM   4632  HZ2 ACN A 772      22.240  34.278  26.743  1.00  0.00      A    H
ATOM   4633  CT  ACN A 773      31.354   5.238   8.954  1.00  0.00      A    C
ATOM   4634  CZ  ACN A 773      30.242   5.425   9.884  1.00  0.00      A    C
ATOM   4635  NZ  ACN A 773      29.357   5.463  10.619  1.00  0.00      A    N
ATOM   4636  HZ  ACN A 773      31.036   4.741   8.041  1.00  0.00      A    H
ATOM   4637  HZ1 ACN A 773      32.153   4.653   9.401  1.00  0.00      A    H
ATOM   4638  HZ2 ACN A 773      31.802   6.177   8.639  1.00  0.00      A    H
ATOM   4639  CT  ACN A 774      36.075  23.073  26.019  1.00  0.00      A    C
ATOM   4640  CZ  ACN A 774      37.554  23.028  26.173  1.00  0.00      A    C
ATOM   4641  NZ  ACN A 774      38.715  23.018  26.381  1.00  0.00      A    N
ATOM   4642  HZ  ACN A 774      35.628  24.063  26.068  1.00  0.00      A    H
ATOM   4643  HZ1 ACN A 774      35.662  22.372  26.740  1.00  0.00      A    H
ATOM   4644  HZ2 ACN A 774      35.816  22.672  25.042  1.00  0.00      A    H
ATOM   4645  CT  ACN A 775       3.675   6.677  32.978  1.00  0.00      A    C
ATOM   4646  CZ  ACN A 775       3.962   5.590  33.935  1.00  0.00      A    C
ATOM   4647  NZ  ACN A 775       4.214   4.717  34.643  1.00  0.00      A    N
ATOM   4648  HZ  ACN A 775       2.631   6.540  32.707  1.00  0.00      A    H
ATOM   4649  HZ1 ACN A 775       4.447   6.532  32.226  1.00  0.00      A    H
ATOM   4650  HZ2 ACN A 775       3.948   7.622  33.440  1.00  0.00      A    H
ATOM   4651  CT  ACN A 776      23.325   4.643   2.528  1.00  0.00      A    C
ATOM   4652  CZ  ACN A 776      24.073   5.106   3.682  1.00  0.00      A    C
ATOM   4653  NZ  ACN A 776      24.743   5.533   4.612  1.00  0.00      A    N
ATOM   4654  HZ  ACN A 776      23.443   5.280   1.655  1.00  0.00      A    H
ATOM   4655  HZ1 ACN A 776      22.294   4.700   2.867  1.00  0.00      A    H
ATOM   4656  HZ2 ACN A 776      23.419   3.563   2.448  1.00  0.00      A    H
ATOM   4657  CT  ACN A 777      41.867   2.055   7.807  1.00  0.00      A    C
ATOM   4658  CZ  ACN A 777      42.149   1.865   9.263  1.00  0.00      A    C
ATOM   4659  NZ  ACN A 777      42.370   1.640  10.337  1.00  0.00      A    N
ATOM   4660  HZ  ACN A 777      42.583   2.657   7.254  1.00  0.00      A    H
ATOM   4661  HZ1 ACN A 777      40.885   2.459   7.576  1.00  0.00      A    H
ATOM   4662  HZ2 ACN A 777      41.825   1.123   7.249  1.00  0.00      A    H
ATOM   4663  CT  ACN A 778      24.453  12.530   7.496  1.00  0.00      A    C
ATOM   4664  CZ  ACN A 778      24.028  11.933   6.217  1.00  0.00      A    C
ATOM   4665  NZ  ACN A 778      23.661  11.433   5.198  1.00  0.00      A    N
ATOM   4666  HZ  ACN A 778      25.516  12.728   7.381  1.00  0.00      A    H
ATOM   4667  HZ1 ACN A 778      24.263  12.094   8.473  1.00  0.00      A    H
ATOM   4668  HZ2 ACN A 778      23.950  13.491   7.413  1.00  0.00      A    H
ATOM   4669  CT  ACN A 779      27.534  20.551  30.249  1.00  0.00      A    C
ATOM   4670  CZ  ACN A 779      28.963  20.272  29.826  1.00  0.00      A    C
ATOM   4671  NZ  ACN A 779      30.089  19.957  29.500  1.00  0.00      A    N
ATOM   4672  HZ  ACN A 779      27.322  21.601  30.069  1.00  0.00      A    H
ATOM   4673  HZ1 ACN A 779      27.339  20.287  31.285  1.00  0.00      A    H
ATOM   4674  HZ2 ACN A 779      26.881  19.896  29.678  1.00  0.00      A    H
ATOM   4675  CT  ACN A 780       0.683  32.775  42.661  1.00  0.00      A    C
ATOM   4676  CZ  ACN A 780       0.914  33.467  43.935  1.00  0.00      A    C
ATOM   4677  NZ  ACN A 780       1.050  34.011  44.950  1.00  0.00      A    N
ATOM   4678  HZ  ACN A 780       1.576  32.735  42.043  1.00  0.00      A    H
ATOM   4679  HZ1 ACN A 780      -0.095  33.305  42.118  1.00  0.00      A    H
ATOM   4680  HZ2 ACN A 780       0.346  31.753  42.815  1.00  0.00      A    H
ATOM   4681  CT  ACN A 781      45.841  32.061  20.097  1.00  0.00      A    C
ATOM   4682  CZ  ACN A 781      45.489  33.368  19.633  1.00  0.00      A    C
ATOM   4683  NZ  ACN A 781      45.236  34.406  19.302  1.00  0.00      A    N
ATOM   4684  HZ  ACN A 781      46.900  32.071  20.339  1.00  0.00      A    H
ATOM   4685  HZ1 ACN A 781      45.582  31.280  19.385  1.00  0.00      A    H
ATOM   4686  HZ2 ACN A 781      45.265  31.843  20.993  1.00  0.00      A    H
ATOM   4687  CT  ACN A 782      33.161  24.213   1.899  1.00  0.00      A    C
ATOM   4688  CZ  ACN A 782      34.354  23.641   2.471  1.00  0.00      A    C
ATOM   4689  NZ  ACN A 782      35.246  23.164   2.986  1.00  0.00      A    N
ATOM   4690  HZ  ACN A 782      32.460  23.449   1.574  1.00  0.00      A    H
ATOM   4691  HZ1 ACN A 782      33.374  24.753   0.980  1.00  0.00      A    H
ATOM   4692  HZ2 ACN A 782      32.573  24.705   2.669  1.00  0.00      A    H
ATOM   4693  CT  ACN A 783       2.069  36.711   0.665  1.00  0.00      A    C
ATOM   4694  CZ  ACN A 783       3.335  37.339   0.929  1.00  0.00      A    C
ATOM   4695  NZ  ACN A 783       4.335  37.854   1.168  1.00  0.00      A    N
ATOM   4696  HZ  ACN A 783       1.936  35.865   1.335  1.00  0.00      A    H
ATOM   4697  HZ1 ACN A 783       2.047  36.450  -0.390  1.00  0.00      A    H
ATOM   4698  HZ2 ACN A 783       1.261  37.422   0.813  1.00  0.00      A    H
ATOM   4699  CT  ACN A 784      37.125  44.300  35.986  1.00  0.00      A    C
ATOM   4700  CZ  ACN A 784      38.315  44.837  36.657  1.00  0.00      A    C
ATOM   4701  NZ  ACN A 784      39.234  45.341  37.094  1.00  0.00      A    N
ATOM   4702  HZ  ACN A 784      36.429  43.813  36.664  1.00  0.00      A    H
ATOM   4703  HZ1 ACN A 784      37.412  43.562  35.242  1.00  0.00      A    H
ATOM   4704  HZ2 ACN A 784      36.759  45.152  35.419  1.00  0.00      A    H
ATOM   4705  CT  ACN A 785       8.026  39.087  27.139  1.00  0.00      A    C
ATOM   4706  CZ  ACN A 785       8.605  40.397  27.546  1.00  0.00      A    C
ATOM   4707  NZ  ACN A 785       8.893  41.479  27.852  1.00  0.00      A    N
ATOM   4708  HZ  ACN A 785       7.359  39.355  26.324  1.00  0.00      A    H
ATOM   4709  HZ1 ACN A 785       7.306  38.841  27.915  1.00  0.00      A    H
ATOM   4710  HZ2 ACN A 785       8.749  38.361  26.776  1.00  0.00      A    H
ATOM   4711  CT  ACN A 786      37.439  36.292   0.553  1.00  0.00      A    C
ATOM   4712  CZ  ACN A 786      38.814  35.991   0.102  1.00  0.00      A    C
ATOM   4713  NZ  ACN A 786      39.919  35.752  -0.233  1.00  0.00      A    N
ATOM   4714  HZ  ACN A 786      36.994  37.169   0.091  1.00  0.00      A    H
ATOM   4715  HZ1 ACN A 786      37.334  36.458   1.622  1.00  0.00      A    H
ATOM   4716  HZ2 ACN A 786      36.829  35.468   0.190  1.00  0.00      A    H
ATOM   4717  CT  ACN A 787      30.432   1.631  35.221  1.00  0.00      A    C
ATOM   4718  CZ  ACN A 787      30.162   0.528  36.132  1.00  0.00      A    C
ATOM   4719  NZ  ACN A 787      29.998  -0.347  36.878  1.00  0.00      A    N
ATOM   4720  HZ  ACN A 787      31.257   1.368  34.565  1.00  0.00      A    H
ATOM   4721  HZ1 ACN A 787      30.566   2.621  35.649  1.00  0.00      A    H
ATOM   4722  HZ2 ACN A 787      29.582   1.661  34.543  1.00  0.00      A    H
ATOM   4723  CT  ACN A 788      13.141  28.930  16.278  1.00  0.00      A    C
ATOM   4724  CZ  ACN A 788      11.949  28.766  15.415  1.00  0.00      A    C
ATOM   4725  NZ  ACN A 788      11.016  28.654  14.789  1.00  0.00      A    N
ATOM   4726  HZ  ACN A 788      13.958  29.329  15.683  1.00  0.00      A    H
ATOM   4727  HZ1 ACN A 788      13.384  27.983  16.754  1.00  0.00      A    H
ATOM   4728  HZ2 ACN A 788      12.998  29.740  16.989  1.00  0.00      A    H
ATOM   4729  CT  ACN A 789      35.204  17.790  14.383  1.00  0.00      A    C
ATOM   4730  CZ  ACN A 789      34.006  17.622  15.205  1.00  0.00      A    C
ATOM   4731  NZ  ACN A 789      32.976  17.568  15.819  1.00  0.00      A    N
ATOM   4732  HZ  ACN A 789      34.911  17.681  13.341  1.00  0.00      A    H
ATOM   4733  HZ1 ACN A 789      35.856  16.971  14.679  1.00  0.00      A    H
ATOM   4734  HZ2 ACN A 789      35.699  18.734  14.593  1.00  0.00      A    H
ATOM   4735  CT  ACN A 790       5.450  36.620  25.499  1.00  0.00      A    C
ATOM   4736  CZ  ACN A 790       6.760  36.129  25.944  1.00  0.00      A    C
ATOM   4737  NZ  ACN A 790       7.807  35.752  26.306  1.00  0.00      A    N
ATOM   4738  HZ  ACN A 790       4.710  35.826  25.553  1.00  0.00      A    H
ATOM   4739  HZ1 ACN A 790       5.452  36.906  24.450  1.00  0.00      A    H
ATOM   4740  HZ2 ACN A 790       5.144  37.398  26.195  1.00  0.00      A    H
ATOM   4741  CT  ACN A 791       2.952  38.736   4.833  1.00  0.00      A    C
ATOM   4742  CZ  ACN A 791       1.648  38.622   4.165  1.00  0.00      A    C
ATOM   4743  NZ  ACN A 791       0.612  38.499   3.604  1.00  0.00      A    N
ATOM   4744  HZ  ACN A 791       3.699  39.162   4.167  1.00  0.00      A    H
ATOM   4745  HZ1 ACN A 791       3.247  37.690   4.859  1.00  0.00      A    H
ATOM   4746  HZ2 ACN A 791       3.013  39.225   5.802  1.00  0.00      A    H
ATOM   4747  CT  ACN A 792      20.660  19.338  22.952  1.00  0.00      A    C
ATOM   4748  CZ  ACN A 792      19.319  18.733  23.068  1.00  0.00      A    C
ATOM   4749  NZ  ACN A 792      18.233  18.274  23.185  1.00  0.00      A    N
ATOM   4750  HZ  ACN A 792      20.694  20.350  23.347  1.00  0.00      A    H
ATOM   4751  HZ1 ACN A 792      20.940  19.391  21.903  1.00  0.00      A    H
ATOM   4752  HZ2 ACN A 792      21.340  18.659  23.460  1.00  0.00      A    H
ATOM   4753  CT  ACN A 793       7.714   9.117  35.423  1.00  0.00      A    C
ATOM   4754  CZ  ACN A 793       8.937   8.456  34.911  1.00  0.00      A    C
ATOM   4755  NZ  ACN A 793       9.874   7.854  34.499  1.00  0.00      A    N
ATOM   4756  HZ  ACN A 793       6.942   8.358  35.517  1.00  0.00      A    H
ATOM   4757  HZ1 ACN A 793       7.282   9.905  34.812  1.00  0.00      A    H
ATOM   4758  HZ2 ACN A 793       7.870   9.569  36.400  1.00  0.00      A    H
ATOM   4759  CT  ACN A 794      32.581  38.628  18.593  1.00  0.00      A    C
ATOM   4760  CZ  ACN A 794      33.478  38.225  17.570  1.00  0.00      A    C
ATOM   4761  NZ  ACN A 794      34.287  37.982  16.748  1.00  0.00      A    N
ATOM   4762  HZ  ACN A 794      32.096  39.570  18.348  1.00  0.00      A    H
ATOM   4763  HZ1 ACN A 794      33.021  38.782  19.575  1.00  0.00      A    H
ATOM   4764  HZ2 ACN A 794      31.717  37.986  18.744  1.00  0.00      A    H
ATOM   4765  CT  ACN A 795      35.194  33.822  25.106  1.00  0.00      A    C
ATOM   4766  CZ  ACN A 795      34.074  33.083  25.656  1.00  0.00      A    C
ATOM   4767  NZ  ACN A 795      33.196  32.471  26.030  1.00  0.00      A    N
ATOM   4768  HZ  ACN A 795      35.121  33.550  24.056  1.00  0.00      A    H
ATOM   4769  HZ1 ACN A 795      36.176  33.600  25.515  1.00  0.00      A    H
ATOM   4770  HZ2 ACN A 795      34.913  34.846  25.335  1.00  0.00      A    H
ATOM   4771  CT  ACN A 796      28.019  23.508  27.441  1.00  0.00      A    C
ATOM   4772  CZ  ACN A 796      28.725  24.746  27.287  1.00  0.00      A    C
ATOM   4773  NZ  ACN A 796      29.307  25.728  27.097  1.00  0.00      A    N
ATOM   4774  HZ  ACN A 796      28.135  22.853  26.581  1.00  0.00      A    H
ATOM   4775  HZ1 ACN A 796      26.973  23.803  27.429  1.00  0.00      A    H
ATOM   4776  HZ2 ACN A 796      28.214  22.966  28.363  1.00  0.00      A    H
ATOM   4777  CT  ACN A 797      18.448  25.328  15.646  1.00  0.00      A    C
ATOM   4778  CZ  ACN A 797      18.439  24.536  16.899  1.00  0.00      A    C
ATOM   4779  NZ  ACN A 797      18.374  23.958  17.898  1.00  0.00      A    N
ATOM   4780  HZ  ACN A 797      18.693  26.357  15.899  1.00  0.00      A    H
ATOM   4781  HZ1 ACN A 797      17.427  25.231  15.288  1.00  0.00      A    H
ATOM   4782  HZ2 ACN A 797      19.211  24.942  14.975  1.00  0.00      A    H
ATOM   4783  CT  ACN A 798      38.046  33.121  41.726  1.00  0.00      A    C
ATOM   4784  CZ  ACN A 798      39.019  33.722  42.623  1.00  0.00      A    C
ATOM   4785  NZ  ACN A 798      39.831  34.252  43.265  1.00  0.00      A    N
ATOM   4786  HZ  ACN A 798      37.149  33.715  41.883  1.00  0.00      A    H
ATOM   4787  HZ1 ACN A 798      37.919  32.048  41.845  1.00  0.00      A    H
ATOM   4788  HZ2 ACN A 798      38.370  33.265  40.698  1.00  0.00      A    H
ATOM   4789  CT  ACN A 799      38.664  11.901  36.872  1.00  0.00      A    C
ATOM   4790  CZ  ACN A 799      39.719  12.845  36.353  1.00  0.00      A    C
ATOM   4791  NZ  ACN A 799      40.588  13.542  36.006  1.00  0.00      A    N
ATOM   4792  HZ  ACN A 799      37.819  12.551  37.085  1.00  0.00      A    H
ATOM   4793  HZ1 ACN A 799      39.061  11.607  37.840  1.00  0.00      A    H
ATOM   4794  HZ2 ACN A 799      38.528  11.070  36.184  1.00  0.00      A    H
ATOM   4795  CT  ACN A 800      23.906  15.434  29.413  1.00  0.00      A    C
ATOM   4796  CZ  ACN A 800      24.404  14.377  28.510  1.00  0.00      A    C
ATOM   4797  NZ  ACN A 800      24.777  13.557  27.782  1.00  0.00      A    N
ATOM   4798  HZ  ACN A 800      22.819  15.419  29.428  1.00  0.00      A    H
ATOM   4799  HZ1 ACN A 800      24.213  16.441  29.142  1.00  0.00      A    H
ATOM   4800  HZ2 ACN A 800      24.114  15.228  30.460  1.00  0.00      A    H
ATOM   4801  CT  ACN A 801      19.759   4.989  16.369  1.00  0.00      A    C
ATOM   4802  CZ  ACN A 801      20.631   4.890  15.135  1.00  0.00      A    C
ATOM   4803  NZ  ACN A 801      21.309   4.800  14.214  1.00  0.00      A    N
ATOM   4804  HZ  ACN A 801      20.175   5.655  17.121  1.00  0.00      A    H
ATOM   4805  HZ1 ACN A 801      19.748   4.037  16.894  1.00  0.00      A    H
ATOM   4806  HZ2 ACN A 801      18.769   5.289  16.036  1.00  0.00      A    H
ATOM   4807  CT  ACN A 802       8.979  42.911  20.451  1.00  0.00      A    C
ATOM   4808  CZ  ACN A 802       9.203  41.544  20.023  1.00  0.00      A    C
ATOM   4809  NZ  ACN A 802       9.409  40.432  19.705  1.00  0.00      A    N
ATOM   4810  HZ  ACN A 802       8.539  43.447  19.614  1.00  0.00      A    H
ATOM   4811  HZ1 ACN A 802       9.995  43.207  20.699  1.00  0.00      A    H
ATOM   4812  HZ2 ACN A 802       8.297  43.023  21.290  1.00  0.00      A    H
ATOM   4813  CT  ACN A 803      40.442  28.146  23.181  1.00  0.00      A    C
ATOM   4814  CZ  ACN A 803      41.613  27.662  23.929  1.00  0.00      A    C
ATOM   4815  NZ  ACN A 803      42.482  27.318  24.621  1.00  0.00      A    N
ATOM   4816  HZ  ACN A 803      40.145  29.146  23.485  1.00  0.00      A    H
ATOM   4817  HZ1 ACN A 803      39.653  27.402  23.109  1.00  0.00      A    H
ATOM   4818  HZ2 ACN A 803      40.734  28.417  22.170  1.00  0.00      A    H
ATOM   4819  CT  ACN A 804      15.552   3.872  12.083  1.00  0.00      A    C
ATOM   4820  CZ  ACN A 804      15.362   3.164  13.361  1.00  0.00      A    C
ATOM   4821  NZ  ACN A 804      15.172   2.678  14.405  1.00  0.00      A    N
ATOM   4822  HZ  ACN A 804      15.880   4.889  12.279  1.00  0.00      A    H
ATOM   4823  HZ1 ACN A 804      14.559   4.074  11.690  1.00  0.00      A    H
ATOM   4824  HZ2 ACN A 804      16.274   3.498  11.361  1.00  0.00      A    H
ATOM   4825  CT  ACN A 805      44.476  27.779  26.826  1.00  0.00      A    C
ATOM   4826  CZ  ACN A 805      44.439  28.013  28.286  1.00  0.00      A    C
ATOM   4827  NZ  ACN A 805      44.445  28.294  29.418  1.00  0.00      A    N
ATOM   4828  HZ  ACN A 805      44.273  26.725  26.655  1.00  0.00      A    H
ATOM   4829  HZ1 ACN A 805      45.416  28.098  26.382  1.00  0.00      A    H
ATOM   4830  HZ2 ACN A 805      43.615  28.370  26.525  1.00  0.00      A    H
ATOM   4831  CT  ACN A 806      33.632  33.146   2.332  1.00  0.00      A    C
ATOM   4832  CZ  ACN A 806      34.560  32.460   3.204  1.00  0.00      A    C
ATOM   4833  NZ  ACN A 806      35.307  31.999   3.948  1.00  0.00      A    N
ATOM   4834  HZ  ACN A 806      32.961  33.760   2.926  1.00  0.00      A    H
ATOM   4835  HZ1 ACN A 806      33.202  32.434   1.633  1.00  0.00      A    H
ATOM   4836  HZ2 ACN A 806      34.184  33.753   1.619  1.00  0.00      A    H
ATOM   4837  CT  ACN A 807      29.251  30.268  24.690  1.00  0.00      A    C
ATOM   4838  CZ  ACN A 807      27.885  30.761  25.009  1.00  0.00      A    C
ATOM   4839  NZ  ACN A 807      26.785  31.137  25.189  1.00  0.00      A    N
ATOM   4840  HZ  ACN A 807      29.291  30.239  23.604  1.00  0.00      A    H
ATOM   4841  HZ1 ACN A 807      29.097  29.271  25.093  1.00  0.00      A    H
ATOM   4842  HZ2 ACN A 807      29.944  30.868  25.274  1.00  0.00      A    H
ATOM   4843  CT  ACN A 808      37.434  24.013  36.022  1.00  0.00      A    C
ATOM   4844  CZ  ACN A 808      37.486  24.517  34.688  1.00  0.00      A    C
ATOM   4845  NZ  ACN A 808      37.562  25.005  33.649  1.00  0.00      A    N
ATOM   4846  HZ  ACN A 808      38.379  23.476  36.011  1.00  0.00      A    H
ATOM   4847  HZ1 ACN A 808      36.576  23.381  36.238  1.00  0.00      A    H
ATOM   4848  HZ2 ACN A 808      37.506  24.917  36.620  1.00  0.00      A    H
ATOM   4849  CT  ACN A 809      10.378  22.811  32.082  1.00  0.00      A    C
ATOM   4850  CZ  ACN A 809      10.194  21.600  31.267  1.00  0.00      A    C
ATOM   4851  NZ  ACN A 809      10.002  20.624  30.645  1.00  0.00      A    N
ATOM   4852  HZ  ACN A 809      11.249  22.649  32.711  1.00  0.00      A    H
ATOM   4853  HZ1 ACN A 809       9.568  22.807  32.808  1.00  0.00      A    H
ATOM   4854  HZ2 ACN A 809      10.440  23.724  31.496  1.00  0.00      A    H
ATOM   4855  CT  ACN A 810       9.413  31.634  33.229  1.00  0.00      A    C
ATOM   4856  CZ  ACN A 810       8.882  30.284  32.986  1.00  0.00      A    C
ATOM   4857  NZ  ACN A 810       8.505  29.204  32.749  1.00  0.00      A    N
ATOM   4858  HZ  ACN A 810      10.454  31.422  32.998  1.00  0.00      A    H
ATOM   4859  HZ1 ACN A 810       9.231  32.064  34.211  1.00  0.00      A    H
ATOM   4860  HZ2 ACN A 810       9.120  32.337  32.454  1.00  0.00      A    H
ATOM   4861  CT  ACN A 811      12.823  30.186  21.659  1.00  0.00      A    C
ATOM   4862  CZ  ACN A 811      13.250  31.561  22.058  1.00  0.00      A    C
ATOM   4863  NZ  ACN A 811      13.547  32.602  22.456  1.00  0.00      A    N
ATOM   4864  HZ  ACN A 811      13.700  29.676  21.268  1.00  0.00      A    H
ATOM   4865  HZ1 ACN A 811      12.179  30.455  20.826  1.00  0.00      A    H
ATOM   4866  HZ2 ACN A 811      12.183  29.659  22.362  1.00  0.00      A    H
ATOM   4867  CT  ACN A 812      39.031  42.564   3.691  1.00  0.00      A    C
ATOM   4868  CZ  ACN A 812      38.767  43.974   3.547  1.00  0.00      A    C
ATOM   4869  NZ  ACN A 812      38.577  45.140   3.475  1.00  0.00      A    N
ATOM   4870  HZ  ACN A 812      39.874  42.406   4.359  1.00  0.00      A    H
ATOM   4871  HZ1 ACN A 812      39.397  42.251   2.716  1.00  0.00      A    H
ATOM   4872  HZ2 ACN A 812      38.139  41.975   3.890  1.00  0.00      A    H
ATOM   4873  CT  ACN A 813      26.948  17.096  10.453  1.00  0.00      A    C
ATOM   4874  CZ  ACN A 813      27.215  16.273   9.278  1.00  0.00      A    C
ATOM   4875  NZ  ACN A 813      27.359  15.570   8.398  1.00  0.00      A    N
ATOM   4876  HZ  ACN A 813      27.729  17.190  11.203  1.00  0.00      A    H
ATOM   4877  HZ1 ACN A 813      26.034  16.709  10.894  1.00  0.00      A    H
ATOM   4878  HZ2 ACN A 813      26.680  18.088  10.097  1.00  0.00      A    H
ATOM   4879  CT  ACN A 814      44.421  40.032   5.196  1.00  0.00      A    C
ATOM   4880  CZ  ACN A 814      43.017  39.716   4.830  1.00  0.00      A    C
ATOM   4881  NZ  ACN A 814      41.965  39.407   4.527  1.00  0.00      A    N
ATOM   4882  HZ  ACN A 814      45.074  39.163   5.213  1.00  0.00      A    H
ATOM   4883  HZ1 ACN A 814      44.503  40.558   6.144  1.00  0.00      A    H
ATOM   4884  HZ2 ACN A 814      44.869  40.725   4.488  1.00  0.00      A    H
ATOM   4885  CT  ACN A 815      12.732  32.765  30.789  1.00  0.00      A    C
ATOM   4886  CZ  ACN A 815      11.810  33.824  31.251  1.00  0.00      A    C
ATOM   4887  NZ  ACN A 815      11.028  34.652  31.597  1.00  0.00      A    N
ATOM   4888  HZ  ACN A 815      13.686  33.214  30.525  1.00  0.00      A    H
ATOM   4889  HZ1 ACN A 815      12.209  32.441  29.893  1.00  0.00      A    H
ATOM   4890  HZ2 ACN A 815      12.670  31.949  31.504  1.00  0.00      A    H
ATOM   4891  CT  ACN A 816      43.095   1.246  17.825  1.00  0.00      A    C
ATOM   4892  CZ  ACN A 816      44.450   0.963  18.409  1.00  0.00      A    C
ATOM   4893  NZ  ACN A 816      45.421   0.639  18.958  1.00  0.00      A    N
ATOM   4894  HZ  ACN A 816      43.283   0.933  16.801  1.00  0.00      A    H
ATOM   4895  HZ1 ACN A 816      42.802   2.292  17.875  1.00  0.00      A    H
ATOM   4896  HZ2 ACN A 816      42.357   0.559  18.231  1.00  0.00      A    H
ATOM   4897  CT  ACN A 817       6.632  18.191  43.006  1.00  0.00      A    C
ATOM   4898  CZ  ACN A 817       6.079  17.143  43.897  1.00  0.00      A    C
ATOM   4899  NZ  ACN A 817       5.730  16.287  44.560  1.00  0.00      A    N
ATOM   4900  HZ  ACN A 817       7.643  18.394  43.350  1.00  0.00      A    H
ATOM   4901  HZ1 ACN A 817       6.070  19.106  43.173  1.00  0.00      A    H
ATOM   4902  HZ2 ACN A 817       6.672  17.881  41.965  1.00  0.00      A    H
ATOM   4903  CT  ACN A 818      26.231  27.909  27.237  1.00  0.00      A    C
ATOM   4904  CZ  ACN A 818      26.379  27.079  28.426  1.00  0.00      A    C
ATOM   4905  NZ  ACN A 818      26.447  26.457  29.364  1.00  0.00      A    N
ATOM   4906  HZ  ACN A 818      26.180  28.942  27.571  1.00  0.00      A    H
ATOM   4907  HZ1 ACN A 818      25.479  27.549  26.540  1.00  0.00      A    H
ATOM   4908  HZ2 ACN A 818      27.196  27.870  26.738  1.00  0.00      A    H
ATOM   4909  CT  ACN A 819      21.430  22.274  15.693  1.00  0.00      A    C
ATOM   4910  CZ  ACN A 819      22.843  22.265  15.172  1.00  0.00      A    C
ATOM   4911  NZ  ACN A 819      23.928  22.310  14.750  1.00  0.00      A    N
ATOM   4912  HZ  ACN A 819      21.491  21.799  16.669  1.00  0.00      A    H
ATOM   4913  HZ1 ACN A 819      20.816  21.774  14.948  1.00  0.00      A    H
ATOM   4914  HZ2 ACN A 819      21.242  23.328  15.880  1.00  0.00      A    H
ATOM   4915  CT  ACN A 820      46.343   5.112  30.331  1.00  0.00      A    C
ATOM   4916  CZ  ACN A 820      46.043   6.166  29.317  1.00  0.00      A    C
ATOM   4917  NZ  ACN A 820      45.803   7.089  28.538  1.00  0.00      A    N
ATOM   4918  HZ  ACN A 820      45.924   4.166  29.996  1.00  0.00      A    H
ATOM   4919  HZ1 ACN A 820      45.957   5.402  31.305  1.00  0.00      A    H
ATOM   4920  HZ2 ACN A 820      47.425   5.028  30.385  1.00  0.00      A    H
ATOM   4921  CT  ACN A 821      32.047   2.851  29.871  1.00  0.00      A    C
ATOM   4922  CZ  ACN A 821      32.170   4.190  30.539  1.00  0.00      A    C
ATOM   4923  NZ  ACN A 821      32.369   5.211  30.998  1.00  0.00      A    N
ATOM   4924  HZ  ACN A 821      31.172   2.649  29.258  1.00  0.00      A    H
ATOM   4925  HZ1 ACN A 821      32.158   2.059  30.608  1.00  0.00      A    H
ATOM   4926  HZ2 ACN A 821      32.964   2.797  29.290  1.00  0.00      A    H
ATOM   4927  CT  ACN A 822      40.651  37.245  42.778  1.00  0.00      A    C
ATOM   4928  CZ  ACN A 822      41.312  38.203  43.581  1.00  0.00      A    C
ATOM   4929  NZ  ACN A 822      41.901  39.013  44.205  1.00  0.00      A    N
ATOM   4930  HZ  ACN A 822      39.682  37.026  43.221  1.00  0.00      A    H
ATOM   4931  HZ1 ACN A 822      41.315  36.391  42.881  1.00  0.00      A    H
ATOM   4932  HZ2 ACN A 822      40.674  37.677  41.781  1.00  0.00      A    H
ATOM   4933  CT  ACN A 823       5.131  44.491  32.262  1.00  0.00      A    C
ATOM   4934  CZ  ACN A 823       3.796  44.890  32.663  1.00  0.00      A    C
ATOM   4935  NZ  ACN A 823       2.695  45.217  32.915  1.00  0.00      A    N
ATOM   4936  HZ  ACN A 823       5.018  43.634  31.603  1.00  0.00      A    H
ATOM   4937  HZ1 ACN A 823       5.645  44.167  33.164  1.00  0.00      A    H
ATOM   4938  HZ2 ACN A 823       5.635  45.299  31.738  1.00  0.00      A    H
ATOM   4939  CT  ACN A 824      41.121  44.106  39.372  1.00  0.00      A    C
ATOM   4940  CZ  ACN A 824      39.891  43.967  40.249  1.00  0.00      A    C
ATOM   4941  NZ  ACN A 824      38.943  43.832  40.903  1.00  0.00      A    N
ATOM   4942  HZ  ACN A 824      40.918  43.762  38.361  1.00  0.00      A    H
ATOM   4943  HZ1 ACN A 824      41.803  43.349  39.752  1.00  0.00      A    H
ATOM   4944  HZ2 ACN A 824      41.669  45.041  39.454  1.00  0.00      A    H
ATOM   4945  CT  ACN A 825      34.178  11.533   7.115  1.00  0.00      A    C
ATOM   4946  CZ  ACN A 825      35.489  11.386   6.620  1.00  0.00      A    C
ATOM   4947  NZ  ACN A 825      36.531  11.240   6.197  1.00  0.00      A    N
ATOM   4948  HZ  ACN A 825      33.536  11.242   6.288  1.00  0.00      A    H
ATOM   4949  HZ1 ACN A 825      34.090  12.599   7.311  1.00  0.00      A    H
ATOM   4950  HZ2 ACN A 825      34.030  10.918   7.999  1.00  0.00      A    H
ATOM   4951  CT  ACN A 826       5.490   5.445  44.395  1.00  0.00      A    C
ATOM   4952  CZ  ACN A 826       6.690   4.604  44.779  1.00  0.00      A    C
ATOM   4953  NZ  ACN A 826       7.604   3.996  45.137  1.00  0.00      A    N
ATOM   4954  HZ  ACN A 826       5.737   6.363  43.868  1.00  0.00      A    H
ATOM   4955  HZ1 ACN A 826       5.112   5.677  45.387  1.00  0.00      A    H
ATOM   4956  HZ2 ACN A 826       4.762   4.851  43.848  1.00  0.00      A    H
ATOM   4957  CT  ACN A 827      34.832  34.345   6.998  1.00  0.00      A    C
ATOM   4958  CZ  ACN A 827      34.450  33.564   8.171  1.00  0.00      A    C
ATOM   4959  NZ  ACN A 827      34.126  32.823   9.012  1.00  0.00      A    N
ATOM   4960  HZ  ACN A 827      34.049  34.264   6.249  1.00  0.00      A    H
ATOM   4961  HZ1 ACN A 827      35.765  33.924   6.631  1.00  0.00      A    H
ATOM   4962  HZ2 ACN A 827      35.138  35.373   7.172  1.00  0.00      A    H
ATOM   4963  CT  ACN A 828      14.124   5.948  39.163  1.00  0.00      A    C
ATOM   4964  CZ  ACN A 828      13.112   5.038  38.593  1.00  0.00      A    C
ATOM   4965  NZ  ACN A 828      12.296   4.308  38.203  1.00  0.00      A    N
ATOM   4966  HZ  ACN A 828      13.636   6.761  39.694  1.00  0.00      A    H
ATOM   4967  HZ1 ACN A 828      14.776   6.400  38.421  1.00  0.00      A    H
ATOM   4968  HZ2 ACN A 828      14.661   5.361  39.904  1.00  0.00      A    H
ATOM   4969  CT  ACN A 829      35.503  11.127  41.185  1.00  0.00      A    C
ATOM   4970  CZ  ACN A 829      36.874  11.054  40.646  1.00  0.00      A    C
ATOM   4971  NZ  ACN A 829      37.971  10.920  40.232  1.00  0.00      A    N
ATOM   4972  HZ  ACN A 829      34.942  11.848  40.596  1.00  0.00      A    H
ATOM   4973  HZ1 ACN A 829      35.595  11.320  42.250  1.00  0.00      A    H
ATOM   4974  HZ2 ACN A 829      35.046  10.174  40.932  1.00  0.00      A    H
ATOM   4975  CT  ACN A 830      37.496  14.964  30.315  1.00  0.00      A    C
ATOM   4976  CZ  ACN A 830      38.258  16.202  30.171  1.00  0.00      A    C
ATOM   4977  NZ  ACN A 830      38.896  17.210  30.079  1.00  0.00      A    N
ATOM   4978  HZ  ACN A 830      36.463  15.192  30.065  1.00  0.00      A    H
ATOM   4979  HZ1 ACN A 830      37.460  14.794  31.388  1.00  0.00      A    H
ATOM   4980  HZ2 ACN A 830      37.916  14.223  29.640  1.00  0.00      A    H
ATOM   4981  CT  ACN A 831       1.845  11.275   5.398  1.00  0.00      A    C
ATOM   4982  CZ  ACN A 831       1.555  12.697   5.508  1.00  0.00      A    C
ATOM   4983  NZ  ACN A 831       1.313  13.820   5.650  1.00  0.00      A    N
ATOM   4984  HZ  ACN A 831       0.944  10.673   5.488  1.00  0.00      A    H
ATOM   4985  HZ1 ACN A 831       2.511  10.989   6.208  1.00  0.00      A    H
ATOM   4986  HZ2 ACN A 831       2.226  11.024   4.411  1.00  0.00      A    H
ATOM   4987  CT  ACN A 832      21.726  43.555  17.126  1.00  0.00      A    C
ATOM   4988  CZ  ACN A 832      20.846  42.436  17.054  1.00  0.00      A    C
ATOM   4989  NZ  ACN A 832      20.195  41.445  17.006  1.00  0.00      A    N
ATOM   4990  HZ  ACN A 832      22.122  43.458  18.133  1.00  0.00      A    H
ATOM   4991  HZ1 ACN A 832      21.136  44.459  16.994  1.00  0.00      A    H
ATOM   4992  HZ2 ACN A 832      22.370  43.479  16.254  1.00  0.00      A    H
ATOM   4993  CT  ACN A 833       6.346  14.580   8.386  1.00  0.00      A    C
ATOM   4994  CZ  ACN A 833       6.156  13.755   9.506  1.00  0.00      A    C
ATOM   4995  NZ  ACN A 833       6.085  13.065  10.408  1.00  0.00      A    N
ATOM   4996  HZ  ACN A 833       7.280  15.014   8.735  1.00  0.00      A    H
ATOM   4997  HZ1 ACN A 833       5.620  15.348   8.132  1.00  0.00      A    H
ATOM   4998  HZ2 ACN A 833       6.507  14.047   7.452  1.00  0.00      A    H
ATOM   4999  CT  ACN A 834      45.771  14.489  11.243  1.00  0.00      A    C
ATOM   5000  CZ  ACN A 834      45.632  13.062  11.251  1.00  0.00      A    C
ATOM   5001  NZ  ACN A 834      45.492  11.929  11.179  1.00  0.00      A    N
ATOM   5002  HZ  ACN A 834      45.628  14.831  10.221  1.00  0.00      A    H
ATOM   5003  HZ1 ACN A 834      46.780  14.755  11.546  1.00  0.00      A    H
ATOM   5004  HZ2 ACN A 834      44.891  14.804  11.798  1.00  0.00      A    H
ATOM   5005  CT  ACN A 835      13.502   0.716  27.451  1.00  0.00      A    C
ATOM   5006  CZ  ACN A 835      13.924   1.889  26.589  1.00  0.00      A    C
ATOM   5007  NZ  ACN A 835      14.229   2.775  25.943  1.00  0.00      A    N
ATOM   5008  HZ  ACN A 835      14.127  -0.160  27.293  1.00  0.00      A    H
ATOM   5009  HZ1 ACN A 835      12.443   0.497  27.338  1.00  0.00      A    H
ATOM   5010  HZ2 ACN A 835      13.766   1.070  28.444  1.00  0.00      A    H
ATOM   5011  CT  ACN A 836      45.399  11.973  23.906  1.00  0.00      A    C
ATOM   5012  CZ  ACN A 836      44.856  10.632  24.245  1.00  0.00      A    C
ATOM   5013  NZ  ACN A 836      44.440   9.553  24.422  1.00  0.00      A    N
ATOM   5014  HZ  ACN A 836      44.835  12.854  24.200  1.00  0.00      A    H
ATOM   5015  HZ1 ACN A 836      45.718  12.053  22.870  1.00  0.00      A    H
ATOM   5016  HZ2 ACN A 836      46.226  11.935  24.611  1.00  0.00      A    H
ATOM   5017  CT  ACN A 837      42.657  45.047  34.866  1.00  0.00      A    C
ATOM   5018  CZ  ACN A 837      44.092  44.825  34.710  1.00  0.00      A    C
ATOM   5019  NZ  ACN A 837      45.211  44.676  34.616  1.00  0.00      A    N
ATOM   5020  HZ  ACN A 837      42.379  44.716  35.863  1.00  0.00      A    H
ATOM   5021  HZ1 ACN A 837      42.129  44.328  34.246  1.00  0.00      A    H
ATOM   5022  HZ2 ACN A 837      42.472  46.061  34.518  1.00  0.00      A    H
ATOM   5023  CT  ACN A 838      25.849  15.354  41.896  1.00  0.00      A    C
ATOM   5024  CZ  ACN A 838      24.491  15.550  42.469  1.00  0.00      A    C
ATOM   5025  NZ  ACN A 838      23.403  15.731  42.853  1.00  0.00      A    N
ATOM   5026  HZ  ACN A 838      25.856  14.385  41.404  1.00  0.00      A    H
ATOM   5027  HZ1 ACN A 838      26.645  15.367  42.636  1.00  0.00      A    H
ATOM   5028  HZ2 ACN A 838      26.031  16.110  41.137  1.00  0.00      A    H
ATOM   5029  CT  ACN A 839       1.417   3.147  41.573  1.00  0.00      A    C
ATOM   5030  CZ  ACN A 839       0.056   2.557  41.292  1.00  0.00      A    C
ATOM   5031  NZ  ACN A 839      -0.969   2.015  41.034  1.00  0.00      A    N
ATOM   5032  HZ  ACN A 839       1.926   3.168  40.613  1.00  0.00      A    H
ATOM   5033  HZ1 ACN A 839       2.001   2.567  42.283  1.00  0.00      A    H
ATOM   5034  HZ2 ACN A 839       1.411   4.178  41.917  1.00  0.00      A    H
ATOM   5035  CT  ACN A 840      36.080  28.017  14.898  1.00  0.00      A    C
ATOM   5036  CZ  ACN A 840      36.149  28.815  16.190  1.00  0.00      A    C
ATOM   5037  NZ  ACN A 840      36.146  29.381  17.161  1.00  0.00      A    N
ATOM   5038  HZ  ACN A 840      35.688  28.696  14.145  1.00  0.00      A    H
ATOM   5039  HZ1 ACN A 840      35.282  27.289  15.026  1.00  0.00      A    H
ATOM   5040  HZ2 ACN A 840      36.986  27.561  14.507  1.00  0.00      A    H
ATOM   5041  CT  ACN A 841      26.783  13.554  19.687  1.00  0.00      A    C
ATOM   5042  CZ  ACN A 841      25.901  13.547  20.869  1.00  0.00      A    C
ATOM   5043  NZ  ACN A 841      25.161  13.541  21.808  1.00  0.00      A    N
ATOM   5044  HZ  ACN A 841      26.502  14.413  19.084  1.00  0.00      A    H
ATOM   5045  HZ1 ACN A 841      26.657  12.606  19.171  1.00  0.00      A    H
ATOM   5046  HZ2 ACN A 841      27.787  13.637  20.096  1.00  0.00      A    H
ATOM   5047  CT  ACN A 842      22.537  38.305  21.497  1.00  0.00      A    C
ATOM   5048  CZ  ACN A 842      22.760  39.759  21.102  1.00  0.00      A    C
ATOM   5049  NZ  ACN A 842      22.900  40.848  20.735  1.00  0.00      A    N
ATOM   5050  HZ  ACN A 842      23.158  37.523  21.067  1.00  0.00      A    H
ATOM   5051  HZ1 ACN A 842      21.477  38.105  21.357  1.00  0.00      A    H
ATOM   5052  HZ2 ACN A 842      22.607  38.137  22.568  1.00  0.00      A    H
ATOM   5053  CT  ACN A 843       6.062  16.136  33.968  1.00  0.00      A    C
ATOM   5054  CZ  ACN A 843       4.743  15.522  34.247  1.00  0.00      A    C
ATOM   5055  NZ  ACN A 843       3.703  15.074  34.413  1.00  0.00      A    N
ATOM   5056  HZ  ACN A 843       6.812  15.399  34.241  1.00  0.00      A    H
ATOM   5057  HZ1 ACN A 843       6.210  17.116  34.414  1.00  0.00      A    H
ATOM   5058  HZ2 ACN A 843       6.051  16.280  32.891  1.00  0.00      A    H
ATOM   5059  CT  ACN A 844      18.548   8.331  42.415  1.00  0.00      A    C
ATOM   5060  CZ  ACN A 844      19.075   8.844  43.642  1.00  0.00      A    C
ATOM   5061  NZ  ACN A 844      19.553   9.340  44.588  1.00  0.00      A    N
[truncated: 196,715 more chars]
