# Supplementary material for: Ion and Solvent Modulation of Ferrocene and Decamethylferrocene Oxidation Potentials in Organic Electrolytes as Predicted by Molecular Dynamics Simulations
Source: J Phys Chem B. 2025 Feb 11;129(7):2067–81. doi: 10.1021/acs.jpcb.4c08321 (PMC11848929; doi:10.1021/acs.jpcb.4c08321)
Supplement: Supplementary file 2 — jp4c08321_si_002.zip [file jp4c08321_si_002.zip › simulation_files/pdb_files/Fc_BMIMBF4_0330_ACN_0300.pdb]

TITLE     MDANALYSIS FRAME 0: Created by PDBWriter
CRYST1   50.651   50.651   50.651  90.00  90.00  90.00 P 1           1
ATOM      1  N1  BMIMA   1       3.846  37.797  36.856  1.00  0.00      A    N
ATOM      2  N11 BMIMA   1       4.890  38.339  38.668  1.00  0.00      A    N
ATOM      3  C1  BMIMA   1       4.556  38.708  37.456  1.00  0.00      A    C
ATOM      4  H1  BMIMA   1       4.938  39.619  37.047  1.00  0.00      A    H
ATOM      5  C2  BMIMA   1       3.615  36.765  37.742  1.00  0.00      A    C
ATOM      6  H2  BMIMA   1       2.894  36.042  37.428  1.00  0.00      A    H
ATOM      7  C21 BMIMA   1       4.261  37.104  38.849  1.00  0.00      A    C
ATOM      8  H21 BMIMA   1       4.214  36.664  39.821  1.00  0.00      A    H
ATOM      9  C3  BMIMA   1       3.076  38.040  35.594  1.00  0.00      A    C
ATOM     10  H3  BMIMA   1       2.789  37.155  35.047  1.00  0.00      A    H
ATOM     11  H31 BMIMA   1       2.132  38.555  35.698  1.00  0.00      A    H
ATOM     12  H32 BMIMA   1       3.696  38.610  34.917  1.00  0.00      A    H
ATOM     13  C4  BMIMA   1       5.765  39.119  39.594  1.00  0.00      A    C
ATOM     14  H4  BMIMA   1       5.329  39.303  40.565  1.00  0.00      A    H
ATOM     15  H41 BMIMA   1       5.779  40.115  39.177  1.00  0.00      A    H
ATOM     16  C5  BMIMA   1       7.210  38.641  39.699  1.00  0.00      A    C
ATOM     17  H5  BMIMA   1       7.651  38.725  38.709  1.00  0.00      A    H
ATOM     18  H51 BMIMA   1       7.788  39.317  40.323  1.00  0.00      A    H
ATOM     19  C51 BMIMA   1       7.487  37.196  40.045  1.00  0.00      A    C
ATOM     20  H52 BMIMA   1       7.237  37.045  41.092  1.00  0.00      A    H
ATOM     21  H53 BMIMA   1       6.989  36.425  39.463  1.00  0.00      A    H
ATOM     22  C6  BMIMA   1       9.010  37.019  40.039  1.00  0.00      A    C
ATOM     23  H6  BMIMA   1       9.515  37.732  40.680  1.00  0.00      A    H
ATOM     24  H61 BMIMA   1       9.135  36.018  40.436  1.00  0.00      A    H
ATOM     25  H62 BMIMA   1       9.452  37.019  39.049  1.00  0.00      A    H
ATOM     36  N1  BMIMA   2      32.409   5.489  19.607  1.00  0.00      A    N
ATOM     37  N11 BMIMA   2      32.309   3.503  20.407  1.00  0.00      A    N
ATOM     38  C1  BMIMA   2      31.687   4.660  20.318  1.00  0.00      A    C
ATOM     39  H1  BMIMA   2      30.689   4.833  20.659  1.00  0.00      A    H
ATOM     40  C2  BMIMA   2      33.574   4.916  19.324  1.00  0.00      A    C
ATOM     41  H2  BMIMA   2      34.240   5.585  18.825  1.00  0.00      A    H
ATOM     42  C21 BMIMA   2      33.549   3.724  19.730  1.00  0.00      A    C
ATOM     43  H21 BMIMA   2      34.279   2.947  19.669  1.00  0.00      A    H
ATOM     44  C3  BMIMA   2      32.118   6.878  19.278  1.00  0.00      A    C
ATOM     45  H3  BMIMA   2      31.227   7.366  19.645  1.00  0.00      A    H
ATOM     46  H31 BMIMA   2      33.011   7.389  19.610  1.00  0.00      A    H
ATOM     47  H32 BMIMA   2      32.108   7.009  18.206  1.00  0.00      A    H
ATOM     48  C4  BMIMA   2      31.867   2.333  21.092  1.00  0.00      A    C
ATOM     49  H4  BMIMA   2      32.371   1.590  20.492  1.00  0.00      A    H
ATOM     50  H41 BMIMA   2      30.801   2.181  21.001  1.00  0.00      A    H
ATOM     51  C5  BMIMA   2      32.290   2.258  22.552  1.00  0.00      A    C
ATOM     52  H5  BMIMA   2      31.766   3.044  23.090  1.00  0.00      A    H
ATOM     53  H51 BMIMA   2      31.912   1.337  22.987  1.00  0.00      A    H
ATOM     54  C51 BMIMA   2      33.775   2.485  22.831  1.00  0.00      A    C
ATOM     55  H52 BMIMA   2      34.299   3.225  22.232  1.00  0.00      A    H
ATOM     56  H53 BMIMA   2      33.943   2.720  23.879  1.00  0.00      A    H
ATOM     57  C6  BMIMA   2      34.566   1.159  22.560  1.00  0.00      A    C
ATOM     58  H6  BMIMA   2      35.624   1.384  22.635  1.00  0.00      A    H
ATOM     59  H61 BMIMA   2      34.300   0.393  23.280  1.00  0.00      A    H
ATOM     60  H62 BMIMA   2      34.236   0.740  21.616  1.00  0.00      A    H
ATOM     71  N1  BMIMA   3      12.930   2.525  35.646  1.00  0.00      A    N
ATOM     72  N11 BMIMA   3      12.169   3.193  33.789  1.00  0.00      A    N
ATOM     73  C1  BMIMA   3      11.855   2.691  34.947  1.00  0.00      A    C
ATOM     74  H1  BMIMA   3      10.881   2.372  35.252  1.00  0.00      A    H
ATOM     75  C2  BMIMA   3      14.027   2.799  34.865  1.00  0.00      A    C
ATOM     76  H2  BMIMA   3      15.058   2.627  35.081  1.00  0.00      A    H
ATOM     77  C21 BMIMA   3      13.531   3.240  33.738  1.00  0.00      A    C
ATOM     78  H21 BMIMA   3      14.044   3.509  32.840  1.00  0.00      A    H
ATOM     79  C3  BMIMA   3      12.985   1.859  37.029  1.00  0.00      A    C
ATOM     80  H3  BMIMA   3      12.181   2.235  37.644  1.00  0.00      A    H
ATOM     81  H31 BMIMA   3      12.791   0.806  36.894  1.00  0.00      A    H
ATOM     82  H32 BMIMA   3      13.954   2.124  37.426  1.00  0.00      A    H
ATOM     83  C4  BMIMA   3      11.365   3.713  32.591  1.00  0.00      A    C
ATOM     84  H4  BMIMA   3      10.486   3.091  32.506  1.00  0.00      A    H
ATOM     85  H41 BMIMA   3      11.929   3.588  31.679  1.00  0.00      A    H
ATOM     86  C5  BMIMA   3      10.858   5.152  32.700  1.00  0.00      A    C
ATOM     87  H5  BMIMA   3      11.614   5.819  32.294  1.00  0.00      A    H
ATOM     88  H51 BMIMA   3      10.034   5.212  31.994  1.00  0.00      A    H
ATOM     89  C51 BMIMA   3      10.481   5.652  34.093  1.00  0.00      A    C
ATOM     90  H52 BMIMA   3       9.941   4.893  34.653  1.00  0.00      A    H
ATOM     91  H53 BMIMA   3      11.399   5.852  34.641  1.00  0.00      A    H
ATOM     92  C6  BMIMA   3       9.678   7.000  34.023  1.00  0.00      A    C
ATOM     93  H6  BMIMA   3      10.263   7.881  33.786  1.00  0.00      A    H
ATOM     94  H61 BMIMA   3       8.924   6.826  33.264  1.00  0.00      A    H
ATOM     95  H62 BMIMA   3       9.159   7.153  34.963  1.00  0.00      A    H
ATOM    106  N1  BMIMA   4      51.524  15.503  49.279  1.00  0.00      A    N
ATOM    107  N11 BMIMA   4      49.754  15.784  50.502  1.00  0.00      A    N
ATOM    108  C1  BMIMA   4      50.433  14.944  49.668  1.00  0.00      A    C
ATOM    109  H1  BMIMA   4      50.110  14.022  49.234  1.00  0.00      A    H
ATOM    110  C2  BMIMA   4      51.539  16.826  49.705  1.00  0.00      A    C
ATOM    111  H2  BMIMA   4      52.328  17.532  49.565  1.00  0.00      A    H
ATOM    112  C21 BMIMA   4      50.497  16.965  50.527  1.00  0.00      A    C
ATOM    113  H21 BMIMA   4      50.129  17.781  51.109  1.00  0.00      A    H
ATOM    114  C3  BMIMA   4      52.438  14.935  48.280  1.00  0.00      A    C
ATOM    115  H3  BMIMA   4      51.902  14.152  47.766  1.00  0.00      A    H
ATOM    116  H31 BMIMA   4      52.692  15.812  47.702  1.00  0.00      A    H
ATOM    117  H32 BMIMA   4      53.317  14.457  48.688  1.00  0.00      A    H
ATOM    118  C4  BMIMA   4      48.551  15.492  51.272  1.00  0.00      A    C
ATOM    119  H4  BMIMA   4      48.623  16.086  52.171  1.00  0.00      A    H
ATOM    120  H41 BMIMA   4      48.557  14.457  51.584  1.00  0.00      A    H
ATOM    121  C5  BMIMA   4      47.260  15.909  50.552  1.00  0.00      A    C
ATOM    122  H5  BMIMA   4      46.455  15.939  51.282  1.00  0.00      A    H
ATOM    123  H51 BMIMA   4      47.415  16.887  50.102  1.00  0.00      A    H
ATOM    124  C51 BMIMA   4      46.785  15.089  49.367  1.00  0.00      A    C
ATOM    125  H52 BMIMA   4      45.866  15.559  49.029  1.00  0.00      A    H
ATOM    126  H53 BMIMA   4      47.528  15.115  48.574  1.00  0.00      A    H
ATOM    127  C6  BMIMA   4      46.420  13.693  49.658  1.00  0.00      A    C
ATOM    128  H6  BMIMA   4      45.537  13.632  50.284  1.00  0.00      A    H
ATOM    129  H61 BMIMA   4      46.183  13.123  48.767  1.00  0.00      A    H
ATOM    130  H62 BMIMA   4      47.174  13.151  50.217  1.00  0.00      A    H
ATOM    141  N1  BMIMA   5       7.850  37.147  23.849  1.00  0.00      A    N
ATOM    142  N11 BMIMA   5       8.271  38.230  25.648  1.00  0.00      A    N
ATOM    143  C1  BMIMA   5       8.508  37.148  24.983  1.00  0.00      A    C
ATOM    144  H1  BMIMA   5       9.185  36.372  25.271  1.00  0.00      A    H
ATOM    145  C2  BMIMA   5       7.128  38.326  23.769  1.00  0.00      A    C
ATOM    146  H2  BMIMA   5       6.426  38.604  23.015  1.00  0.00      A    H
ATOM    147  C21 BMIMA   5       7.371  38.976  24.898  1.00  0.00      A    C
ATOM    148  H21 BMIMA   5       6.994  39.937  25.173  1.00  0.00      A    H
ATOM    149  C3  BMIMA   5       7.981  36.146  22.821  1.00  0.00      A    C
ATOM    150  H3  BMIMA   5       7.179  35.443  22.653  1.00  0.00      A    H
ATOM    151  H31 BMIMA   5       8.284  36.675  21.929  1.00  0.00      A    H
ATOM    152  H32 BMIMA   5       8.823  35.549  23.138  1.00  0.00      A    H
ATOM    153  C4  BMIMA   5       8.851  38.582  26.943  1.00  0.00      A    C
ATOM    154  H4  BMIMA   5       9.446  39.467  26.774  1.00  0.00      A    H
ATOM    155  H41 BMIMA   5       9.437  37.712  27.202  1.00  0.00      A    H
ATOM    156  C5  BMIMA   5       7.873  38.820  28.110  1.00  0.00      A    C
ATOM    157  H5  BMIMA   5       6.944  39.202  27.693  1.00  0.00      A    H
ATOM    158  H51 BMIMA   5       7.776  37.862  28.615  1.00  0.00      A    H
ATOM    159  C51 BMIMA   5       8.424  39.862  29.103  1.00  0.00      A    C
ATOM    160  H52 BMIMA   5       8.448  40.801  28.557  1.00  0.00      A    H
ATOM    161  H53 BMIMA   5       7.711  39.841  29.923  1.00  0.00      A    H
ATOM    162  C6  BMIMA   5       9.732  39.501  29.752  1.00  0.00      A    C
ATOM    163  H6  BMIMA   5       9.535  38.787  30.544  1.00  0.00      A    H
ATOM    164  H61 BMIMA   5      10.454  39.061  29.075  1.00  0.00      A    H
ATOM    165  H62 BMIMA   5      10.141  40.296  30.364  1.00  0.00      A    H
ATOM    176  N1  BMIMA   6      16.367  35.902  21.853  1.00  0.00      A    N
ATOM    177  N11 BMIMA   6      18.354  35.029  21.538  1.00  0.00      A    N
ATOM    178  C1  BMIMA   6      17.038  34.866  21.378  1.00  0.00      A    C
ATOM    179  H1  BMIMA   6      16.614  34.049  20.834  1.00  0.00      A    H
ATOM    180  C2  BMIMA   6      17.228  36.586  22.659  1.00  0.00      A    C
ATOM    181  H2  BMIMA   6      16.846  37.446  23.166  1.00  0.00      A    H
ATOM    182  C21 BMIMA   6      18.484  36.048  22.451  1.00  0.00      A    C
ATOM    183  H21 BMIMA   6      19.396  36.439  22.847  1.00  0.00      A    H
ATOM    184  C3  BMIMA   6      14.957  36.284  21.687  1.00  0.00      A    C
ATOM    185  H3  BMIMA   6      14.776  36.957  20.862  1.00  0.00      A    H
ATOM    186  H31 BMIMA   6      14.364  35.381  21.686  1.00  0.00      A    H
ATOM    187  H32 BMIMA   6      14.695  36.997  22.454  1.00  0.00      A    H
ATOM    188  C4  BMIMA   6      19.391  34.129  21.045  1.00  0.00      A    C
ATOM    189  H4  BMIMA   6      18.761  33.257  20.945  1.00  0.00      A    H
ATOM    190  H41 BMIMA   6      20.085  34.032  21.867  1.00  0.00      A    H
ATOM    191  C5  BMIMA   6      20.246  34.565  19.807  1.00  0.00      A    C
ATOM    192  H5  BMIMA   6      20.632  35.580  19.866  1.00  0.00      A    H
ATOM    193  H51 BMIMA   6      21.103  33.897  19.784  1.00  0.00      A    H
ATOM    194  C51 BMIMA   6      19.421  34.442  18.488  1.00  0.00      A    C
ATOM    195  H52 BMIMA   6      19.012  33.436  18.436  1.00  0.00      A    H
ATOM    196  H53 BMIMA   6      18.623  35.176  18.560  1.00  0.00      A    H
ATOM    197  C6  BMIMA   6      20.112  34.715  17.169  1.00  0.00      A    C
ATOM    198  H6  BMIMA   6      20.690  35.626  17.275  1.00  0.00      A    H
ATOM    199  H61 BMIMA   6      20.934  34.018  17.054  1.00  0.00      A    H
ATOM    200  H62 BMIMA   6      19.475  34.883  16.309  1.00  0.00      A    H
ATOM    211  N1  BMIMA   7      29.236  23.716  31.487  1.00  0.00      A    N
ATOM    212  N11 BMIMA   7      30.015  23.209  33.405  1.00  0.00      A    N
ATOM    213  C1  BMIMA   7      29.887  22.823  32.165  1.00  0.00      A    C
ATOM    214  H1  BMIMA   7      30.192  21.856  31.824  1.00  0.00      A    H
ATOM    215  C2  BMIMA   7      28.823  24.707  32.416  1.00  0.00      A    C
ATOM    216  H2  BMIMA   7      28.065  25.433  32.219  1.00  0.00      A    H
ATOM    217  C21 BMIMA   7      29.546  24.501  33.515  1.00  0.00      A    C
ATOM    218  H21 BMIMA   7      29.532  25.046  34.433  1.00  0.00      A    H
ATOM    219  C3  BMIMA   7      28.829  23.765  30.108  1.00  0.00      A    C
ATOM    220  H3  BMIMA   7      27.926  24.347  29.998  1.00  0.00      A    H
ATOM    221  H31 BMIMA   7      29.596  24.167  29.463  1.00  0.00      A    H
ATOM    222  H32 BMIMA   7      28.503  22.765  29.860  1.00  0.00      A    H
ATOM    223  C4  BMIMA   7      30.735  22.585  34.463  1.00  0.00      A    C
ATOM    224  H4  BMIMA   7      30.853  21.580  34.085  1.00  0.00      A    H
ATOM    225  H41 BMIMA   7      30.026  22.620  35.276  1.00  0.00      A    H
ATOM    226  C5  BMIMA   7      31.972  23.311  34.958  1.00  0.00      A    C
ATOM    227  H5  BMIMA   7      31.723  24.303  35.327  1.00  0.00      A    H
ATOM    228  H51 BMIMA   7      32.354  22.721  35.787  1.00  0.00      A    H
ATOM    229  C51 BMIMA   7      32.956  23.465  33.826  1.00  0.00      A    C
ATOM    230  H52 BMIMA   7      33.281  22.513  33.415  1.00  0.00      A    H
ATOM    231  H53 BMIMA   7      32.582  24.094  33.022  1.00  0.00      A    H
ATOM    232  C6  BMIMA   7      34.367  23.972  34.312  1.00  0.00      A    C
ATOM    233  H6  BMIMA   7      35.109  23.182  34.290  1.00  0.00      A    H
ATOM    234  H61 BMIMA   7      34.756  24.689  33.598  1.00  0.00      A    H
ATOM    235  H62 BMIMA   7      34.244  24.477  35.263  1.00  0.00      A    H
ATOM    246  N1  BMIMA   8       7.768  27.920   3.539  1.00  0.00      A    N
ATOM    247  N11 BMIMA   8       5.955  28.959   3.744  1.00  0.00      A    N
ATOM    248  C1  BMIMA   8       6.892  28.375   4.417  1.00  0.00      A    C
ATOM    249  H1  BMIMA   8       6.904  28.208   5.473  1.00  0.00      A    H
ATOM    250  C2  BMIMA   8       7.259  28.139   2.229  1.00  0.00      A    C
ATOM    251  H2  BMIMA   8       7.726  27.802   1.330  1.00  0.00      A    H
ATOM    252  C21 BMIMA   8       6.062  28.615   2.426  1.00  0.00      A    C
ATOM    253  H21 BMIMA   8       5.362  28.912   1.676  1.00  0.00      A    H
ATOM    254  C3  BMIMA   8       8.932  27.124   3.916  1.00  0.00      A    C
ATOM    255  H3  BMIMA   8       8.767  26.058   3.856  1.00  0.00      A    H
ATOM    256  H31 BMIMA   8       9.746  27.358   3.246  1.00  0.00      A    H
ATOM    257  H32 BMIMA   8       9.174  27.354   4.943  1.00  0.00      A    H
ATOM    258  C4  BMIMA   8       4.802  29.709   4.284  1.00  0.00      A    C
ATOM    259  H4  BMIMA   8       4.290  30.093   3.415  1.00  0.00      A    H
ATOM    260  H41 BMIMA   8       5.140  30.449   4.995  1.00  0.00      A    H
ATOM    261  C5  BMIMA   8       3.718  28.859   4.914  1.00  0.00      A    C
ATOM    262  H5  BMIMA   8       3.608  28.071   4.173  1.00  0.00      A    H
ATOM    263  H51 BMIMA   8       4.210  28.486   5.809  1.00  0.00      A    H
ATOM    264  C51 BMIMA   8       2.374  29.494   5.114  1.00  0.00      A    C
ATOM    265  H52 BMIMA   8       2.567  30.317   5.798  1.00  0.00      A    H
ATOM    266  H53 BMIMA   8       2.041  29.936   4.179  1.00  0.00      A    H
ATOM    267  C6  BMIMA   8       1.344  28.584   5.802  1.00  0.00      A    C
ATOM    268  H6  BMIMA   8       0.509  29.260   5.947  1.00  0.00      A    H
ATOM    269  H61 BMIMA   8       1.082  27.717   5.206  1.00  0.00      A    H
ATOM    270  H62 BMIMA   8       1.743  28.208   6.737  1.00  0.00      A    H
ATOM    281  N1  BMIMA   9       6.831  40.629  48.940  1.00  0.00      A    N
ATOM    282  N11 BMIMA   9       5.348  39.479  50.077  1.00  0.00      A    N
ATOM    283  C1  BMIMA   9       5.584  40.637  49.393  1.00  0.00      A    C
ATOM    284  H1  BMIMA   9       4.858  41.409  49.251  1.00  0.00      A    H
ATOM    285  C2  BMIMA   9       7.389  39.417  49.280  1.00  0.00      A    C
ATOM    286  H2  BMIMA   9       8.369  39.174  48.930  1.00  0.00      A    H
ATOM    287  C21 BMIMA   9       6.507  38.699  50.002  1.00  0.00      A    C
ATOM    288  H21 BMIMA   9       6.615  37.670  50.268  1.00  0.00      A    H
ATOM    289  C3  BMIMA   9       7.471  41.527  48.012  1.00  0.00      A    C
ATOM    290  H3  BMIMA   9       7.258  41.142  47.026  1.00  0.00      A    H
ATOM    291  H31 BMIMA   9       6.990  42.476  48.196  1.00  0.00      A    H
ATOM    292  H32 BMIMA   9       8.539  41.633  48.132  1.00  0.00      A    H
ATOM    293  C4  BMIMA   9       4.039  39.106  50.650  1.00  0.00      A    C
ATOM    294  H4  BMIMA   9       3.636  40.107  50.684  1.00  0.00      A    H
ATOM    295  H41 BMIMA   9       4.246  38.684  51.622  1.00  0.00      A    H
ATOM    296  C5  BMIMA   9       3.300  38.154  49.795  1.00  0.00      A    C
ATOM    297  H5  BMIMA   9       2.327  38.637  49.845  1.00  0.00      A    H
ATOM    298  H51 BMIMA   9       3.556  38.133  48.739  1.00  0.00      A    H
ATOM    299  C51 BMIMA   9       3.191  36.725  50.322  1.00  0.00      A    C
ATOM    300  H52 BMIMA   9       4.009  36.127  49.928  1.00  0.00      A    H
ATOM    301  H53 BMIMA   9       3.154  36.668  51.406  1.00  0.00      A    H
ATOM    302  C6  BMIMA   9       1.860  36.047  49.963  1.00  0.00      A    C
ATOM    303  H6  BMIMA   9       1.777  35.927  48.888  1.00  0.00      A    H
ATOM    304  H61 BMIMA   9       1.924  35.094  50.474  1.00  0.00      A    H
ATOM    305  H62 BMIMA   9       1.050  36.617  50.402  1.00  0.00      A    H
ATOM    316  N1  BMIMA  10      26.852  31.790  43.939  1.00  0.00      A    N
ATOM    317  N11 BMIMA  10      27.455  33.255  42.513  1.00  0.00      A    N
ATOM    318  C1  BMIMA  10      26.437  32.650  43.033  1.00  0.00      A    C
ATOM    319  H1  BMIMA  10      25.422  32.816  42.739  1.00  0.00      A    H
ATOM    320  C2  BMIMA  10      28.227  31.859  43.991  1.00  0.00      A    C
ATOM    321  H2  BMIMA  10      28.813  31.255  44.648  1.00  0.00      A    H
ATOM    322  C21 BMIMA  10      28.561  32.793  43.187  1.00  0.00      A    C
ATOM    323  H21 BMIMA  10      29.526  33.179  42.945  1.00  0.00      A    H
ATOM    324  C3  BMIMA  10      26.029  30.787  44.520  1.00  0.00      A    C
ATOM    325  H3  BMIMA  10      25.112  31.230  44.880  1.00  0.00      A    H
ATOM    326  H31 BMIMA  10      25.736  30.063  43.774  1.00  0.00      A    H
ATOM    327  H32 BMIMA  10      26.542  30.245  45.300  1.00  0.00      A    H
ATOM    328  C4  BMIMA  10      27.427  34.079  41.310  1.00  0.00      A    C
ATOM    329  H4  BMIMA  10      26.562  33.691  40.794  1.00  0.00      A    H
ATOM    330  H41 BMIMA  10      28.249  33.770  40.681  1.00  0.00      A    H
ATOM    331  C5  BMIMA  10      27.266  35.598  41.559  1.00  0.00      A    C
ATOM    332  H5  BMIMA  10      27.714  36.073  40.690  1.00  0.00      A    H
ATOM    333  H51 BMIMA  10      26.194  35.781  41.561  1.00  0.00      A    H
ATOM    334  C51 BMIMA  10      27.802  36.115  42.879  1.00  0.00      A    C
ATOM    335  H52 BMIMA  10      27.274  35.664  43.716  1.00  0.00      A    H
ATOM    336  H53 BMIMA  10      28.823  35.754  42.972  1.00  0.00      A    H
ATOM    337  C6  BMIMA  10      27.860  37.635  42.842  1.00  0.00      A    C
ATOM    338  H6  BMIMA  10      28.356  38.150  43.657  1.00  0.00      A    H
ATOM    339  H61 BMIMA  10      28.162  37.995  41.866  1.00  0.00      A    H
ATOM    340  H62 BMIMA  10      26.823  37.949  42.868  1.00  0.00      A    H
ATOM    351  N1  BMIMA  11      25.058  49.664  26.960  1.00  0.00      A    N
ATOM    352  N11 BMIMA  11      22.973  49.978  26.488  1.00  0.00      A    N
ATOM    353  C1  BMIMA  11      24.018  49.225  26.270  1.00  0.00      A    C
ATOM    354  H1  BMIMA  11      24.010  48.285  25.761  1.00  0.00      A    H
ATOM    355  C2  BMIMA  11      24.548  50.703  27.771  1.00  0.00      A    C
ATOM    356  H2  BMIMA  11      25.217  51.132  28.484  1.00  0.00      A    H
ATOM    357  C21 BMIMA  11      23.297  50.912  27.476  1.00  0.00      A    C
ATOM    358  H21 BMIMA  11      22.585  51.525  27.983  1.00  0.00      A    H
ATOM    359  C3  BMIMA  11      26.259  48.928  27.176  1.00  0.00      A    C
ATOM    360  H3  BMIMA  11      26.551  48.827  28.211  1.00  0.00      A    H
ATOM    361  H31 BMIMA  11      26.066  47.957  26.745  1.00  0.00      A    H
ATOM    362  H32 BMIMA  11      27.069  49.346  26.597  1.00  0.00      A    H
ATOM    363  C4  BMIMA  11      21.626  49.818  25.868  1.00  0.00      A    C
ATOM    364  H4  BMIMA  11      20.907  49.853  26.674  1.00  0.00      A    H
ATOM    365  H41 BMIMA  11      21.684  48.812  25.480  1.00  0.00      A    H
ATOM    366  C5  BMIMA  11      21.349  51.050  24.944  1.00  0.00      A    C
ATOM    367  H5  BMIMA  11      21.072  51.831  25.646  1.00  0.00      A    H
ATOM    368  H51 BMIMA  11      22.238  51.254  24.351  1.00  0.00      A    H
ATOM    369  C51 BMIMA  11      20.217  50.849  23.915  1.00  0.00      A    C
ATOM    370  H52 BMIMA  11      20.481  50.118  23.156  1.00  0.00      A    H
ATOM    371  H53 BMIMA  11      19.228  50.662  24.326  1.00  0.00      A    H
ATOM    372  C6  BMIMA  11      20.126  52.120  23.122  1.00  0.00      A    C
ATOM    373  H6  BMIMA  11      19.374  51.965  22.357  1.00  0.00      A    H
ATOM    374  H61 BMIMA  11      19.699  52.891  23.753  1.00  0.00      A    H
ATOM    375  H62 BMIMA  11      21.102  52.379  22.729  1.00  0.00      A    H
ATOM    386  N1  BMIMA  12      10.859  41.769  22.421  1.00  0.00      A    N
ATOM    387  N11 BMIMA  12      12.652  41.937  23.670  1.00  0.00      A    N
ATOM    388  C1  BMIMA  12      11.422  41.488  23.583  1.00  0.00      A    C
ATOM    389  H1  BMIMA  12      10.951  40.868  24.316  1.00  0.00      A    H
ATOM    390  C2  BMIMA  12      11.626  42.794  21.888  1.00  0.00      A    C
ATOM    391  H2  BMIMA  12      11.299  43.272  20.991  1.00  0.00      A    H
ATOM    392  C21 BMIMA  12      12.828  42.888  22.629  1.00  0.00      A    C
ATOM    393  H21 BMIMA  12      13.651  43.565  22.559  1.00  0.00      A    H
ATOM    394  C3  BMIMA  12       9.467  41.557  22.035  1.00  0.00      A    C
ATOM    395  H3  BMIMA  12       9.367  41.099  21.062  1.00  0.00      A    H
ATOM    396  H31 BMIMA  12       9.029  40.919  22.788  1.00  0.00      A    H
ATOM    397  H32 BMIMA  12       9.034  42.547  22.015  1.00  0.00      A    H
ATOM    398  C4  BMIMA  12      13.563  41.783  24.797  1.00  0.00      A    C
ATOM    399  H4  BMIMA  12      14.360  42.499  24.662  1.00  0.00      A    H
ATOM    400  H41 BMIMA  12      13.795  40.745  24.985  1.00  0.00      A    H
ATOM    401  C5  BMIMA  12      12.850  42.162  26.161  1.00  0.00      A    C
ATOM    402  H5  BMIMA  12      12.790  43.242  26.271  1.00  0.00      A    H
ATOM    403  H51 BMIMA  12      11.868  41.714  26.286  1.00  0.00      A    H
ATOM    404  C51 BMIMA  12      13.647  41.548  27.298  1.00  0.00      A    C
ATOM    405  H52 BMIMA  12      13.512  40.480  27.148  1.00  0.00      A    H
ATOM    406  H53 BMIMA  12      14.715  41.719  27.194  1.00  0.00      A    H
ATOM    407  C6  BMIMA  12      13.055  42.086  28.594  1.00  0.00      A    C
ATOM    408  H6  BMIMA  12      13.393  41.472  29.421  1.00  0.00      A    H
ATOM    409  H61 BMIMA  12      13.359  43.121  28.710  1.00  0.00      A    H
ATOM    410  H62 BMIMA  12      11.974  42.060  28.531  1.00  0.00      A    H
ATOM    421  N1  BMIMA  13      22.119  27.243  10.150  1.00  0.00      A    N
ATOM    422  N11 BMIMA  13      20.316  28.368  10.341  1.00  0.00      A    N
ATOM    423  C1  BMIMA  13      20.862  27.168  10.505  1.00  0.00      A    C
ATOM    424  H1  BMIMA  13      20.397  26.223  10.690  1.00  0.00      A    H
ATOM    425  C2  BMIMA  13      22.417  28.510   9.709  1.00  0.00      A    C
ATOM    426  H2  BMIMA  13      23.332  28.852   9.277  1.00  0.00      A    H
ATOM    427  C21 BMIMA  13      21.310  29.287   9.856  1.00  0.00      A    C
ATOM    428  H21 BMIMA  13      21.154  30.287   9.516  1.00  0.00      A    H
ATOM    429  C3  BMIMA  13      23.039  26.115  10.225  1.00  0.00      A    C
ATOM    430  H3  BMIMA  13      23.894  26.384   9.623  1.00  0.00      A    H
ATOM    431  H31 BMIMA  13      23.226  25.856  11.257  1.00  0.00      A    H
ATOM    432  H32 BMIMA  13      22.583  25.247   9.772  1.00  0.00      A    H
ATOM    433  C4  BMIMA  13      18.974  28.714  10.818  1.00  0.00      A    C
ATOM    434  H4  BMIMA  13      18.848  29.714  11.207  1.00  0.00      A    H
ATOM    435  H41 BMIMA  13      18.861  28.132  11.721  1.00  0.00      A    H
ATOM    436  C5  BMIMA  13      17.892  28.508   9.833  1.00  0.00      A    C
ATOM    437  H5  BMIMA  13      17.491  27.503   9.936  1.00  0.00      A    H
ATOM    438  H51 BMIMA  13      17.038  29.159  10.004  1.00  0.00      A    H
ATOM    439  C51 BMIMA  13      18.428  28.742   8.417  1.00  0.00      A    C
ATOM    440  H52 BMIMA  13      19.008  29.637   8.207  1.00  0.00      A    H
ATOM    441  H53 BMIMA  13      19.063  27.935   8.060  1.00  0.00      A    H
ATOM    442  C6  BMIMA  13      17.337  28.628   7.318  1.00  0.00      A    C
ATOM    443  H6  BMIMA  13      17.480  29.099   6.352  1.00  0.00      A    H
ATOM    444  H61 BMIMA  13      17.134  27.616   6.985  1.00  0.00      A    H
ATOM    445  H62 BMIMA  13      16.384  29.058   7.605  1.00  0.00      A    H
ATOM    456  N1  BMIMA  14      47.409  10.352   6.961  1.00  0.00      A    N
ATOM    457  N11 BMIMA  14      47.198  12.456   6.811  1.00  0.00      A    N
ATOM    458  C1  BMIMA  14      47.184  11.438   7.619  1.00  0.00      A    C
ATOM    459  H1  BMIMA  14      46.992  11.496   8.670  1.00  0.00      A    H
ATOM    460  C2  BMIMA  14      47.588  10.630   5.593  1.00  0.00      A    C
ATOM    461  H2  BMIMA  14      47.844   9.963   4.799  1.00  0.00      A    H
ATOM    462  C21 BMIMA  14      47.523  11.957   5.552  1.00  0.00      A    C
ATOM    463  H21 BMIMA  14      47.590  12.591   4.695  1.00  0.00      A    H
ATOM    464  C3  BMIMA  14      47.697   8.977   7.584  1.00  0.00      A    C
ATOM    465  H3  BMIMA  14      48.496   8.474   7.059  1.00  0.00      A    H
ATOM    466  H31 BMIMA  14      47.898   8.992   8.645  1.00  0.00      A    H
ATOM    467  H32 BMIMA  14      46.791   8.422   7.393  1.00  0.00      A    H
ATOM    468  C4  BMIMA  14      47.097  13.849   7.260  1.00  0.00      A    C
ATOM    469  H4  BMIMA  14      47.075  13.843   8.340  1.00  0.00      A    H
ATOM    470  H41 BMIMA  14      46.105  14.205   7.029  1.00  0.00      A    H
ATOM    471  C5  BMIMA  14      48.263  14.752   6.840  1.00  0.00      A    C
ATOM    472  H5  BMIMA  14      49.101  14.084   6.657  1.00  0.00      A    H
ATOM    473  H51 BMIMA  14      47.985  15.152   5.868  1.00  0.00      A    H
ATOM    474  C51 BMIMA  14      48.479  15.848   7.875  1.00  0.00      A    C
ATOM    475  H52 BMIMA  14      47.672  16.572   7.789  1.00  0.00      A    H
ATOM    476  H53 BMIMA  14      48.478  15.363   8.848  1.00  0.00      A    H
ATOM    477  C6  BMIMA  14      49.711  16.744   7.699  1.00  0.00      A    C
ATOM    478  H6  BMIMA  14      49.860  17.436   8.519  1.00  0.00      A    H
ATOM    479  H61 BMIMA  14      50.628  16.166   7.717  1.00  0.00      A    H
ATOM    480  H62 BMIMA  14      49.664  17.435   6.865  1.00  0.00      A    H
ATOM    491  N1  BMIMA  15       7.828  47.538  25.561  1.00  0.00      A    N
ATOM    492  N11 BMIMA  15       8.285  46.874  23.594  1.00  0.00      A    N
ATOM    493  C1  BMIMA  15       8.740  46.976  24.803  1.00  0.00      A    C
ATOM    494  H1  BMIMA  15       9.574  46.430  25.190  1.00  0.00      A    H
ATOM    495  C2  BMIMA  15       6.704  47.809  24.786  1.00  0.00      A    C
ATOM    496  H2  BMIMA  15       5.831  48.349  25.079  1.00  0.00      A    H
ATOM    497  C21 BMIMA  15       7.020  47.325  23.626  1.00  0.00      A    C
ATOM    498  H21 BMIMA  15       6.461  47.271  22.717  1.00  0.00      A    H
ATOM    499  C3  BMIMA  15       8.026  47.902  26.927  1.00  0.00      A    C
ATOM    500  H3  BMIMA  15       8.353  48.926  26.828  1.00  0.00      A    H
ATOM    501  H31 BMIMA  15       7.096  47.862  27.475  1.00  0.00      A    H
ATOM    502  H32 BMIMA  15       8.760  47.164  27.217  1.00  0.00      A    H
ATOM    503  C4  BMIMA  15       8.853  46.115  22.458  1.00  0.00      A    C
ATOM    504  H4  BMIMA  15       8.050  45.818  21.801  1.00  0.00      A    H
ATOM    505  H41 BMIMA  15       9.146  45.128  22.783  1.00  0.00      A    H
ATOM    506  C5  BMIMA  15       9.884  46.873  21.693  1.00  0.00      A    C
ATOM    507  H5  BMIMA  15       9.929  46.293  20.774  1.00  0.00      A    H
ATOM    508  H51 BMIMA  15       9.442  47.822  21.404  1.00  0.00      A    H
ATOM    509  C51 BMIMA  15      11.221  47.022  22.446  1.00  0.00      A    C
ATOM    510  H52 BMIMA  15      11.294  47.723  23.274  1.00  0.00      A    H
ATOM    511  H53 BMIMA  15      11.491  46.037  22.818  1.00  0.00      A    H
ATOM    512  C6  BMIMA  15      12.310  47.451  21.482  1.00  0.00      A    C
ATOM    513  H6  BMIMA  15      12.694  46.650  20.860  1.00  0.00      A    H
ATOM    514  H61 BMIMA  15      12.024  48.241  20.797  1.00  0.00      A    H
ATOM    515  H62 BMIMA  15      13.227  47.758  21.972  1.00  0.00      A    H
ATOM    526  N1  BMIMA  16      30.763  35.535   1.284  1.00  0.00      A    N
ATOM    527  N11 BMIMA  16      31.026  36.705   3.104  1.00  0.00      A    N
ATOM    528  C1  BMIMA  16      30.218  36.474   2.097  1.00  0.00      A    C
ATOM    529  H1  BMIMA  16      29.244  36.911   2.032  1.00  0.00      A    H
ATOM    530  C2  BMIMA  16      32.106  35.400   1.693  1.00  0.00      A    C
ATOM    531  H2  BMIMA  16      32.866  34.831   1.203  1.00  0.00      A    H
ATOM    532  C21 BMIMA  16      32.241  36.073   2.822  1.00  0.00      A    C
ATOM    533  H21 BMIMA  16      33.143  36.200   3.379  1.00  0.00      A    H
ATOM    534  C3  BMIMA  16      30.194  34.966   0.029  1.00  0.00      A    C
ATOM    535  H3  BMIMA  16      29.382  35.561  -0.361  1.00  0.00      A    H
ATOM    536  H31 BMIMA  16      30.959  35.031  -0.731  1.00  0.00      A    H
ATOM    537  H32 BMIMA  16      29.817  33.986   0.284  1.00  0.00      A    H
ATOM    538  C4  BMIMA  16      30.806  37.598   4.265  1.00  0.00      A    C
ATOM    539  H4  BMIMA  16      31.088  37.060   5.158  1.00  0.00      A    H
ATOM    540  H41 BMIMA  16      29.755  37.805   4.133  1.00  0.00      A    H
ATOM    541  C5  BMIMA  16      31.323  38.983   4.060  1.00  0.00      A    C
ATOM    542  H5  BMIMA  16      32.383  39.024   4.300  1.00  0.00      A    H
ATOM    543  H51 BMIMA  16      31.259  39.094   2.980  1.00  0.00      A    H
ATOM    544  C51 BMIMA  16      30.487  40.062   4.843  1.00  0.00      A    C
ATOM    545  H52 BMIMA  16      29.443  39.977   4.550  1.00  0.00      A    H
ATOM    546  H53 BMIMA  16      30.704  39.897   5.895  1.00  0.00      A    H
ATOM    547  C6  BMIMA  16      31.049  41.435   4.500  1.00  0.00      A    C
ATOM    548  H6  BMIMA  16      32.111  41.567   4.671  1.00  0.00      A    H
ATOM    549  H61 BMIMA  16      30.912  41.511   3.428  1.00  0.00      A    H
ATOM    550  H62 BMIMA  16      30.420  42.248   4.845  1.00  0.00      A    H
ATOM    561  N1  BMIMA  17      27.625  -1.183  32.698  1.00  0.00      A    N
ATOM    562  N11 BMIMA  17      29.251  -0.023  33.439  1.00  0.00      A    N
ATOM    563  C1  BMIMA  17      28.804  -0.687  32.402  1.00  0.00      A    C
ATOM    564  H1  BMIMA  17      29.396  -1.019  31.576  1.00  0.00      A    H
ATOM    565  C2  BMIMA  17      27.195  -0.544  33.874  1.00  0.00      A    C
ATOM    566  H2  BMIMA  17      26.229  -0.614  34.324  1.00  0.00      A    H
ATOM    567  C21 BMIMA  17      28.289   0.057  34.389  1.00  0.00      A    C
ATOM    568  H21 BMIMA  17      28.325   0.609  35.302  1.00  0.00      A    H
ATOM    569  C3  BMIMA  17      26.787  -2.042  31.855  1.00  0.00      A    C
ATOM    570  H3  BMIMA  17      27.300  -2.334  30.950  1.00  0.00      A    H
ATOM    571  H31 BMIMA  17      26.604  -2.849  32.549  1.00  0.00      A    H
ATOM    572  H32 BMIMA  17      25.884  -1.532  31.554  1.00  0.00      A    H
ATOM    573  C4  BMIMA  17      30.585   0.495  33.633  1.00  0.00      A    C
ATOM    574  H4  BMIMA  17      31.245  -0.227  33.175  1.00  0.00      A    H
ATOM    575  H41 BMIMA  17      30.764   0.383  34.692  1.00  0.00      A    H
ATOM    576  C5  BMIMA  17      30.769   1.863  33.109  1.00  0.00      A    C
ATOM    577  H5  BMIMA  17      31.742   2.254  33.394  1.00  0.00      A    H
ATOM    578  H51 BMIMA  17      30.847   1.798  32.027  1.00  0.00      A    H
ATOM    579  C51 BMIMA  17      29.672   2.926  33.381  1.00  0.00      A    C
ATOM    580  H52 BMIMA  17      28.779   2.433  33.005  1.00  0.00      A    H
ATOM    581  H53 BMIMA  17      29.447   2.984  34.443  1.00  0.00      A    H
ATOM    582  C6  BMIMA  17      29.831   4.284  32.685  1.00  0.00      A    C
ATOM    583  H6  BMIMA  17      28.995   4.937  32.906  1.00  0.00      A    H
ATOM    584  H61 BMIMA  17      30.699   4.736  33.152  1.00  0.00      A    H
ATOM    585  H62 BMIMA  17      30.009   4.189  31.620  1.00  0.00      A    H
ATOM    596  N1  BMIMA  18      32.717   9.132   8.001  1.00  0.00      A    N
ATOM    597  N11 BMIMA  18      31.218   9.561   9.435  1.00  0.00      A    N
ATOM    598  C1  BMIMA  18      32.429   9.104   9.269  1.00  0.00      A    C
ATOM    599  H1  BMIMA  18      33.120   8.866  10.049  1.00  0.00      A    H
ATOM    600  C2  BMIMA  18      31.609   9.510   7.355  1.00  0.00      A    C
ATOM    601  H2  BMIMA  18      31.506   9.503   6.292  1.00  0.00      A    H
ATOM    602  C21 BMIMA  18      30.721   9.818   8.249  1.00  0.00      A    C
ATOM    603  H21 BMIMA  18      29.714  10.161   8.158  1.00  0.00      A    H
ATOM    604  C3  BMIMA  18      33.958   8.705   7.455  1.00  0.00      A    C
ATOM    605  H3  BMIMA  18      34.480   9.615   7.200  1.00  0.00      A    H
ATOM    606  H31 BMIMA  18      34.465   8.288   8.312  1.00  0.00      A    H
ATOM    607  H32 BMIMA  18      33.968   7.908   6.726  1.00  0.00      A    H
ATOM    608  C4  BMIMA  18      30.542   9.603  10.756  1.00  0.00      A    C
ATOM    609  H4  BMIMA  18      31.064   8.835  11.307  1.00  0.00      A    H
ATOM    610  H41 BMIMA  18      29.548   9.277  10.489  1.00  0.00      A    H
ATOM    611  C5  BMIMA  18      30.563  10.966  11.483  1.00  0.00      A    C
ATOM    612  H5  BMIMA  18      31.464  10.916  12.090  1.00  0.00      A    H
ATOM    613  H51 BMIMA  18      30.666  11.757  10.745  1.00  0.00      A    H
ATOM    614  C51 BMIMA  18      29.319  11.201  12.386  1.00  0.00      A    C
ATOM    615  H52 BMIMA  18      28.415  11.384  11.810  1.00  0.00      A    H
ATOM    616  H53 BMIMA  18      29.013  10.370  13.015  1.00  0.00      A    H
ATOM    617  C6  BMIMA  18      29.548  12.314  13.393  1.00  0.00      A    C
ATOM    618  H6  BMIMA  18      30.338  11.969  14.049  1.00  0.00      A    H
ATOM    619  H61 BMIMA  18      29.744  13.245  12.873  1.00  0.00      A    H
ATOM    620  H62 BMIMA  18      28.661  12.390  14.012  1.00  0.00      A    H
ATOM    631  N1  BMIMA  19      30.945   1.911  16.620  1.00  0.00      A    N
ATOM    632  N11 BMIMA  19      30.093   3.556  15.525  1.00  0.00      A    N
ATOM    633  C1  BMIMA  19      29.822   2.577  16.364  1.00  0.00      A    C
ATOM    634  H1  BMIMA  19      28.868   2.272  16.736  1.00  0.00      A    H
ATOM    635  C2  BMIMA  19      32.001   2.607  16.046  1.00  0.00      A    C
ATOM    636  H2  BMIMA  19      33.025   2.308  16.098  1.00  0.00      A    H
ATOM    637  C21 BMIMA  19      31.440   3.557  15.300  1.00  0.00      A    C
ATOM    638  H21 BMIMA  19      31.859   4.280  14.635  1.00  0.00      A    H
ATOM    639  C3  BMIMA  19      31.171   0.704  17.458  1.00  0.00      A    C
ATOM    640  H3  BMIMA  19      30.259   0.350  17.915  1.00  0.00      A    H
ATOM    641  H31 BMIMA  19      31.596  -0.098  16.875  1.00  0.00      A    H
ATOM    642  H32 BMIMA  19      31.884   0.948  18.232  1.00  0.00      A    H
ATOM    643  C4  BMIMA  19      29.153   4.639  15.076  1.00  0.00      A    C
ATOM    644  H4  BMIMA  19      28.265   4.350  15.618  1.00  0.00      A    H
ATOM    645  H41 BMIMA  19      28.951   4.444  14.033  1.00  0.00      A    H
ATOM    646  C5  BMIMA  19      29.695   6.032  15.473  1.00  0.00      A    C
ATOM    647  H5  BMIMA  19      29.967   6.096  16.524  1.00  0.00      A    H
ATOM    648  H51 BMIMA  19      30.596   6.051  14.865  1.00  0.00      A    H
ATOM    649  C51 BMIMA  19      28.801   7.238  15.129  1.00  0.00      A    C
ATOM    650  H52 BMIMA  19      28.704   7.129  14.052  1.00  0.00      A    H
ATOM    651  H53 BMIMA  19      27.844   7.050  15.609  1.00  0.00      A    H
ATOM    652  C6  BMIMA  19      29.451   8.458  15.644  1.00  0.00      A    C
ATOM    653  H6  BMIMA  19      29.877   8.348  16.635  1.00  0.00      A    H
ATOM    654  H61 BMIMA  19      30.309   8.791  15.073  1.00  0.00      A    H
ATOM    655  H62 BMIMA  19      28.643   9.172  15.528  1.00  0.00      A    H
ATOM    666  N1  BMIMA  20       6.753  28.796  28.430  1.00  0.00      A    N
ATOM    667  N11 BMIMA  20       6.285  27.441  26.832  1.00  0.00      A    N
ATOM    668  C1  BMIMA  20       6.668  27.519  28.092  1.00  0.00      A    C
ATOM    669  H1  BMIMA  20       6.849  26.697  28.751  1.00  0.00      A    H
ATOM    670  C2  BMIMA  20       6.685  29.542  27.290  1.00  0.00      A    C
ATOM    671  H2  BMIMA  20       6.978  30.569  27.274  1.00  0.00      A    H
ATOM    672  C21 BMIMA  20       6.363  28.637  26.313  1.00  0.00      A    C
ATOM    673  H21 BMIMA  20       6.079  28.782  25.294  1.00  0.00      A    H
ATOM    674  C3  BMIMA  20       7.049  29.257  29.722  1.00  0.00      A    C
ATOM    675  H3  BMIMA  20       8.123  29.149  29.764  1.00  0.00      A    H
ATOM    676  H31 BMIMA  20       6.760  30.288  29.862  1.00  0.00      A    H
ATOM    677  H32 BMIMA  20       6.585  28.642  30.479  1.00  0.00      A    H
ATOM    678  C4  BMIMA  20       5.892  26.173  26.176  1.00  0.00      A    C
ATOM    679  H4  BMIMA  20       5.979  25.433  26.958  1.00  0.00      A    H
ATOM    680  H41 BMIMA  20       6.715  25.821  25.573  1.00  0.00      A    H
ATOM    681  C5  BMIMA  20       4.704  26.133  25.291  1.00  0.00      A    C
ATOM    682  H5  BMIMA  20       3.792  26.447  25.791  1.00  0.00      A    H
ATOM    683  H51 BMIMA  20       4.922  26.897  24.548  1.00  0.00      A    H
ATOM    684  C51 BMIMA  20       4.598  24.885  24.401  1.00  0.00      A    C
ATOM    685  H52 BMIMA  20       5.448  24.826  23.725  1.00  0.00      A    H
ATOM    686  H53 BMIMA  20       4.294  24.036  25.008  1.00  0.00      A    H
ATOM    687  C6  BMIMA  20       3.438  25.081  23.411  1.00  0.00      A    C
ATOM    688  H6  BMIMA  20       3.359  24.039  23.123  1.00  0.00      A    H
ATOM    689  H61 BMIMA  20       2.516  25.355  23.910  1.00  0.00      A    H
ATOM    690  H62 BMIMA  20       3.518  25.657  22.496  1.00  0.00      A    H
ATOM    701  N1  BMIMA  21      24.518  23.941  22.195  1.00  0.00      A    N
ATOM    702  N11 BMIMA  21      26.470  23.341  22.511  1.00  0.00      A    N
ATOM    703  C1  BMIMA  21      25.313  23.247  22.960  1.00  0.00      A    C
ATOM    704  H1  BMIMA  21      25.013  22.523  23.688  1.00  0.00      A    H
ATOM    705  C2  BMIMA  21      25.234  24.799  21.369  1.00  0.00      A    C
ATOM    706  H2  BMIMA  21      24.827  25.514  20.688  1.00  0.00      A    H
ATOM    707  C21 BMIMA  21      26.502  24.291  21.495  1.00  0.00      A    C
ATOM    708  H21 BMIMA  21      27.430  24.510  21.014  1.00  0.00      A    H
ATOM    709  C3  BMIMA  21      23.106  24.122  22.520  1.00  0.00      A    C
ATOM    710  H3  BMIMA  21      22.642  23.149  22.448  1.00  0.00      A    H
ATOM    711  H31 BMIMA  21      23.000  24.582  23.491  1.00  0.00      A    H
ATOM    712  H32 BMIMA  21      22.605  24.647  21.720  1.00  0.00      A    H
ATOM    713  C4  BMIMA  21      27.701  22.698  23.083  1.00  0.00      A    C
ATOM    714  H4  BMIMA  21      28.170  22.303  22.194  1.00  0.00      A    H
ATOM    715  H41 BMIMA  21      27.452  21.863  23.721  1.00  0.00      A    H
ATOM    716  C5  BMIMA  21      28.699  23.505  23.784  1.00  0.00      A    C
ATOM    717  H5  BMIMA  21      28.596  24.538  23.463  1.00  0.00      A    H
ATOM    718  H51 BMIMA  21      28.441  23.548  24.839  1.00  0.00      A    H
ATOM    719  C51 BMIMA  21      30.132  23.012  23.499  1.00  0.00      A    C
ATOM    720  H52 BMIMA  21      30.736  23.284  24.361  1.00  0.00      A    H
ATOM    721  H53 BMIMA  21      30.157  21.926  23.464  1.00  0.00      A    H
ATOM    722  C6  BMIMA  21      30.691  23.706  22.254  1.00  0.00      A    C
ATOM    723  H6  BMIMA  21      30.355  23.327  21.297  1.00  0.00      A    H
ATOM    724  H61 BMIMA  21      30.230  24.687  22.219  1.00  0.00      A    H
ATOM    725  H62 BMIMA  21      31.766  23.813  22.351  1.00  0.00      A    H
ATOM    736  N1  BMIMA  22      40.366   8.847  23.372  1.00  0.00      A    N
ATOM    737  N11 BMIMA  22      41.077  10.103  25.017  1.00  0.00      A    N
ATOM    738  C1  BMIMA  22      41.289   9.000  24.240  1.00  0.00      A    C
ATOM    739  H1  BMIMA  22      42.171   8.410  24.117  1.00  0.00      A    H
ATOM    740  C2  BMIMA  22      39.473   9.931  23.564  1.00  0.00      A    C
ATOM    741  H2  BMIMA  22      38.568  10.038  23.007  1.00  0.00      A    H
ATOM    742  C21 BMIMA  22      39.883  10.673  24.620  1.00  0.00      A    C
ATOM    743  H21 BMIMA  22      39.398  11.542  25.007  1.00  0.00      A    H
ATOM    744  C3  BMIMA  22      40.312   7.945  22.286  1.00  0.00      A    C
ATOM    745  H3  BMIMA  22      39.294   7.753  21.982  1.00  0.00      A    H
ATOM    746  H31 BMIMA  22      40.790   8.284  21.379  1.00  0.00      A    H
ATOM    747  H32 BMIMA  22      40.813   7.035  22.582  1.00  0.00      A    H
ATOM    748  C4  BMIMA  22      41.875  10.541  26.191  1.00  0.00      A    C
ATOM    749  H4  BMIMA  22      41.739  11.573  26.478  1.00  0.00      A    H
ATOM    750  H41 BMIMA  22      42.929  10.479  25.965  1.00  0.00      A    H
ATOM    751  C5  BMIMA  22      41.369   9.819  27.422  1.00  0.00      A    C
ATOM    752  H5  BMIMA  22      40.826  10.530  28.039  1.00  0.00      A    H
ATOM    753  H51 BMIMA  22      40.664   9.037  27.150  1.00  0.00      A    H
ATOM    754  C51 BMIMA  22      42.544   9.274  28.269  1.00  0.00      A    C
ATOM    755  H52 BMIMA  22      42.074   8.506  28.877  1.00  0.00      A    H
ATOM    756  H53 BMIMA  22      43.242   8.833  27.562  1.00  0.00      A    H
ATOM    757  C6  BMIMA  22      43.212  10.283  29.150  1.00  0.00      A    C
ATOM    758  H6  BMIMA  22      43.931   9.894  29.861  1.00  0.00      A    H
ATOM    759  H61 BMIMA  22      43.850  11.014  28.668  1.00  0.00      A    H
ATOM    760  H62 BMIMA  22      42.396  10.860  29.570  1.00  0.00      A    H
ATOM    771  N1  BMIMA  23      19.611  15.953  32.727  1.00  0.00      A    N
ATOM    772  N11 BMIMA  23      17.718  16.108  33.723  1.00  0.00      A    N
ATOM    773  C1  BMIMA  23      18.841  15.465  33.691  1.00  0.00      A    C
ATOM    774  H1  BMIMA  23      19.171  14.711  34.373  1.00  0.00      A    H
ATOM    775  C2  BMIMA  23      18.849  16.826  32.003  1.00  0.00      A    C
ATOM    776  H2  BMIMA  23      19.086  17.285  31.069  1.00  0.00      A    H
ATOM    777  C21 BMIMA  23      17.691  16.969  32.687  1.00  0.00      A    C
ATOM    778  H21 BMIMA  23      16.798  17.497  32.433  1.00  0.00      A    H
ATOM    779  C3  BMIMA  23      20.980  15.548  32.351  1.00  0.00      A    C
ATOM    780  H3  BMIMA  23      21.703  16.283  32.673  1.00  0.00      A    H
ATOM    781  H31 BMIMA  23      21.225  14.587  32.778  1.00  0.00      A    H
ATOM    782  H32 BMIMA  23      21.003  15.291  31.302  1.00  0.00      A    H
ATOM    783  C4  BMIMA  23      16.615  15.869  34.641  1.00  0.00      A    C
ATOM    784  H4  BMIMA  23      16.387  14.814  34.666  1.00  0.00      A    H
ATOM    785  H41 BMIMA  23      15.768  16.284  34.116  1.00  0.00      A    H
ATOM    786  C5  BMIMA  23      16.879  16.413  36.060  1.00  0.00      A    C
ATOM    787  H5  BMIMA  23      15.920  16.315  36.564  1.00  0.00      A    H
ATOM    788  H51 BMIMA  23      17.626  15.766  36.513  1.00  0.00      A    H
ATOM    789  C51 BMIMA  23      17.169  17.918  36.130  1.00  0.00      A    C
ATOM    790  H52 BMIMA  23      18.093  18.121  35.596  1.00  0.00      A    H
ATOM    791  H53 BMIMA  23      16.313  18.444  35.715  1.00  0.00      A    H
ATOM    792  C6  BMIMA  23      17.085  18.508  37.472  1.00  0.00      A    C
ATOM    793  H6  BMIMA  23      17.753  17.943  38.112  1.00  0.00      A    H
ATOM    794  H61 BMIMA  23      17.342  19.559  37.526  1.00  0.00      A    H
ATOM    795  H62 BMIMA  23      16.089  18.462  37.897  1.00  0.00      A    H
ATOM    806  N1  BMIMA  24       8.587  29.981  19.648  1.00  0.00      A    N
ATOM    807  N11 BMIMA  24       8.191  27.844  19.828  1.00  0.00      A    N
ATOM    808  C1  BMIMA  24       8.355  28.973  20.498  1.00  0.00      A    C
ATOM    809  H1  BMIMA  24       8.374  29.090  21.560  1.00  0.00      A    H
ATOM    810  C2  BMIMA  24       8.660  29.397  18.373  1.00  0.00      A    C
ATOM    811  H2  BMIMA  24       8.904  30.057  17.570  1.00  0.00      A    H
ATOM    812  C21 BMIMA  24       8.367  28.124  18.483  1.00  0.00      A    C
ATOM    813  H21 BMIMA  24       8.338  27.393  17.705  1.00  0.00      A    H
ATOM    814  C3  BMIMA  24       9.048  31.303  20.036  1.00  0.00      A    C
ATOM    815  H3  BMIMA  24       9.715  31.169  20.875  1.00  0.00      A    H
ATOM    816  H31 BMIMA  24       9.615  31.754  19.235  1.00  0.00      A    H
ATOM    817  H32 BMIMA  24       8.224  31.991  20.162  1.00  0.00      A    H
ATOM    818  C4  BMIMA  24       7.918  26.513  20.444  1.00  0.00      A    C
ATOM    819  H4  BMIMA  24       8.590  26.359  21.275  1.00  0.00      A    H
ATOM    820  H41 BMIMA  24       8.192  25.709  19.777  1.00  0.00      A    H
ATOM    821  C5  BMIMA  24       6.419  26.355  20.722  1.00  0.00      A    C
ATOM    822  H5  BMIMA  24       6.168  25.298  20.714  1.00  0.00      A    H
ATOM    823  H51 BMIMA  24       6.210  26.756  21.711  1.00  0.00      A    H
ATOM    824  C51 BMIMA  24       5.574  26.968  19.640  1.00  0.00      A    C
ATOM    825  H52 BMIMA  24       5.824  28.008  19.444  1.00  0.00      A    H
ATOM    826  H53 BMIMA  24       5.764  26.493  18.681  1.00  0.00      A    H
ATOM    827  C6  BMIMA  24       4.116  26.897  19.853  1.00  0.00      A    C
ATOM    828  H6  BMIMA  24       3.444  27.527  19.281  1.00  0.00      A    H
ATOM    829  H61 BMIMA  24       3.828  25.855  19.771  1.00  0.00      A    H
ATOM    830  H62 BMIMA  24       4.091  27.208  20.891  1.00  0.00      A    H
ATOM    841  N1  BMIMA  25      13.459  48.535   7.856  1.00  0.00      A    N
ATOM    842  N11 BMIMA  25      12.197  49.732   6.636  1.00  0.00      A    N
ATOM    843  C1  BMIMA  25      12.401  48.533   7.174  1.00  0.00      A    C
ATOM    844  H1  BMIMA  25      11.703  47.728   7.088  1.00  0.00      A    H
ATOM    845  C2  BMIMA  25      14.018  49.777   7.695  1.00  0.00      A    C
ATOM    846  H2  BMIMA  25      14.943  50.024   8.168  1.00  0.00      A    H
ATOM    847  C21 BMIMA  25      13.269  50.511   6.996  1.00  0.00      A    C
ATOM    848  H21 BMIMA  25      13.274  51.498   6.588  1.00  0.00      A    H
ATOM    849  C3  BMIMA  25      13.911  47.501   8.724  1.00  0.00      A    C
ATOM    850  H3  BMIMA  25      13.038  46.928   8.999  1.00  0.00      A    H
ATOM    851  H31 BMIMA  25      14.633  46.899   8.192  1.00  0.00      A    H
ATOM    852  H32 BMIMA  25      14.315  48.050   9.562  1.00  0.00      A    H
ATOM    853  C4  BMIMA  25      11.090  50.277   5.807  1.00  0.00      A    C
ATOM    854  H4  BMIMA  25      10.618  51.081   6.352  1.00  0.00      A    H
ATOM    855  H41 BMIMA  25      10.355  49.492   5.705  1.00  0.00      A    H
ATOM    856  C5  BMIMA  25      11.548  50.619   4.393  1.00  0.00      A    C
ATOM    857  H5  BMIMA  25      12.432  51.199   4.644  1.00  0.00      A    H
ATOM    858  H51 BMIMA  25      11.834  49.725   3.847  1.00  0.00      A    H
ATOM    859  C51 BMIMA  25      10.544  51.459   3.637  1.00  0.00      A    C
ATOM    860  H52 BMIMA  25       9.624  50.885   3.565  1.00  0.00      A    H
ATOM    861  H53 BMIMA  25      10.344  52.436   4.071  1.00  0.00      A    H
ATOM    862  C6  BMIMA  25      11.098  51.784   2.225  1.00  0.00      A    C
ATOM    863  H6  BMIMA  25      10.464  52.377   1.575  1.00  0.00      A    H
ATOM    864  H61 BMIMA  25      12.106  52.177   2.303  1.00  0.00      A    H
ATOM    865  H62 BMIMA  25      11.073  50.785   1.805  1.00  0.00      A    H
ATOM    876  N1  BMIMA  26      27.337  12.087  16.717  1.00  0.00      A    N
ATOM    877  N11 BMIMA  26      25.782  13.407  16.056  1.00  0.00      A    N
ATOM    878  C1  BMIMA  26      26.840  13.297  16.812  1.00  0.00      A    C
ATOM    879  H1  BMIMA  26      27.292  14.035  17.441  1.00  0.00      A    H
ATOM    880  C2  BMIMA  26      26.464  11.311  16.012  1.00  0.00      A    C
ATOM    881  H2  BMIMA  26      26.578  10.258  15.881  1.00  0.00      A    H
ATOM    882  C21 BMIMA  26      25.494  12.130  15.540  1.00  0.00      A    C
ATOM    883  H21 BMIMA  26      24.644  11.982  14.911  1.00  0.00      A    H
ATOM    884  C3  BMIMA  26      28.422  11.702  17.603  1.00  0.00      A    C
ATOM    885  H3  BMIMA  26      28.001  11.493  18.576  1.00  0.00      A    H
ATOM    886  H31 BMIMA  26      28.823  10.760  17.261  1.00  0.00      A    H
ATOM    887  H32 BMIMA  26      29.165  12.482  17.683  1.00  0.00      A    H
ATOM    888  C4  BMIMA  26      25.124  14.662  15.644  1.00  0.00      A    C
ATOM    889  H4  BMIMA  26      25.098  14.754  14.568  1.00  0.00      A    H
ATOM    890  H41 BMIMA  26      25.786  15.466  15.926  1.00  0.00      A    H
ATOM    891  C5  BMIMA  26      23.730  14.859  16.153  1.00  0.00      A    C
ATOM    892  H5  BMIMA  26      23.336  15.854  15.963  1.00  0.00      A    H
ATOM    893  H51 BMIMA  26      23.166  14.203  15.495  1.00  0.00      A    H
ATOM    894  C51 BMIMA  26      23.422  14.467  17.606  1.00  0.00      A    C
ATOM    895  H52 BMIMA  26      23.817  13.493  17.884  1.00  0.00      A    H
ATOM    896  H53 BMIMA  26      23.976  15.263  18.098  1.00  0.00      A    H
ATOM    897  C6  BMIMA  26      21.982  14.566  17.999  1.00  0.00      A    C
ATOM    898  H6  BMIMA  26      21.792  14.483  19.063  1.00  0.00      A    H
ATOM    899  H61 BMIMA  26      21.552  15.518  17.709  1.00  0.00      A    H
ATOM    900  H62 BMIMA  26      21.303  13.873  17.517  1.00  0.00      A    H
ATOM    911  N1  BMIMA  27      46.424  37.517  23.536  1.00  0.00      A    N
ATOM    912  N11 BMIMA  27      47.620  39.029  22.623  1.00  0.00      A    N
ATOM    913  C1  BMIMA  27      46.657  38.173  22.466  1.00  0.00      A    C
ATOM    914  H1  BMIMA  27      46.078  38.055  21.576  1.00  0.00      A    H
ATOM    915  C2  BMIMA  27      47.223  38.037  24.521  1.00  0.00      A    C
ATOM    916  H2  BMIMA  27      47.265  37.560  25.475  1.00  0.00      A    H
ATOM    917  C21 BMIMA  27      47.977  38.979  23.960  1.00  0.00      A    C
ATOM    918  H21 BMIMA  27      48.797  39.573  24.300  1.00  0.00      A    H
ATOM    919  C3  BMIMA  27      45.451  36.466  23.771  1.00  0.00      A    C
ATOM    920  H3  BMIMA  27      44.698  36.767  24.484  1.00  0.00      A    H
ATOM    921  H31 BMIMA  27      45.037  36.245  22.798  1.00  0.00      A    H
ATOM    922  H32 BMIMA  27      46.006  35.617  24.142  1.00  0.00      A    H
ATOM    923  C4  BMIMA  27      48.142  39.913  21.587  1.00  0.00      A    C
ATOM    924  H4  BMIMA  27      48.590  39.359  20.775  1.00  0.00      A    H
ATOM    925  H41 BMIMA  27      48.955  40.418  22.087  1.00  0.00      A    H
ATOM    926  C5  BMIMA  27      47.190  41.116  21.268  1.00  0.00      A    C
ATOM    927  H5  BMIMA  27      46.168  40.751  21.316  1.00  0.00      A    H
ATOM    928  H51 BMIMA  27      47.340  41.862  22.044  1.00  0.00      A    H
ATOM    929  C51 BMIMA  27      47.389  41.686  19.897  1.00  0.00      A    C
ATOM    930  H52 BMIMA  27      48.439  41.912  19.726  1.00  0.00      A    H
ATOM    931  H53 BMIMA  27      47.067  40.968  19.147  1.00  0.00      A    H
ATOM    932  C6  BMIMA  27      46.665  43.050  19.656  1.00  0.00      A    C
ATOM    933  H6  BMIMA  27      46.775  43.465  18.660  1.00  0.00      A    H
ATOM    934  H61 BMIMA  27      45.621  43.014  19.943  1.00  0.00      A    H
ATOM    935  H62 BMIMA  27      47.108  43.851  20.237  1.00  0.00      A    H
ATOM    946  N1  BMIMA  28      15.512  12.953   6.610  1.00  0.00      A    N
ATOM    947  N11 BMIMA  28      15.742  12.649   8.720  1.00  0.00      A    N
ATOM    948  C1  BMIMA  28      15.957  13.441   7.743  1.00  0.00      A    C
ATOM    949  H1  BMIMA  28      16.281  14.450   7.881  1.00  0.00      A    H
ATOM    950  C2  BMIMA  28      14.860  11.765   6.884  1.00  0.00      A    C
ATOM    951  H2  BMIMA  28      14.372  11.156   6.156  1.00  0.00      A    H
ATOM    952  C21 BMIMA  28      14.967  11.587   8.216  1.00  0.00      A    C
ATOM    953  H21 BMIMA  28      14.584  10.878   8.917  1.00  0.00      A    H
ATOM    954  C3  BMIMA  28      15.549  13.618   5.288  1.00  0.00      A    C
ATOM    955  H3  BMIMA  28      15.946  14.619   5.384  1.00  0.00      A    H
ATOM    956  H31 BMIMA  28      16.159  13.053   4.598  1.00  0.00      A    H
ATOM    957  H32 BMIMA  28      14.557  13.718   4.875  1.00  0.00      A    H
ATOM    958  C4  BMIMA  28      16.032  12.803  10.105  1.00  0.00      A    C
ATOM    959  H4  BMIMA  28      15.301  12.190  10.611  1.00  0.00      A    H
ATOM    960  H41 BMIMA  28      15.821  13.811  10.431  1.00  0.00      A    H
ATOM    961  C5  BMIMA  28      17.436  12.318  10.559  1.00  0.00      A    C
ATOM    962  H5  BMIMA  28      17.318  11.654  11.412  1.00  0.00      A    H
ATOM    963  H51 BMIMA  28      18.011  11.818   9.784  1.00  0.00      A    H
ATOM    964  C51 BMIMA  28      18.345  13.515  10.913  1.00  0.00      A    C
ATOM    965  H52 BMIMA  28      18.497  14.096  10.007  1.00  0.00      A    H
ATOM    966  H53 BMIMA  28      17.885  14.141  11.674  1.00  0.00      A    H
ATOM    967  C6  BMIMA  28      19.741  12.992  11.433  1.00  0.00      A    C
ATOM    968  H6  BMIMA  28      20.388  13.816  11.710  1.00  0.00      A    H
ATOM    969  H61 BMIMA  28      19.589  12.369  12.307  1.00  0.00      A    H
ATOM    970  H62 BMIMA  28      20.261  12.351  10.730  1.00  0.00      A    H
ATOM    981  N1  BMIMA  29      50.767  12.421  45.027  1.00  0.00      A    N
ATOM    982  N11 BMIMA  29      48.996  11.500  45.802  1.00  0.00      A    N
ATOM    983  C1  BMIMA  29      49.494  12.488  45.064  1.00  0.00      A    C
ATOM    984  H1  BMIMA  29      48.925  13.274  44.616  1.00  0.00      A    H
ATOM    985  C2  BMIMA  29      51.094  11.413  45.891  1.00  0.00      A    C
ATOM    986  H2  BMIMA  29      52.036  11.263  46.370  1.00  0.00      A    H
ATOM    987  C21 BMIMA  29      50.026  10.800  46.295  1.00  0.00      A    C
ATOM    988  H21 BMIMA  29      49.851  10.022  47.005  1.00  0.00      A    H
ATOM    989  C3  BMIMA  29      51.750  13.301  44.387  1.00  0.00      A    C
ATOM    990  H3  BMIMA  29      52.386  12.637  43.819  1.00  0.00      A    H
ATOM    991  H31 BMIMA  29      51.219  13.959  43.715  1.00  0.00      A    H
ATOM    992  H32 BMIMA  29      52.303  13.914  45.083  1.00  0.00      A    H
ATOM    993  C4  BMIMA  29      47.484  11.227  45.880  1.00  0.00      A    C
ATOM    994  H4  BMIMA  29      47.053  12.115  46.318  1.00  0.00      A    H
ATOM    995  H41 BMIMA  29      47.257  10.493  46.640  1.00  0.00      A    H
ATOM    996  C5  BMIMA  29      47.003  10.916  44.469  1.00  0.00      A    C
ATOM    997  H5  BMIMA  29      45.935  10.723  44.410  1.00  0.00      A    H
ATOM    998  H51 BMIMA  29      47.247  11.853  43.973  1.00  0.00      A    H
ATOM    999  C51 BMIMA  29      47.682   9.643  43.802  1.00  0.00      A    C
ATOM   1000  H52 BMIMA  29      48.766   9.622  43.726  1.00  0.00      A    H
ATOM   1001  H53 BMIMA  29      47.274   8.766  44.297  1.00  0.00      A    H
ATOM   1002  C6  BMIMA  29      47.244   9.592  42.347  1.00  0.00      A    C
ATOM   1003  H6  BMIMA  29      47.812   8.979  41.656  1.00  0.00      A    H
ATOM   1004  H61 BMIMA  29      46.234   9.208  42.436  1.00  0.00      A    H
ATOM   1005  H62 BMIMA  29      47.109  10.567  41.895  1.00  0.00      A    H
ATOM   1016  N1  BMIMA  30      43.948  23.551  39.553  1.00  0.00      A    N
ATOM   1017  N11 BMIMA  30      45.328  22.179  38.661  1.00  0.00      A    N
ATOM   1018  C1  BMIMA  30      44.152  22.746  38.565  1.00  0.00      A    C
ATOM   1019  H1  BMIMA  30      43.576  22.614  37.675  1.00  0.00      A    H
ATOM   1020  C2  BMIMA  30      45.102  23.452  40.321  1.00  0.00      A    C
ATOM   1021  H2  BMIMA  30      45.328  24.030  41.190  1.00  0.00      A    H
ATOM   1022  C21 BMIMA  30      45.914  22.580  39.831  1.00  0.00      A    C
ATOM   1023  H21 BMIMA  30      46.883  22.261  40.145  1.00  0.00      A    H
ATOM   1024  C3  BMIMA  30      42.788  24.439  39.827  1.00  0.00      A    C
ATOM   1025  H3  BMIMA  30      42.174  24.515  38.942  1.00  0.00      A    H
ATOM   1026  H31 BMIMA  30      42.194  24.056  40.643  1.00  0.00      A    H
ATOM   1027  H32 BMIMA  30      43.065  25.454  40.072  1.00  0.00      A    H
ATOM   1028  C4  BMIMA  30      46.006  21.360  37.613  1.00  0.00      A    C
ATOM   1029  H4  BMIMA  30      45.144  20.918  37.135  1.00  0.00      A    H
ATOM   1030  H41 BMIMA  30      46.578  20.626  38.161  1.00  0.00      A    H
ATOM   1031  C5  BMIMA  30      46.737  22.178  36.649  1.00  0.00      A    C
ATOM   1032  H5  BMIMA  30      47.126  21.512  35.883  1.00  0.00      A    H
ATOM   1033  H51 BMIMA  30      46.050  22.851  36.143  1.00  0.00      A    H
ATOM   1034  C51 BMIMA  30      48.000  22.889  37.163  1.00  0.00      A    C
ATOM   1035  H52 BMIMA  30      47.738  23.649  37.894  1.00  0.00      A    H
ATOM   1036  H53 BMIMA  30      48.575  22.137  37.698  1.00  0.00      A    H
ATOM   1037  C6  BMIMA  30      48.801  23.419  35.919  1.00  0.00      A    C
ATOM   1038  H6  BMIMA  30      48.960  22.549  35.292  1.00  0.00      A    H
ATOM   1039  H61 BMIMA  30      48.070  24.080  35.468  1.00  0.00      A    H
ATOM   1040  H62 BMIMA  30      49.686  23.966  36.223  1.00  0.00      A    H
ATOM   1051  N1  BMIMA  31      15.957  11.456  42.243  1.00  0.00      A    N
ATOM   1052  N11 BMIMA  31      17.049  13.166  41.533  1.00  0.00      A    N
ATOM   1053  C1  BMIMA  31      16.576  12.516  42.559  1.00  0.00      A    C
ATOM   1054  H1  BMIMA  31      16.840  12.861  43.536  1.00  0.00      A    H
ATOM   1055  C2  BMIMA  31      15.842  11.482  40.864  1.00  0.00      A    C
ATOM   1056  H2  BMIMA  31      15.213  10.755  40.398  1.00  0.00      A    H
ATOM   1057  C21 BMIMA  31      16.593  12.489  40.430  1.00  0.00      A    C
ATOM   1058  H21 BMIMA  31      16.926  12.802  39.465  1.00  0.00      A    H
ATOM   1059  C3  BMIMA  31      15.184  10.637  43.174  1.00  0.00      A    C
ATOM   1060  H3  BMIMA  31      15.278  11.269  44.046  1.00  0.00      A    H
ATOM   1061  H31 BMIMA  31      14.131  10.665  42.937  1.00  0.00      A    H
ATOM   1062  H32 BMIMA  31      15.646   9.663  43.235  1.00  0.00      A    H
ATOM   1063  C4  BMIMA  31      17.956  14.373  41.561  1.00  0.00      A    C
ATOM   1064  H4  BMIMA  31      18.888  14.032  41.136  1.00  0.00      A    H
ATOM   1065  H41 BMIMA  31      18.122  14.725  42.568  1.00  0.00      A    H
ATOM   1066  C5  BMIMA  31      17.401  15.575  40.825  1.00  0.00      A    C
ATOM   1067  H5  BMIMA  31      18.092  16.362  41.116  1.00  0.00      A    H
ATOM   1068  H51 BMIMA  31      17.561  15.442  39.758  1.00  0.00      A    H
ATOM   1069  C51 BMIMA  31      15.989  15.947  41.173  1.00  0.00      A    C
ATOM   1070  H52 BMIMA  31      15.330  15.220  40.705  1.00  0.00      A    H
ATOM   1071  H53 BMIMA  31      15.910  15.967  42.257  1.00  0.00      A    H
ATOM   1072  C6  BMIMA  31      15.564  17.301  40.702  1.00  0.00      A    C
ATOM   1073  H6  BMIMA  31      14.619  17.557  41.168  1.00  0.00      A    H
ATOM   1074  H61 BMIMA  31      16.332  18.029  40.937  1.00  0.00      A    H
ATOM   1075  H62 BMIMA  31      15.403  17.335  39.631  1.00  0.00      A    H
ATOM   1086  N1  BMIMA  32      29.958  27.858  23.604  1.00  0.00      A    N
ATOM   1087  N11 BMIMA  32      29.570  27.103  25.634  1.00  0.00      A    N
ATOM   1088  C1  BMIMA  32      30.379  27.762  24.847  1.00  0.00      A    C
ATOM   1089  H1  BMIMA  32      31.358  27.975  25.220  1.00  0.00      A    H
ATOM   1090  C2  BMIMA  32      28.613  27.504  23.689  1.00  0.00      A    C
ATOM   1091  H2  BMIMA  32      27.942  27.670  22.875  1.00  0.00      A    H
ATOM   1092  C21 BMIMA  32      28.367  26.981  24.963  1.00  0.00      A    C
ATOM   1093  H21 BMIMA  32      27.492  26.650  25.477  1.00  0.00      A    H
ATOM   1094  C3  BMIMA  32      30.735  28.244  22.403  1.00  0.00      A    C
ATOM   1095  H3  BMIMA  32      30.122  28.798  21.708  1.00  0.00      A    H
ATOM   1096  H31 BMIMA  32      31.619  28.768  22.737  1.00  0.00      A    H
ATOM   1097  H32 BMIMA  32      31.025  27.311  21.944  1.00  0.00      A    H
ATOM   1098  C4  BMIMA  32      29.795  26.523  26.936  1.00  0.00      A    C
ATOM   1099  H4  BMIMA  32      30.865  26.664  26.960  1.00  0.00      A    H
ATOM   1100  H41 BMIMA  32      29.489  25.488  26.886  1.00  0.00      A    H
ATOM   1101  C5  BMIMA  32      29.195  27.303  28.102  1.00  0.00      A    C
ATOM   1102  H5  BMIMA  32      29.625  26.866  29.000  1.00  0.00      A    H
ATOM   1103  H51 BMIMA  32      29.503  28.342  28.188  1.00  0.00      A    H
ATOM   1104  C51 BMIMA  32      27.664  27.168  28.295  1.00  0.00      A    C
ATOM   1105  H52 BMIMA  32      27.189  27.542  27.391  1.00  0.00      A    H
ATOM   1106  H53 BMIMA  32      27.344  26.130  28.336  1.00  0.00      A    H
ATOM   1107  C6  BMIMA  32      27.162  27.866  29.569  1.00  0.00      A    C
ATOM   1108  H6  BMIMA  32      27.518  28.887  29.640  1.00  0.00      A    H
ATOM   1109  H61 BMIMA  32      26.079  27.881  29.564  1.00  0.00      A    H
ATOM   1110  H62 BMIMA  32      27.442  27.251  30.417  1.00  0.00      A    H
ATOM   1121  N1  BMIMA  33      34.469  34.790   5.217  1.00  0.00      A    N
ATOM   1122  N11 BMIMA  33      35.708  34.025   3.651  1.00  0.00      A    N
ATOM   1123  C1  BMIMA  33      35.636  34.863   4.651  1.00  0.00      A    C
ATOM   1124  H1  BMIMA  33      36.327  35.640   4.898  1.00  0.00      A    H
ATOM   1125  C2  BMIMA  33      33.707  33.935   4.438  1.00  0.00      A    C
ATOM   1126  H2  BMIMA  33      32.653  33.813   4.562  1.00  0.00      A    H
ATOM   1127  C21 BMIMA  33      34.513  33.352   3.585  1.00  0.00      A    C
ATOM   1128  H21 BMIMA  33      34.297  32.590   2.869  1.00  0.00      A    H
ATOM   1129  C3  BMIMA  33      33.879  35.654   6.277  1.00  0.00      A    C
ATOM   1130  H3  BMIMA  33      34.131  35.276   7.256  1.00  0.00      A    H
ATOM   1131  H31 BMIMA  33      34.382  36.604   6.165  1.00  0.00      A    H
ATOM   1132  H32 BMIMA  33      32.829  35.771   6.055  1.00  0.00      A    H
ATOM   1133  C4  BMIMA  33      36.889  33.980   2.755  1.00  0.00      A    C
ATOM   1134  H4  BMIMA  33      37.153  35.026   2.809  1.00  0.00      A    H
ATOM   1135  H41 BMIMA  33      36.577  33.817   1.734  1.00  0.00      A    H
ATOM   1136  C5  BMIMA  33      37.944  32.963   3.228  1.00  0.00      A    C
ATOM   1137  H5  BMIMA  33      37.593  31.941   3.347  1.00  0.00      A    H
ATOM   1138  H51 BMIMA  33      38.561  32.958   2.333  1.00  0.00      A    H
ATOM   1139  C51 BMIMA  33      38.731  33.470   4.546  1.00  0.00      A    C
ATOM   1140  H52 BMIMA  33      39.212  34.432   4.395  1.00  0.00      A    H
ATOM   1141  H53 BMIMA  33      38.038  33.574   5.377  1.00  0.00      A    H
ATOM   1142  C6  BMIMA  33      39.863  32.673   5.092  1.00  0.00      A    C
ATOM   1143  H6  BMIMA  33      40.246  33.143   5.991  1.00  0.00      A    H
ATOM   1144  H61 BMIMA  33      39.593  31.721   5.535  1.00  0.00      A    H
ATOM   1145  H62 BMIMA  33      40.662  32.546   4.371  1.00  0.00      A    H
ATOM   1156  N1  BMIMA  34       5.884   5.781  28.050  1.00  0.00      A    N
ATOM   1157  N11 BMIMA  34       6.493   7.293  29.422  1.00  0.00      A    N
ATOM   1158  C1  BMIMA  34       6.716   6.074  29.001  1.00  0.00      A    C
ATOM   1159  H1  BMIMA  34       7.517   5.449  29.335  1.00  0.00      A    H
ATOM   1160  C2  BMIMA  34       5.052   6.862  27.929  1.00  0.00      A    C
ATOM   1161  H2  BMIMA  34       4.386   6.930  27.097  1.00  0.00      A    H
ATOM   1162  C21 BMIMA  34       5.478   7.826  28.734  1.00  0.00      A    C
ATOM   1163  H21 BMIMA  34       5.253   8.868  28.809  1.00  0.00      A    H
ATOM   1164  C3  BMIMA  34       5.798   4.538  27.256  1.00  0.00      A    C
ATOM   1165  H3  BMIMA  34       5.668   4.545  26.184  1.00  0.00      A    H
ATOM   1166  H31 BMIMA  34       6.770   4.133  27.498  1.00  0.00      A    H
ATOM   1167  H32 BMIMA  34       4.982   3.962  27.666  1.00  0.00      A    H
ATOM   1168  C4  BMIMA  34       7.306   7.993  30.499  1.00  0.00      A    C
ATOM   1169  H4  BMIMA  34       7.998   7.186  30.687  1.00  0.00      A    H
ATOM   1170  H41 BMIMA  34       6.799   8.269  31.412  1.00  0.00      A    H
ATOM   1171  C5  BMIMA  34       7.957   9.135  29.799  1.00  0.00      A    C
ATOM   1172  H5  BMIMA  34       8.202   8.686  28.840  1.00  0.00      A    H
ATOM   1173  H51 BMIMA  34       7.262   9.960  29.667  1.00  0.00      A    H
ATOM   1174  C51 BMIMA  34       9.229   9.609  30.510  1.00  0.00      A    C
ATOM   1175  H52 BMIMA  34       9.006   9.962  31.514  1.00  0.00      A    H
ATOM   1176  H53 BMIMA  34       9.858   8.733  30.647  1.00  0.00      A    H
ATOM   1177  C6  BMIMA  34       9.971  10.635  29.590  1.00  0.00      A    C
ATOM   1178  H6  BMIMA  34      11.046  10.658  29.727  1.00  0.00      A    H
ATOM   1179  H61 BMIMA  34       9.758  10.550  28.531  1.00  0.00      A    H
ATOM   1180  H62 BMIMA  34       9.658  11.630  29.883  1.00  0.00      A    H
ATOM   1191  N1  BMIMA  35      33.240  30.443  47.714  1.00  0.00      A    N
ATOM   1192  N11 BMIMA  35      33.246  32.444  46.832  1.00  0.00      A    N
ATOM   1193  C1  BMIMA  35      32.527  31.549  47.543  1.00  0.00      A    C
ATOM   1194  H1  BMIMA  35      31.671  31.739  48.154  1.00  0.00      A    H
ATOM   1195  C2  BMIMA  35      34.437  30.584  47.008  1.00  0.00      A    C
ATOM   1196  H2  BMIMA  35      35.218  29.865  46.899  1.00  0.00      A    H
ATOM   1197  C21 BMIMA  35      34.313  31.783  46.351  1.00  0.00      A    C
ATOM   1198  H21 BMIMA  35      35.104  32.329  45.886  1.00  0.00      A    H
ATOM   1199  C3  BMIMA  35      32.877  29.315  48.535  1.00  0.00      A    C
ATOM   1200  H3  BMIMA  35      33.632  28.957  49.218  1.00  0.00      A    H
ATOM   1201  H31 BMIMA  35      32.066  29.517  49.218  1.00  0.00      A    H
ATOM   1202  H32 BMIMA  35      32.643  28.461  47.916  1.00  0.00      A    H
ATOM   1203  C4  BMIMA  35      32.943  33.909  46.652  1.00  0.00      A    C
ATOM   1204  H4  BMIMA  35      33.967  34.253  46.652  1.00  0.00      A    H
ATOM   1205  H41 BMIMA  35      32.374  34.393  47.432  1.00  0.00      A    H
ATOM   1206  C5  BMIMA  35      32.338  34.372  45.322  1.00  0.00      A    C
ATOM   1207  H5  BMIMA  35      31.273  34.180  45.216  1.00  0.00      A    H
ATOM   1208  H51 BMIMA  35      32.423  35.452  45.236  1.00  0.00      A    H
ATOM   1209  C51 BMIMA  35      32.958  33.671  44.172  1.00  0.00      A    C
ATOM   1210  H52 BMIMA  35      34.044  33.696  44.205  1.00  0.00      A    H
ATOM   1211  H53 BMIMA  35      32.663  32.625  44.142  1.00  0.00      A    H
ATOM   1212  C6  BMIMA  35      32.418  34.348  42.907  1.00  0.00      A    C
ATOM   1213  H6  BMIMA  35      31.366  34.608  42.901  1.00  0.00      A    H
ATOM   1214  H61 BMIMA  35      33.024  35.236  42.772  1.00  0.00      A    H
ATOM   1215  H62 BMIMA  35      32.647  33.681  42.084  1.00  0.00      A    H
ATOM   1226  N1  BMIMA  36      45.292  36.001  39.421  1.00  0.00      A    N
ATOM   1227  N11 BMIMA  36      46.263  36.444  41.256  1.00  0.00      A    N
ATOM   1228  C1  BMIMA  36      45.768  36.931  40.156  1.00  0.00      A    C
ATOM   1229  H1  BMIMA  36      45.653  37.966  39.913  1.00  0.00      A    H
ATOM   1230  C2  BMIMA  36      45.512  34.763  40.032  1.00  0.00      A    C
ATOM   1231  H2  BMIMA  36      45.146  33.843  39.631  1.00  0.00      A    H
ATOM   1232  C21 BMIMA  36      46.260  35.030  41.142  1.00  0.00      A    C
ATOM   1233  H21 BMIMA  36      46.579  34.419  41.957  1.00  0.00      A    H
ATOM   1234  C3  BMIMA  36      44.590  36.174  38.146  1.00  0.00      A    C
ATOM   1235  H3  BMIMA  36      45.279  35.738  37.437  1.00  0.00      A    H
ATOM   1236  H31 BMIMA  36      43.677  35.613  38.013  1.00  0.00      A    H
ATOM   1237  H32 BMIMA  36      44.372  37.221  37.997  1.00  0.00      A    H
ATOM   1238  C4  BMIMA  36      46.742  37.239  42.409  1.00  0.00      A    C
ATOM   1239  H4  BMIMA  36      46.019  36.936  43.152  1.00  0.00      A    H
ATOM   1240  H41 BMIMA  36      46.701  38.308  42.259  1.00  0.00      A    H
ATOM   1241  C5  BMIMA  36      48.100  36.951  42.950  1.00  0.00      A    C
ATOM   1242  H5  BMIMA  36      48.196  37.514  43.875  1.00  0.00      A    H
ATOM   1243  H51 BMIMA  36      48.217  35.882  43.103  1.00  0.00      A    H
ATOM   1244  C51 BMIMA  36      49.189  37.421  42.027  1.00  0.00      A    C
ATOM   1245  H52 BMIMA  36      48.834  37.300  41.006  1.00  0.00      A    H
ATOM   1246  H53 BMIMA  36      49.400  38.488  42.044  1.00  0.00      A    H
ATOM   1247  C6  BMIMA  36      50.554  36.678  42.376  1.00  0.00      A    C
ATOM   1248  H6  BMIMA  36      50.664  36.732  43.453  1.00  0.00      A    H
ATOM   1249  H61 BMIMA  36      50.626  35.622  42.143  1.00  0.00      A    H
ATOM   1250  H62 BMIMA  36      51.340  37.199  41.841  1.00  0.00      A    H
ATOM   1261  N1  BMIMA  37      19.046  27.728  35.952  1.00  0.00      A    N
ATOM   1262  N11 BMIMA  37      19.906  27.720  37.938  1.00  0.00      A    N
ATOM   1263  C1  BMIMA  37      19.365  26.965  36.978  1.00  0.00      A    C
ATOM   1264  H1  BMIMA  37      19.273  25.900  36.950  1.00  0.00      A    H
ATOM   1265  C2  BMIMA  37      19.266  29.028  36.341  1.00  0.00      A    C
ATOM   1266  H2  BMIMA  37      18.968  29.901  35.802  1.00  0.00      A    H
ATOM   1267  C21 BMIMA  37      19.784  29.040  37.626  1.00  0.00      A    C
ATOM   1268  H21 BMIMA  37      20.036  29.897  38.212  1.00  0.00      A    H
ATOM   1269  C3  BMIMA  37      18.386  27.198  34.706  1.00  0.00      A    C
ATOM   1270  H3  BMIMA  37      18.119  26.226  35.094  1.00  0.00      A    H
ATOM   1271  H31 BMIMA  37      17.433  27.674  34.528  1.00  0.00      A    H
ATOM   1272  H32 BMIMA  37      19.052  27.198  33.855  1.00  0.00      A    H
ATOM   1273  C4  BMIMA  37      20.410  27.307  39.264  1.00  0.00      A    C
ATOM   1274  H4  BMIMA  37      21.312  27.891  39.371  1.00  0.00      A    H
ATOM   1275  H41 BMIMA  37      20.704  26.268  39.261  1.00  0.00      A    H
ATOM   1276  C5  BMIMA  37      19.367  27.510  40.376  1.00  0.00      A    C
ATOM   1277  H5  BMIMA  37      19.856  27.308  41.326  1.00  0.00      A    H
ATOM   1278  H51 BMIMA  37      18.933  28.507  40.389  1.00  0.00      A    H
ATOM   1279  C51 BMIMA  37      18.267  26.421  40.186  1.00  0.00      A    C
ATOM   1280  H52 BMIMA  37      17.893  26.617  39.184  1.00  0.00      A    H
ATOM   1281  H53 BMIMA  37      18.781  25.468  40.285  1.00  0.00      A    H
ATOM   1282  C6  BMIMA  37      17.148  26.555  41.257  1.00  0.00      A    C
ATOM   1283  H6  BMIMA  37      16.366  25.811  41.152  1.00  0.00      A    H
ATOM   1284  H61 BMIMA  37      17.493  26.464  42.280  1.00  0.00      A    H
ATOM   1285  H62 BMIMA  37      16.768  27.569  41.215  1.00  0.00      A    H
ATOM   1296  N1  BMIMA  38      33.044  45.595  22.018  1.00  0.00      A    N
ATOM   1297  N11 BMIMA  38      33.785  46.278  23.935  1.00  0.00      A    N
ATOM   1298  C1  BMIMA  38      33.825  46.431  22.637  1.00  0.00      A    C
ATOM   1299  H1  BMIMA  38      34.413  47.189  22.167  1.00  0.00      A    H
ATOM   1300  C2  BMIMA  38      32.349  44.865  22.992  1.00  0.00      A    C
ATOM   1301  H2  BMIMA  38      31.627  44.125  22.722  1.00  0.00      A    H
ATOM   1302  C21 BMIMA  38      32.868  45.256  24.175  1.00  0.00      A    C
ATOM   1303  H21 BMIMA  38      32.531  44.925  25.132  1.00  0.00      A    H
ATOM   1304  C3  BMIMA  38      32.887  45.533  20.562  1.00  0.00      A    C
ATOM   1305  H3  BMIMA  38      31.916  45.197  20.230  1.00  0.00      A    H
ATOM   1306  H31 BMIMA  38      33.003  46.544  20.201  1.00  0.00      A    H
ATOM   1307  H32 BMIMA  38      33.756  44.995  20.212  1.00  0.00      A    H
ATOM   1308  C4  BMIMA  38      34.412  47.168  24.922  1.00  0.00      A    C
ATOM   1309  H4  BMIMA  38      35.085  47.891  24.485  1.00  0.00      A    H
ATOM   1310  H41 BMIMA  38      35.088  46.548  25.491  1.00  0.00      A    H
ATOM   1311  C5  BMIMA  38      33.429  47.995  25.769  1.00  0.00      A    C
ATOM   1312  H5  BMIMA  38      32.869  47.265  26.348  1.00  0.00      A    H
ATOM   1313  H51 BMIMA  38      33.999  48.730  26.331  1.00  0.00      A    H
ATOM   1314  C51 BMIMA  38      32.290  48.711  24.967  1.00  0.00      A    C
ATOM   1315  H52 BMIMA  38      32.726  49.450  24.300  1.00  0.00      A    H
ATOM   1316  H53 BMIMA  38      31.747  47.974  24.382  1.00  0.00      A    H
ATOM   1317  C6  BMIMA  38      31.401  49.352  25.985  1.00  0.00      A    C
ATOM   1318  H6  BMIMA  38      30.612  49.890  25.471  1.00  0.00      A    H
ATOM   1319  H61 BMIMA  38      30.925  48.681  26.690  1.00  0.00      A    H
ATOM   1320  H62 BMIMA  38      31.936  50.129  26.519  1.00  0.00      A    H
ATOM   1331  N1  BMIMA  39      14.849  10.671  18.479  1.00  0.00      A    N
ATOM   1332  N11 BMIMA  39      16.490  11.352  17.383  1.00  0.00      A    N
ATOM   1333  C1  BMIMA  39      15.225  11.527  17.627  1.00  0.00      A    C
ATOM   1334  H1  BMIMA  39      14.568  12.188  17.104  1.00  0.00      A    H
ATOM   1335  C2  BMIMA  39      15.861   9.836  18.778  1.00  0.00      A    C
ATOM   1336  H2  BMIMA  39      15.715   8.949  19.356  1.00  0.00      A    H
ATOM   1337  C21 BMIMA  39      16.954  10.355  18.129  1.00  0.00      A    C
ATOM   1338  H21 BMIMA  39      17.939   9.943  18.155  1.00  0.00      A    H
ATOM   1339  C3  BMIMA  39      13.529  10.574  19.105  1.00  0.00      A    C
ATOM   1340  H3  BMIMA  39      13.460   9.705  19.743  1.00  0.00      A    H
ATOM   1341  H31 BMIMA  39      13.406  11.384  19.809  1.00  0.00      A    H
ATOM   1342  H32 BMIMA  39      12.768  10.654  18.344  1.00  0.00      A    H
ATOM   1343  C4  BMIMA  39      17.328  12.148  16.508  1.00  0.00      A    C
ATOM   1344  H4  BMIMA  39      16.770  12.650  15.732  1.00  0.00      A    H
ATOM   1345  H41 BMIMA  39      18.003  11.492  15.980  1.00  0.00      A    H
ATOM   1346  C5  BMIMA  39      18.205  13.169  17.263  1.00  0.00      A    C
ATOM   1347  H5  BMIMA  39      18.597  12.622  18.117  1.00  0.00      A    H
ATOM   1348  H51 BMIMA  39      19.071  13.478  16.683  1.00  0.00      A    H
ATOM   1349  C51 BMIMA  39      17.339  14.319  17.853  1.00  0.00      A    C
ATOM   1350  H52 BMIMA  39      17.045  15.118  17.178  1.00  0.00      A    H
ATOM   1351  H53 BMIMA  39      16.399  13.973  18.277  1.00  0.00      A    H
ATOM   1352  C6  BMIMA  39      18.280  14.926  18.967  1.00  0.00      A    C
ATOM   1353  H6  BMIMA  39      18.463  14.310  19.840  1.00  0.00      A    H
ATOM   1354  H61 BMIMA  39      19.238  15.217  18.553  1.00  0.00      A    H
ATOM   1355  H62 BMIMA  39      17.746  15.791  19.344  1.00  0.00      A    H
ATOM   1366  N1  BMIMA  40       9.934  13.996  22.329  1.00  0.00      A    N
ATOM   1367  N11 BMIMA  40      10.344  15.758  23.522  1.00  0.00      A    N
ATOM   1368  C1  BMIMA  40      10.888  14.762  22.844  1.00  0.00      A    C
ATOM   1369  H1  BMIMA  40      11.940  14.582  22.904  1.00  0.00      A    H
ATOM   1370  C2  BMIMA  40       8.664  14.535  22.664  1.00  0.00      A    C
ATOM   1371  H2  BMIMA  40       7.775  14.058  22.314  1.00  0.00      A    H
ATOM   1372  C21 BMIMA  40       8.938  15.640  23.420  1.00  0.00      A    C
ATOM   1373  H21 BMIMA  40       8.281  16.365  23.848  1.00  0.00      A    H
ATOM   1374  C3  BMIMA  40      10.227  12.758  21.719  1.00  0.00      A    C
ATOM   1375  H3  BMIMA  40       9.299  12.231  21.556  1.00  0.00      A    H
ATOM   1376  H31 BMIMA  40      10.816  12.840  20.817  1.00  0.00      A    H
ATOM   1377  H32 BMIMA  40      10.764  12.113  22.399  1.00  0.00      A    H
ATOM   1378  C4  BMIMA  40      11.144  16.806  24.129  1.00  0.00      A    C
ATOM   1379  H4  BMIMA  40      12.058  16.321  24.441  1.00  0.00      A    H
ATOM   1380  H41 BMIMA  40      10.556  17.065  24.997  1.00  0.00      A    H
ATOM   1381  C5  BMIMA  40      11.243  18.020  23.200  1.00  0.00      A    C
ATOM   1382  H5  BMIMA  40      10.186  18.204  23.022  1.00  0.00      A    H
ATOM   1383  H51 BMIMA  40      11.751  18.864  23.660  1.00  0.00      A    H
ATOM   1384  C51 BMIMA  40      11.936  17.714  21.834  1.00  0.00      A    C
ATOM   1385  H52 BMIMA  40      12.968  17.392  21.946  1.00  0.00      A    H
ATOM   1386  H53 BMIMA  40      11.372  16.935  21.327  1.00  0.00      A    H
ATOM   1387  C6  BMIMA  40      11.915  18.964  21.012  1.00  0.00      A    C
ATOM   1388  H6  BMIMA  40      12.450  18.735  20.097  1.00  0.00      A    H
ATOM   1389  H61 BMIMA  40      10.905  19.228  20.718  1.00  0.00      A    H
ATOM   1390  H62 BMIMA  40      12.380  19.781  21.551  1.00  0.00      A    H
ATOM   1401  N1  BMIMA  41      28.910  32.839   3.278  1.00  0.00      A    N
ATOM   1402  N11 BMIMA  41      28.922  31.686   1.457  1.00  0.00      A    N
ATOM   1403  C1  BMIMA  41      28.145  32.306   2.346  1.00  0.00      A    C
ATOM   1404  H1  BMIMA  41      27.089  32.446   2.253  1.00  0.00      A    H
ATOM   1405  C2  BMIMA  41      30.182  32.374   3.133  1.00  0.00      A    C
ATOM   1406  H2  BMIMA  41      30.986  32.652   3.778  1.00  0.00      A    H
ATOM   1407  C21 BMIMA  41      30.184  31.558   2.042  1.00  0.00      A    C
ATOM   1408  H21 BMIMA  41      30.965  31.052   1.518  1.00  0.00      A    H
ATOM   1409  C3  BMIMA  41      28.526  33.710   4.306  1.00  0.00      A    C
ATOM   1410  H3  BMIMA  41      27.531  33.410   4.602  1.00  0.00      A    H
ATOM   1411  H31 BMIMA  41      29.260  33.545   5.081  1.00  0.00      A    H
ATOM   1412  H32 BMIMA  41      28.482  34.739   3.982  1.00  0.00      A    H
ATOM   1413  C4  BMIMA  41      28.461  31.110   0.204  1.00  0.00      A    C
ATOM   1414  H4  BMIMA  41      29.291  31.112  -0.487  1.00  0.00      A    H
ATOM   1415  H41 BMIMA  41      27.624  31.678  -0.176  1.00  0.00      A    H
ATOM   1416  C5  BMIMA  41      27.981  29.617   0.285  1.00  0.00      A    C
ATOM   1417  H5  BMIMA  41      27.644  29.226  -0.672  1.00  0.00      A    H
ATOM   1418  H51 BMIMA  41      28.911  29.105   0.517  1.00  0.00      A    H
ATOM   1419  C51 BMIMA  41      26.973  29.100   1.268  1.00  0.00      A    C
ATOM   1420  H52 BMIMA  41      27.320  29.520   2.209  1.00  0.00      A    H
ATOM   1421  H53 BMIMA  41      25.944  29.383   1.062  1.00  0.00      A    H
ATOM   1422  C6  BMIMA  41      27.044  27.593   1.332  1.00  0.00      A    C
ATOM   1423  H6  BMIMA  41      27.929  27.219   1.834  1.00  0.00      A    H
ATOM   1424  H61 BMIMA  41      26.172  27.210   1.850  1.00  0.00      A    H
ATOM   1425  H62 BMIMA  41      27.127  27.174   0.335  1.00  0.00      A    H
ATOM   1436  N1  BMIMA  42      45.294  40.225  15.158  1.00  0.00      A    N
ATOM   1437  N11 BMIMA  42      46.887  39.230  16.159  1.00  0.00      A    N
ATOM   1438  C1  BMIMA  42      45.814  39.935  16.364  1.00  0.00      A    C
ATOM   1439  H1  BMIMA  42      45.554  40.281  17.341  1.00  0.00      A    H
ATOM   1440  C2  BMIMA  42      45.932  39.466  14.191  1.00  0.00      A    C
ATOM   1441  H2  BMIMA  42      45.584  39.370  13.186  1.00  0.00      A    H
ATOM   1442  C21 BMIMA  42      46.912  38.865  14.849  1.00  0.00      A    C
ATOM   1443  H21 BMIMA  42      47.582  38.115  14.489  1.00  0.00      A    H
ATOM   1444  C3  BMIMA  42      44.339  41.277  15.023  1.00  0.00      A    C
ATOM   1445  H3  BMIMA  42      44.190  41.751  15.982  1.00  0.00      A    H
ATOM   1446  H31 BMIMA  42      44.669  42.097  14.403  1.00  0.00      A    H
ATOM   1447  H32 BMIMA  42      43.363  40.861  14.823  1.00  0.00      A    H
ATOM   1448  C4  BMIMA  42      47.862  38.774  17.132  1.00  0.00      A    C
ATOM   1449  H4  BMIMA  42      48.000  39.528  17.892  1.00  0.00      A    H
ATOM   1450  H41 BMIMA  42      48.785  38.818  16.574  1.00  0.00      A    H
ATOM   1451  C5  BMIMA  42      47.708  37.370  17.805  1.00  0.00      A    C
ATOM   1452  H5  BMIMA  42      48.724  36.996  17.903  1.00  0.00      A    H
ATOM   1453  H51 BMIMA  42      47.299  37.602  18.785  1.00  0.00      A    H
ATOM   1454  C51 BMIMA  42      46.798  36.398  17.032  1.00  0.00      A    C
ATOM   1455  H52 BMIMA  42      45.966  36.972  16.633  1.00  0.00      A    H
ATOM   1456  H53 BMIMA  42      47.299  36.051  16.132  1.00  0.00      A    H
ATOM   1457  C6  BMIMA  42      46.242  35.322  17.828  1.00  0.00      A    C
ATOM   1458  H6  BMIMA  42      45.894  35.570  18.825  1.00  0.00      A    H
ATOM   1459  H61 BMIMA  42      45.378  34.842  17.383  1.00  0.00      A    H
ATOM   1460  H62 BMIMA  42      47.118  34.702  17.977  1.00  0.00      A    H
ATOM   1471  N1  BMIMA  43      45.466  43.303  33.916  1.00  0.00      A    N
ATOM   1472  N11 BMIMA  43      45.421  44.150  31.968  1.00  0.00      A    N
ATOM   1473  C1  BMIMA  43      45.633  44.381  33.230  1.00  0.00      A    C
ATOM   1474  H1  BMIMA  43      45.899  45.334  33.635  1.00  0.00      A    H
ATOM   1475  C2  BMIMA  43      45.070  42.293  33.048  1.00  0.00      A    C
ATOM   1476  H2  BMIMA  43      44.954  41.300  33.422  1.00  0.00      A    H
ATOM   1477  C21 BMIMA  43      45.163  42.801  31.821  1.00  0.00      A    C
ATOM   1478  H21 BMIMA  43      45.100  42.118  31.003  1.00  0.00      A    H
ATOM   1479  C3  BMIMA  43      45.394  43.176  35.362  1.00  0.00      A    C
ATOM   1480  H3  BMIMA  43      45.968  42.330  35.710  1.00  0.00      A    H
ATOM   1481  H31 BMIMA  43      45.809  44.082  35.778  1.00  0.00      A    H
ATOM   1482  H32 BMIMA  43      44.337  43.170  35.581  1.00  0.00      A    H
ATOM   1483  C4  BMIMA  43      45.419  45.215  30.866  1.00  0.00      A    C
ATOM   1484  H4  BMIMA  43      44.978  46.138  31.212  1.00  0.00      A    H
ATOM   1485  H41 BMIMA  43      44.756  44.832  30.104  1.00  0.00      A    H
ATOM   1486  C5  BMIMA  43      46.761  45.343  30.222  1.00  0.00      A    C
ATOM   1487  H5  BMIMA  43      46.755  46.045  29.392  1.00  0.00      A    H
ATOM   1488  H51 BMIMA  43      47.491  45.494  31.013  1.00  0.00      A    H
ATOM   1489  C51 BMIMA  43      47.133  44.021  29.551  1.00  0.00      A    C
ATOM   1490  H52 BMIMA  43      47.533  43.277  30.234  1.00  0.00      A    H
ATOM   1491  H53 BMIMA  43      46.173  43.704  29.151  1.00  0.00      A    H
ATOM   1492  C6  BMIMA  43      47.950  44.228  28.223  1.00  0.00      A    C
ATOM   1493  H6  BMIMA  43      47.604  44.947  27.489  1.00  0.00      A    H
ATOM   1494  H61 BMIMA  43      48.858  44.738  28.524  1.00  0.00      A    H
ATOM   1495  H62 BMIMA  43      48.233  43.357  27.644  1.00  0.00      A    H
ATOM   1506  N1  BMIMA  44      28.829  22.544   8.515  1.00  0.00      A    N
ATOM   1507  N11 BMIMA  44      30.989  22.335   8.331  1.00  0.00      A    N
ATOM   1508  C1  BMIMA  44      29.844  21.631   8.545  1.00  0.00      A    C
ATOM   1509  H1  BMIMA  44      29.860  20.599   8.822  1.00  0.00      A    H
ATOM   1510  C2  BMIMA  44      29.346  23.765   8.201  1.00  0.00      A    C
ATOM   1511  H2  BMIMA  44      28.770  24.656   8.081  1.00  0.00      A    H
ATOM   1512  C21 BMIMA  44      30.656  23.638   8.016  1.00  0.00      A    C
ATOM   1513  H21 BMIMA  44      31.376  24.386   7.765  1.00  0.00      A    H
ATOM   1514  C3  BMIMA  44      27.480  22.319   8.991  1.00  0.00      A    C
ATOM   1515  H3  BMIMA  44      26.997  23.224   9.327  1.00  0.00      A    H
ATOM   1516  H31 BMIMA  44      26.843  21.806   8.286  1.00  0.00      A    H
ATOM   1517  H32 BMIMA  44      27.647  21.495   9.669  1.00  0.00      A    H
ATOM   1518  C4  BMIMA  44      32.400  21.888   8.553  1.00  0.00      A    C
ATOM   1519  H4  BMIMA  44      32.329  20.880   8.934  1.00  0.00      A    H
ATOM   1520  H41 BMIMA  44      32.962  22.547   9.198  1.00  0.00      A    H
ATOM   1521  C5  BMIMA  44      33.123  21.693   7.158  1.00  0.00      A    C
ATOM   1522  H5  BMIMA  44      33.334  22.626   6.641  1.00  0.00      A    H
ATOM   1523  H51 BMIMA  44      34.032  21.098   7.185  1.00  0.00      A    H
ATOM   1524  C51 BMIMA  44      32.245  20.926   6.135  1.00  0.00      A    C
ATOM   1525  H52 BMIMA  44      31.834  20.000   6.529  1.00  0.00      A    H
ATOM   1526  H53 BMIMA  44      31.493  21.671   5.886  1.00  0.00      A    H
ATOM   1527  C6  BMIMA  44      33.083  20.434   4.945  1.00  0.00      A    C
ATOM   1528  H6  BMIMA  44      32.549  19.759   4.285  1.00  0.00      A    H
ATOM   1529  H61 BMIMA  44      33.556  21.277   4.455  1.00  0.00      A    H
ATOM   1530  H62 BMIMA  44      33.980  19.901   5.239  1.00  0.00      A    H
ATOM   1541  N1  BMIMA  45      41.374  49.448  37.477  1.00  0.00      A    N
ATOM   1542  N11 BMIMA  45      40.737  49.976  35.445  1.00  0.00      A    N
ATOM   1543  C1  BMIMA  45      40.714  50.346  36.745  1.00  0.00      A    C
ATOM   1544  H1  BMIMA  45      40.280  51.214  37.194  1.00  0.00      A    H
ATOM   1545  C2  BMIMA  45      41.699  48.431  36.688  1.00  0.00      A    C
ATOM   1546  H2  BMIMA  45      42.243  47.581  37.040  1.00  0.00      A    H
ATOM   1547  C21 BMIMA  45      41.325  48.712  35.426  1.00  0.00      A    C
ATOM   1548  H21 BMIMA  45      41.431  48.149  34.525  1.00  0.00      A    H
ATOM   1549  C3  BMIMA  45      41.707  49.712  38.896  1.00  0.00      A    C
ATOM   1550  H3  BMIMA  45      41.190  49.014  39.537  1.00  0.00      A    H
ATOM   1551  H31 BMIMA  45      42.781  49.633  38.976  1.00  0.00      A    H
ATOM   1552  H32 BMIMA  45      41.392  50.717  39.134  1.00  0.00      A    H
ATOM   1553  C4  BMIMA  45      40.136  50.687  34.293  1.00  0.00      A    C
ATOM   1554  H4  BMIMA  45      40.854  50.680  33.487  1.00  0.00      A    H
ATOM   1555  H41 BMIMA  45      39.970  51.704  34.616  1.00  0.00      A    H
ATOM   1556  C5  BMIMA  45      38.877  49.977  33.790  1.00  0.00      A    C
ATOM   1557  H5  BMIMA  45      38.371  49.675  34.704  1.00  0.00      A    H
ATOM   1558  H51 BMIMA  45      38.221  50.582  33.170  1.00  0.00      A    H
ATOM   1559  C51 BMIMA  45      39.300  48.703  32.983  1.00  0.00      A    C
ATOM   1560  H52 BMIMA  45      39.362  48.871  31.911  1.00  0.00      A    H
ATOM   1561  H53 BMIMA  45      40.274  48.419  33.373  1.00  0.00      A    H
ATOM   1562  C6  BMIMA  45      38.262  47.605  33.162  1.00  0.00      A    C
ATOM   1563  H6  BMIMA  45      38.335  46.711  32.554  1.00  0.00      A    H
ATOM   1564  H61 BMIMA  45      38.138  47.462  34.229  1.00  0.00      A    H
ATOM   1565  H62 BMIMA  45      37.341  48.093  32.860  1.00  0.00      A    H
ATOM   1576  N1  BMIMA  46      36.455  10.824   3.123  1.00  0.00      A    N
ATOM   1577  N11 BMIMA  46      35.895  12.549   4.354  1.00  0.00      A    N
ATOM   1578  C1  BMIMA  46      35.526  11.673   3.481  1.00  0.00      A    C
ATOM   1579  H1  BMIMA  46      34.505  11.572   3.179  1.00  0.00      A    H
ATOM   1580  C2  BMIMA  46      37.507  11.130   3.920  1.00  0.00      A    C
ATOM   1581  H2  BMIMA  46      38.430  10.593   3.899  1.00  0.00      A    H
ATOM   1582  C21 BMIMA  46      37.190  12.189   4.717  1.00  0.00      A    C
ATOM   1583  H21 BMIMA  46      37.751  12.691   5.475  1.00  0.00      A    H
ATOM   1584  C3  BMIMA  46      36.403   9.642   2.195  1.00  0.00      A    C
ATOM   1585  H3  BMIMA  46      36.910   9.852   1.265  1.00  0.00      A    H
ATOM   1586  H31 BMIMA  46      36.805   8.855   2.815  1.00  0.00      A    H
ATOM   1587  H32 BMIMA  46      35.396   9.321   1.974  1.00  0.00      A    H
ATOM   1588  C4  BMIMA  46      35.073  13.631   4.997  1.00  0.00      A    C
ATOM   1589  H4  BMIMA  46      35.517  13.533   5.976  1.00  0.00      A    H
ATOM   1590  H41 BMIMA  46      34.028  13.361   5.007  1.00  0.00      A    H
ATOM   1591  C5  BMIMA  46      35.399  14.985   4.471  1.00  0.00      A    C
ATOM   1592  H5  BMIMA  46      36.377  14.967   3.997  1.00  0.00      A    H
ATOM   1593  H51 BMIMA  46      34.654  15.287   3.739  1.00  0.00      A    H
ATOM   1594  C51 BMIMA  46      35.257  15.888   5.701  1.00  0.00      A    C
ATOM   1595  H52 BMIMA  46      34.218  15.762   5.996  1.00  0.00      A    H
ATOM   1596  H53 BMIMA  46      35.913  15.447   6.448  1.00  0.00      A    H
ATOM   1597  C6  BMIMA  46      35.433  17.364   5.418  1.00  0.00      A    C
ATOM   1598  H6  BMIMA  46      35.284  17.772   6.411  1.00  0.00      A    H
ATOM   1599  H61 BMIMA  46      36.439  17.633   5.116  1.00  0.00      A    H
ATOM   1600  H62 BMIMA  46      34.683  17.743   4.733  1.00  0.00      A    H
ATOM   1611  N1  BMIMA  47      39.470  45.217  25.021  1.00  0.00      A    N
ATOM   1612  N11 BMIMA  47      37.598  44.443  25.812  1.00  0.00      A    N
ATOM   1613  C1  BMIMA  47      38.600  44.284  24.907  1.00  0.00      A    C
ATOM   1614  H1  BMIMA  47      38.685  43.461  24.229  1.00  0.00      A    H
ATOM   1615  C2  BMIMA  47      39.067  46.079  26.027  1.00  0.00      A    C
ATOM   1616  H2  BMIMA  47      39.666  46.925  26.283  1.00  0.00      A    H
ATOM   1617  C21 BMIMA  47      37.904  45.639  26.432  1.00  0.00      A    C
ATOM   1618  H21 BMIMA  47      37.245  46.112  27.128  1.00  0.00      A    H
ATOM   1619  C3  BMIMA  47      40.593  45.397  24.139  1.00  0.00      A    C
ATOM   1620  H3  BMIMA  47      41.122  44.463  24.014  1.00  0.00      A    H
ATOM   1621  H31 BMIMA  47      40.131  45.694  23.209  1.00  0.00      A    H
ATOM   1622  H32 BMIMA  47      41.118  46.220  24.601  1.00  0.00      A    H
ATOM   1623  C4  BMIMA  47      36.352  43.717  25.917  1.00  0.00      A    C
ATOM   1624  H4  BMIMA  47      36.088  43.523  24.888  1.00  0.00      A    H
ATOM   1625  H41 BMIMA  47      35.636  44.486  26.167  1.00  0.00      A    H
ATOM   1626  C5  BMIMA  47      36.303  42.503  26.772  1.00  0.00      A    C
ATOM   1627  H5  BMIMA  47      37.053  41.814  26.394  1.00  0.00      A    H
ATOM   1628  H51 BMIMA  47      36.642  42.710  27.784  1.00  0.00      A    H
ATOM   1629  C51 BMIMA  47      34.975  41.904  26.813  1.00  0.00      A    C
ATOM   1630  H52 BMIMA  47      34.198  42.653  26.941  1.00  0.00      A    H
ATOM   1631  H53 BMIMA  47      34.751  41.462  25.846  1.00  0.00      A    H
ATOM   1632  C6  BMIMA  47      34.683  40.843  27.863  1.00  0.00      A    C
ATOM   1633  H6  BMIMA  47      33.728  40.386  27.627  1.00  0.00      A    H
ATOM   1634  H61 BMIMA  47      35.454  40.082  27.837  1.00  0.00      A    H
ATOM   1635  H62 BMIMA  47      34.462  41.218  28.856  1.00  0.00      A    H
ATOM   1646  N1  BMIMA  48      50.100  39.037  35.708  1.00  0.00      A    N
ATOM   1647  N11 BMIMA  48      49.537  37.017  36.085  1.00  0.00      A    N
ATOM   1648  C1  BMIMA  48      49.491  38.225  36.534  1.00  0.00      A    C
ATOM   1649  H1  BMIMA  48      49.223  38.460  37.542  1.00  0.00      A    H
ATOM   1650  C2  BMIMA  48      50.391  38.313  34.635  1.00  0.00      A    C
ATOM   1651  H2  BMIMA  48      50.828  38.727  33.752  1.00  0.00      A    H
ATOM   1652  C21 BMIMA  48      50.023  37.101  34.794  1.00  0.00      A    C
ATOM   1653  H21 BMIMA  48      50.208  36.292  34.123  1.00  0.00      A    H
ATOM   1654  C3  BMIMA  48      50.111  40.465  35.817  1.00  0.00      A    C
ATOM   1655  H3  BMIMA  48      49.350  40.915  36.438  1.00  0.00      A    H
ATOM   1656  H31 BMIMA  48      51.057  40.662  36.299  1.00  0.00      A    H
ATOM   1657  H32 BMIMA  48      50.157  40.961  34.859  1.00  0.00      A    H
ATOM   1658  C4  BMIMA  48      48.961  35.832  36.828  1.00  0.00      A    C
ATOM   1659  H4  BMIMA  48      48.437  36.330  37.631  1.00  0.00      A    H
ATOM   1660  H41 BMIMA  48      49.788  35.307  37.281  1.00  0.00      A    H
ATOM   1661  C5  BMIMA  48      48.045  34.912  36.015  1.00  0.00      A    C
ATOM   1662  H5  BMIMA  48      47.058  35.339  35.856  1.00  0.00      A    H
ATOM   1663  H51 BMIMA  48      48.553  34.842  35.056  1.00  0.00      A    H
ATOM   1664  C51 BMIMA  48      47.811  33.597  36.670  1.00  0.00      A    C
ATOM   1665  H52 BMIMA  48      48.798  33.187  36.871  1.00  0.00      A    H
ATOM   1666  H53 BMIMA  48      47.203  33.832  37.540  1.00  0.00      A    H
ATOM   1667  C6  BMIMA  48      46.862  32.614  35.900  1.00  0.00      A    C
ATOM   1668  H6  BMIMA  48      47.357  32.140  35.061  1.00  0.00      A    H
ATOM   1669  H61 BMIMA  48      46.607  31.798  36.566  1.00  0.00      A    H
ATOM   1670  H62 BMIMA  48      45.999  33.119  35.482  1.00  0.00      A    H
ATOM   1681  N1  BMIMA  49       7.822  47.435  10.190  1.00  0.00      A    N
ATOM   1682  N11 BMIMA  49       8.030  46.572   8.220  1.00  0.00      A    N
ATOM   1683  C1  BMIMA  49       7.317  47.367   8.991  1.00  0.00      A    C
ATOM   1684  H1  BMIMA  49       6.327  47.705   8.772  1.00  0.00      A    H
ATOM   1685  C2  BMIMA  49       9.013  46.713  10.236  1.00  0.00      A    C
ATOM   1686  H2  BMIMA  49       9.526  46.581  11.163  1.00  0.00      A    H
ATOM   1687  C21 BMIMA  49       9.155  46.224   8.971  1.00  0.00      A    C
ATOM   1688  H21 BMIMA  49       9.898  45.565   8.577  1.00  0.00      A    H
ATOM   1689  C3  BMIMA  49       7.318  48.254  11.264  1.00  0.00      A    C
ATOM   1690  H3  BMIMA  49       7.112  47.598  12.097  1.00  0.00      A    H
ATOM   1691  H31 BMIMA  49       7.964  48.996  11.710  1.00  0.00      A    H
ATOM   1692  H32 BMIMA  49       6.413  48.604  10.791  1.00  0.00      A    H
ATOM   1693  C4  BMIMA  49       7.755  46.222   6.774  1.00  0.00      A    C
ATOM   1694  H4  BMIMA  49       6.682  46.206   6.649  1.00  0.00      A    H
ATOM   1695  H41 BMIMA  49       8.120  45.249   6.480  1.00  0.00      A    H
ATOM   1696  C5  BMIMA  49       8.334  47.332   5.795  1.00  0.00      A    C
ATOM   1697  H5  BMIMA  49       8.025  48.342   6.055  1.00  0.00      A    H
ATOM   1698  H51 BMIMA  49       9.398  47.374   6.010  1.00  0.00      A    H
ATOM   1699  C51 BMIMA  49       8.104  47.248   4.280  1.00  0.00      A    C
ATOM   1700  H52 BMIMA  49       8.179  46.184   4.068  1.00  0.00      A    H
ATOM   1701  H53 BMIMA  49       7.132  47.643   3.997  1.00  0.00      A    H
ATOM   1702  C6  BMIMA  49       9.242  47.956   3.644  1.00  0.00      A    C
ATOM   1703  H6  BMIMA  49      10.167  47.395   3.709  1.00  0.00      A    H
ATOM   1704  H61 BMIMA  49       9.077  48.016   2.574  1.00  0.00      A    H
ATOM   1705  H62 BMIMA  49       9.211  48.984   3.985  1.00  0.00      A    H
ATOM   1716  N1  BMIMA  50      16.322  12.101  22.866  1.00  0.00      A    N
ATOM   1717  N11 BMIMA  50      18.084  11.001  22.213  1.00  0.00      A    N
ATOM   1718  C1  BMIMA  50      17.081  11.748  21.815  1.00  0.00      A    C
ATOM   1719  H1  BMIMA  50      16.938  12.035  20.795  1.00  0.00      A    H
ATOM   1720  C2  BMIMA  50      16.893  11.555  24.009  1.00  0.00      A    C
ATOM   1721  H2  BMIMA  50      16.580  11.696  25.020  1.00  0.00      A    H
ATOM   1722  C21 BMIMA  50      17.972  10.898  23.510  1.00  0.00      A    C
ATOM   1723  H21 BMIMA  50      18.734  10.384  24.053  1.00  0.00      A    H
ATOM   1724  C3  BMIMA  50      14.962  12.707  22.823  1.00  0.00      A    C
ATOM   1725  H3  BMIMA  50      14.405  12.486  23.721  1.00  0.00      A    H
ATOM   1726  H31 BMIMA  50      15.086  13.768  22.667  1.00  0.00      A    H
ATOM   1727  H32 BMIMA  50      14.673  12.325  21.855  1.00  0.00      A    H
ATOM   1728  C4  BMIMA  50      19.198  10.492  21.478  1.00  0.00      A    C
ATOM   1729  H4  BMIMA  50      18.862  10.490  20.451  1.00  0.00      A    H
ATOM   1730  H41 BMIMA  50      19.297   9.436  21.679  1.00  0.00      A    H
ATOM   1731  C5  BMIMA  50      20.515  11.352  21.540  1.00  0.00      A    C
ATOM   1732  H5  BMIMA  50      20.178  12.369  21.358  1.00  0.00      A    H
ATOM   1733  H51 BMIMA  50      20.777  11.304  22.594  1.00  0.00      A    H
ATOM   1734  C51 BMIMA  50      21.514  10.945  20.462  1.00  0.00      A    C
ATOM   1735  H52 BMIMA  50      21.864   9.917  20.441  1.00  0.00      A    H
ATOM   1736  H53 BMIMA  50      20.995  11.227  19.549  1.00  0.00      A    H
ATOM   1737  C6  BMIMA  50      22.671  11.909  20.479  1.00  0.00      A    C
ATOM   1738  H6  BMIMA  50      22.999  12.046  19.454  1.00  0.00      A    H
ATOM   1739  H61 BMIMA  50      22.263  12.885  20.713  1.00  0.00      A    H
ATOM   1740  H62 BMIMA  50      23.520  11.776  21.140  1.00  0.00      A    H
ATOM   1751  N1  BMIMA  51      29.067  43.674  12.292  1.00  0.00      A    N
ATOM   1752  N11 BMIMA  51      30.900  43.111  11.333  1.00  0.00      A    N
ATOM   1753  C1  BMIMA  51      29.582  42.963  11.296  1.00  0.00      A    C
ATOM   1754  H1  BMIMA  51      28.997  42.237  10.772  1.00  0.00      A    H
ATOM   1755  C2  BMIMA  51      30.069  44.239  12.963  1.00  0.00      A    C
ATOM   1756  H2  BMIMA  51      29.833  44.858  13.801  1.00  0.00      A    H
ATOM   1757  C21 BMIMA  51      31.257  43.888  12.388  1.00  0.00      A    C
ATOM   1758  H21 BMIMA  51      32.194  44.364  12.572  1.00  0.00      A    H
ATOM   1759  C3  BMIMA  51      27.676  43.736  12.558  1.00  0.00      A    C
ATOM   1760  H3  BMIMA  51      27.125  43.368  11.705  1.00  0.00      A    H
ATOM   1761  H31 BMIMA  51      27.574  42.971  13.314  1.00  0.00      A    H
ATOM   1762  H32 BMIMA  51      27.458  44.763  12.812  1.00  0.00      A    H
ATOM   1763  C4  BMIMA  51      31.837  42.439  10.429  1.00  0.00      A    C
ATOM   1764  H4  BMIMA  51      31.364  41.477  10.299  1.00  0.00      A    H
ATOM   1765  H41 BMIMA  51      32.703  42.279  11.055  1.00  0.00      A    H
ATOM   1766  C5  BMIMA  51      32.164  43.167   9.129  1.00  0.00      A    C
ATOM   1767  H5  BMIMA  51      32.915  42.607   8.577  1.00  0.00      A    H
ATOM   1768  H51 BMIMA  51      31.200  43.379   8.674  1.00  0.00      A    H
ATOM   1769  C51 BMIMA  51      32.765  44.628   9.384  1.00  0.00      A    C
ATOM   1770  H52 BMIMA  51      32.063  45.217   9.967  1.00  0.00      A    H
ATOM   1771  H53 BMIMA  51      33.638  44.464  10.011  1.00  0.00      A    H
ATOM   1772  C6  BMIMA  51      33.065  45.410   8.180  1.00  0.00      A    C
ATOM   1773  H6  BMIMA  51      33.645  44.837   7.466  1.00  0.00      A    H
ATOM   1774  H61 BMIMA  51      32.079  45.539   7.749  1.00  0.00      A    H
ATOM   1775  H62 BMIMA  51      33.545  46.374   8.305  1.00  0.00      A    H
ATOM   1786  N1  BMIMA  52      42.799  31.686  15.081  1.00  0.00      A    N
ATOM   1787  N11 BMIMA  52      42.910  29.543  14.705  1.00  0.00      A    N
ATOM   1788  C1  BMIMA  52      42.753  30.484  15.592  1.00  0.00      A    C
ATOM   1789  H1  BMIMA  52      42.669  30.279  16.638  1.00  0.00      A    H
ATOM   1790  C2  BMIMA  52      43.016  31.512  13.708  1.00  0.00      A    C
ATOM   1791  H2  BMIMA  52      43.184  32.350  13.067  1.00  0.00      A    H
ATOM   1792  C21 BMIMA  52      43.052  30.191  13.486  1.00  0.00      A    C
ATOM   1793  H21 BMIMA  52      43.246  29.574  12.636  1.00  0.00      A    H
ATOM   1794  C3  BMIMA  52      42.549  32.989  15.618  1.00  0.00      A    C
ATOM   1795  H3  BMIMA  52      41.502  33.177  15.435  1.00  0.00      A    H
ATOM   1796  H31 BMIMA  52      42.836  33.060  16.657  1.00  0.00      A    H
ATOM   1797  H32 BMIMA  52      43.172  33.718  15.121  1.00  0.00      A    H
ATOM   1798  C4  BMIMA  52      43.175  28.105  14.898  1.00  0.00      A    C
ATOM   1799  H4  BMIMA  52      44.132  27.985  15.385  1.00  0.00      A    H
ATOM   1800  H41 BMIMA  52      43.373  27.663  13.933  1.00  0.00      A    H
ATOM   1801  C5  BMIMA  52      42.143  27.344  15.733  1.00  0.00      A    C
ATOM   1802  H5  BMIMA  52      42.113  27.787  16.725  1.00  0.00      A    H
ATOM   1803  H51 BMIMA  52      41.187  27.323  15.216  1.00  0.00      A    H
ATOM   1804  C51 BMIMA  52      42.472  25.870  15.894  1.00  0.00      A    C
ATOM   1805  H52 BMIMA  52      42.935  25.529  14.972  1.00  0.00      A    H
ATOM   1806  H53 BMIMA  52      43.194  25.712  16.692  1.00  0.00      A    H
ATOM   1807  C6  BMIMA  52      41.225  25.002  16.086  1.00  0.00      A    C
ATOM   1808  H6  BMIMA  52      40.935  24.796  17.109  1.00  0.00      A    H
ATOM   1809  H61 BMIMA  52      40.317  25.402  15.650  1.00  0.00      A    H
ATOM   1810  H62 BMIMA  52      41.387  23.988  15.739  1.00  0.00      A    H
ATOM   1821  N1  BMIMA  53      12.866  33.297   2.490  1.00  0.00      A    N
ATOM   1822  N11 BMIMA  53      13.945  31.855   3.622  1.00  0.00      A    N
ATOM   1823  C1  BMIMA  53      12.923  32.654   3.623  1.00  0.00      A    C
ATOM   1824  H1  BMIMA  53      12.118  32.606   4.325  1.00  0.00      A    H
ATOM   1825  C2  BMIMA  53      13.910  32.819   1.680  1.00  0.00      A    C
ATOM   1826  H2  BMIMA  53      13.877  33.267   0.711  1.00  0.00      A    H
ATOM   1827  C21 BMIMA  53      14.591  31.970   2.418  1.00  0.00      A    C
ATOM   1828  H21 BMIMA  53      15.531  31.534   2.161  1.00  0.00      A    H
ATOM   1829  C3  BMIMA  53      11.668  34.006   2.079  1.00  0.00      A    C
ATOM   1830  H3  BMIMA  53      11.941  34.130   1.041  1.00  0.00      A    H
ATOM   1831  H31 BMIMA  53      10.698  33.539   2.172  1.00  0.00      A    H
ATOM   1832  H32 BMIMA  53      11.622  34.996   2.509  1.00  0.00      A    H
ATOM   1833  C4  BMIMA  53      14.130  30.639   4.453  1.00  0.00      A    C
ATOM   1834  H4  BMIMA  53      13.706  30.877   5.417  1.00  0.00      A    H
ATOM   1835  H41 BMIMA  53      15.156  30.305   4.441  1.00  0.00      A    H
ATOM   1836  C5  BMIMA  53      13.486  29.340   4.076  1.00  0.00      A    C
ATOM   1837  H5  BMIMA  53      14.085  28.480   4.364  1.00  0.00      A    H
ATOM   1838  H51 BMIMA  53      12.594  29.257   4.692  1.00  0.00      A    H
ATOM   1839  C51 BMIMA  53      13.097  29.164   2.581  1.00  0.00      A    C
ATOM   1840  H52 BMIMA  53      12.393  29.961   2.353  1.00  0.00      A    H
ATOM   1841  H53 BMIMA  53      14.000  29.267   1.985  1.00  0.00      A    H
ATOM   1842  C6  BMIMA  53      12.399  27.845   2.405  1.00  0.00      A    C
ATOM   1843  H6  BMIMA  53      11.601  27.736   3.130  1.00  0.00      A    H
ATOM   1844  H61 BMIMA  53      12.028  27.646   1.406  1.00  0.00      A    H
ATOM   1845  H62 BMIMA  53      13.041  27.020   2.695  1.00  0.00      A    H
ATOM   1856  N1  BMIMA  54      46.871  10.410  13.033  1.00  0.00      A    N
ATOM   1857  N11 BMIMA  54      48.617   9.828  11.973  1.00  0.00      A    N
ATOM   1858  C1  BMIMA  54      47.708   9.453  12.814  1.00  0.00      A    C
ATOM   1859  H1  BMIMA  54      47.694   8.495  13.288  1.00  0.00      A    H
ATOM   1860  C2  BMIMA  54      47.352  11.514  12.338  1.00  0.00      A    C
ATOM   1861  H2  BMIMA  54      46.756  12.400  12.381  1.00  0.00      A    H
ATOM   1862  C21 BMIMA  54      48.369  11.144  11.712  1.00  0.00      A    C
ATOM   1863  H21 BMIMA  54      49.014  11.731  11.097  1.00  0.00      A    H
ATOM   1864  C3  BMIMA  54      45.514  10.343  13.569  1.00  0.00      A    C
ATOM   1865  H3  BMIMA  54      44.823  10.470  12.749  1.00  0.00      A    H
ATOM   1866  H31 BMIMA  54      45.325   9.427  14.110  1.00  0.00      A    H
ATOM   1867  H32 BMIMA  54      45.355  11.210  14.193  1.00  0.00      A    H
ATOM   1868  C4  BMIMA  54      49.566   8.912  11.306  1.00  0.00      A    C
ATOM   1869  H4  BMIMA  54      49.834   9.416  10.389  1.00  0.00      A    H
ATOM   1870  H41 BMIMA  54      49.079   7.964  11.137  1.00  0.00      A    H
ATOM   1871  C5  BMIMA  54      50.815   8.815  12.147  1.00  0.00      A    C
ATOM   1872  H5  BMIMA  54      50.397   8.463  13.086  1.00  0.00      A    H
ATOM   1873  H51 BMIMA  54      51.527   8.023  11.930  1.00  0.00      A    H
ATOM   1874  C51 BMIMA  54      51.525  10.143  12.229  1.00  0.00      A    C
ATOM   1875  H52 BMIMA  54      51.792  10.484  11.232  1.00  0.00      A    H
ATOM   1876  H53 BMIMA  54      50.747  10.832  12.548  1.00  0.00      A    H
ATOM   1877  C6  BMIMA  54      52.795  10.149  13.093  1.00  0.00      A    C
ATOM   1878  H6  BMIMA  54      53.431   9.324  12.793  1.00  0.00      A    H
ATOM   1879  H61 BMIMA  54      53.456  11.000  12.971  1.00  0.00      A    H
ATOM   1880  H62 BMIMA  54      52.444  10.074  14.116  1.00  0.00      A    H
ATOM   1891  N1  BMIMA  55      17.493  39.452  38.307  1.00  0.00      A    N
ATOM   1892  N11 BMIMA  55      19.238  38.667  37.236  1.00  0.00      A    N
ATOM   1893  C1  BMIMA  55      18.039  39.267  37.149  1.00  0.00      A    C
ATOM   1894  H1  BMIMA  55      17.594  39.606  36.238  1.00  0.00      A    H
ATOM   1895  C2  BMIMA  55      18.443  39.099  39.251  1.00  0.00      A    C
ATOM   1896  H2  BMIMA  55      18.294  39.183  40.305  1.00  0.00      A    H
ATOM   1897  C21 BMIMA  55      19.454  38.447  38.589  1.00  0.00      A    C
ATOM   1898  H21 BMIMA  55      20.296  37.911  38.970  1.00  0.00      A    H
ATOM   1899  C3  BMIMA  55      16.108  39.912  38.664  1.00  0.00      A    C
ATOM   1900  H3  BMIMA  55      16.068  40.848  39.202  1.00  0.00      A    H
ATOM   1901  H31 BMIMA  55      15.488  39.946  37.781  1.00  0.00      A    H
ATOM   1902  H32 BMIMA  55      15.657  39.246  39.385  1.00  0.00      A    H
ATOM   1903  C4  BMIMA  55      20.196  38.230  36.284  1.00  0.00      A    C
ATOM   1904  H4  BMIMA  55      19.548  38.183  35.422  1.00  0.00      A    H
ATOM   1905  H41 BMIMA  55      20.589  37.322  36.718  1.00  0.00      A    H
ATOM   1906  C5  BMIMA  55      21.122  39.313  35.951  1.00  0.00      A    C
ATOM   1907  H5  BMIMA  55      21.767  38.829  35.222  1.00  0.00      A    H
ATOM   1908  H51 BMIMA  55      20.546  40.109  35.487  1.00  0.00      A    H
ATOM   1909  C51 BMIMA  55      22.014  39.737  37.108  1.00  0.00      A    C
ATOM   1910  H52 BMIMA  55      21.377  40.448  37.628  1.00  0.00      A    H
ATOM   1911  H53 BMIMA  55      22.431  38.905  37.670  1.00  0.00      A    H
ATOM   1912  C6  BMIMA  55      23.154  40.510  36.551  1.00  0.00      A    C
ATOM   1913  H6  BMIMA  55      22.867  41.138  35.716  1.00  0.00      A    H
ATOM   1914  H61 BMIMA  55      23.730  41.076  37.274  1.00  0.00      A    H
ATOM   1915  H62 BMIMA  55      23.863  39.774  36.189  1.00  0.00      A    H
ATOM   1926  N1  BMIMA  56      41.496  41.957  19.442  1.00  0.00      A    N
ATOM   1927  N11 BMIMA  56      39.944  40.560  20.014  1.00  0.00      A    N
ATOM   1928  C1  BMIMA  56      40.930  40.829  19.187  1.00  0.00      A    C
ATOM   1929  H1  BMIMA  56      41.249  40.162  18.414  1.00  0.00      A    H
ATOM   1930  C2  BMIMA  56      40.816  42.569  20.454  1.00  0.00      A    C
ATOM   1931  H2  BMIMA  56      41.083  43.573  20.704  1.00  0.00      A    H
ATOM   1932  C21 BMIMA  56      39.885  41.742  20.804  1.00  0.00      A    C
ATOM   1933  H21 BMIMA  56      39.163  41.727  21.591  1.00  0.00      A    H
ATOM   1934  C3  BMIMA  56      42.550  42.584  18.771  1.00  0.00      A    C
ATOM   1935  H3  BMIMA  56      43.388  42.782  19.423  1.00  0.00      A    H
ATOM   1936  H31 BMIMA  56      42.875  41.998  17.924  1.00  0.00      A    H
ATOM   1937  H32 BMIMA  56      42.360  43.550  18.327  1.00  0.00      A    H
ATOM   1938  C4  BMIMA  56      39.024  39.388  20.035  1.00  0.00      A    C
ATOM   1939  H4  BMIMA  56      39.277  38.838  19.140  1.00  0.00      A    H
ATOM   1940  H41 BMIMA  56      38.007  39.750  20.025  1.00  0.00      A    H
ATOM   1941  C5  BMIMA  56      39.220  38.397  21.235  1.00  0.00      A    C
ATOM   1942  H5  BMIMA  56      38.919  39.022  22.072  1.00  0.00      A    H
ATOM   1943  H51 BMIMA  56      38.523  37.564  21.206  1.00  0.00      A    H
ATOM   1944  C51 BMIMA  56      40.711  38.028  21.427  1.00  0.00      A    C
ATOM   1945  H52 BMIMA  56      40.851  37.468  20.506  1.00  0.00      A    H
ATOM   1946  H53 BMIMA  56      41.419  38.829  21.625  1.00  0.00      A    H
ATOM   1947  C6  BMIMA  56      40.916  36.997  22.558  1.00  0.00      A    C
ATOM   1948  H6  BMIMA  56      40.185  36.203  22.453  1.00  0.00      A    H
ATOM   1949  H61 BMIMA  56      41.910  36.567  22.528  1.00  0.00      A    H
ATOM   1950  H62 BMIMA  56      40.717  37.466  23.515  1.00  0.00      A    H
ATOM   1961  N1  BMIMA  57      15.693  50.993  29.936  1.00  0.00      A    N
ATOM   1962  N11 BMIMA  57      16.674  49.848  28.396  1.00  0.00      A    N
ATOM   1963  C1  BMIMA  57      16.721  50.230  29.616  1.00  0.00      A    C
ATOM   1964  H1  BMIMA  57      17.518  49.866  30.227  1.00  0.00      A    H
ATOM   1965  C2  BMIMA  57      14.925  51.170  28.853  1.00  0.00      A    C
ATOM   1966  H2  BMIMA  57      14.004  51.689  29.001  1.00  0.00      A    H
ATOM   1967  C21 BMIMA  57      15.516  50.390  27.874  1.00  0.00      A    C
ATOM   1968  H21 BMIMA  57      15.117  50.051  26.943  1.00  0.00      A    H
ATOM   1969  C3  BMIMA  57      15.453  51.708  31.196  1.00  0.00      A    C
ATOM   1970  H3  BMIMA  57      14.991  51.029  31.897  1.00  0.00      A    H
ATOM   1971  H31 BMIMA  57      16.417  52.015  31.573  1.00  0.00      A    H
ATOM   1972  H32 BMIMA  57      14.750  52.455  30.858  1.00  0.00      A    H
ATOM   1973  C4  BMIMA  57      17.667  49.001  27.652  1.00  0.00      A    C
ATOM   1974  H4  BMIMA  57      18.541  49.171  28.263  1.00  0.00      A    H
ATOM   1975  H41 BMIMA  57      17.673  49.395  26.647  1.00  0.00      A    H
ATOM   1976  C5  BMIMA  57      17.267  47.509  27.642  1.00  0.00      A    C
ATOM   1977  H5  BMIMA  57      16.501  47.509  26.871  1.00  0.00      A    H
ATOM   1978  H51 BMIMA  57      18.009  46.827  27.235  1.00  0.00      A    H
ATOM   1979  C51 BMIMA  57      16.828  47.028  28.953  1.00  0.00      A    C
ATOM   1980  H52 BMIMA  57      17.343  47.578  29.737  1.00  0.00      A    H
ATOM   1981  H53 BMIMA  57      15.749  47.132  29.031  1.00  0.00      A    H
ATOM   1982  C6  BMIMA  57      17.186  45.504  29.135  1.00  0.00      A    C
ATOM   1983  H6  BMIMA  57      18.247  45.283  29.112  1.00  0.00      A    H
ATOM   1984  H61 BMIMA  57      16.734  45.097  30.032  1.00  0.00      A    H
ATOM   1985  H62 BMIMA  57      16.776  44.964  28.289  1.00  0.00      A    H
ATOM   1996  N1  BMIMA  58      46.845  20.825   6.040  1.00  0.00      A    N
ATOM   1997  N11 BMIMA  58      46.278  21.947   4.309  1.00  0.00      A    N
ATOM   1998  C1  BMIMA  58      46.141  20.769   4.918  1.00  0.00      A    C
ATOM   1999  H1  BMIMA  58      45.520  19.917   4.743  1.00  0.00      A    H
ATOM   2000  C2  BMIMA  58      47.521  22.076   6.047  1.00  0.00      A    C
ATOM   2001  H2  BMIMA  58      48.311  22.285   6.735  1.00  0.00      A    H
ATOM   2002  C21 BMIMA  58      47.029  22.854   5.095  1.00  0.00      A    C
ATOM   2003  H21 BMIMA  58      47.230  23.851   4.769  1.00  0.00      A    H
ATOM   2004  C3  BMIMA  58      46.991  19.694   6.937  1.00  0.00      A    C
ATOM   2005  H3  BMIMA  58      46.409  18.933   6.438  1.00  0.00      A    H
ATOM   2006  H31 BMIMA  58      48.007  19.333   6.986  1.00  0.00      A    H
ATOM   2007  H32 BMIMA  58      46.681  19.944   7.941  1.00  0.00      A    H
ATOM   2008  C4  BMIMA  58      45.549  22.335   3.052  1.00  0.00      A    C
ATOM   2009  H4  BMIMA  58      44.740  23.005   3.301  1.00  0.00      A    H
ATOM   2010  H41 BMIMA  58      44.901  21.552   2.688  1.00  0.00      A    H
ATOM   2011  C5  BMIMA  58      46.420  22.882   1.911  1.00  0.00      A    C
ATOM   2012  H5  BMIMA  58      45.874  23.340   1.090  1.00  0.00      A    H
ATOM   2013  H51 BMIMA  58      46.800  23.753   2.439  1.00  0.00      A    H
ATOM   2014  C51 BMIMA  58      47.562  21.878   1.566  1.00  0.00      A    C
ATOM   2015  H52 BMIMA  58      48.075  21.437   2.417  1.00  0.00      A    H
ATOM   2016  H53 BMIMA  58      47.127  21.074   0.978  1.00  0.00      A    H
ATOM   2017  C6  BMIMA  58      48.507  22.681   0.662  1.00  0.00      A    C
ATOM   2018  H6  BMIMA  58      49.096  23.452   1.145  1.00  0.00      A    H
ATOM   2019  H61 BMIMA  58      49.242  22.035   0.195  1.00  0.00      A    H
ATOM   2020  H62 BMIMA  58      48.034  23.019  -0.253  1.00  0.00      A    H
ATOM   2031  N1  BMIMA  59       0.875   1.525   3.985  1.00  0.00      A    N
ATOM   2032  N11 BMIMA  59       0.183   3.511   4.505  1.00  0.00      A    N
ATOM   2033  C1  BMIMA  59       0.129   2.244   4.808  1.00  0.00      A    C
ATOM   2034  H1  BMIMA  59      -0.103   1.740   5.722  1.00  0.00      A    H
ATOM   2035  C2  BMIMA  59       1.187   2.372   2.949  1.00  0.00      A    C
ATOM   2036  H2  BMIMA  59       1.686   2.045   2.064  1.00  0.00      A    H
ATOM   2037  C21 BMIMA  59       0.820   3.623   3.274  1.00  0.00      A    C
ATOM   2038  H21 BMIMA  59       0.899   4.556   2.760  1.00  0.00      A    H
ATOM   2039  C3  BMIMA  59       1.527   0.232   4.223  1.00  0.00      A    C
ATOM   2040  H3  BMIMA  59       2.595   0.354   4.121  1.00  0.00      A    H
ATOM   2041  H31 BMIMA  59       1.278   0.071   5.262  1.00  0.00      A    H
ATOM   2042  H32 BMIMA  59       1.062  -0.410   3.490  1.00  0.00      A    H
ATOM   2043  C4  BMIMA  59      -0.155   4.566   5.386  1.00  0.00      A    C
ATOM   2044  H4  BMIMA  59      -1.194   4.777   5.181  1.00  0.00      A    H
ATOM   2045  H41 BMIMA  59       0.383   5.464   5.120  1.00  0.00      A    H
ATOM   2046  C5  BMIMA  59      -0.077   4.231   6.889  1.00  0.00      A    C
ATOM   2047  H5  BMIMA  59      -0.710   3.387   7.152  1.00  0.00      A    H
ATOM   2048  H51 BMIMA  59       0.951   4.100   7.218  1.00  0.00      A    H
ATOM   2049  C51 BMIMA  59      -0.747   5.442   7.622  1.00  0.00      A    C
ATOM   2050  H52 BMIMA  59      -0.157   6.317   7.359  1.00  0.00      A    H
ATOM   2051  H53 BMIMA  59      -1.805   5.606   7.435  1.00  0.00      A    H
ATOM   2052  C6  BMIMA  59      -0.797   5.202   9.113  1.00  0.00      A    C
ATOM   2053  H6  BMIMA  59      -1.326   4.265   9.247  1.00  0.00      A    H
ATOM   2054  H61 BMIMA  59       0.218   4.996   9.432  1.00  0.00      A    H
ATOM   2055  H62 BMIMA  59      -1.341   5.916   9.721  1.00  0.00      A    H
ATOM   2066  N1  BMIMA  60      21.210   8.244  46.235  1.00  0.00      A    N
ATOM   2067  N11 BMIMA  60      19.405   8.146  44.976  1.00  0.00      A    N
ATOM   2068  C1  BMIMA  60      20.034   8.787  45.961  1.00  0.00      A    C
ATOM   2069  H1  BMIMA  60      19.664   9.735  46.287  1.00  0.00      A    H
ATOM   2070  C2  BMIMA  60      21.381   7.200  45.341  1.00  0.00      A    C
ATOM   2071  H2  BMIMA  60      22.287   6.638  45.399  1.00  0.00      A    H
ATOM   2072  C21 BMIMA  60      20.283   7.166  44.502  1.00  0.00      A    C
ATOM   2073  H21 BMIMA  60      19.989   6.529  43.697  1.00  0.00      A    H
ATOM   2074  C3  BMIMA  60      22.048   8.653  47.356  1.00  0.00      A    C
ATOM   2075  H3  BMIMA  60      21.742   8.049  48.197  1.00  0.00      A    H
ATOM   2076  H31 BMIMA  60      23.120   8.639  47.222  1.00  0.00      A    H
ATOM   2077  H32 BMIMA  60      21.773   9.683  47.527  1.00  0.00      A    H
ATOM   2078  C4  BMIMA  60      18.056   8.469  44.454  1.00  0.00      A    C
ATOM   2079  H4  BMIMA  60      18.136   8.719  43.407  1.00  0.00      A    H
ATOM   2080  H41 BMIMA  60      17.496   9.103  45.125  1.00  0.00      A    H
ATOM   2081  C5  BMIMA  60      17.256   7.170  44.424  1.00  0.00      A    C
ATOM   2082  H5  BMIMA  60      16.237   7.522  44.282  1.00  0.00      A    H
ATOM   2083  H51 BMIMA  60      17.528   6.579  43.553  1.00  0.00      A    H
ATOM   2084  C51 BMIMA  60      17.441   6.365  45.729  1.00  0.00      A    C
ATOM   2085  H52 BMIMA  60      18.211   5.641  45.475  1.00  0.00      A    H
ATOM   2086  H53 BMIMA  60      17.633   6.976  46.608  1.00  0.00      A    H
ATOM   2087  C6  BMIMA  60      16.149   5.623  46.006  1.00  0.00      A    C
ATOM   2088  H6  BMIMA  60      16.078   5.256  47.024  1.00  0.00      A    H
ATOM   2089  H61 BMIMA  60      15.265   6.222  45.822  1.00  0.00      A    H
ATOM   2090  H62 BMIMA  60      15.995   4.771  45.353  1.00  0.00      A    H
ATOM   2101  N1  BMIMA  61      46.419  11.506  31.154  1.00  0.00      A    N
ATOM   2102  N11 BMIMA  61      47.156  11.751  29.201  1.00  0.00      A    N
ATOM   2103  C1  BMIMA  61      47.310  11.030  30.295  1.00  0.00      A    C
ATOM   2104  H1  BMIMA  61      47.951  10.191  30.461  1.00  0.00      A    H
ATOM   2105  C2  BMIMA  61      45.762  12.615  30.753  1.00  0.00      A    C
ATOM   2106  H2  BMIMA  61      45.049  13.051  31.417  1.00  0.00      A    H
ATOM   2107  C21 BMIMA  61      46.192  12.743  29.471  1.00  0.00      A    C
ATOM   2108  H21 BMIMA  61      45.934  13.500  28.763  1.00  0.00      A    H
ATOM   2109  C3  BMIMA  61      46.237  10.952  32.499  1.00  0.00      A    C
ATOM   2110  H3  BMIMA  61      45.973  11.748  33.180  1.00  0.00      A    H
ATOM   2111  H31 BMIMA  61      45.413  10.255  32.457  1.00  0.00      A    H
ATOM   2112  H32 BMIMA  61      47.151  10.472  32.816  1.00  0.00      A    H
ATOM   2113  C4  BMIMA  61      47.791  11.599  27.800  1.00  0.00      A    C
ATOM   2114  H4  BMIMA  61      46.909  11.469  27.192  1.00  0.00      A    H
ATOM   2115  H41 BMIMA  61      48.369  10.687  27.809  1.00  0.00      A    H
ATOM   2116  C5  BMIMA  61      48.771  12.737  27.559  1.00  0.00      A    C
ATOM   2117  H5  BMIMA  61      48.269  13.699  27.492  1.00  0.00      A    H
ATOM   2118  H51 BMIMA  61      49.576  12.759  28.288  1.00  0.00      A    H
ATOM   2119  C51 BMIMA  61      49.313  12.368  26.172  1.00  0.00      A    C
ATOM   2120  H52 BMIMA  61      49.896  11.455  26.256  1.00  0.00      A    H
ATOM   2121  H53 BMIMA  61      48.404  12.275  25.583  1.00  0.00      A    H
ATOM   2122  C6  BMIMA  61      50.126  13.456  25.510  1.00  0.00      A    C
ATOM   2123  H6  BMIMA  61      50.495  13.249  24.512  1.00  0.00      A    H
ATOM   2124  H61 BMIMA  61      49.547  14.347  25.297  1.00  0.00      A    H
ATOM   2125  H62 BMIMA  61      50.859  13.856  26.201  1.00  0.00      A    H
ATOM   2136  N1  BMIMA  62       9.050  22.838   6.920  1.00  0.00      A    N
ATOM   2137  N11 BMIMA  62      10.902  22.286   7.781  1.00  0.00      A    N
ATOM   2138  C1  BMIMA  62      10.000  21.924   6.899  1.00  0.00      A    C
ATOM   2139  H1  BMIMA  62      10.252  21.104   6.261  1.00  0.00      A    H
ATOM   2140  C2  BMIMA  62       9.352  23.754   7.892  1.00  0.00      A    C
ATOM   2141  H2  BMIMA  62       8.790  24.603   8.212  1.00  0.00      A    H
ATOM   2142  C21 BMIMA  62      10.450  23.330   8.531  1.00  0.00      A    C
ATOM   2143  H21 BMIMA  62      10.943  23.735   9.388  1.00  0.00      A    H
ATOM   2144  C3  BMIMA  62       8.063  22.976   5.903  1.00  0.00      A    C
ATOM   2145  H3  BMIMA  62       8.178  22.269   5.094  1.00  0.00      A    H
ATOM   2146  H31 BMIMA  62       7.120  22.834   6.409  1.00  0.00      A    H
ATOM   2147  H32 BMIMA  62       8.172  24.011   5.613  1.00  0.00      A    H
ATOM   2148  C4  BMIMA  62      12.138  21.566   8.101  1.00  0.00      A    C
ATOM   2149  H4  BMIMA  62      12.728  22.221   8.725  1.00  0.00      A    H
ATOM   2150  H41 BMIMA  62      12.694  21.433   7.185  1.00  0.00      A    H
ATOM   2151  C5  BMIMA  62      11.962  20.260   8.892  1.00  0.00      A    C
ATOM   2152  H5  BMIMA  62      11.475  19.598   8.180  1.00  0.00      A    H
ATOM   2153  H51 BMIMA  62      12.975  19.954   9.142  1.00  0.00      A    H
ATOM   2154  C51 BMIMA  62      11.118  20.436  10.177  1.00  0.00      A    C
ATOM   2155  H52 BMIMA  62      11.576  19.852  10.971  1.00  0.00      A    H
ATOM   2156  H53 BMIMA  62      11.193  21.465  10.519  1.00  0.00      A    H
ATOM   2157  C6  BMIMA  62       9.624  20.077  10.174  1.00  0.00      A    C
ATOM   2158  H6  BMIMA  62       9.598  19.014   9.964  1.00  0.00      A    H
ATOM   2159  H61 BMIMA  62       9.185  20.173  11.160  1.00  0.00      A    H
ATOM   2160  H62 BMIMA  62       9.034  20.564   9.406  1.00  0.00      A    H
ATOM   2171  N1  BMIMA  63      17.262   8.801  13.528  1.00  0.00      A    N
ATOM   2172  N11 BMIMA  63      15.288   7.982  13.310  1.00  0.00      A    N
ATOM   2173  C1  BMIMA  63      16.095   8.974  12.906  1.00  0.00      A    C
ATOM   2174  H1  BMIMA  63      16.016   9.638  12.072  1.00  0.00      A    H
ATOM   2175  C2  BMIMA  63      17.055   7.791  14.471  1.00  0.00      A    C
ATOM   2176  H2  BMIMA  63      17.871   7.503  15.096  1.00  0.00      A    H
ATOM   2177  C21 BMIMA  63      15.936   7.165  14.238  1.00  0.00      A    C
ATOM   2178  H21 BMIMA  63      15.395   6.337  14.641  1.00  0.00      A    H
ATOM   2179  C3  BMIMA  63      18.395   9.748  13.488  1.00  0.00      A    C
ATOM   2180  H3  BMIMA  63      18.528  10.122  14.493  1.00  0.00      A    H
ATOM   2181  H31 BMIMA  63      19.243   9.140  13.207  1.00  0.00      A    H
ATOM   2182  H32 BMIMA  63      18.183  10.528  12.772  1.00  0.00      A    H
ATOM   2183  C4  BMIMA  63      13.888   7.741  12.981  1.00  0.00      A    C
ATOM   2184  H4  BMIMA  63      13.811   6.859  12.363  1.00  0.00      A    H
ATOM   2185  H41 BMIMA  63      13.474   8.611  12.492  1.00  0.00      A    H
ATOM   2186  C5  BMIMA  63      13.009   7.543  14.167  1.00  0.00      A    C
ATOM   2187  H5  BMIMA  63      12.034   7.493  13.690  1.00  0.00      A    H
ATOM   2188  H51 BMIMA  63      13.235   6.604  14.666  1.00  0.00      A    H
ATOM   2189  C51 BMIMA  63      13.048   8.741  15.158  1.00  0.00      A    C
ATOM   2190  H52 BMIMA  63      13.978   8.741  15.722  1.00  0.00      A    H
ATOM   2191  H53 BMIMA  63      12.782   9.634  14.598  1.00  0.00      A    H
ATOM   2192  C6  BMIMA  63      11.981   8.619  16.269  1.00  0.00      A    C
ATOM   2193  H6  BMIMA  63      11.946   9.488  16.916  1.00  0.00      A    H
ATOM   2194  H61 BMIMA  63      10.986   8.475  15.864  1.00  0.00      A    H
ATOM   2195  H62 BMIMA  63      12.173   7.794  16.946  1.00  0.00      A    H
ATOM   2206  N1  BMIMA  64      28.074  49.669  46.923  1.00  0.00      A    N
ATOM   2207  N11 BMIMA  64      28.315  49.797  49.006  1.00  0.00      A    N
ATOM   2208  C1  BMIMA  64      28.016  50.481  47.941  1.00  0.00      A    C
ATOM   2209  H1  BMIMA  64      27.739  51.512  48.000  1.00  0.00      A    H
ATOM   2210  C2  BMIMA  64      28.498  48.450  47.362  1.00  0.00      A    C
ATOM   2211  H2  BMIMA  64      28.725  47.641  46.704  1.00  0.00      A    H
ATOM   2212  C21 BMIMA  64      28.556  48.498  48.725  1.00  0.00      A    C
ATOM   2213  H21 BMIMA  64      28.802  47.813  49.508  1.00  0.00      A    H
ATOM   2214  C3  BMIMA  64      28.004  50.049  45.502  1.00  0.00      A    C
ATOM   2215  H3  BMIMA  64      28.837  49.639  44.950  1.00  0.00      A    H
ATOM   2216  H31 BMIMA  64      27.018  49.817  45.126  1.00  0.00      A    H
ATOM   2217  H32 BMIMA  64      28.098  51.125  45.488  1.00  0.00      A    H
ATOM   2218  C4  BMIMA  64      28.141  50.284  50.416  1.00  0.00      A    C
ATOM   2219  H4  BMIMA  64      27.905  49.367  50.937  1.00  0.00      A    H
ATOM   2220  H41 BMIMA  64      27.216  50.830  50.301  1.00  0.00      A    H
ATOM   2221  C5  BMIMA  64      29.121  51.267  51.054  1.00  0.00      A    C
ATOM   2222  H5  BMIMA  64      28.662  52.246  51.168  1.00  0.00      A    H
ATOM   2223  H51 BMIMA  64      29.298  50.819  52.029  1.00  0.00      A    H
ATOM   2224  C51 BMIMA  64      30.371  51.447  50.262  1.00  0.00      A    C
ATOM   2225  H52 BMIMA  64      30.952  50.532  50.181  1.00  0.00      A    H
ATOM   2226  H53 BMIMA  64      30.012  51.633  49.254  1.00  0.00      A    H
ATOM   2227  C6  BMIMA  64      31.081  52.760  50.631  1.00  0.00      A    C
ATOM   2228  H6  BMIMA  64      31.794  52.697  51.445  1.00  0.00      A    H
ATOM   2229  H61 BMIMA  64      31.604  52.936  49.698  1.00  0.00      A    H
ATOM   2230  H62 BMIMA  64      30.339  53.531  50.807  1.00  0.00      A    H
ATOM   2241  N1  BMIMA  65       3.228  34.653  22.593  1.00  0.00      A    N
ATOM   2242  N11 BMIMA  65       4.745  34.900  24.110  1.00  0.00      A    N
ATOM   2243  C1  BMIMA  65       4.372  34.126  23.107  1.00  0.00      A    C
ATOM   2244  H1  BMIMA  65       4.748  33.152  22.878  1.00  0.00      A    H
ATOM   2245  C2  BMIMA  65       3.117  35.889  23.164  1.00  0.00      A    C
ATOM   2246  H2  BMIMA  65       2.321  36.551  22.903  1.00  0.00      A    H
ATOM   2247  C21 BMIMA  65       4.019  36.052  24.113  1.00  0.00      A    C
ATOM   2248  H21 BMIMA  65       4.123  36.906  24.746  1.00  0.00      A    H
ATOM   2249  C3  BMIMA  65       2.442  34.116  21.477  1.00  0.00      A    C
ATOM   2250  H3  BMIMA  65       2.153  34.991  20.915  1.00  0.00      A    H
ATOM   2251  H31 BMIMA  65       2.967  33.459  20.799  1.00  0.00      A    H
ATOM   2252  H32 BMIMA  65       1.650  33.598  21.998  1.00  0.00      A    H
ATOM   2253  C4  BMIMA  65       5.736  34.606  25.163  1.00  0.00      A    C
ATOM   2254  H4  BMIMA  65       5.970  35.602  25.509  1.00  0.00      A    H
ATOM   2255  H41 BMIMA  65       6.625  34.192  24.712  1.00  0.00      A    H
ATOM   2256  C5  BMIMA  65       5.376  33.761  26.341  1.00  0.00      A    C
ATOM   2257  H5  BMIMA  65       4.356  33.962  26.658  1.00  0.00      A    H
ATOM   2258  H51 BMIMA  65       5.531  32.723  26.059  1.00  0.00      A    H
ATOM   2259  C51 BMIMA  65       6.147  33.845  27.648  1.00  0.00      A    C
ATOM   2260  H52 BMIMA  65       7.218  33.752  27.490  1.00  0.00      A    H
ATOM   2261  H53 BMIMA  65       6.074  34.834  28.094  1.00  0.00      A    H
ATOM   2262  C6  BMIMA  65       5.645  32.803  28.677  1.00  0.00      A    C
ATOM   2263  H6  BMIMA  65       6.256  32.788  29.572  1.00  0.00      A    H
ATOM   2264  H61 BMIMA  65       4.649  32.966  29.073  1.00  0.00      A    H
ATOM   2265  H62 BMIMA  65       5.635  31.789  28.295  1.00  0.00      A    H
ATOM   2276  N1  BMIMA  66      48.231  27.095   8.240  1.00  0.00      A    N
ATOM   2277  N11 BMIMA  66      46.333  28.113   8.430  1.00  0.00      A    N
ATOM   2278  C1  BMIMA  66      47.358  27.548   9.091  1.00  0.00      A    C
ATOM   2279  H1  BMIMA  66      47.302  27.218  10.107  1.00  0.00      A    H
ATOM   2280  C2  BMIMA  66      47.895  27.625   6.963  1.00  0.00      A    C
ATOM   2281  H2  BMIMA  66      48.451  27.481   6.062  1.00  0.00      A    H
ATOM   2282  C21 BMIMA  66      46.802  28.356   7.133  1.00  0.00      A    C
ATOM   2283  H21 BMIMA  66      46.290  29.029   6.481  1.00  0.00      A    H
ATOM   2284  C3  BMIMA  66      49.452  26.202   8.530  1.00  0.00      A    C
ATOM   2285  H3  BMIMA  66      50.365  26.564   8.081  1.00  0.00      A    H
ATOM   2286  H31 BMIMA  66      49.605  26.170   9.598  1.00  0.00      A    H
ATOM   2287  H32 BMIMA  66      49.213  25.238   8.106  1.00  0.00      A    H
ATOM   2288  C4  BMIMA  66      45.078  28.634   9.009  1.00  0.00      A    C
ATOM   2289  H4  BMIMA  66      44.719  27.843   9.650  1.00  0.00      A    H
ATOM   2290  H41 BMIMA  66      44.280  28.777   8.296  1.00  0.00      A    H
ATOM   2291  C5  BMIMA  66      45.291  29.941   9.770  1.00  0.00      A    C
ATOM   2292  H5  BMIMA  66      44.587  30.064  10.590  1.00  0.00      A    H
ATOM   2293  H51 BMIMA  66      46.282  29.753  10.175  1.00  0.00      A    H
ATOM   2294  C51 BMIMA  66      45.231  31.162   8.877  1.00  0.00      A    C
ATOM   2295  H52 BMIMA  66      45.797  31.137   7.950  1.00  0.00      A    H
ATOM   2296  H53 BMIMA  66      44.196  31.184   8.546  1.00  0.00      A    H
ATOM   2297  C6  BMIMA  66      45.521  32.342   9.716  1.00  0.00      A    C
ATOM   2298  H6  BMIMA  66      46.515  32.281  10.146  1.00  0.00      A    H
ATOM   2299  H61 BMIMA  66      45.363  33.333   9.306  1.00  0.00      A    H
ATOM   2300  H62 BMIMA  66      44.828  32.280  10.547  1.00  0.00      A    H
ATOM   2311  N1  BMIMA  67       7.341  17.585  -0.045  1.00  0.00      A    N
ATOM   2312  N11 BMIMA  67       6.914  19.515   0.926  1.00  0.00      A    N
ATOM   2313  C1  BMIMA  67       6.603  18.718  -0.045  1.00  0.00      A    C
ATOM   2314  H1  BMIMA  67       5.865  19.025  -0.755  1.00  0.00      A    H
ATOM   2315  C2  BMIMA  67       8.160  17.668   1.076  1.00  0.00      A    C
ATOM   2316  H2  BMIMA  67       8.992  17.020   1.250  1.00  0.00      A    H
ATOM   2317  C21 BMIMA  67       7.872  18.846   1.679  1.00  0.00      A    C
ATOM   2318  H21 BMIMA  67       8.397  19.359   2.454  1.00  0.00      A    H
ATOM   2319  C3  BMIMA  67       7.300  16.553  -1.105  1.00  0.00      A    C
ATOM   2320  H3  BMIMA  67       7.185  15.532  -0.772  1.00  0.00      A    H
ATOM   2321  H31 BMIMA  67       6.324  16.741  -1.528  1.00  0.00      A    H
ATOM   2322  H32 BMIMA  67       8.042  16.608  -1.889  1.00  0.00      A    H
ATOM   2323  C4  BMIMA  67       6.206  20.804   1.092  1.00  0.00      A    C
ATOM   2324  H4  BMIMA  67       5.854  20.740   2.112  1.00  0.00      A    H
ATOM   2325  H41 BMIMA  67       5.393  20.808   0.381  1.00  0.00      A    H
ATOM   2326  C5  BMIMA  67       7.171  21.955   0.925  1.00  0.00      A    C
ATOM   2327  H5  BMIMA  67       7.743  21.603   0.070  1.00  0.00      A    H
ATOM   2328  H51 BMIMA  67       6.601  22.873   0.805  1.00  0.00      A    H
ATOM   2329  C51 BMIMA  67       8.209  22.262   2.068  1.00  0.00      A    C
ATOM   2330  H52 BMIMA  67       7.650  22.267   3.001  1.00  0.00      A    H
ATOM   2331  H53 BMIMA  67       8.896  21.424   2.152  1.00  0.00      A    H
ATOM   2332  C6  BMIMA  67       9.061  23.550   1.907  1.00  0.00      A    C
ATOM   2333  H6  BMIMA  67       9.588  23.850   2.806  1.00  0.00      A    H
ATOM   2334  H61 BMIMA  67       9.776  23.465   1.097  1.00  0.00      A    H
ATOM   2335  H62 BMIMA  67       8.383  24.358   1.656  1.00  0.00      A    H
ATOM   2346  N1  BMIMA  68      29.341   2.781   9.218  1.00  0.00      A    N
ATOM   2347  N11 BMIMA  68      28.659   4.393  10.525  1.00  0.00      A    N
ATOM   2348  C1  BMIMA  68      28.739   3.955   9.231  1.00  0.00      A    C
ATOM   2349  H1  BMIMA  68      28.508   4.381   8.278  1.00  0.00      A    H
ATOM   2350  C2  BMIMA  68      29.412   2.381  10.537  1.00  0.00      A    C
ATOM   2351  H2  BMIMA  68      29.820   1.419  10.754  1.00  0.00      A    H
ATOM   2352  C21 BMIMA  68      29.110   3.385  11.342  1.00  0.00      A    C
ATOM   2353  H21 BMIMA  68      29.079   3.421  12.409  1.00  0.00      A    H
ATOM   2354  C3  BMIMA  68      29.625   1.961   8.073  1.00  0.00      A    C
ATOM   2355  H3  BMIMA  68      29.710   2.508   7.146  1.00  0.00      A    H
ATOM   2356  H31 BMIMA  68      30.498   1.344   8.225  1.00  0.00      A    H
ATOM   2357  H32 BMIMA  68      28.672   1.482   7.905  1.00  0.00      A    H
ATOM   2358  C4  BMIMA  68      28.295   5.809  10.788  1.00  0.00      A    C
ATOM   2359  H4  BMIMA  68      28.430   6.471   9.946  1.00  0.00      A    H
ATOM   2360  H41 BMIMA  68      28.923   6.037  11.637  1.00  0.00      A    H
ATOM   2361  C5  BMIMA  68      26.893   6.007  11.291  1.00  0.00      A    C
ATOM   2362  H5  BMIMA  68      26.817   5.126  11.923  1.00  0.00      A    H
ATOM   2363  H51 BMIMA  68      26.898   7.005  11.724  1.00  0.00      A    H
ATOM   2364  C51 BMIMA  68      25.847   5.781  10.240  1.00  0.00      A    C
ATOM   2365  H52 BMIMA  68      26.174   6.373   9.389  1.00  0.00      A    H
ATOM   2366  H53 BMIMA  68      25.858   4.694  10.221  1.00  0.00      A    H
ATOM   2367  C6  BMIMA  68      24.383   6.092  10.608  1.00  0.00      A    C
ATOM   2368  H6  BMIMA  68      24.212   5.728  11.615  1.00  0.00      A    H
ATOM   2369  H61 BMIMA  68      24.242   7.166  10.663  1.00  0.00      A    H
ATOM   2370  H62 BMIMA  68      23.573   5.779   9.960  1.00  0.00      A    H
ATOM   2381  N1  BMIMA  69      11.482  16.047  16.579  1.00  0.00      A    N
ATOM   2382  N11 BMIMA  69      10.806  16.335  14.529  1.00  0.00      A    N
ATOM   2383  C1  BMIMA  69      10.716  16.753  15.752  1.00  0.00      A    C
ATOM   2384  H1  BMIMA  69      10.102  17.559  16.090  1.00  0.00      A    H
ATOM   2385  C2  BMIMA  69      12.107  15.065  15.814  1.00  0.00      A    C
ATOM   2386  H2  BMIMA  69      12.566  14.272  16.363  1.00  0.00      A    H
ATOM   2387  C21 BMIMA  69      11.670  15.290  14.496  1.00  0.00      A    C
ATOM   2388  H21 BMIMA  69      11.790  14.713  13.605  1.00  0.00      A    H
ATOM   2389  C3  BMIMA  69      11.343  16.114  18.043  1.00  0.00      A    C
ATOM   2390  H3  BMIMA  69      12.093  16.782  18.441  1.00  0.00      A    H
ATOM   2391  H31 BMIMA  69      10.468  16.586  18.466  1.00  0.00      A    H
ATOM   2392  H32 BMIMA  69      11.489  15.155  18.516  1.00  0.00      A    H
ATOM   2393  C4  BMIMA  69      10.047  16.954  13.417  1.00  0.00      A    C
ATOM   2394  H4  BMIMA  69      10.813  17.396  12.796  1.00  0.00      A    H
ATOM   2395  H41 BMIMA  69       9.312  17.592  13.884  1.00  0.00      A    H
ATOM   2396  C5  BMIMA  69       9.188  15.960  12.587  1.00  0.00      A    C
ATOM   2397  H5  BMIMA  69       8.781  16.464  11.714  1.00  0.00      A    H
ATOM   2398  H51 BMIMA  69       9.802  15.108  12.306  1.00  0.00      A    H
ATOM   2399  C51 BMIMA  69       7.985  15.434  13.388  1.00  0.00      A    C
ATOM   2400  H52 BMIMA  69       8.351  14.848  14.227  1.00  0.00      A    H
ATOM   2401  H53 BMIMA  69       7.444  16.293  13.775  1.00  0.00      A    H
ATOM   2402  C6  BMIMA  69       7.001  14.667  12.485  1.00  0.00      A    C
ATOM   2403  H6  BMIMA  69       6.730  15.216  11.590  1.00  0.00      A    H
ATOM   2404  H61 BMIMA  69       7.286  13.690  12.110  1.00  0.00      A    H
ATOM   2405  H62 BMIMA  69       6.067  14.496  13.008  1.00  0.00      A    H
ATOM   2416  N1  BMIMA  70      39.915  43.777  30.370  1.00  0.00      A    N
ATOM   2417  N11 BMIMA  70      41.484  43.427  28.934  1.00  0.00      A    N
ATOM   2418  C1  BMIMA  70      41.206  43.523  30.213  1.00  0.00      A    C
ATOM   2419  H1  BMIMA  70      42.006  43.337  30.897  1.00  0.00      A    H
ATOM   2420  C2  BMIMA  70      39.292  43.660  29.123  1.00  0.00      A    C
ATOM   2421  H2  BMIMA  70      38.236  43.734  28.984  1.00  0.00      A    H
ATOM   2422  C21 BMIMA  70      40.311  43.526  28.242  1.00  0.00      A    C
ATOM   2423  H21 BMIMA  70      40.277  43.409  27.181  1.00  0.00      A    H
ATOM   2424  C3  BMIMA  70      39.218  43.908  31.655  1.00  0.00      A    C
ATOM   2425  H3  BMIMA  70      39.701  44.622  32.306  1.00  0.00      A    H
ATOM   2426  H31 BMIMA  70      38.196  44.253  31.606  1.00  0.00      A    H
ATOM   2427  H32 BMIMA  70      39.348  43.010  32.240  1.00  0.00      A    H
ATOM   2428  C4  BMIMA  70      42.805  43.280  28.293  1.00  0.00      A    C
ATOM   2429  H4  BMIMA  70      42.731  42.367  27.721  1.00  0.00      A    H
ATOM   2430  H41 BMIMA  70      43.476  43.134  29.125  1.00  0.00      A    H
ATOM   2431  C5  BMIMA  70      43.081  44.515  27.497  1.00  0.00      A    C
ATOM   2432  H5  BMIMA  70      42.225  44.616  26.835  1.00  0.00      A    H
ATOM   2433  H51 BMIMA  70      43.123  45.325  28.221  1.00  0.00      A    H
ATOM   2434  C51 BMIMA  70      44.406  44.579  26.768  1.00  0.00      A    C
ATOM   2435  H52 BMIMA  70      45.181  44.287  27.472  1.00  0.00      A    H
ATOM   2436  H53 BMIMA  70      44.372  43.867  25.947  1.00  0.00      A    H
ATOM   2437  C6  BMIMA  70      44.633  45.940  26.052  1.00  0.00      A    C
ATOM   2438  H6  BMIMA  70      45.555  45.831  25.493  1.00  0.00      A    H
ATOM   2439  H61 BMIMA  70      43.781  46.063  25.393  1.00  0.00      A    H
ATOM   2440  H62 BMIMA  70      44.666  46.659  26.862  1.00  0.00      A    H
ATOM   2451  N1  BMIMA  71      34.046  26.068  29.095  1.00  0.00      A    N
ATOM   2452  N11 BMIMA  71      35.678  24.940  28.445  1.00  0.00      A    N
ATOM   2453  C1  BMIMA  71      34.584  25.479  28.094  1.00  0.00      A    C
ATOM   2454  H1  BMIMA  71      34.286  25.519  27.068  1.00  0.00      A    H
ATOM   2455  C2  BMIMA  71      34.839  25.813  30.202  1.00  0.00      A    C
ATOM   2456  H2  BMIMA  71      34.575  26.244  31.143  1.00  0.00      A    H
ATOM   2457  C21 BMIMA  71      35.884  25.168  29.782  1.00  0.00      A    C
ATOM   2458  H21 BMIMA  71      36.802  24.983  30.295  1.00  0.00      A    H
ATOM   2459  C3  BMIMA  71      32.770  26.822  29.106  1.00  0.00      A    C
ATOM   2460  H3  BMIMA  71      32.867  27.574  28.337  1.00  0.00      A    H
ATOM   2461  H31 BMIMA  71      32.058  26.059  28.829  1.00  0.00      A    H
ATOM   2462  H32 BMIMA  71      32.384  27.231  30.028  1.00  0.00      A    H
ATOM   2463  C4  BMIMA  71      36.716  24.296  27.547  1.00  0.00      A    C
ATOM   2464  H4  BMIMA  71      36.123  23.738  26.837  1.00  0.00      A    H
ATOM   2465  H41 BMIMA  71      37.147  23.562  28.211  1.00  0.00      A    H
ATOM   2466  C5  BMIMA  71      37.784  25.224  26.942  1.00  0.00      A    C
ATOM   2467  H5  BMIMA  71      38.695  24.638  27.036  1.00  0.00      A    H
ATOM   2468  H51 BMIMA  71      37.609  25.364  25.878  1.00  0.00      A    H
ATOM   2469  C51 BMIMA  71      37.795  26.499  27.738  1.00  0.00      A    C
ATOM   2470  H52 BMIMA  71      36.895  27.082  27.560  1.00  0.00      A    H
ATOM   2471  H53 BMIMA  71      37.876  26.223  28.786  1.00  0.00      A    H
ATOM   2472  C6  BMIMA  71      39.038  27.273  27.255  1.00  0.00      A    C
ATOM   2473  H6  BMIMA  71      38.847  27.413  26.197  1.00  0.00      A    H
ATOM   2474  H61 BMIMA  71      39.288  28.272  27.593  1.00  0.00      A    H
ATOM   2475  H62 BMIMA  71      39.900  26.640  27.430  1.00  0.00      A    H
ATOM   2486  N1  BMIMA  72      28.770  21.333  17.943  1.00  0.00      A    N
ATOM   2487  N11 BMIMA  72      29.065  19.597  19.214  1.00  0.00      A    N
ATOM   2488  C1  BMIMA  72      29.002  20.060  17.999  1.00  0.00      A    C
ATOM   2489  H1  BMIMA  72      29.325  19.412  17.213  1.00  0.00      A    H
ATOM   2490  C2  BMIMA  72      28.662  21.731  19.228  1.00  0.00      A    C
ATOM   2491  H2  BMIMA  72      28.541  22.739  19.559  1.00  0.00      A    H
ATOM   2492  C21 BMIMA  72      28.827  20.655  20.044  1.00  0.00      A    C
ATOM   2493  H21 BMIMA  72      28.751  20.474  21.093  1.00  0.00      A    H
ATOM   2494  C3  BMIMA  72      28.824  22.081  16.691  1.00  0.00      A    C
ATOM   2495  H3  BMIMA  72      27.947  22.709  16.638  1.00  0.00      A    H
ATOM   2496  H31 BMIMA  72      29.642  22.785  16.657  1.00  0.00      A    H
ATOM   2497  H32 BMIMA  72      28.809  21.512  15.774  1.00  0.00      A    H
ATOM   2498  C4  BMIMA  72      29.394  18.222  19.746  1.00  0.00      A    C
ATOM   2499  H4  BMIMA  72      30.052  18.378  20.589  1.00  0.00      A    H
ATOM   2500  H41 BMIMA  72      29.923  17.786  18.912  1.00  0.00      A    H
ATOM   2501  C5  BMIMA  72      28.179  17.334  20.116  1.00  0.00      A    C
ATOM   2502  H5  BMIMA  72      27.316  17.956  20.341  1.00  0.00      A    H
ATOM   2503  H51 BMIMA  72      27.867  16.858  19.190  1.00  0.00      A    H
ATOM   2504  C51 BMIMA  72      28.544  16.291  21.240  1.00  0.00      A    C
ATOM   2505  H52 BMIMA  72      29.531  15.911  20.990  1.00  0.00      A    H
ATOM   2506  H53 BMIMA  72      28.494  16.809  22.194  1.00  0.00      A    H
ATOM   2507  C6  BMIMA  72      27.410  15.225  21.288  1.00  0.00      A    C
ATOM   2508  H6  BMIMA  72      26.401  15.619  21.334  1.00  0.00      A    H
ATOM   2509  H61 BMIMA  72      27.308  14.562  20.436  1.00  0.00      A    H
ATOM   2510  H62 BMIMA  72      27.631  14.561  22.116  1.00  0.00      A    H
ATOM   2521  N1  BMIMA  73      36.608  45.807  43.092  1.00  0.00      A    N
ATOM   2522  N11 BMIMA  73      37.343  47.540  42.166  1.00  0.00      A    N
ATOM   2523  C1  BMIMA  73      36.949  47.022  43.326  1.00  0.00      A    C
ATOM   2524  H1  BMIMA  73      36.918  47.455  44.303  1.00  0.00      A    H
ATOM   2525  C2  BMIMA  73      36.718  45.545  41.706  1.00  0.00      A    C
ATOM   2526  H2  BMIMA  73      36.676  44.561  41.294  1.00  0.00      A    H
ATOM   2527  C21 BMIMA  73      37.168  46.703  41.106  1.00  0.00      A    C
ATOM   2528  H21 BMIMA  73      37.389  47.026  40.113  1.00  0.00      A    H
ATOM   2529  C3  BMIMA  73      36.022  44.917  44.125  1.00  0.00      A    C
ATOM   2530  H3  BMIMA  73      36.455  43.939  43.972  1.00  0.00      A    H
ATOM   2531  H31 BMIMA  73      36.320  45.341  45.072  1.00  0.00      A    H
ATOM   2532  H32 BMIMA  73      34.956  44.858  43.961  1.00  0.00      A    H
ATOM   2533  C4  BMIMA  73      37.992  48.900  41.914  1.00  0.00      A    C
ATOM   2534  H4  BMIMA  73      37.852  49.443  42.837  1.00  0.00      A    H
ATOM   2535  H41 BMIMA  73      37.565  49.432  41.077  1.00  0.00      A    H
ATOM   2536  C5  BMIMA  73      39.519  48.877  41.758  1.00  0.00      A    C
ATOM   2537  H5  BMIMA  73      39.791  48.157  40.991  1.00  0.00      A    H
ATOM   2538  H51 BMIMA  73      39.908  49.877  41.583  1.00  0.00      A    H
ATOM   2539  C51 BMIMA  73      40.236  48.373  43.072  1.00  0.00      A    C
ATOM   2540  H52 BMIMA  73      40.051  49.156  43.803  1.00  0.00      A    H
ATOM   2541  H53 BMIMA  73      39.877  47.433  43.485  1.00  0.00      A    H
ATOM   2542  C6  BMIMA  73      41.723  48.148  42.767  1.00  0.00      A    C
ATOM   2543  H6  BMIMA  73      42.160  47.404  43.424  1.00  0.00      A    H
ATOM   2544  H61 BMIMA  73      41.758  47.724  41.770  1.00  0.00      A    H
ATOM   2545  H62 BMIMA  73      42.321  49.052  42.789  1.00  0.00      A    H
ATOM   2556  N1  BMIMA  74       7.633  28.331  38.862  1.00  0.00      A    N
ATOM   2557  N11 BMIMA  74       8.484  27.131  40.370  1.00  0.00      A    N
ATOM   2558  C1  BMIMA  74       8.166  27.197  39.075  1.00  0.00      A    C
ATOM   2559  H1  BMIMA  74       8.425  26.568  38.250  1.00  0.00      A    H
ATOM   2560  C2  BMIMA  74       7.517  29.063  40.028  1.00  0.00      A    C
ATOM   2561  H2  BMIMA  74       7.051  30.011  40.183  1.00  0.00      A    H
ATOM   2562  C21 BMIMA  74       8.037  28.281  40.997  1.00  0.00      A    C
ATOM   2563  H21 BMIMA  74       8.107  28.371  42.059  1.00  0.00      A    H
ATOM   2564  C3  BMIMA  74       6.983  28.791  37.677  1.00  0.00      A    C
ATOM   2565  H3  BMIMA  74       5.911  28.700  37.779  1.00  0.00      A    H
ATOM   2566  H31 BMIMA  74       7.261  29.793  37.386  1.00  0.00      A    H
ATOM   2567  H32 BMIMA  74       7.086  28.085  36.866  1.00  0.00      A    H
ATOM   2568  C4  BMIMA  74       8.725  25.893  41.164  1.00  0.00      A    C
ATOM   2569  H4  BMIMA  74       8.654  26.228  42.188  1.00  0.00      A    H
ATOM   2570  H41 BMIMA  74       9.686  25.425  41.009  1.00  0.00      A    H
ATOM   2571  C5  BMIMA  74       7.576  24.919  40.998  1.00  0.00      A    C
ATOM   2572  H5  BMIMA  74       6.868  25.259  40.246  1.00  0.00      A    H
ATOM   2573  H51 BMIMA  74       7.992  24.048  40.499  1.00  0.00      A    H
ATOM   2574  C51 BMIMA  74       6.895  24.504  42.356  1.00  0.00      A    C
ATOM   2575  H52 BMIMA  74       7.715  24.014  42.876  1.00  0.00      A    H
ATOM   2576  H53 BMIMA  74       6.530  25.359  42.919  1.00  0.00      A    H
ATOM   2577  C6  BMIMA  74       5.816  23.497  42.157  1.00  0.00      A    C
ATOM   2578  H6  BMIMA  74       6.274  22.515  42.157  1.00  0.00      A    H
ATOM   2579  H61 BMIMA  74       5.078  23.479  42.951  1.00  0.00      A    H
ATOM   2580  H62 BMIMA  74       5.281  23.624  41.223  1.00  0.00      A    H
ATOM   2591  N1  BMIMA  75      43.898  17.236   6.091  1.00  0.00      A    N
ATOM   2592  N11 BMIMA  75      43.813  17.436   3.955  1.00  0.00      A    N
ATOM   2593  C1  BMIMA  75      43.230  17.794   5.089  1.00  0.00      A    C
ATOM   2594  H1  BMIMA  75      42.281  18.259   5.248  1.00  0.00      A    H
ATOM   2595  C2  BMIMA  75      45.026  16.584   5.607  1.00  0.00      A    C
ATOM   2596  H2  BMIMA  75      45.731  16.159   6.288  1.00  0.00      A    H
ATOM   2597  C21 BMIMA  75      44.998  16.794   4.304  1.00  0.00      A    C
ATOM   2598  H21 BMIMA  75      45.644  16.407   3.547  1.00  0.00      A    H
ATOM   2599  C3  BMIMA  75      43.439  17.258   7.486  1.00  0.00      A    C
ATOM   2600  H3  BMIMA  75      44.185  17.693   8.135  1.00  0.00      A    H
ATOM   2601  H31 BMIMA  75      42.525  17.823   7.382  1.00  0.00      A    H
ATOM   2602  H32 BMIMA  75      43.104  16.263   7.739  1.00  0.00      A    H
ATOM   2603  C4  BMIMA  75      43.469  17.775   2.558  1.00  0.00      A    C
ATOM   2604  H4  BMIMA  75      44.398  17.901   2.023  1.00  0.00      A    H
ATOM   2605  H41 BMIMA  75      43.009  18.746   2.662  1.00  0.00      A    H
ATOM   2606  C5  BMIMA  75      42.583  16.672   1.919  1.00  0.00      A    C
ATOM   2607  H5  BMIMA  75      42.878  15.661   2.185  1.00  0.00      A    H
ATOM   2608  H51 BMIMA  75      41.578  16.879   2.278  1.00  0.00      A    H
ATOM   2609  C51 BMIMA  75      42.701  16.610   0.415  1.00  0.00      A    C
ATOM   2610  H52 BMIMA  75      42.517  17.575  -0.049  1.00  0.00      A    H
ATOM   2611  H53 BMIMA  75      43.701  16.273   0.157  1.00  0.00      A    H
ATOM   2612  C6  BMIMA  75      41.772  15.588  -0.212  1.00  0.00      A    C
ATOM   2613  H6  BMIMA  75      40.768  15.998  -0.227  1.00  0.00      A    H
ATOM   2614  H61 BMIMA  75      42.084  15.194  -1.172  1.00  0.00      A    H
ATOM   2615  H62 BMIMA  75      41.734  14.696   0.402  1.00  0.00      A    H
ATOM   2626  N1  BMIMA  76      14.607   7.475  37.668  1.00  0.00      A    N
ATOM   2627  N11 BMIMA  76      13.139   8.526  36.501  1.00  0.00      A    N
ATOM   2628  C1  BMIMA  76      14.378   8.579  36.947  1.00  0.00      A    C
ATOM   2629  H1  BMIMA  76      15.056   9.401  36.861  1.00  0.00      A    H
ATOM   2630  C2  BMIMA  76      13.607   6.583  37.574  1.00  0.00      A    C
ATOM   2631  H2  BMIMA  76      13.654   5.618  38.030  1.00  0.00      A    H
ATOM   2632  C21 BMIMA  76      12.726   7.185  36.758  1.00  0.00      A    C
ATOM   2633  H21 BMIMA  76      11.799   6.822  36.370  1.00  0.00      A    H
ATOM   2634  C3  BMIMA  76      15.721   7.266  38.519  1.00  0.00      A    C
ATOM   2635  H3  BMIMA  76      16.290   8.184  38.508  1.00  0.00      A    H
ATOM   2636  H31 BMIMA  76      15.583   7.204  39.588  1.00  0.00      A    H
ATOM   2637  H32 BMIMA  76      16.220   6.334  38.302  1.00  0.00      A    H
ATOM   2638  C4  BMIMA  76      12.500   9.425  35.567  1.00  0.00      A    C
ATOM   2639  H4  BMIMA  76      12.746  10.351  36.066  1.00  0.00      A    H
ATOM   2640  H41 BMIMA  76      11.426   9.355  35.660  1.00  0.00      A    H
ATOM   2641  C5  BMIMA  76      12.998   9.200  34.171  1.00  0.00      A    C
ATOM   2642  H5  BMIMA  76      14.080   9.116  34.107  1.00  0.00      A    H
ATOM   2643  H51 BMIMA  76      12.479   8.281  33.913  1.00  0.00      A    H
ATOM   2644  C51 BMIMA  76      12.630  10.250  33.219  1.00  0.00      A    C
ATOM   2645  H52 BMIMA  76      11.564  10.375  33.388  1.00  0.00      A    H
ATOM   2646  H53 BMIMA  76      13.104  11.142  33.620  1.00  0.00      A    H
ATOM   2647  C6  BMIMA  76      12.867   9.820  31.766  1.00  0.00      A    C
ATOM   2648  H6  BMIMA  76      12.902  10.582  30.996  1.00  0.00      A    H
ATOM   2649  H61 BMIMA  76      13.862   9.392  31.750  1.00  0.00      A    H
ATOM   2650  H62 BMIMA  76      12.171   9.083  31.382  1.00  0.00      A    H
ATOM   2661  N1  BMIMA  77      44.186  24.386  32.605  1.00  0.00      A    N
ATOM   2662  N11 BMIMA  77      45.217  26.229  32.436  1.00  0.00      A    N
ATOM   2663  C1  BMIMA  77      45.081  25.184  33.177  1.00  0.00      A    C
ATOM   2664  H1  BMIMA  77      45.201  25.065  34.233  1.00  0.00      A    H
ATOM   2665  C2  BMIMA  77      44.056  24.804  31.251  1.00  0.00      A    C
ATOM   2666  H2  BMIMA  77      43.418  24.294  30.562  1.00  0.00      A    H
ATOM   2667  C21 BMIMA  77      44.722  25.960  31.186  1.00  0.00      A    C
ATOM   2668  H21 BMIMA  77      44.654  26.675  30.396  1.00  0.00      A    H
ATOM   2669  C3  BMIMA  77      43.497  23.237  33.300  1.00  0.00      A    C
ATOM   2670  H3  BMIMA  77      43.104  23.518  34.265  1.00  0.00      A    H
ATOM   2671  H31 BMIMA  77      42.646  22.944  32.703  1.00  0.00      A    H
ATOM   2672  H32 BMIMA  77      44.159  22.388  33.397  1.00  0.00      A    H
ATOM   2673  C4  BMIMA  77      45.903  27.516  32.855  1.00  0.00      A    C
ATOM   2674  H4  BMIMA  77      46.706  27.648  32.146  1.00  0.00      A    H
ATOM   2675  H41 BMIMA  77      46.337  27.185  33.786  1.00  0.00      A    H
ATOM   2676  C5  BMIMA  77      44.960  28.697  33.139  1.00  0.00      A    C
ATOM   2677  H5  BMIMA  77      44.100  28.661  32.475  1.00  0.00      A    H
ATOM   2678  H51 BMIMA  77      44.506  28.761  34.125  1.00  0.00      A    H
ATOM   2679  C51 BMIMA  77      45.590  30.149  33.030  1.00  0.00      A    C
ATOM   2680  H52 BMIMA  77      46.240  30.375  33.872  1.00  0.00      A    H
ATOM   2681  H53 BMIMA  77      46.137  30.265  32.098  1.00  0.00      A    H
ATOM   2682  C6  BMIMA  77      44.525  31.233  33.076  1.00  0.00      A    C
ATOM   2683  H6  BMIMA  77      44.226  31.321  34.115  1.00  0.00      A    H
ATOM   2684  H61 BMIMA  77      44.885  32.210  32.778  1.00  0.00      A    H
ATOM   2685  H62 BMIMA  77      43.653  31.121  32.441  1.00  0.00      A    H
ATOM   2696  N1  BMIMA  78      40.416  30.483  32.083  1.00  0.00      A    N
ATOM   2697  N11 BMIMA  78      40.782  28.657  33.222  1.00  0.00      A    N
ATOM   2698  C1  BMIMA  78      40.229  29.877  33.277  1.00  0.00      A    C
ATOM   2699  H1  BMIMA  78      39.702  30.295  34.108  1.00  0.00      A    H
ATOM   2700  C2  BMIMA  78      41.032  29.581  31.220  1.00  0.00      A    C
ATOM   2701  H2  BMIMA  78      41.209  29.782  30.186  1.00  0.00      A    H
ATOM   2702  C21 BMIMA  78      41.195  28.441  31.943  1.00  0.00      A    C
ATOM   2703  H21 BMIMA  78      41.452  27.437  31.686  1.00  0.00      A    H
ATOM   2704  C3  BMIMA  78      39.945  31.796  31.824  1.00  0.00      A    C
ATOM   2705  H3  BMIMA  78      39.088  31.751  31.168  1.00  0.00      A    H
ATOM   2706  H31 BMIMA  78      39.437  32.150  32.709  1.00  0.00      A    H
ATOM   2707  H32 BMIMA  78      40.661  32.484  31.399  1.00  0.00      A    H
ATOM   2708  C4  BMIMA  78      40.611  27.610  34.222  1.00  0.00      A    C
ATOM   2709  H4  BMIMA  78      40.434  28.053  35.191  1.00  0.00      A    H
ATOM   2710  H41 BMIMA  78      41.505  27.005  34.235  1.00  0.00      A    H
ATOM   2711  C5  BMIMA  78      39.508  26.728  33.775  1.00  0.00      A    C
ATOM   2712  H5  BMIMA  78      38.707  27.346  33.377  1.00  0.00      A    H
ATOM   2713  H51 BMIMA  78      39.810  26.085  32.952  1.00  0.00      A    H
ATOM   2714  C51 BMIMA  78      38.995  25.772  34.764  1.00  0.00      A    C
ATOM   2715  H52 BMIMA  78      39.803  25.206  35.218  1.00  0.00      A    H
ATOM   2716  H53 BMIMA  78      38.414  26.415  35.421  1.00  0.00      A    H
ATOM   2717  C6  BMIMA  78      38.053  24.840  34.131  1.00  0.00      A    C
ATOM   2718  H6  BMIMA  78      38.243  24.630  33.085  1.00  0.00      A    H
ATOM   2719  H61 BMIMA  78      38.119  23.841  34.546  1.00  0.00      A    H
ATOM   2720  H62 BMIMA  78      37.020  25.164  34.184  1.00  0.00      A    H
ATOM   2731  N1  BMIMA  79      18.903  38.007  14.215  1.00  0.00      A    N
ATOM   2732  N11 BMIMA  79      17.006  38.339  15.197  1.00  0.00      A    N
ATOM   2733  C1  BMIMA  79      17.724  38.530  14.138  1.00  0.00      A    C
ATOM   2734  H1  BMIMA  79      17.470  39.119  13.283  1.00  0.00      A    H
ATOM   2735  C2  BMIMA  79      18.979  37.419  15.446  1.00  0.00      A    C
ATOM   2736  H2  BMIMA  79      19.819  36.906  15.860  1.00  0.00      A    H
ATOM   2737  C21 BMIMA  79      17.795  37.577  16.036  1.00  0.00      A    C
ATOM   2738  H21 BMIMA  79      17.429  37.225  16.975  1.00  0.00      A    H
ATOM   2739  C3  BMIMA  79      19.919  38.075  13.143  1.00  0.00      A    C
ATOM   2740  H3  BMIMA  79      20.792  38.368  13.708  1.00  0.00      A    H
ATOM   2741  H31 BMIMA  79      20.164  37.160  12.626  1.00  0.00      A    H
ATOM   2742  H32 BMIMA  79      19.562  38.838  12.468  1.00  0.00      A    H
ATOM   2743  C4  BMIMA  79      15.664  38.840  15.465  1.00  0.00      A    C
ATOM   2744  H4  BMIMA  79      15.193  37.914  15.761  1.00  0.00      A    H
ATOM   2745  H41 BMIMA  79      15.254  39.066  14.492  1.00  0.00      A    H
ATOM   2746  C5  BMIMA  79      15.678  39.695  16.777  1.00  0.00      A    C
ATOM   2747  H5  BMIMA  79      14.613  39.717  16.998  1.00  0.00      A    H
ATOM   2748  H51 BMIMA  79      16.258  39.085  17.465  1.00  0.00      A    H
ATOM   2749  C51 BMIMA  79      16.297  41.135  16.616  1.00  0.00      A    C
ATOM   2750  H52 BMIMA  79      17.249  41.250  16.104  1.00  0.00      A    H
ATOM   2751  H53 BMIMA  79      15.548  41.703  16.070  1.00  0.00      A    H
ATOM   2752  C6  BMIMA  79      16.427  41.789  18.021  1.00  0.00      A    C
ATOM   2753  H6  BMIMA  79      17.007  41.252  18.763  1.00  0.00      A    H
ATOM   2754  H61 BMIMA  79      16.854  42.785  18.065  1.00  0.00      A    H
ATOM   2755  H62 BMIMA  79      15.419  41.810  18.419  1.00  0.00      A    H
ATOM   2766  N1  BMIMA  80      15.150   3.508   2.183  1.00  0.00      A    N
ATOM   2767  N11 BMIMA  80      15.170   5.516   2.865  1.00  0.00      A    N
ATOM   2768  C1  BMIMA  80      15.227   4.736   1.809  1.00  0.00      A    C
ATOM   2769  H1  BMIMA  80      15.490   4.948   0.794  1.00  0.00      A    H
ATOM   2770  C2  BMIMA  80      14.799   3.459   3.554  1.00  0.00      A    C
ATOM   2771  H2  BMIMA  80      14.495   2.561   4.046  1.00  0.00      A    H
ATOM   2772  C21 BMIMA  80      14.788   4.760   3.923  1.00  0.00      A    C
ATOM   2773  H21 BMIMA  80      14.536   5.136   4.890  1.00  0.00      A    H
ATOM   2774  C3  BMIMA  80      15.303   2.329   1.215  1.00  0.00      A    C
ATOM   2775  H3  BMIMA  80      15.985   1.652   1.707  1.00  0.00      A    H
ATOM   2776  H31 BMIMA  80      14.406   1.734   1.120  1.00  0.00      A    H
ATOM   2777  H32 BMIMA  80      15.636   2.583   0.220  1.00  0.00      A    H
ATOM   2778  C4  BMIMA  80      15.441   6.960   2.881  1.00  0.00      A    C
ATOM   2779  H4  BMIMA  80      15.299   7.256   3.910  1.00  0.00      A    H
ATOM   2780  H41 BMIMA  80      14.685   7.555   2.390  1.00  0.00      A    H
ATOM   2781  C5  BMIMA  80      16.842   7.335   2.463  1.00  0.00      A    C
ATOM   2782  H5  BMIMA  80      17.107   6.786   1.562  1.00  0.00      A    H
ATOM   2783  H51 BMIMA  80      16.756   8.384   2.191  1.00  0.00      A    H
ATOM   2784  C51 BMIMA  80      17.889   7.380   3.583  1.00  0.00      A    C
ATOM   2785  H52 BMIMA  80      17.534   8.024   4.383  1.00  0.00      A    H
ATOM   2786  H53 BMIMA  80      18.034   6.351   3.901  1.00  0.00      A    H
ATOM   2787  C6  BMIMA  80      19.325   7.868   3.172  1.00  0.00      A    C
ATOM   2788  H6  BMIMA  80      19.451   8.920   2.943  1.00  0.00      A    H
ATOM   2789  H61 BMIMA  80      20.010   7.690   3.993  1.00  0.00      A    H
ATOM   2790  H62 BMIMA  80      19.591   7.341   2.262  1.00  0.00      A    H
ATOM   2801  N1  BMIMA  81      23.305  44.259  35.498  1.00  0.00      A    N
ATOM   2802  N11 BMIMA  81      25.074  43.937  34.288  1.00  0.00      A    N
ATOM   2803  C1  BMIMA  81      24.586  44.438  35.399  1.00  0.00      A    C
ATOM   2804  H1  BMIMA  81      25.099  44.841  36.246  1.00  0.00      A    H
ATOM   2805  C2  BMIMA  81      22.888  43.761  34.281  1.00  0.00      A    C
ATOM   2806  H2  BMIMA  81      21.842  43.643  34.099  1.00  0.00      A    H
ATOM   2807  C21 BMIMA  81      23.969  43.649  33.502  1.00  0.00      A    C
ATOM   2808  H21 BMIMA  81      24.098  43.370  32.479  1.00  0.00      A    H
ATOM   2809  C3  BMIMA  81      22.383  44.756  36.565  1.00  0.00      A    C
ATOM   2810  H3  BMIMA  81      21.614  45.365  36.112  1.00  0.00      A    H
ATOM   2811  H31 BMIMA  81      21.855  44.013  37.145  1.00  0.00      A    H
ATOM   2812  H32 BMIMA  81      22.963  45.333  37.269  1.00  0.00      A    H
ATOM   2813  C4  BMIMA  81      26.516  43.883  33.989  1.00  0.00      A    C
ATOM   2814  H4  BMIMA  81      27.016  44.468  34.746  1.00  0.00      A    H
ATOM   2815  H41 BMIMA  81      26.581  44.328  33.007  1.00  0.00      A    H
ATOM   2816  C5  BMIMA  81      26.975  42.437  33.985  1.00  0.00      A    C
ATOM   2817  H5  BMIMA  81      26.999  42.067  32.963  1.00  0.00      A    H
ATOM   2818  H51 BMIMA  81      27.931  42.440  34.502  1.00  0.00      A    H
ATOM   2819  C51 BMIMA  81      26.234  41.371  34.807  1.00  0.00      A    C
ATOM   2820  H52 BMIMA  81      25.940  41.855  35.735  1.00  0.00      A    H
ATOM   2821  H53 BMIMA  81      25.390  41.026  34.215  1.00  0.00      A    H
ATOM   2822  C6  BMIMA  81      27.103  40.183  35.154  1.00  0.00      A    C
ATOM   2823  H6  BMIMA  81      26.688  39.513  35.898  1.00  0.00      A    H
ATOM   2824  H61 BMIMA  81      27.409  39.681  34.244  1.00  0.00      A    H
ATOM   2825  H62 BMIMA  81      28.021  40.543  35.603  1.00  0.00      A    H
ATOM   2836  N1  BMIMA  82      25.013  44.422   6.513  1.00  0.00      A    N
ATOM   2837  N11 BMIMA  82      24.984  43.122   8.245  1.00  0.00      A    N
ATOM   2838  C1  BMIMA  82      25.008  43.159   6.943  1.00  0.00      A    C
ATOM   2839  H1  BMIMA  82      24.844  42.301   6.326  1.00  0.00      A    H
ATOM   2840  C2  BMIMA  82      25.031  45.249   7.657  1.00  0.00      A    C
ATOM   2841  H2  BMIMA  82      25.039  46.312   7.555  1.00  0.00      A    H
ATOM   2842  C21 BMIMA  82      25.009  44.440   8.716  1.00  0.00      A    C
ATOM   2843  H21 BMIMA  82      25.167  44.551   9.767  1.00  0.00      A    H
ATOM   2844  C3  BMIMA  82      25.087  44.785   5.079  1.00  0.00      A    C
ATOM   2845  H3  BMIMA  82      26.096  44.586   4.750  1.00  0.00      A    H
ATOM   2846  H31 BMIMA  82      24.364  44.152   4.586  1.00  0.00      A    H
ATOM   2847  H32 BMIMA  82      24.695  45.782   4.939  1.00  0.00      A    H
ATOM   2848  C4  BMIMA  82      24.714  41.904   9.025  1.00  0.00      A    C
ATOM   2849  H4  BMIMA  82      25.369  42.222   9.823  1.00  0.00      A    H
ATOM   2850  H41 BMIMA  82      25.006  41.032   8.458  1.00  0.00      A    H
ATOM   2851  C5  BMIMA  82      23.292  41.686   9.369  1.00  0.00      A    C
ATOM   2852  H5  BMIMA  82      23.299  40.748   9.919  1.00  0.00      A    H
ATOM   2853  H51 BMIMA  82      22.982  42.560   9.936  1.00  0.00      A    H
ATOM   2854  C51 BMIMA  82      22.401  41.596   8.055  1.00  0.00      A    C
ATOM   2855  H52 BMIMA  82      22.377  42.540   7.516  1.00  0.00      A    H
ATOM   2856  H53 BMIMA  82      22.781  40.774   7.453  1.00  0.00      A    H
ATOM   2857  C6  BMIMA  82      20.968  41.208   8.493  1.00  0.00      A    C
ATOM   2858  H6  BMIMA  82      20.534  42.063   8.999  1.00  0.00      A    H
ATOM   2859  H61 BMIMA  82      20.254  40.873   7.749  1.00  0.00      A    H
ATOM   2860  H62 BMIMA  82      20.979  40.372   9.183  1.00  0.00      A    H
ATOM   2871  N1  BMIMA  83      26.566  43.070  51.693  1.00  0.00      A    N
ATOM   2872  N11 BMIMA  83      26.125  43.810  49.679  1.00  0.00      A    N
ATOM   2873  C1  BMIMA  83      27.031  43.675  50.655  1.00  0.00      A    C
ATOM   2874  H1  BMIMA  83      28.055  43.974  50.589  1.00  0.00      A    H
ATOM   2875  C2  BMIMA  83      25.186  42.894  51.508  1.00  0.00      A    C
ATOM   2876  H2  BMIMA  83      24.621  42.493  52.320  1.00  0.00      A    H
ATOM   2877  C21 BMIMA  83      24.938  43.346  50.242  1.00  0.00      A    C
ATOM   2878  H21 BMIMA  83      23.968  43.378  49.796  1.00  0.00      A    H
ATOM   2879  C3  BMIMA  83      27.367  42.757  52.832  1.00  0.00      A    C
ATOM   2880  H3  BMIMA  83      28.347  42.411  52.538  1.00  0.00      A    H
ATOM   2881  H31 BMIMA  83      27.407  43.660  53.423  1.00  0.00      A    H
ATOM   2882  H32 BMIMA  83      26.896  41.939  53.357  1.00  0.00      A    H
ATOM   2883  C4  BMIMA  83      26.295  44.583  48.422  1.00  0.00      A    C
ATOM   2884  H4  BMIMA  83      25.870  44.037  47.593  1.00  0.00      A    H
ATOM   2885  H41 BMIMA  83      27.371  44.578  48.322  1.00  0.00      A    H
ATOM   2886  C5  BMIMA  83      25.770  46.030  48.383  1.00  0.00      A    C
ATOM   2887  H5  BMIMA  83      26.166  46.586  49.229  1.00  0.00      A    H
ATOM   2888  H51 BMIMA  83      26.082  46.463  47.436  1.00  0.00      A    H
ATOM   2889  C51 BMIMA  83      24.201  46.240  48.447  1.00  0.00      A    C
ATOM   2890  H52 BMIMA  83      23.607  45.619  47.781  1.00  0.00      A    H
ATOM   2891  H53 BMIMA  83      23.908  45.901  49.437  1.00  0.00      A    H
ATOM   2892  C6  BMIMA  83      24.071  47.798  48.557  1.00  0.00      A    C
ATOM   2893  H6  BMIMA  83      24.489  48.283  49.432  1.00  0.00      A    H
ATOM   2894  H61 BMIMA  83      24.496  48.320  47.708  1.00  0.00      A    H
ATOM   2895  H62 BMIMA  83      23.015  48.042  48.524  1.00  0.00      A    H
ATOM   2906  N1  BMIMA  84      25.154  38.791  50.448  1.00  0.00      A    N
ATOM   2907  N11 BMIMA  84      25.454  38.798  48.301  1.00  0.00      A    N
ATOM   2908  C1  BMIMA  84      25.803  38.238  49.425  1.00  0.00      A    C
ATOM   2909  H1  BMIMA  84      26.492  37.421  49.441  1.00  0.00      A    H
ATOM   2910  C2  BMIMA  84      24.170  39.683  49.955  1.00  0.00      A    C
ATOM   2911  H2  BMIMA  84      23.457  40.238  50.524  1.00  0.00      A    H
ATOM   2912  C21 BMIMA  84      24.484  39.686  48.647  1.00  0.00      A    C
ATOM   2913  H21 BMIMA  84      24.091  40.240  47.823  1.00  0.00      A    H
ATOM   2914  C3  BMIMA  84      25.387  38.651  51.814  1.00  0.00      A    C
ATOM   2915  H3  BMIMA  84      25.932  39.549  52.062  1.00  0.00      A    H
ATOM   2916  H31 BMIMA  84      24.476  38.550  52.386  1.00  0.00      A    H
ATOM   2917  H32 BMIMA  84      25.984  37.784  52.054  1.00  0.00      A    H
ATOM   2918  C4  BMIMA  84      25.995  38.636  47.024  1.00  0.00      A    C
ATOM   2919  H4  BMIMA  84      25.144  38.810  46.382  1.00  0.00      A    H
ATOM   2920  H41 BMIMA  84      26.374  37.634  46.888  1.00  0.00      A    H
ATOM   2921  C5  BMIMA  84      27.158  39.596  46.806  1.00  0.00      A    C
ATOM   2922  H5  BMIMA  84      28.025  39.244  47.359  1.00  0.00      A    H
ATOM   2923  H51 BMIMA  84      27.382  39.449  45.753  1.00  0.00      A    H
ATOM   2924  C51 BMIMA  84      27.008  41.142  47.239  1.00  0.00      A    C
ATOM   2925  H52 BMIMA  84      26.259  41.719  46.702  1.00  0.00      A    H
ATOM   2926  H53 BMIMA  84      26.803  41.028  48.300  1.00  0.00      A    H
ATOM   2927  C6  BMIMA  84      28.427  41.738  47.060  1.00  0.00      A    C
ATOM   2928  H6  BMIMA  84      28.434  42.822  47.036  1.00  0.00      A    H
ATOM   2929  H61 BMIMA  84      29.094  41.340  47.815  1.00  0.00      A    H
ATOM   2930  H62 BMIMA  84      28.770  41.487  46.063  1.00  0.00      A    H
ATOM   2941  N1  BMIMA  85      50.321  31.351  44.999  1.00  0.00      A    N
ATOM   2942  N11 BMIMA  85      51.012  31.116  42.913  1.00  0.00      A    N
ATOM   2943  C1  BMIMA  85      51.103  31.824  44.033  1.00  0.00      A    C
ATOM   2944  H1  BMIMA  85      51.702  32.706  44.112  1.00  0.00      A    H
ATOM   2945  C2  BMIMA  85      49.613  30.349  44.430  1.00  0.00      A    C
ATOM   2946  H2  BMIMA  85      48.824  29.835  44.936  1.00  0.00      A    H
ATOM   2947  C21 BMIMA  85      50.042  30.148  43.111  1.00  0.00      A    C
ATOM   2948  H21 BMIMA  85      49.783  29.524  42.284  1.00  0.00      A    H
ATOM   2949  C3  BMIMA  85      50.400  31.752  46.423  1.00  0.00      A    C
ATOM   2950  H3  BMIMA  85      49.514  32.142  46.901  1.00  0.00      A    H
ATOM   2951  H31 BMIMA  85      50.761  30.809  46.805  1.00  0.00      A    H
ATOM   2952  H32 BMIMA  85      51.120  32.558  46.420  1.00  0.00      A    H
ATOM   2953  C4  BMIMA  85      51.831  31.319  41.712  1.00  0.00      A    C
ATOM   2954  H4  BMIMA  85      51.953  30.364  41.224  1.00  0.00      A    H
ATOM   2955  H41 BMIMA  85      52.737  31.689  42.169  1.00  0.00      A    H
ATOM   2956  C5  BMIMA  85      51.207  32.275  40.686  1.00  0.00      A    C
ATOM   2957  H5  BMIMA  85      51.449  33.301  40.951  1.00  0.00      A    H
ATOM   2958  H51 BMIMA  85      51.668  31.928  39.765  1.00  0.00      A    H
ATOM   2959  C51 BMIMA  85      49.681  32.150  40.575  1.00  0.00      A    C
ATOM   2960  H52 BMIMA  85      49.404  31.216  40.093  1.00  0.00      A    H
ATOM   2961  H53 BMIMA  85      49.175  32.173  41.537  1.00  0.00      A    H
ATOM   2962  C6  BMIMA  85      49.065  33.303  39.791  1.00  0.00      A    C
ATOM   2963  H6  BMIMA  85      49.367  34.255  40.213  1.00  0.00      A    H
ATOM   2964  H61 BMIMA  85      49.297  33.252  38.734  1.00  0.00      A    H
ATOM   2965  H62 BMIMA  85      47.983  33.283  39.730  1.00  0.00      A    H
ATOM   2976  N1  BMIMA  86      34.958  40.819  22.404  1.00  0.00      A    N
ATOM   2977  N11 BMIMA  86      34.889  38.734  22.639  1.00  0.00      A    N
ATOM   2978  C1  BMIMA  86      35.589  39.701  22.165  1.00  0.00      A    C
ATOM   2979  H1  BMIMA  86      36.557  39.663  21.712  1.00  0.00      A    H
ATOM   2980  C2  BMIMA  86      33.867  40.571  23.221  1.00  0.00      A    C
ATOM   2981  H2  BMIMA  86      33.296  41.333  23.705  1.00  0.00      A    H
ATOM   2982  C21 BMIMA  86      33.818  39.236  23.334  1.00  0.00      A    C
ATOM   2983  H21 BMIMA  86      33.113  38.650  23.882  1.00  0.00      A    H
ATOM   2984  C3  BMIMA  86      35.414  42.214  22.118  1.00  0.00      A    C
ATOM   2985  H3  BMIMA  86      36.489  42.280  22.206  1.00  0.00      A    H
ATOM   2986  H31 BMIMA  86      35.135  42.534  21.126  1.00  0.00      A    H
ATOM   2987  H32 BMIMA  86      34.899  42.937  22.733  1.00  0.00      A    H
ATOM   2988  C4  BMIMA  86      35.349  37.378  22.794  1.00  0.00      A    C
ATOM   2989  H4  BMIMA  86      36.088  37.354  22.006  1.00  0.00      A    H
ATOM   2990  H41 BMIMA  86      34.695  36.611  22.406  1.00  0.00      A    H
ATOM   2991  C5  BMIMA  86      36.018  36.920  24.056  1.00  0.00      A    C
ATOM   2992  H5  BMIMA  86      35.366  36.281  24.647  1.00  0.00      A    H
ATOM   2993  H51 BMIMA  86      36.847  36.261  23.811  1.00  0.00      A    H
ATOM   2994  C51 BMIMA  86      36.488  38.071  24.907  1.00  0.00      A    C
ATOM   2995  H52 BMIMA  86      37.308  38.480  24.323  1.00  0.00      A    H
ATOM   2996  H53 BMIMA  86      35.658  38.753  25.073  1.00  0.00      A    H
ATOM   2997  C6  BMIMA  86      37.095  37.614  26.215  1.00  0.00      A    C
ATOM   2998  H6  BMIMA  86      36.567  36.743  26.587  1.00  0.00      A    H
ATOM   2999  H61 BMIMA  86      38.144  37.361  26.116  1.00  0.00      A    H
ATOM   3000  H62 BMIMA  86      36.990  38.338  27.015  1.00  0.00      A    H
ATOM   3011  N1  BMIMA  87      39.856   2.895  42.209  1.00  0.00      A    N
ATOM   3012  N11 BMIMA  87      42.010   2.385  42.141  1.00  0.00      A    N
ATOM   3013  C1  BMIMA  87      41.008   3.001  41.492  1.00  0.00      A    C
ATOM   3014  H1  BMIMA  87      41.153   3.359  40.495  1.00  0.00      A    H
ATOM   3015  C2  BMIMA  87      40.214   2.351  43.391  1.00  0.00      A    C
ATOM   3016  H2  BMIMA  87      39.512   2.190  44.181  1.00  0.00      A    H
ATOM   3017  C21 BMIMA  87      41.501   2.022  43.364  1.00  0.00      A    C
ATOM   3018  H21 BMIMA  87      42.128   1.485  44.042  1.00  0.00      A    H
ATOM   3019  C3  BMIMA  87      38.559   3.439  41.745  1.00  0.00      A    C
ATOM   3020  H3  BMIMA  87      37.825   3.333  42.530  1.00  0.00      A    H
ATOM   3021  H31 BMIMA  87      38.604   4.456  41.385  1.00  0.00      A    H
ATOM   3022  H32 BMIMA  87      38.017   2.853  41.017  1.00  0.00      A    H
ATOM   3023  C4  BMIMA  87      43.385   2.243  41.732  1.00  0.00      A    C
ATOM   3024  H4  BMIMA  87      43.561   2.566  40.716  1.00  0.00      A    H
ATOM   3025  H41 BMIMA  87      43.644   1.197  41.662  1.00  0.00      A    H
ATOM   3026  C5  BMIMA  87      44.276   2.987  42.721  1.00  0.00      A    C
ATOM   3027  H5  BMIMA  87      44.030   2.500  43.661  1.00  0.00      A    H
ATOM   3028  H51 BMIMA  87      45.315   2.747  42.507  1.00  0.00      A    H
ATOM   3029  C51 BMIMA  87      44.024   4.431  43.013  1.00  0.00      A    C
ATOM   3030  H52 BMIMA  87      43.040   4.455  43.474  1.00  0.00      A    H
ATOM   3031  H53 BMIMA  87      44.715   4.724  43.799  1.00  0.00      A    H
ATOM   3032  C6  BMIMA  87      44.198   5.390  41.756  1.00  0.00      A    C
ATOM   3033  H6  BMIMA  87      45.052   5.129  41.141  1.00  0.00      A    H
ATOM   3034  H61 BMIMA  87      43.257   5.435  41.219  1.00  0.00      A    H
ATOM   3035  H62 BMIMA  87      44.527   6.361  42.107  1.00  0.00      A    H
ATOM   3046  N1  BMIMA  88      47.685  31.662  14.532  1.00  0.00      A    N
ATOM   3047  N11 BMIMA  88      49.059  30.076  14.115  1.00  0.00      A    N
ATOM   3048  C1  BMIMA  88      48.435  30.748  15.061  1.00  0.00      A    C
ATOM   3049  H1  BMIMA  88      48.460  30.570  16.114  1.00  0.00      A    H
ATOM   3050  C2  BMIMA  88      47.712  31.518  13.176  1.00  0.00      A    C
ATOM   3051  H2  BMIMA  88      47.144  32.117  12.498  1.00  0.00      A    H
ATOM   3052  C21 BMIMA  88      48.609  30.617  12.920  1.00  0.00      A    C
ATOM   3053  H21 BMIMA  88      49.045  30.294  11.999  1.00  0.00      A    H
ATOM   3054  C3  BMIMA  88      46.999  32.600  15.354  1.00  0.00      A    C
ATOM   3055  H3  BMIMA  88      45.957  32.626  15.070  1.00  0.00      A    H
ATOM   3056  H31 BMIMA  88      47.177  32.325  16.384  1.00  0.00      A    H
ATOM   3057  H32 BMIMA  88      47.361  33.574  15.062  1.00  0.00      A    H
ATOM   3058  C4  BMIMA  88      50.108  29.042  14.219  1.00  0.00      A    C
ATOM   3059  H4  BMIMA  88      50.827  29.375  14.954  1.00  0.00      A    H
ATOM   3060  H41 BMIMA  88      50.747  29.020  13.349  1.00  0.00      A    H
ATOM   3061  C5  BMIMA  88      49.534  27.695  14.639  1.00  0.00      A    C
ATOM   3062  H5  BMIMA  88      50.315  26.972  14.416  1.00  0.00      A    H
ATOM   3063  H51 BMIMA  88      49.627  27.651  15.721  1.00  0.00      A    H
ATOM   3064  C51 BMIMA  88      48.131  27.513  14.019  1.00  0.00      A    C
ATOM   3065  H52 BMIMA  88      47.531  28.280  14.501  1.00  0.00      A    H
ATOM   3066  H53 BMIMA  88      48.107  27.758  12.960  1.00  0.00      A    H
ATOM   3067  C6  BMIMA  88      47.425  26.212  14.277  1.00  0.00      A    C
ATOM   3068  H6  BMIMA  88      47.906  25.471  13.648  1.00  0.00      A    H
ATOM   3069  H61 BMIMA  88      47.578  25.873  15.295  1.00  0.00      A    H
ATOM   3070  H62 BMIMA  88      46.373  26.201  14.018  1.00  0.00      A    H
ATOM   3081  N1  BMIMA  89       7.109   6.987  38.526  1.00  0.00      A    N
ATOM   3082  N11 BMIMA  89       5.672   6.075  39.810  1.00  0.00      A    N
ATOM   3083  C1  BMIMA  89       6.826   6.685  39.735  1.00  0.00      A    C
ATOM   3084  H1  BMIMA  89       7.511   6.899  40.526  1.00  0.00      A    H
ATOM   3085  C2  BMIMA  89       5.952   6.797  37.788  1.00  0.00      A    C
ATOM   3086  H2  BMIMA  89       5.880   7.062  36.756  1.00  0.00      A    H
ATOM   3087  C21 BMIMA  89       5.029   6.264  38.578  1.00  0.00      A    C
ATOM   3088  H21 BMIMA  89       4.065   5.924  38.267  1.00  0.00      A    H
ATOM   3089  C3  BMIMA  89       8.335   7.656  38.095  1.00  0.00      A    C
ATOM   3090  H3  BMIMA  89       8.821   6.998  37.390  1.00  0.00      A    H
ATOM   3091  H31 BMIMA  89       8.096   8.592  37.612  1.00  0.00      A    H
ATOM   3092  H32 BMIMA  89       9.014   7.879  38.905  1.00  0.00      A    H
ATOM   3093  C4  BMIMA  89       5.035   5.514  41.018  1.00  0.00      A    C
ATOM   3094  H4  BMIMA  89       3.993   5.702  40.807  1.00  0.00      A    H
ATOM   3095  H41 BMIMA  89       5.478   5.927  41.913  1.00  0.00      A    H
ATOM   3096  C5  BMIMA  89       5.032   3.930  41.072  1.00  0.00      A    C
ATOM   3097  H5  BMIMA  89       4.906   3.611  42.104  1.00  0.00      A    H
ATOM   3098  H51 BMIMA  89       4.138   3.720  40.492  1.00  0.00      A    H
ATOM   3099  C51 BMIMA  89       6.208   3.195  40.573  1.00  0.00      A    C
ATOM   3100  H52 BMIMA  89       6.482   3.412  39.544  1.00  0.00      A    H
ATOM   3101  H53 BMIMA  89       7.046   3.358  41.247  1.00  0.00      A    H
ATOM   3102  C6  BMIMA  89       5.948   1.692  40.497  1.00  0.00      A    C
ATOM   3103  H6  BMIMA  89       5.557   1.304  41.431  1.00  0.00      A    H
ATOM   3104  H61 BMIMA  89       5.222   1.604  39.698  1.00  0.00      A    H
ATOM   3105  H62 BMIMA  89       6.830   1.119  40.234  1.00  0.00      A    H
ATOM   3116  N1  BMIMA  90      43.070  17.650  24.352  1.00  0.00      A    N
ATOM   3117  N11 BMIMA  90      42.237  17.604  26.381  1.00  0.00      A    N
ATOM   3118  C1  BMIMA  90      43.304  17.515  25.653  1.00  0.00      A    C
ATOM   3119  H1  BMIMA  90      44.230  17.211  26.092  1.00  0.00      A    H
ATOM   3120  C2  BMIMA  90      41.675  17.956  24.283  1.00  0.00      A    C
ATOM   3121  H2  BMIMA  90      41.294  18.177  23.310  1.00  0.00      A    H
ATOM   3122  C21 BMIMA  90      41.216  17.949  25.558  1.00  0.00      A    C
ATOM   3123  H21 BMIMA  90      40.192  18.164  25.772  1.00  0.00      A    H
ATOM   3124  C3  BMIMA  90      43.963  17.365  23.313  1.00  0.00      A    C
ATOM   3125  H3  BMIMA  90      44.822  16.782  23.611  1.00  0.00      A    H
ATOM   3126  H31 BMIMA  90      43.519  16.758  22.538  1.00  0.00      A    H
ATOM   3127  H32 BMIMA  90      44.152  18.352  22.918  1.00  0.00      A    H
ATOM   3128  C4  BMIMA  90      42.124  17.485  27.834  1.00  0.00      A    C
ATOM   3129  H4  BMIMA  90      41.636  18.362  28.231  1.00  0.00      A    H
ATOM   3130  H41 BMIMA  90      43.140  17.497  28.200  1.00  0.00      A    H
ATOM   3131  C5  BMIMA  90      41.411  16.202  28.195  1.00  0.00      A    C
ATOM   3132  H5  BMIMA  90      41.440  16.326  29.275  1.00  0.00      A    H
ATOM   3133  H51 BMIMA  90      40.416  16.404  27.807  1.00  0.00      A    H
ATOM   3134  C51 BMIMA  90      42.127  14.854  27.697  1.00  0.00      A    C
ATOM   3135  H52 BMIMA  90      41.822  14.556  26.698  1.00  0.00      A    H
ATOM   3136  H53 BMIMA  90      43.207  14.954  27.628  1.00  0.00      A    H
ATOM   3137  C6  BMIMA  90      41.966  13.695  28.652  1.00  0.00      A    C
ATOM   3138  H6  BMIMA  90      40.952  13.705  29.035  1.00  0.00      A    H
ATOM   3139  H61 BMIMA  90      42.214  12.716  28.258  1.00  0.00      A    H
ATOM   3140  H62 BMIMA  90      42.660  13.821  29.475  1.00  0.00      A    H
ATOM   3151  N1  BMIMA  91       5.276  46.446  17.690  1.00  0.00      A    N
ATOM   3152  N11 BMIMA  91       5.348  45.367  15.848  1.00  0.00      A    N
ATOM   3153  C1  BMIMA  91       4.794  45.414  17.033  1.00  0.00      A    C
ATOM   3154  H1  BMIMA  91       3.977  44.825  17.390  1.00  0.00      A    H
ATOM   3155  C2  BMIMA  91       6.113  47.171  16.855  1.00  0.00      A    C
ATOM   3156  H2  BMIMA  91       6.725  48.007  17.114  1.00  0.00      A    H
ATOM   3157  C21 BMIMA  91       6.119  46.513  15.697  1.00  0.00      A    C
ATOM   3158  H21 BMIMA  91       6.817  46.616  14.895  1.00  0.00      A    H
ATOM   3159  C3  BMIMA  91       4.852  46.770  19.039  1.00  0.00      A    C
ATOM   3160  H3  BMIMA  91       3.833  47.124  19.091  1.00  0.00      A    H
ATOM   3161  H31 BMIMA  91       5.031  45.864  19.599  1.00  0.00      A    H
ATOM   3162  H32 BMIMA  91       5.406  47.638  19.363  1.00  0.00      A    H
ATOM   3163  C4  BMIMA  91       5.181  44.226  14.894  1.00  0.00      A    C
ATOM   3164  H4  BMIMA  91       5.002  44.521  13.870  1.00  0.00      A    H
ATOM   3165  H41 BMIMA  91       4.249  43.791  15.223  1.00  0.00      A    H
ATOM   3166  C5  BMIMA  91       6.296  43.196  14.968  1.00  0.00      A    C
ATOM   3167  H5  BMIMA  91       6.119  42.544  15.820  1.00  0.00      A    H
ATOM   3168  H51 BMIMA  91       6.238  42.512  14.126  1.00  0.00      A    H
ATOM   3169  C51 BMIMA  91       7.671  43.771  14.907  1.00  0.00      A    C
ATOM   3170  H52 BMIMA  91       7.907  44.223  13.947  1.00  0.00      A    H
ATOM   3171  H53 BMIMA  91       7.751  44.364  15.814  1.00  0.00      A    H
ATOM   3172  C6  BMIMA  91       8.717  42.612  15.099  1.00  0.00      A    C
ATOM   3173  H6  BMIMA  91       9.726  43.000  15.180  1.00  0.00      A    H
ATOM   3174  H61 BMIMA  91       8.622  42.103  16.051  1.00  0.00      A    H
ATOM   3175  H62 BMIMA  91       8.653  41.857  14.324  1.00  0.00      A    H
ATOM   3186  N1  BMIMA  92      33.865  21.157  25.471  1.00  0.00      A    N
ATOM   3187  N11 BMIMA  92      34.993  22.656  24.372  1.00  0.00      A    N
ATOM   3188  C1  BMIMA  92      34.974  21.416  24.730  1.00  0.00      A    C
ATOM   3189  H1  BMIMA  92      35.778  20.717  24.644  1.00  0.00      A    H
ATOM   3190  C2  BMIMA  92      33.087  22.339  25.497  1.00  0.00      A    C
ATOM   3191  H2  BMIMA  92      32.190  22.450  26.066  1.00  0.00      A    H
ATOM   3192  C21 BMIMA  92      33.804  23.273  24.716  1.00  0.00      A    C
ATOM   3193  H21 BMIMA  92      33.728  24.327  24.562  1.00  0.00      A    H
ATOM   3194  C3  BMIMA  92      33.629  19.975  26.307  1.00  0.00      A    C
ATOM   3195  H3  BMIMA  92      32.618  19.619  26.174  1.00  0.00      A    H
ATOM   3196  H31 BMIMA  92      34.314  19.165  26.105  1.00  0.00      A    H
ATOM   3197  H32 BMIMA  92      33.824  20.200  27.345  1.00  0.00      A    H
ATOM   3198  C4  BMIMA  92      36.017  23.394  23.706  1.00  0.00      A    C
ATOM   3199  H4  BMIMA  92      36.949  22.857  23.802  1.00  0.00      A    H
ATOM   3200  H41 BMIMA  92      36.167  24.295  24.282  1.00  0.00      A    H
ATOM   3201  C5  BMIMA  92      35.593  23.843  22.293  1.00  0.00      A    C
ATOM   3202  H5  BMIMA  92      35.916  23.048  21.625  1.00  0.00      A    H
ATOM   3203  H51 BMIMA  92      34.508  23.894  22.255  1.00  0.00      A    H
ATOM   3204  C51 BMIMA  92      36.222  25.179  22.005  1.00  0.00      A    C
ATOM   3205  H52 BMIMA  92      35.735  25.899  22.657  1.00  0.00      A    H
ATOM   3206  H53 BMIMA  92      37.266  25.089  22.294  1.00  0.00      A    H
ATOM   3207  C6  BMIMA  92      36.073  25.578  20.525  1.00  0.00      A    C
ATOM   3208  H6  BMIMA  92      36.603  24.937  19.830  1.00  0.00      A    H
ATOM   3209  H61 BMIMA  92      35.018  25.596  20.278  1.00  0.00      A    H
ATOM   3210  H62 BMIMA  92      36.412  26.604  20.443  1.00  0.00      A    H
ATOM   3221  N1  BMIMA  93      49.379  25.375  30.106  1.00  0.00      A    N
ATOM   3222  N11 BMIMA  93      49.773  24.725  28.155  1.00  0.00      A    N
ATOM   3223  C1  BMIMA  93      48.824  25.206  28.918  1.00  0.00      A    C
ATOM   3224  H1  BMIMA  93      47.829  25.437  28.604  1.00  0.00      A    H
ATOM   3225  C2  BMIMA  93      50.683  24.979  30.089  1.00  0.00      A    C
ATOM   3226  H2  BMIMA  93      51.345  24.996  30.927  1.00  0.00      A    H
ATOM   3227  C21 BMIMA  93      50.948  24.526  28.865  1.00  0.00      A    C
ATOM   3228  H21 BMIMA  93      51.848  24.131  28.448  1.00  0.00      A    H
ATOM   3229  C3  BMIMA  93      48.783  26.010  31.290  1.00  0.00      A    C
ATOM   3230  H3  BMIMA  93      49.452  26.776  31.653  1.00  0.00      A    H
ATOM   3231  H31 BMIMA  93      47.793  26.360  31.038  1.00  0.00      A    H
ATOM   3232  H32 BMIMA  93      48.680  25.227  32.027  1.00  0.00      A    H
ATOM   3233  C4  BMIMA  93      49.589  24.553  26.698  1.00  0.00      A    C
ATOM   3234  H4  BMIMA  93      48.642  24.152  26.368  1.00  0.00      A    H
ATOM   3235  H41 BMIMA  93      50.464  24.126  26.232  1.00  0.00      A    H
ATOM   3236  C5  BMIMA  93      49.542  25.910  26.038  1.00  0.00      A    C
ATOM   3237  H5  BMIMA  93      49.166  25.859  25.020  1.00  0.00      A    H
ATOM   3238  H51 BMIMA  93      48.891  26.624  26.536  1.00  0.00      A    H
ATOM   3239  C51 BMIMA  93      50.845  26.615  26.123  1.00  0.00      A    C
ATOM   3240  H52 BMIMA  93      51.076  26.863  27.156  1.00  0.00      A    H
ATOM   3241  H53 BMIMA  93      51.657  25.918  25.937  1.00  0.00      A    H
ATOM   3242  C6  BMIMA  93      50.976  27.851  25.240  1.00  0.00      A    C
ATOM   3243  H6  BMIMA  93      51.203  27.489  24.243  1.00  0.00      A    H
ATOM   3244  H61 BMIMA  93      50.055  28.412  25.345  1.00  0.00      A    H
ATOM   3245  H62 BMIMA  93      51.954  28.256  25.474  1.00  0.00      A    H
ATOM   3256  N1  BMIMA  94      16.359  37.607  42.983  1.00  0.00      A    N
ATOM   3257  N11 BMIMA  94      14.232  37.901  42.596  1.00  0.00      A    N
ATOM   3258  C1  BMIMA  94      15.212  38.037  43.463  1.00  0.00      A    C
ATOM   3259  H1  BMIMA  94      15.051  38.367  44.467  1.00  0.00      A    H
ATOM   3260  C2  BMIMA  94      16.157  37.411  41.630  1.00  0.00      A    C
ATOM   3261  H2  BMIMA  94      16.946  37.164  40.954  1.00  0.00      A    H
ATOM   3262  C21 BMIMA  94      14.852  37.613  41.414  1.00  0.00      A    C
ATOM   3263  H21 BMIMA  94      14.240  37.636  40.539  1.00  0.00      A    H
ATOM   3264  C3  BMIMA  94      17.565  37.254  43.731  1.00  0.00      A    C
ATOM   3265  H3  BMIMA  94      18.359  37.894  43.374  1.00  0.00      A    H
ATOM   3266  H31 BMIMA  94      17.342  37.404  44.776  1.00  0.00      A    H
ATOM   3267  H32 BMIMA  94      17.799  36.231  43.476  1.00  0.00      A    H
ATOM   3268  C4  BMIMA  94      12.804  38.243  42.717  1.00  0.00      A    C
ATOM   3269  H4  BMIMA  94      12.702  38.673  43.703  1.00  0.00      A    H
ATOM   3270  H41 BMIMA  94      12.220  37.360  42.506  1.00  0.00      A    H
ATOM   3271  C5  BMIMA  94      12.226  39.392  41.796  1.00  0.00      A    C
ATOM   3272  H5  BMIMA  94      12.997  40.137  41.614  1.00  0.00      A    H
ATOM   3273  H51 BMIMA  94      12.084  38.944  40.816  1.00  0.00      A    H
ATOM   3274  C51 BMIMA  94      10.927  39.962  42.348  1.00  0.00      A    C
ATOM   3275  H52 BMIMA  94      10.115  39.268  42.145  1.00  0.00      A    H
ATOM   3276  H53 BMIMA  94      11.030  40.146  43.415  1.00  0.00      A    H
ATOM   3277  C6  BMIMA  94      10.688  41.260  41.612  1.00  0.00      A    C
ATOM   3278  H6  BMIMA  94       9.775  41.813  41.801  1.00  0.00      A    H
ATOM   3279  H61 BMIMA  94      11.401  42.040  41.851  1.00  0.00      A    H
ATOM   3280  H62 BMIMA  94      10.748  41.036  40.553  1.00  0.00      A    H
ATOM   3291  N1  BMIMA  95       2.201  40.149  13.649  1.00  0.00      A    N
ATOM   3292  N11 BMIMA  95       2.675  39.781  11.611  1.00  0.00      A    N
ATOM   3293  C1  BMIMA  95       2.294  39.243  12.715  1.00  0.00      A    C
ATOM   3294  H1  BMIMA  95       2.040  38.206  12.761  1.00  0.00      A    H
ATOM   3295  C2  BMIMA  95       2.410  41.325  13.035  1.00  0.00      A    C
ATOM   3296  H2  BMIMA  95       2.209  42.198  13.618  1.00  0.00      A    H
ATOM   3297  C21 BMIMA  95       2.802  41.144  11.765  1.00  0.00      A    C
ATOM   3298  H21 BMIMA  95       3.118  41.844  11.023  1.00  0.00      A    H
ATOM   3299  C3  BMIMA  95       1.741  39.922  15.045  1.00  0.00      A    C
ATOM   3300  H3  BMIMA  95       1.911  38.863  15.167  1.00  0.00      A    H
ATOM   3301  H31 BMIMA  95       2.387  40.513  15.678  1.00  0.00      A    H
ATOM   3302  H32 BMIMA  95       0.760  40.239  15.367  1.00  0.00      A    H
ATOM   3303  C4  BMIMA  95       2.507  39.037  10.309  1.00  0.00      A    C
ATOM   3304  H4  BMIMA  95       2.003  39.654   9.581  1.00  0.00      A    H
ATOM   3305  H41 BMIMA  95       1.991  38.107  10.496  1.00  0.00      A    H
ATOM   3306  C5  BMIMA  95       3.847  38.516   9.758  1.00  0.00      A    C
ATOM   3307  H5  BMIMA  95       4.517  39.325   9.476  1.00  0.00      A    H
ATOM   3308  H51 BMIMA  95       4.254  38.095  10.674  1.00  0.00      A    H
ATOM   3309  C51 BMIMA  95       3.793  37.595   8.549  1.00  0.00      A    C
ATOM   3310  H52 BMIMA  95       3.255  36.743   8.959  1.00  0.00      A    H
ATOM   3311  H53 BMIMA  95       3.235  38.050   7.735  1.00  0.00      A    H
ATOM   3312  C6  BMIMA  95       5.187  37.271   8.043  1.00  0.00      A    C
ATOM   3313  H6  BMIMA  95       5.040  36.500   7.295  1.00  0.00      A    H
ATOM   3314  H61 BMIMA  95       5.714  38.115   7.612  1.00  0.00      A    H
ATOM   3315  H62 BMIMA  95       5.757  37.019   8.930  1.00  0.00      A    H
ATOM   3326  N1  BMIMA  96      31.541   4.047  26.988  1.00  0.00      A    N
ATOM   3327  N11 BMIMA  96      30.034   5.290  28.003  1.00  0.00      A    N
ATOM   3328  C1  BMIMA  96      30.936   4.300  28.156  1.00  0.00      A    C
ATOM   3329  H1  BMIMA  96      31.133   3.741  29.046  1.00  0.00      A    H
ATOM   3330  C2  BMIMA  96      31.064   4.934  26.042  1.00  0.00      A    C
ATOM   3331  H2  BMIMA  96      31.330   4.967  25.009  1.00  0.00      A    H
ATOM   3332  C21 BMIMA  96      30.186   5.730  26.678  1.00  0.00      A    C
ATOM   3333  H21 BMIMA  96      29.585   6.541  26.329  1.00  0.00      A    H
ATOM   3334  C3  BMIMA  96      32.376   2.922  26.587  1.00  0.00      A    C
ATOM   3335  H3  BMIMA  96      31.672   2.222  26.161  1.00  0.00      A    H
ATOM   3336  H31 BMIMA  96      33.170   3.272  25.944  1.00  0.00      A    H
ATOM   3337  H32 BMIMA  96      32.818   2.578  27.510  1.00  0.00      A    H
ATOM   3338  C4  BMIMA  96      28.990   5.791  28.927  1.00  0.00      A    C
ATOM   3339  H4  BMIMA  96      29.142   6.860  28.963  1.00  0.00      A    H
ATOM   3340  H41 BMIMA  96      29.370   5.367  29.845  1.00  0.00      A    H
ATOM   3341  C5  BMIMA  96      27.572   5.227  28.710  1.00  0.00      A    C
ATOM   3342  H5  BMIMA  96      27.033   5.730  29.509  1.00  0.00      A    H
ATOM   3343  H51 BMIMA  96      27.081   5.448  27.766  1.00  0.00      A    H
ATOM   3344  C51 BMIMA  96      27.549   3.784  29.178  1.00  0.00      A    C
ATOM   3345  H52 BMIMA  96      28.271   3.181  28.635  1.00  0.00      A    H
ATOM   3346  H53 BMIMA  96      27.846   3.789  30.224  1.00  0.00      A    H
ATOM   3347  C6  BMIMA  96      26.137   3.184  29.123  1.00  0.00      A    C
ATOM   3348  H6  BMIMA  96      25.366   3.825  29.532  1.00  0.00      A    H
ATOM   3349  H61 BMIMA  96      25.852   3.010  28.092  1.00  0.00      A    H
ATOM   3350  H62 BMIMA  96      26.144   2.223  29.625  1.00  0.00      A    H
ATOM   3361  N1  BMIMA  97      26.920  42.503  23.419  1.00  0.00      A    N
ATOM   3362  N11 BMIMA  97      25.696  41.890  21.811  1.00  0.00      A    N
ATOM   3363  C1  BMIMA  97      25.754  42.031  23.098  1.00  0.00      A    C
ATOM   3364  H1  BMIMA  97      25.009  41.740  23.808  1.00  0.00      A    H
ATOM   3365  C2  BMIMA  97      27.730  42.481  22.324  1.00  0.00      A    C
ATOM   3366  H2  BMIMA  97      28.761  42.759  22.324  1.00  0.00      A    H
ATOM   3367  C21 BMIMA  97      26.972  42.189  21.323  1.00  0.00      A    C
ATOM   3368  H21 BMIMA  97      27.202  42.054  20.289  1.00  0.00      A    H
ATOM   3369  C3  BMIMA  97      27.351  42.735  24.821  1.00  0.00      A    C
ATOM   3370  H3  BMIMA  97      28.011  43.584  24.922  1.00  0.00      A    H
ATOM   3371  H31 BMIMA  97      26.451  42.933  25.385  1.00  0.00      A    H
ATOM   3372  H32 BMIMA  97      27.807  41.854  25.248  1.00  0.00      A    H
ATOM   3373  C4  BMIMA  97      24.593  41.333  20.963  1.00  0.00      A    C
ATOM   3374  H4  BMIMA  97      24.338  41.894  20.076  1.00  0.00      A    H
ATOM   3375  H41 BMIMA  97      23.732  41.507  21.592  1.00  0.00      A    H
ATOM   3376  C5  BMIMA  97      24.704  39.853  20.576  1.00  0.00      A    C
ATOM   3377  H5  BMIMA  97      23.738  39.463  20.265  1.00  0.00      A    H
ATOM   3378  H51 BMIMA  97      25.307  39.984  19.682  1.00  0.00      A    H
ATOM   3379  C51 BMIMA  97      25.171  38.983  21.749  1.00  0.00      A    C
ATOM   3380  H52 BMIMA  97      26.220  39.175  21.961  1.00  0.00      A    H
ATOM   3381  H53 BMIMA  97      24.493  39.299  22.537  1.00  0.00      A    H
ATOM   3382  C6  BMIMA  97      25.027  37.432  21.526  1.00  0.00      A    C
ATOM   3383  H6  BMIMA  97      25.261  36.965  22.476  1.00  0.00      A    H
ATOM   3384  H61 BMIMA  97      24.033  37.183  21.174  1.00  0.00      A    H
ATOM   3385  H62 BMIMA  97      25.780  37.018  20.864  1.00  0.00      A    H
ATOM   3396  N1  BMIMA  98      19.685  41.962   2.823  1.00  0.00      A    N
ATOM   3397  N11 BMIMA  98      19.651  39.976   3.700  1.00  0.00      A    N
ATOM   3398  C1  BMIMA  98      20.003  41.206   3.857  1.00  0.00      A    C
ATOM   3399  H1  BMIMA  98      20.534  41.515   4.733  1.00  0.00      A    H
ATOM   3400  C2  BMIMA  98      19.134  41.065   1.925  1.00  0.00      A    C
ATOM   3401  H2  BMIMA  98      18.924  41.318   0.909  1.00  0.00      A    H
ATOM   3402  C21 BMIMA  98      19.000  39.884   2.534  1.00  0.00      A    C
ATOM   3403  H21 BMIMA  98      18.631  38.985   2.090  1.00  0.00      A    H
ATOM   3404  C3  BMIMA  98      20.048  43.333   2.486  1.00  0.00      A    C
ATOM   3405  H3  BMIMA  98      19.314  43.785   1.837  1.00  0.00      A    H
ATOM   3406  H31 BMIMA  98      20.032  43.791   3.464  1.00  0.00      A    H
ATOM   3407  H32 BMIMA  98      21.025  43.299   2.027  1.00  0.00      A    H
ATOM   3408  C4  BMIMA  98      20.070  38.907   4.669  1.00  0.00      A    C
ATOM   3409  H4  BMIMA  98      19.472  39.056   5.557  1.00  0.00      A    H
ATOM   3410  H41 BMIMA  98      21.060  39.143   5.031  1.00  0.00      A    H
ATOM   3411  C5  BMIMA  98      19.964  37.460   4.224  1.00  0.00      A    C
ATOM   3412  H5  BMIMA  98      19.542  36.921   5.068  1.00  0.00      A    H
ATOM   3413  H51 BMIMA  98      19.198  37.385   3.457  1.00  0.00      A    H
ATOM   3414  C51 BMIMA  98      21.265  36.797   3.620  1.00  0.00      A    C
ATOM   3415  H52 BMIMA  98      21.454  37.061   2.582  1.00  0.00      A    H
ATOM   3416  H53 BMIMA  98      22.123  37.090   4.219  1.00  0.00      A    H
ATOM   3417  C6  BMIMA  98      21.106  35.298   3.693  1.00  0.00      A    C
ATOM   3418  H6  BMIMA  98      21.260  34.987   4.720  1.00  0.00      A    H
ATOM   3419  H61 BMIMA  98      20.089  35.056   3.405  1.00  0.00      A    H
ATOM   3420  H62 BMIMA  98      21.839  34.759   3.105  1.00  0.00      A    H
ATOM   3431  N1  BMIMA  99      11.531  13.637  41.570  1.00  0.00      A    N
ATOM   3432  N11 BMIMA  99      10.976  14.335  43.540  1.00  0.00      A    N
ATOM   3433  C1  BMIMA  99      11.798  14.514  42.513  1.00  0.00      A    C
ATOM   3434  H1  BMIMA  99      12.367  15.413  42.404  1.00  0.00      A    H
ATOM   3435  C2  BMIMA  99      10.614  12.736  42.065  1.00  0.00      A    C
ATOM   3436  H2  BMIMA  99      10.288  11.865  41.539  1.00  0.00      A    H
ATOM   3437  C21 BMIMA  99      10.385  13.126  43.358  1.00  0.00      A    C
ATOM   3438  H21 BMIMA  99       9.761  12.642  44.077  1.00  0.00      A    H
ATOM   3439  C3  BMIMA  99      12.046  13.498  40.238  1.00  0.00      A    C
ATOM   3440  H3  BMIMA  99      12.681  14.340  40.004  1.00  0.00      A    H
ATOM   3441  H31 BMIMA  99      12.658  12.607  40.233  1.00  0.00      A    H
ATOM   3442  H32 BMIMA  99      11.192  13.489  39.578  1.00  0.00      A    H
ATOM   3443  C4  BMIMA  99      10.797  15.121  44.792  1.00  0.00      A    C
ATOM   3444  H4  BMIMA  99      11.575  15.846  44.980  1.00  0.00      A    H
ATOM   3445  H41 BMIMA  99      10.828  14.429  45.621  1.00  0.00      A    H
ATOM   3446  C5  BMIMA  99       9.435  15.720  44.924  1.00  0.00      A    C
ATOM   3447  H5  BMIMA  99       8.825  15.501  44.052  1.00  0.00      A    H
ATOM   3448  H51 BMIMA  99       9.045  15.289  45.843  1.00  0.00      A    H
ATOM   3449  C51 BMIMA  99       9.354  17.240  45.084  1.00  0.00      A    C
ATOM   3450  H52 BMIMA  99       8.284  17.427  45.095  1.00  0.00      A    H
ATOM   3451  H53 BMIMA  99       9.907  17.633  45.934  1.00  0.00      A    H
ATOM   3452  C6  BMIMA  99       9.851  17.864  43.787  1.00  0.00      A    C
ATOM   3453  H6  BMIMA  99      10.179  18.886  43.940  1.00  0.00      A    H
ATOM   3454  H61 BMIMA  99      10.649  17.357  43.256  1.00  0.00      A    H
ATOM   3455  H62 BMIMA  99       9.049  17.990  43.069  1.00  0.00      A    H
ATOM   3466  N1  BMIMA 100      10.194  37.340  17.975  1.00  0.00      A    N
ATOM   3467  N11 BMIMA 100      10.268  37.191  15.809  1.00  0.00      A    N
ATOM   3468  C1  BMIMA 100       9.499  37.278  16.861  1.00  0.00      A    C
ATOM   3469  H1  BMIMA 100       8.431  37.326  16.833  1.00  0.00      A    H
ATOM   3470  C2  BMIMA 100      11.469  37.048  17.575  1.00  0.00      A    C
ATOM   3471  H2  BMIMA 100      12.197  37.054  18.356  1.00  0.00      A    H
ATOM   3472  C21 BMIMA 100      11.548  37.092  16.281  1.00  0.00      A    C
ATOM   3473  H21 BMIMA 100      12.447  37.044  15.706  1.00  0.00      A    H
ATOM   3474  C3  BMIMA 100       9.614  37.339  19.389  1.00  0.00      A    C
ATOM   3475  H3  BMIMA 100       8.537  37.382  19.328  1.00  0.00      A    H
ATOM   3476  H31 BMIMA 100       9.795  36.377  19.845  1.00  0.00      A    H
ATOM   3477  H32 BMIMA 100       9.906  38.163  20.024  1.00  0.00      A    H
ATOM   3478  C4  BMIMA 100       9.854  37.215  14.397  1.00  0.00      A    C
ATOM   3479  H4  BMIMA 100       8.807  36.956  14.349  1.00  0.00      A    H
ATOM   3480  H41 BMIMA 100      10.435  36.484  13.855  1.00  0.00      A    H
ATOM   3481  C5  BMIMA 100      10.075  38.471  13.551  1.00  0.00      A    C
ATOM   3482  H5  BMIMA 100      10.308  38.260  12.510  1.00  0.00      A    H
ATOM   3483  H51 BMIMA 100       9.264  39.187  13.655  1.00  0.00      A    H
ATOM   3484  C51 BMIMA 100      11.276  39.238  14.109  1.00  0.00      A    C
ATOM   3485  H52 BMIMA 100      11.149  39.553  15.142  1.00  0.00      A    H
ATOM   3486  H53 BMIMA 100      12.152  38.595  14.106  1.00  0.00      A    H
ATOM   3487  C6  BMIMA 100      11.571  40.455  13.244  1.00  0.00      A    C
ATOM   3488  H6  BMIMA 100      10.695  41.092  13.225  1.00  0.00      A    H
ATOM   3489  H61 BMIMA 100      12.244  41.064  13.837  1.00  0.00      A    H
ATOM   3490  H62 BMIMA 100      12.044  40.267  12.286  1.00  0.00      A    H
ATOM   3501  N1  BMIMA 101      15.405  44.839  40.462  1.00  0.00      A    N
ATOM   3502  N11 BMIMA 101      17.271  44.279  41.318  1.00  0.00      A    N
ATOM   3503  C1  BMIMA 101      16.282  45.120  41.382  1.00  0.00      A    C
ATOM   3504  H1  BMIMA 101      16.167  45.879  42.126  1.00  0.00      A    H
ATOM   3505  C2  BMIMA 101      15.857  43.724  39.754  1.00  0.00      A    C
ATOM   3506  H2  BMIMA 101      15.167  43.270  39.076  1.00  0.00      A    H
ATOM   3507  C21 BMIMA 101      17.050  43.373  40.209  1.00  0.00      A    C
ATOM   3508  H21 BMIMA 101      17.678  42.550  39.945  1.00  0.00      A    H
ATOM   3509  C3  BMIMA 101      14.035  45.465  40.411  1.00  0.00      A    C
ATOM   3510  H3  BMIMA 101      14.144  46.529  40.567  1.00  0.00      A    H
ATOM   3511  H31 BMIMA 101      13.634  45.214  39.441  1.00  0.00      A    H
ATOM   3512  H32 BMIMA 101      13.412  44.979  41.147  1.00  0.00      A    H
ATOM   3513  C4  BMIMA 101      18.350  44.223  42.296  1.00  0.00      A    C
ATOM   3514  H4  BMIMA 101      18.680  43.205  42.439  1.00  0.00      A    H
ATOM   3515  H41 BMIMA 101      17.828  44.453  43.214  1.00  0.00      A    H
ATOM   3516  C5  BMIMA 101      19.546  45.160  41.887  1.00  0.00      A    C
ATOM   3517  H5  BMIMA 101      19.838  45.917  42.609  1.00  0.00      A    H
ATOM   3518  H51 BMIMA 101      20.474  44.596  41.842  1.00  0.00      A    H
ATOM   3519  C51 BMIMA 101      19.381  45.897  40.514  1.00  0.00      A    C
ATOM   3520  H52 BMIMA 101      19.476  45.127  39.753  1.00  0.00      A    H
ATOM   3521  H53 BMIMA 101      18.490  46.500  40.357  1.00  0.00      A    H
ATOM   3522  C6  BMIMA 101      20.528  46.888  40.332  1.00  0.00      A    C
ATOM   3523  H6  BMIMA 101      20.527  47.338  39.346  1.00  0.00      A    H
ATOM   3524  H61 BMIMA 101      20.692  47.690  41.043  1.00  0.00      A    H
ATOM   3525  H62 BMIMA 101      21.502  46.429  40.454  1.00  0.00      A    H
ATOM   3536  N1  BMIMA 102      44.389   4.313  12.945  1.00  0.00      A    N
ATOM   3537  N11 BMIMA 102      46.439   4.093  13.463  1.00  0.00      A    N
ATOM   3538  C1  BMIMA 102      45.305   3.499  13.431  1.00  0.00      A    C
ATOM   3539  H1  BMIMA 102      45.109   2.503  13.763  1.00  0.00      A    H
ATOM   3540  C2  BMIMA 102      44.952   5.618  12.836  1.00  0.00      A    C
ATOM   3541  H2  BMIMA 102      44.339   6.482  12.701  1.00  0.00      A    H
ATOM   3542  C21 BMIMA 102      46.289   5.442  13.140  1.00  0.00      A    C
ATOM   3543  H21 BMIMA 102      47.065   6.169  13.234  1.00  0.00      A    H
ATOM   3544  C3  BMIMA 102      42.928   4.061  12.880  1.00  0.00      A    C
ATOM   3545  H3  BMIMA 102      42.609   4.965  12.384  1.00  0.00      A    H
ATOM   3546  H31 BMIMA 102      42.638   3.160  12.360  1.00  0.00      A    H
ATOM   3547  H32 BMIMA 102      42.555   4.041  13.893  1.00  0.00      A    H
ATOM   3548  C4  BMIMA 102      47.731   3.593  13.868  1.00  0.00      A    C
ATOM   3549  H4  BMIMA 102      47.506   2.739  14.490  1.00  0.00      A    H
ATOM   3550  H41 BMIMA 102      48.391   4.299  14.349  1.00  0.00      A    H
ATOM   3551  C5  BMIMA 102      48.478   3.057  12.618  1.00  0.00      A    C
ATOM   3552  H5  BMIMA 102      48.120   2.096  12.259  1.00  0.00      A    H
ATOM   3553  H51 BMIMA 102      48.198   3.811  11.886  1.00  0.00      A    H
ATOM   3554  C51 BMIMA 102      50.049   2.981  12.689  1.00  0.00      A    C
ATOM   3555  H52 BMIMA 102      50.406   3.966  12.979  1.00  0.00      A    H
ATOM   3556  H53 BMIMA 102      50.418   2.269  13.423  1.00  0.00      A    H
ATOM   3557  C6  BMIMA 102      50.642   2.582  11.375  1.00  0.00      A    C
ATOM   3558  H6  BMIMA 102      51.725   2.562  11.416  1.00  0.00      A    H
ATOM   3559  H61 BMIMA 102      50.232   1.621  11.088  1.00  0.00      A    H
ATOM   3560  H62 BMIMA 102      50.390   3.294  10.598  1.00  0.00      A    H
ATOM   3571  N1  BMIMA 103      33.373  31.620  14.459  1.00  0.00      A    N
ATOM   3572  N11 BMIMA 103      32.965  29.567  14.047  1.00  0.00      A    N
ATOM   3573  C1  BMIMA 103      32.639  30.776  13.764  1.00  0.00      A    C
ATOM   3574  H1  BMIMA 103      31.882  31.030  13.054  1.00  0.00      A    H
ATOM   3575  C2  BMIMA 103      34.181  30.897  15.293  1.00  0.00      A    C
ATOM   3576  H2  BMIMA 103      34.844  31.431  15.938  1.00  0.00      A    H
ATOM   3577  C21 BMIMA 103      33.944  29.602  15.043  1.00  0.00      A    C
ATOM   3578  H21 BMIMA 103      34.342  28.744  15.539  1.00  0.00      A    H
ATOM   3579  C3  BMIMA 103      33.320  33.096  14.401  1.00  0.00      A    C
ATOM   3580  H3  BMIMA 103      33.264  33.433  15.425  1.00  0.00      A    H
ATOM   3581  H31 BMIMA 103      34.195  33.563  13.973  1.00  0.00      A    H
ATOM   3582  H32 BMIMA 103      32.462  33.434  13.839  1.00  0.00      A    H
ATOM   3583  C4  BMIMA 103      32.331  28.305  13.575  1.00  0.00      A    C
ATOM   3584  H4  BMIMA 103      32.998  27.691  12.987  1.00  0.00      A    H
ATOM   3585  H41 BMIMA 103      31.520  28.564  12.912  1.00  0.00      A    H
ATOM   3586  C5  BMIMA 103      31.816  27.527  14.800  1.00  0.00      A    C
ATOM   3587  H5  BMIMA 103      32.515  26.839  15.268  1.00  0.00      A    H
ATOM   3588  H51 BMIMA 103      31.457  28.293  15.483  1.00  0.00      A    H
ATOM   3589  C51 BMIMA 103      30.589  26.683  14.529  1.00  0.00      A    C
ATOM   3590  H52 BMIMA 103      29.765  27.391  14.480  1.00  0.00      A    H
ATOM   3591  H53 BMIMA 103      30.703  26.186  13.568  1.00  0.00      A    H
ATOM   3592  C6  BMIMA 103      30.277  25.639  15.578  1.00  0.00      A    C
ATOM   3593  H6  BMIMA 103      29.361  25.066  15.492  1.00  0.00      A    H
ATOM   3594  H61 BMIMA 103      31.034  24.863  15.554  1.00  0.00      A    H
ATOM   3595  H62 BMIMA 103      30.267  26.168  16.524  1.00  0.00      A    H
ATOM   3606  N1  BMIMA 104      27.373  17.259  12.075  1.00  0.00      A    N
ATOM   3607  N11 BMIMA 104      28.911  18.788  12.348  1.00  0.00      A    N
ATOM   3608  C1  BMIMA 104      27.834  18.223  12.856  1.00  0.00      A    C
ATOM   3609  H1  BMIMA 104      27.507  18.356  13.865  1.00  0.00      A    H
ATOM   3610  C2  BMIMA 104      28.185  17.278  10.938  1.00  0.00      A    C
ATOM   3611  H2  BMIMA 104      28.014  16.575  10.152  1.00  0.00      A    H
ATOM   3612  C21 BMIMA 104      29.098  18.267  11.048  1.00  0.00      A    C
ATOM   3613  H21 BMIMA 104      29.905  18.457  10.374  1.00  0.00      A    H
ATOM   3614  C3  BMIMA 104      26.268  16.328  12.296  1.00  0.00      A    C
ATOM   3615  H3  BMIMA 104      25.578  16.858  12.936  1.00  0.00      A    H
ATOM   3616  H31 BMIMA 104      25.630  16.067  11.464  1.00  0.00      A    H
ATOM   3617  H32 BMIMA 104      26.639  15.409  12.726  1.00  0.00      A    H
ATOM   3618  C4  BMIMA 104      29.741  19.865  12.985  1.00  0.00      A    C
ATOM   3619  H4  BMIMA 104      30.762  19.536  13.108  1.00  0.00      A    H
ATOM   3620  H41 BMIMA 104      29.171  20.092  13.874  1.00  0.00      A    H
ATOM   3621  C5  BMIMA 104      29.866  21.184  12.198  1.00  0.00      A    C
ATOM   3622  H5  BMIMA 104      30.691  21.027  11.507  1.00  0.00      A    H
ATOM   3623  H51 BMIMA 104      28.863  21.308  11.797  1.00  0.00      A    H
ATOM   3624  C51 BMIMA 104      30.169  22.433  13.046  1.00  0.00      A    C
ATOM   3625  H52 BMIMA 104      29.420  22.712  13.783  1.00  0.00      A    H
ATOM   3626  H53 BMIMA 104      31.068  22.216  13.617  1.00  0.00      A    H
ATOM   3627  C6  BMIMA 104      30.415  23.636  12.059  1.00  0.00      A    C
ATOM   3628  H6  BMIMA 104      29.511  23.811  11.487  1.00  0.00      A    H
ATOM   3629  H61 BMIMA 104      30.812  24.554  12.477  1.00  0.00      A    H
ATOM   3630  H62 BMIMA 104      31.063  23.391  11.225  1.00  0.00      A    H
ATOM   3641  N1  BMIMA 105      26.850  30.670  21.518  1.00  0.00      A    N
ATOM   3642  N11 BMIMA 105      27.908  32.344  22.419  1.00  0.00      A    N
ATOM   3643  C1  BMIMA 105      28.027  31.130  21.884  1.00  0.00      A    C
ATOM   3644  H1  BMIMA 105      28.915  30.542  21.790  1.00  0.00      A    H
ATOM   3645  C2  BMIMA 105      25.948  31.657  21.827  1.00  0.00      A    C
ATOM   3646  H2  BMIMA 105      24.917  31.558  21.564  1.00  0.00      A    H
ATOM   3647  C21 BMIMA 105      26.561  32.708  22.407  1.00  0.00      A    C
ATOM   3648  H21 BMIMA 105      26.113  33.602  22.781  1.00  0.00      A    H
ATOM   3649  C3  BMIMA 105      26.523  29.407  20.799  1.00  0.00      A    C
ATOM   3650  H3  BMIMA 105      25.869  29.674  19.982  1.00  0.00      A    H
ATOM   3651  H31 BMIMA 105      27.358  29.040  20.221  1.00  0.00      A    H
ATOM   3652  H32 BMIMA 105      25.986  28.730  21.448  1.00  0.00      A    H
ATOM   3653  C4  BMIMA 105      29.022  33.172  22.940  1.00  0.00      A    C
ATOM   3654  H4  BMIMA 105      29.786  32.462  23.222  1.00  0.00      A    H
ATOM   3655  H41 BMIMA 105      28.663  33.712  23.804  1.00  0.00      A    H
ATOM   3656  C5  BMIMA 105      29.601  34.025  21.855  1.00  0.00      A    C
ATOM   3657  H5  BMIMA 105      29.793  35.011  22.271  1.00  0.00      A    H
ATOM   3658  H51 BMIMA 105      30.545  33.568  21.568  1.00  0.00      A    H
ATOM   3659  C51 BMIMA 105      28.746  34.148  20.600  1.00  0.00      A    C
ATOM   3660  H52 BMIMA 105      28.733  33.196  20.074  1.00  0.00      A    H
ATOM   3661  H53 BMIMA 105      27.749  34.528  20.803  1.00  0.00      A    H
ATOM   3662  C6  BMIMA 105      29.471  34.947  19.528  1.00  0.00      A    C
ATOM   3663  H6  BMIMA 105      30.118  34.309  18.938  1.00  0.00      A    H
ATOM   3664  H61 BMIMA 105      28.747  35.301  18.803  1.00  0.00      A    H
ATOM   3665  H62 BMIMA 105      29.981  35.836  19.881  1.00  0.00      A    H
ATOM   3676  N1  BMIMA 106      47.107  18.698  18.237  1.00  0.00      A    N
ATOM   3677  N11 BMIMA 106      48.132  17.577  19.780  1.00  0.00      A    N
ATOM   3678  C1  BMIMA 106      47.067  18.255  19.449  1.00  0.00      A    C
ATOM   3679  H1  BMIMA 106      46.201  18.477  20.036  1.00  0.00      A    H
ATOM   3680  C2  BMIMA 106      48.320  18.302  17.778  1.00  0.00      A    C
ATOM   3681  H2  BMIMA 106      48.580  18.553  16.773  1.00  0.00      A    H
ATOM   3682  C21 BMIMA 106      48.989  17.579  18.697  1.00  0.00      A    C
ATOM   3683  H21 BMIMA 106      49.949  17.111  18.690  1.00  0.00      A    H
ATOM   3684  C3  BMIMA 106      46.107  19.471  17.546  1.00  0.00      A    C
ATOM   3685  H3  BMIMA 106      45.405  18.743  17.168  1.00  0.00      A    H
ATOM   3686  H31 BMIMA 106      45.673  20.194  18.220  1.00  0.00      A    H
ATOM   3687  H32 BMIMA 106      46.537  19.891  16.649  1.00  0.00      A    H
ATOM   3688  C4  BMIMA 106      48.460  17.019  21.102  1.00  0.00      A    C
ATOM   3689  H4  BMIMA 106      47.593  17.265  21.697  1.00  0.00      A    H
ATOM   3690  H41 BMIMA 106      49.363  17.439  21.518  1.00  0.00      A    H
ATOM   3691  C5  BMIMA 106      48.632  15.500  21.116  1.00  0.00      A    C
ATOM   3692  H5  BMIMA 106      47.938  15.061  20.404  1.00  0.00      A    H
ATOM   3693  H51 BMIMA 106      49.638  15.326  20.743  1.00  0.00      A    H
ATOM   3694  C51 BMIMA 106      48.385  15.004  22.544  1.00  0.00      A    C
ATOM   3695  H52 BMIMA 106      49.350  15.138  23.026  1.00  0.00      A    H
ATOM   3696  H53 BMIMA 106      47.692  15.610  23.120  1.00  0.00      A    H
ATOM   3697  C6  BMIMA 106      48.006  13.546  22.592  1.00  0.00      A    C
ATOM   3698  H6  BMIMA 106      48.818  12.941  22.205  1.00  0.00      A    H
ATOM   3699  H61 BMIMA 106      47.763  13.160  23.576  1.00  0.00      A    H
ATOM   3700  H62 BMIMA 106      47.127  13.251  22.030  1.00  0.00      A    H
ATOM   3711  N1  BMIMA 107      35.000  48.350  18.201  1.00  0.00      A    N
ATOM   3712  N11 BMIMA 107      36.983  48.318  17.384  1.00  0.00      A    N
ATOM   3713  C1  BMIMA 107      35.683  48.282  17.092  1.00  0.00      A    C
ATOM   3714  H1  BMIMA 107      35.344  48.470  16.096  1.00  0.00      A    H
ATOM   3715  C2  BMIMA 107      35.829  47.854  19.168  1.00  0.00      A    C
ATOM   3716  H2  BMIMA 107      35.438  47.538  20.111  1.00  0.00      A    H
ATOM   3717  C21 BMIMA 107      37.002  47.873  18.688  1.00  0.00      A    C
ATOM   3718  H21 BMIMA 107      37.969  47.610  19.058  1.00  0.00      A    H
ATOM   3719  C3  BMIMA 107      33.546  48.542  18.282  1.00  0.00      A    C
ATOM   3720  H3  BMIMA 107      33.316  49.143  19.149  1.00  0.00      A    H
ATOM   3721  H31 BMIMA 107      33.081  48.889  17.371  1.00  0.00      A    H
ATOM   3722  H32 BMIMA 107      33.101  47.588  18.523  1.00  0.00      A    H
ATOM   3723  C4  BMIMA 107      38.194  48.590  16.502  1.00  0.00      A    C
ATOM   3724  H4  BMIMA 107      39.027  48.572  17.190  1.00  0.00      A    H
ATOM   3725  H41 BMIMA 107      38.131  49.616  16.171  1.00  0.00      A    H
ATOM   3726  C5  BMIMA 107      38.436  47.572  15.377  1.00  0.00      A    C
ATOM   3727  H5  BMIMA 107      37.691  47.759  14.608  1.00  0.00      A    H
ATOM   3728  H51 BMIMA 107      39.424  47.841  15.012  1.00  0.00      A    H
ATOM   3729  C51 BMIMA 107      38.393  46.106  15.824  1.00  0.00      A    C
ATOM   3730  H52 BMIMA 107      39.322  45.857  16.330  1.00  0.00      A    H
ATOM   3731  H53 BMIMA 107      37.483  45.801  16.334  1.00  0.00      A    H
ATOM   3732  C6  BMIMA 107      38.388  45.173  14.568  1.00  0.00      A    C
ATOM   3733  H6  BMIMA 107      37.751  45.620  13.814  1.00  0.00      A    H
ATOM   3734  H61 BMIMA 107      39.347  45.165  14.063  1.00  0.00      A    H
ATOM   3735  H62 BMIMA 107      37.917  44.238  14.851  1.00  0.00      A    H
ATOM   3746  N1  BMIMA 108      44.335   5.025  26.195  1.00  0.00      A    N
ATOM   3747  N11 BMIMA 108      43.476   5.039  28.177  1.00  0.00      A    N
ATOM   3748  C1  BMIMA 108      43.340   5.506  26.916  1.00  0.00      A    C
ATOM   3749  H1  BMIMA 108      42.618   6.225  26.593  1.00  0.00      A    H
ATOM   3750  C2  BMIMA 108      44.886   4.008  26.859  1.00  0.00      A    C
ATOM   3751  H2  BMIMA 108      45.707   3.426  26.502  1.00  0.00      A    H
ATOM   3752  C21 BMIMA 108      44.425   4.055  28.114  1.00  0.00      A    C
ATOM   3753  H21 BMIMA 108      44.761   3.558  28.998  1.00  0.00      A    H
ATOM   3754  C3  BMIMA 108      44.665   5.368  24.808  1.00  0.00      A    C
ATOM   3755  H3  BMIMA 108      44.411   6.412  24.699  1.00  0.00      A    H
ATOM   3756  H31 BMIMA 108      45.742   5.315  24.745  1.00  0.00      A    H
ATOM   3757  H32 BMIMA 108      44.322   4.700  24.032  1.00  0.00      A    H
ATOM   3758  C4  BMIMA 108      42.708   5.330  29.418  1.00  0.00      A    C
ATOM   3759  H4  BMIMA 108      42.518   4.379  29.893  1.00  0.00      A    H
ATOM   3760  H41 BMIMA 108      41.737   5.679  29.098  1.00  0.00      A    H
ATOM   3761  C5  BMIMA 108      43.385   6.362  30.408  1.00  0.00      A    C
ATOM   3762  H5  BMIMA 108      43.703   7.226  29.829  1.00  0.00      A    H
ATOM   3763  H51 BMIMA 108      42.623   6.525  31.165  1.00  0.00      A    H
ATOM   3764  C51 BMIMA 108      44.656   5.869  31.181  1.00  0.00      A    C
ATOM   3765  H52 BMIMA 108      44.598   4.810  31.418  1.00  0.00      A    H
ATOM   3766  H53 BMIMA 108      45.553   6.125  30.623  1.00  0.00      A    H
ATOM   3767  C6  BMIMA 108      44.790   6.653  32.528  1.00  0.00      A    C
ATOM   3768  H6  BMIMA 108      45.665   6.413  33.122  1.00  0.00      A    H
ATOM   3769  H61 BMIMA 108      44.886   7.714  32.327  1.00  0.00      A    H
ATOM   3770  H62 BMIMA 108      43.925   6.505  33.165  1.00  0.00      A    H
ATOM   3781  N1  BMIMA 109       1.769  42.288  43.259  1.00  0.00      A    N
ATOM   3782  N11 BMIMA 109       1.032  44.150  44.026  1.00  0.00      A    N
ATOM   3783  C1  BMIMA 109       2.095  43.533  43.567  1.00  0.00      A    C
ATOM   3784  H1  BMIMA 109       3.083  43.930  43.658  1.00  0.00      A    H
ATOM   3785  C2  BMIMA 109       0.437  42.048  43.458  1.00  0.00      A    C
ATOM   3786  H2  BMIMA 109       0.013  41.074  43.346  1.00  0.00      A    H
ATOM   3787  C21 BMIMA 109      -0.029  43.266  44.005  1.00  0.00      A    C
ATOM   3788  H21 BMIMA 109      -0.962  43.528  44.454  1.00  0.00      A    H
ATOM   3789  C3  BMIMA 109       2.720  41.230  43.023  1.00  0.00      A    C
ATOM   3790  H3  BMIMA 109       2.724  40.593  43.894  1.00  0.00      A    H
ATOM   3791  H31 BMIMA 109       2.340  40.767  42.124  1.00  0.00      A    H
ATOM   3792  H32 BMIMA 109       3.708  41.664  42.977  1.00  0.00      A    H
ATOM   3793  C4  BMIMA 109       1.025  45.518  44.648  1.00  0.00      A    C
ATOM   3794  H4  BMIMA 109       1.960  45.685  45.161  1.00  0.00      A    H
ATOM   3795  H41 BMIMA 109       0.257  45.418  45.401  1.00  0.00      A    H
ATOM   3796  C5  BMIMA 109       0.733  46.599  43.540  1.00  0.00      A    C
ATOM   3797  H5  BMIMA 109       0.505  47.541  44.032  1.00  0.00      A    H
ATOM   3798  H51 BMIMA 109       1.604  46.551  42.891  1.00  0.00      A    H
ATOM   3799  C51 BMIMA 109      -0.477  46.266  42.709  1.00  0.00      A    C
ATOM   3800  H52 BMIMA 109      -0.441  45.255  42.310  1.00  0.00      A    H
ATOM   3801  H53 BMIMA 109      -1.350  46.406  43.342  1.00  0.00      A    H
ATOM   3802  C6  BMIMA 109      -0.411  47.223  41.490  1.00  0.00      A    C
ATOM   3803  H6  BMIMA 109      -0.230  48.271  41.700  1.00  0.00      A    H
ATOM   3804  H61 BMIMA 109       0.317  46.809  40.802  1.00  0.00      A    H
ATOM   3805  H62 BMIMA 109      -1.322  47.258  40.905  1.00  0.00      A    H
ATOM   3816  N1  BMIMA 110      40.047  20.257   2.427  1.00  0.00      A    N
ATOM   3817  N11 BMIMA 110      38.959  18.489   1.735  1.00  0.00      A    N
ATOM   3818  C1  BMIMA 110      39.534  19.645   1.374  1.00  0.00      A    C
ATOM   3819  H1  BMIMA 110      39.546  20.075   0.395  1.00  0.00      A    H
ATOM   3820  C2  BMIMA 110      39.815  19.401   3.528  1.00  0.00      A    C
ATOM   3821  H2  BMIMA 110      40.185  19.600   4.509  1.00  0.00      A    H
ATOM   3822  C21 BMIMA 110      39.100  18.396   3.108  1.00  0.00      A    C
ATOM   3823  H21 BMIMA 110      38.722  17.579   3.684  1.00  0.00      A    H
ATOM   3824  C3  BMIMA 110      40.666  21.587   2.457  1.00  0.00      A    C
ATOM   3825  H3  BMIMA 110      40.306  22.113   3.329  1.00  0.00      A    H
ATOM   3826  H31 BMIMA 110      41.743  21.579   2.380  1.00  0.00      A    H
ATOM   3827  H32 BMIMA 110      40.421  22.047   1.511  1.00  0.00      A    H
ATOM   3828  C4  BMIMA 110      38.220  17.572   0.876  1.00  0.00      A    C
ATOM   3829  H4  BMIMA 110      38.274  16.597   1.339  1.00  0.00      A    H
ATOM   3830  H41 BMIMA 110      38.647  17.424  -0.105  1.00  0.00      A    H
ATOM   3831  C5  BMIMA 110      36.785  18.061   0.687  1.00  0.00      A    C
ATOM   3832  H5  BMIMA 110      36.752  18.845  -0.065  1.00  0.00      A    H
ATOM   3833  H51 BMIMA 110      36.124  17.239   0.423  1.00  0.00      A    H
ATOM   3834  C51 BMIMA 110      36.114  18.635   1.865  1.00  0.00      A    C
ATOM   3835  H52 BMIMA 110      36.009  17.841   2.600  1.00  0.00      A    H
ATOM   3836  H53 BMIMA 110      36.730  19.412   2.312  1.00  0.00      A    H
ATOM   3837  C6  BMIMA 110      34.671  19.121   1.517  1.00  0.00      A    C
ATOM   3838  H6  BMIMA 110      34.217  19.717   2.300  1.00  0.00      A    H
ATOM   3839  H61 BMIMA 110      34.753  19.813   0.686  1.00  0.00      A    H
ATOM   3840  H62 BMIMA 110      34.044  18.296   1.199  1.00  0.00      A    H
ATOM   3851  N1  BMIMA 111      15.798  48.863  37.929  1.00  0.00      A    N
ATOM   3852  N11 BMIMA 111      15.497  46.816  37.255  1.00  0.00      A    N
ATOM   3853  C1  BMIMA 111      15.009  48.039  37.273  1.00  0.00      A    C
ATOM   3854  H1  BMIMA 111      14.098  48.361  36.815  1.00  0.00      A    H
ATOM   3855  C2  BMIMA 111      16.907  48.181  38.285  1.00  0.00      A    C
ATOM   3856  H2  BMIMA 111      17.674  48.774  38.734  1.00  0.00      A    H
ATOM   3857  C21 BMIMA 111      16.708  46.893  37.814  1.00  0.00      A    C
ATOM   3858  H21 BMIMA 111      17.324  46.045  38.018  1.00  0.00      A    H
ATOM   3859  C3  BMIMA 111      15.643  50.356  38.255  1.00  0.00      A    C
ATOM   3860  H3  BMIMA 111      14.883  50.792  37.623  1.00  0.00      A    H
ATOM   3861  H31 BMIMA 111      15.430  50.519  39.301  1.00  0.00      A    H
ATOM   3862  H32 BMIMA 111      16.631  50.775  38.137  1.00  0.00      A    H
ATOM   3863  C4  BMIMA 111      14.891  45.537  36.679  1.00  0.00      A    C
ATOM   3864  H4  BMIMA 111      14.001  45.420  37.280  1.00  0.00      A    H
ATOM   3865  H41 BMIMA 111      15.638  44.781  36.869  1.00  0.00      A    H
ATOM   3866  C5  BMIMA 111      14.581  45.644  35.178  1.00  0.00      A    C
ATOM   3867  H5  BMIMA 111      14.124  44.701  34.888  1.00  0.00      A    H
ATOM   3868  H51 BMIMA 111      13.949  46.515  35.025  1.00  0.00      A    H
ATOM   3869  C51 BMIMA 111      15.846  46.064  34.405  1.00  0.00      A    C
ATOM   3870  H52 BMIMA 111      16.444  46.842  34.873  1.00  0.00      A    H
ATOM   3871  H53 BMIMA 111      16.485  45.186  34.431  1.00  0.00      A    H
ATOM   3872  C6  BMIMA 111      15.583  46.486  33.016  1.00  0.00      A    C
ATOM   3873  H6  BMIMA 111      15.068  47.425  32.845  1.00  0.00      A    H
ATOM   3874  H61 BMIMA 111      16.529  46.680  32.522  1.00  0.00      A    H
ATOM   3875  H62 BMIMA 111      15.033  45.694  32.521  1.00  0.00      A    H
ATOM   3886  N1  BMIMA 112      11.842  15.975  29.617  1.00  0.00      A    N
ATOM   3887  N11 BMIMA 112      13.062  17.652  29.573  1.00  0.00      A    N
ATOM   3888  C1  BMIMA 112      12.261  16.949  28.818  1.00  0.00      A    C
ATOM   3889  H1  BMIMA 112      11.908  17.190  27.838  1.00  0.00      A    H
ATOM   3890  C2  BMIMA 112      12.415  16.012  30.853  1.00  0.00      A    C
ATOM   3891  H2  BMIMA 112      12.248  15.394  31.708  1.00  0.00      A    H
ATOM   3892  C21 BMIMA 112      13.141  17.122  30.857  1.00  0.00      A    C
ATOM   3893  H21 BMIMA 112      13.675  17.671  31.602  1.00  0.00      A    H
ATOM   3894  C3  BMIMA 112      10.658  15.098  29.310  1.00  0.00      A    C
ATOM   3895  H3  BMIMA 112       9.942  15.110  30.118  1.00  0.00      A    H
ATOM   3896  H31 BMIMA 112      10.216  15.383  28.366  1.00  0.00      A    H
ATOM   3897  H32 BMIMA 112      10.983  14.071  29.231  1.00  0.00      A    H
ATOM   3898  C4  BMIMA 112      13.748  18.887  29.122  1.00  0.00      A    C
ATOM   3899  H4  BMIMA 112      13.778  19.655  29.880  1.00  0.00      A    H
ATOM   3900  H41 BMIMA 112      13.184  19.106  28.228  1.00  0.00      A    H
ATOM   3901  C5  BMIMA 112      15.260  18.548  28.706  1.00  0.00      A    C
ATOM   3902  H5  BMIMA 112      15.659  19.413  28.183  1.00  0.00      A    H
ATOM   3903  H51 BMIMA 112      15.858  18.546  29.613  1.00  0.00      A    H
ATOM   3904  C51 BMIMA 112      15.489  17.229  27.885  1.00  0.00      A    C
ATOM   3905  H52 BMIMA 112      15.409  16.449  28.638  1.00  0.00      A    H
ATOM   3906  H53 BMIMA 112      14.727  17.026  27.137  1.00  0.00      A    H
ATOM   3907  C6  BMIMA 112      16.991  17.302  27.425  1.00  0.00      A    C
ATOM   3908  H6  BMIMA 112      17.236  18.196  26.864  1.00  0.00      A    H
ATOM   3909  H61 BMIMA 112      17.655  17.107  28.259  1.00  0.00      A    H
ATOM   3910  H62 BMIMA 112      17.062  16.477  26.725  1.00  0.00      A    H
ATOM   3921  N1  BMIMA 113      22.163  39.688  24.624  1.00  0.00      A    N
ATOM   3922  N11 BMIMA 113      22.740  40.731  26.412  1.00  0.00      A    N
ATOM   3923  C1  BMIMA 113      22.586  39.512  25.880  1.00  0.00      A    C
ATOM   3924  H1  BMIMA 113      22.855  38.579  26.327  1.00  0.00      A    H
ATOM   3925  C2  BMIMA 113      22.112  41.003  24.331  1.00  0.00      A    C
ATOM   3926  H2  BMIMA 113      21.861  41.359  23.356  1.00  0.00      A    H
ATOM   3927  C21 BMIMA 113      22.390  41.654  25.507  1.00  0.00      A    C
ATOM   3928  H21 BMIMA 113      22.480  42.691  25.747  1.00  0.00      A    H
ATOM   3929  C3  BMIMA 113      21.972  38.654  23.623  1.00  0.00      A    C
ATOM   3930  H3  BMIMA 113      22.054  39.216  22.704  1.00  0.00      A    H
ATOM   3931  H31 BMIMA 113      22.699  37.873  23.790  1.00  0.00      A    H
ATOM   3932  H32 BMIMA 113      20.944  38.325  23.665  1.00  0.00      A    H
ATOM   3933  C4  BMIMA 113      23.188  41.211  27.780  1.00  0.00      A    C
ATOM   3934  H4  BMIMA 113      22.605  40.663  28.505  1.00  0.00      A    H
ATOM   3935  H41 BMIMA 113      22.868  42.241  27.824  1.00  0.00      A    H
ATOM   3936  C5  BMIMA 113      24.701  40.906  28.103  1.00  0.00      A    C
ATOM   3937  H5  BMIMA 113      24.825  39.844  27.904  1.00  0.00      A    H
ATOM   3938  H51 BMIMA 113      25.305  41.599  27.523  1.00  0.00      A    H
ATOM   3939  C51 BMIMA 113      24.998  41.180  29.573  1.00  0.00      A    C
ATOM   3940  H52 BMIMA 113      25.047  42.256  29.718  1.00  0.00      A    H
ATOM   3941  H53 BMIMA 113      24.222  40.794  30.230  1.00  0.00      A    H
ATOM   3942  C6  BMIMA 113      26.421  40.675  29.969  1.00  0.00      A    C
ATOM   3943  H6  BMIMA 113      27.138  41.383  29.569  1.00  0.00      A    H
ATOM   3944  H61 BMIMA 113      26.500  40.640  31.049  1.00  0.00      A    H
ATOM   3945  H62 BMIMA 113      26.579  39.682  29.563  1.00  0.00      A    H
ATOM   3956  N1  BMIMA 114       1.557   9.359  22.201  1.00  0.00      A    N
ATOM   3957  N11 BMIMA 114       2.543   8.146  20.706  1.00  0.00      A    N
ATOM   3958  C1  BMIMA 114       2.664   9.118  21.582  1.00  0.00      A    C
ATOM   3959  H1  BMIMA 114       3.516   9.749  21.716  1.00  0.00      A    H
ATOM   3960  C2  BMIMA 114       0.682   8.370  21.863  1.00  0.00      A    C
ATOM   3961  H2  BMIMA 114      -0.230   8.309  22.414  1.00  0.00      A    H
ATOM   3962  C21 BMIMA 114       1.301   7.568  20.916  1.00  0.00      A    C
ATOM   3963  H21 BMIMA 114       0.834   6.825  20.307  1.00  0.00      A    H
ATOM   3964  C3  BMIMA 114       1.398  10.359  23.179  1.00  0.00      A    C
ATOM   3965  H3  BMIMA 114       0.816  10.985  22.518  1.00  0.00      A    H
ATOM   3966  H31 BMIMA 114       0.988  10.152  24.156  1.00  0.00      A    H
ATOM   3967  H32 BMIMA 114       2.281  10.980  23.202  1.00  0.00      A    H
ATOM   3968  C4  BMIMA 114       3.556   7.732  19.747  1.00  0.00      A    C
ATOM   3969  H4  BMIMA 114       3.727   6.665  19.728  1.00  0.00      A    H
ATOM   3970  H41 BMIMA 114       4.408   8.127  20.280  1.00  0.00      A    H
ATOM   3971  C5  BMIMA 114       3.504   8.420  18.442  1.00  0.00      A    C
ATOM   3972  H5  BMIMA 114       4.332   8.134  17.799  1.00  0.00      A    H
ATOM   3973  H51 BMIMA 114       2.521   8.046  18.169  1.00  0.00      A    H
ATOM   3974  C51 BMIMA 114       3.373   9.990  18.530  1.00  0.00      A    C
ATOM   3975  H52 BMIMA 114       2.826  10.240  19.435  1.00  0.00      A    H
ATOM   3976  H53 BMIMA 114       4.333  10.488  18.418  1.00  0.00      A    H
ATOM   3977  C6  BMIMA 114       2.410  10.592  17.470  1.00  0.00      A    C
ATOM   3978  H6  BMIMA 114       2.626  10.210  16.479  1.00  0.00      A    H
ATOM   3979  H61 BMIMA 114       1.382  10.294  17.640  1.00  0.00      A    H
ATOM   3980  H62 BMIMA 114       2.361  11.674  17.519  1.00  0.00      A    H
ATOM   3991  N1  BMIMA 115      19.632  22.393  12.645  1.00  0.00      A    N
ATOM   3992  N11 BMIMA 115      20.678  23.594  14.112  1.00  0.00      A    N
ATOM   3993  C1  BMIMA 115      19.642  22.839  13.882  1.00  0.00      A    C
ATOM   3994  H1  BMIMA 115      18.912  22.517  14.594  1.00  0.00      A    H
ATOM   3995  C2  BMIMA 115      20.765  22.807  12.031  1.00  0.00      A    C
ATOM   3996  H2  BMIMA 115      20.938  22.650  10.989  1.00  0.00      A    H
ATOM   3997  C21 BMIMA 115      21.445  23.628  12.961  1.00  0.00      A    C
ATOM   3998  H21 BMIMA 115      22.355  24.168  12.823  1.00  0.00      A    H
ATOM   3999  C3  BMIMA 115      18.631  21.669  11.856  1.00  0.00      A    C
ATOM   4000  H3  BMIMA 115      17.711  22.214  11.708  1.00  0.00      A    H
ATOM   4001  H31 BMIMA 115      19.045  21.517  10.870  1.00  0.00      A    H
ATOM   4002  H32 BMIMA 115      18.463  20.755  12.406  1.00  0.00      A    H
ATOM   4003  C4  BMIMA 115      20.843  24.258  15.445  1.00  0.00      A    C
ATOM   4004  H4  BMIMA 115      19.874  24.358  15.911  1.00  0.00      A    H
ATOM   4005  H41 BMIMA 115      21.285  25.223  15.244  1.00  0.00      A    H
ATOM   4006  C5  BMIMA 115      21.899  23.433  16.223  1.00  0.00      A    C
ATOM   4007  H5  BMIMA 115      21.517  22.435  16.418  1.00  0.00      A    H
ATOM   4008  H51 BMIMA 115      22.827  23.251  15.686  1.00  0.00      A    H
ATOM   4009  C51 BMIMA 115      22.147  23.973  17.666  1.00  0.00      A    C
ATOM   4010  H52 BMIMA 115      22.569  24.973  17.610  1.00  0.00      A    H
ATOM   4011  H53 BMIMA 115      21.157  23.993  18.113  1.00  0.00      A    H
ATOM   4012  C6  BMIMA 115      22.926  23.054  18.585  1.00  0.00      A    C
ATOM   4013  H6  BMIMA 115      23.954  23.302  18.347  1.00  0.00      A    H
ATOM   4014  H61 BMIMA 115      22.757  23.233  19.640  1.00  0.00      A    H
ATOM   4015  H62 BMIMA 115      22.707  22.033  18.294  1.00  0.00      A    H
ATOM   4026  N1  BMIMA 116      38.945  21.365  32.396  1.00  0.00      A    N
ATOM   4027  N11 BMIMA 116      36.987  21.306  31.477  1.00  0.00      A    N
ATOM   4028  C1  BMIMA 116      37.664  21.134  32.563  1.00  0.00      A    C
ATOM   4029  H1  BMIMA 116      37.168  20.993  33.500  1.00  0.00      A    H
ATOM   4030  C2  BMIMA 116      39.178  21.406  31.060  1.00  0.00      A    C
ATOM   4031  H2  BMIMA 116      40.179  21.331  30.695  1.00  0.00      A    H
ATOM   4032  C21 BMIMA 116      37.992  21.330  30.463  1.00  0.00      A    C
ATOM   4033  H21 BMIMA 116      37.731  21.215  29.434  1.00  0.00      A    H
ATOM   4034  C3  BMIMA 116      40.020  21.281  33.438  1.00  0.00      A    C
ATOM   4035  H3  BMIMA 116      40.385  22.257  33.720  1.00  0.00      A    H
ATOM   4036  H31 BMIMA 116      39.480  20.962  34.317  1.00  0.00      A    H
ATOM   4037  H32 BMIMA 116      40.883  20.655  33.262  1.00  0.00      A    H
ATOM   4038  C4  BMIMA 116      35.528  21.261  31.138  1.00  0.00      A    C
ATOM   4039  H4  BMIMA 116      35.423  21.727  30.169  1.00  0.00      A    H
ATOM   4040  H41 BMIMA 116      34.918  21.860  31.798  1.00  0.00      A    H
ATOM   4041  C5  BMIMA 116      34.798  19.925  30.899  1.00  0.00      A    C
ATOM   4042  H5  BMIMA 116      34.736  19.704  29.836  1.00  0.00      A    H
ATOM   4043  H51 BMIMA 116      35.268  19.082  31.399  1.00  0.00      A    H
ATOM   4044  C51 BMIMA 116      33.345  20.028  31.260  1.00  0.00      A    C
ATOM   4045  H52 BMIMA 116      33.192  20.048  32.336  1.00  0.00      A    H
ATOM   4046  H53 BMIMA 116      32.948  20.984  30.928  1.00  0.00      A    H
ATOM   4047  C6  BMIMA 116      32.546  18.895  30.730  1.00  0.00      A    C
ATOM   4048  H6  BMIMA 116      32.932  18.685  29.740  1.00  0.00      A    H
ATOM   4049  H61 BMIMA 116      32.561  18.025  31.376  1.00  0.00      A    H
ATOM   4050  H62 BMIMA 116      31.506  19.202  30.713  1.00  0.00      A    H
ATOM   4061  N1  BMIMA 117       7.318  15.608  39.996  1.00  0.00      A    N
ATOM   4062  N11 BMIMA 117       7.446  17.474  38.992  1.00  0.00      A    N
ATOM   4063  C1  BMIMA 117       7.607  16.175  38.825  1.00  0.00      A    C
ATOM   4064  H1  BMIMA 117       7.944  15.722  37.917  1.00  0.00      A    H
ATOM   4065  C2  BMIMA 117       6.755  16.511  40.870  1.00  0.00      A    C
ATOM   4066  H2  BMIMA 117       6.482  16.292  41.879  1.00  0.00      A    H
ATOM   4067  C21 BMIMA 117       6.884  17.729  40.274  1.00  0.00      A    C
ATOM   4068  H21 BMIMA 117       6.714  18.621  40.836  1.00  0.00      A    H
ATOM   4069  C3  BMIMA 117       7.543  14.158  40.285  1.00  0.00      A    C
ATOM   4070  H3  BMIMA 117       8.014  13.640  39.463  1.00  0.00      A    H
ATOM   4071  H31 BMIMA 117       8.141  14.050  41.179  1.00  0.00      A    H
ATOM   4072  H32 BMIMA 117       6.555  13.734  40.389  1.00  0.00      A    H
ATOM   4073  C4  BMIMA 117       7.875  18.616  38.048  1.00  0.00      A    C
ATOM   4074  H4  BMIMA 117       8.761  18.323  37.505  1.00  0.00      A    H
ATOM   4075  H41 BMIMA 117       8.069  19.466  38.684  1.00  0.00      A    H
ATOM   4076  C5  BMIMA 117       7.025  19.081  36.927  1.00  0.00      A    C
ATOM   4077  H5  BMIMA 117       7.309  20.108  36.712  1.00  0.00      A    H
ATOM   4078  H51 BMIMA 117       7.196  18.430  36.074  1.00  0.00      A    H
ATOM   4079  C51 BMIMA 117       5.501  18.965  37.244  1.00  0.00      A    C
ATOM   4080  H52 BMIMA 117       5.416  18.255  38.064  1.00  0.00      A    H
ATOM   4081  H53 BMIMA 117       5.382  20.025  37.452  1.00  0.00      A    H
ATOM   4082  C6  BMIMA 117       4.735  18.503  36.040  1.00  0.00      A    C
ATOM   4083  H6  BMIMA 117       4.961  18.974  35.090  1.00  0.00      A    H
ATOM   4084  H61 BMIMA 117       4.941  17.470  35.786  1.00  0.00      A    H
ATOM   4085  H62 BMIMA 117       3.679  18.581  36.274  1.00  0.00      A    H
ATOM   4096  N1  BMIMA 118       4.860   1.077  15.635  1.00  0.00      A    N
ATOM   4097  N11 BMIMA 118       4.055   1.046  13.651  1.00  0.00      A    N
ATOM   4098  C1  BMIMA 118       5.175   1.071  14.363  1.00  0.00      A    C
ATOM   4099  H1  BMIMA 118       6.175   1.040  13.984  1.00  0.00      A    H
ATOM   4100  C2  BMIMA 118       3.471   1.052  15.723  1.00  0.00      A    C
ATOM   4101  H2  BMIMA 118       2.971   0.877  16.650  1.00  0.00      A    H
ATOM   4102  C21 BMIMA 118       2.925   1.041  14.459  1.00  0.00      A    C
ATOM   4103  H21 BMIMA 118       1.892   0.876  14.245  1.00  0.00      A    H
ATOM   4104  C3  BMIMA 118       5.791   1.071  16.728  1.00  0.00      A    C
ATOM   4105  H3  BMIMA 118       5.359   1.686  17.504  1.00  0.00      A    H
ATOM   4106  H31 BMIMA 118       5.810   0.030  17.018  1.00  0.00      A    H
ATOM   4107  H32 BMIMA 118       6.694   1.552  16.382  1.00  0.00      A    H
ATOM   4108  C4  BMIMA 118       4.030   0.938  12.178  1.00  0.00      A    C
ATOM   4109  H4  BMIMA 118       2.967   0.895  11.997  1.00  0.00      A    H
ATOM   4110  H41 BMIMA 118       4.426   0.013  11.784  1.00  0.00      A    H
ATOM   4111  C5  BMIMA 118       4.608   2.048  11.324  1.00  0.00      A    C
ATOM   4112  H5  BMIMA 118       5.642   1.813  11.086  1.00  0.00      A    H
ATOM   4113  H51 BMIMA 118       4.128   2.038  10.348  1.00  0.00      A    H
ATOM   4114  C51 BMIMA 118       4.344   3.482  11.880  1.00  0.00      A    C
ATOM   4115  H52 BMIMA 118       3.284   3.682  12.012  1.00  0.00      A    H
ATOM   4116  H53 BMIMA 118       4.882   3.746  12.787  1.00  0.00      A    H
ATOM   4117  C6  BMIMA 118       4.961   4.481  10.971  1.00  0.00      A    C
ATOM   4118  H6  BMIMA 118       4.543   4.499   9.971  1.00  0.00      A    H
ATOM   4119  H61 BMIMA 118       4.816   5.448  11.439  1.00  0.00      A    H
ATOM   4120  H62 BMIMA 118       6.011   4.396  10.715  1.00  0.00      A    H
ATOM   4131  N1  BMIMA 119       9.321  33.245  43.346  1.00  0.00      A    N
ATOM   4132  N11 BMIMA 119       7.337  33.984  43.516  1.00  0.00      A    N
ATOM   4133  C1  BMIMA 119       8.082  32.911  43.400  1.00  0.00      A    C
ATOM   4134  H1  BMIMA 119       7.803  31.883  43.308  1.00  0.00      A    H
ATOM   4135  C2  BMIMA 119       9.389  34.587  43.544  1.00  0.00      A    C
ATOM   4136  H2  BMIMA 119      10.318  35.107  43.622  1.00  0.00      A    H
ATOM   4137  C21 BMIMA 119       8.168  35.118  43.555  1.00  0.00      A    C
ATOM   4138  H21 BMIMA 119       7.832  36.131  43.610  1.00  0.00      A    H
ATOM   4139  C3  BMIMA 119      10.408  32.456  42.885  1.00  0.00      A    C
ATOM   4140  H3  BMIMA 119      11.247  32.526  43.562  1.00  0.00      A    H
ATOM   4141  H31 BMIMA 119      10.058  31.434  42.909  1.00  0.00      A    H
ATOM   4142  H32 BMIMA 119      10.652  32.624  41.847  1.00  0.00      A    H
ATOM   4143  C4  BMIMA 119       5.835  33.980  43.531  1.00  0.00      A    C
ATOM   4144  H4  BMIMA 119       5.588  34.519  44.433  1.00  0.00      A    H
ATOM   4145  H41 BMIMA 119       5.562  32.937  43.582  1.00  0.00      A    H
ATOM   4146  C5  BMIMA 119       5.139  34.691  42.315  1.00  0.00      A    C
ATOM   4147  H5  BMIMA 119       5.444  35.733  42.264  1.00  0.00      A    H
ATOM   4148  H51 BMIMA 119       5.501  34.145  41.448  1.00  0.00      A    H
ATOM   4149  C51 BMIMA 119       3.649  34.557  42.461  1.00  0.00      A    C
ATOM   4150  H52 BMIMA 119       3.308  34.606  41.430  1.00  0.00      A    H
ATOM   4151  H53 BMIMA 119       3.460  33.566  42.866  1.00  0.00      A    H
ATOM   4152  C6  BMIMA 119       3.105  35.703  43.243  1.00  0.00      A    C
ATOM   4153  H6  BMIMA 119       3.343  35.623  44.298  1.00  0.00      A    H
ATOM   4154  H61 BMIMA 119       3.277  36.688  42.823  1.00  0.00      A    H
ATOM   4155  H62 BMIMA 119       2.021  35.693  43.246  1.00  0.00      A    H
ATOM   4166  N1  BMIMA 120      16.354  33.958  46.940  1.00  0.00      A    N
ATOM   4167  N11 BMIMA 120      15.066  32.269  46.962  1.00  0.00      A    N
ATOM   4168  C1  BMIMA 120      15.151  33.546  46.650  1.00  0.00      A    C
ATOM   4169  H1  BMIMA 120      14.383  34.229  46.357  1.00  0.00      A    H
ATOM   4170  C2  BMIMA 120      17.068  32.882  47.435  1.00  0.00      A    C
ATOM   4171  H2  BMIMA 120      18.052  32.987  47.837  1.00  0.00      A    H
ATOM   4172  C21 BMIMA 120      16.276  31.822  47.437  1.00  0.00      A    C
ATOM   4173  H21 BMIMA 120      16.373  30.894  47.958  1.00  0.00      A    H
ATOM   4174  C3  BMIMA 120      16.890  35.301  46.928  1.00  0.00      A    C
ATOM   4175  H3  BMIMA 120      17.895  35.302  46.530  1.00  0.00      A    H
ATOM   4176  H31 BMIMA 120      16.220  35.852  46.285  1.00  0.00      A    H
ATOM   4177  H32 BMIMA 120      16.873  35.776  47.897  1.00  0.00      A    H
ATOM   4178  C4  BMIMA 120      13.784  31.515  47.236  1.00  0.00      A    C
ATOM   4179  H4  BMIMA 120      14.106  30.504  47.434  1.00  0.00      A    H
ATOM   4180  H41 BMIMA 120      13.234  31.564  46.308  1.00  0.00      A    H
ATOM   4181  C5  BMIMA 120      12.861  32.023  48.346  1.00  0.00      A    C
ATOM   4182  H5  BMIMA 120      13.547  32.110  49.185  1.00  0.00      A    H
ATOM   4183  H51 BMIMA 120      12.359  32.964  48.137  1.00  0.00      A    H
ATOM   4184  C51 BMIMA 120      11.847  30.997  48.865  1.00  0.00      A    C
ATOM   4185  H52 BMIMA 120      11.174  30.799  48.035  1.00  0.00      A    H
ATOM   4186  H53 BMIMA 120      12.252  30.017  49.103  1.00  0.00      A    H
ATOM   4187  C6  BMIMA 120      11.177  31.552  50.116  1.00  0.00      A    C
ATOM   4188  H6  BMIMA 120      10.526  32.383  49.869  1.00  0.00      A    H
ATOM   4189  H61 BMIMA 120      10.553  30.843  50.648  1.00  0.00      A    H
ATOM   4190  H62 BMIMA 120      11.898  31.670  50.916  1.00  0.00      A    H
ATOM   4201  N1  BMIMA 121      36.169   5.878  23.830  1.00  0.00      A    N
ATOM   4202  N11 BMIMA 121      35.440   6.400  25.838  1.00  0.00      A    N
ATOM   4203  C1  BMIMA 121      35.854   6.847  24.673  1.00  0.00      A    C
ATOM   4204  H1  BMIMA 121      35.901   7.885  24.426  1.00  0.00      A    H
ATOM   4205  C2  BMIMA 121      36.102   4.695  24.541  1.00  0.00      A    C
ATOM   4206  H2  BMIMA 121      36.355   3.795  24.026  1.00  0.00      A    H
ATOM   4207  C21 BMIMA 121      35.471   4.984  25.732  1.00  0.00      A    C
ATOM   4208  H21 BMIMA 121      35.212   4.406  26.591  1.00  0.00      A    H
ATOM   4209  C3  BMIMA 121      36.536   6.047  22.378  1.00  0.00      A    C
ATOM   4210  H3  BMIMA 121      37.078   6.977  22.299  1.00  0.00      A    H
ATOM   4211  H31 BMIMA 121      37.198   5.272  22.019  1.00  0.00      A    H
ATOM   4212  H32 BMIMA 121      35.601   5.977  21.842  1.00  0.00      A    H
ATOM   4213  C4  BMIMA 121      35.147   7.178  27.018  1.00  0.00      A    C
ATOM   4214  H4  BMIMA 121      35.690   8.106  26.911  1.00  0.00      A    H
ATOM   4215  H41 BMIMA 121      35.398   6.668  27.936  1.00  0.00      A    H
ATOM   4216  C5  BMIMA 121      33.621   7.427  27.152  1.00  0.00      A    C
ATOM   4217  H5  BMIMA 121      33.298   7.861  26.209  1.00  0.00      A    H
ATOM   4218  H51 BMIMA 121      32.923   6.613  27.332  1.00  0.00      A    H
ATOM   4219  C51 BMIMA 121      33.212   8.499  28.241  1.00  0.00      A    C
ATOM   4220  H52 BMIMA 121      33.432   8.381  29.299  1.00  0.00      A    H
ATOM   4221  H53 BMIMA 121      33.718   9.434  28.013  1.00  0.00      A    H
ATOM   4222  C6  BMIMA 121      31.655   8.609  28.217  1.00  0.00      A    C
ATOM   4223  H6  BMIMA 121      31.223   9.040  27.321  1.00  0.00      A    H
ATOM   4224  H61 BMIMA 121      31.277   7.597  28.303  1.00  0.00      A    H
ATOM   4225  H62 BMIMA 121      31.238   9.082  29.099  1.00  0.00      A    H
ATOM   4236  N1  BMIMA 122      35.454  22.729  13.136  1.00  0.00      A    N
ATOM   4237  N11 BMIMA 122      35.701  22.004  11.165  1.00  0.00      A    N
ATOM   4238  C1  BMIMA 122      35.760  23.059  11.934  1.00  0.00      A    C
ATOM   4239  H1  BMIMA 122      35.976  24.016  11.511  1.00  0.00      A    H
ATOM   4240  C2  BMIMA 122      35.069  21.392  13.095  1.00  0.00      A    C
ATOM   4241  H2  BMIMA 122      34.826  20.937  14.031  1.00  0.00      A    H
ATOM   4242  C21 BMIMA 122      35.063  20.988  11.853  1.00  0.00      A    C
ATOM   4243  H21 BMIMA 122      34.823  20.068  11.367  1.00  0.00      A    H
ATOM   4244  C3  BMIMA 122      35.265  23.675  14.288  1.00  0.00      A    C
ATOM   4245  H3  BMIMA 122      34.433  24.352  14.165  1.00  0.00      A    H
ATOM   4246  H31 BMIMA 122      35.241  23.224  15.269  1.00  0.00      A    H
ATOM   4247  H32 BMIMA 122      36.132  24.317  14.241  1.00  0.00      A    H
ATOM   4248  C4  BMIMA 122      35.907  22.003   9.698  1.00  0.00      A    C
ATOM   4249  H4  BMIMA 122      36.387  22.949   9.491  1.00  0.00      A    H
ATOM   4250  H41 BMIMA 122      34.950  21.912   9.206  1.00  0.00      A    H
ATOM   4251  C5  BMIMA 122      36.891  20.953   9.153  1.00  0.00      A    C
ATOM   4252  H5  BMIMA 122      37.875  21.158   9.567  1.00  0.00      A    H
ATOM   4253  H51 BMIMA 122      36.475  20.004   9.483  1.00  0.00      A    H
ATOM   4254  C51 BMIMA 122      37.352  20.868   7.676  1.00  0.00      A    C
ATOM   4255  H52 BMIMA 122      36.514  20.718   7.001  1.00  0.00      A    H
ATOM   4256  H53 BMIMA 122      37.846  21.831   7.581  1.00  0.00      A    H
ATOM   4257  C6  BMIMA 122      38.387  19.718   7.380  1.00  0.00      A    C
ATOM   4258  H6  BMIMA 122      38.736  19.818   6.358  1.00  0.00      A    H
ATOM   4259  H61 BMIMA 122      39.242  19.892   8.022  1.00  0.00      A    H
ATOM   4260  H62 BMIMA 122      37.937  18.744   7.532  1.00  0.00      A    H
ATOM   4271  N1  BMIMA 123      20.131  11.533  32.789  1.00  0.00      A    N
ATOM   4272  N11 BMIMA 123      18.216  10.955  31.839  1.00  0.00      A    N
ATOM   4273  C1  BMIMA 123      18.885  11.123  32.937  1.00  0.00      A    C
ATOM   4274  H1  BMIMA 123      18.425  10.828  33.855  1.00  0.00      A    H
ATOM   4275  C2  BMIMA 123      20.284  11.335  31.472  1.00  0.00      A    C
ATOM   4276  H2  BMIMA 123      21.275  11.402  31.080  1.00  0.00      A    H
ATOM   4277  C21 BMIMA 123      19.139  11.157  30.868  1.00  0.00      A    C
ATOM   4278  H21 BMIMA 123      18.912  11.159  29.824  1.00  0.00      A    H
ATOM   4279  C3  BMIMA 123      21.120  11.572  33.898  1.00  0.00      A    C
ATOM   4280  H3  BMIMA 123      22.109  11.807  33.532  1.00  0.00      A    H
ATOM   4281  H31 BMIMA 123      20.789  12.313  34.609  1.00  0.00      A    H
ATOM   4282  H32 BMIMA 123      21.172  10.596  34.359  1.00  0.00      A    H
ATOM   4283  C4  BMIMA 123      16.764  10.594  31.726  1.00  0.00      A    C
ATOM   4284  H4  BMIMA 123      16.528   9.795  32.414  1.00  0.00      A    H
ATOM   4285  H41 BMIMA 123      16.579  10.121  30.773  1.00  0.00      A    H
ATOM   4286  C5  BMIMA 123      15.907  11.858  31.717  1.00  0.00      A    C
ATOM   4287  H5  BMIMA 123      14.989  11.749  31.145  1.00  0.00      A    H
ATOM   4288  H51 BMIMA 123      15.637  12.255  32.692  1.00  0.00      A    H
ATOM   4289  C51 BMIMA 123      16.718  13.038  31.064  1.00  0.00      A    C
ATOM   4290  H52 BMIMA 123      17.585  13.167  31.706  1.00  0.00      A    H
ATOM   4291  H53 BMIMA 123      17.111  12.729  30.099  1.00  0.00      A    H
ATOM   4292  C6  BMIMA 123      15.813  14.315  31.039  1.00  0.00      A    C
ATOM   4293  H6  BMIMA 123      16.150  15.090  30.360  1.00  0.00      A    H
ATOM   4294  H61 BMIMA 123      14.806  14.101  30.698  1.00  0.00      A    H
ATOM   4295  H62 BMIMA 123      15.671  14.590  32.078  1.00  0.00      A    H
ATOM   4306  N1  BMIMA 124      47.672  31.152   4.000  1.00  0.00      A    N
ATOM   4307  N11 BMIMA 124      46.816  30.272   2.208  1.00  0.00      A    N
ATOM   4308  C1  BMIMA 124      47.853  30.281   3.043  1.00  0.00      A    C
ATOM   4309  H1  BMIMA 124      48.695  29.626   2.967  1.00  0.00      A    H
ATOM   4310  C2  BMIMA 124      46.392  31.512   3.858  1.00  0.00      A    C
ATOM   4311  H2  BMIMA 124      45.916  32.149   4.571  1.00  0.00      A    H
ATOM   4312  C21 BMIMA 124      45.804  30.942   2.775  1.00  0.00      A    C
ATOM   4313  H21 BMIMA 124      44.851  31.171   2.351  1.00  0.00      A    H
ATOM   4314  C3  BMIMA 124      48.655  31.484   5.076  1.00  0.00      A    C
ATOM   4315  H3  BMIMA 124      49.659  31.224   4.777  1.00  0.00      A    H
ATOM   4316  H31 BMIMA 124      48.512  32.528   5.312  1.00  0.00      A    H
ATOM   4317  H32 BMIMA 124      48.513  30.975   6.018  1.00  0.00      A    H
ATOM   4318  C4  BMIMA 124      46.856  29.490   0.932  1.00  0.00      A    C
ATOM   4319  H4  BMIMA 124      46.258  28.601   1.065  1.00  0.00      A    H
ATOM   4320  H41 BMIMA 124      47.913  29.268   0.893  1.00  0.00      A    H
ATOM   4321  C5  BMIMA 124      46.656  30.298  -0.335  1.00  0.00      A    C
ATOM   4322  H5  BMIMA 124      46.865  29.623  -1.161  1.00  0.00      A    H
ATOM   4323  H51 BMIMA 124      45.593  30.520  -0.371  1.00  0.00      A    H
ATOM   4324  C51 BMIMA 124      47.556  31.479  -0.414  1.00  0.00      A    C
ATOM   4325  H52 BMIMA 124      47.512  32.061   0.504  1.00  0.00      A    H
ATOM   4326  H53 BMIMA 124      48.573  31.140  -0.594  1.00  0.00      A    H
ATOM   4327  C6  BMIMA 124      47.181  32.368  -1.689  1.00  0.00      A    C
ATOM   4328  H6  BMIMA 124      47.700  33.305  -1.851  1.00  0.00      A    H
ATOM   4329  H61 BMIMA 124      47.280  31.787  -2.599  1.00  0.00      A    H
ATOM   4330  H62 BMIMA 124      46.160  32.730  -1.671  1.00  0.00      A    H
ATOM   4341  N1  BMIMA 125      43.537  44.761   2.207  1.00  0.00      A    N
ATOM   4342  N11 BMIMA 125      43.018  42.769   1.723  1.00  0.00      A    N
ATOM   4343  C1  BMIMA 125      42.656  44.033   1.576  1.00  0.00      A    C
ATOM   4344  H1  BMIMA 125      41.792  44.400   1.064  1.00  0.00      A    H
ATOM   4345  C2  BMIMA 125      44.383  43.932   2.854  1.00  0.00      A    C
ATOM   4346  H2  BMIMA 125      45.175  44.410   3.388  1.00  0.00      A    H
ATOM   4347  C21 BMIMA 125      44.112  42.720   2.536  1.00  0.00      A    C
ATOM   4348  H21 BMIMA 125      44.562  41.824   2.903  1.00  0.00      A    H
ATOM   4349  C3  BMIMA 125      43.476  46.229   2.302  1.00  0.00      A    C
ATOM   4350  H3  BMIMA 125      44.020  46.662   3.128  1.00  0.00      A    H
ATOM   4351  H31 BMIMA 125      43.890  46.651   1.398  1.00  0.00      A    H
ATOM   4352  H32 BMIMA 125      42.440  46.505   2.427  1.00  0.00      A    H
ATOM   4353  C4  BMIMA 125      42.396  41.591   1.201  1.00  0.00      A    C
ATOM   4354  H4  BMIMA 125      41.323  41.675   1.291  1.00  0.00      A    H
ATOM   4355  H41 BMIMA 125      42.580  40.838   1.954  1.00  0.00      A    H
ATOM   4356  C5  BMIMA 125      42.829  41.089  -0.151  1.00  0.00      A    C
ATOM   4357  H5  BMIMA 125      42.702  40.012  -0.224  1.00  0.00      A    H
ATOM   4358  H51 BMIMA 125      42.237  41.589  -0.913  1.00  0.00      A    H
ATOM   4359  C51 BMIMA 125      44.347  41.371  -0.460  1.00  0.00      A    C
ATOM   4360  H52 BMIMA 125      44.523  42.443  -0.503  1.00  0.00      A    H
ATOM   4361  H53 BMIMA 125      44.964  40.901   0.302  1.00  0.00      A    H
ATOM   4362  C6  BMIMA 125      44.911  40.916  -1.844  1.00  0.00      A    C
ATOM   4363  H6  BMIMA 125      45.993  40.966  -1.877  1.00  0.00      A    H
ATOM   4364  H61 BMIMA 125      44.768  39.852  -1.992  1.00  0.00      A    H
ATOM   4365  H62 BMIMA 125      44.594  41.390  -2.766  1.00  0.00      A    H
ATOM   4376  N1  BMIMA 126      47.687   4.408  20.541  1.00  0.00      A    N
ATOM   4377  N11 BMIMA 126      48.683   2.528  20.334  1.00  0.00      A    N
ATOM   4378  C1  BMIMA 126      47.523   3.134  20.227  1.00  0.00      A    C
ATOM   4379  H1  BMIMA 126      46.621   2.664  19.898  1.00  0.00      A    H
ATOM   4380  C2  BMIMA 126      49.009   4.600  20.762  1.00  0.00      A    C
ATOM   4381  H2  BMIMA 126      49.320   5.617  20.860  1.00  0.00      A    H
ATOM   4382  C21 BMIMA 126      49.651   3.409  20.665  1.00  0.00      A    C
ATOM   4383  H21 BMIMA 126      50.679   3.119  20.650  1.00  0.00      A    H
ATOM   4384  C3  BMIMA 126      46.705   5.507  20.598  1.00  0.00      A    C
ATOM   4385  H3  BMIMA 126      46.854   5.975  21.560  1.00  0.00      A    H
ATOM   4386  H31 BMIMA 126      46.848   6.215  19.796  1.00  0.00      A    H
ATOM   4387  H32 BMIMA 126      45.692   5.147  20.491  1.00  0.00      A    H
ATOM   4388  C4  BMIMA 126      48.822   1.058  20.123  1.00  0.00      A    C
ATOM   4389  H4  BMIMA 126      47.839   0.614  20.067  1.00  0.00      A    H
ATOM   4390  H41 BMIMA 126      49.243   0.676  21.042  1.00  0.00      A    H
ATOM   4391  C5  BMIMA 126      49.691   0.637  18.978  1.00  0.00      A    C
ATOM   4392  H5  BMIMA 126      50.728   0.845  19.231  1.00  0.00      A    H
ATOM   4393  H51 BMIMA 126      49.629  -0.433  18.800  1.00  0.00      A    H
ATOM   4394  C51 BMIMA 126      49.373   1.352  17.597  1.00  0.00      A    C
ATOM   4395  H52 BMIMA 126      48.450   0.909  17.232  1.00  0.00      A    H
ATOM   4396  H53 BMIMA 126      49.160   2.404  17.770  1.00  0.00      A    H
ATOM   4397  C6  BMIMA 126      50.404   1.222  16.464  1.00  0.00      A    C
ATOM   4398  H6  BMIMA 126      51.342   1.527  16.914  1.00  0.00      A    H
ATOM   4399  H61 BMIMA 126      50.328   0.198  16.114  1.00  0.00      A    H
ATOM   4400  H62 BMIMA 126      50.300   1.821  15.567  1.00  0.00      A    H
ATOM   4411  N1  BMIMA 127      41.037   3.682   2.614  1.00  0.00      A    N
ATOM   4412  N11 BMIMA 127      39.652   2.274   3.559  1.00  0.00      A    N
ATOM   4413  C1  BMIMA 127      40.163   3.494   3.599  1.00  0.00      A    C
ATOM   4414  H1  BMIMA 127      39.848   4.288   4.241  1.00  0.00      A    H
ATOM   4415  C2  BMIMA 127      41.190   2.417   2.062  1.00  0.00      A    C
ATOM   4416  H2  BMIMA 127      41.893   2.332   1.263  1.00  0.00      A    H
ATOM   4417  C21 BMIMA 127      40.446   1.484   2.737  1.00  0.00      A    C
ATOM   4418  H21 BMIMA 127      40.218   0.440   2.719  1.00  0.00      A    H
ATOM   4419  C3  BMIMA 127      41.629   4.858   2.045  1.00  0.00      A    C
ATOM   4420  H3  BMIMA 127      42.613   4.602   1.679  1.00  0.00      A    H
ATOM   4421  H31 BMIMA 127      41.069   5.180   1.179  1.00  0.00      A    H
ATOM   4422  H32 BMIMA 127      41.665   5.634   2.795  1.00  0.00      A    H
ATOM   4423  C4  BMIMA 127      38.595   1.801   4.448  1.00  0.00      A    C
ATOM   4424  H4  BMIMA 127      38.347   2.602   5.129  1.00  0.00      A    H
ATOM   4425  H41 BMIMA 127      39.026   0.991   5.017  1.00  0.00      A    H
ATOM   4426  C5  BMIMA 127      37.371   1.243   3.671  1.00  0.00      A    C
ATOM   4427  H5  BMIMA 127      37.715   0.786   2.747  1.00  0.00      A    H
ATOM   4428  H51 BMIMA 127      36.736   0.652   4.326  1.00  0.00      A    H
ATOM   4429  C51 BMIMA 127      36.370   2.366   3.273  1.00  0.00      A    C
ATOM   4430  H52 BMIMA 127      35.995   2.795   4.199  1.00  0.00      A    H
ATOM   4431  H53 BMIMA 127      36.965   3.104   2.742  1.00  0.00      A    H
ATOM   4432  C6  BMIMA 127      35.319   1.950   2.234  1.00  0.00      A    C
ATOM   4433  H6  BMIMA 127      34.572   1.205   2.483  1.00  0.00      A    H
ATOM   4434  H61 BMIMA 127      34.807   2.851   1.917  1.00  0.00      A    H
ATOM   4435  H62 BMIMA 127      35.725   1.434   1.371  1.00  0.00      A    H
ATOM   4446  N1  BMIMA 128       3.040  44.052   6.303  1.00  0.00      A    N
ATOM   4447  N11 BMIMA 128       2.193  45.507   4.959  1.00  0.00      A    N
ATOM   4448  C1  BMIMA 128       2.489  44.238   5.101  1.00  0.00      A    C
ATOM   4449  H1  BMIMA 128       2.318  43.487   4.361  1.00  0.00      A    H
ATOM   4450  C2  BMIMA 128       3.262  45.310   6.845  1.00  0.00      A    C
ATOM   4451  H2  BMIMA 128       3.847  45.419   7.732  1.00  0.00      A    H
ATOM   4452  C21 BMIMA 128       2.543  46.194   6.140  1.00  0.00      A    C
ATOM   4453  H21 BMIMA 128       2.279  47.209   6.339  1.00  0.00      A    H
ATOM   4454  C3  BMIMA 128       3.469  42.788   6.815  1.00  0.00      A    C
ATOM   4455  H3  BMIMA 128       3.424  42.077   6.003  1.00  0.00      A    H
ATOM   4456  H31 BMIMA 128       4.511  42.836   7.095  1.00  0.00      A    H
ATOM   4457  H32 BMIMA 128       2.895  42.329   7.607  1.00  0.00      A    H
ATOM   4458  C4  BMIMA 128       1.492  46.159   3.899  1.00  0.00      A    C
ATOM   4459  H4  BMIMA 128       1.130  45.370   3.255  1.00  0.00      A    H
ATOM   4460  H41 BMIMA 128       2.235  46.693   3.326  1.00  0.00      A    H
ATOM   4461  C5  BMIMA 128       0.245  47.071   4.129  1.00  0.00      A    C
ATOM   4462  H5  BMIMA 128       0.531  47.963   4.681  1.00  0.00      A    H
ATOM   4463  H51 BMIMA 128      -0.064  47.467   3.165  1.00  0.00      A    H
ATOM   4464  C51 BMIMA 128      -0.822  46.228   4.681  1.00  0.00      A    C
ATOM   4465  H52 BMIMA 128      -0.739  45.260   4.194  1.00  0.00      A    H
ATOM   4466  H53 BMIMA 128      -0.493  46.060   5.704  1.00  0.00      A    H
ATOM   4467  C6  BMIMA 128      -2.104  46.893   4.644  1.00  0.00      A    C
ATOM   4468  H6  BMIMA 128      -2.400  47.112   3.624  1.00  0.00      A    H
ATOM   4469  H61 BMIMA 128      -2.922  46.238   4.920  1.00  0.00      A    H
ATOM   4470  H62 BMIMA 128      -2.165  47.726   5.334  1.00  0.00      A    H
ATOM   4481  N1  BMIMA 129      46.821  47.479  36.313  1.00  0.00      A    N
ATOM   4482  N11 BMIMA 129      46.150  49.018  34.962  1.00  0.00      A    N
ATOM   4483  C1  BMIMA 129      47.193  48.452  35.530  1.00  0.00      A    C
ATOM   4484  H1  BMIMA 129      48.208  48.708  35.310  1.00  0.00      A    H
ATOM   4485  C2  BMIMA 129      45.459  47.306  36.065  1.00  0.00      A    C
ATOM   4486  H2  BMIMA 129      45.030  46.410  36.457  1.00  0.00      A    H
ATOM   4487  C21 BMIMA 129      45.088  48.219  35.223  1.00  0.00      A    C
ATOM   4488  H21 BMIMA 129      44.206  48.460  34.671  1.00  0.00      A    H
ATOM   4489  C3  BMIMA 129      47.743  46.810  37.189  1.00  0.00      A    C
ATOM   4490  H3  BMIMA 129      47.647  47.441  38.060  1.00  0.00      A    H
ATOM   4491  H31 BMIMA 129      47.426  45.783  37.297  1.00  0.00      A    H
ATOM   4492  H32 BMIMA 129      48.736  46.794  36.764  1.00  0.00      A    H
ATOM   4493  C4  BMIMA 129      46.195  50.165  34.068  1.00  0.00      A    C
ATOM   4494  H4  BMIMA 129      46.149  49.837  33.040  1.00  0.00      A    H
ATOM   4495  H41 BMIMA 129      47.108  50.720  34.221  1.00  0.00      A    H
ATOM   4496  C5  BMIMA 129      45.263  51.201  34.562  1.00  0.00      A    C
ATOM   4497  H5  BMIMA 129      45.192  51.093  35.641  1.00  0.00      A    H
ATOM   4498  H51 BMIMA 129      45.677  52.192  34.397  1.00  0.00      A    H
ATOM   4499  C51 BMIMA 129      43.959  51.290  33.795  1.00  0.00      A    C
ATOM   4500  H52 BMIMA 129      44.093  51.133  32.728  1.00  0.00      A    H
ATOM   4501  H53 BMIMA 129      43.320  50.512  34.205  1.00  0.00      A    H
ATOM   4502  C6  BMIMA 129      43.256  52.670  33.819  1.00  0.00      A    C
ATOM   4503  H6  BMIMA 129      42.897  52.909  34.814  1.00  0.00      A    H
ATOM   4504  H61 BMIMA 129      43.991  53.435  33.593  1.00  0.00      A    H
ATOM   4505  H62 BMIMA 129      42.391  52.762  33.173  1.00  0.00      A    H
ATOM   4516  N1  BMIMA 130      44.672  14.865  42.750  1.00  0.00      A    N
ATOM   4517  N11 BMIMA 130      44.460  16.052  44.566  1.00  0.00      A    N
ATOM   4518  C1  BMIMA 130      43.825  15.498  43.557  1.00  0.00      A    C
ATOM   4519  H1  BMIMA 130      42.762  15.518  43.445  1.00  0.00      A    H
ATOM   4520  C2  BMIMA 130      45.864  14.889  43.342  1.00  0.00      A    C
ATOM   4521  H2  BMIMA 130      46.721  14.322  43.050  1.00  0.00      A    H
ATOM   4522  C21 BMIMA 130      45.779  15.744  44.425  1.00  0.00      A    C
ATOM   4523  H21 BMIMA 130      46.568  16.015  45.092  1.00  0.00      A    H
ATOM   4524  C3  BMIMA 130      44.323  13.980  41.624  1.00  0.00      A    C
ATOM   4525  H3  BMIMA 130      43.984  14.572  40.786  1.00  0.00      A    H
ATOM   4526  H31 BMIMA 130      45.184  13.420  41.290  1.00  0.00      A    H
ATOM   4527  H32 BMIMA 130      43.471  13.409  41.962  1.00  0.00      A    H
ATOM   4528  C4  BMIMA 130      43.835  16.850  45.613  1.00  0.00      A    C
ATOM   4529  H4  BMIMA 130      44.273  16.439  46.511  1.00  0.00      A    H
ATOM   4530  H41 BMIMA 130      42.774  16.657  45.560  1.00  0.00      A    H
ATOM   4531  C5  BMIMA 130      44.077  18.377  45.327  1.00  0.00      A    C
ATOM   4532  H5  BMIMA 130      44.161  18.941  46.253  1.00  0.00      A    H
ATOM   4533  H51 BMIMA 130      44.935  18.419  44.661  1.00  0.00      A    H
ATOM   4534  C51 BMIMA 130      42.899  18.847  44.467  1.00  0.00      A    C
ATOM   4535  H52 BMIMA 130      42.760  18.075  43.713  1.00  0.00      A    H
ATOM   4536  H53 BMIMA 130      41.966  18.865  45.024  1.00  0.00      A    H
ATOM   4537  C6  BMIMA 130      43.146  20.321  43.991  1.00  0.00      A    C
ATOM   4538  H6  BMIMA 130      44.047  20.297  43.390  1.00  0.00      A    H
ATOM   4539  H61 BMIMA 130      42.385  20.655  43.295  1.00  0.00      A    H
ATOM   4540  H62 BMIMA 130      43.237  20.973  44.852  1.00  0.00      A    H
ATOM   4551  N1  BMIMA 131      38.663  49.862  47.843  1.00  0.00      A    N
ATOM   4552  N11 BMIMA 131      40.784  49.847  48.304  1.00  0.00      A    N
ATOM   4553  C1  BMIMA 131      39.584  49.398  48.699  1.00  0.00      A    C
ATOM   4554  H1  BMIMA 131      39.339  48.770  49.529  1.00  0.00      A    H
ATOM   4555  C2  BMIMA 131      39.264  50.640  46.899  1.00  0.00      A    C
ATOM   4556  H2  BMIMA 131      38.781  51.060  46.044  1.00  0.00      A    H
ATOM   4557  C21 BMIMA 131      40.627  50.620  47.163  1.00  0.00      A    C
ATOM   4558  H21 BMIMA 131      41.371  51.191  46.652  1.00  0.00      A    H
ATOM   4559  C3  BMIMA 131      37.250  49.334  47.756  1.00  0.00      A    C
ATOM   4560  H3  BMIMA 131      37.388  48.289  47.988  1.00  0.00      A    H
ATOM   4561  H31 BMIMA 131      36.560  49.745  48.478  1.00  0.00      A    H
ATOM   4562  H32 BMIMA 131      36.896  49.457  46.743  1.00  0.00      A    H
ATOM   4563  C4  BMIMA 131      42.090  49.628  48.874  1.00  0.00      A    C
ATOM   4564  H4  BMIMA 131      42.840  50.151  48.300  1.00  0.00      A    H
ATOM   4565  H41 BMIMA 131      42.338  48.579  48.816  1.00  0.00      A    H
ATOM   4566  C5  BMIMA 131      42.244  50.215  50.270  1.00  0.00      A    C
ATOM   4567  H5  BMIMA 131      42.431  51.281  50.165  1.00  0.00      A    H
ATOM   4568  H51 BMIMA 131      41.284  49.975  50.721  1.00  0.00      A    H
ATOM   4569  C51 BMIMA 131      43.353  49.697  51.182  1.00  0.00      A    C
ATOM   4570  H52 BMIMA 131      43.259  48.633  51.385  1.00  0.00      A    H
ATOM   4571  H53 BMIMA 131      44.324  49.807  50.704  1.00  0.00      A    H
ATOM   4572  C6  BMIMA 131      43.438  50.394  52.572  1.00  0.00      A    C
ATOM   4573  H6  BMIMA 131      43.915  51.364  52.491  1.00  0.00      A    H
ATOM   4574  H61 BMIMA 131      42.587  50.255  53.230  1.00  0.00      A    H
ATOM   4575  H62 BMIMA 131      44.114  49.839  53.213  1.00  0.00      A    H
ATOM   4586  N1  BMIMA 132      39.847   4.914  33.899  1.00  0.00      A    N
ATOM   4587  N11 BMIMA 132      37.795   4.853  33.303  1.00  0.00      A    N
ATOM   4588  C1  BMIMA 132      38.681   5.586  33.922  1.00  0.00      A    C
ATOM   4589  H1  BMIMA 132      38.472   6.499  34.438  1.00  0.00      A    H
ATOM   4590  C2  BMIMA 132      39.661   3.805  33.148  1.00  0.00      A    C
ATOM   4591  H2  BMIMA 132      40.468   3.151  32.902  1.00  0.00      A    H
ATOM   4592  C21 BMIMA 132      38.376   3.720  32.744  1.00  0.00      A    C
ATOM   4593  H21 BMIMA 132      37.812   3.020  32.167  1.00  0.00      A    H
ATOM   4594  C3  BMIMA 132      41.145   5.402  34.513  1.00  0.00      A    C
ATOM   4595  H3  BMIMA 132      41.178   6.482  34.491  1.00  0.00      A    H
ATOM   4596  H31 BMIMA 132      41.125   5.084  35.545  1.00  0.00      A    H
ATOM   4597  H32 BMIMA 132      42.001   4.956  34.029  1.00  0.00      A    H
ATOM   4598  C4  BMIMA 132      36.460   5.328  32.896  1.00  0.00      A    C
ATOM   4599  H4  BMIMA 132      36.548   5.161  31.833  1.00  0.00      A    H
ATOM   4600  H41 BMIMA 132      36.434   6.399  33.026  1.00  0.00      A    H
ATOM   4601  C5  BMIMA 132      35.269   4.570  33.510  1.00  0.00      A    C
ATOM   4602  H5  BMIMA 132      34.655   4.191  32.697  1.00  0.00      A    H
ATOM   4603  H51 BMIMA 132      35.793   3.789  34.055  1.00  0.00      A    H
ATOM   4604  C51 BMIMA 132      34.330   5.329  34.507  1.00  0.00      A    C
ATOM   4605  H52 BMIMA 132      34.837   6.052  35.140  1.00  0.00      A    H
ATOM   4606  H53 BMIMA 132      33.661   5.931  33.897  1.00  0.00      A    H
ATOM   4607  C6  BMIMA 132      33.538   4.267  35.234  1.00  0.00      A    C
ATOM   4608  H6  BMIMA 132      34.161   3.647  35.869  1.00  0.00      A    H
ATOM   4609  H61 BMIMA 132      32.660   4.593  35.780  1.00  0.00      A    H
ATOM   4610  H62 BMIMA 132      33.244   3.658  34.387  1.00  0.00      A    H
ATOM   4621  N1  BMIMA 133      15.586  23.420   7.698  1.00  0.00      A    N
ATOM   4622  N11 BMIMA 133      16.706  21.675   7.061  1.00  0.00      A    N
ATOM   4623  C1  BMIMA 133      16.686  22.709   7.874  1.00  0.00      A    C
ATOM   4624  H1  BMIMA 133      17.511  22.795   8.549  1.00  0.00      A    H
ATOM   4625  C2  BMIMA 133      15.006  22.924   6.538  1.00  0.00      A    C
ATOM   4626  H2  BMIMA 133      14.228  23.480   6.062  1.00  0.00      A    H
ATOM   4627  C21 BMIMA 133      15.698  21.808   6.158  1.00  0.00      A    C
ATOM   4628  H21 BMIMA 133      15.680  21.200   5.281  1.00  0.00      A    H
ATOM   4629  C3  BMIMA 133      15.385  24.652   8.426  1.00  0.00      A    C
ATOM   4630  H3  BMIMA 133      15.809  25.491   7.893  1.00  0.00      A    H
ATOM   4631  H31 BMIMA 133      14.372  24.857   8.739  1.00  0.00      A    H
ATOM   4632  H32 BMIMA 133      15.843  24.506   9.392  1.00  0.00      A    H
ATOM   4633  C4  BMIMA 133      17.779  20.700   6.909  1.00  0.00      A    C
ATOM   4634  H4  BMIMA 133      18.464  20.978   7.697  1.00  0.00      A    H
ATOM   4635  H41 BMIMA 133      18.230  20.845   5.938  1.00  0.00      A    H
ATOM   4636  C5  BMIMA 133      17.293  19.257   6.983  1.00  0.00      A    C
ATOM   4637  H5  BMIMA 133      17.204  18.971   5.938  1.00  0.00      A    H
ATOM   4638  H51 BMIMA 133      18.076  18.730   7.522  1.00  0.00      A    H
ATOM   4639  C51 BMIMA 133      16.001  19.013   7.691  1.00  0.00      A    C
ATOM   4640  H52 BMIMA 133      16.064  19.497   8.662  1.00  0.00      A    H
ATOM   4641  H53 BMIMA 133      15.239  19.495   7.083  1.00  0.00      A    H
ATOM   4642  C6  BMIMA 133      15.721  17.513   7.837  1.00  0.00      A    C
ATOM   4643  H6  BMIMA 133      15.735  16.978   6.895  1.00  0.00      A    H
ATOM   4644  H61 BMIMA 133      16.438  17.084   8.528  1.00  0.00      A    H
ATOM   4645  H62 BMIMA 133      14.732  17.384   8.261  1.00  0.00      A    H
ATOM   4656  N1  BMIMA 134      17.785  30.096  28.628  1.00  0.00      A    N
ATOM   4657  N11 BMIMA 134      17.303  28.708  27.070  1.00  0.00      A    N
ATOM   4658  C1  BMIMA 134      17.647  28.795  28.369  1.00  0.00      A    C
ATOM   4659  H1  BMIMA 134      17.705  28.053  29.136  1.00  0.00      A    H
ATOM   4660  C2  BMIMA 134      17.664  30.783  27.413  1.00  0.00      A    C
ATOM   4661  H2  BMIMA 134      17.870  31.831  27.403  1.00  0.00      A    H
ATOM   4662  C21 BMIMA 134      17.321  29.945  26.496  1.00  0.00      A    C
ATOM   4663  H21 BMIMA 134      17.098  29.973  25.452  1.00  0.00      A    H
ATOM   4664  C3  BMIMA 134      18.107  30.707  29.940  1.00  0.00      A    C
ATOM   4665  H3  BMIMA 134      18.655  29.988  30.530  1.00  0.00      A    H
ATOM   4666  H31 BMIMA 134      18.735  31.560  29.725  1.00  0.00      A    H
ATOM   4667  H32 BMIMA 134      17.213  31.144  30.361  1.00  0.00      A    H
ATOM   4668  C4  BMIMA 134      17.212  27.441  26.283  1.00  0.00      A    C
ATOM   4669  H4  BMIMA 134      17.893  26.808  26.832  1.00  0.00      A    H
ATOM   4670  H41 BMIMA 134      17.620  27.698  25.316  1.00  0.00      A    H
ATOM   4671  C5  BMIMA 134      15.804  26.778  26.224  1.00  0.00      A    C
ATOM   4672  H5  BMIMA 134      15.855  26.155  25.335  1.00  0.00      A    H
ATOM   4673  H51 BMIMA 134      15.764  26.152  27.112  1.00  0.00      A    H
ATOM   4674  C51 BMIMA 134      14.709  27.789  26.188  1.00  0.00      A    C
ATOM   4675  H52 BMIMA 134      14.944  28.661  26.793  1.00  0.00      A    H
ATOM   4676  H53 BMIMA 134      14.583  28.179  25.181  1.00  0.00      A    H
ATOM   4677  C6  BMIMA 134      13.492  27.106  26.640  1.00  0.00      A    C
ATOM   4678  H6  BMIMA 134      12.698  27.843  26.606  1.00  0.00      A    H
ATOM   4679  H61 BMIMA 134      13.058  26.277  26.091  1.00  0.00      A    H
ATOM   4680  H62 BMIMA 134      13.659  26.841  27.677  1.00  0.00      A    H
ATOM   4691  N1  BMIMA 135      30.016  37.660  10.278  1.00  0.00      A    N
ATOM   4692  N11 BMIMA 135      29.665  36.224  11.869  1.00  0.00      A    N
ATOM   4693  C1  BMIMA 135      29.218  36.668  10.714  1.00  0.00      A    C
ATOM   4694  H1  BMIMA 135      28.377  36.294  10.171  1.00  0.00      A    H
ATOM   4695  C2  BMIMA 135      30.967  37.866  11.226  1.00  0.00      A    C
ATOM   4696  H2  BMIMA 135      31.689  38.646  11.128  1.00  0.00      A    H
ATOM   4697  C21 BMIMA 135      30.820  36.906  12.219  1.00  0.00      A    C
ATOM   4698  H21 BMIMA 135      31.385  36.596  13.071  1.00  0.00      A    H
ATOM   4699  C3  BMIMA 135      29.798  38.390   8.991  1.00  0.00      A    C
ATOM   4700  H3  BMIMA 135      30.546  38.095   8.270  1.00  0.00      A    H
ATOM   4701  H31 BMIMA 135      28.818  38.186   8.586  1.00  0.00      A    H
ATOM   4702  H32 BMIMA 135      29.736  39.461   9.118  1.00  0.00      A    H
ATOM   4703  C4  BMIMA 135      29.063  35.063  12.610  1.00  0.00      A    C
ATOM   4704  H4  BMIMA 135      29.721  34.598  13.330  1.00  0.00      A    H
ATOM   4705  H41 BMIMA 135      28.710  34.274  11.963  1.00  0.00      A    H
ATOM   4706  C5  BMIMA 135      27.848  35.499  13.449  1.00  0.00      A    C
ATOM   4707  H5  BMIMA 135      27.185  36.236  13.001  1.00  0.00      A    H
ATOM   4708  H51 BMIMA 135      27.265  34.581  13.468  1.00  0.00      A    H
ATOM   4709  C51 BMIMA 135      27.979  35.665  14.987  1.00  0.00      A    C
ATOM   4710  H52 BMIMA 135      28.878  35.124  15.272  1.00  0.00      A    H
ATOM   4711  H53 BMIMA 135      27.950  36.645  15.456  1.00  0.00      A    H
ATOM   4712  C6  BMIMA 135      26.797  34.947  15.624  1.00  0.00      A    C
ATOM   4713  H6  BMIMA 135      27.016  33.891  15.729  1.00  0.00      A    H
ATOM   4714  H61 BMIMA 135      26.333  35.338  16.522  1.00  0.00      A    H
ATOM   4715  H62 BMIMA 135      25.890  35.042  15.038  1.00  0.00      A    H
ATOM   4726  N1  BMIMA 136      20.317  11.585  38.744  1.00  0.00      A    N
ATOM   4727  N11 BMIMA 136      21.493  13.298  39.383  1.00  0.00      A    N
ATOM   4728  C1  BMIMA 136      21.118  12.064  39.678  1.00  0.00      A    C
ATOM   4729  H1  BMIMA 136      21.419  11.501  40.535  1.00  0.00      A    H
ATOM   4730  C2  BMIMA 136      20.216  12.583  37.780  1.00  0.00      A    C
ATOM   4731  H2  BMIMA 136      19.609  12.481  36.907  1.00  0.00      A    H
ATOM   4732  C21 BMIMA 136      20.927  13.582  38.196  1.00  0.00      A    C
ATOM   4733  H21 BMIMA 136      20.992  14.540  37.729  1.00  0.00      A    H
ATOM   4734  C3  BMIMA 136      19.768  10.205  38.641  1.00  0.00      A    C
ATOM   4735  H3  BMIMA 136      20.189   9.572  39.409  1.00  0.00      A    H
ATOM   4736  H31 BMIMA 136      18.692  10.116  38.662  1.00  0.00      A    H
ATOM   4737  H32 BMIMA 136      19.957   9.785  37.664  1.00  0.00      A    H
ATOM   4738  C4  BMIMA 136      22.252  14.270  40.181  1.00  0.00      A    C
ATOM   4739  H4  BMIMA 136      22.104  14.056  41.229  1.00  0.00      A    H
ATOM   4740  H41 BMIMA 136      21.968  15.298  40.015  1.00  0.00      A    H
ATOM   4741  C5  BMIMA 136      23.736  14.280  39.863  1.00  0.00      A    C
ATOM   4742  H5  BMIMA 136      24.171  13.301  40.042  1.00  0.00      A    H
ATOM   4743  H51 BMIMA 136      23.759  14.402  38.783  1.00  0.00      A    H
ATOM   4744  C51 BMIMA 136      24.662  15.352  40.493  1.00  0.00      A    C
ATOM   4745  H52 BMIMA 136      24.315  16.305  40.101  1.00  0.00      A    H
ATOM   4746  H53 BMIMA 136      24.615  15.363  41.579  1.00  0.00      A    H
ATOM   4747  C6  BMIMA 136      26.096  15.160  40.059  1.00  0.00      A    C
ATOM   4748  H6  BMIMA 136      26.798  15.745  40.642  1.00  0.00      A    H
ATOM   4749  H61 BMIMA 136      26.363  14.121  40.220  1.00  0.00      A    H
ATOM   4750  H62 BMIMA 136      26.264  15.380  39.011  1.00  0.00      A    H
ATOM   4761  N1  BMIMA 137      16.722  22.521  22.673  1.00  0.00      A    N
ATOM   4762  N11 BMIMA 137      17.512  20.639  22.168  1.00  0.00      A    N
ATOM   4763  C1  BMIMA 137      17.606  21.618  23.028  1.00  0.00      A    C
ATOM   4764  H1  BMIMA 137      18.045  21.517  23.998  1.00  0.00      A    H
ATOM   4765  C2  BMIMA 137      16.305  22.293  21.344  1.00  0.00      A    C
ATOM   4766  H2  BMIMA 137      15.782  23.034  20.779  1.00  0.00      A    H
ATOM   4767  C21 BMIMA 137      16.768  21.049  21.066  1.00  0.00      A    C
ATOM   4768  H21 BMIMA 137      16.646  20.595  20.107  1.00  0.00      A    H
ATOM   4769  C3  BMIMA 137      16.270  23.722  23.377  1.00  0.00      A    C
ATOM   4770  H3  BMIMA 137      16.445  23.705  24.443  1.00  0.00      A    H
ATOM   4771  H31 BMIMA 137      16.786  24.566  22.944  1.00  0.00      A    H
ATOM   4772  H32 BMIMA 137      15.207  23.844  23.233  1.00  0.00      A    H
ATOM   4773  C4  BMIMA 137      18.040  19.291  22.307  1.00  0.00      A    C
ATOM   4774  H4  BMIMA 137      17.165  18.679  22.469  1.00  0.00      A    H
ATOM   4775  H41 BMIMA 137      18.559  19.231  23.252  1.00  0.00      A    H
ATOM   4776  C5  BMIMA 137      18.982  18.774  21.195  1.00  0.00      A    C
ATOM   4777  H5  BMIMA 137      19.152  17.720  21.397  1.00  0.00      A    H
ATOM   4778  H51 BMIMA 137      18.484  18.934  20.242  1.00  0.00      A    H
ATOM   4779  C51 BMIMA 137      20.404  19.329  21.186  1.00  0.00      A    C
ATOM   4780  H52 BMIMA 137      20.744  19.528  22.200  1.00  0.00      A    H
ATOM   4781  H53 BMIMA 137      20.996  18.524  20.758  1.00  0.00      A    H
ATOM   4782  C6  BMIMA 137      20.534  20.553  20.291  1.00  0.00      A    C
ATOM   4783  H6  BMIMA 137      19.968  21.391  20.681  1.00  0.00      A    H
ATOM   4784  H61 BMIMA 137      21.554  20.827  20.046  1.00  0.00      A    H
ATOM   4785  H62 BMIMA 137      20.099  20.290  19.334  1.00  0.00      A    H
ATOM   4796  N1  BMIMA 138      23.832  28.267  24.289  1.00  0.00      A    N
ATOM   4797  N11 BMIMA 138      21.976  29.165  23.875  1.00  0.00      A    N
ATOM   4798  C1  BMIMA 138      22.529  28.065  24.199  1.00  0.00      A    C
ATOM   4799  H1  BMIMA 138      22.039  27.150  24.451  1.00  0.00      A    H
ATOM   4800  C2  BMIMA 138      24.072  29.636  24.083  1.00  0.00      A    C
ATOM   4801  H2  BMIMA 138      25.008  30.150  24.069  1.00  0.00      A    H
ATOM   4802  C21 BMIMA 138      22.952  30.155  23.796  1.00  0.00      A    C
ATOM   4803  H21 BMIMA 138      22.727  31.146  23.469  1.00  0.00      A    H
ATOM   4804  C3  BMIMA 138      24.795  27.143  24.599  1.00  0.00      A    C
ATOM   4805  H3  BMIMA 138      24.327  26.199  24.364  1.00  0.00      A    H
ATOM   4806  H31 BMIMA 138      25.612  27.356  23.925  1.00  0.00      A    H
ATOM   4807  H32 BMIMA 138      25.072  27.288  25.632  1.00  0.00      A    H
ATOM   4808  C4  BMIMA 138      20.570  29.471  23.682  1.00  0.00      A    C
ATOM   4809  H4  BMIMA 138      20.502  30.415  24.201  1.00  0.00      A    H
ATOM   4810  H41 BMIMA 138      20.099  28.702  24.276  1.00  0.00      A    H
ATOM   4811  C5  BMIMA 138      19.927  29.563  22.339  1.00  0.00      A    C
ATOM   4812  H5  BMIMA 138      19.764  28.571  21.926  1.00  0.00      A    H
ATOM   4813  H51 BMIMA 138      18.949  30.015  22.483  1.00  0.00      A    H
ATOM   4814  C51 BMIMA 138      20.792  30.342  21.403  1.00  0.00      A    C
ATOM   4815  H52 BMIMA 138      20.866  31.347  21.812  1.00  0.00      A    H
ATOM   4816  H53 BMIMA 138      21.804  29.947  21.365  1.00  0.00      A    H
ATOM   4817  C6  BMIMA 138      20.091  30.296  19.947  1.00  0.00      A    C
ATOM   4818  H6  BMIMA 138      20.287  29.399  19.371  1.00  0.00      A    H
ATOM   4819  H61 BMIMA 138      19.023  30.298  20.136  1.00  0.00      A    H
ATOM   4820  H62 BMIMA 138      20.356  31.140  19.320  1.00  0.00      A    H
ATOM   4831  N1  BMIMA 139      44.870  15.380  15.934  1.00  0.00      A    N
ATOM   4832  N11 BMIMA 139      46.889  14.787  16.071  1.00  0.00      A    N
ATOM   4833  C1  BMIMA 139      45.669  14.509  16.473  1.00  0.00      A    C
ATOM   4834  H1  BMIMA 139      45.451  13.844  17.281  1.00  0.00      A    H
ATOM   4835  C2  BMIMA 139      45.589  16.168  15.018  1.00  0.00      A    C
ATOM   4836  H2  BMIMA 139      45.123  16.931  14.434  1.00  0.00      A    H
ATOM   4837  C21 BMIMA 139      46.843  15.799  15.134  1.00  0.00      A    C
ATOM   4838  H21 BMIMA 139      47.724  16.247  14.731  1.00  0.00      A    H
ATOM   4839  C3  BMIMA 139      43.482  15.620  16.383  1.00  0.00      A    C
ATOM   4840  H3  BMIMA 139      42.939  15.731  15.456  1.00  0.00      A    H
ATOM   4841  H31 BMIMA 139      43.092  14.729  16.852  1.00  0.00      A    H
ATOM   4842  H32 BMIMA 139      43.462  16.504  17.004  1.00  0.00      A    H
ATOM   4843  C4  BMIMA 139      48.098  14.094  16.587  1.00  0.00      A    C
ATOM   4844  H4  BMIMA 139      47.865  13.806  17.601  1.00  0.00      A    H
ATOM   4845  H41 BMIMA 139      48.878  14.825  16.741  1.00  0.00      A    H
ATOM   4846  C5  BMIMA 139      48.514  12.901  15.759  1.00  0.00      A    C
ATOM   4847  H5  BMIMA 139      47.590  12.346  15.619  1.00  0.00      A    H
ATOM   4848  H51 BMIMA 139      48.798  13.322  14.798  1.00  0.00      A    H
ATOM   4849  C51 BMIMA 139      49.591  11.998  16.326  1.00  0.00      A    C
ATOM   4850  H52 BMIMA 139      50.538  12.520  16.434  1.00  0.00      A    H
ATOM   4851  H53 BMIMA 139      49.305  11.772  17.350  1.00  0.00      A    H
ATOM   4852  C6  BMIMA 139      49.664  10.738  15.503  1.00  0.00      A    C
ATOM   4853  H6  BMIMA 139      50.478  10.144  15.900  1.00  0.00      A    H
ATOM   4854  H61 BMIMA 139      48.722  10.231  15.325  1.00  0.00      A    H
ATOM   4855  H62 BMIMA 139      50.027  10.912  14.496  1.00  0.00      A    H
ATOM   4866  N1  BMIMA 140      21.327   5.965  14.548  1.00  0.00      A    N
ATOM   4867  N11 BMIMA 140      20.561   4.734  16.100  1.00  0.00      A    N
ATOM   4868  C1  BMIMA 140      20.239   5.436  15.078  1.00  0.00      A    C
ATOM   4869  H1  BMIMA 140      19.258   5.748  14.792  1.00  0.00      A    H
ATOM   4870  C2  BMIMA 140      22.411   5.527  15.273  1.00  0.00      A    C
ATOM   4871  H2  BMIMA 140      23.426   5.712  14.997  1.00  0.00      A    H
ATOM   4872  C21 BMIMA 140      21.931   4.775  16.224  1.00  0.00      A    C
ATOM   4873  H21 BMIMA 140      22.413   4.209  16.991  1.00  0.00      A    H
ATOM   4874  C3  BMIMA 140      21.461   6.834  13.424  1.00  0.00      A    C
ATOM   4875  H3  BMIMA 140      21.702   7.816  13.801  1.00  0.00      A    H
ATOM   4876  H31 BMIMA 140      22.292   6.441  12.857  1.00  0.00      A    H
ATOM   4877  H32 BMIMA 140      20.630   6.702  12.746  1.00  0.00      A    H
ATOM   4878  C4  BMIMA 140      19.634   4.259  17.136  1.00  0.00      A    C
ATOM   4879  H4  BMIMA 140      18.614   4.577  16.982  1.00  0.00      A    H
ATOM   4880  H41 BMIMA 140      20.090   4.679  18.020  1.00  0.00      A    H
ATOM   4881  C5  BMIMA 140      19.710   2.720  17.280  1.00  0.00      A    C
ATOM   4882  H5  BMIMA 140      20.603   2.642  17.894  1.00  0.00      A    H
ATOM   4883  H51 BMIMA 140      18.756   2.512  17.759  1.00  0.00      A    H
ATOM   4884  C51 BMIMA 140      19.844   1.955  15.950  1.00  0.00      A    C
ATOM   4885  H52 BMIMA 140      19.063   2.329  15.293  1.00  0.00      A    H
ATOM   4886  H53 BMIMA 140      20.856   2.081  15.574  1.00  0.00      A    H
ATOM   4887  C6  BMIMA 140      19.620   0.470  16.106  1.00  0.00      A    C
ATOM   4888  H6  BMIMA 140      20.483   0.170  16.690  1.00  0.00      A    H
ATOM   4889  H61 BMIMA 140      18.820   0.239  16.800  1.00  0.00      A    H
ATOM   4890  H62 BMIMA 140      19.398   0.057  15.129  1.00  0.00      A    H
ATOM   4901  N1  BMIMA 141      10.642  11.080  11.689  1.00  0.00      A    N
ATOM   4902  N11 BMIMA 141       9.308  10.620  13.389  1.00  0.00      A    N
ATOM   4903  C1  BMIMA 141       9.739  10.240  12.206  1.00  0.00      A    C
ATOM   4904  H1  BMIMA 141       9.477   9.301  11.767  1.00  0.00      A    H
ATOM   4905  C2  BMIMA 141      10.558  12.175  12.456  1.00  0.00      A    C
ATOM   4906  H2  BMIMA 141      11.124  13.042  12.194  1.00  0.00      A    H
ATOM   4907  C21 BMIMA 141       9.792  11.895  13.480  1.00  0.00      A    C
ATOM   4908  H21 BMIMA 141       9.623  12.448  14.378  1.00  0.00      A    H
ATOM   4909  C3  BMIMA 141      11.287  11.026  10.400  1.00  0.00      A    C
ATOM   4910  H3  BMIMA 141      12.340  10.857  10.570  1.00  0.00      A    H
ATOM   4911  H31 BMIMA 141      11.031  10.058   9.996  1.00  0.00      A    H
ATOM   4912  H32 BMIMA 141      11.114  11.942   9.854  1.00  0.00      A    H
ATOM   4913  C4  BMIMA 141       8.452  10.012  14.373  1.00  0.00      A    C
ATOM   4914  H4  BMIMA 141       8.776  10.268  15.371  1.00  0.00      A    H
ATOM   4915  H41 BMIMA 141       8.434   8.933  14.330  1.00  0.00      A    H
ATOM   4916  C5  BMIMA 141       7.007  10.438  14.120  1.00  0.00      A    C
ATOM   4917  H5  BMIMA 141       6.811  11.311  14.738  1.00  0.00      A    H
ATOM   4918  H51 BMIMA 141       6.799  10.654  13.076  1.00  0.00      A    H
ATOM   4919  C51 BMIMA 141       5.968   9.293  14.493  1.00  0.00      A    C
ATOM   4920  H52 BMIMA 141       6.278   8.697  15.347  1.00  0.00      A    H
ATOM   4921  H53 BMIMA 141       5.060   9.821  14.773  1.00  0.00      A    H
ATOM   4922  C6  BMIMA 141       5.776   8.437  13.309  1.00  0.00      A    C
ATOM   4923  H6  BMIMA 141       5.038   7.655  13.444  1.00  0.00      A    H
ATOM   4924  H61 BMIMA 141       5.379   9.072  12.525  1.00  0.00      A    H
ATOM   4925  H62 BMIMA 141       6.692   8.098  12.839  1.00  0.00      A    H
ATOM   4936  N1  BMIMA 142      13.053   9.174  26.535  1.00  0.00      A    N
ATOM   4937  N11 BMIMA 142      13.746   7.275  27.368  1.00  0.00      A    N
ATOM   4938  C1  BMIMA 142      13.087   7.824  26.349  1.00  0.00      A    C
ATOM   4939  H1  BMIMA 142      12.684   7.295  25.513  1.00  0.00      A    H
ATOM   4940  C2  BMIMA 142      13.728   9.420  27.683  1.00  0.00      A    C
ATOM   4941  H2  BMIMA 142      13.739  10.422  28.053  1.00  0.00      A    H
ATOM   4942  C21 BMIMA 142      14.055   8.255  28.257  1.00  0.00      A    C
ATOM   4943  H21 BMIMA 142      14.720   8.087  29.075  1.00  0.00      A    H
ATOM   4944  C3  BMIMA 142      12.462  10.156  25.687  1.00  0.00      A    C
ATOM   4945  H3  BMIMA 142      13.129  11.005  25.710  1.00  0.00      A    H
ATOM   4946  H31 BMIMA 142      12.421   9.664  24.727  1.00  0.00      A    H
ATOM   4947  H32 BMIMA 142      11.540  10.549  26.091  1.00  0.00      A    H
ATOM   4948  C4  BMIMA 142      14.053   5.861  27.561  1.00  0.00      A    C
ATOM   4949  H4  BMIMA 142      14.599   5.819  28.492  1.00  0.00      A    H
ATOM   4950  H41 BMIMA 142      14.759   5.606  26.784  1.00  0.00      A    H
ATOM   4951  C5  BMIMA 142      12.805   4.969  27.761  1.00  0.00      A    C
ATOM   4952  H5  BMIMA 142      12.189   5.023  26.866  1.00  0.00      A    H
ATOM   4953  H51 BMIMA 142      12.958   3.893  27.758  1.00  0.00      A    H
ATOM   4954  C51 BMIMA 142      11.891   5.248  28.932  1.00  0.00      A    C
ATOM   4955  H52 BMIMA 142      12.356   4.862  29.836  1.00  0.00      A    H
ATOM   4956  H53 BMIMA 142      11.753   6.321  29.042  1.00  0.00      A    H
ATOM   4957  C6  BMIMA 142      10.488   4.592  28.792  1.00  0.00      A    C
ATOM   4958  H6  BMIMA 142       9.840   5.077  29.514  1.00  0.00      A    H
ATOM   4959  H61 BMIMA 142      10.079   4.828  27.816  1.00  0.00      A    H
ATOM   4960  H62 BMIMA 142      10.585   3.579  29.165  1.00  0.00      A    H
ATOM   4971  N1  BMIMA 143       1.187  22.366  43.434  1.00  0.00      A    N
ATOM   4972  N11 BMIMA 143       1.977  23.671  44.915  1.00  0.00      A    N
ATOM   4973  C1  BMIMA 143       2.258  22.998  43.833  1.00  0.00      A    C
ATOM   4974  H1  BMIMA 143       3.212  22.996  43.349  1.00  0.00      A    H
ATOM   4975  C2  BMIMA 143       0.098  22.842  44.190  1.00  0.00      A    C
ATOM   4976  H2  BMIMA 143      -0.901  22.587  43.912  1.00  0.00      A    H
ATOM   4977  C21 BMIMA 143       0.603  23.688  45.092  1.00  0.00      A    C
ATOM   4978  H21 BMIMA 143       0.071  24.195  45.867  1.00  0.00      A    H
ATOM   4979  C3  BMIMA 143       1.054  21.414  42.408  1.00  0.00      A    C
ATOM   4980  H3  BMIMA 143       1.436  21.817  41.482  1.00  0.00      A    H
ATOM   4981  H31 BMIMA 143       1.684  20.550  42.562  1.00  0.00      A    H
ATOM   4982  H32 BMIMA 143       0.028  21.117  42.252  1.00  0.00      A    H
ATOM   4983  C4  BMIMA 143       2.988  24.453  45.699  1.00  0.00      A    C
ATOM   4984  H4  BMIMA 143       3.921  23.910  45.741  1.00  0.00      A    H
ATOM   4985  H41 BMIMA 143       2.548  24.570  46.678  1.00  0.00      A    H
ATOM   4986  C5  BMIMA 143       3.258  25.792  45.087  1.00  0.00      A    C
ATOM   4987  H5  BMIMA 143       3.915  26.279  45.803  1.00  0.00      A    H
ATOM   4988  H51 BMIMA 143       3.854  25.684  44.184  1.00  0.00      A    H
ATOM   4989  C51 BMIMA 143       2.099  26.706  44.996  1.00  0.00      A    C
ATOM   4990  H52 BMIMA 143       1.337  26.207  44.403  1.00  0.00      A    H
ATOM   4991  H53 BMIMA 143       1.725  26.855  46.006  1.00  0.00      A    H
ATOM   4992  C6  BMIMA 143       2.535  28.015  44.459  1.00  0.00      A    C
ATOM   4993  H6  BMIMA 143       3.246  28.459  45.146  1.00  0.00      A    H
ATOM   4994  H61 BMIMA 143       2.941  27.826  43.471  1.00  0.00      A    H
ATOM   4995  H62 BMIMA 143       1.769  28.768  44.315  1.00  0.00      A    H
ATOM   5006  N1  BMIMA 144      28.157  29.428  38.423  1.00  0.00      A    N
ATOM   5007  N11 BMIMA 144      29.047  27.470  38.445  1.00  0.00      A    N
ATOM   5008  C1  BMIMA 144      28.304  28.354  39.121  1.00  0.00      A    C
ATOM   5009  H1  BMIMA 144      27.964  28.333  40.134  1.00  0.00      A    H
ATOM   5010  C2  BMIMA 144      28.781  29.256  37.219  1.00  0.00      A    C
ATOM   5011  H2  BMIMA 144      28.737  30.017  36.471  1.00  0.00      A    H
ATOM   5012  C21 BMIMA 144      29.332  28.042  37.236  1.00  0.00      A    C
ATOM   5013  H21 BMIMA 144      29.865  27.476  36.504  1.00  0.00      A    H
ATOM   5014  C3  BMIMA 144      27.555  30.680  38.803  1.00  0.00      A    C
ATOM   5015  H3  BMIMA 144      27.408  30.570  39.868  1.00  0.00      A    H
ATOM   5016  H31 BMIMA 144      28.156  31.482  38.402  1.00  0.00      A    H
ATOM   5017  H32 BMIMA 144      26.643  30.779  38.234  1.00  0.00      A    H
ATOM   5018  C4  BMIMA 144      29.721  26.270  38.919  1.00  0.00      A    C
ATOM   5019  H4  BMIMA 144      30.095  26.438  39.918  1.00  0.00      A    H
ATOM   5020  H41 BMIMA 144      30.615  26.368  38.322  1.00  0.00      A    H
ATOM   5021  C5  BMIMA 144      29.065  24.913  38.634  1.00  0.00      A    C
ATOM   5022  H5  BMIMA 144      28.037  24.970  38.983  1.00  0.00      A    H
ATOM   5023  H51 BMIMA 144      29.037  24.676  37.574  1.00  0.00      A    H
ATOM   5024  C51 BMIMA 144      29.823  23.703  39.269  1.00  0.00      A    C
ATOM   5025  H52 BMIMA 144      30.593  23.466  38.539  1.00  0.00      A    H
ATOM   5026  H53 BMIMA 144      30.394  23.976  40.153  1.00  0.00      A    H
ATOM   5027  C6  BMIMA 144      28.892  22.546  39.509  1.00  0.00      A    C
ATOM   5028  H6  BMIMA 144      28.590  22.141  38.549  1.00  0.00      A    H
ATOM   5029  H61 BMIMA 144      29.397  21.731  40.014  1.00  0.00      A    H
ATOM   5030  H62 BMIMA 144      27.992  22.797  40.058  1.00  0.00      A    H
ATOM   5041  N1  BMIMA 145       6.838  30.526  13.599  1.00  0.00      A    N
ATOM   5042  N11 BMIMA 145       6.672  32.438  12.721  1.00  0.00      A    N
ATOM   5043  C1  BMIMA 145       7.169  31.747  13.709  1.00  0.00      A    C
ATOM   5044  H1  BMIMA 145       7.605  32.216  14.565  1.00  0.00      A    H
ATOM   5045  C2  BMIMA 145       6.231  30.326  12.425  1.00  0.00      A    C
ATOM   5046  H2  BMIMA 145       5.956  29.377  12.020  1.00  0.00      A    H
ATOM   5047  C21 BMIMA 145       6.187  31.528  11.850  1.00  0.00      A    C
ATOM   5048  H21 BMIMA 145       5.934  31.647  10.819  1.00  0.00      A    H
ATOM   5049  C3  BMIMA 145       7.235  29.408  14.504  1.00  0.00      A    C
ATOM   5050  H3  BMIMA 145       7.072  29.617  15.551  1.00  0.00      A    H
ATOM   5051  H31 BMIMA 145       6.717  28.529  14.147  1.00  0.00      A    H
ATOM   5052  H32 BMIMA 145       8.289  29.192  14.417  1.00  0.00      A    H
ATOM   5053  C4  BMIMA 145       7.045  33.840  12.419  1.00  0.00      A    C
ATOM   5054  H4  BMIMA 145       7.310  33.828  11.373  1.00  0.00      A    H
ATOM   5055  H41 BMIMA 145       7.991  34.002  12.915  1.00  0.00      A    H
ATOM   5056  C5  BMIMA 145       6.045  34.909  12.814  1.00  0.00      A    C
ATOM   5057  H5  BMIMA 145       6.171  35.137  13.869  1.00  0.00      A    H
ATOM   5058  H51 BMIMA 145       6.277  35.855  12.331  1.00  0.00      A    H
ATOM   5059  C51 BMIMA 145       4.636  34.379  12.562  1.00  0.00      A    C
ATOM   5060  H52 BMIMA 145       4.515  33.395  13.008  1.00  0.00      A    H
ATOM   5061  H53 BMIMA 145       3.868  35.068  12.906  1.00  0.00      A    H
ATOM   5062  C6  BMIMA 145       4.329  34.267  11.084  1.00  0.00      A    C
ATOM   5063  H6  BMIMA 145       3.246  34.277  11.038  1.00  0.00      A    H
ATOM   5064  H61 BMIMA 145       4.836  34.993  10.459  1.00  0.00      A    H
ATOM   5065  H62 BMIMA 145       4.720  33.335  10.693  1.00  0.00      A    H
ATOM   5076  N1  BMIMA 146       1.988  47.162  34.694  1.00  0.00      A    N
ATOM   5077  N11 BMIMA 146       2.252  45.355  33.581  1.00  0.00      A    N
ATOM   5078  C1  BMIMA 146       1.600  45.958  34.508  1.00  0.00      A    C
ATOM   5079  H1  BMIMA 146       0.811  45.560  35.109  1.00  0.00      A    H
ATOM   5080  C2  BMIMA 146       2.973  47.417  33.759  1.00  0.00      A    C
ATOM   5081  H2  BMIMA 146       3.527  48.331  33.734  1.00  0.00      A    H
ATOM   5082  C21 BMIMA 146       3.200  46.238  33.105  1.00  0.00      A    C
ATOM   5083  H21 BMIMA 146       3.956  45.901  32.430  1.00  0.00      A    H
ATOM   5084  C3  BMIMA 146       1.389  48.141  35.656  1.00  0.00      A    C
ATOM   5085  H3  BMIMA 146       2.134  48.819  36.045  1.00  0.00      A    H
ATOM   5086  H31 BMIMA 146       0.586  48.762  35.287  1.00  0.00      A    H
ATOM   5087  H32 BMIMA 146       0.964  47.696  36.543  1.00  0.00      A    H
ATOM   5088  C4  BMIMA 146       2.073  43.938  33.056  1.00  0.00      A    C
ATOM   5089  H4  BMIMA 146       1.350  43.352  33.603  1.00  0.00      A    H
ATOM   5090  H41 BMIMA 146       3.006  43.403  33.157  1.00  0.00      A    H
ATOM   5091  C5  BMIMA 146       1.645  44.034  31.536  1.00  0.00      A    C
ATOM   5092  H5  BMIMA 146       1.312  45.055  31.369  1.00  0.00      A    H
ATOM   5093  H51 BMIMA 146       2.503  43.971  30.871  1.00  0.00      A    H
ATOM   5094  C51 BMIMA 146       0.677  42.884  31.141  1.00  0.00      A    C
ATOM   5095  H52 BMIMA 146       1.126  41.899  31.242  1.00  0.00      A    H
ATOM   5096  H53 BMIMA 146      -0.244  42.996  31.709  1.00  0.00      A    H
ATOM   5097  C6  BMIMA 146       0.226  42.978  29.681  1.00  0.00      A    C
ATOM   5098  H6  BMIMA 146      -0.078  43.998  29.474  1.00  0.00      A    H
ATOM   5099  H61 BMIMA 146       1.082  42.803  29.039  1.00  0.00      A    H
ATOM   5100  H62 BMIMA 146      -0.581  42.260  29.588  1.00  0.00      A    H
ATOM   5111  N1  BMIMA 147       9.717   5.710  23.501  1.00  0.00      A    N
ATOM   5112  N11 BMIMA 147       9.519   7.654  22.597  1.00  0.00      A    N
ATOM   5113  C1  BMIMA 147       8.875   6.681  23.162  1.00  0.00      A    C
ATOM   5114  H1  BMIMA 147       7.836   6.756  23.405  1.00  0.00      A    H
ATOM   5115  C2  BMIMA 147      10.940   6.026  22.977  1.00  0.00      A    C
ATOM   5116  H2  BMIMA 147      11.766   5.437  23.309  1.00  0.00      A    H
ATOM   5117  C21 BMIMA 147      10.868   7.239  22.514  1.00  0.00      A    C
ATOM   5118  H21 BMIMA 147      11.675   7.874  22.219  1.00  0.00      A    H
ATOM   5119  C3  BMIMA 147       9.423   4.616  24.396  1.00  0.00      A    C
ATOM   5120  H3  BMIMA 147      10.279   4.320  24.984  1.00  0.00      A    H
ATOM   5121  H31 BMIMA 147       8.627   4.851  25.087  1.00  0.00      A    H
ATOM   5122  H32 BMIMA 147       9.121   3.801  23.755  1.00  0.00      A    H
ATOM   5123  C4  BMIMA 147       9.042   8.982  22.146  1.00  0.00      A    C
ATOM   5124  H4  BMIMA 147       9.892   9.646  22.093  1.00  0.00      A    H
ATOM   5125  H41 BMIMA 147       8.443   9.476  22.896  1.00  0.00      A    H
ATOM   5126  C5  BMIMA 147       8.466   8.969  20.723  1.00  0.00      A    C
ATOM   5127  H5  BMIMA 147       7.551   8.395  20.603  1.00  0.00      A    H
ATOM   5128  H51 BMIMA 147       8.280   9.960  20.315  1.00  0.00      A    H
ATOM   5129  C51 BMIMA 147       9.422   8.175  19.785  1.00  0.00      A    C
ATOM   5130  H52 BMIMA 147      10.446   8.540  19.785  1.00  0.00      A    H
ATOM   5131  H53 BMIMA 147       9.562   7.189  20.220  1.00  0.00      A    H
ATOM   5132  C6  BMIMA 147       8.848   8.140  18.352  1.00  0.00      A    C
ATOM   5133  H6  BMIMA 147       9.577   8.555  17.665  1.00  0.00      A    H
ATOM   5134  H61 BMIMA 147       8.528   7.139  18.086  1.00  0.00      A    H
ATOM   5135  H62 BMIMA 147       7.920   8.700  18.384  1.00  0.00      A    H
ATOM   5146  N1  BMIMA 148      10.878  35.466  47.044  1.00  0.00      A    N
ATOM   5147  N11 BMIMA 148       9.332  34.411  48.104  1.00  0.00      A    N
ATOM   5148  C1  BMIMA 148      10.015  35.554  48.015  1.00  0.00      A    C
ATOM   5149  H1  BMIMA 148      10.046  36.317  48.764  1.00  0.00      A    H
ATOM   5150  C2  BMIMA 148      10.777  34.254  46.392  1.00  0.00      A    C
ATOM   5151  H2  BMIMA 148      11.439  34.146  45.561  1.00  0.00      A    H
ATOM   5152  C21 BMIMA 148       9.810  33.573  47.060  1.00  0.00      A    C
ATOM   5153  H21 BMIMA 148       9.465  32.588  46.837  1.00  0.00      A    H
ATOM   5154  C3  BMIMA 148      12.100  36.306  46.918  1.00  0.00      A    C
ATOM   5155  H3  BMIMA 148      12.877  35.635  47.255  1.00  0.00      A    H
ATOM   5156  H31 BMIMA 148      12.290  36.496  45.872  1.00  0.00      A    H
ATOM   5157  H32 BMIMA 148      12.040  37.258  47.423  1.00  0.00      A    H
ATOM   5158  C4  BMIMA 148       8.088  34.102  48.882  1.00  0.00      A    C
ATOM   5159  H4  BMIMA 148       8.330  34.360  49.903  1.00  0.00      A    H
ATOM   5160  H41 BMIMA 148       7.920  33.050  48.703  1.00  0.00      A    H
ATOM   5161  C5  BMIMA 148       6.812  34.903  48.544  1.00  0.00      A    C
ATOM   5162  H5  BMIMA 148       6.213  34.707  49.429  1.00  0.00      A    H
ATOM   5163  H51 BMIMA 148       7.073  35.958  48.535  1.00  0.00      A    H
ATOM   5164  C51 BMIMA 148       6.156  34.397  47.274  1.00  0.00      A    C
ATOM   5165  H52 BMIMA 148       6.802  34.272  46.409  1.00  0.00      A    H
ATOM   5166  H53 BMIMA 148       5.785  33.382  47.396  1.00  0.00      A    H
ATOM   5167  C6  BMIMA 148       4.970  35.343  46.982  1.00  0.00      A    C
ATOM   5168  H6  BMIMA 148       5.322  36.203  46.423  1.00  0.00      A    H
ATOM   5169  H61 BMIMA 148       4.220  34.887  46.346  1.00  0.00      A    H
ATOM   5170  H62 BMIMA 148       4.484  35.766  47.854  1.00  0.00      A    H
ATOM   5181  N1  BMIMA 149      35.638  14.423  23.298  1.00  0.00      A    N
ATOM   5182  N11 BMIMA 149      35.809  16.357  22.383  1.00  0.00      A    N
ATOM   5183  C1  BMIMA 149      36.368  15.170  22.457  1.00  0.00      A    C
ATOM   5184  H1  BMIMA 149      37.149  14.810  21.821  1.00  0.00      A    H
ATOM   5185  C2  BMIMA 149      34.599  15.194  23.768  1.00  0.00      A    C
ATOM   5186  H2  BMIMA 149      33.857  14.907  24.480  1.00  0.00      A    H
ATOM   5187  C21 BMIMA 149      34.787  16.410  23.283  1.00  0.00      A    C
ATOM   5188  H21 BMIMA 149      34.101  17.224  23.363  1.00  0.00      A    H
ATOM   5189  C3  BMIMA 149      35.851  12.989  23.497  1.00  0.00      A    C
ATOM   5190  H3  BMIMA 149      36.407  12.840  24.410  1.00  0.00      A    H
ATOM   5191  H31 BMIMA 149      34.927  12.441  23.383  1.00  0.00      A    H
ATOM   5192  H32 BMIMA 149      36.445  12.669  22.653  1.00  0.00      A    H
ATOM   5193  C4  BMIMA 149      36.302  17.460  21.552  1.00  0.00      A    C
ATOM   5194  H4  BMIMA 149      35.400  17.455  20.958  1.00  0.00      A    H
ATOM   5195  H41 BMIMA 149      37.062  17.013  20.928  1.00  0.00      A    H
ATOM   5196  C5  BMIMA 149      36.836  18.579  22.417  1.00  0.00      A    C
ATOM   5197  H5  BMIMA 149      36.026  19.281  22.597  1.00  0.00      A    H
ATOM   5198  H51 BMIMA 149      37.145  18.128  23.357  1.00  0.00      A    H
ATOM   5199  C51 BMIMA 149      38.069  19.179  21.700  1.00  0.00      A    C
ATOM   5200  H52 BMIMA 149      38.921  18.511  21.803  1.00  0.00      A    H
ATOM   5201  H53 BMIMA 149      37.772  19.219  20.655  1.00  0.00      A    H
ATOM   5202  C6  BMIMA 149      38.427  20.523  22.198  1.00  0.00      A    C
ATOM   5203  H6  BMIMA 149      39.106  20.345  23.023  1.00  0.00      A    H
ATOM   5204  H61 BMIMA 149      38.943  21.234  21.563  1.00  0.00      A    H
ATOM   5205  H62 BMIMA 149      37.543  21.016  22.586  1.00  0.00      A    H
ATOM   5216  N1  BMIMA 150      -0.018  30.836  32.897  1.00  0.00      A    N
ATOM   5217  N11 BMIMA 150       1.310  29.746  31.626  1.00  0.00      A    N
ATOM   5218  C1  BMIMA 150       0.052  29.943  31.987  1.00  0.00      A    C
ATOM   5219  H1  BMIMA 150      -0.822  29.428  31.650  1.00  0.00      A    H
ATOM   5220  C2  BMIMA 150       1.280  31.098  33.280  1.00  0.00      A    C
ATOM   5221  H2  BMIMA 150       1.455  31.712  34.136  1.00  0.00      A    H
ATOM   5222  C21 BMIMA 150       2.099  30.428  32.460  1.00  0.00      A    C
ATOM   5223  H21 BMIMA 150       3.156  30.468  32.307  1.00  0.00      A    H
ATOM   5224  C3  BMIMA 150      -1.185  31.089  33.721  1.00  0.00      A    C
ATOM   5225  H3  BMIMA 150      -1.155  30.519  34.638  1.00  0.00      A    H
ATOM   5226  H31 BMIMA 150      -1.173  32.131  34.005  1.00  0.00      A    H
ATOM   5227  H32 BMIMA 150      -2.092  30.793  33.214  1.00  0.00      A    H
ATOM   5228  C4  BMIMA 150       1.823  28.729  30.687  1.00  0.00      A    C
ATOM   5229  H4  BMIMA 150       1.007  28.106  30.351  1.00  0.00      A    H
ATOM   5230  H41 BMIMA 150       2.562  28.202  31.271  1.00  0.00      A    H
ATOM   5231  C5  BMIMA 150       2.511  29.403  29.577  1.00  0.00      A    C
ATOM   5232  H5  BMIMA 150       3.276  29.983  30.086  1.00  0.00      A    H
ATOM   5233  H51 BMIMA 150       2.921  28.533  29.071  1.00  0.00      A    H
ATOM   5234  C51 BMIMA 150       1.737  30.218  28.558  1.00  0.00      A    C
ATOM   5235  H52 BMIMA 150       0.889  29.675  28.150  1.00  0.00      A    H
ATOM   5236  H53 BMIMA 150       1.410  31.156  28.999  1.00  0.00      A    H
ATOM   5237  C6  BMIMA 150       2.676  30.605  27.402  1.00  0.00      A    C
ATOM   5238  H6  BMIMA 150       2.750  29.716  26.788  1.00  0.00      A    H
ATOM   5239  H61 BMIMA 150       2.244  31.508  26.985  1.00  0.00      A    H
ATOM   5240  H62 BMIMA 150       3.667  30.928  27.698  1.00  0.00      A    H
ATOM   5251  N1  BMIMA 151      22.827  28.583  34.835  1.00  0.00      A    N
ATOM   5252  N11 BMIMA 151      22.525  27.560  32.991  1.00  0.00      A    N
ATOM   5253  C1  BMIMA 151      23.165  27.517  34.135  1.00  0.00      A    C
ATOM   5254  H1  BMIMA 151      23.740  26.697  34.510  1.00  0.00      A    H
ATOM   5255  C2  BMIMA 151      22.071  29.402  34.051  1.00  0.00      A    C
ATOM   5256  H2  BMIMA 151      21.800  30.371  34.411  1.00  0.00      A    H
ATOM   5257  C21 BMIMA 151      21.949  28.814  32.813  1.00  0.00      A    C
ATOM   5258  H21 BMIMA 151      21.537  29.050  31.856  1.00  0.00      A    H
ATOM   5259  C3  BMIMA 151      23.448  28.936  36.082  1.00  0.00      A    C
ATOM   5260  H3  BMIMA 151      23.099  29.910  36.388  1.00  0.00      A    H
ATOM   5261  H31 BMIMA 151      23.051  28.236  36.802  1.00  0.00      A    H
ATOM   5262  H32 BMIMA 151      24.513  29.012  35.918  1.00  0.00      A    H
ATOM   5263  C4  BMIMA 151      22.594  26.491  32.065  1.00  0.00      A    C
ATOM   5264  H4  BMIMA 151      21.586  26.505  31.678  1.00  0.00      A    H
ATOM   5265  H41 BMIMA 151      22.706  25.569  32.617  1.00  0.00      A    H
ATOM   5266  C5  BMIMA 151      23.700  26.778  31.089  1.00  0.00      A    C
ATOM   5267  H5  BMIMA 151      23.529  27.612  30.413  1.00  0.00      A    H
ATOM   5268  H51 BMIMA 151      24.611  26.831  31.679  1.00  0.00      A    H
ATOM   5269  C51 BMIMA 151      23.955  25.542  30.213  1.00  0.00      A    C
ATOM   5270  H52 BMIMA 151      23.107  24.872  30.093  1.00  0.00      A    H
ATOM   5271  H53 BMIMA 151      24.239  25.843  29.208  1.00  0.00      A    H
ATOM   5272  C6  BMIMA 151      25.190  24.689  30.698  1.00  0.00      A    C
ATOM   5273  H6  BMIMA 151      24.922  23.978  31.471  1.00  0.00      A    H
ATOM   5274  H61 BMIMA 151      25.556  24.108  29.859  1.00  0.00      A    H
ATOM   5275  H62 BMIMA 151      26.016  25.352  30.926  1.00  0.00      A    H
ATOM   5286  N1  BMIMA 152       1.591  23.469  37.657  1.00  0.00      A    N
ATOM   5287  N11 BMIMA 152       2.604  22.354  36.196  1.00  0.00      A    N
ATOM   5288  C1  BMIMA 152       2.285  23.587  36.540  1.00  0.00      A    C
ATOM   5289  H1  BMIMA 152       2.488  24.481  35.991  1.00  0.00      A    H
ATOM   5290  C2  BMIMA 152       1.412  22.180  38.008  1.00  0.00      A    C
ATOM   5291  H2  BMIMA 152       0.684  21.868  38.725  1.00  0.00      A    H
ATOM   5292  C21 BMIMA 152       2.104  21.480  37.105  1.00  0.00      A    C
ATOM   5293  H21 BMIMA 152       1.973  20.437  36.915  1.00  0.00      A    H
ATOM   5294  C3  BMIMA 152       0.986  24.640  38.284  1.00  0.00      A    C
ATOM   5295  H3  BMIMA 152       1.287  24.765  39.313  1.00  0.00      A    H
ATOM   5296  H31 BMIMA 152       1.103  25.573  37.752  1.00  0.00      A    H
ATOM   5297  H32 BMIMA 152      -0.065  24.391  38.261  1.00  0.00      A    H
ATOM   5298  C4  BMIMA 152       3.268  21.907  34.989  1.00  0.00      A    C
ATOM   5299  H4  BMIMA 152       4.136  21.374  35.348  1.00  0.00      A    H
ATOM   5300  H41 BMIMA 152       3.674  22.762  34.468  1.00  0.00      A    H
ATOM   5301  C5  BMIMA 152       2.477  20.881  34.096  1.00  0.00      A    C
ATOM   5302  H5  BMIMA 152       3.220  20.569  33.366  1.00  0.00      A    H
ATOM   5303  H51 BMIMA 152       2.105  20.112  34.768  1.00  0.00      A    H
ATOM   5304  C51 BMIMA 152       1.256  21.364  33.314  1.00  0.00      A    C
ATOM   5305  H52 BMIMA 152       0.739  20.552  32.809  1.00  0.00      A    H
ATOM   5306  H53 BMIMA 152       0.566  21.885  33.973  1.00  0.00      A    H
ATOM   5307  C6  BMIMA 152       1.672  22.370  32.194  1.00  0.00      A    C
ATOM   5308  H6  BMIMA 152       0.897  22.670  31.499  1.00  0.00      A    H
ATOM   5309  H61 BMIMA 152       2.109  23.211  32.719  1.00  0.00      A    H
ATOM   5310  H62 BMIMA 152       2.527  21.960  31.667  1.00  0.00      A    H
ATOM   5321  N1  BMIMA 153      25.679  23.994  36.748  1.00  0.00      A    N
ATOM   5322  N11 BMIMA 153      25.154  24.280  38.802  1.00  0.00      A    N
ATOM   5323  C1  BMIMA 153      25.112  24.783  37.602  1.00  0.00      A    C
ATOM   5324  H1  BMIMA 153      24.798  25.784  37.392  1.00  0.00      A    H
ATOM   5325  C2  BMIMA 153      25.975  22.832  37.429  1.00  0.00      A    C
ATOM   5326  H2  BMIMA 153      26.367  21.944  36.983  1.00  0.00      A    H
ATOM   5327  C21 BMIMA 153      25.635  23.018  38.690  1.00  0.00      A    C
ATOM   5328  H21 BMIMA 153      25.598  22.288  39.469  1.00  0.00      A    H
ATOM   5329  C3  BMIMA 153      25.881  24.260  35.325  1.00  0.00      A    C
ATOM   5330  H3  BMIMA 153      25.285  23.551  34.770  1.00  0.00      A    H
ATOM   5331  H31 BMIMA 153      25.416  25.232  35.247  1.00  0.00      A    H
ATOM   5332  H32 BMIMA 153      26.929  24.200  35.072  1.00  0.00      A    H
ATOM   5333  C4  BMIMA 153      24.599  24.836  40.031  1.00  0.00      A    C
ATOM   5334  H4  BMIMA 153      24.675  25.913  40.076  1.00  0.00      A    H
ATOM   5335  H41 BMIMA 153      25.368  24.588  40.748  1.00  0.00      A    H
ATOM   5336  C5  BMIMA 153      23.171  24.425  40.358  1.00  0.00      A    C
ATOM   5337  H5  BMIMA 153      22.907  24.927  41.285  1.00  0.00      A    H
ATOM   5338  H51 BMIMA 153      22.546  24.720  39.519  1.00  0.00      A    H
ATOM   5339  C51 BMIMA 153      22.972  22.913  40.659  1.00  0.00      A    C
ATOM   5340  H52 BMIMA 153      23.313  22.412  39.756  1.00  0.00      A    H
ATOM   5341  H53 BMIMA 153      23.453  22.525  41.553  1.00  0.00      A    H
ATOM   5342  C6  BMIMA 153      21.470  22.600  40.808  1.00  0.00      A    C
ATOM   5343  H6  BMIMA 153      21.163  21.561  40.838  1.00  0.00      A    H
ATOM   5344  H61 BMIMA 153      21.081  23.069  41.704  1.00  0.00      A    H
ATOM   5345  H62 BMIMA 153      20.990  23.110  39.980  1.00  0.00      A    H
ATOM   5356  N1  BMIMA 154      51.646  18.234  40.572  1.00  0.00      A    N
ATOM   5357  N11 BMIMA 154      49.519  18.126  41.157  1.00  0.00      A    N
ATOM   5358  C1  BMIMA 154      50.415  18.561  40.255  1.00  0.00      A    C
ATOM   5359  H1  BMIMA 154      50.170  19.009  39.315  1.00  0.00      A    H
ATOM   5360  C2  BMIMA 154      51.590  17.536  41.752  1.00  0.00      A    C
ATOM   5361  H2  BMIMA 154      52.473  17.107  42.171  1.00  0.00      A    H
ATOM   5362  C21 BMIMA 154      50.292  17.419  42.056  1.00  0.00      A    C
ATOM   5363  H21 BMIMA 154      49.859  16.880  42.871  1.00  0.00      A    H
ATOM   5364  C3  BMIMA 154      52.832  18.276  39.788  1.00  0.00      A    C
ATOM   5365  H3  BMIMA 154      52.815  19.176  39.192  1.00  0.00      A    H
ATOM   5366  H31 BMIMA 154      53.607  18.259  40.540  1.00  0.00      A    H
ATOM   5367  H32 BMIMA 154      52.875  17.451  39.093  1.00  0.00      A    H
ATOM   5368  C4  BMIMA 154      47.997  18.045  41.065  1.00  0.00      A    C
ATOM   5369  H4  BMIMA 154      47.805  17.025  40.766  1.00  0.00      A    H
ATOM   5370  H41 BMIMA 154      47.756  18.574  40.155  1.00  0.00      A    H
ATOM   5371  C5  BMIMA 154      47.161  18.540  42.252  1.00  0.00      A    C
ATOM   5372  H5  BMIMA 154      46.138  18.783  41.973  1.00  0.00      A    H
ATOM   5373  H51 BMIMA 154      46.938  17.731  42.942  1.00  0.00      A    H
ATOM   5374  C51 BMIMA 154      47.834  19.760  42.925  1.00  0.00      A    C
ATOM   5375  H52 BMIMA 154      48.794  19.489  43.357  1.00  0.00      A    H
ATOM   5376  H53 BMIMA 154      47.953  20.529  42.166  1.00  0.00      A    H
ATOM   5377  C6  BMIMA 154      47.063  20.385  44.059  1.00  0.00      A    C
ATOM   5378  H6  BMIMA 154      47.478  21.277  44.515  1.00  0.00      A    H
ATOM   5379  H61 BMIMA 154      46.073  20.638  43.696  1.00  0.00      A    H
ATOM   5380  H62 BMIMA 154      46.816  19.750  44.902  1.00  0.00      A    H
ATOM   5391  N1  BMIMA 155      41.333  13.016   3.486  1.00  0.00      A    N
ATOM   5392  N11 BMIMA 155      42.115  13.045   5.500  1.00  0.00      A    N
ATOM   5393  C1  BMIMA 155      41.029  12.858   4.776  1.00  0.00      A    C
ATOM   5394  H1  BMIMA 155      40.042  12.533   5.030  1.00  0.00      A    H
ATOM   5395  C2  BMIMA 155      42.644  13.292   3.448  1.00  0.00      A    C
ATOM   5396  H2  BMIMA 155      43.166  13.513   2.543  1.00  0.00      A    H
ATOM   5397  C21 BMIMA 155      43.143  13.344   4.694  1.00  0.00      A    C
ATOM   5398  H21 BMIMA 155      44.074  13.640   5.126  1.00  0.00      A    H
ATOM   5399  C3  BMIMA 155      40.342  13.041   2.418  1.00  0.00      A    C
ATOM   5400  H3  BMIMA 155      40.776  12.508   1.585  1.00  0.00      A    H
ATOM   5401  H31 BMIMA 155      39.535  12.447   2.822  1.00  0.00      A    H
ATOM   5402  H32 BMIMA 155      40.080  14.057   2.164  1.00  0.00      A    H
ATOM   5403  C4  BMIMA 155      42.040  13.200   6.978  1.00  0.00      A    C
ATOM   5404  H4  BMIMA 155      41.025  13.166   7.344  1.00  0.00      A    H
ATOM   5405  H41 BMIMA 155      42.484  14.137   7.282  1.00  0.00      A    H
ATOM   5406  C5  BMIMA 155      42.852  12.085   7.591  1.00  0.00      A    C
ATOM   5407  H5  BMIMA 155      42.565  11.067   7.339  1.00  0.00      A    H
ATOM   5408  H51 BMIMA 155      43.882  12.376   7.402  1.00  0.00      A    H
ATOM   5409  C51 BMIMA 155      42.786  12.206   9.102  1.00  0.00      A    C
ATOM   5410  H52 BMIMA 155      42.847  13.191   9.559  1.00  0.00      A    H
ATOM   5411  H53 BMIMA 155      41.835  11.852   9.491  1.00  0.00      A    H
ATOM   5412  C6  BMIMA 155      43.811  11.283   9.808  1.00  0.00      A    C
ATOM   5413  H6  BMIMA 155      44.850  11.587   9.744  1.00  0.00      A    H
ATOM   5414  H61 BMIMA 155      43.580  11.086  10.848  1.00  0.00      A    H
ATOM   5415  H62 BMIMA 155      43.910  10.330   9.300  1.00  0.00      A    H
ATOM   5426  N1  BMIMA 156      33.567  48.910  39.632  1.00  0.00      A    N
ATOM   5427  N11 BMIMA 156      33.357  48.572  37.573  1.00  0.00      A    N
ATOM   5428  C1  BMIMA 156      34.193  48.430  38.565  1.00  0.00      A    C
ATOM   5429  H1  BMIMA 156      35.148  47.951  38.561  1.00  0.00      A    H
ATOM   5430  C2  BMIMA 156      32.324  49.235  39.282  1.00  0.00      A    C
ATOM   5431  H2  BMIMA 156      31.658  49.635  40.015  1.00  0.00      A    H
ATOM   5432  C21 BMIMA 156      32.184  49.023  37.999  1.00  0.00      A    C
ATOM   5433  H21 BMIMA 156      31.379  49.115  37.303  1.00  0.00      A    H
ATOM   5434  C3  BMIMA 156      34.171  48.927  41.019  1.00  0.00      A    C
ATOM   5435  H3  BMIMA 156      34.874  48.117  41.143  1.00  0.00      A    H
ATOM   5436  H31 BMIMA 156      34.584  49.915  41.160  1.00  0.00      A    H
ATOM   5437  H32 BMIMA 156      33.363  48.866  41.734  1.00  0.00      A    H
ATOM   5438  C4  BMIMA 156      33.534  48.150  36.201  1.00  0.00      A    C
ATOM   5439  H4  BMIMA 156      32.750  47.489  35.861  1.00  0.00      A    H
ATOM   5440  H41 BMIMA 156      34.383  47.528  36.442  1.00  0.00      A    H
ATOM   5441  C5  BMIMA 156      34.122  49.111  35.088  1.00  0.00      A    C
ATOM   5442  H5  BMIMA 156      34.822  48.496  34.528  1.00  0.00      A    H
ATOM   5443  H51 BMIMA 156      33.288  49.450  34.478  1.00  0.00      A    H
ATOM   5444  C51 BMIMA 156      34.826  50.406  35.561  1.00  0.00      A    C
ATOM   5445  H52 BMIMA 156      34.187  50.952  36.251  1.00  0.00      A    H
ATOM   5446  H53 BMIMA 156      35.752  50.080  36.029  1.00  0.00      A    H
ATOM   5447  C6  BMIMA 156      35.322  51.288  34.373  1.00  0.00      A    C
ATOM   5448  H6  BMIMA 156      36.000  52.016  34.805  1.00  0.00      A    H
ATOM   5449  H61 BMIMA 156      35.892  50.677  33.682  1.00  0.00      A    H
ATOM   5450  H62 BMIMA 156      34.377  51.683  34.017  1.00  0.00      A    H
ATOM   5461  N1  BMIMA 157      17.263  34.230  36.649  1.00  0.00      A    N
ATOM   5462  N11 BMIMA 157      16.813  33.486  38.605  1.00  0.00      A    N
ATOM   5463  C1  BMIMA 157      17.230  34.507  37.930  1.00  0.00      A    C
ATOM   5464  H1  BMIMA 157      17.551  35.454  38.309  1.00  0.00      A    H
ATOM   5465  C2  BMIMA 157      16.963  32.876  36.524  1.00  0.00      A    C
ATOM   5466  H2  BMIMA 157      17.052  32.319  35.617  1.00  0.00      A    H
ATOM   5467  C21 BMIMA 157      16.664  32.448  37.743  1.00  0.00      A    C
ATOM   5468  H21 BMIMA 157      16.220  31.554  38.122  1.00  0.00      A    H
ATOM   5469  C3  BMIMA 157      17.632  35.089  35.569  1.00  0.00      A    C
ATOM   5470  H3  BMIMA 157      16.827  35.469  34.958  1.00  0.00      A    H
ATOM   5471  H31 BMIMA 157      18.185  35.893  36.032  1.00  0.00      A    H
ATOM   5472  H32 BMIMA 157      18.286  34.567  34.886  1.00  0.00      A    H
ATOM   5473  C4  BMIMA 157      16.431  33.503  40.009  1.00  0.00      A    C
ATOM   5474  H4  BMIMA 157      15.395  33.203  40.056  1.00  0.00      A    H
ATOM   5475  H41 BMIMA 157      16.499  34.531  40.333  1.00  0.00      A    H
ATOM   5476  C5  BMIMA 157      17.241  32.476  40.797  1.00  0.00      A    C
ATOM   5477  H5  BMIMA 157      17.097  31.516  40.306  1.00  0.00      A    H
ATOM   5478  H51 BMIMA 157      18.290  32.713  40.639  1.00  0.00      A    H
ATOM   5479  C51 BMIMA 157      16.910  32.624  42.280  1.00  0.00      A    C
ATOM   5480  H52 BMIMA 157      16.890  33.691  42.488  1.00  0.00      A    H
ATOM   5481  H53 BMIMA 157      15.903  32.238  42.417  1.00  0.00      A    H
ATOM   5482  C6  BMIMA 157      17.712  31.793  43.297  1.00  0.00      A    C
ATOM   5483  H6  BMIMA 157      18.642  32.237  43.636  1.00  0.00      A    H
ATOM   5484  H61 BMIMA 157      17.184  31.585  44.220  1.00  0.00      A    H
ATOM   5485  H62 BMIMA 157      18.046  30.837  42.911  1.00  0.00      A    H
ATOM   5496  N1  BMIMA 158      45.698  46.763  42.907  1.00  0.00      A    N
ATOM   5497  N11 BMIMA 158      46.323  45.430  44.547  1.00  0.00      A    N
ATOM   5498  C1  BMIMA 158      46.557  46.546  43.878  1.00  0.00      A    C
ATOM   5499  H1  BMIMA 158      47.341  47.227  44.132  1.00  0.00      A    H
ATOM   5500  C2  BMIMA 158      44.885  45.688  42.929  1.00  0.00      A    C
ATOM   5501  H2  BMIMA 158      44.067  45.648  42.243  1.00  0.00      A    H
ATOM   5502  C21 BMIMA 158      45.255  44.855  43.873  1.00  0.00      A    C
ATOM   5503  H21 BMIMA 158      44.923  43.859  44.068  1.00  0.00      A    H
ATOM   5504  C3  BMIMA 158      45.457  47.978  42.144  1.00  0.00      A    C
ATOM   5505  H3  BMIMA 158      44.681  48.406  42.761  1.00  0.00      A    H
ATOM   5506  H31 BMIMA 158      46.350  48.582  42.196  1.00  0.00      A    H
ATOM   5507  H32 BMIMA 158      45.134  47.709  41.149  1.00  0.00      A    H
ATOM   5508  C4  BMIMA 158      46.976  44.856  45.696  1.00  0.00      A    C
ATOM   5509  H4  BMIMA 158      48.023  45.117  45.665  1.00  0.00      A    H
ATOM   5510  H41 BMIMA 158      46.775  43.797  45.631  1.00  0.00      A    H
ATOM   5511  C5  BMIMA 158      46.433  45.423  47.066  1.00  0.00      A    C
ATOM   5512  H5  BMIMA 158      47.174  45.287  47.850  1.00  0.00      A    H
ATOM   5513  H51 BMIMA 158      46.201  46.484  47.021  1.00  0.00      A    H
ATOM   5514  C51 BMIMA 158      45.263  44.671  47.642  1.00  0.00      A    C
ATOM   5515  H52 BMIMA 158      44.440  44.456  46.966  1.00  0.00      A    H
ATOM   5516  H53 BMIMA 158      45.647  43.734  48.036  1.00  0.00      A    H
ATOM   5517  C6  BMIMA 158      44.771  45.500  48.825  1.00  0.00      A    C
ATOM   5518  H6  BMIMA 158      45.626  46.053  49.197  1.00  0.00      A    H
ATOM   5519  H61 BMIMA 158      44.021  46.243  48.577  1.00  0.00      A    H
ATOM   5520  H62 BMIMA 158      44.306  44.844  49.551  1.00  0.00      A    H
ATOM   5531  N1  BMIMA 159      13.446  25.474  37.478  1.00  0.00      A    N
ATOM   5532  N11 BMIMA 159      13.992  25.104  35.448  1.00  0.00      A    N
ATOM   5533  C1  BMIMA 159      13.779  26.038  36.342  1.00  0.00      A    C
ATOM   5534  H1  BMIMA 159      13.846  27.104  36.300  1.00  0.00      A    H
ATOM   5535  C2  BMIMA 159      13.218  24.126  37.271  1.00  0.00      A    C
ATOM   5536  H2  BMIMA 159      12.994  23.457  38.073  1.00  0.00      A    H
ATOM   5537  C21 BMIMA 159      13.731  23.943  36.039  1.00  0.00      A    C
ATOM   5538  H21 BMIMA 159      13.886  23.090  35.415  1.00  0.00      A    H
ATOM   5539  C3  BMIMA 159      13.119  26.137  38.751  1.00  0.00      A    C
ATOM   5540  H3  BMIMA 159      13.053  27.206  38.611  1.00  0.00      A    H
ATOM   5541  H31 BMIMA 159      12.161  25.808  39.126  1.00  0.00      A    H
ATOM   5542  H32 BMIMA 159      13.990  25.857  39.325  1.00  0.00      A    H
ATOM   5543  C4  BMIMA 159      14.598  25.225  34.051  1.00  0.00      A    C
ATOM   5544  H4  BMIMA 159      15.326  24.429  34.005  1.00  0.00      A    H
ATOM   5545  H41 BMIMA 159      15.130  26.165  34.037  1.00  0.00      A    H
ATOM   5546  C5  BMIMA 159      13.606  25.154  32.878  1.00  0.00      A    C
ATOM   5547  H5  BMIMA 159      14.144  25.470  31.987  1.00  0.00      A    H
ATOM   5548  H51 BMIMA 159      13.340  24.115  32.702  1.00  0.00      A    H
ATOM   5549  C51 BMIMA 159      12.381  26.128  32.977  1.00  0.00      A    C
ATOM   5550  H52 BMIMA 159      11.772  25.726  33.782  1.00  0.00      A    H
ATOM   5551  H53 BMIMA 159      12.628  27.173  33.145  1.00  0.00      A    H
ATOM   5552  C6  BMIMA 159      11.554  26.166  31.738  1.00  0.00      A    C
ATOM   5553  H6  BMIMA 159      10.809  25.389  31.868  1.00  0.00      A    H
ATOM   5554  H61 BMIMA 159      10.940  27.059  31.709  1.00  0.00      A    H
ATOM   5555  H62 BMIMA 159      12.095  25.969  30.819  1.00  0.00      A    H
ATOM   5566  N1  BMIMA 160      32.990  42.088  51.232  1.00  0.00      A    N
ATOM   5567  N11 BMIMA 160      32.091  43.717  50.066  1.00  0.00      A    N
ATOM   5568  C1  BMIMA 160      32.387  43.300  51.296  1.00  0.00      A    C
ATOM   5569  H1  BMIMA 160      32.054  43.872  52.136  1.00  0.00      A    H
ATOM   5570  C2  BMIMA 160      33.046  41.768  49.888  1.00  0.00      A    C
ATOM   5571  H2  BMIMA 160      33.457  40.832  49.578  1.00  0.00      A    H
ATOM   5572  C21 BMIMA 160      32.438  42.735  49.195  1.00  0.00      A    C
ATOM   5573  H21 BMIMA 160      32.282  42.893  48.151  1.00  0.00      A    H
ATOM   5574  C3  BMIMA 160      33.310  41.216  52.280  1.00  0.00      A    C
ATOM   5575  H3  BMIMA 160      33.171  41.595  53.282  1.00  0.00      A    H
ATOM   5576  H31 BMIMA 160      32.677  40.350  52.156  1.00  0.00      A    H
ATOM   5577  H32 BMIMA 160      34.356  40.960  52.199  1.00  0.00      A    H
ATOM   5578  C4  BMIMA 160      31.346  44.933  49.711  1.00  0.00      A    C
ATOM   5579  H4  BMIMA 160      31.300  45.543  50.602  1.00  0.00      A    H
ATOM   5580  H41 BMIMA 160      30.367  44.662  49.343  1.00  0.00      A    H
ATOM   5581  C5  BMIMA 160      32.043  45.784  48.596  1.00  0.00      A    C
ATOM   5582  H5  BMIMA 160      31.878  45.247  47.666  1.00  0.00      A    H
ATOM   5583  H51 BMIMA 160      31.461  46.702  48.564  1.00  0.00      A    H
ATOM   5584  C51 BMIMA 160      33.507  46.141  48.971  1.00  0.00      A    C
ATOM   5585  H52 BMIMA 160      33.450  46.784  49.845  1.00  0.00      A    H
ATOM   5586  H53 BMIMA 160      34.148  45.304  49.236  1.00  0.00      A    H
ATOM   5587  C6  BMIMA 160      34.336  46.861  47.896  1.00  0.00      A    C
ATOM   5588  H6  BMIMA 160      33.881  47.823  47.688  1.00  0.00      A    H
ATOM   5589  H61 BMIMA 160      35.377  46.963  48.181  1.00  0.00      A    H
ATOM   5590  H62 BMIMA 160      34.337  46.251  47.000  1.00  0.00      A    H
ATOM   5601  N1  BMIMA 161      13.126  29.211  40.963  1.00  0.00      A    N
ATOM   5602  N11 BMIMA 161      12.622  30.330  39.217  1.00  0.00      A    N
ATOM   5603  C1  BMIMA 161      13.631  29.958  40.013  1.00  0.00      A    C
ATOM   5604  H1  BMIMA 161      14.624  30.351  39.966  1.00  0.00      A    H
ATOM   5605  C2  BMIMA 161      11.782  29.006  40.706  1.00  0.00      A    C
ATOM   5606  H2  BMIMA 161      11.202  28.319  41.282  1.00  0.00      A    H
ATOM   5607  C21 BMIMA 161      11.428  29.861  39.678  1.00  0.00      A    C
ATOM   5608  H21 BMIMA 161      10.511  29.975  39.144  1.00  0.00      A    H
ATOM   5609  C3  BMIMA 161      13.940  28.711  42.078  1.00  0.00      A    C
ATOM   5610  H3  BMIMA 161      13.441  27.967  42.681  1.00  0.00      A    H
ATOM   5611  H31 BMIMA 161      14.886  28.369  41.686  1.00  0.00      A    H
ATOM   5612  H32 BMIMA 161      14.040  29.642  42.615  1.00  0.00      A    H
ATOM   5613  C4  BMIMA 161      12.728  31.192  37.953  1.00  0.00      A    C
ATOM   5614  H4  BMIMA 161      12.167  30.566  37.275  1.00  0.00      A    H
ATOM   5615  H41 BMIMA 161      13.798  31.330  37.919  1.00  0.00      A    H
ATOM   5616  C5  BMIMA 161      12.135  32.666  37.964  1.00  0.00      A    C
ATOM   5617  H5  BMIMA 161      12.773  33.185  37.254  1.00  0.00      A    H
ATOM   5618  H51 BMIMA 161      11.082  32.834  37.754  1.00  0.00      A    H
ATOM   5619  C51 BMIMA 161      12.483  33.436  39.169  1.00  0.00      A    C
ATOM   5620  H52 BMIMA 161      12.023  32.946  40.023  1.00  0.00      A    H
ATOM   5621  H53 BMIMA 161      13.563  33.538  39.243  1.00  0.00      A    H
ATOM   5622  C6  BMIMA 161      11.942  34.804  39.073  1.00  0.00      A    C
ATOM   5623  H6  BMIMA 161      12.565  35.494  38.515  1.00  0.00      A    H
ATOM   5624  H61 BMIMA 161      10.942  34.830  38.655  1.00  0.00      A    H
ATOM   5625  H62 BMIMA 161      11.826  35.184  40.082  1.00  0.00      A    H
ATOM   5636  N1  BMIMA 162      39.565  43.370  36.486  1.00  0.00      A    N
ATOM   5637  N11 BMIMA 162      37.819  44.327  37.204  1.00  0.00      A    N
ATOM   5638  C1  BMIMA 162      38.294  43.277  36.650  1.00  0.00      A    C
ATOM   5639  H1  BMIMA 162      37.752  42.366  36.504  1.00  0.00      A    H
ATOM   5640  C2  BMIMA 162      39.883  44.708  36.584  1.00  0.00      A    C
ATOM   5641  H2  BMIMA 162      40.850  45.133  36.425  1.00  0.00      A    H
ATOM   5642  C21 BMIMA 162      38.821  45.288  37.168  1.00  0.00      A    C
ATOM   5643  H21 BMIMA 162      38.771  46.326  37.414  1.00  0.00      A    H
ATOM   5644  C3  BMIMA 162      40.433  42.362  35.960  1.00  0.00      A    C
ATOM   5645  H3  BMIMA 162      41.479  42.488  36.198  1.00  0.00      A    H
ATOM   5646  H31 BMIMA 162      40.054  41.385  36.219  1.00  0.00      A    H
ATOM   5647  H32 BMIMA 162      40.425  42.549  34.896  1.00  0.00      A    H
ATOM   5648  C4  BMIMA 162      36.383  44.685  37.439  1.00  0.00      A    C
ATOM   5649  H4  BMIMA 162      36.358  45.667  37.890  1.00  0.00      A    H
ATOM   5650  H41 BMIMA 162      36.035  44.045  38.235  1.00  0.00      A    H
ATOM   5651  C5  BMIMA 162      35.497  44.636  36.199  1.00  0.00      A    C
ATOM   5652  H5  BMIMA 162      35.462  43.591  35.904  1.00  0.00      A    H
ATOM   5653  H51 BMIMA 162      34.549  45.013  36.575  1.00  0.00      A    H
ATOM   5654  C51 BMIMA 162      35.960  45.533  35.060  1.00  0.00      A    C
ATOM   5655  H52 BMIMA 162      36.267  46.485  35.486  1.00  0.00      A    H
ATOM   5656  H53 BMIMA 162      36.845  45.136  34.569  1.00  0.00      A    H
ATOM   5657  C6  BMIMA 162      34.857  45.679  33.943  1.00  0.00      A    C
ATOM   5658  H6  BMIMA 162      34.874  44.700  33.476  1.00  0.00      A    H
ATOM   5659  H61 BMIMA 162      33.837  45.885  34.247  1.00  0.00      A    H
ATOM   5660  H62 BMIMA 162      35.111  46.418  33.192  1.00  0.00      A    H
ATOM   5671  N1  BMIMA 163      35.070  15.954  34.655  1.00  0.00      A    N
ATOM   5672  N11 BMIMA 163      33.763  15.413  36.206  1.00  0.00      A    N
ATOM   5673  C1  BMIMA 163      34.910  15.991  35.902  1.00  0.00      A    C
ATOM   5674  H1  BMIMA 163      35.578  16.498  36.565  1.00  0.00      A    H
ATOM   5675  C2  BMIMA 163      34.129  15.037  34.078  1.00  0.00      A    C
ATOM   5676  H2  BMIMA 163      34.153  14.692  33.068  1.00  0.00      A    H
ATOM   5677  C21 BMIMA 163      33.273  14.726  35.058  1.00  0.00      A    C
ATOM   5678  H21 BMIMA 163      32.351  14.190  35.106  1.00  0.00      A    H
ATOM   5679  C3  BMIMA 163      36.261  16.291  33.831  1.00  0.00      A    C
ATOM   5680  H3  BMIMA 163      36.593  15.447  33.245  1.00  0.00      A    H
ATOM   5681  H31 BMIMA 163      35.928  17.034  33.122  1.00  0.00      A    H
ATOM   5682  H32 BMIMA 163      37.000  16.637  34.538  1.00  0.00      A    H
ATOM   5683  C4  BMIMA 163      33.158  15.367  37.522  1.00  0.00      A    C
ATOM   5684  H4  BMIMA 163      32.094  15.464  37.365  1.00  0.00      A    H
ATOM   5685  H41 BMIMA 163      33.588  16.191  38.071  1.00  0.00      A    H
ATOM   5686  C5  BMIMA 163      33.325  14.059  38.403  1.00  0.00      A    C
ATOM   5687  H5  BMIMA 163      34.364  13.917  38.687  1.00  0.00      A    H
ATOM   5688  H51 BMIMA 163      32.732  14.198  39.304  1.00  0.00      A    H
ATOM   5689  C51 BMIMA 163      32.941  12.729  37.805  1.00  0.00      A    C
ATOM   5690  H52 BMIMA 163      31.866  12.667  37.658  1.00  0.00      A    H
ATOM   5691  H53 BMIMA 163      33.369  12.616  36.813  1.00  0.00      A    H
ATOM   5692  C6  BMIMA 163      33.427  11.528  38.550  1.00  0.00      A    C
ATOM   5693  H6  BMIMA 163      34.478  11.511  38.813  1.00  0.00      A    H
ATOM   5694  H61 BMIMA 163      32.964  11.470  39.529  1.00  0.00      A    H
ATOM   5695  H62 BMIMA 163      33.300  10.532  38.144  1.00  0.00      A    H
ATOM   5706  N1  BMIMA 164       7.841   0.796  30.644  1.00  0.00      A    N
ATOM   5707  N11 BMIMA 164       7.247   0.829  32.726  1.00  0.00      A    N
ATOM   5708  C1  BMIMA 164       6.859   0.927  31.489  1.00  0.00      A    C
ATOM   5709  H1  BMIMA 164       5.851   0.781  31.164  1.00  0.00      A    H
ATOM   5710  C2  BMIMA 164       8.967   0.933  31.382  1.00  0.00      A    C
ATOM   5711  H2  BMIMA 164       9.975   0.959  31.030  1.00  0.00      A    H
ATOM   5712  C21 BMIMA 164       8.578   0.888  32.650  1.00  0.00      A    C
ATOM   5713  H21 BMIMA 164       9.166   1.020  33.532  1.00  0.00      A    H
ATOM   5714  C3  BMIMA 164       7.754   0.618  29.145  1.00  0.00      A    C
ATOM   5715  H3  BMIMA 164       7.200   1.448  28.732  1.00  0.00      A    H
ATOM   5716  H31 BMIMA 164       8.676   0.683  28.587  1.00  0.00      A    H
ATOM   5717  H32 BMIMA 164       7.313  -0.329  28.871  1.00  0.00      A    H
ATOM   5718  C4  BMIMA 164       6.458   0.752  33.915  1.00  0.00      A    C
ATOM   5719  H4  BMIMA 164       6.800  -0.121  34.451  1.00  0.00      A    H
ATOM   5720  H41 BMIMA 164       5.455   0.512  33.596  1.00  0.00      A    H
ATOM   5721  C5  BMIMA 164       6.291   2.042  34.827  1.00  0.00      A    C
ATOM   5722  H5  BMIMA 164       6.033   2.872  34.174  1.00  0.00      A    H
ATOM   5723  H51 BMIMA 164       5.407   1.999  35.458  1.00  0.00      A    H
ATOM   5724  C51 BMIMA 164       7.531   2.534  35.655  1.00  0.00      A    C
ATOM   5725  H52 BMIMA 164       7.879   1.930  36.489  1.00  0.00      A    H
ATOM   5726  H53 BMIMA 164       8.318   2.749  34.936  1.00  0.00      A    H
ATOM   5727  C6  BMIMA 164       7.097   3.871  36.392  1.00  0.00      A    C
ATOM   5728  H6  BMIMA 164       6.984   4.744  35.759  1.00  0.00      A    H
ATOM   5729  H61 BMIMA 164       6.213   3.637  36.974  1.00  0.00      A    H
ATOM   5730  H62 BMIMA 164       7.937   4.101  37.038  1.00  0.00      A    H
ATOM   5741  N1  BMIMA 165      30.420  25.682   2.186  1.00  0.00      A    N
ATOM   5742  N11 BMIMA 165      31.374  26.106   4.078  1.00  0.00      A    N
ATOM   5743  C1  BMIMA 165      30.915  25.174   3.306  1.00  0.00      A    C
ATOM   5744  H1  BMIMA 165      30.872  24.196   3.734  1.00  0.00      A    H
ATOM   5745  C2  BMIMA 165      30.756  27.026   2.128  1.00  0.00      A    C
ATOM   5746  H2  BMIMA 165      30.553  27.731   1.352  1.00  0.00      A    H
ATOM   5747  C21 BMIMA 165      31.267  27.284   3.353  1.00  0.00      A    C
ATOM   5748  H21 BMIMA 165      31.747  28.171   3.706  1.00  0.00      A    H
ATOM   5749  C3  BMIMA 165      29.713  24.881   1.128  1.00  0.00      A    C
ATOM   5750  H3  BMIMA 165      30.404  24.421   0.437  1.00  0.00      A    H
ATOM   5751  H31 BMIMA 165      29.151  24.054   1.535  1.00  0.00      A    H
ATOM   5752  H32 BMIMA 165      29.087  25.547   0.552  1.00  0.00      A    H
ATOM   5753  C4  BMIMA 165      32.030  25.992   5.405  1.00  0.00      A    C
ATOM   5754  H4  BMIMA 165      31.861  25.035   5.877  1.00  0.00      A    H
ATOM   5755  H41 BMIMA 165      31.547  26.683   6.080  1.00  0.00      A    H
ATOM   5756  C5  BMIMA 165      33.538  26.254   5.337  1.00  0.00      A    C
ATOM   5757  H5  BMIMA 165      34.069  25.460   4.818  1.00  0.00      A    H
ATOM   5758  H51 BMIMA 165      33.739  27.183   4.809  1.00  0.00      A    H
ATOM   5759  C51 BMIMA 165      34.179  26.348   6.745  1.00  0.00      A    C
ATOM   5760  H52 BMIMA 165      33.535  27.045   7.275  1.00  0.00      A    H
ATOM   5761  H53 BMIMA 165      34.094  25.362   7.195  1.00  0.00      A    H
ATOM   5762  C6  BMIMA 165      35.580  26.814   6.668  1.00  0.00      A    C
ATOM   5763  H6  BMIMA 165      35.939  27.247   7.594  1.00  0.00      A    H
ATOM   5764  H61 BMIMA 165      36.276  26.064   6.309  1.00  0.00      A    H
ATOM   5765  H62 BMIMA 165      35.606  27.670   6.003  1.00  0.00      A    H
ATOM   5776  N1  BMIMA 166      36.868  35.348  16.453  1.00  0.00      A    N
ATOM   5777  N11 BMIMA 166      35.098  35.265  17.660  1.00  0.00      A    N
ATOM   5778  C1  BMIMA 166      35.847  36.078  16.954  1.00  0.00      A    C
ATOM   5779  H1  BMIMA 166      35.575  37.065  16.645  1.00  0.00      A    H
ATOM   5780  C2  BMIMA 166      36.726  34.027  16.924  1.00  0.00      A    C
ATOM   5781  H2  BMIMA 166      37.435  33.265  16.686  1.00  0.00      A    H
ATOM   5782  C21 BMIMA 166      35.706  34.044  17.755  1.00  0.00      A    C
ATOM   5783  H21 BMIMA 166      35.390  33.305  18.458  1.00  0.00      A    H
ATOM   5784  C3  BMIMA 166      37.883  35.912  15.571  1.00  0.00      A    C
ATOM   5785  H3  BMIMA 166      37.872  35.358  14.643  1.00  0.00      A    H
ATOM   5786  H31 BMIMA 166      37.673  36.951  15.366  1.00  0.00      A    H
ATOM   5787  H32 BMIMA 166      38.891  35.819  15.946  1.00  0.00      A    H
ATOM   5788  C4  BMIMA 166      33.925  35.594  18.539  1.00  0.00      A    C
ATOM   5789  H4  BMIMA 166      34.312  36.458  19.060  1.00  0.00      A    H
ATOM   5790  H41 BMIMA 166      33.955  34.711  19.161  1.00  0.00      A    H
ATOM   5791  C5  BMIMA 166      32.596  35.803  17.771  1.00  0.00      A    C
ATOM   5792  H5  BMIMA 166      32.403  34.842  17.301  1.00  0.00      A    H
ATOM   5793  H51 BMIMA 166      31.759  35.949  18.449  1.00  0.00      A    H
ATOM   5794  C51 BMIMA 166      32.519  37.111  16.899  1.00  0.00      A    C
ATOM   5795  H52 BMIMA 166      32.706  37.958  17.554  1.00  0.00      A    H
ATOM   5796  H53 BMIMA 166      33.417  37.093  16.288  1.00  0.00      A    H
ATOM   5797  C6  BMIMA 166      31.187  37.312  16.120  1.00  0.00      A    C
ATOM   5798  H6  BMIMA 166      30.955  36.345  15.690  1.00  0.00      A    H
ATOM   5799  H61 BMIMA 166      30.340  37.595  16.735  1.00  0.00      A    H
ATOM   5800  H62 BMIMA 166      31.154  38.133  15.412  1.00  0.00      A    H
ATOM   5811  N1  BMIMA 167      32.689  48.274  30.069  1.00  0.00      A    N
ATOM   5812  N11 BMIMA 167      34.226  49.714  30.455  1.00  0.00      A    N
ATOM   5813  C1  BMIMA 167      33.150  49.444  29.752  1.00  0.00      A    C
ATOM   5814  H1  BMIMA 167      32.898  50.089  28.938  1.00  0.00      A    H
ATOM   5815  C2  BMIMA 167      33.414  47.785  31.117  1.00  0.00      A    C
ATOM   5816  H2  BMIMA 167      33.066  46.921  31.638  1.00  0.00      A    H
ATOM   5817  C21 BMIMA 167      34.414  48.699  31.372  1.00  0.00      A    C
ATOM   5818  H21 BMIMA 167      35.077  48.795  32.203  1.00  0.00      A    H
ATOM   5819  C3  BMIMA 167      31.542  47.577  29.514  1.00  0.00      A    C
ATOM   5820  H3  BMIMA 167      31.644  46.553  29.840  1.00  0.00      A    H
ATOM   5821  H31 BMIMA 167      30.699  48.037  30.009  1.00  0.00      A    H
ATOM   5822  H32 BMIMA 167      31.422  47.818  28.468  1.00  0.00      A    H
ATOM   5823  C4  BMIMA 167      34.944  51.005  30.395  1.00  0.00      A    C
ATOM   5824  H4  BMIMA 167      34.823  51.484  31.356  1.00  0.00      A    H
ATOM   5825  H41 BMIMA 167      34.361  51.504  29.635  1.00  0.00      A    H
ATOM   5826  C5  BMIMA 167      36.431  50.995  29.889  1.00  0.00      A    C
ATOM   5827  H5  BMIMA 167      36.864  51.989  29.962  1.00  0.00      A    H
ATOM   5828  H51 BMIMA 167      37.017  50.315  30.502  1.00  0.00      A    H
ATOM   5829  C51 BMIMA 167      36.499  50.507  28.425  1.00  0.00      A    C
ATOM   5830  H52 BMIMA 167      35.963  49.562  28.385  1.00  0.00      A    H
ATOM   5831  H53 BMIMA 167      35.875  51.184  27.847  1.00  0.00      A    H
ATOM   5832  C6  BMIMA 167      37.910  50.243  27.870  1.00  0.00      A    C
ATOM   5833  H6  BMIMA 167      37.951  49.490  27.092  1.00  0.00      A    H
ATOM   5834  H61 BMIMA 167      38.401  51.168  27.588  1.00  0.00      A    H
ATOM   5835  H62 BMIMA 167      38.480  49.797  28.677  1.00  0.00      A    H
ATOM   5846  N1  BMIMA 168      30.929  43.189  31.078  1.00  0.00      A    N
ATOM   5847  N11 BMIMA 168      30.551  41.277  30.237  1.00  0.00      A    N
ATOM   5848  C1  BMIMA 168      30.346  42.026  31.303  1.00  0.00      A    C
ATOM   5849  H1  BMIMA 168      29.931  41.656  32.216  1.00  0.00      A    H
ATOM   5850  C2  BMIMA 168      31.480  43.209  29.793  1.00  0.00      A    C
ATOM   5851  H2  BMIMA 168      31.955  44.029  29.300  1.00  0.00      A    H
ATOM   5852  C21 BMIMA 168      31.214  42.009  29.247  1.00  0.00      A    C
ATOM   5853  H21 BMIMA 168      31.414  41.582  28.288  1.00  0.00      A    H
ATOM   5854  C3  BMIMA 168      31.131  44.264  32.019  1.00  0.00      A    C
ATOM   5855  H3  BMIMA 168      30.665  43.938  32.937  1.00  0.00      A    H
ATOM   5856  H31 BMIMA 168      32.196  44.318  32.192  1.00  0.00      A    H
ATOM   5857  H32 BMIMA 168      30.667  45.136  31.583  1.00  0.00      A    H
ATOM   5858  C4  BMIMA 168      30.155  39.889  30.023  1.00  0.00      A    C
ATOM   5859  H4  BMIMA 168      29.252  39.811  29.435  1.00  0.00      A    H
ATOM   5860  H41 BMIMA 168      29.813  39.541  30.986  1.00  0.00      A    H
ATOM   5861  C5  BMIMA 168      31.187  38.913  29.690  1.00  0.00      A    C
ATOM   5862  H5  BMIMA 168      30.748  37.949  29.933  1.00  0.00      A    H
ATOM   5863  H51 BMIMA 168      31.392  39.012  28.627  1.00  0.00      A    H
ATOM   5864  C51 BMIMA 168      32.508  39.050  30.527  1.00  0.00      A    C
ATOM   5865  H52 BMIMA 168      32.876  40.058  30.354  1.00  0.00      A    H
ATOM   5866  H53 BMIMA 168      32.155  38.943  31.550  1.00  0.00      A    H
ATOM   5867  C6  BMIMA 168      33.519  37.972  30.267  1.00  0.00      A    C
ATOM   5868  H6  BMIMA 168      34.317  38.167  30.975  1.00  0.00      A    H
ATOM   5869  H61 BMIMA 168      33.324  36.929  30.488  1.00  0.00      A    H
ATOM   5870  H62 BMIMA 168      33.894  38.102  29.258  1.00  0.00      A    H
ATOM   5881  N1  BMIMA 169      38.373  11.777  18.190  1.00  0.00      A    N
ATOM   5882  N11 BMIMA 169      39.800  12.650  19.614  1.00  0.00      A    N
ATOM   5883  C1  BMIMA 169      39.405  12.610  18.344  1.00  0.00      A    C
ATOM   5884  H1  BMIMA 169      39.835  13.236  17.592  1.00  0.00      A    H
ATOM   5885  C2  BMIMA 169      38.176  11.135  19.397  1.00  0.00      A    C
ATOM   5886  H2  BMIMA 169      37.377  10.447  19.565  1.00  0.00      A    H
ATOM   5887  C21 BMIMA 169      38.991  11.763  20.262  1.00  0.00      A    C
ATOM   5888  H21 BMIMA 169      38.933  11.704  21.327  1.00  0.00      A    H
ATOM   5889  C3  BMIMA 169      37.663  11.442  16.885  1.00  0.00      A    C
ATOM   5890  H3  BMIMA 169      37.477  12.352  16.334  1.00  0.00      A    H
ATOM   5891  H31 BMIMA 169      38.286  10.699  16.409  1.00  0.00      A    H
ATOM   5892  H32 BMIMA 169      36.676  11.051  17.084  1.00  0.00      A    H
ATOM   5893  C4  BMIMA 169      40.902  13.306  20.250  1.00  0.00      A    C
ATOM   5894  H4  BMIMA 169      40.469  13.679  21.167  1.00  0.00      A    H
ATOM   5895  H41 BMIMA 169      41.232  14.166  19.686  1.00  0.00      A    H
ATOM   5896  C5  BMIMA 169      42.031  12.396  20.432  1.00  0.00      A    C
ATOM   5897  H5  BMIMA 169      42.727  13.099  20.881  1.00  0.00      A    H
ATOM   5898  H51 BMIMA 169      41.936  11.560  21.120  1.00  0.00      A    H
ATOM   5899  C51 BMIMA 169      42.526  11.809  19.119  1.00  0.00      A    C
ATOM   5900  H52 BMIMA 169      42.054  10.838  18.992  1.00  0.00      A    H
ATOM   5901  H53 BMIMA 169      42.459  12.481  18.267  1.00  0.00      A    H
ATOM   5902  C6  BMIMA 169      44.025  11.573  19.239  1.00  0.00      A    C
ATOM   5903  H6  BMIMA 169      44.253  11.745  20.285  1.00  0.00      A    H
ATOM   5904  H61 BMIMA 169      44.292  10.576  18.907  1.00  0.00      A    H
ATOM   5905  H62 BMIMA 169      44.499  12.333  18.629  1.00  0.00      A    H
ATOM   5916  N1  BMIMA 170      12.131  43.794  45.674  1.00  0.00      A    N
ATOM   5917  N11 BMIMA 170      12.248  45.948  46.065  1.00  0.00      A    N
ATOM   5918  C1  BMIMA 170      11.699  44.789  46.438  1.00  0.00      A    C
ATOM   5919  H1  BMIMA 170      11.012  44.726  47.254  1.00  0.00      A    H
ATOM   5920  C2  BMIMA 170      12.964  44.372  44.702  1.00  0.00      A    C
ATOM   5921  H2  BMIMA 170      13.241  43.666  43.950  1.00  0.00      A    H
ATOM   5922  C21 BMIMA 170      13.087  45.653  45.008  1.00  0.00      A    C
ATOM   5923  H21 BMIMA 170      13.622  46.405  44.470  1.00  0.00      A    H
ATOM   5924  C3  BMIMA 170      11.550  42.464  45.672  1.00  0.00      A    C
ATOM   5925  H3  BMIMA 170      12.024  41.805  44.959  1.00  0.00      A    H
ATOM   5926  H31 BMIMA 170      11.587  42.033  46.661  1.00  0.00      A    H
ATOM   5927  H32 BMIMA 170      10.510  42.588  45.408  1.00  0.00      A    H
ATOM   5928  C4  BMIMA 170      12.176  47.254  46.738  1.00  0.00      A    C
ATOM   5929  H4  BMIMA 170      13.204  47.506  46.953  1.00  0.00      A    H
ATOM   5930  H41 BMIMA 170      11.569  47.172  47.627  1.00  0.00      A    H
ATOM   5931  C5  BMIMA 170      11.413  48.263  45.859  1.00  0.00      A    C
ATOM   5932  H5  BMIMA 170      10.952  49.101  46.376  1.00  0.00      A    H
ATOM   5933  H51 BMIMA 170      12.131  48.661  45.147  1.00  0.00      A    H
ATOM   5934  C51 BMIMA 170      10.312  47.627  45.134  1.00  0.00      A    C
ATOM   5935  H52 BMIMA 170      10.807  47.014  44.384  1.00  0.00      A    H
ATOM   5936  H53 BMIMA 170       9.809  46.995  45.861  1.00  0.00      A    H
ATOM   5937  C6  BMIMA 170       9.516  48.762  44.465  1.00  0.00      A    C
ATOM   5938  H6  BMIMA 170       9.105  49.412  45.229  1.00  0.00      A    H
ATOM   5939  H61 BMIMA 170      10.074  49.386  43.777  1.00  0.00      A    H
ATOM   5940  H62 BMIMA 170       8.723  48.209  43.975  1.00  0.00      A    H
ATOM   5951  N1  BMIMA 171      14.779  19.749  47.492  1.00  0.00      A    N
ATOM   5952  N11 BMIMA 171      14.566  21.284  48.983  1.00  0.00      A    N
ATOM   5953  C1  BMIMA 171      15.434  20.628  48.219  1.00  0.00      A    C
ATOM   5954  H1  BMIMA 171      16.491  20.588  48.375  1.00  0.00      A    H
ATOM   5955  C2  BMIMA 171      13.404  19.893  47.759  1.00  0.00      A    C
ATOM   5956  H2  BMIMA 171      12.674  19.326  47.223  1.00  0.00      A    H
ATOM   5957  C21 BMIMA 171      13.302  20.946  48.589  1.00  0.00      A    C
ATOM   5958  H21 BMIMA 171      12.449  21.394  49.049  1.00  0.00      A    H
ATOM   5959  C3  BMIMA 171      15.281  18.588  46.783  1.00  0.00      A    C
ATOM   5960  H3  BMIMA 171      14.585  17.767  46.883  1.00  0.00      A    H
ATOM   5961  H31 BMIMA 171      15.186  18.842  45.738  1.00  0.00      A    H
ATOM   5962  H32 BMIMA 171      16.294  18.318  47.039  1.00  0.00      A    H
ATOM   5963  C4  BMIMA 171      14.872  22.554  49.769  1.00  0.00      A    C
ATOM   5964  H4  BMIMA 171      14.444  23.391  49.238  1.00  0.00      A    H
ATOM   5965  H41 BMIMA 171      15.938  22.721  49.734  1.00  0.00      A    H
ATOM   5966  C5  BMIMA 171      14.426  22.575  51.289  1.00  0.00      A    C
ATOM   5967  H5  BMIMA 171      14.397  21.531  51.592  1.00  0.00      A    H
ATOM   5968  H51 BMIMA 171      15.188  23.123  51.838  1.00  0.00      A    H
ATOM   5969  C51 BMIMA 171      13.058  23.147  51.685  1.00  0.00      A    C
ATOM   5970  H52 BMIMA 171      12.662  23.857  50.962  1.00  0.00      A    H
ATOM   5971  H53 BMIMA 171      12.387  22.293  51.647  1.00  0.00      A    H
ATOM   5972  C6  BMIMA 171      13.163  23.721  53.103  1.00  0.00      A    C
ATOM   5973  H6  BMIMA 171      13.776  23.143  53.785  1.00  0.00      A    H
ATOM   5974  H61 BMIMA 171      13.621  24.703  53.143  1.00  0.00      A    H
ATOM   5975  H62 BMIMA 171      12.213  23.819  53.616  1.00  0.00      A    H
ATOM   5986  N1  BMIMA 172      19.189  26.306  18.880  1.00  0.00      A    N
ATOM   5987  N11 BMIMA 172      18.390  27.199  17.087  1.00  0.00      A    N
ATOM   5988  C1  BMIMA 172      18.126  26.455  18.120  1.00  0.00      A    C
ATOM   5989  H1  BMIMA 172      17.232  25.930  18.382  1.00  0.00      A    H
ATOM   5990  C2  BMIMA 172      20.215  27.105  18.308  1.00  0.00      A    C
ATOM   5991  H2  BMIMA 172      21.195  27.162  18.728  1.00  0.00      A    H
ATOM   5992  C21 BMIMA 172      19.692  27.577  17.154  1.00  0.00      A    C
ATOM   5993  H21 BMIMA 172      20.156  28.180  16.405  1.00  0.00      A    H
ATOM   5994  C3  BMIMA 172      19.334  25.661  20.154  1.00  0.00      A    C
ATOM   5995  H3  BMIMA 172      19.358  26.389  20.951  1.00  0.00      A    H
ATOM   5996  H31 BMIMA 172      18.590  24.882  20.237  1.00  0.00      A    H
ATOM   5997  H32 BMIMA 172      20.328  25.260  20.024  1.00  0.00      A    H
ATOM   5998  C4  BMIMA 172      17.521  27.545  15.957  1.00  0.00      A    C
ATOM   5999  H4  BMIMA 172      17.844  28.540  15.688  1.00  0.00      A    H
ATOM   6000  H41 BMIMA 172      16.552  27.730  16.397  1.00  0.00      A    H
ATOM   6001  C5  BMIMA 172      17.505  26.457  14.888  1.00  0.00      A    C
ATOM   6002  H5  BMIMA 172      18.546  26.623  14.623  1.00  0.00      A    H
ATOM   6003  H51 BMIMA 172      17.497  25.470  15.342  1.00  0.00      A    H
ATOM   6004  C51 BMIMA 172      16.533  26.650  13.762  1.00  0.00      A    C
ATOM   6005  H52 BMIMA 172      15.572  26.380  14.192  1.00  0.00      A    H
ATOM   6006  H53 BMIMA 172      16.503  27.688  13.443  1.00  0.00      A    H
ATOM   6007  C6  BMIMA 172      16.746  25.757  12.503  1.00  0.00      A    C
ATOM   6008  H6  BMIMA 172      16.632  24.716  12.784  1.00  0.00      A    H
ATOM   6009  H61 BMIMA 172      15.921  25.988  11.839  1.00  0.00      A    H
ATOM   6010  H62 BMIMA 172      17.664  25.946  11.959  1.00  0.00      A    H
ATOM   6021  N1  BMIMA 173      21.974  32.283  12.601  1.00  0.00      A    N
ATOM   6022  N11 BMIMA 173      23.998  31.692  12.291  1.00  0.00      A    N
ATOM   6023  C1  BMIMA 173      22.928  31.548  12.997  1.00  0.00      A    C
ATOM   6024  H1  BMIMA 173      22.746  31.056  13.928  1.00  0.00      A    H
ATOM   6025  C2  BMIMA 173      22.382  32.979  11.501  1.00  0.00      A    C
ATOM   6026  H2  BMIMA 173      21.728  33.504  10.841  1.00  0.00      A    H
ATOM   6027  C21 BMIMA 173      23.674  32.605  11.309  1.00  0.00      A    C
ATOM   6028  H21 BMIMA 173      24.395  32.910  10.583  1.00  0.00      A    H
ATOM   6029  C3  BMIMA 173      20.573  32.161  12.995  1.00  0.00      A    C
ATOM   6030  H3  BMIMA 173      20.243  33.157  13.253  1.00  0.00      A    H
ATOM   6031  H31 BMIMA 173      19.996  31.642  12.244  1.00  0.00      A    H
ATOM   6032  H32 BMIMA 173      20.493  31.596  13.911  1.00  0.00      A    H
ATOM   6033  C4  BMIMA 173      25.346  31.085  12.523  1.00  0.00      A    C
ATOM   6034  H4  BMIMA 173      25.208  30.532  13.440  1.00  0.00      A    H
ATOM   6035  H41 BMIMA 173      26.023  31.905  12.713  1.00  0.00      A    H
ATOM   6036  C5  BMIMA 173      25.749  30.169  11.380  1.00  0.00      A    C
ATOM   6037  H5  BMIMA 173      24.875  29.665  10.977  1.00  0.00      A    H
ATOM   6038  H51 BMIMA 173      26.221  30.736  10.581  1.00  0.00      A    H
ATOM   6039  C51 BMIMA 173      26.769  29.067  11.788  1.00  0.00      A    C
ATOM   6040  H52 BMIMA 173      27.758  29.450  12.027  1.00  0.00      A    H
ATOM   6041  H53 BMIMA 173      26.372  28.584  12.677  1.00  0.00      A    H
ATOM   6042  C6  BMIMA 173      26.936  27.916  10.780  1.00  0.00      A    C
ATOM   6043  H6  BMIMA 173      27.179  28.427   9.856  1.00  0.00      A    H
ATOM   6044  H61 BMIMA 173      27.763  27.290  11.096  1.00  0.00      A    H
ATOM   6045  H62 BMIMA 173      26.005  27.364  10.716  1.00  0.00      A    H
ATOM   6056  N1  BMIMA 174      24.920  33.756  26.484  1.00  0.00      A    N
ATOM   6057  N11 BMIMA 174      24.517  31.861  27.518  1.00  0.00      A    N
ATOM   6058  C1  BMIMA 174      25.337  32.875  27.341  1.00  0.00      A    C
ATOM   6059  H1  BMIMA 174      26.317  33.057  27.726  1.00  0.00      A    H
ATOM   6060  C2  BMIMA 174      23.660  33.311  26.146  1.00  0.00      A    C
ATOM   6061  H2  BMIMA 174      22.994  33.877  25.532  1.00  0.00      A    H
ATOM   6062  C21 BMIMA 174      23.378  32.228  26.876  1.00  0.00      A    C
ATOM   6063  H21 BMIMA 174      22.489  31.640  26.809  1.00  0.00      A    H
ATOM   6064  C3  BMIMA 174      25.580  35.010  26.104  1.00  0.00      A    C
ATOM   6065  H3  BMIMA 174      25.731  35.265  25.066  1.00  0.00      A    H
ATOM   6066  H31 BMIMA 174      25.049  35.831  26.562  1.00  0.00      A    H
ATOM   6067  H32 BMIMA 174      26.580  35.007  26.513  1.00  0.00      A    H
ATOM   6068  C4  BMIMA 174      24.729  30.641  28.359  1.00  0.00      A    C
ATOM   6069  H4  BMIMA 174      25.771  30.418  28.182  1.00  0.00      A    H
ATOM   6070  H41 BMIMA 174      24.263  29.742  27.984  1.00  0.00      A    H
ATOM   6071  C5  BMIMA 174      24.500  30.781  29.864  1.00  0.00      A    C
ATOM   6072  H5  BMIMA 174      24.381  29.789  30.293  1.00  0.00      A    H
ATOM   6073  H51 BMIMA 174      25.297  31.386  30.289  1.00  0.00      A    H
ATOM   6074  C51 BMIMA 174      23.227  31.530  30.252  1.00  0.00      A    C
ATOM   6075  H52 BMIMA 174      23.172  32.418  29.627  1.00  0.00      A    H
ATOM   6076  H53 BMIMA 174      22.325  30.958  30.054  1.00  0.00      A    H
ATOM   6077  C6  BMIMA 174      23.318  31.905  31.663  1.00  0.00      A    C
ATOM   6078  H6  BMIMA 174      24.088  32.638  31.870  1.00  0.00      A    H
ATOM   6079  H61 BMIMA 174      22.374  32.336  31.975  1.00  0.00      A    H
ATOM   6080  H62 BMIMA 174      23.490  31.011  32.251  1.00  0.00      A    H
ATOM   6091  N1  BMIMA 175       8.183   6.657   7.800  1.00  0.00      A    N
ATOM   6092  N11 BMIMA 175       9.761   7.825   6.872  1.00  0.00      A    N
ATOM   6093  C1  BMIMA 175       9.182   7.501   8.025  1.00  0.00      A    C
ATOM   6094  H1  BMIMA 175       9.547   7.902   8.947  1.00  0.00      A    H
ATOM   6095  C2  BMIMA 175       8.128   6.370   6.471  1.00  0.00      A    C
ATOM   6096  H2  BMIMA 175       7.431   5.702   6.016  1.00  0.00      A    H
ATOM   6097  C21 BMIMA 175       9.067   7.180   5.908  1.00  0.00      A    C
ATOM   6098  H21 BMIMA 175       9.164   7.331   4.856  1.00  0.00      A    H
ATOM   6099  C3  BMIMA 175       7.195   6.122   8.769  1.00  0.00      A    C
ATOM   6100  H3  BMIMA 175       6.422   6.871   8.684  1.00  0.00      A    H
ATOM   6101  H31 BMIMA 175       6.740   5.213   8.402  1.00  0.00      A    H
ATOM   6102  H32 BMIMA 175       7.672   6.047   9.735  1.00  0.00      A    H
ATOM   6103  C4  BMIMA 175      10.962   8.732   6.665  1.00  0.00      A    C
ATOM   6104  H4  BMIMA 175      11.825   8.099   6.523  1.00  0.00      A    H
ATOM   6105  H41 BMIMA 175      11.056   9.239   7.614  1.00  0.00      A    H
ATOM   6106  C5  BMIMA 175      10.928   9.703   5.598  1.00  0.00      A    C
ATOM   6107  H5  BMIMA 175      11.813  10.310   5.771  1.00  0.00      A    H
ATOM   6108  H51 BMIMA 175      11.001   9.028   4.749  1.00  0.00      A    H
ATOM   6109  C51 BMIMA 175       9.655  10.449   5.560  1.00  0.00      A    C
ATOM   6110  H52 BMIMA 175       8.839   9.733   5.513  1.00  0.00      A    H
ATOM   6111  H53 BMIMA 175       9.550  10.870   6.557  1.00  0.00      A    H
ATOM   6112  C6  BMIMA 175       9.633  11.464   4.435  1.00  0.00      A    C
ATOM   6113  H6  BMIMA 175       8.644  11.902   4.361  1.00  0.00      A    H
ATOM   6114  H61 BMIMA 175      10.375  12.236   4.605  1.00  0.00      A    H
ATOM   6115  H62 BMIMA 175       9.896  10.854   3.578  1.00  0.00      A    H
ATOM   6126  N1  BMIMA 176      32.888  31.346  26.528  1.00  0.00      A    N
ATOM   6127  N11 BMIMA 176      34.333  32.916  26.903  1.00  0.00      A    N
ATOM   6128  C1  BMIMA 176      33.050  32.636  26.726  1.00  0.00      A    C
ATOM   6129  H1  BMIMA 176      32.200  33.253  26.924  1.00  0.00      A    H
ATOM   6130  C2  BMIMA 176      34.132  30.758  26.611  1.00  0.00      A    C
ATOM   6131  H2  BMIMA 176      34.182  29.693  26.556  1.00  0.00      A    H
ATOM   6132  C21 BMIMA 176      35.085  31.740  26.745  1.00  0.00      A    C
ATOM   6133  H21 BMIMA 176      36.135  31.774  26.937  1.00  0.00      A    H
ATOM   6134  C3  BMIMA 176      31.627  30.618  26.535  1.00  0.00      A    C
ATOM   6135  H3  BMIMA 176      31.329  30.396  25.521  1.00  0.00      A    H
ATOM   6136  H31 BMIMA 176      31.728  29.745  27.163  1.00  0.00      A    H
ATOM   6137  H32 BMIMA 176      30.919  31.225  27.079  1.00  0.00      A    H
ATOM   6138  C4  BMIMA 176      34.869  34.229  27.248  1.00  0.00      A    C
ATOM   6139  H4  BMIMA 176      34.106  34.992  27.298  1.00  0.00      A    H
ATOM   6140  H41 BMIMA 176      35.548  34.477  26.444  1.00  0.00      A    H
ATOM   6141  C5  BMIMA 176      35.632  34.241  28.598  1.00  0.00      A    C
ATOM   6142  H5  BMIMA 176      36.374  33.451  28.511  1.00  0.00      A    H
ATOM   6143  H51 BMIMA 176      36.134  35.205  28.578  1.00  0.00      A    H
ATOM   6144  C51 BMIMA 176      34.797  34.178  29.912  1.00  0.00      A    C
ATOM   6145  H52 BMIMA 176      34.026  34.944  29.901  1.00  0.00      A    H
ATOM   6146  H53 BMIMA 176      34.404  33.167  29.980  1.00  0.00      A    H
ATOM   6147  C6  BMIMA 176      35.606  34.487  31.187  1.00  0.00      A    C
ATOM   6148  H6  BMIMA 176      36.435  33.795  31.282  1.00  0.00      A    H
ATOM   6149  H61 BMIMA 176      35.936  35.519  31.207  1.00  0.00      A    H
ATOM   6150  H62 BMIMA 176      34.938  34.344  32.029  1.00  0.00      A    H
ATOM   6161  N1  BMIMA 177      29.269  34.024  30.071  1.00  0.00      A    N
ATOM   6162  N11 BMIMA 177      28.566  32.867  31.777  1.00  0.00      A    N
ATOM   6163  C1  BMIMA 177      28.764  32.864  30.451  1.00  0.00      A    C
ATOM   6164  H1  BMIMA 177      28.516  32.031  29.829  1.00  0.00      A    H
ATOM   6165  C2  BMIMA 177      29.327  34.822  31.162  1.00  0.00      A    C
ATOM   6166  H2  BMIMA 177      29.642  35.838  31.070  1.00  0.00      A    H
ATOM   6167  C21 BMIMA 177      28.905  34.118  32.212  1.00  0.00      A    C
ATOM   6168  H21 BMIMA 177      28.869  34.395  33.243  1.00  0.00      A    H
ATOM   6169  C3  BMIMA 177      29.611  34.292  28.674  1.00  0.00      A    C
ATOM   6170  H3  BMIMA 177      29.568  33.316  28.215  1.00  0.00      A    H
ATOM   6171  H31 BMIMA 177      28.868  34.861  28.135  1.00  0.00      A    H
ATOM   6172  H32 BMIMA 177      30.520  34.864  28.561  1.00  0.00      A    H
ATOM   6173  C4  BMIMA 177      27.976  31.827  32.624  1.00  0.00      A    C
ATOM   6174  H4  BMIMA 177      28.740  31.389  33.249  1.00  0.00      A    H
ATOM   6175  H41 BMIMA 177      27.733  31.100  31.863  1.00  0.00      A    H
ATOM   6176  C5  BMIMA 177      26.822  32.462  33.387  1.00  0.00      A    C
ATOM   6177  H5  BMIMA 177      27.123  33.361  33.920  1.00  0.00      A    H
ATOM   6178  H51 BMIMA 177      26.076  32.745  32.649  1.00  0.00      A    H
ATOM   6179  C51 BMIMA 177      26.189  31.581  34.411  1.00  0.00      A    C
ATOM   6180  H52 BMIMA 177      25.652  30.751  33.959  1.00  0.00      A    H
ATOM   6181  H53 BMIMA 177      26.932  31.223  35.120  1.00  0.00      A    H
ATOM   6182  C6  BMIMA 177      25.104  32.355  35.221  1.00  0.00      A    C
ATOM   6183  H6  BMIMA 177      25.475  33.144  35.865  1.00  0.00      A    H
ATOM   6184  H61 BMIMA 177      24.444  32.819  34.496  1.00  0.00      A    H
ATOM   6185  H62 BMIMA 177      24.534  31.648  35.813  1.00  0.00      A    H
ATOM   6196  N1  BMIMA 178       4.559  19.652  17.793  1.00  0.00      A    N
ATOM   6197  N11 BMIMA 178       6.200  20.972  18.200  1.00  0.00      A    N
ATOM   6198  C1  BMIMA 178       4.932  20.895  17.945  1.00  0.00      A    C
ATOM   6199  H1  BMIMA 178       4.400  21.796  17.727  1.00  0.00      A    H
ATOM   6200  C2  BMIMA 178       5.688  18.865  17.834  1.00  0.00      A    C
ATOM   6201  H2  BMIMA 178       5.496  17.816  17.784  1.00  0.00      A    H
ATOM   6202  C21 BMIMA 178       6.688  19.688  18.124  1.00  0.00      A    C
ATOM   6203  H21 BMIMA 178       7.745  19.615  18.252  1.00  0.00      A    H
ATOM   6204  C3  BMIMA 178       3.231  19.075  17.655  1.00  0.00      A    C
ATOM   6205  H3  BMIMA 178       2.948  19.128  16.614  1.00  0.00      A    H
ATOM   6206  H31 BMIMA 178       3.198  18.049  17.991  1.00  0.00      A    H
ATOM   6207  H32 BMIMA 178       2.586  19.630  18.320  1.00  0.00      A    H
ATOM   6208  C4  BMIMA 178       6.988  22.190  18.295  1.00  0.00      A    C
ATOM   6209  H4  BMIMA 178       6.432  23.107  18.163  1.00  0.00      A    H
ATOM   6210  H41 BMIMA 178       7.785  22.112  17.571  1.00  0.00      A    H
ATOM   6211  C5  BMIMA 178       7.783  22.273  19.592  1.00  0.00      A    C
ATOM   6212  H5  BMIMA 178       8.674  21.709  19.327  1.00  0.00      A    H
ATOM   6213  H51 BMIMA 178       8.165  23.283  19.718  1.00  0.00      A    H
ATOM   6214  C51 BMIMA 178       7.196  21.616  20.795  1.00  0.00      A    C
ATOM   6215  H52 BMIMA 178       6.340  22.223  21.076  1.00  0.00      A    H
ATOM   6216  H53 BMIMA 178       6.815  20.623  20.568  1.00  0.00      A    H
ATOM   6217  C6  BMIMA 178       8.277  21.496  21.806  1.00  0.00      A    C
ATOM   6218  H6  BMIMA 178       9.234  21.340  21.321  1.00  0.00      A    H
ATOM   6219  H61 BMIMA 178       8.606  22.364  22.365  1.00  0.00      A    H
ATOM   6220  H62 BMIMA 178       8.142  20.631  22.445  1.00  0.00      A    H
ATOM   6231  N1  BMIMA 179      50.924  37.555  27.491  1.00  0.00      A    N
ATOM   6232  N11 BMIMA 179      51.199  35.742  26.274  1.00  0.00      A    N
ATOM   6233  C1  BMIMA 179      51.178  36.256  27.513  1.00  0.00      A    C
ATOM   6234  H1  BMIMA 179      51.389  35.685  28.393  1.00  0.00      A    H
ATOM   6235  C2  BMIMA 179      50.682  37.837  26.153  1.00  0.00      A    C
ATOM   6236  H2  BMIMA 179      50.400  38.813  25.823  1.00  0.00      A    H
ATOM   6237  C21 BMIMA 179      50.864  36.744  25.446  1.00  0.00      A    C
ATOM   6238  H21 BMIMA 179      50.684  36.482  24.427  1.00  0.00      A    H
ATOM   6239  C3  BMIMA 179      50.602  38.437  28.593  1.00  0.00      A    C
ATOM   6240  H3  BMIMA 179      50.728  39.402  28.124  1.00  0.00      A    H
ATOM   6241  H31 BMIMA 179      49.579  38.197  28.842  1.00  0.00      A    H
ATOM   6242  H32 BMIMA 179      51.270  38.211  29.412  1.00  0.00      A    H
ATOM   6243  C4  BMIMA 179      51.656  34.362  25.954  1.00  0.00      A    C
ATOM   6244  H4  BMIMA 179      52.527  34.223  26.578  1.00  0.00      A    H
ATOM   6245  H41 BMIMA 179      51.980  34.249  24.930  1.00  0.00      A    H
ATOM   6246  C5  BMIMA 179      50.719  33.304  26.451  1.00  0.00      A    C
ATOM   6247  H5  BMIMA 179      51.168  32.314  26.416  1.00  0.00      A    H
ATOM   6248  H51 BMIMA 179      50.530  33.542  27.495  1.00  0.00      A    H
ATOM   6249  C51 BMIMA 179      49.449  33.179  25.511  1.00  0.00      A    C
ATOM   6250  H52 BMIMA 179      48.825  34.067  25.449  1.00  0.00      A    H
ATOM   6251  H53 BMIMA 179      49.773  32.838  24.531  1.00  0.00      A    H
ATOM   6252  C6  BMIMA 179      48.599  32.004  26.160  1.00  0.00      A    C
ATOM   6253  H6  BMIMA 179      48.200  32.307  27.121  1.00  0.00      A    H
ATOM   6254  H61 BMIMA 179      47.705  31.702  25.626  1.00  0.00      A    H
ATOM   6255  H62 BMIMA 179      49.219  31.144  26.388  1.00  0.00      A    H
ATOM   6266  N1  BMIMA 180      42.567  17.905  32.432  1.00  0.00      A    N
ATOM   6267  N11 BMIMA 180      42.154  15.798  32.927  1.00  0.00      A    N
ATOM   6268  C1  BMIMA 180      42.479  16.650  31.972  1.00  0.00      A    C
ATOM   6269  H1  BMIMA 180      42.681  16.357  30.964  1.00  0.00      A    H
ATOM   6270  C2  BMIMA 180      42.358  17.839  33.775  1.00  0.00      A    C
ATOM   6271  H2  BMIMA 180      42.351  18.729  34.365  1.00  0.00      A    H
ATOM   6272  C21 BMIMA 180      42.084  16.576  34.074  1.00  0.00      A    C
ATOM   6273  H21 BMIMA 180      41.849  16.129  35.015  1.00  0.00      A    H
ATOM   6274  C3  BMIMA 180      42.802  19.107  31.627  1.00  0.00      A    C
ATOM   6275  H3  BMIMA 180      41.968  19.772  31.799  1.00  0.00      A    H
ATOM   6276  H31 BMIMA 180      43.772  19.542  31.817  1.00  0.00      A    H
ATOM   6277  H32 BMIMA 180      42.861  18.892  30.570  1.00  0.00      A    H
ATOM   6278  C4  BMIMA 180      42.031  14.324  32.845  1.00  0.00      A    C
ATOM   6279  H4  BMIMA 180      42.595  13.929  33.677  1.00  0.00      A    H
ATOM   6280  H41 BMIMA 180      42.634  14.098  31.978  1.00  0.00      A    H
ATOM   6281  C5  BMIMA 180      40.678  13.695  32.783  1.00  0.00      A    C
ATOM   6282  H5  BMIMA 180      40.093  14.088  31.956  1.00  0.00      A    H
ATOM   6283  H51 BMIMA 180      40.877  12.647  32.572  1.00  0.00      A    H
ATOM   6284  C51 BMIMA 180      39.927  13.709  34.131  1.00  0.00      A    C
ATOM   6285  H52 BMIMA 180      40.370  12.947  34.766  1.00  0.00      A    H
ATOM   6286  H53 BMIMA 180      39.961  14.661  34.655  1.00  0.00      A    H
ATOM   6287  C6  BMIMA 180      38.499  13.428  33.857  1.00  0.00      A    C
ATOM   6288  H6  BMIMA 180      38.296  12.367  33.763  1.00  0.00      A    H
ATOM   6289  H61 BMIMA 180      37.793  13.722  34.625  1.00  0.00      A    H
ATOM   6290  H62 BMIMA 180      38.218  14.003  32.982  1.00  0.00      A    H
ATOM   6301  N1  BMIMA 181      48.114   3.996  38.763  1.00  0.00      A    N
ATOM   6302  N11 BMIMA 181      49.307   4.617  40.480  1.00  0.00      A    N
ATOM   6303  C1  BMIMA 181      48.689   3.601  39.855  1.00  0.00      A    C
ATOM   6304  H1  BMIMA 181      48.716   2.572  40.146  1.00  0.00      A    H
ATOM   6305  C2  BMIMA 181      48.283   5.349  38.703  1.00  0.00      A    C
ATOM   6306  H2  BMIMA 181      47.770   5.829  37.898  1.00  0.00      A    H
ATOM   6307  C21 BMIMA 181      48.940   5.779  39.767  1.00  0.00      A    C
ATOM   6308  H21 BMIMA 181      49.266   6.768  40.005  1.00  0.00      A    H
ATOM   6309  C3  BMIMA 181      47.086   3.202  37.960  1.00  0.00      A    C
ATOM   6310  H3  BMIMA 181      46.432   2.648  38.617  1.00  0.00      A    H
ATOM   6311  H31 BMIMA 181      46.493   3.901  37.389  1.00  0.00      A    H
ATOM   6312  H32 BMIMA 181      47.503   2.554  37.204  1.00  0.00      A    H
ATOM   6313  C4  BMIMA 181      50.107   4.535  41.717  1.00  0.00      A    C
ATOM   6314  H4  BMIMA 181      50.629   5.476  41.809  1.00  0.00      A    H
ATOM   6315  H41 BMIMA 181      50.825   3.730  41.660  1.00  0.00      A    H
ATOM   6316  C5  BMIMA 181      49.160   4.239  42.903  1.00  0.00      A    C
ATOM   6317  H5  BMIMA 181      48.419   3.457  42.760  1.00  0.00      A    H
ATOM   6318  H51 BMIMA 181      49.752   4.166  43.812  1.00  0.00      A    H
ATOM   6319  C51 BMIMA 181      48.310   5.483  43.091  1.00  0.00      A    C
ATOM   6320  H52 BMIMA 181      48.980   6.338  43.074  1.00  0.00      A    H
ATOM   6321  H53 BMIMA 181      47.576   5.481  42.290  1.00  0.00      A    H
ATOM   6322  C6  BMIMA 181      47.540   5.402  44.397  1.00  0.00      A    C
ATOM   6323  H6  BMIMA 181      46.975   4.492  44.559  1.00  0.00      A    H
ATOM   6324  H61 BMIMA 181      48.258   5.583  45.189  1.00  0.00      A    H
ATOM   6325  H62 BMIMA 181      46.828   6.216  44.482  1.00  0.00      A    H
ATOM   6336  N1  BMIMA 182      51.006   7.109  28.544  1.00  0.00      A    N
ATOM   6337  N11 BMIMA 182      50.966   6.052  26.699  1.00  0.00      A    N
ATOM   6338  C1  BMIMA 182      50.333   6.902  27.404  1.00  0.00      A    C
ATOM   6339  H1  BMIMA 182      49.522   7.522  27.086  1.00  0.00      A    H
ATOM   6340  C2  BMIMA 182      52.012   6.140  28.660  1.00  0.00      A    C
ATOM   6341  H2  BMIMA 182      52.653   6.157  29.514  1.00  0.00      A    H
ATOM   6342  C21 BMIMA 182      51.983   5.581  27.445  1.00  0.00      A    C
ATOM   6343  H21 BMIMA 182      52.574   4.825  26.975  1.00  0.00      A    H
ATOM   6344  C3  BMIMA 182      50.791   8.138  29.524  1.00  0.00      A    C
ATOM   6345  H3  BMIMA 182      51.640   8.789  29.369  1.00  0.00      A    H
ATOM   6346  H31 BMIMA 182      49.878   8.651  29.261  1.00  0.00      A    H
ATOM   6347  H32 BMIMA 182      50.814   7.602  30.461  1.00  0.00      A    H
ATOM   6348  C4  BMIMA 182      50.714   5.727  25.266  1.00  0.00      A    C
ATOM   6349  H4  BMIMA 182      51.618   5.907  24.704  1.00  0.00      A    H
ATOM   6350  H41 BMIMA 182      49.943   6.428  24.981  1.00  0.00      A    H
ATOM   6351  C5  BMIMA 182      50.227   4.310  25.065  1.00  0.00      A    C
ATOM   6352  H5  BMIMA 182      49.908   4.064  24.056  1.00  0.00      A    H
ATOM   6353  H51 BMIMA 182      51.109   3.727  25.317  1.00  0.00      A    H
ATOM   6354  C51 BMIMA 182      49.119   3.914  26.042  1.00  0.00      A    C
ATOM   6355  H52 BMIMA 182      49.464   4.197  27.033  1.00  0.00      A    H
ATOM   6356  H53 BMIMA 182      48.130   4.295  25.802  1.00  0.00      A    H
ATOM   6357  C6  BMIMA 182      49.028   2.394  25.974  1.00  0.00      A    C
ATOM   6358  H6  BMIMA 182      49.164   1.817  25.066  1.00  0.00      A    H
ATOM   6359  H61 BMIMA 182      49.808   2.037  26.637  1.00  0.00      A    H
ATOM   6360  H62 BMIMA 182      48.136   2.045  26.480  1.00  0.00      A    H
ATOM   6371  N1  BMIMA 183      34.922  30.691   8.051  1.00  0.00      A    N
ATOM   6372  N11 BMIMA 183      33.154  30.486   9.203  1.00  0.00      A    N
ATOM   6373  C1  BMIMA 183      33.640  30.964   8.135  1.00  0.00      A    C
ATOM   6374  H1  BMIMA 183      33.133  31.610   7.451  1.00  0.00      A    H
ATOM   6375  C2  BMIMA 183      35.178  29.738   8.988  1.00  0.00      A    C
ATOM   6376  H2  BMIMA 183      36.179  29.377   9.077  1.00  0.00      A    H
ATOM   6377  C21 BMIMA 183      34.033  29.556   9.655  1.00  0.00      A    C
ATOM   6378  H21 BMIMA 183      33.679  29.045  10.523  1.00  0.00      A    H
ATOM   6379  C3  BMIMA 183      35.990  31.150   7.074  1.00  0.00      A    C
ATOM   6380  H3  BMIMA 183      35.950  30.421   6.278  1.00  0.00      A    H
ATOM   6381  H31 BMIMA 183      35.754  32.166   6.794  1.00  0.00      A    H
ATOM   6382  H32 BMIMA 183      36.981  31.138   7.503  1.00  0.00      A    H
ATOM   6383  C4  BMIMA 183      31.817  30.787   9.687  1.00  0.00      A    C
ATOM   6384  H4  BMIMA 183      31.574  31.823   9.503  1.00  0.00      A    H
ATOM   6385  H41 BMIMA 183      32.020  30.594  10.730  1.00  0.00      A    H
ATOM   6386  C5  BMIMA 183      30.761  29.850   9.053  1.00  0.00      A    C
ATOM   6387  H5  BMIMA 183      29.887  29.792   9.698  1.00  0.00      A    H
ATOM   6388  H51 BMIMA 183      30.500  30.234   8.070  1.00  0.00      A    H
ATOM   6389  C51 BMIMA 183      31.170  28.462   8.758  1.00  0.00      A    C
ATOM   6390  H52 BMIMA 183      31.847  28.606   7.920  1.00  0.00      A    H
ATOM   6391  H53 BMIMA 183      31.785  27.992   9.521  1.00  0.00      A    H
ATOM   6392  C6  BMIMA 183      29.968  27.676   8.335  1.00  0.00      A    C
ATOM   6393  H6  BMIMA 183      29.444  28.171   7.526  1.00  0.00      A    H
ATOM   6394  H61 BMIMA 183      30.287  26.645   8.230  1.00  0.00      A    H
ATOM   6395  H62 BMIMA 183      29.237  27.677   9.134  1.00  0.00      A    H
ATOM   6406  N1  BMIMA 184      16.701   1.786  44.496  1.00  0.00      A    N
ATOM   6407  N11 BMIMA 184      16.228   2.563  42.536  1.00  0.00      A    N
ATOM   6408  C1  BMIMA 184      15.789   1.891  43.597  1.00  0.00      A    C
ATOM   6409  H1  BMIMA 184      14.846   1.397  43.693  1.00  0.00      A    H
ATOM   6410  C2  BMIMA 184      17.648   2.688  44.195  1.00  0.00      A    C
ATOM   6411  H2  BMIMA 184      18.400   2.969  44.899  1.00  0.00      A    H
ATOM   6412  C21 BMIMA 184      17.368   3.215  42.984  1.00  0.00      A    C
ATOM   6413  H21 BMIMA 184      17.737   4.059  42.443  1.00  0.00      A    H
ATOM   6414  C3  BMIMA 184      16.669   1.055  45.777  1.00  0.00      A    C
ATOM   6415  H3  BMIMA 184      15.941   1.516  46.428  1.00  0.00      A    H
ATOM   6416  H31 BMIMA 184      16.318   0.040  45.664  1.00  0.00      A    H
ATOM   6417  H32 BMIMA 184      17.667   0.820  46.118  1.00  0.00      A    H
ATOM   6418  C4  BMIMA 184      15.546   2.816  41.255  1.00  0.00      A    C
ATOM   6419  H4  BMIMA 184      15.050   1.961  40.819  1.00  0.00      A    H
ATOM   6420  H41 BMIMA 184      16.194   3.248  40.507  1.00  0.00      A    H
ATOM   6421  C5  BMIMA 184      14.525   3.965  41.415  1.00  0.00      A    C
ATOM   6422  H5  BMIMA 184      14.070   4.158  40.447  1.00  0.00      A    H
ATOM   6423  H51 BMIMA 184      13.807   3.753  42.203  1.00  0.00      A    H
ATOM   6424  C51 BMIMA 184      15.185   5.351  41.762  1.00  0.00      A    C
ATOM   6425  H52 BMIMA 184      15.919   5.263  42.559  1.00  0.00      A    H
ATOM   6426  H53 BMIMA 184      15.688   5.576  40.825  1.00  0.00      A    H
ATOM   6427  C6  BMIMA 184      14.131   6.384  42.175  1.00  0.00      A    C
ATOM   6428  H6  BMIMA 184      13.438   6.379  41.342  1.00  0.00      A    H
ATOM   6429  H61 BMIMA 184      13.548   6.292  43.084  1.00  0.00      A    H
ATOM   6430  H62 BMIMA 184      14.642   7.339  42.202  1.00  0.00      A    H
ATOM   6441  N1  BMIMA 185      22.791  32.203  51.157  1.00  0.00      A    N
ATOM   6442  N11 BMIMA 185      22.106  33.433  49.544  1.00  0.00      A    N
ATOM   6443  C1  BMIMA 185      23.156  33.088  50.230  1.00  0.00      A    C
ATOM   6444  H1  BMIMA 185      24.181  33.336  50.052  1.00  0.00      A    H
ATOM   6445  C2  BMIMA 185      21.442  32.084  51.184  1.00  0.00      A    C
ATOM   6446  H2  BMIMA 185      20.909  31.521  51.919  1.00  0.00      A    H
ATOM   6447  C21 BMIMA 185      21.017  32.884  50.131  1.00  0.00      A    C
ATOM   6448  H21 BMIMA 185      20.029  33.114  49.800  1.00  0.00      A    H
ATOM   6449  C3  BMIMA 185      23.711  31.464  52.014  1.00  0.00      A    C
ATOM   6450  H3  BMIMA 185      24.329  30.892  51.338  1.00  0.00      A    H
ATOM   6451  H31 BMIMA 185      24.305  32.141  52.610  1.00  0.00      A    H
ATOM   6452  H32 BMIMA 185      23.184  30.901  52.769  1.00  0.00      A    H
ATOM   6453  C4  BMIMA 185      22.183  34.382  48.416  1.00  0.00      A    C
ATOM   6454  H4  BMIMA 185      21.491  34.047  47.658  1.00  0.00      A    H
ATOM   6455  H41 BMIMA 185      23.174  34.389  47.987  1.00  0.00      A    H
ATOM   6456  C5  BMIMA 185      21.790  35.889  48.613  1.00  0.00      A    C
ATOM   6457  H5  BMIMA 185      22.324  36.459  47.857  1.00  0.00      A    H
ATOM   6458  H51 BMIMA 185      20.722  36.033  48.474  1.00  0.00      A    H
ATOM   6459  C51 BMIMA 185      22.078  36.317  50.023  1.00  0.00      A    C
ATOM   6460  H52 BMIMA 185      21.563  35.582  50.638  1.00  0.00      A    H
ATOM   6461  H53 BMIMA 185      23.144  36.168  50.176  1.00  0.00      A    H
ATOM   6462  C6  BMIMA 185      21.627  37.728  50.457  1.00  0.00      A    C
ATOM   6463  H6  BMIMA 185      22.200  38.078  51.307  1.00  0.00      A    H
ATOM   6464  H61 BMIMA 185      21.755  38.423  49.635  1.00  0.00      A    H
ATOM   6465  H62 BMIMA 185      20.562  37.692  50.654  1.00  0.00      A    H
ATOM   6476  N1  BMIMA 186      -1.176  16.469  11.606  1.00  0.00      A    N
ATOM   6477  N11 BMIMA 186       0.193  14.823  11.691  1.00  0.00      A    N
ATOM   6478  C1  BMIMA 186       0.059  16.088  11.402  1.00  0.00      A    C
ATOM   6479  H1  BMIMA 186       0.915  16.633  11.067  1.00  0.00      A    H
ATOM   6480  C2  BMIMA 186      -1.875  15.388  12.126  1.00  0.00      A    C
ATOM   6481  H2  BMIMA 186      -2.927  15.358  12.306  1.00  0.00      A    H
ATOM   6482  C21 BMIMA 186      -0.987  14.436  12.177  1.00  0.00      A    C
ATOM   6483  H21 BMIMA 186      -1.200  13.417  12.416  1.00  0.00      A    H
ATOM   6484  C3  BMIMA 186      -1.596  17.823  11.442  1.00  0.00      A    C
ATOM   6485  H3  BMIMA 186      -1.809  18.137  12.454  1.00  0.00      A    H
ATOM   6486  H31 BMIMA 186      -0.856  18.407  10.915  1.00  0.00      A    H
ATOM   6487  H32 BMIMA 186      -2.544  17.801  10.925  1.00  0.00      A    H
ATOM   6488  C4  BMIMA 186       1.416  14.019  11.560  1.00  0.00      A    C
ATOM   6489  H4  BMIMA 186       1.746  14.123  10.537  1.00  0.00      A    H
ATOM   6490  H41 BMIMA 186       1.109  12.997  11.725  1.00  0.00      A    H
ATOM   6491  C5  BMIMA 186       2.416  14.146  12.769  1.00  0.00      A    C
ATOM   6492  H5  BMIMA 186       3.308  13.546  12.606  1.00  0.00      A    H
ATOM   6493  H51 BMIMA 186       2.812  15.156  12.701  1.00  0.00      A    H
ATOM   6494  C51 BMIMA 186       1.932  13.838  14.186  1.00  0.00      A    C
ATOM   6495  H52 BMIMA 186       1.177  14.539  14.535  1.00  0.00      A    H
ATOM   6496  H53 BMIMA 186       1.592  12.806  14.165  1.00  0.00      A    H
ATOM   6497  C6  BMIMA 186       3.159  13.824  15.105  1.00  0.00      A    C
ATOM   6498  H6  BMIMA 186       3.799  12.955  15.005  1.00  0.00      A    H
ATOM   6499  H61 BMIMA 186       3.786  14.678  14.877  1.00  0.00      A    H
ATOM   6500  H62 BMIMA 186       2.920  14.023  16.143  1.00  0.00      A    H
ATOM   6511  N1  BMIMA 187      13.237  39.359   4.321  1.00  0.00      A    N
ATOM   6512  N11 BMIMA 187      14.684  37.801   4.144  1.00  0.00      A    N
ATOM   6513  C1  BMIMA 187      14.335  39.015   3.774  1.00  0.00      A    C
ATOM   6514  H1  BMIMA 187      15.058  39.702   3.391  1.00  0.00      A    H
ATOM   6515  C2  BMIMA 187      12.718  38.281   5.025  1.00  0.00      A    C
ATOM   6516  H2  BMIMA 187      11.861  38.317   5.661  1.00  0.00      A    H
ATOM   6517  C21 BMIMA 187      13.677  37.338   4.962  1.00  0.00      A    C
ATOM   6518  H21 BMIMA 187      13.706  36.381   5.434  1.00  0.00      A    H
ATOM   6519  C3  BMIMA 187      12.639  40.649   4.182  1.00  0.00      A    C
ATOM   6520  H3  BMIMA 187      13.510  41.266   4.017  1.00  0.00      A    H
ATOM   6521  H31 BMIMA 187      12.066  40.583   3.269  1.00  0.00      A    H
ATOM   6522  H32 BMIMA 187      12.079  40.921   5.065  1.00  0.00      A    H
ATOM   6523  C4  BMIMA 187      15.936  37.077   3.855  1.00  0.00      A    C
ATOM   6524  H4  BMIMA 187      16.380  36.721   4.772  1.00  0.00      A    H
ATOM   6525  H41 BMIMA 187      16.732  37.729   3.527  1.00  0.00      A    H
ATOM   6526  C5  BMIMA 187      15.617  35.877   2.979  1.00  0.00      A    C
ATOM   6527  H5  BMIMA 187      15.172  35.151   3.654  1.00  0.00      A    H
ATOM   6528  H51 BMIMA 187      14.913  36.047   2.169  1.00  0.00      A    H
ATOM   6529  C51 BMIMA 187      16.843  35.169   2.477  1.00  0.00      A    C
ATOM   6530  H52 BMIMA 187      17.392  35.031   3.405  1.00  0.00      A    H
ATOM   6531  H53 BMIMA 187      16.567  34.260   1.949  1.00  0.00      A    H
ATOM   6532  C6  BMIMA 187      17.605  36.025   1.455  1.00  0.00      A    C
ATOM   6533  H6  BMIMA 187      18.527  35.559   1.126  1.00  0.00      A    H
ATOM   6534  H61 BMIMA 187      17.092  36.214   0.519  1.00  0.00      A    H
ATOM   6535  H62 BMIMA 187      17.874  37.027   1.767  1.00  0.00      A    H
ATOM   6546  N1  BMIMA 188       8.746   6.971  50.776  1.00  0.00      A    N
ATOM   6547  N11 BMIMA 188      10.474   8.254  50.880  1.00  0.00      A    N
ATOM   6548  C1  BMIMA 188       9.323   7.928  51.450  1.00  0.00      A    C
ATOM   6549  H1  BMIMA 188       8.933   8.378  52.338  1.00  0.00      A    H
ATOM   6550  C2  BMIMA 188       9.409   6.803  49.600  1.00  0.00      A    C
ATOM   6551  H2  BMIMA 188       8.994   6.296  48.758  1.00  0.00      A    H
ATOM   6552  C21 BMIMA 188      10.459   7.657  49.661  1.00  0.00      A    C
ATOM   6553  H21 BMIMA 188      11.145   7.884  48.874  1.00  0.00      A    H
ATOM   6554  C3  BMIMA 188       7.553   6.159  51.189  1.00  0.00      A    C
ATOM   6555  H3  BMIMA 188       7.472   6.150  52.266  1.00  0.00      A    H
ATOM   6556  H31 BMIMA 188       6.639   6.404  50.668  1.00  0.00      A    H
ATOM   6557  H32 BMIMA 188       7.835   5.138  50.977  1.00  0.00      A    H
ATOM   6558  C4  BMIMA 188      11.449   9.292  51.358  1.00  0.00      A    C
ATOM   6559  H4  BMIMA 188      12.440   8.878  51.245  1.00  0.00      A    H
ATOM   6560  H41 BMIMA 188      11.255   9.399  52.415  1.00  0.00      A    H
ATOM   6561  C5  BMIMA 188      11.312  10.655  50.747  1.00  0.00      A    C
ATOM   6562  H5  BMIMA 188      11.740  11.432  51.374  1.00  0.00      A    H
ATOM   6563  H51 BMIMA 188      11.865  10.591  49.813  1.00  0.00      A    H
ATOM   6564  C51 BMIMA 188       9.856  11.124  50.384  1.00  0.00      A    C
ATOM   6565  H52 BMIMA 188       9.562  10.592  49.483  1.00  0.00      A    H
ATOM   6566  H53 BMIMA 188       9.211  11.019  51.252  1.00  0.00      A    H
ATOM   6567  C6  BMIMA 188       9.796  12.564  49.959  1.00  0.00      A    C
ATOM   6568  H6  BMIMA 188       9.886  13.322  50.728  1.00  0.00      A    H
ATOM   6569  H61 BMIMA 188      10.564  12.855  49.252  1.00  0.00      A    H
ATOM   6570  H62 BMIMA 188       8.840  12.736  49.478  1.00  0.00      A    H
ATOM   6581  N1  BMIMA 189      31.195   6.723  -0.936  1.00  0.00      A    N
ATOM   6582  N11 BMIMA 189      31.313   7.201   1.147  1.00  0.00      A    N
ATOM   6583  C1  BMIMA 189      31.007   6.261   0.258  1.00  0.00      A    C
ATOM   6584  H1  BMIMA 189      30.715   5.242   0.394  1.00  0.00      A    H
ATOM   6585  C2  BMIMA 189      31.378   8.054  -0.879  1.00  0.00      A    C
ATOM   6586  H2  BMIMA 189      31.418   8.634  -1.775  1.00  0.00      A    H
ATOM   6587  C21 BMIMA 189      31.569   8.373   0.482  1.00  0.00      A    C
ATOM   6588  H21 BMIMA 189      31.773   9.243   1.067  1.00  0.00      A    H
ATOM   6589  C3  BMIMA 189      31.058   5.866  -2.102  1.00  0.00      A    C
ATOM   6590  H3  BMIMA 189      31.945   5.728  -2.703  1.00  0.00      A    H
ATOM   6591  H31 BMIMA 189      30.810   4.877  -1.746  1.00  0.00      A    H
ATOM   6592  H32 BMIMA 189      30.210   6.222  -2.668  1.00  0.00      A    H
ATOM   6593  C4  BMIMA 189      31.243   6.940   2.555  1.00  0.00      A    C
ATOM   6594  H4  BMIMA 189      30.404   6.297   2.778  1.00  0.00      A    H
ATOM   6595  H41 BMIMA 189      31.122   7.817   3.174  1.00  0.00      A    H
ATOM   6596  C5  BMIMA 189      32.427   6.141   3.051  1.00  0.00      A    C
ATOM   6597  H5  BMIMA 189      32.124   5.952   4.077  1.00  0.00      A    H
ATOM   6598  H51 BMIMA 189      32.507   5.171   2.566  1.00  0.00      A    H
ATOM   6599  C51 BMIMA 189      33.704   6.932   2.964  1.00  0.00      A    C
ATOM   6600  H52 BMIMA 189      34.228   6.847   2.015  1.00  0.00      A    H
ATOM   6601  H53 BMIMA 189      33.357   7.951   3.114  1.00  0.00      A    H
ATOM   6602  C6  BMIMA 189      34.656   6.371   4.073  1.00  0.00      A    C
ATOM   6603  H6  BMIMA 189      34.147   6.145   5.003  1.00  0.00      A    H
ATOM   6604  H61 BMIMA 189      34.982   5.364   3.836  1.00  0.00      A    H
ATOM   6605  H62 BMIMA 189      35.506   7.016   4.260  1.00  0.00      A    H
ATOM   6616  N1  BMIMA 190       8.725  49.958  39.590  1.00  0.00      A    N
ATOM   6617  N11 BMIMA 190       7.815  48.017  39.959  1.00  0.00      A    N
ATOM   6618  C1  BMIMA 190       8.273  48.807  39.049  1.00  0.00      A    C
ATOM   6619  H1  BMIMA 190       8.418  48.430  38.059  1.00  0.00      A    H
ATOM   6620  C2  BMIMA 190       8.532  49.892  40.947  1.00  0.00      A    C
ATOM   6621  H2  BMIMA 190       8.740  50.679  41.639  1.00  0.00      A    H
ATOM   6622  C21 BMIMA 190       7.849  48.778  41.147  1.00  0.00      A    C
ATOM   6623  H21 BMIMA 190       7.350  48.510  42.053  1.00  0.00      A    H
ATOM   6624  C3  BMIMA 190       9.690  50.840  38.878  1.00  0.00      A    C
ATOM   6625  H3  BMIMA 190      10.080  50.341  38.004  1.00  0.00      A    H
ATOM   6626  H31 BMIMA 190       9.178  51.778  38.721  1.00  0.00      A    H
ATOM   6627  H32 BMIMA 190      10.530  50.984  39.542  1.00  0.00      A    H
ATOM   6628  C4  BMIMA 190       7.536  46.566  39.876  1.00  0.00      A    C
ATOM   6629  H4  BMIMA 190       7.256  46.468  38.838  1.00  0.00      A    H
ATOM   6630  H41 BMIMA 190       6.702  46.378  40.536  1.00  0.00      A    H
ATOM   6631  C5  BMIMA 190       8.720  45.644  40.078  1.00  0.00      A    C
ATOM   6632  H5  BMIMA 190       8.251  44.664  40.050  1.00  0.00      A    H
ATOM   6633  H51 BMIMA 190       9.315  45.816  39.184  1.00  0.00      A    H
ATOM   6634  C51 BMIMA 190       9.366  45.858  41.405  1.00  0.00      A    C
ATOM   6635  H52 BMIMA 190       9.795  46.856  41.442  1.00  0.00      A    H
ATOM   6636  H53 BMIMA 190       8.586  45.945  42.157  1.00  0.00      A    H
ATOM   6637  C6  BMIMA 190      10.531  44.997  41.810  1.00  0.00      A    C
ATOM   6638  H6  BMIMA 190      11.094  45.683  42.433  1.00  0.00      A    H
ATOM   6639  H61 BMIMA 190      10.191  44.179  42.436  1.00  0.00      A    H
ATOM   6640  H62 BMIMA 190      11.103  44.590  40.984  1.00  0.00      A    H
ATOM   6651  N1  BMIMA 191      30.594  15.773   6.210  1.00  0.00      A    N
ATOM   6652  N11 BMIMA 191      31.056  14.346   7.727  1.00  0.00      A    N
ATOM   6653  C1  BMIMA 191      30.977  15.600   7.467  1.00  0.00      A    C
ATOM   6654  H1  BMIMA 191      31.245  16.294   8.235  1.00  0.00      A    H
ATOM   6655  C2  BMIMA 191      30.459  14.515   5.666  1.00  0.00      A    C
ATOM   6656  H2  BMIMA 191      30.207  14.438   4.631  1.00  0.00      A    H
ATOM   6657  C21 BMIMA 191      30.516  13.607   6.653  1.00  0.00      A    C
ATOM   6658  H21 BMIMA 191      30.614  12.544   6.678  1.00  0.00      A    H
ATOM   6659  C3  BMIMA 191      30.732  17.006   5.461  1.00  0.00      A    C
ATOM   6660  H3  BMIMA 191      31.750  17.284   5.690  1.00  0.00      A    H
ATOM   6661  H31 BMIMA 191      30.681  16.835   4.395  1.00  0.00      A    H
ATOM   6662  H32 BMIMA 191      30.060  17.808   5.726  1.00  0.00      A    H
ATOM   6663  C4  BMIMA 191      31.734  13.876   8.938  1.00  0.00      A    C
ATOM   6664  H4  BMIMA 191      31.136  13.024   9.228  1.00  0.00      A    H
ATOM   6665  H41 BMIMA 191      31.657  14.636   9.702  1.00  0.00      A    H
ATOM   6666  C5  BMIMA 191      33.127  13.389   8.600  1.00  0.00      A    C
ATOM   6667  H5  BMIMA 191      32.987  12.557   7.915  1.00  0.00      A    H
ATOM   6668  H51 BMIMA 191      33.628  14.233   8.134  1.00  0.00      A    H
ATOM   6669  C51 BMIMA 191      33.893  12.785   9.719  1.00  0.00      A    C
ATOM   6670  H52 BMIMA 191      34.147  13.632  10.350  1.00  0.00      A    H
ATOM   6671  H53 BMIMA 191      33.267  12.213  10.399  1.00  0.00      A    H
ATOM   6672  C6  BMIMA 191      35.144  12.023   9.362  1.00  0.00      A    C
ATOM   6673  H6  BMIMA 191      35.742  11.823  10.243  1.00  0.00      A    H
ATOM   6674  H61 BMIMA 191      34.936  11.038   8.959  1.00  0.00      A    H
ATOM   6675  H62 BMIMA 191      35.729  12.634   8.685  1.00  0.00      A    H
ATOM   6686  N1  BMIMA 192       4.340  25.824  14.449  1.00  0.00      A    N
ATOM   6687  N11 BMIMA 192       5.425  25.289  12.675  1.00  0.00      A    N
ATOM   6688  C1  BMIMA 192       5.048  24.892  13.836  1.00  0.00      A    C
ATOM   6689  H1  BMIMA 192       5.352  23.949  14.237  1.00  0.00      A    H
ATOM   6690  C2  BMIMA 192       4.300  26.985  13.571  1.00  0.00      A    C
ATOM   6691  H2  BMIMA 192       3.876  27.929  13.836  1.00  0.00      A    H
ATOM   6692  C21 BMIMA 192       4.981  26.579  12.464  1.00  0.00      A    C
ATOM   6693  H21 BMIMA 192       5.274  27.057  11.555  1.00  0.00      A    H
ATOM   6694  C3  BMIMA 192       3.787  25.655  15.789  1.00  0.00      A    C
ATOM   6695  H3  BMIMA 192       3.656  24.615  16.048  1.00  0.00      A    H
ATOM   6696  H31 BMIMA 192       4.410  26.188  16.492  1.00  0.00      A    H
ATOM   6697  H32 BMIMA 192       2.785  26.054  15.720  1.00  0.00      A    H
ATOM   6698  C4  BMIMA 192       6.324  24.535  11.727  1.00  0.00      A    C
ATOM   6699  H4  BMIMA 192       7.187  24.166  12.262  1.00  0.00      A    H
ATOM   6700  H41 BMIMA 192       6.527  25.246  10.941  1.00  0.00      A    H
ATOM   6701  C5  BMIMA 192       5.669  23.255  11.117  1.00  0.00      A    C
ATOM   6702  H5  BMIMA 192       5.327  22.642  11.947  1.00  0.00      A    H
ATOM   6703  H51 BMIMA 192       4.745  23.459  10.582  1.00  0.00      A    H
ATOM   6704  C51 BMIMA 192       6.562  22.442  10.183  1.00  0.00      A    C
ATOM   6705  H52 BMIMA 192       7.104  23.103   9.511  1.00  0.00      A    H
ATOM   6706  H53 BMIMA 192       7.245  21.883  10.818  1.00  0.00      A    H
ATOM   6707  C6  BMIMA 192       5.763  21.598   9.250  1.00  0.00      A    C
ATOM   6708  H6  BMIMA 192       5.031  20.904   9.646  1.00  0.00      A    H
ATOM   6709  H61 BMIMA 192       5.164  22.257   8.632  1.00  0.00      A    H
ATOM   6710  H62 BMIMA 192       6.340  20.927   8.624  1.00  0.00      A    H
ATOM   6721  N1  BMIMA 193      41.587  40.585  12.286  1.00  0.00      A    N
ATOM   6722  N11 BMIMA 193      43.180  39.285  11.462  1.00  0.00      A    N
ATOM   6723  C1  BMIMA 193      42.560  40.512  11.393  1.00  0.00      A    C
ATOM   6724  H1  BMIMA 193      42.638  41.163  10.548  1.00  0.00      A    H
ATOM   6725  C2  BMIMA 193      41.853  39.570  13.175  1.00  0.00      A    C
ATOM   6726  H2  BMIMA 193      41.252  39.415  14.045  1.00  0.00      A    H
ATOM   6727  C21 BMIMA 193      42.750  38.785  12.682  1.00  0.00      A    C
ATOM   6728  H21 BMIMA 193      43.022  37.844  13.107  1.00  0.00      A    H
ATOM   6729  C3  BMIMA 193      40.643  41.700  12.301  1.00  0.00      A    C
ATOM   6730  H3  BMIMA 193      40.276  41.943  11.315  1.00  0.00      A    H
ATOM   6731  H31 BMIMA 193      39.826  41.472  12.971  1.00  0.00      A    H
ATOM   6732  H32 BMIMA 193      41.143  42.566  12.709  1.00  0.00      A    H
ATOM   6733  C4  BMIMA 193      44.250  38.728  10.531  1.00  0.00      A    C
ATOM   6734  H4  BMIMA 193      44.855  38.101  11.170  1.00  0.00      A    H
ATOM   6735  H41 BMIMA 193      44.742  39.549  10.031  1.00  0.00      A    H
ATOM   6736  C5  BMIMA 193      43.874  37.830   9.384  1.00  0.00      A    C
ATOM   6737  H5  BMIMA 193      43.640  38.544   8.598  1.00  0.00      A    H
ATOM   6738  H51 BMIMA 193      44.736  37.194   9.204  1.00  0.00      A    H
ATOM   6739  C51 BMIMA 193      42.676  36.973   9.683  1.00  0.00      A    C
ATOM   6740  H52 BMIMA 193      42.776  36.469  10.641  1.00  0.00      A    H
ATOM   6741  H53 BMIMA 193      41.835  37.596   9.977  1.00  0.00      A    H
ATOM   6742  C6  BMIMA 193      42.316  35.950   8.580  1.00  0.00      A    C
ATOM   6743  H6  BMIMA 193      42.724  34.955   8.718  1.00  0.00      A    H
ATOM   6744  H61 BMIMA 193      41.259  35.920   8.345  1.00  0.00      A    H
ATOM   6745  H62 BMIMA 193      42.788  36.273   7.660  1.00  0.00      A    H
ATOM   6756  N1  BMIMA 194      34.539  23.011  43.926  1.00  0.00      A    N
ATOM   6757  N11 BMIMA 194      35.298  21.629  45.393  1.00  0.00      A    N
ATOM   6758  C1  BMIMA 194      34.617  22.715  45.181  1.00  0.00      A    C
ATOM   6759  H1  BMIMA 194      34.112  23.313  45.909  1.00  0.00      A    H
ATOM   6760  C2  BMIMA 194      35.352  22.104  43.289  1.00  0.00      A    C
ATOM   6761  H2  BMIMA 194      35.575  22.261  42.257  1.00  0.00      A    H
ATOM   6762  C21 BMIMA 194      35.827  21.243  44.193  1.00  0.00      A    C
ATOM   6763  H21 BMIMA 194      36.540  20.462  44.045  1.00  0.00      A    H
ATOM   6764  C3  BMIMA 194      33.839  24.127  43.381  1.00  0.00      A    C
ATOM   6765  H3  BMIMA 194      34.285  24.335  42.420  1.00  0.00      A    H
ATOM   6766  H31 BMIMA 194      32.792  23.902  43.238  1.00  0.00      A    H
ATOM   6767  H32 BMIMA 194      33.871  25.026  43.980  1.00  0.00      A    H
ATOM   6768  C4  BMIMA 194      35.668  21.166  46.765  1.00  0.00      A    C
ATOM   6769  H4  BMIMA 194      35.792  20.097  46.673  1.00  0.00      A    H
ATOM   6770  H41 BMIMA 194      34.828  21.389  47.406  1.00  0.00      A    H
ATOM   6771  C5  BMIMA 194      36.984  21.855  47.244  1.00  0.00      A    C
ATOM   6772  H5  BMIMA 194      37.728  21.627  46.484  1.00  0.00      A    H
ATOM   6773  H51 BMIMA 194      36.827  22.929  47.198  1.00  0.00      A    H
ATOM   6774  C51 BMIMA 194      37.423  21.473  48.651  1.00  0.00      A    C
ATOM   6775  H52 BMIMA 194      37.551  20.396  48.575  1.00  0.00      A    H
ATOM   6776  H53 BMIMA 194      38.329  22.021  48.898  1.00  0.00      A    H
ATOM   6777  C6  BMIMA 194      36.403  21.793  49.771  1.00  0.00      A    C
ATOM   6778  H6  BMIMA 194      35.855  22.711  49.589  1.00  0.00      A    H
ATOM   6779  H61 BMIMA 194      35.697  20.970  49.808  1.00  0.00      A    H
ATOM   6780  H62 BMIMA 194      36.891  21.765  50.738  1.00  0.00      A    H
ATOM   6791  N1  BMIMA 195      12.137  23.544  14.797  1.00  0.00      A    N
ATOM   6792  N11 BMIMA 195      12.248  24.650  16.670  1.00  0.00      A    N
ATOM   6793  C1  BMIMA 195      11.487  23.945  15.816  1.00  0.00      A    C
ATOM   6794  H1  BMIMA 195      10.484  23.629  16.007  1.00  0.00      A    H
ATOM   6795  C2  BMIMA 195      13.424  23.929  14.989  1.00  0.00      A    C
ATOM   6796  H2  BMIMA 195      14.092  23.568  14.238  1.00  0.00      A    H
ATOM   6797  C21 BMIMA 195      13.508  24.550  16.147  1.00  0.00      A    C
ATOM   6798  H21 BMIMA 195      14.351  24.950  16.667  1.00  0.00      A    H
ATOM   6799  C3  BMIMA 195      11.645  22.648  13.714  1.00  0.00      A    C
ATOM   6800  H3  BMIMA 195      12.137  21.687  13.727  1.00  0.00      A    H
ATOM   6801  H31 BMIMA 195      10.566  22.694  13.686  1.00  0.00      A    H
ATOM   6802  H32 BMIMA 195      11.881  23.095  12.759  1.00  0.00      A    H
ATOM   6803  C4  BMIMA 195      11.933  25.136  18.009  1.00  0.00      A    C
ATOM   6804  H4  BMIMA 195      11.098  25.810  18.132  1.00  0.00      A    H
ATOM   6805  H41 BMIMA 195      12.790  25.762  18.210  1.00  0.00      A    H
ATOM   6806  C5  BMIMA 195      11.776  24.058  18.987  1.00  0.00      A    C
ATOM   6807  H5  BMIMA 195      11.308  24.391  19.910  1.00  0.00      A    H
ATOM   6808  H51 BMIMA 195      11.179  23.274  18.530  1.00  0.00      A    H
ATOM   6809  C51 BMIMA 195      13.066  23.300  19.192  1.00  0.00      A    C
ATOM   6810  H52 BMIMA 195      13.374  22.801  18.277  1.00  0.00      A    H
ATOM   6811  H53 BMIMA 195      13.821  24.012  19.513  1.00  0.00      A    H
ATOM   6812  C6  BMIMA 195      12.828  22.389  20.384  1.00  0.00      A    C
ATOM   6813  H6  BMIMA 195      12.553  22.915  21.291  1.00  0.00      A    H
ATOM   6814  H61 BMIMA 195      12.035  21.674  20.197  1.00  0.00      A    H
ATOM   6815  H62 BMIMA 195      13.743  21.873  20.650  1.00  0.00      A    H
ATOM   6826  N1  BMIMA 196      12.207  32.678  20.697  1.00  0.00      A    N
ATOM   6827  N11 BMIMA 196      12.670  31.658  18.862  1.00  0.00      A    N
ATOM   6828  C1  BMIMA 196      12.684  31.562  20.176  1.00  0.00      A    C
ATOM   6829  H1  BMIMA 196      12.932  30.633  20.643  1.00  0.00      A    H
ATOM   6830  C2  BMIMA 196      11.911  33.591  19.666  1.00  0.00      A    C
ATOM   6831  H2  BMIMA 196      11.633  34.611  19.815  1.00  0.00      A    H
ATOM   6832  C21 BMIMA 196      12.079  32.866  18.592  1.00  0.00      A    C
ATOM   6833  H21 BMIMA 196      12.013  33.164  17.569  1.00  0.00      A    H
ATOM   6834  C3  BMIMA 196      12.258  33.024  22.144  1.00  0.00      A    C
ATOM   6835  H3  BMIMA 196      12.848  33.926  22.219  1.00  0.00      A    H
ATOM   6836  H31 BMIMA 196      11.379  33.317  22.699  1.00  0.00      A    H
ATOM   6837  H32 BMIMA 196      12.862  32.254  22.602  1.00  0.00      A    H
ATOM   6838  C4  BMIMA 196      13.260  30.657  17.941  1.00  0.00      A    C
ATOM   6839  H4  BMIMA 196      13.855  29.984  18.541  1.00  0.00      A    H
ATOM   6840  H41 BMIMA 196      13.787  31.181  17.157  1.00  0.00      A    H
ATOM   6841  C5  BMIMA 196      12.157  29.893  17.243  1.00  0.00      A    C
ATOM   6842  H5  BMIMA 196      11.595  29.380  18.019  1.00  0.00      A    H
ATOM   6843  H51 BMIMA 196      11.500  30.584  16.722  1.00  0.00      A    H
ATOM   6844  C51 BMIMA 196      12.735  28.762  16.309  1.00  0.00      A    C
ATOM   6845  H52 BMIMA 196      13.143  27.964  16.924  1.00  0.00      A    H
ATOM   6846  H53 BMIMA 196      11.913  28.236  15.830  1.00  0.00      A    H
ATOM   6847  C6  BMIMA 196      13.732  29.106  15.228  1.00  0.00      A    C
ATOM   6848  H6  BMIMA 196      13.146  29.474  14.393  1.00  0.00      A    H
ATOM   6849  H61 BMIMA 196      14.493  29.814  15.537  1.00  0.00      A    H
ATOM   6850  H62 BMIMA 196      14.232  28.242  14.804  1.00  0.00      A    H
ATOM   6861  N1  BMIMA 197      37.204  42.781  50.493  1.00  0.00      A    N
ATOM   6862  N11 BMIMA 197      37.359  42.405  48.365  1.00  0.00      A    N
ATOM   6863  C1  BMIMA 197      37.219  43.346  49.282  1.00  0.00      A    C
ATOM   6864  H1  BMIMA 197      37.155  44.399  49.110  1.00  0.00      A    H
ATOM   6865  C2  BMIMA 197      37.227  41.415  50.355  1.00  0.00      A    C
ATOM   6866  H2  BMIMA 197      37.251  40.771  51.207  1.00  0.00      A    H
ATOM   6867  C21 BMIMA 197      37.449  41.200  49.066  1.00  0.00      A    C
ATOM   6868  H21 BMIMA 197      37.630  40.329  48.475  1.00  0.00      A    H
ATOM   6869  C3  BMIMA 197      37.356  43.444  51.816  1.00  0.00      A    C
ATOM   6870  H3  BMIMA 197      38.301  43.066  52.176  1.00  0.00      A    H
ATOM   6871  H31 BMIMA 197      37.504  44.514  51.795  1.00  0.00      A    H
ATOM   6872  H32 BMIMA 197      36.622  43.005  52.475  1.00  0.00      A    H
ATOM   6873  C4  BMIMA 197      37.544  42.597  46.867  1.00  0.00      A    C
ATOM   6874  H4  BMIMA 197      36.828  43.378  46.658  1.00  0.00      A    H
ATOM   6875  H41 BMIMA 197      37.217  41.705  46.352  1.00  0.00      A    H
ATOM   6876  C5  BMIMA 197      39.019  42.760  46.430  1.00  0.00      A    C
ATOM   6877  H5  BMIMA 197      39.470  41.857  46.027  1.00  0.00      A    H
ATOM   6878  H51 BMIMA 197      39.027  43.543  45.677  1.00  0.00      A    H
ATOM   6879  C51 BMIMA 197      39.908  43.192  47.593  1.00  0.00      A    C
ATOM   6880  H52 BMIMA 197      39.675  44.242  47.747  1.00  0.00      A    H
ATOM   6881  H53 BMIMA 197      39.760  42.627  48.510  1.00  0.00      A    H
ATOM   6882  C6  BMIMA 197      41.324  43.120  47.154  1.00  0.00      A    C
ATOM   6883  H6  BMIMA 197      41.645  43.873  46.443  1.00  0.00      A    H
ATOM   6884  H61 BMIMA 197      42.050  43.256  47.948  1.00  0.00      A    H
ATOM   6885  H62 BMIMA 197      41.681  42.213  46.680  1.00  0.00      A    H
ATOM   6896  N1  BMIMA 198       2.753   1.153  29.328  1.00  0.00      A    N
ATOM   6897  N11 BMIMA 198       3.210   0.325  27.359  1.00  0.00      A    N
ATOM   6898  C1  BMIMA 198       2.711   0.034  28.569  1.00  0.00      A    C
ATOM   6899  H1  BMIMA 198       2.375  -0.942  28.847  1.00  0.00      A    H
ATOM   6900  C2  BMIMA 198       3.259   2.138  28.574  1.00  0.00      A    C
ATOM   6901  H2  BMIMA 198       3.344   3.139  28.937  1.00  0.00      A    H
ATOM   6902  C21 BMIMA 198       3.595   1.650  27.361  1.00  0.00      A    C
ATOM   6903  H21 BMIMA 198       4.057   2.051  26.486  1.00  0.00      A    H
ATOM   6904  C3  BMIMA 198       2.614   1.005  30.757  1.00  0.00      A    C
ATOM   6905  H3  BMIMA 198       3.437   0.379  31.068  1.00  0.00      A    H
ATOM   6906  H31 BMIMA 198       2.630   2.030  31.097  1.00  0.00      A    H
ATOM   6907  H32 BMIMA 198       1.719   0.406  30.834  1.00  0.00      A    H
ATOM   6908  C4  BMIMA 198       3.463  -0.623  26.249  1.00  0.00      A    C
ATOM   6909  H4  BMIMA 198       3.449  -1.662  26.546  1.00  0.00      A    H
ATOM   6910  H41 BMIMA 198       4.457  -0.323  25.955  1.00  0.00      A    H
ATOM   6911  C5  BMIMA 198       2.547  -0.392  25.107  1.00  0.00      A    C
ATOM   6912  H5  BMIMA 198       2.911   0.387  24.443  1.00  0.00      A    H
ATOM   6913  H51 BMIMA 198       2.564  -1.362  24.615  1.00  0.00      A    H
ATOM   6914  C51 BMIMA 198       1.157  -0.017  25.507  1.00  0.00      A    C
ATOM   6915  H52 BMIMA 198       0.762  -0.363  26.459  1.00  0.00      A    H
ATOM   6916  H53 BMIMA 198       1.306   1.041  25.707  1.00  0.00      A    H
ATOM   6917  C6  BMIMA 198       0.242  -0.197  24.349  1.00  0.00      A    C
ATOM   6918  H6  BMIMA 198      -0.793   0.005  24.601  1.00  0.00      A    H
ATOM   6919  H61 BMIMA 198       0.328   0.433  23.471  1.00  0.00      A    H
ATOM   6920  H62 BMIMA 198       0.252  -1.222  23.996  1.00  0.00      A    H
ATOM   6931  N1  BMIMA 199      23.352   5.845  29.425  1.00  0.00      A    N
ATOM   6932  N11 BMIMA 199      22.445   5.655  27.514  1.00  0.00      A    N
ATOM   6933  C1  BMIMA 199      23.338   6.350  28.211  1.00  0.00      A    C
ATOM   6934  H1  BMIMA 199      24.065   7.031  27.822  1.00  0.00      A    H
ATOM   6935  C2  BMIMA 199      22.312   4.894  29.593  1.00  0.00      A    C
ATOM   6936  H2  BMIMA 199      22.121   4.498  30.567  1.00  0.00      A    H
ATOM   6937  C21 BMIMA 199      21.849   4.674  28.342  1.00  0.00      A    C
ATOM   6938  H21 BMIMA 199      21.116   4.011  27.939  1.00  0.00      A    H
ATOM   6939  C3  BMIMA 199      24.221   6.277  30.517  1.00  0.00      A    C
ATOM   6940  H3  BMIMA 199      24.795   5.378  30.685  1.00  0.00      A    H
ATOM   6941  H31 BMIMA 199      24.791   7.120  30.157  1.00  0.00      A    H
ATOM   6942  H32 BMIMA 199      23.587   6.622  31.321  1.00  0.00      A    H
ATOM   6943  C4  BMIMA 199      22.351   5.632  26.061  1.00  0.00      A    C
ATOM   6944  H4  BMIMA 199      21.938   6.583  25.759  1.00  0.00      A    H
ATOM   6945  H41 BMIMA 199      21.650   4.887  25.716  1.00  0.00      A    H
ATOM   6946  C5  BMIMA 199      23.738   5.322  25.439  1.00  0.00      A    C
ATOM   6947  H5  BMIMA 199      23.612   5.136  24.376  1.00  0.00      A    H
ATOM   6948  H51 BMIMA 199      24.285   6.255  25.551  1.00  0.00      A    H
ATOM   6949  C51 BMIMA 199      24.422   4.050  25.917  1.00  0.00      A    C
ATOM   6950  H52 BMIMA 199      24.742   4.195  26.946  1.00  0.00      A    H
ATOM   6951  H53 BMIMA 199      23.765   3.185  25.966  1.00  0.00      A    H
ATOM   6952  C6  BMIMA 199      25.568   3.634  24.996  1.00  0.00      A    C
ATOM   6953  H6  BMIMA 199      26.416   4.206  25.354  1.00  0.00      A    H
ATOM   6954  H61 BMIMA 199      25.784   2.579  25.121  1.00  0.00      A    H
ATOM   6955  H62 BMIMA 199      25.392   3.867  23.952  1.00  0.00      A    H
ATOM   6966  N1  BMIMA 200      30.472  46.824   5.190  1.00  0.00      A    N
ATOM   6967  N11 BMIMA 200      31.228  48.789   4.976  1.00  0.00      A    N
ATOM   6968  C1  BMIMA 200      31.258  47.563   4.509  1.00  0.00      A    C
ATOM   6969  H1  BMIMA 200      32.007  47.165   3.858  1.00  0.00      A    H
ATOM   6970  C2  BMIMA 200      29.834  47.629   6.136  1.00  0.00      A    C
ATOM   6971  H2  BMIMA 200      29.191  47.142   6.836  1.00  0.00      A    H
ATOM   6972  C21 BMIMA 200      30.244  48.904   5.909  1.00  0.00      A    C
ATOM   6973  H21 BMIMA 200      30.097  49.838   6.406  1.00  0.00      A    H
ATOM   6974  C3  BMIMA 200      30.291  45.362   4.994  1.00  0.00      A    C
ATOM   6975  H3  BMIMA 200      30.911  45.126   4.142  1.00  0.00      A    H
ATOM   6976  H31 BMIMA 200      30.532  44.791   5.878  1.00  0.00      A    H
ATOM   6977  H32 BMIMA 200      29.231  45.224   4.840  1.00  0.00      A    H
ATOM   6978  C4  BMIMA 200      32.100  49.947   4.613  1.00  0.00      A    C
ATOM   6979  H4  BMIMA 200      31.575  50.890   4.622  1.00  0.00      A    H
ATOM   6980  H41 BMIMA 200      32.426  49.784   3.596  1.00  0.00      A    H
ATOM   6981  C5  BMIMA 200      33.383  50.155   5.240  1.00  0.00      A    C
ATOM   6982  H5  BMIMA 200      33.955  50.791   4.570  1.00  0.00      A    H
ATOM   6983  H51 BMIMA 200      33.175  50.717   6.147  1.00  0.00      A    H
ATOM   6984  C51 BMIMA 200      34.136  48.952   5.649  1.00  0.00      A    C
ATOM   6985  H52 BMIMA 200      33.457  48.320   6.215  1.00  0.00      A    H
ATOM   6986  H53 BMIMA 200      34.532  48.382   4.811  1.00  0.00      A    H
ATOM   6987  C6  BMIMA 200      35.294  49.206   6.599  1.00  0.00      A    C
ATOM   6988  H6  BMIMA 200      35.032  49.702   7.527  1.00  0.00      A    H
ATOM   6989  H61 BMIMA 200      35.750  48.239   6.773  1.00  0.00      A    H
ATOM   6990  H62 BMIMA 200      36.110  49.747   6.134  1.00  0.00      A    H
ATOM   7001  N1  BMIMA 201      37.936  25.946  44.739  1.00  0.00      A    N
ATOM   7002  N11 BMIMA 201      38.201  25.575  42.685  1.00  0.00      A    N
ATOM   7003  C1  BMIMA 201      38.687  25.336  43.834  1.00  0.00      A    C
ATOM   7004  H1  BMIMA 201      39.584  24.824  44.111  1.00  0.00      A    H
ATOM   7005  C2  BMIMA 201      36.867  26.507  44.151  1.00  0.00      A    C
ATOM   7006  H2  BMIMA 201      36.072  26.918  44.733  1.00  0.00      A    H
ATOM   7007  C21 BMIMA 201      37.076  26.456  42.885  1.00  0.00      A    C
ATOM   7008  H21 BMIMA 201      36.497  26.882  42.094  1.00  0.00      A    H
ATOM   7009  C3  BMIMA 201      38.178  25.985  46.246  1.00  0.00      A    C
ATOM   7010  H3  BMIMA 201      37.808  25.015  46.544  1.00  0.00      A    H
ATOM   7011  H31 BMIMA 201      39.207  26.009  46.573  1.00  0.00      A    H
ATOM   7012  H32 BMIMA 201      37.681  26.770  46.796  1.00  0.00      A    H
ATOM   7013  C4  BMIMA 201      38.867  25.180  41.365  1.00  0.00      A    C
ATOM   7014  H4  BMIMA 201      39.608  24.454  41.667  1.00  0.00      A    H
ATOM   7015  H41 BMIMA 201      39.412  26.047  41.023  1.00  0.00      A    H
ATOM   7016  C5  BMIMA 201      38.073  24.554  40.213  1.00  0.00      A    C
ATOM   7017  H5  BMIMA 201      37.773  23.570  40.564  1.00  0.00      A    H
ATOM   7018  H51 BMIMA 201      37.107  25.049  40.160  1.00  0.00      A    H
ATOM   7019  C51 BMIMA 201      38.777  24.517  38.912  1.00  0.00      A    C
ATOM   7020  H52 BMIMA 201      38.927  25.524  38.529  1.00  0.00      A    H
ATOM   7021  H53 BMIMA 201      39.739  24.029  39.047  1.00  0.00      A    H
ATOM   7022  C6  BMIMA 201      37.914  23.791  37.872  1.00  0.00      A    C
ATOM   7023  H6  BMIMA 201      38.500  23.448  37.027  1.00  0.00      A    H
ATOM   7024  H61 BMIMA 201      37.396  22.926  38.270  1.00  0.00      A    H
ATOM   7025  H62 BMIMA 201      37.049  24.418  37.687  1.00  0.00      A    H
ATOM   7036  N1  BMIMA 202      36.264  43.106  17.178  1.00  0.00      A    N
ATOM   7037  N11 BMIMA 202      35.380  41.817  15.714  1.00  0.00      A    N
ATOM   7038  C1  BMIMA 202      36.394  41.897  16.550  1.00  0.00      A    C
ATOM   7039  H1  BMIMA 202      37.009  41.074  16.843  1.00  0.00      A    H
ATOM   7040  C2  BMIMA 202      35.084  43.730  16.796  1.00  0.00      A    C
ATOM   7041  H2  BMIMA 202      34.933  44.732  17.135  1.00  0.00      A    H
ATOM   7042  C21 BMIMA 202      34.607  42.936  15.885  1.00  0.00      A    C
ATOM   7043  H21 BMIMA 202      33.692  43.134  15.370  1.00  0.00      A    H
ATOM   7044  C3  BMIMA 202      37.111  43.565  18.357  1.00  0.00      A    C
ATOM   7045  H3  BMIMA 202      38.035  43.997  18.003  1.00  0.00      A    H
ATOM   7046  H31 BMIMA 202      36.511  44.250  18.938  1.00  0.00      A    H
ATOM   7047  H32 BMIMA 202      37.421  42.847  19.102  1.00  0.00      A    H
ATOM   7048  C4  BMIMA 202      35.216  40.814  14.670  1.00  0.00      A    C
ATOM   7049  H4  BMIMA 202      34.284  40.321  14.904  1.00  0.00      A    H
ATOM   7050  H41 BMIMA 202      36.056  40.135  14.682  1.00  0.00      A    H
ATOM   7051  C5  BMIMA 202      35.289  41.368  13.246  1.00  0.00      A    C
ATOM   7052  H5  BMIMA 202      35.402  40.508  12.591  1.00  0.00      A    H
ATOM   7053  H51 BMIMA 202      34.481  42.053  13.001  1.00  0.00      A    H
ATOM   7054  C51 BMIMA 202      36.501  42.320  13.086  1.00  0.00      A    C
ATOM   7055  H52 BMIMA 202      36.336  43.151  13.766  1.00  0.00      A    H
ATOM   7056  H53 BMIMA 202      37.432  41.865  13.413  1.00  0.00      A    H
ATOM   7057  C6  BMIMA 202      36.798  42.844  11.710  1.00  0.00      A    C
ATOM   7058  H6  BMIMA 202      37.095  42.087  10.993  1.00  0.00      A    H
ATOM   7059  H61 BMIMA 202      35.949  43.391  11.316  1.00  0.00      A    H
ATOM   7060  H62 BMIMA 202      37.622  43.516  11.927  1.00  0.00      A    H
ATOM   7071  N1  BMIMA 203      24.826   4.440  48.489  1.00  0.00      A    N
ATOM   7072  N11 BMIMA 203      25.384   3.269  46.721  1.00  0.00      A    N
ATOM   7073  C1  BMIMA 203      24.453   3.472  47.623  1.00  0.00      A    C
ATOM   7074  H1  BMIMA 203      23.534   2.933  47.534  1.00  0.00      A    H
ATOM   7075  C2  BMIMA 203      26.132   4.794  48.227  1.00  0.00      A    C
ATOM   7076  H2  BMIMA 203      26.835   5.417  48.736  1.00  0.00      A    H
ATOM   7077  C21 BMIMA 203      26.441   4.127  47.078  1.00  0.00      A    C
ATOM   7078  H21 BMIMA 203      27.324   4.146  46.477  1.00  0.00      A    H
ATOM   7079  C3  BMIMA 203      23.994   5.165  49.394  1.00  0.00      A    C
ATOM   7080  H3  BMIMA 203      24.113   4.754  50.386  1.00  0.00      A    H
ATOM   7081  H31 BMIMA 203      24.122   6.235  49.456  1.00  0.00      A    H
[truncated: 526,145 more chars]
