# Supplementary material for: Ion and Solvent Modulation of Ferrocene and Decamethylferrocene Oxidation Potentials in Organic Electrolytes as Predicted by Molecular Dynamics Simulations
Source: J Phys Chem B. 2025 Feb 11;129(7):2067–81. doi: 10.1021/acs.jpcb.4c08321 (PMC11848929; doi:10.1021/acs.jpcb.4c08321)
Supplement: Supplementary file 2 — jp4c08321_si_002.zip [file jp4c08321_si_002.zip › simulation_files/pdb_files/DMFc_BMIMBF4_0220_ACN_0750.pdb]

TITLE     MDANALYSIS FRAME 0: Created by PDBWriter
CRYST1   51.010   51.010   51.010  90.00  90.00  90.00 P 1           1
ATOM      1  CT  ACN A   1      22.135  34.224   1.911  1.00  0.00      A    C
ATOM      2  CZ  ACN A   1      21.059  34.508   2.855  1.00  0.00      A    C
ATOM      3  NZ  ACN A   1      20.227  34.791   3.646  1.00  0.00      A    N
ATOM      4  HZ  ACN A   1      23.086  34.175   2.435  1.00  0.00      A    H
ATOM      5  HZ1 ACN A   1      22.199  34.880   1.047  1.00  0.00      A    H
ATOM      6  HZ2 ACN A   1      22.058  33.172   1.651  1.00  0.00      A    H
ATOM      7  CT  ACN A   2      33.423  32.222   5.347  1.00  0.00      A    C
ATOM      8  CZ  ACN A   2      32.489  32.847   4.430  1.00  0.00      A    C
ATOM      9  NZ  ACN A   2      31.804  33.371   3.625  1.00  0.00      A    N
ATOM     10  HZ  ACN A   2      33.360  31.145   5.212  1.00  0.00      A    H
ATOM     11  HZ1 ACN A   2      33.029  32.346   6.352  1.00  0.00      A    H
ATOM     12  HZ2 ACN A   2      34.431  32.627   5.396  1.00  0.00      A    H
ATOM     13  CT  ACN A   3      16.278  15.666  31.602  1.00  0.00      A    C
ATOM     14  CZ  ACN A   3      16.767  17.005  31.940  1.00  0.00      A    C
ATOM     15  NZ  ACN A   3      17.187  18.053  32.174  1.00  0.00      A    N
ATOM     16  HZ  ACN A   3      16.973  15.174  30.926  1.00  0.00      A    H
ATOM     17  HZ1 ACN A   3      15.325  15.850  31.113  1.00  0.00      A    H
ATOM     18  HZ2 ACN A   3      16.241  15.059  32.503  1.00  0.00      A    H
ATOM     19  CT  ACN A   4      24.312  12.995  46.233  1.00  0.00      A    C
ATOM     20  CZ  ACN A   4      23.410  11.978  46.599  1.00  0.00      A    C
ATOM     21  NZ  ACN A   4      22.652  11.151  46.871  1.00  0.00      A    N
ATOM     22  HZ  ACN A   4      25.274  12.661  46.615  1.00  0.00      A    H
ATOM     23  HZ1 ACN A   4      23.949  13.888  46.736  1.00  0.00      A    H
ATOM     24  HZ2 ACN A   4      24.339  13.122  45.154  1.00  0.00      A    H
ATOM     25  CT  ACN A   5       6.012  48.707   1.597  1.00  0.00      A    C
ATOM     26  CZ  ACN A   5       6.885  49.886   1.635  1.00  0.00      A    C
ATOM     27  NZ  ACN A   5       7.555  50.818   1.682  1.00  0.00      A    N
ATOM     28  HZ  ACN A   5       5.805  48.547   0.543  1.00  0.00      A    H
ATOM     29  HZ1 ACN A   5       5.111  48.913   2.169  1.00  0.00      A    H
ATOM     30  HZ2 ACN A   5       6.500  47.848   2.053  1.00  0.00      A    H
ATOM     31  CT  ACN A   6      28.248  17.900  45.635  1.00  0.00      A    C
ATOM     32  CZ  ACN A   6      29.424  18.764  45.291  1.00  0.00      A    C
ATOM     33  NZ  ACN A   6      30.270  19.489  45.068  1.00  0.00      A    N
ATOM     34  HZ  ACN A   6      28.289  16.826  45.474  1.00  0.00      A    H
ATOM     35  HZ1 ACN A   6      27.402  18.310  45.089  1.00  0.00      A    H
ATOM     36  HZ2 ACN A   6      28.034  17.950  46.699  1.00  0.00      A    H
ATOM     37  CT  ACN A   7      46.403  46.161  18.868  1.00  0.00      A    C
ATOM     38  CZ  ACN A   7      47.756  45.987  18.225  1.00  0.00      A    C
ATOM     39  NZ  ACN A   7      48.790  45.682  17.787  1.00  0.00      A    N
ATOM     40  HZ  ACN A   7      46.199  45.188  19.308  1.00  0.00      A    H
ATOM     41  HZ1 ACN A   7      45.681  46.315  18.070  1.00  0.00      A    H
ATOM     42  HZ2 ACN A   7      46.374  47.034  19.515  1.00  0.00      A    H
ATOM     43  CT  ACN A   8      41.313  33.095  22.524  1.00  0.00      A    C
ATOM     44  CZ  ACN A   8      41.260  34.610  22.529  1.00  0.00      A    C
ATOM     45  NZ  ACN A   8      41.217  35.765  22.512  1.00  0.00      A    N
ATOM     46  HZ  ACN A   8      40.835  32.767  23.444  1.00  0.00      A    H
ATOM     47  HZ1 ACN A   8      42.360  32.835  22.657  1.00  0.00      A    H
ATOM     48  HZ2 ACN A   8      40.746  32.849  21.630  1.00  0.00      A    H
ATOM     49  CT  ACN A   9      47.196  15.993  21.998  1.00  0.00      A    C
ATOM     50  CZ  ACN A   9      46.063  16.352  21.193  1.00  0.00      A    C
ATOM     51  NZ  ACN A   9      45.171  16.689  20.570  1.00  0.00      A    N
ATOM     52  HZ  ACN A   9      47.130  15.000  22.436  1.00  0.00      A    H
ATOM     53  HZ1 ACN A   9      47.353  16.820  22.686  1.00  0.00      A    H
ATOM     54  HZ2 ACN A   9      47.970  16.047  21.237  1.00  0.00      A    H
ATOM     55  CT  ACN A  10      47.855   8.734  47.334  1.00  0.00      A    C
ATOM     56  CZ  ACN A  10      48.101   9.978  48.042  1.00  0.00      A    C
ATOM     57  NZ  ACN A  10      48.331  10.963  48.588  1.00  0.00      A    N
ATOM     58  HZ  ACN A  10      48.583   8.623  46.535  1.00  0.00      A    H
ATOM     59  HZ1 ACN A  10      46.783   8.695  47.156  1.00  0.00      A    H
ATOM     60  HZ2 ACN A  10      48.048   7.904  48.008  1.00  0.00      A    H
ATOM     61  CT  ACN A  11       2.950  26.973  11.711  1.00  0.00      A    C
ATOM     62  CZ  ACN A  11       3.077  27.141  10.231  1.00  0.00      A    C
ATOM     63  NZ  ACN A  11       3.172  27.297   9.109  1.00  0.00      A    N
ATOM     64  HZ  ACN A  11       2.539  25.986  11.909  1.00  0.00      A    H
ATOM     65  HZ1 ACN A  11       2.364  27.786  12.133  1.00  0.00      A    H
ATOM     66  HZ2 ACN A  11       3.972  26.929  12.077  1.00  0.00      A    H
ATOM     67  CT  ACN A  12      19.432  37.816   2.605  1.00  0.00      A    C
ATOM     68  CZ  ACN A  12      20.461  37.558   1.539  1.00  0.00      A    C
ATOM     69  NZ  ACN A  12      21.236  37.392   0.688  1.00  0.00      A    N
ATOM     70  HZ  ACN A  12      18.518  37.286   2.350  1.00  0.00      A    H
ATOM     71  HZ1 ACN A  12      19.208  38.867   2.769  1.00  0.00      A    H
ATOM     72  HZ2 ACN A  12      19.874  37.356   3.485  1.00  0.00      A    H
ATOM     73  CT  ACN A  13      45.179  30.790  34.636  1.00  0.00      A    C
ATOM     74  CZ  ACN A  13      43.760  30.602  34.186  1.00  0.00      A    C
ATOM     75  NZ  ACN A  13      42.674  30.412  33.824  1.00  0.00      A    N
ATOM     76  HZ  ACN A  13      45.815  30.141  34.039  1.00  0.00      A    H
ATOM     77  HZ1 ACN A  13      45.369  30.563  35.682  1.00  0.00      A    H
ATOM     78  HZ2 ACN A  13      45.492  31.804  34.402  1.00  0.00      A    H
ATOM     79  CT  ACN A  14      50.950  15.539  16.126  1.00  0.00      A    C
ATOM     80  CZ  ACN A  14      50.467  14.162  16.375  1.00  0.00      A    C
ATOM     81  NZ  ACN A  14      50.046  13.098  16.482  1.00  0.00      A    N
ATOM     82  HZ  ACN A  14      50.348  16.070  15.393  1.00  0.00      A    H
ATOM     83  HZ1 ACN A  14      51.987  15.368  15.849  1.00  0.00      A    H
ATOM     84  HZ2 ACN A  14      50.866  16.084  17.063  1.00  0.00      A    H
ATOM     85  CT  ACN A  15      26.843   7.841  24.257  1.00  0.00      A    C
ATOM     86  CZ  ACN A  15      26.344   9.182  24.477  1.00  0.00      A    C
ATOM     87  NZ  ACN A  15      26.000  10.296  24.627  1.00  0.00      A    N
ATOM     88  HZ  ACN A  15      27.181   7.394  25.189  1.00  0.00      A    H
ATOM     89  HZ1 ACN A  15      27.747   7.803  23.656  1.00  0.00      A    H
ATOM     90  HZ2 ACN A  15      26.011   7.164  24.083  1.00  0.00      A    H
ATOM     91  CT  ACN A  16      17.128  46.795  26.360  1.00  0.00      A    C
ATOM     92  CZ  ACN A  16      16.075  46.377  25.425  1.00  0.00      A    C
ATOM     93  NZ  ACN A  16      15.278  46.054  24.669  1.00  0.00      A    N
ATOM     94  HZ  ACN A  16      16.707  47.081  27.320  1.00  0.00      A    H
ATOM     95  HZ1 ACN A  16      17.694  47.646  25.991  1.00  0.00      A    H
ATOM     96  HZ2 ACN A  16      17.862  46.004  26.493  1.00  0.00      A    H
ATOM     97  CT  ACN A  17       0.154   5.992  14.341  1.00  0.00      A    C
ATOM     98  CZ  ACN A  17       1.432   5.467  14.760  1.00  0.00      A    C
ATOM     99  NZ  ACN A  17       2.478   5.116  15.119  1.00  0.00      A    N
ATOM    100  HZ  ACN A  17      -0.081   6.786  15.045  1.00  0.00      A    H
ATOM    101  HZ1 ACN A  17      -0.624   5.232  14.313  1.00  0.00      A    H
ATOM    102  HZ2 ACN A  17       0.126   6.404  13.335  1.00  0.00      A    H
ATOM    103  CT  ACN A  18      35.636  13.971  20.193  1.00  0.00      A    C
ATOM    104  CZ  ACN A  18      34.970  12.790  20.674  1.00  0.00      A    C
ATOM    105  NZ  ACN A  18      34.463  11.867  21.131  1.00  0.00      A    N
ATOM    106  HZ  ACN A  18      36.210  13.794  19.287  1.00  0.00      A    H
ATOM    107  HZ1 ACN A  18      36.234  14.393  20.996  1.00  0.00      A    H
ATOM    108  HZ2 ACN A  18      34.774  14.571  19.913  1.00  0.00      A    H
ATOM    109  CT  ACN A  19      26.900  18.668  13.377  1.00  0.00      A    C
ATOM    110  CZ  ACN A  19      27.478  17.539  12.617  1.00  0.00      A    C
ATOM    111  NZ  ACN A  19      27.921  16.662  11.998  1.00  0.00      A    N
ATOM    112  HZ  ACN A  19      26.782  18.402  14.424  1.00  0.00      A    H
ATOM    113  HZ1 ACN A  19      25.986  19.034  12.917  1.00  0.00      A    H
ATOM    114  HZ2 ACN A  19      27.638  19.464  13.314  1.00  0.00      A    H
ATOM    115  CT  ACN A  20      40.378  40.032  15.479  1.00  0.00      A    C
ATOM    116  CZ  ACN A  20      41.540  40.970  15.216  1.00  0.00      A    C
ATOM    117  NZ  ACN A  20      42.456  41.623  15.015  1.00  0.00      A    N
ATOM    118  HZ  ACN A  20      40.088  39.339  14.692  1.00  0.00      A    H
ATOM    119  HZ1 ACN A  20      39.475  40.635  15.532  1.00  0.00      A    H
ATOM    120  HZ2 ACN A  20      40.418  39.505  16.428  1.00  0.00      A    H
ATOM    121  CT  ACN A  21      50.545  50.556  46.006  1.00  0.00      A    C
ATOM    122  CZ  ACN A  21      49.543  51.340  45.307  1.00  0.00      A    C
ATOM    123  NZ  ACN A  21      48.802  52.018  44.755  1.00  0.00      A    N
ATOM    124  HZ  ACN A  21      51.049  49.938  45.268  1.00  0.00      A    H
ATOM    125  HZ1 ACN A  21      50.063  49.828  46.654  1.00  0.00      A    H
ATOM    126  HZ2 ACN A  21      51.282  51.155  46.535  1.00  0.00      A    H
ATOM    127  CT  ACN A  22      48.967  37.312  24.380  1.00  0.00      A    C
ATOM    128  CZ  ACN A  22      47.684  38.001  24.283  1.00  0.00      A    C
ATOM    129  NZ  ACN A  22      46.662  38.573  24.218  1.00  0.00      A    N
ATOM    130  HZ  ACN A  22      49.017  36.846  25.361  1.00  0.00      A    H
ATOM    131  HZ1 ACN A  22      49.775  37.992  24.122  1.00  0.00      A    H
ATOM    132  HZ2 ACN A  22      48.847  36.504  23.663  1.00  0.00      A    H
ATOM    133  CT  ACN A  23      28.405  32.375   4.904  1.00  0.00      A    C
ATOM    134  CZ  ACN A  23      28.245  33.781   5.060  1.00  0.00      A    C
ATOM    135  NZ  ACN A  23      28.123  34.880   5.236  1.00  0.00      A    N
ATOM    136  HZ  ACN A  23      29.190  32.030   5.571  1.00  0.00      A    H
ATOM    137  HZ1 ACN A  23      28.646  32.100   3.880  1.00  0.00      A    H
ATOM    138  HZ2 ACN A  23      27.510  31.868   5.256  1.00  0.00      A    H
ATOM    139  CT  ACN A  24      31.184  30.235  13.070  1.00  0.00      A    C
ATOM    140  CZ  ACN A  24      31.508  31.617  13.454  1.00  0.00      A    C
ATOM    141  NZ  ACN A  24      31.720  32.741  13.727  1.00  0.00      A    N
ATOM    142  HZ  ACN A  24      30.461  30.130  12.266  1.00  0.00      A    H
ATOM    143  HZ1 ACN A  24      30.780  29.762  13.961  1.00  0.00      A    H
ATOM    144  HZ2 ACN A  24      32.046  29.677  12.713  1.00  0.00      A    H
ATOM    145  CT  ACN A  25       2.296  40.041  25.663  1.00  0.00      A    C
ATOM    146  CZ  ACN A  25       3.643  39.512  25.692  1.00  0.00      A    C
ATOM    147  NZ  ACN A  25       4.756  39.140  25.700  1.00  0.00      A    N
ATOM    148  HZ  ACN A  25       2.317  40.961  26.242  1.00  0.00      A    H
ATOM    149  HZ1 ACN A  25       1.699  39.230  26.073  1.00  0.00      A    H
ATOM    150  HZ2 ACN A  25       2.036  40.297  24.639  1.00  0.00      A    H
ATOM    151  CT  ACN A  26       3.686  49.213  40.590  1.00  0.00      A    C
ATOM    152  CZ  ACN A  26       2.793  48.090  40.395  1.00  0.00      A    C
ATOM    153  NZ  ACN A  26       2.111  47.150  40.266  1.00  0.00      A    N
ATOM    154  HZ  ACN A  26       4.226  49.491  39.689  1.00  0.00      A    H
ATOM    155  HZ1 ACN A  26       4.357  49.059  41.431  1.00  0.00      A    H
ATOM    156  HZ2 ACN A  26       3.034  50.061  40.785  1.00  0.00      A    H
ATOM    157  CT  ACN A  27      30.679   5.308  16.387  1.00  0.00      A    C
ATOM    158  CZ  ACN A  27      29.921   4.861  17.601  1.00  0.00      A    C
ATOM    159  NZ  ACN A  27      29.366   4.512  18.505  1.00  0.00      A    N
ATOM    160  HZ  ACN A  27      30.102   5.157  15.478  1.00  0.00      A    H
ATOM    161  HZ1 ACN A  27      31.562   4.675  16.349  1.00  0.00      A    H
ATOM    162  HZ2 ACN A  27      30.969   6.337  16.585  1.00  0.00      A    H
ATOM    163  CT  ACN A  28      34.359  18.915   3.853  1.00  0.00      A    C
ATOM    164  CZ  ACN A  28      33.538  18.711   5.056  1.00  0.00      A    C
ATOM    165  NZ  ACN A  28      32.919  18.511   6.050  1.00  0.00      A    N
ATOM    166  HZ  ACN A  28      33.744  18.517   3.050  1.00  0.00      A    H
ATOM    167  HZ1 ACN A  28      35.326  18.423   3.923  1.00  0.00      A    H
ATOM    168  HZ2 ACN A  28      34.523  19.982   3.728  1.00  0.00      A    H
ATOM    169  CT  ACN A  29      19.977   2.728   5.189  1.00  0.00      A    C
ATOM    170  CZ  ACN A  29      21.202   3.537   5.014  1.00  0.00      A    C
ATOM    171  NZ  ACN A  29      22.251   4.064   4.918  1.00  0.00      A    N
ATOM    172  HZ  ACN A  29      19.511   2.806   6.168  1.00  0.00      A    H
ATOM    173  HZ1 ACN A  29      20.153   1.681   4.953  1.00  0.00      A    H
ATOM    174  HZ2 ACN A  29      19.355   3.140   4.399  1.00  0.00      A    H
ATOM    175  CT  ACN A  30      19.767   5.936  36.597  1.00  0.00      A    C
ATOM    176  CZ  ACN A  30      19.882   4.897  35.555  1.00  0.00      A    C
ATOM    177  NZ  ACN A  30      19.983   4.052  34.768  1.00  0.00      A    N
ATOM    178  HZ  ACN A  30      18.716   6.139  36.783  1.00  0.00      A    H
ATOM    179  HZ1 ACN A  30      20.390   6.775  36.297  1.00  0.00      A    H
ATOM    180  HZ2 ACN A  30      20.253   5.517  37.474  1.00  0.00      A    H
ATOM    181  CT  ACN A  31       2.693  33.572  26.229  1.00  0.00      A    C
ATOM    182  CZ  ACN A  31       3.351  32.884  27.399  1.00  0.00      A    C
ATOM    183  NZ  ACN A  31       3.919  32.385  28.315  1.00  0.00      A    N
ATOM    184  HZ  ACN A  31       2.073  32.824  25.741  1.00  0.00      A    H
ATOM    185  HZ1 ACN A  31       3.429  33.827  25.472  1.00  0.00      A    H
ATOM    186  HZ2 ACN A  31       2.105  34.446  26.498  1.00  0.00      A    H
ATOM    187  CT  ACN A  32      24.454  35.101  45.325  1.00  0.00      A    C
ATOM    188  CZ  ACN A  32      24.370  34.120  46.391  1.00  0.00      A    C
ATOM    189  NZ  ACN A  32      24.217  33.358  47.241  1.00  0.00      A    N
ATOM    190  HZ  ACN A  32      25.077  35.947  45.603  1.00  0.00      A    H
ATOM    191  HZ1 ACN A  32      23.474  35.483  45.050  1.00  0.00      A    H
ATOM    192  HZ2 ACN A  32      24.913  34.713  44.419  1.00  0.00      A    H
ATOM    193  CT  ACN A  33      32.942  33.136  47.869  1.00  0.00      A    C
ATOM    194  CZ  ACN A  33      31.704  32.992  48.578  1.00  0.00      A    C
ATOM    195  NZ  ACN A  33      30.762  32.843  49.134  1.00  0.00      A    N
ATOM    196  HZ  ACN A  33      33.825  32.885  48.452  1.00  0.00      A    H
ATOM    197  HZ1 ACN A  33      33.009  34.146  47.472  1.00  0.00      A    H
ATOM    198  HZ2 ACN A  33      33.003  32.431  47.044  1.00  0.00      A    H
ATOM    199  CT  ACN A  34      27.560  28.614   3.599  1.00  0.00      A    C
ATOM    200  CZ  ACN A  34      28.982  28.719   3.864  1.00  0.00      A    C
ATOM    201  NZ  ACN A  34      30.109  28.864   4.114  1.00  0.00      A    N
ATOM    202  HZ  ACN A  34      27.231  27.791   4.228  1.00  0.00      A    H
ATOM    203  HZ1 ACN A  34      27.333  28.478   2.545  1.00  0.00      A    H
ATOM    204  HZ2 ACN A  34      27.012  29.531   3.803  1.00  0.00      A    H
ATOM    205  CT  ACN A  35      29.414   5.458  10.880  1.00  0.00      A    C
ATOM    206  CZ  ACN A  35      29.317   6.077   9.543  1.00  0.00      A    C
ATOM    207  NZ  ACN A  35      29.264   6.591   8.487  1.00  0.00      A    N
ATOM    208  HZ  ACN A  35      28.368   5.570  11.154  1.00  0.00      A    H
ATOM    209  HZ1 ACN A  35      30.065   6.067  11.502  1.00  0.00      A    H
ATOM    210  HZ2 ACN A  35      29.764   4.430  10.902  1.00  0.00      A    H
ATOM    211  CT  ACN A  36      13.896  14.058  12.309  1.00  0.00      A    C
ATOM    212  CZ  ACN A  36      13.308  12.738  12.667  1.00  0.00      A    C
ATOM    213  NZ  ACN A  36      12.867  11.722  12.940  1.00  0.00      A    N
ATOM    214  HZ  ACN A  36      14.184  14.001  11.262  1.00  0.00      A    H
ATOM    215  HZ1 ACN A  36      14.663  14.285  13.045  1.00  0.00      A    H
ATOM    216  HZ2 ACN A  36      13.176  14.862  12.436  1.00  0.00      A    H
ATOM    217  CT  ACN A  37      31.124  50.073  47.449  1.00  0.00      A    C
ATOM    218  CZ  ACN A  37      32.574  50.357  47.464  1.00  0.00      A    C
ATOM    219  NZ  ACN A  37      33.721  50.503  47.417  1.00  0.00      A    N
ATOM    220  HZ  ACN A  37      30.899  49.013  47.531  1.00  0.00      A    H
ATOM    221  HZ1 ACN A  37      30.634  50.426  46.545  1.00  0.00      A    H
ATOM    222  HZ2 ACN A  37      30.804  50.620  48.333  1.00  0.00      A    H
ATOM    223  CT  ACN A  38      46.084  13.356  25.913  1.00  0.00      A    C
ATOM    224  CZ  ACN A  38      46.042  12.416  27.062  1.00  0.00      A    C
ATOM    225  NZ  ACN A  38      46.036  11.667  27.933  1.00  0.00      A    N
ATOM    226  HZ  ACN A  38      46.654  14.238  26.194  1.00  0.00      A    H
ATOM    227  HZ1 ACN A  38      45.100  13.612  25.529  1.00  0.00      A    H
ATOM    228  HZ2 ACN A  38      46.618  12.778  25.163  1.00  0.00      A    H
ATOM    229  CT  ACN A  39      50.370  44.923  -0.460  1.00  0.00      A    C
ATOM    230  CZ  ACN A  39      49.282  44.955   0.495  1.00  0.00      A    C
ATOM    231  NZ  ACN A  39      48.476  45.022   1.325  1.00  0.00      A    N
ATOM    232  HZ  ACN A  39      49.905  44.961  -1.442  1.00  0.00      A    H
ATOM    233  HZ1 ACN A  39      50.896  43.977  -0.354  1.00  0.00      A    H
ATOM    234  HZ2 ACN A  39      50.994  45.796  -0.631  1.00  0.00      A    H
ATOM    235  CT  ACN A  40      22.436  43.834  12.786  1.00  0.00      A    C
ATOM    236  CZ  ACN A  40      22.859  44.991  13.562  1.00  0.00      A    C
ATOM    237  NZ  ACN A  40      23.077  45.954  14.158  1.00  0.00      A    N
ATOM    238  HZ  ACN A  40      21.364  43.984  12.893  1.00  0.00      A    H
ATOM    239  HZ1 ACN A  40      22.713  42.892  13.251  1.00  0.00      A    H
ATOM    240  HZ2 ACN A  40      22.805  43.817  11.764  1.00  0.00      A    H
ATOM    241  CT  ACN A  41      14.246  42.725   6.897  1.00  0.00      A    C
ATOM    242  CZ  ACN A  41      13.416  42.879   5.717  1.00  0.00      A    C
ATOM    243  NZ  ACN A  41      12.829  43.019   4.750  1.00  0.00      A    N
ATOM    244  HZ  ACN A  41      15.003  43.504   6.890  1.00  0.00      A    H
ATOM    245  HZ1 ACN A  41      14.718  41.746   6.877  1.00  0.00      A    H
ATOM    246  HZ2 ACN A  41      13.662  42.721   7.815  1.00  0.00      A    H
ATOM    247  CT  ACN A  42      26.600  37.571  20.826  1.00  0.00      A    C
ATOM    248  CZ  ACN A  42      25.531  38.189  20.011  1.00  0.00      A    C
ATOM    249  NZ  ACN A  42      24.686  38.587  19.300  1.00  0.00      A    N
ATOM    250  HZ  ACN A  42      27.155  36.995  20.091  1.00  0.00      A    H
ATOM    251  HZ1 ACN A  42      26.211  36.885  21.574  1.00  0.00      A    H
ATOM    252  HZ2 ACN A  42      27.105  38.338  21.408  1.00  0.00      A    H
ATOM    253  CT  ACN A  43       2.505  17.641  27.642  1.00  0.00      A    C
ATOM    254  CZ  ACN A  43       3.673  17.610  26.759  1.00  0.00      A    C
ATOM    255  NZ  ACN A  43       4.586  17.597  26.036  1.00  0.00      A    N
ATOM    256  HZ  ACN A  43       2.578  16.834  28.367  1.00  0.00      A    H
ATOM    257  HZ1 ACN A  43       1.634  17.373  27.050  1.00  0.00      A    H
ATOM    258  HZ2 ACN A  43       2.466  18.537  28.257  1.00  0.00      A    H
ATOM    259  CT  ACN A  44      36.334  40.486   1.285  1.00  0.00      A    C
ATOM    260  CZ  ACN A  44      36.342  40.893  -0.157  1.00  0.00      A    C
ATOM    261  NZ  ACN A  44      36.321  41.169  -1.309  1.00  0.00      A    N
ATOM    262  HZ  ACN A  44      37.319  40.596   1.732  1.00  0.00      A    H
ATOM    263  HZ1 ACN A  44      36.063  39.441   1.411  1.00  0.00      A    H
ATOM    264  HZ2 ACN A  44      35.564  41.051   1.803  1.00  0.00      A    H
ATOM    265  CT  ACN A  45      44.654  43.584  28.372  1.00  0.00      A    C
ATOM    266  CZ  ACN A  45      46.051  43.733  28.059  1.00  0.00      A    C
ATOM    267  NZ  ACN A  45      47.106  43.916  27.775  1.00  0.00      A    N
ATOM    268  HZ  ACN A  45      43.992  43.856  27.554  1.00  0.00      A    H
ATOM    269  HZ1 ACN A  45      44.539  44.274  29.204  1.00  0.00      A    H
ATOM    270  HZ2 ACN A  45      44.536  42.568  28.739  1.00  0.00      A    H
ATOM    271  CT  ACN A  46      43.861   8.854  29.567  1.00  0.00      A    C
ATOM    272  CZ  ACN A  46      42.703   9.225  30.416  1.00  0.00      A    C
ATOM    273  NZ  ACN A  46      41.847   9.523  31.055  1.00  0.00      A    N
ATOM    274  HZ  ACN A  46      43.579   8.065  28.874  1.00  0.00      A    H
ATOM    275  HZ1 ACN A  46      44.604   8.465  30.259  1.00  0.00      A    H
ATOM    276  HZ2 ACN A  46      44.236   9.677  28.965  1.00  0.00      A    H
ATOM    277  CT  ACN A  47      25.712   9.857  45.352  1.00  0.00      A    C
ATOM    278  CZ  ACN A  47      25.078   9.747  44.044  1.00  0.00      A    C
ATOM    279  NZ  ACN A  47      24.577   9.688  42.997  1.00  0.00      A    N
ATOM    280  HZ  ACN A  47      24.864   9.860  46.031  1.00  0.00      A    H
ATOM    281  HZ1 ACN A  47      26.273  10.751  45.615  1.00  0.00      A    H
ATOM    282  HZ2 ACN A  47      26.272   8.926  45.375  1.00  0.00      A    H
ATOM    283  CT  ACN A  48      10.474   5.369  43.329  1.00  0.00      A    C
ATOM    284  CZ  ACN A  48      11.637   6.317  43.222  1.00  0.00      A    C
ATOM    285  NZ  ACN A  48      12.550   7.053  43.181  1.00  0.00      A    N
ATOM    286  HZ  ACN A  48       9.757   5.650  42.561  1.00  0.00      A    H
ATOM    287  HZ1 ACN A  48      10.100   5.299  44.347  1.00  0.00      A    H
ATOM    288  HZ2 ACN A  48      10.864   4.388  43.068  1.00  0.00      A    H
ATOM    289  CT  ACN A  49      20.137  27.969  18.264  1.00  0.00      A    C
ATOM    290  CZ  ACN A  49      21.152  28.245  19.322  1.00  0.00      A    C
ATOM    291  NZ  ACN A  49      21.952  28.489  20.081  1.00  0.00      A    N
ATOM    292  HZ  ACN A  49      20.728  27.749  17.379  1.00  0.00      A    H
ATOM    293  HZ1 ACN A  49      19.391  28.723  18.025  1.00  0.00      A    H
ATOM    294  HZ2 ACN A  49      19.537  27.110  18.553  1.00  0.00      A    H
ATOM    295  CT  ACN A  50      22.840   0.682  18.497  1.00  0.00      A    C
ATOM    296  CZ  ACN A  50      22.274   0.223  17.281  1.00  0.00      A    C
ATOM    297  NZ  ACN A  50      21.777  -0.155  16.329  1.00  0.00      A    N
ATOM    298  HZ  ACN A  50      22.982  -0.162  19.166  1.00  0.00      A    H
ATOM    299  HZ1 ACN A  50      22.122   1.425  18.837  1.00  0.00      A    H
ATOM    300  HZ2 ACN A  50      23.800   1.061  18.154  1.00  0.00      A    H
ATOM    301  CT  ACN A  51       9.097  29.731   4.500  1.00  0.00      A    C
ATOM    302  CZ  ACN A  51      10.253  29.006   3.927  1.00  0.00      A    C
ATOM    303  NZ  ACN A  51      11.193  28.544   3.429  1.00  0.00      A    N
ATOM    304  HZ  ACN A  51       9.005  29.405   5.533  1.00  0.00      A    H
ATOM    305  HZ1 ACN A  51       8.256  29.430   3.881  1.00  0.00      A    H
ATOM    306  HZ2 ACN A  51       9.245  30.806   4.562  1.00  0.00      A    H
ATOM    307  CT  ACN A  52      47.254   8.436  26.855  1.00  0.00      A    C
ATOM    308  CZ  ACN A  52      47.021   8.143  28.287  1.00  0.00      A    C
ATOM    309  NZ  ACN A  52      46.834   7.978  29.401  1.00  0.00      A    N
ATOM    310  HZ  ACN A  52      47.746   7.524  26.527  1.00  0.00      A    H
ATOM    311  HZ1 ACN A  52      47.884   9.320  26.808  1.00  0.00      A    H
ATOM    312  HZ2 ACN A  52      46.240   8.581  26.490  1.00  0.00      A    H
ATOM    313  CT  ACN A  53      21.545  31.158  45.165  1.00  0.00      A    C
ATOM    314  CZ  ACN A  53      20.894  32.052  44.278  1.00  0.00      A    C
ATOM    315  NZ  ACN A  53      20.381  32.770  43.509  1.00  0.00      A    N
ATOM    316  HZ  ACN A  53      22.611  31.096  44.964  1.00  0.00      A    H
ATOM    317  HZ1 ACN A  53      21.055  30.195  45.043  1.00  0.00      A    H
ATOM    318  HZ2 ACN A  53      21.305  31.442  46.186  1.00  0.00      A    H
ATOM    319  CT  ACN A  54      20.412  31.803  36.317  1.00  0.00      A    C
ATOM    320  CZ  ACN A  54      19.492  30.895  37.045  1.00  0.00      A    C
ATOM    321  NZ  ACN A  54      18.840  30.144  37.582  1.00  0.00      A    N
ATOM    322  HZ  ACN A  54      20.298  32.772  36.796  1.00  0.00      A    H
ATOM    323  HZ1 ACN A  54      20.078  31.875  35.285  1.00  0.00      A    H
ATOM    324  HZ2 ACN A  54      21.413  31.459  36.568  1.00  0.00      A    H
ATOM    325  CT  ACN A  55      42.484   4.227  16.913  1.00  0.00      A    C
ATOM    326  CZ  ACN A  55      43.310   5.387  16.583  1.00  0.00      A    C
ATOM    327  NZ  ACN A  55      43.995   6.281  16.260  1.00  0.00      A    N
ATOM    328  HZ  ACN A  55      43.018   3.335  17.230  1.00  0.00      A    H
ATOM    329  HZ1 ACN A  55      41.856   4.042  16.046  1.00  0.00      A    H
ATOM    330  HZ2 ACN A  55      41.759   4.488  17.679  1.00  0.00      A    H
ATOM    331  CT  ACN A  56      41.432  18.171  19.903  1.00  0.00      A    C
ATOM    332  CZ  ACN A  56      40.892  17.173  20.875  1.00  0.00      A    C
ATOM    333  NZ  ACN A  56      40.510  16.398  21.654  1.00  0.00      A    N
ATOM    334  HZ  ACN A  56      40.678  18.559  19.223  1.00  0.00      A    H
ATOM    335  HZ1 ACN A  56      42.251  17.733  19.338  1.00  0.00      A    H
ATOM    336  HZ2 ACN A  56      41.845  19.076  20.341  1.00  0.00      A    H
ATOM    337  CT  ACN A  57      23.177  22.175  31.894  1.00  0.00      A    C
ATOM    338  CZ  ACN A  57      23.823  22.019  33.228  1.00  0.00      A    C
ATOM    339  NZ  ACN A  57      24.282  21.921  34.308  1.00  0.00      A    N
ATOM    340  HZ  ACN A  57      22.107  21.985  31.927  1.00  0.00      A    H
ATOM    341  HZ1 ACN A  57      23.549  21.416  31.211  1.00  0.00      A    H
ATOM    342  HZ2 ACN A  57      23.464  23.136  31.476  1.00  0.00      A    H
ATOM    343  CT  ACN A  58      33.399  39.586   4.434  1.00  0.00      A    C
ATOM    344  CZ  ACN A  58      34.052  38.466   3.726  1.00  0.00      A    C
ATOM    345  NZ  ACN A  58      34.595  37.570   3.161  1.00  0.00      A    N
ATOM    346  HZ  ACN A  58      33.134  40.239   3.606  1.00  0.00      A    H
ATOM    347  HZ1 ACN A  58      34.060  40.138   5.097  1.00  0.00      A    H
ATOM    348  HZ2 ACN A  58      32.622  39.163   5.064  1.00  0.00      A    H
ATOM    349  CT  ACN A  59      29.514  43.472  40.486  1.00  0.00      A    C
ATOM    350  CZ  ACN A  59      28.469  43.815  39.457  1.00  0.00      A    C
ATOM    351  NZ  ACN A  59      27.629  43.994  38.682  1.00  0.00      A    N
ATOM    352  HZ  ACN A  59      30.537  43.800  40.319  1.00  0.00      A    H
ATOM    353  HZ1 ACN A  59      29.552  42.392  40.597  1.00  0.00      A    H
ATOM    354  HZ2 ACN A  59      29.173  44.056  41.336  1.00  0.00      A    H
ATOM    355  CT  ACN A  60      16.380  24.049  39.723  1.00  0.00      A    C
ATOM    356  CZ  ACN A  60      17.653  24.235  38.952  1.00  0.00      A    C
ATOM    357  NZ  ACN A  60      18.614  24.440  38.321  1.00  0.00      A    N
ATOM    358  HZ  ACN A  60      15.783  23.525  38.982  1.00  0.00      A    H
ATOM    359  HZ1 ACN A  60      15.974  25.015  40.012  1.00  0.00      A    H
ATOM    360  HZ2 ACN A  60      16.596  23.389  40.559  1.00  0.00      A    H
ATOM    361  CT  ACN A  61      23.716  37.699   3.788  1.00  0.00      A    C
ATOM    362  CZ  ACN A  61      24.055  38.627   4.825  1.00  0.00      A    C
ATOM    363  NZ  ACN A  61      24.250  39.416   5.690  1.00  0.00      A    N
ATOM    364  HZ  ACN A  61      24.537  36.994   3.693  1.00  0.00      A    H
ATOM    365  HZ1 ACN A  61      23.524  38.193   2.840  1.00  0.00      A    H
ATOM    366  HZ2 ACN A  61      22.849  37.178   4.187  1.00  0.00      A    H
ATOM    367  CT  ACN A  62      47.810  34.450  34.131  1.00  0.00      A    C
ATOM    368  CZ  ACN A  62      47.147  35.784  34.008  1.00  0.00      A    C
ATOM    369  NZ  ACN A  62      46.730  36.846  33.891  1.00  0.00      A    N
ATOM    370  HZ  ACN A  62      47.093  33.891  34.728  1.00  0.00      A    H
ATOM    371  HZ1 ACN A  62      48.770  34.608  34.615  1.00  0.00      A    H
ATOM    372  HZ2 ACN A  62      47.973  33.913  33.201  1.00  0.00      A    H
ATOM    373  CT  ACN A  63      41.498  40.595  25.083  1.00  0.00      A    C
ATOM    374  CZ  ACN A  63      41.433  39.788  26.400  1.00  0.00      A    C
ATOM    375  NZ  ACN A  63      41.341  39.124  27.312  1.00  0.00      A    N
ATOM    376  HZ  ACN A  63      41.730  41.642  25.259  1.00  0.00      A    H
ATOM    377  HZ1 ACN A  63      40.506  40.459  24.659  1.00  0.00      A    H
ATOM    378  HZ2 ACN A  63      42.239  40.182  24.404  1.00  0.00      A    H
ATOM    379  CT  ACN A  64      44.977  44.592   1.365  1.00  0.00      A    C
ATOM    380  CZ  ACN A  64      44.185  43.366   1.324  1.00  0.00      A    C
ATOM    381  NZ  ACN A  64      43.553  42.390   1.264  1.00  0.00      A    N
ATOM    382  HZ  ACN A  64      45.103  44.806   0.306  1.00  0.00      A    H
ATOM    383  HZ1 ACN A  64      45.963  44.421   1.788  1.00  0.00      A    H
ATOM    384  HZ2 ACN A  64      44.399  45.410   1.789  1.00  0.00      A    H
ATOM    385  CT  ACN A  65      32.266   9.035  26.067  1.00  0.00      A    C
ATOM    386  CZ  ACN A  65      31.194   8.688  25.210  1.00  0.00      A    C
ATOM    387  NZ  ACN A  65      30.338   8.441  24.471  1.00  0.00      A    N
ATOM    388  HZ  ACN A  65      31.767   9.652  26.811  1.00  0.00      A    H
ATOM    389  HZ1 ACN A  65      33.124   9.353  25.481  1.00  0.00      A    H
ATOM    390  HZ2 ACN A  65      32.583   8.085  26.489  1.00  0.00      A    H
ATOM    391  CT  ACN A  66       7.793  11.757   9.107  1.00  0.00      A    C
ATOM    392  CZ  ACN A  66       8.649  11.302   8.010  1.00  0.00      A    C
ATOM    393  NZ  ACN A  66       9.250  11.025   7.069  1.00  0.00      A    N
ATOM    394  HZ  ACN A  66       8.226  11.610  10.092  1.00  0.00      A    H
ATOM    395  HZ1 ACN A  66       6.979  11.037   9.077  1.00  0.00      A    H
ATOM    396  HZ2 ACN A  66       7.527  12.791   8.902  1.00  0.00      A    H
ATOM    397  CT  ACN A  67      27.086   2.548  17.257  1.00  0.00      A    C
ATOM    398  CZ  ACN A  67      25.891   2.131  16.497  1.00  0.00      A    C
ATOM    399  NZ  ACN A  67      24.984   1.733  15.860  1.00  0.00      A    N
ATOM    400  HZ  ACN A  67      26.769   3.386  17.872  1.00  0.00      A    H
ATOM    401  HZ1 ACN A  67      27.768   2.868  16.473  1.00  0.00      A    H
ATOM    402  HZ2 ACN A  67      27.471   1.751  17.888  1.00  0.00      A    H
ATOM    403  CT  ACN A  68      29.640  37.240  10.874  1.00  0.00      A    C
ATOM    404  CZ  ACN A  68      28.402  36.606  10.373  1.00  0.00      A    C
ATOM    405  NZ  ACN A  68      27.446  36.054   9.978  1.00  0.00      A    N
ATOM    406  HZ  ACN A  68      29.440  37.735  11.821  1.00  0.00      A    H
ATOM    407  HZ1 ACN A  68      30.092  37.930  10.166  1.00  0.00      A    H
ATOM    408  HZ2 ACN A  68      30.275  36.389  11.108  1.00  0.00      A    H
ATOM    409  CT  ACN A  69       7.600  37.716  38.763  1.00  0.00      A    C
ATOM    410  CZ  ACN A  69       6.768  37.626  37.598  1.00  0.00      A    C
ATOM    411  NZ  ACN A  69       6.103  37.548  36.653  1.00  0.00      A    N
ATOM    412  HZ  ACN A  69       8.656  37.522  38.590  1.00  0.00      A    H
ATOM    413  HZ1 ACN A  69       7.339  36.960  39.499  1.00  0.00      A    H
ATOM    414  HZ2 ACN A  69       7.432  38.672  39.252  1.00  0.00      A    H
ATOM    415  CT  ACN A  70      15.940  37.384  18.662  1.00  0.00      A    C
ATOM    416  CZ  ACN A  70      15.610  38.370  17.583  1.00  0.00      A    C
ATOM    417  NZ  ACN A  70      15.310  39.061  16.745  1.00  0.00      A    N
ATOM    418  HZ  ACN A  70      16.932  36.957  18.543  1.00  0.00      A    H
ATOM    419  HZ1 ACN A  70      15.232  36.562  18.598  1.00  0.00      A    H
ATOM    420  HZ2 ACN A  70      15.860  37.955  19.584  1.00  0.00      A    H
ATOM    421  CT  ACN A  71      27.409   5.648  43.513  1.00  0.00      A    C
ATOM    422  CZ  ACN A  71      27.773   7.113  43.299  1.00  0.00      A    C
ATOM    423  NZ  ACN A  71      28.013   8.223  43.161  1.00  0.00      A    N
ATOM    424  HZ  ACN A  71      26.361   5.551  43.785  1.00  0.00      A    H
ATOM    425  HZ1 ACN A  71      28.096   5.368  44.307  1.00  0.00      A    H
ATOM    426  HZ2 ACN A  71      27.619   5.119  42.587  1.00  0.00      A    H
ATOM    427  CT  ACN A  72      11.006  47.816  45.740  1.00  0.00      A    C
ATOM    428  CZ  ACN A  72      10.319  49.024  46.207  1.00  0.00      A    C
ATOM    429  NZ  ACN A  72       9.755  49.989  46.607  1.00  0.00      A    N
ATOM    430  HZ  ACN A  72      10.841  47.190  46.613  1.00  0.00      A    H
ATOM    431  HZ1 ACN A  72      12.054  47.998  45.516  1.00  0.00      A    H
ATOM    432  HZ2 ACN A  72      10.596  47.410  44.819  1.00  0.00      A    H
ATOM    433  CT  ACN A  73       3.358  19.131   9.810  1.00  0.00      A    C
ATOM    434  CZ  ACN A  73       2.397  19.099   8.772  1.00  0.00      A    C
ATOM    435  NZ  ACN A  73       1.596  19.114   7.881  1.00  0.00      A    N
ATOM    436  HZ  ACN A  73       2.893  18.592  10.632  1.00  0.00      A    H
ATOM    437  HZ1 ACN A  73       3.549  20.180  10.021  1.00  0.00      A    H
ATOM    438  HZ2 ACN A  73       4.260  18.657   9.432  1.00  0.00      A    H
ATOM    439  CT  ACN A  74      39.085  37.980   7.726  1.00  0.00      A    C
ATOM    440  CZ  ACN A  74      40.490  38.337   7.773  1.00  0.00      A    C
ATOM    441  NZ  ACN A  74      41.566  38.651   7.760  1.00  0.00      A    N
ATOM    442  HZ  ACN A  74      38.768  37.586   6.763  1.00  0.00      A    H
ATOM    443  HZ1 ACN A  74      38.451  38.843   7.913  1.00  0.00      A    H
ATOM    444  HZ2 ACN A  74      38.918  37.266   8.528  1.00  0.00      A    H
ATOM    445  CT  ACN A  75      30.134  21.390  41.808  1.00  0.00      A    C
ATOM    446  CZ  ACN A  75      30.649  20.125  41.240  1.00  0.00      A    C
ATOM    447  NZ  ACN A  75      31.079  19.145  40.874  1.00  0.00      A    N
ATOM    448  HZ  ACN A  75      29.064  21.221  41.898  1.00  0.00      A    H
ATOM    449  HZ1 ACN A  75      30.205  22.212  41.099  1.00  0.00      A    H
ATOM    450  HZ2 ACN A  75      30.593  21.734  42.732  1.00  0.00      A    H
ATOM    451  CT  ACN A  76       0.669  47.509   2.183  1.00  0.00      A    C
ATOM    452  CZ  ACN A  76       2.138  47.362   2.352  1.00  0.00      A    C
ATOM    453  NZ  ACN A  76       3.293  47.300   2.464  1.00  0.00      A    N
ATOM    454  HZ  ACN A  76       0.264  48.376   2.698  1.00  0.00      A    H
ATOM    455  HZ1 ACN A  76       0.273  46.574   2.570  1.00  0.00      A    H
ATOM    456  HZ2 ACN A  76       0.492  47.774   1.144  1.00  0.00      A    H
ATOM    457  CT  ACN A  77      18.752   6.786  44.130  1.00  0.00      A    C
ATOM    458  CZ  ACN A  77      19.761   6.982  43.110  1.00  0.00      A    C
ATOM    459  NZ  ACN A  77      20.580   7.180  42.308  1.00  0.00      A    N
ATOM    460  HZ  ACN A  77      18.123   7.667  44.226  1.00  0.00      A    H
ATOM    461  HZ1 ACN A  77      19.222   6.492  45.065  1.00  0.00      A    H
ATOM    462  HZ2 ACN A  77      18.022   6.036  43.835  1.00  0.00      A    H
ATOM    463  CT  ACN A  78      49.542  18.959   7.196  1.00  0.00      A    C
ATOM    464  CZ  ACN A  78      48.481  19.392   6.321  1.00  0.00      A    C
ATOM    465  NZ  ACN A  78      47.666  19.795   5.571  1.00  0.00      A    N
ATOM    466  HZ  ACN A  78      49.442  17.878   7.252  1.00  0.00      A    H
ATOM    467  HZ1 ACN A  78      49.241  19.352   8.164  1.00  0.00      A    H
ATOM    468  HZ2 ACN A  78      50.541  19.249   6.879  1.00  0.00      A    H
ATOM    469  CT  ACN A  79      46.514  37.428  30.702  1.00  0.00      A    C
ATOM    470  CZ  ACN A  79      48.031  37.390  30.658  1.00  0.00      A    C
ATOM    471  NZ  ACN A  79      49.201  37.320  30.619  1.00  0.00      A    N
ATOM    472  HZ  ACN A  79      46.217  38.309  31.264  1.00  0.00      A    H
ATOM    473  HZ1 ACN A  79      46.279  36.437  31.082  1.00  0.00      A    H
ATOM    474  HZ2 ACN A  79      46.069  37.316  29.716  1.00  0.00      A    H
ATOM    475  CT  ACN A  80      15.223  35.275  47.537  1.00  0.00      A    C
ATOM    476  CZ  ACN A  80      16.028  34.120  47.798  1.00  0.00      A    C
ATOM    477  NZ  ACN A  80      16.619  33.148  47.938  1.00  0.00      A    N
ATOM    478  HZ  ACN A  80      14.338  34.831  47.088  1.00  0.00      A    H
ATOM    479  HZ1 ACN A  80      15.759  35.816  46.761  1.00  0.00      A    H
ATOM    480  HZ2 ACN A  80      15.044  35.791  48.477  1.00  0.00      A    H
ATOM    481  CT  ACN A  81      37.927  27.270  32.841  1.00  0.00      A    C
ATOM    482  CZ  ACN A  81      38.322  26.563  31.568  1.00  0.00      A    C
ATOM    483  NZ  ACN A  81      38.655  26.092  30.604  1.00  0.00      A    N
ATOM    484  HZ  ACN A  81      37.375  26.547  33.436  1.00  0.00      A    H
ATOM    485  HZ1 ACN A  81      37.470  28.182  32.466  1.00  0.00      A    H
ATOM    486  HZ2 ACN A  81      38.850  27.583  33.323  1.00  0.00      A    H
ATOM    487  CT  ACN A  82      14.580  33.472  31.214  1.00  0.00      A    C
ATOM    488  CZ  ACN A  82      14.778  32.073  30.726  1.00  0.00      A    C
ATOM    489  NZ  ACN A  82      14.892  31.027  30.307  1.00  0.00      A    N
ATOM    490  HZ  ACN A  82      13.657  33.558  31.782  1.00  0.00      A    H
ATOM    491  HZ1 ACN A  82      14.544  34.170  30.381  1.00  0.00      A    H
ATOM    492  HZ2 ACN A  82      15.412  33.702  31.874  1.00  0.00      A    H
ATOM    493  CT  ACN A  83      23.119  10.375  23.019  1.00  0.00      A    C
ATOM    494  CZ  ACN A  83      24.007   9.546  22.214  1.00  0.00      A    C
ATOM    495  NZ  ACN A  83      24.740   8.938  21.556  1.00  0.00      A    N
ATOM    496  HZ  ACN A  83      22.560  11.013  22.340  1.00  0.00      A    H
ATOM    497  HZ1 ACN A  83      23.747  10.909  23.728  1.00  0.00      A    H
ATOM    498  HZ2 ACN A  83      22.421   9.912  23.712  1.00  0.00      A    H
ATOM    499  CT  ACN A  84      39.750  16.709  28.678  1.00  0.00      A    C
ATOM    500  CZ  ACN A  84      38.646  16.054  29.453  1.00  0.00      A    C
ATOM    501  NZ  ACN A  84      37.796  15.573  30.099  1.00  0.00      A    N
ATOM    502  HZ  ACN A  84      40.538  15.960  28.701  1.00  0.00      A    H
ATOM    503  HZ1 ACN A  84      40.106  17.532  29.292  1.00  0.00      A    H
ATOM    504  HZ2 ACN A  84      39.434  16.957  27.668  1.00  0.00      A    H
ATOM    505  CT  ACN A  85       7.671  49.642  40.017  1.00  0.00      A    C
ATOM    506  CZ  ACN A  85       6.986  49.927  38.791  1.00  0.00      A    C
ATOM    507  NZ  ACN A  85       6.414  50.251  37.820  1.00  0.00      A    N
ATOM    508  HZ  ACN A  85       8.507  50.333  40.081  1.00  0.00      A    H
ATOM    509  HZ1 ACN A  85       7.963  48.625  40.267  1.00  0.00      A    H
ATOM    510  HZ2 ACN A  85       6.912  49.785  40.782  1.00  0.00      A    H
ATOM    511  CT  ACN A  86      38.720   4.632   5.556  1.00  0.00      A    C
ATOM    512  CZ  ACN A  86      39.461   5.902   5.447  1.00  0.00      A    C
ATOM    513  NZ  ACN A  86      40.006   6.909   5.358  1.00  0.00      A    N
ATOM    514  HZ  ACN A  86      39.357   3.900   5.065  1.00  0.00      A    H
ATOM    515  HZ1 ACN A  86      37.692   4.648   5.205  1.00  0.00      A    H
ATOM    516  HZ2 ACN A  86      38.690   4.531   6.637  1.00  0.00      A    H
ATOM    517  CT  ACN A  87      27.484   5.590   0.115  1.00  0.00      A    C
ATOM    518  CZ  ACN A  87      26.064   5.926   0.314  1.00  0.00      A    C
ATOM    519  NZ  ACN A  87      24.953   6.199   0.538  1.00  0.00      A    N
ATOM    520  HZ  ACN A  87      27.915   6.379  -0.496  1.00  0.00      A    H
ATOM    521  HZ1 ACN A  87      27.657   4.629  -0.364  1.00  0.00      A    H
ATOM    522  HZ2 ACN A  87      28.101   5.631   1.009  1.00  0.00      A    H
ATOM    523  CT  ACN A  88      34.873  19.422  -0.327  1.00  0.00      A    C
ATOM    524  CZ  ACN A  88      34.682  18.162   0.486  1.00  0.00      A    C
ATOM    525  NZ  ACN A  88      34.540  17.225   1.116  1.00  0.00      A    N
ATOM    526  HZ  ACN A  88      35.836  19.799   0.005  1.00  0.00      A    H
ATOM    527  HZ1 ACN A  88      34.078  20.109  -0.049  1.00  0.00      A    H
ATOM    528  HZ2 ACN A  88      34.907  19.219  -1.395  1.00  0.00      A    H
ATOM    529  CT  ACN A  89      -0.297  16.949  33.720  1.00  0.00      A    C
ATOM    530  CZ  ACN A  89       0.534  18.156  33.689  1.00  0.00      A    C
ATOM    531  NZ  ACN A  89       1.271  19.088  33.723  1.00  0.00      A    N
ATOM    532  HZ  ACN A  89      -0.772  16.952  32.742  1.00  0.00      A    H
ATOM    533  HZ1 ACN A  89      -0.998  17.003  34.549  1.00  0.00      A    H
ATOM    534  HZ2 ACN A  89       0.353  16.108  33.946  1.00  0.00      A    H
ATOM    535  CT  ACN A  90      49.481  26.395  29.064  1.00  0.00      A    C
ATOM    536  CZ  ACN A  90      48.570  25.289  28.633  1.00  0.00      A    C
ATOM    537  NZ  ACN A  90      47.804  24.463  28.335  1.00  0.00      A    N
ATOM    538  HZ  ACN A  90      50.303  25.797  29.449  1.00  0.00      A    H
ATOM    539  HZ1 ACN A  90      49.009  26.956  29.866  1.00  0.00      A    H
ATOM    540  HZ2 ACN A  90      49.931  26.930  28.231  1.00  0.00      A    H
ATOM    541  CT  ACN A  91      44.795  18.797  44.003  1.00  0.00      A    C
ATOM    542  CZ  ACN A  91      43.963  19.542  43.022  1.00  0.00      A    C
ATOM    543  NZ  ACN A  91      43.301  20.093  42.252  1.00  0.00      A    N
ATOM    544  HZ  ACN A  91      45.497  19.528  44.396  1.00  0.00      A    H
ATOM    545  HZ1 ACN A  91      45.271  17.935  43.542  1.00  0.00      A    H
ATOM    546  HZ2 ACN A  91      44.168  18.433  44.813  1.00  0.00      A    H
ATOM    547  CT  ACN A  92      30.966  24.907  22.395  1.00  0.00      A    C
ATOM    548  CZ  ACN A  92      30.351  26.197  22.308  1.00  0.00      A    C
ATOM    549  NZ  ACN A  92      29.853  27.202  22.226  1.00  0.00      A    N
ATOM    550  HZ  ACN A  92      31.791  25.034  21.698  1.00  0.00      A    H
ATOM    551  HZ1 ACN A  92      30.386  24.006  22.212  1.00  0.00      A    H
ATOM    552  HZ2 ACN A  92      31.444  24.784  23.363  1.00  0.00      A    H
ATOM    553  CT  ACN A  93      23.628  27.465  39.005  1.00  0.00      A    C
ATOM    554  CZ  ACN A  93      22.867  28.410  38.093  1.00  0.00      A    C
ATOM    555  NZ  ACN A  93      22.312  29.143  37.387  1.00  0.00      A    N
ATOM    556  HZ  ACN A  93      24.674  27.743  38.905  1.00  0.00      A    H
ATOM    557  HZ1 ACN A  93      23.430  26.438  38.707  1.00  0.00      A    H
ATOM    558  HZ2 ACN A  93      23.323  27.544  40.045  1.00  0.00      A    H
ATOM    559  CT  ACN A  94       1.237  29.487  42.720  1.00  0.00      A    C
ATOM    560  CZ  ACN A  94       2.641  29.347  42.281  1.00  0.00      A    C
ATOM    561  NZ  ACN A  94       3.724  29.170  41.973  1.00  0.00      A    N
ATOM    562  HZ  ACN A  94       0.626  29.128  41.895  1.00  0.00      A    H
ATOM    563  HZ1 ACN A  94       1.154  30.565  42.826  1.00  0.00      A    H
ATOM    564  HZ2 ACN A  94       1.012  28.926  43.624  1.00  0.00      A    H
ATOM    565  CT  ACN A  95       4.961  15.454  10.380  1.00  0.00      A    C
ATOM    566  CZ  ACN A  95       3.539  15.537  10.087  1.00  0.00      A    C
ATOM    567  NZ  ACN A  95       2.407  15.608   9.832  1.00  0.00      A    N
ATOM    568  HZ  ACN A  95       5.534  14.686   9.866  1.00  0.00      A    H
ATOM    569  HZ1 ACN A  95       4.976  15.236  11.445  1.00  0.00      A    H
ATOM    570  HZ2 ACN A  95       5.532  16.344  10.129  1.00  0.00      A    H
ATOM    571  CT  ACN A  96      46.879  44.655   9.574  1.00  0.00      A    C
ATOM    572  CZ  ACN A  96      46.273  43.722  10.510  1.00  0.00      A    C
ATOM    573  NZ  ACN A  96      45.814  43.011  11.301  1.00  0.00      A    N
ATOM    574  HZ  ACN A  96      46.916  45.653  10.004  1.00  0.00      A    H
ATOM    575  HZ1 ACN A  96      46.228  44.747   8.709  1.00  0.00      A    H
ATOM    576  HZ2 ACN A  96      47.828  44.265   9.215  1.00  0.00      A    H
ATOM    577  CT  ACN A  97       5.803  23.908  30.826  1.00  0.00      A    C
ATOM    578  CZ  ACN A  97       5.613  23.907  29.334  1.00  0.00      A    C
ATOM    579  NZ  ACN A  97       5.504  23.993  28.215  1.00  0.00      A    N
ATOM    580  HZ  ACN A  97       5.275  24.707  31.341  1.00  0.00      A    H
ATOM    581  HZ1 ACN A  97       6.846  23.881  31.129  1.00  0.00      A    H
ATOM    582  HZ2 ACN A  97       5.500  23.000  31.340  1.00  0.00      A    H
ATOM    583  CT  ACN A  98      45.673  16.711  10.237  1.00  0.00      A    C
ATOM    584  CZ  ACN A  98      46.427  17.919  10.095  1.00  0.00      A    C
ATOM    585  NZ  ACN A  98      46.985  18.951   9.996  1.00  0.00      A    N
ATOM    586  HZ  ACN A  98      45.708  16.282  11.235  1.00  0.00      A    H
ATOM    587  HZ1 ACN A  98      46.196  16.122   9.487  1.00  0.00      A    H
ATOM    588  HZ2 ACN A  98      44.596  16.817  10.138  1.00  0.00      A    H
ATOM    589  CT  ACN A  99      51.654  23.638  17.184  1.00  0.00      A    C
ATOM    590  CZ  ACN A  99      50.207  23.474  17.022  1.00  0.00      A    C
ATOM    591  NZ  ACN A  99      49.069  23.367  16.778  1.00  0.00      A    N
ATOM    592  HZ  ACN A  99      52.054  22.846  17.812  1.00  0.00      A    H
ATOM    593  HZ1 ACN A  99      51.947  24.606  17.583  1.00  0.00      A    H
ATOM    594  HZ2 ACN A  99      52.133  23.531  16.214  1.00  0.00      A    H
ATOM    595  CT  ACN A 100      42.376   7.314  33.462  1.00  0.00      A    C
ATOM    596  CZ  ACN A 100      43.072   6.548  34.568  1.00  0.00      A    C
ATOM    597  NZ  ACN A 100      43.665   5.987  35.354  1.00  0.00      A    N
ATOM    598  HZ  ACN A 100      43.032   7.432  32.604  1.00  0.00      A    H
ATOM    599  HZ1 ACN A 100      41.989   8.274  33.796  1.00  0.00      A    H
ATOM    600  HZ2 ACN A 100      41.635   6.608  33.097  1.00  0.00      A    H
ATOM    601  CT  ACN A 101      27.695  33.961  34.521  1.00  0.00      A    C
ATOM    602  CZ  ACN A 101      26.205  34.156  34.684  1.00  0.00      A    C
ATOM    603  NZ  ACN A 101      25.061  34.290  34.874  1.00  0.00      A    N
ATOM    604  HZ  ACN A 101      28.167  33.402  35.325  1.00  0.00      A    H
ATOM    605  HZ1 ACN A 101      28.204  34.890  34.280  1.00  0.00      A    H
ATOM    606  HZ2 ACN A 101      27.783  33.347  33.629  1.00  0.00      A    H
ATOM    607  CT  ACN A 102      38.564  23.487  34.310  1.00  0.00      A    C
ATOM    608  CZ  ACN A 102      37.115  23.562  34.084  1.00  0.00      A    C
ATOM    609  NZ  ACN A 102      35.957  23.571  33.864  1.00  0.00      A    N
ATOM    610  HZ  ACN A 102      38.856  22.818  33.505  1.00  0.00      A    H
ATOM    611  HZ1 ACN A 102      38.788  23.189  35.331  1.00  0.00      A    H
ATOM    612  HZ2 ACN A 102      39.020  24.455  34.117  1.00  0.00      A    H
ATOM    613  CT  ACN A 103       6.791  31.718  30.566  1.00  0.00      A    C
ATOM    614  CZ  ACN A 103       6.234  32.953  31.081  1.00  0.00      A    C
ATOM    615  NZ  ACN A 103       5.827  33.951  31.472  1.00  0.00      A    N
ATOM    616  HZ  ACN A 103       6.121  30.863  30.601  1.00  0.00      A    H
ATOM    617  HZ1 ACN A 103       7.754  31.504  31.021  1.00  0.00      A    H
ATOM    618  HZ2 ACN A 103       7.072  31.802  29.519  1.00  0.00      A    H
ATOM    619  CT  ACN A 104      31.358  47.121  -0.290  1.00  0.00      A    C
ATOM    620  CZ  ACN A 104      31.730  46.316   0.893  1.00  0.00      A    C
ATOM    621  NZ  ACN A 104      32.089  45.581   1.711  1.00  0.00      A    N
ATOM    622  HZ  ACN A 104      31.602  46.571  -1.195  1.00  0.00      A    H
ATOM    623  HZ1 ACN A 104      31.844  48.093  -0.292  1.00  0.00      A    H
ATOM    624  HZ2 ACN A 104      30.298  47.359  -0.311  1.00  0.00      A    H
ATOM    625  CT  ACN A 105      29.024  27.816  26.162  1.00  0.00      A    C
ATOM    626  CZ  ACN A 105      29.217  26.380  25.811  1.00  0.00      A    C
ATOM    627  NZ  ACN A 105      29.323  25.233  25.551  1.00  0.00      A    N
ATOM    628  HZ  ACN A 105      29.690  28.517  25.665  1.00  0.00      A    H
ATOM    629  HZ1 ACN A 105      29.027  27.862  27.248  1.00  0.00      A    H
ATOM    630  HZ2 ACN A 105      28.008  27.994  25.816  1.00  0.00      A    H
ATOM    631  CT  ACN A 106       5.512  48.930  13.113  1.00  0.00      A    C
ATOM    632  CZ  ACN A 106       5.057  50.259  12.850  1.00  0.00      A    C
ATOM    633  NZ  ACN A 106       4.695  51.352  12.634  1.00  0.00      A    N
ATOM    634  HZ  ACN A 106       5.079  48.631  14.064  1.00  0.00      A    H
ATOM    635  HZ1 ACN A 106       6.595  48.932  13.209  1.00  0.00      A    H
ATOM    636  HZ2 ACN A 106       5.221  48.238  12.327  1.00  0.00      A    H
ATOM    637  CT  ACN A 107      18.572  22.034  51.179  1.00  0.00      A    C
ATOM    638  CZ  ACN A 107      17.306  21.444  50.746  1.00  0.00      A    C
ATOM    639  NZ  ACN A 107      16.342  20.911  50.358  1.00  0.00      A    N
ATOM    640  HZ  ACN A 107      18.420  23.072  51.462  1.00  0.00      A    H
ATOM    641  HZ1 ACN A 107      19.414  21.834  50.521  1.00  0.00      A    H
ATOM    642  HZ2 ACN A 107      18.798  21.526  52.113  1.00  0.00      A    H
ATOM    643  CT  ACN A 108      45.922   6.521  32.600  1.00  0.00      A    C
ATOM    644  CZ  ACN A 108      45.639   7.972  32.512  1.00  0.00      A    C
ATOM    645  NZ  ACN A 108      45.470   9.126  32.407  1.00  0.00      A    N
ATOM    646  HZ  ACN A 108      45.201   6.201  33.347  1.00  0.00      A    H
ATOM    647  HZ1 ACN A 108      46.951   6.293  32.864  1.00  0.00      A    H
ATOM    648  HZ2 ACN A 108      45.735   5.976  31.678  1.00  0.00      A    H
ATOM    649  CT  ACN A 109      47.407  31.985  49.860  1.00  0.00      A    C
ATOM    650  CZ  ACN A 109      46.087  32.408  50.425  1.00  0.00      A    C
ATOM    651  NZ  ACN A 109      45.041  32.749  50.815  1.00  0.00      A    N
ATOM    652  HZ  ACN A 109      48.100  32.318  50.629  1.00  0.00      A    H
ATOM    653  HZ1 ACN A 109      47.566  32.505  48.919  1.00  0.00      A    H
ATOM    654  HZ2 ACN A 109      47.463  30.901  49.915  1.00  0.00      A    H
ATOM    655  CT  ACN A 110      35.314  16.899   8.324  1.00  0.00      A    C
ATOM    656  CZ  ACN A 110      36.257  17.749   9.136  1.00  0.00      A    C
ATOM    657  NZ  ACN A 110      37.048  18.352   9.704  1.00  0.00      A    N
ATOM    658  HZ  ACN A 110      35.387  17.403   7.363  1.00  0.00      A    H
ATOM    659  HZ1 ACN A 110      34.270  16.919   8.626  1.00  0.00      A    H
ATOM    660  HZ2 ACN A 110      35.700  15.888   8.228  1.00  0.00      A    H
ATOM    661  CT  ACN A 111       8.218   7.087  31.780  1.00  0.00      A    C
ATOM    662  CZ  ACN A 111       7.125   6.553  30.870  1.00  0.00      A    C
ATOM    663  NZ  ACN A 111       6.220   6.191  30.225  1.00  0.00      A    N
ATOM    664  HZ  ACN A 111       8.153   8.172  31.749  1.00  0.00      A    H
ATOM    665  HZ1 ACN A 111       9.099   6.797  31.212  1.00  0.00      A    H
ATOM    666  HZ2 ACN A 111       8.167   6.821  32.833  1.00  0.00      A    H
ATOM    667  CT  ACN A 112      17.557  42.663  33.348  1.00  0.00      A    C
ATOM    668  CZ  ACN A 112      17.757  43.813  32.409  1.00  0.00      A    C
ATOM    669  NZ  ACN A 112      17.897  44.666  31.666  1.00  0.00      A    N
ATOM    670  HZ  ACN A 112      17.768  41.791  32.734  1.00  0.00      A    H
ATOM    671  HZ1 ACN A 112      16.547  42.753  33.739  1.00  0.00      A    H
ATOM    672  HZ2 ACN A 112      18.333  42.775  34.101  1.00  0.00      A    H
ATOM    673  CT  ACN A 113      46.029  25.361  30.949  1.00  0.00      A    C
ATOM    674  CZ  ACN A 113      44.653  26.043  30.998  1.00  0.00      A    C
ATOM    675  NZ  ACN A 113      43.657  26.566  31.042  1.00  0.00      A    N
ATOM    676  HZ  ACN A 113      46.071  24.670  30.111  1.00  0.00      A    H
ATOM    677  HZ1 ACN A 113      46.218  24.809  31.866  1.00  0.00      A    H
ATOM    678  HZ2 ACN A 113      46.723  26.161  30.706  1.00  0.00      A    H
ATOM    679  CT  ACN A 114       3.812  36.607  39.318  1.00  0.00      A    C
ATOM    680  CZ  ACN A 114       4.450  37.305  40.448  1.00  0.00      A    C
ATOM    681  NZ  ACN A 114       4.969  37.883  41.301  1.00  0.00      A    N
ATOM    682  HZ  ACN A 114       4.156  35.580  39.217  1.00  0.00      A    H
ATOM    683  HZ1 ACN A 114       3.948  37.171  38.399  1.00  0.00      A    H
ATOM    684  HZ2 ACN A 114       2.725  36.594  39.316  1.00  0.00      A    H
ATOM    685  CT  ACN A 115      25.749  19.224  28.956  1.00  0.00      A    C
ATOM    686  CZ  ACN A 115      25.277  20.624  28.784  1.00  0.00      A    C
ATOM    687  NZ  ACN A 115      24.962  21.749  28.677  1.00  0.00      A    N
ATOM    688  HZ  ACN A 115      24.842  18.733  29.299  1.00  0.00      A    H
ATOM    689  HZ1 ACN A 115      26.621  19.188  29.605  1.00  0.00      A    H
ATOM    690  HZ2 ACN A 115      25.944  18.976  27.916  1.00  0.00      A    H
ATOM    691  CT  ACN A 116      15.717  11.353  35.063  1.00  0.00      A    C
ATOM    692  CZ  ACN A 116      15.368  12.764  34.838  1.00  0.00      A    C
ATOM    693  NZ  ACN A 116      15.075  13.849  34.655  1.00  0.00      A    N
ATOM    694  HZ  ACN A 116      14.751  10.892  34.878  1.00  0.00      A    H
ATOM    695  HZ1 ACN A 116      15.851  11.205  36.131  1.00  0.00      A    H
ATOM    696  HZ2 ACN A 116      16.598  11.083  34.485  1.00  0.00      A    H
ATOM    697  CT  ACN A 117      15.931  26.563  47.681  1.00  0.00      A    C
ATOM    698  CZ  ACN A 117      16.276  25.478  48.611  1.00  0.00      A    C
ATOM    699  NZ  ACN A 117      16.559  24.624  49.337  1.00  0.00      A    N
ATOM    700  HZ  ACN A 117      16.843  26.980  47.262  1.00  0.00      A    H
ATOM    701  HZ1 ACN A 117      15.427  27.367  48.211  1.00  0.00      A    H
ATOM    702  HZ2 ACN A 117      15.325  26.144  46.882  1.00  0.00      A    H
ATOM    703  CT  ACN A 118      39.017  47.579  50.268  1.00  0.00      A    C
ATOM    704  CZ  ACN A 118      38.828  46.530  51.249  1.00  0.00      A    C
ATOM    705  NZ  ACN A 118      38.653  45.712  52.079  1.00  0.00      A    N
ATOM    706  HZ  ACN A 118      39.316  47.142  49.318  1.00  0.00      A    H
ATOM    707  HZ1 ACN A 118      39.928  48.055  50.620  1.00  0.00      A    H
ATOM    708  HZ2 ACN A 118      38.211  48.304  50.191  1.00  0.00      A    H
ATOM    709  CT  ACN A 119      40.143  28.954  29.792  1.00  0.00      A    C
ATOM    710  CZ  ACN A 119      38.879  29.596  30.009  1.00  0.00      A    C
ATOM    711  NZ  ACN A 119      37.893  30.076  30.246  1.00  0.00      A    N
ATOM    712  HZ  ACN A 119      40.947  29.666  29.623  1.00  0.00      A    H
ATOM    713  HZ1 ACN A 119      40.031  28.288  28.941  1.00  0.00      A    H
ATOM    714  HZ2 ACN A 119      40.224  28.363  30.700  1.00  0.00      A    H
ATOM    715  CT  ACN A 120      32.480   8.579   1.136  1.00  0.00      A    C
ATOM    716  CZ  ACN A 120      31.419   7.599   0.783  1.00  0.00      A    C
ATOM    717  NZ  ACN A 120      30.583   6.894   0.465  1.00  0.00      A    N
ATOM    718  HZ  ACN A 120      33.413   8.188   0.740  1.00  0.00      A    H
ATOM    719  HZ1 ACN A 120      32.609   8.503   2.213  1.00  0.00      A    H
ATOM    720  HZ2 ACN A 120      32.354   9.557   0.679  1.00  0.00      A    H
ATOM    721  CT  ACN A 121      50.357  31.280  39.482  1.00  0.00      A    C
ATOM    722  CZ  ACN A 121      49.283  32.077  40.048  1.00  0.00      A    C
ATOM    723  NZ  ACN A 121      48.418  32.658  40.546  1.00  0.00      A    N
ATOM    724  HZ  ACN A 121      51.182  31.246  40.190  1.00  0.00      A    H
ATOM    725  HZ1 ACN A 121      50.710  31.712  38.549  1.00  0.00      A    H
ATOM    726  HZ2 ACN A 121      50.053  30.258  39.270  1.00  0.00      A    H
ATOM    727  CT  ACN A 122      21.270  35.633  41.835  1.00  0.00      A    C
ATOM    728  CZ  ACN A 122      20.192  34.776  41.340  1.00  0.00      A    C
ATOM    729  NZ  ACN A 122      19.337  34.094  40.905  1.00  0.00      A    N
ATOM    730  HZ  ACN A 122      21.107  35.866  42.885  1.00  0.00      A    H
ATOM    731  HZ1 ACN A 122      21.378  36.569  41.292  1.00  0.00      A    H
ATOM    732  HZ2 ACN A 122      22.205  35.091  41.715  1.00  0.00      A    H
ATOM    733  CT  ACN A 123      42.700   2.201   6.787  1.00  0.00      A    C
ATOM    734  CZ  ACN A 123      42.005   1.378   5.781  1.00  0.00      A    C
ATOM    735  NZ  ACN A 123      41.554   0.717   4.935  1.00  0.00      A    N
ATOM    736  HZ  ACN A 123      43.644   2.438   6.303  1.00  0.00      A    H
ATOM    737  HZ1 ACN A 123      42.739   1.666   7.732  1.00  0.00      A    H
ATOM    738  HZ2 ACN A 123      42.077   3.090   6.847  1.00  0.00      A    H
ATOM    739  CT  ACN A 124       5.464  19.238  23.048  1.00  0.00      A    C
ATOM    740  CZ  ACN A 124       6.081  18.140  22.318  1.00  0.00      A    C
ATOM    741  NZ  ACN A 124       6.580  17.262  21.786  1.00  0.00      A    N
ATOM    742  HZ  ACN A 124       5.370  20.048  22.330  1.00  0.00      A    H
ATOM    743  HZ1 ACN A 124       6.169  19.525  23.824  1.00  0.00      A    H
ATOM    744  HZ2 ACN A 124       4.526  18.900  23.482  1.00  0.00      A    H
ATOM    745  CT  ACN A 125       9.508  46.828  19.909  1.00  0.00      A    C
ATOM    746  CZ  ACN A 125       8.888  48.107  19.734  1.00  0.00      A    C
ATOM    747  NZ  ACN A 125       8.380  49.156  19.579  1.00  0.00      A    N
ATOM    748  HZ  ACN A 125       8.979  46.057  19.355  1.00  0.00      A    H
ATOM    749  HZ1 ACN A 125       9.348  46.554  20.948  1.00  0.00      A    H
ATOM    750  HZ2 ACN A 125      10.571  46.975  19.739  1.00  0.00      A    H
ATOM    751  CT  ACN A 126       8.851  44.349  16.387  1.00  0.00      A    C
ATOM    752  CZ  ACN A 126       9.586  45.634  16.535  1.00  0.00      A    C
ATOM    753  NZ  ACN A 126      10.128  46.679  16.676  1.00  0.00      A    N
ATOM    754  HZ  ACN A 126       9.321  43.604  17.024  1.00  0.00      A    H
ATOM    755  HZ1 ACN A 126       8.776  43.995  15.362  1.00  0.00      A    H
ATOM    756  HZ2 ACN A 126       7.880  44.601  16.805  1.00  0.00      A    H
ATOM    757  CT  ACN A 127      23.134  36.138  11.105  1.00  0.00      A    C
ATOM    758  CZ  ACN A 127      22.833  36.767  12.389  1.00  0.00      A    C
ATOM    759  NZ  ACN A 127      22.643  37.152  13.403  1.00  0.00      A    N
ATOM    760  HZ  ACN A 127      24.126  35.711  11.228  1.00  0.00      A    H
ATOM    761  HZ1 ACN A 127      23.227  36.946  10.384  1.00  0.00      A    H
ATOM    762  HZ2 ACN A 127      22.426  35.419  10.702  1.00  0.00      A    H
ATOM    763  CT  ACN A 128      10.153  11.437  14.391  1.00  0.00      A    C
ATOM    764  CZ  ACN A 128      11.193  10.896  15.257  1.00  0.00      A    C
ATOM    765  NZ  ACN A 128      12.031  10.380  15.904  1.00  0.00      A    N
ATOM    766  HZ  ACN A 128       9.286  10.787  14.307  1.00  0.00      A    H
ATOM    767  HZ1 ACN A 128      10.439  11.596  13.354  1.00  0.00      A    H
ATOM    768  HZ2 ACN A 128       9.899  12.382  14.866  1.00  0.00      A    H
ATOM    769  CT  ACN A 129       2.593  35.528  22.864  1.00  0.00      A    C
ATOM    770  CZ  ACN A 129       2.097  36.567  23.743  1.00  0.00      A    C
ATOM    771  NZ  ACN A 129       1.708  37.376  24.459  1.00  0.00      A    N
ATOM    772  HZ  ACN A 129       1.882  34.766  23.173  1.00  0.00      A    H
ATOM    773  HZ1 ACN A 129       3.617  35.318  23.162  1.00  0.00      A    H
ATOM    774  HZ2 ACN A 129       2.724  35.860  21.837  1.00  0.00      A    H
ATOM    775  CT  ACN A 130      44.035  13.719  38.184  1.00  0.00      A    C
ATOM    776  CZ  ACN A 130      45.309  13.550  37.564  1.00  0.00      A    C
ATOM    777  NZ  ACN A 130      46.362  13.349  37.198  1.00  0.00      A    N
ATOM    778  HZ  ACN A 130      44.037  13.699  39.270  1.00  0.00      A    H
ATOM    779  HZ1 ACN A 130      43.382  13.002  37.693  1.00  0.00      A    H
ATOM    780  HZ2 ACN A 130      43.685  14.705  37.890  1.00  0.00      A    H
ATOM    781  CT  ACN A 131      38.162  23.501  25.611  1.00  0.00      A    C
ATOM    782  CZ  ACN A 131      39.233  23.511  24.639  1.00  0.00      A    C
ATOM    783  NZ  ACN A 131      40.043  23.456  23.845  1.00  0.00      A    N
ATOM    784  HZ  ACN A 131      38.015  22.467  25.911  1.00  0.00      A    H
ATOM    785  HZ1 ACN A 131      37.320  23.865  25.028  1.00  0.00      A    H
ATOM    786  HZ2 ACN A 131      38.427  24.034  26.521  1.00  0.00      A    H
ATOM    787  CT  ACN A 132       8.294  23.532   4.090  1.00  0.00      A    C
ATOM    788  CZ  ACN A 132       7.940  22.653   5.163  1.00  0.00      A    C
ATOM    789  NZ  ACN A 132       7.721  21.994   6.046  1.00  0.00      A    N
ATOM    790  HZ  ACN A 132       8.166  23.133   3.087  1.00  0.00      A    H
ATOM    791  HZ1 ACN A 132       9.362  23.654   4.252  1.00  0.00      A    H
ATOM    792  HZ2 ACN A 132       7.787  24.473   4.289  1.00  0.00      A    H
ATOM    793  CT  ACN A 133       1.767   4.335  18.400  1.00  0.00      A    C
ATOM    794  CZ  ACN A 133       1.714   5.782  18.803  1.00  0.00      A    C
ATOM    795  NZ  ACN A 133       1.628   6.919  19.015  1.00  0.00      A    N
ATOM    796  HZ  ACN A 133       2.829   4.250  18.184  1.00  0.00      A    H
ATOM    797  HZ1 ACN A 133       1.155   4.261  17.505  1.00  0.00      A    H
ATOM    798  HZ2 ACN A 133       1.374   3.810  19.267  1.00  0.00      A    H
ATOM    799  CT  ACN A 134      48.901  27.265  33.672  1.00  0.00      A    C
ATOM    800  CZ  ACN A 134      47.945  27.767  32.657  1.00  0.00      A    C
ATOM    801  NZ  ACN A 134      47.214  28.189  31.855  1.00  0.00      A    N
ATOM    802  HZ  ACN A 134      48.832  26.187  33.799  1.00  0.00      A    H
ATOM    803  HZ1 ACN A 134      48.669  27.761  34.611  1.00  0.00      A    H
ATOM    804  HZ2 ACN A 134      49.888  27.544  33.314  1.00  0.00      A    H
ATOM    805  CT  ACN A 135      14.862  27.579   9.121  1.00  0.00      A    C
ATOM    806  CZ  ACN A 135      15.184  27.299   7.722  1.00  0.00      A    C
ATOM    807  NZ  ACN A 135      15.450  27.106   6.598  1.00  0.00      A    N
ATOM    808  HZ  ACN A 135      13.796  27.787   9.126  1.00  0.00      A    H
ATOM    809  HZ1 ACN A 135      15.556  28.361   9.418  1.00  0.00      A    H
ATOM    810  HZ2 ACN A 135      15.120  26.689   9.690  1.00  0.00      A    H
ATOM    811  CT  ACN A 136       5.580  22.368  41.437  1.00  0.00      A    C
ATOM    812  CZ  ACN A 136       7.030  22.309  41.720  1.00  0.00      A    C
ATOM    813  NZ  ACN A 136       8.184  22.225  41.907  1.00  0.00      A    N
ATOM    814  HZ  ACN A 136       5.057  22.732  42.318  1.00  0.00      A    H
ATOM    815  HZ1 ACN A 136       5.191  21.428  41.053  1.00  0.00      A    H
ATOM    816  HZ2 ACN A 136       5.502  23.111  40.647  1.00  0.00      A    H
ATOM    817  CT  ACN A 137      11.953  12.299  24.290  1.00  0.00      A    C
ATOM    818  CZ  ACN A 137      11.030  12.967  23.381  1.00  0.00      A    C
ATOM    819  NZ  ACN A 137      10.260  13.429  22.616  1.00  0.00      A    N
ATOM    820  HZ  ACN A 137      12.925  12.296  23.803  1.00  0.00      A    H
ATOM    821  HZ1 ACN A 137      11.617  11.284  24.488  1.00  0.00      A    H
ATOM    822  HZ2 ACN A 137      11.962  12.910  25.189  1.00  0.00      A    H
ATOM    823  CT  ACN A 138      22.578   1.452  37.606  1.00  0.00      A    C
ATOM    824  CZ  ACN A 138      21.537   2.327  38.150  1.00  0.00      A    C
ATOM    825  NZ  ACN A 138      20.704   2.955  38.620  1.00  0.00      A    N
ATOM    826  HZ  ACN A 138      23.044   0.928  38.437  1.00  0.00      A    H
ATOM    827  HZ1 ACN A 138      23.245   2.074  37.015  1.00  0.00      A    H
ATOM    828  HZ2 ACN A 138      22.050   0.710  37.014  1.00  0.00      A    H
ATOM    829  CT  ACN A 139      38.235  26.094  17.228  1.00  0.00      A    C
ATOM    830  CZ  ACN A 139      39.150  27.097  17.782  1.00  0.00      A    C
ATOM    831  NZ  ACN A 139      39.841  27.874  18.116  1.00  0.00      A    N
ATOM    832  HZ  ACN A 139      37.911  26.471  16.261  1.00  0.00      A    H
ATOM    833  HZ1 ACN A 139      37.422  26.117  17.948  1.00  0.00      A    H
ATOM    834  HZ2 ACN A 139      38.606  25.073  17.264  1.00  0.00      A    H
ATOM    835  CT  ACN A 140      36.200   5.208  24.140  1.00  0.00      A    C
ATOM    836  CZ  ACN A 140      35.269   6.372  24.296  1.00  0.00      A    C
ATOM    837  NZ  ACN A 140      34.557   7.273  24.408  1.00  0.00      A    N
ATOM    838  HZ  ACN A 140      37.181   5.395  24.570  1.00  0.00      A    H
ATOM    839  HZ1 ACN A 140      36.206   5.101  23.058  1.00  0.00      A    H
ATOM    840  HZ2 ACN A 140      35.736   4.412  24.716  1.00  0.00      A    H
ATOM    841  CT  ACN A 141      28.412  13.670   9.861  1.00  0.00      A    C
ATOM    842  CZ  ACN A 141      29.326  13.357  11.027  1.00  0.00      A    C
ATOM    843  NZ  ACN A 141      30.064  13.130  11.876  1.00  0.00      A    N
ATOM    844  HZ  ACN A 141      27.757  12.944   9.387  1.00  0.00      A    H
ATOM    845  HZ1 ACN A 141      28.859  14.254   9.060  1.00  0.00      A    H
ATOM    846  HZ2 ACN A 141      27.657  14.375  10.201  1.00  0.00      A    H
ATOM    847  CT  ACN A 142      -0.208  20.686  23.334  1.00  0.00      A    C
ATOM    848  CZ  ACN A 142       1.194  20.267  23.415  1.00  0.00      A    C
ATOM    849  NZ  ACN A 142       2.283  19.970  23.519  1.00  0.00      A    N
ATOM    850  HZ  ACN A 142      -0.259  21.700  23.722  1.00  0.00      A    H
ATOM    851  HZ1 ACN A 142      -0.927  19.934  23.649  1.00  0.00      A    H
ATOM    852  HZ2 ACN A 142      -0.471  20.870  22.295  1.00  0.00      A    H
ATOM    853  CT  ACN A 143      18.560  35.273  29.460  1.00  0.00      A    C
ATOM    854  CZ  ACN A 143      18.606  34.768  30.827  1.00  0.00      A    C
ATOM    855  NZ  ACN A 143      18.610  34.417  31.942  1.00  0.00      A    N
ATOM    856  HZ  ACN A 143      19.189  34.558  28.936  1.00  0.00      A    H
ATOM    857  HZ1 ACN A 143      18.969  36.279  29.418  1.00  0.00      A    H
ATOM    858  HZ2 ACN A 143      17.548  35.224  29.066  1.00  0.00      A    H
ATOM    859  CT  ACN A 144      27.473  21.129  32.899  1.00  0.00      A    C
ATOM    860  CZ  ACN A 144      26.869  22.153  32.067  1.00  0.00      A    C
ATOM    861  NZ  ACN A 144      26.385  22.987  31.476  1.00  0.00      A    N
ATOM    862  HZ  ACN A 144      27.248  20.225  32.339  1.00  0.00      A    H
ATOM    863  HZ1 ACN A 144      27.078  21.150  33.912  1.00  0.00      A    H
ATOM    864  HZ2 ACN A 144      28.557  21.196  32.941  1.00  0.00      A    H
ATOM    865  CT  ACN A 145      36.612   5.199  50.859  1.00  0.00      A    C
ATOM    866  CZ  ACN A 145      35.217   5.470  50.443  1.00  0.00      A    C
ATOM    867  NZ  ACN A 145      34.104   5.664  50.071  1.00  0.00      A    N
ATOM    868  HZ  ACN A 145      37.009   4.399  50.240  1.00  0.00      A    H
ATOM    869  HZ1 ACN A 145      36.761   4.724  51.825  1.00  0.00      A    H
ATOM    870  HZ2 ACN A 145      37.198   6.101  50.698  1.00  0.00      A    H
ATOM    871  CT  ACN A 146      20.455  48.238  36.070  1.00  0.00      A    C
ATOM    872  CZ  ACN A 146      20.318  46.904  35.549  1.00  0.00      A    C
ATOM    873  NZ  ACN A 146      20.200  45.847  35.183  1.00  0.00      A    N
ATOM    874  HZ  ACN A 146      19.976  48.986  35.443  1.00  0.00      A    H
ATOM    875  HZ1 ACN A 146      21.522  48.443  36.097  1.00  0.00      A    H
ATOM    876  HZ2 ACN A 146      20.044  48.220  37.076  1.00  0.00      A    H
ATOM    877  CT  ACN A 147      43.846  48.731  31.885  1.00  0.00      A    C
ATOM    878  CZ  ACN A 147      43.128  47.607  32.455  1.00  0.00      A    C
ATOM    879  NZ  ACN A 147      42.611  46.702  32.953  1.00  0.00      A    N
ATOM    880  HZ  ACN A 147      43.422  48.825  30.889  1.00  0.00      A    H
ATOM    881  HZ1 ACN A 147      44.904  48.487  31.917  1.00  0.00      A    H
ATOM    882  HZ2 ACN A 147      43.657  49.631  32.466  1.00  0.00      A    H
ATOM    883  CT  ACN A 148      38.333  42.422  11.141  1.00  0.00      A    C
ATOM    884  CZ  ACN A 148      38.782  42.323  12.532  1.00  0.00      A    C
ATOM    885  NZ  ACN A 148      39.118  42.272  13.621  1.00  0.00      A    N
ATOM    886  HZ  ACN A 148      37.253  42.514  11.063  1.00  0.00      A    H
ATOM    887  HZ1 ACN A 148      38.629  41.494  10.660  1.00  0.00      A    H
ATOM    888  HZ2 ACN A 148      38.823  43.277  10.682  1.00  0.00      A    H
ATOM    889  CT  ACN A 149      40.492  49.346   2.329  1.00  0.00      A    C
ATOM    890  CZ  ACN A 149      39.136  49.951   2.194  1.00  0.00      A    C
ATOM    891  NZ  ACN A 149      38.077  50.458   2.099  1.00  0.00      A    N
ATOM    892  HZ  ACN A 149      41.071  49.911   3.054  1.00  0.00      A    H
ATOM    893  HZ1 ACN A 149      41.019  49.328   1.378  1.00  0.00      A    H
ATOM    894  HZ2 ACN A 149      40.360  48.336   2.709  1.00  0.00      A    H
ATOM    895  CT  ACN A 150       7.816  37.508  50.570  1.00  0.00      A    C
ATOM    896  CZ  ACN A 150       8.706  38.101  49.584  1.00  0.00      A    C
ATOM    897  NZ  ACN A 150       9.403  38.517  48.743  1.00  0.00      A    N
ATOM    898  HZ  ACN A 150       7.379  36.641  50.082  1.00  0.00      A    H
ATOM    899  HZ1 ACN A 150       7.013  38.206  50.793  1.00  0.00      A    H
ATOM    900  HZ2 ACN A 150       8.320  37.242  51.496  1.00  0.00      A    H
ATOM    901  CT  ACN A 151      24.194  50.064  21.991  1.00  0.00      A    C
ATOM    902  CZ  ACN A 151      23.493  51.404  21.917  1.00  0.00      A    C
ATOM    903  NZ  ACN A 151      22.948  52.427  21.730  1.00  0.00      A    N
ATOM    904  HZ  ACN A 151      24.388  49.704  20.983  1.00  0.00      A    H
ATOM    905  HZ1 ACN A 151      23.513  49.309  22.376  1.00  0.00      A    H
ATOM    906  HZ2 ACN A 151      25.101  49.990  22.586  1.00  0.00      A    H
ATOM    907  CT  ACN A 152       9.364  22.546  10.795  1.00  0.00      A    C
ATOM    908  CZ  ACN A 152      10.074  21.416  11.498  1.00  0.00      A    C
ATOM    909  NZ  ACN A 152      10.722  20.628  12.029  1.00  0.00      A    N
ATOM    910  HZ  ACN A 152       8.475  22.234  10.254  1.00  0.00      A    H
ATOM    911  HZ1 ACN A 152      10.003  23.022  10.055  1.00  0.00      A    H
ATOM    912  HZ2 ACN A 152       8.985  23.164  11.605  1.00  0.00      A    H
ATOM    913  CT  ACN A 153      17.914  16.159  36.486  1.00  0.00      A    C
ATOM    914  CZ  ACN A 153      17.352  15.317  37.551  1.00  0.00      A    C
ATOM    915  NZ  ACN A 153      16.891  14.652  38.356  1.00  0.00      A    N
ATOM    916  HZ  ACN A 153      18.135  15.548  35.614  1.00  0.00      A    H
ATOM    917  HZ1 ACN A 153      18.878  16.477  36.875  1.00  0.00      A    H
ATOM    918  HZ2 ACN A 153      17.270  17.026  36.368  1.00  0.00      A    H
ATOM    919  CT  ACN A 154      40.108  48.454  34.653  1.00  0.00      A    C
ATOM    920  CZ  ACN A 154      40.460  49.103  33.425  1.00  0.00      A    C
ATOM    921  NZ  ACN A 154      40.783  49.655  32.449  1.00  0.00      A    N
ATOM    922  HZ  ACN A 154      39.676  49.115  35.401  1.00  0.00      A    H
ATOM    923  HZ1 ACN A 154      41.119  48.152  34.914  1.00  0.00      A    H
ATOM    924  HZ2 ACN A 154      39.464  47.617  34.395  1.00  0.00      A    H
ATOM    925  CT  ACN A 155      41.482  46.747  42.404  1.00  0.00      A    C
ATOM    926  CZ  ACN A 155      42.059  47.676  41.456  1.00  0.00      A    C
ATOM    927  NZ  ACN A 155      42.507  48.445  40.704  1.00  0.00      A    N
ATOM    928  HZ  ACN A 155      42.237  46.517  43.152  1.00  0.00      A    H
ATOM    929  HZ1 ACN A 155      41.206  45.802  41.942  1.00  0.00      A    H
ATOM    930  HZ2 ACN A 155      40.597  47.208  42.835  1.00  0.00      A    H
ATOM    931  CT  ACN A 156      20.437  43.716  29.388  1.00  0.00      A    C
ATOM    932  CZ  ACN A 156      20.619  45.147  29.709  1.00  0.00      A    C
ATOM    933  NZ  ACN A 156      20.792  46.227  30.035  1.00  0.00      A    N
ATOM    934  HZ  ACN A 156      19.855  43.599  28.478  1.00  0.00      A    H
ATOM    935  HZ1 ACN A 156      19.722  43.323  30.107  1.00  0.00      A    H
ATOM    936  HZ2 ACN A 156      21.331  43.099  29.422  1.00  0.00      A    H
ATOM    937  CT  ACN A 157      23.638  31.075  49.571  1.00  0.00      A    C
ATOM    938  CZ  ACN A 157      22.471  32.006  49.561  1.00  0.00      A    C
ATOM    939  NZ  ACN A 157      21.597  32.769  49.599  1.00  0.00      A    N
ATOM    940  HZ  ACN A 157      23.867  30.870  48.528  1.00  0.00      A    H
ATOM    941  HZ1 ACN A 157      23.389  30.126  50.039  1.00  0.00      A    H
ATOM    942  HZ2 ACN A 157      24.461  31.596  50.054  1.00  0.00      A    H
ATOM    943  CT  ACN A 158       0.351  37.253  28.396  1.00  0.00      A    C
ATOM    944  CZ  ACN A 158       1.234  36.504  29.217  1.00  0.00      A    C
ATOM    945  NZ  ACN A 158       1.891  35.888  29.968  1.00  0.00      A    N
ATOM    946  HZ  ACN A 158       0.811  37.448  27.431  1.00  0.00      A    H
ATOM    947  HZ1 ACN A 158       0.155  38.208  28.877  1.00  0.00      A    H
ATOM    948  HZ2 ACN A 158      -0.568  36.681  28.302  1.00  0.00      A    H
ATOM    949  CT  ACN A 159       0.896   5.449   2.889  1.00  0.00      A    C
ATOM    950  CZ  ACN A 159       2.168   4.924   3.157  1.00  0.00      A    C
ATOM    951  NZ  ACN A 159       3.188   4.435   3.393  1.00  0.00      A    N
ATOM    952  HZ  ACN A 159       0.303   5.411   3.799  1.00  0.00      A    H
ATOM    953  HZ1 ACN A 159       0.432   4.768   2.179  1.00  0.00      A    H
ATOM    954  HZ2 ACN A 159       0.938   6.445   2.456  1.00  0.00      A    H
ATOM    955  CT  ACN A 160       2.920  33.158   2.889  1.00  0.00      A    C
ATOM    956  CZ  ACN A 160       3.071  32.954   1.472  1.00  0.00      A    C
ATOM    957  NZ  ACN A 160       3.203  32.789   0.361  1.00  0.00      A    N
ATOM    958  HZ  ACN A 160       2.753  32.193   3.361  1.00  0.00      A    H
ATOM    959  HZ1 ACN A 160       2.318  34.000   3.219  1.00  0.00      A    H
ATOM    960  HZ2 ACN A 160       3.922  33.432   3.212  1.00  0.00      A    H
ATOM    961  CT  ACN A 161      31.406  30.357   1.074  1.00  0.00      A    C
ATOM    962  CZ  ACN A 161      30.782  29.055   0.887  1.00  0.00      A    C
ATOM    963  NZ  ACN A 161      30.320  27.975   0.721  1.00  0.00      A    N
ATOM    964  HZ  ACN A 161      32.213  30.527   0.366  1.00  0.00      A    H
ATOM    965  HZ1 ACN A 161      31.734  30.539   2.094  1.00  0.00      A    H
ATOM    966  HZ2 ACN A 161      30.617  31.079   0.883  1.00  0.00      A    H
ATOM    967  CT  ACN A 162      51.304  20.598  42.426  1.00  0.00      A    C
ATOM    968  CZ  ACN A 162      50.687  20.312  43.709  1.00  0.00      A    C
ATOM    969  NZ  ACN A 162      50.249  20.165  44.716  1.00  0.00      A    N
ATOM    970  HZ  ACN A 162      50.873  19.987  41.637  1.00  0.00      A    H
ATOM    971  HZ1 ACN A 162      52.370  20.385  42.421  1.00  0.00      A    H
ATOM    972  HZ2 ACN A 162      51.079  21.617  42.121  1.00  0.00      A    H
ATOM    973  CT  ACN A 163       1.023  22.663   7.151  1.00  0.00      A    C
ATOM    974  CZ  ACN A 163       1.779  22.587   5.886  1.00  0.00      A    C
ATOM    975  NZ  ACN A 163       2.353  22.565   4.855  1.00  0.00      A    N
ATOM    976  HZ  ACN A 163       0.490  23.609   7.102  1.00  0.00      A    H
ATOM    977  HZ1 ACN A 163       1.697  22.586   8.000  1.00  0.00      A    H
ATOM    978  HZ2 ACN A 163       0.301  21.851   7.177  1.00  0.00      A    H
ATOM    979  CT  ACN A 164      49.651  49.586  30.065  1.00  0.00      A    C
ATOM    980  CZ  ACN A 164      50.066  50.962  29.719  1.00  0.00      A    C
ATOM    981  NZ  ACN A 164      50.346  52.052  29.445  1.00  0.00      A    N
ATOM    982  HZ  ACN A 164      49.745  49.492  31.144  1.00  0.00      A    H
ATOM    983  HZ1 ACN A 164      50.150  48.844  29.447  1.00  0.00      A    H
ATOM    984  HZ2 ACN A 164      48.592  49.668  29.837  1.00  0.00      A    H
ATOM    985  CT  ACN A 165      40.211   5.144  29.724  1.00  0.00      A    C
ATOM    986  CZ  ACN A 165      41.600   5.677  29.957  1.00  0.00      A    C
ATOM    987  NZ  ACN A 165      42.692   6.026  30.102  1.00  0.00      A    N
ATOM    988  HZ  ACN A 165      40.050   4.429  30.527  1.00  0.00      A    H
ATOM    989  HZ1 ACN A 165      40.230   4.572  28.800  1.00  0.00      A    H
ATOM    990  HZ2 ACN A 165      39.532   5.981  29.584  1.00  0.00      A    H
ATOM    991  CT  ACN A 166      49.919  25.793  23.254  1.00  0.00      A    C
ATOM    992  CZ  ACN A 166      51.171  25.919  23.993  1.00  0.00      A    C
ATOM    993  NZ  ACN A 166      52.132  26.045  24.636  1.00  0.00      A    N
ATOM    994  HZ  ACN A 166      49.254  24.978  23.527  1.00  0.00      A    H
ATOM    995  HZ1 ACN A 166      50.113  25.722  22.187  1.00  0.00      A    H
ATOM    996  HZ2 ACN A 166      49.364  26.727  23.298  1.00  0.00      A    H
ATOM    997  CT  ACN A 167      16.172  31.766  10.895  1.00  0.00      A    C
ATOM    998  CZ  ACN A 167      14.780  31.189  11.088  1.00  0.00      A    C
ATOM    999  NZ  ACN A 167      13.722  30.723  11.149  1.00  0.00      A    N
ATOM   1000  HZ  ACN A 167      16.811  31.158  10.259  1.00  0.00      A    H
ATOM   1001  HZ1 ACN A 167      16.667  31.843  11.860  1.00  0.00      A    H
ATOM   1002  HZ2 ACN A 167      16.053  32.720  10.388  1.00  0.00      A    H
ATOM   1003  CT  ACN A 168      35.358  46.885  28.887  1.00  0.00      A    C
ATOM   1004  CZ  ACN A 168      34.862  48.076  28.221  1.00  0.00      A    C
ATOM   1005  NZ  ACN A 168      34.471  49.024  27.693  1.00  0.00      A    N
ATOM   1006  HZ  ACN A 168      34.950  46.839  29.893  1.00  0.00      A    H
ATOM   1007  HZ1 ACN A 168      36.414  46.929  29.138  1.00  0.00      A    H
ATOM   1008  HZ2 ACN A 168      35.137  46.012  28.279  1.00  0.00      A    H
ATOM   1009  CT  ACN A 169       2.898  43.874   3.817  1.00  0.00      A    C
ATOM   1010  CZ  ACN A 169       2.141  44.123   2.630  1.00  0.00      A    C
ATOM   1011  NZ  ACN A 169       1.525  44.343   1.652  1.00  0.00      A    N
ATOM   1012  HZ  ACN A 169       3.463  44.774   4.047  1.00  0.00      A    H
ATOM   1013  HZ1 ACN A 169       3.539  43.040   3.543  1.00  0.00      A    H
ATOM   1014  HZ2 ACN A 169       2.290  43.437   4.604  1.00  0.00      A    H
ATOM   1015  CT  ACN A 170      44.895  30.265  25.499  1.00  0.00      A    C
ATOM   1016  CZ  ACN A 170      43.600  30.966  25.388  1.00  0.00      A    C
ATOM   1017  NZ  ACN A 170      42.591  31.560  25.296  1.00  0.00      A    N
ATOM   1018  HZ  ACN A 170      45.625  31.070  25.520  1.00  0.00      A    H
ATOM   1019  HZ1 ACN A 170      45.082  29.585  24.673  1.00  0.00      A    H
ATOM   1020  HZ2 ACN A 170      45.024  29.647  26.384  1.00  0.00      A    H
ATOM   1021  CT  ACN A 171      30.535  13.121  46.592  1.00  0.00      A    C
ATOM   1022  CZ  ACN A 171      30.084  14.369  47.178  1.00  0.00      A    C
ATOM   1023  NZ  ACN A 171      29.696  15.388  47.627  1.00  0.00      A    N
ATOM   1024  HZ  ACN A 171      31.550  13.180  46.207  1.00  0.00      A    H
ATOM   1025  HZ1 ACN A 171      29.856  12.871  45.781  1.00  0.00      A    H
ATOM   1026  HZ2 ACN A 171      30.407  12.299  47.292  1.00  0.00      A    H
ATOM   1027  CT  ACN A 172      35.161  20.925  25.767  1.00  0.00      A    C
ATOM   1028  CZ  ACN A 172      34.141  19.878  25.889  1.00  0.00      A    C
ATOM   1029  NZ  ACN A 172      33.409  19.012  26.012  1.00  0.00      A    N
ATOM   1030  HZ  ACN A 172      35.480  21.102  24.743  1.00  0.00      A    H
ATOM   1031  HZ1 ACN A 172      36.090  20.642  26.255  1.00  0.00      A    H
ATOM   1032  HZ2 ACN A 172      34.894  21.885  26.201  1.00  0.00      A    H
ATOM   1033  CT  ACN A 173       9.507  49.487  35.643  1.00  0.00      A    C
ATOM   1034  CZ  ACN A 173       9.123  50.445  34.570  1.00  0.00      A    C
ATOM   1035  NZ  ACN A 173       8.843  51.177  33.679  1.00  0.00      A    N
ATOM   1036  HZ  ACN A 173       9.609  49.923  36.633  1.00  0.00      A    H
ATOM   1037  HZ1 ACN A 173      10.384  48.874  35.449  1.00  0.00      A    H
ATOM   1038  HZ2 ACN A 173       8.648  48.822  35.639  1.00  0.00      A    H
ATOM   1039  CT  ACN A 174       6.553  32.822  21.406  1.00  0.00      A    C
ATOM   1040  CZ  ACN A 174       6.812  31.404  21.718  1.00  0.00      A    C
ATOM   1041  NZ  ACN A 174       7.065  30.290  21.947  1.00  0.00      A    N
ATOM   1042  HZ  ACN A 174       6.760  33.526  22.208  1.00  0.00      A    H
ATOM   1043  HZ1 ACN A 174       5.522  32.968  21.096  1.00  0.00      A    H
ATOM   1044  HZ2 ACN A 174       7.159  32.906  20.508  1.00  0.00      A    H
ATOM   1045  CT  ACN A 175      17.757  40.532   7.243  1.00  0.00      A    C
ATOM   1046  CZ  ACN A 175      17.149  40.803   5.957  1.00  0.00      A    C
ATOM   1047  NZ  ACN A 175      16.607  41.036   4.972  1.00  0.00      A    N
ATOM   1048  HZ  ACN A 175      17.764  39.486   7.539  1.00  0.00      A    H
ATOM   1049  HZ1 ACN A 175      17.150  40.995   8.017  1.00  0.00      A    H
ATOM   1050  HZ2 ACN A 175      18.747  40.982   7.224  1.00  0.00      A    H
ATOM   1051  CT  ACN A 176      40.883  20.798  39.852  1.00  0.00      A    C
ATOM   1052  CZ  ACN A 176      39.831  20.533  38.850  1.00  0.00      A    C
ATOM   1053  NZ  ACN A 176      39.017  20.292  38.044  1.00  0.00      A    N
ATOM   1054  HZ  ACN A 176      40.650  20.040  40.595  1.00  0.00      A    H
ATOM   1055  HZ1 ACN A 176      40.735  21.798  40.251  1.00  0.00      A    H
ATOM   1056  HZ2 ACN A 176      41.839  20.685  39.347  1.00  0.00      A    H
ATOM   1057  CT  ACN A 177      27.610  29.162  31.964  1.00  0.00      A    C
ATOM   1058  CZ  ACN A 177      26.221  29.626  31.767  1.00  0.00      A    C
ATOM   1059  NZ  ACN A 177      25.102  29.976  31.631  1.00  0.00      A    N
ATOM   1060  HZ  ACN A 177      27.516  28.520  32.835  1.00  0.00      A    H
ATOM   1061  HZ1 ACN A 177      28.104  30.096  32.221  1.00  0.00      A    H
ATOM   1062  HZ2 ACN A 177      28.188  28.592  31.242  1.00  0.00      A    H
ATOM   1063  CT  ACN A 178       4.703  41.907   0.992  1.00  0.00      A    C
ATOM   1064  CZ  ACN A 178       5.551  41.107   0.017  1.00  0.00      A    C
ATOM   1065  NZ  ACN A 178       6.096  40.481  -0.765  1.00  0.00      A    N
ATOM   1066  HZ  ACN A 178       4.790  42.981   0.849  1.00  0.00      A    H
ATOM   1067  HZ1 ACN A 178       5.008  41.607   1.991  1.00  0.00      A    H
ATOM   1068  HZ2 ACN A 178       3.670  41.610   0.832  1.00  0.00      A    H
ATOM   1069  CT  ACN A 179      43.997  14.880  17.577  1.00  0.00      A    C
ATOM   1070  CZ  ACN A 179      42.892  13.881  17.336  1.00  0.00      A    C
ATOM   1071  NZ  ACN A 179      42.059  13.090  17.255  1.00  0.00      A    N
ATOM   1072  HZ  ACN A 179      44.509  15.096  16.642  1.00  0.00      A    H
ATOM   1073  HZ1 ACN A 179      44.594  14.550  18.423  1.00  0.00      A    H
ATOM   1074  HZ2 ACN A 179      43.557  15.862  17.728  1.00  0.00      A    H
ATOM   1075  CT  ACN A 180      45.020   1.538  45.815  1.00  0.00      A    C
ATOM   1076  CZ  ACN A 180      45.055   1.672  44.364  1.00  0.00      A    C
ATOM   1077  NZ  ACN A 180      45.103   1.752  43.202  1.00  0.00      A    N
ATOM   1078  HZ  ACN A 180      45.003   2.534  46.250  1.00  0.00      A    H
ATOM   1079  HZ1 ACN A 180      45.937   1.094  46.196  1.00  0.00      A    H
ATOM   1080  HZ2 ACN A 180      44.170   0.958  46.164  1.00  0.00      A    H
ATOM   1081  CT  ACN A 181      39.947  32.817  28.813  1.00  0.00      A    C
ATOM   1082  CZ  ACN A 181      40.750  34.024  28.944  1.00  0.00      A    C
ATOM   1083  NZ  ACN A 181      41.343  35.025  28.953  1.00  0.00      A    N
ATOM   1084  HZ  ACN A 181      40.541  31.911  28.896  1.00  0.00      A    H
ATOM   1085  HZ1 ACN A 181      39.483  32.798  27.830  1.00  0.00      A    H
ATOM   1086  HZ2 ACN A 181      39.148  32.891  29.546  1.00  0.00      A    H
ATOM   1087  CT  ACN A 182       3.638   3.388   9.106  1.00  0.00      A    C
ATOM   1088  CZ  ACN A 182       4.159   4.527   9.865  1.00  0.00      A    C
ATOM   1089  NZ  ACN A 182       4.474   5.420  10.493  1.00  0.00      A    N
ATOM   1090  HZ  ACN A 182       4.288   3.035   8.310  1.00  0.00      A    H
ATOM   1091  HZ1 ACN A 182       2.618   3.597   8.794  1.00  0.00      A    H
ATOM   1092  HZ2 ACN A 182       3.529   2.558   9.800  1.00  0.00      A    H
ATOM   1093  CT  ACN A 183      21.179  47.728  24.962  1.00  0.00      A    C
ATOM   1094  CZ  ACN A 183      21.210  49.171  25.245  1.00  0.00      A    C
ATOM   1095  NZ  ACN A 183      21.276  50.355  25.393  1.00  0.00      A    N
ATOM   1096  HZ  ACN A 183      21.846  47.533  24.125  1.00  0.00      A    H
ATOM   1097  HZ1 ACN A 183      20.188  47.393  24.668  1.00  0.00      A    H
ATOM   1098  HZ2 ACN A 183      21.499  47.158  25.830  1.00  0.00      A    H
ATOM   1099  CT  ACN A 184      37.915  10.574  48.138  1.00  0.00      A    C
ATOM   1100  CZ  ACN A 184      38.407   9.680  49.221  1.00  0.00      A    C
ATOM   1101  NZ  ACN A 184      38.784   8.932  50.015  1.00  0.00      A    N
ATOM   1102  HZ  ACN A 184      38.303  10.343  47.149  1.00  0.00      A    H
ATOM   1103  HZ1 ACN A 184      38.363  11.541  48.350  1.00  0.00      A    H
ATOM   1104  HZ2 ACN A 184      36.835  10.689  48.075  1.00  0.00      A    H
ATOM   1105  CT  ACN A 185      39.452  31.010  33.437  1.00  0.00      A    C
ATOM   1106  CZ  ACN A 185      39.596  32.044  34.502  1.00  0.00      A    C
ATOM   1107  NZ  ACN A 185      39.788  32.876  35.330  1.00  0.00      A    N
ATOM   1108  HZ  ACN A 185      39.454  29.991  33.814  1.00  0.00      A    H
ATOM   1109  HZ1 ACN A 185      40.220  31.054  32.668  1.00  0.00      A    H
ATOM   1110  HZ2 ACN A 185      38.543  31.196  32.871  1.00  0.00      A    H
ATOM   1111  CT  ACN A 186      50.585  27.826   1.879  1.00  0.00      A    C
ATOM   1112  CZ  ACN A 186      49.483  28.053   2.754  1.00  0.00      A    C
ATOM   1113  NZ  ACN A 186      48.528  28.120   3.436  1.00  0.00      A    N
ATOM   1114  HZ  ACN A 186      50.842  26.771   1.823  1.00  0.00      A    H
ATOM   1115  HZ1 ACN A 186      51.459  28.341   2.269  1.00  0.00      A    H
ATOM   1116  HZ2 ACN A 186      50.247  28.245   0.935  1.00  0.00      A    H
ATOM   1117  CT  ACN A 187       6.863  16.336  47.717  1.00  0.00      A    C
ATOM   1118  CZ  ACN A 187       5.893  17.345  48.155  1.00  0.00      A    C
ATOM   1119  NZ  ACN A 187       5.116  18.146  48.505  1.00  0.00      A    N
ATOM   1120  HZ  ACN A 187       7.423  16.745  46.880  1.00  0.00      A    H
ATOM   1121  HZ1 ACN A 187       6.281  15.508  47.320  1.00  0.00      A    H
ATOM   1122  HZ2 ACN A 187       7.500  16.143  48.576  1.00  0.00      A    H
ATOM   1123  CT  ACN A 188       8.669  30.134  18.525  1.00  0.00      A    C
ATOM   1124  CZ  ACN A 188      10.017  30.079  19.147  1.00  0.00      A    C
ATOM   1125  NZ  ACN A 188      11.061  29.979  19.596  1.00  0.00      A    N
ATOM   1126  HZ  ACN A 188       8.664  29.511  17.634  1.00  0.00      A    H
ATOM   1127  HZ1 ACN A 188       8.278  31.105  18.234  1.00  0.00      A    H
ATOM   1128  HZ2 ACN A 188       7.921  29.609  19.114  1.00  0.00      A    H
ATOM   1129  CT  ACN A 189      43.974  32.286   9.428  1.00  0.00      A    C
ATOM   1130  CZ  ACN A 189      43.285  31.603  10.564  1.00  0.00      A    C
ATOM   1131  NZ  ACN A 189      42.687  31.112  11.427  1.00  0.00      A    N
ATOM   1132  HZ  ACN A 189      43.640  31.915   8.462  1.00  0.00      A    H
ATOM   1133  HZ1 ACN A 189      45.017  32.031   9.604  1.00  0.00      A    H
ATOM   1134  HZ2 ACN A 189      43.875  33.365   9.504  1.00  0.00      A    H
ATOM   1135  CT  ACN A 190      20.139   1.476  33.134  1.00  0.00      A    C
ATOM   1136  CZ  ACN A 190      19.264   0.345  33.246  1.00  0.00      A    C
ATOM   1137  NZ  ACN A 190      18.558  -0.599  33.281  1.00  0.00      A    N
ATOM   1138  HZ  ACN A 190      21.000   1.199  33.736  1.00  0.00      A    H
ATOM   1139  HZ1 ACN A 190      19.561   2.314  33.515  1.00  0.00      A    H
ATOM   1140  HZ2 ACN A 190      20.502   1.447  32.109  1.00  0.00      A    H
ATOM   1141  CT  ACN A 191      34.861  12.546  46.332  1.00  0.00      A    C
ATOM   1142  CZ  ACN A 191      36.213  13.209  46.334  1.00  0.00      A    C
ATOM   1143  NZ  ACN A 191      37.247  13.658  46.311  1.00  0.00      A    N
ATOM   1144  HZ  ACN A 191      34.570  12.111  47.285  1.00  0.00      A    H
ATOM   1145  HZ1 ACN A 191      34.927  11.713  45.636  1.00  0.00      A    H
ATOM   1146  HZ2 ACN A 191      34.146  13.291  45.992  1.00  0.00      A    H
ATOM   1147  CT  ACN A 192      49.005  17.288  42.434  1.00  0.00      A    C
ATOM   1148  CZ  ACN A 192      50.268  17.083  41.787  1.00  0.00      A    C
ATOM   1149  NZ  ACN A 192      51.299  16.934  41.259  1.00  0.00      A    N
ATOM   1150  HZ  ACN A 192      48.500  18.131  41.971  1.00  0.00      A    H
ATOM   1151  HZ1 ACN A 192      49.027  17.349  43.519  1.00  0.00      A    H
ATOM   1152  HZ2 ACN A 192      48.385  16.446  42.138  1.00  0.00      A    H
ATOM   1153  CT  ACN A 193      34.921  42.204   7.749  1.00  0.00      A    C
ATOM   1154  CZ  ACN A 193      35.596  41.112   8.490  1.00  0.00      A    C
ATOM   1155  NZ  ACN A 193      36.105  40.239   9.016  1.00  0.00      A    N
ATOM   1156  HZ  ACN A 193      34.634  43.075   8.333  1.00  0.00      A    H
ATOM   1157  HZ1 ACN A 193      34.011  41.843   7.278  1.00  0.00      A    H
ATOM   1158  HZ2 ACN A 193      35.591  42.469   6.935  1.00  0.00      A    H
ATOM   1159  CT  ACN A 194      25.845  40.466  46.693  1.00  0.00      A    C
ATOM   1160  CZ  ACN A 194      26.329  41.799  47.031  1.00  0.00      A    C
ATOM   1161  NZ  ACN A 194      26.740  42.866  47.275  1.00  0.00      A    N
ATOM   1162  HZ  ACN A 194      24.891  40.495  46.174  1.00  0.00      A    H
ATOM   1163  HZ1 ACN A 194      25.762  39.955  47.649  1.00  0.00      A    H
ATOM   1164  HZ2 ACN A 194      26.606  39.881  46.183  1.00  0.00      A    H
ATOM   1165  CT  ACN A 195       3.350  31.980  44.476  1.00  0.00      A    C
ATOM   1166  CZ  ACN A 195       4.195  33.181  44.558  1.00  0.00      A    C
ATOM   1167  NZ  ACN A 195       4.818  34.213  44.596  1.00  0.00      A    N
ATOM   1168  HZ  ACN A 195       2.388  32.232  44.915  1.00  0.00      A    H
ATOM   1169  HZ1 ACN A 195       3.850  31.197  45.040  1.00  0.00      A    H
ATOM   1170  HZ2 ACN A 195       3.314  31.779  43.408  1.00  0.00      A    H
ATOM   1171  CT  ACN A 196      32.801  34.639  40.110  1.00  0.00      A    C
ATOM   1172  CZ  ACN A 196      33.973  35.405  39.814  1.00  0.00      A    C
ATOM   1173  NZ  ACN A 196      34.873  36.122  39.536  1.00  0.00      A    N
ATOM   1174  HZ  ACN A 196      31.980  34.941  39.464  1.00  0.00      A    H
ATOM   1175  HZ1 ACN A 196      32.494  34.719  41.150  1.00  0.00      A    H
ATOM   1176  HZ2 ACN A 196      33.039  33.593  39.931  1.00  0.00      A    H
ATOM   1177  CT  ACN A 197      28.387  50.122   3.340  1.00  0.00      A    C
ATOM   1178  CZ  ACN A 197      27.833  49.580   4.586  1.00  0.00      A    C
ATOM   1179  NZ  ACN A 197      27.426  49.165   5.552  1.00  0.00      A    N
ATOM   1180  HZ  ACN A 197      28.614  49.329   2.632  1.00  0.00      A    H
ATOM   1181  HZ1 ACN A 197      29.303  50.676   3.529  1.00  0.00      A    H
ATOM   1182  HZ2 ACN A 197      27.595  50.647   2.814  1.00  0.00      A    H
ATOM   1183  CT  ACN A 198      30.743  12.669  40.163  1.00  0.00      A    C
ATOM   1184  CZ  ACN A 198      31.182  13.901  39.398  1.00  0.00      A    C
ATOM   1185  NZ  ACN A 198      31.619  14.842  38.812  1.00  0.00      A    N
ATOM   1186  HZ  ACN A 198      30.922  12.701  41.235  1.00  0.00      A    H
ATOM   1187  HZ1 ACN A 198      31.216  11.792  39.728  1.00  0.00      A    H
ATOM   1188  HZ2 ACN A 198      29.664  12.609  40.046  1.00  0.00      A    H
ATOM   1189  CT  ACN A 199      25.748  22.793  11.342  1.00  0.00      A    C
ATOM   1190  CZ  ACN A 199      25.567  23.929  12.223  1.00  0.00      A    C
ATOM   1191  NZ  ACN A 199      25.439  24.853  12.942  1.00  0.00      A    N
ATOM   1192  HZ  ACN A 199      26.673  23.042  10.828  1.00  0.00      A    H
ATOM   1193  HZ1 ACN A 199      25.012  22.564  10.576  1.00  0.00      A    H
ATOM   1194  HZ2 ACN A 199      25.917  21.886  11.917  1.00  0.00      A    H
ATOM   1195  CT  ACN A 200      27.014  33.024   9.111  1.00  0.00      A    C
ATOM   1196  CZ  ACN A 200      25.677  33.472   9.507  1.00  0.00      A    C
ATOM   1197  NZ  ACN A 200      24.562  33.773   9.767  1.00  0.00      A    N
ATOM   1198  HZ  ACN A 200      27.041  31.957   9.315  1.00  0.00      A    H
ATOM   1199  HZ1 ACN A 200      27.705  33.509   9.797  1.00  0.00      A    H
ATOM   1200  HZ2 ACN A 200      27.177  33.416   8.111  1.00  0.00      A    H
ATOM   1201  CT  ACN A 201      42.775  33.653  32.637  1.00  0.00      A    C
ATOM   1202  CZ  ACN A 201      43.950  33.973  31.876  1.00  0.00      A    C
ATOM   1203  NZ  ACN A 201      44.894  34.247  31.266  1.00  0.00      A    N
ATOM   1204  HZ  ACN A 201      42.815  32.567  32.628  1.00  0.00      A    H
ATOM   1205  HZ1 ACN A 201      41.915  34.036  32.094  1.00  0.00      A    H
ATOM   1206  HZ2 ACN A 201      42.846  33.967  33.675  1.00  0.00      A    H
ATOM   1207  CT  ACN A 202      23.040  40.720  44.322  1.00  0.00      A    C
ATOM   1208  CZ  ACN A 202      21.794  41.425  44.624  1.00  0.00      A    C
ATOM   1209  NZ  ACN A 202      20.814  42.026  44.803  1.00  0.00      A    N
ATOM   1210  HZ  ACN A 202      23.799  41.264  44.878  1.00  0.00      A    H
ATOM   1211  HZ1 ACN A 202      23.172  40.924  43.263  1.00  0.00      A    H
ATOM   1212  HZ2 ACN A 202      22.865  39.669  44.538  1.00  0.00      A    H
ATOM   1213  CT  ACN A 203      42.791   8.301  38.154  1.00  0.00      A    C
ATOM   1214  CZ  ACN A 203      43.376   9.562  38.735  1.00  0.00      A    C
ATOM   1215  NZ  ACN A 203      43.872  10.494  39.281  1.00  0.00      A    N
ATOM   1216  HZ  ACN A 203      43.504   7.501  38.335  1.00  0.00      A    H
ATOM   1217  HZ1 ACN A 203      42.641   8.434  37.085  1.00  0.00      A    H
ATOM   1218  HZ2 ACN A 203      41.789   8.145  38.546  1.00  0.00      A    H
ATOM   1219  CT  ACN A 204      37.408  30.904   6.579  1.00  0.00      A    C
ATOM   1220  CZ  ACN A 204      37.326  29.506   6.158  1.00  0.00      A    C
ATOM   1221  NZ  ACN A 204      37.279  28.388   5.864  1.00  0.00      A    N
ATOM   1222  HZ  ACN A 204      36.406  31.325   6.557  1.00  0.00      A    H
ATOM   1223  HZ1 ACN A 204      38.036  31.353   5.814  1.00  0.00      A    H
ATOM   1224  HZ2 ACN A 204      37.786  31.061   7.586  1.00  0.00      A    H
ATOM   1225  CT  ACN A 205       9.847  41.927   2.657  1.00  0.00      A    C
ATOM   1226  CZ  ACN A 205       9.032  42.772   3.594  1.00  0.00      A    C
ATOM   1227  NZ  ACN A 205       8.441  43.448   4.301  1.00  0.00      A    N
ATOM   1228  HZ  ACN A 205      10.884  41.994   2.977  1.00  0.00      A    H
ATOM   1229  HZ1 ACN A 205       9.714  42.402   1.689  1.00  0.00      A    H
ATOM   1230  HZ2 ACN A 205       9.514  40.893   2.625  1.00  0.00      A    H
ATOM   1231  CT  ACN A 206      23.501   2.209   1.950  1.00  0.00      A    C
ATOM   1232  CZ  ACN A 206      22.021   1.907   1.935  1.00  0.00      A    C
ATOM   1233  NZ  ACN A 206      20.847   1.727   1.939  1.00  0.00      A    N
ATOM   1234  HZ  ACN A 206      23.972   2.448   0.999  1.00  0.00      A    H
ATOM   1235  HZ1 ACN A 206      23.848   1.238   2.294  1.00  0.00      A    H
ATOM   1236  HZ2 ACN A 206      23.707   2.997   2.669  1.00  0.00      A    H
ATOM   1237  CT  ACN A 207      42.043  47.369  16.597  1.00  0.00      A    C
ATOM   1238  CZ  ACN A 207      43.411  47.830  16.949  1.00  0.00      A    C
ATOM   1239  NZ  ACN A 207      44.439  48.291  17.249  1.00  0.00      A    N
ATOM   1240  HZ  ACN A 207      41.503  47.057  17.487  1.00  0.00      A    H
ATOM   1241  HZ1 ACN A 207      42.147  46.505  15.945  1.00  0.00      A    H
ATOM   1242  HZ2 ACN A 207      41.541  48.115  15.986  1.00  0.00      A    H
ATOM   1243  CT  ACN A 208      38.851  13.960  20.797  1.00  0.00      A    C
ATOM   1244  CZ  ACN A 208      38.738  14.056  22.217  1.00  0.00      A    C
ATOM   1245  NZ  ACN A 208      38.635  14.172  23.370  1.00  0.00      A    N
ATOM   1246  HZ  ACN A 208      38.170  13.195  20.434  1.00  0.00      A    H
ATOM   1247  HZ1 ACN A 208      39.798  13.492  20.543  1.00  0.00      A    H
ATOM   1248  HZ2 ACN A 208      38.732  14.954  20.373  1.00  0.00      A    H
ATOM   1249  CT  ACN A 209      45.439  50.640   7.358  1.00  0.00      A    C
ATOM   1250  CZ  ACN A 209      45.567  49.185   7.317  1.00  0.00      A    C
ATOM   1251  NZ  ACN A 209      45.668  48.006   7.293  1.00  0.00      A    N
ATOM   1252  HZ  ACN A 209      44.466  50.774   7.824  1.00  0.00      A    H
ATOM   1253  HZ1 ACN A 209      45.355  51.071   6.364  1.00  0.00      A    H
ATOM   1254  HZ2 ACN A 209      46.212  50.986   8.040  1.00  0.00      A    H
ATOM   1255  CT  ACN A 210      46.468  15.841  34.877  1.00  0.00      A    C
ATOM   1256  CZ  ACN A 210      46.417  16.488  36.195  1.00  0.00      A    C
ATOM   1257  NZ  ACN A 210      46.420  17.102  37.173  1.00  0.00      A    N
ATOM   1258  HZ  ACN A 210      47.006  14.897  34.907  1.00  0.00      A    H
ATOM   1259  HZ1 ACN A 210      47.097  16.462  34.244  1.00  0.00      A    H
ATOM   1260  HZ2 ACN A 210      45.539  15.561  34.386  1.00  0.00      A    H
ATOM   1261  CT  ACN A 211      37.892   8.892  14.621  1.00  0.00      A    C
ATOM   1262  CZ  ACN A 211      39.038   8.882  13.730  1.00  0.00      A    C
ATOM   1263  NZ  ACN A 211      39.904   8.926  12.979  1.00  0.00      A    N
ATOM   1264  HZ  ACN A 211      37.921   8.569  15.658  1.00  0.00      A    H
ATOM   1265  HZ1 ACN A 211      37.182   8.241  14.117  1.00  0.00      A    H
ATOM   1266  HZ2 ACN A 211      37.394   9.857  14.571  1.00  0.00      A    H
ATOM   1267  CT  ACN A 212      25.475  45.211  23.566  1.00  0.00      A    C
ATOM   1268  CZ  ACN A 212      25.073  43.863  23.128  1.00  0.00      A    C
ATOM   1269  NZ  ACN A 212      24.700  42.847  22.787  1.00  0.00      A    N
ATOM   1270  HZ  ACN A 212      25.483  45.169  24.652  1.00  0.00      A    H
ATOM   1271  HZ1 ACN A 212      24.738  45.946  23.252  1.00  0.00      A    H
ATOM   1272  HZ2 ACN A 212      26.395  45.502  23.066  1.00  0.00      A    H
ATOM   1273  CT  ACN A 213      47.317  47.633  15.682  1.00  0.00      A    C
ATOM   1274  CZ  ACN A 213      47.381  48.154  14.305  1.00  0.00      A    C
ATOM   1275  NZ  ACN A 213      47.508  48.604  13.269  1.00  0.00      A    N
ATOM   1276  HZ  ACN A 213      48.026  46.823  15.836  1.00  0.00      A    H
ATOM   1277  HZ1 ACN A 213      46.295  47.351  15.918  1.00  0.00      A    H
ATOM   1278  HZ2 ACN A 213      47.565  48.416  16.393  1.00  0.00      A    H
ATOM   1279  CT  ACN A 214      21.970  41.697   5.116  1.00  0.00      A    C
ATOM   1280  CZ  ACN A 214      21.521  41.285   3.765  1.00  0.00      A    C
ATOM   1281  NZ  ACN A 214      21.115  40.963   2.729  1.00  0.00      A    N
ATOM   1282  HZ  ACN A 214      21.781  40.880   5.808  1.00  0.00      A    H
ATOM   1283  HZ1 ACN A 214      21.480  42.601   5.470  1.00  0.00      A    H
ATOM   1284  HZ2 ACN A 214      23.048  41.712   4.973  1.00  0.00      A    H
ATOM   1285  CT  ACN A 215      12.964  30.955  15.864  1.00  0.00      A    C
ATOM   1286  CZ  ACN A 215      12.144  31.982  16.455  1.00  0.00      A    C
ATOM   1287  NZ  ACN A 215      11.469  32.796  16.988  1.00  0.00      A    N
ATOM   1288  HZ  ACN A 215      13.681  31.344  15.146  1.00  0.00      A    H
ATOM   1289  HZ1 ACN A 215      12.431  30.092  15.473  1.00  0.00      A    H
ATOM   1290  HZ2 ACN A 215      13.603  30.519  16.628  1.00  0.00      A    H
ATOM   1291  CT  ACN A 216      37.475  14.468   5.041  1.00  0.00      A    C
ATOM   1292  CZ  ACN A 216      37.632  15.909   5.252  1.00  0.00      A    C
ATOM   1293  NZ  ACN A 216      37.674  17.099   5.392  1.00  0.00      A    N
ATOM   1294  HZ  ACN A 216      38.441  14.051   5.317  1.00  0.00      A    H
ATOM   1295  HZ1 ACN A 216      37.314  14.272   3.984  1.00  0.00      A    H
ATOM   1296  HZ2 ACN A 216      36.731  14.033   5.703  1.00  0.00      A    H
ATOM   1297  CT  ACN A 217      15.458  46.600  47.135  1.00  0.00      A    C
ATOM   1298  CZ  ACN A 217      14.856  45.873  45.979  1.00  0.00      A    C
ATOM   1299  NZ  ACN A 217      14.309  45.304  45.070  1.00  0.00      A    N
ATOM   1300  HZ  ACN A 217      16.179  47.259  46.658  1.00  0.00      A    H
ATOM   1301  HZ1 ACN A 217      16.005  45.923  47.787  1.00  0.00      A    H
ATOM   1302  HZ2 ACN A 217      14.592  46.997  47.659  1.00  0.00      A    H
ATOM   1303  CT  ACN A 218      33.884  42.205  29.997  1.00  0.00      A    C
ATOM   1304  CZ  ACN A 218      34.852  42.718  29.014  1.00  0.00      A    C
ATOM   1305  NZ  ACN A 218      35.593  43.179  28.274  1.00  0.00      A    N
ATOM   1306  HZ  ACN A 218      33.280  41.367  29.661  1.00  0.00      A    H
ATOM   1307  HZ1 ACN A 218      33.330  43.038  30.422  1.00  0.00      A    H
ATOM   1308  HZ2 ACN A 218      34.450  41.925  30.882  1.00  0.00      A    H
ATOM   1309  CT  ACN A 219      22.525  18.348  16.707  1.00  0.00      A    C
ATOM   1310  CZ  ACN A 219      23.760  18.922  16.153  1.00  0.00      A    C
ATOM   1311  NZ  ACN A 219      24.715  19.385  15.612  1.00  0.00      A    N
ATOM   1312  HZ  ACN A 219      22.051  19.139  17.282  1.00  0.00      A    H
ATOM   1313  HZ1 ACN A 219      22.734  17.521  17.380  1.00  0.00      A    H
ATOM   1314  HZ2 ACN A 219      21.974  17.937  15.865  1.00  0.00      A    H
ATOM   1315  CT  ACN A 220      50.220  44.624   4.902  1.00  0.00      A    C
ATOM   1316  CZ  ACN A 220      49.312  45.767   4.859  1.00  0.00      A    C
ATOM   1317  NZ  ACN A 220      48.613  46.729   4.847  1.00  0.00      A    N
ATOM   1318  HZ  ACN A 220      50.706  44.556   5.872  1.00  0.00      A    H
ATOM   1319  HZ1 ACN A 220      50.921  44.741   4.080  1.00  0.00      A    H
ATOM   1320  HZ2 ACN A 220      49.735  43.651   4.888  1.00  0.00      A    H
ATOM   1321  CT  ACN A 221      22.825  15.489  34.998  1.00  0.00      A    C
ATOM   1322  CZ  ACN A 221      21.574  14.683  34.831  1.00  0.00      A    C
ATOM   1323  NZ  ACN A 221      20.659  14.014  34.706  1.00  0.00      A    N
ATOM   1324  HZ  ACN A 221      23.599  15.025  34.393  1.00  0.00      A    H
ATOM   1325  HZ1 ACN A 221      23.077  15.510  36.055  1.00  0.00      A    H
ATOM   1326  HZ2 ACN A 221      22.646  16.548  34.831  1.00  0.00      A    H
ATOM   1327  CT  ACN A 222       6.511  40.114  17.718  1.00  0.00      A    C
ATOM   1328  CZ  ACN A 222       5.619  40.797  16.786  1.00  0.00      A    C
ATOM   1329  NZ  ACN A 222       4.912  41.396  16.082  1.00  0.00      A    N
ATOM   1330  HZ  ACN A 222       5.939  39.986  18.634  1.00  0.00      A    H
ATOM   1331  HZ1 ACN A 222       7.497  40.569  17.740  1.00  0.00      A    H
ATOM   1332  HZ2 ACN A 222       6.682  39.146  17.252  1.00  0.00      A    H
ATOM   1333  CT  ACN A 223       8.879  27.556  25.079  1.00  0.00      A    C
ATOM   1334  CZ  ACN A 223      10.205  27.712  24.495  1.00  0.00      A    C
ATOM   1335  NZ  ACN A 223      11.277  27.873  24.101  1.00  0.00      A    N
ATOM   1336  HZ  ACN A 223       8.312  28.346  24.593  1.00  0.00      A    H
ATOM   1337  HZ1 ACN A 223       9.093  27.730  26.130  1.00  0.00      A    H
ATOM   1338  HZ2 ACN A 223       8.362  26.619  24.888  1.00  0.00      A    H
ATOM   1339  CT  ACN A 224      36.329   6.970   4.290  1.00  0.00      A    C
ATOM   1340  CZ  ACN A 224      35.354   5.910   3.992  1.00  0.00      A    C
ATOM   1341  NZ  ACN A 224      34.609   5.042   3.711  1.00  0.00      A    N
ATOM   1342  HZ  ACN A 224      36.567   7.083   5.345  1.00  0.00      A    H
ATOM   1343  HZ1 ACN A 224      35.936   7.908   3.907  1.00  0.00      A    H
ATOM   1344  HZ2 ACN A 224      37.307   6.732   3.879  1.00  0.00      A    H
ATOM   1345  CT  ACN A 225      31.029  50.337  15.858  1.00  0.00      A    C
ATOM   1346  CZ  ACN A 225      31.084  50.986  17.140  1.00  0.00      A    C
ATOM   1347  NZ  ACN A 225      31.118  51.494  18.165  1.00  0.00      A    N
ATOM   1348  HZ  ACN A 225      30.073  50.569  15.397  1.00  0.00      A    H
ATOM   1349  HZ1 ACN A 225      31.268  49.280  15.775  1.00  0.00      A    H
ATOM   1350  HZ2 ACN A 225      31.689  50.723  15.084  1.00  0.00      A    H
ATOM   1351  CT  ACN A 226      25.329  31.093   2.689  1.00  0.00      A    C
ATOM   1352  CZ  ACN A 226      26.615  31.296   1.974  1.00  0.00      A    C
ATOM   1353  NZ  ACN A 226      27.596  31.369   1.332  1.00  0.00      A    N
ATOM   1354  HZ  ACN A 226      25.045  30.061   2.877  1.00  0.00      A    H
ATOM   1355  HZ1 ACN A 226      24.553  31.617   2.137  1.00  0.00      A    H
ATOM   1356  HZ2 ACN A 226      25.402  31.525   3.684  1.00  0.00      A    H
ATOM   1357  CT  ACN A 227      49.074   4.335  30.604  1.00  0.00      A    C
ATOM   1358  CZ  ACN A 227      48.351   4.121  29.332  1.00  0.00      A    C
ATOM   1359  NZ  ACN A 227      47.794   3.947  28.326  1.00  0.00      A    N
ATOM   1360  HZ  ACN A 227      50.155   4.304  30.494  1.00  0.00      A    H
ATOM   1361  HZ1 ACN A 227      48.769   3.578  31.322  1.00  0.00      A    H
ATOM   1362  HZ2 ACN A 227      48.751   5.314  30.947  1.00  0.00      A    H
ATOM   1363  CT  ACN A 228      19.231  12.119  31.321  1.00  0.00      A    C
ATOM   1364  CZ  ACN A 228      19.516  11.549  29.978  1.00  0.00      A    C
ATOM   1365  NZ  ACN A 228      19.723  11.086  28.963  1.00  0.00      A    N
ATOM   1366  HZ  ACN A 228      18.715  13.001  30.952  1.00  0.00      A    H
ATOM   1367  HZ1 ACN A 228      20.194  12.322  31.783  1.00  0.00      A    H
ATOM   1368  HZ2 ACN A 228      18.654  11.450  31.954  1.00  0.00      A    H
ATOM   1369  CT  ACN A 229      22.373  41.030   9.123  1.00  0.00      A    C
ATOM   1370  CZ  ACN A 229      21.930  41.042  10.510  1.00  0.00      A    C
ATOM   1371  NZ  ACN A 229      21.551  41.122  11.594  1.00  0.00      A    N
ATOM   1372  HZ  ACN A 229      22.359  42.090   8.884  1.00  0.00      A    H
ATOM   1373  HZ1 ACN A 229      21.585  40.628   8.491  1.00  0.00      A    H
ATOM   1374  HZ2 ACN A 229      23.381  40.652   8.977  1.00  0.00      A    H
ATOM   1375  CT  ACN A 230      51.011  12.290  42.233  1.00  0.00      A    C
ATOM   1376  CZ  ACN A 230      49.954  13.244  42.466  1.00  0.00      A    C
ATOM   1377  NZ  ACN A 230      49.062  13.954  42.653  1.00  0.00      A    N
ATOM   1378  HZ  ACN A 230      51.949  12.838  42.271  1.00  0.00      A    H
ATOM   1379  HZ1 ACN A 230      50.994  11.857  41.236  1.00  0.00      A    H
ATOM   1380  HZ2 ACN A 230      50.899  11.459  42.925  1.00  0.00      A    H
ATOM   1381  CT  ACN A 231      21.906  40.415  14.625  1.00  0.00      A    C
ATOM   1382  CZ  ACN A 231      21.229  40.329  15.951  1.00  0.00      A    C
ATOM   1383  NZ  ACN A 231      20.786  40.227  17.016  1.00  0.00      A    N
ATOM   1384  HZ  ACN A 231      22.903  39.994  14.727  1.00  0.00      A    H
ATOM   1385  HZ1 ACN A 231      22.116  41.431  14.301  1.00  0.00      A    H
ATOM   1386  HZ2 ACN A 231      21.354  39.854  13.874  1.00  0.00      A    H
ATOM   1387  CT  ACN A 232      22.575  13.819  30.674  1.00  0.00      A    C
ATOM   1388  CZ  ACN A 232      22.348  13.586  29.264  1.00  0.00      A    C
ATOM   1389  NZ  ACN A 232      22.164  13.344  28.139  1.00  0.00      A    N
ATOM   1390  HZ  ACN A 232      22.680  12.873  31.200  1.00  0.00      A    H
ATOM   1391  HZ1 ACN A 232      21.836  14.384  31.236  1.00  0.00      A    H
ATOM   1392  HZ2 ACN A 232      23.415  14.503  30.758  1.00  0.00      A    H
ATOM   1393  CT  ACN A 233      35.789  17.800  28.522  1.00  0.00      A    C
ATOM   1394  CZ  ACN A 233      36.099  17.253  27.180  1.00  0.00      A    C
ATOM   1395  NZ  ACN A 233      36.313  16.847  26.106  1.00  0.00      A    N
ATOM   1396  HZ  ACN A 233      36.646  17.656  29.175  1.00  0.00      A    H
ATOM   1397  HZ1 ACN A 233      35.011  17.217  29.008  1.00  0.00      A    H
ATOM   1398  HZ2 ACN A 233      35.448  18.830  28.451  1.00  0.00      A    H
ATOM   1399  CT  ACN A 234      36.462   2.948  21.379  1.00  0.00      A    C
ATOM   1400  CZ  ACN A 234      37.247   2.656  22.604  1.00  0.00      A    C
ATOM   1401  NZ  ACN A 234      37.857   2.403  23.594  1.00  0.00      A    N
ATOM   1402  HZ  ACN A 234      35.459   3.361  21.448  1.00  0.00      A    H
ATOM   1403  HZ1 ACN A 234      36.338   2.006  20.851  1.00  0.00      A    H
ATOM   1404  HZ2 ACN A 234      37.136   3.596  20.825  1.00  0.00      A    H
ATOM   1405  CT  ACN A 235      23.412  13.660  25.473  1.00  0.00      A    C
ATOM   1406  CZ  ACN A 235      23.637  14.057  24.056  1.00  0.00      A    C
ATOM   1407  NZ  ACN A 235      23.877  14.352  22.961  1.00  0.00      A    N
ATOM   1408  HZ  ACN A 235      22.508  13.059  25.409  1.00  0.00      A    H
ATOM   1409  HZ1 ACN A 235      23.237  14.533  26.096  1.00  0.00      A    H
ATOM   1410  HZ2 ACN A 235      24.280  13.289  26.011  1.00  0.00      A    H
ATOM   1411  CT  ACN A 236       6.866  33.771  17.777  1.00  0.00      A    C
ATOM   1412  CZ  ACN A 236       7.982  34.671  17.774  1.00  0.00      A    C
ATOM   1413  NZ  ACN A 236       8.860  35.383  17.833  1.00  0.00      A    N
ATOM   1414  HZ  ACN A 236       6.316  33.779  18.715  1.00  0.00      A    H
ATOM   1415  HZ1 ACN A 236       7.407  32.840  17.630  1.00  0.00      A    H
ATOM   1416  HZ2 ACN A 236       6.254  34.018  16.914  1.00  0.00      A    H
ATOM   1417  CT  ACN A 237      14.882  12.586  38.822  1.00  0.00      A    C
ATOM   1418  CZ  ACN A 237      13.891  11.809  39.538  1.00  0.00      A    C
ATOM   1419  NZ  ACN A 237      13.127  11.112  40.099  1.00  0.00      A    N
ATOM   1420  HZ  ACN A 237      14.556  13.621  38.751  1.00  0.00      A    H
ATOM   1421  HZ1 ACN A 237      14.911  12.208  37.803  1.00  0.00      A    H
ATOM   1422  HZ2 ACN A 237      15.907  12.476  39.166  1.00  0.00      A    H
ATOM   1423  CT  ACN A 238      34.141  48.632   1.957  1.00  0.00      A    C
ATOM   1424  CZ  ACN A 238      33.764  49.370   0.728  1.00  0.00      A    C
ATOM   1425  NZ  ACN A 238      33.527  49.997  -0.193  1.00  0.00      A    N
ATOM   1426  HZ  ACN A 238      34.082  47.558   1.804  1.00  0.00      A    H
ATOM   1427  HZ1 ACN A 238      33.416  48.981   2.688  1.00  0.00      A    H
ATOM   1428  HZ2 ACN A 238      35.169  48.927   2.155  1.00  0.00      A    H
ATOM   1429  CT  ACN A 239       6.462   6.175   7.498  1.00  0.00      A    C
ATOM   1430  CZ  ACN A 239       6.630   7.214   8.538  1.00  0.00      A    C
ATOM   1431  NZ  ACN A 239       6.763   8.046   9.352  1.00  0.00      A    N
ATOM   1432  HZ  ACN A 239       7.454   5.759   7.345  1.00  0.00      A    H
ATOM   1433  HZ1 ACN A 239       6.024   6.645   6.621  1.00  0.00      A    H
ATOM   1434  HZ2 ACN A 239       5.813   5.336   7.735  1.00  0.00      A    H
ATOM   1435  CT  ACN A 240       5.520  21.566  12.521  1.00  0.00      A    C
ATOM   1436  CZ  ACN A 240       5.911  22.982  12.854  1.00  0.00      A    C
ATOM   1437  NZ  ACN A 240       6.208  24.058  13.008  1.00  0.00      A    N
ATOM   1438  HZ  ACN A 240       5.241  21.001  13.407  1.00  0.00      A    H
ATOM   1439  HZ1 ACN A 240       6.437  21.208  12.058  1.00  0.00      A    H
ATOM   1440  HZ2 ACN A 240       4.710  21.547  11.797  1.00  0.00      A    H
ATOM   1441  CT  ACN A 241      17.674   2.953  39.203  1.00  0.00      A    C
ATOM   1442  CZ  ACN A 241      16.342   3.343  38.637  1.00  0.00      A    C
ATOM   1443  NZ  ACN A 241      15.331   3.708  38.155  1.00  0.00      A    N
ATOM   1444  HZ  ACN A 241      17.430   2.783  40.248  1.00  0.00      A    H
ATOM   1445  HZ1 ACN A 241      18.434   3.729  39.167  1.00  0.00      A    H
ATOM   1446  HZ2 ACN A 241      18.036   2.028  38.761  1.00  0.00      A    H
ATOM   1447  CT  ACN A 242      41.260  36.390  25.688  1.00  0.00      A    C
ATOM   1448  CZ  ACN A 242      40.171  35.381  25.700  1.00  0.00      A    C
ATOM   1449  NZ  ACN A 242      39.304  34.623  25.773  1.00  0.00      A    N
ATOM   1450  HZ  ACN A 242      41.939  36.154  24.873  1.00  0.00      A    H
ATOM   1451  HZ1 ACN A 242      41.818  36.327  26.619  1.00  0.00      A    H
ATOM   1452  HZ2 ACN A 242      40.873  37.399  25.563  1.00  0.00      A    H
ATOM   1453  CT  ACN A 243      36.233  30.600  27.970  1.00  0.00      A    C
ATOM   1454  CZ  ACN A 243      36.521  31.919  27.541  1.00  0.00      A    C
ATOM   1455  NZ  ACN A 243      36.776  33.004  27.191  1.00  0.00      A    N
ATOM   1456  HZ  ACN A 243      37.029  29.897  27.738  1.00  0.00      A    H
ATOM   1457  HZ1 ACN A 243      35.430  30.208  27.351  1.00  0.00      A    H
ATOM   1458  HZ2 ACN A 243      35.959  30.709  29.017  1.00  0.00      A    H
ATOM   1459  CT  ACN A 244      40.079  32.084   8.917  1.00  0.00      A    C
ATOM   1460  CZ  ACN A 244      40.377  31.562   7.549  1.00  0.00      A    C
ATOM   1461  NZ  ACN A 244      40.669  31.082   6.516  1.00  0.00      A    N
ATOM   1462  HZ  ACN A 244      39.633  33.062   8.753  1.00  0.00      A    H
ATOM   1463  HZ1 ACN A 244      40.923  32.295   9.568  1.00  0.00      A    H
ATOM   1464  HZ2 ACN A 244      39.370  31.462   9.457  1.00  0.00      A    H
ATOM   1465  CT  ACN A 245      15.413  12.023  29.734  1.00  0.00      A    C
ATOM   1466  CZ  ACN A 245      14.236  12.512  29.026  1.00  0.00      A    C
ATOM   1467  NZ  ACN A 245      13.353  12.927  28.363  1.00  0.00      A    N
ATOM   1468  HZ  ACN A 245      16.045  12.893  29.893  1.00  0.00      A    H
ATOM   1469  HZ1 ACN A 245      15.897  11.167  29.271  1.00  0.00      A    H
ATOM   1470  HZ2 ACN A 245      15.064  11.737  30.723  1.00  0.00      A    H
ATOM   1471  CT  ACN A 246       9.972  39.722  36.412  1.00  0.00      A    C
ATOM   1472  CZ  ACN A 246      10.859  38.781  35.765  1.00  0.00      A    C
ATOM   1473  NZ  ACN A 246      11.558  38.004  35.256  1.00  0.00      A    N
ATOM   1474  HZ  ACN A 246      10.348  40.727  36.241  1.00  0.00      A    H
ATOM   1475  HZ1 ACN A 246      10.005  39.621  37.493  1.00  0.00      A    H
ATOM   1476  HZ2 ACN A 246       9.003  39.498  35.972  1.00  0.00      A    H
ATOM   1477  CT  ACN A 247       0.773   8.995  43.168  1.00  0.00      A    C
ATOM   1478  CZ  ACN A 247       1.966   9.768  42.864  1.00  0.00      A    C
ATOM   1479  NZ  ACN A 247       2.953  10.381  42.685  1.00  0.00      A    N
ATOM   1480  HZ  ACN A 247      -0.068   9.365  42.587  1.00  0.00      A    H
ATOM   1481  HZ1 ACN A 247       0.462   8.922  44.207  1.00  0.00      A    H
ATOM   1482  HZ2 ACN A 247       1.125   7.988  42.964  1.00  0.00      A    H
ATOM   1483  CT  ACN A 248      24.245  29.999  42.655  1.00  0.00      A    C
ATOM   1484  CZ  ACN A 248      23.384  28.845  42.683  1.00  0.00      A    C
ATOM   1485  NZ  ACN A 248      22.651  27.952  42.748  1.00  0.00      A    N
ATOM   1486  HZ  ACN A 248      23.872  30.855  42.100  1.00  0.00      A    H
ATOM   1487  HZ1 ACN A 248      25.256  29.846  42.287  1.00  0.00      A    H
ATOM   1488  HZ2 ACN A 248      24.223  30.320  43.694  1.00  0.00      A    H
ATOM   1489  CT  ACN A 249      34.313  13.467  26.283  1.00  0.00      A    C
ATOM   1490  CZ  ACN A 249      33.573  14.420  27.205  1.00  0.00      A    C
ATOM   1491  NZ  ACN A 249      32.976  15.192  27.866  1.00  0.00      A    N
ATOM   1492  HZ  ACN A 249      34.213  13.737  25.235  1.00  0.00      A    H
ATOM   1493  HZ1 ACN A 249      34.014  12.453  26.538  1.00  0.00      A    H
ATOM   1494  HZ2 ACN A 249      35.347  13.454  26.618  1.00  0.00      A    H
ATOM   1495  CT  ACN A 250      47.799  15.090  39.134  1.00  0.00      A    C
ATOM   1496  CZ  ACN A 250      46.928  15.770  40.114  1.00  0.00      A    C
ATOM   1497  NZ  ACN A 250      46.121  16.335  40.803  1.00  0.00      A    N
ATOM   1498  HZ  ACN A 250      48.858  15.327  39.201  1.00  0.00      A    H
ATOM   1499  HZ1 ACN A 250      47.412  15.439  38.180  1.00  0.00      A    H
ATOM   1500  HZ2 ACN A 250      47.640  14.016  39.195  1.00  0.00      A    H
ATOM   1501  CT  ACN A 251      40.883  43.195  43.879  1.00  0.00      A    C
ATOM   1502  CZ  ACN A 251      40.862  41.791  43.360  1.00  0.00      A    C
ATOM   1503  NZ  ACN A 251      40.904  40.692  42.997  1.00  0.00      A    N
ATOM   1504  HZ  ACN A 251      41.765  43.172  44.513  1.00  0.00      A    H
ATOM   1505  HZ1 ACN A 251      40.004  43.508  44.436  1.00  0.00      A    H
ATOM   1506  HZ2 ACN A 251      40.969  43.897  43.054  1.00  0.00      A    H
ATOM   1507  CT  ACN A 252      37.895  32.797  45.918  1.00  0.00      A    C
ATOM   1508  CZ  ACN A 252      37.330  32.675  47.265  1.00  0.00      A    C
ATOM   1509  NZ  ACN A 252      36.931  32.588  48.302  1.00  0.00      A    N
ATOM   1510  HZ  ACN A 252      37.127  33.055  45.192  1.00  0.00      A    H
ATOM   1511  HZ1 ACN A 252      38.213  31.835  45.525  1.00  0.00      A    H
ATOM   1512  HZ2 ACN A 252      38.838  33.336  45.961  1.00  0.00      A    H
ATOM   1513  CT  ACN A 253      13.728  29.880  20.924  1.00  0.00      A    C
ATOM   1514  CZ  ACN A 253      14.048  30.813  19.841  1.00  0.00      A    C
ATOM   1515  NZ  ACN A 253      14.289  31.588  18.992  1.00  0.00      A    N
ATOM   1516  HZ  ACN A 253      13.597  28.911  20.448  1.00  0.00      A    H
ATOM   1517  HZ1 ACN A 253      12.766  30.056  21.397  1.00  0.00      A    H
ATOM   1518  HZ2 ACN A 253      14.570  29.842  21.611  1.00  0.00      A    H
ATOM   1519  CT  ACN A 254      48.180   0.973  32.496  1.00  0.00      A    C
ATOM   1520  CZ  ACN A 254      47.674  -0.367  32.194  1.00  0.00      A    C
ATOM   1521  NZ  ACN A 254      47.326  -1.410  31.979  1.00  0.00      A    N
ATOM   1522  HZ  ACN A 254      47.612   1.620  31.832  1.00  0.00      A    H
ATOM   1523  HZ1 ACN A 254      49.258   0.978  32.352  1.00  0.00      A    H
ATOM   1524  HZ2 ACN A 254      47.869   1.233  33.504  1.00  0.00      A    H
ATOM   1525  CT  ACN A 255      33.061   1.757  36.629  1.00  0.00      A    C
ATOM   1526  CZ  ACN A 255      32.365   0.521  36.988  1.00  0.00      A    C
ATOM   1527  NZ  ACN A 255      31.799  -0.475  37.258  1.00  0.00      A    N
ATOM   1528  HZ  ACN A 255      32.319   2.533  36.458  1.00  0.00      A    H
ATOM   1529  HZ1 ACN A 255      33.661   1.558  35.745  1.00  0.00      A    H
ATOM   1530  HZ2 ACN A 255      33.619   2.039  37.519  1.00  0.00      A    H
ATOM   1531  CT  ACN A 256      16.235  11.500  13.748  1.00  0.00      A    C
ATOM   1532  CZ  ACN A 256      16.423  11.458  12.267  1.00  0.00      A    C
ATOM   1533  NZ  ACN A 256      16.563  11.425  11.129  1.00  0.00      A    N
ATOM   1534  HZ  ACN A 256      15.414  12.178  13.966  1.00  0.00      A    H
ATOM   1535  HZ1 ACN A 256      17.066  12.020  14.218  1.00  0.00      A    H
ATOM   1536  HZ2 ACN A 256      16.008  10.483  14.059  1.00  0.00      A    H
ATOM   1537  CT  ACN A 257      29.436  29.483  35.870  1.00  0.00      A    C
ATOM   1538  CZ  ACN A 257      28.081  29.076  35.533  1.00  0.00      A    C
ATOM   1539  NZ  ACN A 257      26.976  28.808  35.219  1.00  0.00      A    N
ATOM   1540  HZ  ACN A 257      29.856  28.894  36.681  1.00  0.00      A    H
ATOM   1541  HZ1 ACN A 257      29.526  30.523  36.175  1.00  0.00      A    H
ATOM   1542  HZ2 ACN A 257      30.012  29.381  34.954  1.00  0.00      A    H
ATOM   1543  CT  ACN A 258      38.608  25.444   7.274  1.00  0.00      A    C
ATOM   1544  CZ  ACN A 258      39.599  24.646   6.631  1.00  0.00      A    C
ATOM   1545  NZ  ACN A 258      40.415  24.005   6.079  1.00  0.00      A    N
ATOM   1546  HZ  ACN A 258      37.739  25.241   6.653  1.00  0.00      A    H
ATOM   1547  HZ1 ACN A 258      38.940  26.466   7.112  1.00  0.00      A    H
ATOM   1548  HZ2 ACN A 258      38.430  25.147   8.304  1.00  0.00      A    H
ATOM   1549  CT  ACN A 259      45.453  40.480   6.716  1.00  0.00      A    C
ATOM   1550  CZ  ACN A 259      45.220  40.712   5.307  1.00  0.00      A    C
ATOM   1551  NZ  ACN A 259      45.011  40.871   4.164  1.00  0.00      A    N
ATOM   1552  HZ  ACN A 259      44.600  39.909   7.072  1.00  0.00      A    H
ATOM   1553  HZ1 ACN A 259      45.498  41.442   7.219  1.00  0.00      A    H
ATOM   1554  HZ2 ACN A 259      46.319  39.822   6.702  1.00  0.00      A    H
ATOM   1555  CT  ACN A 260      36.881  24.331  14.472  1.00  0.00      A    C
ATOM   1556  CZ  ACN A 260      37.582  24.589  13.198  1.00  0.00      A    C
ATOM   1557  NZ  ACN A 260      38.122  24.789  12.230  1.00  0.00      A    N
ATOM   1558  HZ  ACN A 260      35.832  24.089  14.323  1.00  0.00      A    H
ATOM   1559  HZ1 ACN A 260      36.888  25.181  15.149  1.00  0.00      A    H
ATOM   1560  HZ2 ACN A 260      37.261  23.457  14.994  1.00  0.00      A    H
ATOM   1561  CT  ACN A 261      36.602  35.856  16.447  1.00  0.00      A    C
ATOM   1562  CZ  ACN A 261      35.443  36.705  16.735  1.00  0.00      A    C
ATOM   1563  NZ  ACN A 261      34.525  37.391  16.944  1.00  0.00      A    N
ATOM   1564  HZ  ACN A 261      36.896  35.434  17.405  1.00  0.00      A    H
ATOM   1565  HZ1 ACN A 261      37.419  36.364  15.940  1.00  0.00      A    H
ATOM   1566  HZ2 ACN A 261      36.306  34.990  15.862  1.00  0.00      A    H
ATOM   1567  CT  ACN A 262       6.119  43.228  48.304  1.00  0.00      A    C
ATOM   1568  CZ  ACN A 262       5.543  42.911  47.031  1.00  0.00      A    C
ATOM   1569  NZ  ACN A 262       5.108  42.612  46.033  1.00  0.00      A    N
ATOM   1570  HZ  ACN A 262       5.444  43.049  49.137  1.00  0.00      A    H
ATOM   1571  HZ1 ACN A 262       6.457  44.251  48.450  1.00  0.00      A    H
ATOM   1572  HZ2 ACN A 262       7.040  42.669  48.451  1.00  0.00      A    H
ATOM   1573  CT  ACN A 263      36.243  13.721  50.034  1.00  0.00      A    C
ATOM   1574  CZ  ACN A 263      35.532  12.496  50.492  1.00  0.00      A    C
ATOM   1575  NZ  ACN A 263      34.998  11.512  50.906  1.00  0.00      A    N
ATOM   1576  HZ  ACN A 263      35.513  14.469  49.736  1.00  0.00      A    H
ATOM   1577  HZ1 ACN A 263      36.956  13.545  49.233  1.00  0.00      A    H
ATOM   1578  HZ2 ACN A 263      36.725  14.072  50.942  1.00  0.00      A    H
ATOM   1579  CT  ACN A 264      10.431  31.553  24.492  1.00  0.00      A    C
ATOM   1580  CZ  ACN A 264      10.932  32.048  23.238  1.00  0.00      A    C
ATOM   1581  NZ  ACN A 264      11.352  32.415  22.258  1.00  0.00      A    N
ATOM   1582  HZ  ACN A 264      10.153  32.378  25.143  1.00  0.00      A    H
ATOM   1583  HZ1 ACN A 264      11.248  30.967  24.905  1.00  0.00      A    H
ATOM   1584  HZ2 ACN A 264       9.675  30.776  24.410  1.00  0.00      A    H
ATOM   1585  CT  ACN A 265      12.642  44.294  17.765  1.00  0.00      A    C
ATOM   1586  CZ  ACN A 265      13.285  45.634  18.028  1.00  0.00      A    C
ATOM   1587  NZ  ACN A 265      13.820  46.669  18.215  1.00  0.00      A    N
ATOM   1588  HZ  ACN A 265      11.844  44.209  17.032  1.00  0.00      A    H
ATOM   1589  HZ1 ACN A 265      12.020  44.084  18.631  1.00  0.00      A    H
ATOM   1590  HZ2 ACN A 265      13.340  43.472  17.629  1.00  0.00      A    H
ATOM   1591  CT  ACN A 266      15.281  38.676  31.258  1.00  0.00      A    C
ATOM   1592  CZ  ACN A 266      14.345  37.511  31.519  1.00  0.00      A    C
ATOM   1593  NZ  ACN A 266      13.587  36.615  31.713  1.00  0.00      A    N
ATOM   1594  HZ  ACN A 266      14.662  39.567  31.195  1.00  0.00      A    H
ATOM   1595  HZ1 ACN A 266      15.695  38.492  30.270  1.00  0.00      A    H
ATOM   1596  HZ2 ACN A 266      16.117  38.750  31.950  1.00  0.00      A    H
ATOM   1597  CT  ACN A 267      16.829  42.532  23.077  1.00  0.00      A    C
ATOM   1598  CZ  ACN A 267      15.461  42.174  23.258  1.00  0.00      A    C
ATOM   1599  NZ  ACN A 267      14.327  41.906  23.353  1.00  0.00      A    N
ATOM   1600  HZ  ACN A 267      17.108  41.946  22.205  1.00  0.00      A    H
ATOM   1601  HZ1 ACN A 267      17.522  42.342  23.893  1.00  0.00      A    H
ATOM   1602  HZ2 ACN A 267      16.951  43.608  22.980  1.00  0.00      A    H
ATOM   1603  CT  ACN A 268       3.964  19.979  35.182  1.00  0.00      A    C
ATOM   1604  CZ  ACN A 268       3.921  18.486  35.054  1.00  0.00      A    C
ATOM   1605  NZ  ACN A 268       3.857  17.348  34.894  1.00  0.00      A    N
ATOM   1606  HZ  ACN A 268       3.797  20.216  36.229  1.00  0.00      A    H
ATOM   1607  HZ1 ACN A 268       3.117  20.465  34.705  1.00  0.00      A    H
ATOM   1608  HZ2 ACN A 268       4.925  20.188  34.719  1.00  0.00      A    H
ATOM   1609  CT  ACN A 269      12.878  30.821  33.155  1.00  0.00      A    C
ATOM   1610  CZ  ACN A 269      13.326  29.432  33.059  1.00  0.00      A    C
ATOM   1611  NZ  ACN A 269      13.609  28.316  33.000  1.00  0.00      A    N
ATOM   1612  HZ  ACN A 269      12.597  30.971  34.194  1.00  0.00      A    H
ATOM   1613  HZ1 ACN A 269      12.035  31.037  32.504  1.00  0.00      A    H
ATOM   1614  HZ2 ACN A 269      13.717  31.487  32.972  1.00  0.00      A    H
ATOM   1615  CT  ACN A 270      22.045  25.006  44.956  1.00  0.00      A    C
ATOM   1616  CZ  ACN A 270      22.844  26.193  45.356  1.00  0.00      A    C
ATOM   1617  NZ  ACN A 270      23.442  27.107  45.658  1.00  0.00      A    N
ATOM   1618  HZ  ACN A 270      21.838  24.476  45.882  1.00  0.00      A    H
ATOM   1619  HZ1 ACN A 270      22.633  24.377  44.291  1.00  0.00      A    H
ATOM   1620  HZ2 ACN A 270      21.101  25.201  44.455  1.00  0.00      A    H
ATOM   1621  CT  ACN A 271      42.643  28.195  20.725  1.00  0.00      A    C
ATOM   1622  CZ  ACN A 271      41.696  28.760  21.720  1.00  0.00      A    C
ATOM   1623  NZ  ACN A 271      40.991  29.228  22.512  1.00  0.00      A    N
ATOM   1624  HZ  ACN A 271      43.647  28.508  21.000  1.00  0.00      A    H
ATOM   1625  HZ1 ACN A 271      42.391  28.625  19.759  1.00  0.00      A    H
ATOM   1626  HZ2 ACN A 271      42.668  27.114  20.831  1.00  0.00      A    H
ATOM   1627  CT  ACN A 272      38.935   1.000  15.676  1.00  0.00      A    C
ATOM   1628  CZ  ACN A 272      40.017   1.403  16.631  1.00  0.00      A    C
ATOM   1629  NZ  ACN A 272      40.819   1.729  17.400  1.00  0.00      A    N
ATOM   1630  HZ  ACN A 272      39.133   1.035  14.607  1.00  0.00      A    H
ATOM   1631  HZ1 ACN A 272      38.114   1.694  15.834  1.00  0.00      A    H
ATOM   1632  HZ2 ACN A 272      38.785  -0.062  15.851  1.00  0.00      A    H
ATOM   1633  CT  ACN A 273      49.900   8.166  19.842  1.00  0.00      A    C
ATOM   1634  CZ  ACN A 273      49.066   7.483  18.832  1.00  0.00      A    C
ATOM   1635  NZ  ACN A 273      48.383   6.986  17.999  1.00  0.00      A    N
ATOM   1636  HZ  ACN A 273      50.398   7.485  20.527  1.00  0.00      A    H
ATOM   1637  HZ1 ACN A 273      49.160   8.664  20.463  1.00  0.00      A    H
ATOM   1638  HZ2 ACN A 273      50.654   8.837  19.438  1.00  0.00      A    H
ATOM   1639  CT  ACN A 274      41.188  24.447  29.147  1.00  0.00      A    C
ATOM   1640  CZ  ACN A 274      42.455  24.361  28.471  1.00  0.00      A    C
ATOM   1641  NZ  ACN A 274      43.447  24.301  27.868  1.00  0.00      A    N
ATOM   1642  HZ  ACN A 274      40.836  25.466  29.285  1.00  0.00      A    H
ATOM   1643  HZ1 ACN A 274      41.440  24.195  30.174  1.00  0.00      A    H
ATOM   1644  HZ2 ACN A 274      40.412  23.780  28.780  1.00  0.00      A    H
ATOM   1645  CT  ACN A 275      41.471  45.201  24.201  1.00  0.00      A    C
ATOM   1646  CZ  ACN A 275      41.094  44.345  25.295  1.00  0.00      A    C
ATOM   1647  NZ  ACN A 275      40.804  43.662  26.212  1.00  0.00      A    N
ATOM   1648  HZ  ACN A 275      41.463  46.215  24.593  1.00  0.00      A    H
ATOM   1649  HZ1 ACN A 275      40.787  45.073  23.366  1.00  0.00      A    H
ATOM   1650  HZ2 ACN A 275      42.473  44.906  23.900  1.00  0.00      A    H
ATOM   1651  CT  ACN A 276      38.028  42.258  46.669  1.00  0.00      A    C
ATOM   1652  CZ  ACN A 276      36.666  42.411  46.190  1.00  0.00      A    C
ATOM   1653  NZ  ACN A 276      35.545  42.633  45.759  1.00  0.00      A    N
ATOM   1654  HZ  ACN A 276      38.198  41.441  47.365  1.00  0.00      A    H
ATOM   1655  HZ1 ACN A 276      38.583  43.134  46.996  1.00  0.00      A    H
ATOM   1656  HZ2 ACN A 276      38.531  42.026  45.733  1.00  0.00      A    H
ATOM   1657  CT  ACN A 277      22.974  34.798  37.823  1.00  0.00      A    C
ATOM   1658  CZ  ACN A 277      23.055  36.154  38.389  1.00  0.00      A    C
ATOM   1659  NZ  ACN A 277      23.120  37.241  38.819  1.00  0.00      A    N
ATOM   1660  HZ  ACN A 277      23.949  34.318  37.786  1.00  0.00      A    H
ATOM   1661  HZ1 ACN A 277      22.513  34.917  36.846  1.00  0.00      A    H
ATOM   1662  HZ2 ACN A 277      22.323  34.256  38.503  1.00  0.00      A    H
ATOM   1663  CT  ACN A 278      24.642  28.346  26.478  1.00  0.00      A    C
ATOM   1664  CZ  ACN A 278      25.342  29.645  26.346  1.00  0.00      A    C
ATOM   1665  NZ  ACN A 278      25.901  30.674  26.191  1.00  0.00      A    N
ATOM   1666  HZ  ACN A 278      23.722  28.489  27.039  1.00  0.00      A    H
ATOM   1667  HZ1 ACN A 278      25.248  27.582  26.959  1.00  0.00      A    H
ATOM   1668  HZ2 ACN A 278      24.348  28.044  25.477  1.00  0.00      A    H
ATOM   1669  CT  ACN A 279      44.640  33.936  41.812  1.00  0.00      A    C
ATOM   1670  CZ  ACN A 279      45.062  35.276  41.410  1.00  0.00      A    C
ATOM   1671  NZ  ACN A 279      45.320  36.348  41.036  1.00  0.00      A    N
ATOM   1672  HZ  ACN A 279      43.625  33.962  41.425  1.00  0.00      A    H
ATOM   1673  HZ1 ACN A 279      44.758  33.658  42.856  1.00  0.00      A    H
ATOM   1674  HZ2 ACN A 279      45.205  33.186  41.265  1.00  0.00      A    H
ATOM   1675  CT  ACN A 280      49.961  46.497  39.850  1.00  0.00      A    C
ATOM   1676  CZ  ACN A 280      49.580  46.717  41.266  1.00  0.00      A    C
ATOM   1677  NZ  ACN A 280      49.135  46.863  42.327  1.00  0.00      A    N
ATOM   1678  HZ  ACN A 280      49.043  46.399  39.276  1.00  0.00      A    H
ATOM   1679  HZ1 ACN A 280      50.582  45.609  39.761  1.00  0.00      A    H
ATOM   1680  HZ2 ACN A 280      50.522  47.385  39.571  1.00  0.00      A    H
ATOM   1681  CT  ACN A 281      14.091  31.368  49.779  1.00  0.00      A    C
ATOM   1682  CZ  ACN A 281      13.958  32.606  50.493  1.00  0.00      A    C
ATOM   1683  NZ  ACN A 281      13.876  33.599  51.051  1.00  0.00      A    N
ATOM   1684  HZ  ACN A 281      13.530  30.555  50.233  1.00  0.00      A    H
ATOM   1685  HZ1 ACN A 281      15.124  31.039  49.706  1.00  0.00      A    H
ATOM   1686  HZ2 ACN A 281      13.681  31.445  48.775  1.00  0.00      A    H
ATOM   1687  CT  ACN A 282      23.488  15.780  10.290  1.00  0.00      A    C
ATOM   1688  CZ  ACN A 282      22.669  14.639   9.852  1.00  0.00      A    C
ATOM   1689  NZ  ACN A 282      21.949  13.748   9.520  1.00  0.00      A    N
ATOM   1690  HZ  ACN A 282      23.406  15.997  11.352  1.00  0.00      A    H
ATOM   1691  HZ1 ACN A 282      23.171  16.696   9.799  1.00  0.00      A    H
ATOM   1692  HZ2 ACN A 282      24.544  15.590  10.118  1.00  0.00      A    H
ATOM   1693  CT  ACN A 283      16.987  41.684  14.187  1.00  0.00      A    C
ATOM   1694  CZ  ACN A 283      18.232  42.492  14.454  1.00  0.00      A    C
ATOM   1695  NZ  ACN A 283      19.228  43.051  14.586  1.00  0.00      A    N
ATOM   1696  HZ  ACN A 283      16.572  41.434  15.160  1.00  0.00      A    H
ATOM   1697  HZ1 ACN A 283      17.067  40.849  13.495  1.00  0.00      A    H
ATOM   1698  HZ2 ACN A 283      16.295  42.361  13.692  1.00  0.00      A    H
ATOM   1699  CT  ACN A 284      46.457  27.580  37.637  1.00  0.00      A    C
ATOM   1700  CZ  ACN A 284      47.546  26.588  37.372  1.00  0.00      A    C
ATOM   1701  NZ  ACN A 284      48.357  25.773  37.143  1.00  0.00      A    N
ATOM   1702  HZ  ACN A 284      45.684  27.520  36.875  1.00  0.00      A    H
ATOM   1703  HZ1 ACN A 284      46.809  28.608  37.628  1.00  0.00      A    H
ATOM   1704  HZ2 ACN A 284      46.151  27.334  38.651  1.00  0.00      A    H
ATOM   1705  CT  ACN A 285       2.672  33.540  31.854  1.00  0.00      A    C
ATOM   1706  CZ  ACN A 285       2.796  32.536  32.912  1.00  0.00      A    C
ATOM   1707  NZ  ACN A 285       2.807  31.801  33.766  1.00  0.00      A    N
ATOM   1708  HZ  ACN A 285       1.635  33.591  31.529  1.00  0.00      A    H
ATOM   1709  HZ1 ACN A 285       3.193  33.259  30.943  1.00  0.00      A    H
ATOM   1710  HZ2 ACN A 285       2.995  34.476  32.303  1.00  0.00      A    H
ATOM   1711  CT  ACN A 286      12.457  47.734  25.197  1.00  0.00      A    C
ATOM   1712  CZ  ACN A 286      12.770  46.927  26.409  1.00  0.00      A    C
ATOM   1713  NZ  ACN A 286      12.993  46.291  27.360  1.00  0.00      A    N
ATOM   1714  HZ  ACN A 286      12.127  48.648  25.684  1.00  0.00      A    H
ATOM   1715  HZ1 ACN A 286      11.566  47.365  24.695  1.00  0.00      A    H
ATOM   1716  HZ2 ACN A 286      13.214  48.003  24.465  1.00  0.00      A    H
ATOM   1717  CT  ACN A 287      12.278  34.758  14.364  1.00  0.00      A    C
ATOM   1718  CZ  ACN A 287      13.252  35.883  14.241  1.00  0.00      A    C
ATOM   1719  NZ  ACN A 287      14.021  36.728  14.209  1.00  0.00      A    N
ATOM   1720  HZ  ACN A 287      11.339  35.148  14.748  1.00  0.00      A    H
ATOM   1721  HZ1 ACN A 287      12.754  34.029  15.015  1.00  0.00      A    H
ATOM   1722  HZ2 ACN A 287      12.225  34.247  13.406  1.00  0.00      A    H
ATOM   1723  CT  ACN A 288      30.713  46.601  38.173  1.00  0.00      A    C
ATOM   1724  CZ  ACN A 288      30.148  46.233  36.905  1.00  0.00      A    C
ATOM   1725  NZ  ACN A 288      29.697  45.904  35.881  1.00  0.00      A    N
ATOM   1726  HZ  ACN A 288      30.936  47.664  38.155  1.00  0.00      A    H
ATOM   1727  HZ1 ACN A 288      31.580  45.986  38.400  1.00  0.00      A    H
ATOM   1728  HZ2 ACN A 288      29.943  46.339  38.895  1.00  0.00      A    H
ATOM   1729  CT  ACN A 289      29.565  15.261  20.366  1.00  0.00      A    C
ATOM   1730  CZ  ACN A 289      31.021  15.430  20.499  1.00  0.00      A    C
ATOM   1731  NZ  ACN A 289      32.173  15.483  20.647  1.00  0.00      A    N
ATOM   1732  HZ  ACN A 289      29.055  16.189  20.610  1.00  0.00      A    H
ATOM   1733  HZ1 ACN A 289      29.394  14.389  20.993  1.00  0.00      A    H
ATOM   1734  HZ2 ACN A 289      29.256  14.989  19.361  1.00  0.00      A    H
ATOM   1735  CT  ACN A 290      41.100   3.892  20.797  1.00  0.00      A    C
ATOM   1736  CZ  ACN A 290      41.754   5.217  20.816  1.00  0.00      A    C
ATOM   1737  NZ  ACN A 290      42.363   6.193  20.865  1.00  0.00      A    N
ATOM   1738  HZ  ACN A 290      41.875   3.150  20.625  1.00  0.00      A    H
ATOM   1739  HZ1 ACN A 290      40.277   3.669  20.124  1.00  0.00      A    H
ATOM   1740  HZ2 ACN A 290      40.700   3.706  21.791  1.00  0.00      A    H
ATOM   1741  CT  ACN A 291      13.700  40.942  19.543  1.00  0.00      A    C
ATOM   1742  CZ  ACN A 291      13.279  39.773  20.323  1.00  0.00      A    C
ATOM   1743  NZ  ACN A 291      12.959  38.917  20.993  1.00  0.00      A    N
ATOM   1744  HZ  ACN A 291      14.164  41.567  20.302  1.00  0.00      A    H
ATOM   1745  HZ1 ACN A 291      12.795  41.242  19.021  1.00  0.00      A    H
ATOM   1746  HZ2 ACN A 291      14.475  40.632  18.847  1.00  0.00      A    H
ATOM   1747  CT  ACN A 292      33.704   8.629  48.812  1.00  0.00      A    C
ATOM   1748  CZ  ACN A 292      33.066   9.899  48.636  1.00  0.00      A    C
ATOM   1749  NZ  ACN A 292      32.522  10.868  48.446  1.00  0.00      A    N
ATOM   1750  HZ  ACN A 292      34.449   8.326  48.081  1.00  0.00      A    H
ATOM   1751  HZ1 ACN A 292      33.010   7.796  48.884  1.00  0.00      A    H
ATOM   1752  HZ2 ACN A 292      34.239   8.723  49.753  1.00  0.00      A    H
ATOM   1753  CT  ACN A 293      10.196  12.545  37.357  1.00  0.00      A    C
ATOM   1754  CZ  ACN A 293      11.558  12.216  36.888  1.00  0.00      A    C
ATOM   1755  NZ  ACN A 293      12.634  11.930  36.611  1.00  0.00      A    N
ATOM   1756  HZ  ACN A 293       9.473  11.773  37.107  1.00  0.00      A    H
ATOM   1757  HZ1 ACN A 293       9.955  13.528  36.960  1.00  0.00      A    H
ATOM   1758  HZ2 ACN A 293      10.244  12.672  38.436  1.00  0.00      A    H
ATOM   1759  CT  ACN A 294      26.758   6.836  35.472  1.00  0.00      A    C
ATOM   1760  CZ  ACN A 294      25.682   7.558  36.158  1.00  0.00      A    C
ATOM   1761  NZ  ACN A 294      24.833   8.136  36.712  1.00  0.00      A    N
ATOM   1762  HZ  ACN A 294      26.422   5.942  34.953  1.00  0.00      A    H
ATOM   1763  HZ1 ACN A 294      27.434   6.491  36.250  1.00  0.00      A    H
ATOM   1764  HZ2 ACN A 294      27.226   7.539  34.787  1.00  0.00      A    H
ATOM   1765  CT  ACN A 295      17.594   8.994   8.027  1.00  0.00      A    C
ATOM   1766  CZ  ACN A 295      18.585   8.105   8.630  1.00  0.00      A    C
ATOM   1767  NZ  ACN A 295      19.356   7.438   9.149  1.00  0.00      A    N
ATOM   1768  HZ  ACN A 295      17.504   8.758   6.969  1.00  0.00      A    H
ATOM   1769  HZ1 ACN A 295      17.923  10.023   8.139  1.00  0.00      A    H
ATOM   1770  HZ2 ACN A 295      16.731   8.717   8.626  1.00  0.00      A    H
ATOM   1771  CT  ACN A 296      13.747  45.224  13.936  1.00  0.00      A    C
ATOM   1772  CZ  ACN A 296      15.147  45.095  14.423  1.00  0.00      A    C
ATOM   1773  NZ  ACN A 296      16.230  45.017  14.778  1.00  0.00      A    N
ATOM   1774  HZ  ACN A 296      13.576  46.202  13.494  1.00  0.00      A    H
ATOM   1775  HZ1 ACN A 296      13.048  45.008  14.740  1.00  0.00      A    H
ATOM   1776  HZ2 ACN A 296      13.485  44.441  13.228  1.00  0.00      A    H
ATOM   1777  CT  ACN A 297      49.253  12.744  34.985  1.00  0.00      A    C
ATOM   1778  CZ  ACN A 297      49.732  13.924  35.738  1.00  0.00      A    C
ATOM   1779  NZ  ACN A 297      50.106  14.843  36.337  1.00  0.00      A    N
ATOM   1780  HZ  ACN A 297      49.199  12.962  33.921  1.00  0.00      A    H
ATOM   1781  HZ1 ACN A 297      48.235  12.587  35.332  1.00  0.00      A    H
ATOM   1782  HZ2 ACN A 297      49.791  11.814  35.153  1.00  0.00      A    H
ATOM   1783  CT  ACN A 298       6.707  11.515  32.302  1.00  0.00      A    C
ATOM   1784  CZ  ACN A 298       6.496  12.529  31.282  1.00  0.00      A    C
ATOM   1785  NZ  ACN A 298       6.325  13.345  30.467  1.00  0.00      A    N
ATOM   1786  HZ  ACN A 298       7.404  10.820  31.841  1.00  0.00      A    H
ATOM   1787  HZ1 ACN A 298       5.718  11.155  32.575  1.00  0.00      A    H
ATOM   1788  HZ2 ACN A 298       7.094  11.968  33.211  1.00  0.00      A    H
ATOM   1789  CT  ACN A 299      40.448  34.123   5.431  1.00  0.00      A    C
ATOM   1790  CZ  ACN A 299      41.839  33.630   5.025  1.00  0.00      A    C
ATOM   1791  NZ  ACN A 299      42.888  33.253   4.754  1.00  0.00      A    N
ATOM   1792  HZ  ACN A 299      39.709  33.340   5.284  1.00  0.00      A    H
ATOM   1793  HZ1 ACN A 299      40.197  34.907   4.721  1.00  0.00      A    H
ATOM   1794  HZ2 ACN A 299      40.372  34.498   6.449  1.00  0.00      A    H
ATOM   1795  CT  ACN A 300      17.697   5.948  12.454  1.00  0.00      A    C
ATOM   1796  CZ  ACN A 300      16.259   6.176  12.026  1.00  0.00      A    C
ATOM   1797  NZ  ACN A 300      15.134   6.314  11.707  1.00  0.00      A    N
ATOM   1798  HZ  ACN A 300      17.898   4.880  12.430  1.00  0.00      A    H
ATOM   1799  HZ1 ACN A 300      17.722   6.199  13.512  1.00  0.00      A    H
ATOM   1800  HZ2 ACN A 300      18.449   6.480  11.877  1.00  0.00      A    H
ATOM   1801  CT  ACN A 301      28.475   8.127  14.319  1.00  0.00      A    C
ATOM   1802  CZ  ACN A 301      29.915   8.675  14.230  1.00  0.00      A    C
ATOM   1803  NZ  ACN A 301      30.979   9.108  14.176  1.00  0.00      A    N
ATOM   1804  HZ  ACN A 301      28.314   7.126  13.927  1.00  0.00      A    H
ATOM   1805  HZ1 ACN A 301      27.853   8.847  13.793  1.00  0.00      A    H
ATOM   1806  HZ2 ACN A 301      28.111   8.034  15.339  1.00  0.00      A    H
ATOM   1807  CT  ACN A 302      18.792  41.020  48.248  1.00  0.00      A    C
ATOM   1808  CZ  ACN A 302      18.115  42.354  48.192  1.00  0.00      A    C
ATOM   1809  NZ  ACN A 302      17.511  43.378  48.172  1.00  0.00      A    N
ATOM   1810  HZ  ACN A 302      19.840  41.063  48.536  1.00  0.00      A    H
ATOM   1811  HZ1 ACN A 302      18.622  40.535  47.290  1.00  0.00      A    H
ATOM   1812  HZ2 ACN A 302      18.297  40.504  49.067  1.00  0.00      A    H
ATOM   1813  CT  ACN A 303      27.165   3.636  13.318  1.00  0.00      A    C
ATOM   1814  CZ  ACN A 303      26.450   4.701  14.040  1.00  0.00      A    C
ATOM   1815  NZ  ACN A 303      25.884   5.614  14.490  1.00  0.00      A    N
ATOM   1816  HZ  ACN A 303      28.222   3.863  13.429  1.00  0.00      A    H
ATOM   1817  HZ1 ACN A 303      26.840   3.637  12.281  1.00  0.00      A    H
ATOM   1818  HZ2 ACN A 303      26.828   2.781  13.898  1.00  0.00      A    H
ATOM   1819  CT  ACN A 304      24.878   8.752  13.082  1.00  0.00      A    C
ATOM   1820  CZ  ACN A 304      23.606   9.186  12.456  1.00  0.00      A    C
ATOM   1821  NZ  ACN A 304      22.605   9.530  11.935  1.00  0.00      A    N
ATOM   1822  HZ  ACN A 304      24.664   8.310  14.052  1.00  0.00      A    H
ATOM   1823  HZ1 ACN A 304      25.625   9.541  13.115  1.00  0.00      A    H
ATOM   1824  HZ2 ACN A 304      25.325   7.944  12.509  1.00  0.00      A    H
ATOM   1825  CT  ACN A 305      37.370  12.263  12.522  1.00  0.00      A    C
ATOM   1826  CZ  ACN A 305      36.423  11.108  12.335  1.00  0.00      A    C
ATOM   1827  NZ  ACN A 305      35.740  10.210  12.197  1.00  0.00      A    N
ATOM   1828  HZ  ACN A 305      37.994  12.373  11.639  1.00  0.00      A    H
ATOM   1829  HZ1 ACN A 305      37.933  11.995  13.413  1.00  0.00      A    H
ATOM   1830  HZ2 ACN A 305      36.724  13.135  12.469  1.00  0.00      A    H
ATOM   1831  CT  ACN A 306      37.223  27.799  39.887  1.00  0.00      A    C
ATOM   1832  CZ  ACN A 306      37.381  26.490  40.503  1.00  0.00      A    C
ATOM   1833  NZ  ACN A 306      37.509  25.401  40.909  1.00  0.00      A    N
ATOM   1834  HZ  ACN A 306      36.690  28.461  40.564  1.00  0.00      A    H
ATOM   1835  HZ1 ACN A 306      36.619  27.697  38.989  1.00  0.00      A    H
ATOM   1836  HZ2 ACN A 306      38.171  28.262  39.623  1.00  0.00      A    H
ATOM   1837  CT  ACN A 307      12.176  45.013   2.292  1.00  0.00      A    C
ATOM   1838  CZ  ACN A 307      12.410  46.290   2.972  1.00  0.00      A    C
ATOM   1839  NZ  ACN A 307      12.577  47.381   3.410  1.00  0.00      A    N
ATOM   1840  HZ  ACN A 307      11.322  44.422   2.613  1.00  0.00      A    H
ATOM   1841  HZ1 ACN A 307      12.990  44.318   2.482  1.00  0.00      A    H
ATOM   1842  HZ2 ACN A 307      12.163  45.099   1.208  1.00  0.00      A    H
ATOM   1843  CT  ACN A 308      31.856  42.959  44.730  1.00  0.00      A    C
ATOM   1844  CZ  ACN A 308      30.681  43.698  44.248  1.00  0.00      A    C
ATOM   1845  NZ  ACN A 308      29.763  44.315  43.930  1.00  0.00      A    N
ATOM   1846  HZ  ACN A 308      31.584  42.329  45.573  1.00  0.00      A    H
ATOM   1847  HZ1 ACN A 308      32.533  43.706  45.136  1.00  0.00      A    H
ATOM   1848  HZ2 ACN A 308      32.154  42.381  43.859  1.00  0.00      A    H
ATOM   1849  CT  ACN A 309      32.396  22.666   7.232  1.00  0.00      A    C
ATOM   1850  CZ  ACN A 309      33.498  23.482   6.892  1.00  0.00      A    C
ATOM   1851  NZ  ACN A 309      34.398  24.120   6.680  1.00  0.00      A    N
ATOM   1852  HZ  ACN A 309      31.792  23.074   8.038  1.00  0.00      A    H
ATOM   1853  HZ1 ACN A 309      32.761  21.724   7.635  1.00  0.00      A    H
ATOM   1854  HZ2 ACN A 309      31.739  22.506   6.381  1.00  0.00      A    H
ATOM   1855  CT  ACN A 310      47.604  46.237  30.523  1.00  0.00      A    C
ATOM   1856  CZ  ACN A 310      48.528  45.274  31.186  1.00  0.00      A    C
ATOM   1857  NZ  ACN A 310      49.245  44.520  31.637  1.00  0.00      A    N
ATOM   1858  HZ  ACN A 310      46.595  45.864  30.675  1.00  0.00      A    H
ATOM   1859  HZ1 ACN A 310      47.886  46.149  29.477  1.00  0.00      A    H
ATOM   1860  HZ2 ACN A 310      47.714  47.266  30.858  1.00  0.00      A    H
ATOM   1861  CT  ACN A 311       3.350   4.440  44.461  1.00  0.00      A    C
ATOM   1862  CZ  ACN A 311       2.572   3.473  45.300  1.00  0.00      A    C
ATOM   1863  NZ  ACN A 311       1.950   2.731  45.836  1.00  0.00      A    N
ATOM   1864  HZ  ACN A 311       4.295   4.487  44.996  1.00  0.00      A    H
ATOM   1865  HZ1 ACN A 311       2.981   5.462  44.500  1.00  0.00      A    H
ATOM   1866  HZ2 ACN A 311       3.474   4.109  43.433  1.00  0.00      A    H
ATOM   1867  CT  ACN A 312      50.133   6.588  35.548  1.00  0.00      A    C
ATOM   1868  CZ  ACN A 312      50.135   7.959  35.195  1.00  0.00      A    C
ATOM   1869  NZ  ACN A 312      50.178   9.078  34.903  1.00  0.00      A    N
ATOM   1870  HZ  ACN A 312      50.944   6.433  36.256  1.00  0.00      A    H
ATOM   1871  HZ1 ACN A 312      50.421   5.946  34.719  1.00  0.00      A    H
ATOM   1872  HZ2 ACN A 312      49.201   6.251  35.993  1.00  0.00      A    H
ATOM   1873  CT  ACN A 313       1.498  44.436  46.909  1.00  0.00      A    C
ATOM   1874  CZ  ACN A 313       0.662  43.197  46.582  1.00  0.00      A    C
ATOM   1875  NZ  ACN A 313       0.061  42.228  46.302  1.00  0.00      A    N
ATOM   1876  HZ  ACN A 313       2.218  44.261  47.704  1.00  0.00      A    H
ATOM   1877  HZ1 ACN A 313       0.838  45.131  47.422  1.00  0.00      A    H
ATOM   1878  HZ2 ACN A 313       1.988  44.812  46.014  1.00  0.00      A    H
ATOM   1879  CT  ACN A 314      14.181  19.776  23.505  1.00  0.00      A    C
ATOM   1880  CZ  ACN A 314      14.286  21.179  23.976  1.00  0.00      A    C
ATOM   1881  NZ  ACN A 314      14.427  22.298  24.327  1.00  0.00      A    N
ATOM   1882  HZ  ACN A 314      13.147  19.444  23.536  1.00  0.00      A    H
ATOM   1883  HZ1 ACN A 314      14.794  19.082  24.075  1.00  0.00      A    H
ATOM   1884  HZ2 ACN A 314      14.504  19.741  22.468  1.00  0.00      A    H
ATOM   1885  CT  ACN A 315      41.319   9.487   5.088  1.00  0.00      A    C
ATOM   1886  CZ  ACN A 315      41.920   9.365   6.409  1.00  0.00      A    C
ATOM   1887  NZ  ACN A 315      42.458   9.249   7.438  1.00  0.00      A    N
ATOM   1888  HZ  ACN A 315      41.381  10.475   4.639  1.00  0.00      A    H
ATOM   1889  HZ1 ACN A 315      40.270   9.220   5.182  1.00  0.00      A    H
ATOM   1890  HZ2 ACN A 315      41.896   8.889   4.386  1.00  0.00      A    H
ATOM   1891  CT  ACN A 316      34.507  43.963   0.571  1.00  0.00      A    C
ATOM   1892  CZ  ACN A 316      35.034  45.213   0.060  1.00  0.00      A    C
ATOM   1893  NZ  ACN A 316      35.437  46.216  -0.334  1.00  0.00      A    N
ATOM   1894  HZ  ACN A 316      34.231  44.050   1.619  1.00  0.00      A    H
ATOM   1895  HZ1 ACN A 316      35.202  43.138   0.443  1.00  0.00      A    H
ATOM   1896  HZ2 ACN A 316      33.617  43.692   0.009  1.00  0.00      A    H
ATOM   1897  CT  ACN A 317      45.012  38.449  51.403  1.00  0.00      A    C
ATOM   1898  CZ  ACN A 317      45.037  39.387  50.292  1.00  0.00      A    C
ATOM   1899  NZ  ACN A 317      44.979  40.181  49.442  1.00  0.00      A    N
ATOM   1900  HZ  ACN A 317      44.913  38.993  52.339  1.00  0.00      A    H
ATOM   1901  HZ1 ACN A 317      45.982  37.959  51.414  1.00  0.00      A    H
ATOM   1902  HZ2 ACN A 317      44.230  37.693  51.389  1.00  0.00      A    H
ATOM   1903  CT  ACN A 318       6.365  23.894  37.216  1.00  0.00      A    C
ATOM   1904  CZ  ACN A 318       7.043  22.770  37.973  1.00  0.00      A    C
ATOM   1905  NZ  ACN A 318       7.574  21.937  38.568  1.00  0.00      A    N
ATOM   1906  HZ  ACN A 318       6.409  23.774  36.137  1.00  0.00      A    H
ATOM   1907  HZ1 ACN A 318       6.895  24.832  37.365  1.00  0.00      A    H
ATOM   1908  HZ2 ACN A 318       5.355  24.064  37.580  1.00  0.00      A    H
ATOM   1909  CT  ACN A 319      20.206  10.998  10.466  1.00  0.00      A    C
ATOM   1910  CZ  ACN A 319      19.694  10.422  11.744  1.00  0.00      A    C
ATOM   1911  NZ  ACN A 319      19.235   9.889  12.676  1.00  0.00      A    N
ATOM   1912  HZ  ACN A 319      21.107  11.582  10.635  1.00  0.00      A    H
ATOM   1913  HZ1 ACN A 319      19.442  11.625  10.014  1.00  0.00      A    H
ATOM   1914  HZ2 ACN A 319      20.495  10.163   9.833  1.00  0.00      A    H
ATOM   1915  CT  ACN A 320      28.874  34.574   0.728  1.00  0.00      A    C
ATOM   1916  CZ  ACN A 320      27.539  34.824   1.234  1.00  0.00      A    C
ATOM   1917  NZ  ACN A 320      26.515  34.965   1.635  1.00  0.00      A    N
ATOM   1918  HZ  ACN A 320      28.793  33.648   0.165  1.00  0.00      A    H
ATOM   1919  HZ1 ACN A 320      29.590  34.487   1.542  1.00  0.00      A    H
ATOM   1920  HZ2 ACN A 320      29.224  35.339   0.040  1.00  0.00      A    H
ATOM   1921  CT  ACN A 321      40.804   1.588  25.560  1.00  0.00      A    C
ATOM   1922  CZ  ACN A 321      41.207   0.201  25.295  1.00  0.00      A    C
ATOM   1923  NZ  ACN A 321      41.501  -0.908  25.133  1.00  0.00      A    N
ATOM   1924  HZ  ACN A 321      40.303   2.046  24.711  1.00  0.00      A    H
ATOM   1925  HZ1 ACN A 321      41.699   2.162  25.790  1.00  0.00      A    H
ATOM   1926  HZ2 ACN A 321      40.094   1.516  26.380  1.00  0.00      A    H
ATOM   1927  CT  ACN A 322       1.771  25.717  35.245  1.00  0.00      A    C
ATOM   1928  CZ  ACN A 322       1.706  26.737  34.220  1.00  0.00      A    C
ATOM   1929  NZ  ACN A 322       1.581  27.563  33.382  1.00  0.00      A    N
ATOM   1930  HZ  ACN A 322       2.815  25.414  35.277  1.00  0.00      A    H
ATOM   1931  HZ1 ACN A 322       1.021  24.994  34.936  1.00  0.00      A    H
ATOM   1932  HZ2 ACN A 322       1.446  26.049  36.228  1.00  0.00      A    H
ATOM   1933  CT  ACN A 323      41.721  40.490   3.431  1.00  0.00      A    C
ATOM   1934  CZ  ACN A 323      40.862  41.684   3.505  1.00  0.00      A    C
ATOM   1935  NZ  ACN A 323      40.159  42.648   3.511  1.00  0.00      A    N
ATOM   1936  HZ  ACN A 323      42.509  40.476   2.683  1.00  0.00      A    H
ATOM   1937  HZ1 ACN A 323      41.151  39.578   3.275  1.00  0.00      A    H
ATOM   1938  HZ2 ACN A 323      42.272  40.422   4.366  1.00  0.00      A    H
ATOM   1939  CT  ACN A 324      44.485  36.256   8.386  1.00  0.00      A    C
ATOM   1940  CZ  ACN A 324      43.352  35.355   8.149  1.00  0.00      A    C
ATOM   1941  NZ  ACN A 324      42.484  34.622   7.913  1.00  0.00      A    N
ATOM   1942  HZ  ACN A 324      44.149  36.869   9.218  1.00  0.00      A    H
ATOM   1943  HZ1 ACN A 324      44.848  36.891   7.582  1.00  0.00      A    H
ATOM   1944  HZ2 ACN A 324      45.265  35.582   8.731  1.00  0.00      A    H
ATOM   1945  CT  ACN A 325       4.948  11.143   6.977  1.00  0.00      A    C
ATOM   1946  CZ  ACN A 325       5.163  12.587   7.290  1.00  0.00      A    C
ATOM   1947  NZ  ACN A 325       5.334  13.688   7.454  1.00  0.00      A    N
ATOM   1948  HZ  ACN A 325       5.421  10.986   6.011  1.00  0.00      A    H
ATOM   1949  HZ1 ACN A 325       3.893  10.891   7.055  1.00  0.00      A    H
ATOM   1950  HZ2 ACN A 325       5.476  10.488   7.665  1.00  0.00      A    H
ATOM   1951  CT  ACN A 326      46.914  11.679  16.736  1.00  0.00      A    C
ATOM   1952  CZ  ACN A 326      46.438  10.673  17.672  1.00  0.00      A    C
ATOM   1953  NZ  ACN A 326      46.055   9.831  18.307  1.00  0.00      A    N
ATOM   1954  HZ  ACN A 326      47.845  12.077  17.130  1.00  0.00      A    H
ATOM   1955  HZ1 ACN A 326      46.172  12.462  16.607  1.00  0.00      A    H
ATOM   1956  HZ2 ACN A 326      47.272  11.265  15.797  1.00  0.00      A    H
ATOM   1957  CT  ACN A 327       2.850  39.990  48.417  1.00  0.00      A    C
ATOM   1958  CZ  ACN A 327       2.825  41.370  48.735  1.00  0.00      A    C
ATOM   1959  NZ  ACN A 327       2.816  42.462  49.053  1.00  0.00      A    N
ATOM   1960  HZ  ACN A 327       3.750  39.730  47.867  1.00  0.00      A    H
ATOM   1961  HZ1 ACN A 327       1.977  39.861  47.782  1.00  0.00      A    H
ATOM   1962  HZ2 ACN A 327       2.877  39.389  49.322  1.00  0.00      A    H
ATOM   1963  CT  ACN A 328      34.242  10.054  31.439  1.00  0.00      A    C
ATOM   1964  CZ  ACN A 328      33.595  10.622  30.309  1.00  0.00      A    C
ATOM   1965  NZ  ACN A 328      33.048  11.092  29.421  1.00  0.00      A    N
ATOM   1966  HZ  ACN A 328      35.320   9.925  31.374  1.00  0.00      A    H
ATOM   1967  HZ1 ACN A 328      33.758   9.091  31.579  1.00  0.00      A    H
ATOM   1968  HZ2 ACN A 328      33.939  10.712  32.250  1.00  0.00      A    H
ATOM   1969  CT  ACN A 329      39.759   7.674  46.525  1.00  0.00      A    C
ATOM   1970  CZ  ACN A 329      39.640   6.558  45.571  1.00  0.00      A    C
ATOM   1971  NZ  ACN A 329      39.585   5.670  44.847  1.00  0.00      A    N
ATOM   1972  HZ  ACN A 329      38.924   7.582  47.215  1.00  0.00      A    H
ATOM   1973  HZ1 ACN A 329      39.786   8.672  46.094  1.00  0.00      A    H
ATOM   1974  HZ2 ACN A 329      40.644   7.471  47.123  1.00  0.00      A    H
ATOM   1975  CT  ACN A 330      30.953  13.515   7.023  1.00  0.00      A    C
ATOM   1976  CZ  ACN A 330      31.692  13.696   8.282  1.00  0.00      A    C
ATOM   1977  NZ  ACN A 330      32.236  13.793   9.297  1.00  0.00      A    N
ATOM   1978  HZ  ACN A 330      31.021  12.515   6.604  1.00  0.00      A    H
ATOM   1979  HZ1 ACN A 330      31.355  14.195   6.276  1.00  0.00      A    H
ATOM   1980  HZ2 ACN A 330      29.958  13.865   7.284  1.00  0.00      A    H
ATOM   1981  CT  ACN A 331       8.209  34.592   8.953  1.00  0.00      A    C
ATOM   1982  CZ  ACN A 331       9.294  35.088   9.877  1.00  0.00      A    C
ATOM   1983  NZ  ACN A 331      10.083  35.429  10.675  1.00  0.00      A    N
ATOM   1984  HZ  ACN A 331       7.293  35.082   9.273  1.00  0.00      A    H
ATOM   1985  HZ1 ACN A 331       8.109  33.510   8.998  1.00  0.00      A    H
ATOM   1986  HZ2 ACN A 331       8.208  34.890   7.908  1.00  0.00      A    H
ATOM   1987  CT  ACN A 332      13.524  22.168  49.877  1.00  0.00      A    C
ATOM   1988  CZ  ACN A 332      12.202  22.242  49.226  1.00  0.00      A    C
ATOM   1989  NZ  ACN A 332      11.201  22.281  48.672  1.00  0.00      A    N
ATOM   1990  HZ  ACN A 332      13.606  21.089  49.979  1.00  0.00      A    H
ATOM   1991  HZ1 ACN A 332      13.565  22.613  50.868  1.00  0.00      A    H
ATOM   1992  HZ2 ACN A 332      14.336  22.532  49.252  1.00  0.00      A    H
ATOM   1993  CT  ACN A 333      49.603  39.448  45.897  1.00  0.00      A    C
ATOM   1994  CZ  ACN A 333      48.518  40.412  45.809  1.00  0.00      A    C
ATOM   1995  NZ  ACN A 333      47.621  41.177  45.793  1.00  0.00      A    N
ATOM   1996  HZ  ACN A 333      50.043  39.515  46.889  1.00  0.00      A    H
ATOM   1997  HZ1 ACN A 333      50.287  39.331  45.061  1.00  0.00      A    H
ATOM   1998  HZ2 ACN A 333      49.121  38.475  45.845  1.00  0.00      A    H
ATOM   1999  CT  ACN A 334      14.497  11.008   7.576  1.00  0.00      A    C
ATOM   2000  CZ  ACN A 334      14.566  12.351   8.206  1.00  0.00      A    C
ATOM   2001  NZ  ACN A 334      14.579  13.372   8.610  1.00  0.00      A    N
ATOM   2002  HZ  ACN A 334      13.692  10.490   8.091  1.00  0.00      A    H
ATOM   2003  HZ1 ACN A 334      15.413  10.439   7.713  1.00  0.00      A    H
ATOM   2004  HZ2 ACN A 334      14.184  11.045   6.536  1.00  0.00      A    H
ATOM   2005  CT  ACN A 335      44.694   1.823  35.671  1.00  0.00      A    C
ATOM   2006  CZ  ACN A 335      45.717   0.937  36.022  1.00  0.00      A    C
ATOM   2007  NZ  ACN A 335      46.580   0.214  36.163  1.00  0.00      A    N
ATOM   2008  HZ  ACN A 335      44.171   2.027  36.602  1.00  0.00      A    H
ATOM   2009  HZ1 ACN A 335      44.058   1.283  34.975  1.00  0.00      A    H
ATOM   2010  HZ2 ACN A 335      45.019   2.819  35.381  1.00  0.00      A    H
ATOM   2011  CT  ACN A 336       2.064  10.332  20.188  1.00  0.00      A    C
ATOM   2012  CZ  ACN A 336       2.490   9.874  21.531  1.00  0.00      A    C
ATOM   2013  NZ  ACN A 336       2.799   9.486  22.589  1.00  0.00      A    N
ATOM   2014  HZ  ACN A 336       1.001  10.534  20.294  1.00  0.00      A    H
ATOM   2015  HZ1 ACN A 336       2.044   9.478  19.516  1.00  0.00      A    H
ATOM   2016  HZ2 ACN A 336       2.646  11.144  19.758  1.00  0.00      A    H
ATOM   2017  CT  ACN A 337      31.687  18.480  29.097  1.00  0.00      A    C
ATOM   2018  CZ  ACN A 337      30.230  18.485  29.425  1.00  0.00      A    C
ATOM   2019  NZ  ACN A 337      29.136  18.506  29.801  1.00  0.00      A    N
ATOM   2020  HZ  ACN A 337      31.779  19.318  28.410  1.00  0.00      A    H
ATOM   2021  HZ1 ACN A 337      32.155  17.644  28.584  1.00  0.00      A    H
ATOM   2022  HZ2 ACN A 337      32.142  18.673  30.065  1.00  0.00      A    H
ATOM   2023  CT  ACN A 338       1.932  47.863  36.717  1.00  0.00      A    C
ATOM   2024  CZ  ACN A 338       1.811  49.241  37.267  1.00  0.00      A    C
ATOM   2025  NZ  ACN A 338       1.705  50.296  37.696  1.00  0.00      A    N
ATOM   2026  HZ  ACN A 338       2.977  47.604  36.865  1.00  0.00      A    H
ATOM   2027  HZ1 ACN A 338       1.596  47.859  35.683  1.00  0.00      A    H
ATOM   2028  HZ2 ACN A 338       1.288  47.250  37.343  1.00  0.00      A    H
ATOM   2029  CT  ACN A 339       7.260  45.775  13.102  1.00  0.00      A    C
ATOM   2030  CZ  ACN A 339       6.235  45.743  14.220  1.00  0.00      A    C
ATOM   2031  NZ  ACN A 339       5.489  45.694  15.111  1.00  0.00      A    N
ATOM   2032  HZ  ACN A 339       6.722  45.927  12.170  1.00  0.00      A    H
ATOM   2033  HZ1 ACN A 339       7.691  44.782  13.201  1.00  0.00      A    H
ATOM   2034  HZ2 ACN A 339       8.064  46.497  13.215  1.00  0.00      A    H
ATOM   2035  CT  ACN A 340       7.618  14.541  20.730  1.00  0.00      A    C
ATOM   2036  CZ  ACN A 340       7.670  13.152  20.539  1.00  0.00      A    C
ATOM   2037  NZ  ACN A 340       7.647  11.964  20.455  1.00  0.00      A    N
ATOM   2038  HZ  ACN A 340       6.743  14.918  20.205  1.00  0.00      A    H
ATOM   2039  HZ1 ACN A 340       8.554  14.959  20.370  1.00  0.00      A    H
ATOM   2040  HZ2 ACN A 340       7.560  14.784  21.788  1.00  0.00      A    H
ATOM   2041  CT  ACN A 341      -0.064  15.878  45.639  1.00  0.00      A    C
ATOM   2042  CZ  ACN A 341       1.028  16.592  46.418  1.00  0.00      A    C
ATOM   2043  NZ  ACN A 341       1.854  17.087  47.037  1.00  0.00      A    N
ATOM   2044  HZ  ACN A 341      -0.309  14.989  46.216  1.00  0.00      A    H
ATOM   2045  HZ1 ACN A 341       0.381  15.716  44.661  1.00  0.00      A    H
ATOM   2046  HZ2 ACN A 341      -0.975  16.467  45.569  1.00  0.00      A    H
ATOM   2047  CT  ACN A 342      28.672  38.748   6.375  1.00  0.00      A    C
ATOM   2048  CZ  ACN A 342      28.603  38.941   7.869  1.00  0.00      A    C
ATOM   2049  NZ  ACN A 342      28.520  39.161   9.007  1.00  0.00      A    N
ATOM   2050  HZ  ACN A 342      29.573  38.258   6.014  1.00  0.00      A    H
ATOM   2051  HZ1 ACN A 342      28.602  39.806   6.136  1.00  0.00      A    H
ATOM   2052  HZ2 ACN A 342      27.820  38.185   6.003  1.00  0.00      A    H
ATOM   2053  CT  ACN A 343      24.672  49.091   0.897  1.00  0.00      A    C
ATOM   2054  CZ  ACN A 343      23.714  48.981   2.013  1.00  0.00      A    C
ATOM   2055  NZ  ACN A 343      22.901  48.863   2.862  1.00  0.00      A    N
ATOM   2056  HZ  ACN A 343      24.343  48.427   0.102  1.00  0.00      A    H
ATOM   2057  HZ1 ACN A 343      25.694  48.858   1.184  1.00  0.00      A    H
ATOM   2058  HZ2 ACN A 343      24.655  50.088   0.466  1.00  0.00      A    H
ATOM   2059  CT  ACN A 344      19.389  11.294  35.495  1.00  0.00      A    C
ATOM   2060  CZ  ACN A 344      18.627  11.204  36.738  1.00  0.00      A    C
ATOM   2061  NZ  ACN A 344      18.066  11.118  37.690  1.00  0.00      A    N
ATOM   2062  HZ  ACN A 344      18.777  11.941  34.872  1.00  0.00      A    H
ATOM   2063  HZ1 ACN A 344      19.493  10.306  35.055  1.00  0.00      A    H
ATOM   2064  HZ2 ACN A 344      20.320  11.797  35.742  1.00  0.00      A    H
ATOM   2065  CT  ACN A 345      10.046  24.713  30.741  1.00  0.00      A    C
ATOM   2066  CZ  ACN A 345      11.058  23.893  31.428  1.00  0.00      A    C
ATOM   2067  NZ  ACN A 345      11.800  23.218  32.015  1.00  0.00      A    N
ATOM   2068  HZ  ACN A 345       9.014  24.370  30.717  1.00  0.00      A    H
ATOM   2069  HZ1 ACN A 345      10.357  24.930  29.723  1.00  0.00      A    H
ATOM   2070  HZ2 ACN A 345      10.032  25.678  31.242  1.00  0.00      A    H
ATOM   2071  CT  ACN A 346      45.606  35.366  48.133  1.00  0.00      A    C
ATOM   2072  CZ  ACN A 346      44.579  36.377  48.249  1.00  0.00      A    C
ATOM   2073  NZ  ACN A 346      43.728  37.164  48.419  1.00  0.00      A    N
ATOM   2074  HZ  ACN A 346      46.387  35.605  48.851  1.00  0.00      A    H
ATOM   2075  HZ1 ACN A 346      46.253  35.290  47.263  1.00  0.00      A    H
ATOM   2076  HZ2 ACN A 346      45.136  34.404  48.318  1.00  0.00      A    H
ATOM   2077  CT  ACN A 347      44.372  14.570   5.769  1.00  0.00      A    C
ATOM   2078  CZ  ACN A 347      43.979  15.634   6.746  1.00  0.00      A    C
ATOM   2079  NZ  ACN A 347      43.601  16.472   7.505  1.00  0.00      A    N
ATOM   2080  HZ  ACN A 347      44.341  13.641   6.334  1.00  0.00      A    H
ATOM   2081  HZ1 ACN A 347      45.376  14.746   5.394  1.00  0.00      A    H
ATOM   2082  HZ2 ACN A 347      43.785  14.491   4.858  1.00  0.00      A    H
ATOM   2083  CT  ACN A 348      45.572  19.456  18.232  1.00  0.00      A    C
ATOM   2084  CZ  ACN A 348      45.607  20.919  18.174  1.00  0.00      A    C
ATOM   2085  NZ  ACN A 348      45.628  22.070  18.166  1.00  0.00      A    N
ATOM   2086  HZ  ACN A 348      45.171  19.014  17.323  1.00  0.00      A    H
ATOM   2087  HZ1 ACN A 348      45.026  19.166  19.126  1.00  0.00      A    H
ATOM   2088  HZ2 ACN A 348      46.560  19.005  18.189  1.00  0.00      A    H
ATOM   2089  CT  ACN A 349       2.936  34.476  47.696  1.00  0.00      A    C
ATOM   2090  CZ  ACN A 349       3.694  35.742  47.945  1.00  0.00      A    C
ATOM   2091  NZ  ACN A 349       4.224  36.755  48.046  1.00  0.00      A    N
ATOM   2092  HZ  ACN A 349       3.591  33.615  47.801  1.00  0.00      A    H
ATOM   2093  HZ1 ACN A 349       2.542  34.487  46.683  1.00  0.00      A    H
ATOM   2094  HZ2 ACN A 349       2.154  34.488  48.450  1.00  0.00      A    H
ATOM   2095  CT  ACN A 350      41.296  16.143  25.208  1.00  0.00      A    C
ATOM   2096  CZ  ACN A 350      42.109  14.976  25.249  1.00  0.00      A    C
ATOM   2097  NZ  ACN A 350      42.773  14.039  25.296  1.00  0.00      A    N
ATOM   2098  HZ  ACN A 350      40.901  16.324  26.204  1.00  0.00      A    H
ATOM   2099  HZ1 ACN A 350      40.498  15.929  24.501  1.00  0.00      A    H
ATOM   2100  HZ2 ACN A 350      41.958  16.927  24.849  1.00  0.00      A    H
ATOM   2101  CT  ACN A 351      36.499  38.118  31.569  1.00  0.00      A    C
ATOM   2102  CZ  ACN A 351      35.459  38.540  30.579  1.00  0.00      A    C
ATOM   2103  NZ  ACN A 351      34.620  38.889  29.831  1.00  0.00      A    N
ATOM   2104  HZ  ACN A 351      36.707  37.064  31.401  1.00  0.00      A    H
ATOM   2105  HZ1 ACN A 351      36.080  38.456  32.513  1.00  0.00      A    H
ATOM   2106  HZ2 ACN A 351      37.368  38.686  31.246  1.00  0.00      A    H
ATOM   2107  CT  ACN A 352      42.295  34.557  50.091  1.00  0.00      A    C
ATOM   2108  CZ  ACN A 352      40.900  34.206  50.382  1.00  0.00      A    C
ATOM   2109  NZ  ACN A 352      39.821  33.838  50.534  1.00  0.00      A    N
ATOM   2110  HZ  ACN A 352      42.286  35.488  49.530  1.00  0.00      A    H
ATOM   2111  HZ1 ACN A 352      42.796  33.726  49.600  1.00  0.00      A    H
ATOM   2112  HZ2 ACN A 352      42.714  34.808  51.062  1.00  0.00      A    H
ATOM   2113  CT  ACN A 353      27.562  39.447   0.842  1.00  0.00      A    C
ATOM   2114  CZ  ACN A 353      27.135  38.786   2.049  1.00  0.00      A    C
ATOM   2115  NZ  ACN A 353      26.812  38.276   3.087  1.00  0.00      A    N
ATOM   2116  HZ  ACN A 353      26.690  39.686   0.239  1.00  0.00      A    H
ATOM   2117  HZ1 ACN A 353      28.172  38.736   0.290  1.00  0.00      A    H
ATOM   2118  HZ2 ACN A 353      28.126  40.347   1.071  1.00  0.00      A    H
ATOM   2119  CT  ACN A 354      20.642  38.497  30.001  1.00  0.00      A    C
ATOM   2120  CZ  ACN A 354      20.033  39.796  30.247  1.00  0.00      A    C
ATOM   2121  NZ  ACN A 354      19.525  40.800  30.352  1.00  0.00      A    N
ATOM   2122  HZ  ACN A 354      20.497  37.933  30.919  1.00  0.00      A    H
ATOM   2123  HZ1 ACN A 354      21.702  38.650  29.815  1.00  0.00      A    H
ATOM   2124  HZ2 ACN A 354      20.116  38.071  29.151  1.00  0.00      A    H
ATOM   2125  CT  ACN A 355      47.553  49.823  19.041  1.00  0.00      A    C
ATOM   2126  CZ  ACN A 355      46.338  49.411  19.738  1.00  0.00      A    C
ATOM   2127  NZ  ACN A 355      45.405  49.079  20.359  1.00  0.00      A    N
ATOM   2128  HZ  ACN A 355      47.773  50.818  19.419  1.00  0.00      A    H
ATOM   2129  HZ1 ACN A 355      47.357  49.885  17.974  1.00  0.00      A    H
ATOM   2130  HZ2 ACN A 355      48.382  49.131  19.167  1.00  0.00      A    H
ATOM   2131  CT  ACN A 356       6.836  24.490   8.915  1.00  0.00      A    C
ATOM   2132  CZ  ACN A 356       5.441  24.266   8.571  1.00  0.00      A    C
ATOM   2133  NZ  ACN A 356       4.304  24.066   8.369  1.00  0.00      A    N
ATOM   2134  HZ  ACN A 356       6.970  25.546   8.692  1.00  0.00      A    H
ATOM   2135  HZ1 ACN A 356       7.447  23.760   8.391  1.00  0.00      A    H
ATOM   2136  HZ2 ACN A 356       7.125  24.390   9.958  1.00  0.00      A    H
ATOM   2137  CT  ACN A 357       7.425  49.793  31.074  1.00  0.00      A    C
ATOM   2138  CZ  ACN A 357       6.800  49.868  29.687  1.00  0.00      A    C
ATOM   2139  NZ  ACN A 357       6.343  49.853  28.655  1.00  0.00      A    N
ATOM   2140  HZ  ACN A 357       7.614  50.746  31.560  1.00  0.00      A    H
ATOM   2141  HZ1 ACN A 357       8.312  49.175  30.957  1.00  0.00      A    H
ATOM   2142  HZ2 ACN A 357       6.687  49.422  31.780  1.00  0.00      A    H
ATOM   2143  CT  ACN A 358      11.775   9.949  29.970  1.00  0.00      A    C
ATOM   2144  CZ  ACN A 358      11.164  10.063  28.643  1.00  0.00      A    C
ATOM   2145  NZ  ACN A 358      10.670  10.213  27.611  1.00  0.00      A    N
ATOM   2146  HZ  ACN A 358      12.607  10.646  30.030  1.00  0.00      A    H
ATOM   2147  HZ1 ACN A 358      12.143   8.928  29.910  1.00  0.00      A    H
ATOM   2148  HZ2 ACN A 358      10.985  10.193  30.676  1.00  0.00      A    H
ATOM   2149  CT  ACN A 359       5.072  20.944   7.401  1.00  0.00      A    C
ATOM   2150  CZ  ACN A 359       5.474  19.547   7.218  1.00  0.00      A    C
ATOM   2151  NZ  ACN A 359       5.711  18.435   7.094  1.00  0.00      A    N
ATOM   2152  HZ  ACN A 359       4.710  21.441   6.505  1.00  0.00      A    H
ATOM   2153  HZ1 ACN A 359       5.922  21.384   7.916  1.00  0.00      A    H
ATOM   2154  HZ2 ACN A 359       4.263  20.908   8.126  1.00  0.00      A    H
ATOM   2155  CT  ACN A 360      18.222  25.450   8.455  1.00  0.00      A    C
ATOM   2156  CZ  ACN A 360      17.257  24.394   8.014  1.00  0.00      A    C
ATOM   2157  NZ  ACN A 360      16.525  23.608   7.726  1.00  0.00      A    N
ATOM   2158  HZ  ACN A 360      18.707  25.726   7.522  1.00  0.00      A    H
ATOM   2159  HZ1 ACN A 360      18.954  24.981   9.108  1.00  0.00      A    H
ATOM   2160  HZ2 ACN A 360      17.600  26.257   8.834  1.00  0.00      A    H
ATOM   2161  CT  ACN A 361      28.921  16.801  40.143  1.00  0.00      A    C
ATOM   2162  CZ  ACN A 361      28.455  17.275  41.380  1.00  0.00      A    C
ATOM   2163  NZ  ACN A 361      28.087  17.698  42.394  1.00  0.00      A    N
ATOM   2164  HZ  ACN A 361      28.093  16.593  39.470  1.00  0.00      A    H
ATOM   2165  HZ1 ACN A 361      29.547  15.930  40.319  1.00  0.00      A    H
ATOM   2166  HZ2 ACN A 361      29.364  17.672  39.666  1.00  0.00      A    H
ATOM   2167  CT  ACN A 362      36.888   9.768  23.647  1.00  0.00      A    C
ATOM   2168  CZ  ACN A 362      36.116  10.200  24.856  1.00  0.00      A    C
ATOM   2169  NZ  ACN A 362      35.518  10.508  25.779  1.00  0.00      A    N
ATOM   2170  HZ  ACN A 362      37.745  10.343  23.307  1.00  0.00      A    H
ATOM   2171  HZ1 ACN A 362      36.185   9.631  22.830  1.00  0.00      A    H
ATOM   2172  HZ2 ACN A 362      37.270   8.754  23.739  1.00  0.00      A    H
ATOM   2173  CT  ACN A 363      45.854  10.012  36.680  1.00  0.00      A    C
ATOM   2174  CZ  ACN A 363      44.631  10.063  35.912  1.00  0.00      A    C
ATOM   2175  NZ  ACN A 363      43.619  10.065  35.358  1.00  0.00      A    N
ATOM   2176  HZ  ACN A 363      46.604  10.415  36.004  1.00  0.00      A    H
ATOM   2177  HZ1 ACN A 363      46.221   9.030  36.966  1.00  0.00      A    H
ATOM   2178  HZ2 ACN A 363      45.810  10.730  37.495  1.00  0.00      A    H
ATOM   2179  CT  ACN A 364       2.496  22.996  32.616  1.00  0.00      A    C
ATOM   2180  CZ  ACN A 364       3.198  22.061  31.750  1.00  0.00      A    C
ATOM   2181  NZ  ACN A 364       3.757  21.323  31.069  1.00  0.00      A    N
ATOM   2182  HZ  ACN A 364       3.194  23.710  33.047  1.00  0.00      A    H
ATOM   2183  HZ1 ACN A 364       1.935  22.507  33.409  1.00  0.00      A    H
ATOM   2184  HZ2 ACN A 364       1.840  23.516  31.922  1.00  0.00      A    H
ATOM   2185  CT  ACN A 365      39.610  30.556  25.158  1.00  0.00      A    C
ATOM   2186  CZ  ACN A 365      38.745  29.381  25.218  1.00  0.00      A    C
ATOM   2187  NZ  ACN A 365      38.006  28.465  25.197  1.00  0.00      A    N
ATOM   2188  HZ  ACN A 365      40.440  30.430  24.467  1.00  0.00      A    H
ATOM   2189  HZ1 ACN A 365      40.074  30.635  26.138  1.00  0.00      A    H
ATOM   2190  HZ2 ACN A 365      38.945  31.336  24.798  1.00  0.00      A    H
ATOM   2191  CT  ACN A 366      35.511   7.876  27.658  1.00  0.00      A    C
ATOM   2192  CZ  ACN A 366      36.857   7.421  27.311  1.00  0.00      A    C
ATOM   2193  NZ  ACN A 366      37.924   7.102  27.050  1.00  0.00      A    N
ATOM   2194  HZ  ACN A 366      35.026   7.003  28.088  1.00  0.00      A    H
ATOM   2195  HZ1 ACN A 366      34.969   8.222  26.782  1.00  0.00      A    H
ATOM   2196  HZ2 ACN A 366      35.569   8.677  28.390  1.00  0.00      A    H
ATOM   2197  CT  ACN A 367      23.719  19.131  36.288  1.00  0.00      A    C
ATOM   2198  CZ  ACN A 367      24.544  19.460  37.509  1.00  0.00      A    C
ATOM   2199  NZ  ACN A 367      25.174  19.727  38.435  1.00  0.00      A    N
ATOM   2200  HZ  ACN A 367      23.359  18.107  36.226  1.00  0.00      A    H
ATOM   2201  HZ1 ACN A 367      24.285  19.284  35.373  1.00  0.00      A    H
ATOM   2202  HZ2 ACN A 367      22.815  19.735  36.292  1.00  0.00      A    H
ATOM   2203  CT  ACN A 368      48.049   3.930  47.417  1.00  0.00      A    C
ATOM   2204  CZ  ACN A 368      48.492   2.669  48.016  1.00  0.00      A    C
ATOM   2205  NZ  ACN A 368      48.843   1.708  48.516  1.00  0.00      A    N
ATOM   2206  HZ  ACN A 368      47.969   4.636  48.240  1.00  0.00      A    H
ATOM   2207  HZ1 ACN A 368      47.035   3.642  47.149  1.00  0.00      A    H
ATOM   2208  HZ2 ACN A 368      48.601   4.349  46.580  1.00  0.00      A    H
ATOM   2209  CT  ACN A 369      13.920   2.852  21.135  1.00  0.00      A    C
ATOM   2210  CZ  ACN A 369      14.665   3.440  19.972  1.00  0.00      A    C
ATOM   2211  NZ  ACN A 369      15.158   3.971  19.098  1.00  0.00      A    N
ATOM   2212  HZ  ACN A 369      14.311   3.267  22.061  1.00  0.00      A    H
ATOM   2213  HZ1 ACN A 369      14.241   1.822  21.004  1.00  0.00      A    H
ATOM   2214  HZ2 ACN A 369      12.856   3.010  20.976  1.00  0.00      A    H
ATOM   2215  CT  ACN A 370      38.836   5.764  18.128  1.00  0.00      A    C
ATOM   2216  CZ  ACN A 370      39.727   6.977  18.319  1.00  0.00      A    C
ATOM   2217  NZ  ACN A 370      40.403   7.936  18.467  1.00  0.00      A    N
ATOM   2218  HZ  ACN A 370      38.810   5.339  19.128  1.00  0.00      A    H
ATOM   2219  HZ1 ACN A 370      39.369   5.171  17.389  1.00  0.00      A    H
ATOM   2220  HZ2 ACN A 370      37.841   6.079  17.825  1.00  0.00      A    H
ATOM   2221  CT  ACN A 371      38.287   7.291  32.759  1.00  0.00      A    C
ATOM   2222  CZ  ACN A 371      37.300   7.424  31.685  1.00  0.00      A    C
ATOM   2223  NZ  ACN A 371      36.519   7.538  30.854  1.00  0.00      A    N
ATOM   2224  HZ  ACN A 371      37.951   7.871  33.615  1.00  0.00      A    H
ATOM   2225  HZ1 ACN A 371      39.248   7.601  32.355  1.00  0.00      A    H
ATOM   2226  HZ2 ACN A 371      38.438   6.257  33.059  1.00  0.00      A    H
ATOM   2227  CT  ACN A 372      47.291  38.305  42.947  1.00  0.00      A    C
ATOM   2228  CZ  ACN A 372      46.802  37.011  43.524  1.00  0.00      A    C
ATOM   2229  NZ  ACN A 372      46.430  36.001  43.991  1.00  0.00      A    N
ATOM   2230  HZ  ACN A 372      48.306  38.164  42.584  1.00  0.00      A    H
ATOM   2231  HZ1 ACN A 372      47.308  39.083  43.705  1.00  0.00      A    H
ATOM   2232  HZ2 ACN A 372      46.509  38.519  42.222  1.00  0.00      A    H
ATOM   2233  CT  ACN A 373      35.717  32.440  31.271  1.00  0.00      A    C
ATOM   2234  CZ  ACN A 373      36.973  33.123  31.607  1.00  0.00      A    C
ATOM   2235  NZ  ACN A 373      37.963  33.654  31.877  1.00  0.00      A    N
ATOM   2236  HZ  ACN A 373      35.718  31.356  31.354  1.00  0.00      A    H
ATOM   2237  HZ1 ACN A 373      35.526  32.492  30.202  1.00  0.00      A    H
ATOM   2238  HZ2 ACN A 373      34.913  32.965  31.781  1.00  0.00      A    H
ATOM   2239  CT  ACN A 374      50.110  34.310  17.204  1.00  0.00      A    C
ATOM   2240  CZ  ACN A 374      50.974  33.722  16.231  1.00  0.00      A    C
ATOM   2241  NZ  ACN A 374      51.629  33.278  15.397  1.00  0.00      A    N
ATOM   2242  HZ  ACN A 374      50.463  35.336  17.264  1.00  0.00      A    H
ATOM   2243  HZ1 ACN A 374      50.142  33.809  18.168  1.00  0.00      A    H
ATOM   2244  HZ2 ACN A 374      49.087  34.327  16.836  1.00  0.00      A    H
ATOM   2245  CT  ACN A 375      50.355  43.571  27.377  1.00  0.00      A    C
ATOM   2246  CZ  ACN A 375      51.256  44.355  26.545  1.00  0.00      A    C
ATOM   2247  NZ  ACN A 375      51.937  44.957  25.819  1.00  0.00      A    N
ATOM   2248  HZ  ACN A 375      50.022  44.238  28.169  1.00  0.00      A    H
ATOM   2249  HZ1 ACN A 375      50.755  42.621  27.721  1.00  0.00      A    H
ATOM   2250  HZ2 ACN A 375      49.533  43.422  26.681  1.00  0.00      A    H
ATOM   2251  CT  ACN A 376      31.718  39.357  16.700  1.00  0.00      A    C
ATOM   2252  CZ  ACN A 376      30.661  40.219  16.032  1.00  0.00      A    C
ATOM   2253  NZ  ACN A 376      29.868  40.949  15.574  1.00  0.00      A    N
ATOM   2254  HZ  ACN A 376      32.255  39.994  17.398  1.00  0.00      A    H
ATOM   2255  HZ1 ACN A 376      32.472  38.996  16.006  1.00  0.00      A    H
ATOM   2256  HZ2 ACN A 376      31.129  38.558  17.144  1.00  0.00      A    H
ATOM   2257  CT  ACN A 377      46.125   4.796  37.741  1.00  0.00      A    C
ATOM   2258  CZ  ACN A 377      45.208   4.859  38.974  1.00  0.00      A    C
ATOM   2259  NZ  ACN A 377      44.455   4.901  39.877  1.00  0.00      A    N
ATOM   2260  HZ  ACN A 377      46.287   5.813  37.393  1.00  0.00      A    H
ATOM   2261  HZ1 ACN A 377      45.603   4.229  36.975  1.00  0.00      A    H
ATOM   2262  HZ2 ACN A 377      47.079   4.287  37.856  1.00  0.00      A    H
ATOM   2263  CT  ACN A 378       6.257  30.799  25.416  1.00  0.00      A    C
ATOM   2264  CZ  ACN A 378       7.209  31.627  26.182  1.00  0.00      A    C
ATOM   2265  NZ  ACN A 378       8.004  32.232  26.731  1.00  0.00      A    N
ATOM   2266  HZ  ACN A 378       6.801  30.207  24.685  1.00  0.00      A    H
ATOM   2267  HZ1 ACN A 378       5.463  31.343  24.911  1.00  0.00      A    H
ATOM   2268  HZ2 ACN A 378       5.825  30.113  26.140  1.00  0.00      A    H
ATOM   2269  CT  ACN A 379      25.271  49.114  16.314  1.00  0.00      A    C
ATOM   2270  CZ  ACN A 379      26.649  49.546  16.307  1.00  0.00      A    C
ATOM   2271  NZ  ACN A 379      27.718  49.893  16.357  1.00  0.00      A    N
ATOM   2272  HZ  ACN A 379      24.800  49.847  15.664  1.00  0.00      A    H
ATOM   2273  HZ1 ACN A 379      24.956  49.161  17.353  1.00  0.00      A    H
ATOM   2274  HZ2 ACN A 379      25.218  48.122  15.874  1.00  0.00      A    H
ATOM   2275  CT  ACN A 380      22.031  14.669  -0.138  1.00  0.00      A    C
ATOM   2276  CZ  ACN A 380      22.944  14.385   1.018  1.00  0.00      A    C
ATOM   2277  NZ  ACN A 380      23.530  14.142   1.961  1.00  0.00      A    N
ATOM   2278  HZ  ACN A 380      21.577  13.786  -0.580  1.00  0.00      A    H
ATOM   2279  HZ1 ACN A 380      22.676  15.243  -0.798  1.00  0.00      A    H
ATOM   2280  HZ2 ACN A 380      21.254  15.373   0.149  1.00  0.00      A    H
ATOM   2281  CT  ACN A 381      31.512   5.136  32.703  1.00  0.00      A    C
ATOM   2282  CZ  ACN A 381      30.172   5.005  32.056  1.00  0.00      A    C
ATOM   2283  NZ  ACN A 381      29.153   4.921  31.628  1.00  0.00      A    N
ATOM   2284  HZ  ACN A 381      31.517   6.150  33.094  1.00  0.00      A    H
ATOM   2285  HZ1 ACN A 381      32.247   5.071  31.905  1.00  0.00      A    H
ATOM   2286  HZ2 ACN A 381      31.685   4.380  33.464  1.00  0.00      A    H
ATOM   2287  CT  ACN A 382      28.525  23.861  28.579  1.00  0.00      A    C
ATOM   2288  CZ  ACN A 382      27.793  25.169  28.587  1.00  0.00      A    C
ATOM   2289  NZ  ACN A 382      27.163  26.155  28.615  1.00  0.00      A    N
ATOM   2290  HZ  ACN A 382      29.221  23.904  29.413  1.00  0.00      A    H
ATOM   2291  HZ1 ACN A 382      29.069  23.683  27.655  1.00  0.00      A    H
ATOM   2292  HZ2 ACN A 382      27.865  23.013  28.743  1.00  0.00      A    H
ATOM   2293  CT  ACN A 383       4.802  45.461  36.796  1.00  0.00      A    C
ATOM   2294  CZ  ACN A 383       5.182  46.229  37.956  1.00  0.00      A    C
ATOM   2295  NZ  ACN A 383       5.437  46.911  38.860  1.00  0.00      A    N
ATOM   2296  HZ  ACN A 383       4.450  46.087  35.980  1.00  0.00      A    H
ATOM   2297  HZ1 ACN A 383       3.894  44.898  36.994  1.00  0.00      A    H
ATOM   2298  HZ2 ACN A 383       5.625  44.828  36.476  1.00  0.00      A    H
ATOM   2299  CT  ACN A 384      38.433  10.486  18.907  1.00  0.00      A    C
ATOM   2300  CZ  ACN A 384      38.907  10.713  20.295  1.00  0.00      A    C
ATOM   2301  NZ  ACN A 384      39.324  10.901  21.375  1.00  0.00      A    N
ATOM   2302  HZ  ACN A 384      37.821   9.610  18.711  1.00  0.00      A    H
ATOM   2303  HZ1 ACN A 384      39.317  10.436  18.276  1.00  0.00      A    H
ATOM   2304  HZ2 ACN A 384      37.803  11.312  18.586  1.00  0.00      A    H
ATOM   2305  CT  ACN A 385      29.132  34.341  13.425  1.00  0.00      A    C
ATOM   2306  CZ  ACN A 385      29.670  35.470  14.198  1.00  0.00      A    C
ATOM   2307  NZ  ACN A 385      30.181  36.345  14.729  1.00  0.00      A    N
ATOM   2308  HZ  ACN A 385      28.053  34.468  13.400  1.00  0.00      A    H
ATOM   2309  HZ1 ACN A 385      29.337  33.501  14.084  1.00  0.00      A    H
ATOM   2310  HZ2 ACN A 385      29.646  34.164  12.483  1.00  0.00      A    H
ATOM   2311  CT  ACN A 386      47.979  34.124   8.504  1.00  0.00      A    C
ATOM   2312  CZ  ACN A 386      47.970  35.559   8.259  1.00  0.00      A    C
ATOM   2313  NZ  ACN A 386      47.864  36.675   8.022  1.00  0.00      A    N
ATOM   2314  HZ  ACN A 386      46.976  33.792   8.251  1.00  0.00      A    H
ATOM   2315  HZ1 ACN A 386      48.107  33.823   9.541  1.00  0.00      A    H
ATOM   2316  HZ2 ACN A 386      48.611  33.638   7.766  1.00  0.00      A    H
ATOM   2317  CT  ACN A 387       9.231  13.479  28.691  1.00  0.00      A    C
ATOM   2318  CZ  ACN A 387       9.274  13.629  27.206  1.00  0.00      A    C
ATOM   2319  NZ  ACN A 387       9.336  13.784  26.055  1.00  0.00      A    N
ATOM   2320  HZ  ACN A 387       8.211  13.241  28.981  1.00  0.00      A    H
ATOM   2321  HZ1 ACN A 387       9.572  14.377  29.199  1.00  0.00      A    H
ATOM   2322  HZ2 ACN A 387       9.962  12.725  28.973  1.00  0.00      A    H
ATOM   2323  CT  ACN A 388       1.130  12.747   8.946  1.00  0.00      A    C
ATOM   2324  CZ  ACN A 388       0.258  11.576   8.728  1.00  0.00      A    C
ATOM   2325  NZ  ACN A 388      -0.423  10.678   8.533  1.00  0.00      A    N
ATOM   2326  HZ  ACN A 388       1.578  12.595   9.924  1.00  0.00      A    H
ATOM   2327  HZ1 ACN A 388       0.478  13.617   8.962  1.00  0.00      A    H
ATOM   2328  HZ2 ACN A 388       1.884  13.023   8.213  1.00  0.00      A    H
ATOM   2329  CT  ACN A 389      17.354  31.765  17.732  1.00  0.00      A    C
ATOM   2330  CZ  ACN A 389      16.692  32.031  16.395  1.00  0.00      A    C
ATOM   2331  NZ  ACN A 389      16.252  32.084  15.291  1.00  0.00      A    N
ATOM   2332  HZ  ACN A 389      18.422  31.614  17.592  1.00  0.00      A    H
ATOM   2333  HZ1 ACN A 389      17.137  30.768  18.107  1.00  0.00      A    H
ATOM   2334  HZ2 ACN A 389      17.055  32.479  18.495  1.00  0.00      A    H
ATOM   2335  CT  ACN A 390      33.101  40.982  20.856  1.00  0.00      A    C
ATOM   2336  CZ  ACN A 390      34.432  40.410  20.553  1.00  0.00      A    C
ATOM   2337  NZ  ACN A 390      35.479  39.942  20.325  1.00  0.00      A    N
ATOM   2338  HZ  ACN A 390      32.544  40.382  21.570  1.00  0.00      A    H
ATOM   2339  HZ1 ACN A 390      32.647  41.039  19.870  1.00  0.00      A    H
ATOM   2340  HZ2 ACN A 390      33.256  41.967  21.289  1.00  0.00      A    H
ATOM   2341  CT  ACN A 391      41.917  45.255   3.250  1.00  0.00      A    C
ATOM   2342  CZ  ACN A 391      42.021  46.423   4.156  1.00  0.00      A    C
ATOM   2343  NZ  ACN A 391      42.176  47.360   4.815  1.00  0.00      A    N
ATOM   2344  HZ  ACN A 391      41.997  44.343   3.837  1.00  0.00      A    H
ATOM   2345  HZ1 ACN A 391      42.709  45.186   2.508  1.00  0.00      A    H
ATOM   2346  HZ2 ACN A 391      40.934  45.165   2.796  1.00  0.00      A    H
ATOM   2347  CT  ACN A 392      48.169  13.006  45.914  1.00  0.00      A    C
ATOM   2348  CZ  ACN A 392      48.610  11.789  45.162  1.00  0.00      A    C
ATOM   2349  NZ  ACN A 392      48.892  10.815  44.623  1.00  0.00      A    N
ATOM   2350  HZ  ACN A 392      48.408  13.862  45.288  1.00  0.00      A    H
ATOM   2351  HZ1 ACN A 392      48.755  13.178  46.813  1.00  0.00      A    H
ATOM   2352  HZ2 ACN A 392      47.144  12.845  46.239  1.00  0.00      A    H
ATOM   2353  CT  ACN A 393       5.812  17.840  15.206  1.00  0.00      A    C
ATOM   2354  CZ  ACN A 393       5.167  17.928  13.877  1.00  0.00      A    C
ATOM   2355  NZ  ACN A 393       4.668  17.991  12.854  1.00  0.00      A    N
ATOM   2356  HZ  ACN A 393       5.131  17.670  16.036  1.00  0.00      A    H
ATOM   2357  HZ1 ACN A 393       6.328  18.764  15.455  1.00  0.00      A    H
ATOM   2358  HZ2 ACN A 393       6.589  17.083  15.142  1.00  0.00      A    H
ATOM   2359  CT  ACN A 394      45.953  18.167  31.785  1.00  0.00      A    C
ATOM   2360  CZ  ACN A 394      47.288  18.272  32.404  1.00  0.00      A    C
ATOM   2361  NZ  ACN A 394      48.325  18.340  32.881  1.00  0.00      A    N
ATOM   2362  HZ  ACN A 394      46.057  18.188  30.703  1.00  0.00      A    H
ATOM   2363  HZ1 ACN A 394      45.332  18.971  32.173  1.00  0.00      A    H
ATOM   2364  HZ2 ACN A 394      45.573  17.196  32.091  1.00  0.00      A    H
ATOM   2365  CT  ACN A 395      32.542  29.663  32.554  1.00  0.00      A    C
ATOM   2366  CZ  ACN A 395      33.570  28.669  32.557  1.00  0.00      A    C
ATOM   2367  NZ  ACN A 395      34.397  27.816  32.602  1.00  0.00      A    N
ATOM   2368  HZ  ACN A 395      32.687  30.244  33.461  1.00  0.00      A    H
ATOM   2369  HZ1 ACN A 395      31.590  29.145  32.473  1.00  0.00      A    H
ATOM   2370  HZ2 ACN A 395      32.617  30.312  31.685  1.00  0.00      A    H
ATOM   2371  CT  ACN A 396      11.688  11.983  33.418  1.00  0.00      A    C
ATOM   2372  CZ  ACN A 396      12.665  12.768  32.667  1.00  0.00      A    C
ATOM   2373  NZ  ACN A 396      13.480  13.391  32.120  1.00  0.00      A    N
ATOM   2374  HZ  ACN A 396      12.295  11.138  33.732  1.00  0.00      A    H
ATOM   2375  HZ1 ACN A 396      10.853  11.678  32.793  1.00  0.00      A    H
ATOM   2376  HZ2 ACN A 396      11.315  12.396  34.351  1.00  0.00      A    H
ATOM   2377  CT  ACN A 397      43.127  31.651  47.697  1.00  0.00      A    C
ATOM   2378  CZ  ACN A 397      41.794  31.482  47.186  1.00  0.00      A    C
ATOM   2379  NZ  ACN A 397      40.699  31.300  46.831  1.00  0.00      A    N
ATOM   2380  HZ  ACN A 397      43.137  31.266  48.713  1.00  0.00      A    H
ATOM   2381  HZ1 ACN A 397      43.225  32.733  47.681  1.00  0.00      A    H
ATOM   2382  HZ2 ACN A 397      43.741  31.158  46.947  1.00  0.00      A    H
ATOM   2383  CT  ACN A 398      25.728  33.912  40.636  1.00  0.00      A    C
ATOM   2384  CZ  ACN A 398      24.543  33.608  41.483  1.00  0.00      A    C
ATOM   2385  NZ  ACN A 398      23.685  33.444  42.256  1.00  0.00      A    N
ATOM   2386  HZ  ACN A 398      25.440  34.288  39.658  1.00  0.00      A    H
ATOM   2387  HZ1 ACN A 398      26.346  33.082  40.303  1.00  0.00      A    H
ATOM   2388  HZ2 ACN A 398      26.434  34.596  41.099  1.00  0.00      A    H
ATOM   2389  CT  ACN A 399       2.384  38.694  36.953  1.00  0.00      A    C
ATOM   2390  CZ  ACN A 399       2.737  39.866  36.149  1.00  0.00      A    C
ATOM   2391  NZ  ACN A 399       2.996  40.737  35.552  1.00  0.00      A    N
ATOM   2392  HZ  ACN A 399       1.297  38.676  36.950  1.00  0.00      A    H
ATOM   2393  HZ1 ACN A 399       2.704  38.852  37.979  1.00  0.00      A    H
ATOM   2394  HZ2 ACN A 399       2.861  37.832  36.493  1.00  0.00      A    H
ATOM   2395  CT  ACN A 400      40.263   6.908   1.321  1.00  0.00      A    C
ATOM   2396  CZ  ACN A 400      41.226   5.820   1.366  1.00  0.00      A    C
ATOM   2397  NZ  ACN A 400      41.973   4.896   1.434  1.00  0.00      A    N
ATOM   2398  HZ  ACN A 400      39.518   6.749   0.546  1.00  0.00      A    H
ATOM   2399  HZ1 ACN A 400      40.871   7.750   1.000  1.00  0.00      A    H
ATOM   2400  HZ2 ACN A 400      39.753   7.186   2.240  1.00  0.00      A    H
ATOM   2401  CT  ACN A 401       3.246  26.179   5.929  1.00  0.00      A    C
ATOM   2402  CZ  ACN A 401       2.442  26.416   4.734  1.00  0.00      A    C
ATOM   2403  NZ  ACN A 401       1.866  26.561   3.760  1.00  0.00      A    N
ATOM   2404  HZ  ACN A 401       2.640  25.787   6.742  1.00  0.00      A    H
ATOM   2405  HZ1 ACN A 401       3.523  27.205   6.154  1.00  0.00      A    H
ATOM   2406  HZ2 ACN A 401       4.070  25.505   5.709  1.00  0.00      A    H
ATOM   2407  CT  ACN A 402      24.603  19.549  45.588  1.00  0.00      A    C
ATOM   2408  CZ  ACN A 402      25.573  20.292  44.854  1.00  0.00      A    C
ATOM   2409  NZ  ACN A 402      26.363  20.882  44.226  1.00  0.00      A    N
ATOM   2410  HZ  ACN A 402      25.036  19.221  46.529  1.00  0.00      A    H
ATOM   2411  HZ1 ACN A 402      24.423  18.634  45.029  1.00  0.00      A    H
ATOM   2412  HZ2 ACN A 402      23.823  20.246  45.883  1.00  0.00      A    H
ATOM   2413  CT  ACN A 403       8.021  17.873   9.409  1.00  0.00      A    C
ATOM   2414  CZ  ACN A 403       7.268  19.089   9.766  1.00  0.00      A    C
ATOM   2415  NZ  ACN A 403       6.701  20.074  10.048  1.00  0.00      A    N
ATOM   2416  HZ  ACN A 403       7.325  17.290   8.811  1.00  0.00      A    H
ATOM   2417  HZ1 ACN A 403       8.310  17.326  10.303  1.00  0.00      A    H
ATOM   2418  HZ2 ACN A 403       8.863  18.111   8.765  1.00  0.00      A    H
ATOM   2419  CT  ACN A 404      37.726  26.124   1.480  1.00  0.00      A    C
ATOM   2420  CZ  ACN A 404      38.322  26.339   0.120  1.00  0.00      A    C
ATOM   2421  NZ  ACN A 404      38.753  26.535  -0.956  1.00  0.00      A    N
ATOM   2422  HZ  ACN A 404      36.661  26.036   1.286  1.00  0.00      A    H
ATOM   2423  HZ1 ACN A 404      37.924  27.064   1.990  1.00  0.00      A    H
ATOM   2424  HZ2 ACN A 404      38.146  25.238   1.950  1.00  0.00      A    H
ATOM   2425  CT  ACN A 405       1.379   5.597  40.121  1.00  0.00      A    C
ATOM   2426  CZ  ACN A 405       1.269   5.250  41.550  1.00  0.00      A    C
ATOM   2427  NZ  ACN A 405       1.040   4.899  42.631  1.00  0.00      A    N
ATOM   2428  HZ  ACN A 405       2.345   6.063  39.940  1.00  0.00      A    H
ATOM   2429  HZ1 ACN A 405       0.558   6.294  39.977  1.00  0.00      A    H
ATOM   2430  HZ2 ACN A 405       1.192   4.782  39.427  1.00  0.00      A    H
ATOM   2431  CT  ACN A 406      35.856   1.240   0.676  1.00  0.00      A    C
ATOM   2432  CZ  ACN A 406      37.097   1.545  -0.104  1.00  0.00      A    C
ATOM   2433  NZ  ACN A 406      37.987   1.890  -0.719  1.00  0.00      A    N
ATOM   2434  HZ  ACN A 406      35.823   0.153   0.675  1.00  0.00      A    H
ATOM   2435  HZ1 ACN A 406      34.966   1.747   0.315  1.00  0.00      A    H
ATOM   2436  HZ2 ACN A 406      35.974   1.470   1.732  1.00  0.00      A    H
ATOM   2437  CT  ACN A 407      46.039  32.404  38.401  1.00  0.00      A    C
ATOM   2438  CZ  ACN A 407      44.982  33.093  37.592  1.00  0.00      A    C
ATOM   2439  NZ  ACN A 407      44.146  33.591  36.960  1.00  0.00      A    N
ATOM   2440  HZ  ACN A 407      46.323  31.551  37.791  1.00  0.00      A    H
ATOM   2441  HZ1 ACN A 407      45.511  31.979  39.250  1.00  0.00      A    H
ATOM   2442  HZ2 ACN A 407      46.834  33.144  38.452  1.00  0.00      A    H
ATOM   2443  CT  ACN A 408      28.694   1.391  23.673  1.00  0.00      A    C
ATOM   2444  CZ  ACN A 408      29.229   0.080  23.334  1.00  0.00      A    C
ATOM   2445  NZ  ACN A 408      29.656  -0.968  23.080  1.00  0.00      A    N
ATOM   2446  HZ  ACN A 408      29.403   1.897  24.323  1.00  0.00      A    H
ATOM   2447  HZ1 ACN A 408      27.757   1.270  24.211  1.00  0.00      A    H
ATOM   2448  HZ2 ACN A 408      28.456   1.892  22.738  1.00  0.00      A    H
ATOM   2449  CT  ACN A 409       8.601   2.950  30.542  1.00  0.00      A    C
ATOM   2450  CZ  ACN A 409       7.283   2.406  30.157  1.00  0.00      A    C
ATOM   2451  NZ  ACN A 409       6.249   2.011  29.876  1.00  0.00      A    N
ATOM   2452  HZ  ACN A 409       9.397   2.870  29.805  1.00  0.00      A    H
ATOM   2453  HZ1 ACN A 409       9.000   2.565  31.477  1.00  0.00      A    H
ATOM   2454  HZ2 ACN A 409       8.572   3.994  30.840  1.00  0.00      A    H
ATOM   2455  CT  ACN A 410      14.646  22.087  46.361  1.00  0.00      A    C
ATOM   2456  CZ  ACN A 410      13.965  23.451  46.470  1.00  0.00      A    C
ATOM   2457  NZ  ACN A 410      13.502  24.513  46.576  1.00  0.00      A    N
ATOM   2458  HZ  ACN A 410      15.694  22.228  46.615  1.00  0.00      A    H
ATOM   2459  HZ1 ACN A 410      14.438  21.626  45.399  1.00  0.00      A    H
ATOM   2460  HZ2 ACN A 410      14.208  21.434  47.111  1.00  0.00      A    H
ATOM   2461  CT  ACN A 411      10.661  21.146   5.971  1.00  0.00      A    C
ATOM   2462  CZ  ACN A 411      10.484  20.692   7.324  1.00  0.00      A    C
ATOM   2463  NZ  ACN A 411      10.355  20.296   8.413  1.00  0.00      A    N
ATOM   2464  HZ  ACN A 411       9.772  20.733   5.501  1.00  0.00      A    H
ATOM   2465  HZ1 ACN A 411      11.558  20.751   5.499  1.00  0.00      A    H
ATOM   2466  HZ2 ACN A 411      10.619  22.231   6.010  1.00  0.00      A    H
ATOM   2467  CT  ACN A 412      12.691  10.283   2.860  1.00  0.00      A    C
ATOM   2468  CZ  ACN A 412      12.173  10.160   1.536  1.00  0.00      A    C
ATOM   2469  NZ  ACN A 412      11.707  10.035   0.470  1.00  0.00      A    N
ATOM   2470  HZ  ACN A 412      13.207  11.236   2.947  1.00  0.00      A    H
ATOM   2471  HZ1 ACN A 412      13.280   9.393   3.066  1.00  0.00      A    H
ATOM   2472  HZ2 ACN A 412      11.906  10.293   3.611  1.00  0.00      A    H
ATOM   2473  CT  ACN A 413      23.465  39.600  40.625  1.00  0.00      A    C
ATOM   2474  CZ  ACN A 413      23.992  40.330  39.376  1.00  0.00      A    C
ATOM   2475  NZ  ACN A 413      24.427  40.864  38.438  1.00  0.00      A    N
ATOM   2476  HZ  ACN A 413      24.112  38.774  40.908  1.00  0.00      A    H
ATOM   2477  HZ1 ACN A 413      22.450  39.241  40.475  1.00  0.00      A    H
ATOM   2478  HZ2 ACN A 413      23.326  40.372  41.378  1.00  0.00      A    H
ATOM   2479  CT  ACN A 414       6.032  28.829   6.444  1.00  0.00      A    C
ATOM   2480  CZ  ACN A 414       6.372  28.614   7.875  1.00  0.00      A    C
ATOM   2481  NZ  ACN A 414       6.716  28.422   9.003  1.00  0.00      A    N
ATOM   2482  HZ  ACN A 414       6.804  29.387   5.920  1.00  0.00      A    H
ATOM   2483  HZ1 ACN A 414       5.048  29.287   6.406  1.00  0.00      A    H
ATOM   2484  HZ2 ACN A 414       5.925  27.939   5.828  1.00  0.00      A    H
ATOM   2485  CT  ACN A 415      30.711  37.043   3.880  1.00  0.00      A    C
ATOM   2486  CZ  ACN A 415      30.656  37.847   2.656  1.00  0.00      A    C
ATOM   2487  NZ  ACN A 415      30.599  38.513   1.723  1.00  0.00      A    N
ATOM   2488  HZ  ACN A 415      31.211  37.626   4.649  1.00  0.00      A    H
ATOM   2489  HZ1 ACN A 415      31.284  36.140   3.687  1.00  0.00      A    H
ATOM   2490  HZ2 ACN A 415      29.728  36.799   4.275  1.00  0.00      A    H
ATOM   2491  CT  ACN A 416      49.539  21.036  12.072  1.00  0.00      A    C
ATOM   2492  CZ  ACN A 416      50.567  21.229  11.036  1.00  0.00      A    C
ATOM   2493  NZ  ACN A 416      51.386  21.387  10.223  1.00  0.00      A    N
ATOM   2494  HZ  ACN A 416      49.956  21.096  13.075  1.00  0.00      A    H
ATOM   2495  HZ1 ACN A 416      49.188  20.027  11.872  1.00  0.00      A    H
ATOM   2496  HZ2 ACN A 416      48.686  21.677  11.868  1.00  0.00      A    H
ATOM   2497  CT  ACN A 417      38.652  40.855   5.657  1.00  0.00      A    C
ATOM   2498  CZ  ACN A 417      38.371  39.982   4.531  1.00  0.00      A    C
ATOM   2499  NZ  ACN A 417      38.078  39.270   3.659  1.00  0.00      A    N
ATOM   2500  HZ  ACN A 417      39.558  40.431   6.082  1.00  0.00      A    H
ATOM   2501  HZ1 ACN A 417      37.853  40.658   6.367  1.00  0.00      A    H
ATOM   2502  HZ2 ACN A 417      38.826  41.918   5.512  1.00  0.00      A    H
ATOM   2503  CT  ACN A 418      32.054  19.556  48.421  1.00  0.00      A    C
ATOM   2504  CZ  ACN A 418      31.853  18.439  49.305  1.00  0.00      A    C
ATOM   2505  NZ  ACN A 418      31.719  17.572  50.039  1.00  0.00      A    N
ATOM   2506  HZ  ACN A 418      32.934  20.143  48.672  1.00  0.00      A    H
ATOM   2507  HZ1 ACN A 418      31.251  20.288  48.415  1.00  0.00      A    H
ATOM   2508  HZ2 ACN A 418      32.100  19.084  47.442  1.00  0.00      A    H
ATOM   2509  CT  ACN A 419      44.334  20.419  35.628  1.00  0.00      A    C
ATOM   2510  CZ  ACN A 419      43.745  19.603  36.689  1.00  0.00      A    C
ATOM   2511  NZ  ACN A 419      43.344  18.919  37.525  1.00  0.00      A    N
ATOM   2512  HZ  ACN A 419      45.421  20.415  35.629  1.00  0.00      A    H
ATOM   2513  HZ1 ACN A 419      44.035  21.429  35.893  1.00  0.00      A    H
ATOM   2514  HZ2 ACN A 419      43.906  20.060  34.696  1.00  0.00      A    H
ATOM   2515  CT  ACN A 420      24.226  12.030  40.349  1.00  0.00      A    C
ATOM   2516  CZ  ACN A 420      23.276  12.661  41.263  1.00  0.00      A    C
ATOM   2517  NZ  ACN A 420      22.528  13.252  41.941  1.00  0.00      A    N
ATOM   2518  HZ  ACN A 420      23.674  11.389  39.666  1.00  0.00      A    H
ATOM   2519  HZ1 ACN A 420      24.968  11.470  40.913  1.00  0.00      A    H
ATOM   2520  HZ2 ACN A 420      24.661  12.815  39.736  1.00  0.00      A    H
ATOM   2521  CT  ACN A 421      20.712  35.154  25.126  1.00  0.00      A    C
ATOM   2522  CZ  ACN A 421      20.844  36.003  26.341  1.00  0.00      A    C
ATOM   2523  NZ  ACN A 421      21.020  36.632  27.297  1.00  0.00      A    N
ATOM   2524  HZ  ACN A 421      20.236  34.240  25.472  1.00  0.00      A    H
ATOM   2525  HZ1 ACN A 421      21.724  35.018  24.752  1.00  0.00      A    H
ATOM   2526  HZ2 ACN A 421      20.087  35.618  24.367  1.00  0.00      A    H
ATOM   2527  CT  ACN A 422      31.317  12.254  23.353  1.00  0.00      A    C
ATOM   2528  CZ  ACN A 422      31.108  13.256  24.388  1.00  0.00      A    C
ATOM   2529  NZ  ACN A 422      30.982  14.055  25.216  1.00  0.00      A    N
ATOM   2530  HZ  ACN A 422      30.417  11.660  23.223  1.00  0.00      A    H
ATOM   2531  HZ1 ACN A 422      32.128  11.658  23.764  1.00  0.00      A    H
ATOM   2532  HZ2 ACN A 422      31.787  12.793  22.534  1.00  0.00      A    H
ATOM   2533  CT  ACN A 423       4.380  29.129   2.945  1.00  0.00      A    C
ATOM   2534  CZ  ACN A 423       3.040  29.595   3.361  1.00  0.00      A    C
ATOM   2535  NZ  ACN A 423       1.986  29.941   3.773  1.00  0.00      A    N
ATOM   2536  HZ  ACN A 423       4.309  28.092   3.261  1.00  0.00      A    H
ATOM   2537  HZ1 ACN A 423       5.145  29.623   3.539  1.00  0.00      A    H
ATOM   2538  HZ2 ACN A 423       4.449  29.267   1.869  1.00  0.00      A    H
ATOM   2539  CT  ACN A 424      25.621  14.204  13.179  1.00  0.00      A    C
ATOM   2540  CZ  ACN A 424      24.994  15.096  14.171  1.00  0.00      A    C
ATOM   2541  NZ  ACN A 424      24.576  15.814  14.945  1.00  0.00      A    N
ATOM   2542  HZ  ACN A 424      26.682  14.403  13.312  1.00  0.00      A    H
ATOM   2543  HZ1 ACN A 424      25.311  14.353  12.148  1.00  0.00      A    H
ATOM   2544  HZ2 ACN A 424      25.532  13.185  13.545  1.00  0.00      A    H
ATOM   2545  CT  ACN A 425      40.908  37.992  30.249  1.00  0.00      A    C
ATOM   2546  CZ  ACN A 425      42.272  38.023  29.824  1.00  0.00      A    C
ATOM   2547  NZ  ACN A 425      43.368  38.104  29.465  1.00  0.00      A    N
ATOM   2548  HZ  ACN A 425      40.938  37.412  31.167  1.00  0.00      A    H
ATOM   2549  HZ1 ACN A 425      40.408  37.427  29.466  1.00  0.00      A    H
ATOM   2550  HZ2 ACN A 425      40.447  38.965  30.397  1.00  0.00      A    H
ATOM   2551  CT  ACN A 426      12.165  22.331  38.734  1.00  0.00      A    C
ATOM   2552  CZ  ACN A 426      12.115  20.855  38.531  1.00  0.00      A    C
ATOM   2553  NZ  ACN A 426      12.109  19.730  38.360  1.00  0.00      A    N
ATOM   2554  HZ  ACN A 426      12.070  22.799  37.758  1.00  0.00      A    H
ATOM   2555  HZ1 ACN A 426      13.030  22.685  39.290  1.00  0.00      A    H
ATOM   2556  HZ2 ACN A 426      11.332  22.569  39.391  1.00  0.00      A    H
ATOM   2557  CT  ACN A 427      14.320   8.392  14.203  1.00  0.00      A    C
ATOM   2558  CZ  ACN A 427      14.531   7.686  15.513  1.00  0.00      A    C
ATOM   2559  NZ  ACN A 427      14.685   7.243  16.582  1.00  0.00      A    N
ATOM   2560  HZ  ACN A 427      13.818   7.744  13.488  1.00  0.00      A    H
ATOM   2561  HZ1 ACN A 427      15.273   8.783  13.855  1.00  0.00      A    H
ATOM   2562  HZ2 ACN A 427      13.744   9.288  14.421  1.00  0.00      A    H
ATOM   2563  CT  ACN A 428      50.366  27.483   6.559  1.00  0.00      A    C
ATOM   2564  CZ  ACN A 428      50.464  26.087   6.134  1.00  0.00      A    C
ATOM   2565  NZ  ACN A 428      50.497  25.010   5.654  1.00  0.00      A    N
ATOM   2566  HZ  ACN A 428      50.694  27.568   7.592  1.00  0.00      A    H
ATOM   2567  HZ1 ACN A 428      49.295  27.668   6.558  1.00  0.00      A    H
ATOM   2568  HZ2 ACN A 428      50.856  28.161   5.865  1.00  0.00      A    H
ATOM   2569  CT  ACN A 429       7.039  43.918  21.723  1.00  0.00      A    C
ATOM   2570  CZ  ACN A 429       7.897  44.222  22.889  1.00  0.00      A    C
ATOM   2571  NZ  ACN A 429       8.589  44.481  23.783  1.00  0.00      A    N
ATOM   2572  HZ  ACN A 429       7.552  43.212  21.076  1.00  0.00      A    H
ATOM   2573  HZ1 ACN A 429       6.952  44.904  21.272  1.00  0.00      A    H
ATOM   2574  HZ2 ACN A 429       6.017  43.619  21.941  1.00  0.00      A    H
ATOM   2575  CT  ACN A 430      25.507  24.142  23.606  1.00  0.00      A    C
ATOM   2576  CZ  ACN A 430      25.530  25.558  23.282  1.00  0.00      A    C
ATOM   2577  NZ  ACN A 430      25.464  26.671  23.040  1.00  0.00      A    N
ATOM   2578  HZ  ACN A 430      26.069  23.941  24.514  1.00  0.00      A    H
ATOM   2579  HZ1 ACN A 430      25.868  23.585  22.745  1.00  0.00      A    H
ATOM   2580  HZ2 ACN A 430      24.479  23.838  23.784  1.00  0.00      A    H
ATOM   2581  CT  ACN A 431      23.423  22.528  15.957  1.00  0.00      A    C
ATOM   2582  CZ  ACN A 431      22.195  21.715  15.701  1.00  0.00      A    C
ATOM   2583  NZ  ACN A 431      21.231  21.101  15.531  1.00  0.00      A    N
ATOM   2584  HZ  ACN A 431      23.879  22.221  16.895  1.00  0.00      A    H
ATOM   2585  HZ1 ACN A 431      23.185  23.581  16.082  1.00  0.00      A    H
ATOM   2586  HZ2 ACN A 431      24.161  22.356  15.177  1.00  0.00      A    H
ATOM   2587  CT  ACN A 432      32.286  35.710  31.957  1.00  0.00      A    C
ATOM   2588  CZ  ACN A 432      33.208  36.413  32.886  1.00  0.00      A    C
ATOM   2589  NZ  ACN A 432      33.902  36.981  33.604  1.00  0.00      A    N
ATOM   2590  HZ  ACN A 432      31.815  36.279  31.160  1.00  0.00      A    H
ATOM   2591  HZ1 ACN A 432      31.508  35.459  32.673  1.00  0.00      A    H
ATOM   2592  HZ2 ACN A 432      32.841  34.866  31.556  1.00  0.00      A    H
ATOM   2593  CT  ACN A 433      26.131  15.683  29.730  1.00  0.00      A    C
ATOM   2594  CZ  ACN A 433      26.554  14.951  28.595  1.00  0.00      A    C
ATOM   2595  NZ  ACN A 433      26.917  14.397  27.636  1.00  0.00      A    N
ATOM   2596  HZ  ACN A 433      25.676  16.658  29.571  1.00  0.00      A    H
ATOM   2597  HZ1 ACN A 433      26.961  15.707  30.431  1.00  0.00      A    H
ATOM   2598  HZ2 ACN A 433      25.473  14.957  30.201  1.00  0.00      A    H
ATOM   2599  CT  ACN A 434      42.602  23.560  16.888  1.00  0.00      A    C
ATOM   2600  CZ  ACN A 434      41.449  23.755  16.041  1.00  0.00      A    C
ATOM   2601  NZ  ACN A 434      40.430  23.832  15.432  1.00  0.00      A    N
ATOM   2602  HZ  ACN A 434      42.995  22.550  16.974  1.00  0.00      A    H
ATOM   2603  HZ1 ACN A 434      42.340  23.850  17.903  1.00  0.00      A    H
ATOM   2604  HZ2 ACN A 434      43.417  24.255  16.699  1.00  0.00      A    H
ATOM   2605  CT  ACN A 435      51.020  10.134  38.086  1.00  0.00      A    C
ATOM   2606  CZ  ACN A 435      50.468  11.447  38.441  1.00  0.00      A    C
ATOM   2607  NZ  ACN A 435      49.971  12.484  38.681  1.00  0.00      A    N
ATOM   2608  HZ  ACN A 435      51.286  10.215  37.035  1.00  0.00      A    H
ATOM   2609  HZ1 ACN A 435      50.181   9.474  38.290  1.00  0.00      A    H
ATOM   2610  HZ2 ACN A 435      51.844   9.745  38.679  1.00  0.00      A    H
ATOM   2611  CT  ACN A 436      50.001  28.202  11.044  1.00  0.00      A    C
ATOM   2612  CZ  ACN A 436      48.689  28.265  11.679  1.00  0.00      A    C
ATOM   2613  NZ  ACN A 436      47.648  28.269  12.220  1.00  0.00      A    N
ATOM   2614  HZ  ACN A 436      50.401  27.333  11.561  1.00  0.00      A    H
ATOM   2615  HZ1 ACN A 436      50.746  28.939  11.331  1.00  0.00      A    H
ATOM   2616  HZ2 ACN A 436      49.943  28.069   9.967  1.00  0.00      A    H
ATOM   2617  CT  ACN A 437      15.429  18.721  29.380  1.00  0.00      A    C
ATOM   2618  CZ  ACN A 437      15.145  18.583  27.929  1.00  0.00      A    C
ATOM   2619  NZ  ACN A 437      14.929  18.543  26.786  1.00  0.00      A    N
ATOM   2620  HZ  ACN A 437      16.380  19.197  29.602  1.00  0.00      A    H
ATOM   2621  HZ1 ACN A 437      15.303  17.717  29.779  1.00  0.00      A    H
ATOM   2622  HZ2 ACN A 437      14.783  19.440  29.878  1.00  0.00      A    H
ATOM   2623  CT  ACN A 438      29.145  25.992   6.887  1.00  0.00      A    C
ATOM   2624  CZ  ACN A 438      29.578  24.999   5.858  1.00  0.00      A    C
ATOM   2625  NZ  ACN A 438      29.923  24.234   5.027  1.00  0.00      A    N
ATOM   2626  HZ  ACN A 438      29.898  25.805   7.648  1.00  0.00      A    H
ATOM   2627  HZ1 ACN A 438      28.148  25.769   7.257  1.00  0.00      A    H
ATOM   2628  HZ2 ACN A 438      29.235  27.008   6.509  1.00  0.00      A    H
ATOM   2629  CT  ACN A 439      28.787  19.435  36.886  1.00  0.00      A    C
ATOM   2630  CZ  ACN A 439      28.673  17.969  36.848  1.00  0.00      A    C
ATOM   2631  NZ  ACN A 439      28.616  16.820  36.845  1.00  0.00      A    N
ATOM   2632  HZ  ACN A 439      28.937  19.644  37.942  1.00  0.00      A    H
ATOM   2633  HZ1 ACN A 439      27.759  19.773  36.784  1.00  0.00      A    H
ATOM   2634  HZ2 ACN A 439      29.535  19.774  36.173  1.00  0.00      A    H
ATOM   2635  CT  ACN A 440      43.041  14.077  21.836  1.00  0.00      A    C
ATOM   2636  CZ  ACN A 440      44.313  13.405  22.076  1.00  0.00      A    C
ATOM   2637  NZ  ACN A 440      45.319  12.884  22.256  1.00  0.00      A    N
ATOM   2638  HZ  ACN A 440      42.717  13.836  20.827  1.00  0.00      A    H
ATOM   2639  HZ1 ACN A 440      43.324  15.124  21.903  1.00  0.00      A    H
ATOM   2640  HZ2 ACN A 440      42.291  13.787  22.567  1.00  0.00      A    H
ATOM   2641  CT  ACN A 441      41.319  29.293  36.859  1.00  0.00      A    C
ATOM   2642  CZ  ACN A 441      42.774  29.148  37.066  1.00  0.00      A    C
ATOM   2643  NZ  ACN A 441      43.891  29.040  37.260  1.00  0.00      A    N
ATOM   2644  HZ  ACN A 441      40.919  28.312  36.614  1.00  0.00      A    H
ATOM   2645  HZ1 ACN A 441      41.381  29.869  35.939  1.00  0.00      A    H
ATOM   2646  HZ2 ACN A 441      40.837  29.860  37.651  1.00  0.00      A    H
ATOM   2647  CT  ACN A 442      27.709  34.993  31.085  1.00  0.00      A    C
ATOM   2648  CZ  ACN A 442      26.282  34.858  31.403  1.00  0.00      A    C
ATOM   2649  NZ  ACN A 442      25.148  34.803  31.630  1.00  0.00      A    N
ATOM   2650  HZ  ACN A 442      28.388  34.805  31.913  1.00  0.00      A    H
ATOM   2651  HZ1 ACN A 442      27.998  35.945  30.646  1.00  0.00      A    H
ATOM   2652  HZ2 ACN A 442      27.852  34.278  30.279  1.00  0.00      A    H
ATOM   2653  CT  ACN A 443      28.258  -0.116  19.914  1.00  0.00      A    C
ATOM   2654  CZ  ACN A 443      27.024   0.580  19.914  1.00  0.00      A    C
ATOM   2655  NZ  ACN A 443      26.017   1.105  19.909  1.00  0.00      A    N
ATOM   2656  HZ  ACN A 443      28.733  -0.181  18.938  1.00  0.00      A    H
ATOM   2657  HZ1 ACN A 443      28.076  -1.125  20.274  1.00  0.00      A    H
ATOM   2658  HZ2 ACN A 443      28.931   0.380  20.608  1.00  0.00      A    H
ATOM   2659  CT  ACN A 444      14.675  37.136  41.039  1.00  0.00      A    C
ATOM   2660  CZ  ACN A 444      14.538  36.900  39.647  1.00  0.00      A    C
ATOM   2661  NZ  ACN A 444      14.436  36.706  38.494  1.00  0.00      A    N
ATOM   2662  HZ  ACN A 444      15.314  38.004  41.179  1.00  0.00      A    H
ATOM   2663  HZ1 ACN A 444      15.282  36.361  41.498  1.00  0.00      A    H
ATOM   2664  HZ2 ACN A 444      13.730  37.248  41.564  1.00  0.00      A    H
ATOM   2665  CT  ACN A 445      13.523  39.655  38.253  1.00  0.00      A    C
ATOM   2666  CZ  ACN A 445      12.916  40.999  38.157  1.00  0.00      A    C
ATOM   2667  NZ  ACN A 445      12.415  42.023  38.100  1.00  0.00      A    N
ATOM   2668  HZ  ACN A 445      13.228  39.043  37.404  1.00  0.00      A    H
ATOM   2669  HZ1 ACN A 445      13.231  39.064  39.117  1.00  0.00      A    H
ATOM   2670  HZ2 ACN A 445      14.600  39.798  38.297  1.00  0.00      A    H
ATOM   2671  CT  ACN A 446       8.029   9.123  28.872  1.00  0.00      A    C
ATOM   2672  CZ  ACN A 446       6.597   9.215  29.191  1.00  0.00      A    C
ATOM   2673  NZ  ACN A 446       5.469   9.245  29.537  1.00  0.00      A    N
ATOM   2674  HZ  ACN A 446       8.014   8.446  28.022  1.00  0.00      A    H
ATOM   2675  HZ1 ACN A 446       8.609   8.629  29.647  1.00  0.00      A    H
ATOM   2676  HZ2 ACN A 446       8.354  10.095  28.509  1.00  0.00      A    H
ATOM   2677  CT  ACN A 447       8.317  16.799  25.197  1.00  0.00      A    C
ATOM   2678  CZ  ACN A 447       9.152  16.924  26.436  1.00  0.00      A    C
ATOM   2679  NZ  ACN A 447       9.808  17.088  27.409  1.00  0.00      A    N
ATOM   2680  HZ  ACN A 447       7.317  17.111  25.487  1.00  0.00      A    H
ATOM   2681  HZ1 ACN A 447       8.238  15.746  24.940  1.00  0.00      A    H
ATOM   2682  HZ2 ACN A 447       8.662  17.390  24.352  1.00  0.00      A    H
ATOM   2683  CT  ACN A 448      46.359  24.536  12.412  1.00  0.00      A    C
ATOM   2684  CZ  ACN A 448      45.299  24.326  13.391  1.00  0.00      A    C
ATOM   2685  NZ  ACN A 448      44.499  24.246  14.205  1.00  0.00      A    N
ATOM   2686  HZ  ACN A 448      46.503  25.613  12.410  1.00  0.00      A    H
ATOM   2687  HZ1 ACN A 448      46.165  24.113  11.429  1.00  0.00      A    H
ATOM   2688  HZ2 ACN A 448      47.308  24.224  12.839  1.00  0.00      A    H
ATOM   2689  CT  ACN A 449      44.251  39.175  45.720  1.00  0.00      A    C
ATOM   2690  CZ  ACN A 449      43.284  40.198  46.016  1.00  0.00      A    C
ATOM   2691  NZ  ACN A 449      42.566  41.046  46.270  1.00  0.00      A    N
ATOM   2692  HZ  ACN A 449      44.404  39.319  44.654  1.00  0.00      A    H
ATOM   2693  HZ1 ACN A 449      43.817  38.242  46.071  1.00  0.00      A    H
ATOM   2694  HZ2 ACN A 449      45.189  39.443  46.201  1.00  0.00      A    H
ATOM   2695  CT  ACN A 450      20.379  40.306  33.673  1.00  0.00      A    C
ATOM   2696  CZ  ACN A 450      20.636  41.216  34.792  1.00  0.00      A    C
ATOM   2697  NZ  ACN A 450      20.856  41.945  35.661  1.00  0.00      A    N
ATOM   2698  HZ  ACN A 450      20.022  39.427  34.203  1.00  0.00      A    H
ATOM   2699  HZ1 ACN A 450      21.161  40.140  32.936  1.00  0.00      A    H
ATOM   2700  HZ2 ACN A 450      19.599  40.844  33.140  1.00  0.00      A    H
ATOM   2701  CT  ACN A 451      35.287  27.938  10.928  1.00  0.00      A    C
ATOM   2702  CZ  ACN A 451      33.874  27.621  11.120  1.00  0.00      A    C
ATOM   2703  NZ  ACN A 451      32.748  27.366  11.237  1.00  0.00      A    N
ATOM   2704  HZ  ACN A 451      35.287  28.885  10.394  1.00  0.00      A    H
ATOM   2705  HZ1 ACN A 451      35.674  27.129  10.314  1.00  0.00      A    H
ATOM   2706  HZ2 ACN A 451      35.833  28.012  11.865  1.00  0.00      A    H
ATOM   2707  CT  ACN A 452      23.261   1.676  25.919  1.00  0.00      A    C
ATOM   2708  CZ  ACN A 452      24.046   0.538  26.363  1.00  0.00      A    C
ATOM   2709  NZ  ACN A 452      24.656  -0.395  26.619  1.00  0.00      A    N
ATOM   2710  HZ  ACN A 452      23.960   2.454  25.624  1.00  0.00      A    H
ATOM   2711  HZ1 ACN A 452      22.693   2.178  26.698  1.00  0.00      A    H
ATOM   2712  HZ2 ACN A 452      22.697   1.301  25.068  1.00  0.00      A    H
ATOM   2713  CT  ACN A 453      16.096  12.404   2.646  1.00  0.00      A    C
ATOM   2714  CZ  ACN A 453      17.291  13.279   2.852  1.00  0.00      A    C
ATOM   2715  NZ  ACN A 453      18.179  13.959   3.003  1.00  0.00      A    N
ATOM   2716  HZ  ACN A 453      16.028  11.548   3.313  1.00  0.00      A    H
ATOM   2717  HZ1 ACN A 453      16.023  12.009   1.636  1.00  0.00      A    H
ATOM   2718  HZ2 ACN A 453      15.317  13.116   2.909  1.00  0.00      A    H
ATOM   2719  CT  ACN A 454      19.300  11.724  25.938  1.00  0.00      A    C
ATOM   2720  CZ  ACN A 454      20.079  11.869  24.707  1.00  0.00      A    C
ATOM   2721  NZ  ACN A 454      20.665  11.981  23.700  1.00  0.00      A    N
ATOM   2722  HZ  ACN A 454      18.266  11.801  25.611  1.00  0.00      A    H
ATOM   2723  HZ1 ACN A 454      19.404  12.534  26.655  1.00  0.00      A    H
ATOM   2724  HZ2 ACN A 454      19.485  10.774  26.433  1.00  0.00      A    H
ATOM   2725  CT  ACN A 455       2.293  17.770  50.354  1.00  0.00      A    C
ATOM   2726  CZ  ACN A 455       1.387  16.626  50.194  1.00  0.00      A    C
ATOM   2727  NZ  ACN A 455       0.651  15.729  50.212  1.00  0.00      A    N
ATOM   2728  HZ  ACN A 455       3.283  17.384  50.127  1.00  0.00      A    H
ATOM   2729  HZ1 ACN A 455       2.242  18.193  51.354  1.00  0.00      A    H
ATOM   2730  HZ2 ACN A 455       2.115  18.590  49.663  1.00  0.00      A    H
ATOM   2731  CT  ACN A 456      20.058  23.494  17.363  1.00  0.00      A    C
ATOM   2732  CZ  ACN A 456      18.695  23.699  17.583  1.00  0.00      A    C
ATOM   2733  NZ  ACN A 456      17.543  23.728  17.766  1.00  0.00      A    N
ATOM   2734  HZ  ACN A 456      20.208  23.355  16.295  1.00  0.00      A    H
ATOM   2735  HZ1 ACN A 456      20.364  22.580  17.864  1.00  0.00      A    H
ATOM   2736  HZ2 ACN A 456      20.592  24.394  17.658  1.00  0.00      A    H
ATOM   2737  CT  ACN A 457      49.858  37.176  50.037  1.00  0.00      A    C
ATOM   2738  CZ  ACN A 457      50.861  37.527  48.997  1.00  0.00      A    C
ATOM   2739  NZ  ACN A 457      51.668  37.797  48.206  1.00  0.00      A    N
ATOM   2740  HZ  ACN A 457      49.016  37.845  49.879  1.00  0.00      A    H
ATOM   2741  HZ1 ACN A 457      50.294  37.349  51.017  1.00  0.00      A    H
ATOM   2742  HZ2 ACN A 457      49.500  36.172  49.825  1.00  0.00      A    H
ATOM   2743  CT  ACN A 458       9.858  24.929  41.879  1.00  0.00      A    C
ATOM   2744  CZ  ACN A 458       9.503  25.001  40.431  1.00  0.00      A    C
ATOM   2745  NZ  ACN A 458       9.253  25.183  39.300  1.00  0.00      A    N
ATOM   2746  HZ  ACN A 458       9.533  23.967  42.267  1.00  0.00      A    H
ATOM   2747  HZ1 ACN A 458       9.473  25.717  42.521  1.00  0.00      A    H
ATOM   2748  HZ2 ACN A 458      10.943  24.994  41.880  1.00  0.00      A    H
ATOM   2749  CT  ACN A 459      44.268   7.054   4.340  1.00  0.00      A    C
ATOM   2750  CZ  ACN A 459      44.599   5.826   5.191  1.00  0.00      A    C
ATOM   2751  NZ  ACN A 459      44.843   4.949   5.893  1.00  0.00      A    N
ATOM   2752  HZ  ACN A 459      44.251   7.925   4.989  1.00  0.00      A    H
ATOM   2753  HZ1 ACN A 459      43.382   7.050   3.710  1.00  0.00      A    H
ATOM   2754  HZ2 ACN A 459      45.046   7.220   3.599  1.00  0.00      A    H
ATOM   2755  CT  ACN A 460      42.739  26.684  25.354  1.00  0.00      A    C
ATOM   2756  CZ  ACN A 460      41.487  26.631  26.204  1.00  0.00      A    C
ATOM   2757  NZ  ACN A 460      40.508  26.577  26.884  1.00  0.00      A    N
ATOM   2758  HZ  ACN A 460      42.414  26.576  24.322  1.00  0.00      A    H
ATOM   2759  HZ1 ACN A 460      43.374  25.862  25.673  1.00  0.00      A    H
ATOM   2760  HZ2 ACN A 460      43.266  27.613  25.554  1.00  0.00      A    H
ATOM   2761  CT  ACN A 461      45.833  26.566  27.112  1.00  0.00      A    C
ATOM   2762  CZ  ACN A 461      47.153  26.879  26.476  1.00  0.00      A    C
ATOM   2763  NZ  ACN A 461      48.148  27.142  25.990  1.00  0.00      A    N
ATOM   2764  HZ  ACN A 461      45.108  26.857  26.355  1.00  0.00      A    H
ATOM   2765  HZ1 ACN A 461      45.701  27.216  27.973  1.00  0.00      A    H
ATOM   2766  HZ2 ACN A 461      45.682  25.501  27.267  1.00  0.00      A    H
ATOM   2767  CT  ACN A 462       1.561  49.440   5.945  1.00  0.00      A    C
ATOM   2768  CZ  ACN A 462       1.703  47.992   5.932  1.00  0.00      A    C
ATOM   2769  NZ  ACN A 462       1.782  46.860   5.996  1.00  0.00      A    N
ATOM   2770  HZ  ACN A 462       1.307  49.800   4.951  1.00  0.00      A    H
ATOM   2771  HZ1 ACN A 462       2.533  49.816   6.253  1.00  0.00      A    H
ATOM   2772  HZ2 ACN A 462       0.767  49.875   6.546  1.00  0.00      A    H
ATOM   2773  CT  ACN A 463      19.641  21.399  39.996  1.00  0.00      A    C
ATOM   2774  CZ  ACN A 463      18.389  21.121  39.346  1.00  0.00      A    C
ATOM   2775  NZ  ACN A 463      17.373  20.958  38.763  1.00  0.00      A    N
ATOM   2776  HZ  ACN A 463      19.821  20.465  40.522  1.00  0.00      A    H
ATOM   2777  HZ1 ACN A 463      19.483  22.252  40.652  1.00  0.00      A    H
ATOM   2778  HZ2 ACN A 463      20.363  21.532  39.195  1.00  0.00      A    H
ATOM   2779  CT  ACN A 464      13.646  41.731  33.776  1.00  0.00      A    C
ATOM   2780  CZ  ACN A 464      12.242  41.941  33.669  1.00  0.00      A    C
ATOM   2781  NZ  ACN A 464      11.098  42.111  33.510  1.00  0.00      A    N
ATOM   2782  HZ  ACN A 464      14.160  42.689  33.807  1.00  0.00      A    H
ATOM   2783  HZ1 ACN A 464      13.880  41.268  32.821  1.00  0.00      A    H
ATOM   2784  HZ2 ACN A 464      13.784  41.076  34.632  1.00  0.00      A    H
ATOM   2785  CT  ACN A 465       4.333  40.019  22.079  1.00  0.00      A    C
ATOM   2786  CZ  ACN A 465       4.735  40.992  23.062  1.00  0.00      A    C
ATOM   2787  NZ  ACN A 465       5.113  41.795  23.821  1.00  0.00      A    N
ATOM   2788  HZ  ACN A 465       3.956  40.694  21.315  1.00  0.00      A    H
ATOM   2789  HZ1 ACN A 465       3.477  39.442  22.419  1.00  0.00      A    H
ATOM   2790  HZ2 ACN A 465       5.187  39.509  21.640  1.00  0.00      A    H
ATOM   2791  CT  ACN A 466      22.717  43.646  47.653  1.00  0.00      A    C
ATOM   2792  CZ  ACN A 466      21.980  43.531  48.932  1.00  0.00      A    C
ATOM   2793  NZ  ACN A 466      21.338  43.462  49.925  1.00  0.00      A    N
ATOM   2794  HZ  ACN A 466      22.575  44.593  47.138  1.00  0.00      A    H
ATOM   2795  HZ1 ACN A 466      22.348  42.861  46.998  1.00  0.00      A    H
ATOM   2796  HZ2 ACN A 466      23.772  43.553  47.895  1.00  0.00      A    H
ATOM   2797  CT  ACN A 467      31.379  15.904  35.177  1.00  0.00      A    C
ATOM   2798  CZ  ACN A 467      31.875  17.326  35.086  1.00  0.00      A    C
ATOM   2799  NZ  ACN A 467      32.128  18.420  35.054  1.00  0.00      A    N
ATOM   2800  HZ  ACN A 467      31.843  15.344  34.369  1.00  0.00      A    H
ATOM   2801  HZ1 ACN A 467      30.336  16.020  34.893  1.00  0.00      A    H
ATOM   2802  HZ2 ACN A 467      31.445  15.483  36.176  1.00  0.00      A    H
ATOM   2803  CT  ACN A 468       3.935   1.015  27.760  1.00  0.00      A    C
ATOM   2804  CZ  ACN A 468       2.944   0.519  26.808  1.00  0.00      A    C
ATOM   2805  NZ  ACN A 468       2.137   0.080  26.068  1.00  0.00      A    N
ATOM   2806  HZ  ACN A 468       3.613   0.619  28.720  1.00  0.00      A    H
ATOM   2807  HZ1 ACN A 468       3.914   2.100  27.708  1.00  0.00      A    H
ATOM   2808  HZ2 ACN A 468       4.938   0.643  27.571  1.00  0.00      A    H
ATOM   2809  CT  ACN A 469      20.316  25.967  41.567  1.00  0.00      A    C
ATOM   2810  CZ  ACN A 469      19.046  25.583  42.147  1.00  0.00      A    C
ATOM   2811  NZ  ACN A 469      18.061  25.314  42.651  1.00  0.00      A    N
ATOM   2812  HZ  ACN A 469      21.105  25.325  41.950  1.00  0.00      A    H
ATOM   2813  HZ1 ACN A 469      20.437  27.029  41.764  1.00  0.00      A    H
ATOM   2814  HZ2 ACN A 469      20.298  25.850  40.486  1.00  0.00      A    H
ATOM   2815  CT  ACN A 470      21.455  19.523  30.235  1.00  0.00      A    C
ATOM   2816  CZ  ACN A 470      20.763  19.935  28.957  1.00  0.00      A    C
ATOM   2817  NZ  ACN A 470      20.284  20.258  27.970  1.00  0.00      A    N
ATOM   2818  HZ  ACN A 470      21.178  20.137  31.088  1.00  0.00      A    H
ATOM   2819  HZ1 ACN A 470      22.515  19.761  30.269  1.00  0.00      A    H
ATOM   2820  HZ2 ACN A 470      21.325  18.464  30.440  1.00  0.00      A    H
ATOM   2821  CT  ACN A 471      48.509  14.085  49.800  1.00  0.00      A    C
ATOM   2822  CZ  ACN A 471      49.201  13.060  50.526  1.00  0.00      A    C
ATOM   2823  NZ  ACN A 471      49.680  12.236  51.181  1.00  0.00      A    N
ATOM   2824  HZ  ACN A 471      47.538  13.606  49.715  1.00  0.00      A    H
ATOM   2825  HZ1 ACN A 471      49.007  14.368  48.875  1.00  0.00      A    H
ATOM   2826  HZ2 ACN A 471      48.623  14.938  50.464  1.00  0.00      A    H
ATOM   2827  CT  ACN A 472       1.134   1.716  42.476  1.00  0.00      A    C
ATOM   2828  CZ  ACN A 472       1.918   0.580  43.048  1.00  0.00      A    C
ATOM   2829  NZ  ACN A 472       2.530  -0.312  43.465  1.00  0.00      A    N
ATOM   2830  HZ  ACN A 472       1.699   2.238  41.707  1.00  0.00      A    H
ATOM   2831  HZ1 ACN A 472       0.939   2.370  43.322  1.00  0.00      A    H
ATOM   2832  HZ2 ACN A 472       0.190   1.509  41.978  1.00  0.00      A    H
ATOM   2833  CT  ACN A 473       0.343  11.843  47.826  1.00  0.00      A    C
ATOM   2834  CZ  ACN A 473       0.967  12.358  46.607  1.00  0.00      A    C
ATOM   2835  NZ  ACN A 473       1.503  12.711  45.583  1.00  0.00      A    N
ATOM   2836  HZ  ACN A 473       1.069  12.046  48.610  1.00  0.00      A    H
ATOM   2837  HZ1 ACN A 473       0.012  10.809  47.782  1.00  0.00      A    H
ATOM   2838  HZ2 ACN A 473      -0.543  12.449  47.999  1.00  0.00      A    H
ATOM   2839  CT  ACN A 474      13.046  46.096  21.939  1.00  0.00      A    C
ATOM   2840  CZ  ACN A 474      14.076  45.212  21.465  1.00  0.00      A    C
ATOM   2841  NZ  ACN A 474      14.946  44.594  21.022  1.00  0.00      A    N
ATOM   2842  HZ  ACN A 474      12.629  45.721  22.871  1.00  0.00      A    H
ATOM   2843  HZ1 ACN A 474      12.316  46.242  21.147  1.00  0.00      A    H
ATOM   2844  HZ2 ACN A 474      13.617  47.013  22.060  1.00  0.00      A    H
ATOM   2845  CT  ACN A 475      -0.180  28.147  37.048  1.00  0.00      A    C
ATOM   2846  CZ  ACN A 475       0.633  28.114  38.235  1.00  0.00      A    C
ATOM   2847  NZ  ACN A 475       1.265  28.127  39.190  1.00  0.00      A    N
ATOM   2848  HZ  ACN A 475      -0.405  27.220  36.528  1.00  0.00      A    H
ATOM   2849  HZ1 ACN A 475       0.398  28.757  36.358  1.00  0.00      A    H
ATOM   2850  HZ2 ACN A 475      -1.029  28.631  37.524  1.00  0.00      A    H
ATOM   2851  CT  ACN A 476      37.106  35.825  28.300  1.00  0.00      A    C
ATOM   2852  CZ  ACN A 476      35.971  35.444  29.118  1.00  0.00      A    C
ATOM   2853  NZ  ACN A 476      35.000  35.213  29.733  1.00  0.00      A    N
ATOM   2854  HZ  ACN A 476      36.879  35.940  27.243  1.00  0.00      A    H
ATOM   2855  HZ1 ACN A 476      37.781  34.979  28.402  1.00  0.00      A    H
ATOM   2856  HZ2 ACN A 476      37.751  36.672  28.516  1.00  0.00      A    H
ATOM   2857  CT  ACN A 477      11.595  40.551  49.627  1.00  0.00      A    C
ATOM   2858  CZ  ACN A 477      11.865  41.848  50.342  1.00  0.00      A    C
ATOM   2859  NZ  ACN A 477      12.201  42.813  50.878  1.00  0.00      A    N
ATOM   2860  HZ  ACN A 477      12.036  39.730  50.186  1.00  0.00      A    H
ATOM   2861  HZ1 ACN A 477      12.016  40.653  48.629  1.00  0.00      A    H
ATOM   2862  HZ2 ACN A 477      10.523  40.374  49.611  1.00  0.00      A    H
ATOM   2863  CT  ACN A 478       4.144  13.141  28.191  1.00  0.00      A    C
ATOM   2864  CZ  ACN A 478       4.616  12.941  26.827  1.00  0.00      A    C
ATOM   2865  NZ  ACN A 478       4.991  12.837  25.713  1.00  0.00      A    N
ATOM   2866  HZ  ACN A 478       3.066  13.008  28.239  1.00  0.00      A    H
ATOM   2867  HZ1 ACN A 478       4.540  14.020  28.692  1.00  0.00      A    H
ATOM   2868  HZ2 ACN A 478       4.493  12.242  28.692  1.00  0.00      A    H
ATOM   2869  CT  ACN A 479      13.695  27.161  12.916  1.00  0.00      A    C
ATOM   2870  CZ  ACN A 479      14.520  25.971  12.502  1.00  0.00      A    C
ATOM   2871  NZ  ACN A 479      15.135  25.041  12.146  1.00  0.00      A    N
ATOM   2872  HZ  ACN A 479      14.202  28.102  12.719  1.00  0.00      A    H
ATOM   2873  HZ1 ACN A 479      13.595  27.033  13.991  1.00  0.00      A    H
ATOM   2874  HZ2 ACN A 479      12.773  26.941  12.384  1.00  0.00      A    H
ATOM   2875  CT  ACN A 480      50.067  15.395  27.664  1.00  0.00      A    C
ATOM   2876  CZ  ACN A 480      51.252  14.898  27.006  1.00  0.00      A    C
ATOM   2877  NZ  ACN A 480      52.211  14.536  26.531  1.00  0.00      A    N
ATOM   2878  HZ  ACN A 480      49.613  16.182  27.068  1.00  0.00      A    H
ATOM   2879  HZ1 ACN A 480      50.351  15.861  28.604  1.00  0.00      A    H
ATOM   2880  HZ2 ACN A 480      49.296  14.649  27.842  1.00  0.00      A    H
ATOM   2881  CT  ACN A 481      43.344  30.433  42.451  1.00  0.00      A    C
ATOM   2882  CZ  ACN A 481      43.967  30.569  43.737  1.00  0.00      A    C
ATOM   2883  NZ  ACN A 481      44.513  30.688  44.770  1.00  0.00      A    N
ATOM   2884  HZ  ACN A 481      42.969  31.358  42.022  1.00  0.00      A    H
ATOM   2885  HZ1 ACN A 481      42.595  29.660  42.608  1.00  0.00      A    H
ATOM   2886  HZ2 ACN A 481      44.032  29.978  41.744  1.00  0.00      A    H
ATOM   2887  CT  ACN A 482      26.022  36.400   7.277  1.00  0.00      A    C
ATOM   2888  CZ  ACN A 482      25.260  37.440   7.976  1.00  0.00      A    C
ATOM   2889  NZ  ACN A 482      24.672  38.350   8.515  1.00  0.00      A    N
ATOM   2890  HZ  ACN A 482      25.806  36.434   6.212  1.00  0.00      A    H
ATOM   2891  HZ1 ACN A 482      25.863  35.366   7.570  1.00  0.00      A    H
ATOM   2892  HZ2 ACN A 482      27.099  36.546   7.301  1.00  0.00      A    H
ATOM   2893  CT  ACN A 483      40.510  28.569   8.764  1.00  0.00      A    C
ATOM   2894  CZ  ACN A 483      39.124  28.404   9.220  1.00  0.00      A    C
ATOM   2895  NZ  ACN A 483      38.071  28.236   9.525  1.00  0.00      A    N
ATOM   2896  HZ  ACN A 483      40.494  28.520   7.678  1.00  0.00      A    H
ATOM   2897  HZ1 ACN A 483      41.140  27.829   9.250  1.00  0.00      A    H
ATOM   2898  HZ2 ACN A 483      40.969  29.504   9.074  1.00  0.00      A    H
ATOM   2899  CT  ACN A 484      29.918   1.526  32.836  1.00  0.00      A    C
ATOM   2900  CZ  ACN A 484      31.321   1.847  33.264  1.00  0.00      A    C
ATOM   2901  NZ  ACN A 484      32.410   2.110  33.602  1.00  0.00      A    N
ATOM   2902  HZ  ACN A 484      29.811   1.843  31.802  1.00  0.00      A    H
ATOM   2903  HZ1 ACN A 484      29.182   2.067  33.424  1.00  0.00      A    H
ATOM   2904  HZ2 ACN A 484      29.700   0.461  32.831  1.00  0.00      A    H
ATOM   2905  CT  ACN A 485      10.311  48.511  13.819  1.00  0.00      A    C
ATOM   2906  CZ  ACN A 485      10.735  47.141  13.377  1.00  0.00      A    C
ATOM   2907  NZ  ACN A 485      11.034  46.087  13.026  1.00  0.00      A    N
ATOM   2908  HZ  ACN A 485      10.458  48.534  14.895  1.00  0.00      A    H
ATOM   2909  HZ1 ACN A 485       9.248  48.667  13.649  1.00  0.00      A    H
ATOM   2910  HZ2 ACN A 485      11.054  49.183  13.398  1.00  0.00      A    H
ATOM   2911  CT  ACN A 486       6.415  10.674  17.787  1.00  0.00      A    C
ATOM   2912  CZ  ACN A 486       5.985  11.258  16.519  1.00  0.00      A    C
ATOM   2913  NZ  ACN A 486       5.648  11.720  15.501  1.00  0.00      A    N
ATOM   2914  HZ  ACN A 486       6.753   9.659  17.592  1.00  0.00      A    H
ATOM   2915  HZ1 ACN A 486       5.572  10.700  18.473  1.00  0.00      A    H
ATOM   2916  HZ2 ACN A 486       7.237  11.254  18.197  1.00  0.00      A    H
ATOM   2917  CT  ACN A 487      38.573   8.065  37.028  1.00  0.00      A    C
ATOM   2918  CZ  ACN A 487      39.338   7.080  36.333  1.00  0.00      A    C
ATOM   2919  NZ  ACN A 487      39.995   6.299  35.792  1.00  0.00      A    N
ATOM   2920  HZ  ACN A 487      38.790   7.817  38.064  1.00  0.00      A    H
ATOM   2921  HZ1 ACN A 487      37.517   8.064  36.768  1.00  0.00      A    H
ATOM   2922  HZ2 ACN A 487      38.890   9.088  36.844  1.00  0.00      A    H
ATOM   2923  CT  ACN A 488      46.348  22.715  41.541  1.00  0.00      A    C
ATOM   2924  CZ  ACN A 488      47.287  21.632  41.402  1.00  0.00      A    C
ATOM   2925  NZ  ACN A 488      48.050  20.769  41.344  1.00  0.00      A    N
ATOM   2926  HZ  ACN A 488      46.457  23.115  42.547  1.00  0.00      A    H
ATOM   2927  HZ1 ACN A 488      45.311  22.442  41.364  1.00  0.00      A    H
ATOM   2928  HZ2 ACN A 488      46.653  23.488  40.841  1.00  0.00      A    H
ATOM   2929  CT  ACN A 489      21.827   6.889   2.495  1.00  0.00      A    C
ATOM   2930  CZ  ACN A 489      21.116   6.168   1.356  1.00  0.00      A    C
ATOM   2931  NZ  ACN A 489      20.555   5.587   0.555  1.00  0.00      A    N
ATOM   2932  HZ  ACN A 489      21.753   6.089   3.227  1.00  0.00      A    H
ATOM   2933  HZ1 ACN A 489      21.202   7.643   2.966  1.00  0.00      A    H
ATOM   2934  HZ2 ACN A 489      22.825   7.311   2.408  1.00  0.00      A    H
ATOM   2935  CT  ACN A 490       9.077  18.600  19.522  1.00  0.00      A    C
ATOM   2936  CZ  ACN A 490      10.053  19.191  18.560  1.00  0.00      A    C
ATOM   2937  NZ  ACN A 490      10.847  19.617  17.840  1.00  0.00      A    N
ATOM   2938  HZ  ACN A 490       9.138  19.230  20.405  1.00  0.00      A    H
ATOM   2939  HZ1 ACN A 490       9.351  17.581  19.786  1.00  0.00      A    H
ATOM   2940  HZ2 ACN A 490       8.052  18.696  19.175  1.00  0.00      A    H
ATOM   2941  CT  ACN A 491      38.919  10.969   1.757  1.00  0.00      A    C
ATOM   2942  CZ  ACN A 491      37.935  10.612   2.753  1.00  0.00      A    C
ATOM   2943  NZ  ACN A 491      37.094  10.303   3.494  1.00  0.00      A    N
ATOM   2944  HZ  ACN A 491      38.957  12.051   1.664  1.00  0.00      A    H
ATOM   2945  HZ1 ACN A 491      38.695  10.563   0.774  1.00  0.00      A    H
ATOM   2946  HZ2 ACN A 491      39.924  10.604   1.954  1.00  0.00      A    H
ATOM   2947  CT  ACN A 492       4.980  44.269  17.864  1.00  0.00      A    C
ATOM   2948  CZ  ACN A 492       4.402  43.259  18.756  1.00  0.00      A    C
ATOM   2949  NZ  ACN A 492       3.914  42.439  19.357  1.00  0.00      A    N
ATOM   2950  HZ  ACN A 492       5.550  45.022  18.402  1.00  0.00      A    H
ATOM   2951  HZ1 ACN A 492       4.145  44.631  17.269  1.00  0.00      A    H
ATOM   2952  HZ2 ACN A 492       5.650  43.739  17.191  1.00  0.00      A    H
ATOM   2953  CT  ACN A 493      50.819  30.662  32.520  1.00  0.00      A    C
ATOM   2954  CZ  ACN A 493      50.431  32.000  32.137  1.00  0.00      A    C
ATOM   2955  NZ  ACN A 493      50.122  33.051  31.846  1.00  0.00      A    N
ATOM   2956  HZ  ACN A 493      51.783  30.389  32.098  1.00  0.00      A    H
ATOM   2957  HZ1 ACN A 493      49.956  30.063  32.241  1.00  0.00      A    H
ATOM   2958  HZ2 ACN A 493      50.885  30.623  33.604  1.00  0.00      A    H
ATOM   2959  CT  ACN A 494      26.373  26.823   9.855  1.00  0.00      A    C
ATOM   2960  CZ  ACN A 494      25.358  25.772   9.456  1.00  0.00      A    C
ATOM   2961  NZ  ACN A 494      24.527  25.018   9.139  1.00  0.00      A    N
ATOM   2962  HZ  ACN A 494      27.158  26.451  10.509  1.00  0.00      A    H
ATOM   2963  HZ1 ACN A 494      25.733  27.556  10.340  1.00  0.00      A    H
ATOM   2964  HZ2 ACN A 494      26.842  27.191   8.947  1.00  0.00      A    H
ATOM   2965  CT  ACN A 495      37.060  44.692   3.823  1.00  0.00      A    C
ATOM   2966  CZ  ACN A 495      36.664  43.248   4.049  1.00  0.00      A    C
ATOM   2967  NZ  ACN A 495      36.376  42.145   4.127  1.00  0.00      A    N
ATOM   2968  HZ  ACN A 495      36.607  45.401   4.511  1.00  0.00      A    H
ATOM   2969  HZ1 ACN A 495      36.739  44.952   2.818  1.00  0.00      A    H
ATOM   2970  HZ2 ACN A 495      38.146  44.656   3.848  1.00  0.00      A    H
ATOM   2971  CT  ACN A 496      44.449  18.678  22.845  1.00  0.00      A    C
ATOM   2972  CZ  ACN A 496      43.876  19.029  24.165  1.00  0.00      A    C
ATOM   2973  NZ  ACN A 496      43.343  19.285  25.149  1.00  0.00      A    N
ATOM   2974  HZ  ACN A 496      44.107  17.647  22.815  1.00  0.00      A    H
ATOM   2975  HZ1 ACN A 496      45.515  18.887  22.884  1.00  0.00      A    H
ATOM   2976  HZ2 ACN A 496      43.919  19.227  22.070  1.00  0.00      A    H
ATOM   2977  CT  ACN A 497      29.416  44.742  47.293  1.00  0.00      A    C
ATOM   2978  CZ  ACN A 497      30.818  45.065  47.292  1.00  0.00      A    C
ATOM   2979  NZ  ACN A 497      31.966  45.306  47.317  1.00  0.00      A    N
ATOM   2980  HZ  ACN A 497      28.960  45.394  48.033  1.00  0.00      A    H
ATOM   2981  HZ1 ACN A 497      29.213  43.690  47.479  1.00  0.00      A    H
ATOM   2982  HZ2 ACN A 497      29.113  44.975  46.275  1.00  0.00      A    H
ATOM   2983  CT  ACN A 498      25.799  35.705  24.194  1.00  0.00      A    C
ATOM   2984  CZ  ACN A 498      24.635  36.646  24.078  1.00  0.00      A    C
ATOM   2985  NZ  ACN A 498      23.674  37.302  24.016  1.00  0.00      A    N
ATOM   2986  HZ  ACN A 498      25.499  34.980  24.947  1.00  0.00      A    H
ATOM   2987  HZ1 ACN A 498      26.635  36.321  24.515  1.00  0.00      A    H
ATOM   2988  HZ2 ACN A 498      26.032  35.227  23.246  1.00  0.00      A    H
ATOM   2989  CT  ACN A 499      50.046   9.180  11.827  1.00  0.00      A    C
ATOM   2990  CZ  ACN A 499      49.259   9.564  13.033  1.00  0.00      A    C
ATOM   2991  NZ  ACN A 499      48.676   9.857  13.981  1.00  0.00      A    N
ATOM   2992  HZ  ACN A 499      50.362  10.021  11.215  1.00  0.00      A    H
ATOM   2993  HZ1 ACN A 499      49.284   8.641  11.270  1.00  0.00      A    H
ATOM   2994  HZ2 ACN A 499      50.858   8.488  12.039  1.00  0.00      A    H
ATOM   2995  CT  ACN A 500      42.106  -0.134  28.956  1.00  0.00      A    C
ATOM   2996  CZ  ACN A 500      41.844   1.340  29.025  1.00  0.00      A    C
ATOM   2997  NZ  ACN A 500      41.596   2.489  29.008  1.00  0.00      A    N
ATOM   2998  HZ  ACN A 500      43.164  -0.168  28.707  1.00  0.00      A    H
ATOM   2999  HZ1 ACN A 500      41.603  -0.599  28.112  1.00  0.00      A    H
ATOM   3000  HZ2 ACN A 500      41.988  -0.692  29.881  1.00  0.00      A    H
ATOM   3001  CT  ACN A 501       1.968  40.811   9.376  1.00  0.00      A    C
ATOM   3002  CZ  ACN A 501       1.605  39.767  10.330  1.00  0.00      A    C
ATOM   3003  NZ  ACN A 501       1.290  38.901  11.032  1.00  0.00      A    N
ATOM   3004  HZ  ACN A 501       1.357  41.686   9.583  1.00  0.00      A    H
ATOM   3005  HZ1 ACN A 501       1.826  40.441   8.364  1.00  0.00      A    H
ATOM   3006  HZ2 ACN A 501       3.001  41.035   9.626  1.00  0.00      A    H
ATOM   3007  CT  ACN A 502      42.177  12.626  41.537  1.00  0.00      A    C
ATOM   3008  CZ  ACN A 502      42.064  13.842  42.312  1.00  0.00      A    C
ATOM   3009  NZ  ACN A 502      42.038  14.858  42.884  1.00  0.00      A    N
ATOM   3010  HZ  ACN A 502      41.233  12.088  41.518  1.00  0.00      A    H
ATOM   3011  HZ1 ACN A 502      42.947  12.000  41.983  1.00  0.00      A    H
ATOM   3012  HZ2 ACN A 502      42.499  12.972  40.558  1.00  0.00      A    H
ATOM   3013  CT  ACN A 503      44.887  41.705  22.941  1.00  0.00      A    C
ATOM   3014  CZ  ACN A 503      44.623  42.079  24.364  1.00  0.00      A    C
ATOM   3015  NZ  ACN A 503      44.489  42.352  25.453  1.00  0.00      A    N
ATOM   3016  HZ  ACN A 503      43.969  41.350  22.481  1.00  0.00      A    H
ATOM   3017  HZ1 ACN A 503      45.623  40.905  22.969  1.00  0.00      A    H
ATOM   3018  HZ2 ACN A 503      45.451  42.529  22.511  1.00  0.00      A    H
ATOM   3019  CT  ACN A 504      23.003  33.375  14.401  1.00  0.00      A    C
ATOM   3020  CZ  ACN A 504      24.421  33.501  14.361  1.00  0.00      A    C
ATOM   3021  NZ  ACN A 504      25.579  33.626  14.327  1.00  0.00      A    N
ATOM   3022  HZ  ACN A 504      22.712  32.357  14.153  1.00  0.00      A    H
ATOM   3023  HZ1 ACN A 504      22.609  34.097  13.691  1.00  0.00      A    H
ATOM   3024  HZ2 ACN A 504      22.787  33.746  15.400  1.00  0.00      A    H
ATOM   3025  CT  ACN A 505      10.985  50.143   9.663  1.00  0.00      A    C
ATOM   3026  CZ  ACN A 505      12.039  50.114   8.635  1.00  0.00      A    C
ATOM   3027  NZ  ACN A 505      12.827  50.093   7.818  1.00  0.00      A    N
ATOM   3028  HZ  ACN A 505      10.566  49.228  10.074  1.00  0.00      A    H
ATOM   3029  HZ1 ACN A 505      10.089  50.586   9.236  1.00  0.00      A    H
ATOM   3030  HZ2 ACN A 505      11.230  50.776  10.512  1.00  0.00      A    H
ATOM   3031  CT  ACN A 506      29.743  13.193  35.914  1.00  0.00      A    C
ATOM   3032  CZ  ACN A 506      31.048  12.589  36.106  1.00  0.00      A    C
ATOM   3033  NZ  ACN A 506      32.090  12.099  36.312  1.00  0.00      A    N
ATOM   3034  HZ  ACN A 506      28.942  12.459  35.916  1.00  0.00      A    H
ATOM   3035  HZ1 ACN A 506      29.910  13.633  34.934  1.00  0.00      A    H
ATOM   3036  HZ2 ACN A 506      29.701  13.935  36.707  1.00  0.00      A    H
ATOM   3037  CT  ACN A 507      43.156  41.797  18.182  1.00  0.00      A    C
ATOM   3038  CZ  ACN A 507      43.546  43.215  17.975  1.00  0.00      A    C
ATOM   3039  NZ  ACN A 507      43.813  44.364  17.883  1.00  0.00      A    N
ATOM   3040  HZ  ACN A 507      42.866  41.678  19.222  1.00  0.00      A    H
ATOM   3041  HZ1 ACN A 507      43.997  41.177  17.881  1.00  0.00      A    H
ATOM   3042  HZ2 ACN A 507      42.261  41.552  17.616  1.00  0.00      A    H
ATOM   3043  CT  ACN A 508      29.456  36.751  23.450  1.00  0.00      A    C
ATOM   3044  CZ  ACN A 508      29.399  35.728  24.458  1.00  0.00      A    C
ATOM   3045  NZ  ACN A 508      29.332  34.941  25.261  1.00  0.00      A    N
ATOM   3046  HZ  ACN A 508      30.456  36.900  23.051  1.00  0.00      A    H
ATOM   3047  HZ1 ACN A 508      28.998  37.713  23.663  1.00  0.00      A    H
ATOM   3048  HZ2 ACN A 508      28.789  36.371  22.681  1.00  0.00      A    H
ATOM   3049  CT  ACN A 509      41.273  45.278  20.163  1.00  0.00      A    C
ATOM   3050  CZ  ACN A 509      41.259  46.504  20.951  1.00  0.00      A    C
ATOM   3051  NZ  ACN A 509      41.285  47.494  21.503  1.00  0.00      A    N
ATOM   3052  HZ  ACN A 509      42.320  44.992  20.111  1.00  0.00      A    H
ATOM   3053  HZ1 ACN A 509      40.763  45.445  19.218  1.00  0.00      A    H
ATOM   3054  HZ2 ACN A 509      40.651  44.570  20.705  1.00  0.00      A    H
ATOM   3055  CT  ACN A 510      11.337  22.340  21.637  1.00  0.00      A    C
ATOM   3056  CZ  ACN A 510      11.811  20.997  21.398  1.00  0.00      A    C
ATOM   3057  NZ  ACN A 510      12.203  19.869  21.245  1.00  0.00      A    N
ATOM   3058  HZ  ACN A 510      10.363  22.287  22.117  1.00  0.00      A    H
ATOM   3059  HZ1 ACN A 510      11.141  22.748  20.649  1.00  0.00      A    H
ATOM   3060  HZ2 ACN A 510      12.077  22.847  22.252  1.00  0.00      A    H
ATOM   3061  CT  ACN A 511      24.472  11.034  35.761  1.00  0.00      A    C
ATOM   3062  CZ  ACN A 511      23.340  10.725  34.797  1.00  0.00      A    C
ATOM   3063  NZ  ACN A 511      22.456  10.524  34.057  1.00  0.00      A    N
ATOM   3064  HZ  ACN A 511      24.038  10.893  36.747  1.00  0.00      A    H
ATOM   3065  HZ1 ACN A 511      24.921  11.995  35.523  1.00  0.00      A    H
ATOM   3066  HZ2 ACN A 511      25.267  10.294  35.772  1.00  0.00      A    H
ATOM   3067  CT  ACN A 512      45.114   5.058  26.668  1.00  0.00      A    C
ATOM   3068  CZ  ACN A 512      46.328   5.156  25.761  1.00  0.00      A    C
ATOM   3069  NZ  ACN A 512      47.259   5.142  25.051  1.00  0.00      A    N
ATOM   3070  HZ  ACN A 512      45.302   4.340  27.462  1.00  0.00      A    H
ATOM   3071  HZ1 ACN A 512      44.263   4.908  26.009  1.00  0.00      A    H
ATOM   3072  HZ2 ACN A 512      45.030   6.024  27.159  1.00  0.00      A    H
ATOM   3073  CT  ACN A 513      19.207  26.749   1.552  1.00  0.00      A    C
ATOM   3074  CZ  ACN A 513      18.266  27.592   2.236  1.00  0.00      A    C
ATOM   3075  NZ  ACN A 513      17.434  28.207   2.801  1.00  0.00      A    N
ATOM   3076  HZ  ACN A 513      19.860  27.298   0.880  1.00  0.00      A    H
ATOM   3077  HZ1 ACN A 513      18.830  25.856   1.059  1.00  0.00      A    H
ATOM   3078  HZ2 ACN A 513      19.861  26.242   2.257  1.00  0.00      A    H
ATOM   3079  CT  ACN A 514      44.422  12.482  32.994  1.00  0.00      A    C
ATOM   3080  CZ  ACN A 514      43.810  13.196  34.110  1.00  0.00      A    C
ATOM   3081  NZ  ACN A 514      43.315  13.689  35.034  1.00  0.00      A    N
ATOM   3082  HZ  ACN A 514      44.962  13.285  32.498  1.00  0.00      A    H
ATOM   3083  HZ1 ACN A 514      43.710  12.303  32.193  1.00  0.00      A    H
ATOM   3084  HZ2 ACN A 514      45.067  11.625  33.171  1.00  0.00      A    H
ATOM   3085  CT  ACN A 515      22.095  11.549  14.648  1.00  0.00      A    C
ATOM   3086  CZ  ACN A 515      22.168  12.655  13.599  1.00  0.00      A    C
ATOM   3087  NZ  ACN A 515      22.297  13.544  12.821  1.00  0.00      A    N
ATOM   3088  HZ  ACN A 515      22.752  11.784  15.481  1.00  0.00      A    H
ATOM   3089  HZ1 ACN A 515      22.338  10.517  14.405  1.00  0.00      A    H
ATOM   3090  HZ2 ACN A 515      21.071  11.530  15.015  1.00  0.00      A    H
ATOM   3091  CT  ACN A 516      36.913  23.064  38.765  1.00  0.00      A    C
ATOM   3092  CZ  ACN A 516      35.608  23.769  38.647  1.00  0.00      A    C
ATOM   3093  NZ  ACN A 516      34.582  24.280  38.539  1.00  0.00      A    N
ATOM   3094  HZ  ACN A 516      36.831  22.610  39.750  1.00  0.00      A    H
ATOM   3095  HZ1 ACN A 516      37.753  23.751  38.816  1.00  0.00      A    H
ATOM   3096  HZ2 ACN A 516      36.903  22.395  37.909  1.00  0.00      A    H
ATOM   3097  CT  ACN A 517      35.713   4.053  16.816  1.00  0.00      A    C
ATOM   3098  CZ  ACN A 517      36.401   3.058  17.640  1.00  0.00      A    C
ATOM   3099  NZ  ACN A 517      36.907   2.260  18.270  1.00  0.00      A    N
ATOM   3100  HZ  ACN A 517      34.698   3.686  16.938  1.00  0.00      A    H
ATOM   3101  HZ1 ACN A 517      35.933   3.863  15.769  1.00  0.00      A    H
ATOM   3102  HZ2 ACN A 517      35.798   5.085  17.146  1.00  0.00      A    H
ATOM   3103  CT  ACN A 518      16.585  30.900  34.800  1.00  0.00      A    C
ATOM   3104  CZ  ACN A 518      16.257  32.261  35.377  1.00  0.00      A    C
ATOM   3105  NZ  ACN A 518      15.958  33.252  35.922  1.00  0.00      A    N
ATOM   3106  HZ  ACN A 518      16.035  30.714  33.881  1.00  0.00      A    H
ATOM   3107  HZ1 ACN A 518      16.275  30.196  35.569  1.00  0.00      A    H
ATOM   3108  HZ2 ACN A 518      17.661  30.796  34.692  1.00  0.00      A    H
ATOM   3109  CT  ACN A 519       1.569  47.555  43.540  1.00  0.00      A    C
ATOM   3110  CZ  ACN A 519       2.759  46.720  43.373  1.00  0.00      A    C
ATOM   3111  NZ  ACN A 519       3.708  46.001  43.289  1.00  0.00      A    N
ATOM   3112  HZ  ACN A 519       1.332  48.057  42.605  1.00  0.00      A    H
ATOM   3113  HZ1 ACN A 519       1.759  48.297  44.311  1.00  0.00      A    H
ATOM   3114  HZ2 ACN A 519       0.747  46.954  43.921  1.00  0.00      A    H
ATOM   3115  CT  ACN A 520      46.969  23.408  34.793  1.00  0.00      A    C
ATOM   3116  CZ  ACN A 520      46.480  24.818  34.739  1.00  0.00      A    C
ATOM   3117  NZ  ACN A 520      46.113  25.930  34.715  1.00  0.00      A    N
ATOM   3118  HZ  ACN A 520      47.868  23.194  34.222  1.00  0.00      A    H
ATOM   3119  HZ1 ACN A 520      46.121  22.794  34.499  1.00  0.00      A    H
ATOM   3120  HZ2 ACN A 520      47.282  23.092  35.785  1.00  0.00      A    H
ATOM   3121  CT  ACN A 521      41.342  23.799   3.194  1.00  0.00      A    C
ATOM   3122  CZ  ACN A 521      40.955  24.396   1.896  1.00  0.00      A    C
ATOM   3123  NZ  ACN A 521      40.739  24.879   0.890  1.00  0.00      A    N
ATOM   3124  HZ  ACN A 521      40.518  23.321   3.718  1.00  0.00      A    H
ATOM   3125  HZ1 ACN A 521      41.670  24.609   3.840  1.00  0.00      A    H
ATOM   3126  HZ2 ACN A 521      42.142  23.067   3.119  1.00  0.00      A    H
ATOM   3127  CT  ACN A 522      32.146  15.960   2.319  1.00  0.00      A    C
ATOM   3128  CZ  ACN A 522      33.306  15.580   3.253  1.00  0.00      A    C
ATOM   3129  NZ  ACN A 522      34.131  15.243   3.973  1.00  0.00      A    N
ATOM   3130  HZ  ACN A 522      32.265  16.980   1.963  1.00  0.00      A    H
ATOM   3131  HZ1 ACN A 522      31.205  15.940   2.863  1.00  0.00      A    H
ATOM   3132  HZ2 ACN A 522      32.052  15.262   1.491  1.00  0.00      A    H
ATOM   3133  CT  ACN A 523      48.229  13.125  19.769  1.00  0.00      A    C
ATOM   3134  CZ  ACN A 523      49.495  13.114  20.423  1.00  0.00      A    C
ATOM   3135  NZ  ACN A 523      50.533  13.069  20.941  1.00  0.00      A    N
ATOM   3136  HZ  ACN A 523      47.449  13.353  20.491  1.00  0.00      A    H
ATOM   3137  HZ1 ACN A 523      48.002  12.117  19.429  1.00  0.00      A    H
ATOM   3138  HZ2 ACN A 523      48.235  13.669  18.829  1.00  0.00      A    H
ATOM   3139  CT  ACN A 524      11.534  15.685  48.231  1.00  0.00      A    C
ATOM   3140  CZ  ACN A 524      12.569  16.701  48.297  1.00  0.00      A    C
ATOM   3141  NZ  ACN A 524      13.395  17.505  48.321  1.00  0.00      A    N
ATOM   3142  HZ  ACN A 524      11.951  14.780  47.798  1.00  0.00      A    H
ATOM   3143  HZ1 ACN A 524      10.783  16.029  47.523  1.00  0.00      A    H
ATOM   3144  HZ2 ACN A 524      11.156  15.494  49.232  1.00  0.00      A    H
ATOM   3145  CT  ACN A 525      42.143   4.740  37.914  1.00  0.00      A    C
ATOM   3146  CZ  ACN A 525      41.037   5.290  38.631  1.00  0.00      A    C
ATOM   3147  NZ  ACN A 525      40.178   5.749  39.260  1.00  0.00      A    N
ATOM   3148  HZ  ACN A 525      42.550   3.945  38.534  1.00  0.00      A    H
ATOM   3149  HZ1 ACN A 525      42.973   5.410  37.703  1.00  0.00      A    H
ATOM   3150  HZ2 ACN A 525      41.767   4.269  37.010  1.00  0.00      A    H
ATOM   3151  CT  ACN A 526      12.175  15.491  30.272  1.00  0.00      A    C
ATOM   3152  CZ  ACN A 526      12.604  16.715  30.968  1.00  0.00      A    C
ATOM   3153  NZ  ACN A 526      12.870  17.701  31.487  1.00  0.00      A    N
ATOM   3154  HZ  ACN A 526      11.426  15.157  30.986  1.00  0.00      A    H
ATOM   3155  HZ1 ACN A 526      12.972  14.763  30.140  1.00  0.00      A    H
ATOM   3156  HZ2 ACN A 526      11.660  15.701  29.339  1.00  0.00      A    H
ATOM   3157  CT  ACN A 527      24.252  43.341  30.763  1.00  0.00      A    C
ATOM   3158  CZ  ACN A 527      25.169  43.133  29.670  1.00  0.00      A    C
ATOM   3159  NZ  ACN A 527      25.887  43.051  28.802  1.00  0.00      A    N
ATOM   3160  HZ  ACN A 527      24.140  44.421  30.812  1.00  0.00      A    H
ATOM   3161  HZ1 ACN A 527      24.610  42.768  31.615  1.00  0.00      A    H
ATOM   3162  HZ2 ACN A 527      23.399  42.856  30.296  1.00  0.00      A    H
ATOM   3163  CT  ACN A 528      19.634  35.491   6.684  1.00  0.00      A    C
ATOM   3164  CZ  ACN A 528      20.359  36.746   6.927  1.00  0.00      A    C
ATOM   3165  NZ  ACN A 528      20.984  37.682   7.197  1.00  0.00      A    N
ATOM   3166  HZ  ACN A 528      18.818  35.633   5.980  1.00  0.00      A    H
ATOM   3167  HZ1 ACN A 528      19.175  35.161   7.613  1.00  0.00      A    H
ATOM   3168  HZ2 ACN A 528      20.333  34.686   6.470  1.00  0.00      A    H
ATOM   3169  CT  ACN A 529      10.799  30.131  51.598  1.00  0.00      A    C
ATOM   3170  CZ  ACN A 529      10.863  30.913  50.322  1.00  0.00      A    C
ATOM   3171  NZ  ACN A 529      10.963  31.448  49.254  1.00  0.00      A    N
ATOM   3172  HZ  ACN A 529       9.782  30.286  51.950  1.00  0.00      A    H
ATOM   3173  HZ1 ACN A 529      11.450  30.550  52.361  1.00  0.00      A    H
ATOM   3174  HZ2 ACN A 529      11.122  29.110  51.411  1.00  0.00      A    H
ATOM   3175  CT  ACN A 530      39.280  20.459  43.712  1.00  0.00      A    C
ATOM   3176  CZ  ACN A 530      38.829  21.230  42.539  1.00  0.00      A    C
ATOM   3177  NZ  ACN A 530      38.483  21.887  41.599  1.00  0.00      A    N
ATOM   3178  HZ  ACN A 530      39.057  21.040  44.603  1.00  0.00      A    H
ATOM   3179  HZ1 ACN A 530      40.365  20.403  43.702  1.00  0.00      A    H
ATOM   3180  HZ2 ACN A 530      38.987  19.412  43.682  1.00  0.00      A    H
ATOM   3181  CT  ACN A 531      29.724  16.541  26.156  1.00  0.00      A    C
ATOM   3182  CZ  ACN A 531      29.786  16.541  24.683  1.00  0.00      A    C
ATOM   3183  NZ  ACN A 531      29.760  16.657  23.551  1.00  0.00      A    N
ATOM   3184  HZ  ACN A 531      28.902  15.935  26.528  1.00  0.00      A    H
ATOM   3185  HZ1 ACN A 531      29.687  17.592  26.432  1.00  0.00      A    H
ATOM   3186  HZ2 ACN A 531      30.644  16.120  26.553  1.00  0.00      A    H
ATOM   3187  CT  ACN A 532       3.124  37.354   0.389  1.00  0.00      A    C
ATOM   3188  CZ  ACN A 532       3.927  36.367   1.119  1.00  0.00      A    C
ATOM   3189  NZ  ACN A 532       4.526  35.571   1.653  1.00  0.00      A    N
ATOM   3190  HZ  ACN A 532       2.180  37.551   0.891  1.00  0.00      A    H
ATOM   3191  HZ1 ACN A 532       2.953  37.010  -0.627  1.00  0.00      A    H
ATOM   3192  HZ2 ACN A 532       3.738  38.252   0.389  1.00  0.00      A    H
ATOM   3193  CT  ACN A 533      35.368   9.340  34.866  1.00  0.00      A    C
ATOM   3194  CZ  ACN A 533      36.362   9.913  33.918  1.00  0.00      A    C
ATOM   3195  NZ  ACN A 533      37.147  10.353  33.199  1.00  0.00      A    N
ATOM   3196  HZ  ACN A 533      36.030   8.621  35.342  1.00  0.00      A    H
ATOM   3197  HZ1 ACN A 533      34.549   8.958  34.263  1.00  0.00      A    H
ATOM   3198  HZ2 ACN A 533      35.074  10.158  35.520  1.00  0.00      A    H
ATOM   3199  CT  ACN A 534      48.016  44.350  45.440  1.00  0.00      A    C
ATOM   3200  CZ  ACN A 534      46.698  44.711  45.970  1.00  0.00      A    C
ATOM   3201  NZ  ACN A 534      45.652  44.995  46.415  1.00  0.00      A    N
ATOM   3202  HZ  ACN A 534      48.433  43.613  46.121  1.00  0.00      A    H
ATOM   3203  HZ1 ACN A 534      48.693  45.186  45.286  1.00  0.00      A    H
ATOM   3204  HZ2 ACN A 534      47.880  43.774  44.528  1.00  0.00      A    H
ATOM   3205  CT  ACN A 535      40.609   2.083   1.406  1.00  0.00      A    C
ATOM   3206  CZ  ACN A 535      39.579   3.084   1.917  1.00  0.00      A    C
ATOM   3207  NZ  ACN A 535      38.753   3.817   2.250  1.00  0.00      A    N
ATOM   3208  HZ  ACN A 535      40.269   1.087   1.132  1.00  0.00      A    H
ATOM   3209  HZ1 ACN A 535      41.411   2.031   2.138  1.00  0.00      A    H
ATOM   3210  HZ2 ACN A 535      41.016   2.501   0.489  1.00  0.00      A    H
ATOM   3211  CT  ACN A 536       8.189  10.361  24.616  1.00  0.00      A    C
ATOM   3212  CZ  ACN A 536       9.376   9.757  23.917  1.00  0.00      A    C
ATOM   3213  NZ  ACN A 536      10.266   9.284  23.376  1.00  0.00      A    N
ATOM   3214  HZ  ACN A 536       7.990   9.694  25.451  1.00  0.00      A    H
ATOM   3215  HZ1 ACN A 536       7.358  10.506  23.931  1.00  0.00      A    H
ATOM   3216  HZ2 ACN A 536       8.454  11.355  24.968  1.00  0.00      A    H
ATOM   3217  CT  ACN A 537      33.172   8.220  21.077  1.00  0.00      A    C
ATOM   3218  CZ  ACN A 537      32.299   7.388  20.268  1.00  0.00      A    C
ATOM   3219  NZ  ACN A 537      31.571   6.773  19.660  1.00  0.00      A    N
ATOM   3220  HZ  ACN A 537      32.764   8.256  22.084  1.00  0.00      A    H
ATOM   3221  HZ1 ACN A 537      33.274   9.216  20.655  1.00  0.00      A    H
ATOM   3222  HZ2 ACN A 537      34.186   7.831  21.138  1.00  0.00      A    H
ATOM   3223  CT  ACN A 538      38.208   3.601  27.028  1.00  0.00      A    C
ATOM   3224  CZ  ACN A 538      36.835   3.871  27.479  1.00  0.00      A    C
ATOM   3225  NZ  ACN A 538      35.742   4.144  27.748  1.00  0.00      A    N
ATOM   3226  HZ  ACN A 538      38.918   3.518  27.847  1.00  0.00      A    H
ATOM   3227  HZ1 ACN A 538      38.630   4.399  26.422  1.00  0.00      A    H
ATOM   3228  HZ2 ACN A 538      38.341   2.673  26.477  1.00  0.00      A    H
ATOM   3229  CT  ACN A 539       5.310   2.257   5.621  1.00  0.00      A    C
ATOM   3230  CZ  ACN A 539       4.871   0.886   5.220  1.00  0.00      A    C
ATOM   3231  NZ  ACN A 539       4.589  -0.177   4.922  1.00  0.00      A    N
ATOM   3232  HZ  ACN A 539       5.838   2.583   4.728  1.00  0.00      A    H
ATOM   3233  HZ1 ACN A 539       5.972   2.281   6.483  1.00  0.00      A    H
ATOM   3234  HZ2 ACN A 539       4.435   2.888   5.753  1.00  0.00      A    H
ATOM   3235  CT  ACN A 540      -0.107  35.529  37.580  1.00  0.00      A    C
ATOM   3236  CZ  ACN A 540       1.235  35.413  37.056  1.00  0.00      A    C
ATOM   3237  NZ  ACN A 540       2.358  35.389  36.732  1.00  0.00      A    N
ATOM   3238  HZ  ACN A 540      -0.640  36.252  36.968  1.00  0.00      A    H
ATOM   3239  HZ1 ACN A 540      -0.009  35.836  38.619  1.00  0.00      A    H
ATOM   3240  HZ2 ACN A 540      -0.610  34.579  37.421  1.00  0.00      A    H
ATOM   3241  CT  ACN A 541       1.386  10.742  16.524  1.00  0.00      A    C
ATOM   3242  CZ  ACN A 541       1.400   9.754  15.468  1.00  0.00      A    C
ATOM   3243  NZ  ACN A 541       1.414   9.016  14.582  1.00  0.00      A    N
ATOM   3244  HZ  ACN A 541       0.784  10.313  17.321  1.00  0.00      A    H
ATOM   3245  HZ1 ACN A 541       0.855  11.602  16.123  1.00  0.00      A    H
ATOM   3246  HZ2 ACN A 541       2.339  10.958  17.000  1.00  0.00      A    H
ATOM   3247  CT  ACN A 542      29.898  29.780   8.784  1.00  0.00      A    C
ATOM   3248  CZ  ACN A 542      29.694  28.567   9.542  1.00  0.00      A    C
ATOM   3249  NZ  ACN A 542      29.524  27.591  10.162  1.00  0.00      A    N
ATOM   3250  HZ  ACN A 542      30.962  30.003   8.794  1.00  0.00      A    H
ATOM   3251  HZ1 ACN A 542      29.358  30.570   9.299  1.00  0.00      A    H
ATOM   3252  HZ2 ACN A 542      29.589  29.661   7.749  1.00  0.00      A    H
ATOM   3253  CT  ACN A 543      33.782  36.156   8.155  1.00  0.00      A    C
ATOM   3254  CZ  ACN A 543      33.697  35.714   6.724  1.00  0.00      A    C
ATOM   3255  NZ  ACN A 543      33.719  35.432   5.591  1.00  0.00      A    N
ATOM   3256  HZ  ACN A 543      32.801  36.149   8.623  1.00  0.00      A    H
ATOM   3257  HZ1 ACN A 543      34.223  37.149   8.127  1.00  0.00      A    H
ATOM   3258  HZ2 ACN A 543      34.322  35.351   8.647  1.00  0.00      A    H
ATOM   3259  CT  ACN A 544      24.386  39.408  27.050  1.00  0.00      A    C
ATOM   3260  CZ  ACN A 544      23.082  40.042  27.277  1.00  0.00      A    C
ATOM   3261  NZ  ACN A 544      22.095  40.604  27.450  1.00  0.00      A    N
ATOM   3262  HZ  ACN A 544      25.093  39.386  27.876  1.00  0.00      A    H
ATOM   3263  HZ1 ACN A 544      24.870  39.785  26.153  1.00  0.00      A    H
ATOM   3264  HZ2 ACN A 544      24.306  38.343  26.846  1.00  0.00      A    H
ATOM   3265  CT  ACN A 545       3.280   9.420  46.037  1.00  0.00      A    C
ATOM   3266  CZ  ACN A 545       3.562   9.878  47.404  1.00  0.00      A    C
ATOM   3267  NZ  ACN A 545       3.654  10.189  48.488  1.00  0.00      A    N
ATOM   3268  HZ  ACN A 545       3.702   8.419  46.077  1.00  0.00      A    H
ATOM   3269  HZ1 ACN A 545       3.741  10.031  45.265  1.00  0.00      A    H
ATOM   3270  HZ2 ACN A 545       2.204   9.403  45.887  1.00  0.00      A    H
ATOM   3271  CT  ACN A 546      35.192  43.303  37.385  1.00  0.00      A    C
ATOM   3272  CZ  ACN A 546      34.401  44.391  36.740  1.00  0.00      A    C
ATOM   3273  NZ  ACN A 546      33.850  45.276  36.242  1.00  0.00      A    N
ATOM   3274  HZ  ACN A 546      35.906  43.697  38.102  1.00  0.00      A    H
ATOM   3275  HZ1 ACN A 546      35.560  42.660  36.589  1.00  0.00      A    H
ATOM   3276  HZ2 ACN A 546      34.509  42.707  37.985  1.00  0.00      A    H
ATOM   3277  CT  ACN A 547      29.694   9.649  48.451  1.00  0.00      A    C
ATOM   3278  CZ  ACN A 547      28.469  10.441  48.288  1.00  0.00      A    C
ATOM   3279  NZ  ACN A 547      27.534  11.065  48.095  1.00  0.00      A    N
ATOM   3280  HZ  ACN A 547      30.174   9.819  49.411  1.00  0.00      A    H
ATOM   3281  HZ1 ACN A 547      30.246   9.754  47.521  1.00  0.00      A    H
ATOM   3282  HZ2 ACN A 547      29.266   8.663  48.614  1.00  0.00      A    H
ATOM   3283  CT  ACN A 548      22.352  44.950  21.324  1.00  0.00      A    C
ATOM   3284  CZ  ACN A 548      22.814  44.496  19.967  1.00  0.00      A    C
ATOM   3285  NZ  ACN A 548      23.098  44.138  18.893  1.00  0.00      A    N
ATOM   3286  HZ  ACN A 548      22.795  45.925  21.510  1.00  0.00      A    H
ATOM   3287  HZ1 ACN A 548      22.635  44.129  21.978  1.00  0.00      A    H
ATOM   3288  HZ2 ACN A 548      21.265  44.962  21.295  1.00  0.00      A    H
ATOM   3289  CT  ACN A 549      23.363  27.135   2.799  1.00  0.00      A    C
ATOM   3290  CZ  ACN A 549      24.340  27.711   1.853  1.00  0.00      A    C
ATOM   3291  NZ  ACN A 549      25.081  28.050   1.090  1.00  0.00      A    N
ATOM   3292  HZ  ACN A 549      22.382  27.090   2.334  1.00  0.00      A    H
ATOM   3293  HZ1 ACN A 549      23.322  27.830   3.634  1.00  0.00      A    H
ATOM   3294  HZ2 ACN A 549      23.739  26.204   3.217  1.00  0.00      A    H
ATOM   3295  CT  ACN A 550      37.402  10.986  42.921  1.00  0.00      A    C
ATOM   3296  CZ  ACN A 550      38.499  10.828  43.917  1.00  0.00      A    C
ATOM   3297  NZ  ACN A 550      39.368  10.762  44.696  1.00  0.00      A    N
ATOM   3298  HZ  ACN A 550      37.604  11.437  41.953  1.00  0.00      A    H
ATOM   3299  HZ1 ACN A 550      36.523  11.499  43.304  1.00  0.00      A    H
ATOM   3300  HZ2 ACN A 550      36.978  10.017  42.672  1.00  0.00      A    H
ATOM   3301  CT  ACN A 551      41.736   4.079  47.965  1.00  0.00      A    C
ATOM   3302  CZ  ACN A 551      41.748   3.203  46.800  1.00  0.00      A    C
ATOM   3303  NZ  ACN A 551      41.783   2.459  45.897  1.00  0.00      A    N
ATOM   3304  HZ  ACN A 551      42.542   4.801  47.863  1.00  0.00      A    H
ATOM   3305  HZ1 ACN A 551      41.917   3.565  48.905  1.00  0.00      A    H
ATOM   3306  HZ2 ACN A 551      40.844   4.697  47.904  1.00  0.00      A    H
ATOM   3307  CT  ACN A 552      14.950  24.338  21.836  1.00  0.00      A    C
ATOM   3308  CZ  ACN A 552      14.106  24.292  20.663  1.00  0.00      A    C
ATOM   3309  NZ  ACN A 552      13.443  24.218  19.701  1.00  0.00      A    N
ATOM   3310  HZ  ACN A 552      15.776  24.956  21.494  1.00  0.00      A    H
ATOM   3311  HZ1 ACN A 552      15.354  23.374  22.133  1.00  0.00      A    H
ATOM   3312  HZ2 ACN A 552      14.352  24.757  22.642  1.00  0.00      A    H
ATOM   3313  CT  ACN A 553       9.834  25.999  21.108  1.00  0.00      A    C
ATOM   3314  CZ  ACN A 553       8.688  25.716  21.981  1.00  0.00      A    C
ATOM   3315  NZ  ACN A 553       7.843  25.500  22.731  1.00  0.00      A    N
ATOM   3316  HZ  ACN A 553      10.501  25.203  20.785  1.00  0.00      A    H
ATOM   3317  HZ1 ACN A 553      10.337  26.841  21.576  1.00  0.00      A    H
ATOM   3318  HZ2 ACN A 553       9.376  26.457  20.235  1.00  0.00      A    H
ATOM   3319  CT  ACN A 554      35.891   0.738  25.782  1.00  0.00      A    C
ATOM   3320  CZ  ACN A 554      37.168   0.457  26.505  1.00  0.00      A    C
ATOM   3321  NZ  ACN A 554      38.182   0.148  27.029  1.00  0.00      A    N
ATOM   3322  HZ  ACN A 554      35.322   1.578  26.173  1.00  0.00      A    H
ATOM   3323  HZ1 ACN A 554      35.287  -0.163  25.856  1.00  0.00      A    H
ATOM   3324  HZ2 ACN A 554      36.159   0.997  24.761  1.00  0.00      A    H
ATOM   3325  CT  ACN A 555      14.673  26.736   0.580  1.00  0.00      A    C
ATOM   3326  CZ  ACN A 555      13.789  27.415  -0.364  1.00  0.00      A    C
ATOM   3327  NZ  ACN A 555      13.061  27.844  -1.129  1.00  0.00      A    N
ATOM   3328  HZ  ACN A 555      14.690  27.395   1.443  1.00  0.00      A    H
ATOM   3329  HZ1 ACN A 555      15.707  26.820   0.254  1.00  0.00      A    H
ATOM   3330  HZ2 ACN A 555      14.505  25.680   0.777  1.00  0.00      A    H
ATOM   3331  CT  ACN A 556       3.879  45.411  50.017  1.00  0.00      A    C
ATOM   3332  CZ  ACN A 556       5.062  45.279  50.833  1.00  0.00      A    C
ATOM   3333  NZ  ACN A 556       6.035  45.147  51.507  1.00  0.00      A    N
ATOM   3334  HZ  ACN A 556       3.548  44.400  49.790  1.00  0.00      A    H
ATOM   3335  HZ1 ACN A 556       4.136  45.914  49.089  1.00  0.00      A    H
ATOM   3336  HZ2 ACN A 556       3.174  46.075  50.511  1.00  0.00      A    H
ATOM   3337  CT  ACN A 557      44.159  17.002  28.027  1.00  0.00      A    C
ATOM   3338  CZ  ACN A 557      44.761  16.782  26.690  1.00  0.00      A    C
ATOM   3339  NZ  ACN A 557      45.185  16.580  25.606  1.00  0.00      A    N
ATOM   3340  HZ  ACN A 557      43.108  17.242  27.889  1.00  0.00      A    H
ATOM   3341  HZ1 ACN A 557      44.746  17.609  28.711  1.00  0.00      A    H
ATOM   3342  HZ2 ACN A 557      44.124  15.988  28.418  1.00  0.00      A    H
ATOM   3343  CT  ACN A 558      21.556  22.618  36.770  1.00  0.00      A    C
ATOM   3344  CZ  ACN A 558      21.983  23.489  37.817  1.00  0.00      A    C
ATOM   3345  NZ  ACN A 558      22.266  24.153  38.695  1.00  0.00      A    N
ATOM   3346  HZ  ACN A 558      21.578  21.622  37.204  1.00  0.00      A    H
ATOM   3347  HZ1 ACN A 558      22.101  22.819  35.851  1.00  0.00      A    H
ATOM   3348  HZ2 ACN A 558      20.480  22.716  36.651  1.00  0.00      A    H
ATOM   3349  CT  ACN A 559      13.371  17.064  19.142  1.00  0.00      A    C
ATOM   3350  CZ  ACN A 559      14.433  17.306  18.103  1.00  0.00      A    C
ATOM   3351  NZ  ACN A 559      15.232  17.475  17.316  1.00  0.00      A    N
ATOM   3352  HZ  ACN A 559      12.601  17.832  19.145  1.00  0.00      A    H
ATOM   3353  HZ1 ACN A 559      13.749  17.012  20.160  1.00  0.00      A    H
ATOM   3354  HZ2 ACN A 559      12.987  16.089  18.854  1.00  0.00      A    H
ATOM   3355  CT  ACN A 560      32.734  13.883  49.253  1.00  0.00      A    C
ATOM   3356  CZ  ACN A 560      33.271  14.990  48.413  1.00  0.00      A    C
ATOM   3357  NZ  ACN A 560      33.748  15.843  47.781  1.00  0.00      A    N
ATOM   3358  HZ  ACN A 560      33.483  13.094  49.242  1.00  0.00      A    H
ATOM   3359  HZ1 ACN A 560      31.809  13.532  48.804  1.00  0.00      A    H
ATOM   3360  HZ2 ACN A 560      32.635  14.309  50.248  1.00  0.00      A    H
ATOM   3361  CT  ACN A 561      17.147  47.434  33.235  1.00  0.00      A    C
ATOM   3362  CZ  ACN A 561      16.321  46.369  33.802  1.00  0.00      A    C
ATOM   3363  NZ  ACN A 561      15.595  45.573  34.207  1.00  0.00      A    N
ATOM   3364  HZ  ACN A 561      17.246  48.184  34.015  1.00  0.00      A    H
ATOM   3365  HZ1 ACN A 561      16.522  47.772  32.412  1.00  0.00      A    H
ATOM   3366  HZ2 ACN A 561      18.074  47.049  32.819  1.00  0.00      A    H
ATOM   3367  CT  ACN A 562      10.732  13.458  41.359  1.00  0.00      A    C
ATOM   3368  CZ  ACN A 562      11.608  14.454  40.753  1.00  0.00      A    C
ATOM   3369  NZ  ACN A 562      12.323  15.182  40.283  1.00  0.00      A    N
ATOM   3370  HZ  ACN A 562       9.965  14.046  41.858  1.00  0.00      A    H
ATOM   3371  HZ1 ACN A 562      11.244  12.767  42.023  1.00  0.00      A    H
ATOM   3372  HZ2 ACN A 562      10.305  12.914  40.520  1.00  0.00      A    H
ATOM   3373  CT  ACN A 563       6.161  33.562  41.235  1.00  0.00      A    C
ATOM   3374  CZ  ACN A 563       7.375  34.017  40.590  1.00  0.00      A    C
ATOM   3375  NZ  ACN A 563       8.359  34.418  40.063  1.00  0.00      A    N
ATOM   3376  HZ  ACN A 563       5.795  34.184  42.048  1.00  0.00      A    H
ATOM   3377  HZ1 ACN A 563       6.178  32.522  41.551  1.00  0.00      A    H
ATOM   3378  HZ2 ACN A 563       5.429  33.462  40.438  1.00  0.00      A    H
ATOM   3379  CT  ACN A 564       1.112  31.128  49.542  1.00  0.00      A    C
ATOM   3380  CZ  ACN A 564       1.783  30.099  50.366  1.00  0.00      A    C
ATOM   3381  NZ  ACN A 564       2.293  29.242  51.011  1.00  0.00      A    N
ATOM   3382  HZ  ACN A 564       0.096  30.748  49.476  1.00  0.00      A    H
ATOM   3383  HZ1 ACN A 564       1.513  31.037  48.535  1.00  0.00      A    H
ATOM   3384  HZ2 ACN A 564       1.216  32.056  50.098  1.00  0.00      A    H
ATOM   3385  CT  ACN A 565      22.323  19.098  12.418  1.00  0.00      A    C
ATOM   3386  CZ  ACN A 565      23.509  19.696  11.817  1.00  0.00      A    C
ATOM   3387  NZ  ACN A 565      24.467  20.153  11.294  1.00  0.00      A    N
ATOM   3388  HZ  ACN A 565      22.318  19.372  13.470  1.00  0.00      A    H
ATOM   3389  HZ1 ACN A 565      22.271  18.020  12.296  1.00  0.00      A    H
ATOM   3390  HZ2 ACN A 565      21.480  19.578  11.927  1.00  0.00      A    H
ATOM   3391  CT  ACN A 566      50.579  33.190   0.990  1.00  0.00      A    C
ATOM   3392  CZ  ACN A 566      50.045  31.843   1.039  1.00  0.00      A    C
ATOM   3393  NZ  ACN A 566      49.677  30.725   1.103  1.00  0.00      A    N
ATOM   3394  HZ  ACN A 566      51.595  33.218   0.606  1.00  0.00      A    H
ATOM   3395  HZ1 ACN A 566      50.523  33.773   1.906  1.00  0.00      A    H
ATOM   3396  HZ2 ACN A 566      50.052  33.803   0.264  1.00  0.00      A    H
ATOM   3397  CT  ACN A 567       9.174   2.679  47.136  1.00  0.00      A    C
ATOM   3398  CZ  ACN A 567      10.626   2.545  46.856  1.00  0.00      A    C
ATOM   3399  NZ  ACN A 567      11.738   2.412  46.531  1.00  0.00      A    N
ATOM   3400  HZ  ACN A 567       8.801   1.758  47.577  1.00  0.00      A    H
ATOM   3401  HZ1 ACN A 567       8.653   2.860  46.199  1.00  0.00      A    H
ATOM   3402  HZ2 ACN A 567       9.136   3.548  47.788  1.00  0.00      A    H
ATOM   3403  CT  ACN A 568      26.123  14.207  37.030  1.00  0.00      A    C
ATOM   3404  CZ  ACN A 568      25.981  14.571  38.410  1.00  0.00      A    C
ATOM   3405  NZ  ACN A 568      25.942  14.956  39.480  1.00  0.00      A    N
ATOM   3406  HZ  ACN A 568      26.222  15.140  36.481  1.00  0.00      A    H
ATOM   3407  HZ1 ACN A 568      25.230  13.681  36.703  1.00  0.00      A    H
ATOM   3408  HZ2 ACN A 568      27.000  13.600  36.818  1.00  0.00      A    H
ATOM   3409  CT  ACN A 569      28.104  18.353  49.649  1.00  0.00      A    C
ATOM   3410  CZ  ACN A 569      27.845  17.739  50.956  1.00  0.00      A    C
ATOM   3411  NZ  ACN A 569      27.658  17.282  51.996  1.00  0.00      A    N
ATOM   3412  HZ  ACN A 569      27.147  18.784  49.363  1.00  0.00      A    H
ATOM   3413  HZ1 ACN A 569      28.262  17.583  48.899  1.00  0.00      A    H
ATOM   3414  HZ2 ACN A 569      28.915  19.058  49.809  1.00  0.00      A    H
ATOM   3415  CT  ACN A 570      39.378  26.325  22.567  1.00  0.00      A    C
ATOM   3416  CZ  ACN A 570      39.018  25.924  21.141  1.00  0.00      A    C
ATOM   3417  NZ  ACN A 570      38.740  25.558  20.034  1.00  0.00      A    N
ATOM   3418  HZ  ACN A 570      38.689  25.723  23.153  1.00  0.00      A    H
ATOM   3419  HZ1 ACN A 570      39.008  27.332  22.740  1.00  0.00      A    H
ATOM   3420  HZ2 ACN A 570      40.398  26.082  22.853  1.00  0.00      A    H
ATOM   3421  CT  ACN A 571       0.580   4.218  48.237  1.00  0.00      A    C
ATOM   3422  CZ  ACN A 571      -0.293   3.894  49.443  1.00  0.00      A    C
ATOM   3423  NZ  ACN A 571      -0.923   3.659  50.367  1.00  0.00      A    N
ATOM   3424  HZ  ACN A 571       0.877   5.261  48.305  1.00  0.00      A    H
ATOM   3425  HZ1 ACN A 571      -0.062   4.128  47.364  1.00  0.00      A    H
ATOM   3426  HZ2 ACN A 571       1.484   3.618  48.168  1.00  0.00      A    H
ATOM   3427  CT  ACN A 572      37.652  22.618  20.190  1.00  0.00      A    C
ATOM   3428  CZ  ACN A 572      37.359  22.827  18.762  1.00  0.00      A    C
ATOM   3429  NZ  ACN A 572      37.083  23.015  17.633  1.00  0.00      A    N
ATOM   3430  HZ  ACN A 572      37.450  21.585  20.463  1.00  0.00      A    H
ATOM   3431  HZ1 ACN A 572      36.988  23.241  20.783  1.00  0.00      A    H
ATOM   3432  HZ2 ACN A 572      38.724  22.730  20.334  1.00  0.00      A    H
ATOM   3433  CT  ACN A 573       5.275   3.586  38.824  1.00  0.00      A    C
ATOM   3434  CZ  ACN A 573       4.865   2.772  40.033  1.00  0.00      A    C
ATOM   3435  NZ  ACN A 573       4.587   2.119  40.910  1.00  0.00      A    N
ATOM   3436  HZ  ACN A 573       4.742   3.245  37.940  1.00  0.00      A    H
ATOM   3437  HZ1 ACN A 573       6.285   3.337  38.510  1.00  0.00      A    H
ATOM   3438  HZ2 ACN A 573       5.161   4.645  39.042  1.00  0.00      A    H
ATOM   3439  CT  ACN A 574      31.106   2.384   3.739  1.00  0.00      A    C
ATOM   3440  CZ  ACN A 574      32.567   2.106   3.739  1.00  0.00      A    C
ATOM   3441  NZ  ACN A 574      33.671   1.913   3.781  1.00  0.00      A    N
ATOM   3442  HZ  ACN A 574      30.586   1.430   3.717  1.00  0.00      A    H
ATOM   3443  HZ1 ACN A 574      30.985   2.883   2.781  1.00  0.00      A    H
ATOM   3444  HZ2 ACN A 574      30.787   3.050   4.537  1.00  0.00      A    H
ATOM   3445  CT  ACN A 575      44.995  44.908   6.194  1.00  0.00      A    C
ATOM   3446  CZ  ACN A 575      44.435  43.974   7.159  1.00  0.00      A    C
ATOM   3447  NZ  ACN A 575      43.939  43.245   7.893  1.00  0.00      A    N
ATOM   3448  HZ  ACN A 575      46.067  44.898   6.373  1.00  0.00      A    H
ATOM   3449  HZ1 ACN A 575      44.478  45.805   6.526  1.00  0.00      A    H
ATOM   3450  HZ2 ACN A 575      44.767  44.561   5.190  1.00  0.00      A    H
ATOM   3451  CT  ACN A 576      45.522  26.020   5.034  1.00  0.00      A    C
ATOM   3452  CZ  ACN A 576      44.941  24.882   4.404  1.00  0.00      A    C
ATOM   3453  NZ  ACN A 576      44.426  24.022   3.830  1.00  0.00      A    N
ATOM   3454  HZ  ACN A 576      46.062  25.682   5.915  1.00  0.00      A    H
ATOM   3455  HZ1 ACN A 576      44.659  26.668   5.163  1.00  0.00      A    H
ATOM   3456  HZ2 ACN A 576      46.246  26.434   4.337  1.00  0.00      A    H
ATOM   3457  CT  ACN A 577      41.235  33.116  44.138  1.00  0.00      A    C
ATOM   3458  CZ  ACN A 577      42.224  33.998  44.805  1.00  0.00      A    C
ATOM   3459  NZ  ACN A 577      42.996  34.716  45.323  1.00  0.00      A    N
ATOM   3460  HZ  ACN A 577      40.250  33.520  44.359  1.00  0.00      A    H
ATOM   3461  HZ1 ACN A 577      41.382  32.114  44.534  1.00  0.00      A    H
ATOM   3462  HZ2 ACN A 577      41.400  33.133  43.064  1.00  0.00      A    H
ATOM   3463  CT  ACN A 578      21.513  34.249  32.951  1.00  0.00      A    C
ATOM   3464  CZ  ACN A 578      21.033  34.965  34.090  1.00  0.00      A    C
ATOM   3465  NZ  ACN A 578      20.639  35.514  34.987  1.00  0.00      A    N
ATOM   3466  HZ  ACN A 578      22.560  33.961  33.012  1.00  0.00      A    H
ATOM   3467  HZ1 ACN A 578      21.509  34.934  32.107  1.00  0.00      A    H
ATOM   3468  HZ2 ACN A 578      20.910  33.364  32.765  1.00  0.00      A    H
ATOM   3469  CT  ACN A 579      38.868  30.593  13.806  1.00  0.00      A    C
ATOM   3470  CZ  ACN A 579      38.093  29.525  14.440  1.00  0.00      A    C
ATOM   3471  NZ  ACN A 579      37.453  28.624  14.854  1.00  0.00      A    N
ATOM   3472  HZ  ACN A 579      39.255  31.236  14.594  1.00  0.00      A    H
ATOM   3473  HZ1 ACN A 579      38.225  31.131  13.114  1.00  0.00      A    H
ATOM   3474  HZ2 ACN A 579      39.765  30.149  13.384  1.00  0.00      A    H
ATOM   3475  CT  ACN A 580      36.617  46.715  34.659  1.00  0.00      A    C
ATOM   3476  CZ  ACN A 580      37.531  45.548  34.835  1.00  0.00      A    C
ATOM   3477  NZ  ACN A 580      38.219  44.583  34.867  1.00  0.00      A    N
ATOM   3478  HZ  ACN A 580      36.842  47.172  33.699  1.00  0.00      A    H
ATOM   3479  HZ1 ACN A 580      36.789  47.255  35.586  1.00  0.00      A    H
ATOM   3480  HZ2 ACN A 580      35.602  46.338  34.754  1.00  0.00      A    H
ATOM   3481  CT  ACN A 581       4.104  38.890  13.768  1.00  0.00      A    C
ATOM   3482  CZ  ACN A 581       5.063  38.444  14.760  1.00  0.00      A    C
ATOM   3483  NZ  ACN A 581       5.784  38.009  15.551  1.00  0.00      A    N
ATOM   3484  HZ  ACN A 581       3.992  39.971  13.779  1.00  0.00      A    H
ATOM   3485  HZ1 ACN A 581       3.151  38.376  13.857  1.00  0.00      A    H
ATOM   3486  HZ2 ACN A 581       4.414  38.619  12.762  1.00  0.00      A    H
ATOM   3487  CT  ACN A 582      25.994  38.079  30.538  1.00  0.00      A    C
ATOM   3488  CZ  ACN A 582      25.164  39.215  30.779  1.00  0.00      A    C
ATOM   3489  NZ  ACN A 582      24.495  40.157  30.987  1.00  0.00      A    N
ATOM   3490  HZ  ACN A 582      26.958  38.204  31.023  1.00  0.00      A    H
ATOM   3491  HZ1 ACN A 582      26.069  38.038  29.455  1.00  0.00      A    H
ATOM   3492  HZ2 ACN A 582      25.533  37.148  30.861  1.00  0.00      A    H
ATOM   3493  CT  ACN A 583       0.757  16.143   7.011  1.00  0.00      A    C
ATOM   3494  CZ  ACN A 583       1.178  15.203   6.015  1.00  0.00      A    C
ATOM   3495  NZ  ACN A 583       1.595  14.520   5.182  1.00  0.00      A    N
ATOM   3496  HZ  ACN A 583       0.245  15.621   7.814  1.00  0.00      A    H
ATOM   3497  HZ1 ACN A 583      -0.013  16.847   6.703  1.00  0.00      A    H
ATOM   3498  HZ2 ACN A 583       1.641  16.636   7.408  1.00  0.00      A    H
ATOM   3499  CT  ACN A 584      44.744  42.292  43.466  1.00  0.00      A    C
ATOM   3500  CZ  ACN A 584      44.617  43.760  43.275  1.00  0.00      A    C
ATOM   3501  NZ  ACN A 584      44.517  44.935  43.117  1.00  0.00      A    N
ATOM   3502  HZ  ACN A 584      45.496  42.104  44.228  1.00  0.00      A    H
ATOM   3503  HZ1 ACN A 584      44.972  41.834  42.507  1.00  0.00      A    H
ATOM   3504  HZ2 ACN A 584      43.776  41.938  43.811  1.00  0.00      A    H
ATOM   3505  CT  ACN A 585      23.685   9.633  26.729  1.00  0.00      A    C
ATOM   3506  CZ  ACN A 585      23.375   8.454  25.867  1.00  0.00      A    C
ATOM   3507  NZ  ACN A 585      23.231   7.572  25.133  1.00  0.00      A    N
ATOM   3508  HZ  ACN A 585      23.026   9.477  27.579  1.00  0.00      A    H
ATOM   3509  HZ1 ACN A 585      23.670  10.486  26.055  1.00  0.00      A    H
ATOM   3510  HZ2 ACN A 585      24.669   9.617  27.191  1.00  0.00      A    H
ATOM   3511  CT  ACN A 586       5.993   2.281   0.884  1.00  0.00      A    C
ATOM   3512  CZ  ACN A 586       6.534   1.982  -0.469  1.00  0.00      A    C
ATOM   3513  NZ  ACN A 586       6.992   1.808  -1.522  1.00  0.00      A    N
ATOM   3514  HZ  ACN A 586       6.802   2.718   1.462  1.00  0.00      A    H
ATOM   3515  HZ1 ACN A 586       5.448   1.450   1.324  1.00  0.00      A    H
ATOM   3516  HZ2 ACN A 586       5.298   3.096   0.695  1.00  0.00      A    H
ATOM   3517  CT  ACN A 587      24.293  11.208   9.015  1.00  0.00      A    C
ATOM   3518  CZ  ACN A 587      25.159  11.299  10.230  1.00  0.00      A    C
ATOM   3519  NZ  ACN A 587      25.865  11.391  11.211  1.00  0.00      A    N
ATOM   3520  HZ  ACN A 587      24.037  10.152   8.971  1.00  0.00      A    H
ATOM   3521  HZ1 ACN A 587      24.901  11.506   8.165  1.00  0.00      A    H
ATOM   3522  HZ2 ACN A 587      23.490  11.939   9.067  1.00  0.00      A    H
ATOM   3523  CT  ACN A 588       4.312  25.809  43.309  1.00  0.00      A    C
ATOM   3524  CZ  ACN A 588       5.404  26.006  42.352  1.00  0.00      A    C
ATOM   3525  NZ  ACN A 588       6.216  26.148  41.548  1.00  0.00      A    N
ATOM   3526  HZ  ACN A 588       3.491  26.471  43.047  1.00  0.00      A    H
ATOM   3527  HZ1 ACN A 588       4.687  26.213  44.246  1.00  0.00      A    H
ATOM   3528  HZ2 ACN A 588       4.181  24.730  43.326  1.00  0.00      A    H
ATOM   3529  CT  ACN A 589      42.292  37.587  42.775  1.00  0.00      A    C
ATOM   3530  CZ  ACN A 589      43.316  38.462  42.249  1.00  0.00      A    C
ATOM   3531  NZ  ACN A 589      44.144  39.154  41.742  1.00  0.00      A    N
ATOM   3532  HZ  ACN A 589      42.842  36.809  43.298  1.00  0.00      A    H
ATOM   3533  HZ1 ACN A 589      41.672  37.185  41.978  1.00  0.00      A    H
ATOM   3534  HZ2 ACN A 589      41.649  38.083  43.498  1.00  0.00      A    H
ATOM   3535  CT  ACN A 590      28.095  40.920  42.711  1.00  0.00      A    C
ATOM   3536  CZ  ACN A 590      29.197  40.615  43.572  1.00  0.00      A    C
ATOM   3537  NZ  ACN A 590      30.105  40.407  44.237  1.00  0.00      A    N
ATOM   3538  HZ  ACN A 590      28.392  41.893  42.329  1.00  0.00      A    H
ATOM   3539  HZ1 ACN A 590      27.307  41.168  43.418  1.00  0.00      A    H
ATOM   3540  HZ2 ACN A 590      27.740  40.111  42.077  1.00  0.00      A    H
ATOM   3541  CT  ACN A 591      45.416  28.011  10.042  1.00  0.00      A    C
ATOM   3542  CZ  ACN A 591      44.262  28.356   9.230  1.00  0.00      A    C
ATOM   3543  NZ  ACN A 591      43.334  28.642   8.564  1.00  0.00      A    N
ATOM   3544  HZ  ACN A 591      46.053  27.304   9.517  1.00  0.00      A    H
ATOM   3545  HZ1 ACN A 591      45.056  27.770  11.038  1.00  0.00      A    H
ATOM   3546  HZ2 ACN A 591      45.956  28.952  10.116  1.00  0.00      A    H
ATOM   3547  CT  ACN A 592      37.519  17.441  38.821  1.00  0.00      A    C
ATOM   3548  CZ  ACN A 592      36.523  17.696  39.864  1.00  0.00      A    C
ATOM   3549  NZ  ACN A 592      35.662  17.968  40.627  1.00  0.00      A    N
ATOM   3550  HZ  ACN A 592      38.310  18.167  38.990  1.00  0.00      A    H
ATOM   3551  HZ1 ACN A 592      36.953  17.522  37.896  1.00  0.00      A    H
ATOM   3552  HZ2 ACN A 592      37.896  16.425  38.904  1.00  0.00      A    H
ATOM   3553  CT  ACN A 593      49.084  50.811   5.484  1.00  0.00      A    C
ATOM   3554  CZ  ACN A 593      47.968  50.838   4.574  1.00  0.00      A    C
ATOM   3555  NZ  ACN A 593      47.022  50.872   3.883  1.00  0.00      A    N
ATOM   3556  HZ  ACN A 593      48.881  50.359   6.452  1.00  0.00      A    H
ATOM   3557  HZ1 ACN A 593      49.499  51.784   5.735  1.00  0.00      A    H
ATOM   3558  HZ2 ACN A 593      49.892  50.323   4.944  1.00  0.00      A    H
ATOM   3559  CT  ACN A 594      50.469   6.446  24.170  1.00  0.00      A    C
ATOM   3560  CZ  ACN A 594      50.065   7.777  24.536  1.00  0.00      A    C
ATOM   3561  NZ  ACN A 594      49.726   8.857  24.791  1.00  0.00      A    N
ATOM   3562  HZ  ACN A 594      50.183   5.590  24.776  1.00  0.00      A    H
ATOM   3563  HZ1 ACN A 594      51.519   6.340  23.910  1.00  0.00      A    H
ATOM   3564  HZ2 ACN A 594      50.033   6.314  23.183  1.00  0.00      A    H
ATOM   3565  CT  ACN A 595      45.816  19.274  39.440  1.00  0.00      A    C
ATOM   3566  CZ  ACN A 595      46.140  20.385  38.619  1.00  0.00      A    C
ATOM   3567  NZ  ACN A 595      46.441  21.276  37.891  1.00  0.00      A    N
ATOM   3568  HZ  ACN A 595      45.142  19.615  40.222  1.00  0.00      A    H
ATOM   3569  HZ1 ACN A 595      46.700  18.973  39.997  1.00  0.00      A    H
ATOM   3570  HZ2 ACN A 595      45.350  18.425  38.946  1.00  0.00      A    H
ATOM   3571  CT  ACN A 596      24.723  30.895  35.478  1.00  0.00      A    C
ATOM   3572  CZ  ACN A 596      23.425  30.734  34.761  1.00  0.00      A    C
ATOM   3573  NZ  ACN A 596      22.433  30.451  34.247  1.00  0.00      A    N
ATOM   3574  HZ  ACN A 596      24.728  30.050  36.162  1.00  0.00      A    H
ATOM   3575  HZ1 ACN A 596      24.707  31.856  35.986  1.00  0.00      A    H
ATOM   3576  HZ2 ACN A 596      25.596  30.813  34.837  1.00  0.00      A    H
ATOM   3577  CT  ACN A 597      41.839  25.110  48.837  1.00  0.00      A    C
ATOM   3578  CZ  ACN A 597      42.036  26.446  48.398  1.00  0.00      A    C
ATOM   3579  NZ  ACN A 597      42.225  27.528  47.966  1.00  0.00      A    N
ATOM   3580  HZ  ACN A 597      42.303  24.944  49.806  1.00  0.00      A    H
ATOM   3581  HZ1 ACN A 597      42.222  24.356  48.154  1.00  0.00      A    H
ATOM   3582  HZ2 ACN A 597      40.764  24.964  48.912  1.00  0.00      A    H
ATOM   3583  CT  ACN A 598      13.976  25.437  42.919  1.00  0.00      A    C
ATOM   3584  CZ  ACN A 598      14.275  26.571  42.033  1.00  0.00      A    C
ATOM   3585  NZ  ACN A 598      14.494  27.470  41.350  1.00  0.00      A    N
ATOM   3586  HZ  ACN A 598      14.857  24.809  42.812  1.00  0.00      A    H
ATOM   3587  HZ1 ACN A 598      13.095  24.956  42.504  1.00  0.00      A    H
ATOM   3588  HZ2 ACN A 598      13.777  25.811  43.920  1.00  0.00      A    H
ATOM   3589  CT  ACN A 599      49.731  18.183  48.506  1.00  0.00      A    C
ATOM   3590  CZ  ACN A 599      49.855  19.188  49.537  1.00  0.00      A    C
ATOM   3591  NZ  ACN A 599      49.945  20.019  50.308  1.00  0.00      A    N
ATOM   3592  HZ  ACN A 599      50.530  17.464  48.664  1.00  0.00      A    H
ATOM   3593  HZ1 ACN A 599      49.862  18.725  47.572  1.00  0.00      A    H
ATOM   3594  HZ2 ACN A 599      48.765  17.708  48.657  1.00  0.00      A    H
ATOM   3595  CT  ACN A 600      25.891  44.610  50.120  1.00  0.00      A    C
ATOM   3596  CZ  ACN A 600      25.656  43.232  50.710  1.00  0.00      A    C
ATOM   3597  NZ  ACN A 600      25.510  42.116  51.106  1.00  0.00      A    N
ATOM   3598  HZ  ACN A 600      26.751  44.453  49.473  1.00  0.00      A    H
ATOM   3599  HZ1 ACN A 600      26.163  45.252  50.954  1.00  0.00      A    H
ATOM   3600  HZ2 ACN A 600      24.940  44.897  49.679  1.00  0.00      A    H
ATOM   3601  CT  ACN A 601      14.796  48.477   5.616  1.00  0.00      A    C
ATOM   3602  CZ  ACN A 601      15.436  47.330   6.224  1.00  0.00      A    C
ATOM   3603  NZ  ACN A 601      15.927  46.404   6.730  1.00  0.00      A    N
ATOM   3604  HZ  ACN A 601      14.989  49.416   6.127  1.00  0.00      A    H
ATOM   3605  HZ1 ACN A 601      13.731  48.258   5.638  1.00  0.00      A    H
ATOM   3606  HZ2 ACN A 601      15.008  48.493   4.550  1.00  0.00      A    H
ATOM   3607  CT  ACN A 602      41.482  44.541  14.046  1.00  0.00      A    C
ATOM   3608  CZ  ACN A 602      40.971  45.254  12.886  1.00  0.00      A    C
ATOM   3609  NZ  ACN A 602      40.571  45.833  11.962  1.00  0.00      A    N
ATOM   3610  HZ  ACN A 602      40.824  44.764  14.882  1.00  0.00      A    H
ATOM   3611  HZ1 ACN A 602      42.493  44.858  14.288  1.00  0.00      A    H
ATOM   3612  HZ2 ACN A 602      41.491  43.507  13.711  1.00  0.00      A    H
ATOM   3613  CT  ACN A 603      42.035  20.626  28.075  1.00  0.00      A    C
ATOM   3614  CZ  ACN A 603      43.236  20.298  28.861  1.00  0.00      A    C
ATOM   3615  NZ  ACN A 603      44.220  20.031  29.436  1.00  0.00      A    N
ATOM   3616  HZ  ACN A 603      42.168  21.359  27.283  1.00  0.00      A    H
ATOM   3617  HZ1 ACN A 603      41.282  20.839  28.830  1.00  0.00      A    H
ATOM   3618  HZ2 ACN A 603      41.716  19.708  27.587  1.00  0.00      A    H
ATOM   3619  CT  ACN A 604      18.516  42.520  11.052  1.00  0.00      A    C
ATOM   3620  CZ  ACN A 604      18.997  42.833   9.677  1.00  0.00      A    C
ATOM   3621  NZ  ACN A 604      19.299  43.116   8.597  1.00  0.00      A    N
ATOM   3622  HZ  ACN A 604      17.735  43.160  11.454  1.00  0.00      A    H
ATOM   3623  HZ1 ACN A 604      19.398  42.545  11.686  1.00  0.00      A    H
ATOM   3624  HZ2 ACN A 604      18.073  41.529  10.991  1.00  0.00      A    H
ATOM   3625  CT  ACN A 605      11.017  16.784  21.917  1.00  0.00      A    C
ATOM   3626  CZ  ACN A 605      12.359  16.688  22.513  1.00  0.00      A    C
ATOM   3627  NZ  ACN A 605      13.358  16.597  23.021  1.00  0.00      A    N
ATOM   3628  HZ  ACN A 605      11.230  17.444  21.080  1.00  0.00      A    H
ATOM   3629  HZ1 ACN A 605      10.350  17.187  22.676  1.00  0.00      A    H
ATOM   3630  HZ2 ACN A 605      10.632  15.854  21.507  1.00  0.00      A    H
ATOM   3631  CT  ACN A 606      34.798  31.894  15.029  1.00  0.00      A    C
ATOM   3632  CZ  ACN A 606      34.987  31.048  13.788  1.00  0.00      A    C
ATOM   3633  NZ  ACN A 606      35.104  30.465  12.810  1.00  0.00      A    N
ATOM   3634  HZ  ACN A 606      34.273  31.355  15.813  1.00  0.00      A    H
ATOM   3635  HZ1 ACN A 606      34.203  32.778  14.814  1.00  0.00      A    H
ATOM   3636  HZ2 ACN A 606      35.780  32.127  15.434  1.00  0.00      A    H
ATOM   3637  CT  ACN A 607      34.137  25.517  20.076  1.00  0.00      A    C
ATOM   3638  CZ  ACN A 607      35.210  26.099  20.949  1.00  0.00      A    C
ATOM   3639  NZ  ACN A 607      36.018  26.557  21.604  1.00  0.00      A    N
ATOM   3640  HZ  ACN A 607      33.231  25.949  20.493  1.00  0.00      A    H
ATOM   3641  HZ1 ACN A 607      34.074  24.438  19.954  1.00  0.00      A    H
ATOM   3642  HZ2 ACN A 607      34.288  25.987  19.108  1.00  0.00      A    H
ATOM   3643  CT  ACN A 608      21.152   3.806  42.037  1.00  0.00      A    C
ATOM   3644  CZ  ACN A 608      20.069   3.734  43.024  1.00  0.00      A    C
ATOM   3645  NZ  ACN A 608      19.218   3.702  43.793  1.00  0.00      A    N
ATOM   3646  HZ  ACN A 608      21.984   4.335  42.495  1.00  0.00      A    H
ATOM   3647  HZ1 ACN A 608      20.768   4.415  41.222  1.00  0.00      A    H
ATOM   3648  HZ2 ACN A 608      21.400   2.806  41.691  1.00  0.00      A    H
ATOM   3649  CT  ACN A 609      40.980  15.285  36.392  1.00  0.00      A    C
ATOM   3650  CZ  ACN A 609      39.496  15.308  36.369  1.00  0.00      A    C
ATOM   3651  NZ  ACN A 609      38.334  15.399  36.372  1.00  0.00      A    N
ATOM   3652  HZ  ACN A 609      41.326  14.462  37.013  1.00  0.00      A    H
ATOM   3653  HZ1 ACN A 609      41.396  16.202  36.801  1.00  0.00      A    H
ATOM   3654  HZ2 ACN A 609      41.268  14.922  35.408  1.00  0.00      A    H
ATOM   3655  CT  ACN A 610      24.799  11.090  30.330  1.00  0.00      A    C
ATOM   3656  CZ  ACN A 610      25.894  10.076  30.575  1.00  0.00      A    C
ATOM   3657  NZ  ACN A 610      26.753   9.286  30.765  1.00  0.00      A    N
ATOM   3658  HZ  ACN A 610      25.236  11.995  29.916  1.00  0.00      A    H
ATOM   3659  HZ1 ACN A 610      24.301  11.198  31.290  1.00  0.00      A    H
ATOM   3660  HZ2 ACN A 610      24.152  10.581  29.619  1.00  0.00      A    H
ATOM   3661  CT  ACN A 611      50.273  17.168  10.503  1.00  0.00      A    C
ATOM   3662  CZ  ACN A 611      50.139  17.297  11.918  1.00  0.00      A    C
ATOM   3663  NZ  ACN A 611      50.108  17.459  13.097  1.00  0.00      A    N
ATOM   3664  HZ  ACN A 611      50.590  16.139  10.354  1.00  0.00      A    H
ATOM   3665  HZ1 ACN A 611      50.942  17.898  10.056  1.00  0.00      A    H
ATOM   3666  HZ2 ACN A 611      49.233  17.282  10.209  1.00  0.00      A    H
ATOM   3667  CT  ACN A 612      48.206  14.440  13.583  1.00  0.00      A    C
ATOM   3668  CZ  ACN A 612      49.346  13.896  12.731  1.00  0.00      A    C
ATOM   3669  NZ  ACN A 612      50.232  13.482  12.095  1.00  0.00      A    N
ATOM   3670  HZ  ACN A 612      48.531  14.973  14.473  1.00  0.00      A    H
ATOM   3671  HZ1 ACN A 612      47.577  13.562  13.706  1.00  0.00      A    H
ATOM   3672  HZ2 ACN A 612      47.516  15.100  13.064  1.00  0.00      A    H
ATOM   3673  CT  ACN A 613       2.674  14.191  38.736  1.00  0.00      A    C
ATOM   3674  CZ  ACN A 613       2.772  12.900  39.377  1.00  0.00      A    C
ATOM   3675  NZ  ACN A 613       2.828  11.865  39.854  1.00  0.00      A    N
ATOM   3676  HZ  ACN A 613       1.919  14.809  39.214  1.00  0.00      A    H
ATOM   3677  HZ1 ACN A 613       2.418  14.186  37.680  1.00  0.00      A    H
ATOM   3678  HZ2 ACN A 613       3.627  14.657  38.972  1.00  0.00      A    H
ATOM   3679  CT  ACN A 614      50.737  24.925   9.342  1.00  0.00      A    C
ATOM   3680  CZ  ACN A 614      49.664  24.800  10.294  1.00  0.00      A    C
ATOM   3681  NZ  ACN A 614      48.759  24.755  11.009  1.00  0.00      A    N
ATOM   3682  HZ  ACN A 614      51.391  25.774   9.521  1.00  0.00      A    H
ATOM   3683  HZ1 ACN A 614      50.255  24.891   8.368  1.00  0.00      A    H
ATOM   3684  HZ2 ACN A 614      51.245  23.965   9.285  1.00  0.00      A    H
ATOM   3685  CT  ACN A 615       0.757  11.775  24.466  1.00  0.00      A    C
ATOM   3686  CZ  ACN A 615      -0.481  12.609  24.582  1.00  0.00      A    C
ATOM   3687  NZ  ACN A 615      -1.430  13.221  24.730  1.00  0.00      A    N
ATOM   3688  HZ  ACN A 615       1.401  12.420  23.874  1.00  0.00      A    H
ATOM   3689  HZ1 ACN A 615       0.596  10.904  23.836  1.00  0.00      A    H
ATOM   3690  HZ2 ACN A 615       1.170  11.363  25.384  1.00  0.00      A    H
ATOM   3691  CT  ACN A 616      34.116  12.058   2.721  1.00  0.00      A    C
ATOM   3692  CZ  ACN A 616      33.779  12.158   4.212  1.00  0.00      A    C
ATOM   3693  NZ  ACN A 616      33.570  12.206   5.358  1.00  0.00      A    N
ATOM   3694  HZ  ACN A 616      33.787  11.130   2.260  1.00  0.00      A    H
ATOM   3695  HZ1 ACN A 616      35.200  12.083   2.792  1.00  0.00      A    H
ATOM   3696  HZ2 ACN A 616      33.721  12.892   2.146  1.00  0.00      A    H
ATOM   3697  CT  ACN A 617       6.390  40.142   4.478  1.00  0.00      A    C
ATOM   3698  CZ  ACN A 617       5.677  40.565   5.653  1.00  0.00      A    C
ATOM   3699  NZ  ACN A 617       5.018  40.831   6.610  1.00  0.00      A    N
ATOM   3700  HZ  ACN A 617       6.295  39.071   4.317  1.00  0.00      A    H
ATOM   3701  HZ1 ACN A 617       7.429  40.409   4.654  1.00  0.00      A    H
ATOM   3702  HZ2 ACN A 617       6.058  40.647   3.575  1.00  0.00      A    H
ATOM   3703  CT  ACN A 618      17.080  41.867  44.532  1.00  0.00      A    C
ATOM   3704  CZ  ACN A 618      17.122  42.861  43.502  1.00  0.00      A    C
ATOM   3705  NZ  ACN A 618      17.038  43.609  42.591  1.00  0.00      A    N
ATOM   3706  HZ  ACN A 618      16.465  42.219  45.356  1.00  0.00      A    H
ATOM   3707  HZ1 ACN A 618      18.080  41.739  44.939  1.00  0.00      A    H
ATOM   3708  HZ2 ACN A 618      16.611  41.018  44.041  1.00  0.00      A    H
ATOM   3709  CT  ACN A 619       0.945  37.082  32.669  1.00  0.00      A    C
ATOM   3710  CZ  ACN A 619       0.191  37.450  33.912  1.00  0.00      A    C
ATOM   3711  NZ  ACN A 619      -0.397  37.669  34.856  1.00  0.00      A    N
ATOM   3712  HZ  ACN A 619       0.702  36.066  32.369  1.00  0.00      A    H
ATOM   3713  HZ1 ACN A 619       2.007  37.195  32.869  1.00  0.00      A    H
ATOM   3714  HZ2 ACN A 619       0.550  37.795  31.950  1.00  0.00      A    H
ATOM   3715  CT  ACN A 620      14.262  21.030  18.994  1.00  0.00      A    C
ATOM   3716  CZ  ACN A 620      15.216  21.018  20.076  1.00  0.00      A    C
ATOM   3717  NZ  ACN A 620      16.045  20.961  20.900  1.00  0.00      A    N
ATOM   3718  HZ  ACN A 620      13.482  21.747  19.237  1.00  0.00      A    H
ATOM   3719  HZ1 ACN A 620      13.885  20.033  18.780  1.00  0.00      A    H
ATOM   3720  HZ2 ACN A 620      14.870  21.397  18.171  1.00  0.00      A    H
ATOM   3721  CT  ACN A 621      22.759  19.766  49.703  1.00  0.00      A    C
ATOM   3722  CZ  ACN A 621      24.113  19.801  50.125  1.00  0.00      A    C
ATOM   3723  NZ  ACN A 621      25.206  19.840  50.508  1.00  0.00      A    N
ATOM   3724  HZ  ACN A 621      22.297  18.831  50.010  1.00  0.00      A    H
ATOM   3725  HZ1 ACN A 621      22.836  19.638  48.627  1.00  0.00      A    H
ATOM   3726  HZ2 ACN A 621      22.187  20.647  49.984  1.00  0.00      A    H
ATOM   3727  CT  ACN A 622      20.938  16.664  28.061  1.00  0.00      A    C
ATOM   3728  CZ  ACN A 622      22.313  16.993  27.674  1.00  0.00      A    C
ATOM   3729  NZ  ACN A 622      23.466  17.223  27.414  1.00  0.00      A    N
ATOM   3730  HZ  ACN A 622      20.242  17.472  27.854  1.00  0.00      A    H
ATOM   3731  HZ1 ACN A 622      20.958  16.330  29.095  1.00  0.00      A    H
ATOM   3732  HZ2 ACN A 622      20.593  15.859  27.416  1.00  0.00      A    H
ATOM   3733  CT  ACN A 623      29.272  24.876  50.671  1.00  0.00      A    C
ATOM   3734  CZ  ACN A 623      28.094  25.220  49.965  1.00  0.00      A    C
ATOM   3735  NZ  ACN A 623      27.161  25.494  49.328  1.00  0.00      A    N
ATOM   3736  HZ  ACN A 623      29.698  25.820  51.002  1.00  0.00      A    H
ATOM   3737  HZ1 ACN A 623      29.989  24.433  49.984  1.00  0.00      A    H
ATOM   3738  HZ2 ACN A 623      29.092  24.181  51.487  1.00  0.00      A    H
ATOM   3739  CT  ACN A 624      17.642  20.337  26.027  1.00  0.00      A    C
ATOM   3740  CZ  ACN A 624      17.838  19.441  24.862  1.00  0.00      A    C
ATOM   3741  NZ  ACN A 624      17.907  18.736  23.979  1.00  0.00      A    N
ATOM   3742  HZ  ACN A 624      18.461  21.052  26.005  1.00  0.00      A    H
ATOM   3743  HZ1 ACN A 624      17.732  19.787  26.960  1.00  0.00      A    H
ATOM   3744  HZ2 ACN A 624      16.699  20.864  25.904  1.00  0.00      A    H
ATOM   3745  CT  ACN A 625      20.084  26.642  48.359  1.00  0.00      A    C
ATOM   3746  CZ  ACN A 625      19.581  27.592  47.351  1.00  0.00      A    C
ATOM   3747  NZ  ACN A 625      19.156  28.344  46.553  1.00  0.00      A    N
ATOM   3748  HZ  ACN A 625      19.413  26.738  49.209  1.00  0.00      A    H
ATOM   3749  HZ1 ACN A 625      21.108  26.825  48.675  1.00  0.00      A    H
ATOM   3750  HZ2 ACN A 625      19.919  25.660  47.922  1.00  0.00      A    H
ATOM   3751  CT  ACN A 626      31.123  28.804  18.860  1.00  0.00      A    C
ATOM   3752  CZ  ACN A 626      32.585  28.568  18.945  1.00  0.00      A    C
ATOM   3753  NZ  ACN A 626      33.711  28.433  19.060  1.00  0.00      A    N
ATOM   3754  HZ  ACN A 626      30.642  28.599  19.813  1.00  0.00      A    H
ATOM   3755  HZ1 ACN A 626      30.739  28.083  18.143  1.00  0.00      A    H
ATOM   3756  HZ2 ACN A 626      30.904  29.761  18.393  1.00  0.00      A    H
ATOM   3757  CT  ACN A 627      26.968  45.736  11.480  1.00  0.00      A    C
ATOM   3758  CZ  ACN A 627      26.813  44.304  11.411  1.00  0.00      A    C
ATOM   3759  NZ  ACN A 627      26.738  43.182  11.370  1.00  0.00      A    N
ATOM   3760  HZ  ACN A 627      26.827  46.107  10.468  1.00  0.00      A    H
ATOM   3761  HZ1 ACN A 627      27.960  45.923  11.884  1.00  0.00      A    H
ATOM   3762  HZ2 ACN A 627      26.189  46.079  12.155  1.00  0.00      A    H
ATOM   3763  CT  ACN A 628      33.300  44.013   4.546  1.00  0.00      A    C
ATOM   3764  CZ  ACN A 628      33.681  45.450   4.648  1.00  0.00      A    C
ATOM   3765  NZ  ACN A 628      33.964  46.563   4.737  1.00  0.00      A    N
ATOM   3766  HZ  ACN A 628      32.754  43.891   3.614  1.00  0.00      A    H
ATOM   3767  HZ1 ACN A 628      32.747  43.814   5.460  1.00  0.00      A    H
ATOM   3768  HZ2 ACN A 628      34.189  43.413   4.371  1.00  0.00      A    H
ATOM   3769  CT  ACN A 629       7.510   4.890  35.819  1.00  0.00      A    C
ATOM   3770  CZ  ACN A 629       8.207   4.431  34.655  1.00  0.00      A    C
ATOM   3771  NZ  ACN A 629       8.788   4.077  33.692  1.00  0.00      A    N
ATOM   3772  HZ  ACN A 629       6.648   5.447  35.461  1.00  0.00      A    H
ATOM   3773  HZ1 ACN A 629       8.192   5.537  36.366  1.00  0.00      A    H
ATOM   3774  HZ2 ACN A 629       7.262   3.984  36.366  1.00  0.00      A    H
ATOM   3775  CT  ACN A 630       3.647   9.045  26.088  1.00  0.00      A    C
ATOM   3776  CZ  ACN A 630       2.601   9.187  27.112  1.00  0.00      A    C
ATOM   3777  NZ  ACN A 630       1.750   9.328  27.904  1.00  0.00      A    N
ATOM   3778  HZ  ACN A 630       4.550   8.871  26.668  1.00  0.00      A    H
ATOM   3779  HZ1 ACN A 630       3.748   9.995  25.570  1.00  0.00      A    H
ATOM   3780  HZ2 ACN A 630       3.481   8.153  25.489  1.00  0.00      A    H
ATOM   3781  CT  ACN A 631      23.659  24.307   5.639  1.00  0.00      A    C
ATOM   3782  CZ  ACN A 631      25.035  24.540   6.092  1.00  0.00      A    C
ATOM   3783  NZ  ACN A 631      26.109  24.812   6.425  1.00  0.00      A    N
ATOM   3784  HZ  ACN A 631      23.115  25.182   5.986  1.00  0.00      A    H
ATOM   3785  HZ1 ACN A 631      23.199  23.443   6.111  1.00  0.00      A    H
ATOM   3786  HZ2 ACN A 631      23.697  24.112   4.570  1.00  0.00      A    H
ATOM   3787  CT  ACN A 632      24.477   4.991  23.091  1.00  0.00      A    C
ATOM   3788  CZ  ACN A 632      25.839   5.116  22.565  1.00  0.00      A    C
ATOM   3789  NZ  ACN A 632      26.885   5.135  22.102  1.00  0.00      A    N
ATOM   3790  HZ  ACN A 632      23.996   5.962  23.168  1.00  0.00      A    H
ATOM   3791  HZ1 ACN A 632      24.697   4.826  24.143  1.00  0.00      A    H
ATOM   3792  HZ2 ACN A 632      23.944   4.127  22.702  1.00  0.00      A    H
ATOM   3793  CT  ACN A 633      44.733   3.385  30.560  1.00  0.00      A    C
ATOM   3794  CZ  ACN A 633      44.904   1.955  30.453  1.00  0.00      A    C
ATOM   3795  NZ  ACN A 633      44.943   0.757  30.375  1.00  0.00      A    N
ATOM   3796  HZ  ACN A 633      45.066   3.663  31.556  1.00  0.00      A    H
ATOM   3797  HZ1 ACN A 633      43.707   3.714  30.419  1.00  0.00      A    H
ATOM   3798  HZ2 ACN A 633      45.293   3.914  29.793  1.00  0.00      A    H
ATOM   3799  CT  ACN A 634      20.766   7.521   5.771  1.00  0.00      A    C
ATOM   3800  CZ  ACN A 634      19.844   6.571   5.268  1.00  0.00      A    C
ATOM   3801  NZ  ACN A 634      19.128   5.813   4.772  1.00  0.00      A    N
ATOM   3802  HZ  ACN A 634      21.656   7.008   6.127  1.00  0.00      A    H
ATOM   3803  HZ1 ACN A 634      20.224   7.996   6.585  1.00  0.00      A    H
ATOM   3804  HZ2 ACN A 634      21.044   8.237   5.002  1.00  0.00      A    H
ATOM   3805  CT  ACN A 635      17.884  22.508  43.993  1.00  0.00      A    C
ATOM   3806  CZ  ACN A 635      17.627  21.117  44.393  1.00  0.00      A    C
ATOM   3807  NZ  ACN A 635      17.364  20.016  44.676  1.00  0.00      A    N
ATOM   3808  HZ  ACN A 635      17.112  22.795  43.284  1.00  0.00      A    H
ATOM   3809  HZ1 ACN A 635      18.846  22.596  43.494  1.00  0.00      A    H
ATOM   3810  HZ2 ACN A 635      17.780  23.083  44.910  1.00  0.00      A    H
ATOM   3811  CT  ACN A 636      11.722  49.597  17.886  1.00  0.00      A    C
ATOM   3812  CZ  ACN A 636      12.859  50.476  17.840  1.00  0.00      A    C
ATOM   3813  NZ  ACN A 636      13.764  51.231  17.701  1.00  0.00      A    N
ATOM   3814  HZ  ACN A 636      12.080  48.570  17.901  1.00  0.00      A    H
ATOM   3815  HZ1 ACN A 636      11.232  49.706  16.922  1.00  0.00      A    H
ATOM   3816  HZ2 ACN A 636      11.194  49.974  18.757  1.00  0.00      A    H
ATOM   3817  CT  ACN A 637      46.716  21.875   8.355  1.00  0.00      A    C
ATOM   3818  CZ  ACN A 637      46.598  23.299   8.539  1.00  0.00      A    C
ATOM   3819  NZ  ACN A 637      46.483  24.450   8.627  1.00  0.00      A    N
ATOM   3820  HZ  ACN A 637      47.526  21.657   9.046  1.00  0.00      A    H
ATOM   3821  HZ1 ACN A 637      47.015  21.792   7.314  1.00  0.00      A    H
ATOM   3822  HZ2 ACN A 637      45.752  21.518   8.710  1.00  0.00      A    H
ATOM   3823  CT  ACN A 638       3.433   0.930  16.445  1.00  0.00      A    C
ATOM   3824  CZ  ACN A 638       4.615   1.430  17.266  1.00  0.00      A    C
ATOM   3825  NZ  ACN A 638       5.509   1.870  17.919  1.00  0.00      A    N
ATOM   3826  HZ  ACN A 638       3.351   1.604  15.596  1.00  0.00      A    H
ATOM   3827  HZ1 ACN A 638       2.448   0.976  16.903  1.00  0.00      A    H
ATOM   3828  HZ2 ACN A 638       3.696  -0.043  16.039  1.00  0.00      A    H
ATOM   3829  CT  ACN A 639      37.697   7.101  41.857  1.00  0.00      A    C
ATOM   3830  CZ  ACN A 639      37.653   8.151  40.793  1.00  0.00      A    C
ATOM   3831  NZ  ACN A 639      37.659   8.999  39.985  1.00  0.00      A    N
ATOM   3832  HZ  ACN A 639      36.689   6.808  42.138  1.00  0.00      A    H
ATOM   3833  HZ1 ACN A 639      38.360   7.410  42.661  1.00  0.00      A    H
ATOM   3834  HZ2 ACN A 639      38.249   6.319  41.343  1.00  0.00      A    H
ATOM   3835  CT  ACN A 640      17.985  25.694  13.716  1.00  0.00      A    C
ATOM   3836  CZ  ACN A 640      18.687  26.550  14.620  1.00  0.00      A    C
ATOM   3837  NZ  ACN A 640      19.278  27.274  15.339  1.00  0.00      A    N
ATOM   3838  HZ  ACN A 640      17.394  26.397  13.135  1.00  0.00      A    H
ATOM   3839  HZ1 ACN A 640      17.332  24.938  14.146  1.00  0.00      A    H
ATOM   3840  HZ2 ACN A 640      18.780  25.227  13.141  1.00  0.00      A    H
ATOM   3841  CT  ACN A 641       7.516   6.803  22.198  1.00  0.00      A    C
ATOM   3842  CZ  ACN A 641       6.803   7.407  23.361  1.00  0.00      A    C
ATOM   3843  NZ  ACN A 641       6.300   7.747  24.318  1.00  0.00      A    N
ATOM   3844  HZ  ACN A 641       7.044   6.972  21.233  1.00  0.00      A    H
ATOM   3845  HZ1 ACN A 641       7.609   5.752  22.458  1.00  0.00      A    H
ATOM   3846  HZ2 ACN A 641       8.500   7.263  22.160  1.00  0.00      A    H
ATOM   3847  CT  ACN A 642       7.380  14.317  16.647  1.00  0.00      A    C
ATOM   3848  CZ  ACN A 642       8.338  15.406  17.079  1.00  0.00      A    C
ATOM   3849  NZ  ACN A 642       9.065  16.232  17.486  1.00  0.00      A    N
ATOM   3850  HZ  ACN A 642       7.242  13.550  17.405  1.00  0.00      A    H
ATOM   3851  HZ1 ACN A 642       7.669  13.713  15.791  1.00  0.00      A    H
ATOM   3852  HZ2 ACN A 642       6.443  14.826  16.434  1.00  0.00      A    H
ATOM   3853  CT  ACN A 643      17.935  44.171   5.485  1.00  0.00      A    C
ATOM   3854  CZ  ACN A 643      18.557  45.280   4.726  1.00  0.00      A    C
ATOM   3855  NZ  ACN A 643      19.072  46.163   4.097  1.00  0.00      A    N
ATOM   3856  HZ  ACN A 643      16.921  44.108   5.098  1.00  0.00      A    H
ATOM   3857  HZ1 ACN A 643      17.939  44.288   6.565  1.00  0.00      A    H
ATOM   3858  HZ2 ACN A 643      18.312  43.181   5.241  1.00  0.00      A    H
ATOM   3859  CT  ACN A 644      36.046  23.036  30.651  1.00  0.00      A    C
ATOM   3860  CZ  ACN A 644      36.224  23.213  29.161  1.00  0.00      A    C
ATOM   3861  NZ  ACN A 644      36.406  23.385  28.018  1.00  0.00      A    N
ATOM   3862  HZ  ACN A 644      35.245  22.379  30.980  1.00  0.00      A    H
ATOM   3863  HZ1 ACN A 644      35.769  23.960  31.153  1.00  0.00      A    H
ATOM   3864  HZ2 ACN A 644      36.944  22.737  31.185  1.00  0.00      A    H
ATOM   3865  CT  ACN A 645      24.568  17.068   1.393  1.00  0.00      A    C
ATOM   3866  CZ  ACN A 645      25.041  17.355   2.753  1.00  0.00      A    C
ATOM   3867  NZ  ACN A 645      25.476  17.604   3.795  1.00  0.00      A    N
ATOM   3868  HZ  ACN A 645      25.143  17.616   0.652  1.00  0.00      A    H
ATOM   3869  HZ1 ACN A 645      23.507  17.304   1.389  1.00  0.00      A    H
ATOM   3870  HZ2 ACN A 645      24.687  16.014   1.156  1.00  0.00      A    H
ATOM   3871  CT  ACN A 646      27.681  16.254  33.401  1.00  0.00      A    C
ATOM   3872  CZ  ACN A 646      28.290  17.566  33.674  1.00  0.00      A    C
ATOM   3873  NZ  ACN A 646      28.810  18.561  33.818  1.00  0.00      A    N
ATOM   3874  HZ  ACN A 646      27.242  16.333  32.410  1.00  0.00      A    H
ATOM   3875  HZ1 ACN A 646      27.004  16.041  34.224  1.00  0.00      A    H
ATOM   3876  HZ2 ACN A 646      28.535  15.582  33.442  1.00  0.00      A    H
ATOM   3877  CT  ACN A 647      41.828  41.199   9.808  1.00  0.00      A    C
ATOM   3878  CZ  ACN A 647      41.353  40.366  10.924  1.00  0.00      A    C
ATOM   3879  NZ  ACN A 647      40.987  39.747  11.777  1.00  0.00      A    N
ATOM   3880  HZ  ACN A 647      41.522  42.177  10.172  1.00  0.00      A    H
ATOM   3881  HZ1 ACN A 647      41.276  40.998   8.894  1.00  0.00      A    H
ATOM   3882  HZ2 ACN A 647      42.896  41.205   9.610  1.00  0.00      A    H
ATOM   3883  CT  ACN A 648       4.398  49.994   8.843  1.00  0.00      A    C
ATOM   3884  CZ  ACN A 648       5.045  51.225   9.264  1.00  0.00      A    C
ATOM   3885  NZ  ACN A 648       5.540  52.246   9.628  1.00  0.00      A    N
ATOM   3886  HZ  ACN A 648       3.673  49.679   9.590  1.00  0.00      A    H
ATOM   3887  HZ1 ACN A 648       5.141  49.230   8.626  1.00  0.00      A    H
ATOM   3888  HZ2 ACN A 648       3.880  50.154   7.901  1.00  0.00      A    H
ATOM   3889  CT  ACN A 649       1.289   0.940  49.219  1.00  0.00      A    C
ATOM   3890  CZ  ACN A 649       2.028   1.800  50.202  1.00  0.00      A    C
ATOM   3891  NZ  ACN A 649       2.554   2.509  50.976  1.00  0.00      A    N
ATOM   3892  HZ  ACN A 649       0.214   1.100  49.208  1.00  0.00      A    H
ATOM   3893  HZ1 ACN A 649       1.401  -0.061  49.628  1.00  0.00      A    H
ATOM   3894  HZ2 ACN A 649       1.784   1.115  48.267  1.00  0.00      A    H
ATOM   3895  CT  ACN A 650      34.359  27.830  15.717  1.00  0.00      A    C
ATOM   3896  CZ  ACN A 650      33.217  28.716  15.994  1.00  0.00      A    C
ATOM   3897  NZ  ACN A 650      32.355  29.416  16.224  1.00  0.00      A    N
ATOM   3898  HZ  ACN A 650      34.451  27.704  14.641  1.00  0.00      A    H
ATOM   3899  HZ1 ACN A 650      34.133  26.888  16.211  1.00  0.00      A    H
ATOM   3900  HZ2 ACN A 650      35.284  28.224  16.131  1.00  0.00      A    H
ATOM   3901  CT  ACN A 651      13.224  30.826   6.561  1.00  0.00      A    C
ATOM   3902  CZ  ACN A 651      14.524  30.823   7.271  1.00  0.00      A    C
ATOM   3903  NZ  ACN A 651      15.527  30.907   7.824  1.00  0.00      A    N
ATOM   3904  HZ  ACN A 651      12.380  31.113   7.182  1.00  0.00      A    H
ATOM   3905  HZ1 ACN A 651      13.119  29.861   6.071  1.00  0.00      A    H
ATOM   3906  HZ2 ACN A 651      13.220  31.521   5.725  1.00  0.00      A    H
ATOM   3907  CT  ACN A 652      44.916  29.771  30.175  1.00  0.00      A    C
ATOM   3908  CZ  ACN A 652      44.048  30.523  29.272  1.00  0.00      A    C
ATOM   3909  NZ  ACN A 652      43.392  31.233  28.582  1.00  0.00      A    N
ATOM   3910  HZ  ACN A 652      44.323  29.266  30.933  1.00  0.00      A    H
ATOM   3911  HZ1 ACN A 652      45.764  30.308  30.593  1.00  0.00      A    H
ATOM   3912  HZ2 ACN A 652      45.359  29.061  29.481  1.00  0.00      A    H
ATOM   3913  CT  ACN A 653      48.426   1.362   0.947  1.00  0.00      A    C
ATOM   3914  CZ  ACN A 653      49.668   0.539   0.862  1.00  0.00      A    C
ATOM   3915  NZ  ACN A 653      50.647  -0.052   0.813  1.00  0.00      A    N
ATOM   3916  HZ  ACN A 653      48.139   1.452   1.991  1.00  0.00      A    H
ATOM   3917  HZ1 ACN A 653      47.605   0.875   0.428  1.00  0.00      A    H
ATOM   3918  HZ2 ACN A 653      48.610   2.345   0.519  1.00  0.00      A    H
ATOM   3919  CT  ACN A 654      12.204  34.819   4.942  1.00  0.00      A    C
ATOM   3920  CZ  ACN A 654      11.703  33.645   4.318  1.00  0.00      A    C
ATOM   3921  NZ  ACN A 654      11.313  32.679   3.814  1.00  0.00      A    N
ATOM   3922  HZ  ACN A 654      11.302  35.357   5.224  1.00  0.00      A    H
ATOM   3923  HZ1 ACN A 654      12.787  35.400   4.232  1.00  0.00      A    H
ATOM   3924  HZ2 ACN A 654      12.846  34.576   5.785  1.00  0.00      A    H
ATOM   3925  CT  ACN A 655       5.058   9.057  34.669  1.00  0.00      A    C
ATOM   3926  CZ  ACN A 655       4.101  10.108  34.518  1.00  0.00      A    C
ATOM   3927  NZ  ACN A 655       3.354  10.964  34.336  1.00  0.00      A    N
ATOM   3928  HZ  ACN A 655       5.996   9.595  34.563  1.00  0.00      A    H
ATOM   3929  HZ1 ACN A 655       5.115   8.215  33.985  1.00  0.00      A    H
ATOM   3930  HZ2 ACN A 655       4.917   8.713  35.691  1.00  0.00      A    H
ATOM   3931  CT  ACN A 656       0.619  36.645   3.680  1.00  0.00      A    C
ATOM   3932  CZ  ACN A 656       0.123  35.357   4.117  1.00  0.00      A    C
ATOM   3933  NZ  ACN A 656      -0.249  34.320   4.408  1.00  0.00      A    N
ATOM   3934  HZ  ACN A 656      -0.117  37.160   3.068  1.00  0.00      A    H
ATOM   3935  HZ1 ACN A 656       1.428  36.430   2.986  1.00  0.00      A    H
ATOM   3936  HZ2 ACN A 656       0.984  37.163   4.563  1.00  0.00      A    H
ATOM   3937  CT  ACN A 657      45.789  14.077  43.577  1.00  0.00      A    C
ATOM   3938  CZ  ACN A 657      45.100  12.762  43.668  1.00  0.00      A    C
ATOM   3939  NZ  ACN A 657      44.562  11.754  43.718  1.00  0.00      A    N
ATOM   3940  HZ  ACN A 657      46.862  13.946  43.456  1.00  0.00      A    H
ATOM   3941  HZ1 ACN A 657      45.579  14.564  44.526  1.00  0.00      A    H
ATOM   3942  HZ2 ACN A 657      45.350  14.691  42.795  1.00  0.00      A    H
ATOM   3943  CT  ACN A 658      14.473   9.513  42.827  1.00  0.00      A    C
ATOM   3944  CZ  ACN A 658      15.465  10.560  42.697  1.00  0.00      A    C
ATOM   3945  NZ  ACN A 658      16.284  11.351  42.651  1.00  0.00      A    N
ATOM   3946  HZ  ACN A 658      13.648   9.739  42.157  1.00  0.00      A    H
ATOM   3947  HZ1 ACN A 658      13.997   9.569  43.803  1.00  0.00      A    H
ATOM   3948  HZ2 ACN A 658      14.743   8.488  42.588  1.00  0.00      A    H
ATOM   3949  CT  ACN A 659      18.974  30.025  49.790  1.00  0.00      A    C
ATOM   3950  CZ  ACN A 659      17.634  29.423  50.012  1.00  0.00      A    C
ATOM   3951  NZ  ACN A 659      16.604  28.971  50.181  1.00  0.00      A    N
ATOM   3952  HZ  ACN A 659      19.626  29.157  49.843  1.00  0.00      A    H
ATOM   3953  HZ1 ACN A 659      19.233  30.777  50.531  1.00  0.00      A    H
ATOM   3954  HZ2 ACN A 659      19.044  30.413  48.777  1.00  0.00      A    H
ATOM   3955  CT  ACN A 660       9.938  38.822  42.359  1.00  0.00      A    C
ATOM   3956  CZ  ACN A 660      10.472  38.044  41.230  1.00  0.00      A    C
ATOM   3957  NZ  ACN A 660      10.930  37.611  40.263  1.00  0.00      A    N
ATOM   3958  HZ  ACN A 660       9.244  39.578  42.002  1.00  0.00      A    H
ATOM   3959  HZ1 ACN A 660      10.713  39.392  42.866  1.00  0.00      A    H
ATOM   3960  HZ2 ACN A 660       9.366  38.220  43.060  1.00  0.00      A    H
ATOM   3961  CT  ACN A 661       2.445  25.237  40.918  1.00  0.00      A    C
ATOM   3962  CZ  ACN A 661       1.956  24.589  42.110  1.00  0.00      A    C
ATOM   3963  NZ  ACN A 661       1.566  24.079  43.064  1.00  0.00      A    N
ATOM   3964  HZ  ACN A 661       1.685  25.064  40.160  1.00  0.00      A    H
ATOM   3965  HZ1 ACN A 661       3.385  24.770  40.636  1.00  0.00      A    H
ATOM   3966  HZ2 ACN A 661       2.707  26.287  41.015  1.00  0.00      A    H
ATOM   3967  CT  ACN A 662      33.936   9.604  39.401  1.00  0.00      A    C
ATOM   3968  CZ  ACN A 662      34.314   8.300  40.032  1.00  0.00      A    C
ATOM   3969  NZ  ACN A 662      34.641   7.247  40.442  1.00  0.00      A    N
ATOM   3970  HZ  ACN A 662      34.053   9.614  38.320  1.00  0.00      A    H
ATOM   3971  HZ1 ACN A 662      34.547  10.433  39.748  1.00  0.00      A    H
ATOM   3972  HZ2 ACN A 662      32.942   9.835  39.776  1.00  0.00      A    H
ATOM   3973  CT  ACN A 663      49.058  26.068  14.821  1.00  0.00      A    C
ATOM   3974  CZ  ACN A 663      50.011  26.526  15.847  1.00  0.00      A    C
ATOM   3975  NZ  ACN A 663      50.762  26.847  16.625  1.00  0.00      A    N
ATOM   3976  HZ  ACN A 663      48.880  25.054  15.170  1.00  0.00      A    H
ATOM   3977  HZ1 ACN A 663      49.580  26.034  13.868  1.00  0.00      A    H
ATOM   3978  HZ2 ACN A 663      48.149  26.659  14.747  1.00  0.00      A    H
ATOM   3979  CT  ACN A 664       6.774  20.952  27.385  1.00  0.00      A    C
ATOM   3980  CZ  ACN A 664       7.640  21.443  28.457  1.00  0.00      A    C
ATOM   3981  NZ  ACN A 664       8.337  21.838  29.319  1.00  0.00      A    N
ATOM   3982  HZ  ACN A 664       5.743  20.857  27.717  1.00  0.00      A    H
ATOM   3983  HZ1 ACN A 664       7.263  20.021  27.109  1.00  0.00      A    H
ATOM   3984  HZ2 ACN A 664       6.836  21.644  26.549  1.00  0.00      A    H
ATOM   3985  CT  ACN A 665      20.597  13.769  21.304  1.00  0.00      A    C
ATOM   3986  CZ  ACN A 665      21.480  14.334  20.252  1.00  0.00      A    C
ATOM   3987  NZ  ACN A 665      22.130  14.758  19.391  1.00  0.00      A    N
ATOM   3988  HZ  ACN A 665      21.110  14.034  22.225  1.00  0.00      A    H
ATOM   3989  HZ1 ACN A 665      20.651  12.683  21.315  1.00  0.00      A    H
ATOM   3990  HZ2 ACN A 665      19.582  14.154  21.264  1.00  0.00      A    H
ATOM   3991  CT  ACN A 666      21.300  14.804  39.088  1.00  0.00      A    C
ATOM   3992  CZ  ACN A 666      21.797  13.742  38.262  1.00  0.00      A    C
ATOM   3993  NZ  ACN A 666      22.225  12.865  37.578  1.00  0.00      A    N
ATOM   3994  HZ  ACN A 666      22.080  15.129  39.771  1.00  0.00      A    H
ATOM   3995  HZ1 ACN A 666      20.477  14.306  39.595  1.00  0.00      A    H
ATOM   3996  HZ2 ACN A 666      20.912  15.593  38.449  1.00  0.00      A    H
ATOM   3997  CT  ACN A 667       3.755  35.501  10.512  1.00  0.00      A    C
ATOM   3998  CZ  ACN A 667       3.615  34.561  11.594  1.00  0.00      A    C
ATOM   3999  NZ  ACN A 667       3.463  33.786  12.450  1.00  0.00      A    N
ATOM   4000  HZ  ACN A 667       4.363  35.136   9.688  1.00  0.00      A    H
ATOM   4001  HZ1 ACN A 667       4.282  36.398  10.827  1.00  0.00      A    H
ATOM   4002  HZ2 ACN A 667       2.759  35.839  10.238  1.00  0.00      A    H
ATOM   4003  CT  ACN A 668       2.284  30.854  15.541  1.00  0.00      A    C
ATOM   4004  CZ  ACN A 668       1.744  30.174  14.383  1.00  0.00      A    C
ATOM   4005  NZ  ACN A 668       1.389  29.579  13.434  1.00  0.00      A    N
ATOM   4006  HZ  ACN A 668       1.405  31.089  16.136  1.00  0.00      A    H
ATOM   4007  HZ1 ACN A 668       2.721  31.791  15.203  1.00  0.00      A    H
ATOM   4008  HZ2 ACN A 668       3.034  30.207  15.989  1.00  0.00      A    H
ATOM   4009  CT  ACN A 669      22.741  21.990   8.736  1.00  0.00      A    C
ATOM   4010  CZ  ACN A 669      21.779  22.236   9.876  1.00  0.00      A    C
ATOM   4011  NZ  ACN A 669      21.027  22.404  10.711  1.00  0.00      A    N
ATOM   4012  HZ  ACN A 669      22.352  21.302   7.990  1.00  0.00      A    H
ATOM   4013  HZ1 ACN A 669      23.751  21.863   9.119  1.00  0.00      A    H
ATOM   4014  HZ2 ACN A 669      22.817  23.001   8.345  1.00  0.00      A    H
ATOM   4015  CT  ACN A 670      27.183  14.146  24.654  1.00  0.00      A    C
ATOM   4016  CZ  ACN A 670      27.140  13.825  23.249  1.00  0.00      A    C
ATOM   4017  NZ  ACN A 670      27.015  13.663  22.116  1.00  0.00      A    N
ATOM   4018  HZ  ACN A 670      28.195  14.024  25.033  1.00  0.00      A    H
ATOM   4019  HZ1 ACN A 670      26.557  13.503  25.267  1.00  0.00      A    H
ATOM   4020  HZ2 ACN A 670      26.883  15.184  24.777  1.00  0.00      A    H
ATOM   4021  CT  ACN A 671      27.980  11.645  42.328  1.00  0.00      A    C
ATOM   4022  CZ  ACN A 671      27.356  12.627  43.211  1.00  0.00      A    C
ATOM   4023  NZ  ACN A 671      26.815  13.345  43.941  1.00  0.00      A    N
ATOM   4024  HZ  ACN A 671      28.911  12.041  41.930  1.00  0.00      A    H
ATOM   4025  HZ1 ACN A 671      27.306  11.439  41.501  1.00  0.00      A    H
ATOM   4026  HZ2 ACN A 671      28.218  10.780  42.943  1.00  0.00      A    H
ATOM   4027  CT  ACN A 672      50.808  20.287  31.040  1.00  0.00      A    C
ATOM   4028  CZ  ACN A 672      50.561  19.739  29.783  1.00  0.00      A    C
ATOM   4029  NZ  ACN A 672      50.336  19.253  28.783  1.00  0.00      A    N
ATOM   4030  HZ  ACN A 672      51.025  21.339  30.874  1.00  0.00      A    H
ATOM   4031  HZ1 ACN A 672      51.616  19.689  31.454  1.00  0.00      A    H
ATOM   4032  HZ2 ACN A 672      49.889  20.088  31.586  1.00  0.00      A    H
ATOM   4033  CT  ACN A 673      22.963  43.563  26.598  1.00  0.00      A    C
ATOM   4034  CZ  ACN A 673      23.210  44.977  26.847  1.00  0.00      A    C
ATOM   4035  NZ  ACN A 673      23.369  46.130  27.041  1.00  0.00      A    N
ATOM   4036  HZ  ACN A 673      23.353  43.321  25.613  1.00  0.00      A    H
ATOM   4037  HZ1 ACN A 673      21.889  43.438  26.710  1.00  0.00      A    H
ATOM   4038  HZ2 ACN A 673      23.596  43.059  27.324  1.00  0.00      A    H
ATOM   4039  CT  ACN A 674      31.273  22.328  25.654  1.00  0.00      A    C
ATOM   4040  CZ  ACN A 674      30.476  21.129  26.073  1.00  0.00      A    C
ATOM   4041  NZ  ACN A 674      29.823  20.237  26.374  1.00  0.00      A    N
ATOM   4042  HZ  ACN A 674      32.292  21.959  25.577  1.00  0.00      A    H
ATOM   4043  HZ1 ACN A 674      31.164  23.121  26.390  1.00  0.00      A    H
ATOM   4044  HZ2 ACN A 674      30.742  22.685  24.775  1.00  0.00      A    H
ATOM   4045  CT  ACN A 675      47.135  21.503  29.943  1.00  0.00      A    C
ATOM   4046  CZ  ACN A 675      46.366  21.887  31.117  1.00  0.00      A    C
ATOM   4047  NZ  ACN A 675      45.750  22.164  32.065  1.00  0.00      A    N
ATOM   4048  HZ  ACN A 675      46.457  21.303  29.117  1.00  0.00      A    H
ATOM   4049  HZ1 ACN A 675      47.645  20.591  30.241  1.00  0.00      A    H
ATOM   4050  HZ2 ACN A 675      47.810  22.341  29.790  1.00  0.00      A    H
ATOM   4051  CT  ACN A 676      42.851  38.538  33.815  1.00  0.00      A    C
ATOM   4052  CZ  ACN A 676      41.865  37.471  33.968  1.00  0.00      A    C
ATOM   4053  NZ  ACN A 676      41.085  36.647  34.188  1.00  0.00      A    N
ATOM   4054  HZ  ACN A 676      43.882  38.199  33.868  1.00  0.00      A    H
ATOM   4055  HZ1 ACN A 676      42.686  39.351  34.517  1.00  0.00      A    H
ATOM   4056  HZ2 ACN A 676      42.758  39.072  32.873  1.00  0.00      A    H
ATOM   4057  CT  ACN A 677      13.469  39.844  13.721  1.00  0.00      A    C
ATOM   4058  CZ  ACN A 677      13.387  41.103  14.485  1.00  0.00      A    C
ATOM   4059  NZ  ACN A 677      13.322  42.110  15.081  1.00  0.00      A    N
ATOM   4060  HZ  ACN A 677      12.955  39.840  12.763  1.00  0.00      A    H
ATOM   4061  HZ1 ACN A 677      13.080  39.004  14.291  1.00  0.00      A    H
ATOM   4062  HZ2 ACN A 677      14.549  39.739  13.644  1.00  0.00      A    H
ATOM   4063  CT  ACN A 678      49.323  41.287  30.584  1.00  0.00      A    C
ATOM   4064  CZ  ACN A 678      48.019  40.929  29.980  1.00  0.00      A    C
ATOM   4065  NZ  ACN A 678      46.939  40.680  29.589  1.00  0.00      A    N
ATOM   4066  HZ  ACN A 678      49.215  40.829  31.564  1.00  0.00      A    H
ATOM   4067  HZ1 ACN A 678      49.503  42.355  30.678  1.00  0.00      A    H
ATOM   4068  HZ2 ACN A 678      50.140  40.838  30.025  1.00  0.00      A    H
ATOM   4069  CT  ACN A 679       1.843  19.305  13.843  1.00  0.00      A    C
ATOM   4070  CZ  ACN A 679       2.779  19.701  14.877  1.00  0.00      A    C
ATOM   4071  NZ  ACN A 679       3.578  19.971  15.646  1.00  0.00      A    N
ATOM   4072  HZ  ACN A 679       2.233  19.606  12.874  1.00  0.00      A    H
ATOM   4073  HZ1 ACN A 679       0.888  19.799  14.004  1.00  0.00      A    H
ATOM   4074  HZ2 ACN A 679       1.772  18.221  13.804  1.00  0.00      A    H
ATOM   4075  CT  ACN A 680       9.579  45.046  -0.111  1.00  0.00      A    C
ATOM   4076  CZ  ACN A 680       9.374  46.308   0.636  1.00  0.00      A    C
ATOM   4077  NZ  ACN A 680       9.297  47.288   1.226  1.00  0.00      A    N
ATOM   4078  HZ  ACN A 680      10.615  44.884  -0.398  1.00  0.00      A    H
ATOM   4079  HZ1 ACN A 680       9.070  45.197  -1.060  1.00  0.00      A    H
ATOM   4080  HZ2 ACN A 680       9.139  44.215   0.435  1.00  0.00      A    H
ATOM   4081  CT  ACN A 681      27.877  22.199   6.892  1.00  0.00      A    C
ATOM   4082  CZ  ACN A 681      26.591  21.453   6.835  1.00  0.00      A    C
ATOM   4083  NZ  ACN A 681      25.633  20.804   6.818  1.00  0.00      A    N
ATOM   4084  HZ  ACN A 681      27.715  23.001   7.608  1.00  0.00      A    H
ATOM   4085  HZ1 ACN A 681      27.969  22.727   5.947  1.00  0.00      A    H
ATOM   4086  HZ2 ACN A 681      28.808  21.648   6.999  1.00  0.00      A    H
ATOM   4087  CT  ACN A 682      44.756  48.385  11.589  1.00  0.00      A    C
ATOM   4088  CZ  ACN A 682      44.624  47.297  12.545  1.00  0.00      A    C
ATOM   4089  NZ  ACN A 682      44.514  46.543  13.378  1.00  0.00      A    N
ATOM   4090  HZ  ACN A 682      44.288  49.312  11.912  1.00  0.00      A    H
ATOM   4091  HZ1 ACN A 682      44.222  48.199  10.660  1.00  0.00      A    H
ATOM   4092  HZ2 ACN A 682      45.806  48.451  11.316  1.00  0.00      A    H
ATOM   4093  CT  ACN A 683      11.625  27.958  39.907  1.00  0.00      A    C
ATOM   4094  CZ  ACN A 683      12.431  28.110  38.717  1.00  0.00      A    C
ATOM   4095  NZ  ACN A 683      13.037  28.201  37.697  1.00  0.00      A    N
ATOM   4096  HZ  ACN A 683      11.624  26.937  40.278  1.00  0.00      A    H
ATOM   4097  HZ1 ACN A 683      10.612  28.205  39.599  1.00  0.00      A    H
ATOM   4098  HZ2 ACN A 683      12.059  28.657  40.618  1.00  0.00      A    H
ATOM   4099  CT  ACN A 684      11.232   2.179   7.731  1.00  0.00      A    C
ATOM   4100  CZ  ACN A 684      12.179   2.693   6.716  1.00  0.00      A    C
ATOM   4101  NZ  ACN A 684      12.907   3.149   5.980  1.00  0.00      A    N
ATOM   4102  HZ  ACN A 684      11.910   1.667   8.410  1.00  0.00      A    H
ATOM   4103  HZ1 ACN A 684      10.436   1.617   7.250  1.00  0.00      A    H
ATOM   4104  HZ2 ACN A 684      10.689   2.977   8.231  1.00  0.00      A    H
ATOM   4105  CT  ACN A 685      37.747  35.942  34.350  1.00  0.00      A    C
ATOM   4106  CZ  ACN A 685      37.639  35.544  35.784  1.00  0.00      A    C
ATOM   4107  NZ  ACN A 685      37.490  35.253  36.912  1.00  0.00      A    N
ATOM   4108  HZ  ACN A 685      37.424  36.953  34.116  1.00  0.00      A    H
ATOM   4109  HZ1 ACN A 685      37.225  35.211  33.737  1.00  0.00      A    H
ATOM   4110  HZ2 ACN A 685      38.778  36.000  34.012  1.00  0.00      A    H
ATOM   4111  CT  ACN A 686       3.822  20.145  18.683  1.00  0.00      A    C
ATOM   4112  CZ  ACN A 686       5.215  20.323  18.420  1.00  0.00      A    C
ATOM   4113  NZ  ACN A 686       6.374  20.490  18.158  1.00  0.00      A    N
ATOM   4114  HZ  ACN A 686       3.574  19.137  18.360  1.00  0.00      A    H
ATOM   4115  HZ1 ACN A 686       3.384  20.844  17.976  1.00  0.00      A    H
ATOM   4116  HZ2 ACN A 686       3.630  20.170  19.753  1.00  0.00      A    H
ATOM   4117  CT  ACN A 687      25.001   5.293  29.708  1.00  0.00      A    C
ATOM   4118  CZ  ACN A 687      24.434   6.646  29.636  1.00  0.00      A    C
ATOM   4119  NZ  ACN A 687      23.937   7.686  29.609  1.00  0.00      A    N
ATOM   4120  HZ  ACN A 687      24.125   4.680  29.905  1.00  0.00      A    H
ATOM   4121  HZ1 ACN A 687      25.675   5.185  30.554  1.00  0.00      A    H
ATOM   4122  HZ2 ACN A 687      25.484   5.105  28.752  1.00  0.00      A    H
ATOM   4123  CT  ACN A 688      12.519  44.920  48.639  1.00  0.00      A    C
ATOM   4124  CZ  ACN A 688      12.544  46.197  49.367  1.00  0.00      A    C
ATOM   4125  NZ  ACN A 688      12.531  47.201  49.942  1.00  0.00      A    N
ATOM   4126  HZ  ACN A 688      13.313  44.315  49.070  1.00  0.00      A    H
ATOM   4127  HZ1 ACN A 688      12.701  45.062  47.577  1.00  0.00      A    H
ATOM   4128  HZ2 ACN A 688      11.569  44.418  48.799  1.00  0.00      A    H
ATOM   4129  CT  ACN A 689       3.086   5.458  22.959  1.00  0.00      A    C
ATOM   4130  CZ  ACN A 689       4.193   4.640  22.437  1.00  0.00      A    C
ATOM   4131  NZ  ACN A 689       5.069   4.054  21.984  1.00  0.00      A    N
ATOM   4132  HZ  ACN A 689       2.195   5.205  22.391  1.00  0.00      A    H
ATOM   4133  HZ1 ACN A 689       3.199   6.510  22.710  1.00  0.00      A    H
ATOM   4134  HZ2 ACN A 689       2.939   5.256  24.017  1.00  0.00      A    H
ATOM   4135  CT  ACN A 690      40.639  10.702  34.647  1.00  0.00      A    C
ATOM   4136  CZ  ACN A 690      40.663  11.110  36.028  1.00  0.00      A    C
ATOM   4137  NZ  ACN A 690      40.679  11.384  37.165  1.00  0.00      A    N
ATOM   4138  HZ  ACN A 690      39.898  11.222  34.046  1.00  0.00      A    H
ATOM   4139  HZ1 ACN A 690      40.277   9.678  34.687  1.00  0.00      A    H
ATOM   4140  HZ2 ACN A 690      41.621  10.690  34.180  1.00  0.00      A    H
ATOM   4141  CT  ACN A 691       6.011  36.944  44.609  1.00  0.00      A    C
ATOM   4142  CZ  ACN A 691       7.502  36.837  44.715  1.00  0.00      A    C
ATOM   4143  NZ  ACN A 691       8.655  36.672  44.764  1.00  0.00      A    N
ATOM   4144  HZ  ACN A 691       5.707  36.407  43.714  1.00  0.00      A    H
ATOM   4145  HZ1 ACN A 691       5.665  37.974  44.630  1.00  0.00      A    H
ATOM   4146  HZ2 ACN A 691       5.605  36.494  45.512  1.00  0.00      A    H
ATOM   4147  CT  ACN A 692      42.419  12.498   2.212  1.00  0.00      A    C
ATOM   4148  CZ  ACN A 692      42.705  11.117   2.306  1.00  0.00      A    C
ATOM   4149  NZ  ACN A 692      42.867   9.937   2.342  1.00  0.00      A    N
ATOM   4150  HZ  ACN A 692      43.028  12.789   1.360  1.00  0.00      A    H
ATOM   4151  HZ1 ACN A 692      42.818  13.106   3.021  1.00  0.00      A    H
ATOM   4152  HZ2 ACN A 692      41.384  12.805   2.085  1.00  0.00      A    H
ATOM   4153  CT  ACN A 693      21.815  10.208   1.552  1.00  0.00      A    C
ATOM   4154  CZ  ACN A 693      23.268  10.079   1.492  1.00  0.00      A    C
ATOM   4155  NZ  ACN A 693      24.425  10.038   1.453  1.00  0.00      A    N
ATOM   4156  HZ  ACN A 693      21.192   9.618   0.885  1.00  0.00      A    H
ATOM   4157  HZ1 ACN A 693      21.605  11.273   1.505  1.00  0.00      A    H
ATOM   4158  HZ2 ACN A 693      21.532   9.924   2.563  1.00  0.00      A    H
ATOM   4159  CT  ACN A 694      17.549  10.556  49.504  1.00  0.00      A    C
ATOM   4160  CZ  ACN A 694      18.466  11.206  50.396  1.00  0.00      A    C
ATOM   4161  NZ  ACN A 694      19.277  11.792  51.094  1.00  0.00      A    N
ATOM   4162  HZ  ACN A 694      17.111   9.670  49.958  1.00  0.00      A    H
ATOM   4163  HZ1 ACN A 694      18.174  10.415  48.626  1.00  0.00      A    H
ATOM   4164  HZ2 ACN A 694      16.823  11.280  49.144  1.00  0.00      A    H
ATOM   4165  CT  ACN A 695      10.036  37.219  31.395  1.00  0.00      A    C
ATOM   4166  CZ  ACN A 695       8.663  37.535  31.613  1.00  0.00      A    C
ATOM   4167  NZ  ACN A 695       7.555  37.787  31.749  1.00  0.00      A    N
ATOM   4168  HZ  ACN A 695      10.436  36.594  32.189  1.00  0.00      A    H
ATOM   4169  HZ1 ACN A 695      10.621  38.111  31.182  1.00  0.00      A    H
ATOM   4170  HZ2 ACN A 695      10.000  36.680  30.452  1.00  0.00      A    H
ATOM   4171  CT  ACN A 696       6.691  39.368   9.459  1.00  0.00      A    C
ATOM   4172  CZ  ACN A 696       7.022  38.203   8.577  1.00  0.00      A    C
ATOM   4173  NZ  ACN A 696       7.246  37.343   7.878  1.00  0.00      A    N
ATOM   4174  HZ  ACN A 696       6.836  39.120  10.507  1.00  0.00      A    H
ATOM   4175  HZ1 ACN A 696       5.719  39.771   9.188  1.00  0.00      A    H
ATOM   4176  HZ2 ACN A 696       7.419  40.097   9.113  1.00  0.00      A    H
ATOM   4177  CT  ACN A 697      30.078  42.589   1.099  1.00  0.00      A    C
ATOM   4178  CZ  ACN A 697      30.610  43.235  -0.084  1.00  0.00      A    C
ATOM   4179  NZ  ACN A 697      31.049  43.761  -1.053  1.00  0.00      A    N
ATOM   4180  HZ  ACN A 697      29.381  43.316   1.507  1.00  0.00      A    H
ATOM   4181  HZ1 ACN A 697      30.897  42.480   1.805  1.00  0.00      A    H
ATOM   4182  HZ2 ACN A 697      29.522  41.686   0.861  1.00  0.00      A    H
ATOM   4183  CT  ACN A 698      14.485   9.201  26.251  1.00  0.00      A    C
ATOM   4184  CZ  ACN A 698      14.551   9.764  24.854  1.00  0.00      A    C
ATOM   4185  NZ  ACN A 698      14.579  10.278  23.789  1.00  0.00      A    N
ATOM   4186  HZ  ACN A 698      14.789   8.165  26.376  1.00  0.00      A    H
ATOM   4187  HZ1 ACN A 698      13.444   9.371  26.515  1.00  0.00      A    H
ATOM   4188  HZ2 ACN A 698      15.061   9.902  26.849  1.00  0.00      A    H
ATOM   4189  CT  ACN A 699       0.461  31.219  28.746  1.00  0.00      A    C
ATOM   4190  CZ  ACN A 699      -0.163  29.964  29.270  1.00  0.00      A    C
ATOM   4191  NZ  ACN A 699      -0.621  28.960  29.695  1.00  0.00      A    N
ATOM   4192  HZ  ACN A 699       1.361  31.329  29.345  1.00  0.00      A    H
ATOM   4193  HZ1 ACN A 699      -0.214  32.053  28.921  1.00  0.00      A    H
ATOM   4194  HZ2 ACN A 699       0.688  31.029  27.700  1.00  0.00      A    H
ATOM   4195  CT  ACN A 700      34.458  22.882  50.009  1.00  0.00      A    C
ATOM   4196  CZ  ACN A 700      34.871  24.276  50.170  1.00  0.00      A    C
ATOM   4197  NZ  ACN A 700      35.143  25.389  50.285  1.00  0.00      A    N
ATOM   4198  HZ  ACN A 700      35.331  22.335  49.663  1.00  0.00      A    H
ATOM   4199  HZ1 ACN A 700      33.596  22.818  49.350  1.00  0.00      A    H
ATOM   4200  HZ2 ACN A 700      34.210  22.484  50.990  1.00  0.00      A    H
ATOM   4201  CT  ACN A 701      38.897  42.182  32.610  1.00  0.00      A    C
ATOM   4202  CZ  ACN A 701      38.798  40.782  32.995  1.00  0.00      A    C
ATOM   4203  NZ  ACN A 701      38.759  39.644  33.191  1.00  0.00      A    N
ATOM   4204  HZ  ACN A 701      38.373  42.444  31.694  1.00  0.00      A    H
ATOM   4205  HZ1 ACN A 701      39.922  42.336  32.284  1.00  0.00      A    H
ATOM   4206  HZ2 ACN A 701      38.544  42.763  33.458  1.00  0.00      A    H
ATOM   4207  CT  ACN A 702      34.801   4.115  31.411  1.00  0.00      A    C
ATOM   4208  CZ  ACN A 702      36.234   4.206  31.281  1.00  0.00      A    C
ATOM   4209  NZ  ACN A 702      37.369   4.320  31.143  1.00  0.00      A    N
ATOM   4210  HZ  ACN A 702      34.315   5.023  31.062  1.00  0.00      A    H
ATOM   4211  HZ1 ACN A 702      34.491   3.843  32.416  1.00  0.00      A    H
ATOM   4212  HZ2 ACN A 702      34.472   3.357  30.706  1.00  0.00      A    H
ATOM   4213  CT  ACN A 703      34.424  28.153  48.384  1.00  0.00      A    C
ATOM   4214  CZ  ACN A 703      34.455  28.609  46.986  1.00  0.00      A    C
ATOM   4215  NZ  ACN A 703      34.516  29.036  45.907  1.00  0.00      A    N
ATOM   4216  HZ  ACN A 703      35.364  27.609  48.336  1.00  0.00      A    H
ATOM   4217  HZ1 ACN A 703      33.562  27.520  48.578  1.00  0.00      A    H
ATOM   4218  HZ2 ACN A 703      34.477  29.066  48.971  1.00  0.00      A    H
ATOM   4219  CT  ACN A 704      49.458  48.515  34.188  1.00  0.00      A    C
ATOM   4220  CZ  ACN A 704      49.547  47.843  35.473  1.00  0.00      A    C
ATOM   4221  NZ  ACN A 704      49.633  47.279  36.463  1.00  0.00      A    N
ATOM   4222  HZ  ACN A 704      50.240  48.256  33.478  1.00  0.00      A    H
ATOM   4223  HZ1 ACN A 704      49.435  49.582  34.391  1.00  0.00      A    H
ATOM   4224  HZ2 ACN A 704      48.557  48.267  33.633  1.00  0.00      A    H
ATOM   4225  CT  ACN A 705      23.421  20.210  26.041  1.00  0.00      A    C
ATOM   4226  CZ  ACN A 705      22.920  21.473  25.364  1.00  0.00      A    C
ATOM   4227  NZ  ACN A 705      22.451  22.396  24.813  1.00  0.00      A    N
ATOM   4228  HZ  ACN A 705      23.851  19.422  25.428  1.00  0.00      A    H
ATOM   4229  HZ1 ACN A 705      22.557  19.792  26.550  1.00  0.00      A    H
ATOM   4230  HZ2 ACN A 705      24.185  20.399  26.790  1.00  0.00      A    H
ATOM   4231  CT  ACN A 706      28.167   1.038  42.642  1.00  0.00      A    C
ATOM   4232  CZ  ACN A 706      28.749   0.389  43.770  1.00  0.00      A    C
ATOM   4233  NZ  ACN A 706      29.230  -0.159  44.687  1.00  0.00      A    N
ATOM   4234  HZ  ACN A 706      27.482   1.756  43.085  1.00  0.00      A    H
ATOM   4235  HZ1 ACN A 706      27.605   0.274  42.111  1.00  0.00      A    H
ATOM   4236  HZ2 ACN A 706      28.966   1.550  42.111  1.00  0.00      A    H
ATOM   4237  CT  ACN A 707       9.114  12.848   3.892  1.00  0.00      A    C
ATOM   4238  CZ  ACN A 707      10.381  13.207   3.188  1.00  0.00      A    C
ATOM   4239  NZ  ACN A 707      11.388  13.481   2.677  1.00  0.00      A    N
ATOM   4240  HZ  ACN A 707       9.368  12.688   4.937  1.00  0.00      A    H
ATOM   4241  HZ1 ACN A 707       8.745  11.942   3.418  1.00  0.00      A    H
ATOM   4242  HZ2 ACN A 707       8.380  13.650   3.914  1.00  0.00      A    H
ATOM   4243  CT  ACN A 708       6.719   5.321  27.138  1.00  0.00      A    C
ATOM   4244  CZ  ACN A 708       6.202   4.136  26.411  1.00  0.00      A    C
ATOM   4245  NZ  ACN A 708       5.753   3.177  25.935  1.00  0.00      A    N
ATOM   4246  HZ  ACN A 708       5.996   5.766  27.817  1.00  0.00      A    H
ATOM   4247  HZ1 ACN A 708       7.084   6.038  26.407  1.00  0.00      A    H
ATOM   4248  HZ2 ACN A 708       7.581   4.987  27.710  1.00  0.00      A    H
ATOM   4249  CT  ACN A 709      41.397  35.204  36.973  1.00  0.00      A    C
ATOM   4250  CZ  ACN A 709      41.843  35.486  38.370  1.00  0.00      A    C
ATOM   4251  NZ  ACN A 709      42.148  35.741  39.496  1.00  0.00      A    N
ATOM   4252  HZ  ACN A 709      40.506  34.581  36.988  1.00  0.00      A    H
ATOM   4253  HZ1 ACN A 709      42.252  34.789  36.445  1.00  0.00      A    H
ATOM   4254  HZ2 ACN A 709      41.193  36.176  36.532  1.00  0.00      A    H
ATOM   4255  CT  ACN A 710      21.586  45.453   2.367  1.00  0.00      A    C
ATOM   4256  CZ  ACN A 710      22.572  45.841   1.380  1.00  0.00      A    C
ATOM   4257  NZ  ACN A 710      23.404  46.129   0.625  1.00  0.00      A    N
ATOM   4258  HZ  ACN A 710      21.197  44.539   1.927  1.00  0.00      A    H
ATOM   4259  HZ1 ACN A 710      20.808  46.212   2.391  1.00  0.00      A    H
ATOM   4260  HZ2 ACN A 710      22.046  45.321   3.344  1.00  0.00      A    H
ATOM   4261  CT  ACN A 711       8.547  47.584  43.651  1.00  0.00      A    C
ATOM   4262  CZ  ACN A 711       7.285  48.170  43.234  1.00  0.00      A    C
ATOM   4263  NZ  ACN A 711       6.272  48.655  42.948  1.00  0.00      A    N
ATOM   4264  HZ  ACN A 711       8.559  46.552  43.311  1.00  0.00      A    H
ATOM   4265  HZ1 ACN A 711       8.568  47.681  44.734  1.00  0.00      A    H
ATOM   4266  HZ2 ACN A 711       9.463  48.024  43.266  1.00  0.00      A    H
ATOM   4267  CT  ACN A 712      42.891  13.209   8.960  1.00  0.00      A    C
ATOM   4268  CZ  ACN A 712      42.019  12.723  10.042  1.00  0.00      A    C
ATOM   4269  NZ  ACN A 712      41.272  12.443  10.924  1.00  0.00      A    N
ATOM   4270  HZ  ACN A 712      43.313  12.330   8.480  1.00  0.00      A    H
ATOM   4271  HZ1 ACN A 712      43.701  13.844   9.309  1.00  0.00      A    H
ATOM   4272  HZ2 ACN A 712      42.250  13.640   8.195  1.00  0.00      A    H
ATOM   4273  CT  ACN A 713       6.242  47.996  17.468  1.00  0.00      A    C
ATOM   4274  CZ  ACN A 713       6.972  48.699  16.366  1.00  0.00      A    C
ATOM   4275  NZ  ACN A 713       7.585  49.206  15.501  1.00  0.00      A    N
ATOM   4276  HZ  ACN A 713       6.295  48.664  18.325  1.00  0.00      A    H
ATOM   4277  HZ1 ACN A 713       6.722  47.070  17.774  1.00  0.00      A    H
ATOM   4278  HZ2 ACN A 713       5.203  47.822  17.199  1.00  0.00      A    H
ATOM   4279  CT  ACN A 714      10.763  45.386   6.065  1.00  0.00      A    C
ATOM   4280  CZ  ACN A 714      10.944  44.409   7.151  1.00  0.00      A    C
ATOM   4281  NZ  ACN A 714      11.132  43.673   7.969  1.00  0.00      A    N
ATOM   4282  HZ  ACN A 714      11.654  45.989   5.910  1.00  0.00      A    H
ATOM   4283  HZ1 ACN A 714       9.949  46.076   6.272  1.00  0.00      A    H
ATOM   4284  HZ2 ACN A 714      10.625  44.904   5.100  1.00  0.00      A    H
ATOM   4285  CT  ACN A 715      44.145  36.486   4.466  1.00  0.00      A    C
ATOM   4286  CZ  ACN A 715      43.672  36.438   3.094  1.00  0.00      A    C
ATOM   4287  NZ  ACN A 715      43.246  36.463   2.034  1.00  0.00      A    N
ATOM   4288  HZ  ACN A 715      44.771  35.612   4.625  1.00  0.00      A    H
ATOM   4289  HZ1 ACN A 715      43.417  36.747   5.230  1.00  0.00      A    H
ATOM   4290  HZ2 ACN A 715      44.811  37.337   4.348  1.00  0.00      A    H
ATOM   4291  CT  ACN A 716      12.323  46.510   9.981  1.00  0.00      A    C
ATOM   4292  CZ  ACN A 716      12.854  47.654  10.670  1.00  0.00      A    C
ATOM   4293  NZ  ACN A 716      13.348  48.605  11.141  1.00  0.00      A    N
ATOM   4294  HZ  ACN A 716      12.200  46.776   8.935  1.00  0.00      A    H
ATOM   4295  HZ1 ACN A 716      11.338  46.287  10.385  1.00  0.00      A    H
ATOM   4296  HZ2 ACN A 716      12.862  45.568  10.047  1.00  0.00      A    H
ATOM   4297  CT  ACN A 717      18.454  22.546  29.415  1.00  0.00      A    C
ATOM   4298  CZ  ACN A 717      17.211  22.003  28.926  1.00  0.00      A    C
ATOM   4299  NZ  ACN A 717      16.216  21.596  28.535  1.00  0.00      A    N
ATOM   4300  HZ  ACN A 717      19.265  22.481  28.693  1.00  0.00      A    H
ATOM   4301  HZ1 ACN A 717      18.652  22.035  30.354  1.00  0.00      A    H
ATOM   4302  HZ2 ACN A 717      18.294  23.593  29.657  1.00  0.00      A    H
ATOM   4303  CT  ACN A 718      10.780  29.936  28.929  1.00  0.00      A    C
ATOM   4304  CZ  ACN A 718      11.627  29.786  27.724  1.00  0.00      A    C
ATOM   4305  NZ  ACN A 718      12.298  29.708  26.777  1.00  0.00      A    N
ATOM   4306  HZ  ACN A 718       9.726  30.007  28.673  1.00  0.00      A    H
ATOM   4307  HZ1 ACN A 718      11.097  30.718  29.614  1.00  0.00      A    H
ATOM   4308  HZ2 ACN A 718      10.868  29.053  29.557  1.00  0.00      A    H
ATOM   4309  CT  ACN A 719      28.772   7.326  29.284  1.00  0.00      A    C
ATOM   4310  CZ  ACN A 719      30.197   7.658  29.070  1.00  0.00      A    C
ATOM   4311  NZ  ACN A 719      31.289   7.939  28.903  1.00  0.00      A    N
ATOM   4312  HZ  ACN A 719      28.516   7.425  30.335  1.00  0.00      A    H
ATOM   4313  HZ1 ACN A 719      28.560   6.293  29.017  1.00  0.00      A    H
ATOM   4314  HZ2 ACN A 719      28.207   7.979  28.625  1.00  0.00      A    H
ATOM   4315  CT  ACN A 720      31.425  23.675  37.090  1.00  0.00      A    C
ATOM   4316  CZ  ACN A 720      30.500  23.232  36.080  1.00  0.00      A    C
ATOM   4317  NZ  ACN A 720      29.768  22.817  35.310  1.00  0.00      A    N
ATOM   4318  HZ  ACN A 720      32.004  22.770  37.257  1.00  0.00      A    H
ATOM   4319  HZ1 ACN A 720      30.938  24.068  37.979  1.00  0.00      A    H
ATOM   4320  HZ2 ACN A 720      32.041  24.517  36.787  1.00  0.00      A    H
ATOM   4321  CT  ACN A 721       4.272  36.710   6.567  1.00  0.00      A    C
ATOM   4322  CZ  ACN A 721       3.989  37.729   7.608  1.00  0.00      A    C
ATOM   4323  NZ  ACN A 721       3.711  38.455   8.441  1.00  0.00      A    N
ATOM   4324  HZ  ACN A 721       5.279  36.349   6.762  1.00  0.00      A    H
ATOM   4325  HZ1 ACN A 721       4.267  37.226   5.610  1.00  0.00      A    H
ATOM   4326  HZ2 ACN A 721       3.534  35.914   6.629  1.00  0.00      A    H
ATOM   4327  CT  ACN A 722      16.748   0.919  35.885  1.00  0.00      A    C
ATOM   4328  CZ  ACN A 722      16.676   2.130  35.023  1.00  0.00      A    C
ATOM   4329  NZ  ACN A 722      16.598   3.064  34.335  1.00  0.00      A    N
ATOM   4330  HZ  ACN A 722      17.803   0.767  36.094  1.00  0.00      A    H
ATOM   4331  HZ1 ACN A 722      16.375   0.045  35.357  1.00  0.00      A    H
ATOM   4332  HZ2 ACN A 722      16.177   1.108  36.791  1.00  0.00      A    H
ATOM   4333  CT  ACN A 723      44.970  41.244  32.121  1.00  0.00      A    C
ATOM   4334  CZ  ACN A 723      43.544  41.595  31.735  1.00  0.00      A    C
ATOM   4335  NZ  ACN A 723      42.504  41.841  31.466  1.00  0.00      A    N
ATOM   4336  HZ  ACN A 723      44.967  40.180  32.343  1.00  0.00      A    H
ATOM   4337  HZ1 ACN A 723      45.163  41.731  33.074  1.00  0.00      A    H
ATOM   4338  HZ2 ACN A 723      45.795  41.526  31.472  1.00  0.00      A    H
ATOM   4339  CT  ACN A 724      25.912   8.041   8.641  1.00  0.00      A    C
ATOM   4340  CZ  ACN A 724      25.831   6.899   9.650  1.00  0.00      A    C
ATOM   4341  NZ  ACN A 724      25.801   6.025  10.425  1.00  0.00      A    N
ATOM   4342  HZ  ACN A 724      26.246   7.560   7.726  1.00  0.00      A    H
ATOM   4343  HZ1 ACN A 724      26.620   8.724   9.102  1.00  0.00      A    H
ATOM   4344  HZ2 ACN A 724      24.936   8.508   8.539  1.00  0.00      A    H
ATOM   4345  CT  ACN A 725      42.823  25.851  34.503  1.00  0.00      A    C
ATOM   4346  CZ  ACN A 725      42.226  24.651  33.837  1.00  0.00      A    C
ATOM   4347  NZ  ACN A 725      41.742  23.716  33.367  1.00  0.00      A    N
ATOM   4348  HZ  ACN A 725      43.453  26.390  33.800  1.00  0.00      A    H
ATOM   4349  HZ1 ACN A 725      43.502  25.439  35.246  1.00  0.00      A    H
ATOM   4350  HZ2 ACN A 725      42.037  26.533  34.819  1.00  0.00      A    H
ATOM   4351  CT  ACN A 726      29.124  46.719  21.792  1.00  0.00      A    C
ATOM   4352  CZ  ACN A 726      29.399  46.625  23.217  1.00  0.00      A    C
ATOM   4353  NZ  ACN A 726      29.608  46.529  24.341  1.00  0.00      A    N
ATOM   4354  HZ  ACN A 726      29.840  47.400  21.341  1.00  0.00      A    H
ATOM   4355  HZ1 ACN A 726      28.134  47.157  21.700  1.00  0.00      A    H
ATOM   4356  HZ2 ACN A 726      29.140  45.846  21.144  1.00  0.00      A    H
ATOM   4357  CT  ACN A 727      15.260   1.606  15.213  1.00  0.00      A    C
ATOM   4358  CZ  ACN A 727      15.733   2.981  14.811  1.00  0.00      A    C
ATOM   4359  NZ  ACN A 727      16.203   4.015  14.558  1.00  0.00      A    N
ATOM   4360  HZ  ACN A 727      15.807   1.280  16.094  1.00  0.00      A    H
ATOM   4361  HZ1 ACN A 727      15.378   0.842  14.449  1.00  0.00      A    H
ATOM   4362  HZ2 ACN A 727      14.222   1.753  15.499  1.00  0.00      A    H
ATOM   4363  CT  ACN A 728      47.513  32.349  29.342  1.00  0.00      A    C
ATOM   4364  CZ  ACN A 728      47.381  31.150  28.524  1.00  0.00      A    C
ATOM   4365  NZ  ACN A 728      47.242  30.187  27.878  1.00  0.00      A    N
ATOM   4366  HZ  ACN A 728      47.636  33.264  28.768  1.00  0.00      A    H
ATOM   4367  HZ1 ACN A 728      48.505  32.187  29.755  1.00  0.00      A    H
ATOM   4368  HZ2 ACN A 728      46.822  32.443  30.176  1.00  0.00      A    H
ATOM   4369  CT  ACN A 729      24.084  35.994  49.646  1.00  0.00      A    C
ATOM   4370  CZ  ACN A 729      25.402  36.087  49.130  1.00  0.00      A    C
ATOM   4371  NZ  ACN A 729      26.469  36.243  48.749  1.00  0.00      A    N
ATOM   4372  HZ  ACN A 729      24.115  35.401  50.556  1.00  0.00      A    H
ATOM   4373  HZ1 ACN A 729      23.394  35.591  48.909  1.00  0.00      A    H
ATOM   4374  HZ2 ACN A 729      23.598  36.964  49.710  1.00  0.00      A    H
ATOM   4375  CT  ACN A 730      33.762  49.764   5.998  1.00  0.00      A    C
ATOM   4376  CZ  ACN A 730      32.492  49.777   5.256  1.00  0.00      A    C
ATOM   4377  NZ  ACN A 730      31.484  49.901   4.676  1.00  0.00      A    N
ATOM   4378  HZ  ACN A 730      33.748  49.014   6.785  1.00  0.00      A    H
ATOM   4379  HZ1 ACN A 730      34.001  50.782   6.294  1.00  0.00      A    H
ATOM   4380  HZ2 ACN A 730      34.535  49.528   5.271  1.00  0.00      A    H
ATOM   4381  CT  ACN A 731      11.985  26.524  17.900  1.00  0.00      A    C
ATOM   4382  CZ  ACN A 731      11.701  27.071  16.592  1.00  0.00      A    C
ATOM   4383  NZ  ACN A 731      11.467  27.579  15.525  1.00  0.00      A    N
ATOM   4384  HZ  ACN A 731      11.091  26.654  18.504  1.00  0.00      A    H
ATOM   4385  HZ1 ACN A 731      12.771  27.090  18.394  1.00  0.00      A    H
ATOM   4386  HZ2 ACN A 731      12.339  25.498  17.843  1.00  0.00      A    H
ATOM   4387  CT  ACN A 732      17.638  26.595  30.723  1.00  0.00      A    C
ATOM   4388  CZ  ACN A 732      17.430  27.219  32.078  1.00  0.00      A    C
ATOM   4389  NZ  ACN A 732      17.293  27.694  33.141  1.00  0.00      A    N
ATOM   4390  HZ  ACN A 732      18.541  25.992  30.705  1.00  0.00      A    H
ATOM   4391  HZ1 ACN A 732      17.822  27.295  29.911  1.00  0.00      A    H
ATOM   4392  HZ2 ACN A 732      16.822  25.900  30.542  1.00  0.00      A    H
ATOM   4393  CT  ACN A 733      10.345  28.112   7.915  1.00  0.00      A    C
ATOM   4394  CZ  ACN A 733      10.130  29.566   8.155  1.00  0.00      A    C
ATOM   4395  NZ  ACN A 733       9.992  30.697   8.415  1.00  0.00      A    N
ATOM   4396  HZ  ACN A 733      10.297  27.871   6.857  1.00  0.00      A    H
ATOM   4397  HZ1 ACN A 733       9.548  27.496   8.323  1.00  0.00      A    H
ATOM   4398  HZ2 ACN A 733      11.295  27.711   8.259  1.00  0.00      A    H
ATOM   4399  CT  ACN A 734      21.632  25.962  11.664  1.00  0.00      A    C
ATOM   4400  CZ  ACN A 734      21.841  25.697  13.078  1.00  0.00      A    C
ATOM   4401  NZ  ACN A 734      22.049  25.460  14.214  1.00  0.00      A    N
ATOM   4402  HZ  ACN A 734      22.354  26.730  11.398  1.00  0.00      A    H
ATOM   4403  HZ1 ACN A 734      20.596  26.291  11.691  1.00  0.00      A    H
ATOM   4404  HZ2 ACN A 734      21.765  25.064  11.065  1.00  0.00      A    H
ATOM   4405  CT  ACN A 735      39.884  48.195  27.047  1.00  0.00      A    C
ATOM   4406  CZ  ACN A 735      39.049  47.032  27.289  1.00  0.00      A    C
ATOM   4407  NZ  ACN A 735      38.380  46.130  27.480  1.00  0.00      A    N
ATOM   4408  HZ  ACN A 735      39.987  48.693  28.008  1.00  0.00      A    H
ATOM   4409  HZ1 ACN A 735      39.555  48.863  26.255  1.00  0.00      A    H
ATOM   4410  HZ2 ACN A 735      40.821  47.721  26.768  1.00  0.00      A    H
ATOM   4411  CT  ACN A 736      21.174  30.701  40.931  1.00  0.00      A    C
ATOM   4412  CZ  ACN A 736      22.024  31.414  39.923  1.00  0.00      A    C
ATOM   4413  NZ  ACN A 736      22.701  31.890  39.083  1.00  0.00      A    N
ATOM   4414  HZ  ACN A 736      21.539  30.681  41.954  1.00  0.00      A    H
ATOM   4415  HZ1 ACN A 736      21.243  29.667  40.604  1.00  0.00      A    H
ATOM   4416  HZ2 ACN A 736      20.134  31.018  40.946  1.00  0.00      A    H
ATOM   4417  CT  ACN A 737       6.610  35.176  14.163  1.00  0.00      A    C
ATOM   4418  CZ  ACN A 737       6.711  35.751  12.858  1.00  0.00      A    C
ATOM   4419  NZ  ACN A 737       6.847  36.193  11.837  1.00  0.00      A    N
ATOM   4420  HZ  ACN A 737       6.493  34.105  14.020  1.00  0.00      A    H
ATOM   4421  HZ1 ACN A 737       5.707  35.614  14.579  1.00  0.00      A    H
ATOM   4422  HZ2 ACN A 737       7.479  35.384  14.783  1.00  0.00      A    H
ATOM   4423  CT  ACN A 738      42.172  12.847  28.288  1.00  0.00      A    C
ATOM   4424  CZ  ACN A 738      42.213  11.601  27.433  1.00  0.00      A    C
ATOM   4425  NZ  ACN A 738      42.297  10.653  26.806  1.00  0.00      A    N
ATOM   4426  HZ  ACN A 738      41.903  12.606  29.313  1.00  0.00      A    H
ATOM   4427  HZ1 ACN A 738      41.620  13.641  27.792  1.00  0.00      A    H
ATOM   4428  HZ2 ACN A 738      43.192  13.221  28.266  1.00  0.00      A    H
ATOM   4429  CT  ACN A 739      42.826  24.944   8.938  1.00  0.00      A    C
ATOM   4430  CZ  ACN A 739      42.908  23.581   8.416  1.00  0.00      A    C
ATOM   4431  NZ  ACN A 739      42.939  22.504   7.994  1.00  0.00      A    N
ATOM   4432  HZ  ACN A 739      43.096  24.919   9.991  1.00  0.00      A    H
ATOM   4433  HZ1 ACN A 739      41.877  25.458   8.816  1.00  0.00      A    H
ATOM   4434  HZ2 ACN A 739      43.623  25.524   8.480  1.00  0.00      A    H
ATOM   4435  CT  ACN A 740      34.388  27.696  36.992  1.00  0.00      A    C
ATOM   4436  CZ  ACN A 740      33.032  27.459  36.510  1.00  0.00      A    C
ATOM   4437  NZ  ACN A 740      31.949  27.338  36.165  1.00  0.00      A    N
ATOM   4438  HZ  ACN A 740      34.984  26.828  36.725  1.00  0.00      A    H
ATOM   4439  HZ1 ACN A 740      34.341  27.603  38.074  1.00  0.00      A    H
ATOM   4440  HZ2 ACN A 740      34.836  28.626  36.652  1.00  0.00      A    H
ATOM   4441  CT  ACN A 741      16.034  26.880  18.130  1.00  0.00      A    C
ATOM   4442  CZ  ACN A 741      15.519  26.553  16.828  1.00  0.00      A    C
ATOM   4443  NZ  ACN A 741      15.146  26.272  15.758  1.00  0.00      A    N
ATOM   4444  HZ  ACN A 741      15.283  27.498  18.616  1.00  0.00      A    H
ATOM   4445  HZ1 ACN A 741      16.991  27.392  18.072  1.00  0.00      A    H
ATOM   4446  HZ2 ACN A 741      16.243  25.991  18.721  1.00  0.00      A    H
ATOM   4447  CT  ACN A 742      42.909  17.080  40.758  1.00  0.00      A    C
ATOM   4448  CZ  ACN A 742      41.478  17.271  40.405  1.00  0.00      A    C
ATOM   4449  NZ  ACN A 742      40.342  17.410  40.132  1.00  0.00      A    N
ATOM   4450  HZ  ACN A 742      43.569  17.667  40.125  1.00  0.00      A    H
ATOM   4451  HZ1 ACN A 742      43.130  16.053  40.475  1.00  0.00      A    H
ATOM   4452  HZ2 ACN A 742      43.046  17.195  41.830  1.00  0.00      A    H
ATOM   4453  CT  ACN A 743      14.508   6.342  28.638  1.00  0.00      A    C
ATOM   4454  CZ  ACN A 743      15.592   5.374  28.792  1.00  0.00      A    C
ATOM   4455  NZ  ACN A 743      16.427   4.588  28.971  1.00  0.00      A    N
ATOM   4456  HZ  ACN A 743      13.744   5.844  28.046  1.00  0.00      A    H
ATOM   4457  HZ1 ACN A 743      14.932   7.265  28.253  1.00  0.00      A    H
ATOM   4458  HZ2 ACN A 743      14.123   6.544  29.634  1.00  0.00      A    H
ATOM   4459  CT  ACN A 744      40.495  37.058  46.356  1.00  0.00      A    C
ATOM   4460  CZ  ACN A 744      39.706  38.306  46.324  1.00  0.00      A    C
ATOM   4461  NZ  ACN A 744      39.079  39.224  46.284  1.00  0.00      A    N
ATOM   4462  HZ  ACN A 744      40.692  36.743  47.378  1.00  0.00      A    H
ATOM   4463  HZ1 ACN A 744      41.416  37.123  45.783  1.00  0.00      A    H
ATOM   4464  HZ2 ACN A 744      39.764  36.427  45.856  1.00  0.00      A    H
ATOM   4465  CT  ACN A 745       6.547   5.111  42.495  1.00  0.00      A    C
ATOM   4466  CZ  ACN A 745       5.690   6.059  41.704  1.00  0.00      A    C
ATOM   4467  NZ  ACN A 745       5.078   6.858  41.140  1.00  0.00      A    N
ATOM   4468  HZ  ACN A 745       5.755   4.570  43.006  1.00  0.00      A    H
ATOM   4469  HZ1 ACN A 745       7.141   5.824  43.061  1.00  0.00      A    H
ATOM   4470  HZ2 ACN A 745       7.110   4.562  41.744  1.00  0.00      A    H
ATOM   4471  CT  ACN A 746      19.045  38.707  25.841  1.00  0.00      A    C
ATOM   4472  CZ  ACN A 746      18.115  38.426  26.987  1.00  0.00      A    C
ATOM   4473  NZ  ACN A 746      17.447  38.224  27.919  1.00  0.00      A    N
ATOM   4474  HZ  ACN A 746      18.885  39.695  25.418  1.00  0.00      A    H
ATOM   4475  HZ1 ACN A 746      18.922  38.018  25.009  1.00  0.00      A    H
ATOM   4476  HZ2 ACN A 746      20.094  38.698  26.126  1.00  0.00      A    H
ATOM   4477  CT  ACN A 747      22.364  40.115  50.502  1.00  0.00      A    C
ATOM   4478  CZ  ACN A 747      22.357  40.241  49.060  1.00  0.00      A    C
ATOM   4479  NZ  ACN A 747      22.367  40.462  47.931  1.00  0.00      A    N
ATOM   4480  HZ  ACN A 747      23.040  40.891  50.852  1.00  0.00      A    H
ATOM   4481  HZ1 ACN A 747      22.815  39.143  50.688  1.00  0.00      A    H
ATOM   4482  HZ2 ACN A 747      21.372  40.164  50.942  1.00  0.00      A    H
ATOM   4483  CT  ACN A 748      46.372  13.727  29.964  1.00  0.00      A    C
ATOM   4484  CZ  ACN A 748      46.903  14.506  31.122  1.00  0.00      A    C
ATOM   4485  NZ  ACN A 748      47.246  15.122  32.006  1.00  0.00      A    N
ATOM   4486  HZ  ACN A 748      45.731  12.969  30.409  1.00  0.00      A    H
ATOM   4487  HZ1 ACN A 748      47.203  13.296  29.412  1.00  0.00      A    H
ATOM   4488  HZ2 ACN A 748      45.752  14.399  29.376  1.00  0.00      A    H
ATOM   4489  CT  ACN A 749      40.726  27.260  14.140  1.00  0.00      A    C
ATOM   4490  CZ  ACN A 749      41.708  27.062  13.081  1.00  0.00      A    C
ATOM   4491  NZ  ACN A 749      42.535  26.981  12.292  1.00  0.00      A    N
ATOM   4492  HZ  ACN A 749      41.084  26.611  14.935  1.00  0.00      A    H
ATOM   4493  HZ1 ACN A 749      39.714  27.007  13.834  1.00  0.00      A    H
ATOM   4494  HZ2 ACN A 749      40.780  28.306  14.433  1.00  0.00      A    H
ATOM   4495  CT  ACN A 750       1.294   1.613   3.382  1.00  0.00      A    C
ATOM   4496  CZ  ACN A 750      -0.054   2.221   3.668  1.00  0.00      A    C
ATOM   4497  NZ  ACN A 750      -1.104   2.705   3.828  1.00  0.00      A    N
ATOM   4498  HZ  ACN A 750       1.869   1.696   4.301  1.00  0.00      A    H
ATOM   4499  HZ1 ACN A 750       1.722   2.009   2.465  1.00  0.00      A    H
ATOM   4500  HZ2 ACN A 750       1.273   0.529   3.304  1.00  0.00      A    H
ATOM   4501  N1  BMIMB   1      11.284   5.103  24.828  1.00  0.00      B    N
ATOM   4502  N11 BMIMB   1      12.042   3.147  25.319  1.00  0.00      B    N
ATOM   4503  C1  BMIMB   1      12.123   4.422  25.553  1.00  0.00      B    C
ATOM   4504  H1  BMIMB   1      12.776   4.814  26.303  1.00  0.00      B    H
ATOM   4505  C2  BMIMB   1      10.695   4.212  23.940  1.00  0.00      B    C
ATOM   4506  H2  BMIMB   1      10.053   4.427  23.114  1.00  0.00      B    H
ATOM   4507  C21 BMIMB   1      11.189   3.012  24.265  1.00  0.00      B    C
ATOM   4508  H21 BMIMB   1      11.056   2.051  23.818  1.00  0.00      B    H
ATOM   4509  C3  BMIMB   1      11.053   6.501  24.737  1.00  0.00      B    C
ATOM   4510  H3  BMIMB   1      10.166   6.698  25.321  1.00  0.00      B    H
ATOM   4511  H31 BMIMB   1      11.922   7.057  25.054  1.00  0.00      B    H
ATOM   4512  H32 BMIMB   1      10.888   6.699  23.688  1.00  0.00      B    H
ATOM   4513  C4  BMIMB   1      12.811   2.061  25.971  1.00  0.00      B    C
ATOM   4514  H4  BMIMB   1      13.772   2.503  26.188  1.00  0.00      B    H
ATOM   4515  H41 BMIMB   1      13.098   1.392  25.174  1.00  0.00      B    H
ATOM   4516  C5  BMIMB   1      12.055   1.368  27.062  1.00  0.00      B    C
ATOM   4517  H5  BMIMB   1      12.403   0.338  27.046  1.00  0.00      B    H
ATOM   4518  H51 BMIMB   1      12.252   1.784  28.047  1.00  0.00      B    H
ATOM   4519  C51 BMIMB   1      10.559   1.296  26.774  1.00  0.00      B    C
ATOM   4520  H52 BMIMB   1      10.101   2.252  26.533  1.00  0.00      B    H
ATOM   4521  H53 BMIMB   1      10.254   0.682  25.931  1.00  0.00      B    H
ATOM   4522  C6  BMIMB   1       9.805   0.574  27.905  1.00  0.00      B    C
ATOM   4523  H6  BMIMB   1      10.253  -0.410  27.980  1.00  0.00      B    H
ATOM   4524  H61 BMIMB   1       9.828   1.076  28.866  1.00  0.00      B    H
ATOM   4525  H62 BMIMB   1       8.739   0.502  27.725  1.00  0.00      B    H
ATOM   4526  N1  BMIMB   2      12.967   7.044  46.967  1.00  0.00      B    N
ATOM   4527  N11 BMIMB   2      12.443   9.045  47.535  1.00  0.00      B    N
ATOM   4528  C1  BMIMB   2      12.595   8.234  46.538  1.00  0.00      B    C
ATOM   4529  H1  BMIMB   2      12.306   8.327  45.513  1.00  0.00      B    H
ATOM   4530  C2  BMIMB   2      13.166   7.165  48.326  1.00  0.00      B    C
ATOM   4531  H2  BMIMB   2      13.547   6.291  48.807  1.00  0.00      B    H
ATOM   4532  C21 BMIMB   2      12.853   8.438  48.656  1.00  0.00      B    C
ATOM   4533  H21 BMIMB   2      12.671   8.944  49.579  1.00  0.00      B    H
ATOM   4534  C3  BMIMB   2      13.045   5.771  46.267  1.00  0.00      B    C
ATOM   4535  H3  BMIMB   2      13.778   5.884  45.481  1.00  0.00      B    H
ATOM   4536  H31 BMIMB   2      13.374   4.953  46.890  1.00  0.00      B    H
ATOM   4537  H32 BMIMB   2      12.108   5.499  45.804  1.00  0.00      B    H
ATOM   4538  C4  BMIMB   2      11.901  10.395  47.525  1.00  0.00      B    C
ATOM   4539  H4  BMIMB   2      11.176  10.480  48.321  1.00  0.00      B    H
ATOM   4540  H41 BMIMB   2      11.479  10.557  46.544  1.00  0.00      B    H
ATOM   4541  C5  BMIMB   2      13.087  11.417  47.586  1.00  0.00      B    C
ATOM   4542  H5  BMIMB   2      12.725  12.423  47.783  1.00  0.00      B    H
ATOM   4543  H51 BMIMB   2      13.734  11.138  48.414  1.00  0.00      B    H
ATOM   4544  C51 BMIMB   2      13.830  11.542  46.220  1.00  0.00      B    C
ATOM   4545  H52 BMIMB   2      14.080  10.532  45.908  1.00  0.00      B    H
ATOM   4546  H53 BMIMB   2      13.256  11.875  45.359  1.00  0.00      B    H
ATOM   4547  C6  BMIMB   2      15.091  12.396  46.390  1.00  0.00      B    C
ATOM   4548  H6  BMIMB   2      15.703  12.390  45.495  1.00  0.00      B    H
ATOM   4549  H61 BMIMB   2      14.834  13.428  46.602  1.00  0.00      B    H
ATOM   4550  H62 BMIMB   2      15.781  11.931  47.084  1.00  0.00      B    H
ATOM   4551  N1  BMIMB   3       1.351  39.002  18.532  1.00  0.00      B    N
ATOM   4552  N11 BMIMB   3       2.323  37.483  17.396  1.00  0.00      B    N
ATOM   4553  C1  BMIMB   3       1.185  37.922  17.813  1.00  0.00      B    C
ATOM   4554  H1  BMIMB   3       0.205  37.554  17.597  1.00  0.00      B    H
ATOM   4555  C2  BMIMB   3       2.669  39.287  18.557  1.00  0.00      B    C
ATOM   4556  H2  BMIMB   3       3.037  40.201  18.971  1.00  0.00      B    H
ATOM   4557  C21 BMIMB   3       3.281  38.305  17.926  1.00  0.00      B    C
ATOM   4558  H21 BMIMB   3       4.326  38.186  17.743  1.00  0.00      B    H
ATOM   4559  C3  BMIMB   3       0.270  39.782  19.125  1.00  0.00      B    C
ATOM   4560  H3  BMIMB   3      -0.312  40.369  18.429  1.00  0.00      B    H
ATOM   4561  H31 BMIMB   3      -0.527  39.203  19.567  1.00  0.00      B    H
ATOM   4562  H32 BMIMB   3       0.701  40.374  19.918  1.00  0.00      B    H
ATOM   4563  C4  BMIMB   3       2.660  36.352  16.577  1.00  0.00      B    C
ATOM   4564  H4  BMIMB   3       3.260  36.543  15.699  1.00  0.00      B    H
ATOM   4565  H41 BMIMB   3       1.644  36.174  16.259  1.00  0.00      B    H
ATOM   4566  C5  BMIMB   3       3.309  35.286  17.402  1.00  0.00      B    C
ATOM   4567  H5  BMIMB   3       3.304  34.328  16.887  1.00  0.00      B    H
ATOM   4568  H51 BMIMB   3       4.351  35.592  17.448  1.00  0.00      B    H
ATOM   4569  C51 BMIMB   3       2.700  35.009  18.813  1.00  0.00      B    C
ATOM   4570  H52 BMIMB   3       2.577  35.827  19.518  1.00  0.00      B    H
ATOM   4571  H53 BMIMB   3       1.723  34.557  18.657  1.00  0.00      B    H
ATOM   4572  C6  BMIMB   3       3.659  34.035  19.508  1.00  0.00      B    C
ATOM   4573  H6  BMIMB   3       3.891  33.117  18.980  1.00  0.00      B    H
ATOM   4574  H61 BMIMB   3       4.560  34.587  19.750  1.00  0.00      B    H
ATOM   4575  H62 BMIMB   3       3.321  33.690  20.479  1.00  0.00      B    H
ATOM   4576  N1  BMIMB   4      30.166  41.556  36.161  1.00  0.00      B    N
ATOM   4577  N11 BMIMB   4      31.798  41.962  34.724  1.00  0.00      B    N
ATOM   4578  C1  BMIMB   4      30.945  41.041  35.254  1.00  0.00      B    C
ATOM   4579  H1  BMIMB   4      30.997  39.998  35.024  1.00  0.00      B    H
ATOM   4580  C2  BMIMB   4      30.502  42.930  36.138  1.00  0.00      B    C
ATOM   4581  H2  BMIMB   4      29.985  43.592  36.798  1.00  0.00      B    H
ATOM   4582  C21 BMIMB   4      31.435  43.151  35.256  1.00  0.00      B    C
ATOM   4583  H21 BMIMB   4      31.936  44.077  35.075  1.00  0.00      B    H
ATOM   4584  C3  BMIMB   4      29.239  40.781  37.051  1.00  0.00      B    C
ATOM   4585  H3  BMIMB   4      28.205  40.977  36.806  1.00  0.00      B    H
ATOM   4586  H31 BMIMB   4      29.451  39.725  36.974  1.00  0.00      B    H
ATOM   4587  H32 BMIMB   4      29.514  41.093  38.047  1.00  0.00      B    H
ATOM   4588  C4  BMIMB   4      32.843  41.697  33.682  1.00  0.00      B    C
ATOM   4589  H4  BMIMB   4      32.843  42.582  33.064  1.00  0.00      B    H
ATOM   4590  H41 BMIMB   4      32.473  40.848  33.127  1.00  0.00      B    H
ATOM   4591  C5  BMIMB   4      34.171  41.256  34.191  1.00  0.00      B    C
ATOM   4592  H5  BMIMB   4      34.584  40.786  33.302  1.00  0.00      B    H
ATOM   4593  H51 BMIMB   4      34.735  42.156  34.423  1.00  0.00      B    H
ATOM   4594  C51 BMIMB   4      34.136  40.251  35.289  1.00  0.00      B    C
ATOM   4595  H52 BMIMB   4      33.720  40.676  36.198  1.00  0.00      B    H
ATOM   4596  H53 BMIMB   4      33.656  39.321  34.993  1.00  0.00      B    H
ATOM   4597  C6  BMIMB   4      35.583  39.853  35.503  1.00  0.00      B    C
ATOM   4598  H6  BMIMB   4      35.715  39.208  36.364  1.00  0.00      B    H
ATOM   4599  H61 BMIMB   4      35.959  39.411  34.587  1.00  0.00      B    H
ATOM   4600  H62 BMIMB   4      36.258  40.680  35.685  1.00  0.00      B    H
ATOM   4601  N1  BMIMB   5      42.461  10.745  14.783  1.00  0.00      B    N
ATOM   4602  N11 BMIMB   5      43.901  10.329  13.367  1.00  0.00      B    N
ATOM   4603  C1  BMIMB   5      42.737  10.854  13.532  1.00  0.00      B    C
ATOM   4604  H1  BMIMB   5      42.068  11.065  12.726  1.00  0.00      B    H
ATOM   4605  C2  BMIMB   5      43.560  10.430  15.522  1.00  0.00      B    C
ATOM   4606  H2  BMIMB   5      43.561  10.415  16.590  1.00  0.00      B    H
ATOM   4607  C21 BMIMB   5      44.457  10.166  14.601  1.00  0.00      B    C
ATOM   4608  H21 BMIMB   5      45.479   9.878  14.718  1.00  0.00      B    H
ATOM   4609  C3  BMIMB   5      41.167  11.023  15.366  1.00  0.00      B    C
ATOM   4610  H3  BMIMB   5      41.236  10.749  16.409  1.00  0.00      B    H
ATOM   4611  H31 BMIMB   5      40.940  12.071  15.243  1.00  0.00      B    H
ATOM   4612  H32 BMIMB   5      40.363  10.459  14.917  1.00  0.00      B    H
ATOM   4613  C4  BMIMB   5      44.613  10.135  12.055  1.00  0.00      B    C
ATOM   4614  H4  BMIMB   5      43.881   9.801  11.336  1.00  0.00      B    H
ATOM   4615  H41 BMIMB   5      45.310   9.320  12.182  1.00  0.00      B    H
ATOM   4616  C5  BMIMB   5      45.431  11.289  11.565  1.00  0.00      B    C
ATOM   4617  H5  BMIMB   5      44.783  12.161  11.583  1.00  0.00      B    H
ATOM   4618  H51 BMIMB   5      46.186  11.400  12.339  1.00  0.00      B    H
ATOM   4619  C51 BMIMB   5      46.086  11.065  10.215  1.00  0.00      B    C
ATOM   4620  H52 BMIMB   5      46.747  10.203  10.225  1.00  0.00      B    H
ATOM   4621  H53 BMIMB   5      45.372  11.018   9.397  1.00  0.00      B    H
ATOM   4622  C6  BMIMB   5      47.025  12.189   9.994  1.00  0.00      B    C
ATOM   4623  H6  BMIMB   5      47.826  12.378  10.700  1.00  0.00      B    H
ATOM   4624  H61 BMIMB   5      47.493  12.077   9.023  1.00  0.00      B    H
ATOM   4625  H62 BMIMB   5      46.344  13.028   9.908  1.00  0.00      B    H
ATOM   4626  N1  BMIMB   6       2.928  30.644  37.347  1.00  0.00      B    N
ATOM   4627  N11 BMIMB   6       3.790  28.661  37.884  1.00  0.00      B    N
ATOM   4628  C1  BMIMB   6       3.498  29.891  38.308  1.00  0.00      B    C
ATOM   4629  H1  BMIMB   6       3.665  30.337  39.265  1.00  0.00      B    H
ATOM   4630  C2  BMIMB   6       2.780  29.856  36.259  1.00  0.00      B    C
ATOM   4631  H2  BMIMB   6       2.308  30.189  35.361  1.00  0.00      B    H
ATOM   4632  C21 BMIMB   6       3.435  28.730  36.567  1.00  0.00      B    C
ATOM   4633  H21 BMIMB   6       3.726  27.884  35.984  1.00  0.00      B    H
ATOM   4634  C3  BMIMB   6       2.623  32.057  37.308  1.00  0.00      B    C
ATOM   4635  H3  BMIMB   6       2.957  32.375  38.284  1.00  0.00      B    H
ATOM   4636  H31 BMIMB   6       3.064  32.543  36.450  1.00  0.00      B    H
ATOM   4637  H32 BMIMB   6       1.556  32.165  37.185  1.00  0.00      B    H
ATOM   4638  C4  BMIMB   6       4.718  27.635  38.510  1.00  0.00      B    C
ATOM   4639  H4  BMIMB   6       4.686  26.643  38.084  1.00  0.00      B    H
ATOM   4640  H41 BMIMB   6       4.386  27.541  39.534  1.00  0.00      B    H
ATOM   4641  C5  BMIMB   6       6.244  27.991  38.512  1.00  0.00      B    C
ATOM   4642  H5  BMIMB   6       6.596  27.196  39.164  1.00  0.00      B    H
ATOM   4643  H51 BMIMB   6       6.589  27.749  37.510  1.00  0.00      B    H
ATOM   4644  C51 BMIMB   6       6.725  29.335  39.032  1.00  0.00      B    C
ATOM   4645  H52 BMIMB   6       6.523  30.139  38.329  1.00  0.00      B    H
ATOM   4646  H53 BMIMB   6       6.190  29.567  39.949  1.00  0.00      B    H
ATOM   4647  C6  BMIMB   6       8.168  29.457  39.515  1.00  0.00      B    C
ATOM   4648  H6  BMIMB   6       8.372  30.358  40.081  1.00  0.00      B    H
ATOM   4649  H61 BMIMB   6       8.372  28.644  40.203  1.00  0.00      B    H
ATOM   4650  H62 BMIMB   6       8.855  29.455  38.676  1.00  0.00      B    H
ATOM   4651  N1  BMIMB   7      39.495  22.005  49.366  1.00  0.00      B    N
ATOM   4652  N11 BMIMB   7      40.299  20.325  48.368  1.00  0.00      B    N
ATOM   4653  C1  BMIMB   7      39.614  21.426  48.191  1.00  0.00      B    C
ATOM   4654  H1  BMIMB   7      39.291  21.876  47.277  1.00  0.00      B    H
ATOM   4655  C2  BMIMB   7      40.178  21.238  50.313  1.00  0.00      B    C
ATOM   4656  H2  BMIMB   7      40.253  21.586  51.320  1.00  0.00      B    H
ATOM   4657  C21 BMIMB   7      40.676  20.227  49.695  1.00  0.00      B    C
ATOM   4658  H21 BMIMB   7      41.444  19.523  49.927  1.00  0.00      B    H
ATOM   4659  C3  BMIMB   7      38.715  23.254  49.630  1.00  0.00      B    C
ATOM   4660  H3  BMIMB   7      38.790  23.585  50.655  1.00  0.00      B    H
ATOM   4661  H31 BMIMB   7      38.893  24.034  48.904  1.00  0.00      B    H
ATOM   4662  H32 BMIMB   7      37.734  22.806  49.589  1.00  0.00      B    H
ATOM   4663  C4  BMIMB   7      40.439  19.254  47.363  1.00  0.00      B    C
ATOM   4664  H4  BMIMB   7      41.476  18.953  47.363  1.00  0.00      B    H
ATOM   4665  H41 BMIMB   7      40.060  19.572  46.403  1.00  0.00      B    H
ATOM   4666  C5  BMIMB   7      39.770  17.898  47.702  1.00  0.00      B    C
ATOM   4667  H5  BMIMB   7      39.569  17.358  46.780  1.00  0.00      B    H
ATOM   4668  H51 BMIMB   7      40.496  17.362  48.308  1.00  0.00      B    H
ATOM   4669  C51 BMIMB   7      38.450  18.085  48.438  1.00  0.00      B    C
ATOM   4670  H52 BMIMB   7      38.705  18.553  49.385  1.00  0.00      B    H
ATOM   4671  H53 BMIMB   7      37.899  18.783  47.812  1.00  0.00      B    H
ATOM   4672  C6  BMIMB   7      37.761  16.795  48.699  1.00  0.00      B    C
ATOM   4673  H6  BMIMB   7      38.394  15.954  48.957  1.00  0.00      B    H
ATOM   4674  H61 BMIMB   7      37.094  16.956  49.538  1.00  0.00      B    H
ATOM   4675  H62 BMIMB   7      37.323  16.581  47.730  1.00  0.00      B    H
ATOM   4676  N1  BMIMB   8       6.058  41.932  42.791  1.00  0.00      B    N
ATOM   4677  N11 BMIMB   8       4.225  42.311  41.936  1.00  0.00      B    N
ATOM   4678  C1  BMIMB   8       4.967  42.620  42.923  1.00  0.00      B    C
ATOM   4679  H1  BMIMB   8       4.716  43.306  43.703  1.00  0.00      B    H
ATOM   4680  C2  BMIMB   8       5.879  41.044  41.751  1.00  0.00      B    C
ATOM   4681  H2  BMIMB   8       6.500  40.267  41.362  1.00  0.00      B    H
ATOM   4682  C21 BMIMB   8       4.743  41.356  41.161  1.00  0.00      B    C
ATOM   4683  H21 BMIMB   8       4.187  41.034  40.308  1.00  0.00      B    H
ATOM   4684  C3  BMIMB   8       7.230  41.893  43.673  1.00  0.00      B    C
ATOM   4685  H3  BMIMB   8       8.174  41.784  43.159  1.00  0.00      B    H
ATOM   4686  H31 BMIMB   8       7.237  42.825  44.218  1.00  0.00      B    H
ATOM   4687  H32 BMIMB   8       7.060  41.063  44.342  1.00  0.00      B    H
ATOM   4688  C4  BMIMB   8       2.989  43.004  41.691  1.00  0.00      B    C
ATOM   4689  H4  BMIMB   8       2.643  43.568  42.544  1.00  0.00      B    H
ATOM   4690  H41 BMIMB   8       2.232  42.234  41.659  1.00  0.00      B    H
ATOM   4691  C5  BMIMB   8       2.910  43.888  40.502  1.00  0.00      B    C
ATOM   4692  H5  BMIMB   8       2.896  44.882  40.942  1.00  0.00      B    H
ATOM   4693  H51 BMIMB   8       3.840  43.719  39.966  1.00  0.00      B    H
ATOM   4694  C51 BMIMB   8       1.677  43.679  39.550  1.00  0.00      B    C
ATOM   4695  H52 BMIMB   8       0.725  43.726  40.072  1.00  0.00      B    H
ATOM   4696  H53 BMIMB   8       1.574  44.433  38.774  1.00  0.00      B    H
ATOM   4697  C6  BMIMB   8       1.635  42.336  38.776  1.00  0.00      B    C
ATOM   4698  H6  BMIMB   8       1.728  41.430  39.365  1.00  0.00      B    H
ATOM   4699  H61 BMIMB   8       0.623  42.205  38.409  1.00  0.00      B    H
ATOM   4700  H62 BMIMB   8       2.390  42.199  38.010  1.00  0.00      B    H
ATOM   4701  N1  BMIMB   9      18.787  50.433  51.081  1.00  0.00      B    N
ATOM   4702  N11 BMIMB   9      19.218  48.556  50.060  1.00  0.00      B    N
ATOM   4703  C1  BMIMB   9      18.712  49.794  49.934  1.00  0.00      B    C
ATOM   4704  H1  BMIMB   9      18.265  50.224  49.063  1.00  0.00      B    H
ATOM   4705  C2  BMIMB   9      19.606  49.700  51.880  1.00  0.00      B    C
ATOM   4706  H2  BMIMB   9      19.962  50.170  52.771  1.00  0.00      B    H
ATOM   4707  C21 BMIMB   9      19.804  48.577  51.306  1.00  0.00      B    C
ATOM   4708  H21 BMIMB   9      20.383  47.736  51.618  1.00  0.00      B    H
ATOM   4709  C3  BMIMB   9      18.454  51.883  51.219  1.00  0.00      B    C
ATOM   4710  H3  BMIMB   9      18.692  52.224  52.216  1.00  0.00      B    H
ATOM   4711  H31 BMIMB   9      19.060  52.483  50.557  1.00  0.00      B    H
ATOM   4712  H32 BMIMB   9      17.440  52.150  50.964  1.00  0.00      B    H
ATOM   4713  C4  BMIMB   9      19.253  47.378  49.139  1.00  0.00      B    C
ATOM   4714  H4  BMIMB   9      18.216  47.299  48.846  1.00  0.00      B    H
ATOM   4715  H41 BMIMB   9      19.566  46.456  49.608  1.00  0.00      B    H
ATOM   4716  C5  BMIMB   9      20.206  47.578  47.947  1.00  0.00      B    C
ATOM   4717  H5  BMIMB   9      20.146  46.625  47.429  1.00  0.00      B    H
ATOM   4718  H51 BMIMB   9      19.896  48.404  47.312  1.00  0.00      B    H
ATOM   4719  C51 BMIMB   9      21.668  47.847  48.331  1.00  0.00      B    C
ATOM   4720  H52 BMIMB   9      21.682  48.649  49.064  1.00  0.00      B    H
ATOM   4721  H53 BMIMB   9      22.069  47.055  48.958  1.00  0.00      B    H
ATOM   4722  C6  BMIMB   9      22.583  47.975  47.134  1.00  0.00      B    C
ATOM   4723  H6  BMIMB   9      22.105  48.636  46.420  1.00  0.00      B    H
ATOM   4724  H61 BMIMB   9      23.504  48.469  47.418  1.00  0.00      B    H
ATOM   4725  H62 BMIMB   9      22.655  47.033  46.603  1.00  0.00      B    H
ATOM   4726  N1  BMIMB  10      39.093   8.043   9.454  1.00  0.00      B    N
ATOM   4727  N11 BMIMB  10      38.430   9.481   7.991  1.00  0.00      B    N
ATOM   4728  C1  BMIMB  10      38.261   8.272   8.498  1.00  0.00      B    C
ATOM   4729  H1  BMIMB  10      37.636   7.506   8.092  1.00  0.00      B    H
ATOM   4730  C2  BMIMB  10      39.838   9.205   9.605  1.00  0.00      B    C
ATOM   4731  H2  BMIMB  10      40.662   9.360  10.266  1.00  0.00      B    H
ATOM   4732  C21 BMIMB  10      39.435  10.092   8.728  1.00  0.00      B    C
ATOM   4733  H21 BMIMB  10      39.849  11.059   8.545  1.00  0.00      B    H
ATOM   4734  C3  BMIMB  10      39.123   6.839  10.279  1.00  0.00      B    C
ATOM   4735  H3  BMIMB  10      38.091   6.568  10.444  1.00  0.00      B    H
ATOM   4736  H31 BMIMB  10      39.787   6.155   9.770  1.00  0.00      B    H
ATOM   4737  H32 BMIMB  10      39.452   7.132  11.265  1.00  0.00      B    H
ATOM   4738  C4  BMIMB  10      37.800  10.110   6.726  1.00  0.00      B    C
ATOM   4739  H4  BMIMB  10      37.312   9.375   6.104  1.00  0.00      B    H
ATOM   4740  H41 BMIMB  10      38.569  10.490   6.069  1.00  0.00      B    H
ATOM   4741  C5  BMIMB  10      36.764  11.183   7.105  1.00  0.00      B    C
ATOM   4742  H5  BMIMB  10      37.214  12.171   7.072  1.00  0.00      B    H
ATOM   4743  H51 BMIMB  10      36.028  11.243   6.308  1.00  0.00      B    H
ATOM   4744  C51 BMIMB  10      36.057  11.019   8.454  1.00  0.00      B    C
ATOM   4745  H52 BMIMB  10      35.495  10.088   8.439  1.00  0.00      B    H
ATOM   4746  H53 BMIMB  10      36.808  11.025   9.240  1.00  0.00      B    H
ATOM   4747  C6  BMIMB  10      35.106  12.218   8.840  1.00  0.00      B    C
ATOM   4748  H6  BMIMB  10      35.705  13.113   8.961  1.00  0.00      B    H
ATOM   4749  H61 BMIMB  10      34.214  12.398   8.250  1.00  0.00      B    H
ATOM   4750  H62 BMIMB  10      34.726  12.001   9.832  1.00  0.00      B    H
ATOM   4751  N1  BMIMB  11      14.494  37.885   1.481  1.00  0.00      B    N
ATOM   4752  N11 BMIMB  11      14.825  39.932   1.895  1.00  0.00      B    N
ATOM   4753  C1  BMIMB  11      14.645  39.081   0.912  1.00  0.00      B    C
ATOM   4754  H1  BMIMB  11      14.503  39.261  -0.132  1.00  0.00      B    H
ATOM   4755  C2  BMIMB  11      14.620  38.005   2.862  1.00  0.00      B    C
ATOM   4756  H2  BMIMB  11      14.549  37.129   3.469  1.00  0.00      B    H
ATOM   4757  C21 BMIMB  11      14.740  39.282   3.130  1.00  0.00      B    C
ATOM   4758  H21 BMIMB  11      14.911  39.672   4.109  1.00  0.00      B    H
ATOM   4759  C3  BMIMB  11      14.371  36.596   0.700  1.00  0.00      B    C
ATOM   4760  H3  BMIMB  11      13.534  36.049   1.107  1.00  0.00      B    H
ATOM   4761  H31 BMIMB  11      14.163  37.029  -0.267  1.00  0.00      B    H
ATOM   4762  H32 BMIMB  11      15.328  36.096   0.713  1.00  0.00      B    H
ATOM   4763  C4  BMIMB  11      15.150  41.399   1.701  1.00  0.00      B    C
ATOM   4764  H4  BMIMB  11      14.862  41.886   2.621  1.00  0.00      B    H
ATOM   4765  H41 BMIMB  11      14.581  41.856   0.905  1.00  0.00      B    H
ATOM   4766  C5  BMIMB  11      16.617  41.717   1.402  1.00  0.00      B    C
ATOM   4767  H5  BMIMB  11      17.104  41.411   2.324  1.00  0.00      B    H
ATOM   4768  H51 BMIMB  11      17.057  41.131   0.599  1.00  0.00      B    H
ATOM   4769  C51 BMIMB  11      16.762  43.189   0.947  1.00  0.00      B    C
ATOM   4770  H52 BMIMB  11      16.479  43.279  -0.099  1.00  0.00      B    H
ATOM   4771  H53 BMIMB  11      16.121  43.690   1.668  1.00  0.00      B    H
ATOM   4772  C6  BMIMB  11      18.266  43.392   0.874  1.00  0.00      B    C
ATOM   4773  H6  BMIMB  11      18.454  44.396   0.512  1.00  0.00      B    H
ATOM   4774  H61 BMIMB  11      18.770  43.292   1.829  1.00  0.00      B    H
ATOM   4775  H62 BMIMB  11      18.775  42.742   0.171  1.00  0.00      B    H
ATOM   4776  N1  BMIMB  12      20.167  30.701  13.603  1.00  0.00      B    N
ATOM   4777  N11 BMIMB  12      21.866  29.580  14.131  1.00  0.00      B    N
ATOM   4778  C1  BMIMB  12      20.768  30.058  14.575  1.00  0.00      B    C
ATOM   4779  H1  BMIMB  12      20.290  29.711  15.465  1.00  0.00      B    H
ATOM   4780  C2  BMIMB  12      21.027  30.848  12.557  1.00  0.00      B    C
ATOM   4781  H2  BMIMB  12      20.815  31.443  11.695  1.00  0.00      B    H
ATOM   4782  C21 BMIMB  12      22.088  30.052  12.774  1.00  0.00      B    C
ATOM   4783  H21 BMIMB  12      22.939  29.673  12.251  1.00  0.00      B    H
ATOM   4784  C3  BMIMB  12      18.812  31.297  13.672  1.00  0.00      B    C
ATOM   4785  H3  BMIMB  12      18.091  30.590  13.290  1.00  0.00      B    H
ATOM   4786  H31 BMIMB  12      18.607  31.376  14.729  1.00  0.00      B    H
ATOM   4787  H32 BMIMB  12      18.702  32.183  13.065  1.00  0.00      B    H
ATOM   4788  C4  BMIMB  12      22.761  28.715  14.777  1.00  0.00      B    C
ATOM   4789  H4  BMIMB  12      23.284  28.052  14.103  1.00  0.00      B    H
ATOM   4790  H41 BMIMB  12      22.106  28.187  15.455  1.00  0.00      B    H
ATOM   4791  C5  BMIMB  12      23.862  29.343  15.598  1.00  0.00      B    C
ATOM   4792  H5  BMIMB  12      23.402  30.086  16.244  1.00  0.00      B    H
ATOM   4793  H51 BMIMB  12      24.274  28.592  16.268  1.00  0.00      B    H
ATOM   4794  C51 BMIMB  12      24.997  29.921  14.761  1.00  0.00      B    C
ATOM   4795  H52 BMIMB  12      25.488  29.273  14.039  1.00  0.00      B    H
ATOM   4796  H53 BMIMB  12      24.685  30.780  14.173  1.00  0.00      B    H
ATOM   4797  C6  BMIMB  12      25.981  30.506  15.774  1.00  0.00      B    C
ATOM   4798  H6  BMIMB  12      25.560  31.337  16.330  1.00  0.00      B    H
ATOM   4799  H61 BMIMB  12      26.261  29.816  16.562  1.00  0.00      B    H
ATOM   4800  H62 BMIMB  12      26.937  30.884  15.431  1.00  0.00      B    H
ATOM   4801  N1  BMIMB  13      32.988  24.249   3.356  1.00  0.00      B    N
ATOM   4802  N11 BMIMB  13      33.644  26.279   3.707  1.00  0.00      B    N
ATOM   4803  C1  BMIMB  13      33.972  25.006   3.737  1.00  0.00      B    C
ATOM   4804  H1  BMIMB  13      34.907  24.630   4.094  1.00  0.00      B    H
ATOM   4805  C2  BMIMB  13      31.930  25.050   3.015  1.00  0.00      B    C
ATOM   4806  H2  BMIMB  13      31.039  24.611   2.622  1.00  0.00      B    H
ATOM   4807  C21 BMIMB  13      32.333  26.336   3.222  1.00  0.00      B    C
ATOM   4808  H21 BMIMB  13      31.888  27.294   3.065  1.00  0.00      B    H
ATOM   4809  C3  BMIMB  13      33.130  22.790   3.246  1.00  0.00      B    C
ATOM   4810  H3  BMIMB  13      33.089  22.439   2.226  1.00  0.00      B    H
ATOM   4811  H31 BMIMB  13      34.101  22.545   3.649  1.00  0.00      B    H
ATOM   4812  H32 BMIMB  13      32.313  22.237   3.686  1.00  0.00      B    H
ATOM   4813  C4  BMIMB  13      34.561  27.394   4.033  1.00  0.00      B    C
ATOM   4814  H4  BMIMB  13      34.819  27.879   3.103  1.00  0.00      B    H
ATOM   4815  H41 BMIMB  13      35.474  26.928   4.373  1.00  0.00      B    H
ATOM   4816  C5  BMIMB  13      33.962  28.303   5.072  1.00  0.00      B    C
ATOM   4817  H5  BMIMB  13      34.737  29.063   5.138  1.00  0.00      B    H
ATOM   4818  H51 BMIMB  13      33.095  28.837   4.692  1.00  0.00      B    H
ATOM   4819  C51 BMIMB  13      33.752  27.675   6.459  1.00  0.00      B    C
ATOM   4820  H52 BMIMB  13      32.840  27.084   6.483  1.00  0.00      B    H
ATOM   4821  H53 BMIMB  13      34.526  26.952   6.705  1.00  0.00      B    H
ATOM   4822  C6  BMIMB  13      33.832  28.584   7.593  1.00  0.00      B    C
ATOM   4823  H6  BMIMB  13      33.477  28.142   8.517  1.00  0.00      B    H
ATOM   4824  H61 BMIMB  13      34.842  28.901   7.830  1.00  0.00      B    H
ATOM   4825  H62 BMIMB  13      33.297  29.514   7.440  1.00  0.00      B    H
ATOM   4826  N1  BMIMB  14      51.318  43.939  20.135  1.00  0.00      B    N
ATOM   4827  N11 BMIMB  14      50.368  43.935  22.143  1.00  0.00      B    N
ATOM   4828  C1  BMIMB  14      50.196  43.940  20.856  1.00  0.00      B    C
ATOM   4829  H1  BMIMB  14      49.225  43.857  20.416  1.00  0.00      B    H
ATOM   4830  C2  BMIMB  14      52.297  44.050  21.062  1.00  0.00      B    C
ATOM   4831  H2  BMIMB  14      53.275  44.160  20.649  1.00  0.00      B    H
ATOM   4832  C21 BMIMB  14      51.735  44.103  22.294  1.00  0.00      B    C
ATOM   4833  H21 BMIMB  14      52.125  44.293  23.270  1.00  0.00      B    H
ATOM   4834  C3  BMIMB  14      51.470  43.787  18.687  1.00  0.00      B    C
ATOM   4835  H3  BMIMB  14      52.442  43.443  18.367  1.00  0.00      B    H
ATOM   4836  H31 BMIMB  14      50.726  43.056  18.407  1.00  0.00      B    H
ATOM   4837  H32 BMIMB  14      51.164  44.694  18.187  1.00  0.00      B    H
ATOM   4838  C4  BMIMB  14      49.296  44.113  23.166  1.00  0.00      B    C
ATOM   4839  H4  BMIMB  14      48.467  44.569  22.646  1.00  0.00      B    H
ATOM   4840  H41 BMIMB  14      49.641  44.820  23.906  1.00  0.00      B    H
ATOM   4841  C5  BMIMB  14      48.843  42.802  23.774  1.00  0.00      B    C
ATOM   4842  H5  BMIMB  14      48.202  43.050  24.616  1.00  0.00      B    H
ATOM   4843  H51 BMIMB  14      48.153  42.312  23.092  1.00  0.00      B    H
ATOM   4844  C51 BMIMB  14      49.910  41.862  24.184  1.00  0.00      B    C
ATOM   4845  H52 BMIMB  14      50.790  42.377  24.560  1.00  0.00      B    H
ATOM   4846  H53 BMIMB  14      49.525  41.211  24.964  1.00  0.00      B    H
ATOM   4847  C6  BMIMB  14      50.380  40.932  23.008  1.00  0.00      B    C
ATOM   4848  H6  BMIMB  14      49.604  40.404  22.464  1.00  0.00      B    H
ATOM   4849  H61 BMIMB  14      50.896  41.526  22.263  1.00  0.00      B    H
ATOM   4850  H62 BMIMB  14      51.124  40.258  23.417  1.00  0.00      B    H
ATOM   4851  N1  BMIMB  15      18.763  37.899  10.907  1.00  0.00      B    N
ATOM   4852  N11 BMIMB  15      16.635  37.556  10.922  1.00  0.00      B    N
ATOM   4853  C1  BMIMB  15      17.713  37.468  10.236  1.00  0.00      B    C
ATOM   4854  H1  BMIMB  15      17.680  37.068   9.245  1.00  0.00      B    H
ATOM   4855  C2  BMIMB  15      18.399  38.015  12.252  1.00  0.00      B    C
ATOM   4856  H2  BMIMB  15      19.174  38.148  12.975  1.00  0.00      B    H
ATOM   4857  C21 BMIMB  15      17.044  37.731  12.222  1.00  0.00      B    C
ATOM   4858  H21 BMIMB  15      16.367  37.677  13.045  1.00  0.00      B    H
ATOM   4859  C3  BMIMB  15      20.160  38.029  10.404  1.00  0.00      B    C
ATOM   4860  H3  BMIMB  15      20.397  37.144   9.831  1.00  0.00      B    H
ATOM   4861  H31 BMIMB  15      20.152  38.850   9.702  1.00  0.00      B    H
ATOM   4862  H32 BMIMB  15      20.885  38.162  11.192  1.00  0.00      B    H
ATOM   4863  C4  BMIMB  15      15.259  37.187  10.569  1.00  0.00      B    C
ATOM   4864  H4  BMIMB  15      14.958  37.677   9.655  1.00  0.00      B    H
ATOM   4865  H41 BMIMB  15      14.652  37.564  11.378  1.00  0.00      B    H
ATOM   4866  C5  BMIMB  15      14.917  35.678  10.523  1.00  0.00      B    C
ATOM   4867  H5  BMIMB  15      15.685  35.108  10.007  1.00  0.00      B    H
ATOM   4868  H51 BMIMB  15      14.992  35.322  11.547  1.00  0.00      B    H
ATOM   4869  C51 BMIMB  15      13.666  35.472   9.748  1.00  0.00      B    C
ATOM   4870  H52 BMIMB  15      12.920  35.521  10.537  1.00  0.00      B    H
ATOM   4871  H53 BMIMB  15      13.567  36.255   9.001  1.00  0.00      B    H
ATOM   4872  C6  BMIMB  15      13.520  34.108   9.105  1.00  0.00      B    C
ATOM   4873  H6  BMIMB  15      14.217  33.903   8.300  1.00  0.00      B    H
ATOM   4874  H61 BMIMB  15      13.488  33.267   9.788  1.00  0.00      B    H
ATOM   4875  H62 BMIMB  15      12.545  34.127   8.630  1.00  0.00      B    H
ATOM   4876  N1  BMIMB  16      36.298  43.692  23.697  1.00  0.00      B    N
ATOM   4877  N11 BMIMB  16      34.763  44.810  24.741  1.00  0.00      B    N
ATOM   4878  C1  BMIMB  16      35.042  44.078  23.637  1.00  0.00      B    C
ATOM   4879  H1  BMIMB  16      34.367  43.842  22.843  1.00  0.00      B    H
ATOM   4880  C2  BMIMB  16      36.865  44.189  24.808  1.00  0.00      B    C
ATOM   4881  H2  BMIMB  16      37.869  43.891  25.019  1.00  0.00      B    H
ATOM   4882  C21 BMIMB  16      35.874  44.868  25.482  1.00  0.00      B    C
ATOM   4883  H21 BMIMB  16      35.875  45.350  26.435  1.00  0.00      B    H
ATOM   4884  C3  BMIMB  16      36.837  42.598  22.869  1.00  0.00      B    C
ATOM   4885  H3  BMIMB  16      37.458  42.966  22.067  1.00  0.00      B    H
ATOM   4886  H31 BMIMB  16      37.274  41.813  23.469  1.00  0.00      B    H
ATOM   4887  H32 BMIMB  16      35.995  42.198  22.325  1.00  0.00      B    H
ATOM   4888  C4  BMIMB  16      33.446  45.453  25.056  1.00  0.00      B    C
ATOM   4889  H4  BMIMB  16      32.783  45.494  24.204  1.00  0.00      B    H
ATOM   4890  H41 BMIMB  16      33.655  46.471  25.348  1.00  0.00      B    H
ATOM   4891  C5  BMIMB  16      32.632  44.755  26.175  1.00  0.00      B    C
ATOM   4892  H5  BMIMB  16      31.908  44.125  25.665  1.00  0.00      B    H
ATOM   4893  H51 BMIMB  16      33.309  44.097  26.713  1.00  0.00      B    H
ATOM   4894  C51 BMIMB  16      31.982  45.670  27.220  1.00  0.00      B    C
ATOM   4895  H52 BMIMB  16      32.787  46.219  27.702  1.00  0.00      B    H
ATOM   4896  H53 BMIMB  16      31.280  46.309  26.691  1.00  0.00      B    H
ATOM   4897  C6  BMIMB  16      31.239  44.957  28.406  1.00  0.00      B    C
ATOM   4898  H6  BMIMB  16      30.584  44.292  27.856  1.00  0.00      B    H
ATOM   4899  H61 BMIMB  16      31.841  44.251  28.967  1.00  0.00      B    H
ATOM   4900  H62 BMIMB  16      30.656  45.629  29.024  1.00  0.00      B    H
ATOM   4901  N1  BMIMB  17      45.261  49.036   2.501  1.00  0.00      B    N
ATOM   4902  N11 BMIMB  17      46.232  48.392   0.641  1.00  0.00      B    N
ATOM   4903  C1  BMIMB  17      45.207  48.979   1.178  1.00  0.00      B    C
ATOM   4904  H1  BMIMB  17      44.396  49.310   0.566  1.00  0.00      B    H
ATOM   4905  C2  BMIMB  17      46.414  48.326   2.867  1.00  0.00      B    C
ATOM   4906  H2  BMIMB  17      46.788  48.009   3.815  1.00  0.00      B    H
ATOM   4907  C21 BMIMB  17      47.002  47.958   1.646  1.00  0.00      B    C
ATOM   4908  H21 BMIMB  17      47.869  47.391   1.389  1.00  0.00      B    H
ATOM   4909  C3  BMIMB  17      44.245  49.614   3.344  1.00  0.00      B    C
ATOM   4910  H3  BMIMB  17      44.103  48.951   4.184  1.00  0.00      B    H
ATOM   4911  H31 BMIMB  17      44.598  50.546   3.760  1.00  0.00      B    H
ATOM   4912  H32 BMIMB  17      43.388  49.927   2.766  1.00  0.00      B    H
ATOM   4913  C4  BMIMB  17      46.412  48.114  -0.824  1.00  0.00      B    C
ATOM   4914  H4  BMIMB  17      45.550  48.551  -1.305  1.00  0.00      B    H
ATOM   4915  H41 BMIMB  17      46.575  47.051  -0.918  1.00  0.00      B    H
ATOM   4916  C5  BMIMB  17      47.576  48.908  -1.311  1.00  0.00      B    C
ATOM   4917  H5  BMIMB  17      47.339  49.963  -1.198  1.00  0.00      B    H
ATOM   4918  H51 BMIMB  17      48.488  48.595  -0.810  1.00  0.00      B    H
ATOM   4919  C51 BMIMB  17      47.896  48.646  -2.809  1.00  0.00      B    C
ATOM   4920  H52 BMIMB  17      47.046  48.918  -3.431  1.00  0.00      B    H
ATOM   4921  H53 BMIMB  17      48.788  49.217  -3.054  1.00  0.00      B    H
ATOM   4922  C6  BMIMB  17      48.256  47.265  -3.159  1.00  0.00      B    C
ATOM   4923  H6  BMIMB  17      47.418  46.578  -3.128  1.00  0.00      B    H
ATOM   4924  H61 BMIMB  17      48.884  47.283  -4.042  1.00  0.00      B    H
ATOM   4925  H62 BMIMB  17      48.888  46.885  -2.364  1.00  0.00      B    H
ATOM   4926  N1  BMIMB  18      13.772   7.759  20.935  1.00  0.00      B    N
ATOM   4927  N11 BMIMB  18      12.207   8.997  20.212  1.00  0.00      B    N
ATOM   4928  C1  BMIMB  18      12.842   8.608  21.287  1.00  0.00      B    C
ATOM   4929  H1  BMIMB  18      12.570   8.806  22.302  1.00  0.00      B    H
ATOM   4930  C2  BMIMB  18      13.959   7.771  19.580  1.00  0.00      B    C
ATOM   4931  H2  BMIMB  18      14.666   7.114  19.121  1.00  0.00      B    H
ATOM   4932  C21 BMIMB  18      12.908   8.538  19.115  1.00  0.00      B    C
ATOM   4933  H21 BMIMB  18      12.525   8.743  18.140  1.00  0.00      B    H
ATOM   4934  C3  BMIMB  18      14.551   6.970  21.967  1.00  0.00      B    C
ATOM   4935  H3  BMIMB  18      15.214   7.641  22.492  1.00  0.00      B    H
ATOM   4936  H31 BMIMB  18      13.889   6.380  22.584  1.00  0.00      B    H
ATOM   4937  H32 BMIMB  18      15.097   6.241  21.387  1.00  0.00      B    H
ATOM   4938  C4  BMIMB  18      10.946   9.651  20.102  1.00  0.00      B    C
ATOM   4939  H4  BMIMB  18      10.285   9.397  20.917  1.00  0.00      B    H
ATOM   4940  H41 BMIMB  18      10.410   9.178  19.292  1.00  0.00      B    H
ATOM   4941  C5  BMIMB  18      11.028  11.147  19.910  1.00  0.00      B    C
ATOM   4942  H5  BMIMB  18      10.173  11.724  19.567  1.00  0.00      B    H
ATOM   4943  H51 BMIMB  18      11.243  11.488  20.919  1.00  0.00      B    H
ATOM   4944  C51 BMIMB  18      12.197  11.652  19.111  1.00  0.00      B    C
ATOM   4945  H52 BMIMB  18      13.051  11.214  19.621  1.00  0.00      B    H
ATOM   4946  H53 BMIMB  18      12.043  11.294  18.097  1.00  0.00      B    H
ATOM   4947  C6  BMIMB  18      12.340  13.178  19.095  1.00  0.00      B    C
ATOM   4948  H6  BMIMB  18      13.305  13.480  18.703  1.00  0.00      B    H
ATOM   4949  H61 BMIMB  18      11.474  13.544  18.555  1.00  0.00      B    H
ATOM   4950  H62 BMIMB  18      12.371  13.488  20.133  1.00  0.00      B    H
ATOM   4951  N1  BMIMB  19      31.845   8.089  44.232  1.00  0.00      B    N
ATOM   4952  N11 BMIMB  19      31.505   6.299  45.410  1.00  0.00      B    N
ATOM   4953  C1  BMIMB  19      32.218   6.834  44.432  1.00  0.00      B    C
ATOM   4954  H1  BMIMB  19      33.106   6.394  44.031  1.00  0.00      B    H
ATOM   4955  C2  BMIMB  19      30.833   8.339  45.119  1.00  0.00      B    C
ATOM   4956  H2  BMIMB  19      30.119   9.133  45.077  1.00  0.00      B    H
ATOM   4957  C21 BMIMB  19      30.672   7.278  45.887  1.00  0.00      B    C
ATOM   4958  H21 BMIMB  19      30.076   7.125  46.760  1.00  0.00      B    H
ATOM   4959  C3  BMIMB  19      32.611   8.980  43.400  1.00  0.00      B    C
ATOM   4960  H3  BMIMB  19      32.075   9.469  42.600  1.00  0.00      B    H
ATOM   4961  H31 BMIMB  19      33.201   9.639  44.020  1.00  0.00      B    H
ATOM   4962  H32 BMIMB  19      33.227   8.266  42.873  1.00  0.00      B    H
ATOM   4963  C4  BMIMB  19      31.511   4.872  45.900  1.00  0.00      B    C
ATOM   4964  H4  BMIMB  19      32.066   4.269  45.197  1.00  0.00      B    H
ATOM   4965  H41 BMIMB  19      30.526   4.431  45.916  1.00  0.00      B    H
ATOM   4966  C5  BMIMB  19      32.083   4.605  47.337  1.00  0.00      B    C
ATOM   4967  H5  BMIMB  19      33.134   4.817  47.162  1.00  0.00      B    H
ATOM   4968  H51 BMIMB  19      31.726   5.373  48.018  1.00  0.00      B    H
ATOM   4969  C51 BMIMB  19      31.885   3.176  47.861  1.00  0.00      B    C
ATOM   4970  H52 BMIMB  19      30.831   2.939  47.738  1.00  0.00      B    H
ATOM   4971  H53 BMIMB  19      32.480   2.394  47.397  1.00  0.00      B    H
ATOM   4972  C6  BMIMB  19      32.212   2.820  49.289  1.00  0.00      B    C
ATOM   4973  H6  BMIMB  19      33.254   2.802  49.589  1.00  0.00      B    H
ATOM   4974  H61 BMIMB  19      31.747   3.460  50.030  1.00  0.00      B    H
ATOM   4975  H62 BMIMB  19      31.924   1.814  49.570  1.00  0.00      B    H
ATOM   4976  N1  BMIMB  20      31.731   6.805  38.593  1.00  0.00      B    N
ATOM   4977  N11 BMIMB  20      31.335   8.118  36.980  1.00  0.00      B    N
ATOM   4978  C1  BMIMB  20      31.657   6.898  37.292  1.00  0.00      B    C
ATOM   4979  H1  BMIMB  20      31.960   6.083  36.670  1.00  0.00      B    H
ATOM   4980  C2  BMIMB  20      31.108   7.908  39.197  1.00  0.00      B    C
ATOM   4981  H2  BMIMB  20      30.795   7.900  40.219  1.00  0.00      B    H
ATOM   4982  C21 BMIMB  20      30.925   8.769  38.144  1.00  0.00      B    C
ATOM   4983  H21 BMIMB  20      30.452   9.720  38.036  1.00  0.00      B    H
ATOM   4984  C3  BMIMB  20      32.134   5.579  39.258  1.00  0.00      B    C
ATOM   4985  H3  BMIMB  20      33.154   5.413  38.945  1.00  0.00      B    H
ATOM   4986  H31 BMIMB  20      32.071   5.716  40.327  1.00  0.00      B    H
ATOM   4987  H32 BMIMB  20      31.416   4.793  39.074  1.00  0.00      B    H
ATOM   4988  C4  BMIMB  20      31.574   8.705  35.620  1.00  0.00      B    C
ATOM   4989  H4  BMIMB  20      31.855   7.943  34.908  1.00  0.00      B    H
ATOM   4990  H41 BMIMB  20      32.344   9.462  35.634  1.00  0.00      B    H
ATOM   4991  C5  BMIMB  20      30.250   9.162  35.111  1.00  0.00      B    C
ATOM   4992  H5  BMIMB  20      29.615   8.286  35.009  1.00  0.00      B    H
ATOM   4993  H51 BMIMB  20      29.862   9.860  35.850  1.00  0.00      B    H
ATOM   4994  C51 BMIMB  20      30.219   9.879  33.721  1.00  0.00      B    C
ATOM   4995  H52 BMIMB  20      29.284  10.432  33.669  1.00  0.00      B    H
ATOM   4996  H53 BMIMB  20      31.092  10.508  33.571  1.00  0.00      B    H
ATOM   4997  C6  BMIMB  20      29.962   8.827  32.663  1.00  0.00      B    C
ATOM   4998  H6  BMIMB  20      29.794   9.286  31.696  1.00  0.00      B    H
ATOM   4999  H61 BMIMB  20      30.886   8.270  32.565  1.00  0.00      B    H
ATOM   5000  H62 BMIMB  20      29.165   8.134  32.903  1.00  0.00      B    H
ATOM   5001  N1  BMIMB  21      10.071  20.316  43.842  1.00  0.00      B    N
ATOM   5002  N11 BMIMB  21      10.005  19.062  42.147  1.00  0.00      B    N
ATOM   5003  C1  BMIMB  21      10.062  20.342  42.545  1.00  0.00      B    C
ATOM   5004  H1  BMIMB  21       9.995  21.207  41.921  1.00  0.00      B    H
ATOM   5005  C2  BMIMB  21      10.179  18.996  44.321  1.00  0.00      B    C
ATOM   5006  H2  BMIMB  21      10.297  18.673  45.332  1.00  0.00      B    H
ATOM   5007  C21 BMIMB  21      10.121  18.211  43.222  1.00  0.00      B    C
ATOM   5008  H21 BMIMB  21      10.174  17.147  43.157  1.00  0.00      B    H
ATOM   5009  C3  BMIMB  21       9.985  21.478  44.780  1.00  0.00      B    C
ATOM   5010  H3  BMIMB  21      10.946  21.666  45.238  1.00  0.00      B    H
ATOM   5011  H31 BMIMB  21       9.448  22.335  44.401  1.00  0.00      B    H
ATOM   5012  H32 BMIMB  21       9.354  21.100  45.570  1.00  0.00      B    H
ATOM   5013  C4  BMIMB  21       9.916  18.646  40.722  1.00  0.00      B    C
ATOM   5014  H4  BMIMB  21      10.037  17.574  40.756  1.00  0.00      B    H
ATOM   5015  H41 BMIMB  21      10.790  19.035  40.220  1.00  0.00      B    H
ATOM   5016  C5  BMIMB  21       8.658  18.972  39.960  1.00  0.00      B    C
ATOM   5017  H5  BMIMB  21       8.637  20.034  39.728  1.00  0.00      B    H
ATOM   5018  H51 BMIMB  21       8.751  18.507  38.982  1.00  0.00      B    H
ATOM   5019  C51 BMIMB  21       7.510  18.534  40.752  1.00  0.00      B    C
ATOM   5020  H52 BMIMB  21       7.784  17.549  41.120  1.00  0.00      B    H
ATOM   5021  H53 BMIMB  21       7.356  19.164  41.624  1.00  0.00      B    H
ATOM   5022  C6  BMIMB  21       6.308  18.620  39.897  1.00  0.00      B    C
ATOM   5023  H6  BMIMB  21       6.270  19.559  39.357  1.00  0.00      B    H
ATOM   5024  H61 BMIMB  21       6.286  17.822  39.164  1.00  0.00      B    H
ATOM   5025  H62 BMIMB  21       5.403  18.554  40.490  1.00  0.00      B    H
ATOM   5026  N1  BMIMB  22      46.636  38.024  37.193  1.00  0.00      B    N
ATOM   5027  N11 BMIMB  22      47.981  39.238  35.939  1.00  0.00      B    N
ATOM   5028  C1  BMIMB  22      46.730  38.737  36.074  1.00  0.00      B    C
ATOM   5029  H1  BMIMB  22      45.913  38.806  35.387  1.00  0.00      B    H
ATOM   5030  C2  BMIMB  22      47.874  37.984  37.757  1.00  0.00      B    C
ATOM   5031  H2  BMIMB  22      48.114  37.408  38.623  1.00  0.00      B    H
ATOM   5032  C21 BMIMB  22      48.691  38.765  37.012  1.00  0.00      B    C
ATOM   5033  H21 BMIMB  22      49.726  39.012  36.916  1.00  0.00      B    H
ATOM   5034  C3  BMIMB  22      45.379  37.534  37.811  1.00  0.00      B    C
ATOM   5035  H3  BMIMB  22      45.348  37.984  38.792  1.00  0.00      B    H
ATOM   5036  H31 BMIMB  22      44.593  37.820  37.127  1.00  0.00      B    H
ATOM   5037  H32 BMIMB  22      45.413  36.469  37.987  1.00  0.00      B    H
ATOM   5038  C4  BMIMB  22      48.547  39.982  34.836  1.00  0.00      B    C
ATOM   5039  H4  BMIMB  22      48.128  39.602  33.916  1.00  0.00      B    H
ATOM   5040  H41 BMIMB  22      49.617  39.910  34.962  1.00  0.00      B    H
ATOM   5041  C5  BMIMB  22      48.211  41.511  34.800  1.00  0.00      B    C
ATOM   5042  H5  BMIMB  22      48.373  41.953  33.820  1.00  0.00      B    H
ATOM   5043  H51 BMIMB  22      47.145  41.663  34.949  1.00  0.00      B    H
ATOM   5044  C51 BMIMB  22      48.894  42.453  35.730  1.00  0.00      B    C
ATOM   5045  H52 BMIMB  22      48.559  42.080  36.694  1.00  0.00      B    H
ATOM   5046  H53 BMIMB  22      49.978  42.490  35.671  1.00  0.00      B    H
ATOM   5047  C6  BMIMB  22      48.382  43.828  35.557  1.00  0.00      B    C
ATOM   5048  H6  BMIMB  22      48.733  44.122  34.574  1.00  0.00      B    H
ATOM   5049  H61 BMIMB  22      47.308  43.915  35.670  1.00  0.00      B    H
ATOM   5050  H62 BMIMB  22      48.827  44.506  36.276  1.00  0.00      B    H
ATOM   5051  N1  BMIMB  23      11.770  16.478  35.684  1.00  0.00      B    N
ATOM   5052  N11 BMIMB  23       9.665  16.917  36.132  1.00  0.00      B    N
ATOM   5053  C1  BMIMB  23      10.618  16.867  35.200  1.00  0.00      B    C
ATOM   5054  H1  BMIMB  23      10.531  17.025  34.146  1.00  0.00      B    H
ATOM   5055  C2  BMIMB  23      11.568  16.149  37.049  1.00  0.00      B    C
ATOM   5056  H2  BMIMB  23      12.372  15.717  37.605  1.00  0.00      B    H
ATOM   5057  C21 BMIMB  23      10.286  16.524  37.312  1.00  0.00      B    C
ATOM   5058  H21 BMIMB  23       9.673  16.451  38.183  1.00  0.00      B    H
ATOM   5059  C3  BMIMB  23      12.930  16.246  34.809  1.00  0.00      B    C
ATOM   5060  H3  BMIMB  23      12.631  15.499  34.088  1.00  0.00      B    H
ATOM   5061  H31 BMIMB  23      13.227  17.180  34.356  1.00  0.00      B    H
[truncated: 481,115 more chars]
