# Supplementary material for: Ion and Solvent Modulation of Ferrocene and Decamethylferrocene Oxidation Potentials in Organic Electrolytes as Predicted by Molecular Dynamics Simulations
Source: J Phys Chem B. 2025 Feb 11;129(7):2067–81. doi: 10.1021/acs.jpcb.4c08321 (PMC11848929; doi:10.1021/acs.jpcb.4c08321)
Supplement: Supplementary file 2 — jp4c08321_si_002.zip [file jp4c08321_si_002.zip › simulation_files/pdb_files/Fc_SAPT_bulk_ACN.pdb]

TITLE     MDANALYSIS FRAME 0: Created by PDBWriter
CRYST1   43.764   43.764   43.764  90.00  90.00  90.00 P 1           1
ATOM      1 FE   Fc  A   1      10.580  29.521  35.392  1.00  0.00      A   FE
ATOM      2  Cr1 Fc  A   1      11.659  28.324  36.823  1.00  0.00      A    C
ATOM      3  Cr2 Fc  A   1      12.017  29.723  36.833  1.00  0.00      A    C
ATOM      4  Cr3 Fc  A   1      12.520  30.147  35.571  1.00  0.00      A    C
ATOM      5  Cr4 Fc  A   1      12.549  28.962  34.798  1.00  0.00      A    C
ATOM      6  Cr5 Fc  A   1      11.818  27.895  35.440  1.00  0.00      A    C
ATOM      7  Cr6 Fc  A   1       9.523  30.521  33.880  1.00  0.00      A    C
ATOM      8  Cr7 Fc  A   1       9.091  29.182  34.015  1.00  0.00      A    C
ATOM      9  Cr8 Fc  A   1       8.460  29.031  35.337  1.00  0.00      A    C
ATOM     10  Cr9 Fc  A   1       8.793  30.167  36.061  1.00  0.00      A    C
ATOM     11 Cr10 Fc  A   1       9.364  31.146  35.154  1.00  0.00      A    C
ATOM     12  Hr1 Fc  A   1      11.366  27.736  37.681  1.00  0.00      A    H
ATOM     13  Hr2 Fc  A   1      11.948  30.247  37.775  1.00  0.00      A    H
ATOM     14  Hr3 Fc  A   1      12.878  31.112  35.245  1.00  0.00      A    H
ATOM     15  Hr4 Fc  A   1      13.057  28.759  33.866  1.00  0.00      A    H
ATOM     16  Hr5 Fc  A   1      11.546  26.909  35.094  1.00  0.00      A    H
ATOM     17  Hr6 Fc  A   1       9.808  30.854  32.893  1.00  0.00      A    H
ATOM     18  Hr7 Fc  A   1       9.204  28.383  33.296  1.00  0.00      A    H
ATOM     19  Hr8 Fc  A   1       7.896  28.195  35.724  1.00  0.00      A    H
ATOM     20  Hr9 Fc  A   1       8.578  30.383  37.097  1.00  0.00      A    H
ATOM     21 Hr10 Fc  A   1       9.582  32.162  35.451  1.00  0.00      A    H
ATOM     34  CT  ACN B   1      17.379   9.182  41.243  1.00  0.00      B    C
ATOM     35  HZ  ACN B   1      17.330   8.319  40.583  1.00  0.00      B    H
ATOM     36  HZ1 ACN B   1      16.878   9.994  40.722  1.00  0.00      B    H
ATOM     37  HZ2 ACN B   1      18.407   9.409  41.514  1.00  0.00      B    H
ATOM     38  CZ  ACN B   1      16.603   8.932  42.506  1.00  0.00      B    C
ATOM     39  NZ  ACN B   1      16.031   8.751  43.495  1.00  0.00      B    N
ATOM     43  CT  ACN B   2      34.329  16.468  15.583  1.00  0.00      B    C
ATOM     44  HZ  ACN B   2      34.728  16.037  14.669  1.00  0.00      B    H
ATOM     45  HZ1 ACN B   2      34.818  17.432  15.699  1.00  0.00      B    H
ATOM     46  HZ2 ACN B   2      34.574  15.694  16.306  1.00  0.00      B    H
ATOM     47  CZ  ACN B   2      32.858  16.630  15.564  1.00  0.00      B    C
ATOM     48  NZ  ACN B   2      31.709  16.782  15.624  1.00  0.00      B    N
ATOM     52  CT  ACN B   3      25.922  37.903  39.205  1.00  0.00      B    C
ATOM     53  HZ  ACN B   3      26.915  38.262  38.946  1.00  0.00      B    H
ATOM     54  HZ1 ACN B   3      25.905  37.768  40.283  1.00  0.00      B    H
ATOM     55  HZ2 ACN B   3      25.728  36.958  38.704  1.00  0.00      B    H
ATOM     56  CZ  ACN B   3      24.874  38.939  38.822  1.00  0.00      B    C
ATOM     57  NZ  ACN B   3      24.055  39.737  38.521  1.00  0.00      B    N
ATOM     61  CT  ACN B   4      22.444  16.316  41.153  1.00  0.00      B    C
ATOM     62  HZ  ACN B   4      21.530  16.744  41.556  1.00  0.00      B    H
ATOM     63  HZ1 ACN B   4      23.023  15.944  41.994  1.00  0.00      B    H
ATOM     64  HZ2 ACN B   4      23.035  17.142  40.765  1.00  0.00      B    H
ATOM     65  CZ  ACN B   4      22.229  15.344  40.124  1.00  0.00      B    C
ATOM     66  NZ  ACN B   4      21.964  14.525  39.379  1.00  0.00      B    N
ATOM     70  CT  ACN B   5      29.772  13.153  34.135  1.00  0.00      B    C
ATOM     71  HZ  ACN B   5      29.410  14.158  33.934  1.00  0.00      B    H
ATOM     72  HZ1 ACN B   5      29.868  12.489  33.279  1.00  0.00      B    H
ATOM     73  HZ2 ACN B   5      29.185  12.701  34.931  1.00  0.00      B    H
ATOM     74  CZ  ACN B   5      31.160  13.121  34.502  1.00  0.00      B    C
ATOM     75  NZ  ACN B   5      32.272  13.102  34.801  1.00  0.00      B    N
ATOM     79  CT  ACN B   6      12.595  11.705  22.897  1.00  0.00      B    C
ATOM     80  HZ  ACN B   6      12.958  12.727  22.974  1.00  0.00      B    H
ATOM     81  HZ1 ACN B   6      13.189  10.995  22.327  1.00  0.00      B    H
ATOM     82  HZ2 ACN B   6      11.602  11.584  22.472  1.00  0.00      B    H
ATOM     83  CZ  ACN B   6      12.534  11.347  24.305  1.00  0.00      B    C
ATOM     84  NZ  ACN B   6      12.441  11.105  25.445  1.00  0.00      B    N
ATOM     88  CT  ACN B   7      42.240   4.725  31.243  1.00  0.00      B    C
ATOM     89  HZ  ACN B   7      41.184   4.820  31.005  1.00  0.00      B    H
ATOM     90  HZ1 ACN B   7      42.550   5.073  32.225  1.00  0.00      B    H
ATOM     91  HZ2 ACN B   7      42.885   5.197  30.506  1.00  0.00      B    H
ATOM     92  CZ  ACN B   7      42.591   3.249  31.112  1.00  0.00      B    C
ATOM     93  NZ  ACN B   7      42.885   2.135  30.912  1.00  0.00      B    N
ATOM     97  CT  ACN B   8      33.300  16.944   5.131  1.00  0.00      B    C
ATOM     98  HZ  ACN B   8      33.916  17.071   6.018  1.00  0.00      B    H
ATOM     99  HZ1 ACN B   8      33.784  17.323   4.235  1.00  0.00      B    H
ATOM    100  HZ2 ACN B   8      32.294  17.323   5.298  1.00  0.00      B    H
ATOM    101  CZ  ACN B   8      33.187  15.428   4.911  1.00  0.00      B    C
ATOM    102  NZ  ACN B   8      33.112  14.306   4.747  1.00  0.00      B    N
ATOM    106  CT  ACN B   9      24.541  14.744  28.148  1.00  0.00      B    C
ATOM    107  HZ  ACN B   9      24.368  13.826  27.592  1.00  0.00      B    H
ATOM    108  HZ1 ACN B   9      25.276  14.420  28.880  1.00  0.00      B    H
ATOM    109  HZ2 ACN B   9      23.617  15.107  28.590  1.00  0.00      B    H
ATOM    110  CZ  ACN B   9      25.273  15.822  27.442  1.00  0.00      B    C
ATOM    111  NZ  ACN B   9      25.835  16.702  26.892  1.00  0.00      B    N
ATOM    115  CT  ACN B  10      25.723   2.259   2.861  1.00  0.00      B    C
ATOM    116  HZ  ACN B  10      26.214   3.022   2.262  1.00  0.00      B    H
ATOM    117  HZ1 ACN B  10      24.855   2.740   3.304  1.00  0.00      B    H
ATOM    118  HZ2 ACN B  10      26.466   1.738   3.459  1.00  0.00      B    H
ATOM    119  CZ  ACN B  10      25.126   1.415   1.865  1.00  0.00      B    C
ATOM    120  NZ  ACN B  10      24.598   0.787   1.027  1.00  0.00      B    N
ATOM    124  CT  ACN B  11       1.273  13.889  16.162  1.00  0.00      B    C
ATOM    125  HZ  ACN B  11       2.181  14.253  15.687  1.00  0.00      B    H
ATOM    126  HZ1 ACN B  11       1.212  14.038  17.236  1.00  0.00      B    H
ATOM    127  HZ2 ACN B  11       1.047  12.850  15.935  1.00  0.00      B    H
ATOM    128  CZ  ACN B  11       0.262  14.726  15.511  1.00  0.00      B    C
ATOM    129  NZ  ACN B  11      -0.608  15.318  14.963  1.00  0.00      B    N
ATOM    133  CT  ACN B  12      26.828   4.140  34.201  1.00  0.00      B    C
ATOM    134  HZ  ACN B  12      26.760   3.310  33.502  1.00  0.00      B    H
ATOM    135  HZ1 ACN B  12      26.205   3.817  35.032  1.00  0.00      B    H
ATOM    136  HZ2 ACN B  12      26.408   5.020  33.721  1.00  0.00      B    H
ATOM    137  CZ  ACN B  12      28.147   4.534  34.677  1.00  0.00      B    C
ATOM    138  NZ  ACN B  12      29.180   4.870  35.076  1.00  0.00      B    N
ATOM    142  CT  ACN B  13      23.020  26.105   2.517  1.00  0.00      B    C
ATOM    143  HZ  ACN B  13      22.596  25.146   2.804  1.00  0.00      B    H
ATOM    144  HZ1 ACN B  13      23.441  26.554   3.413  1.00  0.00      B    H
ATOM    145  HZ2 ACN B  13      22.242  26.753   2.122  1.00  0.00      B    H
ATOM    146  CZ  ACN B  13      23.848  25.688   1.357  1.00  0.00      B    C
ATOM    147  NZ  ACN B  13      24.535  25.384   0.453  1.00  0.00      B    N
ATOM    151  CT  ACN B  14      19.187  28.218  15.584  1.00  0.00      B    C
ATOM    152  HZ  ACN B  14      18.646  27.491  16.184  1.00  0.00      B    H
ATOM    153  HZ1 ACN B  14      20.104  27.768  15.210  1.00  0.00      B    H
ATOM    154  HZ2 ACN B  14      19.493  29.047  16.216  1.00  0.00      B    H
ATOM    155  CZ  ACN B  14      18.313  28.690  14.500  1.00  0.00      B    C
ATOM    156  NZ  ACN B  14      17.557  29.097  13.747  1.00  0.00      B    N
ATOM    160  CT  ACN B  15      34.860  15.282  39.300  1.00  0.00      B    C
ATOM    161  HZ  ACN B  15      35.246  14.581  38.565  1.00  0.00      B    H
ATOM    162  HZ1 ACN B  15      35.001  14.936  40.321  1.00  0.00      B    H
ATOM    163  HZ2 ACN B  15      33.806  15.499  39.146  1.00  0.00      B    H
ATOM    164  CZ  ACN B  15      35.581  16.581  39.217  1.00  0.00      B    C
ATOM    165  NZ  ACN B  15      36.036  17.646  39.200  1.00  0.00      B    N
ATOM    169  CT  ACN B  16      26.755  11.530  21.097  1.00  0.00      B    C
ATOM    170  HZ  ACN B  16      26.809  10.488  20.792  1.00  0.00      B    H
ATOM    171  HZ1 ACN B  16      25.737  11.655  21.457  1.00  0.00      B    H
ATOM    172  HZ2 ACN B  16      26.856  12.146  20.207  1.00  0.00      B    H
ATOM    173  CZ  ACN B  16      27.738  11.695  22.168  1.00  0.00      B    C
ATOM    174  NZ  ACN B  16      28.503  11.779  23.023  1.00  0.00      B    N
ATOM    178  CT  ACN B  17      41.808  16.732   6.056  1.00  0.00      B    C
ATOM    179  HZ  ACN B  17      41.647  17.757   6.380  1.00  0.00      B    H
ATOM    180  HZ1 ACN B  17      42.504  16.242   6.732  1.00  0.00      B    H
ATOM    181  HZ2 ACN B  17      42.288  16.864   5.089  1.00  0.00      B    H
ATOM    182  CZ  ACN B  17      40.600  15.955   5.941  1.00  0.00      B    C
ATOM    183  NZ  ACN B  17      39.634  15.355   5.850  1.00  0.00      B    N
ATOM    187  CT  ACN B  18      39.304  35.440  25.311  1.00  0.00      B    C
ATOM    188  HZ  ACN B  18      39.764  36.424  25.297  1.00  0.00      B    H
ATOM    189  HZ1 ACN B  18      38.370  35.575  25.852  1.00  0.00      B    H
ATOM    190  HZ2 ACN B  18      39.964  34.806  25.897  1.00  0.00      B    H
ATOM    191  CZ  ACN B  18      39.224  34.944  23.973  1.00  0.00      B    C
ATOM    192  NZ  ACN B  18      39.140  34.502  22.905  1.00  0.00      B    N
ATOM    196  CT  ACN B  19      30.373  16.806  18.695  1.00  0.00      B    C
ATOM    197  HZ  ACN B  19      29.675  16.670  17.873  1.00  0.00      B    H
ATOM    198  HZ1 ACN B  19      31.311  16.337  18.408  1.00  0.00      B    H
ATOM    199  HZ2 ACN B  19      30.126  16.577  19.728  1.00  0.00      B    H
ATOM    200  CZ  ACN B  19      30.514  18.286  18.760  1.00  0.00      B    C
ATOM    201  NZ  ACN B  19      30.574  19.445  18.801  1.00  0.00      B    N
ATOM    205  CT  ACN B  20       9.539  22.843   4.717  1.00  0.00      B    C
ATOM    206  HZ  ACN B  20      10.422  22.305   5.053  1.00  0.00      B    H
ATOM    207  HZ1 ACN B  20       9.776  23.903   4.744  1.00  0.00      B    H
ATOM    208  HZ2 ACN B  20       8.707  22.691   5.400  1.00  0.00      B    H
ATOM    209  CZ  ACN B  20       9.126  22.535   3.278  1.00  0.00      B    C
ATOM    210  NZ  ACN B  20       8.822  22.331   2.212  1.00  0.00      B    N
ATOM    214  CT  ACN B  21      10.410  35.428  14.976  1.00  0.00      B    C
ATOM    215  HZ  ACN B  21      11.435  35.606  14.663  1.00  0.00      B    H
ATOM    216  HZ1 ACN B  21      10.106  34.540  14.429  1.00  0.00      B    H
ATOM    217  HZ2 ACN B  21       9.752  36.248  14.699  1.00  0.00      B    H
ATOM    218  CZ  ACN B  21      10.255  35.000  16.400  1.00  0.00      B    C
ATOM    219  NZ  ACN B  21      10.194  34.670  17.500  1.00  0.00      B    N
ATOM    223  CT  ACN B  22      28.392   8.553  11.005  1.00  0.00      B    C
ATOM    224  HZ  ACN B  22      28.358   9.276  10.194  1.00  0.00      B    H
ATOM    225  HZ1 ACN B  22      27.990   8.887  11.958  1.00  0.00      B    H
ATOM    226  HZ2 ACN B  22      29.417   8.208  11.115  1.00  0.00      B    H
ATOM    227  CZ  ACN B  22      27.624   7.315  10.572  1.00  0.00      B    C
ATOM    228  NZ  ACN B  22      27.047   6.357  10.239  1.00  0.00      B    N
ATOM    232  CT  ACN B  23      40.742   4.932  44.148  1.00  0.00      B    C
ATOM    233  HZ  ACN B  23      41.485   4.698  44.906  1.00  0.00      B    H
ATOM    234  HZ1 ACN B  23      40.762   6.016  44.072  1.00  0.00      B    H
ATOM    235  HZ2 ACN B  23      39.783   4.558  44.498  1.00  0.00      B    H
ATOM    236  CZ  ACN B  23      41.218   4.259  42.888  1.00  0.00      B    C
ATOM    237  NZ  ACN B  23      41.540   3.735  41.875  1.00  0.00      B    N
ATOM    241  CT  ACN B  24      36.095  34.639  21.780  1.00  0.00      B    C
ATOM    242  HZ  ACN B  24      36.686  34.211  22.586  1.00  0.00      B    H
ATOM    243  HZ1 ACN B  24      36.726  35.344  21.245  1.00  0.00      B    H
ATOM    244  HZ2 ACN B  24      35.280  35.156  22.280  1.00  0.00      B    H
ATOM    245  CZ  ACN B  24      35.628  33.705  20.755  1.00  0.00      B    C
ATOM    246  NZ  ACN B  24      35.294  32.946  19.891  1.00  0.00      B    N
ATOM    250  CT  ACN B  25      33.825  13.513  24.859  1.00  0.00      B    C
ATOM    251  HZ  ACN B  25      32.836  13.734  25.253  1.00  0.00      B    H
ATOM    252  HZ1 ACN B  25      34.538  13.321  25.656  1.00  0.00      B    H
ATOM    253  HZ2 ACN B  25      34.232  14.261  24.183  1.00  0.00      B    H
ATOM    254  CZ  ACN B  25      33.753  12.190  24.066  1.00  0.00      B    C
ATOM    255  NZ  ACN B  25      33.628  11.196  23.512  1.00  0.00      B    N
ATOM    259  CT  ACN B  26      26.818  21.870  35.188  1.00  0.00      B    C
ATOM    260  HZ  ACN B  26      26.948  20.952  34.620  1.00  0.00      B    H
ATOM    261  HZ1 ACN B  26      27.555  21.855  35.987  1.00  0.00      B    H
ATOM    262  HZ2 ACN B  26      25.777  22.046  35.446  1.00  0.00      B    H
ATOM    263  CZ  ACN B  26      27.250  22.923  34.174  1.00  0.00      B    C
ATOM    264  NZ  ACN B  26      27.597  23.691  33.414  1.00  0.00      B    N
ATOM    268  CT  ACN B  27       5.528  17.682  12.333  1.00  0.00      B    C
ATOM    269  HZ  ACN B  27       6.080  18.618  12.345  1.00  0.00      B    H
ATOM    270  HZ1 ACN B  27       4.491  17.949  12.144  1.00  0.00      B    H
ATOM    271  HZ2 ACN B  27       5.546  17.270  13.339  1.00  0.00      B    H
ATOM    272  CZ  ACN B  27       6.054  16.751  11.391  1.00  0.00      B    C
ATOM    273  NZ  ACN B  27       6.516  16.009  10.616  1.00  0.00      B    N
ATOM    277  CT  ACN B  28       8.652  13.617  20.852  1.00  0.00      B    C
ATOM    278  HZ  ACN B  28       8.521  12.989  21.730  1.00  0.00      B    H
ATOM    279  HZ1 ACN B  28       9.390  13.125  20.224  1.00  0.00      B    H
ATOM    280  HZ2 ACN B  28       9.137  14.509  21.240  1.00  0.00      B    H
ATOM    281  CZ  ACN B  28       7.330  13.818  20.237  1.00  0.00      B    C
ATOM    282  NZ  ACN B  28       6.340  13.940  19.666  1.00  0.00      B    N
ATOM    286  CT  ACN B  29      16.680   2.525   4.372  1.00  0.00      B    C
ATOM    287  HZ  ACN B  29      16.869   1.499   4.676  1.00  0.00      B    H
ATOM    288  HZ1 ACN B  29      17.591   3.055   4.108  1.00  0.00      B    H
ATOM    289  HZ2 ACN B  29      16.417   3.110   5.250  1.00  0.00      B    H
ATOM    290  CZ  ACN B  29      15.751   2.509   3.248  1.00  0.00      B    C
ATOM    291  NZ  ACN B  29      14.990   2.492   2.383  1.00  0.00      B    N
ATOM    295  CT  ACN B  30      38.691  18.466   8.078  1.00  0.00      B    C
ATOM    296  HZ  ACN B  30      37.983  19.206   7.714  1.00  0.00      B    H
ATOM    297  HZ1 ACN B  30      39.452  19.079   8.552  1.00  0.00      B    H
ATOM    298  HZ2 ACN B  30      39.076  17.830   7.285  1.00  0.00      B    H
ATOM    299  CZ  ACN B  30      38.042  17.631   9.125  1.00  0.00      B    C
ATOM    300  NZ  ACN B  30      37.511  16.982   9.944  1.00  0.00      B    N
ATOM    304  CT  ACN B  31      29.534  36.011  29.048  1.00  0.00      B    C
ATOM    305  HZ  ACN B  31      30.151  35.213  29.453  1.00  0.00      B    H
ATOM    306  HZ1 ACN B  31      28.517  35.777  29.352  1.00  0.00      B    H
ATOM    307  HZ2 ACN B  31      29.619  36.148  27.973  1.00  0.00      B    H
ATOM    308  CZ  ACN B  31      29.885  37.239  29.764  1.00  0.00      B    C
ATOM    309  NZ  ACN B  31      30.234  38.168  30.360  1.00  0.00      B    N
ATOM    313  CT  ACN B  32      30.647  42.920   0.524  1.00  0.00      B    C
ATOM    314  HZ  ACN B  32      30.768  43.999   0.574  1.00  0.00      B    H
ATOM    315  HZ1 ACN B  32      30.734  42.414   1.482  1.00  0.00      B    H
ATOM    316  HZ2 ACN B  32      31.424  42.506  -0.113  1.00  0.00      B    H
ATOM    317  CZ  ACN B  32      29.414  42.630  -0.166  1.00  0.00      B    C
ATOM    318  NZ  ACN B  32      28.402  42.386  -0.685  1.00  0.00      B    N
ATOM    322  CT  ACN B  33      42.158  14.694  39.403  1.00  0.00      B    C
ATOM    323  HZ  ACN B  33      41.784  14.432  38.417  1.00  0.00      B    H
ATOM    324  HZ1 ACN B  33      41.395  15.191  39.996  1.00  0.00      B    H
ATOM    325  HZ2 ACN B  33      43.018  15.348  39.524  1.00  0.00      B    H
ATOM    326  CZ  ACN B  33      42.542  13.477  40.093  1.00  0.00      B    C
ATOM    327  NZ  ACN B  33      42.829  12.576  40.714  1.00  0.00      B    N
ATOM    331  CT  ACN B  34      33.160   1.010  23.189  1.00  0.00      B    C
ATOM    332  HZ  ACN B  34      33.862   0.249  22.858  1.00  0.00      B    H
ATOM    333  HZ1 ACN B  34      33.744   1.787  23.675  1.00  0.00      B    H
ATOM    334  HZ2 ACN B  34      32.418   0.572  23.851  1.00  0.00      B    H
ATOM    335  CZ  ACN B  34      32.591   1.619  21.999  1.00  0.00      B    C
ATOM    336  NZ  ACN B  34      32.115   2.065  21.055  1.00  0.00      B    N
ATOM    340  CT  ACN B  35      25.222  21.840  30.810  1.00  0.00      B    C
ATOM    341  HZ  ACN B  35      24.896  21.592  29.803  1.00  0.00      B    H
ATOM    342  HZ1 ACN B  35      24.256  22.102  31.233  1.00  0.00      B    H
ATOM    343  HZ2 ACN B  35      25.960  22.637  30.762  1.00  0.00      B    H
ATOM    344  CZ  ACN B  35      25.815  20.768  31.604  1.00  0.00      B    C
ATOM    345  NZ  ACN B  35      26.349  19.956  32.256  1.00  0.00      B    N
ATOM    349  CT  ACN B  36      20.136  14.083  13.611  1.00  0.00      B    C
ATOM    350  HZ  ACN B  36      20.849  13.369  14.016  1.00  0.00      B    H
ATOM    351  HZ1 ACN B  36      19.101  13.917  13.900  1.00  0.00      B    H
ATOM    352  HZ2 ACN B  36      20.162  14.175  12.529  1.00  0.00      B    H
ATOM    353  CZ  ACN B  36      20.345  15.422  14.237  1.00  0.00      B    C
ATOM    354  NZ  ACN B  36      20.457  16.423  14.783  1.00  0.00      B    N
ATOM    358  CT  ACN B  37      31.126  20.174  25.867  1.00  0.00      B    C
ATOM    359  HZ  ACN B  37      30.637  21.058  25.467  1.00  0.00      B    H
ATOM    360  HZ1 ACN B  37      32.006  19.846  25.320  1.00  0.00      B    H
ATOM    361  HZ2 ACN B  37      30.389  19.389  26.020  1.00  0.00      B    H
ATOM    362  CZ  ACN B  37      31.526  20.507  27.284  1.00  0.00      B    C
ATOM    363  NZ  ACN B  37      31.704  20.774  28.410  1.00  0.00      B    N
ATOM    367  CT  ACN B  38      24.472  30.416  33.927  1.00  0.00      B    C
ATOM    368  HZ  ACN B  38      23.889  31.220  34.368  1.00  0.00      B    H
ATOM    369  HZ1 ACN B  38      25.098  29.782  34.551  1.00  0.00      B    H
ATOM    370  HZ2 ACN B  38      25.106  30.942  33.217  1.00  0.00      B    H
ATOM    371  CZ  ACN B  38      23.517  29.506  33.255  1.00  0.00      B    C
ATOM    372  NZ  ACN B  38      22.783  28.782  32.702  1.00  0.00      B    N
ATOM    376  CT  ACN B  39      25.665   7.772  -0.293  1.00  0.00      B    C
ATOM    377  HZ  ACN B  39      26.644   7.982   0.132  1.00  0.00      B    H
ATOM    378  HZ1 ACN B  39      25.652   6.703  -0.490  1.00  0.00      B    H
ATOM    379  HZ2 ACN B  39      25.645   8.222  -1.283  1.00  0.00      B    H
ATOM    380  CZ  ACN B  39      24.576   8.259   0.619  1.00  0.00      B    C
ATOM    381  NZ  ACN B  39      23.699   8.637   1.326  1.00  0.00      B    N
ATOM    385  CT  ACN B  40       4.912  27.761  33.798  1.00  0.00      B    C
ATOM    386  HZ  ACN B  40       4.932  28.584  33.088  1.00  0.00      B    H
ATOM    387  HZ1 ACN B  40       5.885  27.276  33.813  1.00  0.00      B    H
ATOM    388  HZ2 ACN B  40       4.118  27.126  33.413  1.00  0.00      B    H
ATOM    389  CZ  ACN B  40       4.546  28.334  35.054  1.00  0.00      B    C
ATOM    390  NZ  ACN B  40       4.141  28.824  35.993  1.00  0.00      B    N
ATOM    394  CT  ACN B  41       6.043   5.997  24.570  1.00  0.00      B    C
ATOM    395  HZ  ACN B  41       5.290   6.743  24.814  1.00  0.00      B    H
ATOM    396  HZ1 ACN B  41       6.451   6.235  23.591  1.00  0.00      B    H
ATOM    397  HZ2 ACN B  41       5.453   5.099  24.405  1.00  0.00      B    H
ATOM    398  CZ  ACN B  41       7.018   5.918  25.624  1.00  0.00      B    C
ATOM    399  NZ  ACN B  41       7.812   5.834  26.505  1.00  0.00      B    N
ATOM    403  CT  ACN B  42      31.694  38.396  38.374  1.00  0.00      B    C
ATOM    404  HZ  ACN B  42      31.853  38.341  39.447  1.00  0.00      B    H
ATOM    405  HZ1 ACN B  42      31.348  39.410  38.189  1.00  0.00      B    H
ATOM    406  HZ2 ACN B  42      30.945  37.647  38.130  1.00  0.00      B    H
ATOM    407  CZ  ACN B  42      32.925  38.160  37.606  1.00  0.00      B    C
ATOM    408  NZ  ACN B  42      33.848  37.864  37.038  1.00  0.00      B    N
ATOM    412  CT  ACN B  43      21.851   4.742  34.444  1.00  0.00      B    C
ATOM    413  HZ  ACN B  43      22.606   3.967  34.548  1.00  0.00      B    H
ATOM    414  HZ1 ACN B  43      22.326   5.715  34.545  1.00  0.00      B    H
ATOM    415  HZ2 ACN B  43      21.184   4.523  35.274  1.00  0.00      B    H
ATOM    416  CZ  ACN B  43      21.188   4.852  33.125  1.00  0.00      B    C
ATOM    417  NZ  ACN B  43      20.654   4.967  32.082  1.00  0.00      B    N
ATOM    421  CT  ACN B  44       7.370  37.533  17.135  1.00  0.00      B    C
ATOM    422  HZ  ACN B  44       6.867  37.110  16.269  1.00  0.00      B    H
ATOM    423  HZ1 ACN B  44       7.642  36.767  17.856  1.00  0.00      B    H
ATOM    424  HZ2 ACN B  44       6.785  38.322  17.600  1.00  0.00      B    H
ATOM    425  CZ  ACN B  44       8.701  38.071  16.661  1.00  0.00      B    C
ATOM    426  NZ  ACN B  44       9.705  38.522  16.310  1.00  0.00      B    N
ATOM    430  CT  ACN B  45      43.546  41.328  23.751  1.00  0.00      B    C
ATOM    431  HZ  ACN B  45      43.079  42.096  24.362  1.00  0.00      B    H
ATOM    432  HZ1 ACN B  45      43.090  40.344  23.677  1.00  0.00      B    H
ATOM    433  HZ2 ACN B  45      44.609  41.251  23.961  1.00  0.00      B    H
ATOM    434  CZ  ACN B  45      43.606  41.864  22.411  1.00  0.00      B    C
ATOM    435  NZ  ACN B  45      43.712  42.287  21.282  1.00  0.00      B    N
ATOM    439  CT  ACN B  46      36.957   7.843  14.554  1.00  0.00      B    C
ATOM    440  HZ  ACN B  46      37.291   7.301  13.673  1.00  0.00      B    H
ATOM    441  HZ1 ACN B  46      37.366   8.837  14.396  1.00  0.00      B    H
ATOM    442  HZ2 ACN B  46      37.200   7.384  15.510  1.00  0.00      B    H
ATOM    443  CZ  ACN B  46      35.528   7.611  14.463  1.00  0.00      B    C
ATOM    444  NZ  ACN B  46      34.427   7.380  14.309  1.00  0.00      B    N
ATOM    448  CT  ACN B  47      26.493  13.148  25.628  1.00  0.00      B    C
ATOM    449  HZ  ACN B  47      26.251  14.162  25.318  1.00  0.00      B    H
ATOM    450  HZ1 ACN B  47      26.291  13.104  26.695  1.00  0.00      B    H
ATOM    451  HZ2 ACN B  47      27.535  12.864  25.507  1.00  0.00      B    H
ATOM    452  CZ  ACN B  47      25.497  12.213  25.015  1.00  0.00      B    C
ATOM    453  NZ  ACN B  47      24.722  11.439  24.572  1.00  0.00      B    N
ATOM    457  CT  ACN B  48      12.557  16.241  15.555  1.00  0.00      B    C
ATOM    458  HZ  ACN B  48      13.114  16.089  14.634  1.00  0.00      B    H
ATOM    459  HZ1 ACN B  48      12.421  15.210  15.870  1.00  0.00      B    H
ATOM    460  HZ2 ACN B  48      11.627  16.768  15.356  1.00  0.00      B    H
ATOM    461  CZ  ACN B  48      13.470  16.899  16.487  1.00  0.00      B    C
ATOM    462  NZ  ACN B  48      14.167  17.436  17.237  1.00  0.00      B    N
ATOM    466  CT  ACN B  49      35.629   8.603  39.202  1.00  0.00      B    C
ATOM    467  HZ  ACN B  49      34.562   8.537  39.009  1.00  0.00      B    H
ATOM    468  HZ1 ACN B  49      36.089   8.157  38.324  1.00  0.00      B    H
ATOM    469  HZ2 ACN B  49      35.743   8.059  40.136  1.00  0.00      B    H
ATOM    470  CZ  ACN B  49      36.125   9.980  39.330  1.00  0.00      B    C
ATOM    471  NZ  ACN B  49      36.504  11.079  39.433  1.00  0.00      B    N
ATOM    475  CT  ACN B  50      25.420  13.390  34.134  1.00  0.00      B    C
ATOM    476  HZ  ACN B  50      25.454  12.342  33.847  1.00  0.00      B    H
ATOM    477  HZ1 ACN B  50      25.963  13.546  35.063  1.00  0.00      B    H
ATOM    478  HZ2 ACN B  50      24.394  13.698  34.318  1.00  0.00      B    H
ATOM    479  CZ  ACN B  50      26.247  14.202  33.201  1.00  0.00      B    C
ATOM    480  NZ  ACN B  50      26.869  14.814  32.424  1.00  0.00      B    N
ATOM    484  CT  ACN B  51      23.938  35.805   1.002  1.00  0.00      B    C
ATOM    485  HZ  ACN B  51      24.996  35.732   0.762  1.00  0.00      B    H
ATOM    486  HZ1 ACN B  51      23.234  35.457   0.250  1.00  0.00      B    H
ATOM    487  HZ2 ACN B  51      23.579  36.743   1.417  1.00  0.00      B    H
ATOM    488  CZ  ACN B  51      23.915  34.764   2.026  1.00  0.00      B    C
ATOM    489  NZ  ACN B  51      23.847  33.961   2.852  1.00  0.00      B    N
ATOM    493  CT  ACN B  52      19.611   0.097  11.512  1.00  0.00      B    C
ATOM    494  HZ  ACN B  52      19.244   0.580  10.610  1.00  0.00      B    H
ATOM    495  HZ1 ACN B  52      20.688   0.247  11.501  1.00  0.00      B    H
ATOM    496  HZ2 ACN B  52      19.434  -0.975  11.490  1.00  0.00      B    H
ATOM    497  CZ  ACN B  52      19.000   0.676  12.705  1.00  0.00      B    C
ATOM    498  NZ  ACN B  52      18.507   1.081  13.628  1.00  0.00      B    N
ATOM    502  CT  ACN B  53      19.744  30.221   9.800  1.00  0.00      B    C
ATOM    503  HZ  ACN B  53      19.334  29.397  10.378  1.00  0.00      B    H
ATOM    504  HZ1 ACN B  53      20.273  29.757   8.972  1.00  0.00      B    H
ATOM    505  HZ2 ACN B  53      20.470  30.743  10.420  1.00  0.00      B    H
ATOM    506  CZ  ACN B  53      18.566  30.964   9.347  1.00  0.00      B    C
ATOM    507  NZ  ACN B  53      17.633  31.532   9.091  1.00  0.00      B    N
ATOM    511  CT  ACN B  54       0.462  22.764  14.338  1.00  0.00      B    C
ATOM    512  HZ  ACN B  54      -0.163  23.599  14.032  1.00  0.00      B    H
ATOM    513  HZ1 ACN B  54      -0.149  22.003  14.818  1.00  0.00      B    H
ATOM    514  HZ2 ACN B  54       1.308  22.994  14.981  1.00  0.00      B    H
ATOM    515  CZ  ACN B  54       0.952  22.169  13.084  1.00  0.00      B    C
ATOM    516  NZ  ACN B  54       1.378  21.629  12.140  1.00  0.00      B    N
ATOM    520  CT  ACN B  55      11.040  10.003  33.123  1.00  0.00      B    C
ATOM    521  HZ  ACN B  55      10.808  11.062  33.199  1.00  0.00      B    H
ATOM    522  HZ1 ACN B  55      10.135   9.430  33.310  1.00  0.00      B    H
ATOM    523  HZ2 ACN B  55      11.784   9.604  33.808  1.00  0.00      B    H
ATOM    524  CZ  ACN B  55      11.433   9.713  31.766  1.00  0.00      B    C
ATOM    525  NZ  ACN B  55      11.748   9.439  30.724  1.00  0.00      B    N
ATOM    529  CT  ACN B  56      43.063  20.589  40.283  1.00  0.00      B    C
ATOM    530  HZ  ACN B  56      42.680  21.367  39.628  1.00  0.00      B    H
ATOM    531  HZ1 ACN B  56      42.942  20.837  41.335  1.00  0.00      B    H
ATOM    532  HZ2 ACN B  56      44.132  20.479  40.122  1.00  0.00      B    H
ATOM    533  CZ  ACN B  56      42.416  19.349  39.847  1.00  0.00      B    C
ATOM    534  NZ  ACN B  56      41.910  18.360  39.492  1.00  0.00      B    N
ATOM    538  CT  ACN B  57      35.996  33.759  15.751  1.00  0.00      B    C
ATOM    539  HZ  ACN B  57      35.230  33.672  14.985  1.00  0.00      B    H
ATOM    540  HZ1 ACN B  57      35.664  33.792  16.786  1.00  0.00      B    H
ATOM    541  HZ2 ACN B  57      36.678  34.591  15.593  1.00  0.00      B    H
ATOM    542  CZ  ACN B  57      36.807  32.533  15.659  1.00  0.00      B    C
ATOM    543  NZ  ACN B  57      37.419  31.537  15.534  1.00  0.00      B    N
ATOM    547  CT  ACN B  58      38.666  36.237   0.480  1.00  0.00      B    C
ATOM    548  HZ  ACN B  58      38.962  36.614  -0.495  1.00  0.00      B    H
ATOM    549  HZ1 ACN B  58      37.763  35.635   0.414  1.00  0.00      B    H
ATOM    550  HZ2 ACN B  58      38.526  37.105   1.118  1.00  0.00      B    H
ATOM    551  CZ  ACN B  58      39.797  35.404   0.927  1.00  0.00      B    C
ATOM    552  NZ  ACN B  58      40.685  34.753   1.261  1.00  0.00      B    N
ATOM    556  CT  ACN B  59      22.171  24.936  37.195  1.00  0.00      B    C
ATOM    557  HZ  ACN B  59      21.432  24.290  36.727  1.00  0.00      B    H
ATOM    558  HZ1 ACN B  59      21.715  25.913  37.336  1.00  0.00      B    H
ATOM    559  HZ2 ACN B  59      22.950  25.112  36.458  1.00  0.00      B    H
ATOM    560  CZ  ACN B  59      22.480  24.387  38.527  1.00  0.00      B    C
ATOM    561  NZ  ACN B  59      22.714  23.905  39.568  1.00  0.00      B    N
ATOM    565  CT  ACN B  60      23.698   6.810  30.789  1.00  0.00      B    C
ATOM    566  HZ  ACN B  60      24.489   7.548  30.891  1.00  0.00      B    H
ATOM    567  HZ1 ACN B  60      23.368   6.659  29.764  1.00  0.00      B    H
ATOM    568  HZ2 ACN B  60      22.897   7.015  31.494  1.00  0.00      B    H
ATOM    569  CZ  ACN B  60      24.281   5.570  31.176  1.00  0.00      B    C
ATOM    570  NZ  ACN B  60      24.795   4.563  31.518  1.00  0.00      B    N
ATOM    574  CT  ACN B  61      27.453  14.614  43.564  1.00  0.00      B    C
ATOM    575  HZ  ACN B  61      27.056  13.942  44.321  1.00  0.00      B    H
ATOM    576  HZ1 ACN B  61      27.587  13.894  42.760  1.00  0.00      B    H
ATOM    577  HZ2 ACN B  61      28.369  15.150  43.799  1.00  0.00      B    H
ATOM    578  CZ  ACN B  61      26.396  15.600  43.367  1.00  0.00      B    C
ATOM    579  NZ  ACN B  61      25.504  16.251  43.165  1.00  0.00      B    N
ATOM    583  CT  ACN B  62      33.242  36.469   6.026  1.00  0.00      B    C
ATOM    584  HZ  ACN B  62      34.071  36.310   6.710  1.00  0.00      B    H
ATOM    585  HZ1 ACN B  62      33.554  37.037   5.154  1.00  0.00      B    H
ATOM    586  HZ2 ACN B  62      32.387  36.991   6.448  1.00  0.00      B    H
ATOM    587  CZ  ACN B  62      32.811  35.103   5.665  1.00  0.00      B    C
ATOM    588  NZ  ACN B  62      32.568  34.004   5.411  1.00  0.00      B    N
ATOM    592  CT  ACN B  63      25.288  15.362   7.964  1.00  0.00      B    C
ATOM    593  HZ  ACN B  63      25.516  15.020   6.957  1.00  0.00      B    H
ATOM    594  HZ1 ACN B  63      24.655  16.245   7.940  1.00  0.00      B    H
ATOM    595  HZ2 ACN B  63      26.218  15.695   8.418  1.00  0.00      B    H
ATOM    596  CZ  ACN B  63      24.799  14.269   8.840  1.00  0.00      B    C
ATOM    597  NZ  ACN B  63      24.386  13.399   9.570  1.00  0.00      B    N
ATOM    601  CT  ACN B  64      29.801   3.196  38.520  1.00  0.00      B    C
ATOM    602  HZ  ACN B  64      29.534   4.226  38.744  1.00  0.00      B    H
ATOM    603  HZ1 ACN B  64      30.860   3.186  38.762  1.00  0.00      B    H
ATOM    604  HZ2 ACN B  64      29.680   2.943  37.469  1.00  0.00      B    H
ATOM    605  CZ  ACN B  64      29.078   2.304  39.383  1.00  0.00      B    C
ATOM    606  NZ  ACN B  64      28.411   1.613  40.042  1.00  0.00      B    N
ATOM    610  CT  ACN B  65      21.404  21.884  30.361  1.00  0.00      B    C
ATOM    611  HZ  ACN B  65      20.365  21.572  30.287  1.00  0.00      B    H
ATOM    612  HZ1 ACN B  65      22.017  21.248  30.994  1.00  0.00      B    H
ATOM    613  HZ2 ACN B  65      21.466  22.918  30.689  1.00  0.00      B    H
ATOM    614  CZ  ACN B  65      22.066  21.656  29.067  1.00  0.00      B    C
ATOM    615  NZ  ACN B  65      22.573  21.491  28.052  1.00  0.00      B    N
ATOM    619  CT  ACN B  66      31.848   7.515  30.424  1.00  0.00      B    C
ATOM    620  HZ  ACN B  66      30.928   7.198  30.909  1.00  0.00      B    H
ATOM    621  HZ1 ACN B  66      32.738   6.919  30.608  1.00  0.00      B    H
ATOM    622  HZ2 ACN B  66      32.128   8.538  30.665  1.00  0.00      B    H
ATOM    623  CZ  ACN B  66      31.587   7.454  28.945  1.00  0.00      B    C
ATOM    624  NZ  ACN B  66      31.371   7.320  27.815  1.00  0.00      B    N
ATOM    628  CT  ACN B  67      25.975  36.650  17.702  1.00  0.00      B    C
ATOM    629  HZ  ACN B  67      25.255  36.109  18.311  1.00  0.00      B    H
ATOM    630  HZ1 ACN B  67      26.671  36.076  17.096  1.00  0.00      B    H
ATOM    631  HZ2 ACN B  67      26.507  37.303  18.389  1.00  0.00      B    H
ATOM    632  CZ  ACN B  67      25.198  37.608  16.873  1.00  0.00      B    C
ATOM    633  NZ  ACN B  67      24.549  38.375  16.225  1.00  0.00      B    N
ATOM    637  CT  ACN B  68       3.269  28.157   8.328  1.00  0.00      B    C
ATOM    638  HZ  ACN B  68       3.615  28.664   9.225  1.00  0.00      B    H
ATOM    639  HZ1 ACN B  68       3.656  28.713   7.478  1.00  0.00      B    H
ATOM    640  HZ2 ACN B  68       2.188  28.198   8.225  1.00  0.00      B    H
ATOM    641  CZ  ACN B  68       3.776  26.813   8.214  1.00  0.00      B    C
ATOM    642  NZ  ACN B  68       4.149  25.747   8.065  1.00  0.00      B    N
ATOM    646  CT  ACN B  69      35.332  28.036  14.644  1.00  0.00      B    C
ATOM    647  HZ  ACN B  69      34.610  28.688  14.160  1.00  0.00      B    H
ATOM    648  HZ1 ACN B  69      36.146  28.556  15.142  1.00  0.00      B    H
ATOM    649  HZ2 ACN B  69      35.693  27.318  13.913  1.00  0.00      B    H
ATOM    650  CZ  ACN B  69      34.677  27.072  15.503  1.00  0.00      B    C
ATOM    651  NZ  ACN B  69      34.074  26.343  16.226  1.00  0.00      B    N
ATOM    655  CT  ACN B  70      21.386  16.678  33.743  1.00  0.00      B    C
ATOM    656  HZ  ACN B  70      21.239  17.287  32.854  1.00  0.00      B    H
ATOM    657  HZ1 ACN B  70      20.711  17.006  34.528  1.00  0.00      B    H
ATOM    658  HZ2 ACN B  70      22.393  16.583  34.141  1.00  0.00      B    H
ATOM    659  CZ  ACN B  70      20.750  15.377  33.338  1.00  0.00      B    C
ATOM    660  NZ  ACN B  70      20.230  14.438  32.916  1.00  0.00      B    N
ATOM    664  CT  ACN B  71      27.662  21.674  23.104  1.00  0.00      B    C
ATOM    665  HZ  ACN B  71      28.225  22.565  23.371  1.00  0.00      B    H
ATOM    666  HZ1 ACN B  71      27.924  21.358  22.097  1.00  0.00      B    H
ATOM    667  HZ2 ACN B  71      26.649  22.056  23.202  1.00  0.00      B    H
ATOM    668  CZ  ACN B  71      27.932  20.465  23.922  1.00  0.00      B    C
ATOM    669  NZ  ACN B  71      28.142  19.527  24.583  1.00  0.00      B    N
ATOM    673  CT  ACN B  72      15.833  22.081  14.662  1.00  0.00      B    C
ATOM    674  HZ  ACN B  72      16.737  21.555  14.958  1.00  0.00      B    H
ATOM    675  HZ1 ACN B  72      15.989  22.661  13.757  1.00  0.00      B    H
ATOM    676  HZ2 ACN B  72      15.511  22.825  15.386  1.00  0.00      B    H
ATOM    677  CZ  ACN B  72      14.767  21.196  14.448  1.00  0.00      B    C
ATOM    678  NZ  ACN B  72      13.860  20.535  14.177  1.00  0.00      B    N
ATOM    682  CT  ACN B  73      16.590  14.967  23.741  1.00  0.00      B    C
ATOM    683  HZ  ACN B  73      17.613  14.910  24.106  1.00  0.00      B    H
ATOM    684  HZ1 ACN B  73      15.824  14.601  24.419  1.00  0.00      B    H
ATOM    685  HZ2 ACN B  73      16.532  14.513  22.755  1.00  0.00      B    H
ATOM    686  CZ  ACN B  73      16.390  16.380  23.397  1.00  0.00      B    C
ATOM    687  NZ  ACN B  73      16.310  17.494  23.063  1.00  0.00      B    N
ATOM    691  CT  ACN B  74      38.193  31.270  22.978  1.00  0.00      B    C
ATOM    692  HZ  ACN B  74      37.340  30.629  22.774  1.00  0.00      B    H
ATOM    693  HZ1 ACN B  74      38.363  31.246  24.051  1.00  0.00      B    H
ATOM    694  HZ2 ACN B  74      37.794  32.210  22.605  1.00  0.00      B    H
ATOM    695  CZ  ACN B  74      39.394  30.648  22.360  1.00  0.00      B    C
ATOM    696  NZ  ACN B  74      40.380  30.200  21.897  1.00  0.00      B    N
ATOM    700  CT  ACN B  75       3.534   8.453  38.206  1.00  0.00      B    C
ATOM    701  HZ  ACN B  75       2.782   8.439  38.991  1.00  0.00      B    H
ATOM    702  HZ1 ACN B  75       4.253   9.242  38.412  1.00  0.00      B    H
ATOM    703  HZ2 ACN B  75       3.155   8.577  37.195  1.00  0.00      B    H
ATOM    704  CZ  ACN B  75       4.371   7.234  38.248  1.00  0.00      B    C
ATOM    705  NZ  ACN B  75       5.092   6.347  38.280  1.00  0.00      B    N
ATOM    709  CT  ACN B  76      41.868  39.767  18.634  1.00  0.00      B    C
ATOM    710  HZ  ACN B  76      41.387  40.514  19.261  1.00  0.00      B    H
ATOM    711  HZ1 ACN B  76      41.065  39.115  18.301  1.00  0.00      B    H
ATOM    712  HZ2 ACN B  76      42.695  39.264  19.128  1.00  0.00      B    H
ATOM    713  CZ  ACN B  76      42.426  40.455  17.459  1.00  0.00      B    C
ATOM    714  NZ  ACN B  76      42.839  41.053  16.559  1.00  0.00      B    N
ATOM    718  CT  ACN B  77      28.549  28.736  19.454  1.00  0.00      B    C
ATOM    719  HZ  ACN B  77      28.876  29.247  18.552  1.00  0.00      B    H
ATOM    720  HZ1 ACN B  77      28.694  27.702  19.155  1.00  0.00      B    H
ATOM    721  HZ2 ACN B  77      27.526  28.973  19.735  1.00  0.00      B    H
ATOM    722  CZ  ACN B  77      29.464  28.879  20.569  1.00  0.00      B    C
ATOM    723  NZ  ACN B  77      30.181  28.906  21.505  1.00  0.00      B    N
ATOM    727  CT  ACN B  78      19.429  15.006  20.571  1.00  0.00      B    C
ATOM    728  HZ  ACN B  78      19.403  14.862  21.648  1.00  0.00      B    H
ATOM    729  HZ1 ACN B  78      18.822  15.823  20.190  1.00  0.00      B    H
ATOM    730  HZ2 ACN B  78      19.188  14.077  20.060  1.00  0.00      B    H
ATOM    731  CZ  ACN B  78      20.867  15.243  20.280  1.00  0.00      B    C
ATOM    732  NZ  ACN B  78      22.007  15.339  20.089  1.00  0.00      B    N
ATOM    736  CT  ACN B  79      38.147  16.197   3.212  1.00  0.00      B    C
ATOM    737  HZ  ACN B  79      37.436  16.166   2.389  1.00  0.00      B    H
ATOM    738  HZ1 ACN B  79      38.196  15.235   3.714  1.00  0.00      B    H
ATOM    739  HZ2 ACN B  79      37.923  16.977   3.935  1.00  0.00      B    H
ATOM    740  CZ  ACN B  79      39.515  16.478   2.690  1.00  0.00      B    C
ATOM    741  NZ  ACN B  79      40.571  16.708   2.316  1.00  0.00      B    N
ATOM    745  CT  ACN B  80      32.315  40.629  28.652  1.00  0.00      B    C
ATOM    746  HZ  ACN B  80      31.683  41.273  28.045  1.00  0.00      B    H
ATOM    747  HZ1 ACN B  80      31.590  40.004  29.167  1.00  0.00      B    H
ATOM    748  HZ2 ACN B  80      32.817  41.215  29.417  1.00  0.00      B    H
ATOM    749  CZ  ACN B  80      33.271  39.878  27.747  1.00  0.00      B    C
ATOM    750  NZ  ACN B  80      33.944  39.204  27.086  1.00  0.00      B    N
ATOM    754  CT  ACN B  81      13.720   3.699  18.104  1.00  0.00      B    C
ATOM    755  HZ  ACN B  81      13.774   2.721  17.633  1.00  0.00      B    H
ATOM    756  HZ1 ACN B  81      13.722   4.512  17.383  1.00  0.00      B    H
ATOM    757  HZ2 ACN B  81      14.489   3.933  18.836  1.00  0.00      B    H
ATOM    758  CZ  ACN B  81      12.552   3.882  18.983  1.00  0.00      B    C
ATOM    759  NZ  ACN B  81      11.656   4.102  19.735  1.00  0.00      B    N
ATOM    763  CT  ACN B  82       6.028  23.831   5.691  1.00  0.00      B    C
ATOM    764  HZ  ACN B  82       5.098  24.386   5.609  1.00  0.00      B    H
ATOM    765  HZ1 ACN B  82       6.709  24.326   6.379  1.00  0.00      B    H
ATOM    766  HZ2 ACN B  82       6.453  23.931   4.695  1.00  0.00      B    H
ATOM    767  CZ  ACN B  82       5.879  22.408   6.090  1.00  0.00      B    C
ATOM    768  NZ  ACN B  82       5.768  21.342   6.375  1.00  0.00      B    N
ATOM    772  CT  ACN B  83       0.787   5.627  40.998  1.00  0.00      B    C
ATOM    773  HZ  ACN B  83       0.497   6.388  41.719  1.00  0.00      B    H
ATOM    774  HZ1 ACN B  83       0.102   4.794  41.131  1.00  0.00      B    H
ATOM    775  HZ2 ACN B  83       1.845   5.508  41.217  1.00  0.00      B    H
ATOM    776  CZ  ACN B  83       0.679   6.185  39.680  1.00  0.00      B    C
ATOM    777  NZ  ACN B  83       0.576   6.590  38.611  1.00  0.00      B    N
ATOM    781  CT  ACN B  84      31.516  15.127  40.939  1.00  0.00      B    C
ATOM    782  HZ  ACN B  84      32.581  15.194  41.147  1.00  0.00      B    H
ATOM    783  HZ1 ACN B  84      31.229  14.162  41.348  1.00  0.00      B    H
ATOM    784  HZ2 ACN B  84      31.453  15.276  39.864  1.00  0.00      B    H
ATOM    785  CZ  ACN B  84      30.591  16.047  41.521  1.00  0.00      B    C
ATOM    786  NZ  ACN B  84      29.827  16.833  41.942  1.00  0.00      B    N
ATOM    790  CT  ACN B  85      39.155  31.143  29.863  1.00  0.00      B    C
ATOM    791  HZ  ACN B  85      39.821  31.077  29.007  1.00  0.00      B    H
ATOM    792  HZ1 ACN B  85      39.586  30.915  30.835  1.00  0.00      B    H
ATOM    793  HZ2 ACN B  85      38.383  30.405  29.662  1.00  0.00      B    H
ATOM    794  CZ  ACN B  85      38.579  32.485  29.743  1.00  0.00      B    C
ATOM    795  NZ  ACN B  85      38.235  33.581  29.573  1.00  0.00      B    N
ATOM    799  CT  ACN B  86       4.835   7.327  42.462  1.00  0.00      B    C
ATOM    800  HZ  ACN B  86       4.289   6.555  41.926  1.00  0.00      B    H
ATOM    801  HZ1 ACN B  86       5.855   6.963  42.556  1.00  0.00      B    H
ATOM    802  HZ2 ACN B  86       4.424   7.569  43.438  1.00  0.00      B    H
ATOM    803  CZ  ACN B  86       4.902   8.565  41.706  1.00  0.00      B    C
ATOM    804  NZ  ACN B  86       4.980   9.593  41.161  1.00  0.00      B    N
ATOM    808  CT  ACN B  87       7.606  41.157  18.994  1.00  0.00      B    C
ATOM    809  HZ  ACN B  87       7.019  41.325  18.094  1.00  0.00      B    H
ATOM    810  HZ1 ACN B  87       7.692  41.957  19.724  1.00  0.00      B    H
ATOM    811  HZ2 ACN B  87       8.605  40.789  18.776  1.00  0.00      B    H
ATOM    812  CZ  ACN B  87       6.853  39.975  19.541  1.00  0.00      B    C
ATOM    813  NZ  ACN B  87       6.355  39.064  20.005  1.00  0.00      B    N
ATOM    817  CT  ACN B  88      12.251   0.290  20.330  1.00  0.00      B    C
ATOM    818  HZ  ACN B  88      11.879  -0.079  21.282  1.00  0.00      B    H
ATOM    819  HZ1 ACN B  88      11.565   0.811  19.668  1.00  0.00      B    H
ATOM    820  HZ2 ACN B  88      12.648  -0.523  19.727  1.00  0.00      B    H
ATOM    821  CZ  ACN B  88      13.248   1.356  20.682  1.00  0.00      B    C
ATOM    822  NZ  ACN B  88      14.038   2.108  21.008  1.00  0.00      B    N
ATOM    826  CT  ACN B  89      21.950  37.161  36.756  1.00  0.00      B    C
ATOM    827  HZ  ACN B  89      22.820  36.681  37.198  1.00  0.00      B    H
ATOM    828  HZ1 ACN B  89      22.155  37.905  35.991  1.00  0.00      B    H
ATOM    829  HZ2 ACN B  89      21.394  37.564  37.599  1.00  0.00      B    H
ATOM    830  CZ  ACN B  89      21.013  36.223  36.145  1.00  0.00      B    C
ATOM    831  NZ  ACN B  89      20.229  35.504  35.667  1.00  0.00      B    N
ATOM    835  CT  ACN B  90       4.358   9.719  14.415  1.00  0.00      B    C
ATOM    836  HZ  ACN B  90       4.366  10.543  13.705  1.00  0.00      B    H
ATOM    837  HZ1 ACN B  90       5.383   9.430  14.631  1.00  0.00      B    H
ATOM    838  HZ2 ACN B  90       3.850   8.875  13.956  1.00  0.00      B    H
ATOM    839  CZ  ACN B  90       3.648  10.307  15.576  1.00  0.00      B    C
ATOM    840  NZ  ACN B  90       3.042  10.707  16.507  1.00  0.00      B    N
ATOM    844  CT  ACN B  91      17.743  20.309  23.057  1.00  0.00      B    C
ATOM    845  HZ  ACN B  91      17.073  19.975  22.269  1.00  0.00      B    H
ATOM    846  HZ1 ACN B  91      18.004  19.386  23.569  1.00  0.00      B    H
ATOM    847  HZ2 ACN B  91      17.107  21.008  23.594  1.00  0.00      B    H
ATOM    848  CZ  ACN B  91      18.926  20.924  22.430  1.00  0.00      B    C
ATOM    849  NZ  ACN B  91      19.814  21.459  21.858  1.00  0.00      B    N
ATOM    853  CT  ACN B  92       5.164  15.822  38.339  1.00  0.00      B    C
ATOM    854  HZ  ACN B  92       6.016  15.152  38.424  1.00  0.00      B    H
ATOM    855  HZ1 ACN B  92       4.220  15.332  38.564  1.00  0.00      B    H
ATOM    856  HZ2 ACN B  92       5.226  16.330  37.380  1.00  0.00      B    H
ATOM    857  CZ  ACN B  92       5.412  16.690  39.402  1.00  0.00      B    C
ATOM    858  NZ  ACN B  92       5.690  17.380  40.279  1.00  0.00      B    N
ATOM    862  CT  ACN B  93       1.784  19.724  33.632  1.00  0.00      B    C
ATOM    863  HZ  ACN B  93       2.606  20.019  34.279  1.00  0.00      B    H
ATOM    864  HZ1 ACN B  93       1.839  18.682  33.325  1.00  0.00      B    H
ATOM    865  HZ2 ACN B  93       1.707  20.461  32.837  1.00  0.00      B    H
ATOM    866  CZ  ACN B  93       0.498  19.833  34.268  1.00  0.00      B    C
ATOM    867  NZ  ACN B  93      -0.594  19.862  34.735  1.00  0.00      B    N
ATOM    871  CT  ACN B  94      31.786  12.916   1.939  1.00  0.00      B    C
ATOM    872  HZ  ACN B  94      31.799  13.130   3.005  1.00  0.00      B    H
ATOM    873  HZ1 ACN B  94      32.297  11.960   1.860  1.00  0.00      B    H
ATOM    874  HZ2 ACN B  94      32.380  13.633   1.379  1.00  0.00      B    H
ATOM    875  CZ  ACN B  94      30.373  12.852   1.494  1.00  0.00      B    C
ATOM    876  NZ  ACN B  94      29.253  12.889   1.177  1.00  0.00      B    N
ATOM    880  CT  ACN B  95       6.083  32.316   3.105  1.00  0.00      B    C
ATOM    881  HZ  ACN B  95       6.225  33.392   3.051  1.00  0.00      B    H
ATOM    882  HZ1 ACN B  95       5.051  32.174   3.415  1.00  0.00      B    H
ATOM    883  HZ2 ACN B  95       6.700  31.937   3.917  1.00  0.00      B    H
ATOM    884  CZ  ACN B  95       6.442  31.817   1.735  1.00  0.00      B    C
ATOM    885  NZ  ACN B  95       6.749  31.475   0.701  1.00  0.00      B    N
ATOM    889  CT  ACN B  96      10.238   3.689  26.838  1.00  0.00      B    C
ATOM    890  HZ  ACN B  96      11.119   3.438  26.252  1.00  0.00      B    H
ATOM    891  HZ1 ACN B  96       9.573   2.843  26.989  1.00  0.00      B    H
ATOM    892  HZ2 ACN B  96       9.668   4.466  26.335  1.00  0.00      B    H
ATOM    893  CZ  ACN B  96      10.644   4.201  28.139  1.00  0.00      B    C
ATOM    894  NZ  ACN B  96      11.059   4.524  29.166  1.00  0.00      B    N
ATOM    898  CT  ACN B  97      23.677  20.087  35.479  1.00  0.00      B    C
ATOM    899  HZ  ACN B  97      23.874  20.645  36.390  1.00  0.00      B    H
ATOM    900  HZ1 ACN B  97      24.405  20.237  34.686  1.00  0.00      B    H
ATOM    901  HZ2 ACN B  97      22.762  20.518  35.080  1.00  0.00      B    H
ATOM    902  CZ  ACN B  97      23.367  18.629  35.797  1.00  0.00      B    C
ATOM    903  NZ  ACN B  97      23.166  17.499  36.064  1.00  0.00      B    N
ATOM    907  CT  ACN B  98      14.424  11.766   6.519  1.00  0.00      B    C
ATOM    908  HZ  ACN B  98      14.205  11.172   7.403  1.00  0.00      B    H
ATOM    909  HZ1 ACN B  98      15.101  11.118   5.968  1.00  0.00      B    H
ATOM    910  HZ2 ACN B  98      14.803  12.762   6.734  1.00  0.00      B    H
ATOM    911  CZ  ACN B  98      13.290  11.868   5.653  1.00  0.00      B    C
ATOM    912  NZ  ACN B  98      12.368  11.982   4.933  1.00  0.00      B    N
ATOM    916  CT  ACN B  99      15.146  20.870  32.280  1.00  0.00      B    C
ATOM    917  HZ  ACN B  99      15.530  20.026  31.713  1.00  0.00      B    H
ATOM    918  HZ1 ACN B  99      15.289  20.705  33.345  1.00  0.00      B    H
ATOM    919  HZ2 ACN B  99      14.103  21.009  32.008  1.00  0.00      B    H
ATOM    920  CZ  ACN B  99      15.779  22.078  31.745  1.00  0.00      B    C
ATOM    921  NZ  ACN B  99      16.318  23.032  31.359  1.00  0.00      B    N
ATOM    925  CT  ACN B 100      14.999  18.098   0.857  1.00  0.00      B    C
ATOM    926  HZ  ACN B 100      15.819  17.412   0.660  1.00  0.00      B    H
ATOM    927  HZ1 ACN B 100      14.212  17.908   0.132  1.00  0.00      B    H
ATOM    928  HZ2 ACN B 100      15.331  19.131   0.788  1.00  0.00      B    H
ATOM    929  CZ  ACN B 100      14.378  17.816   2.110  1.00  0.00      B    C
ATOM    930  NZ  ACN B 100      13.983  17.598   3.142  1.00  0.00      B    N
ATOM    934  CT  ACN B 101      38.461   3.859  18.735  1.00  0.00      B    C
ATOM    935  HZ  ACN B 101      39.364   4.128  18.193  1.00  0.00      B    H
ATOM    936  HZ1 ACN B 101      38.745   3.184  19.538  1.00  0.00      B    H
ATOM    937  HZ2 ACN B 101      37.740   3.486  18.012  1.00  0.00      B    H
ATOM    938  CZ  ACN B 101      37.893   5.131  19.285  1.00  0.00      B    C
ATOM    939  NZ  ACN B 101      37.470   6.114  19.759  1.00  0.00      B    N
ATOM    943  CT  ACN B 102      36.601   3.950  22.876  1.00  0.00      B    C
ATOM    944  HZ  ACN B 102      37.336   4.369  23.558  1.00  0.00      B    H
ATOM    945  HZ1 ACN B 102      36.967   4.196  21.882  1.00  0.00      B    H
ATOM    946  HZ2 ACN B 102      35.644   4.361  23.186  1.00  0.00      B    H
ATOM    947  CZ  ACN B 102      36.501   2.517  23.058  1.00  0.00      B    C
ATOM    948  NZ  ACN B 102      36.478   1.362  23.156  1.00  0.00      B    N
ATOM    952  CT  ACN B 103      19.973  21.063  33.300  1.00  0.00      B    C
ATOM    953  HZ  ACN B 103      19.811  21.947  32.688  1.00  0.00      B    H
ATOM    954  HZ1 ACN B 103      19.976  21.270  34.367  1.00  0.00      B    H
ATOM    955  HZ2 ACN B 103      20.929  20.706  32.926  1.00  0.00      B    H
ATOM    956  CZ  ACN B 103      18.862  20.077  33.096  1.00  0.00      B    C
ATOM    957  NZ  ACN B 103      17.962  19.361  32.927  1.00  0.00      B    N
ATOM    961  CT  ACN B 104      13.387  30.780  24.765  1.00  0.00      B    C
ATOM    962  HZ  ACN B 104      13.169  31.419  25.617  1.00  0.00      B    H
ATOM    963  HZ1 ACN B 104      13.224  29.730  24.997  1.00  0.00      B    H
ATOM    964  HZ2 ACN B 104      14.406  31.040  24.489  1.00  0.00      B    H
ATOM    965  CZ  ACN B 104      12.487  31.115  23.612  1.00  0.00      B    C
ATOM    966  NZ  ACN B 104      11.766  31.358  22.776  1.00  0.00      B    N
ATOM    970  CT  ACN B 105      30.099  11.280  26.972  1.00  0.00      B    C
ATOM    971  HZ  ACN B 105      30.253  12.348  27.104  1.00  0.00      B    H
ATOM    972  HZ1 ACN B 105      31.001  10.899  26.498  1.00  0.00      B    H
ATOM    973  HZ2 ACN B 105      29.246  11.275  26.299  1.00  0.00      B    H
ATOM    974  CZ  ACN B 105      29.750  10.701  28.311  1.00  0.00      B    C
ATOM    975  NZ  ACN B 105      29.568  10.248  29.348  1.00  0.00      B    N
ATOM    979  CT  ACN B 106      11.848  18.465  31.262  1.00  0.00      B    C
ATOM    980  HZ  ACN B 106      12.154  19.305  30.645  1.00  0.00      B    H
ATOM    981  HZ1 ACN B 106      11.985  17.479  30.824  1.00  0.00      B    H
ATOM    982  HZ2 ACN B 106      10.863  18.644  31.688  1.00  0.00      B    H
ATOM    983  CZ  ACN B 106      12.832  18.418  32.414  1.00  0.00      B    C
ATOM    984  NZ  ACN B 106      13.535  18.393  33.345  1.00  0.00      B    N
ATOM    988  CT  ACN B 107       5.562   4.762  28.779  1.00  0.00      B    C
ATOM    989  HZ  ACN B 107       5.204   4.223  27.906  1.00  0.00      B    H
ATOM    990  HZ1 ACN B 107       4.780   5.331  29.276  1.00  0.00      B    H
ATOM    991  HZ2 ACN B 107       6.394   5.442  28.612  1.00  0.00      B    H
ATOM    992  CZ  ACN B 107       6.064   3.814  29.684  1.00  0.00      B    C
ATOM    993  NZ  ACN B 107       6.606   3.036  30.489  1.00  0.00      B    N
ATOM    997  CT  ACN B 108      14.580  35.779   5.607  1.00  0.00      B    C
ATOM    998  HZ  ACN B 108      15.374  36.453   5.296  1.00  0.00      B    H
ATOM    999  HZ1 ACN B 108      13.646  35.975   5.086  1.00  0.00      B    H
ATOM   1000  HZ2 ACN B 108      14.474  35.858   6.686  1.00  0.00      B    H
ATOM   1001  CZ  ACN B 108      15.176  34.501   5.188  1.00  0.00      B    C
ATOM   1002  NZ  ACN B 108      15.739  33.484   4.873  1.00  0.00      B    N
ATOM   1006  CT  ACN B 109      28.635  31.932  36.817  1.00  0.00      B    C
ATOM   1007  HZ  ACN B 109      29.376  31.170  37.045  1.00  0.00      B    H
ATOM   1008  HZ1 ACN B 109      28.847  32.361  35.841  1.00  0.00      B    H
ATOM   1009  HZ2 ACN B 109      28.493  32.726  37.545  1.00  0.00      B    H
ATOM   1010  CZ  ACN B 109      27.291  31.353  36.706  1.00  0.00      B    C
ATOM   1011  NZ  ACN B 109      26.237  30.831  36.595  1.00  0.00      B    N
ATOM   1015  CT  ACN B 110      41.912  41.622  28.450  1.00  0.00      B    C
ATOM   1016  HZ  ACN B 110      41.170  40.860  28.677  1.00  0.00      B    H
ATOM   1017  HZ1 ACN B 110      42.877  41.160  28.261  1.00  0.00      B    H
ATOM   1018  HZ2 ACN B 110      42.033  42.273  29.312  1.00  0.00      B    H
ATOM   1019  CZ  ACN B 110      41.422  42.317  27.193  1.00  0.00      B    C
ATOM   1020  NZ  ACN B 110      41.058  42.819  26.204  1.00  0.00      B    N
ATOM   1024  CT  ACN B 111      28.809  16.038  24.347  1.00  0.00      B    C
ATOM   1025  HZ  ACN B 111      29.433  16.252  25.211  1.00  0.00      B    H
ATOM   1026  HZ1 ACN B 111      27.875  16.591  24.393  1.00  0.00      B    H
ATOM   1027  HZ2 ACN B 111      28.721  14.977  24.128  1.00  0.00      B    H
ATOM   1028  CZ  ACN B 111      29.584  16.426  23.156  1.00  0.00      B    C
ATOM   1029  NZ  ACN B 111      30.168  16.748  22.210  1.00  0.00      B    N
ATOM   1033  CT  ACN B 112      13.382  14.201   2.481  1.00  0.00      B    C
ATOM   1034  HZ  ACN B 112      13.826  13.735   3.358  1.00  0.00      B    H
ATOM   1035  HZ1 ACN B 112      14.118  14.528   1.751  1.00  0.00      B    H
ATOM   1036  HZ2 ACN B 112      12.759  15.000   2.873  1.00  0.00      B    H
ATOM   1037  CZ  ACN B 112      12.477  13.313   1.739  1.00  0.00      B    C
ATOM   1038  NZ  ACN B 112      11.749  12.622   1.194  1.00  0.00      B    N
ATOM   1042  CT  ACN B 113      19.415   9.793   1.205  1.00  0.00      B    C
ATOM   1043  HZ  ACN B 113      20.370  10.311   1.195  1.00  0.00      B    H
ATOM   1044  HZ1 ACN B 113      19.286   9.411   0.195  1.00  0.00      B    H
ATOM   1045  HZ2 ACN B 113      18.547  10.404   1.442  1.00  0.00      B    H
ATOM   1046  CZ  ACN B 113      19.604   8.667   2.104  1.00  0.00      B    C
ATOM   1047  NZ  ACN B 113      19.749   7.771   2.810  1.00  0.00      B    N
ATOM   1051  CT  ACN B 114      30.131  37.779  25.697  1.00  0.00      B    C
ATOM   1052  HZ  ACN B 114      29.961  38.040  26.739  1.00  0.00      B    H
ATOM   1053  HZ1 ACN B 114      29.838  36.743  25.546  1.00  0.00      B    H
ATOM   1054  HZ2 ACN B 114      31.137  37.936  25.319  1.00  0.00      B    H
ATOM   1055  CZ  ACN B 114      29.147  38.654  24.965  1.00  0.00      B    C
ATOM   1056  NZ  ACN B 114      28.373  39.305  24.384  1.00  0.00      B    N
ATOM   1060  CT  ACN B 115      23.523  42.953  38.250  1.00  0.00      B    C
ATOM   1061  HZ  ACN B 115      23.109  43.955  38.319  1.00  0.00      B    H
ATOM   1062  HZ1 ACN B 115      22.975  42.141  38.722  1.00  0.00      B    H
ATOM   1063  HZ2 ACN B 115      24.452  43.101  38.794  1.00  0.00      B    H
ATOM   1064  CZ  ACN B 115      23.848  42.701  36.854  1.00  0.00      B    C
ATOM   1065  NZ  ACN B 115      24.073  42.506  35.711  1.00  0.00      B    N
ATOM   1069  CT  ACN B 116       7.230  42.788  29.135  1.00  0.00      B    C
ATOM   1070  HZ  ACN B 116       8.043  42.946  28.431  1.00  0.00      B    H
ATOM   1071  HZ1 ACN B 116       6.852  43.804  29.222  1.00  0.00      B    H
ATOM   1072  HZ2 ACN B 116       7.550  42.384  30.093  1.00  0.00      B    H
ATOM   1073  CZ  ACN B 116       6.304  41.864  28.517  1.00  0.00      B    C
ATOM   1074  NZ  ACN B 116       5.548  41.116  28.058  1.00  0.00      B    N
ATOM   1078  CT  ACN B 117       6.872  40.264  22.901  1.00  0.00      B    C
ATOM   1079  HZ  ACN B 117       6.819  40.401  23.978  1.00  0.00      B    H
ATOM   1080  HZ1 ACN B 117       5.912  40.037  22.445  1.00  0.00      B    H
ATOM   1081  HZ2 ACN B 117       7.692  39.590  22.665  1.00  0.00      B    H
ATOM   1082  CZ  ACN B 117       7.273  41.618  22.514  1.00  0.00      B    C
ATOM   1083  NZ  ACN B 117       7.611  42.712  22.247  1.00  0.00      B    N
ATOM   1087  CT  ACN B 118      16.677  30.640   3.227  1.00  0.00      B    C
ATOM   1088  HZ  ACN B 118      17.381  31.018   3.964  1.00  0.00      B    H
ATOM   1089  HZ1 ACN B 118      17.093  30.559   2.226  1.00  0.00      B    H
ATOM   1090  HZ2 ACN B 118      15.774  31.233   3.107  1.00  0.00      B    H
ATOM   1091  CZ  ACN B 118      16.255  29.371   3.832  1.00  0.00      B    C
ATOM   1092  NZ  ACN B 118      15.953  28.338   4.256  1.00  0.00      B    N
ATOM   1096  CT  ACN B 119      23.983  10.614   7.018  1.00  0.00      B    C
ATOM   1097  HZ  ACN B 119      23.076  11.198   7.152  1.00  0.00      B    H
ATOM   1098  HZ1 ACN B 119      23.820   9.639   6.565  1.00  0.00      B    H
ATOM   1099  HZ2 ACN B 119      24.359  10.528   8.034  1.00  0.00      B    H
ATOM   1100  CZ  ACN B 119      24.973  11.399   6.284  1.00  0.00      B    C
ATOM   1101  NZ  ACN B 119      25.796  11.963   5.674  1.00  0.00      B    N
ATOM   1105  CT  ACN B 120      22.698   2.914  29.873  1.00  0.00      B    C
ATOM   1106  HZ  ACN B 120      23.579   2.531  30.382  1.00  0.00      B    H
ATOM   1107  HZ1 ACN B 120      22.863   3.109  28.816  1.00  0.00      B    H
ATOM   1108  HZ2 ACN B 120      22.575   3.863  30.387  1.00  0.00      B    H
ATOM   1109  CZ  ACN B 120      21.523   2.065  30.046  1.00  0.00      B    C
ATOM   1110  NZ  ACN B 120      20.587   1.351  30.228  1.00  0.00      B    N
ATOM   1114  CT  ACN B 121      16.496  40.571  19.322  1.00  0.00      B    C
ATOM   1115  HZ  ACN B 121      16.703  39.589  18.902  1.00  0.00      B    H
ATOM   1116  HZ1 ACN B 121      16.042  40.304  20.272  1.00  0.00      B    H
ATOM   1117  HZ2 ACN B 121      15.636  41.009  18.822  1.00  0.00      B    H
ATOM   1118  CZ  ACN B 121      17.708  41.409  19.457  1.00  0.00      B    C
ATOM   1119  NZ  ACN B 121      18.666  42.052  19.607  1.00  0.00      B    N
ATOM   1123  CT  ACN B 122      12.905   5.479   1.570  1.00  0.00      B    C
ATOM   1124  HZ  ACN B 122      12.396   4.747   0.948  1.00  0.00      B    H
ATOM   1125  HZ1 ACN B 122      13.973   5.278   1.581  1.00  0.00      B    H
ATOM   1126  HZ2 ACN B 122      12.675   5.058   2.546  1.00  0.00      B    H
ATOM   1127  CZ  ACN B 122      12.553   6.947   1.372  1.00  0.00      B    C
ATOM   1128  NZ  ACN B 122      12.361   8.095   1.187  1.00  0.00      B    N
ATOM   1132  CT  ACN B 123       1.880  34.885  37.645  1.00  0.00      B    C
ATOM   1133  HZ  ACN B 123       1.543  34.515  36.680  1.00  0.00      B    H
ATOM   1134  HZ1 ACN B 123       1.302  34.958  38.563  1.00  0.00      B    H
ATOM   1135  HZ2 ACN B 123       2.199  35.913  37.494  1.00  0.00      B    H
ATOM   1136  CZ  ACN B 123       2.986  33.921  37.855  1.00  0.00      B    C
ATOM   1137  NZ  ACN B 123       3.797  33.099  37.981  1.00  0.00      B    N
ATOM   1141  CT  ACN B 124       8.772   2.300  15.903  1.00  0.00      B    C
ATOM   1142  HZ  ACN B 124       8.492   3.257  15.470  1.00  0.00      B    H
ATOM   1143  HZ1 ACN B 124       9.741   2.243  16.393  1.00  0.00      B    H
ATOM   1144  HZ2 ACN B 124       8.813   1.598  15.075  1.00  0.00      B    H
ATOM   1145  CZ  ACN B 124       7.645   2.067  16.723  1.00  0.00      B    C
ATOM   1146  NZ  ACN B 124       6.732   2.004  17.414  1.00  0.00      B    N
ATOM   1150  CT  ACN B 125      30.999  12.158  38.733  1.00  0.00      B    C
ATOM   1151  HZ  ACN B 125      30.235  12.910  38.912  1.00  0.00      B    H
ATOM   1152  HZ1 ACN B 125      30.816  11.529  39.601  1.00  0.00      B    H
ATOM   1153  HZ2 ACN B 125      32.027  12.496  38.626  1.00  0.00      B    H
ATOM   1154  CZ  ACN B 125      30.602  11.314  37.626  1.00  0.00      B    C
ATOM   1155  NZ  ACN B 125      30.302  10.661  36.720  1.00  0.00      B    N
ATOM   1159  CT  ACN B 126      28.846  13.544  30.109  1.00  0.00      B    C
ATOM   1160  HZ  ACN B 126      28.984  14.313  30.864  1.00  0.00      B    H
ATOM   1161  HZ1 ACN B 126      27.969  12.901  30.138  1.00  0.00      B    H
ATOM   1162  HZ2 ACN B 126      29.698  12.874  30.191  1.00  0.00      B    H
ATOM   1163  CZ  ACN B 126      28.723  14.029  28.728  1.00  0.00      B    C
ATOM   1164  NZ  ACN B 126      28.630  14.451  27.632  1.00  0.00      B    N
ATOM   1168  CT  ACN B 127      36.733  15.239  19.052  1.00  0.00      B    C
ATOM   1169  HZ  ACN B 127      37.161  15.111  20.043  1.00  0.00      B    H
ATOM   1170  HZ1 ACN B 127      37.435  15.429  18.243  1.00  0.00      B    H
ATOM   1171  HZ2 ACN B 127      35.975  16.004  19.195  1.00  0.00      B    H
ATOM   1172  CZ  ACN B 127      35.909  14.168  18.673  1.00  0.00      B    C
ATOM   1173  NZ  ACN B 127      35.253  13.239  18.409  1.00  0.00      B    N
ATOM   1177  CT  ACN B 128      22.598  10.725  39.428  1.00  0.00      B    C
ATOM   1178  HZ  ACN B 128      22.067  10.165  38.663  1.00  0.00      B    H
ATOM   1179  HZ1 ACN B 128      22.169  10.570  40.415  1.00  0.00      B    H
ATOM   1180  HZ2 ACN B 128      22.630  11.793  39.226  1.00  0.00      B    H
ATOM   1181  CZ  ACN B 128      24.031  10.363  39.335  1.00  0.00      B    C
ATOM   1182  NZ  ACN B 128      25.134  10.092  39.309  1.00  0.00      B    N
ATOM   1186  CT  ACN B 129       4.991   9.396  27.031  1.00  0.00      B    C
ATOM   1187  HZ  ACN B 129       4.399   9.824  26.226  1.00  0.00      B    H
ATOM   1188  HZ1 ACN B 129       5.953   9.856  27.243  1.00  0.00      B    H
ATOM   1189  HZ2 ACN B 129       5.135   8.353  26.762  1.00  0.00      B    H
ATOM   1190  CZ  ACN B 129       4.218   9.381  28.284  1.00  0.00      B    C
ATOM   1191  NZ  ACN B 129       3.553   9.409  29.237  1.00  0.00      B    N
ATOM   1195  CT  ACN B 130      43.511  30.013  30.350  1.00  0.00      B    C
ATOM   1196  HZ  ACN B 130      43.662  31.079  30.201  1.00  0.00      B    H
ATOM   1197  HZ1 ACN B 130      42.591  29.881  30.913  1.00  0.00      B    H
ATOM   1198  HZ2 ACN B 130      44.260  29.515  30.960  1.00  0.00      B    H
ATOM   1199  CZ  ACN B 130      43.324  29.586  28.945  1.00  0.00      B    C
ATOM   1200  NZ  ACN B 130      43.207  29.275  27.837  1.00  0.00      B    N
ATOM   1204  CT  ACN B 131      20.791   3.578  14.134  1.00  0.00      B    C
ATOM   1205  HZ  ACN B 131      21.190   4.578  13.983  1.00  0.00      B    H
ATOM   1206  HZ1 ACN B 131      20.865   2.917  13.274  1.00  0.00      B    H
ATOM   1207  HZ2 ACN B 131      19.742   3.564  14.416  1.00  0.00      B    H
ATOM   1208  CZ  ACN B 131      21.592   2.871  15.182  1.00  0.00      B    C
ATOM   1209  NZ  ACN B 131      22.169   2.260  15.997  1.00  0.00      B    N
ATOM   1213  CT  ACN B 132       1.788  12.576  12.440  1.00  0.00      B    C
ATOM   1214  HZ  ACN B 132       2.386  11.948  11.784  1.00  0.00      B    H
ATOM   1215  HZ1 ACN B 132       2.441  13.445  12.456  1.00  0.00      B    H
ATOM   1216  HZ2 ACN B 132       1.763  12.036  13.383  1.00  0.00      B    H
ATOM   1217  CZ  ACN B 132       0.379  12.818  12.030  1.00  0.00      B    C
ATOM   1218  NZ  ACN B 132      -0.679  13.075  11.667  1.00  0.00      B    N
ATOM   1222  CT  ACN B 133      14.633  10.427   2.225  1.00  0.00      B    C
ATOM   1223  HZ  ACN B 133      15.035  10.445   3.235  1.00  0.00      B    H
ATOM   1224  HZ1 ACN B 133      13.556  10.459   2.370  1.00  0.00      B    H
ATOM   1225  HZ2 ACN B 133      14.846   9.486   1.725  1.00  0.00      B    H
ATOM   1226  CZ  ACN B 133      15.194  11.581   1.494  1.00  0.00      B    C
ATOM   1227  NZ  ACN B 133      15.731  12.444   0.967  1.00  0.00      B    N
ATOM   1231  CT  ACN B 134       5.691  36.097  37.468  1.00  0.00      B    C
ATOM   1232  HZ  ACN B 134       5.535  37.062  37.942  1.00  0.00      B    H
ATOM   1233  HZ1 ACN B 134       5.033  35.947  36.616  1.00  0.00      B    H
ATOM   1234  HZ2 ACN B 134       5.748  35.266  38.166  1.00  0.00      B    H
ATOM   1235  CZ  ACN B 134       7.003  36.121  36.687  1.00  0.00      B    C
ATOM   1236  NZ  ACN B 134       8.046  36.152  36.098  1.00  0.00      B    N
ATOM   1240  CT  ACN B 135      13.823  15.933   7.025  1.00  0.00      B    C
ATOM   1241  HZ  ACN B 135      13.842  16.493   7.956  1.00  0.00      B    H
ATOM   1242  HZ1 ACN B 135      13.177  16.252   6.212  1.00  0.00      B    H
ATOM   1243  HZ2 ACN B 135      13.304  15.000   7.231  1.00  0.00      B    H
ATOM   1244  CZ  ACN B 135      15.191  15.779   6.456  1.00  0.00      B    C
ATOM   1245  NZ  ACN B 135      16.290  15.594   6.096  1.00  0.00      B    N
ATOM   1249  CT  ACN B 136      11.057  12.053  28.179  1.00  0.00      B    C
ATOM   1250  HZ  ACN B 136      10.478  11.135  28.126  1.00  0.00      B    H
ATOM   1251  HZ1 ACN B 136      10.628  12.694  27.413  1.00  0.00      B    H
ATOM   1252  HZ2 ACN B 136      12.116  11.898  27.986  1.00  0.00      B    H
ATOM   1253  CZ  ACN B 136      10.905  12.506  29.532  1.00  0.00      B    C
ATOM   1254  NZ  ACN B 136      10.855  12.864  30.648  1.00  0.00      B    N
ATOM   1258  CT  ACN B 137      43.439   9.759  42.499  1.00  0.00      B    C
ATOM   1259  HZ  ACN B 137      44.338   9.814  43.108  1.00  0.00      B    H
ATOM   1260  HZ1 ACN B 137      43.742   9.549  41.476  1.00  0.00      B    H
ATOM   1261  HZ2 ACN B 137      42.947  10.728  42.532  1.00  0.00      B    H
ATOM   1262  CZ  ACN B 137      42.402   8.803  43.066  1.00  0.00      B    C
ATOM   1263  NZ  ACN B 137      41.560   8.068  43.465  1.00  0.00      B    N
ATOM   1267  CT  ACN B 138      41.191  35.363   4.577  1.00  0.00      B    C
ATOM   1268  HZ  ACN B 138      41.548  35.767   3.633  1.00  0.00      B    H
ATOM   1269  HZ1 ACN B 138      41.141  36.156   5.318  1.00  0.00      B    H
ATOM   1270  HZ2 ACN B 138      41.880  34.628   4.985  1.00  0.00      B    H
ATOM   1271  CZ  ACN B 138      39.933  34.630   4.592  1.00  0.00      B    C
ATOM   1272  NZ  ACN B 138      38.948  33.988   4.745  1.00  0.00      B    N
ATOM   1276  CT  ACN B 139      12.992   0.305   4.262  1.00  0.00      B    C
ATOM   1277  HZ  ACN B 139      13.073   1.111   3.537  1.00  0.00      B    H
ATOM   1278  HZ1 ACN B 139      13.361  -0.642   3.876  1.00  0.00      B    H
ATOM   1279  HZ2 ACN B 139      11.961   0.335   4.605  1.00  0.00      B    H
ATOM   1280  CZ  ACN B 139      13.817   0.789   5.406  1.00  0.00      B    C
ATOM   1281  NZ  ACN B 139      14.455   1.077   6.342  1.00  0.00      B    N
ATOM   1285  CT  ACN B 140      41.127  15.026  17.238  1.00  0.00      B    C
ATOM   1286  HZ  ACN B 140      40.558  15.553  16.477  1.00  0.00      B    H
ATOM   1287  HZ1 ACN B 140      41.714  14.186  16.877  1.00  0.00      B    H
ATOM   1288  HZ2 ACN B 140      40.310  14.745  17.897  1.00  0.00      B    H
ATOM   1289  CZ  ACN B 140      41.931  16.123  17.928  1.00  0.00      B    C
ATOM   1290  NZ  ACN B 140      42.577  16.929  18.432  1.00  0.00      B    N
ATOM   1294  CT  ACN B 141       5.247  21.724   2.762  1.00  0.00      B    C
ATOM   1295  HZ  ACN B 141       5.835  22.211   3.536  1.00  0.00      B    H
ATOM   1296  HZ1 ACN B 141       5.793  21.571   1.834  1.00  0.00      B    H
ATOM   1297  HZ2 ACN B 141       4.390  22.361   2.560  1.00  0.00      B    H
ATOM   1298  CZ  ACN B 141       4.668  20.414   3.313  1.00  0.00      B    C
ATOM   1299  NZ  ACN B 141       4.241  19.443   3.721  1.00  0.00      B    N
ATOM   1303  CT  ACN B 142      29.218  30.969  23.908  1.00  0.00      B    C
ATOM   1304  HZ  ACN B 142      28.813  31.899  24.299  1.00  0.00      B    H
ATOM   1305  HZ1 ACN B 142      28.702  30.802  22.966  1.00  0.00      B    H
ATOM   1306  HZ2 ACN B 142      29.078  30.127  24.581  1.00  0.00      B    H
ATOM   1307  CZ  ACN B 142      30.664  31.262  23.756  1.00  0.00      B    C
ATOM   1308  NZ  ACN B 142      31.745  31.515  23.579  1.00  0.00      B    N
ATOM   1312  CT  ACN B 143      33.874  43.087   4.615  1.00  0.00      B    C
ATOM   1313  HZ  ACN B 143      34.291  43.902   5.202  1.00  0.00      B    H
ATOM   1314  HZ1 ACN B 143      33.035  42.586   5.091  1.00  0.00      B    H
ATOM   1315  HZ2 ACN B 143      34.639  42.335   4.438  1.00  0.00      B    H
ATOM   1316  CZ  ACN B 143      33.500  43.628   3.348  1.00  0.00      B    C
ATOM   1317  NZ  ACN B 143      33.246  44.091   2.332  1.00  0.00      B    N
ATOM   1321  CT  ACN B 144      30.004  34.695  40.198  1.00  0.00      B    C
ATOM   1322  HZ  ACN B 144      30.193  34.801  41.263  1.00  0.00      B    H
ATOM   1323  HZ1 ACN B 144      30.214  33.634  40.090  1.00  0.00      B    H
ATOM   1324  HZ2 ACN B 144      30.730  35.362  39.742  1.00  0.00      B    H
ATOM   1325  CZ  ACN B 144      28.601  35.049  39.878  1.00  0.00      B    C
ATOM   1326  NZ  ACN B 144      27.455  35.291  39.655  1.00  0.00      B    N
ATOM   1330  CT  ACN B 145      17.240  21.009  27.724  1.00  0.00      B    C
ATOM   1331  HZ  ACN B 145      16.617  21.192  28.596  1.00  0.00      B    H
ATOM   1332  HZ1 ACN B 145      18.291  21.154  27.963  1.00  0.00      B    H
ATOM   1333  HZ2 ACN B 145      16.889  21.813  27.083  1.00  0.00      B    H
ATOM   1334  CZ  ACN B 145      16.880  19.777  26.923  1.00  0.00      B    C
ATOM   1335  NZ  ACN B 145      16.572  18.847  26.308  1.00  0.00      B    N
ATOM   1339  CT  ACN B 146       9.958   4.079  43.128  1.00  0.00      B    C
ATOM   1340  HZ  ACN B 146       9.725   3.688  44.116  1.00  0.00      B    H
ATOM   1341  HZ1 ACN B 146      10.863   3.521  42.901  1.00  0.00      B    H
ATOM   1342  HZ2 ACN B 146      10.203   5.137  43.116  1.00  0.00      B    H
ATOM   1343  CZ  ACN B 146       8.911   3.878  42.106  1.00  0.00      B    C
ATOM   1344  NZ  ACN B 146       8.034   3.784  41.353  1.00  0.00      B    N
ATOM   1348  CT  ACN B 147       4.505  32.762   9.951  1.00  0.00      B    C
ATOM   1349  HZ  ACN B 147       4.980  33.353   9.172  1.00  0.00      B    H
ATOM   1350  HZ1 ACN B 147       4.068  33.383  10.728  1.00  0.00      B    H
ATOM   1351  HZ2 ACN B 147       5.277  32.219  10.491  1.00  0.00      B    H
ATOM   1352  CZ  ACN B 147       3.602  31.792   9.369  1.00  0.00      B    C
ATOM   1353  NZ  ACN B 147       2.863  30.973   8.988  1.00  0.00      B    N
ATOM   1357  CT  ACN B 148      25.257  39.694  35.684  1.00  0.00      B    C
ATOM   1358  HZ  ACN B 148      25.505  40.125  34.718  1.00  0.00      B    H
ATOM   1359  HZ1 ACN B 148      24.274  40.008  36.026  1.00  0.00      B    H
ATOM   1360  HZ2 ACN B 148      26.126  40.053  36.230  1.00  0.00      B    H
ATOM   1361  CZ  ACN B 148      25.111  38.260  35.611  1.00  0.00      B    C
ATOM   1362  NZ  ACN B 148      25.005  37.092  35.586  1.00  0.00      B    N
ATOM   1366  CT  ACN B 149      28.310  41.393  30.187  1.00  0.00      B    C
ATOM   1367  HZ  ACN B 149      27.578  42.126  29.858  1.00  0.00      B    H
ATOM   1368  HZ1 ACN B 149      29.114  41.317  29.459  1.00  0.00      B    H
ATOM   1369  HZ2 ACN B 149      27.919  40.388  30.321  1.00  0.00      B    H
ATOM   1370  CZ  ACN B 149      28.654  41.700  31.544  1.00  0.00      B    C
ATOM   1371  NZ  ACN B 149      28.932  41.963  32.640  1.00  0.00      B    N
ATOM   1375  CT  ACN B 150      42.231   9.695  38.931  1.00  0.00      B    C
ATOM   1376  HZ  ACN B 150      42.175  10.775  39.045  1.00  0.00      B    H
ATOM   1377  HZ1 ACN B 150      41.518   9.155  39.549  1.00  0.00      B    H
ATOM   1378  HZ2 ACN B 150      43.182   9.280  39.253  1.00  0.00      B    H
ATOM   1379  CZ  ACN B 150      41.919   9.475  37.527  1.00  0.00      B    C
ATOM   1380  NZ  ACN B 150      41.679   9.293  36.455  1.00  0.00      B    N
ATOM   1384  CT  ACN B 151      30.208  21.423  15.685  1.00  0.00      B    C
ATOM   1385  HZ  ACN B 151      29.156  21.648  15.838  1.00  0.00      B    H
ATOM   1386  HZ1 ACN B 151      30.372  21.329  14.615  1.00  0.00      B    H
ATOM   1387  HZ2 ACN B 151      30.491  20.530  16.238  1.00  0.00      B    H
ATOM   1388  CZ  ACN B 151      31.063  22.483  16.293  1.00  0.00      B    C
ATOM   1389  NZ  ACN B 151      31.656  23.310  16.813  1.00  0.00      B    N
ATOM   1393  CT  ACN B 152       9.650  17.123   4.240  1.00  0.00      B    C
ATOM   1394  HZ  ACN B 152       9.609  16.489   5.122  1.00  0.00      B    H
ATOM   1395  HZ1 ACN B 152       8.629  17.383   3.972  1.00  0.00      B    H
ATOM   1396  HZ2 ACN B 152      10.055  16.489   3.456  1.00  0.00      B    H
ATOM   1397  CZ  ACN B 152      10.388  18.400   4.463  1.00  0.00      B    C
ATOM   1398  NZ  ACN B 152      10.951  19.419   4.671  1.00  0.00      B    N
ATOM   1402  CT  ACN B 153      20.649   8.490   8.522  1.00  0.00      B    C
ATOM   1403  HZ  ACN B 153      19.657   8.228   8.165  1.00  0.00      B    H
ATOM   1404  HZ1 ACN B 153      20.544   8.462   9.604  1.00  0.00      B    H
ATOM   1405  HZ2 ACN B 153      20.971   9.430   8.080  1.00  0.00      B    H
ATOM   1406  CZ  ACN B 153      21.694   7.496   8.131  1.00  0.00      B    C
ATOM   1407  NZ  ACN B 153      22.506   6.728   7.775  1.00  0.00      B    N
ATOM   1411  CT  ACN B 154      41.851  20.683  11.132  1.00  0.00      B    C
ATOM   1412  HZ  ACN B 154      42.927  20.634  11.276  1.00  0.00      B    H
ATOM   1413  HZ1 ACN B 154      41.530  20.200  10.213  1.00  0.00      B    H
ATOM   1414  HZ2 ACN B 154      41.579  21.729  11.023  1.00  0.00      B    H
ATOM   1415  CZ  ACN B 154      41.233  19.938  12.197  1.00  0.00      B    C
ATOM   1416  NZ  ACN B 154      40.821  19.267  13.062  1.00  0.00      B    N
ATOM   1420  CT  ACN B 155      13.494  36.696  26.080  1.00  0.00      B    C
ATOM   1421  HZ  ACN B 155      14.487  37.140  26.074  1.00  0.00      B    H
ATOM   1422  HZ1 ACN B 155      12.773  37.434  25.738  1.00  0.00      B    H
ATOM   1423  HZ2 ACN B 155      13.136  36.475  27.083  1.00  0.00      B    H
ATOM   1424  CZ  ACN B 155      13.622  35.416  25.381  1.00  0.00      B    C
ATOM   1425  NZ  ACN B 155      13.664  34.394  24.837  1.00  0.00      B    N
ATOM   1429  CT  ACN B 156      34.408  29.063   9.550  1.00  0.00      B    C
ATOM   1430  HZ  ACN B 156      33.952  28.264   8.971  1.00  0.00      B    H
ATOM   1431  HZ1 ACN B 156      35.459  29.168   9.294  1.00  0.00      B    H
ATOM   1432  HZ2 ACN B 156      34.434  28.784  10.601  1.00  0.00      B    H
ATOM   1433  CZ  ACN B 156      33.634  30.341   9.433  1.00  0.00      B    C
ATOM   1434  NZ  ACN B 156      33.004  31.300   9.377  1.00  0.00      B    N
ATOM   1438  CT  ACN B 157       7.377  36.007   1.613  1.00  0.00      B    C
ATOM   1439  HZ  ACN B 157       6.924  35.096   1.231  1.00  0.00      B    H
ATOM   1440  HZ1 ACN B 157       6.532  36.684   1.519  1.00  0.00      B    H
ATOM   1441  HZ2 ACN B 157       8.276  36.385   1.132  1.00  0.00      B    H
ATOM   1442  CZ  ACN B 157       7.815  35.668   2.904  1.00  0.00      B    C
ATOM   1443  NZ  ACN B 157       8.132  35.401   3.944  1.00  0.00      B    N
ATOM   1447  CT  ACN B 158       5.852  30.277  38.521  1.00  0.00      B    C
ATOM   1448  HZ  ACN B 158       5.124  31.056  38.309  1.00  0.00      B    H
ATOM   1449  HZ1 ACN B 158       6.904  30.538  38.435  1.00  0.00      B    H
ATOM   1450  HZ2 ACN B 158       5.809  29.622  37.654  1.00  0.00      B    H
ATOM   1451  CZ  ACN B 158       5.585  29.529  39.741  1.00  0.00      B    C
ATOM   1452  NZ  ACN B 158       5.415  28.883  40.727  1.00  0.00      B    N
ATOM   1456  CT  ACN B 159       3.200   2.091  15.443  1.00  0.00      B    C
ATOM   1457  HZ  ACN B 159       3.544   2.691  16.282  1.00  0.00      B    H
ATOM   1458  HZ1 ACN B 159       2.378   2.547  14.896  1.00  0.00      B    H
ATOM   1459  HZ2 ACN B 159       2.889   1.083  15.707  1.00  0.00      B    H
ATOM   1460  CZ  ACN B 159       4.335   1.856  14.522  1.00  0.00      B    C
ATOM   1461  NZ  ACN B 159       5.240   1.717  13.814  1.00  0.00      B    N
ATOM   1465  CT  ACN B 160      28.177  34.310  13.894  1.00  0.00      B    C
ATOM   1466  HZ  ACN B 160      28.057  34.520  14.954  1.00  0.00      B    H
ATOM   1467  HZ1 ACN B 160      28.216  33.224  13.852  1.00  0.00      B    H
ATOM   1468  HZ2 ACN B 160      29.073  34.801  13.523  1.00  0.00      B    H
ATOM   1469  CZ  ACN B 160      26.944  34.465  13.065  1.00  0.00      B    C
ATOM   1470  NZ  ACN B 160      26.019  34.557  12.367  1.00  0.00      B    N
ATOM   1474  CT  ACN B 161       8.436  38.553  26.419  1.00  0.00      B    C
ATOM   1475  HZ  ACN B 161       8.316  38.683  27.492  1.00  0.00      B    H
ATOM   1476  HZ1 ACN B 161       7.532  38.288  25.876  1.00  0.00      B    H
ATOM   1477  HZ2 ACN B 161       9.053  37.716  26.104  1.00  0.00      B    H
ATOM   1478  CZ  ACN B 161       8.858  39.895  26.017  1.00  0.00      B    C
ATOM   1479  NZ  ACN B 161       9.167  40.996  25.689  1.00  0.00      B    N
ATOM   1483  CT  ACN B 162      20.984  12.815  26.949  1.00  0.00      B    C
ATOM   1484  HZ  ACN B 162      20.474  11.855  26.981  1.00  0.00      B    H
ATOM   1485  HZ1 ACN B 162      21.148  12.997  25.890  1.00  0.00      B    H
ATOM   1486  HZ2 ACN B 162      21.938  12.649  27.443  1.00  0.00      B    H
ATOM   1487  CZ  ACN B 162      20.172  13.896  27.551  1.00  0.00      B    C
ATOM   1488  NZ  ACN B 162      19.621  14.767  28.020  1.00  0.00      B    N
ATOM   1492  CT  ACN B 163      23.592   4.818  11.003  1.00  0.00      B    C
ATOM   1493  HZ  ACN B 163      23.097   5.739  11.301  1.00  0.00      B    H
ATOM   1494  HZ1 ACN B 163      24.478   4.998  10.399  1.00  0.00      B    H
ATOM   1495  HZ2 ACN B 163      22.879   4.256  10.406  1.00  0.00      B    H
ATOM   1496  CZ  ACN B 163      23.976   3.997  12.121  1.00  0.00      B    C
ATOM   1497  NZ  ACN B 163      24.198   3.266  12.959  1.00  0.00      B    N
ATOM   1501  CT  ACN B 164      24.135  33.979   7.197  1.00  0.00      B    C
ATOM   1502  HZ  ACN B 164      23.262  33.548   6.715  1.00  0.00      B    H
ATOM   1503  HZ1 ACN B 164      24.903  33.219   7.317  1.00  0.00      B    H
ATOM   1504  HZ2 ACN B 164      23.934  34.359   8.196  1.00  0.00      B    H
ATOM   1505  CZ  ACN B 164      24.663  35.008   6.313  1.00  0.00      B    C
ATOM   1506  NZ  ACN B 164      25.027  35.870   5.599  1.00  0.00      B    N
ATOM   1510  CT  ACN B 165       7.157  18.373  32.145  1.00  0.00      B    C
ATOM   1511  HZ  ACN B 165       6.823  17.534  32.750  1.00  0.00      B    H
ATOM   1512  HZ1 ACN B 165       7.651  19.181  32.678  1.00  0.00      B    H
ATOM   1513  HZ2 ACN B 165       6.357  18.888  31.620  1.00  0.00      B    H
ATOM   1514  CZ  ACN B 165       7.999  17.865  31.054  1.00  0.00      B    C
ATOM   1515  NZ  ACN B 165       8.708  17.527  30.232  1.00  0.00      B    N
ATOM   1519  CT  ACN B 166      40.576  13.528  29.410  1.00  0.00      B    C
ATOM   1520  HZ  ACN B 166      39.515  13.642  29.200  1.00  0.00      B    H
ATOM   1521  HZ1 ACN B 166      40.587  13.295  30.471  1.00  0.00      B    H
ATOM   1522  HZ2 ACN B 166      41.269  14.271  29.025  1.00  0.00      B    H
ATOM   1523  CZ  ACN B 166      41.038  12.482  28.497  1.00  0.00      B    C
ATOM   1524  NZ  ACN B 166      41.372  11.578  27.877  1.00  0.00      B    N
ATOM   1528  CT  ACN B 167      26.575  41.426   8.771  1.00  0.00      B    C
ATOM   1529  HZ  ACN B 167      26.006  42.135   8.175  1.00  0.00      B    H
ATOM   1530  HZ1 ACN B 167      25.984  40.838   9.469  1.00  0.00      B    H
ATOM   1531  HZ2 ACN B 167      27.395  42.013   9.175  1.00  0.00      B    H
ATOM   1532  CZ  ACN B 167      27.135  40.427   7.791  1.00  0.00      B    C
ATOM   1533  NZ  ACN B 167      27.631  39.680   7.049  1.00  0.00      B    N
ATOM   1537  CT  ACN B 168      35.762  16.804  23.344  1.00  0.00      B    C
ATOM   1538  HZ  ACN B 168      34.843  16.228  23.407  1.00  0.00      B    H
ATOM   1539  HZ1 ACN B 168      35.463  17.799  23.024  1.00  0.00      B    H
ATOM   1540  HZ2 ACN B 168      36.471  16.378  22.638  1.00  0.00      B    H
ATOM   1541  CZ  ACN B 168      36.440  16.900  24.662  1.00  0.00      B    C
ATOM   1542  NZ  ACN B 168      36.957  16.973  25.717  1.00  0.00      B    N
ATOM   1546  CT  ACN B 169      23.549  12.130   0.066  1.00  0.00      B    C
ATOM   1547  HZ  ACN B 169      23.539  12.985  -0.604  1.00  0.00      B    H
ATOM   1548  HZ1 ACN B 169      22.864  11.359  -0.277  1.00  0.00      B    H
ATOM   1549  HZ2 ACN B 169      23.335  12.450   1.083  1.00  0.00      B    H
ATOM   1550  CZ  ACN B 169      24.927  11.620   0.188  1.00  0.00      B    C
ATOM   1551  NZ  ACN B 169      25.985  11.177   0.267  1.00  0.00      B    N
ATOM   1555  CT  ACN B 170      32.005   2.623  35.447  1.00  0.00      B    C
ATOM   1556  HZ  ACN B 170      33.033   2.867  35.700  1.00  0.00      B    H
ATOM   1557  HZ1 ACN B 170      31.870   2.339  34.407  1.00  0.00      B    H
ATOM   1558  HZ2 ACN B 170      31.360   3.493  35.544  1.00  0.00      B    H
ATOM   1559  CZ  ACN B 170      31.439   1.572  36.296  1.00  0.00      B    C
ATOM   1560  NZ  ACN B 170      30.979   0.776  36.960  1.00  0.00      B    N
ATOM   1564  CT  ACN B 171       7.198  33.237  17.472  1.00  0.00      B    C
ATOM   1565  HZ  ACN B 171       7.328  33.008  16.417  1.00  0.00      B    H
ATOM   1566  HZ1 ACN B 171       7.158  34.320  17.550  1.00  0.00      B    H
ATOM   1567  HZ2 ACN B 171       8.097  32.995  18.034  1.00  0.00      B    H
ATOM   1568  CZ  ACN B 171       5.952  32.662  17.988  1.00  0.00      B    C
ATOM   1569  NZ  ACN B 171       4.975  32.257  18.495  1.00  0.00      B    N
ATOM   1573  CT  ACN B 172      12.924  12.633  35.151  1.00  0.00      B    C
ATOM   1574  HZ  ACN B 172      13.923  13.009  34.942  1.00  0.00      B    H
ATOM   1575  HZ1 ACN B 172      12.298  12.757  34.271  1.00  0.00      B    H
ATOM   1576  HZ2 ACN B 172      12.382  13.136  35.948  1.00  0.00      B    H
ATOM   1577  CZ  ACN B 172      13.078  11.217  35.485  1.00  0.00      B    C
ATOM   1578  NZ  ACN B 172      13.225  10.128  35.772  1.00  0.00      B    N
ATOM   1582  CT  ACN B 173      13.799  37.449  38.287  1.00  0.00      B    C
ATOM   1583  HZ  ACN B 173      13.494  38.465  38.525  1.00  0.00      B    H
ATOM   1584  HZ1 ACN B 173      13.312  36.828  39.034  1.00  0.00      B    H
ATOM   1585  HZ2 ACN B 173      14.878  37.344  38.369  1.00  0.00      B    H
ATOM   1586  CZ  ACN B 173      13.307  36.971  36.980  1.00  0.00      B    C
ATOM   1587  NZ  ACN B 173      12.921  36.648  35.893  1.00  0.00      B    N
ATOM   1591  CT  ACN B 174      36.120  43.980  19.330  1.00  0.00      B    C
ATOM   1592  HZ  ACN B 174      35.065  44.172  19.511  1.00  0.00      B    H
ATOM   1593  HZ1 ACN B 174      36.602  44.251  20.266  1.00  0.00      B    H
ATOM   1594  HZ2 ACN B 174      36.508  44.592  18.519  1.00  0.00      B    H
ATOM   1595  CZ  ACN B 174      36.240  42.586  18.987  1.00  0.00      B    C
ATOM   1596  NZ  ACN B 174      36.290  41.479  18.593  1.00  0.00      B    N
ATOM   1600  CT  ACN B 175      34.983  43.289  43.137  1.00  0.00      B    C
ATOM   1601  HZ  ACN B 175      36.068  43.220  43.120  1.00  0.00      B    H
ATOM   1602  HZ1 ACN B 175      34.748  44.350  43.138  1.00  0.00      B    H
ATOM   1603  HZ2 ACN B 175      34.676  42.885  44.098  1.00  0.00      B    H
ATOM   1604  CZ  ACN B 175      34.229  42.483  42.192  1.00  0.00      B    C
ATOM   1605  NZ  ACN B 175      33.678  41.878  41.381  1.00  0.00      B    N
ATOM   1609  CT  ACN B 176       4.838  18.226  23.438  1.00  0.00      B    C
ATOM   1610  HZ  ACN B 176       5.410  17.574  22.783  1.00  0.00      B    H
ATOM   1611  HZ1 ACN B 176       4.181  18.856  22.843  1.00  0.00      B    H
ATOM   1612  HZ2 ACN B 176       5.536  18.896  23.934  1.00  0.00      B    H
ATOM   1613  CZ  ACN B 176       3.914  17.631  24.421  1.00  0.00      B    C
ATOM   1614  NZ  ACN B 176       3.188  17.125  25.161  1.00  0.00      B    N
ATOM   1618  CT  ACN B 177      39.327  40.972  11.735  1.00  0.00      B    C
ATOM   1619  HZ  ACN B 177      39.674  40.448  12.622  1.00  0.00      B    H
ATOM   1620  HZ1 ACN B 177      39.228  40.198  10.979  1.00  0.00      B    H
ATOM   1621  HZ2 ACN B 177      40.102  41.644  11.377  1.00  0.00      B    H
ATOM   1622  CZ  ACN B 177      38.052  41.645  11.964  1.00  0.00      B    C
ATOM   1623  NZ  ACN B 177      37.060  42.155  12.022  1.00  0.00      B    N
ATOM   1627  CT  ACN B 178      27.286  10.184   3.123  1.00  0.00      B    C
ATOM   1628  HZ  ACN B 178      26.580  10.973   2.878  1.00  0.00      B    H
ATOM   1629  HZ1 ACN B 178      26.880   9.391   3.746  1.00  0.00      B    H
ATOM   1630  HZ2 ACN B 178      28.038  10.657   3.750  1.00  0.00      B    H
ATOM   1631  CZ  ACN B 178      27.923   9.553   1.927  1.00  0.00      B    C
ATOM   1632  NZ  ACN B 178      28.447   9.110   1.000  1.00  0.00      B    N
ATOM   1636  CT  ACN B 179      36.702   3.127   2.118  1.00  0.00      B    C
ATOM   1637  HZ  ACN B 179      36.779   3.795   2.972  1.00  0.00      B    H
ATOM   1638  HZ1 ACN B 179      35.707   2.694   2.054  1.00  0.00      B    H
ATOM   1639  HZ2 ACN B 179      37.274   2.227   2.328  1.00  0.00      B    H
ATOM   1640  CZ  ACN B 179      37.049   3.912   0.896  1.00  0.00      B    C
ATOM   1641  NZ  ACN B 179      37.196   4.565  -0.056  1.00  0.00      B    N
ATOM   1645  CT  ACN B 180      20.363  29.011   3.186  1.00  0.00      B    C
ATOM   1646  HZ  ACN B 180      19.710  29.231   4.026  1.00  0.00      B    H
ATOM   1647  HZ1 ACN B 180      20.777  28.006   3.215  1.00  0.00      B    H
ATOM   1648  HZ2 ACN B 180      21.162  29.742   3.087  1.00  0.00      B    H
ATOM   1649  CZ  ACN B 180      19.672  29.058   1.894  1.00  0.00      B    C
ATOM   1650  NZ  ACN B 180      19.123  29.107   0.872  1.00  0.00      B    N
ATOM   1654  CT  ACN B 181       9.349   9.183  18.260  1.00  0.00      B    C
ATOM   1655  HZ  ACN B 181       8.977   9.737  17.401  1.00  0.00      B    H
ATOM   1656  HZ1 ACN B 181      10.257   8.670  17.953  1.00  0.00      B    H
ATOM   1657  HZ2 ACN B 181       8.631   8.477  18.670  1.00  0.00      B    H
ATOM   1658  CZ  ACN B 181       9.627  10.089  19.425  1.00  0.00      B    C
ATOM   1659  NZ  ACN B 181       9.865  10.786  20.343  1.00  0.00      B    N
ATOM   1663  CT  ACN B 182      34.475  37.422  24.622  1.00  0.00      B    C
ATOM   1664  HZ  ACN B 182      35.235  37.825  25.287  1.00  0.00      B    H
ATOM   1665  HZ1 ACN B 182      34.925  36.808  23.846  1.00  0.00      B    H
ATOM   1666  HZ2 ACN B 182      33.904  38.220  24.154  1.00  0.00      B    H
ATOM   1667  CZ  ACN B 182      33.535  36.501  25.286  1.00  0.00      B    C
ATOM   1668  NZ  ACN B 182      32.787  35.754  25.782  1.00  0.00      B    N
ATOM   1672  CT  ACN B 183      27.858  26.452  -0.387  1.00  0.00      B    C
ATOM   1673  HZ  ACN B 183      28.505  27.019  -1.051  1.00  0.00      B    H
ATOM   1674  HZ1 ACN B 183      28.420  25.658   0.097  1.00  0.00      B    H
ATOM   1675  HZ2 ACN B 183      27.107  25.906  -0.953  1.00  0.00      B    H
ATOM   1676  CZ  ACN B 183      27.416  27.411   0.619  1.00  0.00      B    C
ATOM   1677  NZ  ACN B 183      27.071  28.136   1.404  1.00  0.00      B    N
ATOM   1681  CT  ACN B 184      20.765   5.533  41.419  1.00  0.00      B    C
ATOM   1682  HZ  ACN B 184      19.787   5.902  41.120  1.00  0.00      B    H
ATOM   1683  HZ1 ACN B 184      21.355   4.946  40.720  1.00  0.00      B    H
ATOM   1684  HZ2 ACN B 184      20.669   4.855  42.263  1.00  0.00      B    H
ATOM   1685  CZ  ACN B 184      21.579   6.711  41.655  1.00  0.00      B    C
ATOM   1686  NZ  ACN B 184      22.232   7.689  41.758  1.00  0.00      B    N
ATOM   1690  CT  ACN B 185      41.690  17.138  42.979  1.00  0.00      B    C
ATOM   1691  HZ  ACN B 185      42.502  16.985  42.273  1.00  0.00      B    H
ATOM   1692  HZ1 ACN B 185      41.944  16.678  43.931  1.00  0.00      B    H
ATOM   1693  HZ2 ACN B 185      40.838  16.616  42.551  1.00  0.00      B    H
ATOM   1694  CZ  ACN B 185      41.300  18.603  43.082  1.00  0.00      B    C
ATOM   1695  NZ  ACN B 185      41.004  19.731  43.231  1.00  0.00      B    N
ATOM   1699  CT  ACN B 186      24.702  42.335   5.042  1.00  0.00      B    C
ATOM   1700  HZ  ACN B 186      25.036  43.120   4.368  1.00  0.00      B    H
ATOM   1701  HZ1 ACN B 186      25.484  41.934   5.681  1.00  0.00      B    H
ATOM   1702  HZ2 ACN B 186      24.124  41.514   4.626  1.00  0.00      B    H
ATOM   1703  CZ  ACN B 186      23.747  42.997   5.946  1.00  0.00      B    C
ATOM   1704  NZ  ACN B 186      23.035  43.537   6.659  1.00  0.00      B    N
ATOM   1708  CT  ACN B 187      31.732   0.401  13.816  1.00  0.00      B    C
ATOM   1709  HZ  ACN B 187      32.398  -0.287  13.300  1.00  0.00      B    H
ATOM   1710  HZ1 ACN B 187      31.127  -0.111  14.559  1.00  0.00      B    H
ATOM   1711  HZ2 ACN B 187      31.014   0.871  13.149  1.00  0.00      B    H
ATOM   1712  CZ  ACN B 187      32.689   1.311  14.462  1.00  0.00      B    C
ATOM   1713  NZ  ACN B 187      33.430   2.034  14.965  1.00  0.00      B    N
ATOM   1717  CT  ACN B 188       0.969  14.923  20.979  1.00  0.00      B    C
ATOM   1718  HZ  ACN B 188       0.943  15.858  20.424  1.00  0.00      B    H
ATOM   1719  HZ1 ACN B 188       0.564  14.870  21.987  1.00  0.00      B    H
ATOM   1720  HZ2 ACN B 188       2.004  14.613  21.096  1.00  0.00      B    H
ATOM   1721  CZ  ACN B 188       0.285  13.927  20.074  1.00  0.00      B    C
ATOM   1722  NZ  ACN B 188      -0.259  13.157  19.351  1.00  0.00      B    N
ATOM   1726  CT  ACN B 189      40.367  16.149  12.048  1.00  0.00      B    C
ATOM   1727  HZ  ACN B 189      41.044  15.385  12.422  1.00  0.00      B    H
ATOM   1728  HZ1 ACN B 189      40.024  16.809  12.840  1.00  0.00      B    H
ATOM   1729  HZ2 ACN B 189      39.499  15.699  11.573  1.00  0.00      B    H
ATOM   1730  CZ  ACN B 189      41.114  16.945  11.044  1.00  0.00      B    C
ATOM   1731  NZ  ACN B 189      41.747  17.549  10.311  1.00  0.00      B    N
ATOM   1735  CT  ACN B 190      38.336  26.553  26.349  1.00  0.00      B    C
ATOM   1736  HZ  ACN B 190      37.560  25.885  26.711  1.00  0.00      B    H
ATOM   1737  HZ1 ACN B 190      38.764  26.097  25.460  1.00  0.00      B    H
ATOM   1738  HZ2 ACN B 190      39.020  26.607  27.193  1.00  0.00      B    H
ATOM   1739  CZ  ACN B 190      37.747  27.920  26.199  1.00  0.00      B    C
ATOM   1740  NZ  ACN B 190      37.235  28.982  26.098  1.00  0.00      B    N
ATOM   1744  CT  ACN B 191      39.851  19.401  36.902  1.00  0.00      B    C
ATOM   1745  HZ  ACN B 191      40.906  19.139  36.918  1.00  0.00      B    H
ATOM   1746  HZ1 ACN B 191      39.658  20.451  37.106  1.00  0.00      B    H
ATOM   1747  HZ2 ACN B 191      39.367  18.736  37.612  1.00  0.00      B    H
ATOM   1748  CZ  ACN B 191      39.405  19.251  35.483  1.00  0.00      B    C
ATOM   1749  NZ  ACN B 191      39.098  19.130  34.350  1.00  0.00      B    N
ATOM   1753  CT  ACN B 192      33.913  39.389  12.330  1.00  0.00      B    C
ATOM   1754  HZ  ACN B 192      32.994  38.809  12.371  1.00  0.00      B    H
ATOM   1755  HZ1 ACN B 192      33.878  40.343  11.810  1.00  0.00      B    H
ATOM   1756  HZ2 ACN B 192      34.576  38.741  11.762  1.00  0.00      B    H
ATOM   1757  CZ  ACN B 192      34.462  39.461  13.739  1.00  0.00      B    C
ATOM   1758  NZ  ACN B 192      34.804  39.556  14.833  1.00  0.00      B    N
ATOM   1762  CT  ACN B 193       0.401  33.256   7.171  1.00  0.00      B    C
ATOM   1763  HZ  ACN B 193       1.344  33.531   6.706  1.00  0.00      B    H
ATOM   1764  HZ1 ACN B 193       0.711  32.698   8.051  1.00  0.00      B    H
ATOM   1765  HZ2 ACN B 193      -0.023  32.621   6.397  1.00  0.00      B    H
ATOM   1766  CZ  ACN B 193      -0.319  34.532   7.407  1.00  0.00      B    C
ATOM   1767  NZ  ACN B 193      -0.809  35.531   7.598  1.00  0.00      B    N
ATOM   1771  CT  ACN B 194       5.592  15.515   3.992  1.00  0.00      B    C
ATOM   1772  HZ  ACN B 194       4.864  16.083   3.418  1.00  0.00      B    H
ATOM   1773  HZ1 ACN B 194       5.525  15.809   5.036  1.00  0.00      B    H
ATOM   1774  HZ2 ACN B 194       6.615  15.577   3.630  1.00  0.00      B    H
ATOM   1775  CZ  ACN B 194       4.920  14.204   3.761  1.00  0.00      B    C
ATOM   1776  NZ  ACN B 194       4.382  13.183   3.584  1.00  0.00      B    N
ATOM   1780  CT  ACN B 195      30.971  10.474  21.044  1.00  0.00      B    C
ATOM   1781  HZ  ACN B 195      31.636  10.823  21.830  1.00  0.00      B    H
ATOM   1782  HZ1 ACN B 195      30.414  11.340  20.698  1.00  0.00      B    H
ATOM   1783  HZ2 ACN B 195      30.378   9.659  21.452  1.00  0.00      B    H
ATOM   1784  CZ  ACN B 195      31.928   9.930  20.072  1.00  0.00      B    C
ATOM   1785  NZ  ACN B 195      32.657   9.485  19.320  1.00  0.00      B    N
ATOM   1789  CT  ACN B 196       6.635  20.735  39.291  1.00  0.00      B    C
ATOM   1790  HZ  ACN B 196       6.419  21.604  39.906  1.00  0.00      B    H
ATOM   1791  HZ1 ACN B 196       5.700  20.182  39.346  1.00  0.00      B    H
ATOM   1792  HZ2 ACN B 196       7.347  20.097  39.809  1.00  0.00      B    H
ATOM   1793  CZ  ACN B 196       6.810  21.050  37.865  1.00  0.00      B    C
ATOM   1794  NZ  ACN B 196       6.858  21.350  36.772  1.00  0.00      B    N
ATOM   1798  CT  ACN B 197      11.937  42.324  31.917  1.00  0.00      B    C
ATOM   1799  HZ  ACN B 197      11.500  42.900  32.728  1.00  0.00      B    H
ATOM   1800  HZ1 ACN B 197      11.970  41.273  32.193  1.00  0.00      B    H
ATOM   1801  HZ2 ACN B 197      12.912  42.658  31.570  1.00  0.00      B    H
ATOM   1802  CZ  ACN B 197      11.165  42.386  30.725  1.00  0.00      B    C
ATOM   1803  NZ  ACN B 197      10.537  42.471  29.773  1.00  0.00      B    N
ATOM   1807  CT  ACN B 198      42.586  18.821  15.751  1.00  0.00      B    C
ATOM   1808  HZ  ACN B 198      43.568  18.777  16.216  1.00  0.00      B    H
ATOM   1809  HZ1 ACN B 198      42.111  17.894  16.064  1.00  0.00      B    H
ATOM   1810  HZ2 ACN B 198      42.737  18.971  14.685  1.00  0.00      B    H
ATOM   1811  CZ  ACN B 198      41.839  20.011  16.216  1.00  0.00      B    C
ATOM   1812  NZ  ACN B 198      41.196  20.887  16.509  1.00  0.00      B    N
ATOM   1816  CT  ACN B 199      38.727   1.821  25.903  1.00  0.00      B    C
ATOM   1817  HZ  ACN B 199      38.228   1.003  25.391  1.00  0.00      B    H
ATOM   1818  HZ1 ACN B 199      38.983   2.676  25.283  1.00  0.00      B    H
ATOM   1819  HZ2 ACN B 199      39.667   1.458  26.311  1.00  0.00      B    H
ATOM   1820  CZ  ACN B 199      37.930   2.210  27.006  1.00  0.00      B    C
ATOM   1821  NZ  ACN B 199      37.262   2.484  27.931  1.00  0.00      B    N
ATOM   1825  CT  ACN B 200      35.459  10.569  20.124  1.00  0.00      B    C
ATOM   1826  HZ  ACN B 200      35.527   9.673  19.512  1.00  0.00      B    H
ATOM   1827  HZ1 ACN B 200      35.151  10.267  21.122  1.00  0.00      B    H
ATOM   1828  HZ2 ACN B 200      34.684  11.230  19.747  1.00  0.00      B    H
ATOM   1829  CZ  ACN B 200      36.709  11.307  20.347  1.00  0.00      B    C
ATOM   1830  NZ  ACN B 200      37.710  11.933  20.467  1.00  0.00      B    N
ATOM   1834  CT  ACN B 201      15.646  27.872  20.918  1.00  0.00      B    C
ATOM   1835  HZ  ACN B 201      15.438  27.475  19.928  1.00  0.00      B    H
ATOM   1836  HZ1 ACN B 201      15.554  28.955  20.936  1.00  0.00      B    H
ATOM   1837  HZ2 ACN B 201      16.511  27.447  21.420  1.00  0.00      B    H
ATOM   1838  CZ  ACN B 201      14.512  27.336  21.667  1.00  0.00      B    C
ATOM   1839  NZ  ACN B 201      13.554  26.914  22.228  1.00  0.00      B    N
ATOM   1843  CT  ACN B 202      10.671  38.523  30.664  1.00  0.00      B    C
ATOM   1844  HZ  ACN B 202      10.573  37.632  30.049  1.00  0.00      B    H
ATOM   1845  HZ1 ACN B 202      10.357  38.369  31.693  1.00  0.00      B    H
ATOM   1846  HZ2 ACN B 202       9.966  39.280  30.332  1.00  0.00      B    H
ATOM   1847  CZ  ACN B 202      12.050  38.996  30.647  1.00  0.00      B    C
ATOM   1848  NZ  ACN B 202      13.159  39.383  30.569  1.00  0.00      B    N
ATOM   1852  CT  ACN B 203      42.181  11.854  35.030  1.00  0.00      B    C
ATOM   1853  HZ  ACN B 203      41.167  11.502  34.858  1.00  0.00      B    H
ATOM   1854  HZ1 ACN B 203      42.913  11.052  34.980  1.00  0.00      B    H
ATOM   1855  HZ2 ACN B 203      42.246  12.222  36.050  1.00  0.00      B    H
ATOM   1856  CZ  ACN B 203      42.589  12.946  34.048  1.00  0.00      B    C
ATOM   1857  NZ  ACN B 203      42.890  13.811  33.343  1.00  0.00      B    N
ATOM   1861  CT  ACN B 204       6.536   0.540   8.165  1.00  0.00      B    C
ATOM   1862  HZ  ACN B 204       6.905  -0.272   7.544  1.00  0.00      B    H
ATOM   1863  HZ1 ACN B 204       6.836   0.355   9.194  1.00  0.00      B    H
ATOM   1864  HZ2 ACN B 204       5.453   0.515   8.073  1.00  0.00      B    H
ATOM   1865  CZ  ACN B 204       7.130   1.847   7.766  1.00  0.00      B    C
ATOM   1866  NZ  ACN B 204       7.669   2.830   7.411  1.00  0.00      B    N
ATOM   1870  CT  ACN B 205      23.803  28.324  38.622  1.00  0.00      B    C
ATOM   1871  HZ  ACN B 205      24.510  29.098  38.908  1.00  0.00      B    H
ATOM   1872  HZ1 ACN B 205      22.871  28.560  39.131  1.00  0.00      B    H
ATOM   1873  HZ2 ACN B 205      24.075  27.413  39.150  1.00  0.00      B    H
ATOM   1874  CZ  ACN B 205      23.709  28.135  37.131  1.00  0.00      B    C
ATOM   1875  NZ  ACN B 205      23.509  27.967  35.985  1.00  0.00      B    N
ATOM   1879  CT  ACN B 206      36.128   1.708  35.817  1.00  0.00      B    C
ATOM   1880  HZ  ACN B 206      36.421   2.043  36.809  1.00  0.00      B    H
ATOM   1881  HZ1 ACN B 206      35.079   1.940  35.653  1.00  0.00      B    H
ATOM   1882  HZ2 ACN B 206      36.259   0.629  35.844  1.00  0.00      B    H
ATOM   1883  CZ  ACN B 206      37.011   2.370  34.896  1.00  0.00      B    C
ATOM   1884  NZ  ACN B 206      37.782   2.853  34.209  1.00  0.00      B    N
ATOM   1888  CT  ACN B 207       4.508  32.952  42.211  1.00  0.00      B    C
ATOM   1889  HZ  ACN B 207       4.544  32.156  42.950  1.00  0.00      B    H
ATOM   1890  HZ1 ACN B 207       4.673  32.733  41.159  1.00  0.00      B    H
ATOM   1891  HZ2 ACN B 207       5.272  33.639  42.565  1.00  0.00      B    H
ATOM   1892  CZ  ACN B 207       3.164  33.552  42.333  1.00  0.00      B    C
ATOM   1893  NZ  ACN B 207       2.132  34.049  42.452  1.00  0.00      B    N
ATOM   1897  CT  ACN B 208       6.204  36.449  21.608  1.00  0.00      B    C
ATOM   1898  HZ  ACN B 208       7.199  36.876  21.706  1.00  0.00      B    H
ATOM   1899  HZ1 ACN B 208       5.534  37.039  22.228  1.00  0.00      B    H
ATOM   1900  HZ2 ACN B 208       6.284  35.456  22.041  1.00  0.00      B    H
ATOM   1901  CZ  ACN B 208       5.788  36.226  20.208  1.00  0.00      B    C
ATOM   1902  NZ  ACN B 208       5.507  36.062  19.110  1.00  0.00      B    N
ATOM   1906  CT  ACN B 209       5.498   9.199  22.233  1.00  0.00      B    C
ATOM   1907  HZ  ACN B 209       5.012   8.979  23.181  1.00  0.00      B    H
ATOM   1908  HZ1 ACN B 209       6.234   9.988  22.362  1.00  0.00      B    H
ATOM   1909  HZ2 ACN B 209       4.679   9.584  21.630  1.00  0.00      B    H
ATOM   1910  CZ  ACN B 209       6.141   8.072  21.465  1.00  0.00      B    C
ATOM   1911  NZ  ACN B 209       6.657   7.203  20.939  1.00  0.00      B    N
ATOM   1915  CT  ACN B 210      36.982   8.695   7.387  1.00  0.00      B    C
ATOM   1916  HZ  ACN B 210      37.545   9.096   8.226  1.00  0.00      B    H
ATOM   1917  HZ1 ACN B 210      35.905   8.685   7.532  1.00  0.00      B    H
ATOM   1918  HZ2 ACN B 210      37.269   7.649   7.310  1.00  0.00      B    H
ATOM   1919  CZ  ACN B 210      37.375   9.487   6.207  1.00  0.00      B    C
ATOM   1920  NZ  ACN B 210      37.613  10.148   5.347  1.00  0.00      B    N
ATOM   1924  CT  ACN B 211      17.476  26.343   1.559  1.00  0.00      B    C
ATOM   1925  HZ  ACN B 211      17.643  27.331   1.138  1.00  0.00      B    H
ATOM   1926  HZ1 ACN B 211      17.829  25.625   0.823  1.00  0.00      B    H
ATOM   1927  HZ2 ACN B 211      16.410  26.146   1.480  1.00  0.00      B    H
ATOM   1928  CZ  ACN B 211      17.989  26.099   2.941  1.00  0.00      B    C
ATOM   1929  NZ  ACN B 211      18.441  25.776   3.979  1.00  0.00      B    N
ATOM   1933  CT  ACN B 212      21.417  31.555  43.391  1.00  0.00      B    C
ATOM   1934  HZ  ACN B 212      21.863  32.025  44.264  1.00  0.00      B    H
ATOM   1935  HZ1 ACN B 212      20.851  32.265  42.793  1.00  0.00      B    H
ATOM   1936  HZ2 ACN B 212      20.642  30.922  43.816  1.00  0.00      B    H
ATOM   1937  CZ  ACN B 212      22.350  30.910  42.501  1.00  0.00      B    C
ATOM   1938  NZ  ACN B 212      23.101  30.366  41.822  1.00  0.00      B    N
ATOM   1942  CT  ACN B 213      20.683  38.755  10.253  1.00  0.00      B    C
ATOM   1943  HZ  ACN B 213      21.269  38.622  11.159  1.00  0.00      B    H
ATOM   1944  HZ1 ACN B 213      20.966  38.081   9.449  1.00  0.00      B    H
ATOM   1945  HZ2 ACN B 213      20.719  39.790   9.924  1.00  0.00      B    H
ATOM   1946  CZ  ACN B 213      19.253  38.477  10.543  1.00  0.00      B    C
ATOM   1947  NZ  ACN B 213      18.095  38.240  10.701  1.00  0.00      B    N
ATOM   1951  CT  ACN B 214       2.011  24.288  18.850  1.00  0.00      B    C
ATOM   1952  HZ  ACN B 214       2.495  24.584  19.777  1.00  0.00      B    H
ATOM   1953  HZ1 ACN B 214       1.339  25.102  18.592  1.00  0.00      B    H
ATOM   1954  HZ2 ACN B 214       1.364  23.441  19.070  1.00  0.00      B    H
ATOM   1955  CZ  ACN B 214       2.929  23.913  17.727  1.00  0.00      B    C
ATOM   1956  NZ  ACN B 214       3.671  23.684  16.830  1.00  0.00      B    N
ATOM   1960  CT  ACN B 215      12.285  26.494  40.744  1.00  0.00      B    C
ATOM   1961  HZ  ACN B 215      13.130  26.845  41.331  1.00  0.00      B    H
ATOM   1962  HZ1 ACN B 215      12.554  25.873  39.893  1.00  0.00      B    H
ATOM   1963  HZ2 ACN B 215      11.640  27.323  40.462  1.00  0.00      B    H
ATOM   1964  CZ  ACN B 215      11.541  25.619  41.705  1.00  0.00      B    C
ATOM   1965  NZ  ACN B 215      10.887  24.983  42.469  1.00  0.00      B    N
ATOM   1969  CT  ACN B 216      36.914  25.314  11.523  1.00  0.00      B    C
ATOM   1970  HZ  ACN B 216      37.692  25.316  10.764  1.00  0.00      B    H
ATOM   1971  HZ1 ACN B 216      36.327  26.222  11.639  1.00  0.00      B    H
ATOM   1972  HZ2 ACN B 216      37.553  25.354  12.401  1.00  0.00      B    H
ATOM   1973  CZ  ACN B 216      36.066  24.064  11.371  1.00  0.00      B    C
ATOM   1974  NZ  ACN B 216      35.380  23.166  11.171  1.00  0.00      B    N
ATOM   1978  CT  ACN B 217       5.449  10.657   5.599  1.00  0.00      B    C
ATOM   1979  HZ  ACN B 217       5.027  10.035   4.814  1.00  0.00      B    H
ATOM   1980  HZ1 ACN B 217       4.621  11.110   6.139  1.00  0.00      B    H
ATOM   1981  HZ2 ACN B 217       6.071  11.406   5.118  1.00  0.00      B    H
ATOM   1982  CZ  ACN B 217       6.068   9.856   6.699  1.00  0.00      B    C
ATOM   1983  NZ  ACN B 217       6.564   9.259   7.541  1.00  0.00      B    N
ATOM   1987  CT  ACN B 218       4.479  16.359  28.541  1.00  0.00      B    C
ATOM   1988  HZ  ACN B 218       3.473  16.152  28.185  1.00  0.00      B    H
ATOM   1989  HZ1 ACN B 218       5.082  16.213  27.648  1.00  0.00      B    H
ATOM   1990  HZ2 ACN B 218       4.695  15.681  29.363  1.00  0.00      B    H
ATOM   1991  CZ  ACN B 218       4.712  17.700  28.921  1.00  0.00      B    C
ATOM   1992  NZ  ACN B 218       4.818  18.792  29.212  1.00  0.00      B    N
ATOM   1996  CT  ACN B 219      16.662  43.302  36.521  1.00  0.00      B    C
ATOM   1997  HZ  ACN B 219      16.667  43.172  35.442  1.00  0.00      B    H
ATOM   1998  HZ1 ACN B 219      17.585  43.811  36.787  1.00  0.00      B    H
ATOM   1999  HZ2 ACN B 219      16.652  42.356  37.057  1.00  0.00      B    H
ATOM   2000  CZ  ACN B 219      15.392  44.087  36.679  1.00  0.00      B    C
ATOM   2001  NZ  ACN B 219      14.401  44.713  36.749  1.00  0.00      B    N
ATOM   2005  CT  ACN B 220       1.979  38.937  14.413  1.00  0.00      B    C
ATOM   2006  HZ  ACN B 220       2.048  39.896  13.906  1.00  0.00      B    H
ATOM   2007  HZ1 ACN B 220       1.417  38.954  15.343  1.00  0.00      B    H
ATOM   2008  HZ2 ACN B 220       3.020  38.678  14.591  1.00  0.00      B    H
ATOM   2009  CZ  ACN B 220       1.314  38.083  13.440  1.00  0.00      B    C
ATOM   2010  NZ  ACN B 220       0.743  37.409  12.682  1.00  0.00      B    N
ATOM   2014  CT  ACN B 221      38.735   9.247   2.084  1.00  0.00      B    C
ATOM   2015  HZ  ACN B 221      39.462   8.524   1.721  1.00  0.00      B    H
ATOM   2016  HZ1 ACN B 221      39.027   9.641   3.054  1.00  0.00      B    H
ATOM   2017  HZ2 ACN B 221      37.877   8.583   2.141  1.00  0.00      B    H
ATOM   2018  CZ  ACN B 221      38.288  10.281   1.274  1.00  0.00      B    C
ATOM   2019  NZ  ACN B 221      37.972  11.111   0.530  1.00  0.00      B    N
ATOM   2023  CT  ACN B 222      41.249  11.727  21.463  1.00  0.00      B    C
ATOM   2024  HZ  ACN B 222      41.873  11.565  20.588  1.00  0.00      B    H
ATOM   2025  HZ1 ACN B 222      41.454  11.049  22.287  1.00  0.00      B    H
ATOM   2026  HZ2 ACN B 222      40.335  11.369  20.996  1.00  0.00      B    H
ATOM   2027  CZ  ACN B 222      41.171  13.147  21.659  1.00  0.00      B    C
ATOM   2028  NZ  ACN B 222      41.049  14.281  21.827  1.00  0.00      B    N
ATOM   2032  CT  ACN B 223      19.000   7.726  32.670  1.00  0.00      B    C
ATOM   2033  HZ  ACN B 223      18.357   7.092  33.276  1.00  0.00      B    H
ATOM   2034  HZ1 ACN B 223      18.598   8.735  32.723  1.00  0.00      B    H
ATOM   2035  HZ2 ACN B 223      18.978   7.349  31.651  1.00  0.00      B    H
ATOM   2036  CZ  ACN B 223      20.318   7.825  33.200  1.00  0.00      B    C
ATOM   2037  NZ  ACN B 223      21.374   7.981  33.710  1.00  0.00      B    N
ATOM   2041  CT  ACN B 224      10.690  36.776   5.655  1.00  0.00      B    C
ATOM   2042  HZ  ACN B 224      11.040  37.755   5.973  1.00  0.00      B    H
ATOM   2043  HZ1 ACN B 224      11.282  36.267   4.899  1.00  0.00      B    H
ATOM   2044  HZ2 ACN B 224       9.683  36.990   5.306  1.00  0.00      B    H
ATOM   2045  CZ  ACN B 224      10.481  36.061   6.914  1.00  0.00      B    C
ATOM   2046  NZ  ACN B 224      10.301  35.493   7.932  1.00  0.00      B    N
ATOM   2050  CT  ACN B 225      24.988  24.774  21.765  1.00  0.00      B    C
ATOM   2051  HZ  ACN B 225      24.393  25.390  21.095  1.00  0.00      B    H
ATOM   2052  HZ1 ACN B 225      24.275  24.169  22.319  1.00  0.00      B    H
ATOM   2053  HZ2 ACN B 225      25.625  25.292  22.478  1.00  0.00      B    H
ATOM   2054  CZ  ACN B 225      25.847  23.987  20.923  1.00  0.00      B    C
ATOM   2055  NZ  ACN B 225      26.498  23.332  20.195  1.00  0.00      B    N
ATOM   2059  CT  ACN B 226       4.407  11.726  19.534  1.00  0.00      B    C
ATOM   2060  HZ  ACN B 226       5.439  11.399  19.628  1.00  0.00      B    H
ATOM   2061  HZ1 ACN B 226       3.661  11.010  19.199  1.00  0.00      B    H
ATOM   2062  HZ2 ACN B 226       4.419  12.536  18.809  1.00  0.00      B    H
ATOM   2063  CZ  ACN B 226       4.036  12.255  20.901  1.00  0.00      B    C
ATOM   2064  NZ  ACN B 226       3.726  12.646  21.931  1.00  0.00      B    N
ATOM   2068  CT  ACN B 227      12.775  10.319  42.626  1.00  0.00      B    C
ATOM   2069  HZ  ACN B 227      12.445   9.302  42.430  1.00  0.00      B    H
ATOM   2070  HZ1 ACN B 227      13.427  10.523  43.472  1.00  0.00      B    H
ATOM   2071  HZ2 ACN B 227      11.942  11.011  42.714  1.00  0.00      B    H
ATOM   2072  CZ  ACN B 227      13.543  10.666  41.395  1.00  0.00      B    C
ATOM   2073  NZ  ACN B 227      14.086  10.961  40.456  1.00  0.00      B    N
ATOM   2077  CT  ACN B 228      38.853  36.670  13.137  1.00  0.00      B    C
ATOM   2078  HZ  ACN B 228      39.666  37.327  12.839  1.00  0.00      B    H
ATOM   2079  HZ1 ACN B 228      39.149  35.697  12.753  1.00  0.00      B    H
ATOM   2080  HZ2 ACN B 228      37.916  37.007  12.702  1.00  0.00      B    H
ATOM   2081  CZ  ACN B 228      38.625  36.626  14.603  1.00  0.00      B    C
ATOM   2082  NZ  ACN B 228      38.425  36.585  15.748  1.00  0.00      B    N
ATOM   2086  CT  ACN B 229      29.280  13.035  13.387  1.00  0.00      B    C
ATOM   2087  HZ  ACN B 229      29.157  14.099  13.205  1.00  0.00      B    H
ATOM   2088  HZ1 ACN B 229      28.750  12.879  14.323  1.00  0.00      B    H
ATOM   2089  HZ2 ACN B 229      30.336  12.801  13.491  1.00  0.00      B    H
ATOM   2090  CZ  ACN B 229      28.816  12.335  12.259  1.00  0.00      B    C
ATOM   2091  NZ  ACN B 229      28.453  11.736  11.332  1.00  0.00      B    N
ATOM   2095  CT  ACN B 230       8.643  27.939  40.209  1.00  0.00      B    C
ATOM   2096  HZ  ACN B 230       9.105  28.908  40.037  1.00  0.00      B    H
ATOM   2097  HZ1 ACN B 230       7.977  27.950  41.068  1.00  0.00      B    H
ATOM   2098  HZ2 ACN B 230       9.443  27.240  40.439  1.00  0.00      B    H
ATOM   2099  CZ  ACN B 230       7.972  27.527  38.951  1.00  0.00      B    C
ATOM   2100  NZ  ACN B 230       7.451  27.172  38.000  1.00  0.00      B    N
ATOM   2104  CT  ACN B 231      29.298  27.186  27.222  1.00  0.00      B    C
ATOM   2105  HZ  ACN B 231      28.669  26.970  26.362  1.00  0.00      B    H
ATOM   2106  HZ1 ACN B 231      29.283  28.266  27.345  1.00  0.00      B    H
ATOM   2107  HZ2 ACN B 231      30.332  26.869  27.107  1.00  0.00      B    H
ATOM   2108  CZ  ACN B 231      28.728  26.660  28.428  1.00  0.00      B    C
ATOM   2109  NZ  ACN B 231      28.199  26.177  29.338  1.00  0.00      B    N
ATOM   2113  CT  ACN B 232      38.607   2.017  39.660  1.00  0.00      B    C
ATOM   2114  HZ  ACN B 232      39.618   2.338  39.419  1.00  0.00      B    H
ATOM   2115  HZ1 ACN B 232      38.178   1.468  38.826  1.00  0.00      B    H
ATOM   2116  HZ2 ACN B 232      38.042   2.933  39.809  1.00  0.00      B    H
ATOM   2117  CZ  ACN B 232      38.526   1.229  40.884  1.00  0.00      B    C
ATOM   2118  NZ  ACN B 232      38.466   0.658  41.875  1.00  0.00      B    N
ATOM   2122  CT  ACN B 233      25.308  40.410  23.279  1.00  0.00      B    C
ATOM   2123  HZ  ACN B 233      25.915  39.938  24.047  1.00  0.00      B    H
ATOM   2124  HZ1 ACN B 233      25.822  41.279  22.877  1.00  0.00      B    H
ATOM   2125  HZ2 ACN B 233      24.379  40.659  23.786  1.00  0.00      B    H
ATOM   2126  CZ  ACN B 233      25.292  39.465  22.220  1.00  0.00      B    C
ATOM   2127  NZ  ACN B 233      25.183  38.720  21.345  1.00  0.00      B    N
ATOM   2131  CT  ACN B 234      19.696   7.745  19.335  1.00  0.00      B    C
ATOM   2132  HZ  ACN B 234      19.618   8.395  20.203  1.00  0.00      B    H
ATOM   2133  HZ1 ACN B 234      18.764   7.294  19.004  1.00  0.00      B    H
ATOM   2134  HZ2 ACN B 234      20.424   7.029  19.706  1.00  0.00      B    H
ATOM   2135  CZ  ACN B 234      20.313   8.372  18.173  1.00  0.00      B    C
ATOM   2136  NZ  ACN B 234      20.764   8.836  17.231  1.00  0.00      B    N
ATOM   2140  CT  ACN B 235      38.078   6.509  33.146  1.00  0.00      B    C
ATOM   2141  HZ  ACN B 235      37.628   6.402  34.130  1.00  0.00      B    H
ATOM   2142  HZ1 ACN B 235      37.587   7.413  32.796  1.00  0.00      B    H
ATOM   2143  HZ2 ACN B 235      37.829   5.633  32.553  1.00  0.00      B    H
ATOM   2144  CZ  ACN B 235      39.500   6.551  33.211  1.00  0.00      B    C
ATOM   2145  NZ  ACN B 235      40.673   6.611  33.262  1.00  0.00      B    N
ATOM   2149  CT  ACN B 236      34.936   1.736   9.838  1.00  0.00      B    C
ATOM   2150  HZ  ACN B 236      34.460   2.469   9.192  1.00  0.00      B    H
ATOM   2151  HZ1 ACN B 236      35.062   2.055  10.869  1.00  0.00      B    H
ATOM   2152  HZ2 ACN B 236      35.851   1.402   9.353  1.00  0.00      B    H
ATOM   2153  CZ  ACN B 236      34.207   0.491  10.055  1.00  0.00      B    C
ATOM   2154  NZ  ACN B 236      33.654  -0.508  10.267  1.00  0.00      B    N
ATOM   2158  CT  ACN B 237      36.268  26.375   1.529  1.00  0.00      B    C
ATOM   2159  HZ  ACN B 237      35.896  25.570   0.900  1.00  0.00      B    H
ATOM   2160  HZ1 ACN B 237      36.530  25.946   2.493  1.00  0.00      B    H
ATOM   2161  HZ2 ACN B 237      35.403  26.980   1.789  1.00  0.00      B    H
ATOM   2162  CZ  ACN B 237      37.117  27.452   1.068  1.00  0.00      B    C
ATOM   2163  NZ  ACN B 237      37.814  28.283   0.720  1.00  0.00      B    N
ATOM   2167  CT  ACN B 238       9.730  28.558  21.806  1.00  0.00      B    C
ATOM   2168  HZ  ACN B 238       9.007  27.752  21.896  1.00  0.00      B    H
ATOM   2169  HZ1 ACN B 238      10.683  28.119  21.523  1.00  0.00      B    H
ATOM   2170  HZ2 ACN B 238       9.720  29.165  22.709  1.00  0.00      B    H
ATOM   2171  CZ  ACN B 238       9.416  29.487  20.700  1.00  0.00      B    C
ATOM   2172  NZ  ACN B 238       9.290  30.234  19.790  1.00  0.00      B    N
ATOM   2176  CT  ACN B 239       7.038  -0.084  25.546  1.00  0.00      B    C
ATOM   2177  HZ  ACN B 239       7.947  -0.369  25.023  1.00  0.00      B    H
ATOM   2178  HZ1 ACN B 239       6.910  -0.703  26.431  1.00  0.00      B    H
ATOM   2179  HZ2 ACN B 239       6.221  -0.234  24.845  1.00  0.00      B    H
ATOM   2180  CZ  ACN B 239       7.072   1.374  25.849  1.00  0.00      B    C
ATOM   2181  NZ  ACN B 239       7.059   2.534  26.045  1.00  0.00      B    N
ATOM   2185  CT  ACN B 240      30.726  30.407   2.564  1.00  0.00      B    C
ATOM   2186  HZ  ACN B 240      31.032  29.555   1.963  1.00  0.00      B    H
ATOM   2187  HZ1 ACN B 240      29.819  30.884   2.201  1.00  0.00      B    H
ATOM   2188  HZ2 ACN B 240      31.532  31.133   2.505  1.00  0.00      B    H
ATOM   2189  CZ  ACN B 240      30.537  29.850   3.927  1.00  0.00      B    C
ATOM   2190  NZ  ACN B 240      30.428  29.413   4.989  1.00  0.00      B    N
ATOM   2194  CT  ACN B 241       1.239  39.653  32.075  1.00  0.00      B    C
ATOM   2195  HZ  ACN B 241       1.770  39.048  31.345  1.00  0.00      B    H
ATOM   2196  HZ1 ACN B 241       1.823  40.551  32.264  1.00  0.00      B    H
ATOM   2197  HZ2 ACN B 241       1.143  39.085  32.997  1.00  0.00      B    H
ATOM   2198  CZ  ACN B 241      -0.049  40.316  31.690  1.00  0.00      B    C
ATOM   2199  NZ  ACN B 241      -1.032  40.860  31.432  1.00  0.00      B    N
ATOM   2203  CT  ACN B 242      21.205  40.965  35.192  1.00  0.00      B    C
ATOM   2204  HZ  ACN B 242      21.324  42.033  35.356  1.00  0.00      B    H
ATOM   2205  HZ1 ACN B 242      20.159  40.717  35.355  1.00  0.00      B    H
ATOM   2206  HZ2 ACN B 242      21.881  40.357  35.787  1.00  0.00      B    H
ATOM   2207  CZ  ACN B 242      21.637  40.648  33.768  1.00  0.00      B    C
ATOM   2208  NZ  ACN B 242      21.961  40.495  32.671  1.00  0.00      B    N
ATOM   2212  CT  ACN B 243      39.919  10.752  32.092  1.00  0.00      B    C
ATOM   2213  HZ  ACN B 243      40.266   9.879  31.545  1.00  0.00      B    H
ATOM   2214  HZ1 ACN B 243      40.677  11.524  32.197  1.00  0.00      B    H
ATOM   2215  HZ2 ACN B 243      39.381  10.465  32.993  1.00  0.00      B    H
ATOM   2216  CZ  ACN B 243      38.853  11.249  31.227  1.00  0.00      B    C
ATOM   2217  NZ  ACN B 243      38.017  11.620  30.502  1.00  0.00      B    N
ATOM   2221  CT  ACN B 244      11.471  18.732  26.957  1.00  0.00      B    C
ATOM   2222  HZ  ACN B 244      10.634  18.429  27.581  1.00  0.00      B    H
ATOM   2223  HZ1 ACN B 244      11.057  19.592  26.437  1.00  0.00      B    H
ATOM   2224  HZ2 ACN B 244      11.643  17.882  26.302  1.00  0.00      B    H
ATOM   2225  CZ  ACN B 244      12.584  19.117  27.809  1.00  0.00      B    C
ATOM   2226  NZ  ACN B 244      13.464  19.421  28.433  1.00  0.00      B    N
ATOM   2230  CT  ACN B 245       0.683   0.523  42.930  1.00  0.00      B    C
ATOM   2231  HZ  ACN B 245       1.509   0.059  42.397  1.00  0.00      B    H
ATOM   2232  HZ1 ACN B 245      -0.237   0.080  42.556  1.00  0.00      B    H
ATOM   2233  HZ2 ACN B 245       0.554   1.602  42.897  1.00  0.00      B    H
ATOM   2234  CZ  ACN B 245       0.872   0.353  44.386  1.00  0.00      B    C
ATOM   2235  NZ  ACN B 245       0.999   0.268  45.512  1.00  0.00      B    N
ATOM   2239  CT  ACN B 246      41.946   0.398  17.223  1.00  0.00      B    C
ATOM   2240  HZ  ACN B 246      41.168   1.154  17.146  1.00  0.00      B    H
ATOM   2241  HZ1 ACN B 246      41.735  -0.421  16.541  1.00  0.00      B    H
ATOM   2242  HZ2 ACN B 246      41.872  -0.018  18.225  1.00  0.00      B    H
ATOM   2243  CZ  ACN B 246      43.298   0.899  16.872  1.00  0.00      B    C
ATOM   2244  NZ  ACN B 246      44.394   1.254  16.689  1.00  0.00      B    N
ATOM   2248  CT  ACN B 247      27.638  38.120  12.436  1.00  0.00      B    C
ATOM   2249  HZ  ACN B 247      26.982  37.427  12.958  1.00  0.00      B    H
ATOM   2250  HZ1 ACN B 247      27.834  37.797  11.417  1.00  0.00      B    H
ATOM   2251  HZ2 ACN B 247      28.560  38.277  12.990  1.00  0.00      B    H
ATOM   2252  CZ  ACN B 247      26.761  39.301  12.327  1.00  0.00      B    C
ATOM   2253  NZ  ACN B 247      26.047  40.169  12.283  1.00  0.00      B    N
ATOM   2257  CT  ACN B 248      26.603   5.544  13.901  1.00  0.00      B    C
ATOM   2258  HZ  ACN B 248      26.764   4.807  13.119  1.00  0.00      B    H
ATOM   2259  HZ1 ACN B 248      26.546   4.990  14.834  1.00  0.00      B    H
ATOM   2260  HZ2 ACN B 248      25.699   6.134  13.766  1.00  0.00      B    H
ATOM   2261  CZ  ACN B 248      27.799   6.401  13.913  1.00  0.00      B    C
ATOM   2262  NZ  ACN B 248      28.837   6.988  13.893  1.00  0.00      B    N
ATOM   2266  CT  ACN B 249      32.907  11.975  17.103  1.00  0.00      B    C
ATOM   2267  HZ  ACN B 249      33.126  11.087  17.692  1.00  0.00      B    H
ATOM   2268  HZ1 ACN B 249      32.854  12.826  17.777  1.00  0.00      B    H
ATOM   2269  HZ2 ACN B 249      32.054  11.880  16.436  1.00  0.00      B    H
ATOM   2270  CZ  ACN B 249      33.933  12.167  16.042  1.00  0.00      B    C
ATOM   2271  NZ  ACN B 249      34.728  12.409  15.226  1.00  0.00      B    N
ATOM   2275  CT  ACN B 250      15.415  35.788   1.975  1.00  0.00      B    C
ATOM   2276  HZ  ACN B 250      15.757  34.870   2.446  1.00  0.00      B    H
ATOM   2277  HZ1 ACN B 250      15.909  36.632   2.452  1.00  0.00      B    H
ATOM   2278  HZ2 ACN B 250      14.330  35.827   2.015  1.00  0.00      B    H
ATOM   2279  CZ  ACN B 250      15.710  35.849   0.546  1.00  0.00      B    C
ATOM   2280  NZ  ACN B 250      15.894  35.913  -0.609  1.00  0.00      B    N
ATOM   2284  CT  ACN B 251      35.192  41.083  36.072  1.00  0.00      B    C
ATOM   2285  HZ  ACN B 251      34.325  40.819  35.471  1.00  0.00      B    H
ATOM   2286  HZ1 ACN B 251      35.416  40.353  36.845  1.00  0.00      B    H
ATOM   2287  HZ2 ACN B 251      35.019  42.001  36.629  1.00  0.00      B    H
ATOM   2288  CZ  ACN B 251      36.364  41.191  35.188  1.00  0.00      B    C
ATOM   2289  NZ  ACN B 251      37.291  41.270  34.444  1.00  0.00      B    N
ATOM   2293  CT  ACN B 252      32.987  22.505   1.505  1.00  0.00      B    C
ATOM   2294  HZ  ACN B 252      33.868  22.973   1.937  1.00  0.00      B    H
ATOM   2295  HZ1 ACN B 252      32.358  23.228   0.993  1.00  0.00      B    H
ATOM   2296  HZ2 ACN B 252      32.514  21.953   2.313  1.00  0.00      B    H
ATOM   2297  CZ  ACN B 252      33.403  21.426   0.572  1.00  0.00      B    C
ATOM   2298  NZ  ACN B 252      33.692  20.579  -0.101  1.00  0.00      B    N
ATOM   2302  CT  ACN B 253      11.394  36.661  -0.056  1.00  0.00      B    C
ATOM   2303  HZ  ACN B 253      11.911  36.869  -0.990  1.00  0.00      B    H
ATOM   2304  HZ1 ACN B 253      11.176  35.600   0.035  1.00  0.00      B    H
ATOM   2305  HZ2 ACN B 253      10.466  37.228  -0.024  1.00  0.00      B    H
ATOM   2306  CZ  ACN B 253      12.163  37.098   1.107  1.00  0.00      B    C
ATOM   2307  NZ  ACN B 253      12.796  37.485   2.008  1.00  0.00      B    N
ATOM   2311  CT  ACN B 254      40.992  42.259  40.351  1.00  0.00      B    C
ATOM   2312  HZ  ACN B 254      41.895  42.174  39.753  1.00  0.00      B    H
ATOM   2313  HZ1 ACN B 254      40.241  41.607  39.911  1.00  0.00      B    H
ATOM   2314  HZ2 ACN B 254      40.704  43.302  40.249  1.00  0.00      B    H
ATOM   2315  CZ  ACN B 254      41.197  42.078  41.753  1.00  0.00      B    C
ATOM   2316  NZ  ACN B 254      41.472  41.954  42.910  1.00  0.00      B    N
ATOM   2320  CT  ACN B 255       6.202   3.668  11.332  1.00  0.00      B    C
ATOM   2321  HZ  ACN B 255       5.748   2.702  11.534  1.00  0.00      B    H
ATOM   2322  HZ1 ACN B 255       5.533   4.477  11.616  1.00  0.00      B    H
ATOM   2323  HZ2 ACN B 255       6.266   3.749  10.250  1.00  0.00      B    H
ATOM   2324  CZ  ACN B 255       7.524   3.659  11.917  1.00  0.00      B    C
ATOM   2325  NZ  ACN B 255       8.557   3.628  12.408  1.00  0.00      B    N
ATOM   2329  CT  ACN B 256      40.491  33.328  38.139  1.00  0.00      B    C
ATOM   2330  HZ  ACN B 256      40.233  33.369  37.084  1.00  0.00      B    H
ATOM   2331  HZ1 ACN B 256      40.062  32.412  38.537  1.00  0.00      B    H
ATOM   2332  HZ2 ACN B 256      40.165  34.199  38.702  1.00  0.00      B    H
ATOM   2333  CZ  ACN B 256      41.916  33.244  38.270  1.00  0.00      B    C
ATOM   2334  NZ  ACN B 256      43.076  33.138  38.412  1.00  0.00      B    N
ATOM   2338  CT  ACN B 257       1.809  30.270  37.289  1.00  0.00      B    C
ATOM   2339  HZ  ACN B 257       1.064  30.856  37.822  1.00  0.00      B    H
ATOM   2340  HZ1 ACN B 257       2.826  30.411  37.644  1.00  0.00      B    H
ATOM   2341  HZ2 ACN B 257       1.838  30.770  36.325  1.00  0.00      B    H
ATOM   2342  CZ  ACN B 257       1.457  28.818  37.188  1.00  0.00      B    C
ATOM   2343  NZ  ACN B 257       1.179  27.710  37.171  1.00  0.00      B    N
ATOM   2347  CT  ACN B 258      41.788  42.070   9.087  1.00  0.00      B    C
ATOM   2348  HZ  ACN B 258      42.379  42.969   8.930  1.00  0.00      B    H
ATOM   2349  HZ1 ACN B 258      41.776  41.965  10.169  1.00  0.00      B    H
ATOM   2350  HZ2 ACN B 258      42.367  41.295   8.592  1.00  0.00      B    H
ATOM   2351  CZ  ACN B 258      40.430  42.001   8.550  1.00  0.00      B    C
ATOM   2352  NZ  ACN B 258      39.387  41.926   8.075  1.00  0.00      B    N
ATOM   2356  CT  ACN B 259      35.248  17.572  42.814  1.00  0.00      B    C
ATOM   2357  HZ  ACN B 259      34.250  17.981  42.678  1.00  0.00      B    H
ATOM   2358  HZ1 ACN B 259      36.058  18.211  42.470  1.00  0.00      B    H
ATOM   2359  HZ2 ACN B 259      35.187  16.649  42.243  1.00  0.00      B    H
ATOM   2360  CZ  ACN B 259      35.423  17.172  44.211  1.00  0.00      B    C
ATOM   2361  NZ  ACN B 259      35.545  16.897  45.336  1.00  0.00      B    N
ATOM   2365  CT  ACN B 260      33.289  28.271  35.111  1.00  0.00      B    C
ATOM   2366  HZ  ACN B 260      32.282  28.047  34.767  1.00  0.00      B    H
ATOM   2367  HZ1 ACN B 260      33.486  29.338  35.167  1.00  0.00      B    H
ATOM   2368  HZ2 ACN B 260      34.044  27.777  34.506  1.00  0.00      B    H
ATOM   2369  CZ  ACN B 260      33.452  27.797  36.488  1.00  0.00      B    C
ATOM   2370  NZ  ACN B 260      33.562  27.391  37.567  1.00  0.00      B    N
ATOM   2374  CT  ACN B 261      25.316   1.596  22.176  1.00  0.00      B    C
ATOM   2375  HZ  ACN B 261      24.482   0.961  21.890  1.00  0.00      B    H
ATOM   2376  HZ1 ACN B 261      25.714   1.423  23.173  1.00  0.00      B    H
ATOM   2377  HZ2 ACN B 261      25.076   2.642  22.002  1.00  0.00      B    H
ATOM   2378  CZ  ACN B 261      26.252   1.101  21.216  1.00  0.00      B    C
ATOM   2379  NZ  ACN B 261      26.994   0.717  20.393  1.00  0.00      B    N
ATOM   2383  CT  ACN B 262      33.645  30.565  19.940  1.00  0.00      B    C
ATOM   2384  HZ  ACN B 262      34.329  30.939  19.183  1.00  0.00      B    H
ATOM   2385  HZ1 ACN B 262      33.826  30.884  20.963  1.00  0.00      B    H
ATOM   2386  HZ2 ACN B 262      33.686  29.479  19.922  1.00  0.00      B    H
ATOM   2387  CZ  ACN B 262      32.244  31.010  19.591  1.00  0.00      B    C
ATOM   2388  NZ  ACN B 262      31.141  31.289  19.358  1.00  0.00      B    N
ATOM   2392  CT  ACN B 263      11.211  20.000  16.303  1.00  0.00      B    C
ATOM   2393  HZ  ACN B 263      10.708  19.338  15.602  1.00  0.00      B    H
ATOM   2394  HZ1 ACN B 263      12.048  20.448  15.774  1.00  0.00      B    H
ATOM   2395  HZ2 ACN B 263      11.460  19.472  17.220  1.00  0.00      B    H
ATOM   2396  CZ  ACN B 263      10.169  21.006  16.641  1.00  0.00      B    C
ATOM   2397  NZ  ACN B 263       9.320  21.757  16.956  1.00  0.00      B    N
ATOM   2401  CT  ACN B 264      22.468  36.500  33.131  1.00  0.00      B    C
ATOM   2402  HZ  ACN B 264      22.006  35.722  33.733  1.00  0.00      B    H
ATOM   2403  HZ1 ACN B 264      23.462  36.798  33.453  1.00  0.00      B    H
ATOM   2404  HZ2 ACN B 264      21.797  37.355  33.103  1.00  0.00      B    H
ATOM   2405  CZ  ACN B 264      22.528  35.752  31.849  1.00  0.00      B    C
ATOM   2406  NZ  ACN B 264      22.592  35.348  30.720  1.00  0.00      B    N
ATOM   2410  CT  ACN B 265      17.484   7.737   5.134  1.00  0.00      B    C
ATOM   2411  HZ  ACN B 265      17.139   8.646   5.622  1.00  0.00      B    H
ATOM   2412  HZ1 ACN B 265      18.522   7.739   5.458  1.00  0.00      B    H
ATOM   2413  HZ2 ACN B 265      17.275   7.992   4.098  1.00  0.00      B    H
ATOM   2414  CZ  ACN B 265      16.709   6.539   5.523  1.00  0.00      B    C
ATOM   2415  NZ  ACN B 265      16.053   5.584   5.796  1.00  0.00      B    N
ATOM   2419  CT  ACN B 266      38.278  22.563  15.674  1.00  0.00      B    C
ATOM   2420  HZ  ACN B 266      38.601  21.996  16.543  1.00  0.00      B    H
ATOM   2421  HZ1 ACN B 266      37.653  23.415  15.928  1.00  0.00      B    H
ATOM   2422  HZ2 ACN B 266      37.873  21.979  14.851  1.00  0.00      B    H
ATOM   2423  CZ  ACN B 266      39.517  23.191  15.379  1.00  0.00      B    C
ATOM   2424  NZ  ACN B 266      40.521  23.739  15.213  1.00  0.00      B    N
ATOM   2428  CT  ACN B 267       9.287  25.510  31.613  1.00  0.00      B    C
ATOM   2429  HZ  ACN B 267       9.404  24.609  31.016  1.00  0.00      B    H
ATOM   2430  HZ1 ACN B 267       9.157  25.210  32.649  1.00  0.00      B    H
ATOM   2431  HZ2 ACN B 267       8.502  26.216  31.352  1.00  0.00      B    H
ATOM   2432  CZ  ACN B 267      10.467  26.324  31.629  1.00  0.00      B    C
ATOM   2433  NZ  ACN B 267      11.450  26.919  31.681  1.00  0.00      B    N
ATOM   2437  CT  ACN B 268      32.133  31.486  31.417  1.00  0.00      B    C
ATOM   2438  HZ  ACN B 268      31.367  31.607  30.655  1.00  0.00      B    H
ATOM   2439  HZ1 ACN B 268      31.859  30.536  31.870  1.00  0.00      B    H
ATOM   2440  HZ2 ACN B 268      32.156  32.242  32.198  1.00  0.00      B    H
ATOM   2441  CZ  ACN B 268      33.479  31.357  30.914  1.00  0.00      B    C
ATOM   2442  NZ  ACN B 268      34.559  31.352  30.474  1.00  0.00      B    N
ATOM   2446  CT  ACN B 269      14.590  25.376   5.047  1.00  0.00      B    C
ATOM   2447  HZ  ACN B 269      14.856  25.093   6.062  1.00  0.00      B    H
ATOM   2448  HZ1 ACN B 269      15.263  24.798   4.419  1.00  0.00      B    H
ATOM   2449  HZ2 ACN B 269      14.575  26.463   5.007  1.00  0.00      B    H
ATOM   2450  CZ  ACN B 269      13.194  24.964   4.841  1.00  0.00      B    C
ATOM   2451  NZ  ACN B 269      12.114  24.587   4.687  1.00  0.00      B    N
ATOM   2455  CT  ACN B 270      19.212   5.292   9.212  1.00  0.00      B    C
ATOM   2456  HZ  ACN B 270      20.038   5.609   8.581  1.00  0.00      B    H
ATOM   2457  HZ1 ACN B 270      18.371   5.132   8.542  1.00  0.00      B    H
ATOM   2458  HZ2 ACN B 270      18.969   6.065   9.936  1.00  0.00      B    H
ATOM   2459  CZ  ACN B 270      19.705   4.132   9.885  1.00  0.00      B    C
ATOM   2460  NZ  ACN B 270      20.151   3.197  10.436  1.00  0.00      B    N
ATOM   2464  CT  ACN B 271      32.799  36.532  13.865  1.00  0.00      B    C
ATOM   2465  HZ  ACN B 271      32.733  36.618  14.946  1.00  0.00      B    H
ATOM   2466  HZ1 ACN B 271      32.515  37.425  13.313  1.00  0.00      B    H
ATOM   2467  HZ2 ACN B 271      32.140  35.717  13.574  1.00  0.00      B    H
ATOM   2468  CZ  ACN B 271      34.204  36.294  13.289  1.00  0.00      B    C
ATOM   2469  NZ  ACN B 271      35.226  36.129  12.781  1.00  0.00      B    N
ATOM   2473  CT  ACN B 272       5.844  13.135  24.396  1.00  0.00      B    C
ATOM   2474  HZ  ACN B 272       6.489  12.857  25.226  1.00  0.00      B    H
ATOM   2475  HZ1 ACN B 272       4.923  13.466  24.869  1.00  0.00      B    H
ATOM   2476  HZ2 ACN B 272       5.571  12.256  23.818  1.00  0.00      B    H
ATOM   2477  CZ  ACN B 272       6.438  14.265  23.624  1.00  0.00      B    C
ATOM   2478  NZ  ACN B 272       6.831  15.115  22.979  1.00  0.00      B    N
ATOM   2482  CT  ACN B 273       6.776  36.948  13.288  1.00  0.00      B    C
ATOM   2483  HZ  ACN B 273       5.736  37.262  13.260  1.00  0.00      B    H
ATOM   2484  HZ1 ACN B 273       7.352  37.774  13.696  1.00  0.00      B    H
ATOM   2485  HZ2 ACN B 273       7.171  36.809  12.285  1.00  0.00      B    H
ATOM   2486  CZ  ACN B 273       7.204  35.785  14.086  1.00  0.00      B    C
ATOM   2487  NZ  ACN B 273       7.509  34.880  14.693  1.00  0.00      B    N
ATOM   2491  CT  ACN B 274       4.731  25.058  11.848  1.00  0.00      B    C
ATOM   2492  HZ  ACN B 274       4.468  24.009  11.745  1.00  0.00      B    H
ATOM   2493  HZ1 ACN B 274       3.819  25.620  12.029  1.00  0.00      B    H
ATOM   2494  HZ2 ACN B 274       5.210  25.418  10.940  1.00  0.00      B    H
ATOM   2495  CZ  ACN B 274       5.618  25.240  13.033  1.00  0.00      B    C
ATOM   2496  NZ  ACN B 274       6.295  25.423  13.973  1.00  0.00      B    N
ATOM   2500  CT  ACN B 275       1.969   4.674  36.480  1.00  0.00      B    C
ATOM   2501  HZ  ACN B 275       2.749   5.314  36.076  1.00  0.00      B    H
ATOM   2502  HZ1 ACN B 275       0.931   4.878  36.232  1.00  0.00      B    H
ATOM   2503  HZ2 ACN B 275       2.110   4.706  37.557  1.00  0.00      B    H
ATOM   2504  CZ  ACN B 275       2.216   3.247  36.054  1.00  0.00      B    C
ATOM   2505  NZ  ACN B 275       2.400   2.191  35.763  1.00  0.00      B    N
ATOM   2509  CT  ACN B 276      29.082  35.450   1.018  1.00  0.00      B    C
ATOM   2510  HZ  ACN B 276      28.159  35.091   1.467  1.00  0.00      B    H
ATOM   2511  HZ1 ACN B 276      29.153  34.995   0.033  1.00  0.00      B    H
ATOM   2512  HZ2 ACN B 276      29.912  35.087   1.620  1.00  0.00      B    H
ATOM   2513  CZ  ACN B 276      29.290  36.901   1.056  1.00  0.00      B    C
ATOM   2514  NZ  ACN B 276      29.371  38.031   0.956  1.00  0.00      B    N
ATOM   2518  CT  ACN B 277      41.835   1.002  22.897  1.00  0.00      B    C
ATOM   2519  HZ  ACN B 277      42.585   0.215  22.927  1.00  0.00      B    H
ATOM   2520  HZ1 ACN B 277      42.107   1.842  23.532  1.00  0.00      B    H
ATOM   2521  HZ2 ACN B 277      40.914   0.702  23.389  1.00  0.00      B    H
ATOM   2522  CZ  ACN B 277      41.507   1.208  21.484  1.00  0.00      B    C
ATOM   2523  NZ  ACN B 277      41.308   1.394  20.350  1.00  0.00      B    N
ATOM   2527  CT  ACN B 278      31.634  20.572  41.381  1.00  0.00      B    C
ATOM   2528  HZ  ACN B 278      32.459  21.163  41.772  1.00  0.00      B    H
ATOM   2529  HZ1 ACN B 278      30.999  21.288  40.866  1.00  0.00      B    H
ATOM   2530  HZ2 ACN B 278      31.067  20.142  42.203  1.00  0.00      B    H
ATOM   2531  CZ  ACN B 278      32.262  19.421  40.671  1.00  0.00      B    C
ATOM   2532  NZ  ACN B 278      32.742  18.547  40.101  1.00  0.00      B    N
ATOM   2536  CT  ACN B 279      30.982  13.937   9.164  1.00  0.00      B    C
ATOM   2537  HZ  ACN B 279      30.858  14.743   9.883  1.00  0.00      B    H
ATOM   2538  HZ1 ACN B 279      30.454  14.288   8.281  1.00  0.00      B    H
ATOM   2539  HZ2 ACN B 279      30.536  13.079   9.659  1.00  0.00      B    H
ATOM   2540  CZ  ACN B 279      32.461  13.741   8.867  1.00  0.00      B    C
ATOM   2541  NZ  ACN B 279      33.608  13.645   8.640  1.00  0.00      B    N
ATOM   2545  CT  ACN B 280      -0.119  33.378   1.182  1.00  0.00      B    C
ATOM   2546  HZ  ACN B 280      -1.050  32.849   0.994  1.00  0.00      B    H
ATOM   2547  HZ1 ACN B 280      -0.282  34.434   0.980  1.00  0.00      B    H
ATOM   2548  HZ2 ACN B 280       0.635  32.981   0.507  1.00  0.00      B    H
ATOM   2549  CZ  ACN B 280       0.312  33.306   2.578  1.00  0.00      B    C
ATOM   2550  NZ  ACN B 280       0.589  33.242   3.753  1.00  0.00      B    N
ATOM   2554  CT  ACN B 281      28.196  24.847  17.479  1.00  0.00      B    C
ATOM   2555  HZ  ACN B 281      28.110  25.748  18.082  1.00  0.00      B    H
ATOM   2556  HZ1 ACN B 281      27.716  24.053  18.045  1.00  0.00      B    H
ATOM   2557  HZ2 ACN B 281      29.239  24.652  17.244  1.00  0.00      B    H
ATOM   2558  CZ  ACN B 281      27.480  25.002  16.232  1.00  0.00      B    C
ATOM   2559  NZ  ACN B 281      26.877  25.087  15.250  1.00  0.00      B    N
ATOM   2563  CT  ACN B 282      20.925  33.114   3.585  1.00  0.00      B    C
ATOM   2564  HZ  ACN B 282      21.134  32.154   4.049  1.00  0.00      B    H
ATOM   2565  HZ1 ACN B 282      21.650  33.375   2.817  1.00  0.00      B    H
ATOM   2566  HZ2 ACN B 282      20.962  33.777   4.445  1.00  0.00      B    H
ATOM   2567  CZ  ACN B 282      19.561  33.036   3.134  1.00  0.00      B    C
ATOM   2568  NZ  ACN B 282      18.486  32.991   2.719  1.00  0.00      B    N
ATOM   2572  CT  ACN B 283      31.898   0.372  40.323  1.00  0.00      B    C
ATOM   2573  HZ  ACN B 283      32.876   0.181  39.890  1.00  0.00      B    H
ATOM   2574  HZ1 ACN B 283      31.691  -0.288  41.161  1.00  0.00      B    H
ATOM   2575  HZ2 ACN B 283      31.091   0.120  39.639  1.00  0.00      B    H
ATOM   2576  CZ  ACN B 283      31.763   1.791  40.714  1.00  0.00      B    C
ATOM   2577  NZ  ACN B 283      31.652   2.919  40.968  1.00  0.00      B    N
ATOM   2581  CT  ACN B 284      39.169  26.632  22.640  1.00  0.00      B    C
ATOM   2582  HZ  ACN B 284      39.673  27.195  21.859  1.00  0.00      B    H
ATOM   2583  HZ1 ACN B 284      38.798  27.358  23.359  1.00  0.00      B    H
ATOM   2584  HZ2 ACN B 284      39.852  25.926  23.107  1.00  0.00      B    H
ATOM   2585  CZ  ACN B 284      38.030  25.915  22.110  1.00  0.00      B    C
ATOM   2586  NZ  ACN B 284      37.086  25.409  21.726  1.00  0.00      B    N
ATOM   2590  CT  ACN B 285      18.981   1.326  17.272  1.00  0.00      B    C
ATOM   2591  HZ  ACN B 285      19.406   0.714  18.063  1.00  0.00      B    H
ATOM   2592  HZ1 ACN B 285      18.910   0.726  16.368  1.00  0.00      B    H
ATOM   2593  HZ2 ACN B 285      19.618   2.178  17.051  1.00  0.00      B    H
ATOM   2594  CZ  ACN B 285      17.745   1.924  17.721  1.00  0.00      B    C
ATOM   2595  NZ  ACN B 285      16.745   2.392  18.048  1.00  0.00      B    N
ATOM   2599  CT  ACN B 286      27.787  35.819  36.392  1.00  0.00      B    C
ATOM   2600  HZ  ACN B 286      27.547  36.879  36.368  1.00  0.00      B    H
ATOM   2601  HZ1 ACN B 286      26.896  35.233  36.603  1.00  0.00      B    H
ATOM   2602  HZ2 ACN B 286      28.606  35.653  37.086  1.00  0.00      B    H
ATOM   2603  CZ  ACN B 286      28.315  35.487  35.051  1.00  0.00      B    C
ATOM   2604  NZ  ACN B 286      28.655  35.166  33.998  1.00  0.00      B    N
ATOM   2608  CT  ACN B 287      20.434  26.857  12.469  1.00  0.00      B    C
ATOM   2609  HZ  ACN B 287      21.192  26.225  12.925  1.00  0.00      B    H
ATOM   2610  HZ1 ACN B 287      20.240  27.783  13.005  1.00  0.00      B    H
ATOM   2611  HZ2 ACN B 287      19.505  26.309  12.340  1.00  0.00      B    H
ATOM   2612  CZ  ACN B 287      20.920  27.248  11.109  1.00  0.00      B    C
ATOM   2613  NZ  ACN B 287      21.313  27.529  10.051  1.00  0.00      B    N
ATOM   2617  CT  ACN B 288      20.890  27.523  29.730  1.00  0.00      B    C
ATOM   2618  HZ  ACN B 288      21.353  28.487  29.923  1.00  0.00      B    H
ATOM   2619  HZ1 ACN B 288      21.006  26.782  30.517  1.00  0.00      B    H
ATOM   2620  HZ2 ACN B 288      21.278  26.996  28.862  1.00  0.00      B    H
ATOM   2621  CZ  ACN B 288      19.411  27.673  29.555  1.00  0.00      B    C
ATOM   2622  NZ  ACN B 288      18.268  27.736  29.333  1.00  0.00      B    N
ATOM   2626  CT  ACN B 289      42.463   9.017  29.458  1.00  0.00      B    C
ATOM   2627  HZ  ACN B 289      43.426   9.480  29.260  1.00  0.00      B    H
ATOM   2628  HZ1 ACN B 289      41.678   9.754  29.605  1.00  0.00      B    H
ATOM   2629  HZ2 ACN B 289      42.599   8.390  30.335  1.00  0.00      B    H
ATOM   2630  CZ  ACN B 289      42.143   8.105  28.388  1.00  0.00      B    C
ATOM   2631  NZ  ACN B 289      41.785   7.292  27.613  1.00  0.00      B    N
ATOM   2635  CT  ACN B 290      39.133  11.283  41.266  1.00  0.00      B    C
ATOM   2636  HZ  ACN B 290      38.729  11.225  42.273  1.00  0.00      B    H
ATOM   2637  HZ1 ACN B 290      40.170  11.451  41.547  1.00  0.00      B    H
ATOM   2638  HZ2 ACN B 290      38.678  12.038  40.629  1.00  0.00      B    H
ATOM   2639  CZ  ACN B 290      38.958  10.093  40.509  1.00  0.00      B    C
ATOM   2640  NZ  ACN B 290      38.792   9.185  39.809  1.00  0.00      B    N
ATOM   2644  CT  ACN B 291       3.064  37.605  -0.639  1.00  0.00      B    C
ATOM   2645  HZ  ACN B 291       3.226  36.531  -0.661  1.00  0.00      B    H
ATOM   2646  HZ1 ACN B 291       2.001  37.798  -0.514  1.00  0.00      B    H
ATOM   2647  HZ2 ACN B 291       3.483  38.090  -1.517  1.00  0.00      B    H
ATOM   2648  CZ  ACN B 291       3.671  38.192   0.556  1.00  0.00      B    C
ATOM   2649  NZ  ACN B 291       4.224  38.619   1.458  1.00  0.00      B    N
ATOM   2653  CT  ACN B 292      15.423  31.951  35.309  1.00  0.00      B    C
ATOM   2654  HZ  ACN B 292      16.442  32.322  35.249  1.00  0.00      B    H
ATOM   2655  HZ1 ACN B 292      15.433  30.919  34.967  1.00  0.00      B    H
ATOM   2656  HZ2 ACN B 292      14.702  32.542  34.750  1.00  0.00      B    H
ATOM   2657  CZ  ACN B 292      14.909  31.765  36.670  1.00  0.00      B    C
ATOM   2658  NZ  ACN B 292      14.510  31.770  37.741  1.00  0.00      B    N
ATOM   2662  CT  ACN B 293      16.396  15.646  27.074  1.00  0.00      B    C
ATOM   2663  HZ  ACN B 293      16.444  14.597  26.793  1.00  0.00      B    H
ATOM   2664  HZ1 ACN B 293      15.503  16.057  26.611  1.00  0.00      B    H
ATOM   2665  HZ2 ACN B 293      17.243  16.165  26.632  1.00  0.00      B    H
ATOM   2666  CZ  ACN B 293      16.267  15.978  28.514  1.00  0.00      B    C
ATOM   2667  NZ  ACN B 293      16.200  16.276  29.673  1.00  0.00      B    N
ATOM   2671  CT  ACN B 294      11.086  19.642   1.233  1.00  0.00      B    C
ATOM   2672  HZ  ACN B 294      10.920  18.969   2.071  1.00  0.00      B    H
ATOM   2673  HZ1 ACN B 294      11.853  19.411   0.498  1.00  0.00      B    H
ATOM   2674  HZ2 ACN B 294      11.155  20.690   1.512  1.00  0.00      B    H
ATOM   2675  CZ  ACN B 294       9.915  19.490   0.347  1.00  0.00      B    C
ATOM   2676  NZ  ACN B 294       8.998  19.413  -0.365  1.00  0.00      B    N
ATOM   2680  CT  ACN B 295      30.908   9.011  24.313  1.00  0.00      B    C
ATOM   2681  HZ  ACN B 295      31.004   8.994  25.396  1.00  0.00      B    H
ATOM   2682  HZ1 ACN B 295      31.823   8.793  23.768  1.00  0.00      B    H
ATOM   2683  HZ2 ACN B 295      30.428   9.926  23.974  1.00  0.00      B    H
ATOM   2684  CZ  ACN B 295      29.943   7.842  24.130  1.00  0.00      B    C
ATOM   2685  NZ  ACN B 295      29.145   6.984  24.048  1.00  0.00      B    N
ATOM   2689  CT  ACN B 296      15.113   6.989  23.862  1.00  0.00      B    C
ATOM   2690  HZ  ACN B 296      14.695   7.030  24.864  1.00  0.00      B    H
ATOM   2691  HZ1 ACN B 296      14.277   6.804  23.192  1.00  0.00      B    H
ATOM   2692  HZ2 ACN B 296      15.930   6.272  23.846  1.00  0.00      B    H
ATOM   2693  CZ  ACN B 296      15.579   8.369  23.480  1.00  0.00      B    C
ATOM   2694  NZ  ACN B 296      15.977   9.357  23.098  1.00  0.00      B    N
ATOM   2698  CT  ACN B 297       3.981  25.898  37.223  1.00  0.00      B    C
ATOM   2699  HZ  ACN B 297       2.985  25.626  36.883  1.00  0.00      B    H
ATOM   2700  HZ1 ACN B 297       3.816  26.765  37.858  1.00  0.00      B    H
ATOM   2701  HZ2 ACN B 297       4.629  26.140  36.384  1.00  0.00      B    H
ATOM   2702  CZ  ACN B 297       4.556  24.783  37.942  1.00  0.00      B    C
ATOM   2703  NZ  ACN B 297       5.020  23.862  38.443  1.00  0.00      B    N
ATOM   2707  CT  ACN B 298      40.789   1.975   8.380  1.00  0.00      B    C
ATOM   2708  HZ  ACN B 298      41.126   0.961   8.176  1.00  0.00      B    H
ATOM   2709  HZ1 ACN B 298      41.054   2.763   7.680  1.00  0.00      B    H
ATOM   2710  HZ2 ACN B 298      41.390   2.174   9.263  1.00  0.00      B    H
ATOM   2711  CZ  ACN B 298      39.358   2.089   8.784  1.00  0.00      B    C
ATOM   2712  NZ  ACN B 298      38.279   2.157   9.107  1.00  0.00      B    N
ATOM   2716  CT  ACN B 299      27.044   1.701  31.043  1.00  0.00      B    C
ATOM   2717  HZ  ACN B 299      27.624   0.801  31.230  1.00  0.00      B    H
ATOM   2718  HZ1 ACN B 299      27.201   2.142  32.024  1.00  0.00      B    H
ATOM   2719  HZ2 ACN B 299      25.980   1.568  30.861  1.00  0.00      B    H
ATOM   2720  CZ  ACN B 299      27.718   2.585  30.058  1.00  0.00      B    C
ATOM   2721  NZ  ACN B 299      28.283   3.134  29.279  1.00  0.00      B    N
ATOM   2725  CT  ACN B 300      28.479   3.482  22.460  1.00  0.00      B    C
ATOM   2726  HZ  ACN B 300      27.605   3.410  21.817  1.00  0.00      B    H
ATOM   2727  HZ1 ACN B 300      28.426   4.385  23.062  1.00  0.00      B    H
ATOM   2728  HZ2 ACN B 300      29.364   3.348  21.843  1.00  0.00      B    H
ATOM   2729  CZ  ACN B 300      28.531   2.327  23.400  1.00  0.00      B    C
ATOM   2730  NZ  ACN B 300      28.600   1.435  24.136  1.00  0.00      B    N
ATOM   2734  CT  ACN B 301       1.304  36.652   2.558  1.00  0.00      B    C
ATOM   2735  HZ  ACN B 301       0.783  36.751   3.507  1.00  0.00      B    H
ATOM   2736  HZ1 ACN B 301       1.603  37.678   2.355  1.00  0.00      B    H
ATOM   2737  HZ2 ACN B 301       0.710  36.334   1.705  1.00  0.00      B    H
ATOM   2738  CZ  ACN B 301       2.556  35.835   2.760  1.00  0.00      B    C
ATOM   2739  NZ  ACN B 301       3.570  35.226   2.865  1.00  0.00      B    N
ATOM   2743  CT  ACN B 302      38.972   4.797  11.332  1.00  0.00      B    C
ATOM   2744  HZ  ACN B 302      39.150   5.449  12.183  1.00  0.00      B    H
ATOM   2745  HZ1 ACN B 302      38.377   3.985  11.741  1.00  0.00      B    H
ATOM   2746  HZ2 ACN B 302      39.924   4.611  10.841  1.00  0.00      B    H
ATOM   2747  CZ  ACN B 302      38.212   5.744  10.533  1.00  0.00      B    C
ATOM   2748  NZ  ACN B 302      37.615   6.524   9.923  1.00  0.00      B    N
ATOM   2752  CT  ACN B 303      27.576  30.527  28.138  1.00  0.00      B    C
ATOM   2753  HZ  ACN B 303      27.605  29.797  28.943  1.00  0.00      B    H
ATOM   2754  HZ1 ACN B 303      28.459  31.160  28.160  1.00  0.00      B    H
ATOM   2755  HZ2 ACN B 303      26.729  31.183  28.324  1.00  0.00      B    H
ATOM   2756  CZ  ACN B 303      27.224  29.867  26.885  1.00  0.00      B    C
ATOM   2757  NZ  ACN B 303      27.030  29.297  25.907  1.00  0.00      B    N
ATOM   2761  CT  ACN B 304      29.946  42.182  24.687  1.00  0.00      B    C
ATOM   2762  HZ  ACN B 304      30.236  43.173  24.349  1.00  0.00      B    H
ATOM   2763  HZ1 ACN B 304      30.764  41.476  24.568  1.00  0.00      B    H
ATOM   2764  HZ2 ACN B 304      29.161  41.819  24.029  1.00  0.00      B    H
ATOM   2765  CZ  ACN B 304      29.477  42.053  26.072  1.00  0.00      B    C
ATOM   2766  NZ  ACN B 304      29.236  41.857  27.195  1.00  0.00      B    N
ATOM   2770  CT  ACN B 305      17.838  13.411   4.018  1.00  0.00      B    C
ATOM   2771  HZ  ACN B 305      18.267  13.636   3.045  1.00  0.00      B    H
ATOM   2772  HZ1 ACN B 305      16.803  13.732   4.107  1.00  0.00      B    H
ATOM   2773  HZ2 ACN B 305      18.448  13.747   4.853  1.00  0.00      B    H
ATOM   2774  CZ  ACN B 305      17.876  11.972   4.154  1.00  0.00      B    C
ATOM   2775  NZ  ACN B 305      17.876  10.825   4.289  1.00  0.00      B    N
ATOM   2779  CT  ACN B 306      29.388  25.325  11.844  1.00  0.00      B    C
ATOM   2780  HZ  ACN B 306      28.602  25.978  12.214  1.00  0.00      B    H
ATOM   2781  HZ1 ACN B 306      29.892  24.821  12.665  1.00  0.00      B    H
ATOM   2782  HZ2 ACN B 306      30.114  25.875  11.250  1.00  0.00      B    H
ATOM   2783  CZ  ACN B 306      28.634  24.350  10.983  1.00  0.00      B    C
ATOM   2784  NZ  ACN B 306      28.061  23.611  10.295  1.00  0.00      B    N
ATOM   2788  CT  ACN B 307      14.375  29.972  12.049  1.00  0.00      B    C
ATOM   2789  HZ  ACN B 307      15.361  30.422  11.963  1.00  0.00      B    H
ATOM   2790  HZ1 ACN B 307      14.388  28.900  11.874  1.00  0.00      B    H
ATOM   2791  HZ2 ACN B 307      13.623  30.533  11.500  1.00  0.00      B    H
ATOM   2792  CZ  ACN B 307      14.080  29.924  13.527  1.00  0.00      B    C
ATOM   2793  NZ  ACN B 307      13.914  29.852  14.673  1.00  0.00      B    N
ATOM   2797  CT  ACN B 308       4.831  18.623  35.352  1.00  0.00      B    C
ATOM   2798  HZ  ACN B 308       4.068  18.844  34.610  1.00  0.00      B    H
ATOM   2799  HZ1 ACN B 308       5.796  19.048  35.086  1.00  0.00      B    H
ATOM   2800  HZ2 ACN B 308       4.894  17.538  35.367  1.00  0.00      B    H
ATOM   2801  CZ  ACN B 308       4.297  19.121  36.640  1.00  0.00      B    C
ATOM   2802  NZ  ACN B 308       3.857  19.528  37.663  1.00  0.00      B    N
ATOM   2806  CT  ACN B 309       6.003  32.113  35.301  1.00  0.00      B    C
ATOM   2807  HZ  ACN B 309       5.791  31.053  35.419  1.00  0.00      B    H
ATOM   2808  HZ1 ACN B 309       6.958  32.209  34.792  1.00  0.00      B    H
ATOM   2809  HZ2 ACN B 309       6.032  32.498  36.317  1.00  0.00      B    H
ATOM   2810  CZ  ACN B 309       4.858  32.584  34.517  1.00  0.00      B    C
ATOM   2811  NZ  ACN B 309       3.892  32.973  33.971  1.00  0.00      B    N
ATOM   2815  CT  ACN B 310       9.869  41.486   3.738  1.00  0.00      B    C
ATOM   2816  HZ  ACN B 310       9.611  41.588   4.789  1.00  0.00      B    H
ATOM   2817  HZ1 ACN B 310      10.878  41.824   3.513  1.00  0.00      B    H
ATOM   2818  HZ2 ACN B 310       9.083  41.905   3.116  1.00  0.00      B    H
ATOM   2819  CZ  ACN B 310       9.821  40.039   3.358  1.00  0.00      B    C
ATOM   2820  NZ  ACN B 310       9.772  38.951   3.058  1.00  0.00      B    N
ATOM   2824  CT  ACN B 311      27.046  27.031  35.219  1.00  0.00      B    C
ATOM   2825  HZ  ACN B 311      27.743  27.630  35.800  1.00  0.00      B    H
ATOM   2826  HZ1 ACN B 311      27.687  26.558  34.480  1.00  0.00      B    H
ATOM   2827  HZ2 ACN B 311      26.297  27.665  34.752  1.00  0.00      B    H
ATOM   2828  CZ  ACN B 311      26.364  26.184  36.166  1.00  0.00      B    C
ATOM   2829  NZ  ACN B 311      25.864  25.418  36.904  1.00  0.00      B    N
ATOM   2833  CT  ACN B 312      35.137   5.260  27.458  1.00  0.00      B    C
ATOM   2834  HZ  ACN B 312      35.226   4.698  28.384  1.00  0.00      B    H
ATOM   2835  HZ1 ACN B 312      36.165   5.577  27.308  1.00  0.00      B    H
ATOM   2836  HZ2 ACN B 312      34.511   6.149  27.476  1.00  0.00      B    H
ATOM   2837  CZ  ACN B 312      34.830   4.245  26.472  1.00  0.00      B    C
ATOM   2838  NZ  ACN B 312      34.615   3.478  25.668  1.00  0.00      B    N
ATOM   2842  CT  ACN B 313      11.910  13.044  14.997  1.00  0.00      B    C
ATOM   2843  HZ  ACN B 313      12.818  12.776  15.531  1.00  0.00      B    H
ATOM   2844  HZ1 ACN B 313      12.115  13.562  14.064  1.00  0.00      B    H
ATOM   2845  HZ2 ACN B 313      11.257  13.657  15.613  1.00  0.00      B    H
ATOM   2846  CZ  ACN B 313      11.182  11.773  14.893  1.00  0.00      B    C
ATOM   2847  NZ  ACN B 313      10.653  10.763  14.869  1.00  0.00      B    N
ATOM   2851  CT  ACN B 314      39.880  26.942  15.146  1.00  0.00      B    C
ATOM   2852  HZ  ACN B 314      39.832  27.947  14.734  1.00  0.00      B    H
ATOM   2853  HZ1 ACN B 314      40.367  27.018  16.115  1.00  0.00      B    H
ATOM   2854  HZ2 ACN B 314      40.338  26.264  14.430  1.00  0.00      B    H
ATOM   2855  CZ  ACN B 314      38.538  26.422  15.478  1.00  0.00      B    C
ATOM   2856  NZ  ACN B 314      37.470  26.014  15.758  1.00  0.00      B    N
ATOM   2860  CT  ACN B 315      15.065  43.959  15.841  1.00  0.00      B    C
ATOM   2861  HZ  ACN B 315      14.302  44.635  16.220  1.00  0.00      B    H
ATOM   2862  HZ1 ACN B 315      15.657  43.641  16.696  1.00  0.00      B    H
ATOM   2863  HZ2 ACN B 315      15.606  44.405  15.011  1.00  0.00      B    H
ATOM   2864  CZ  ACN B 315      14.375  42.770  15.462  1.00  0.00      B    C
ATOM   2865  NZ  ACN B 315      13.787  41.831  15.153  1.00  0.00      B    N
ATOM   2869  CT  ACN B 316      12.731  23.299   8.046  1.00  0.00      B    C
ATOM   2870  HZ  ACN B 316      12.303  24.066   8.687  1.00  0.00      B    H
ATOM   2871  HZ1 ACN B 316      13.764  23.586   7.865  1.00  0.00      B    H
ATOM   2872  HZ2 ACN B 316      12.298  23.344   7.050  1.00  0.00      B    H
ATOM   2873  CZ  ACN B 316      12.552  22.073   8.877  1.00  0.00      B    C
ATOM   2874  NZ  ACN B 316      12.419  21.081   9.476  1.00  0.00      B    N
ATOM   2878  CT  ACN B 317      25.001  27.174  24.934  1.00  0.00      B    C
ATOM   2879  HZ  ACN B 317      25.453  27.139  25.922  1.00  0.00      B    H
ATOM   2880  HZ1 ACN B 317      25.779  27.304  24.187  1.00  0.00      B    H
ATOM   2881  HZ2 ACN B 317      24.146  27.840  24.839  1.00  0.00      B    H
ATOM   2882  CZ  ACN B 317      24.365  25.897  24.781  1.00  0.00      B    C
ATOM   2883  NZ  ACN B 317      23.842  24.875  24.621  1.00  0.00      B    N
ATOM   2887  CT  ACN B 318      16.912   3.409  40.156  1.00  0.00      B    C
ATOM   2888  HZ  ACN B 318      17.217   3.888  41.083  1.00  0.00      B    H
ATOM   2889  HZ1 ACN B 318      15.904   3.748  39.933  1.00  0.00      B    H
ATOM   2890  HZ2 ACN B 318      16.940   2.332  40.298  1.00  0.00      B    H
ATOM   2891  CZ  ACN B 318      17.705   3.873  39.051  1.00  0.00      B    C
ATOM   2892  NZ  ACN B 318      18.320   4.160  38.159  1.00  0.00      B    N
ATOM   2896  CT  ACN B 319      13.618   4.226  32.166  1.00  0.00      B    C
ATOM   2897  HZ  ACN B 319      14.390   4.943  32.431  1.00  0.00      B    H
ATOM   2898  HZ1 ACN B 319      13.687   4.224  31.081  1.00  0.00      B    H
ATOM   2899  HZ2 ACN B 319      12.574   4.477  32.337  1.00  0.00      B    H
ATOM   2900  CZ  ACN B 319      14.018   2.863  32.672  1.00  0.00      B    C
ATOM   2901  NZ  ACN B 319      14.312   1.801  33.071  1.00  0.00      B    N
ATOM   2905  CT  ACN B 320      11.564  32.256  19.573  1.00  0.00      B    C
ATOM   2906  HZ  ACN B 320      10.727  32.067  18.905  1.00  0.00      B    H
ATOM   2907  HZ1 ACN B 320      11.221  32.404  20.594  1.00  0.00      B    H
ATOM   2908  HZ2 ACN B 320      11.899  33.165  19.080  1.00  0.00      B    H
ATOM   2909  CZ  ACN B 320      12.410  31.060  19.453  1.00  0.00      B    C
ATOM   2910  NZ  ACN B 320      13.054  30.129  19.300  1.00  0.00      B    N
ATOM   2914  CT  ACN B 321      28.085   5.234   2.666  1.00  0.00      B    C
ATOM   2915  HZ  ACN B 321      27.806   5.462   1.641  1.00  0.00      B    H
ATOM   2916  HZ1 ACN B 321      27.194   4.944   3.217  1.00  0.00      B    H
ATOM   2917  HZ2 ACN B 321      28.733   6.013   3.060  1.00  0.00      B    H
ATOM   2918  CZ  ACN B 321      28.644   3.917   2.598  1.00  0.00      B    C
ATOM   2919  NZ  ACN B 321      29.022   2.835   2.428  1.00  0.00      B    N
ATOM   2923  CT  ACN B 322      24.884  31.038  11.605  1.00  0.00      B    C
ATOM   2924  HZ  ACN B 322      24.302  30.133  11.759  1.00  0.00      B    H
ATOM   2925  HZ1 ACN B 322      25.928  30.776  11.453  1.00  0.00      B    H
ATOM   2926  HZ2 ACN B 322      24.807  31.617  12.522  1.00  0.00      B    H
ATOM   2927  CZ  ACN B 322      24.227  31.708  10.465  1.00  0.00      B    C
ATOM   2928  NZ  ACN B 322      23.680  32.264   9.597  1.00  0.00      B    N
ATOM   2932  CT  ACN B 323       8.855  18.744  22.712  1.00  0.00      B    C
ATOM   2933  HZ  ACN B 323       8.423  17.757  22.567  1.00  0.00      B    H
ATOM   2934  HZ1 ACN B 323       8.453  19.058  23.671  1.00  0.00      B    H
ATOM   2935  HZ2 ACN B 323       8.753  19.512  21.950  1.00  0.00      B    H
ATOM   2936  CZ  ACN B 323      10.320  18.589  22.964  1.00  0.00      B    C
ATOM   2937  NZ  ACN B 323      11.475  18.427  23.180  1.00  0.00      B    N
ATOM   2941  CT  ACN B 324      27.759   3.043   9.523  1.00  0.00      B    C
ATOM   2942  HZ  ACN B 324      27.331   2.594  10.415  1.00  0.00      B    H
ATOM   2943  HZ1 ACN B 324      27.180   3.936   9.303  1.00  0.00      B    H
ATOM   2944  HZ2 ACN B 324      27.592   2.283   8.764  1.00  0.00      B    H
ATOM   2945  CZ  ACN B 324      29.177   3.230   9.735  1.00  0.00      B    C
ATOM   2946  NZ  ACN B 324      30.327   3.372   9.893  1.00  0.00      B    N
ATOM   2950  CT  ACN B 325      32.005  27.477  18.637  1.00  0.00      B    C
ATOM   2951  HZ  ACN B 325      31.636  26.535  18.237  1.00  0.00      B    H
ATOM   2952  HZ1 ACN B 325      31.257  28.205  18.939  1.00  0.00      B    H
ATOM   2953  HZ2 ACN B 325      32.656  28.019  17.956  1.00  0.00      B    H
ATOM   2954  CZ  ACN B 325      32.762  27.156  19.928  1.00  0.00      B    C
ATOM   2955  NZ  ACN B 325      33.378  26.844  20.879  1.00  0.00      B    N
ATOM   2959  CT  ACN B 326      30.144  24.509   7.935  1.00  0.00      B    C
ATOM   2960  HZ  ACN B 326      30.716  23.815   8.546  1.00  0.00      B    H
ATOM   2961  HZ1 ACN B 326      29.500  25.133   8.549  1.00  0.00      B    H
ATOM   2962  HZ2 ACN B 326      29.514  23.910   7.283  1.00  0.00      B    H
ATOM   2963  CZ  ACN B 326      31.103  25.383   7.229  1.00  0.00      B    C
ATOM   2964  NZ  ACN B 326      31.773  26.107   6.607  1.00  0.00      B    N
ATOM   2968  CT  ACN B 327      15.290  11.947  12.573  1.00  0.00      B    C
ATOM   2969  HZ  ACN B 327      15.074  12.877  13.093  1.00  0.00      B    H
ATOM   2970  HZ1 ACN B 327      14.854  12.073  11.585  1.00  0.00      B    H
ATOM   2971  HZ2 ACN B 327      14.765  11.088  12.983  1.00  0.00      B    H
ATOM   2972  CZ  ACN B 327      16.715  11.772  12.407  1.00  0.00      B    C
ATOM   2973  NZ  ACN B 327      17.889  11.697  12.223  1.00  0.00      B    N
ATOM   2977  CT  ACN B 328      31.078   2.964   5.074  1.00  0.00      B    C
ATOM   2978  HZ  ACN B 328      30.448   2.906   5.959  1.00  0.00      B    H
ATOM   2979  HZ1 ACN B 328      31.056   3.898   4.518  1.00  0.00      B    H
ATOM   2980  HZ2 ACN B 328      30.883   2.082   4.470  1.00  0.00      B    H
ATOM   2981  CZ  ACN B 328      32.439   2.665   5.496  1.00  0.00      B    C
ATOM   2982  NZ  ACN B 328      33.542   2.448   5.808  1.00  0.00      B    N
ATOM   2986  CT  ACN B 329      41.123  36.160  31.549  1.00  0.00      B    C
ATOM   2987  HZ  ACN B 329      40.738  35.254  32.011  1.00  0.00      B    H
ATOM   2988  HZ1 ACN B 329      40.387  36.704  30.962  1.00  0.00      B    H
ATOM   2989  HZ2 ACN B 329      41.989  35.928  30.934  1.00  0.00      B    H
ATOM   2990  CZ  ACN B 329      41.434  37.143  32.599  1.00  0.00      B    C
ATOM   2991  NZ  ACN B 329      41.675  37.890  33.472  1.00  0.00      B    N
ATOM   2995  CT  ACN B 330       8.215  12.921  16.795  1.00  0.00      B    C
ATOM   2996  HZ  ACN B 330       8.343  13.559  15.925  1.00  0.00      B    H
ATOM   2997  HZ1 ACN B 330       7.613  13.447  17.532  1.00  0.00      B    H
ATOM   2998  HZ2 ACN B 330       9.214  12.703  17.163  1.00  0.00      B    H
ATOM   2999  CZ  ACN B 330       7.548  11.660  16.393  1.00  0.00      B    C
ATOM   3000  NZ  ACN B 330       6.999  10.704  16.089  1.00  0.00      B    N
ATOM   3004  CT  ACN B 331      13.897  19.062   5.892  1.00  0.00      B    C
ATOM   3005  HZ  ACN B 331      14.820  18.661   5.480  1.00  0.00      B    H
ATOM   3006  HZ1 ACN B 331      13.780  18.534   6.835  1.00  0.00      B    H
ATOM   3007  HZ2 ACN B 331      13.058  18.931   5.213  1.00  0.00      B    H
ATOM   3008  CZ  ACN B 331      14.264  20.452   6.082  1.00  0.00      B    C
ATOM   3009  NZ  ACN B 331      14.549  21.572   6.313  1.00  0.00      B    N
ATOM   3013  CT  ACN B 332       6.721  31.657  21.644  1.00  0.00      B    C
ATOM   3014  HZ  ACN B 332       6.677  30.962  20.809  1.00  0.00      B    H
ATOM   3015  HZ1 ACN B 332       7.353  31.130  22.354  1.00  0.00      B    H
ATOM   3016  HZ2 ACN B 332       5.768  31.947  22.077  1.00  0.00      B    H
ATOM   3017  CZ  ACN B 332       7.647  32.667  21.186  1.00  0.00      B    C
ATOM   3018  NZ  ACN B 332       8.446  33.520  20.898  1.00  0.00      B    N
ATOM   3022  CT  ACN B 333      13.292  41.888  38.910  1.00  0.00      B    C
ATOM   3023  HZ  ACN B 333      13.774  41.788  39.879  1.00  0.00      B    H
ATOM   3024  HZ1 ACN B 333      13.405  42.871  38.458  1.00  0.00      B    H
ATOM   3025  HZ2 ACN B 333      12.231  41.723  39.078  1.00  0.00      B    H
ATOM   3026  CZ  ACN B 333      13.907  41.087  37.818  1.00  0.00      B    C
ATOM   3027  NZ  ACN B 333      14.444  40.443  37.006  1.00  0.00      B    N
ATOM   3031  CT  ACN B 334       5.086  28.507  14.514  1.00  0.00      B    C
ATOM   3032  HZ  ACN B 334       5.548  27.581  14.844  1.00  0.00      B    H
ATOM   3033  HZ1 ACN B 334       5.799  29.320  14.623  1.00  0.00      B    H
ATOM   3034  HZ2 ACN B 334       4.228  28.743  15.138  1.00  0.00      B    H
ATOM   3035  CZ  ACN B 334       4.808  28.479  13.066  1.00  0.00      B    C
ATOM   3036  NZ  ACN B 334       4.612  28.419  11.946  1.00  0.00      B    N
ATOM   3040  CT  ACN B 335      30.448  33.286  16.862  1.00  0.00      B    C
ATOM   3041  HZ  ACN B 335      29.687  33.835  16.313  1.00  0.00      B    H
ATOM   3042  HZ1 ACN B 335      30.675  32.301  16.462  1.00  0.00      B    H
ATOM   3043  HZ2 ACN B 335      30.130  32.986  17.857  1.00  0.00      B    H
ATOM   3044  CZ  ACN B 335      31.480  34.290  16.997  1.00  0.00      B    C
ATOM   3045  NZ  ACN B 335      32.320  35.084  16.954  1.00  0.00      B    N
ATOM   3049  CT  ACN B 336      36.027  41.938   8.119  1.00  0.00      B    C
ATOM   3050  HZ  ACN B 336      36.144  41.515   9.114  1.00  0.00      B    H
ATOM   3051  HZ1 ACN B 336      36.923  42.496   7.859  1.00  0.00      B    H
ATOM   3052  HZ2 ACN B 336      35.131  42.532   7.964  1.00  0.00      B    H
ATOM   3053  CZ  ACN B 336      35.764  40.901   7.124  1.00  0.00      B    C
ATOM   3054  NZ  ACN B 336      35.627  40.060   6.307  1.00  0.00      B    N
ATOM   3058  CT  ACN B 337      14.892  17.681  40.240  1.00  0.00      B    C
ATOM   3059  HZ  ACN B 337      14.668  18.381  41.041  1.00  0.00      B    H
ATOM   3060  HZ1 ACN B 337      15.362  18.262  39.450  1.00  0.00      B    H
ATOM   3061  HZ2 ACN B 337      13.912  17.308  39.952  1.00  0.00      B    H
ATOM   3062  CZ  ACN B 337      15.697  16.526  40.600  1.00  0.00      B    C
ATOM   3063  NZ  ACN B 337      16.288  15.611  40.940  1.00  0.00      B    N
ATOM   3067  CT  ACN B 338      30.299  20.289  37.182  1.00  0.00      B    C
ATOM   3068  HZ  ACN B 338      29.919  21.256  37.501  1.00  0.00      B    H
ATOM   3069  HZ1 ACN B 338      30.896  20.006  38.045  1.00  0.00      B    H
ATOM   3070  HZ2 ACN B 338      30.710  20.190  36.181  1.00  0.00      B    H
ATOM   3071  CZ  ACN B 338      29.206  19.313  37.035  1.00  0.00      B    C
ATOM   3072  NZ  ACN B 338      28.326  18.607  36.952  1.00  0.00      B    N
ATOM   3076  CT  ACN B 339      11.925   1.607  39.661  1.00  0.00      B    C
ATOM   3077  HZ  ACN B 339      12.818   2.171  39.920  1.00  0.00      B    H
ATOM   3078  HZ1 ACN B 339      11.940   1.276  38.626  1.00  0.00      B    H
ATOM   3079  HZ2 ACN B 339      11.139   2.353  39.754  1.00  0.00      B    H
ATOM   3080  CZ  ACN B 339      11.887   0.562  40.679  1.00  0.00      B    C
ATOM   3081  NZ  ACN B 339      11.910  -0.306  41.462  1.00  0.00      B    N
ATOM   3085  CT  ACN B 340       3.453  15.469   8.973  1.00  0.00      B    C
ATOM   3086  HZ  ACN B 340       3.478  15.543  10.058  1.00  0.00      B    H
ATOM   3087  HZ1 ACN B 340       3.893  16.391   8.602  1.00  0.00      B    H
ATOM   3088  HZ2 ACN B 340       2.441  15.243   8.649  1.00  0.00      B    H
ATOM   3089  CZ  ACN B 340       4.251  14.225   8.579  1.00  0.00      B    C
ATOM   3090  NZ  ACN B 340       4.858  13.308   8.219  1.00  0.00      B    N
ATOM   3094  CT  ACN B 341       9.388   4.091   3.329  1.00  0.00      B    C
ATOM   3095  HZ  ACN B 341       9.751   4.977   2.814  1.00  0.00      B    H
ATOM   3096  HZ1 ACN B 341       9.072   3.470   2.494  1.00  0.00      B    H
ATOM   3097  HZ2 ACN B 341       8.520   4.242   3.966  1.00  0.00      B    H
ATOM   3098  CZ  ACN B 341      10.411   3.552   4.274  1.00  0.00      B    C
ATOM   3099  NZ  ACN B 341      11.266   3.166   4.937  1.00  0.00      B    N
ATOM   3103  CT  ACN B 342      12.294  38.936  17.519  1.00  0.00      B    C
ATOM   3104  HZ  ACN B 342      11.429  39.461  17.915  1.00  0.00      B    H
ATOM   3105  HZ1 ACN B 342      12.766  39.588  16.788  1.00  0.00      B    H
ATOM   3106  HZ2 ACN B 342      12.134  37.921  17.165  1.00  0.00      B    H
ATOM   3107  CZ  ACN B 342      13.184  38.879  18.666  1.00  0.00      B    C
ATOM   3108  NZ  ACN B 342      13.861  38.914  19.621  1.00  0.00      B    N
ATOM   3112  CT  ACN B 343      14.591  34.356  40.186  1.00  0.00      B    C
ATOM   3113  HZ  ACN B 343      14.933  35.039  39.414  1.00  0.00      B    H
ATOM   3114  HZ1 ACN B 343      15.270  34.612  40.996  1.00  0.00      B    H
ATOM   3115  HZ2 ACN B 343      14.836  33.313  40.000  1.00  0.00      B    H
ATOM   3116  CZ  ACN B 343      13.160  34.563  40.512  1.00  0.00      B    C
ATOM   3117  NZ  ACN B 343      12.053  34.739  40.757  1.00  0.00      B    N
ATOM   3121  CT  ACN B 344      40.334  11.617   5.222  1.00  0.00      B    C
ATOM   3122  HZ  ACN B 344      39.667  12.351   4.777  1.00  0.00      B    H
ATOM   3123  HZ1 ACN B 344      41.366  11.959   5.223  1.00  0.00      B    H
ATOM   3124  HZ2 ACN B 344      40.262  10.608   4.825  1.00  0.00      B    H
ATOM   3125  CZ  ACN B 344      39.929  11.533   6.632  1.00  0.00      B    C
ATOM   3126  NZ  ACN B 344      39.592  11.481   7.787  1.00  0.00      B    N
ATOM   3130  CT  ACN B 345       5.293  42.443  13.146  1.00  0.00      B    C
ATOM   3131  HZ  ACN B 345       4.876  41.441  13.221  1.00  0.00      B    H
ATOM   3132  HZ1 ACN B 345       6.371  42.418  13.285  1.00  0.00      B    H
ATOM   3133  HZ2 ACN B 345       4.873  43.035  13.955  1.00  0.00      B    H
ATOM   3134  CZ  ACN B 345       5.082  42.915  11.794  1.00  0.00      B    C
ATOM   3135  NZ  ACN B 345       4.885  43.305  10.709  1.00  0.00      B    N
ATOM   3139  CT  ACN B 346       7.523  22.393   9.522  1.00  0.00      B    C
ATOM   3140  HZ  ACN B 346       7.243  21.556  10.157  1.00  0.00      B    H
ATOM   3141  HZ1 ACN B 346       7.931  23.097  10.243  1.00  0.00      B    H
ATOM   3142  HZ2 ACN B 346       6.590  22.791   9.132  1.00  0.00      B    H
ATOM   3143  CZ  ACN B 346       8.531  22.113   8.506  1.00  0.00      B    C
ATOM   3144  NZ  ACN B 346       9.406  21.839   7.745  1.00  0.00      B    N
ATOM   3148  CT  ACN B 347      18.033  25.052  26.916  1.00  0.00      B    C
ATOM   3149  HZ  ACN B 347      18.863  25.684  26.609  1.00  0.00      B    H
ATOM   3150  HZ1 ACN B 347      17.848  24.241  26.217  1.00  0.00      B    H
ATOM   3151  HZ2 ACN B 347      17.159  25.691  27.008  1.00  0.00      B    H
ATOM   3152  CZ  ACN B 347      18.299  24.563  28.299  1.00  0.00      B    C
ATOM   3153  NZ  ACN B 347      18.497  24.131  29.353  1.00  0.00      B    N
ATOM   3157  CT  ACN B 348      13.395  14.996  30.351  1.00  0.00      B    C
ATOM   3158  HZ  ACN B 348      13.855  14.012  30.345  1.00  0.00      B    H
ATOM   3159  HZ1 ACN B 348      14.028  15.782  30.755  1.00  0.00      B    H
ATOM   3160  HZ2 ACN B 348      12.419  14.969  30.830  1.00  0.00      B    H
ATOM   3161  CZ  ACN B 348      13.207  15.304  28.919  1.00  0.00      B    C
ATOM   3162  NZ  ACN B 348      13.022  15.542  27.816  1.00  0.00      B    N
ATOM   3166  CT  ACN B 349      23.760  27.844  15.226  1.00  0.00      B    C
ATOM   3167  HZ  ACN B 349      23.736  27.563  16.276  1.00  0.00      B    H
ATOM   3168  HZ1 ACN B 349      22.765  28.035  14.831  1.00  0.00      B    H
ATOM   3169  HZ2 ACN B 349      24.231  27.041  14.665  1.00  0.00      B    H
ATOM   3170  CZ  ACN B 349      24.555  29.064  15.139  1.00  0.00      B    C
ATOM   3171  NZ  ACN B 349      25.203  30.014  15.089  1.00  0.00      B    N
ATOM   3175  CT  ACN B 350       3.976  26.677   3.071  1.00  0.00      B    C
ATOM   3176  HZ  ACN B 350       4.581  27.505   3.432  1.00  0.00      B    H
ATOM   3177  HZ1 ACN B 350       3.114  27.063   2.533  1.00  0.00      B    H
ATOM   3178  HZ2 ACN B 350       3.574  26.252   3.987  1.00  0.00      B    H
ATOM   3179  CZ  ACN B 350       4.753  25.697   2.384  1.00  0.00      B    C
ATOM   3180  NZ  ACN B 350       5.361  24.896   1.779  1.00  0.00      B    N
ATOM   3184  CT  ACN B 351       7.292  24.628  17.134  1.00  0.00      B    C
ATOM   3185  HZ  ACN B 351       8.235  24.763  16.610  1.00  0.00      B    H
ATOM   3186  HZ1 ACN B 351       6.847  23.686  16.824  1.00  0.00      B    H
ATOM   3187  HZ2 ACN B 351       6.678  25.503  16.939  1.00  0.00      B    H
ATOM   3188  CZ  ACN B 351       7.597  24.626  18.625  1.00  0.00      B    C
ATOM   3189  NZ  ACN B 351       7.770  24.679  19.763  1.00  0.00      B    N
ATOM   3193  CT  ACN B 352      26.779  36.384  24.314  1.00  0.00      B    C
ATOM   3194  HZ  ACN B 352      26.853  37.124  23.521  1.00  0.00      B    H
ATOM   3195  HZ1 ACN B 352      26.690  36.926  25.252  1.00  0.00      B    H
ATOM   3196  HZ2 ACN B 352      27.632  35.713  24.261  1.00  0.00      B    H
ATOM   3197  CZ  ACN B 352      25.493  35.626  24.187  1.00  0.00      B    C
ATOM   3198  NZ  ACN B 352      24.480  35.089  24.134  1.00  0.00      B    N
ATOM   3202  CT  ACN B 353      18.105  33.238  26.128  1.00  0.00      B    C
ATOM   3203  HZ  ACN B 353      17.695  32.327  26.556  1.00  0.00      B    H
ATOM   3204  HZ1 ACN B 353      18.151  33.284  25.043  1.00  0.00      B    H
ATOM   3205  HZ2 ACN B 353      19.135  33.343  26.461  1.00  0.00      B    H
ATOM   3206  CZ  ACN B 353      17.372  34.484  26.507  1.00  0.00      B    C
ATOM   3207  NZ  ACN B 353      16.890  35.505  26.805  1.00  0.00      B    N
ATOM   3211  CT  ACN B 354      16.006  40.571  23.443  1.00  0.00      B    C
ATOM   3212  HZ  ACN B 354      16.375  41.351  22.782  1.00  0.00      B    H
ATOM   3213  HZ1 ACN B 354      16.426  39.642  23.066  1.00  0.00      B    H
ATOM   3214  HZ2 ACN B 354      14.920  40.551  23.460  1.00  0.00      B    H
ATOM   3215  CZ  ACN B 354      16.516  40.936  24.796  1.00  0.00      B    C
ATOM   3216  NZ  ACN B 354      16.937  41.209  25.828  1.00  0.00      B    N
ATOM   3220  CT  ACN B 355       8.503   9.015  41.734  1.00  0.00      B    C
ATOM   3221  HZ  ACN B 355       9.517   9.371  41.569  1.00  0.00      B    H
ATOM   3222  HZ1 ACN B 355       8.453   7.990  42.093  1.00  0.00      B    H
ATOM   3223  HZ2 ACN B 355       7.771   9.263  40.969  1.00  0.00      B    H
ATOM   3224  CZ  ACN B 355       8.096   9.862  42.925  1.00  0.00      B    C
ATOM   3225  NZ  ACN B 355       7.811  10.512  43.787  1.00  0.00      B    N
ATOM   3229  CT  ACN B 356      42.776  30.372  24.388  1.00  0.00      B    C
ATOM   3230  HZ  ACN B 356      43.629  30.065  23.788  1.00  0.00      B    H
ATOM   3231  HZ1 ACN B 356      42.153  31.090  23.859  1.00  0.00      B    H
ATOM   3232  HZ2 ACN B 356      43.050  30.727  25.378  1.00  0.00      B    H
ATOM   3233  CZ  ACN B 356      41.812  29.265  24.440  1.00  0.00      B    C
ATOM   3234  NZ  ACN B 356      41.086  28.363  24.469  1.00  0.00      B    N
ATOM   3238  CT  ACN B 357       3.414   2.344  24.243  1.00  0.00      B    C
ATOM   3239  HZ  ACN B 357       3.377   2.879  25.189  1.00  0.00      B    H
ATOM   3240  HZ1 ACN B 357       3.929   1.398  24.389  1.00  0.00      B    H
ATOM   3241  HZ2 ACN B 357       4.061   2.983  23.648  1.00  0.00      B    H
ATOM   3242  CZ  ACN B 357       2.075   2.128  23.660  1.00  0.00      B    C
ATOM   3243  NZ  ACN B 357       1.078   1.860  23.189  1.00  0.00      B    N
ATOM   3247  CT  ACN B 358      30.727   8.863  16.731  1.00  0.00      B    C
ATOM   3248  HZ  ACN B 358      31.735   9.223  16.919  1.00  0.00      B    H
ATOM   3249  HZ1 ACN B 358      30.199   9.167  17.631  1.00  0.00      B    H
ATOM   3250  HZ2 ACN B 358      30.678   7.780  16.658  1.00  0.00      B    H
ATOM   3251  CZ  ACN B 358      30.178   9.576  15.514  1.00  0.00      B    C
ATOM   3252  NZ  ACN B 358      29.840  10.100  14.549  1.00  0.00      B    N
ATOM   3256  CT  ACN B 359      36.458  41.668  25.456  1.00  0.00      B    C
ATOM   3257  HZ  ACN B 359      36.249  41.564  26.517  1.00  0.00      B    H
ATOM   3258  HZ1 ACN B 359      37.241  42.404  25.295  1.00  0.00      B    H
ATOM   3259  HZ2 ACN B 359      35.575  42.071  24.966  1.00  0.00      B    H
ATOM   3260  CZ  ACN B 359      36.739  40.359  24.931  1.00  0.00      B    C
ATOM   3261  NZ  ACN B 359      37.006  39.312  24.514  1.00  0.00      B    N
ATOM   3265  CT  ACN B 360      23.847  14.281  23.105  1.00  0.00      B    C
ATOM   3266  HZ  ACN B 360      23.165  14.464  22.279  1.00  0.00      B    H
ATOM   3267  HZ1 ACN B 360      24.788  14.814  22.999  1.00  0.00      B    H
ATOM   3268  HZ2 ACN B 360      24.219  13.259  23.103  1.00  0.00      B    H
ATOM   3269  CZ  ACN B 360      23.124  14.506  24.381  1.00  0.00      B    C
ATOM   3270  NZ  ACN B 360      22.604  14.714  25.407  1.00  0.00      B    N
ATOM   3274  CT  ACN B 361      27.816   2.305  43.163  1.00  0.00      B    C
ATOM   3275  HZ  ACN B 361      26.969   2.249  42.484  1.00  0.00      B    H
ATOM   3276  HZ1 ACN B 361      28.690   1.711  42.910  1.00  0.00      B    H
ATOM   3277  HZ2 ACN B 361      27.587   1.957  44.167  1.00  0.00      B    H
ATOM   3278  CZ  ACN B 361      28.237   3.782  43.143  1.00  0.00      B    C
ATOM   3279  NZ  ACN B 361      28.490   4.944  43.128  1.00  0.00      B    N
ATOM   3283  CT  ACN B 362       2.856  11.993  39.930  1.00  0.00      B    C
ATOM   3284  HZ  ACN B 362       2.969  11.376  39.042  1.00  0.00      B    H
ATOM   3285  HZ1 ACN B 362       3.796  12.204  40.433  1.00  0.00      B    H
ATOM   3286  HZ2 ACN B 362       2.211  11.446  40.613  1.00  0.00      B    H
ATOM   3287  CZ  ACN B 362       2.217  13.313  39.531  1.00  0.00      B    C
ATOM   3288  NZ  ACN B 362       1.779  14.362  39.188  1.00  0.00      B    N
ATOM   3292  CT  ACN B 363      36.421  12.042  10.533  1.00  0.00      B    C
ATOM   3293  HZ  ACN B 363      36.633  11.328   9.741  1.00  0.00      B    H
ATOM   3294  HZ1 ACN B 363      35.451  12.516  10.405  1.00  0.00      B    H
ATOM   3295  HZ2 ACN B 363      37.155  12.825  10.703  1.00  0.00      B    H
ATOM   3296  CZ  ACN B 363      36.385  11.190  11.755  1.00  0.00      B    C
ATOM   3297  NZ  ACN B 363      36.299  10.536  12.715  1.00  0.00      B    N
ATOM   3301  CT  ACN B 364      21.932   3.573  20.725  1.00  0.00      B    C
ATOM   3302  HZ  ACN B 364      21.785   4.310  21.510  1.00  0.00      B    H
ATOM   3303  HZ1 ACN B 364      21.417   2.656  21.000  1.00  0.00      B    H
ATOM   3304  HZ2 ACN B 364      22.983   3.386  20.520  1.00  0.00      B    H
ATOM   3305  CZ  ACN B 364      21.122   3.988  19.572  1.00  0.00      B    C
ATOM   3306  NZ  ACN B 364      20.456   4.294  18.687  1.00  0.00      B    N
ATOM   3310  CT  ACN B 365      32.614  14.513  20.779  1.00  0.00      B    C
ATOM   3311  HZ  ACN B 365      32.547  15.583  20.955  1.00  0.00      B    H
ATOM   3312  HZ1 ACN B 365      32.615  14.147  19.755  1.00  0.00      B    H
ATOM   3313  HZ2 ACN B 365      31.819  14.006  21.321  1.00  0.00      B    H
ATOM   3314  CZ  ACN B 365      34.012  14.081  21.132  1.00  0.00      B    C
ATOM   3315  NZ  ACN B 365      35.092  13.763  21.456  1.00  0.00      B    N
ATOM   3319  CT  ACN B 366      24.704  31.956  22.901  1.00  0.00      B    C
ATOM   3320  HZ  ACN B 366      23.645  31.712  22.935  1.00  0.00      B    H
ATOM   3321  HZ1 ACN B 366      24.892  32.611  23.747  1.00  0.00      B    H
ATOM   3322  HZ2 ACN B 366      24.757  32.574  22.008  1.00  0.00      B    H
ATOM   3323  CZ  ACN B 366      25.629  30.851  22.751  1.00  0.00      B    C
ATOM   3324  NZ  ACN B 366      26.436  29.992  22.610  1.00  0.00      B    N
ATOM   3328  CT  ACN B 367       2.799  15.713  42.258  1.00  0.00      B    C
ATOM   3329  HZ  ACN B 367       3.470  16.018  43.056  1.00  0.00      B    H
ATOM   3330  HZ1 ACN B 367       2.007  15.071  42.637  1.00  0.00      B    H
ATOM   3331  HZ2 ACN B 367       3.418  15.207  41.522  1.00  0.00      B    H
ATOM   3332  CZ  ACN B 367       2.301  16.925  41.586  1.00  0.00      B    C
ATOM   3333  NZ  ACN B 367       1.972  17.888  41.063  1.00  0.00      B    N
ATOM   3337  CT  ACN B 368      44.095  28.032   0.271  1.00  0.00      B    C
ATOM   3338  HZ  ACN B 368      44.595  28.037   1.236  1.00  0.00      B    H
ATOM   3339  HZ1 ACN B 368      43.661  27.036   0.273  1.00  0.00      B    H
ATOM   3340  HZ2 ACN B 368      44.778  28.292  -0.534  1.00  0.00      B    H
ATOM   3341  CZ  ACN B 368      43.050  29.065   0.415  1.00  0.00      B    C
ATOM   3342  NZ  ACN B 368      42.231  29.884   0.570  1.00  0.00      B    N
ATOM   3346  CT  ACN B 369      15.268  23.977  19.421  1.00  0.00      B    C
ATOM   3347  HZ  ACN B 369      15.072  25.027  19.624  1.00  0.00      B    H
ATOM   3348  HZ1 ACN B 369      14.277  23.535  19.354  1.00  0.00      B    H
ATOM   3349  HZ2 ACN B 369      15.831  23.466  20.197  1.00  0.00      B    H
ATOM   3350  CZ  ACN B 369      16.033  24.058  18.206  1.00  0.00      B    C
ATOM   3351  NZ  ACN B 369      16.693  24.151  17.259  1.00  0.00      B    N
ATOM   3355  CT  ACN B 370      33.161  35.728   1.087  1.00  0.00      B    C
ATOM   3356  HZ  ACN B 370      33.975  35.790   1.804  1.00  0.00      B    H
ATOM   3357  HZ1 ACN B 370      33.464  36.190   0.151  1.00  0.00      B    H
ATOM   3358  HZ2 ACN B 370      32.345  36.333   1.473  1.00  0.00      B    H
ATOM   3359  CZ  ACN B 370      32.825  34.298   1.116  1.00  0.00      B    C
ATOM   3360  NZ  ACN B 370      32.494  33.170   1.119  1.00  0.00      B    N
ATOM   3364  CT  ACN B 371       8.725  36.412  40.647  1.00  0.00      B    C
ATOM   3365  HZ  ACN B 371       8.988  37.082  39.832  1.00  0.00      B    H
ATOM   3366  HZ1 ACN B 371       9.053  36.910  41.556  1.00  0.00      B    H
ATOM   3367  HZ2 ACN B 371       9.293  35.487  40.585  1.00  0.00      B    H
ATOM   3368  CZ  ACN B 371       7.331  36.162  40.986  1.00  0.00      B    C
ATOM   3369  NZ  ACN B 371       6.229  36.006  41.307  1.00  0.00      B    N
ATOM   3373  CT  ACN B 372      42.326  39.868  13.733  1.00  0.00      B    C
ATOM   3374  HZ  ACN B 372      42.594  39.292  12.851  1.00  0.00      B    H
ATOM   3375  HZ1 ACN B 372      43.040  39.714  14.538  1.00  0.00      B    H
ATOM   3376  HZ2 ACN B 372      41.361  39.701  14.206  1.00  0.00      B    H
ATOM   3377  CZ  ACN B 372      42.364  41.236  13.295  1.00  0.00      B    C
ATOM   3378  NZ  ACN B 372      42.290  42.337  13.038  1.00  0.00      B    N
ATOM   3382  CT  ACN B 373      14.778  26.087  10.525  1.00  0.00      B    C
ATOM   3383  HZ  ACN B 373      15.467  26.923  10.430  1.00  0.00      B    H
ATOM   3384  HZ1 ACN B 373      14.192  26.201  11.433  1.00  0.00      B    H
ATOM   3385  HZ2 ACN B 373      15.278  25.129  10.640  1.00  0.00      B    H
ATOM   3386  CZ  ACN B 373      13.796  26.142   9.467  1.00  0.00      B    C
ATOM   3387  NZ  ACN B 373      13.038  26.230   8.574  1.00  0.00      B    N
ATOM   3391  CT  ACN B 374      19.562  17.207  37.308  1.00  0.00      B    C
ATOM   3392  HZ  ACN B 374      20.099  17.902  36.669  1.00  0.00      B    H
ATOM   3393  HZ1 ACN B 374      20.146  16.299  37.178  1.00  0.00      B    H
ATOM   3394  HZ2 ACN B 374      18.578  17.044  36.876  1.00  0.00      B    H
ATOM   3395  CZ  ACN B 374      19.171  17.673  38.684  1.00  0.00      B    C
ATOM   3396  NZ  ACN B 374      18.752  18.014  39.718  1.00  0.00      B    N
ATOM   3400  CT  ACN B 375      42.840   4.105  10.758  1.00  0.00      B    C
ATOM   3401  HZ  ACN B 375      42.068   3.340  10.797  1.00  0.00      B    H
ATOM   3402  HZ1 ACN B 375      43.720   3.554  11.081  1.00  0.00      B    H
ATOM   3403  HZ2 ACN B 375      42.686   5.017  11.329  1.00  0.00      B    H
ATOM   3404  CZ  ACN B 375      43.029   4.642   9.395  1.00  0.00      B    C
ATOM   3405  NZ  ACN B 375      43.092   4.966   8.256  1.00  0.00      B    N
ATOM   3409  CT  ACN B 376       0.495   1.317  13.054  1.00  0.00      B    C
ATOM   3410  HZ  ACN B 376       1.132   2.131  12.717  1.00  0.00      B    H
ATOM   3411  HZ1 ACN B 376      -0.322   1.092  12.373  1.00  0.00      B    H
ATOM   3412  HZ2 ACN B 376       0.060   1.556  14.022  1.00  0.00      B    H
ATOM   3413  CZ  ACN B 376       1.296   0.052  13.300  1.00  0.00      B    C
ATOM   3414  NZ  ACN B 376       1.937  -0.914  13.403  1.00  0.00      B    N
ATOM   3418  CT  ACN B 377       9.454  34.283  10.687  1.00  0.00      B    C
ATOM   3419  HZ  ACN B 377       8.707  34.543   9.942  1.00  0.00      B    H
ATOM   3420  HZ1 ACN B 377      10.402  33.986  10.244  1.00  0.00      B    H
ATOM   3421  HZ2 ACN B 377       9.177  33.467  11.349  1.00  0.00      B    H
ATOM   3422  CZ  ACN B 377       9.804  35.564  11.384  1.00  0.00      B    C
ATOM   3423  NZ  ACN B 377      10.067  36.508  11.973  1.00  0.00      B    N
ATOM   3427  CT  ACN B 378      16.786   6.386  11.864  1.00  0.00      B    C
ATOM   3428  HZ  ACN B 378      16.219   5.570  11.424  1.00  0.00      B    H
ATOM   3429  HZ1 ACN B 378      17.650   6.710  11.290  1.00  0.00      B    H
ATOM   3430  HZ2 ACN B 378      17.012   6.102  12.889  1.00  0.00      B    H
ATOM   3431  CZ  ACN B 378      15.972   7.606  11.789  1.00  0.00      B    C
ATOM   3432  NZ  ACN B 378      15.271   8.545  11.702  1.00  0.00      B    N
ATOM   3436  CT  ACN B 379       9.255  21.975  32.301  1.00  0.00      B    C
ATOM   3437  HZ  ACN B 379       8.249  21.731  32.633  1.00  0.00      B    H
ATOM   3438  HZ1 ACN B 379       9.221  22.367  31.287  1.00  0.00      B    H
ATOM   3439  HZ2 ACN B 379       9.798  21.044  32.166  1.00  0.00      B    H
ATOM   3440  CZ  ACN B 379      10.044  22.742  33.332  1.00  0.00      B    C
ATOM   3441  NZ  ACN B 379      10.687  23.287  34.146  1.00  0.00      B    N
ATOM   3445  CT  ACN B 380      10.868  28.987   9.855  1.00  0.00      B    C
ATOM   3446  HZ  ACN B 380       9.794  29.098   9.723  1.00  0.00      B    H
ATOM   3447  HZ1 ACN B 380      11.254  29.007   8.839  1.00  0.00      B    H
ATOM   3448  HZ2 ACN B 380      11.232  28.271  10.588  1.00  0.00      B    H
ATOM   3449  CZ  ACN B 380      11.301  30.275  10.418  1.00  0.00      B    C
ATOM   3450  NZ  ACN B 380      11.598  31.266  10.797  1.00  0.00      B    N
ATOM   3454  CT  ACN B 381      42.343  23.290  23.011  1.00  0.00      B    C
ATOM   3455  HZ  ACN B 381      42.369  24.095  22.282  1.00  0.00      B    H
ATOM   3456  HZ1 ACN B 381      43.283  23.117  23.528  1.00  0.00      B    H
ATOM   3457  HZ2 ACN B 381      42.007  22.384  22.512  1.00  0.00      B    H
ATOM   3458  CZ  ACN B 381      41.286  23.682  24.039  1.00  0.00      B    C
ATOM   3459  NZ  ACN B 381      40.475  23.945  24.792  1.00  0.00      B    N
ATOM   3463  CT  ACN B 382      23.601  41.336  10.410  1.00  0.00      B    C
ATOM   3464  HZ  ACN B 382      24.071  40.366  10.269  1.00  0.00      B    H
ATOM   3465  HZ1 ACN B 382      23.275  41.608   9.409  1.00  0.00      B    H
ATOM   3466  HZ2 ACN B 382      24.342  42.078  10.697  1.00  0.00      B    H
ATOM   3467  CZ  ACN B 382      22.592  41.305  11.522  1.00  0.00      B    C
ATOM   3468  NZ  ACN B 382      21.866  41.269  12.439  1.00  0.00      B    N
ATOM   3472  CT  ACN B 383      25.024  19.494  25.794  1.00  0.00      B    C
ATOM   3473  HZ  ACN B 383      26.018  19.112  26.014  1.00  0.00      B    H
ATOM   3474  HZ1 ACN B 383      25.157  20.450  25.295  1.00  0.00      B    H
ATOM   3475  HZ2 ACN B 383      24.415  19.420  26.691  1.00  0.00      B    H
ATOM   3476  CZ  ACN B 383      24.366  18.537  24.819  1.00  0.00      B    C
ATOM   3477  NZ  ACN B 383      23.977  17.797  24.042  1.00  0.00      B    N
ATOM   3481  CT  ACN B 384       4.587  24.560  42.416  1.00  0.00      B    C
ATOM   3482  HZ  ACN B 384       5.253  24.034  43.095  1.00  0.00      B    H
ATOM   3483  HZ1 ACN B 384       4.351  23.982  41.526  1.00  0.00      B    H
ATOM   3484  HZ2 ACN B 384       5.051  25.437  41.972  1.00  0.00      B    H
ATOM   3485  CZ  ACN B 384       3.367  24.980  43.106  1.00  0.00      B    C
ATOM   3486  NZ  ACN B 384       2.376  25.224  43.667  1.00  0.00      B    N
ATOM   3490  CT  ACN B 385      25.664  19.863   4.951  1.00  0.00      B    C
ATOM   3491  HZ  ACN B 385      25.468  20.853   4.548  1.00  0.00      B    H
ATOM   3492  HZ1 ACN B 385      26.346  19.305   4.314  1.00  0.00      B    H
ATOM   3493  HZ2 ACN B 385      24.728  19.324   5.077  1.00  0.00      B    H
ATOM   3494  CZ  ACN B 385      26.249  19.660   6.290  1.00  0.00      B    C
ATOM   3495  NZ  ACN B 385      26.733  19.520   7.348  1.00  0.00      B    N
ATOM   3499  CT  ACN B 386      17.815  40.747   3.900  1.00  0.00      B    C
ATOM   3500  HZ  ACN B 386      18.398  40.151   4.597  1.00  0.00      B    H
ATOM   3501  HZ1 ACN B 386      18.453  41.532   3.502  1.00  0.00      B    H
ATOM   3502  HZ2 ACN B 386      16.976  41.272   4.351  1.00  0.00      B    H
ATOM   3503  CZ  ACN B 386      17.326  39.882   2.839  1.00  0.00      B    C
ATOM   3504  NZ  ACN B 386      16.888  39.255   1.975  1.00  0.00      B    N
ATOM   3508  CT  ACN B 387      34.843   7.092  17.843  1.00  0.00      B    C
ATOM   3509  HZ  ACN B 387      35.635   6.348  17.832  1.00  0.00      B    H
ATOM   3510  HZ1 ACN B 387      35.020   7.918  17.159  1.00  0.00      B    H
ATOM   3511  HZ2 ACN B 387      34.800   7.461  18.865  1.00  0.00      B    H
ATOM   3512  CZ  ACN B 387      33.528   6.386  17.605  1.00  0.00      B    C
ATOM   3513  NZ  ACN B 387      32.509   5.789  17.452  1.00  0.00      B    N
ATOM   3517  CT  ACN B 388      20.318   8.105  36.875  1.00  0.00      B    C
ATOM   3518  HZ  ACN B 388      20.870   7.247  37.251  1.00  0.00      B    H
ATOM   3519  HZ1 ACN B 388      19.425   7.773  36.351  1.00  0.00      B    H
ATOM   3520  HZ2 ACN B 388      20.903   8.870  36.371  1.00  0.00      B    H
ATOM   3521  CZ  ACN B 388      19.897   8.809  38.167  1.00  0.00      B    C
ATOM   3522  NZ  ACN B 388      19.654   9.319  39.194  1.00  0.00      B    N
ATOM   3526  CT  ACN B 389      42.477  10.299  24.810  1.00  0.00      B    C
ATOM   3527  HZ  ACN B 389      42.060  10.322  25.814  1.00  0.00      B    H
ATOM   3528  HZ1 ACN B 389      42.032  11.149  24.299  1.00  0.00      B    H
ATOM   3529  HZ2 ACN B 389      42.174   9.388  24.300  1.00  0.00      B    H
ATOM   3530  CZ  ACN B 389      44.027  10.332  24.801  1.00  0.00      B    C
ATOM   3531  NZ  ACN B 389      45.178  10.465  24.780  1.00  0.00      B    N
ATOM   3535  CT  ACN B 390      17.753  18.812  13.699  1.00  0.00      B    C
ATOM   3536  HZ  ACN B 390      18.756  18.790  13.280  1.00  0.00      B    H
ATOM   3537  HZ1 ACN B 390      17.273  17.881  13.408  1.00  0.00      B    H
ATOM   3538  HZ2 ACN B 390      17.165  19.662  13.362  1.00  0.00      B    H
ATOM   3539  CZ  ACN B 390      17.853  19.003  15.144  1.00  0.00      B    C
ATOM   3540  NZ  ACN B 390      17.956  19.126  16.295  1.00  0.00      B    N
ATOM   3544  CT  ACN B 391      24.452   1.444  17.961  1.00  0.00      B    C
ATOM   3545  HZ  ACN B 391      24.804   1.255  16.950  1.00  0.00      B    H
ATOM   3546  HZ1 ACN B 391      24.950   0.761  18.645  1.00  0.00      B    H
ATOM   3547  HZ2 ACN B 391      23.385   1.334  18.134  1.00  0.00      B    H
ATOM   3548  CZ  ACN B 391      24.836   2.752  18.502  1.00  0.00      B    C
ATOM   3549  NZ  ACN B 391      25.162   3.773  18.901  1.00  0.00      B    N
ATOM   3553  CT  ACN B 392      13.902  33.605  11.002  1.00  0.00      B    C
ATOM   3554  HZ  ACN B 392      13.948  33.933  12.037  1.00  0.00      B    H
ATOM   3555  HZ1 ACN B 392      12.891  33.259  10.802  1.00  0.00      B    H
ATOM   3556  HZ2 ACN B 392      14.707  32.898  10.818  1.00  0.00      B    H
ATOM   3557  CZ  ACN B 392      14.019  34.770  10.092  1.00  0.00      B    C
ATOM   3558  NZ  ACN B 392      14.100  35.735   9.428  1.00  0.00      B    N
ATOM   3562  CT  ACN B 393      18.133  13.109  30.292  1.00  0.00      B    C
ATOM   3563  HZ  ACN B 393      18.359  13.100  29.228  1.00  0.00      B    H
ATOM   3564  HZ1 ACN B 393      17.091  13.382  30.443  1.00  0.00      B    H
ATOM   3565  HZ2 ACN B 393      18.743  13.857  30.792  1.00  0.00      B    H
ATOM   3566  CZ  ACN B 393      18.391  11.787  30.924  1.00  0.00      B    C
ATOM   3567  NZ  ACN B 393      18.585  10.723  31.406  1.00  0.00      B    N
ATOM   3571  CT  ACN B 394      29.235  38.547   4.111  1.00  0.00      B    C
ATOM   3572  HZ  ACN B 394      29.259  39.154   5.012  1.00  0.00      B    H
ATOM   3573  HZ1 ACN B 394      29.127  39.109   3.187  1.00  0.00      B    H
ATOM   3574  HZ2 ACN B 394      28.416  37.833   4.102  1.00  0.00      B    H
ATOM   3575  CZ  ACN B 394      30.461  37.697   3.905  1.00  0.00      B    C
ATOM   3576  NZ  ACN B 394      31.303  36.943   3.762  1.00  0.00      B    N
ATOM   3580  CT  ACN B 395      14.619  42.630   9.680  1.00  0.00      B    C
ATOM   3581  HZ  ACN B 395      14.147  42.139   8.833  1.00  0.00      B    H
ATOM   3582  HZ1 ACN B 395      14.146  42.292  10.598  1.00  0.00      B    H
ATOM   3583  HZ2 ACN B 395      14.629  43.716   9.622  1.00  0.00      B    H
ATOM   3584  CZ  ACN B 395      16.018  42.203   9.578  1.00  0.00      B    C
ATOM   3585  NZ  ACN B 395      17.081  41.759   9.402  1.00  0.00      B    N
ATOM   3589  CT  ACN B 396       1.279  26.448  15.862  1.00  0.00      B    C
ATOM   3590  HZ  ACN B 396       0.986  25.415  16.033  1.00  0.00      B    H
ATOM   3591  HZ1 ACN B 396       2.237  26.543  15.357  1.00  0.00      B    H
ATOM   3592  HZ2 ACN B 396       1.391  27.033  16.771  1.00  0.00      B    H
ATOM   3593  CZ  ACN B 396       0.254  27.204  15.149  1.00  0.00      B    C
ATOM   3594  NZ  ACN B 396      -0.517  27.783  14.576  1.00  0.00      B    N
ATOM   3598  CT  ACN B 397      11.189  43.126  24.180  1.00  0.00      B    C
ATOM   3599  HZ  ACN B 397      10.590  42.715  23.371  1.00  0.00      B    H
ATOM   3600  HZ1 ACN B 397      11.060  42.438  25.011  1.00  0.00      B    H
ATOM   3601  HZ2 ACN B 397      10.901  44.144  24.432  1.00  0.00      B    H
ATOM   3602  CZ  ACN B 397      12.605  43.246  23.863  1.00  0.00      B    C
ATOM   3603  NZ  ACN B 397      13.731  43.241  23.690  1.00  0.00      B    N
ATOM   3607  CT  ACN B 398      27.395   6.639  20.920  1.00  0.00      B    C
ATOM   3608  HZ  ACN B 398      26.368   6.952  21.085  1.00  0.00      B    H
ATOM   3609  HZ1 ACN B 398      27.382   5.738  20.312  1.00  0.00      B    H
ATOM   3610  HZ2 ACN B 398      27.919   6.465  21.856  1.00  0.00      B    H
ATOM   3611  CZ  ACN B 398      28.134   7.492  19.998  1.00  0.00      B    C
ATOM   3612  NZ  ACN B 398      28.764   8.170  19.308  1.00  0.00      B    N
ATOM   3616  CT  ACN B 399      41.888  22.754   5.515  1.00  0.00      B    C
ATOM   3617  HZ  ACN B 399      41.493  23.056   6.481  1.00  0.00      B    H
ATOM   3618  HZ1 ACN B 399      42.830  23.254   5.307  1.00  0.00      B    H
ATOM   3619  HZ2 ACN B 399      41.100  22.937   4.789  1.00  0.00      B    H
ATOM   3620  CZ  ACN B 399      42.084  21.285   5.748  1.00  0.00      B    C
ATOM   3621  NZ  ACN B 399      42.185  20.111   5.807  1.00  0.00      B    N
ATOM   3625  CT  ACN B 400      43.462   9.212  17.203  1.00  0.00      B    C
ATOM   3626  HZ  ACN B 400      42.705   9.882  17.602  1.00  0.00      B    H
ATOM   3627  HZ1 ACN B 400      42.910   8.278  17.136  1.00  0.00      B    H
ATOM   3628  HZ2 ACN B 400      44.293   9.213  17.903  1.00  0.00      B    H
ATOM   3629  CZ  ACN B 400      44.011   9.560  15.928  1.00  0.00      B    C
ATOM   3630  NZ  ACN B 400      44.463   9.876  14.868  1.00  0.00      B    N
ATOM   3634  CT  ACN B 401       0.783  18.383   8.080  1.00  0.00      B    C
ATOM   3635  HZ  ACN B 401       1.088  18.989   7.230  1.00  0.00      B    H
ATOM   3636  HZ1 ACN B 401       0.354  17.392   7.960  1.00  0.00      B    H
ATOM   3637  HZ2 ACN B 401       0.199  19.035   8.725  1.00  0.00      B    H
ATOM   3638  CZ  ACN B 401       1.863  18.158   9.043  1.00  0.00      B    C
ATOM   3639  NZ  ACN B 401       2.727  18.010   9.805  1.00  0.00      B    N
ATOM   3643  CT  ACN B 402      16.245  41.571  -0.518  1.00  0.00      B    C
ATOM   3644  HZ  ACN B 402      16.926  40.732  -0.397  1.00  0.00      B    H
ATOM   3645  HZ1 ACN B 402      15.475  41.305  -1.238  1.00  0.00      B    H
ATOM   3646  HZ2 ACN B 402      16.780  42.443  -0.886  1.00  0.00      B    H
ATOM   3647  CZ  ACN B 402      15.703  42.008   0.788  1.00  0.00      B    C
ATOM   3648  NZ  ACN B 402      15.279  42.397   1.804  1.00  0.00      B    N
ATOM   3652  CT  ACN B 403      33.984   5.324   7.589  1.00  0.00      B    C
ATOM   3653  HZ  ACN B 403      33.427   4.436   7.301  1.00  0.00      B    H
ATOM   3654  HZ1 ACN B 403      35.025   5.331   7.274  1.00  0.00      B    H
ATOM   3655  HZ2 ACN B 403      33.951   5.462   8.667  1.00  0.00      B    H
ATOM   3656  CZ  ACN B 403      33.264   6.526   6.963  1.00  0.00      B    C
ATOM   3657  NZ  ACN B 403      32.794   7.496   6.538  1.00  0.00      B    N
ATOM   3661  CT  ACN B 404      32.834  21.015  31.419  1.00  0.00      B    C
ATOM   3662  HZ  ACN B 404      32.682  20.810  32.475  1.00  0.00      B    H
ATOM   3663  HZ1 ACN B 404      32.963  22.086  31.283  1.00  0.00      B    H
ATOM   3664  HZ2 ACN B 404      31.898  20.693  30.972  1.00  0.00      B    H
ATOM   3665  CZ  ACN B 404      33.936  20.246  30.855  1.00  0.00      B    C
ATOM   3666  NZ  ACN B 404      34.762  19.603  30.424  1.00  0.00      B    N
ATOM   3670  CT  ACN B 405      24.064  19.404  -0.209  1.00  0.00      B    C
ATOM   3671  HZ  ACN B 405      25.078  19.744  -0.400  1.00  0.00      B    H
ATOM   3672  HZ1 ACN B 405      24.133  18.423  -0.670  1.00  0.00      B    H
ATOM   3673  HZ2 ACN B 405      23.214  19.954  -0.605  1.00  0.00      B    H
ATOM   3674  CZ  ACN B 405      24.000  19.314   1.236  1.00  0.00      B    C
ATOM   3675  NZ  ACN B 405      23.956  19.211   2.413  1.00  0.00      B    N
ATOM   3679  CT  ACN B 406      27.505  30.714  42.518  1.00  0.00      B    C
ATOM   3680  HZ  ACN B 406      28.221  30.153  43.113  1.00  0.00      B    H
ATOM   3681  HZ1 ACN B 406      27.231  31.632  43.032  1.00  0.00      B    H
ATOM   3682  HZ2 ACN B 406      26.615  30.125  42.309  1.00  0.00      B    H
ATOM   3683  CZ  ACN B 406      28.119  30.969  41.190  1.00  0.00      B    C
ATOM   3684  NZ  ACN B 406      28.588  31.152  40.156  1.00  0.00      B    N
ATOM   3688  CT  ACN B 407      26.582  32.675  16.665  1.00  0.00      B    C
ATOM   3689  HZ  ACN B 407      25.707  32.636  16.021  1.00  0.00      B    H
ATOM   3690  HZ1 ACN B 407      26.598  33.535  17.330  1.00  0.00      B    H
ATOM   3691  HZ2 ACN B 407      27.501  32.590  16.092  1.00  0.00      B    H
ATOM   3692  CZ  ACN B 407      26.454  31.532  17.585  1.00  0.00      B    C
ATOM   3693  NZ  ACN B 407      26.301  30.650  18.362  1.00  0.00      B    N
ATOM   3697  CT  ACN B 408      22.170  33.055  36.207  1.00  0.00      B    C
ATOM   3698  HZ  ACN B 408      21.190  33.358  36.565  1.00  0.00      B    H
ATOM   3699  HZ1 ACN B 408      22.608  32.160  36.642  1.00  0.00      B    H
ATOM   3700  HZ2 ACN B 408      22.784  33.872  36.576  1.00  0.00      B    H
ATOM   3701  CZ  ACN B 408      22.344  33.139  34.782  1.00  0.00      B    C
ATOM   3702  NZ  ACN B 408      22.476  33.245  33.621  1.00  0.00      B    N
ATOM   3706  CT  ACN B 409      14.656   0.978  43.496  1.00  0.00      B    C
ATOM   3707  HZ  ACN B 409      14.286   0.993  44.518  1.00  0.00      B    H
ATOM   3708  HZ1 ACN B 409      14.277   0.149  42.904  1.00  0.00      B    H
ATOM   3709  HZ2 ACN B 409      15.741   0.975  43.558  1.00  0.00      B    H
ATOM   3710  CZ  ACN B 409      14.233   2.229  42.936  1.00  0.00      B    C
ATOM   3711  NZ  ACN B 409      13.987   3.231  42.472  1.00  0.00      B    N
ATOM   3715  CT  ACN B 410      28.935  22.302  -0.659  1.00  0.00      B    C
ATOM   3716  HZ  ACN B 410      28.609  21.296  -0.405  1.00  0.00      B    H
ATOM   3717  HZ1 ACN B 410      28.178  22.914  -1.143  1.00  0.00      B    H
ATOM   3718  HZ2 ACN B 410      29.733  22.054  -1.354  1.00  0.00      B    H
ATOM   3719  CZ  ACN B 410      29.362  22.980   0.573  1.00  0.00      B    C
ATOM   3720  NZ  ACN B 410      29.643  23.520   1.541  1.00  0.00      B    N
ATOM   3724  CT  ACN B 411       8.983  31.278  13.663  1.00  0.00      B    C
ATOM   3725  HZ  ACN B 411       8.634  30.475  14.306  1.00  0.00      B    H
ATOM   3726  HZ1 ACN B 411      10.066  31.235  13.576  1.00  0.00      B    H
ATOM   3727  HZ2 ACN B 411       8.662  32.257  14.010  1.00  0.00      B    H
ATOM   3728  CZ  ACN B 411       8.437  30.886  12.318  1.00  0.00      B    C
ATOM   3729  NZ  ACN B 411       7.991  30.545  11.300  1.00  0.00      B    N
ATOM   3733  CT  ACN B 412      11.758  40.258  22.109  1.00  0.00      B    C
ATOM   3734  HZ  ACN B 412      10.952  40.311  22.836  1.00  0.00      B    H
ATOM   3735  HZ1 ACN B 412      12.069  39.217  22.129  1.00  0.00      B    H
ATOM   3736  HZ2 ACN B 412      12.606  40.832  22.472  1.00  0.00      B    H
ATOM   3737  CZ  ACN B 412      11.209  40.760  20.915  1.00  0.00      B    C
ATOM   3738  NZ  ACN B 412      10.685  41.156  19.989  1.00  0.00      B    N
ATOM   3742  CT  ACN B 413       2.907  35.119  22.404  1.00  0.00      B    C
ATOM   3743  HZ  ACN B 413       2.143  34.920  21.657  1.00  0.00      B    H
ATOM   3744  HZ1 ACN B 413       2.828  36.052  22.957  1.00  0.00      B    H
ATOM   3745  HZ2 ACN B 413       3.836  34.992  21.855  1.00  0.00      B    H
ATOM   3746  CZ  ACN B 413       3.095  34.041  23.331  1.00  0.00      B    C
ATOM   3747  NZ  ACN B 413       3.151  33.154  24.083  1.00  0.00      B    N
ATOM   3751  CT  ACN B 414      35.794  28.952  32.023  1.00  0.00      B    C
ATOM   3752  HZ  ACN B 414      36.023  29.028  30.963  1.00  0.00      B    H
ATOM   3753  HZ1 ACN B 414      35.396  29.903  32.367  1.00  0.00      B    H
ATOM   3754  HZ2 ACN B 414      36.585  28.544  32.648  1.00  0.00      B    H
ATOM   3755  CZ  ACN B 414      34.661  28.009  32.055  1.00  0.00      B    C
ATOM   3756  NZ  ACN B 414      33.787  27.264  32.098  1.00  0.00      B    N
ATOM   3760  CT  ACN B 415      39.237  30.755  43.017  1.00  0.00      B    C
ATOM   3761  HZ  ACN B 415      40.149  30.235  43.296  1.00  0.00      B    H
ATOM   3762  HZ1 ACN B 415      38.797  31.152  43.928  1.00  0.00      B    H
ATOM   3763  HZ2 ACN B 415      38.546  30.096  42.496  1.00  0.00      B    H
ATOM   3764  CZ  ACN B 415      39.759  31.696  42.020  1.00  0.00      B    C
ATOM   3765  NZ  ACN B 415      40.154  32.414  41.212  1.00  0.00      B    N
ATOM   3769  CT  ACN B 416      22.286  36.448  21.785  1.00  0.00      B    C
ATOM   3770  HZ  ACN B 416      22.334  37.115  20.928  1.00  0.00      B    H
ATOM   3771  HZ1 ACN B 416      21.393  36.578  22.391  1.00  0.00      B    H
ATOM   3772  HZ2 ACN B 416      23.151  36.537  22.438  1.00  0.00      B    H
ATOM   3773  CZ  ACN B 416      22.348  35.103  21.337  1.00  0.00      B    C
ATOM   3774  NZ  ACN B 416      22.392  34.011  20.906  1.00  0.00      B    N
ATOM   3778  CT  ACN B 417      25.665  13.040  38.525  1.00  0.00      B    C
ATOM   3779  HZ  ACN B 417      25.851  14.056  38.185  1.00  0.00      B    H
ATOM   3780  HZ1 ACN B 417      26.643  12.566  38.487  1.00  0.00      B    H
ATOM   3781  HZ2 ACN B 417      24.911  12.657  37.843  1.00  0.00      B    H
ATOM   3782  CZ  ACN B 417      25.094  13.192  39.948  1.00  0.00      B    C
ATOM   3783  NZ  ACN B 417      24.703  13.293  41.021  1.00  0.00      B    N
ATOM   3787  CT  ACN B 418      24.999   3.061  39.120  1.00  0.00      B    C
ATOM   3788  HZ  ACN B 418      24.036   2.599  39.318  1.00  0.00      B    H
ATOM   3789  HZ1 ACN B 418      25.072   3.434  38.101  1.00  0.00      B    H
ATOM   3790  HZ2 ACN B 418      25.948   2.560  39.295  1.00  0.00      B    H
ATOM   3791  CZ  ACN B 418      25.071   4.215  40.026  1.00  0.00      B    C
ATOM   3792  NZ  ACN B 418      25.155   5.045  40.787  1.00  0.00      B    N
ATOM   3796  CT  ACN B 419      40.091  23.044  27.541  1.00  0.00      B    C
ATOM   3797  HZ  ACN B 419      39.814  24.061  27.274  1.00  0.00      B    H
ATOM   3798  HZ1 ACN B 419      40.558  23.067  28.522  1.00  0.00      B    H
ATOM   3799  HZ2 ACN B 419      40.684  22.424  26.874  1.00  0.00      B    H
ATOM   3800  CZ  ACN B 419      38.883  22.265  27.892  1.00  0.00      B    C
ATOM   3801  NZ  ACN B 419      37.918  21.669  28.183  1.00  0.00      B    N
ATOM   3805  CT  ACN B 420      19.818   7.906  28.316  1.00  0.00      B    C
ATOM   3806  HZ  ACN B 420      18.969   7.676  28.955  1.00  0.00      B    H
ATOM   3807  HZ1 ACN B 420      20.347   8.798  28.643  1.00  0.00      B    H
ATOM   3808  HZ2 ACN B 420      19.477   8.068  27.297  1.00  0.00      B    H
ATOM   3809  CZ  ACN B 420      20.689   6.755  28.244  1.00  0.00      B    C
ATOM   3810  NZ  ACN B 420      21.447   5.876  28.108  1.00  0.00      B    N
ATOM   3814  CT  ACN B 421      34.470  24.533  30.552  1.00  0.00      B    C
ATOM   3815  HZ  ACN B 421      33.902  24.388  29.636  1.00  0.00      B    H
ATOM   3816  HZ1 ACN B 421      34.725  23.573  30.993  1.00  0.00      B    H
ATOM   3817  HZ2 ACN B 421      34.068  25.182  31.326  1.00  0.00      B    H
ATOM   3818  CZ  ACN B 421      35.746  25.022  29.911  1.00  0.00      B    C
ATOM   3819  NZ  ACN B 421      36.762  25.375  29.516  1.00  0.00      B    N
ATOM   3823  CT  ACN B 422       3.890  11.207  34.671  1.00  0.00      B    C
ATOM   3824  HZ  ACN B 422       4.447  10.459  34.112  1.00  0.00      B    H
ATOM   3825  HZ1 ACN B 422       2.857  10.883  34.583  1.00  0.00      B    H
ATOM   3826  HZ2 ACN B 422       4.001  12.125  34.101  1.00  0.00      B    H
ATOM   3827  CZ  ACN B 422       4.294  11.355  36.084  1.00  0.00      B    C
ATOM   3828  NZ  ACN B 422       4.598  11.525  37.205  1.00  0.00      B    N
ATOM   3832  CT  ACN B 423      12.312   9.171  12.060  1.00  0.00      B    C
ATOM   3833  HZ  ACN B 423      11.340   9.657  12.056  1.00  0.00      B    H
ATOM   3834  HZ1 ACN B 423      12.683   9.056  13.076  1.00  0.00      B    H
ATOM   3835  HZ2 ACN B 423      12.995   9.749  11.443  1.00  0.00      B    H
ATOM   3836  CZ  ACN B 423      12.192   7.859  11.514  1.00  0.00      B    C
ATOM   3837  NZ  ACN B 423      12.017   6.824  11.071  1.00  0.00      B    N
ATOM   3841  CT  ACN B 424       8.932  32.432  41.631  1.00  0.00      B    C
ATOM   3842  HZ  ACN B 424       9.538  31.602  41.983  1.00  0.00      B    H
ATOM   3843  HZ1 ACN B 424       7.861  32.243  41.632  1.00  0.00      B    H
ATOM   3844  HZ2 ACN B 424       9.302  32.650  40.632  1.00  0.00      B    H
ATOM   3845  CZ  ACN B 424       9.119  33.596  42.535  1.00  0.00      B    C
ATOM   3846  NZ  ACN B 424       9.216  34.505  43.265  1.00  0.00      B    N
ATOM   3850  CT  ACN B 425      36.050   3.664  15.041  1.00  0.00      B    C
ATOM   3851  HZ  ACN B 425      35.661   3.403  14.060  1.00  0.00      B    H
ATOM   3852  HZ1 ACN B 425      35.968   2.758  15.635  1.00  0.00      B    H
ATOM   3853  HZ2 ACN B 425      35.341   4.336  15.516  1.00  0.00      B    H
ATOM   3854  CZ  ACN B 425      37.410   4.194  14.969  1.00  0.00      B    C
ATOM   3855  NZ  ACN B 425      38.480   4.613  14.928  1.00  0.00      B    N
ATOM   3859  CT  ACN B 426      21.421  21.070  25.246  1.00  0.00      B    C
ATOM   3860  HZ  ACN B 426      21.585  20.451  26.125  1.00  0.00      B    H
ATOM   3861  HZ1 ACN B 426      21.041  20.687  24.302  1.00  0.00      B    H
ATOM   3862  HZ2 ACN B 426      22.385  21.559  25.135  1.00  0.00      B    H
ATOM   3863  CZ  ACN B 426      20.526  22.031  25.879  1.00  0.00      B    C
ATOM   3864  NZ  ACN B 426      19.858  22.794  26.415  1.00  0.00      B    N
ATOM   3868  CT  ACN B 427      36.584  33.137  11.351  1.00  0.00      B    C
ATOM   3869  HZ  ACN B 427      37.324  33.698  11.917  1.00  0.00      B    H
ATOM   3870  HZ1 ACN B 427      37.255  32.486  10.796  1.00  0.00      B    H
ATOM   3871  HZ2 ACN B 427      35.957  33.749  10.708  1.00  0.00      B    H
ATOM   3872  CZ  ACN B 427      35.744  32.301  12.232  1.00  0.00      B    C
ATOM   3873  NZ  ACN B 427      35.130  31.578  12.934  1.00  0.00      B    N
ATOM   3877  CT  ACN B 428       0.682  36.968  25.317  1.00  0.00      B    C
ATOM   3878  HZ  ACN B 428       1.341  36.407  25.976  1.00  0.00      B    H
ATOM   3879  HZ1 ACN B 428      -0.183  36.472  24.884  1.00  0.00      B    H
ATOM   3880  HZ2 ACN B 428       1.273  37.347  24.488  1.00  0.00      B    H
ATOM   3881  CZ  ACN B 428       0.080  38.103  26.097  1.00  0.00      B    C
ATOM   3882  NZ  ACN B 428      -0.308  39.074  26.674  1.00  0.00      B    N
ATOM   3886  CT  ACN B 429      14.655   3.862   8.110  1.00  0.00      B    C
ATOM   3887  HZ  ACN B 429      15.483   3.461   7.530  1.00  0.00      B    H
ATOM   3888  HZ1 ACN B 429      13.915   4.244   7.412  1.00  0.00      B    H
ATOM   3889  HZ2 ACN B 429      14.878   4.724   8.734  1.00  0.00      B    H
ATOM   3890  CZ  ACN B 429      13.819   2.908   8.806  1.00  0.00      B    C
ATOM   3891  NZ  ACN B 429      13.154   2.148   9.365  1.00  0.00      B    N
ATOM   3895  CT  ACN B 430      15.490  36.432  21.633  1.00  0.00      B    C
ATOM   3896  HZ  ACN B 430      15.774  35.484  22.083  1.00  0.00      B    H
ATOM   3897  HZ1 ACN B 430      14.970  36.299  20.688  1.00  0.00      B    H
ATOM   3898  HZ2 ACN B 430      16.383  37.029  21.466  1.00  0.00      B    H
ATOM   3899  CZ  ACN B 430      14.573  37.321  22.433  1.00  0.00      B    C
ATOM   3900  NZ  ACN B 430      13.917  38.044  23.048  1.00  0.00      B    N
ATOM   3904  CT  ACN B 431      27.570  18.880  40.924  1.00  0.00      B    C
ATOM   3905  HZ  ACN B 431      28.163  18.065  40.518  1.00  0.00      B    H
ATOM   3906  HZ1 ACN B 431      27.852  19.172  41.933  1.00  0.00      B    H
ATOM   3907  HZ2 ACN B 431      26.500  18.690  40.908  1.00  0.00      B    H
ATOM   3908  CZ  ACN B 431      27.856  20.054  40.055  1.00  0.00      B    C
ATOM   3909  NZ  ACN B 431      28.044  20.968  39.379  1.00  0.00      B    N
ATOM   3913  CT  ACN B 432       3.284  27.940  28.918  1.00  0.00      B    C
ATOM   3914  HZ  ACN B 432       2.276  27.541  28.996  1.00  0.00      B    H
ATOM   3915  HZ1 ACN B 432       3.325  29.022  29.010  1.00  0.00      B    H
ATOM   3916  HZ2 ACN B 432       3.687  27.724  27.932  1.00  0.00      B    H
ATOM   3917  CZ  ACN B 432       4.282  27.241  29.726  1.00  0.00      B    C
ATOM   3918  NZ  ACN B 432       4.968  26.619  30.465  1.00  0.00      B    N
ATOM   3922  CT  ACN B 433      13.724  22.950  28.399  1.00  0.00      B    C
ATOM   3923  HZ  ACN B 433      13.218  23.605  27.693  1.00  0.00      B    H
ATOM   3924  HZ1 ACN B 433      14.690  23.177  28.843  1.00  0.00      B    H
ATOM   3925  HZ2 ACN B 433      13.868  22.086  27.755  1.00  0.00      B    H
ATOM   3926  CZ  ACN B 433      12.707  22.891  29.433  1.00  0.00      B    C
ATOM   3927  NZ  ACN B 433      11.955  22.823  30.294  1.00  0.00      B    N
ATOM   3931  CT  ACN B 434      21.530  28.220   6.332  1.00  0.00      B    C
ATOM   3932  HZ  ACN B 434      21.691  27.779   5.352  1.00  0.00      B    H
ATOM   3933  HZ1 ACN B 434      22.413  28.790   6.612  1.00  0.00      B    H
ATOM   3934  HZ2 ACN B 434      21.111  27.527   7.057  1.00  0.00      B    H
ATOM   3935  CZ  ACN B 434      20.540  29.293   6.411  1.00  0.00      B    C
ATOM   3936  NZ  ACN B 434      19.740  30.130   6.423  1.00  0.00      B    N
ATOM   3940  CT  ACN B 435      30.826   4.354  32.112  1.00  0.00      B    C
ATOM   3941  HZ  ACN B 435      31.028   5.140  32.836  1.00  0.00      B    H
ATOM   3942  HZ1 ACN B 435      31.797   3.889  31.963  1.00  0.00      B    H
ATOM   3943  HZ2 ACN B 435      30.399   4.790  31.212  1.00  0.00      B    H
ATOM   3944  CZ  ACN B 435      30.084   3.169  32.690  1.00  0.00      B    C
ATOM   3945  NZ  ACN B 435      29.498   2.272  33.121  1.00  0.00      B    N
ATOM   3949  CT  ACN B 436      13.089  40.709  26.147  1.00  0.00      B    C
ATOM   3950  HZ  ACN B 436      13.082  40.484  25.084  1.00  0.00      B    H
ATOM   3951  HZ1 ACN B 436      12.482  41.605  26.257  1.00  0.00      B    H
ATOM   3952  HZ2 ACN B 436      14.099  41.003  26.419  1.00  0.00      B    H
ATOM   3953  CZ  ACN B 436      12.487  39.745  27.020  1.00  0.00      B    C
ATOM   3954  NZ  ACN B 436      11.981  38.972  27.759  1.00  0.00      B    N
ATOM   3958  CT  ACN B 437      13.787  40.239   4.295  1.00  0.00      B    C
ATOM   3959  HZ  ACN B 437      13.342  39.260   4.137  1.00  0.00      B    H
ATOM   3960  HZ1 ACN B 437      13.933  40.761   3.353  1.00  0.00      B    H
ATOM   3961  HZ2 ACN B 437      14.764  40.177   4.767  1.00  0.00      B    H
ATOM   3962  CZ  ACN B 437      12.859  40.911   5.190  1.00  0.00      B    C
ATOM   3963  NZ  ACN B 437      12.069  41.459   5.872  1.00  0.00      B    N
ATOM   3967  CT  ACN B 438      21.091  34.716  41.494  1.00  0.00      B    C
ATOM   3968  HZ  ACN B 438      20.129  35.102  41.822  1.00  0.00      B    H
ATOM   3969  HZ1 ACN B 438      21.107  33.718  41.063  1.00  0.00      B    H
ATOM   3970  HZ2 ACN B 438      21.744  34.517  42.340  1.00  0.00      B    H
ATOM   3971  CZ  ACN B 438      21.786  35.627  40.592  1.00  0.00      B    C
ATOM   3972  NZ  ACN B 438      22.399  36.357  39.903  1.00  0.00      B    N
ATOM   3976  CT  ACN B 439      31.178   3.955  27.104  1.00  0.00      B    C
ATOM   3977  HZ  ACN B 439      31.848   4.016  26.250  1.00  0.00      B    H
ATOM   3978  HZ1 ACN B 439      30.825   2.931  27.010  1.00  0.00      B    H
ATOM   3979  HZ2 ACN B 439      30.340   4.646  27.081  1.00  0.00      B    H
ATOM   3980  CZ  ACN B 439      31.910   3.886  28.350  1.00  0.00      B    C
ATOM   3981  NZ  ACN B 439      32.549   3.844  29.265  1.00  0.00      B    N
ATOM   3985  CT  ACN B 440       1.859  12.849   6.191  1.00  0.00      B    C
ATOM   3986  HZ  ACN B 440       2.534  12.133   5.728  1.00  0.00      B    H
ATOM   3987  HZ1 ACN B 440       1.849  12.922   7.275  1.00  0.00      B    H
ATOM   3988  HZ2 ACN B 440       0.815  12.662   5.956  1.00  0.00      B    H
ATOM   3989  CZ  ACN B 440       2.200  14.269   5.784  1.00  0.00      B    C
ATOM   3990  NZ  ACN B 440       2.428  15.404   5.560  1.00  0.00      B    N
ATOM   3994  CT  ACN B 441      39.909  30.844  33.426  1.00  0.00      B    C
ATOM   3995  HZ  ACN B 441      40.665  30.390  32.791  1.00  0.00      B    H
ATOM   3996  HZ1 ACN B 441      39.689  30.090  34.178  1.00  0.00      B    H
ATOM   3997  HZ2 ACN B 441      39.163  31.209  32.724  1.00  0.00      B    H
ATOM   3998  CZ  ACN B 441      40.531  32.072  34.117  1.00  0.00      B    C
ATOM   3999  NZ  ACN B 441      40.978  32.982  34.662  1.00  0.00      B    N
ATOM   4003  CT  ACN B 442       7.422  22.995  24.498  1.00  0.00      B    C
ATOM   4004  HZ  ACN B 442       7.917  23.160  23.545  1.00  0.00      B    H
ATOM   4005  HZ1 ACN B 442       7.382  24.001  24.909  1.00  0.00      B    H
ATOM   4006  HZ2 ACN B 442       7.922  22.309  25.178  1.00  0.00      B    H
ATOM   4007  CZ  ACN B 442       6.065  22.418  24.092  1.00  0.00      B    C
ATOM   4008  NZ  ACN B 442       5.052  22.026  23.713  1.00  0.00      B    N
ATOM   4012  CT  ACN B 443      20.962  25.478  23.028  1.00  0.00      B    C
ATOM   4013  HZ  ACN B 443      21.693  26.156  23.461  1.00  0.00      B    H
ATOM   4014  HZ1 ACN B 443      21.024  24.397  23.129  1.00  0.00      B    H
ATOM   4015  HZ2 ACN B 443      21.132  25.659  21.970  1.00  0.00      B    H
ATOM   4016  CZ  ACN B 443      19.558  25.957  23.281  1.00  0.00      B    C
ATOM   4017  NZ  ACN B 443      18.449  26.264  23.519  1.00  0.00      B    N
ATOM   4021  CT  ACN B 444      13.058  22.221  41.185  1.00  0.00      B    C
ATOM   4022  HZ  ACN B 444      12.086  22.515  41.573  1.00  0.00      B    H
ATOM   4023  HZ1 ACN B 444      13.612  23.154  41.110  1.00  0.00      B    H
ATOM   4024  HZ2 ACN B 444      13.160  21.699  40.237  1.00  0.00      B    H
ATOM   4025  CZ  ACN B 444      13.437  21.421  42.323  1.00  0.00      B    C
ATOM   4026  NZ  ACN B 444      13.802  20.802  43.218  1.00  0.00      B    N
ATOM   4030  CT  ACN B 445      23.182   6.865  24.211  1.00  0.00      B    C
ATOM   4031  HZ  ACN B 445      22.258   6.649  23.680  1.00  0.00      B    H
ATOM   4032  HZ1 ACN B 445      22.890   6.946  25.255  1.00  0.00      B    H
ATOM   4033  HZ2 ACN B 445      23.476   7.830  23.806  1.00  0.00      B    H
ATOM   4034  CZ  ACN B 445      24.055   5.725  23.906  1.00  0.00      B    C
ATOM   4035  NZ  ACN B 445      24.729   4.797  23.639  1.00  0.00      B    N
ATOM   4039  CT  ACN B 446       8.844   4.507  18.678  1.00  0.00      B    C
ATOM   4040  HZ  ACN B 446       9.060   3.505  18.315  1.00  0.00      B    H
ATOM   4041  HZ1 ACN B 446       9.195   4.594  19.703  1.00  0.00      B    H
ATOM   4042  HZ2 ACN B 446       7.786   4.735  18.777  1.00  0.00      B    H
ATOM   4043  CZ  ACN B 446       9.565   5.493  17.845  1.00  0.00      B    C
ATOM   4044  NZ  ACN B 446      10.141   6.279  17.222  1.00  0.00      B    N
ATOM   4048  CT  ACN B 447      43.415  25.969  26.814  1.00  0.00      B    C
ATOM   4049  HZ  ACN B 447      44.333  25.808  27.373  1.00  0.00      B    H
ATOM   4050  HZ1 ACN B 447      43.075  25.119  26.228  1.00  0.00      B    H
ATOM   4051  HZ2 ACN B 447      43.393  26.877  26.217  1.00  0.00      B    H
ATOM   4052  CZ  ACN B 447      42.382  26.085  27.821  1.00  0.00      B    C
ATOM   4053  NZ  ACN B 447      41.580  26.183  28.594  1.00  0.00      B    N
ATOM   4057  CT  ACN B 448      18.851  18.853  44.085  1.00  0.00      B    C
ATOM   4058  HZ  ACN B 448      18.869  19.012  45.160  1.00  0.00      B    H
ATOM   4059  HZ1 ACN B 448      17.838  18.993  43.718  1.00  0.00      B    H
ATOM   4060  HZ2 ACN B 448      19.109  17.815  43.889  1.00  0.00      B    H
ATOM   4061  CZ  ACN B 448      19.861  19.655  43.410  1.00  0.00      B    C
ATOM   4062  NZ  ACN B 448      20.626  20.292  42.875  1.00  0.00      B    N
ATOM   4066  CT  ACN B 449      17.167   0.279  21.496  1.00  0.00      B    C
ATOM   4067  HZ  ACN B 449      17.620  -0.591  21.963  1.00  0.00      B    H
ATOM   4068  HZ1 ACN B 449      16.215   0.537  21.955  1.00  0.00      B    H
ATOM   4069  HZ2 ACN B 449      17.160   0.058  20.432  1.00  0.00      B    H
ATOM   4070  CZ  ACN B 449      18.090   1.411  21.700  1.00  0.00      B    C
ATOM   4071  NZ  ACN B 449      18.765   2.331  21.858  1.00  0.00      B    N
ATOM   4075  CT  ACN B 450      14.744  32.772  16.322  1.00  0.00      B    C
ATOM   4076  HZ  ACN B 450      14.087  33.165  15.550  1.00  0.00      B    H
ATOM   4077  HZ1 ACN B 450      15.729  32.884  15.875  1.00  0.00      B    H
ATOM   4078  HZ2 ACN B 450      14.470  31.721  16.327  1.00  0.00      B    H
ATOM   4079  CZ  ACN B 450      14.671  33.407  17.618  1.00  0.00      B    C
ATOM   4080  NZ  ACN B 450      14.636  33.903  18.670  1.00  0.00      B    N
ATOM   4084  CT  ACN B 451      35.132  38.547  40.945  1.00  0.00      B    C
ATOM   4085  HZ  ACN B 451      34.931  39.212  40.108  1.00  0.00      B    H
ATOM   4086  HZ1 ACN B 451      36.049  38.913  41.398  1.00  0.00      B    H
ATOM   4087  HZ2 ACN B 451      35.423  37.546  40.638  1.00  0.00      B    H
ATOM   4088  CZ  ACN B 451      33.954  38.380  41.813  1.00  0.00      B    C
ATOM   4089  NZ  ACN B 451      33.009  38.288  42.470  1.00  0.00      B    N
ATOM   4093  CT  ACN B 452      26.042  11.083  30.537  1.00  0.00      B    C
ATOM   4094  HZ  ACN B 452      25.278  10.374  30.229  1.00  0.00      B    H
ATOM   4095  HZ1 ACN B 452      25.559  12.050  30.647  1.00  0.00      B    H
ATOM   4096  HZ2 ACN B 452      26.827  11.073  29.785  1.00  0.00      B    H
ATOM   4097  CZ  ACN B 452      26.852  10.792  31.728  1.00  0.00      B    C
ATOM   4098  NZ  ACN B 452      27.493  10.608  32.681  1.00  0.00      B    N
ATOM   4102  CT  ACN B 453      34.303   5.418   3.874  1.00  0.00      B    C
ATOM   4103  HZ  ACN B 453      34.147   6.051   3.004  1.00  0.00      B    H
ATOM   4104  HZ1 ACN B 453      34.492   4.434   3.452  1.00  0.00      B    H
ATOM   4105  HZ2 ACN B 453      33.533   5.497   4.638  1.00  0.00      B    H
ATOM   4106  CZ  ACN B 453      35.465   5.951   4.550  1.00  0.00      B    C
ATOM   4107  NZ  ACN B 453      36.388   6.395   5.123  1.00  0.00      B    N
ATOM   4111  CT  ACN B 454       3.255  21.205  20.437  1.00  0.00      B    C
ATOM   4112  HZ  ACN B 454       3.375  21.715  19.484  1.00  0.00      B    H
ATOM   4113  HZ1 ACN B 454       4.168  21.168  21.025  1.00  0.00      B    H
ATOM   4114  HZ2 ACN B 454       2.819  20.218  20.308  1.00  0.00      B    H
ATOM   4115  CZ  ACN B 454       2.308  22.086  21.170  1.00  0.00      B    C
ATOM   4116  NZ  ACN B 454       1.556  22.725  21.822  1.00  0.00      B    N
ATOM   4120  CT  ACN B 455      36.398  17.547  34.375  1.00  0.00      B    C
ATOM   4121  HZ  ACN B 455      37.332  17.177  33.958  1.00  0.00      B    H
ATOM   4122  HZ1 ACN B 455      35.657  17.374  33.598  1.00  0.00      B    H
ATOM   4123  HZ2 ACN B 455      36.489  18.546  34.792  1.00  0.00      B    H
ATOM   4124  CZ  ACN B 455      36.172  16.546  35.448  1.00  0.00      B    C
ATOM   4125  NZ  ACN B 455      35.954  15.742  36.311  1.00  0.00      B    N
ATOM   4129  CT  ACN B 456      21.812  20.170  39.112  1.00  0.00      B    C
ATOM   4130  HZ  ACN B 456      21.545  21.082  39.640  1.00  0.00      B    H
ATOM   4131  HZ1 ACN B 456      21.532  19.377  39.801  1.00  0.00      B    H
ATOM   4132  HZ2 ACN B 456      22.863  20.033  38.872  1.00  0.00      B    H
ATOM   4133  CZ  ACN B 456      21.033  20.259  37.887  1.00  0.00      B    C
ATOM   4134  NZ  ACN B 456      20.473  20.302  36.863  1.00  0.00      B    N
ATOM   4138  CT  ACN B 457      41.576  38.462  22.031  1.00  0.00      B    C
ATOM   4139  HZ  ACN B 457      40.954  37.858  22.685  1.00  0.00      B    H
ATOM   4140  HZ1 ACN B 457      41.800  39.488  22.312  1.00  0.00      B    H
ATOM   4141  HZ2 ACN B 457      41.125  38.388  21.045  1.00  0.00      B    H
ATOM   4142  CZ  ACN B 457      42.901  37.779  21.885  1.00  0.00      B    C
ATOM   4143  NZ  ACN B 457      43.952  37.319  21.854  1.00  0.00      B    N
ATOM   4147  CT  ACN B 458       3.286  30.133  25.059  1.00  0.00      B    C
ATOM   4148  HZ  ACN B 458       3.577  29.974  24.023  1.00  0.00      B    H
ATOM   4149  HZ1 ACN B 458       2.541  30.888  25.298  1.00  0.00      B    H
ATOM   4150  HZ2 ACN B 458       4.137  30.377  25.690  1.00  0.00      B    H
ATOM   4151  CZ  ACN B 458       2.755  28.839  25.518  1.00  0.00      B    C
ATOM   4152  NZ  ACN B 458       2.352  27.812  25.870  1.00  0.00      B    N
ATOM   4156  CT  ACN B 459       7.103  21.427  14.441  1.00  0.00      B    C
ATOM   4157  HZ  ACN B 459       7.064  20.405  14.807  1.00  0.00      B    H
ATOM   4158  HZ1 ACN B 459       8.059  21.703  14.003  1.00  0.00      B    H
ATOM   4159  HZ2 ACN B 459       6.874  22.096  15.267  1.00  0.00      B    H
ATOM   4160  CZ  ACN B 459       6.080  21.666  13.447  1.00  0.00      B    C
ATOM   4161  NZ  ACN B 459       5.222  21.804  12.633  1.00  0.00      B    N
ATOM   4165  CT  ACN B 460      21.967   3.662   6.689  1.00  0.00      B    C
ATOM   4166  HZ  ACN B 460      21.946   3.885   7.752  1.00  0.00      B    H
ATOM   4167  HZ1 ACN B 460      22.498   2.760   6.394  1.00  0.00      B    H
ATOM   4168  HZ2 ACN B 460      22.398   4.502   6.151  1.00  0.00      B    H
ATOM   4169  CZ  ACN B 460      20.563   3.575   6.343  1.00  0.00      B    C
ATOM   4170  NZ  ACN B 460      19.412   3.560   6.101  1.00  0.00      B    N
ATOM   4174  CT  ACN B 461      20.247  27.913  34.563  1.00  0.00      B    C
ATOM   4175  HZ  ACN B 461      21.327  27.844  34.670  1.00  0.00      B    H
ATOM   4176  HZ1 ACN B 461      19.756  27.100  35.091  1.00  0.00      B    H
ATOM   4177  HZ2 ACN B 461      19.989  27.689  33.531  1.00  0.00      B    H
ATOM   4178  CZ  ACN B 461      19.580  29.214  34.943  1.00  0.00      B    C
ATOM   4179  NZ  ACN B 461      19.090  30.265  35.200  1.00  0.00      B    N
ATOM   4183  CT  ACN B 462      30.807  42.942   8.963  1.00  0.00      B    C
ATOM   4184  HZ  ACN B 462      31.111  42.231   9.727  1.00  0.00      B    H
ATOM   4185  HZ1 ACN B 462      31.316  43.902   9.002  1.00  0.00      B    H
ATOM   4186  HZ2 ACN B 462      29.791  43.327   8.996  1.00  0.00      B    H
ATOM   4187  CZ  ACN B 462      30.967  42.395   7.628  1.00  0.00      B    C
ATOM   4188  NZ  ACN B 462      31.087  41.985   6.528  1.00  0.00      B    N
ATOM   4192  CT  ACN B 463      22.525   9.994  22.227  1.00  0.00      B    C
ATOM   4193  HZ  ACN B 463      22.145   9.116  21.712  1.00  0.00      B    H
ATOM   4194  HZ1 ACN B 463      23.538  10.244  21.923  1.00  0.00      B    H
ATOM   4195  HZ2 ACN B 463      22.425   9.863  23.302  1.00  0.00      B    H
ATOM   4196  CZ  ACN B 463      21.676  11.170  21.988  1.00  0.00      B    C
ATOM   4197  NZ  ACN B 463      21.012  12.057  21.746  1.00  0.00      B    N
ATOM   4201  CT  ACN B 464      15.182  20.069  10.591  1.00  0.00      B    C
ATOM   4202  HZ  ACN B 464      15.035  21.117  10.341  1.00  0.00      B    H
ATOM   4203  HZ1 ACN B 464      14.252  19.924  11.135  1.00  0.00      B    H
ATOM   4204  HZ2 ACN B 464      16.038  19.946  11.250  1.00  0.00      B    H
ATOM   4205  CZ  ACN B 464      15.410  19.113   9.517  1.00  0.00      B    C
ATOM   4206  NZ  ACN B 464      15.576  18.295   8.712  1.00  0.00      B    N
ATOM   4210  CT  ACN B 465      27.660  22.352  13.433  1.00  0.00      B    C
ATOM   4211  HZ  ACN B 465      28.477  21.637  13.372  1.00  0.00      B    H
ATOM   4212  HZ1 ACN B 465      27.166  22.371  12.465  1.00  0.00      B    H
ATOM   4213  HZ2 ACN B 465      28.173  23.286  13.645  1.00  0.00      B    H
ATOM   4214  CZ  ACN B 465      26.677  22.025  14.458  1.00  0.00      B    C
ATOM   4215  NZ  ACN B 465      25.927  21.699  15.289  1.00  0.00      B    N
ATOM   4219  CT  ACN B 466      20.648   0.368   4.450  1.00  0.00      B    C
ATOM   4220  HZ  ACN B 466      21.316   1.191   4.208  1.00  0.00      B    H
ATOM   4221  HZ1 ACN B 466      19.848   0.689   5.113  1.00  0.00      B    H
ATOM   4222  HZ2 ACN B 466      21.303  -0.415   4.824  1.00  0.00      B    H
ATOM   4223  CZ  ACN B 466      20.078  -0.019   3.180  1.00  0.00      B    C
ATOM   4224  NZ  ACN B 466      19.613  -0.240   2.103  1.00  0.00      B    N
ATOM   4228  CT  ACN B 467      15.086  15.529  11.590  1.00  0.00      B    C
ATOM   4229  HZ  ACN B 467      15.867  15.964  12.209  1.00  0.00      B    H
ATOM   4230  HZ1 ACN B 467      15.060  14.447  11.695  1.00  0.00      B    H
ATOM   4231  HZ2 ACN B 467      15.178  15.702  10.521  1.00  0.00      B    H
ATOM   4232  CZ  ACN B 467      13.826  16.156  12.056  1.00  0.00      B    C
ATOM   4233  NZ  ACN B 467      12.905  16.762  12.370  1.00  0.00      B    N
ATOM   4237  CT  ACN B 468       9.560  32.637   5.597  1.00  0.00      B    C
ATOM   4238  HZ  ACN B 468       8.798  33.298   6.001  1.00  0.00      B    H
ATOM   4239  HZ1 ACN B 468      10.503  33.156   5.752  1.00  0.00      B    H
ATOM   4240  HZ2 ACN B 468       9.462  32.458   4.530  1.00  0.00      B    H
ATOM   4241  CZ  ACN B 468       9.611  31.329   6.259  1.00  0.00      B    C
ATOM   4242  NZ  ACN B 468       9.658  30.262   6.729  1.00  0.00      B    N
ATOM   4246  CT  ACN B 469      15.850  28.851  17.438  1.00  0.00      B    C
ATOM   4247  HZ  ACN B 469      16.413  28.011  17.039  1.00  0.00      B    H
ATOM   4248  HZ1 ACN B 469      15.250  28.532  18.287  1.00  0.00      B    H
ATOM   4249  HZ2 ACN B 469      15.192  29.202  16.648  1.00  0.00      B    H
ATOM   4250  CZ  ACN B 469      16.769  29.890  17.896  1.00  0.00      B    C
ATOM   4251  NZ  ACN B 469      17.538  30.671  18.289  1.00  0.00      B    N
ATOM   4255  CT  ACN B 470      14.742   8.117   8.145  1.00  0.00      B    C
ATOM   4256  HZ  ACN B 470      14.595   8.724   7.255  1.00  0.00      B    H
ATOM   4257  HZ1 ACN B 470      14.319   7.124   8.015  1.00  0.00      B    H
ATOM   4258  HZ2 ACN B 470      14.168   8.434   9.012  1.00  0.00      B    H
ATOM   4259  CZ  ACN B 470      16.085   7.887   8.564  1.00  0.00      B    C
ATOM   4260  NZ  ACN B 470      17.160   7.668   8.817  1.00  0.00      B    N
ATOM   4264  CT  ACN B 471      10.902  19.377  12.221  1.00  0.00      B    C
ATOM   4265  HZ  ACN B 471      10.757  18.727  13.080  1.00  0.00      B    H
ATOM   4266  HZ1 ACN B 471      11.350  18.882  11.363  1.00  0.00      B    H
ATOM   4267  HZ2 ACN B 471      11.233  20.340  12.601  1.00  0.00      B    H
ATOM   4268  CZ  ACN B 471       9.489  19.597  11.949  1.00  0.00      B    C
ATOM   4269  NZ  ACN B 471       8.353  19.796  11.797  1.00  0.00      B    N
ATOM   4273  CT  ACN B 472      30.513  38.013  17.147  1.00  0.00      B    C
ATOM   4274  HZ  ACN B 472      31.529  37.630  17.101  1.00  0.00      B    H
ATOM   4275  HZ1 ACN B 472      30.539  39.094  17.035  1.00  0.00      B    H
ATOM   4276  HZ2 ACN B 472      30.147  37.953  18.168  1.00  0.00      B    H
ATOM   4277  CZ  ACN B 472      29.550  37.387  16.191  1.00  0.00      B    C
ATOM   4278  NZ  ACN B 472      28.871  36.817  15.398  1.00  0.00      B    N
ATOM   4282  CT  ACN B 473      20.363  36.797  16.362  1.00  0.00      B    C
ATOM   4283  HZ  ACN B 473      20.855  37.688  16.745  1.00  0.00      B    H
ATOM   4284  HZ1 ACN B 473      20.424  37.012  15.299  1.00  0.00      B    H
ATOM   4285  HZ2 ACN B 473      19.313  36.689  16.623  1.00  0.00      B    H
ATOM   4286  CZ  ACN B 473      21.336  35.657  16.568  1.00  0.00      B    C
ATOM   4287  NZ  ACN B 473      22.116  34.814  16.691  1.00  0.00      B    N
ATOM   4291  CT  ACN B 474      11.516  28.404   4.467  1.00  0.00      B    C
ATOM   4292  HZ  ACN B 474      11.317  27.371   4.191  1.00  0.00      B    H
ATOM   4293  HZ1 ACN B 474      12.592  28.545   4.538  1.00  0.00      B    H
ATOM   4294  HZ2 ACN B 474      11.131  28.730   5.430  1.00  0.00      B    H
ATOM   4295  CZ  ACN B 474      10.754  28.999   3.409  1.00  0.00      B    C
ATOM   4296  NZ  ACN B 474      10.218  29.467   2.510  1.00  0.00      B    N
ATOM   4300  CT  ACN B 475       9.787   5.026  22.785  1.00  0.00      B    C
ATOM   4301  HZ  ACN B 475       8.904   5.612  23.028  1.00  0.00      B    H
ATOM   4302  HZ1 ACN B 475      10.708   5.371  23.248  1.00  0.00      B    H
ATOM   4303  HZ2 ACN B 475       9.838   4.974  21.701  1.00  0.00      B    H
ATOM   4304  CZ  ACN B 475       9.746   3.676  23.319  1.00  0.00      B    C
ATOM   4305  NZ  ACN B 475       9.743   2.627  23.824  1.00  0.00      B    N
ATOM   4309  CT  ACN B 476      18.219  43.017  40.309  1.00  0.00      B    C
ATOM   4310  HZ  ACN B 476      18.228  42.229  39.560  1.00  0.00      B    H
ATOM   4311  HZ1 ACN B 476      18.841  43.836  39.959  1.00  0.00      B    H
ATOM   4312  HZ2 ACN B 476      18.438  42.804  41.352  1.00  0.00      B    H
ATOM   4313  CZ  ACN B 476      16.828  43.493  40.290  1.00  0.00      B    C
ATOM   4314  NZ  ACN B 476      15.745  43.874  40.172  1.00  0.00      B    N
ATOM   4318  CT  ACN B 477      12.238   3.211  36.010  1.00  0.00      B    C
ATOM   4319  HZ  ACN B 477      12.808   3.835  36.694  1.00  0.00      B    H
ATOM   4320  HZ1 ACN B 477      12.557   2.208  35.739  1.00  0.00      B    H
ATOM   4321  HZ2 ACN B 477      12.181   3.778  35.085  1.00  0.00      B    H
ATOM   4322  CZ  ACN B 477      10.968   3.027  36.636  1.00  0.00      B    C
ATOM   4323  NZ  ACN B 477       9.914   2.912  37.169  1.00  0.00      B    N
ATOM   4327  CT  ACN B 478      19.422  41.502  15.485  1.00  0.00      B    C
ATOM   4328  HZ  ACN B 478      20.219  41.816  16.154  1.00  0.00      B    H
ATOM   4329  HZ1 ACN B 478      19.825  40.831  14.730  1.00  0.00      B    H
ATOM   4330  HZ2 ACN B 478      19.123  42.396  14.944  1.00  0.00      B    H
ATOM   4331  CZ  ACN B 478      18.295  40.749  16.051  1.00  0.00      B    C
ATOM   4332  NZ  ACN B 478      17.406  40.189  16.510  1.00  0.00      B    N
ATOM   4336  CT  ACN B 479      27.757  10.188  41.456  1.00  0.00      B    C
ATOM   4337  HZ  ACN B 479      26.890  10.081  42.103  1.00  0.00      B    H
ATOM   4338  HZ1 ACN B 479      27.413   9.539  40.654  1.00  0.00      B    H
ATOM   4339  HZ2 ACN B 479      28.680   9.832  41.906  1.00  0.00      B    H
ATOM   4340  CZ  ACN B 479      28.003  11.584  41.025  1.00  0.00      B    C
ATOM   4341  NZ  ACN B 479      28.288  12.683  40.693  1.00  0.00      B    N
ATOM   4345  CT  ACN B 480      34.076  24.121  22.833  1.00  0.00      B    C
ATOM   4346  HZ  ACN B 480      34.014  25.157  23.155  1.00  0.00      B    H
ATOM   4347  HZ1 ACN B 480      34.894  23.764  23.453  1.00  0.00      B    H
ATOM   4348  HZ2 ACN B 480      34.306  23.975  21.781  1.00  0.00      B    H
ATOM   4349  CZ  ACN B 480      32.858  23.409  23.060  1.00  0.00      B    C
ATOM   4350  NZ  ACN B 480      31.855  22.933  23.292  1.00  0.00      B    N
ATOM   4354  CT  ACN B 481      20.907  39.801  40.005  1.00  0.00      B    C
ATOM   4355  HZ  ACN B 481      20.551  38.947  39.433  1.00  0.00      B    H
ATOM   4356  HZ1 ACN B 481      20.947  40.685  39.373  1.00  0.00      B    H
ATOM   4357  HZ2 ACN B 481      21.919  39.586  40.338  1.00  0.00      B    H
ATOM   4358  CZ  ACN B 481      19.921  39.911  41.140  1.00  0.00      B    C
ATOM   4359  NZ  ACN B 481      19.176  39.893  42.025  1.00  0.00      B    N
ATOM   4363  CT  ACN B 482      19.251  34.989  29.252  1.00  0.00      B    C
ATOM   4364  HZ  ACN B 482      19.207  34.283  28.427  1.00  0.00      B    H
ATOM   4365  HZ1 ACN B 482      19.975  34.738  30.022  1.00  0.00      B    H
ATOM   4366  HZ2 ACN B 482      18.331  34.824  29.808  1.00  0.00      B    H
ATOM   4367  CZ  ACN B 482      19.401  36.344  28.699  1.00  0.00      B    C
ATOM   4368  NZ  ACN B 482      19.536  37.411  28.281  1.00  0.00      B    N
ATOM   4372  CT  ACN B 483      36.158  38.219   9.599  1.00  0.00      B    C
ATOM   4373  HZ  ACN B 483      37.174  38.605   9.592  1.00  0.00      B    H
ATOM   4374  HZ1 ACN B 483      35.526  38.779   8.914  1.00  0.00      B    H
ATOM   4375  HZ2 ACN B 483      35.686  38.179  10.578  1.00  0.00      B    H
ATOM   4376  CZ  ACN B 483      36.138  36.820   9.172  1.00  0.00      B    C
ATOM   4377  NZ  ACN B 483      36.154  35.711   8.854  1.00  0.00      B    N
ATOM   4381  CT  ACN B 484      13.510   6.306  41.108  1.00  0.00      B    C
ATOM   4382  HZ  ACN B 484      14.365   6.977  41.147  1.00  0.00      B    H
ATOM   4383  HZ1 ACN B 484      12.721   6.585  41.801  1.00  0.00      B    H
ATOM   4384  HZ2 ACN B 484      13.744   5.284  41.396  1.00  0.00      B    H
ATOM   4385  CZ  ACN B 484      13.091   6.148  39.655  1.00  0.00      B    C
ATOM   4386  NZ  ACN B 484      12.743   5.990  38.560  1.00  0.00      B    N
ATOM   4390  CT  ACN B 485      39.647  43.361  34.531  1.00  0.00      B    C
ATOM   4391  HZ  ACN B 485      38.635  43.530  34.174  1.00  0.00      B    H
ATOM   4392  HZ1 ACN B 485      40.352  44.040  34.057  1.00  0.00      B    H
ATOM   4393  HZ2 ACN B 485      40.011  42.338  34.491  1.00  0.00      B    H
ATOM   4394  CZ  ACN B 485      39.756  43.656  35.950  1.00  0.00      B    C
ATOM   4395  NZ  ACN B 485      39.825  43.890  37.058  1.00  0.00      B    N
ATOM   4399  CT  ACN B 486      26.340  40.170  26.956  1.00  0.00      B    C
ATOM   4400  HZ  ACN B 486      26.583  40.404  27.990  1.00  0.00      B    H
ATOM   4401  HZ1 ACN B 486      26.840  39.270  26.605  1.00  0.00      B    H
ATOM   4402  HZ2 ACN B 486      26.488  41.038  26.320  1.00  0.00      B    H
ATOM   4403  CZ  ACN B 486      25.020  39.609  26.730  1.00  0.00      B    C
ATOM   4404  NZ  ACN B 486      23.932  39.152  26.504  1.00  0.00      B    N
ATOM   4408  CT  ACN B 487       1.510  38.219   6.652  1.00  0.00      B    C
ATOM   4409  HZ  ACN B 487       1.117  37.386   6.075  1.00  0.00      B    H
ATOM   4410  HZ1 ACN B 487       0.883  38.238   7.540  1.00  0.00      B    H
ATOM   4411  HZ2 ACN B 487       1.448  39.209   6.208  1.00  0.00      B    H
ATOM   4412  CZ  ACN B 487       2.917  38.159   6.953  1.00  0.00      B    C
ATOM   4413  NZ  ACN B 487       4.037  38.136   7.228  1.00  0.00      B    N
ATOM   4417  CT  ACN B 488      31.588  31.479  41.813  1.00  0.00      B    C
ATOM   4418  HZ  ACN B 488      31.527  32.125  40.940  1.00  0.00      B    H
ATOM   4419  HZ1 ACN B 488      30.892  30.691  41.536  1.00  0.00      B    H
ATOM   4420  HZ2 ACN B 488      31.204  31.962  42.708  1.00  0.00      B    H
ATOM   4421  CZ  ACN B 488      32.957  30.934  42.081  1.00  0.00      B    C
ATOM   4422  NZ  ACN B 488      34.007  30.524  42.296  1.00  0.00      B    N
ATOM   4426  CT  ACN B 489      30.216  39.605  41.951  1.00  0.00      B    C
ATOM   4427  HZ  ACN B 489      30.452  38.588  42.255  1.00  0.00      B    H
ATOM   4428  HZ1 ACN B 489      30.758  39.901  41.056  1.00  0.00      B    H
ATOM   4429  HZ2 ACN B 489      30.496  40.359  42.683  1.00  0.00      B    H
ATOM   4430  CZ  ACN B 489      28.778  39.485  41.661  1.00  0.00      B    C
ATOM   4431  NZ  ACN B 489      27.640  39.379  41.388  1.00  0.00      B    N
ATOM   4435  CT  ACN B 490      38.947  26.407  41.876  1.00  0.00      B    C
ATOM   4436  HZ  ACN B 490      39.106  25.344  41.714  1.00  0.00      B    H
ATOM   4437  HZ1 ACN B 490      39.643  26.779  42.624  1.00  0.00      B    H
ATOM   4438  HZ2 ACN B 490      37.928  26.642  42.171  1.00  0.00      B    H
ATOM   4439  CZ  ACN B 490      39.263  27.163  40.658  1.00  0.00      B    C
ATOM   4440  NZ  ACN B 490      39.532  27.763  39.702  1.00  0.00      B    N
ATOM   4444  CT  ACN B 491      16.961   0.769  25.090  1.00  0.00      B    C
ATOM   4445  HZ  ACN B 491      16.378  -0.073  24.727  1.00  0.00      B    H
ATOM   4446  HZ1 ACN B 491      16.580   1.088  26.057  1.00  0.00      B    H
ATOM   4447  HZ2 ACN B 491      16.840   1.538  24.332  1.00  0.00      B    H
ATOM   4448  CZ  ACN B 491      18.403   0.335  24.968  1.00  0.00      B    C
ATOM   4449  NZ  ACN B 491      19.523  -0.014  24.892  1.00  0.00      B    N
ATOM   4453  CT  ACN B 492       1.154  20.278  24.888  1.00  0.00      B    C
ATOM   4454  HZ  ACN B 492       1.350  21.198  24.343  1.00  0.00      B    H
ATOM   4455  HZ1 ACN B 492       2.106  19.753  24.889  1.00  0.00      B    H
ATOM   4456  HZ2 ACN B 492       0.366  19.681  24.436  1.00  0.00      B    H
ATOM   4457  CZ  ACN B 492       0.933  20.513  26.262  1.00  0.00      B    C
ATOM   4458  NZ  ACN B 492       0.684  20.712  27.378  1.00  0.00      B    N
ATOM   4462  CT  ACN B 493      31.077  26.017  15.067  1.00  0.00      B    C
ATOM   4463  HZ  ACN B 493      31.437  26.341  16.040  1.00  0.00      B    H
ATOM   4464  HZ1 ACN B 493      29.998  25.914  15.141  1.00  0.00      B    H
ATOM   4465  HZ2 ACN B 493      31.470  25.036  14.815  1.00  0.00      B    H
ATOM   4466  CZ  ACN B 493      31.349  26.889  13.941  1.00  0.00      B    C
ATOM   4467  NZ  ACN B 493      31.588  27.563  13.039  1.00  0.00      B    N
ATOM   4471  CT  ACN B 494       5.654  11.742  29.901  1.00  0.00      B    C
ATOM   4472  HZ  ACN B 494       4.745  11.438  30.416  1.00  0.00      B    H
ATOM   4473  HZ1 ACN B 494       6.194  10.840  29.623  1.00  0.00      B    H
ATOM   4474  HZ2 ACN B 494       6.209  12.464  30.494  1.00  0.00      B    H
ATOM   4475  CZ  ACN B 494       5.173  12.488  28.796  1.00  0.00      B    C
ATOM   4476  NZ  ACN B 494       4.753  13.106  27.921  1.00  0.00      B    N
ATOM   4480  CT  ACN B 495       6.652  27.866  25.754  1.00  0.00      B    C
ATOM   4481  HZ  ACN B 495       6.072  27.230  26.418  1.00  0.00      B    H
ATOM   4482  HZ1 ACN B 495       7.137  28.625  26.364  1.00  0.00      B    H
ATOM   4483  HZ2 ACN B 495       5.909  28.201  25.035  1.00  0.00      B    H
ATOM   4484  CZ  ACN B 495       7.719  27.016  25.170  1.00  0.00      B    C
ATOM   4485  NZ  ACN B 495       8.511  26.304  24.776  1.00  0.00      B    N
ATOM   4489  CT  ACN B 496      25.865  41.116  18.847  1.00  0.00      B    C
ATOM   4490  HZ  ACN B 496      26.319  40.684  19.735  1.00  0.00      B    H
ATOM   4491  HZ1 ACN B 496      25.500  40.321  18.202  1.00  0.00      B    H
ATOM   4492  HZ2 ACN B 496      26.528  41.772  18.288  1.00  0.00      B    H
ATOM   4493  CZ  ACN B 496      24.711  41.884  19.345  1.00  0.00      B    C
ATOM   4494  NZ  ACN B 496      23.802  42.466  19.761  1.00  0.00      B    N
ATOM   4498  CT  ACN B 497      39.815  30.820   3.631  1.00  0.00      B    C
ATOM   4499  HZ  ACN B 497      39.494  29.784   3.706  1.00  0.00      B    H
ATOM   4500  HZ1 ACN B 497      39.048  31.588   3.585  1.00  0.00      B    H
ATOM   4501  HZ2 ACN B 497      40.371  30.979   2.711  1.00  0.00      B    H
ATOM   4502  CZ  ACN B 497      40.719  31.109   4.703  1.00  0.00      B    C
ATOM   4503  NZ  ACN B 497      41.514  31.354   5.553  1.00  0.00      B    N
ATOM   4507  CT  ACN B 498       3.473  39.420  20.542  1.00  0.00      B    C
ATOM   4508  HZ  ACN B 498       2.454  39.043  20.511  1.00  0.00      B    H
ATOM   4509  HZ1 ACN B 498       3.779  39.904  19.618  1.00  0.00      B    H
ATOM   4510  HZ2 ACN B 498       4.132  38.593  20.789  1.00  0.00      B    H
ATOM   4511  CZ  ACN B 498       3.539  40.425  21.623  1.00  0.00      B    C
ATOM   4512  NZ  ACN B 498       3.606  41.249  22.464  1.00  0.00      B    N
ATOM   4516  CT  ACN B 499      13.470  -0.350  28.461  1.00  0.00      B    C
ATOM   4517  HZ  ACN B 499      13.673   0.089  29.434  1.00  0.00      B    H
ATOM   4518  HZ1 ACN B 499      12.585  -0.978  28.513  1.00  0.00      B    H
ATOM   4519  HZ2 ACN B 499      14.211  -1.071  28.126  1.00  0.00      B    H
ATOM   4520  CZ  ACN B 499      13.314   0.751  27.458  1.00  0.00      B    C
ATOM   4521  NZ  ACN B 499      13.137   1.564  26.611  1.00  0.00      B    N
ATOM   4525  CT  ACN B 500       1.016  17.661  37.529  1.00  0.00      B    C
ATOM   4526  HZ  ACN B 500       1.605  18.283  38.197  1.00  0.00      B    H
ATOM   4527  HZ1 ACN B 500       0.163  18.226  37.163  1.00  0.00      B    H
ATOM   4528  HZ2 ACN B 500       0.739  16.766  38.081  1.00  0.00      B    H
ATOM   4529  CZ  ACN B 500       1.848  17.222  36.380  1.00  0.00      B    C
ATOM   4530  NZ  ACN B 500       2.565  16.903  35.524  1.00  0.00      B    N
ATOM   4534  CT  ACN B 501       7.407  23.996  28.624  1.00  0.00      B    C
ATOM   4535  HZ  ACN B 501       6.497  24.580  28.730  1.00  0.00      B    H
ATOM   4536  HZ1 ACN B 501       8.220  24.614  28.997  1.00  0.00      B    H
ATOM   4537  HZ2 ACN B 501       7.620  23.627  27.624  1.00  0.00      B    H
ATOM   4538  CZ  ACN B 501       7.197  22.766  29.435  1.00  0.00      B    C
ATOM   4539  NZ  ACN B 501       7.112  21.793  30.059  1.00  0.00      B    N
ATOM   4543  CT  ACN B 502      26.387  36.696   8.833  1.00  0.00      B    C
ATOM   4544  HZ  ACN B 502      25.996  37.033   7.876  1.00  0.00      B    H
ATOM   4545  HZ1 ACN B 502      25.859  35.759   8.986  1.00  0.00      B    H
ATOM   4546  HZ2 ACN B 502      26.228  37.408   9.639  1.00  0.00      B    H
ATOM   4547  CZ  ACN B 502      27.780  36.342   8.575  1.00  0.00      B    C
ATOM   4548  NZ  ACN B 502      28.856  36.012   8.366  1.00  0.00      B    N
ATOM   4552  CT  ACN B 503      30.131  26.684  23.545  1.00  0.00      B    C
ATOM   4553  HZ  ACN B 503      30.878  25.988  23.919  1.00  0.00      B    H
ATOM   4554  HZ1 ACN B 503      30.279  26.736  22.469  1.00  0.00      B    H
ATOM   4555  HZ2 ACN B 503      30.272  27.649  24.025  1.00  0.00      B    H
ATOM   4556  CZ  ACN B 503      28.825  26.135  23.786  1.00  0.00      B    C
ATOM   4557  NZ  ACN B 503      27.723  25.712  23.885  1.00  0.00      B    N
ATOM   4561  CT  ACN B 504       3.175  20.815  40.583  1.00  0.00      B    C
ATOM   4562  HZ  ACN B 504       3.706  20.075  39.990  1.00  0.00      B    H
ATOM   4563  HZ1 ACN B 504       2.222  20.372  40.860  1.00  0.00      B    H
ATOM   4564  HZ2 ACN B 504       3.047  21.685  39.944  1.00  0.00      B    H
ATOM   4565  CZ  ACN B 504       3.847  21.116  41.872  1.00  0.00      B    C
ATOM   4566  NZ  ACN B 504       4.297  21.343  42.938  1.00  0.00      B    N
ATOM   4570  CT  ACN B 505      30.578  26.868  32.093  1.00  0.00      B    C
ATOM   4571  HZ  ACN B 505      31.502  26.330  31.898  1.00  0.00      B    H
ATOM   4572  HZ1 ACN B 505      30.628  27.266  33.103  1.00  0.00      B    H
ATOM   4573  HZ2 ACN B 505      29.730  26.194  32.006  1.00  0.00      B    H
ATOM   4574  CZ  ACN B 505      30.445  27.988  31.115  1.00  0.00      B    C
ATOM   4575  NZ  ACN B 505      30.308  28.885  30.431  1.00  0.00      B    N
ATOM   4579  CT  ACN B 506       8.963  25.390   1.368  1.00  0.00      B    C
ATOM   4580  HZ  ACN B 506       9.642  26.132   0.956  1.00  0.00      B    H
ATOM   4581  HZ1 ACN B 506       9.274  24.348   1.379  1.00  0.00      B    H
ATOM   4582  HZ2 ACN B 506       8.065  25.545   0.776  1.00  0.00      B    H
ATOM   4583  CZ  ACN B 506       8.608  25.717   2.842  1.00  0.00      B    C
ATOM   4584  NZ  ACN B 506       8.354  25.960   3.953  1.00  0.00      B    N
ATOM   4588  CT  ACN B 507       5.064  36.618  33.512  1.00  0.00      B    C
ATOM   4589  HZ  ACN B 507       4.342  35.851  33.784  1.00  0.00      B    H
ATOM   4590  HZ1 ACN B 507       5.633  36.230  32.671  1.00  0.00      B    H
ATOM   4591  HZ2 ACN B 507       5.720  36.646  34.378  1.00  0.00      B    H
ATOM   4592  CZ  ACN B 507       4.430  37.900  33.275  1.00  0.00      B    C
ATOM   4593  NZ  ACN B 507       3.941  38.879  33.066  1.00  0.00      B    N
ATOM   4597  CT  ACN B 508      39.401  30.014  12.555  1.00  0.00      B    C
ATOM   4598  HZ  ACN B 508      39.421  30.133  13.635  1.00  0.00      B    H
ATOM   4599  HZ1 ACN B 508      40.297  29.495  12.225  1.00  0.00      B    H
ATOM   4600  HZ2 ACN B 508      39.469  30.996  12.094  1.00  0.00      B    H
ATOM   4601  CZ  ACN B 508      38.129  29.329  12.145  1.00  0.00      B    C
ATOM   4602  NZ  ACN B 508      37.133  28.784  11.824  1.00  0.00      B    N
ATOM   4606  CT  ACN B 509       3.709  41.712   2.712  1.00  0.00      B    C
ATOM   4607  HZ  ACN B 509       3.742  42.635   3.284  1.00  0.00      B    H
ATOM   4608  HZ1 ACN B 509       4.667  41.199   2.702  1.00  0.00      B    H
ATOM   4609  HZ2 ACN B 509       3.425  41.920   1.683  1.00  0.00      B    H
ATOM   4610  CZ  ACN B 509       2.696  40.765   3.341  1.00  0.00      B    C
ATOM   4611  NZ  ACN B 509       1.932  40.087   3.846  1.00  0.00      B    N
ATOM   4615  CT  ACN B 510      36.997  32.715  37.723  1.00  0.00      B    C
ATOM   4616  HZ  ACN B 510      37.765  32.105  37.255  1.00  0.00      B    H
ATOM   4617  HZ1 ACN B 510      36.175  32.908  37.039  1.00  0.00      B    H
ATOM   4618  HZ2 ACN B 510      37.406  33.595  38.212  1.00  0.00      B    H
ATOM   4619  CZ  ACN B 510      36.406  31.846  38.786  1.00  0.00      B    C
ATOM   4620  NZ  ACN B 510      35.994  31.108  39.563  1.00  0.00      B    N
ATOM   4624  CT  ACN B 511      38.943  39.983   0.593  1.00  0.00      B    C
ATOM   4625  HZ  ACN B 511      38.683  40.886   0.046  1.00  0.00      B    H
ATOM   4626  HZ1 ACN B 511      39.388  39.196  -0.010  1.00  0.00      B    H
ATOM   4627  HZ2 ACN B 511      38.182  39.570   1.250  1.00  0.00      B    H
ATOM   4628  CZ  ACN B 511      39.896  40.525   1.596  1.00  0.00      B    C
ATOM   4629  NZ  ACN B 511      40.612  40.942   2.376  1.00  0.00      B    N
ATOM   4633  CT  ACN B 512      22.116  32.143  18.517  1.00  0.00      B    C
ATOM   4634  HZ  ACN B 512      22.132  31.930  19.583  1.00  0.00      B    H
ATOM   4635  HZ1 ACN B 512      23.061  32.619  18.267  1.00  0.00      B    H
ATOM   4636  HZ2 ACN B 512      21.257  32.747  18.236  1.00  0.00      B    H
ATOM   4637  CZ  ACN B 512      22.038  30.845  17.807  1.00  0.00      B    C
ATOM   4638  NZ  ACN B 512      22.006  29.789  17.347  1.00  0.00      B    N
ATOM   4642  CT  ACN B 513      11.357   4.800  13.618  1.00  0.00      B    C
ATOM   4643  HZ  ACN B 513      11.013   5.789  13.909  1.00  0.00      B    H
ATOM   4644  HZ1 ACN B 513      11.279   4.665  12.542  1.00  0.00      B    H
ATOM   4645  HZ2 ACN B 513      10.772   4.012  14.086  1.00  0.00      B    H
ATOM   4646  CZ  ACN B 513      12.801   4.644  13.920  1.00  0.00      B    C
ATOM   4647  NZ  ACN B 513      13.921   4.536  14.078  1.00  0.00      B    N
ATOM   4651  CT  ACN B 514       5.697  23.365  33.306  1.00  0.00      B    C
ATOM   4652  HZ  ACN B 514       5.563  22.370  33.723  1.00  0.00      B    H
ATOM   4653  HZ1 ACN B 514       4.766  23.785  32.934  1.00  0.00      B    H
ATOM   4654  HZ2 ACN B 514       6.337  23.117  32.463  1.00  0.00      B    H
ATOM   4655  CZ  ACN B 514       6.323  24.284  34.278  1.00  0.00      B    C
ATOM   4656  NZ  ACN B 514       6.808  24.948  35.094  1.00  0.00      B    N
ATOM   4660  CT  ACN B 515      11.732   7.645  27.617  1.00  0.00      B    C
ATOM   4661  HZ  ACN B 515      10.934   7.042  28.043  1.00  0.00      B    H
ATOM   4662  HZ1 ACN B 515      12.719   7.488  28.046  1.00  0.00      B    H
ATOM   4663  HZ2 ACN B 515      11.365   8.660  27.743  1.00  0.00      B    H
ATOM   4664  CZ  ACN B 515      11.638   7.326  26.183  1.00  0.00      B    C
ATOM   4665  NZ  ACN B 515      11.536   7.041  25.057  1.00  0.00      B    N
ATOM   4669  CT  ACN B 516      12.677  37.814  11.644  1.00  0.00      B    C
ATOM   4670  HZ  ACN B 516      12.373  36.968  11.034  1.00  0.00      B    H
ATOM   4671  HZ1 ACN B 516      13.545  37.591  12.260  1.00  0.00      B    H
ATOM   4672  HZ2 ACN B 516      11.860  38.083  12.309  1.00  0.00      B    H
ATOM   4673  CZ  ACN B 516      12.924  39.112  10.995  1.00  0.00      B    C
ATOM   4674  NZ  ACN B 516      13.072  40.122  10.489  1.00  0.00      B    N
ATOM   4678  CT  ACN B 517      30.587   9.601  32.983  1.00  0.00      B    C
ATOM   4679  HZ  ACN B 517      30.401   8.573  32.683  1.00  0.00      B    H
ATOM   4680  HZ1 ACN B 517      29.894  10.131  33.632  1.00  0.00      B    H
ATOM   4681  HZ2 ACN B 517      30.554  10.191  32.071  1.00  0.00      B    H
ATOM   4682  CZ  ACN B 517      31.952   9.758  33.441  1.00  0.00      B    C
ATOM   4683  NZ  ACN B 517      33.065   9.878  33.818  1.00  0.00      B    N
ATOM   4687  CT  ACN B 518      15.153  24.440  23.917  1.00  0.00      B    C
ATOM   4688  HZ  ACN B 518      15.310  25.463  23.586  1.00  0.00      B    H
ATOM   4689  HZ1 ACN B 518      14.425  24.306  24.713  1.00  0.00      B    H
ATOM   4690  HZ2 ACN B 518      16.067  24.048  24.357  1.00  0.00      B    H
ATOM   4691  CZ  ACN B 518      14.685  23.562  22.834  1.00  0.00      B    C
ATOM   4692  NZ  ACN B 518      14.308  22.866  22.010  1.00  0.00      B    N
ATOM   4696  CT  ACN B 519       5.027  40.339  40.299  1.00  0.00      B    C
ATOM   4697  HZ  ACN B 519       5.335  41.346  40.566  1.00  0.00      B    H
ATOM   4698  HZ1 ACN B 519       4.430  40.400  39.392  1.00  0.00      B    H
ATOM   4699  HZ2 ACN B 519       4.503  39.858  41.121  1.00  0.00      B    H
ATOM   4700  CZ  ACN B 519       6.176  39.493  39.975  1.00  0.00      B    C
ATOM   4701  NZ  ACN B 519       7.015  38.780  39.681  1.00  0.00      B    N
ATOM   4705  CT  ACN B 520      40.602   6.431  37.048  1.00  0.00      B    C
ATOM   4706  HZ  ACN B 520      41.367   6.105  36.347  1.00  0.00      B    H
ATOM   4707  HZ1 ACN B 520      39.893   7.121  36.599  1.00  0.00      B    H
ATOM   4708  HZ2 ACN B 520      41.252   6.902  37.781  1.00  0.00      B    H
ATOM   4709  CZ  ACN B 520      39.935   5.224  37.550  1.00  0.00      B    C
ATOM   4710  NZ  ACN B 520      39.457   4.281  37.953  1.00  0.00      B    N
ATOM   4714  CT  ACN B 521      13.580  24.659  32.827  1.00  0.00      B    C
ATOM   4715  HZ  ACN B 521      13.761  23.947  33.628  1.00  0.00      B    H
ATOM   4716  HZ1 ACN B 521      12.571  25.028  32.990  1.00  0.00      B    H
ATOM   4717  HZ2 ACN B 521      13.702  24.219  31.841  1.00  0.00      B    H
ATOM   4718  CZ  ACN B 521      14.383  25.893  33.008  1.00  0.00      B    C
ATOM   4719  NZ  ACN B 521      14.976  26.874  33.121  1.00  0.00      B    N
ATOM   4723  CT  ACN B 522      12.979  14.145  41.762  1.00  0.00      B    C
ATOM   4724  HZ  ACN B 522      14.017  14.412  41.584  1.00  0.00      B    H
ATOM   4725  HZ1 ACN B 522      12.863  13.272  42.399  1.00  0.00      B    H
ATOM   4726  HZ2 ACN B 522      12.469  14.055  40.806  1.00  0.00      B    H
ATOM   4727  CZ  ACN B 522      12.493  15.258  42.583  1.00  0.00      B    C
ATOM   4728  NZ  ACN B 522      12.114  16.154  43.163  1.00  0.00      B    N
ATOM   4732  CT  ACN B 523      28.674  24.119  38.229  1.00  0.00      B    C
ATOM   4733  HZ  ACN B 523      27.747  23.751  37.797  1.00  0.00      B    H
ATOM   4734  HZ1 ACN B 523      29.163  24.668  37.429  1.00  0.00      B    H
ATOM   4735  HZ2 ACN B 523      29.221  23.262  38.612  1.00  0.00      B    H
ATOM   4736  CZ  ACN B 523      28.340  25.022  39.334  1.00  0.00      B    C
ATOM   4737  NZ  ACN B 523      28.189  25.754  40.232  1.00  0.00      B    N
ATOM   4741  CT  ACN B 524       6.013  32.683  26.875  1.00  0.00      B    C
ATOM   4742  HZ  ACN B 524       5.610  32.145  27.730  1.00  0.00      B    H
ATOM   4743  HZ1 ACN B 524       6.879  33.276  27.157  1.00  0.00      B    H
ATOM   4744  HZ2 ACN B 524       5.312  33.348  26.377  1.00  0.00      B    H
ATOM   4745  CZ  ACN B 524       6.367  31.709  25.898  1.00  0.00      B    C
ATOM   4746  NZ  ACN B 524       6.621  30.998  25.069  1.00  0.00      B    N
ATOM   4750  CT  ACN B 525      34.865   9.186  25.441  1.00  0.00      B    C
ATOM   4751  HZ  ACN B 525      35.352   8.972  26.389  1.00  0.00      B    H
ATOM   4752  HZ1 ACN B 525      35.353  10.018  24.939  1.00  0.00      B    H
ATOM   4753  HZ2 ACN B 525      33.871   9.415  25.814  1.00  0.00      B    H
ATOM   4754  CZ  ACN B 525      34.769   8.028  24.523  1.00  0.00      B    C
ATOM   4755  NZ  ACN B 525      34.717   7.185  23.740  1.00  0.00      B    N
ATOM   4759  CT  ACN B 526      28.961  19.549   9.795  1.00  0.00      B    C
ATOM   4760  HZ  ACN B 526      28.332  20.371   9.463  1.00  0.00      B    H
ATOM   4761  HZ1 ACN B 526      29.847  19.640   9.173  1.00  0.00      B    H
ATOM   4762  HZ2 ACN B 526      28.507  18.596   9.536  1.00  0.00      B    H
ATOM   4763  CZ  ACN B 526      29.511  19.522  11.158  1.00  0.00      B    C
ATOM   4764  NZ  ACN B 526      29.790  19.526  12.247  1.00  0.00      B    N
ATOM   4768  CT  ACN B 527      15.572  38.870   7.953  1.00  0.00      B    C
ATOM   4769  HZ  ACN B 527      16.014  39.773   7.539  1.00  0.00      B    H
ATOM   4770  HZ1 ACN B 527      15.404  38.945   9.025  1.00  0.00      B    H
ATOM   4771  HZ2 ACN B 527      16.074  37.947   7.676  1.00  0.00      B    H
ATOM   4772  CZ  ACN B 527      14.230  38.708   7.361  1.00  0.00      B    C
ATOM   4773  NZ  ACN B 527      13.212  38.628   6.875  1.00  0.00      B    N
ATOM   4777  CT  ACN B 528      13.078  17.948  36.805  1.00  0.00      B    C
ATOM   4778  HZ  ACN B 528      13.105  18.797  36.126  1.00  0.00      B    H
ATOM   4779  HZ1 ACN B 528      12.454  17.156  36.399  1.00  0.00      B    H
ATOM   4780  HZ2 ACN B 528      12.823  18.168  37.838  1.00  0.00      B    H
ATOM   4781  CZ  ACN B 528      14.413  17.445  36.968  1.00  0.00      B    C
ATOM   4782  NZ  ACN B 528      15.551  17.104  37.092  1.00  0.00      B    N
ATOM   4786  CT  ACN B 529      42.742  17.592  22.109  1.00  0.00      B    C
ATOM   4787  HZ  ACN B 529      43.012  16.615  21.717  1.00  0.00      B    H
ATOM   4788  HZ1 ACN B 529      42.435  17.493  23.147  1.00  0.00      B    H
ATOM   4789  HZ2 ACN B 529      42.039  18.010  21.393  1.00  0.00      B    H
ATOM   4790  CZ  ACN B 529      43.985  18.350  21.956  1.00  0.00      B    C
ATOM   4791  NZ  ACN B 529      44.991  18.917  21.811  1.00  0.00      B    N
ATOM   4795  CT  ACN B 530      22.599  38.286  29.199  1.00  0.00      B    C
ATOM   4796  HZ  ACN B 530      22.086  37.893  30.074  1.00  0.00      B    H
ATOM   4797  HZ1 ACN B 530      22.316  37.692  28.333  1.00  0.00      B    H
ATOM   4798  HZ2 ACN B 530      23.664  38.148  29.362  1.00  0.00      B    H
ATOM   4799  CZ  ACN B 530      22.261  39.670  28.863  1.00  0.00      B    C
ATOM   4800  NZ  ACN B 530      22.011  40.773  28.603  1.00  0.00      B    N
ATOM   4804  CT  ACN B 531      16.028  38.585  40.834  1.00  0.00      B    C
ATOM   4805  HZ  ACN B 531      16.494  39.567  40.845  1.00  0.00      B    H
ATOM   4806  HZ1 ACN B 531      15.326  38.559  40.005  1.00  0.00      B    H
ATOM   4807  HZ2 ACN B 531      15.482  38.293  41.728  1.00  0.00      B    H
ATOM   4808  CZ  ACN B 531      17.000  37.442  40.479  1.00  0.00      B    C
ATOM   4809  NZ  ACN B 531      17.770  36.653  40.179  1.00  0.00      B    N
ATOM   4813  CT  ACN B 532       3.832  21.119  10.029  1.00  0.00      B    C
ATOM   4814  HZ  ACN B 532       4.593  20.581   9.471  1.00  0.00      B    H
ATOM   4815  HZ1 ACN B 532       4.273  22.044  10.393  1.00  0.00      B    H
ATOM   4816  HZ2 ACN B 532       3.544  20.504  10.878  1.00  0.00      B    H
ATOM   4817  CZ  ACN B 532       2.556  21.259   9.162  1.00  0.00      B    C
ATOM   4818  NZ  ACN B 532       1.631  21.322   8.403  1.00  0.00      B    N
ATOM   4822  CT  ACN B 533      29.033   4.301  18.127  1.00  0.00      B    C
ATOM   4823  HZ  ACN B 533      28.338   3.528  18.447  1.00  0.00      B    H
ATOM   4824  HZ1 ACN B 533      29.776   4.096  17.361  1.00  0.00      B    H
ATOM   4825  HZ2 ACN B 533      29.478   4.741  19.016  1.00  0.00      B    H
ATOM   4826  CZ  ACN B 533      28.203   5.373  17.623  1.00  0.00      B    C
ATOM   4827  NZ  ACN B 533      27.493   6.171  17.176  1.00  0.00      B    N
ATOM   4831  CT  ACN B 534      25.604  17.489  38.217  1.00  0.00      B    C
ATOM   4832  HZ  ACN B 534      25.795  18.483  37.820  1.00  0.00      B    H
ATOM   4833  HZ1 ACN B 534      24.567  17.355  38.513  1.00  0.00      B    H
ATOM   4834  HZ2 ACN B 534      26.144  17.388  39.155  1.00  0.00      B    H
ATOM   4835  CZ  ACN B 534      25.962  16.537  37.118  1.00  0.00      B    C
ATOM   4836  NZ  ACN B 534      26.274  15.799  36.283  1.00  0.00      B    N
ATOM   4840  CT  ACN B 535      37.643   3.617   6.289  1.00  0.00      B    C
ATOM   4841  HZ  ACN B 535      37.784   4.157   5.357  1.00  0.00      B    H
ATOM   4842  HZ1 ACN B 535      37.010   4.125   7.013  1.00  0.00      B    H
ATOM   4843  HZ2 ACN B 535      38.625   3.421   6.712  1.00  0.00      B    H
ATOM   4844  CZ  ACN B 535      37.045   2.274   6.051  1.00  0.00      B    C
ATOM   4845  NZ  ACN B 535      36.564   1.183   5.882  1.00  0.00      B    N
ATOM   4849  CT  ACN B 536      13.247  22.170   2.965  1.00  0.00      B    C
ATOM   4850  HZ  ACN B 536      13.328  21.111   2.735  1.00  0.00      B    H
ATOM   4851  HZ1 ACN B 536      13.495  22.319   4.013  1.00  0.00      B    H
ATOM   4852  HZ2 ACN B 536      12.229  22.528   2.832  1.00  0.00      B    H
ATOM   4853  CZ  ACN B 536      14.244  23.008   2.269  1.00  0.00      B    C
ATOM   4854  NZ  ACN B 536      15.062  23.606   1.726  1.00  0.00      B    N
ATOM   4858  CT  ACN B 537       0.448  27.176  22.529  1.00  0.00      B    C
ATOM   4859  HZ  ACN B 537       0.369  26.582  23.437  1.00  0.00      B    H
ATOM   4860  HZ1 ACN B 537       0.271  28.248  22.559  1.00  0.00      B    H
ATOM   4861  HZ2 ACN B 537       0.023  26.713  21.642  1.00  0.00      B    H
ATOM   4862  CZ  ACN B 537       1.927  27.143  22.275  1.00  0.00      B    C
ATOM   4863  NZ  ACN B 537       3.048  27.167  21.996  1.00  0.00      B    N
ATOM   4867  CT  ACN B 538      21.916  43.907  43.274  1.00  0.00      B    C
ATOM   4868  HZ  ACN B 538      22.556  44.772  43.428  1.00  0.00      B    H
ATOM   4869  HZ1 ACN B 538      20.973  44.120  43.770  1.00  0.00      B    H
ATOM   4870  HZ2 ACN B 538      22.369  43.080  43.814  1.00  0.00      B    H
ATOM   4871  CZ  ACN B 538      21.731  43.626  41.879  1.00  0.00      B    C
ATOM   4872  NZ  ACN B 538      21.640  43.366  40.766  1.00  0.00      B    N
ATOM   4876  CT  ACN B 539       6.269   7.074  34.576  1.00  0.00      B    C
ATOM   4877  HZ  ACN B 539       5.281   7.392  34.898  1.00  0.00      B    H
ATOM   4878  HZ1 ACN B 539       6.502   6.082  34.956  1.00  0.00      B    H
ATOM   4879  HZ2 ACN B 539       6.959   7.848  34.901  1.00  0.00      B    H
ATOM   4880  CZ  ACN B 539       6.078   6.918  33.113  1.00  0.00      B    C
ATOM   4881  NZ  ACN B 539       5.910   6.744  31.973  1.00  0.00      B    N
ATOM   4885  CT  ACN B 540      -0.390   7.849  33.841  1.00  0.00      B    C
ATOM   4886  HZ  ACN B 540      -0.696   8.739  33.297  1.00  0.00      B    H
ATOM   4887  HZ1 ACN B 540      -0.403   6.970  33.202  1.00  0.00      B    H
ATOM   4888  HZ2 ACN B 540      -1.080   7.771  34.677  1.00  0.00      B    H
ATOM   4889  CZ  ACN B 540       0.955   8.020  34.440  1.00  0.00      B    C
ATOM   4890  NZ  ACN B 540       1.998   8.160  34.953  1.00  0.00      B    N
ATOM   4894  CT  ACN B 541      26.540  10.602  15.264  1.00  0.00      B    C
ATOM   4895  HZ  ACN B 541      27.487  10.138  15.527  1.00  0.00      B    H
ATOM   4896  HZ1 ACN B 541      26.601  11.469  14.612  1.00  0.00      B    H
ATOM   4897  HZ2 ACN B 541      25.983  10.722  16.189  1.00  0.00      B    H
ATOM   4898  CZ  ACN B 541      25.781   9.704  14.478  1.00  0.00      B    C
ATOM   4899  NZ  ACN B 541      25.118   8.939  13.910  1.00  0.00      B    N
ATOM   4903  CT  ACN B 542      26.110  23.192   2.855  1.00  0.00      B    C
ATOM   4904  HZ  ACN B 542      27.164  23.422   2.989  1.00  0.00      B    H
ATOM   4905  HZ1 ACN B 542      25.357  23.965   2.720  1.00  0.00      B    H
ATOM   4906  HZ2 ACN B 542      25.690  22.764   3.762  1.00  0.00      B    H
ATOM   4907  CZ  ACN B 542      25.981  22.449   1.620  1.00  0.00      B    C
ATOM   4908  NZ  ACN B 542      25.790  21.870   0.589  1.00  0.00      B    N
ATOM   4912  CT  ACN B 543      17.697  33.866  38.038  1.00  0.00      B    C
ATOM   4913  HZ  ACN B 543      18.719  34.230  38.091  1.00  0.00      B    H
ATOM   4914  HZ1 ACN B 543      17.185  34.128  38.960  1.00  0.00      B    H
ATOM   4915  HZ2 ACN B 543      17.650  32.799  37.836  1.00  0.00      B    H
ATOM   4916  CZ  ACN B 543      16.962  34.714  37.058  1.00  0.00      B    C
ATOM   4917  NZ  ACN B 543      16.416  35.319  36.262  1.00  0.00      B    N
ATOM   4921  CT  ACN B 544       7.196  11.819  39.191  1.00  0.00      B    C
ATOM   4922  HZ  ACN B 544       7.578  12.400  38.356  1.00  0.00      B    H
ATOM   4923  HZ1 ACN B 544       7.982  11.088  39.362  1.00  0.00      B    H
ATOM   4924  HZ2 ACN B 544       6.264  11.458  38.763  1.00  0.00      B    H
ATOM   4925  CZ  ACN B 544       6.820  12.925  40.141  1.00  0.00      B    C
ATOM   4926  NZ  ACN B 544       6.494  13.766  40.878  1.00  0.00      B    N
ATOM   4930  CT  ACN B 545      15.910   4.220  34.789  1.00  0.00      B    C
ATOM   4931  HZ  ACN B 545      16.752   4.454  35.435  1.00  0.00      B    H
ATOM   4932  HZ1 ACN B 545      15.270   3.403  35.112  1.00  0.00      B    H
ATOM   4933  HZ2 ACN B 545      16.245   3.847  33.825  1.00  0.00      B    H
ATOM   4934  CZ  ACN B 545      15.145   5.529  34.776  1.00  0.00      B    C
ATOM   4935  NZ  ACN B 545      14.552   6.553  34.760  1.00  0.00      B    N
ATOM   4939  CT  ACN B 546       7.120  41.381  37.492  1.00  0.00      B    C
ATOM   4940  HZ  ACN B 546       6.187  41.935  37.551  1.00  0.00      B    H
ATOM   4941  HZ1 ACN B 546       7.664  41.200  38.416  1.00  0.00      B    H
ATOM   4942  HZ2 ACN B 546       7.679  42.003  36.797  1.00  0.00      B    H
ATOM   4943  CZ  ACN B 546       6.672  40.158  36.808  1.00  0.00      B    C
ATOM   4944  NZ  ACN B 546       6.290  39.162  36.358  1.00  0.00      B    N
ATOM   4948  CT  ACN B 547      22.951  30.507  27.277  1.00  0.00      B    C
ATOM   4949  HZ  ACN B 547      23.709  29.870  26.827  1.00  0.00      B    H
ATOM   4950  HZ1 ACN B 547      23.446  30.940  28.142  1.00  0.00      B    H
ATOM   4951  HZ2 ACN B 547      22.210  29.855  27.733  1.00  0.00      B    H
ATOM   4952  CZ  ACN B 547      22.274  31.460  26.372  1.00  0.00      B    C
ATOM   4953  NZ  ACN B 547      21.781  32.277  25.661  1.00  0.00      B    N
ATOM   4957  CT  ACN B 548      18.202  23.533   9.943  1.00  0.00      B    C
ATOM   4958  HZ  ACN B 548      17.419  23.290   9.230  1.00  0.00      B    H
ATOM   4959  HZ1 ACN B 548      18.080  24.576  10.225  1.00  0.00      B    H
ATOM   4960  HZ2 ACN B 548      19.172  23.407   9.468  1.00  0.00      B    H
ATOM   4961  CZ  ACN B 548      18.031  22.650  11.081  1.00  0.00      B    C
ATOM   4962  NZ  ACN B 548      17.857  21.904  11.973  1.00  0.00      B    N
ATOM   4966  CT  ACN B 549      37.787  19.759  41.440  1.00  0.00      B    C
ATOM   4967  HZ  ACN B 549      36.995  19.377  40.802  1.00  0.00      B    H
ATOM   4968  HZ1 ACN B 549      38.309  18.879  41.808  1.00  0.00      B    H
ATOM   4969  HZ2 ACN B 549      37.517  20.338  42.320  1.00  0.00      B    H
ATOM   4970  CZ  ACN B 549      38.772  20.494  40.633  1.00  0.00      B    C
ATOM   4971  NZ  ACN B 549      39.599  21.002  39.980  1.00  0.00      B    N
ATOM   4975  CT  ACN B 550       9.978  18.665   8.217  1.00  0.00      B    C
ATOM   4976  HZ  ACN B 550      10.547  19.433   7.699  1.00  0.00      B    H
ATOM   4977  HZ1 ACN B 550       9.253  18.208   7.549  1.00  0.00      B    H
ATOM   4978  HZ2 ACN B 550       9.474  19.076   9.088  1.00  0.00      B    H
ATOM   4979  CZ  ACN B 550      10.778  17.482   8.433  1.00  0.00      B    C
ATOM   4980  NZ  ACN B 550      11.399  16.513   8.578  1.00  0.00      B    N
ATOM   4984  CT  ACN B 551      38.495  22.532   7.523  1.00  0.00      B    C
ATOM   4985  HZ  ACN B 551      39.362  23.137   7.775  1.00  0.00      B    H
ATOM   4986  HZ1 ACN B 551      37.852  22.638   8.394  1.00  0.00      B    H
ATOM   4987  HZ2 ACN B 551      38.871  21.516   7.428  1.00  0.00      B    H
ATOM   4988  CZ  ACN B 551      37.756  22.894   6.331  1.00  0.00      B    C
ATOM   4989  NZ  ACN B 551      37.151  23.232   5.382  1.00  0.00      B    N
ATOM   4993  CT  ACN B 552       9.482   0.107   0.045  1.00  0.00      B    C
ATOM   4994  HZ  ACN B 552       9.872   0.266  -0.957  1.00  0.00      B    H
ATOM   4995  HZ1 ACN B 552       9.191  -0.927   0.210  1.00  0.00      B    H
ATOM   4996  HZ2 ACN B 552       8.639   0.793   0.093  1.00  0.00      B    H
ATOM   4997  CZ  ACN B 552      10.530   0.694   0.879  1.00  0.00      B    C
ATOM   4998  NZ  ACN B 552      11.416   1.154   1.424  1.00  0.00      B    N
ATOM   5002  CT  ACN B 553       5.694  25.713  21.955  1.00  0.00      B    C
ATOM   5003  HZ  ACN B 553       6.622  25.149  22.001  1.00  0.00      B    H
ATOM   5004  HZ1 ACN B 553       5.017  25.539  22.788  1.00  0.00      B    H
ATOM   5005  HZ2 ACN B 553       5.154  25.271  21.122  1.00  0.00      B    H
ATOM   5006  CZ  ACN B 553       6.014  27.152  21.821  1.00  0.00      B    C
ATOM   5007  NZ  ACN B 553       6.331  28.241  21.738  1.00  0.00      B    N
ATOM   5011  CT  ACN B 554      21.790   7.714  14.170  1.00  0.00      B    C
ATOM   5012  HZ  ACN B 554      21.466   7.570  15.198  1.00  0.00      B    H
ATOM   5013  HZ1 ACN B 554      22.653   7.085  13.968  1.00  0.00      B    H
ATOM   5014  HZ2 ACN B 554      22.107   8.751  14.101  1.00  0.00      B    H
ATOM   5015  CZ  ACN B 554      20.709   7.440  13.152  1.00  0.00      B    C
ATOM   5016  NZ  ACN B 554      19.857   7.260  12.384  1.00  0.00      B    N
ATOM   5020  CT  ACN B 555       4.648  18.368   7.091  1.00  0.00      B    C
ATOM   5021  HZ  ACN B 555       4.605  18.685   8.129  1.00  0.00      B    H
ATOM   5022  HZ1 ACN B 555       4.457  19.260   6.500  1.00  0.00      B    H
ATOM   5023  HZ2 ACN B 555       3.832  17.664   6.947  1.00  0.00      B    H
ATOM   5024  CZ  ACN B 555       5.869  17.779   6.710  1.00  0.00      B    C
ATOM   5025  NZ  ACN B 555       6.831  17.181   6.357  1.00  0.00      B    N
ATOM   5029  CT  ACN B 556      36.930  36.737  37.246  1.00  0.00      B    C
ATOM   5030  HZ  ACN B 556      36.917  35.982  36.464  1.00  0.00      B    H
ATOM   5031  HZ1 ACN B 556      36.290  37.578  36.994  1.00  0.00      B    H
ATOM   5032  HZ2 ACN B 556      37.905  37.203  37.364  1.00  0.00      B    H
ATOM   5033  CZ  ACN B 556      36.588  36.107  38.441  1.00  0.00      B    C
ATOM   5034  NZ  ACN B 556      36.337  35.581  39.462  1.00  0.00      B    N
ATOM   5038  CT  ACN B 557      17.796  12.346  16.311  1.00  0.00      B    C
ATOM   5039  HZ  ACN B 557      17.703  12.987  15.438  1.00  0.00      B    H
ATOM   5040  HZ1 ACN B 557      18.135  11.340  16.076  1.00  0.00      B    H
ATOM   5041  HZ2 ACN B 557      16.811  12.387  16.768  1.00  0.00      B    H
ATOM   5042  CZ  ACN B 557      18.804  13.033  17.126  1.00  0.00      B    C
ATOM   5043  NZ  ACN B 557      19.615  13.606  17.791  1.00  0.00      B    N
ATOM   5047  CT  ACN B 558       1.563  23.088  37.088  1.00  0.00      B    C
ATOM   5048  HZ  ACN B 558       1.299  24.133  37.230  1.00  0.00      B    H
ATOM   5049  HZ1 ACN B 558       0.593  22.604  36.998  1.00  0.00      B    H
ATOM   5050  HZ2 ACN B 558       2.180  22.660  37.874  1.00  0.00      B    H
ATOM   5051  CZ  ACN B 558       2.387  23.028  35.885  1.00  0.00      B    C
ATOM   5052  NZ  ACN B 558       2.942  23.023  34.877  1.00  0.00      B    N
ATOM   5056  CT  ACN B 559      23.762  43.155  30.720  1.00  0.00      B    C
ATOM   5057  HZ  ACN B 559      22.741  43.325  30.387  1.00  0.00      B    H
ATOM   5058  HZ1 ACN B 559      23.828  42.245  31.311  1.00  0.00      B    H
ATOM   5059  HZ2 ACN B 559      24.249  44.031  31.139  1.00  0.00      B    H
ATOM   5060  CZ  ACN B 559      24.581  42.802  29.569  1.00  0.00      B    C
ATOM   5061  NZ  ACN B 559      25.251  42.517  28.633  1.00  0.00      B    N
ATOM   5065  CT  ACN B 560      20.958  42.519  21.951  1.00  0.00      B    C
ATOM   5066  HZ  ACN B 560      20.801  43.442  22.503  1.00  0.00      B    H
ATOM   5067  HZ1 ACN B 560      21.885  42.141  22.374  1.00  0.00      B    H
ATOM   5068  HZ2 ACN B 560      20.855  42.558  20.869  1.00  0.00      B    H
ATOM   5069  CZ  ACN B 560      19.864  41.589  22.225  1.00  0.00      B    C
ATOM   5070  NZ  ACN B 560      19.010  40.854  22.559  1.00  0.00      B    N
ATOM   5074  CT  ACN B 561      41.811  23.480  43.429  1.00  0.00      B    C
ATOM   5075  HZ  ACN B 561      41.106  22.999  42.755  1.00  0.00      B    H
ATOM   5076  HZ1 ACN B 561      42.652  22.799  43.532  1.00  0.00      B    H
ATOM   5077  HZ2 ACN B 561      41.379  23.474  44.427  1.00  0.00      B    H
ATOM   5078  CZ  ACN B 561      42.081  24.757  42.819  1.00  0.00      B    C
ATOM   5079  NZ  ACN B 561      42.356  25.716  42.291  1.00  0.00      B    N
ATOM   5083  CT  ACN B 562      27.617   7.230  29.563  1.00  0.00      B    C
ATOM   5084  HZ  ACN B 562      28.509   7.143  28.949  1.00  0.00      B    H
ATOM   5085  HZ1 ACN B 562      26.966   6.364  29.470  1.00  0.00      B    H
ATOM   5086  HZ2 ACN B 562      27.060   8.138  29.346  1.00  0.00      B    H
ATOM   5087  CZ  ACN B 562      28.132   7.115  30.985  1.00  0.00      B    C
ATOM   5088  NZ  ACN B 562      28.567   7.073  32.072  1.00  0.00      B    N
ATOM   5092  CT  ACN B 563      18.444  -0.116  28.290  1.00  0.00      B    C
ATOM   5093  HZ  ACN B 563      18.711  -0.515  29.265  1.00  0.00      B    H
ATOM   5094  HZ1 ACN B 563      18.345  -0.990  27.652  1.00  0.00      B    H
ATOM   5095  HZ2 ACN B 563      19.185   0.534  27.830  1.00  0.00      B    H
ATOM   5096  CZ  ACN B 563      17.140   0.508  28.639  1.00  0.00      B    C
ATOM   5097  NZ  ACN B 563      16.095   0.986  28.857  1.00  0.00      B    N
ATOM   5101  CT  ACN B 564      15.254  40.032  33.270  1.00  0.00      B    C
ATOM   5102  HZ  ACN B 564      14.663  39.620  34.084  1.00  0.00      B    H
ATOM   5103  HZ1 ACN B 564      14.754  40.782  32.663  1.00  0.00      B    H
ATOM   5104  HZ2 ACN B 564      15.582  39.216  32.630  1.00  0.00      B    H
ATOM   5105  CZ  ACN B 564      16.514  40.579  33.758  1.00  0.00      B    C
ATOM   5106  NZ  ACN B 564      17.527  41.062  34.150  1.00  0.00      B    N
ATOM   5110  CT  ACN B 565       1.006   5.408  15.586  1.00  0.00      B    C
ATOM   5111  HZ  ACN B 565      -0.037   5.307  15.873  1.00  0.00      B    H
ATOM   5112  HZ1 ACN B 565       1.654   4.838  16.247  1.00  0.00      B    H
ATOM   5113  HZ2 ACN B 565       1.281   6.452  15.710  1.00  0.00      B    H
ATOM   5114  CZ  ACN B 565       1.091   5.052  14.186  1.00  0.00      B    C
ATOM   5115  NZ  ACN B 565       1.223   4.800  13.046  1.00  0.00      B    N
ATOM   5119  CT  ACN B 566       9.446   9.200   9.289  1.00  0.00      B    C
ATOM   5120  HZ  ACN B 566       9.476   8.602  10.197  1.00  0.00      B    H
ATOM   5121  HZ1 ACN B 566       9.238  10.262   9.398  1.00  0.00      B    H
ATOM   5122  HZ2 ACN B 566       8.727   8.723   8.628  1.00  0.00      B    H
ATOM   5123  CZ  ACN B 566      10.816   9.010   8.643  1.00  0.00      B    C
ATOM   5124  NZ  ACN B 566      11.898   8.794   8.169  1.00  0.00      B    N
ATOM   5128  CT  ACN B 567      15.492  27.682  36.525  1.00  0.00      B    C
ATOM   5129  HZ  ACN B 567      16.423  28.045  36.098  1.00  0.00      B    H
ATOM   5130  HZ1 ACN B 567      15.529  26.607  36.370  1.00  0.00      B    H
ATOM   5131  HZ2 ACN B 567      14.657  28.144  36.004  1.00  0.00      B    H
ATOM   5132  CZ  ACN B 567      15.500  27.837  37.989  1.00  0.00      B    C
ATOM   5133  NZ  ACN B 567      15.600  27.947  39.132  1.00  0.00      B    N
ATOM   5137  CT  ACN B 568       6.629  29.873   7.849  1.00  0.00      B    C
ATOM   5138  HZ  ACN B 568       7.137  29.258   7.111  1.00  0.00      B    H
ATOM   5139  HZ1 ACN B 568       7.430  30.080   8.554  1.00  0.00      B    H
ATOM   5140  HZ2 ACN B 568       5.816  29.363   8.361  1.00  0.00      B    H
ATOM   5141  CZ  ACN B 568       6.144  31.085   7.233  1.00  0.00      B    C
ATOM   5142  NZ  ACN B 568       5.774  32.063   6.721  1.00  0.00      B    N
ATOM   5146  CT  ACN B 569       2.039   9.214   7.209  1.00  0.00      B    C
ATOM   5147  HZ  ACN B 569       0.988   9.423   7.030  1.00  0.00      B    H
ATOM   5148  HZ1 ACN B 569       2.036   8.331   7.843  1.00  0.00      B    H
ATOM   5149  HZ2 ACN B 569       2.669  10.064   7.460  1.00  0.00      B    H
ATOM   5150  CZ  ACN B 569       2.628   8.828   5.917  1.00  0.00      B    C
ATOM   5151  NZ  ACN B 569       3.002   8.476   4.876  1.00  0.00      B    N
ATOM   5155  CT  ACN B 570      28.158  13.722   3.973  1.00  0.00      B    C
ATOM   5156  HZ  ACN B 570      28.986  14.243   3.501  1.00  0.00      B    H
ATOM   5157  HZ1 ACN B 570      28.201  14.022   5.017  1.00  0.00      B    H
ATOM   5158  HZ2 ACN B 570      28.391  12.660   3.973  1.00  0.00      B    H
ATOM   5159  CZ  ACN B 570      26.865  13.990   3.402  1.00  0.00      B    C
ATOM   5160  NZ  ACN B 570      25.818  14.262   2.981  1.00  0.00      B    N
ATOM   5164  CT  ACN B 571       8.175   8.065  30.167  1.00  0.00      B    C
ATOM   5165  HZ  ACN B 571       7.894   8.768  30.946  1.00  0.00      B    H
ATOM   5166  HZ1 ACN B 571       7.360   7.381  29.945  1.00  0.00      B    H
ATOM   5167  HZ2 ACN B 571       9.034   7.478  30.484  1.00  0.00      B    H
ATOM   5168  CZ  ACN B 571       8.563   8.768  28.972  1.00  0.00      B    C
ATOM   5169  NZ  ACN B 571       8.824   9.386  28.001  1.00  0.00      B    N
ATOM   5173  CT  ACN B 572      38.502  18.503  28.731  1.00  0.00      B    C
ATOM   5174  HZ  ACN B 572      38.670  18.359  27.667  1.00  0.00      B    H
ATOM   5175  HZ1 ACN B 572      37.478  18.692  29.043  1.00  0.00      B    H
ATOM   5176  HZ2 ACN B 572      39.117  19.378  28.920  1.00  0.00      B    H
ATOM   5177  CZ  ACN B 572      39.173  17.346  29.327  1.00  0.00      B    C
ATOM   5178  NZ  ACN B 572      39.731  16.432  29.806  1.00  0.00      B    N
ATOM   5182  CT  ACN B 573      32.163   8.809   3.601  1.00  0.00      B    C
ATOM   5183  HZ  ACN B 573      31.967   8.634   2.546  1.00  0.00      B    H
ATOM   5184  HZ1 ACN B 573      33.218   8.950   3.819  1.00  0.00      B    H
ATOM   5185  HZ2 ACN B 573      31.858   7.841   3.990  1.00  0.00      B    H
ATOM   5186  CZ  ACN B 573      31.264   9.916   4.063  1.00  0.00      B    C
ATOM   5187  NZ  ACN B 573      30.607  10.806   4.492  1.00  0.00      B    N
ATOM   5191  CT  ACN B 574      40.199  22.530  33.939  1.00  0.00      B    C
ATOM   5192  HZ  ACN B 574      39.677  23.439  33.654  1.00  0.00      B    H
ATOM   5193  HZ1 ACN B 574      40.693  21.903  33.202  1.00  0.00      B    H
ATOM   5194  HZ2 ACN B 574      39.450  21.830  34.300  1.00  0.00      B    H
ATOM   5195  CZ  ACN B 574      41.195  22.838  34.953  1.00  0.00      B    C
ATOM   5196  NZ  ACN B 574      41.964  23.103  35.766  1.00  0.00      B    N
ATOM   5200  CT  ACN B 575      15.240  37.093  29.809  1.00  0.00      B    C
ATOM   5201  HZ  ACN B 575      15.168  38.047  29.292  1.00  0.00      B    H
ATOM   5202  HZ1 ACN B 575      15.684  37.139  30.801  1.00  0.00      B    H
ATOM   5203  HZ2 ACN B 575      15.854  36.457  29.178  1.00  0.00      B    H
ATOM   5204  CZ  ACN B 575      13.967  36.507  29.959  1.00  0.00      B    C
ATOM   5205  NZ  ACN B 575      12.875  36.066  30.175  1.00  0.00      B    N
ATOM   5209  CT  ACN B 576       4.970  12.043  43.837  1.00  0.00      B    C
ATOM   5210  HZ  ACN B 576       5.600  11.606  43.066  1.00  0.00      B    H
ATOM   5211  HZ1 ACN B 576       4.969  13.125  43.738  1.00  0.00      B    H
ATOM   5212  HZ2 ACN B 576       5.470  11.740  44.754  1.00  0.00      B    H
ATOM   5213  CZ  ACN B 576       3.574  11.636  43.643  1.00  0.00      B    C
ATOM   5214  NZ  ACN B 576       2.469  11.338  43.477  1.00  0.00      B    N
ATOM   5218  CT  ACN B 577      39.866  32.974   7.959  1.00  0.00      B    C
ATOM   5219  HZ  ACN B 577      39.782  31.971   7.549  1.00  0.00      B    H
ATOM   5220  HZ1 ACN B 577      38.882  33.372   8.193  1.00  0.00      B    H
ATOM   5221  HZ2 ACN B 577      40.312  33.626   7.212  1.00  0.00      B    H
ATOM   5222  CZ  ACN B 577      40.610  33.112   9.300  1.00  0.00      B    C
ATOM   5223  NZ  ACN B 577      41.199  33.214  10.296  1.00  0.00      B    N
ATOM   5227  CT  ACN B 578       0.820   3.279   2.446  1.00  0.00      B    C
ATOM   5228  HZ  ACN B 578      -0.063   2.704   2.177  1.00  0.00      B    H
ATOM   5229  HZ1 ACN B 578       1.304   3.011   3.382  1.00  0.00      B    H
ATOM   5230  HZ2 ACN B 578       0.465   4.303   2.521  1.00  0.00      B    H
ATOM   5231  CZ  ACN B 578       1.743   3.197   1.267  1.00  0.00      B    C
ATOM   5232  NZ  ACN B 578       2.441   3.121   0.339  1.00  0.00      B    N
ATOM   5236  CT  ACN B 579      32.011   5.229  13.989  1.00  0.00      B    C
ATOM   5237  HZ  ACN B 579      32.938   4.952  14.485  1.00  0.00      B    H
ATOM   5238  HZ1 ACN B 579      32.223   5.338  12.928  1.00  0.00      B    H
ATOM   5239  HZ2 ACN B 579      31.647   6.198  14.320  1.00  0.00      B    H
ATOM   5240  CZ  ACN B 579      30.999   4.207  14.305  1.00  0.00      B    C
ATOM   5241  NZ  ACN B 579      30.208   3.412  14.593  1.00  0.00      B    N
ATOM   5245  CT  ACN B 580       0.682   8.498   1.898  1.00  0.00      B    C
ATOM   5246  HZ  ACN B 580       0.004   9.244   1.491  1.00  0.00      B    H
ATOM   5247  HZ1 ACN B 580       0.335   7.795   2.651  1.00  0.00      B    H
ATOM   5248  HZ2 ACN B 580       1.421   9.108   2.410  1.00  0.00      B    H
ATOM   5249  CZ  ACN B 580       1.439   7.802   0.896  1.00  0.00      B    C
ATOM   5250  NZ  ACN B 580       2.033   7.276   0.069  1.00  0.00      B    N
ATOM   5254  CT  ACN B 581       9.862  34.002  23.959  1.00  0.00      B    C
ATOM   5255  HZ  ACN B 581      10.456  33.179  24.349  1.00  0.00      B    H
ATOM   5256  HZ1 ACN B 581       9.140  33.549  23.284  1.00  0.00      B    H
ATOM   5257  HZ2 ACN B 581      10.572  34.610  23.404  1.00  0.00      B    H
ATOM   5258  CZ  ACN B 581       9.169  34.756  25.060  1.00  0.00      B    C
ATOM   5259  NZ  ACN B 581       8.631  35.293  25.865  1.00  0.00      B    N
ATOM   5263  CT  ACN B 582      32.487  24.659  26.772  1.00  0.00      B    C
ATOM   5264  HZ  ACN B 582      32.240  25.347  25.967  1.00  0.00      B    H
ATOM   5265  HZ1 ACN B 582      31.612  24.529  27.403  1.00  0.00      B    H
ATOM   5266  HZ2 ACN B 582      33.319  25.154  27.267  1.00  0.00      B    H
ATOM   5267  CZ  ACN B 582      33.198  23.456  26.255  1.00  0.00      B    C
ATOM   5268  NZ  ACN B 582      33.746  22.564  25.828  1.00  0.00      B    N
ATOM   5272  CT  ACN B 583      34.984  39.327   2.638  1.00  0.00      B    C
ATOM   5273  HZ  ACN B 583      34.702  38.419   3.165  1.00  0.00      B    H
ATOM   5274  HZ1 ACN B 583      35.823  39.837   3.105  1.00  0.00      B    H
ATOM   5275  HZ2 ACN B 583      34.101  39.951   2.525  1.00  0.00      B    H
ATOM   5276  CZ  ACN B 583      35.516  38.916   1.339  1.00  0.00      B    C
ATOM   5277  NZ  ACN B 583      35.971  38.649   0.321  1.00  0.00      B    N
ATOM   5281  CT  ACN B 584      14.007  31.349   7.639  1.00  0.00      B    C
ATOM   5282  HZ  ACN B 584      13.281  31.973   8.154  1.00  0.00      B    H
ATOM   5283  HZ1 ACN B 584      14.993  31.799   7.559  1.00  0.00      B    H
ATOM   5284  HZ2 ACN B 584      13.729  31.052   6.631  1.00  0.00      B    H
ATOM   5285  CZ  ACN B 584      14.165  30.084   8.425  1.00  0.00      B    C
ATOM   5286  NZ  ACN B 584      14.278  29.109   9.057  1.00  0.00      B    N
ATOM   5290  CT  ACN B 585      11.364  10.928  38.429  1.00  0.00      B    C
ATOM   5291  HZ  ACN B 585      12.110  10.253  38.016  1.00  0.00      B    H
ATOM   5292  HZ1 ACN B 585      11.837  11.861  38.726  1.00  0.00      B    H
ATOM   5293  HZ2 ACN B 585      10.793  10.473  39.235  1.00  0.00      B    H
ATOM   5294  CZ  ACN B 585      10.501  11.339  37.273  1.00  0.00      B    C
ATOM   5295  NZ  ACN B 585       9.811  11.675  36.437  1.00  0.00      B    N
ATOM   5299  CT  ACN B 586      29.640  33.290   4.854  1.00  0.00      B    C
ATOM   5300  HZ  ACN B 586      30.280  32.517   4.436  1.00  0.00      B    H
ATOM   5301  HZ1 ACN B 586      29.782  34.263   4.391  1.00  0.00      B    H
ATOM   5302  HZ2 ACN B 586      29.845  33.342   5.920  1.00  0.00      B    H
ATOM   5303  CZ  ACN B 586      28.209  32.992   4.872  1.00  0.00      B    C
ATOM   5304  NZ  ACN B 586      27.104  32.766   4.844  1.00  0.00      B    N
ATOM   5308  CT  ACN B 587      20.571  41.121   6.611  1.00  0.00      B    C
ATOM   5309  HZ  ACN B 587      20.106  41.478   5.696  1.00  0.00      B    H
ATOM   5310  HZ1 ACN B 587      21.492  40.596   6.372  1.00  0.00      B    H
ATOM   5311  HZ2 ACN B 587      19.992  40.290   7.005  1.00  0.00      B    H
ATOM   5312  CZ  ACN B 587      20.601  41.957   7.801  1.00  0.00      B    C
ATOM   5313  NZ  ACN B 587      20.658  42.675   8.763  1.00  0.00      B    N
ATOM   5317  CT  ACN B 588      10.540   9.005   3.587  1.00  0.00      B    C
ATOM   5318  HZ  ACN B 588      10.995   9.991   3.534  1.00  0.00      B    H
ATOM   5319  HZ1 ACN B 588      11.073   8.553   4.419  1.00  0.00      B    H
ATOM   5320  HZ2 ACN B 588      10.604   8.496   2.629  1.00  0.00      B    H
ATOM   5321  CZ  ACN B 588       9.072   8.909   3.811  1.00  0.00      B    C
ATOM   5322  NZ  ACN B 588       7.956   8.943   4.088  1.00  0.00      B    N
ATOM   5326  CT  ACN B 589       2.187  30.378  17.673  1.00  0.00      B    C
ATOM   5327  HZ  ACN B 589       2.817  30.493  18.551  1.00  0.00      B    H
ATOM   5328  HZ1 ACN B 589       1.598  29.467  17.739  1.00  0.00      B    H
ATOM   5329  HZ2 ACN B 589       2.784  30.386  16.765  1.00  0.00      B    H
ATOM   5330  CZ  ACN B 589       1.274  31.583  17.710  1.00  0.00      B    C
ATOM   5331  NZ  ACN B 589       0.551  32.457  17.701  1.00  0.00      B    N
ATOM   5335  CT  ACN B 590      27.737   9.117  35.841  1.00  0.00      B    C
ATOM   5336  HZ  ACN B 590      26.951   8.412  35.579  1.00  0.00      B    H
ATOM   5337  HZ1 ACN B 590      28.438   9.254  35.022  1.00  0.00      B    H
ATOM   5338  HZ2 ACN B 590      28.348   8.862  36.703  1.00  0.00      B    H
ATOM   5339  CZ  ACN B 590      27.137  10.465  36.112  1.00  0.00      B    C
ATOM   5340  NZ  ACN B 590      26.722  11.548  36.282  1.00  0.00      B    N
ATOM   5344  CT  ACN B 591      22.680   6.667   4.320  1.00  0.00      B    C
ATOM   5345  HZ  ACN B 591      22.618   7.532   3.664  1.00  0.00      B    H
ATOM   5346  HZ1 ACN B 591      21.670   6.300   4.162  1.00  0.00      B    H
ATOM   5347  HZ2 ACN B 591      22.740   6.901   5.379  1.00  0.00      B    H
ATOM   5348  CZ  ACN B 591      23.664   5.710   3.940  1.00  0.00      B    C
ATOM   5349  NZ  ACN B 591      24.445   4.906   3.716  1.00  0.00      B    N
ATOM   5353  CT  ACN B 592      23.723  41.745  15.060  1.00  0.00      B    C
ATOM   5354  HZ  ACN B 592      23.059  42.602  15.137  1.00  0.00      B    H
ATOM   5355  HZ1 ACN B 592      23.771  41.343  14.051  1.00  0.00      B    H
ATOM   5356  HZ2 ACN B 592      23.383  40.908  15.663  1.00  0.00      B    H
ATOM   5357  CZ  ACN B 592      25.107  42.101  15.273  1.00  0.00      B    C
ATOM   5358  NZ  ACN B 592      26.237  42.279  15.368  1.00  0.00      B    N
ATOM   5362  CT  ACN B 593      23.819   9.311  26.681  1.00  0.00      B    C
ATOM   5363  HZ  ACN B 593      23.314   8.487  27.179  1.00  0.00      B    H
ATOM   5364  HZ1 ACN B 593      23.237   9.673  25.838  1.00  0.00      B    H
ATOM   5365  HZ2 ACN B 593      24.817   8.965  26.424  1.00  0.00      B    H
ATOM   5366  CZ  ACN B 593      23.981  10.428  27.544  1.00  0.00      B    C
ATOM   5367  NZ  ACN B 593      24.097  11.330  28.253  1.00  0.00      B    N
ATOM   5371  CT  ACN B 594       2.659   3.066  32.481  1.00  0.00      B    C
ATOM   5372  HZ  ACN B 594       2.378   2.145  32.985  1.00  0.00      B    H
ATOM   5373  HZ1 ACN B 594       2.461   3.027  31.413  1.00  0.00      B    H
ATOM   5374  HZ2 ACN B 594       3.680   3.282  32.784  1.00  0.00      B    H
ATOM   5375  CZ  ACN B 594       1.782   4.133  33.031  1.00  0.00      B    C
ATOM   5376  NZ  ACN B 594       1.049   4.977  33.322  1.00  0.00      B    N
ATOM   5380  CT  ACN B 595      32.801  28.718  28.637  1.00  0.00      B    C
ATOM   5381  HZ  ACN B 595      32.625  27.673  28.395  1.00  0.00      B    H
ATOM   5382  HZ1 ACN B 595      33.830  29.032  28.478  1.00  0.00      B    H
ATOM   5383  HZ2 ACN B 595      32.699  28.824  29.714  1.00  0.00      B    H
ATOM   5384  CZ  ACN B 595      31.716  29.514  28.056  1.00  0.00      B    C
ATOM   5385  NZ  ACN B 595      30.847  30.194  27.689  1.00  0.00      B    N
ATOM   5389  CT  ACN B 596      22.440  11.517  18.303  1.00  0.00      B    C
ATOM   5390  HZ  ACN B 596      22.376  11.732  17.240  1.00  0.00      B    H
ATOM   5391  HZ1 ACN B 596      21.767  10.687  18.500  1.00  0.00      B    H
ATOM   5392  HZ2 ACN B 596      22.252  12.415  18.887  1.00  0.00      B    H
ATOM   5393  CZ  ACN B 596      23.698  11.021  18.714  1.00  0.00      B    C
ATOM   5394  NZ  ACN B 596      24.762  10.677  19.101  1.00  0.00      B    N
ATOM   5398  CT  ACN B 597      27.645  -0.292  35.507  1.00  0.00      B    C
ATOM   5399  HZ  ACN B 597      28.216   0.139  34.689  1.00  0.00      B    H
ATOM   5400  HZ1 ACN B 597      28.436  -0.747  36.098  1.00  0.00      B    H
ATOM   5401  HZ2 ACN B 597      26.897  -0.990  35.140  1.00  0.00      B    H
ATOM   5402  CZ  ACN B 597      27.203   0.878  36.266  1.00  0.00      B    C
ATOM   5403  NZ  ACN B 597      26.850   1.868  36.858  1.00  0.00      B    N
ATOM   5407  CT  ACN B 598      15.028   9.186  32.773  1.00  0.00      B    C
ATOM   5408  HZ  ACN B 598      15.191   9.138  33.846  1.00  0.00      B    H
ATOM   5409  HZ1 ACN B 598      14.090   8.644  32.681  1.00  0.00      B    H
ATOM   5410  HZ2 ACN B 598      15.894   8.753  32.279  1.00  0.00      B    H
ATOM   5411  CZ  ACN B 598      14.858  10.538  32.321  1.00  0.00      B    C
ATOM   5412  NZ  ACN B 598      14.834  11.602  31.899  1.00  0.00      B    N
ATOM   5416  CT  ACN B 599      21.637  27.360  42.694  1.00  0.00      B    C
ATOM   5417  HZ  ACN B 599      22.400  28.134  42.667  1.00  0.00      B    H
ATOM   5418  HZ1 ACN B 599      21.146  27.222  43.654  1.00  0.00      B    H
ATOM   5419  HZ2 ACN B 599      22.146  26.455  42.373  1.00  0.00      B    H
ATOM   5420  CZ  ACN B 599      20.544  27.898  41.803  1.00  0.00      B    C
ATOM   5421  NZ  ACN B 599      19.689  28.303  41.104  1.00  0.00      B    N
ATOM   5425  CT  ACN B 600      16.970  16.001  16.823  1.00  0.00      B    C
ATOM   5426  HZ  ACN B 600      17.023  15.223  17.581  1.00  0.00      B    H
ATOM   5427  HZ1 ACN B 600      17.974  16.143  16.432  1.00  0.00      B    H
ATOM   5428  HZ2 ACN B 600      16.519  16.932  17.156  1.00  0.00      B    H
ATOM   5429  CZ  ACN B 600      16.168  15.505  15.666  1.00  0.00      B    C
ATOM   5430  NZ  ACN B 600      15.504  15.096  14.805  1.00  0.00      B    N
ATOM   5434  CT  ACN B 601      17.658  22.526  43.238  1.00  0.00      B    C
ATOM   5435  HZ  ACN B 601      18.541  22.243  43.803  1.00  0.00      B    H
ATOM   5436  HZ1 ACN B 601      17.737  23.550  42.882  1.00  0.00      B    H
ATOM   5437  HZ2 ACN B 601      16.721  22.419  43.779  1.00  0.00      B    H
ATOM   5438  CZ  ACN B 601      17.524  21.642  42.048  1.00  0.00      B    C
ATOM   5439  NZ  ACN B 601      17.276  20.974  41.088  1.00  0.00      B    N
ATOM   5443  CT  ACN B 602      22.282  24.812  27.255  1.00  0.00      B    C
ATOM   5444  HZ  ACN B 602      22.304  23.941  26.604  1.00  0.00      B    H
ATOM   5445  HZ1 ACN B 602      21.229  24.935  27.492  1.00  0.00      B    H
ATOM   5446  HZ2 ACN B 602      22.604  25.779  26.876  1.00  0.00      B    H
ATOM   5447  CZ  ACN B 602      22.975  24.496  28.534  1.00  0.00      B    C
ATOM   5448  NZ  ACN B 602      23.470  24.268  29.557  1.00  0.00      B    N
ATOM   5452  CT  ACN B 603      17.426  35.328   9.338  1.00  0.00      B    C
ATOM   5453  HZ  ACN B 603      16.878  34.557   8.803  1.00  0.00      B    H
ATOM   5454  HZ1 ACN B 603      16.709  35.603  10.108  1.00  0.00      B    H
ATOM   5455  HZ2 ACN B 603      17.648  36.163   8.680  1.00  0.00      B    H
ATOM   5456  CZ  ACN B 603      18.576  34.568   9.851  1.00  0.00      B    C
ATOM   5457  NZ  ACN B 603      19.416  33.959  10.359  1.00  0.00      B    N
ATOM   5461  CT  ACN B 604      18.850  10.383  24.517  1.00  0.00      B    C
ATOM   5462  HZ  ACN B 604      19.400  11.094  23.907  1.00  0.00      B    H
ATOM   5463  HZ1 ACN B 604      18.116   9.854  23.916  1.00  0.00      B    H
ATOM   5464  HZ2 ACN B 604      18.311  10.964  25.261  1.00  0.00      B    H
ATOM   5465  CZ  ACN B 604      19.878   9.508  25.080  1.00  0.00      B    C
ATOM   5466  NZ  ACN B 604      20.713   8.842  25.526  1.00  0.00      B    N
ATOM   5470  CT  ACN B 605      15.853  40.186  12.748  1.00  0.00      B    C
ATOM   5471  HZ  ACN B 605      16.790  39.635  12.716  1.00  0.00      B    H
ATOM   5472  HZ1 ACN B 605      15.261  39.872  13.604  1.00  0.00      B    H
ATOM   5473  HZ2 ACN B 605      15.340  39.908  11.831  1.00  0.00      B    H
ATOM   5474  CZ  ACN B 605      16.080  41.616  12.916  1.00  0.00      B    C
ATOM   5475  NZ  ACN B 605      16.190  42.764  13.080  1.00  0.00      B    N
ATOM   5479  CT  ACN B 606      36.634  15.212  28.824  1.00  0.00      B    C
ATOM   5480  HZ  ACN B 606      35.786  15.018  28.173  1.00  0.00      B    H
ATOM   5481  HZ1 ACN B 606      37.143  16.099  28.456  1.00  0.00      B    H
ATOM   5482  HZ2 ACN B 606      37.234  14.325  29.009  1.00  0.00      B    H
ATOM   5483  CZ  ACN B 606      36.031  15.504  30.154  1.00  0.00      B    C
ATOM   5484  NZ  ACN B 606      35.646  15.624  31.214  1.00  0.00      B    N
ATOM   5488  CT  ACN B 607      23.709  15.152  16.856  1.00  0.00      B    C
ATOM   5489  HZ  ACN B 607      24.635  15.359  17.386  1.00  0.00      B    H
ATOM   5490  HZ1 ACN B 607      23.344  16.035  16.337  1.00  0.00      B    H
ATOM   5491  HZ2 ACN B 607      23.003  14.779  17.594  1.00  0.00      B    H
ATOM   5492  CZ  ACN B 607      24.012  14.086  15.864  1.00  0.00      B    C
ATOM   5493  NZ  ACN B 607      24.223  13.251  15.082  1.00  0.00      B    N
ATOM   5497  CT  ACN B 608      18.282  12.869  40.347  1.00  0.00      B    C
ATOM   5498  HZ  ACN B 608      17.341  12.959  40.885  1.00  0.00      B    H
ATOM   5499  HZ1 ACN B 608      18.477  13.775  39.779  1.00  0.00      B    H
ATOM   5500  HZ2 ACN B 608      18.233  12.033  39.653  1.00  0.00      B    H
ATOM   5501  CZ  ACN B 608      19.350  12.681  41.338  1.00  0.00      B    C
ATOM   5502  NZ  ACN B 608      20.203  12.559  42.088  1.00  0.00      B    N
ATOM   5506  CT  ACN B 609      41.152   5.519  15.419  1.00  0.00      B    C
ATOM   5507  HZ  ACN B 609      41.116   4.433  15.404  1.00  0.00      B    H
ATOM   5508  HZ1 ACN B 609      40.570   5.886  14.577  1.00  0.00      B    H
ATOM   5509  HZ2 ACN B 609      42.193   5.791  15.265  1.00  0.00      B    H
ATOM   5510  CZ  ACN B 609      40.753   6.017  16.722  1.00  0.00      B    C
ATOM   5511  NZ  ACN B 609      40.527   6.444  17.799  1.00  0.00      B    N
ATOM   5515  CT  ACN B 610      35.941  34.795   3.873  1.00  0.00      B    C
ATOM   5516  HZ  ACN B 610      36.783  35.213   4.419  1.00  0.00      B    H
ATOM   5517  HZ1 ACN B 610      35.197  35.588   3.869  1.00  0.00      B    H
ATOM   5518  HZ2 ACN B 610      35.581  33.938   4.437  1.00  0.00      B    H
ATOM   5519  CZ  ACN B 610      36.202  34.370   2.475  1.00  0.00      B    C
ATOM   5520  NZ  ACN B 610      36.432  34.035   1.408  1.00  0.00      B    N
ATOM   5524  CT  ACN B 611       9.880  14.982  37.407  1.00  0.00      B    C
ATOM   5525  HZ  ACN B 611       9.830  14.885  38.488  1.00  0.00      B    H
ATOM   5526  HZ1 ACN B 611      10.587  14.233  37.060  1.00  0.00      B    H
ATOM   5527  HZ2 ACN B 611      10.183  16.008  37.211  1.00  0.00      B    H
ATOM   5528  CZ  ACN B 611       8.536  14.876  36.766  1.00  0.00      B    C
ATOM   5529  NZ  ACN B 611       7.442  14.872  36.383  1.00  0.00      B    N
ATOM   5533  CT  ACN B 612      12.538  16.971  19.993  1.00  0.00      B    C
ATOM   5534  HZ  ACN B 612      12.391  16.068  20.580  1.00  0.00      B    H
ATOM   5535  HZ1 ACN B 612      12.788  16.568  19.016  1.00  0.00      B    H
ATOM   5536  HZ2 ACN B 612      13.406  17.591  20.201  1.00  0.00      B    H
ATOM   5537  CZ  ACN B 612      11.292  17.865  19.831  1.00  0.00      B    C
ATOM   5538  NZ  ACN B 612      10.351  18.597  19.750  1.00  0.00      B    N
ATOM   5542  CT  ACN B 613      22.631  32.175  14.342  1.00  0.00      B    C
ATOM   5543  HZ  ACN B 613      23.685  32.199  14.077  1.00  0.00      B    H
ATOM   5544  HZ1 ACN B 613      22.109  33.079  14.039  1.00  0.00      B    H
ATOM   5545  HZ2 ACN B 613      22.436  32.263  15.408  1.00  0.00      B    H
ATOM   5546  CZ  ACN B 613      22.095  30.906  13.794  1.00  0.00      B    C
ATOM   5547  NZ  ACN B 613      21.700  29.906  13.387  1.00  0.00      B    N
ATOM   5551  CT  ACN B 614       8.452  22.293  42.312  1.00  0.00      B    C
ATOM   5552  HZ  ACN B 614       8.320  21.467  41.617  1.00  0.00      B    H
ATOM   5553  HZ1 ACN B 614       9.352  22.149  42.904  1.00  0.00      B    H
ATOM   5554  HZ2 ACN B 614       7.636  22.115  43.007  1.00  0.00      B    H
ATOM   5555  CZ  ACN B 614       8.355  23.593  41.663  1.00  0.00      B    C
ATOM   5556  NZ  ACN B 614       8.296  24.631  41.092  1.00  0.00      B    N
ATOM   5560  CT  ACN B 615      35.135  23.292  40.355  1.00  0.00      B    C
ATOM   5561  HZ  ACN B 615      34.946  22.440  39.708  1.00  0.00      B    H
ATOM   5562  HZ1 ACN B 615      34.459  23.363  41.204  1.00  0.00      B    H
ATOM   5563  HZ2 ACN B 615      35.111  24.131  39.665  1.00  0.00      B    H
ATOM   5564  CZ  ACN B 615      36.455  23.180  40.970  1.00  0.00      B    C
ATOM   5565  NZ  ACN B 615      37.471  23.072  41.504  1.00  0.00      B    N
ATOM   5569  CT  ACN B 616      37.998  20.483  31.592  1.00  0.00      B    C
ATOM   5570  HZ  ACN B 616      39.024  20.257  31.872  1.00  0.00      B    H
ATOM   5571  HZ1 ACN B 616      37.400  19.705  32.059  1.00  0.00      B    H
ATOM   5572  HZ2 ACN B 616      37.971  20.387  30.510  1.00  0.00      B    H
ATOM   5573  CZ  ACN B 616      37.544  21.789  32.139  1.00  0.00      B    C
ATOM   5574  NZ  ACN B 616      37.287  22.817  32.618  1.00  0.00      B    N
ATOM   5578  CT  ACN B 617       8.271  27.321  11.598  1.00  0.00      B    C
ATOM   5579  HZ  ACN B 617       8.950  27.106  10.777  1.00  0.00      B    H
ATOM   5580  HZ1 ACN B 617       7.801  26.349  11.730  1.00  0.00      B    H
ATOM   5581  HZ2 ACN B 617       7.424  27.943  11.319  1.00  0.00      B    H
ATOM   5582  CZ  ACN B 617       8.908  27.766  12.851  1.00  0.00      B    C
ATOM   5583  NZ  ACN B 617       9.339  28.028  13.869  1.00  0.00      B    N
ATOM   5587  CT  ACN B 618      15.068   4.647  28.052  1.00  0.00      B    C
ATOM   5588  HZ  ACN B 618      14.157   4.255  27.610  1.00  0.00      B    H
ATOM   5589  HZ1 ACN B 618      15.907   3.964  27.944  1.00  0.00      B    H
ATOM   5590  HZ2 ACN B 618      14.892   4.642  29.125  1.00  0.00      B    H
ATOM   5591  CZ  ACN B 618      15.269   6.009  27.627  1.00  0.00      B    C
ATOM   5592  NZ  ACN B 618      15.395   7.107  27.257  1.00  0.00      B    N
ATOM   5596  CT  ACN B 619      36.036  32.501  33.022  1.00  0.00      B    C
ATOM   5597  HZ  ACN B 619      36.126  31.483  33.392  1.00  0.00      B    H
ATOM   5598  HZ1 ACN B 619      35.017  32.768  32.753  1.00  0.00      B    H
ATOM   5599  HZ2 ACN B 619      36.723  32.488  32.180  1.00  0.00      B    H
ATOM   5600  CZ  ACN B 619      36.500  33.492  33.883  1.00  0.00      B    C
ATOM   5601  NZ  ACN B 619      36.885  34.329  34.553  1.00  0.00      B    N
ATOM   5605  CT  ACN B 620      25.879  22.924  41.066  1.00  0.00      B    C
ATOM   5606  HZ  ACN B 620      25.598  23.538  40.214  1.00  0.00      B    H
ATOM   5607  HZ1 ACN B 620      25.581  23.179  42.080  1.00  0.00      B    H
ATOM   5608  HZ2 ACN B 620      26.961  22.823  41.089  1.00  0.00      B    H
ATOM   5609  CZ  ACN B 620      25.262  21.629  40.678  1.00  0.00      B    C
ATOM   5610  NZ  ACN B 620      24.798  20.612  40.443  1.00  0.00      B    N
ATOM   5614  CT  ACN B 621      12.495  12.330  19.354  1.00  0.00      B    C
ATOM   5615  HZ  ACN B 621      11.663  12.899  19.760  1.00  0.00      B    H
ATOM   5616  HZ1 ACN B 621      12.256  11.659  18.533  1.00  0.00      B    H
ATOM   5617  HZ2 ACN B 621      12.962  11.646  20.059  1.00  0.00      B    H
ATOM   5618  CZ  ACN B 621      13.399  13.229  18.652  1.00  0.00      B    C
ATOM   5619  NZ  ACN B 621      14.181  13.900  18.122  1.00  0.00      B    N
ATOM   5623  CT  ACN B 622      35.344  30.567   1.337  1.00  0.00      B    C
ATOM   5624  HZ  ACN B 622      34.947  31.332   0.674  1.00  0.00      B    H
ATOM   5625  HZ1 ACN B 622      35.830  31.134   2.127  1.00  0.00      B    H
ATOM   5626  HZ2 ACN B 622      36.099  29.935   0.876  1.00  0.00      B    H
ATOM   5627  CZ  ACN B 622      34.385  29.630   1.896  1.00  0.00      B    C
ATOM   5628  NZ  ACN B 622      33.621  28.880   2.291  1.00  0.00      B    N
ATOM   5632  CT  ACN B 623       4.179   3.276  39.917  1.00  0.00      B    C
ATOM   5633  HZ  ACN B 623       4.790   3.895  40.569  1.00  0.00      B    H
ATOM   5634  HZ1 ACN B 623       3.194   3.734  39.927  1.00  0.00      B    H
ATOM   5635  HZ2 ACN B 623       4.036   2.316  40.407  1.00  0.00      B    H
ATOM   5636  CZ  ACN B 623       4.780   3.163  38.574  1.00  0.00      B    C
ATOM   5637  NZ  ACN B 623       5.327   3.075  37.584  1.00  0.00      B    N
ATOM   5641  CT  ACN B 624       9.166  34.268  32.499  1.00  0.00      B    C
ATOM   5642  HZ  ACN B 624      10.065  34.056  33.073  1.00  0.00      B    H
ATOM   5643  HZ1 ACN B 624       9.124  35.146  31.861  1.00  0.00      B    H
ATOM   5644  HZ2 ACN B 624       8.389  34.340  33.256  1.00  0.00      B    H
ATOM   5645  CZ  ACN B 624       9.071  33.104  31.601  1.00  0.00      B    C
ATOM   5646  NZ  ACN B 624       9.032  32.160  30.900  1.00  0.00      B    N
ATOM   5650  CT  ACN B 625      24.155  33.071  39.355  1.00  0.00      B    C
ATOM   5651  HZ  ACN B 625      23.938  34.041  38.916  1.00  0.00      B    H
ATOM   5652  HZ1 ACN B 625      24.978  32.614  38.811  1.00  0.00      B    H
ATOM   5653  HZ2 ACN B 625      23.262  32.452  39.379  1.00  0.00      B    H
ATOM   5654  CZ  ACN B 625      24.589  33.312  40.738  1.00  0.00      B    C
ATOM   5655  NZ  ACN B 625      24.904  33.500  41.856  1.00  0.00      B    N
ATOM   5659  CT  ACN B 626      42.186  37.908   9.749  1.00  0.00      B    C
ATOM   5660  HZ  ACN B 626      42.890  37.118   9.998  1.00  0.00      B    H
ATOM   5661  HZ1 ACN B 626      42.227  38.073   8.675  1.00  0.00      B    H
ATOM   5662  HZ2 ACN B 626      42.315  38.868  10.242  1.00  0.00      B    H
ATOM   5663  CZ  ACN B 626      40.769  37.623  10.073  1.00  0.00      B    C
ATOM   5664  NZ  ACN B 626      39.667  37.327  10.239  1.00  0.00      B    N
ATOM   5668  CT  ACN B 627       1.290  12.048  29.737  1.00  0.00      B    C
ATOM   5669  HZ  ACN B 627       1.824  11.141  29.465  1.00  0.00      B    H
ATOM   5670  HZ1 ACN B 627       0.579  12.451  29.020  1.00  0.00      B    H
ATOM   5671  HZ2 ACN B 627       1.957  12.870  29.985  1.00  0.00      B    H
ATOM   5672  CZ  ACN B 627       0.466  11.597  30.874  1.00  0.00      B    C
ATOM   5673  NZ  ACN B 627      -0.286  11.198  31.692  1.00  0.00      B    N
ATOM   5677  CT  ACN B 628      35.455  31.580  27.066  1.00  0.00      B    C
ATOM   5678  HZ  ACN B 628      36.218  31.369  27.811  1.00  0.00      B    H
ATOM   5679  HZ1 ACN B 628      34.571  32.106  27.418  1.00  0.00      B    H
ATOM   5680  HZ2 ACN B 628      35.254  30.605  26.630  1.00  0.00      B    H
ATOM   5681  CZ  ACN B 628      35.869  32.388  25.947  1.00  0.00      B    C
ATOM   5682  NZ  ACN B 628      36.234  33.013  25.033  1.00  0.00      B    N
ATOM   5686  CT  ACN B 629       4.051   6.451  12.126  1.00  0.00      B    C
ATOM   5687  HZ  ACN B 629       3.824   5.498  11.655  1.00  0.00      B    H
ATOM   5688  HZ1 ACN B 629       3.138   7.042  12.114  1.00  0.00      B    H
ATOM   5689  HZ2 ACN B 629       4.799   6.998  11.557  1.00  0.00      B    H
ATOM   5690  CZ  ACN B 629       4.383   6.265  13.542  1.00  0.00      B    C
ATOM   5691  NZ  ACN B 629       4.651   6.115  14.668  1.00  0.00      B    N
ATOM   5695  CT  ACN B 630      28.192  17.897   2.181  1.00  0.00      B    C
ATOM   5696  HZ  ACN B 630      29.206  17.666   1.867  1.00  0.00      B    H
ATOM   5697  HZ1 ACN B 630      28.045  17.342   3.103  1.00  0.00      B    H
ATOM   5698  HZ2 ACN B 630      27.444  17.598   1.450  1.00  0.00      B    H
ATOM   5699  CZ  ACN B 630      28.037  19.272   2.536  1.00  0.00      B    C
ATOM   5700  NZ  ACN B 630      27.895  20.376   2.829  1.00  0.00      B    N
ATOM   5704  CT  ACN B 631      30.140  22.749  20.258  1.00  0.00      B    C
ATOM   5705  HZ  ACN B 631      29.095  22.453  20.204  1.00  0.00      B    H
ATOM   5706  HZ1 ACN B 631      30.750  22.391  19.433  1.00  0.00      B    H
ATOM   5707  HZ2 ACN B 631      30.577  22.431  21.202  1.00  0.00      B    H
ATOM   5708  CZ  ACN B 631      30.080  24.212  20.241  1.00  0.00      B    C
ATOM   5709  NZ  ACN B 631      29.957  25.342  20.197  1.00  0.00      B    N
ATOM   5713  CT  ACN B 632       2.022  13.905  25.619  1.00  0.00      B    C
ATOM   5714  HZ  ACN B 632       2.686  14.754  25.474  1.00  0.00      B    H
ATOM   5715  HZ1 ACN B 632       1.961  13.571  26.652  1.00  0.00      B    H
ATOM   5716  HZ2 ACN B 632       2.372  13.046  25.054  1.00  0.00      B    H
ATOM   5717  CZ  ACN B 632       0.750  14.383  25.148  1.00  0.00      B    C
ATOM   5718  NZ  ACN B 632      -0.241  14.889  24.861  1.00  0.00      B    N
ATOM   5722  CT  ACN B 633      39.894  39.567  35.712  1.00  0.00      B    C
ATOM   5723  HZ  ACN B 633      39.288  39.354  34.835  1.00  0.00      B    H
ATOM   5724  HZ1 ACN B 633      40.560  40.406  35.528  1.00  0.00      B    H
ATOM   5725  HZ2 ACN B 633      40.423  38.689  36.072  1.00  0.00      B    H
ATOM   5726  CZ  ACN B 633      39.011  40.013  36.806  1.00  0.00      B    C
ATOM   5727  NZ  ACN B 633      38.293  40.343  37.699  1.00  0.00      B    N
ATOM   5731  CT  ACN B 634      19.382  33.319   6.806  1.00  0.00      B    C
ATOM   5732  HZ  ACN B 634      18.432  33.819   6.972  1.00  0.00      B    H
ATOM   5733  HZ1 ACN B 634      19.273  32.816   5.848  1.00  0.00      B    H
ATOM   5734  HZ2 ACN B 634      19.669  32.641   7.606  1.00  0.00      B    H
ATOM   5735  CZ  ACN B 634      20.362  34.457   6.645  1.00  0.00      B    C
ATOM   5736  NZ  ACN B 634      21.154  35.240   6.538  1.00  0.00      B    N
ATOM   5740  CT  ACN B 635      37.509  21.958  21.215  1.00  0.00      B    C
ATOM   5741  HZ  ACN B 635      36.923  22.784  20.822  1.00  0.00      B    H
ATOM   5742  HZ1 ACN B 635      36.988  21.103  20.791  1.00  0.00      B    H
ATOM   5743  HZ2 ACN B 635      37.397  21.999  22.296  1.00  0.00      B    H
ATOM   5744  CZ  ACN B 635      38.933  22.134  20.972  1.00  0.00      B    C
ATOM   5745  NZ  ACN B 635      40.045  22.293  20.740  1.00  0.00      B    N
ATOM   5749  CT  ACN B 636      26.126  23.671   6.942  1.00  0.00      B    C
ATOM   5750  HZ  ACN B 636      25.922  22.847   6.263  1.00  0.00      B    H
ATOM   5751  HZ1 ACN B 636      26.660  23.483   7.870  1.00  0.00      B    H
ATOM   5752  HZ2 ACN B 636      25.185  24.113   7.260  1.00  0.00      B    H
ATOM   5753  CZ  ACN B 636      27.051  24.584   6.212  1.00  0.00      B    C
ATOM   5754  NZ  ACN B 636      27.736  25.337   5.611  1.00  0.00      B    N
ATOM   5758  CT  ACN B 637      27.187  18.594  15.665  1.00  0.00      B    C
ATOM   5759  HZ  ACN B 637      26.215  19.079  15.642  1.00  0.00      B    H
ATOM   5760  HZ1 ACN B 637      27.832  18.917  16.479  1.00  0.00      B    H
ATOM   5761  HZ2 ACN B 637      27.697  18.852  14.741  1.00  0.00      B    H
ATOM   5762  CZ  ACN B 637      26.858  17.258  15.787  1.00  0.00      B    C
ATOM   5763  NZ  ACN B 637      26.602  16.135  15.796  1.00  0.00      B    N
ATOM   5767  CT  ACN B 638      27.723  13.577  17.501  1.00  0.00      B    C
ATOM   5768  HZ  ACN B 638      27.818  14.403  18.202  1.00  0.00      B    H
ATOM   5769  HZ1 ACN B 638      27.654  14.005  16.504  1.00  0.00      B    H
ATOM   5770  HZ2 ACN B 638      26.804  13.030  17.700  1.00  0.00      B    H
ATOM   5771  CZ  ACN B 638      28.888  12.689  17.666  1.00  0.00      B    C
ATOM   5772  NZ  ACN B 638      29.781  11.954  17.900  1.00  0.00      B    N
ATOM   5776  CT  ACN B 639      18.359  25.638  32.540  1.00  0.00      B    C
ATOM   5777  HZ  ACN B 639      17.757  26.314  33.141  1.00  0.00      B    H
ATOM   5778  HZ1 ACN B 639      18.506  26.142  31.589  1.00  0.00      B    H
ATOM   5779  HZ2 ACN B 639      17.798  24.717  32.403  1.00  0.00      B    H
ATOM   5780  CZ  ACN B 639      19.639  25.231  33.090  1.00  0.00      B    C
ATOM   5781  NZ  ACN B 639      20.682  24.935  33.521  1.00  0.00      B    N
ATOM   5785  CT  ACN B 640      28.438  33.524  21.106  1.00  0.00      B    C
ATOM   5786  HZ  ACN B 640      27.953  32.658  20.663  1.00  0.00      B    H
ATOM   5787  HZ1 ACN B 640      29.382  33.238  21.562  1.00  0.00      B    H
ATOM   5788  HZ2 ACN B 640      27.770  33.740  21.936  1.00  0.00      B    H
ATOM   5789  CZ  ACN B 640      28.649  34.540  20.009  1.00  0.00      B    C
ATOM   5790  NZ  ACN B 640      28.807  35.344  19.150  1.00  0.00      B    N
ATOM   5794  CT  ACN B 641       5.215  36.515  26.498  1.00  0.00      B    C
ATOM   5795  HZ  ACN B 641       6.271  36.299  26.360  1.00  0.00      B    H
ATOM   5796  HZ1 ACN B 641       4.955  37.017  27.426  1.00  0.00      B    H
ATOM   5797  HZ2 ACN B 641       4.690  35.563  26.463  1.00  0.00      B    H
ATOM   5798  CZ  ACN B 641       4.718  37.399  25.419  1.00  0.00      B    C
ATOM   5799  NZ  ACN B 641       4.329  38.118  24.606  1.00  0.00      B    N
ATOM   5803  CT  ACN B 642      34.060  23.650  14.094  1.00  0.00      B    C
ATOM   5804  HZ  ACN B 642      34.385  22.699  14.508  1.00  0.00      B    H
ATOM   5805  HZ1 ACN B 642      34.864  24.161  13.569  1.00  0.00      B    H
ATOM   5806  HZ2 ACN B 642      33.711  24.296  14.895  1.00  0.00      B    H
ATOM   5807  CZ  ACN B 642      32.781  23.467  13.311  1.00  0.00      B    C
ATOM   5808  NZ  ACN B 642      31.795  23.329  12.735  1.00  0.00      B    N
ATOM   5812  CT  ACN B 643      38.889  18.744  15.577  1.00  0.00      B    C
ATOM   5813  HZ  ACN B 643      39.593  19.255  16.229  1.00  0.00      B    H
ATOM   5814  HZ1 ACN B 643      39.464  17.933  15.137  1.00  0.00      B    H
ATOM   5815  HZ2 ACN B 643      38.388  19.449  14.917  1.00  0.00      B    H
ATOM   5816  CZ  ACN B 643      37.912  18.104  16.537  1.00  0.00      B    C
ATOM   5817  NZ  ACN B 643      37.133  17.644  17.268  1.00  0.00      B    N
ATOM   5821  CT  ACN B 644      15.841  19.769  19.080  1.00  0.00      B    C
ATOM   5822  HZ  ACN B 644      16.530  20.602  19.190  1.00  0.00      B    H
ATOM   5823  HZ1 ACN B 644      15.743  19.306  20.059  1.00  0.00      B    H
ATOM   5824  HZ2 ACN B 644      16.060  19.032  18.312  1.00  0.00      B    H
ATOM   5825  CZ  ACN B 644      14.580  20.448  18.738  1.00  0.00      B    C
ATOM   5826  NZ  ACN B 644      13.606  21.088  18.426  1.00  0.00      B    N
ATOM   5830  CT  ACN B 645       7.518  19.794  27.214  1.00  0.00      B    C
ATOM   5831  HZ  ACN B 645       7.712  19.629  28.270  1.00  0.00      B    H
ATOM   5832  HZ1 ACN B 645       8.484  20.169  26.886  1.00  0.00      B    H
ATOM   5833  HZ2 ACN B 645       6.709  20.453  26.909  1.00  0.00      B    H
ATOM   5834  CZ  ACN B 645       7.199  18.540  26.627  1.00  0.00      B    C
ATOM   5835  NZ  ACN B 645       6.996  17.510  26.105  1.00  0.00      B    N
ATOM   5839  CT  ACN B 646      18.777   4.314  29.557  1.00  0.00      B    C
ATOM   5840  HZ  ACN B 646      19.738   4.487  30.033  1.00  0.00      B    H
ATOM   5841  HZ1 ACN B 646      18.758   3.341  29.073  1.00  0.00      B    H
ATOM   5842  HZ2 ACN B 646      18.596   5.008  28.741  1.00  0.00      B    H
ATOM   5843  CZ  ACN B 646      17.601   4.445  30.452  1.00  0.00      B    C
ATOM   5844  NZ  ACN B 646      16.664   4.548  31.154  1.00  0.00      B    N
ATOM   5848  CT  ACN B 647      32.219  25.015  38.792  1.00  0.00      B    C
ATOM   5849  HZ  ACN B 647      33.033  25.691  39.040  1.00  0.00      B    H
ATOM   5850  HZ1 ACN B 647      32.632  24.164  38.255  1.00  0.00      B    H
ATOM   5851  HZ2 ACN B 647      31.456  25.595  38.279  1.00  0.00      B    H
ATOM   5852  CZ  ACN B 647      31.729  24.473  40.067  1.00  0.00      B    C
ATOM   5853  NZ  ACN B 647      31.436  24.084  41.136  1.00  0.00      B    N
ATOM   5857  CT  ACN B 648      24.224   9.180  34.489  1.00  0.00      B    C
ATOM   5858  HZ  ACN B 648      23.309   9.152  35.074  1.00  0.00      B    H
ATOM   5859  HZ1 ACN B 648      24.716   8.211  34.503  1.00  0.00      B    H
ATOM   5860  HZ2 ACN B 648      24.985   9.847  34.885  1.00  0.00      B    H
ATOM   5861  CZ  ACN B 648      23.846   9.588  33.124  1.00  0.00      B    C
ATOM   5862  NZ  ACN B 648      23.528   9.972  32.042  1.00  0.00      B    N
ATOM   5866  CT  ACN B 649      12.720   6.696   5.403  1.00  0.00      B    C
ATOM   5867  HZ  ACN B 649      11.905   6.450   4.727  1.00  0.00      B    H
ATOM   5868  HZ1 ACN B 649      13.267   5.760   5.492  1.00  0.00      B    H
ATOM   5869  HZ2 ACN B 649      12.424   7.024   6.396  1.00  0.00      B    H
ATOM   5870  CZ  ACN B 649      13.655   7.627   4.788  1.00  0.00      B    C
ATOM   5871  NZ  ACN B 649      14.416   8.378   4.350  1.00  0.00      B    N
ATOM   5875  CT  ACN B 650      32.755  16.498  28.257  1.00  0.00      B    C
ATOM   5876  HZ  ACN B 650      33.436  15.789  28.722  1.00  0.00      B    H
ATOM   5877  HZ1 ACN B 650      32.948  17.488  28.663  1.00  0.00      B    H
ATOM   5878  HZ2 ACN B 650      31.763  16.251  28.627  1.00  0.00      B    H
ATOM   5879  CZ  ACN B 650      32.755  16.519  26.784  1.00  0.00      B    C
ATOM   5880  NZ  ACN B 650      32.783  16.561  25.633  1.00  0.00      B    N
ATOM   5884  CT  ACN B 651      32.909  31.161  38.069  1.00  0.00      B    C
ATOM   5885  HZ  ACN B 651      33.798  30.566  38.259  1.00  0.00      B    H
ATOM   5886  HZ1 ACN B 651      33.095  32.173  38.421  1.00  0.00      B    H
ATOM   5887  HZ2 ACN B 651      32.183  30.689  38.725  1.00  0.00      B    H
ATOM   5888  CZ  ACN B 651      32.476  31.177  36.648  1.00  0.00      B    C
ATOM   5889  NZ  ACN B 651      32.090  31.223  35.561  1.00  0.00      B    N
ATOM   5893  CT  ACN B 652      42.312  35.100  41.040  1.00  0.00      B    C
ATOM   5894  HZ  ACN B 652      41.247  35.001  41.234  1.00  0.00      B    H
ATOM   5895  HZ1 ACN B 652      42.444  35.207  39.966  1.00  0.00      B    H
ATOM   5896  HZ2 ACN B 652      42.882  34.306  41.517  1.00  0.00      B    H
ATOM   5897  CZ  ACN B 652      42.610  36.320  41.805  1.00  0.00      B    C
ATOM   5898  NZ  ACN B 652      42.759  37.315  42.423  1.00  0.00      B    N
ATOM   5902  CT  ACN B 653      12.362  15.519  24.508  1.00  0.00      B    C
ATOM   5903  HZ  ACN B 653      11.469  15.796  25.063  1.00  0.00      B    H
ATOM   5904  HZ1 ACN B 653      12.717  14.771  25.212  1.00  0.00      B    H
ATOM   5905  HZ2 ACN B 653      13.014  16.377  24.364  1.00  0.00      B    H
ATOM   5906  CZ  ACN B 653      11.886  15.021  23.172  1.00  0.00      B    C
ATOM   5907  NZ  ACN B 653      11.484  14.706  22.148  1.00  0.00      B    N
ATOM   5911  CT  ACN B 654      11.158  23.826  24.990  1.00  0.00      B    C
ATOM   5912  HZ  ACN B 654      11.629  24.616  25.569  1.00  0.00      B    H
ATOM   5913  HZ1 ACN B 654      12.030  23.288  24.626  1.00  0.00      B    H
ATOM   5914  HZ2 ACN B 654      10.593  24.221  24.149  1.00  0.00      B    H
ATOM   5915  CZ  ACN B 654      10.466  22.903  25.962  1.00  0.00      B    C
ATOM   5916  NZ  ACN B 654      10.018  22.159  26.768  1.00  0.00      B    N
ATOM   5920  CT  ACN B 655      34.130  10.894  36.751  1.00  0.00      B    C
ATOM   5921  HZ  ACN B 655      33.918  11.658  36.007  1.00  0.00      B    H
ATOM   5922  HZ1 ACN B 655      33.172  10.431  36.973  1.00  0.00      B    H
ATOM   5923  HZ2 ACN B 655      34.506  11.276  37.696  1.00  0.00      B    H
ATOM   5924  CZ  ACN B 655      35.013   9.857  36.216  1.00  0.00      B    C
ATOM   5925  NZ  ACN B 655      35.733   9.031  35.815  1.00  0.00      B    N
ATOM   5929  CT  ACN B 656      19.021  30.146  38.699  1.00  0.00      B    C
ATOM   5930  HZ  ACN B 656      18.281  30.220  39.491  1.00  0.00      B    H
ATOM   5931  HZ1 ACN B 656      18.556  30.282  37.726  1.00  0.00      B    H
ATOM   5932  HZ2 ACN B 656      19.506  29.174  38.659  1.00  0.00      B    H
ATOM   5933  CZ  ACN B 656      20.047  31.083  39.141  1.00  0.00      B    C
ATOM   5934  NZ  ACN B 656      20.846  31.844  39.509  1.00  0.00      B    N
ATOM   5938  CT  ACN B 657      17.139  27.595   7.312  1.00  0.00      B    C
ATOM   5939  HZ  ACN B 657      17.376  27.636   6.252  1.00  0.00      B    H
ATOM   5940  HZ1 ACN B 657      16.365  28.328   7.523  1.00  0.00      B    H
ATOM   5941  HZ2 ACN B 657      18.061  27.882   7.810  1.00  0.00      B    H
ATOM   5942  CZ  ACN B 657      16.735  26.272   7.718  1.00  0.00      B    C
ATOM   5943  NZ  ACN B 657      16.415  25.228   7.958  1.00  0.00      B    N
ATOM   5947  CT  ACN B 658      18.038  34.751  33.344  1.00  0.00      B    C
ATOM   5948  HZ  ACN B 658      18.011  35.105  34.371  1.00  0.00      B    H
ATOM   5949  HZ1 ACN B 658      17.204  34.074  33.181  1.00  0.00      B    H
ATOM   5950  HZ2 ACN B 658      18.952  34.259  33.023  1.00  0.00      B    H
ATOM   5951  CZ  ACN B 658      17.895  35.891  32.516  1.00  0.00      B    C
ATOM   5952  NZ  ACN B 658      17.774  36.859  31.897  1.00  0.00      B    N
ATOM   5956  CT  ACN B 659      32.081   3.019   0.056  1.00  0.00      B    C
ATOM   5957  HZ  ACN B 659      32.645   2.108   0.240  1.00  0.00      B    H
ATOM   5958  HZ1 ACN B 659      31.104   2.648  -0.244  1.00  0.00      B    H
ATOM   5959  HZ2 ACN B 659      32.579   3.573  -0.736  1.00  0.00      B    H
ATOM   5960  CZ  ACN B 659      32.093   3.870   1.256  1.00  0.00      B    C
ATOM   5961  NZ  ACN B 659      32.092   4.495   2.210  1.00  0.00      B    N
ATOM   5965  CT  ACN B 660      29.321  43.075   4.225  1.00  0.00      B    C
ATOM   5966  HZ  ACN B 660      29.134  42.077   3.836  1.00  0.00      B    H
ATOM   5967  HZ1 ACN B 660      29.079  43.816   3.468  1.00  0.00      B    H
ATOM   5968  HZ2 ACN B 660      30.392  43.233   4.322  1.00  0.00      B    H
ATOM   5969  CZ  ACN B 660      28.707  43.413   5.485  1.00  0.00      B    C
ATOM   5970  NZ  ACN B 660      28.260  43.768   6.507  1.00  0.00      B    N
ATOM   5974  CT  ACN B 661       6.144  11.165  10.766  1.00  0.00      B    C
ATOM   5975  HZ  ACN B 661       6.974  10.920  11.424  1.00  0.00      B    H
ATOM   5976  HZ1 ACN B 661       6.542  11.214   9.756  1.00  0.00      B    H
ATOM   5977  HZ2 ACN B 661       5.718  12.126  11.041  1.00  0.00      B    H
ATOM   5978  CZ  ACN B 661       5.062  10.176  10.795  1.00  0.00      B    C
ATOM   5979  NZ  ACN B 661       4.155   9.440  10.814  1.00  0.00      B    N
ATOM   5983  CT  ACN B 662      42.155  29.606  37.760  1.00  0.00      B    C
ATOM   5984  HZ  ACN B 662      42.780  30.451  37.482  1.00  0.00      B    H
ATOM   5985  HZ1 ACN B 662      42.143  29.326  38.811  1.00  0.00      B    H
ATOM   5986  HZ2 ACN B 662      42.564  28.718  37.285  1.00  0.00      B    H
ATOM   5987  CZ  ACN B 662      40.798  29.930  37.306  1.00  0.00      B    C
ATOM   5988  NZ  ACN B 662      39.701  30.156  36.910  1.00  0.00      B    N
ATOM   5992  CT  ACN B 663      30.683  39.150   9.807  1.00  0.00      B    C
ATOM   5993  HZ  ACN B 663      30.177  38.997   8.857  1.00  0.00      B    H
ATOM   5994  HZ1 ACN B 663      30.175  38.580  10.580  1.00  0.00      B    H
ATOM   5995  HZ2 ACN B 663      30.689  40.227   9.950  1.00  0.00      B    H
ATOM   5996  CZ  ACN B 663      31.980  38.604   9.506  1.00  0.00      B    C
ATOM   5997  NZ  ACN B 663      33.043  38.208   9.353  1.00  0.00      B    N
ATOM   6001  CT  ACN B 664      14.673  30.050  31.147  1.00  0.00      B    C
ATOM   6002  HZ  ACN B 664      14.899  29.130  31.680  1.00  0.00      B    H
ATOM   6003  HZ1 ACN B 664      15.481  30.464  30.550  1.00  0.00      B    H
ATOM   6004  HZ2 ACN B 664      14.460  30.848  31.854  1.00  0.00      B    H
ATOM   6005  CZ  ACN B 664      13.504  29.913  30.245  1.00  0.00      B    C
ATOM   6006  NZ  ACN B 664      12.652  29.884  29.523  1.00  0.00      B    N
ATOM   6010  CT  ACN B 665      17.944   0.093  32.731  1.00  0.00      B    C
ATOM   6011  HZ  ACN B 665      16.886   0.050  32.976  1.00  0.00      B    H
ATOM   6012  HZ1 ACN B 665      18.065  -0.054  31.661  1.00  0.00      B    H
ATOM   6013  HZ2 ACN B 665      18.397  -0.720  33.293  1.00  0.00      B    H
ATOM   6014  CZ  ACN B 665      18.493   1.377  33.192  1.00  0.00      B    C
ATOM   6015  NZ  ACN B 665      18.860   2.370  33.589  1.00  0.00      B    N
ATOM   6019  CT  ACN B 666       5.161  14.944  15.545  1.00  0.00      B    C
ATOM   6020  HZ  ACN B 666       4.378  15.696  15.488  1.00  0.00      B    H
ATOM   6021  HZ1 ACN B 666       5.036  14.274  16.392  1.00  0.00      B    H
ATOM   6022  HZ2 ACN B 666       6.146  15.395  15.636  1.00  0.00      B    H
ATOM   6023  CZ  ACN B 666       5.201  14.103  14.375  1.00  0.00      B    C
ATOM   6024  NZ  ACN B 666       5.142  13.437  13.426  1.00  0.00      B    N
ATOM   6028  CT  ACN B 667      33.446  12.418  30.278  1.00  0.00      B    C
ATOM   6029  HZ  ACN B 667      32.618  11.948  30.802  1.00  0.00      B    H
ATOM   6030  HZ1 ACN B 667      34.377  11.897  30.486  1.00  0.00      B    H
ATOM   6031  HZ2 ACN B 667      33.534  13.460  30.576  1.00  0.00      B    H
ATOM   6032  CZ  ACN B 667      33.225  12.573  28.823  1.00  0.00      B    C
ATOM   6033  NZ  ACN B 667      32.995  12.717  27.720  1.00  0.00      B    N
ATOM   6037  CT  ACN B 668      39.790  19.058  19.234  1.00  0.00      B    C
ATOM   6038  HZ  ACN B 668      39.088  19.690  18.695  1.00  0.00      B    H
ATOM   6039  HZ1 ACN B 668      40.665  19.682  19.398  1.00  0.00      B    H
ATOM   6040  HZ2 ACN B 668      40.089  18.279  18.538  1.00  0.00      B    H
ATOM   6041  CZ  ACN B 668      39.106  18.519  20.414  1.00  0.00      B    C
ATOM   6042  NZ  ACN B 668      38.570  18.112  21.343  1.00  0.00      B    N
ATOM   6046  CT  ACN B 669      42.056  25.718  11.711  1.00  0.00      B    C
ATOM   6047  HZ  ACN B 669      41.999  26.309  10.800  1.00  0.00      B    H
ATOM   6048  HZ1 ACN B 669      41.600  24.735  11.625  1.00  0.00      B    H
ATOM   6049  HZ2 ACN B 669      41.602  26.202  12.572  1.00  0.00      B    H
ATOM   6050  CZ  ACN B 669      43.418  25.501  12.061  1.00  0.00      B    C
ATOM   6051  NZ  ACN B 669      44.522  25.302  12.306  1.00  0.00      B    N
ATOM   6055  CT  ACN B 670      25.829   5.902   6.734  1.00  0.00      B    C
ATOM   6056  HZ  ACN B 670      25.060   5.590   6.032  1.00  0.00      B    H
ATOM   6057  HZ1 ACN B 670      25.547   5.722   7.768  1.00  0.00      B    H
ATOM   6058  HZ2 ACN B 670      26.126   6.939   6.597  1.00  0.00      B    H
ATOM   6059  CZ  ACN B 670      27.026   5.035   6.332  1.00  0.00      B    C
ATOM   6060  NZ  ACN B 670      27.967   4.360   6.081  1.00  0.00      B    N
ATOM   6064  CT  ACN B 671      32.468   2.895  17.791  1.00  0.00      B    C
ATOM   6065  HZ  ACN B 671      31.833   3.232  18.606  1.00  0.00      B    H
ATOM   6066  HZ1 ACN B 671      32.317   3.383  16.831  1.00  0.00      B    H
ATOM   6067  HZ2 ACN B 671      32.323   1.825  17.668  1.00  0.00      B    H
ATOM   6068  CZ  ACN B 671      33.827   3.141  18.173  1.00  0.00      B    C
ATOM   6069  NZ  ACN B 671      34.921   3.263  18.506  1.00  0.00      B    N
ATOM   6073  CT  ACN B 672       2.768  24.603  24.980  1.00  0.00      B    C
ATOM   6074  HZ  ACN B 672       1.828  24.625  25.526  1.00  0.00      B    H
ATOM   6075  HZ1 ACN B 672       2.778  25.458  24.308  1.00  0.00      B    H
ATOM   6076  HZ2 ACN B 672       2.690  23.786  24.267  1.00  0.00      B    H
ATOM   6077  CZ  ACN B 672       4.007  24.528  25.748  1.00  0.00      B    C
ATOM   6078  NZ  ACN B 672       4.943  24.542  26.419  1.00  0.00      B    N
ATOM   6082  CT  ACN B 673      -0.248  39.994   0.998  1.00  0.00      B    C
ATOM   6083  HZ  ACN B 673       0.314  39.322   1.642  1.00  0.00      B    H
ATOM   6084  HZ1 ACN B 673      -0.734  40.870   1.420  1.00  0.00      B    H
ATOM   6085  HZ2 ACN B 673      -0.910  39.390   0.383  1.00  0.00      B    H
ATOM   6086  CZ  ACN B 673       0.732  40.554   0.135  1.00  0.00      B    C
ATOM   6087  NZ  ACN B 673       1.548  41.023  -0.561  1.00  0.00      B    N
ATOM   6091  CT  ACN B 674      32.319  34.475  10.071  1.00  0.00      B    C
ATOM   6092  HZ  ACN B 674      32.813  34.052  10.942  1.00  0.00      B    H
ATOM   6093  HZ1 ACN B 674      31.730  33.648   9.682  1.00  0.00      B    H
ATOM   6094  HZ2 ACN B 674      33.001  34.994   9.403  1.00  0.00      B    H
ATOM   6095  CZ  ACN B 674      31.344  35.436  10.648  1.00  0.00      B    C
ATOM   6096  NZ  ACN B 674      30.575  36.169  11.145  1.00  0.00      B    N
ATOM   6100  CT  ACN B 675       3.081  36.160  10.326  1.00  0.00      B    C
ATOM   6101  HZ  ACN B 675       2.727  36.014  11.344  1.00  0.00      B    H
ATOM   6102  HZ1 ACN B 675       2.791  37.132   9.935  1.00  0.00      B    H
ATOM   6103  HZ2 ACN B 675       2.781  35.369   9.645  1.00  0.00      B    H
ATOM   6104  CZ  ACN B 675       4.557  36.138  10.344  1.00  0.00      B    C
ATOM   6105  NZ  ACN B 675       5.677  36.099  10.373  1.00  0.00      B    N
ATOM   6109  CT  ACN B 676      37.104  27.750  37.182  1.00  0.00      B    C
ATOM   6110  HZ  ACN B 676      38.150  27.996  37.342  1.00  0.00      B    H
ATOM   6111  HZ1 ACN B 676      36.448  27.549  38.026  1.00  0.00      B    H
ATOM   6112  HZ2 ACN B 676      37.120  26.806  36.643  1.00  0.00      B    H
ATOM   6113  CZ  ACN B 676      36.448  28.841  36.500  1.00  0.00      B    C
ATOM   6114  NZ  ACN B 676      36.013  29.734  35.907  1.00  0.00      B    N
ATOM   6118  CT  ACN B 677       7.125  39.581   0.686  1.00  0.00      B    C
ATOM   6119  HZ  ACN B 677       7.364  39.151   1.655  1.00  0.00      B    H
ATOM   6120  HZ1 ACN B 677       6.780  40.610   0.641  1.00  0.00      B    H
ATOM   6121  HZ2 ACN B 677       6.533  38.830   0.167  1.00  0.00      B    H
ATOM   6122  CZ  ACN B 677       8.408  39.669  -0.037  1.00  0.00      B    C
ATOM   6123  NZ  ACN B 677       9.406  39.851  -0.597  1.00  0.00      B    N
ATOM   6127  CT  ACN B 678       2.812  36.803  30.250  1.00  0.00      B    C
ATOM   6128  HZ  ACN B 678       1.976  37.363  30.660  1.00  0.00      B    H
ATOM   6129  HZ1 ACN B 678       3.381  36.282  31.015  1.00  0.00      B    H
ATOM   6130  HZ2 ACN B 678       3.466  37.575  29.851  1.00  0.00      B    H
ATOM   6131  CZ  ACN B 678       2.576  35.928  29.100  1.00  0.00      B    C
ATOM   6132  NZ  ACN B 678       2.409  35.324  28.153  1.00  0.00      B    N
ATOM   6136  CT  ACN B 679      38.860  39.867  16.633  1.00  0.00      B    C
ATOM   6137  HZ  ACN B 679      39.742  39.378  17.039  1.00  0.00      B    H
ATOM   6138  HZ1 ACN B 679      38.209  40.195  17.439  1.00  0.00      B    H
ATOM   6139  HZ2 ACN B 679      38.248  39.230  15.999  1.00  0.00      B    H
ATOM   6140  CZ  ACN B 679      39.193  41.003  15.729  1.00  0.00      B    C
ATOM   6141  NZ  ACN B 679      39.481  41.829  14.972  1.00  0.00      B    N
ATOM   6145  CT  ACN B 680      31.054  10.280  42.757  1.00  0.00      B    C
ATOM   6146  HZ  ACN B 680      30.306  11.068  42.730  1.00  0.00      B    H
ATOM   6147  HZ1 ACN B 680      30.469   9.366  42.824  1.00  0.00      B    H
ATOM   6148  HZ2 ACN B 680      31.696  10.451  43.617  1.00  0.00      B    H
ATOM   6149  CZ  ACN B 680      31.932  10.048  41.541  1.00  0.00      B    C
ATOM   6150  NZ  ACN B 680      32.514   9.886  40.552  1.00  0.00      B    N
ATOM   6154  CT  ACN B 681       9.473  42.008  15.741  1.00  0.00      B    C
ATOM   6155  HZ  ACN B 681       8.588  41.412  15.951  1.00  0.00      B    H
ATOM   6156  HZ1 ACN B 681       9.375  42.754  14.956  1.00  0.00      B    H
ATOM   6157  HZ2 ACN B 681      10.347  41.384  15.570  1.00  0.00      B    H
ATOM   6158  CZ  ACN B 681       9.737  42.862  16.929  1.00  0.00      B    C
ATOM   6159  NZ  ACN B 681       9.888  43.545  17.917  1.00  0.00      B    N
ATOM   6163  CT  ACN B 682      34.568   1.041  28.644  1.00  0.00      B    C
ATOM   6164  HZ  ACN B 682      35.408   0.353  28.686  1.00  0.00      B    H
ATOM   6165  HZ1 ACN B 682      34.860   2.004  28.232  1.00  0.00      B    H
ATOM   6166  HZ2 ACN B 682      34.162   1.255  29.630  1.00  0.00      B    H
ATOM   6167  CZ  ACN B 682      33.657   0.361  27.695  1.00  0.00      B    C
ATOM   6168  NZ  ACN B 682      32.916  -0.192  26.968  1.00  0.00      B    N
ATOM   6172  CT  ACN B 683      31.749  34.830  35.126  1.00  0.00      B    C
ATOM   6173  HZ  ACN B 683      31.441  34.199  34.296  1.00  0.00      B    H
ATOM   6174  HZ1 ACN B 683      31.462  35.830  34.811  1.00  0.00      B    H
ATOM   6175  HZ2 ACN B 683      32.783  34.821  35.461  1.00  0.00      B    H
ATOM   6176  CZ  ACN B 683      30.971  34.485  36.341  1.00  0.00      B    C
ATOM   6177  NZ  ACN B 683      30.415  34.181  37.286  1.00  0.00      B    N
ATOM   6181  CT  ACN B 684      23.756  23.102  12.368  1.00  0.00      B    C
ATOM   6182  HZ  ACN B 684      23.608  22.323  13.111  1.00  0.00      B    H
ATOM   6183  HZ1 ACN B 684      24.479  23.835  12.719  1.00  0.00      B    H
ATOM   6184  HZ2 ACN B 684      22.870  23.686  12.131  1.00  0.00      B    H
ATOM   6185  CZ  ACN B 684      24.391  22.429  11.235  1.00  0.00      B    C
ATOM   6186  NZ  ACN B 684      24.948  21.935  10.368  1.00  0.00      B    N
ATOM   6190  CT  ACN B 685      38.238  42.934  21.902  1.00  0.00      B    C
ATOM   6191  HZ  ACN B 685      38.593  43.900  21.551  1.00  0.00      B    H
ATOM   6192  HZ1 ACN B 685      37.226  42.809  21.526  1.00  0.00      B    H
ATOM   6193  HZ2 ACN B 685      38.201  43.039  22.983  1.00  0.00      B    H
ATOM   6194  CZ  ACN B 685      39.290  41.949  21.497  1.00  0.00      B    C
ATOM   6195  NZ  ACN B 685      40.100  41.143  21.197  1.00  0.00      B    N
ATOM   6199  CT  ACN B 686       2.645   1.621   8.724  1.00  0.00      B    C
ATOM   6200  HZ  ACN B 686       2.182   2.602   8.666  1.00  0.00      B    H
ATOM   6201  HZ1 ACN B 686       3.496   1.690   9.397  1.00  0.00      B    H
ATOM   6202  HZ2 ACN B 686       3.001   1.266   7.760  1.00  0.00      B    H
ATOM   6203  CZ  ACN B 686       1.619   0.742   9.271  1.00  0.00      B    C
ATOM   6204  NZ  ACN B 686       0.796  -0.009   9.563  1.00  0.00      B    N
ATOM   6208  CT  ACN B 687      30.522  42.522  20.396  1.00  0.00      B    C
ATOM   6209  HZ  ACN B 687      31.313  42.985  19.811  1.00  0.00      B    H
ATOM   6210  HZ1 ACN B 687      29.851  43.284  20.784  1.00  0.00      B    H
ATOM   6211  HZ2 ACN B 687      30.888  42.070  21.314  1.00  0.00      B    H
ATOM   6212  CZ  ACN B 687      29.812  41.530  19.614  1.00  0.00      B    C
ATOM   6213  NZ  ACN B 687      29.275  40.733  18.955  1.00  0.00      B    N
ATOM   6217  CT  ACN B 688      31.054  16.456  12.273  1.00  0.00      B    C
ATOM   6218  HZ  ACN B 688      30.857  15.391  12.367  1.00  0.00      B    H
ATOM   6219  HZ1 ACN B 688      31.939  16.726  12.843  1.00  0.00      B    H
ATOM   6220  HZ2 ACN B 688      30.371  17.134  12.779  1.00  0.00      B    H
ATOM   6221  CZ  ACN B 688      31.194  16.848  10.863  1.00  0.00      B    C
ATOM   6222  NZ  ACN B 688      31.235  17.208   9.754  1.00  0.00      B    N
ATOM   6226  CT  ACN B 689       1.761  21.830   1.143  1.00  0.00      B    C
ATOM   6227  HZ  ACN B 689       2.441  21.140   1.635  1.00  0.00      B    H
ATOM   6228  HZ1 ACN B 689       1.412  21.395   0.210  1.00  0.00      B    H
ATOM   6229  HZ2 ACN B 689       2.247  22.738   0.794  1.00  0.00      B    H
ATOM   6230  CZ  ACN B 689       0.610  22.168   1.937  1.00  0.00      B    C
ATOM   6231  NZ  ACN B 689      -0.379  22.383   2.499  1.00  0.00      B    N
ATOM   6235  CT  ACN B 690      20.951  20.811   2.568  1.00  0.00      B    C
ATOM   6236  HZ  ACN B 690      20.209  21.429   2.070  1.00  0.00      B    H
ATOM   6237  HZ1 ACN B 690      21.582  20.469   1.752  1.00  0.00      B    H
ATOM   6238  HZ2 ACN B 690      20.664  19.871   3.034  1.00  0.00      B    H
ATOM   6239  CZ  ACN B 690      21.792  21.581   3.515  1.00  0.00      B    C
ATOM   6240  NZ  ACN B 690      22.420  22.260   4.235  1.00  0.00      B    N
ATOM   6244  CT  ACN B 691       8.328   5.190  38.852  1.00  0.00      B    C
ATOM   6245  HZ  ACN B 691       9.079   4.439  38.620  1.00  0.00      B    H
ATOM   6246  HZ1 ACN B 691       7.670   4.887  39.663  1.00  0.00      B    H
ATOM   6247  HZ2 ACN B 691       7.662   5.233  37.994  1.00  0.00      B    H
ATOM   6248  CZ  ACN B 691       9.023   6.482  39.026  1.00  0.00      B    C
ATOM   6249  NZ  ACN B 691       9.553   7.521  39.107  1.00  0.00      B    N
ATOM   6253  CT  ACN B 692      15.328  32.621  21.622  1.00  0.00      B    C
ATOM   6254  HZ  ACN B 692      14.349  32.638  22.095  1.00  0.00      B    H
ATOM   6255  HZ1 ACN B 692      15.638  33.657  21.510  1.00  0.00      B    H
ATOM   6256  HZ2 ACN B 692      15.317  31.950  20.768  1.00  0.00      B    H
ATOM   6257  CZ  ACN B 692      16.202  31.876  22.531  1.00  0.00      B    C
ATOM   6258  NZ  ACN B 692      16.908  31.314  23.317  1.00  0.00      B    N
ATOM   6262  CT  ACN B 693      38.274   9.337  27.124  1.00  0.00      B    C
ATOM   6263  HZ  ACN B 693      37.581   9.406  27.958  1.00  0.00      B    H
ATOM   6264  HZ1 ACN B 693      39.293   9.377  27.501  1.00  0.00      B    H
ATOM   6265  HZ2 ACN B 693      38.218  10.262  26.556  1.00  0.00      B    H
ATOM   6266  CZ  ACN B 693      38.053   8.089  26.401  1.00  0.00      B    C
ATOM   6267  NZ  ACN B 693      37.866   7.131  25.821  1.00  0.00      B    N
ATOM   6271  CT  ACN B 694      43.991   7.594  20.670  1.00  0.00      B    C
ATOM   6272  HZ  ACN B 694      43.921   6.685  20.079  1.00  0.00      B    H
ATOM   6273  HZ1 ACN B 694      44.585   8.294  20.089  1.00  0.00      B    H
ATOM   6274  HZ2 ACN B 694      44.646   7.370  21.508  1.00  0.00      B    H
ATOM   6275  CZ  ACN B 694      42.633   8.002  20.946  1.00  0.00      B    C
ATOM   6276  NZ  ACN B 694      41.524   8.297  21.223  1.00  0.00      B    N
ATOM   6280  CT  ACN B 695       1.365   5.656   5.118  1.00  0.00      B    C
ATOM   6281  HZ  ACN B 695       0.386   5.526   4.665  1.00  0.00      B    H
ATOM   6282  HZ1 ACN B 695       1.264   6.340   5.957  1.00  0.00      B    H
ATOM   6283  HZ2 ACN B 695       2.135   6.002   4.433  1.00  0.00      B    H
ATOM   6284  CZ  ACN B 695       1.772   4.291   5.622  1.00  0.00      B    C
ATOM   6285  NZ  ACN B 695       2.165   3.274   6.013  1.00  0.00      B    N
ATOM   6289  CT  ACN B 696      29.578  29.194   8.338  1.00  0.00      B    C
ATOM   6290  HZ  ACN B 696      28.928  29.853   7.767  1.00  0.00      B    H
ATOM   6291  HZ1 ACN B 696      30.487  29.638   8.735  1.00  0.00      B    H
ATOM   6292  HZ2 ACN B 696      29.748  28.320   7.714  1.00  0.00      B    H
ATOM   6293  CZ  ACN B 696      28.681  28.661   9.382  1.00  0.00      B    C
ATOM   6294  NZ  ACN B 696      27.993  28.202  10.187  1.00  0.00      B    N
ATOM   6298  CT  ACN B 697       0.862   0.402   4.820  1.00  0.00      B    C
ATOM   6299  HZ  ACN B 697       0.099   0.083   4.115  1.00  0.00      B    H
ATOM   6300  HZ1 ACN B 697       1.308   1.392   4.767  1.00  0.00      B    H
ATOM   6301  HZ2 ACN B 697       1.549  -0.440   4.852  1.00  0.00      B    H
ATOM   6302  CZ  ACN B 697      -0.066   0.372   5.942  1.00  0.00      B    C
ATOM   6303  NZ  ACN B 697      -0.816   0.282   6.787  1.00  0.00      B    N
ATOM   6307  CT  ACN B 698      25.925  27.991   4.587  1.00  0.00      B    C
ATOM   6308  HZ  ACN B 698      25.405  28.911   4.332  1.00  0.00      B    H
ATOM   6309  HZ1 ACN B 698      26.877  28.233   5.052  1.00  0.00      B    H
ATOM   6310  HZ2 ACN B 698      26.089  27.397   3.691  1.00  0.00      B    H
ATOM   6311  CZ  ACN B 698      25.135  27.374   5.641  1.00  0.00      B    C
ATOM   6312  NZ  ACN B 698      24.502  26.844   6.463  1.00  0.00      B    N
ATOM   6316  CT  ACN B 699      14.070  35.199  33.476  1.00  0.00      B    C
ATOM   6317  HZ  ACN B 699      13.619  36.183  33.381  1.00  0.00      B    H
ATOM   6318  HZ1 ACN B 699      14.667  35.219  34.384  1.00  0.00      B    H
ATOM   6319  HZ2 ACN B 699      14.686  35.142  32.582  1.00  0.00      B    H
ATOM   6320  CZ  ACN B 699      13.123  34.054  33.393  1.00  0.00      B    C
ATOM   6321  NZ  ACN B 699      12.480  33.113  33.252  1.00  0.00      B    N
ATOM   6325  CT  ACN B 700      42.429   2.268  38.640  1.00  0.00      B    C
ATOM   6326  HZ  ACN B 700      41.629   1.955  39.306  1.00  0.00      B    H
ATOM   6327  HZ1 ACN B 700      42.210   3.278  38.303  1.00  0.00      B    H
ATOM   6328  HZ2 ACN B 700      42.628   1.539  37.858  1.00  0.00      B    H
ATOM   6329  CZ  ACN B 700      43.680   2.441  39.304  1.00  0.00      B    C
ATOM   6330  NZ  ACN B 700      44.721   2.662  39.753  1.00  0.00      B    N
ATOM   6334  CT  ACN B 701      21.033  13.829   9.853  1.00  0.00      B    C
ATOM   6335  HZ  ACN B 701      20.193  13.344  10.344  1.00  0.00      B    H
ATOM   6336  HZ1 ACN B 701      20.588  14.353   9.010  1.00  0.00      B    H
ATOM   6337  HZ2 ACN B 701      21.721  13.073   9.484  1.00  0.00      B    H
ATOM   6338  CZ  ACN B 701      21.862  14.732  10.697  1.00  0.00      B    C
ATOM   6339  NZ  ACN B 701      22.585  15.432  11.339  1.00  0.00      B    N
ATOM   6343  CT  ACN B 702      38.625  31.380  19.031  1.00  0.00      B    C
ATOM   6344  HZ  ACN B 702      37.678  31.609  19.515  1.00  0.00      B    H
ATOM   6345  HZ1 ACN B 702      38.525  31.015  18.013  1.00  0.00      B    H
ATOM   6346  HZ2 ACN B 702      39.210  30.684  19.627  1.00  0.00      B    H
ATOM   6347  CZ  ACN B 702      39.569  32.556  19.048  1.00  0.00      B    C
ATOM   6348  NZ  ACN B 702      40.285  33.507  19.085  1.00  0.00      B    N
ATOM   6352  CT  ACN B 703       7.216  21.371  19.891  1.00  0.00      B    C
ATOM   6353  HZ  ACN B 703       7.944  21.235  19.095  1.00  0.00      B    H
ATOM   6354  HZ1 ACN B 703       6.316  21.921  19.625  1.00  0.00      B    H
ATOM   6355  HZ2 ACN B 703       7.731  21.899  20.689  1.00  0.00      B    H
ATOM   6356  CZ  ACN B 703       6.796  20.069  20.346  1.00  0.00      B    C
ATOM   6357  NZ  ACN B 703       6.425  19.023  20.665  1.00  0.00      B    N
ATOM   6361  CT  ACN B 704      40.114  15.790  24.698  1.00  0.00      B    C
ATOM   6362  HZ  ACN B 704      39.714  16.058  23.723  1.00  0.00      B    H
ATOM   6363  HZ1 ACN B 704      41.100  15.393  24.469  1.00  0.00      B    H
ATOM   6364  HZ2 ACN B 704      39.402  15.079  25.109  1.00  0.00      B    H
ATOM   6365  CZ  ACN B 704      40.405  17.002  25.433  1.00  0.00      B    C
ATOM   6366  NZ  ACN B 704      40.680  17.997  25.995  1.00  0.00      B    N
ATOM   6370  CT  ACN B 705       7.876  12.411   2.387  1.00  0.00      B    C
ATOM   6371  HZ  ACN B 705       7.475  12.698   1.418  1.00  0.00      B    H
ATOM   6372  HZ1 ACN B 705       8.526  11.560   2.200  1.00  0.00      B    H
ATOM   6373  HZ2 ACN B 705       7.175  12.095   3.155  1.00  0.00      B    H
ATOM   6374  CZ  ACN B 705       8.596  13.563   2.951  1.00  0.00      B    C
ATOM   6375  NZ  ACN B 705       9.200  14.476   3.348  1.00  0.00      B    N
ATOM   6379  CT  ACN B 706       5.526   5.844   7.180  1.00  0.00      B    C
ATOM   6380  HZ  ACN B 706       5.456   5.359   6.210  1.00  0.00      B    H
ATOM   6381  HZ1 ACN B 706       5.372   6.919   7.209  1.00  0.00      B    H
ATOM   6382  HZ2 ACN B 706       6.587   5.826   7.417  1.00  0.00      B    H
ATOM   6383  CZ  ACN B 706       4.819   5.063   8.222  1.00  0.00      B    C
ATOM   6384  NZ  ACN B 706       4.235   4.558   9.065  1.00  0.00      B    N
ATOM   6388  CT  ACN B 707      28.723  15.365  38.694  1.00  0.00      B    C
ATOM   6389  HZ  ACN B 707      28.572  14.437  39.239  1.00  0.00      B    H
ATOM   6390  HZ1 ACN B 707      28.901  16.160  39.413  1.00  0.00      B    H
ATOM   6391  HZ2 ACN B 707      27.728  15.488  38.274  1.00  0.00      B    H
ATOM   6392  CZ  ACN B 707      29.778  15.316  37.714  1.00  0.00      B    C
ATOM   6393  NZ  ACN B 707      30.651  15.257  36.995  1.00  0.00      B    N
ATOM   6397  CT  ACN B 708      15.733  16.362  33.467  1.00  0.00      B    C
ATOM   6398  HZ  ACN B 708      15.685  16.229  32.389  1.00  0.00      B    H
ATOM   6399  HZ1 ACN B 708      15.834  17.377  33.842  1.00  0.00      B    H
ATOM   6400  HZ2 ACN B 708      16.488  15.696  33.877  1.00  0.00      B    H
ATOM   6401  CZ  ACN B 708      14.533  15.789  34.041  1.00  0.00      B    C
ATOM   6402  NZ  ACN B 708      13.600  15.281  34.554  1.00  0.00      B    N
ATOM   6406  CT  ACN B 709      24.546  27.123   9.522  1.00  0.00      B    C
ATOM   6407  HZ  ACN B 709      25.491  27.661   9.519  1.00  0.00      B    H
ATOM   6408  HZ1 ACN B 709      24.771  26.249   8.916  1.00  0.00      B    H
ATOM   6409  HZ2 ACN B 709      23.718  27.731   9.165  1.00  0.00      B    H
ATOM   6410  CZ  ACN B 709      24.513  26.604  10.846  1.00  0.00      B    C
ATOM   6411  NZ  ACN B 709      24.466  26.196  11.914  1.00  0.00      B    N
ATOM   6415  CT  ACN B 710      10.439  33.956  37.168  1.00  0.00      B    C
ATOM   6416  HZ  ACN B 710      10.771  34.958  37.428  1.00  0.00      B    H
ATOM   6417  HZ1 ACN B 710      11.144  33.240  37.583  1.00  0.00      B    H
ATOM   6418  HZ2 ACN B 710      10.247  33.800  36.110  1.00  0.00      B    H
ATOM   6419  CZ  ACN B 710       9.241  33.591  37.882  1.00  0.00      B    C
ATOM   6420  NZ  ACN B 710       8.277  33.247  38.485  1.00  0.00      B    N
ATOM   6424  CT  ACN B 711      22.896  20.334  21.049  1.00  0.00      B    C
ATOM   6425  HZ  ACN B 711      22.764  21.114  20.304  1.00  0.00      B    H
ATOM   6426  HZ1 ACN B 711      23.387  19.475  20.598  1.00  0.00      B    H
ATOM   6427  HZ2 ACN B 711      21.946  20.036  21.486  1.00  0.00      B    H
ATOM   6428  CZ  ACN B 711      23.823  20.880  22.094  1.00  0.00      B    C
ATOM   6429  NZ  ACN B 711      24.547  21.273  22.905  1.00  0.00      B    N
ATOM   6433  CT  ACN B 712      39.233   9.350  18.949  1.00  0.00      B    C
ATOM   6434  HZ  ACN B 712      38.160   9.457  19.087  1.00  0.00      B    H
ATOM   6435  HZ1 ACN B 712      39.538   8.342  19.214  1.00  0.00      B    H
ATOM   6436  HZ2 ACN B 712      39.663  10.117  19.588  1.00  0.00      B    H
ATOM   6437  CZ  ACN B 712      39.500   9.447  17.548  1.00  0.00      B    C
ATOM   6438  NZ  ACN B 712      39.605   9.491  16.427  1.00  0.00      B    N
ATOM   6442  CT  ACN B 713      21.439  11.936  30.574  1.00  0.00      B    C
ATOM   6443  HZ  ACN B 713      22.092  11.124  30.264  1.00  0.00      B    H
ATOM   6444  HZ1 ACN B 713      20.966  11.737  31.532  1.00  0.00      B    H
ATOM   6445  HZ2 ACN B 713      20.737  12.281  29.819  1.00  0.00      B    H
ATOM   6446  CZ  ACN B 713      22.323  13.069  30.775  1.00  0.00      B    C
ATOM   6447  NZ  ACN B 713      23.023  14.024  30.923  1.00  0.00      B    N
ATOM   6451  CT  ACN B 714       2.796  35.546  17.583  1.00  0.00      B    C
ATOM   6452  HZ  ACN B 714       3.311  35.207  18.479  1.00  0.00      B    H
ATOM   6453  HZ1 ACN B 714       2.225  34.719  17.169  1.00  0.00      B    H
ATOM   6454  HZ2 ACN B 714       3.508  35.802  16.803  1.00  0.00      B    H
ATOM   6455  CZ  ACN B 714       2.058  36.838  17.879  1.00  0.00      B    C
ATOM   6456  NZ  ACN B 714       1.551  37.852  18.115  1.00  0.00      B    N
ATOM   6460  CT  ACN B 715      18.881  32.890  13.591  1.00  0.00      B    C
ATOM   6461  HZ  ACN B 715      19.538  32.373  12.896  1.00  0.00      B    H
ATOM   6462  HZ1 ACN B 715      19.174  33.932  13.497  1.00  0.00      B    H
ATOM   6463  HZ2 ACN B 715      18.787  32.456  14.583  1.00  0.00      B    H
ATOM   6464  CZ  ACN B 715      17.505  32.820  13.131  1.00  0.00      B    C
ATOM   6465  NZ  ACN B 715      16.396  32.846  12.878  1.00  0.00      B    N
ATOM   6469  CT  ACN B 716      23.496  35.174  27.020  1.00  0.00      B    C
ATOM   6470  HZ  ACN B 716      22.567  35.276  27.574  1.00  0.00      B    H
ATOM   6471  HZ1 ACN B 716      23.353  35.883  26.208  1.00  0.00      B    H
ATOM   6472  HZ2 ACN B 716      23.709  34.190  26.611  1.00  0.00      B    H
ATOM   6473  CZ  ACN B 716      24.699  35.692  27.693  1.00  0.00      B    C
ATOM   6474  NZ  ACN B 716      25.672  36.117  28.173  1.00  0.00      B    N
ATOM   6478  CT  ACN B 717      25.481  38.531   3.627  1.00  0.00      B    C
ATOM   6479  HZ  ACN B 717      25.913  38.261   2.666  1.00  0.00      B    H
ATOM   6480  HZ1 ACN B 717      25.962  39.437   3.986  1.00  0.00      B    H
ATOM   6481  HZ2 ACN B 717      25.745  37.879   4.456  1.00  0.00      B    H
ATOM   6482  CZ  ACN B 717      24.098  38.799   3.523  1.00  0.00      B    C
ATOM   6483  NZ  ACN B 717      22.970  38.953   3.488  1.00  0.00      B    N
ATOM   6487  CT  ACN B 718      43.615  34.338  12.022  1.00  0.00      B    C
ATOM   6488  HZ  ACN B 718      43.818  33.863  11.066  1.00  0.00      B    H
ATOM   6489  HZ1 ACN B 718      42.934  35.170  11.866  1.00  0.00      B    H
ATOM   6490  HZ2 ACN B 718      44.542  34.648  12.498  1.00  0.00      B    H
ATOM   6491  CZ  ACN B 718      43.043  33.173  12.757  1.00  0.00      B    C
ATOM   6492  NZ  ACN B 718      42.706  32.239  13.282  1.00  0.00      B    N
ATOM   6496  CT  ACN B 719      19.037  36.795  -0.348  1.00  0.00      B    C
ATOM   6497  HZ  ACN B 719      18.364  35.994  -0.641  1.00  0.00      B    H
ATOM   6498  HZ1 ACN B 719      18.597  37.690   0.085  1.00  0.00      B    H
ATOM   6499  HZ2 ACN B 719      19.544  37.095  -1.262  1.00  0.00      B    H
ATOM   6500  CZ  ACN B 719      20.083  36.191   0.521  1.00  0.00      B    C
ATOM   6501  NZ  ACN B 719      20.907  35.744   1.189  1.00  0.00      B    N
ATOM   6505  CT  ACN B 720      43.462  39.228  39.612  1.00  0.00      B    C
ATOM   6506  HZ  ACN B 720      44.006  40.001  39.075  1.00  0.00      B    H
ATOM   6507  HZ1 ACN B 720      42.402  39.439  39.729  1.00  0.00      B    H
ATOM   6508  HZ2 ACN B 720      44.006  39.009  40.527  1.00  0.00      B    H
ATOM   6509  CZ  ACN B 720      43.572  38.057  38.771  1.00  0.00      B    C
ATOM   6510  NZ  ACN B 720      43.711  37.078  38.082  1.00  0.00      B    N
ATOM   6514  CT  ACN B 721      35.282  41.579  31.113  1.00  0.00      B    C
ATOM   6515  HZ  ACN B 721      35.786  40.714  30.690  1.00  0.00      B    H
ATOM   6516  HZ1 ACN B 721      34.848  42.295  30.420  1.00  0.00      B    H
ATOM   6517  HZ2 ACN B 721      35.979  42.069  31.789  1.00  0.00      B    H
ATOM   6518  CZ  ACN B 721      34.327  40.882  32.010  1.00  0.00      B    C
ATOM   6519  NZ  ACN B 721      33.517  40.404  32.675  1.00  0.00      B    N
ATOM   6523  CT  ACN B 722      35.966  28.318  41.196  1.00  0.00      B    C
ATOM   6524  HZ  ACN B 722      35.277  28.825  40.525  1.00  0.00      B    H
ATOM   6525  HZ1 ACN B 722      36.087  28.782  42.172  1.00  0.00      B    H
ATOM   6526  HZ2 ACN B 722      36.912  28.174  40.681  1.00  0.00      B    H
ATOM   6527  CZ  ACN B 722      35.480  26.917  41.478  1.00  0.00      B    C
ATOM   6528  NZ  ACN B 722      35.183  25.806  41.792  1.00  0.00      B    N
ATOM   6532  CT  ACN B 723      29.449  41.153  15.143  1.00  0.00      B    C
ATOM   6533  HZ  ACN B 723      29.242  40.858  16.169  1.00  0.00      B    H
ATOM   6534  HZ1 ACN B 723      29.751  42.192  15.038  1.00  0.00      B    H
ATOM   6535  HZ2 ACN B 723      28.581  41.034  14.500  1.00  0.00      B    H
ATOM   6536  CZ  ACN B 723      30.439  40.210  14.566  1.00  0.00      B    C
ATOM   6537  NZ  ACN B 723      31.226  39.459  14.107  1.00  0.00      B    N
ATOM   6541  CT  ACN B 724      37.518  12.069  16.265  1.00  0.00      B    C
ATOM   6542  HZ  ACN B 724      36.843  12.913  16.379  1.00  0.00      B    H
ATOM   6543  HZ1 ACN B 724      38.459  12.170  16.801  1.00  0.00      B    H
ATOM   6544  HZ2 ACN B 724      37.773  11.799  15.244  1.00  0.00      B    H
ATOM   6545  CZ  ACN B 724      36.979  10.769  16.727  1.00  0.00      B    C
ATOM   6546  NZ  ACN B 724      36.630   9.749  17.169  1.00  0.00      B    N
ATOM   6550  CT  ACN B 725      16.759   6.014   1.609  1.00  0.00      B    C
ATOM   6551  HZ  ACN B 725      15.735   6.152   1.271  1.00  0.00      B    H
ATOM   6552  HZ1 ACN B 725      16.894   5.194   2.310  1.00  0.00      B    H
ATOM   6553  HZ2 ACN B 725      17.127   6.984   1.933  1.00  0.00      B    H
ATOM   6554  CZ  ACN B 725      17.332   5.668   0.323  1.00  0.00      B    C
ATOM   6555  NZ  ACN B 725      17.766   5.367  -0.721  1.00  0.00      B    N
ATOM   6559  CT  ACN B 726      21.870  43.320  26.789  1.00  0.00      B    C
ATOM   6560  HZ  ACN B 726      22.349  43.233  27.761  1.00  0.00      B    H
ATOM   6561  HZ1 ACN B 726      21.241  44.198  26.912  1.00  0.00      B    H
ATOM   6562  HZ2 ACN B 726      21.227  42.445  26.729  1.00  0.00      B    H
ATOM   6563  CZ  ACN B 726      22.798  43.548  25.683  1.00  0.00      B    C
ATOM   6564  NZ  ACN B 726      23.533  43.634  24.756  1.00  0.00      B    N
ATOM   6568  CT  ACN B 727      21.891   1.161  34.151  1.00  0.00      B    C
ATOM   6569  HZ  ACN B 727      21.383   0.244  33.863  1.00  0.00      B    H
ATOM   6570  HZ1 ACN B 727      22.008   1.115  35.231  1.00  0.00      B    H
ATOM   6571  HZ2 ACN B 727      21.305   2.000  33.786  1.00  0.00      B    H
ATOM   6572  CZ  ACN B 727      23.307   1.419  33.758  1.00  0.00      B    C
ATOM   6573  NZ  ACN B 727      24.427   1.604  33.405  1.00  0.00      B    N
ATOM   6577  CT  ACN B 728      38.057  38.467  27.643  1.00  0.00      B    C
ATOM   6578  HZ  ACN B 728      38.292  39.414  27.164  1.00  0.00      B    H
ATOM   6579  HZ1 ACN B 728      37.820  37.618  27.007  1.00  0.00      B    H
ATOM   6580  HZ2 ACN B 728      37.358  38.624  28.461  1.00  0.00      B    H
ATOM   6581  CZ  ACN B 728      39.281  38.089  28.378  1.00  0.00      B    C
ATOM   6582  NZ  ACN B 728      40.245  37.856  28.998  1.00  0.00      B    N
ATOM   6586  CT  ACN B 729      41.646  31.069  16.010  1.00  0.00      B    C
ATOM   6587  HZ  ACN B 729      42.670  30.743  15.849  1.00  0.00      B    H
ATOM   6588  HZ1 ACN B 729      41.235  31.430  15.071  1.00  0.00      B    H
ATOM   6589  HZ2 ACN B 729      41.599  31.960  16.630  1.00  0.00      B    H
ATOM   6590  CZ  ACN B 729      40.728  30.045  16.611  1.00  0.00      B    C
ATOM   6591  NZ  ACN B 729      40.001  29.295  17.139  1.00  0.00      B    N
ATOM   6595  CT  ACN B 730      11.408  25.925  18.538  1.00  0.00      B    C
ATOM   6596  HZ  ACN B 730      10.630  25.555  17.875  1.00  0.00      B    H
ATOM   6597  HZ1 ACN B 730      11.671  25.092  19.185  1.00  0.00      B    H
ATOM   6598  HZ2 ACN B 730      11.091  26.800  19.099  1.00  0.00      B    H
ATOM   6599  CZ  ACN B 730      12.589  26.175  17.725  1.00  0.00      B    C
ATOM   6600  NZ  ACN B 730      13.539  26.403  17.103  1.00  0.00      B    N
ATOM   6604  CT  ACN B 731       3.797  20.061  15.533  1.00  0.00      B    C
ATOM   6605  HZ  ACN B 731       2.746  19.992  15.805  1.00  0.00      B    H
ATOM   6606  HZ1 ACN B 731       4.102  21.003  15.084  1.00  0.00      B    H
ATOM   6607  HZ2 ACN B 731       4.015  19.245  14.849  1.00  0.00      B    H
ATOM   6608  CZ  ACN B 731       4.476  19.778  16.860  1.00  0.00      B    C
ATOM   6609  NZ  ACN B 731       4.973  19.498  17.853  1.00  0.00      B    N
ATOM   6613  CT  ACN B 732      26.263  24.728  27.296  1.00  0.00      B    C
ATOM   6614  HZ  ACN B 732      25.448  24.225  26.781  1.00  0.00      B    H
ATOM   6615  HZ1 ACN B 732      26.012  25.253  28.214  1.00  0.00      B    H
ATOM   6616  HZ2 ACN B 732      26.733  25.477  26.665  1.00  0.00      B    H
ATOM   6617  CZ  ACN B 732      27.225  23.620  27.552  1.00  0.00      B    C
ATOM   6618  NZ  ACN B 732      28.006  22.789  27.725  1.00  0.00      B    N
ATOM   6622  CT  ACN B 733      37.626  13.394  23.528  1.00  0.00      B    C
ATOM   6623  HZ  ACN B 733      36.757  12.991  23.015  1.00  0.00      B    H
ATOM   6624  HZ1 ACN B 733      37.880  14.410  23.234  1.00  0.00      B    H
ATOM   6625  HZ2 ACN B 733      38.443  12.758  23.199  1.00  0.00      B    H
ATOM   6626  CZ  ACN B 733      37.526  13.265  24.936  1.00  0.00      B    C
ATOM   6627  NZ  ACN B 733      37.439  13.276  26.093  1.00  0.00      B    N
ATOM   6631  CT  ACN B 734      42.683  27.968   7.214  1.00  0.00      B    C
ATOM   6632  HZ  ACN B 734      43.503  28.025   6.503  1.00  0.00      B    H
ATOM   6633  HZ1 ACN B 734      42.438  26.910   7.157  1.00  0.00      B    H
ATOM   6634  HZ2 ACN B 734      41.861  28.595   6.879  1.00  0.00      B    H
ATOM   6635  CZ  ACN B 734      43.087  28.397   8.588  1.00  0.00      B    C
ATOM   6636  NZ  ACN B 734      43.387  28.751   9.648  1.00  0.00      B    N
ATOM   6640  CT  ACN B 735      10.138  40.842  40.408  1.00  0.00      B    C
ATOM   6641  HZ  ACN B 735       9.138  40.604  40.761  1.00  0.00      B    H
ATOM   6642  HZ1 ACN B 735      10.814  40.883  41.259  1.00  0.00      B    H
ATOM   6643  HZ2 ACN B 735      10.056  41.871  40.068  1.00  0.00      B    H
ATOM   6644  CZ  ACN B 735      10.621  39.970  39.283  1.00  0.00      B    C
ATOM   6645  NZ  ACN B 735      11.031  39.314  38.431  1.00  0.00      B    N
ATOM   6649  CT  ACN B 736      17.546  22.291   4.704  1.00  0.00      B    C
ATOM   6650  HZ  ACN B 736      18.018  23.170   4.273  1.00  0.00      B    H
ATOM   6651  HZ1 ACN B 736      16.540  22.552   5.022  1.00  0.00      B    H
ATOM   6652  HZ2 ACN B 736      18.142  21.845   5.497  1.00  0.00      B    H
ATOM   6653  CZ  ACN B 736      17.397  21.324   3.618  1.00  0.00      B    C
ATOM   6654  NZ  ACN B 736      17.273  20.586   2.796  1.00  0.00      B    N
ATOM   6658  CT  ACN B 737      32.035  18.129   1.950  1.00  0.00      B    C
ATOM   6659  HZ  ACN B 737      31.859  18.412   2.985  1.00  0.00      B    H
ATOM   6660  HZ1 ACN B 737      31.853  17.113   1.611  1.00  0.00      B    H
ATOM   6661  HZ2 ACN B 737      33.073  18.401   1.773  1.00  0.00      B    H
ATOM   6662  CZ  ACN B 737      31.262  19.197   1.280  1.00  0.00      B    C
ATOM   6663  NZ  ACN B 737      30.708  20.118   0.781  1.00  0.00      B    N
ATOM   6667  CT  ACN B 738       3.733  16.905  20.006  1.00  0.00      B    C
ATOM   6668  HZ  ACN B 738       4.468  17.632  19.671  1.00  0.00      B    H
ATOM   6669  HZ1 ACN B 738       2.738  17.302  20.193  1.00  0.00      B    H
ATOM   6670  HZ2 ACN B 738       4.212  16.536  20.909  1.00  0.00      B    H
ATOM   6671  CZ  ACN B 738       3.631  15.788  18.989  1.00  0.00      B    C
ATOM   6672  NZ  ACN B 738       3.516  14.973  18.205  1.00  0.00      B    N
ATOM   6676  CT  ACN B 739      30.676   6.363  41.016  1.00  0.00      B    C
ATOM   6677  HZ  ACN B 739      30.826   5.522  40.344  1.00  0.00      B    H
ATOM   6678  HZ1 ACN B 739      31.621   6.880  41.162  1.00  0.00      B    H
ATOM   6679  HZ2 ACN B 739      30.206   6.043  41.943  1.00  0.00      B    H
ATOM   6680  CZ  ACN B 739      29.723   7.181  40.341  1.00  0.00      B    C
ATOM   6681  NZ  ACN B 739      28.979   7.874  39.775  1.00  0.00      B    N
ATOM   6685  CT  ACN B 740      -0.232  44.163  34.105  1.00  0.00      B    C
ATOM   6686  HZ  ACN B 740      -0.503  44.064  33.057  1.00  0.00      B    H
ATOM   6687  HZ1 ACN B 740      -1.051  44.545  34.708  1.00  0.00      B    H
ATOM   6688  HZ2 ACN B 740       0.608  44.829  34.280  1.00  0.00      B    H
ATOM   6689  CZ  ACN B 740       0.235  42.887  34.742  1.00  0.00      B    C
ATOM   6690  NZ  ACN B 740       0.644  41.974  35.326  1.00  0.00      B    N
ATOM   6694  CT  ACN B 741      24.046  29.243  19.848  1.00  0.00      B    C
ATOM   6695  HZ  ACN B 741      23.881  30.304  20.019  1.00  0.00      B    H
ATOM   6696  HZ1 ACN B 741      25.121  29.099  19.770  1.00  0.00      B    H
ATOM   6697  HZ2 ACN B 741      23.633  28.828  18.932  1.00  0.00      B    H
ATOM   6698  CZ  ACN B 741      23.448  28.508  20.967  1.00  0.00      B    C
ATOM   6699  NZ  ACN B 741      23.063  27.904  21.912  1.00  0.00      B    N
ATOM   6703  CT  ACN B 742      21.764  23.445  42.611  1.00  0.00      B    C
ATOM   6704  HZ  ACN B 742      21.087  23.159  41.810  1.00  0.00      B    H
ATOM   6705  HZ1 ACN B 742      22.413  24.187  42.153  1.00  0.00      B    H
ATOM   6706  HZ2 ACN B 742      22.336  22.620  43.028  1.00  0.00      B    H
ATOM   6707  CZ  ACN B 742      20.943  24.005  43.631  1.00  0.00      B    C
ATOM   6708  NZ  ACN B 742      20.250  24.418  44.441  1.00  0.00      B    N
ATOM   6712  CT  ACN B 743      40.435   9.668  10.879  1.00  0.00      B    C
ATOM   6713  HZ  ACN B 743      40.141  10.164  11.800  1.00  0.00      B    H
ATOM   6714  HZ1 ACN B 743      41.215  10.342  10.534  1.00  0.00      B    H
ATOM   6715  HZ2 ACN B 743      39.592   9.615  10.195  1.00  0.00      B    H
ATOM   6716  CZ  ACN B 743      40.795   8.265  11.228  1.00  0.00      B    C
ATOM   6717  NZ  ACN B 743      41.028   7.188  11.538  1.00  0.00      B    N
ATOM   6721  CT  ACN B 744      23.444  38.577  13.383  1.00  0.00      B    C
ATOM   6722  HZ  ACN B 744      22.361  38.530  13.457  1.00  0.00      B    H
ATOM   6723  HZ1 ACN B 744      23.823  37.781  14.018  1.00  0.00      B    H
ATOM   6724  HZ2 ACN B 744      23.878  39.557  13.562  1.00  0.00      B    H
ATOM   6725  CZ  ACN B 744      23.738  37.998  12.048  1.00  0.00      B    C
ATOM   6726  NZ  ACN B 744      23.916  37.551  10.993  1.00  0.00      B    N
ATOM   6730  CT  ACN B 745       7.104  43.938  39.828  1.00  0.00      B    C
ATOM   6731  HZ  ACN B 745       6.317  43.625  39.146  1.00  0.00      B    H
ATOM   6732  HZ1 ACN B 745       7.185  44.979  40.129  1.00  0.00      B    H
ATOM   6733  HZ2 ACN B 745       8.067  43.767  39.354  1.00  0.00      B    H
ATOM   6734  CZ  ACN B 745       7.269  43.148  41.052  1.00  0.00      B    C
ATOM   6735  NZ  ACN B 745       7.458  42.516  41.964  1.00  0.00      B    N
ATOM   6739  CT  ACN B 746      26.420  27.116  31.598  1.00  0.00      B    C
ATOM   6740  HZ  ACN B 746      25.937  26.145  31.524  1.00  0.00      B    H
ATOM   6741  HZ1 ACN B 746      27.478  27.150  31.349  1.00  0.00      B    H
ATOM   6742  HZ2 ACN B 746      26.370  27.559  32.590  1.00  0.00      B    H
ATOM   6743  CZ  ACN B 746      25.780  28.151  30.745  1.00  0.00      B    C
ATOM   6744  NZ  ACN B 746      25.249  28.977  30.073  1.00  0.00      B    N
ATOM   6748  CT  ACN B 747      22.984  37.741   7.093  1.00  0.00      B    C
ATOM   6749  HZ  ACN B 747      23.156  37.403   6.074  1.00  0.00      B    H
ATOM   6750  HZ1 ACN B 747      23.519  37.069   7.760  1.00  0.00      B    H
ATOM   6751  HZ2 ACN B 747      21.900  37.673   7.091  1.00  0.00      B    H
ATOM   6752  CZ  ACN B 747      23.468  39.084   7.332  1.00  0.00      B    C
ATOM   6753  NZ  ACN B 747      23.715  40.166   7.570  1.00  0.00      B    N
ATOM   6757  CT  ACN B 748      26.938   0.641  26.656  1.00  0.00      B    C
ATOM   6758  HZ  ACN B 748      26.990   0.304  25.624  1.00  0.00      B    H
ATOM   6759  HZ1 ACN B 748      27.795   1.220  26.992  1.00  0.00      B    H
ATOM   6760  HZ2 ACN B 748      26.851  -0.268  27.247  1.00  0.00      B    H
ATOM   6761  CZ  ACN B 748      25.770   1.588  26.803  1.00  0.00      B    C
ATOM   6762  NZ  ACN B 748      24.878   2.317  26.862  1.00  0.00      B    N
ATOM   6766  CT  ACN B 749      34.312  29.518  23.729  1.00  0.00      B    C
ATOM   6767  HZ  ACN B 749      34.321  30.524  24.143  1.00  0.00      B    H
ATOM   6768  HZ1 ACN B 749      35.333  29.175  23.581  1.00  0.00      B    H
ATOM   6769  HZ2 ACN B 749      33.789  29.459  22.778  1.00  0.00      B    H
ATOM   6770  CZ  ACN B 749      33.556  28.717  24.734  1.00  0.00      B    C
ATOM   6771  NZ  ACN B 749      32.971  28.066  25.483  1.00  0.00      B    N
ATOM   6775  CT  ACN B 750      31.456  43.177  33.713  1.00  0.00      B    C
ATOM   6776  HZ  ACN B 750      31.125  43.729  32.837  1.00  0.00      B    H
ATOM   6777  HZ1 ACN B 750      31.377  42.112  33.509  1.00  0.00      B    H
ATOM   6778  HZ2 ACN B 750      30.844  43.450  34.569  1.00  0.00      B    H
ATOM   6779  CZ  ACN B 750      32.903  43.515  33.834  1.00  0.00      B    C
ATOM   6780  NZ  ACN B 750      34.067  43.775  33.897  1.00  0.00      B    N
ATOM   6784  CT  ACN B 751      40.509  20.429   2.528  1.00  0.00      B    C
ATOM   6785  HZ  ACN B 751      41.507  20.100   2.806  1.00  0.00      B    H
ATOM   6786  HZ1 ACN B 751      40.192  19.717   1.770  1.00  0.00      B    H
ATOM   6787  HZ2 ACN B 751      40.674  21.385   2.037  1.00  0.00      B    H
ATOM   6788  CZ  ACN B 751      39.664  20.314   3.754  1.00  0.00      B    C
ATOM   6789  NZ  ACN B 751      38.937  20.255   4.671  1.00  0.00      B    N
ATOM   6793  CT  ACN B 752      35.470   9.039  31.661  1.00  0.00      B    C
ATOM   6794  HZ  ACN B 752      34.836   8.221  31.993  1.00  0.00      B    H
ATOM   6795  HZ1 ACN B 752      36.527   9.047  31.915  1.00  0.00      B    H
ATOM   6796  HZ2 ACN B 752      35.219   9.948  32.202  1.00  0.00      B    H
ATOM   6797  CZ  ACN B 752      35.284   9.333  30.273  1.00  0.00      B    C
ATOM   6798  NZ  ACN B 752      35.048   9.533  29.142  1.00  0.00      B    N
ATOM   6802  CT  ACN B 753       8.999  29.407  43.505  1.00  0.00      B    C
ATOM   6803  HZ  ACN B 753       8.695  28.459  43.941  1.00  0.00      B    H
ATOM   6804  HZ1 ACN B 753       9.055  30.268  44.167  1.00  0.00      B    H
ATOM   6805  HZ2 ACN B 753       8.428  29.715  42.633  1.00  0.00      B    H
ATOM   6806  CZ  ACN B 753      10.397  29.161  43.230  1.00  0.00      B    C
ATOM   6807  NZ  ACN B 753      11.493  28.950  42.983  1.00  0.00      B    N
ATOM   6811  CT  ACN B 754      16.586  28.379  42.287  1.00  0.00      B    C
ATOM   6812  HZ  ACN B 754      16.599  29.087  41.462  1.00  0.00      B    H
ATOM   6813  HZ1 ACN B 754      17.560  28.097  42.678  1.00  0.00      B    H
ATOM   6814  HZ2 ACN B 754      16.077  27.457  42.015  1.00  0.00      B    H
ATOM   6815  CZ  ACN B 754      15.818  28.927  43.347  1.00  0.00      B    C
ATOM   6816  NZ  ACN B 754      15.211  29.495  44.162  1.00  0.00      B    N
ATOM   6820  CT  ACN B 755      13.173   3.368  24.363  1.00  0.00      B    C
ATOM   6821  HZ  ACN B 755      13.226   2.284  24.295  1.00  0.00      B    H
ATOM   6822  HZ1 ACN B 755      12.558   3.810  25.143  1.00  0.00      B    H
ATOM   6823  HZ2 ACN B 755      12.724   3.844  23.495  1.00  0.00      B    H
ATOM   6824  CZ  ACN B 755      14.558   3.730  24.630  1.00  0.00      B    C
ATOM   6825  NZ  ACN B 755      15.650   4.031  24.812  1.00  0.00      B    N
ATOM   6829  CT  ACN B 756       7.729  16.969  18.286  1.00  0.00      B    C
ATOM   6830  HZ  ACN B 756       8.196  17.929  18.495  1.00  0.00      B    H
ATOM   6831  HZ1 ACN B 756       7.123  17.099  17.393  1.00  0.00      B    H
ATOM   6832  HZ2 ACN B 756       7.170  16.586  19.136  1.00  0.00      B    H
ATOM   6833  CZ  ACN B 756       8.813  16.005  18.088  1.00  0.00      B    C
ATOM   6834  NZ  ACN B 756       9.665  15.223  17.863  1.00  0.00      B    N
ATOM   6838  CT  ACN B 757      18.989  34.072  19.411  1.00  0.00      B    C
ATOM   6839  HZ  ACN B 757      19.232  33.777  18.394  1.00  0.00      B    H
ATOM   6840  HZ1 ACN B 757      19.521  33.555  20.206  1.00  0.00      B    H
ATOM   6841  HZ2 ACN B 757      18.003  33.636  19.548  1.00  0.00      B    H
ATOM   6842  CZ  ACN B 757      18.920  35.558  19.659  1.00  0.00      B    C
ATOM   6843  NZ  ACN B 757      18.811  36.718  19.844  1.00  0.00      B    N
ATOM   6847  CT  ACN B 758       1.269  25.095   8.739  1.00  0.00      B    C
ATOM   6848  HZ  ACN B 758       1.136  26.149   8.968  1.00  0.00      B    H
ATOM   6849  HZ1 ACN B 758       2.037  24.623   9.347  1.00  0.00      B    H
ATOM   6850  HZ2 ACN B 758       1.456  24.991   7.673  1.00  0.00      B    H
ATOM   6851  CZ  ACN B 758      -0.113  24.587   8.870  1.00  0.00      B    C
ATOM   6852  NZ  ACN B 758      -1.212  24.196   8.946  1.00  0.00      B    N
ATOM   6856  CT  ACN B 759      40.573   4.925  21.011  1.00  0.00      B    C
ATOM   6857  HZ  ACN B 759      40.799   4.202  20.231  1.00  0.00      B    H
ATOM   6858  HZ1 ACN B 759      39.764   5.554  20.650  1.00  0.00      B    H
ATOM   6859  HZ2 ACN B 759      41.473   5.520  21.147  1.00  0.00      B    H
ATOM   6860  CZ  ACN B 759      40.229   4.217  22.227  1.00  0.00      B    C
ATOM   6861  NZ  ACN B 759      39.985   3.684  23.208  1.00  0.00      B    N
ATOM   6865  CT  ACN B 760      32.567  30.816  13.958  1.00  0.00      B    C
ATOM   6866  HZ  ACN B 760      32.150  29.863  14.274  1.00  0.00      B    H
ATOM   6867  HZ1 ACN B 760      32.898  30.813  12.922  1.00  0.00      B    H
ATOM   6868  HZ2 ACN B 760      33.315  31.272  14.601  1.00  0.00      B    H
ATOM   6869  CZ  ACN B 760      31.353  31.625  13.974  1.00  0.00      B    C
ATOM   6870  NZ  ACN B 760      30.372  32.220  14.012  1.00  0.00      B    N
ATOM   6874  CT  ACN B 761      41.423   4.264   5.215  1.00  0.00      B    C
ATOM   6875  HZ  ACN B 761      41.708   4.670   6.182  1.00  0.00      B    H
ATOM   6876  HZ1 ACN B 761      40.689   3.486   5.407  1.00  0.00      B    H
ATOM   6877  HZ2 ACN B 761      42.369   3.845   4.885  1.00  0.00      B    H
ATOM   6878  CZ  ACN B 761      40.975   5.206   4.240  1.00  0.00      B    C
ATOM   6879  NZ  ACN B 761      40.629   5.973   3.453  1.00  0.00      B    N
ATOM   6883  CT  ACN B 762      38.348  10.833  36.356  1.00  0.00      B    C
ATOM   6884  HZ  ACN B 762      37.397  11.338  36.205  1.00  0.00      B    H
ATOM   6885  HZ1 ACN B 762      38.916  10.501  35.491  1.00  0.00      B    H
ATOM   6886  HZ2 ACN B 762      38.135  10.034  37.062  1.00  0.00      B    H
ATOM   6887  CZ  ACN B 762      39.268  11.760  36.997  1.00  0.00      B    C
ATOM   6888  NZ  ACN B 762      40.059  12.401  37.588  1.00  0.00      B    N
ATOM   6892  CT  ACN B 763      34.440  20.011  17.768  1.00  0.00      B    C
ATOM   6893  HZ  ACN B 763      35.232  19.658  17.112  1.00  0.00      B    H
ATOM   6894  HZ1 ACN B 763      33.660  20.409  17.125  1.00  0.00      B    H
ATOM   6895  HZ2 ACN B 763      34.718  20.852  18.398  1.00  0.00      B    H
ATOM   6896  CZ  ACN B 763      33.958  18.940  18.652  1.00  0.00      B    C
ATOM   6897  NZ  ACN B 763      33.570  18.082  19.336  1.00  0.00      B    N
ATOM   6901  CT  ACN B 764      42.809  28.948  19.896  1.00  0.00      B    C
ATOM   6902  HZ  ACN B 764      43.222  28.694  18.923  1.00  0.00      B    H
ATOM   6903  HZ1 ACN B 764      42.715  28.027  20.466  1.00  0.00      B    H
ATOM   6904  HZ2 ACN B 764      41.866  29.477  19.790  1.00  0.00      B    H
ATOM   6905  CZ  ACN B 764      43.649  29.903  20.665  1.00  0.00      B    C
ATOM   6906  NZ  ACN B 764      44.330  30.686  21.201  1.00  0.00      B    N
ATOM   6910  CT  ACN B 765       0.063  17.204  27.454  1.00  0.00      B    C
ATOM   6911  HZ  ACN B 765       0.143  18.073  28.102  1.00  0.00      B    H
ATOM   6912  HZ1 ACN B 765       0.519  17.358  26.479  1.00  0.00      B    H
ATOM   6913  HZ2 ACN B 765      -0.989  17.133  27.191  1.00  0.00      B    H
ATOM   6914  CZ  ACN B 765       0.594  15.961  28.002  1.00  0.00      B    C
ATOM   6915  NZ  ACN B 765       1.023  14.982  28.448  1.00  0.00      B    N
ATOM   6919  CT  ACN B 766      15.033  26.766  29.546  1.00  0.00      B    C
ATOM   6920  HZ  ACN B 766      14.207  27.048  30.194  1.00  0.00      B    H
ATOM   6921  HZ1 ACN B 766      15.605  25.967  30.010  1.00  0.00      B    H
ATOM   6922  HZ2 ACN B 766      15.636  27.639  29.310  1.00  0.00      B    H
ATOM   6923  CZ  ACN B 766      14.659  26.453  28.155  1.00  0.00      B    C
ATOM   6924  NZ  ACN B 766      14.473  26.238  27.008  1.00  0.00      B    N
ATOM   6928  CT  ACN B 767      36.624  14.366  13.493  1.00  0.00      B    C
ATOM   6929  HZ  ACN B 767      35.790  15.055  13.600  1.00  0.00      B    H
ATOM   6930  HZ1 ACN B 767      37.034  14.533  12.500  1.00  0.00      B    H
ATOM   6931  HZ2 ACN B 767      36.129  13.400  13.543  1.00  0.00      B    H
ATOM   6932  CZ  ACN B 767      37.665  14.688  14.483  1.00  0.00      B    C
ATOM   6933  NZ  ACN B 767      38.494  14.892  15.294  1.00  0.00      B    N
ATOM   6937  CT  ACN B 768      17.342  38.440  36.197  1.00  0.00      B    C
ATOM   6938  HZ  ACN B 768      16.306  38.543  36.510  1.00  0.00      B    H
ATOM   6939  HZ1 ACN B 768      17.542  38.544  35.134  1.00  0.00      B    H
ATOM   6940  HZ2 ACN B 768      17.649  37.449  36.521  1.00  0.00      B    H
ATOM   6941  CZ  ACN B 768      18.128  39.479  36.876  1.00  0.00      B    C
ATOM   6942  NZ  ACN B 768      18.795  40.216  37.551  1.00  0.00      B    N
ATOM   6946  CT  ACN B 769      30.452  38.777  33.573  1.00  0.00      B    C
ATOM   6947  HZ  ACN B 769      31.121  37.964  33.304  1.00  0.00      B    H
ATOM   6948  HZ1 ACN B 769      29.583  38.733  32.921  1.00  0.00      B    H
ATOM   6949  HZ2 ACN B 769      30.905  39.750  33.406  1.00  0.00      B    H
ATOM   6950  CZ  ACN B 769      30.033  38.664  34.946  1.00  0.00      B    C
ATOM   6951  NZ  ACN B 769      29.694  38.558  36.032  1.00  0.00      B    N
ATOM   6955  CT  ACN B 770      34.415  16.802   8.967  1.00  0.00      B    C
ATOM   6956  HZ  ACN B 770      34.903  15.873   8.682  1.00  0.00      B    H
ATOM   6957  HZ1 ACN B 770      33.415  16.805   8.542  1.00  0.00      B    H
ATOM   6958  HZ2 ACN B 770      35.021  17.673   8.728  1.00  0.00      B    H
ATOM   6959  CZ  ACN B 770      34.327  16.861  10.446  1.00  0.00      B    C
ATOM   6960  NZ  ACN B 770      34.269  16.894  11.569  1.00  0.00      B    N
ATOM   6964  CT  ACN B 771      -0.189  31.027  41.002  1.00  0.00      B    C
ATOM   6965  HZ  ACN B 771       0.440  31.736  40.469  1.00  0.00      B    H
ATOM   6966  HZ1 ACN B 771      -1.236  31.121  40.728  1.00  0.00      B    H
ATOM   6967  HZ2 ACN B 771       0.082  31.172  42.045  1.00  0.00      B    H
ATOM   6968  CZ  ACN B 771       0.223  29.665  40.690  1.00  0.00      B    C
ATOM   6969  NZ  ACN B 771       0.483  28.570  40.502  1.00  0.00      B    N
ATOM   6973  CT  ACN B 772      15.489  26.060  14.958  1.00  0.00      B    C
ATOM   6974  HZ  ACN B 772      15.990  26.032  15.923  1.00  0.00      B    H
ATOM   6975  HZ1 ACN B 772      14.923  26.979  14.833  1.00  0.00      B    H
ATOM   6976  HZ2 ACN B 772      14.728  25.284  14.963  1.00  0.00      B    H
ATOM   6977  CZ  ACN B 772      16.310  25.914  13.760  1.00  0.00      B    C
ATOM   6978  NZ  ACN B 772      17.030  25.813  12.855  1.00  0.00      B    N
ATOM   6982  CT  ACN B 773      34.163  24.214   7.546  1.00  0.00      B    C
ATOM   6983  HZ  ACN B 773      34.892  23.473   7.228  1.00  0.00      B    H
ATOM   6984  HZ1 ACN B 773      33.569  23.832   8.372  1.00  0.00      B    H
ATOM   6985  HZ2 ACN B 773      33.597  24.621   6.712  1.00  0.00      B    H
ATOM   6986  CZ  ACN B 773      34.884  25.354   8.124  1.00  0.00      B    C
ATOM   6987  NZ  ACN B 773      35.393  26.238   8.639  1.00  0.00      B    N
ATOM   6991  CT  ACN B 774      16.279   4.661  21.445  1.00  0.00      B    C
ATOM   6992  HZ  ACN B 774      15.482   4.617  22.183  1.00  0.00      B    H
ATOM   6993  HZ1 ACN B 774      16.381   3.829  20.754  1.00  0.00      B    H
ATOM   6994  HZ2 ACN B 774      17.275   4.719  21.876  1.00  0.00      B    H
ATOM   6995  CZ  ACN B 774      16.040   5.877  20.602  1.00  0.00      B    C
ATOM   6996  NZ  ACN B 774      15.756   6.853  19.926  1.00  0.00      B    N
ATOM   7000  CT  ACN B 775      14.696  33.085  28.827  1.00  0.00      B    C
ATOM   7001  HZ  ACN B 775      14.717  32.557  27.877  1.00  0.00      B    H
ATOM   7002  HZ1 ACN B 775      13.774  32.781  29.316  1.00  0.00      B    H
ATOM   7003  HZ2 ACN B 775      14.656  34.132  28.539  1.00  0.00      B    H
ATOM   7004  CZ  ACN B 775      15.790  32.962  29.854  1.00  0.00      B    C
ATOM   7005  NZ  ACN B 775      16.627  32.868  30.676  1.00  0.00      B    N
ATOM   7009  CT  ACN B 776      18.491  37.512  24.342  1.00  0.00      B    C
ATOM   7010  HZ  ACN B 776      17.643  37.568  25.018  1.00  0.00      B    H
ATOM   7011  HZ1 ACN B 776      19.316  37.411  25.042  1.00  0.00      B    H
ATOM   7012  HZ2 ACN B 776      18.595  38.483  23.865  1.00  0.00      B    H
ATOM   7013  CZ  ACN B 776      18.268  36.321  23.423  1.00  0.00      B    C
ATOM   7014  NZ  ACN B 776      18.119  35.392  22.749  1.00  0.00      B    N
ATOM   7018  CT  ACN B 777      28.486  17.911  33.467  1.00  0.00      B    C
ATOM   7019  HZ  ACN B 777      28.353  17.407  32.513  1.00  0.00      B    H
ATOM   7020  HZ1 ACN B 777      29.174  17.325  34.072  1.00  0.00      B    H
ATOM   7021  HZ2 ACN B 777      27.538  17.996  33.992  1.00  0.00      B    H
ATOM   7022  CZ  ACN B 777      29.152  19.156  33.421  1.00  0.00      B    C
ATOM   7023  NZ  ACN B 777      29.669  20.187  33.390  1.00  0.00      B    N
ATOM   7027  CT  ACN B 778      10.886  22.087  20.281  1.00  0.00      B    C
ATOM   7028  HZ  ACN B 778      10.591  21.311  19.578  1.00  0.00      B    H
ATOM   7029  HZ1 ACN B 778      10.473  23.061  20.028  1.00  0.00      B    H
ATOM   7030  HZ2 ACN B 778      11.940  22.185  20.529  1.00  0.00      B    H
ATOM   7031  CZ  ACN B 778      10.233  21.889  21.566  1.00  0.00      B    C
ATOM   7032  NZ  ACN B 778       9.697  21.700  22.536  1.00  0.00      B    N
ATOM   7036  CT  ACN B 779      41.688   6.208  24.550  1.00  0.00      B    C
ATOM   7037  HZ  ACN B 779      41.051   5.412  24.928  1.00  0.00      B    H
ATOM   7038  HZ1 ACN B 779      42.154   6.826  25.313  1.00  0.00      B    H
ATOM   7039  HZ2 ACN B 779      41.087   6.879  23.941  1.00  0.00      B    H
ATOM   7040  CZ  ACN B 779      42.615   5.715  23.575  1.00  0.00      B    C
ATOM   7041  NZ  ACN B 779      43.359   5.293  22.790  1.00  0.00      B    N
ATOM   7045  CT  ACN B 780      27.519   4.842  25.852  1.00  0.00      B    C
ATOM   7046  HZ  ACN B 780      27.349   4.735  24.783  1.00  0.00      B    H
ATOM   7047  HZ1 ACN B 780      28.479   5.214  26.200  1.00  0.00      B    H
ATOM   7048  HZ2 ACN B 780      27.353   3.891  26.353  1.00  0.00      B    H
ATOM   7049  CZ  ACN B 780      26.650   5.837  26.421  1.00  0.00      B    C
ATOM   7050  NZ  ACN B 780      25.933   6.600  26.876  1.00  0.00      B    N
ATOM   7054  CT  ACN B 781      32.612  19.522  22.338  1.00  0.00      B    C
ATOM   7055  HZ  ACN B 781      31.639  19.925  22.071  1.00  0.00      B    H
ATOM   7056  HZ1 ACN B 781      32.680  18.515  21.933  1.00  0.00      B    H
ATOM   7057  HZ2 ACN B 781      32.974  19.553  23.362  1.00  0.00      B    H
ATOM   7058  CZ  ACN B 781      33.542  20.286  21.537  1.00  0.00      B    C
ATOM   7059  NZ  ACN B 781      34.292  20.888  20.913  1.00  0.00      B    N
ATOM   7063  CT  ACN B 782      34.734  10.941  43.044  1.00  0.00      B    C
ATOM   7064  HZ  ACN B 782      35.116  10.427  42.166  1.00  0.00      B    H
ATOM   7065  HZ1 ACN B 782      35.511  11.177  43.767  1.00  0.00      B    H
ATOM   7066  HZ2 ACN B 782      34.040  10.224  43.475  1.00  0.00      B    H
ATOM   7067  CZ  ACN B 782      33.997  12.230  42.754  1.00  0.00      B    C
ATOM   7068  NZ  ACN B 782      33.488  13.213  42.552  1.00  0.00      B    N
ATOM   7072  CT  ACN B 783      30.607   0.322  29.588  1.00  0.00      B    C
ATOM   7073  HZ  ACN B 783      29.819   0.526  30.309  1.00  0.00      B    H
ATOM   7074  HZ1 ACN B 783      30.686   1.097  28.830  1.00  0.00      B    H
ATOM   7075  HZ2 ACN B 783      30.368  -0.668  29.207  1.00  0.00      B    H
ATOM   7076  CZ  ACN B 783      31.847   0.090  30.297  1.00  0.00      B    C
ATOM   7077  NZ  ACN B 783      32.842  -0.151  30.842  1.00  0.00      B    N
ATOM   7081  CT  ACN B 784      38.407  28.558   8.381  1.00  0.00      B    C
ATOM   7082  HZ  ACN B 784      37.372  28.308   8.161  1.00  0.00      B    H
ATOM   7083  HZ1 ACN B 784      38.439  29.558   8.805  1.00  0.00      B    H
ATOM   7084  HZ2 ACN B 784      38.856  28.394   7.404  1.00  0.00      B    H
ATOM   7085  CZ  ACN B 784      38.984  27.661   9.345  1.00  0.00      B    C
ATOM   7086  NZ  ACN B 784      39.451  26.923  10.104  1.00  0.00      B    N
ATOM   7090  CT  ACN B 785      39.445   0.910  13.055  1.00  0.00      B    C
ATOM   7091  HZ  ACN B 785      39.176   0.548  12.066  1.00  0.00      B    H
ATOM   7092  HZ1 ACN B 785      39.834   0.031  13.563  1.00  0.00      B    H
ATOM   7093  HZ2 ACN B 785      38.587   1.395  13.513  1.00  0.00      B    H
ATOM   7094  CZ  ACN B 785      40.469   2.013  13.025  1.00  0.00      B    C
ATOM   7095  NZ  ACN B 785      41.309   2.861  13.084  1.00  0.00      B    N
ATOM   7099  CT  ACN B 786       3.385  41.763  16.249  1.00  0.00      B    C
ATOM   7100  HZ  ACN B 786       3.573  42.825  16.113  1.00  0.00      B    H
ATOM   7101  HZ1 ACN B 786       2.615  41.432  15.556  1.00  0.00      B    H
ATOM   7102  HZ2 ACN B 786       2.895  41.609  17.207  1.00  0.00      B    H
ATOM   7103  CZ  ACN B 786       4.591  41.006  16.159  1.00  0.00      B    C
ATOM   7104  NZ  ACN B 786       5.550  40.407  16.029  1.00  0.00      B    N
ATOM   7108  CT  ACN B 787      39.497  25.803  31.242  1.00  0.00      B    C
ATOM   7109  HZ  ACN B 787      40.534  25.567  31.019  1.00  0.00      B    H
ATOM   7110  HZ1 ACN B 787      39.293  25.230  32.143  1.00  0.00      B    H
ATOM   7111  HZ2 ACN B 787      38.855  25.427  30.450  1.00  0.00      B    H
ATOM   7112  CZ  ACN B 787      39.387  27.225  31.543  1.00  0.00      B    C
ATOM   7113  NZ  ACN B 787      39.222  28.307  31.803  1.00  0.00      B    N
ATOM   7117  CT  ACN B 788      32.377  26.868  43.338  1.00  0.00      B    C
ATOM   7118  HZ  ACN B 788      33.252  27.320  43.798  1.00  0.00      B    H
ATOM   7119  HZ1 ACN B 788      32.128  25.890  43.741  1.00  0.00      B    H
ATOM   7120  HZ2 ACN B 788      32.520  26.533  42.314  1.00  0.00      B    H
ATOM   7121  CZ  ACN B 788      31.277  27.745  43.301  1.00  0.00      B    C
ATOM   7122  NZ  ACN B 788      30.374  28.442  43.226  1.00  0.00      B    N
ATOM   7126  CT  ACN B 789      28.169   1.437  16.165  1.00  0.00      B    C
ATOM   7127  HZ  ACN B 789      27.739   0.726  15.464  1.00  0.00      B    H
ATOM   7128  HZ1 ACN B 789      27.469   1.514  16.994  1.00  0.00      B    H
ATOM   7129  HZ2 ACN B 789      28.392   2.383  15.679  1.00  0.00      B    H
ATOM   7130  CZ  ACN B 789      29.371   0.770  16.632  1.00  0.00      B    C
ATOM   7131  NZ  ACN B 789      30.293   0.258  17.043  1.00  0.00      B    N
ATOM   7135  CT  ACN B 790       2.816  38.909  36.168  1.00  0.00      B    C
ATOM   7136  HZ  ACN B 790       2.395  38.061  35.635  1.00  0.00      B    H
ATOM   7137  HZ1 ACN B 790       2.070  39.688  36.039  1.00  0.00      B    H
ATOM   7138  HZ2 ACN B 790       3.831  39.172  35.881  1.00  0.00      B    H
ATOM   7139  CZ  ACN B 790       2.909  38.674  37.617  1.00  0.00      B    C
ATOM   7140  NZ  ACN B 790       3.020  38.437  38.762  1.00  0.00      B    N
ATOM   7144  CT  ACN B 791      25.966  20.516  18.805  1.00  0.00      B    C
ATOM   7145  HZ  ACN B 791      25.824  20.644  19.875  1.00  0.00      B    H
ATOM   7146  HZ1 ACN B 791      27.006  20.316  18.563  1.00  0.00      B    H
ATOM   7147  HZ2 ACN B 791      25.689  21.346  18.160  1.00  0.00      B    H
ATOM   7148  CZ  ACN B 791      25.132  19.427  18.211  1.00  0.00      B    C
ATOM   7149  NZ  ACN B 791      24.446  18.598  17.775  1.00  0.00      B    N
ATOM   7153  CT  ACN B 792      40.747  13.726   9.475  1.00  0.00      B    C
ATOM   7154  HZ  ACN B 792      39.824  14.111   9.047  1.00  0.00      B    H
ATOM   7155  HZ1 ACN B 792      40.644  12.644   9.463  1.00  0.00      B    H
ATOM   7156  HZ2 ACN B 792      40.927  13.914  10.530  1.00  0.00      B    H
ATOM   7157  CZ  ACN B 792      41.992  14.148   8.714  1.00  0.00      B    C
ATOM   7158  NZ  ACN B 792      42.957  14.455   8.168  1.00  0.00      B    N
ATOM   7162  CT  ACN B 793      23.416  32.281  30.412  1.00  0.00      B    C
ATOM   7163  HZ  ACN B 793      23.060  32.443  29.397  1.00  0.00      B    H
ATOM   7164  HZ1 ACN B 793      23.183  31.270  30.737  1.00  0.00      B    H
ATOM   7165  HZ2 ACN B 793      22.654  32.835  30.955  1.00  0.00      B    H
ATOM   7166  CZ  ACN B 793      24.895  32.525  30.611  1.00  0.00      B    C
ATOM   7167  NZ  ACN B 793      26.067  32.595  30.691  1.00  0.00      B    N
ATOM   7171  CT  ACN B 794      26.211  36.110  31.406  1.00  0.00      B    C
ATOM   7172  HZ  ACN B 794      27.272  35.881  31.344  1.00  0.00      B    H
ATOM   7173  HZ1 ACN B 794      25.975  35.802  32.421  1.00  0.00      B    H
ATOM   7174  HZ2 ACN B 794      25.599  35.471  30.775  1.00  0.00      B    H
ATOM   7175  CZ  ACN B 794      25.823  37.498  31.245  1.00  0.00      B    C
ATOM   7176  NZ  ACN B 794      25.446  38.595  31.142  1.00  0.00      B    N
ATOM   7180  CT  ACN B 795      38.681  42.886   4.967  1.00  0.00      B    C
ATOM   7181  HZ  ACN B 795      39.556  42.565   4.408  1.00  0.00      B    H
ATOM   7182  HZ1 ACN B 795      38.829  43.922   5.264  1.00  0.00      B    H
ATOM   7183  HZ2 ACN B 795      38.576  42.328   5.893  1.00  0.00      B    H
ATOM   7184  CZ  ACN B 795      37.623  42.860   3.876  1.00  0.00      B    C
ATOM   7185  NZ  ACN B 795      36.854  42.860   3.033  1.00  0.00      B    N
ATOM   7189  CT  ACN B 796       9.862  25.941   6.755  1.00  0.00      B    C
ATOM   7190  HZ  ACN B 796       9.073  25.451   6.190  1.00  0.00      B    H
ATOM   7191  HZ1 ACN B 796       9.679  27.012   6.751  1.00  0.00      B    H
ATOM   7192  HZ2 ACN B 796      10.770  25.642   6.238  1.00  0.00      B    H
ATOM   7193  CZ  ACN B 796       9.831  25.530   8.193  1.00  0.00      B    C
ATOM   7194  NZ  ACN B 796       9.756  25.234   9.330  1.00  0.00      B    N
ATOM   7198  CT  ACN B 797      25.192  18.611  10.319  1.00  0.00      B    C
ATOM   7199  HZ  ACN B 797      26.133  18.624   9.774  1.00  0.00      B    H
ATOM   7200  HZ1 ACN B 797      24.885  17.582  10.488  1.00  0.00      B    H
ATOM   7201  HZ2 ACN B 797      24.475  19.321   9.916  1.00  0.00      B    H
ATOM   7202  CZ  ACN B 797      25.439  19.134  11.672  1.00  0.00      B    C
ATOM   7203  NZ  ACN B 797      25.582  19.538  12.695  1.00  0.00      B    N
ATOM   7207  CT  ACN B 798      12.718  40.262  43.995  1.00  0.00      B    C
ATOM   7208  HZ  ACN B 798      13.650  39.837  44.357  1.00  0.00      B    H
ATOM   7209  HZ1 ACN B 798      12.657  41.323  43.767  1.00  0.00      B    H
ATOM   7210  HZ2 ACN B 798      11.852  39.801  44.463  1.00  0.00      B    H
ATOM   7211  CZ  ACN B 798      12.936  39.982  42.570  1.00  0.00      B    C
ATOM   7212  NZ  ACN B 798      13.126  39.872  41.408  1.00  0.00      B    N
ATOM   7216  CT  ACN B 799      23.766   7.019  18.140  1.00  0.00      B    C
ATOM   7217  HZ  ACN B 799      23.012   7.479  17.506  1.00  0.00      B    H
ATOM   7218  HZ1 ACN B 799      24.629   7.670  18.254  1.00  0.00      B    H
ATOM   7219  HZ2 ACN B 799      24.126   6.038  17.841  1.00  0.00      B    H
ATOM   7220  CZ  ACN B 799      23.174   6.762  19.478  1.00  0.00      B    C
ATOM   7221  NZ  ACN B 799      22.710   6.546  20.504  1.00  0.00      B    N
ATOM   7225  CT  ACN B 800      34.479   3.274  39.071  1.00  0.00      B    C
ATOM   7226  HZ  ACN B 800      35.413   3.431  38.538  1.00  0.00      B    H
ATOM   7227  HZ1 ACN B 800      33.963   2.453  38.579  1.00  0.00      B    H
ATOM   7228  HZ2 ACN B 800      33.856   4.152  38.923  1.00  0.00      B    H
ATOM   7229  CZ  ACN B 800      34.619   2.951  40.488  1.00  0.00      B    C
ATOM   7230  NZ  ACN B 800      34.816   2.790  41.593  1.00  0.00      B    N
ATOM   7234  CT  ACN B 801      36.869  42.028  39.713  1.00  0.00      B    C
ATOM   7235  HZ  ACN B 801      36.518  41.051  39.392  1.00  0.00      B    H
ATOM   7236  HZ1 ACN B 801      37.884  42.256  39.397  1.00  0.00      B    H
ATOM   7237  HZ2 ACN B 801      36.730  42.126  40.786  1.00  0.00      B    H
ATOM   7238  CZ  ACN B 801      36.058  42.976  38.984  1.00  0.00      B    C
ATOM   7239  NZ  ACN B 801      35.476  43.831  38.383  1.00  0.00      B    N
ATOM   7243  CT  ACN B 802      19.299  16.760  30.083  1.00  0.00      B    C
ATOM   7244  HZ  ACN B 802      18.842  17.232  30.948  1.00  0.00      B    H
ATOM   7245  HZ1 ACN B 802      18.609  16.934  29.261  1.00  0.00      B    H
ATOM   7246  HZ2 ACN B 802      19.518  15.715  30.285  1.00  0.00      B    H
ATOM   7247  CZ  ACN B 802      20.627  17.330  29.808  1.00  0.00      B    C
ATOM   7248  NZ  ACN B 802      21.693  17.795  29.641  1.00  0.00      B    N
ATOM   7252  CT  ACN B 803      42.925  22.298  29.594  1.00  0.00      B    C
ATOM   7253  HZ  ACN B 803      43.744  22.014  30.251  1.00  0.00      B    H
ATOM   7254  HZ1 ACN B 803      43.169  22.139  28.547  1.00  0.00      B    H
ATOM   7255  HZ2 ACN B 803      42.740  23.344  29.825  1.00  0.00      B    H
ATOM   7256  CZ  ACN B 803      41.861  21.405  29.939  1.00  0.00      B    C
ATOM   7257  NZ  ACN B 803      41.059  20.660  30.237  1.00  0.00      B    N
ATOM   7261  CT  ACN B 804       5.374   0.356   0.316  1.00  0.00      B    C
ATOM   7262  HZ  ACN B 804       4.919   1.313   0.557  1.00  0.00      B    H
ATOM   7263  HZ1 ACN B 804       5.846   0.580  -0.637  1.00  0.00      B    H
ATOM   7264  HZ2 ACN B 804       4.569  -0.344   0.106  1.00  0.00      B    H
ATOM   7265  CZ  ACN B 804       6.242  -0.080   1.406  1.00  0.00      B    C
ATOM   7266  NZ  ACN B 804       6.947  -0.352   2.293  1.00  0.00      B    N
ATOM   7270  CT  ACN B 805      20.934  17.743  25.909  1.00  0.00      B    C
ATOM   7271  HZ  ACN B 805      20.103  18.441  25.854  1.00  0.00      B    H
ATOM   7272  HZ1 ACN B 805      21.195  17.422  26.914  1.00  0.00      B    H
ATOM   7273  HZ2 ACN B 805      21.797  18.255  25.491  1.00  0.00      B    H
ATOM   7274  CZ  ACN B 805      20.493  16.642  25.031  1.00  0.00      B    C
ATOM   7275  NZ  ACN B 805      20.100  15.817  24.300  1.00  0.00      B    N
ATOM   7279  CT  ACN B 806      34.136  28.250   5.821  1.00  0.00      B    C
ATOM   7280  HZ  ACN B 806      33.378  28.535   5.095  1.00  0.00      B    H
ATOM   7281  HZ1 ACN B 806      34.160  27.174   5.970  1.00  0.00      B    H
ATOM   7282  HZ2 ACN B 806      34.094  28.745   6.788  1.00  0.00      B    H
ATOM   7283  CZ  ACN B 806      35.433  28.554   5.200  1.00  0.00      B    C
ATOM   7284  NZ  ACN B 806      36.450  28.841   4.685  1.00  0.00      B    N
ATOM   7288  CT  ACN B 807       5.961  28.962  18.238  1.00  0.00      B    C
ATOM   7289  HZ  ACN B 807       5.384  29.615  17.588  1.00  0.00      B    H
ATOM   7290  HZ1 ACN B 807       6.117  29.404  19.219  1.00  0.00      B    H
ATOM   7291  HZ2 ACN B 807       6.831  28.604  17.694  1.00  0.00      B    H
ATOM   7292  CZ  ACN B 807       5.084  27.801  18.442  1.00  0.00      B    C
ATOM   7293  NZ  ACN B 807       4.442  26.841  18.698  1.00  0.00      B    N
ATOM   7297  CT  ACN B 808      24.645  17.136  30.927  1.00  0.00      B    C
ATOM   7298  HZ  ACN B 808      24.456  17.524  29.929  1.00  0.00      B    H
ATOM   7299  HZ1 ACN B 808      25.716  17.323  30.930  1.00  0.00      B    H
ATOM   7300  HZ2 ACN B 808      24.350  16.099  31.060  1.00  0.00      B    H
ATOM   7301  CZ  ACN B 808      23.933  18.069  31.798  1.00  0.00      B    C
ATOM   7302  NZ  ACN B 808      23.352  18.788  32.533  1.00  0.00      B    N
ATOM   7306  CT  ACN B 809       9.527  14.943  12.155  1.00  0.00      B    C
ATOM   7307  HZ  ACN B 809      10.504  15.310  11.851  1.00  0.00      B    H
ATOM   7308  HZ1 ACN B 809       9.470  13.859  12.092  1.00  0.00      B    H
ATOM   7309  HZ2 ACN B 809       8.793  15.369  11.475  1.00  0.00      B    H
ATOM   7310  CZ  ACN B 809       9.380  15.315  13.583  1.00  0.00      B    C
ATOM   7311  NZ  ACN B 809       9.278  15.646  14.689  1.00  0.00      B    N
ATOM   7315  CT  ACN B 810      34.457  42.508  15.786  1.00  0.00      B    C
ATOM   7316  HZ  ACN B 810      34.347  42.286  14.728  1.00  0.00      B    H
ATOM   7317  HZ1 ACN B 810      34.280  43.561  15.989  1.00  0.00      B    H
ATOM   7318  HZ2 ACN B 810      35.413  42.196  16.199  1.00  0.00      B    H
ATOM   7319  CZ  ACN B 810      33.464  41.745  16.618  1.00  0.00      B    C
ATOM   7320  NZ  ACN B 810      32.670  41.278  17.264  1.00  0.00      B    N
ATOM   7324  CT  ACN B 811      17.800  22.350  36.229  1.00  0.00      B    C
ATOM   7325  HZ  ACN B 811      18.046  21.406  35.749  1.00  0.00      B    H
ATOM   7326  HZ1 ACN B 811      18.656  22.997  36.405  1.00  0.00      B    H
ATOM   7327  HZ2 ACN B 811      17.349  22.195  37.206  1.00  0.00      B    H
ATOM   7328  CZ  ACN B 811      16.911  23.137  35.339  1.00  0.00      B    C
ATOM   7329  NZ  ACN B 811      16.161  23.659  34.633  1.00  0.00      B    N
ATOM   7333  CT  ACN B 812       5.443   1.986   4.701  1.00  0.00      B    C
ATOM   7334  HZ  ACN B 812       6.502   1.939   4.459  1.00  0.00      B    H
ATOM   7335  HZ1 ACN B 812       5.418   2.313   5.737  1.00  0.00      B    H
ATOM   7336  HZ2 ACN B 812       4.962   1.047   4.439  1.00  0.00      B    H
ATOM   7337  CZ  ACN B 812       4.718   3.037   3.919  1.00  0.00      B    C
ATOM   7338  NZ  ACN B 812       4.132   3.854   3.344  1.00  0.00      B    N
ATOM   7342  CT  ACN B 813      11.843  43.067  35.646  1.00  0.00      B    C
ATOM   7343  HZ  ACN B 813      11.521  42.659  34.692  1.00  0.00      B    H
ATOM   7344  HZ1 ACN B 813      11.990  44.125  35.442  1.00  0.00      B    H
ATOM   7345  HZ2 ACN B 813      12.792  42.638  35.957  1.00  0.00      B    H
ATOM   7346  CZ  ACN B 813      10.738  42.961  36.603  1.00  0.00      B    C
ATOM   7347  NZ  ACN B 813       9.842  42.871  37.321  1.00  0.00      B    N
ATOM   7351  CT  ACN B 814       1.181  25.706  39.863  1.00  0.00      B    C
ATOM   7352  HZ  ACN B 814       1.669  25.910  38.913  1.00  0.00      B    H
ATOM   7353  HZ1 ACN B 814       0.206  26.174  39.966  1.00  0.00      B    H
ATOM   7354  HZ2 ACN B 814       1.668  26.204  40.698  1.00  0.00      B    H
ATOM   7355  CZ  ACN B 814       1.063  24.242  40.063  1.00  0.00      B    C
ATOM   7356  NZ  ACN B 814       0.943  23.078  40.193  1.00  0.00      B    N
ATOM   7360  CT  ACN B 815      36.633  13.810   7.532  1.00  0.00      B    C
ATOM   7361  HZ  ACN B 815      36.299  13.925   8.560  1.00  0.00      B    H
ATOM   7362  HZ1 ACN B 815      35.914  13.153   7.050  1.00  0.00      B    H
ATOM   7363  HZ2 ACN B 815      37.628  13.376   7.479  1.00  0.00      B    H
ATOM   7364  CZ  ACN B 815      36.532  15.074   6.759  1.00  0.00      B    C
ATOM   7365  NZ  ACN B 815      36.390  16.077   6.161  1.00  0.00      B    N
ATOM   7369  CT  ACN B 816      14.068  19.661  24.563  1.00  0.00      B    C
ATOM   7370  HZ  ACN B 816      14.956  19.151  24.197  1.00  0.00      B    H
ATOM   7371  HZ1 ACN B 816      13.544  19.009  25.258  1.00  0.00      B    H
ATOM   7372  HZ2 ACN B 816      13.492  19.850  23.661  1.00  0.00      B    H
ATOM   7373  CZ  ACN B 816      14.350  20.935  25.216  1.00  0.00      B    C
ATOM   7374  NZ  ACN B 816      14.502  21.934  25.763  1.00  0.00      B    N
ATOM   7378  CT  ACN B 817       2.821  40.627  26.314  1.00  0.00      B    C
ATOM   7379  HZ  ACN B 817       2.279  39.920  25.691  1.00  0.00      B    H
ATOM   7380  HZ1 ACN B 817       3.829  40.646  25.909  1.00  0.00      B    H
ATOM   7381  HZ2 ACN B 817       2.808  40.233  27.327  1.00  0.00      B    H
ATOM   7382  CZ  ACN B 817       2.359  42.028  26.425  1.00  0.00      B    C
ATOM   7383  NZ  ACN B 817       1.981  43.107  26.585  1.00  0.00      B    N
ATOM   7387  CT  ACN B 818      20.867  39.831  25.518  1.00  0.00      B    C
ATOM   7388  HZ  ACN B 818      21.021  38.992  26.192  1.00  0.00      B    H
ATOM   7389  HZ1 ACN B 818      21.282  40.794  25.803  1.00  0.00      B    H
ATOM   7390  HZ2 ACN B 818      19.808  40.034  25.379  1.00  0.00      B    H
ATOM   7391  CZ  ACN B 818      21.488  39.553  24.182  1.00  0.00      B    C
ATOM   7392  NZ  ACN B 818      21.940  39.413  23.111  1.00  0.00      B    N
ATOM   7396  CT  ACN B 819      16.055  36.846  17.041  1.00  0.00      B    C
ATOM   7397  HZ  ACN B 819      15.775  36.822  18.091  1.00  0.00      B    H
ATOM   7398  HZ1 ACN B 819      16.586  35.915  16.859  1.00  0.00      B    H
ATOM   7399  HZ2 ACN B 819      16.606  37.752  16.803  1.00  0.00      B    H
ATOM   7400  CZ  ACN B 819      14.904  36.761  16.152  1.00  0.00      B    C
ATOM   7401  NZ  ACN B 819      14.003  36.774  15.414  1.00  0.00      B    N
ATOM   7405  CT  ACN B 820       1.557   7.464  26.402  1.00  0.00      B    C
ATOM   7406  HZ  ACN B 820       0.711   6.827  26.157  1.00  0.00      B    H
ATOM   7407  HZ1 ACN B 820       1.369   8.042  27.304  1.00  0.00      B    H
ATOM   7408  HZ2 ACN B 820       1.712   8.132  25.558  1.00  0.00      B    H
ATOM   7409  CZ  ACN B 820       2.735   6.501  26.466  1.00  0.00      B    C
ATOM   7410  NZ  ACN B 820       3.686   5.825  26.505  1.00  0.00      B    N
ATOM   7414  CT  ACN B 821      35.071  37.678  17.318  1.00  0.00      B    C
ATOM   7415  HZ  ACN B 821      35.951  38.312  17.251  1.00  0.00      B    H
ATOM   7416  HZ1 ACN B 821      35.379  36.854  16.679  1.00  0.00      B    H
ATOM   7417  HZ2 ACN B 821      34.230  38.118  16.788  1.00  0.00      B    H
ATOM   7418  CZ  ACN B 821      34.788  37.033  18.646  1.00  0.00      B    C
ATOM   7419  NZ  ACN B 821      34.502  36.557  19.679  1.00  0.00      B    N
ATOM   7423  CT  ACN B 822      35.444  21.066  37.202  1.00  0.00      B    C
ATOM   7424  HZ  ACN B 822      35.422  21.321  36.146  1.00  0.00      B    H
ATOM   7425  HZ1 ACN B 822      36.161  21.631  37.793  1.00  0.00      B    H
ATOM   7426  HZ2 ACN B 822      35.721  20.019  37.106  1.00  0.00      B    H
ATOM   7427  CZ  ACN B 822      34.091  21.297  37.791  1.00  0.00      B    C
ATOM   7428  NZ  ACN B 822      33.009  21.496  38.136  1.00  0.00      B    N
ATOM   7432  CT  ACN B 823      33.762  40.347  20.671  1.00  0.00      B    C
ATOM   7433  HZ  ACN B 823      33.547  41.229  20.073  1.00  0.00      B    H
ATOM   7434  HZ1 ACN B 823      34.594  39.818  20.214  1.00  0.00      B    H
ATOM   7435  HZ2 ACN B 823      32.862  39.738  20.624  1.00  0.00      B    H
ATOM   7436  CZ  ACN B 823      34.055  40.829  22.066  1.00  0.00      B    C
ATOM   7437  NZ  ACN B 823      34.237  41.165  23.140  1.00  0.00      B    N
ATOM   7441  CT  ACN B 824      35.023  35.690  30.684  1.00  0.00      B    C
ATOM   7442  HZ  ACN B 824      34.925  36.766  30.572  1.00  0.00      B    H
ATOM   7443  HZ1 ACN B 824      35.744  35.388  31.440  1.00  0.00      B    H
ATOM   7444  HZ2 ACN B 824      35.175  35.179  29.737  1.00  0.00      B    H
ATOM   7445  CZ  ACN B 824      33.726  35.127  31.205  1.00  0.00      B    C
ATOM   7446  NZ  ACN B 824      32.734  34.699  31.619  1.00  0.00      B    N
ATOM   7450  CT  ACN B 825      20.998  18.670   9.806  1.00  0.00      B    C
ATOM   7451  HZ  ACN B 825      20.514  19.552   9.395  1.00  0.00      B    H
ATOM   7452  HZ1 ACN B 825      20.154  18.202  10.306  1.00  0.00      B    H
ATOM   7453  HZ2 ACN B 825      21.764  18.882  10.548  1.00  0.00      B    H
ATOM   7454  CZ  ACN B 825      21.539  17.890   8.685  1.00  0.00      B    C
ATOM   7455  NZ  ACN B 825      21.945  17.186   7.898  1.00  0.00      B    N
ATOM   7459  CT  ACN B 826      35.459  19.982  26.517  1.00  0.00      B    C
ATOM   7460  HZ  ACN B 826      34.579  19.344  26.486  1.00  0.00      B    H
ATOM   7461  HZ1 ACN B 826      36.285  19.310  26.736  1.00  0.00      B    H
ATOM   7462  HZ2 ACN B 826      35.413  20.834  27.190  1.00  0.00      B    H
ATOM   7463  CZ  ACN B 826      35.657  20.487  25.113  1.00  0.00      B    C
ATOM   7464  NZ  ACN B 826      35.756  20.878  23.992  1.00  0.00      B    N
ATOM   7468  CT  ACN B 827      21.589   3.668  25.443  1.00  0.00      B    C
ATOM   7469  HZ  ACN B 827      22.300   3.046  25.980  1.00  0.00      B    H
ATOM   7470  HZ1 ACN B 827      21.567   3.326  24.411  1.00  0.00      B    H
ATOM   7471  HZ2 ACN B 827      21.887   4.710  25.533  1.00  0.00      B    H
ATOM   7472  CZ  ACN B 827      20.248   3.475  26.087  1.00  0.00      B    C
ATOM   7473  NZ  ACN B 827      19.235   3.275  26.605  1.00  0.00      B    N
ATOM   7477  CT  ACN B 828      38.532  39.815  31.153  1.00  0.00      B    C
ATOM   7478  HZ  ACN B 828      38.136  40.661  31.710  1.00  0.00      B    H
ATOM   7479  HZ1 ACN B 828      39.500  39.584  31.590  1.00  0.00      B    H
ATOM   7480  HZ2 ACN B 828      38.683  39.958  30.086  1.00  0.00      B    H
ATOM   7481  CZ  ACN B 828      37.699  38.610  31.270  1.00  0.00      B    C
ATOM   7482  NZ  ACN B 828      37.043  37.639  31.301  1.00  0.00      B    N
ATOM   7486  CT  ACN B 829      26.229  14.468  12.757  1.00  0.00      B    C
ATOM   7487  HZ  ACN B 829      26.105  13.572  12.155  1.00  0.00      B    H
ATOM   7488  HZ1 ACN B 829      26.623  14.216  13.738  1.00  0.00      B    H
ATOM   7489  HZ2 ACN B 829      25.210  14.813  12.914  1.00  0.00      B    H
ATOM   7490  CZ  ACN B 829      27.022  15.436  12.079  1.00  0.00      B    C
ATOM   7491  NZ  ACN B 829      27.756  16.182  11.514  1.00  0.00      B    N
ATOM   7495  CT  ACN B 830       1.124  28.583  33.890  1.00  0.00      B    C
ATOM   7496  HZ  ACN B 830       0.788  28.032  33.016  1.00  0.00      B    H
ATOM   7497  HZ1 ACN B 830       2.102  29.035  33.746  1.00  0.00      B    H
ATOM   7498  HZ2 ACN B 830       1.053  27.802  34.643  1.00  0.00      B    H
ATOM   7499  CZ  ACN B 830       0.022  29.464  34.384  1.00  0.00      B    C
ATOM   7500  NZ  ACN B 830      -0.804  30.168  34.781  1.00  0.00      B    N
ATOM   7504  CT  ACN B 831       1.595  41.180  10.930  1.00  0.00      B    C
ATOM   7505  HZ  ACN B 831       0.970  42.044  11.143  1.00  0.00      B    H
ATOM   7506  HZ1 ACN B 831       1.603  40.416  11.703  1.00  0.00      B    H
ATOM   7507  HZ2 ACN B 831       2.552  41.629  10.677  1.00  0.00      B    H
ATOM   7508  CZ  ACN B 831       0.976  40.578   9.790  1.00  0.00      B    C
ATOM   7509  NZ  ACN B 831       0.475  40.119   8.828  1.00  0.00      B    N
ATOM   7513  CT  ACN B 832      42.476  35.081  16.269  1.00  0.00      B    C
ATOM   7514  HZ  ACN B 832      41.743  35.134  17.070  1.00  0.00      B    H
ATOM   7515  HZ1 ACN B 832      42.569  34.092  15.828  1.00  0.00      B    H
ATOM   7516  HZ2 ACN B 832      43.433  35.466  16.610  1.00  0.00      B    H
ATOM   7517  CZ  ACN B 832      42.045  35.886  15.096  1.00  0.00      B    C
ATOM   7518  NZ  ACN B 832      41.698  36.521  14.221  1.00  0.00      B    N
ATOM   7522  CT  ACN B 833      20.616  27.854  18.920  1.00  0.00      B    C
ATOM   7523  HZ  ACN B 833      21.042  27.340  19.778  1.00  0.00      B    H
ATOM   7524  HZ1 ACN B 833      21.121  27.717  17.967  1.00  0.00      B    H
ATOM   7525  HZ2 ACN B 833      20.479  28.903  19.166  1.00  0.00      B    H
ATOM   7526  CZ  ACN B 833      19.183  27.439  18.908  1.00  0.00      B    C
ATOM   7527  NZ  ACN B 833      18.096  27.156  18.908  1.00  0.00      B    N
ATOM   7531  CT  ACN B 834      23.141  15.968   1.428  1.00  0.00      B    C
ATOM   7532  HZ  ACN B 834      23.340  15.159   2.127  1.00  0.00      B    H
ATOM   7533  HZ1 ACN B 834      22.906  15.579   0.441  1.00  0.00      B    H
ATOM   7534  HZ2 ACN B 834      24.022  16.605   1.425  1.00  0.00      B    H
ATOM   7535  CZ  ACN B 834      21.995  16.748   1.942  1.00  0.00      B    C
ATOM   7536  NZ  ACN B 834      21.082  17.374   2.375  1.00  0.00      B    N
ATOM   7540  CT  ACN B 835       5.620  35.114   5.796  1.00  0.00      B    C
ATOM   7541  HZ  ACN B 835       6.440  34.405   5.707  1.00  0.00      B    H
ATOM   7542  HZ1 ACN B 835       5.174  35.248   4.813  1.00  0.00      B    H
ATOM   7543  HZ2 ACN B 835       5.951  36.010   6.315  1.00  0.00      B    H
ATOM   7544  CZ  ACN B 835       4.472  34.690   6.631  1.00  0.00      B    C
ATOM   7545  NZ  ACN B 835       3.585  34.362   7.291  1.00  0.00      B    N
ATOM   7549  CT  ACN B 836       8.584  24.012  37.719  1.00  0.00      B    C
ATOM   7550  HZ  ACN B 836       7.606  24.147  38.175  1.00  0.00      B    H
ATOM   7551  HZ1 ACN B 836       9.013  25.009  37.759  1.00  0.00      B    H
ATOM   7552  HZ2 ACN B 836       8.518  23.607  36.712  1.00  0.00      B    H
ATOM   7553  CZ  ACN B 836       9.363  23.091  38.614  1.00  0.00      B    C
ATOM   7554  NZ  ACN B 836       9.936  22.393  39.394  1.00  0.00      B    N
ATOM   7558  CT  ACN B 837       4.827   7.406  18.031  1.00  0.00      B    C
ATOM   7559  HZ  ACN B 837       4.991   6.721  18.859  1.00  0.00      B    H
ATOM   7560  HZ1 ACN B 837       5.269   7.166  17.067  1.00  0.00      B    H
ATOM   7561  HZ2 ACN B 837       5.097   8.400  18.377  1.00  0.00      B    H
ATOM   7562  CZ  ACN B 837       3.358   7.405  17.859  1.00  0.00      B    C
ATOM   7563  NZ  ACN B 837       2.201   7.386  17.682  1.00  0.00      B    N
ATOM   7567  CT  ACN B 838      15.701  28.171  24.492  1.00  0.00      B    C
ATOM   7568  HZ  ACN B 838      14.997  28.570  23.767  1.00  0.00      B    H
ATOM   7569  HZ1 ACN B 838      16.729  28.099  24.146  1.00  0.00      B    H
ATOM   7570  HZ2 ACN B 838      15.279  27.229  24.831  1.00  0.00      B    H
ATOM   7571  CZ  ACN B 838      15.906  29.140  25.632  1.00  0.00      B    C
ATOM   7572  NZ  ACN B 838      16.106  29.928  26.507  1.00  0.00      B    N
ATOM   7576  CT  ACN B 839      15.360   1.923  12.253  1.00  0.00      B    C
ATOM   7577  HZ  ACN B 839      15.253   0.964  11.752  1.00  0.00      B    H
ATOM   7578  HZ1 ACN B 839      15.886   1.822  13.199  1.00  0.00      B    H
ATOM   7579  HZ2 ACN B 839      14.369   2.342  12.411  1.00  0.00      B    H
ATOM   7580  CZ  ACN B 839      16.031   2.667  11.188  1.00  0.00      B    C
ATOM   7581  NZ  ACN B 839      16.577   3.271  10.404  1.00  0.00      B    N
ATOM   7585  CT  ACN B 840      35.214   5.831  36.411  1.00  0.00      B    C
ATOM   7586  HZ  ACN B 840      34.953   6.790  36.853  1.00  0.00      B    H
ATOM   7587  HZ1 ACN B 840      35.125   5.043  37.155  1.00  0.00      B    H
ATOM   7588  HZ2 ACN B 840      36.221   5.821  36.003  1.00  0.00      B    H
ATOM   7589  CZ  ACN B 840      34.221   5.583  35.379  1.00  0.00      B    C
ATOM   7590  NZ  ACN B 840      33.473   5.217  34.557  1.00  0.00      B    N
[truncated: 75,845 more chars]
