# Supplementary material for: Ion and Solvent Modulation of Ferrocene and Decamethylferrocene Oxidation Potentials in Organic Electrolytes as Predicted by Molecular Dynamics Simulations
Source: J Phys Chem B. 2025 Feb 11;129(7):2067–81. doi: 10.1021/acs.jpcb.4c08321 (PMC11848929; doi:10.1021/acs.jpcb.4c08321)
Supplement: Supplementary file 2 — jp4c08321_si_002.zip [file jp4c08321_si_002.zip › simulation_files/pdb_files/DMFc_BMIMBF4_0300_ACN_0200.pdb]

TITLE     MDANALYSIS FRAME 0: Created by PDBWriter
CRYST1   48.265   48.265   48.265  90.00  90.00  90.00 P 1           1
ATOM      1  CT  ACN A   1       8.058  44.653  25.366  1.00  0.00      A    C
ATOM      2  CZ  ACN A   1       6.662  45.097  25.189  1.00  0.00      A    C
ATOM      3  NZ  ACN A   1       5.560  45.426  25.010  1.00  0.00      A    N
ATOM      4  HZ  ACN A   1       8.687  45.170  24.646  1.00  0.00      A    H
ATOM      5  HZ1 ACN A   1       8.089  43.575  25.233  1.00  0.00      A    H
ATOM      6  HZ2 ACN A   1       8.322  45.037  26.348  1.00  0.00      A    H
ATOM      7  CT  ACN A   2      41.911   4.996  30.789  1.00  0.00      A    C
ATOM      8  CZ  ACN A   2      43.206   4.424  31.041  1.00  0.00      A    C
ATOM      9  NZ  ACN A   2      44.195   3.911  31.195  1.00  0.00      A    N
ATOM     10  HZ  ACN A   2      41.871   6.018  31.157  1.00  0.00      A    H
ATOM     11  HZ1 ACN A   2      41.236   4.308  31.292  1.00  0.00      A    H
ATOM     12  HZ2 ACN A   2      41.719   4.935  29.721  1.00  0.00      A    H
ATOM     13  CT  ACN A   3      46.660  35.427  17.324  1.00  0.00      A    C
ATOM     14  CZ  ACN A   3      46.090  34.294  16.688  1.00  0.00      A    C
ATOM     15  NZ  ACN A   3      45.570  33.380  16.164  1.00  0.00      A    N
ATOM     16  HZ  ACN A   3      46.239  36.371  16.987  1.00  0.00      A    H
ATOM     17  HZ1 ACN A   3      47.724  35.424  17.103  1.00  0.00      A    H
ATOM     18  HZ2 ACN A   3      46.664  35.307  18.405  1.00  0.00      A    H
ATOM     19  CT  ACN A   4      39.029  45.850  18.347  1.00  0.00      A    C
ATOM     20  CZ  ACN A   4      38.460  45.319  17.043  1.00  0.00      A    C
ATOM     21  NZ  ACN A   4      37.980  44.931  16.059  1.00  0.00      A    N
ATOM     22  HZ  ACN A   4      39.891  46.462  18.091  1.00  0.00      A    H
ATOM     23  HZ1 ACN A   4      39.208  45.193  19.194  1.00  0.00      A    H
ATOM     24  HZ2 ACN A   4      38.214  46.522  18.602  1.00  0.00      A    H
ATOM     25  CT  ACN A   5      25.042   5.439   5.660  1.00  0.00      A    C
ATOM     26  CZ  ACN A   5      25.201   6.557   4.706  1.00  0.00      A    C
ATOM     27  NZ  ACN A   5      25.306   7.402   4.004  1.00  0.00      A    N
ATOM     28  HZ  ACN A   5      25.580   5.558   6.597  1.00  0.00      A    H
ATOM     29  HZ1 ACN A   5      25.395   4.475   5.304  1.00  0.00      A    H
ATOM     30  HZ2 ACN A   5      24.030   5.306   6.034  1.00  0.00      A    H
ATOM     31  CT  ACN A   6      47.156  39.279   6.753  1.00  0.00      A    C
ATOM     32  CZ  ACN A   6      47.536  40.669   6.522  1.00  0.00      A    C
ATOM     33  NZ  ACN A   6      47.939  41.739   6.361  1.00  0.00      A    N
ATOM     34  HZ  ACN A   6      47.312  38.659   5.874  1.00  0.00      A    H
ATOM     35  HZ1 ACN A   6      46.108  39.321   7.038  1.00  0.00      A    H
ATOM     36  HZ2 ACN A   6      47.829  38.884   7.510  1.00  0.00      A    H
ATOM     37  CT  ACN A   7      26.055  38.755  32.968  1.00  0.00      A    C
ATOM     38  CZ  ACN A   7      25.134  38.261  33.994  1.00  0.00      A    C
ATOM     39  NZ  ACN A   7      24.368  37.887  34.847  1.00  0.00      A    N
ATOM     40  HZ  ACN A   7      27.013  38.328  33.254  1.00  0.00      A    H
ATOM     41  HZ1 ACN A   7      26.120  39.830  32.821  1.00  0.00      A    H
ATOM     42  HZ2 ACN A   7      25.820  38.265  32.027  1.00  0.00      A    H
ATOM     43  CT  ACN A   8      45.654  11.779  39.824  1.00  0.00      A    C
ATOM     44  CZ  ACN A   8      46.617  12.716  40.508  1.00  0.00      A    C
ATOM     45  NZ  ACN A   8      47.410  13.342  41.068  1.00  0.00      A    N
ATOM     46  HZ  ACN A   8      45.932  10.729  39.866  1.00  0.00      A    H
ATOM     47  HZ1 ACN A   8      45.398  12.081  38.812  1.00  0.00      A    H
ATOM     48  HZ2 ACN A   8      44.814  11.879  40.507  1.00  0.00      A    H
ATOM     49  CT  ACN A   9       0.955  44.531  30.343  1.00  0.00      A    C
ATOM     50  CZ  ACN A   9       1.084  45.109  29.038  1.00  0.00      A    C
ATOM     51  NZ  ACN A   9       1.089  45.683  27.995  1.00  0.00      A    N
ATOM     52  HZ  ACN A   9       0.500  43.554  30.204  1.00  0.00      A    H
ATOM     53  HZ1 ACN A   9       0.266  45.285  30.716  1.00  0.00      A    H
ATOM     54  HZ2 ACN A   9       1.933  44.558  30.816  1.00  0.00      A    H
ATOM     55  CT  ACN A  10       8.030  43.812  29.323  1.00  0.00      A    C
ATOM     56  CZ  ACN A  10       6.802  44.156  30.181  1.00  0.00      A    C
ATOM     57  NZ  ACN A  10       5.909  44.458  30.844  1.00  0.00      A    N
ATOM     58  HZ  ACN A  10       7.582  43.541  28.370  1.00  0.00      A    H
ATOM     59  HZ1 ACN A  10       8.486  42.869  29.615  1.00  0.00      A    H
ATOM     60  HZ2 ACN A  10       8.784  44.594  29.301  1.00  0.00      A    H
ATOM     61  CT  ACN A  11      45.261   2.119  28.630  1.00  0.00      A    C
ATOM     62  CZ  ACN A  11      45.129   1.765  27.210  1.00  0.00      A    C
ATOM     63  NZ  ACN A  11      45.030   1.448  26.100  1.00  0.00      A    N
ATOM     64  HZ  ACN A  11      46.321   1.986  28.832  1.00  0.00      A    H
ATOM     65  HZ1 ACN A  11      44.558   1.474  29.151  1.00  0.00      A    H
ATOM     66  HZ2 ACN A  11      45.003   3.170  28.735  1.00  0.00      A    H
ATOM     67  CT  ACN A  12      23.074  45.047   1.872  1.00  0.00      A    C
ATOM     68  CZ  ACN A  12      23.100  44.684   0.419  1.00  0.00      A    C
ATOM     69  NZ  ACN A  12      23.118  44.421  -0.728  1.00  0.00      A    N
ATOM     70  HZ  ACN A  12      22.036  45.313   2.052  1.00  0.00      A    H
ATOM     71  HZ1 ACN A  12      23.682  45.933   2.036  1.00  0.00      A    H
ATOM     72  HZ2 ACN A  12      23.289  44.170   2.476  1.00  0.00      A    H
ATOM     73  CT  ACN A  13      13.790   0.424  26.288  1.00  0.00      A    C
ATOM     74  CZ  ACN A  13      12.899   1.605  26.373  1.00  0.00      A    C
ATOM     75  NZ  ACN A  13      12.185   2.431  26.430  1.00  0.00      A    N
ATOM     76  HZ  ACN A  13      14.841   0.696  26.333  1.00  0.00      A    H
ATOM     77  HZ1 ACN A  13      13.582  -0.291  25.497  1.00  0.00      A    H
ATOM     78  HZ2 ACN A  13      13.706  -0.174  27.192  1.00  0.00      A    H
ATOM     79  CT  ACN A  14      27.953  42.777  27.157  1.00  0.00      A    C
ATOM     80  CZ  ACN A  14      27.920  43.841  26.095  1.00  0.00      A    C
ATOM     81  NZ  ACN A  14      27.844  44.644  25.225  1.00  0.00      A    N
ATOM     82  HZ  ACN A  14      27.773  43.284  28.102  1.00  0.00      A    H
ATOM     83  HZ1 ACN A  14      28.927  42.297  27.105  1.00  0.00      A    H
ATOM     84  HZ2 ACN A  14      27.150  42.099  26.880  1.00  0.00      A    H
ATOM     85  CT  ACN A  15      12.742  23.172  32.216  1.00  0.00      A    C
ATOM     86  CZ  ACN A  15      11.574  23.196  31.382  1.00  0.00      A    C
ATOM     87  NZ  ACN A  15      10.634  23.219  30.716  1.00  0.00      A    N
ATOM     88  HZ  ACN A  15      13.474  23.906  31.887  1.00  0.00      A    H
ATOM     89  HZ1 ACN A  15      13.145  22.163  32.189  1.00  0.00      A    H
ATOM     90  HZ2 ACN A  15      12.427  23.489  33.207  1.00  0.00      A    H
ATOM     91  CT  ACN A  16       3.791  19.182  36.429  1.00  0.00      A    C
ATOM     92  CZ  ACN A  16       2.521  19.412  37.193  1.00  0.00      A    C
ATOM     93  NZ  ACN A  16       1.535  19.585  37.841  1.00  0.00      A    N
ATOM     94  HZ  ACN A  16       3.681  19.447  35.381  1.00  0.00      A    H
ATOM     95  HZ1 ACN A  16       3.836  18.102  36.543  1.00  0.00      A    H
ATOM     96  HZ2 ACN A  16       4.649  19.594  36.953  1.00  0.00      A    H
ATOM     97  CT  ACN A  17      14.272  36.345  39.373  1.00  0.00      A    C
ATOM     98  CZ  ACN A  17      15.293  35.870  40.291  1.00  0.00      A    C
ATOM     99  NZ  ACN A  17      16.157  35.467  41.019  1.00  0.00      A    N
ATOM    100  HZ  ACN A  17      13.999  35.585  38.646  1.00  0.00      A    H
ATOM    101  HZ1 ACN A  17      14.698  37.102  38.720  1.00  0.00      A    H
ATOM    102  HZ2 ACN A  17      13.422  36.782  39.892  1.00  0.00      A    H
ATOM    103  CT  ACN A  18       8.652  34.304  12.576  1.00  0.00      A    C
ATOM    104  CZ  ACN A  18       8.637  35.749  12.788  1.00  0.00      A    C
ATOM    105  NZ  ACN A  18       8.634  36.928  12.930  1.00  0.00      A    N
ATOM    106  HZ  ACN A  18       7.800  33.799  13.023  1.00  0.00      A    H
ATOM    107  HZ1 ACN A  18       9.563  33.950  13.053  1.00  0.00      A    H
ATOM    108  HZ2 ACN A  18       8.681  34.050  11.519  1.00  0.00      A    H
ATOM    109  CT  ACN A  19      42.445  45.136   9.174  1.00  0.00      A    C
ATOM    110  CZ  ACN A  19      41.704  44.289   8.319  1.00  0.00      A    C
ATOM    111  NZ  ACN A  19      41.045  43.653   7.562  1.00  0.00      A    N
ATOM    112  HZ  ACN A  19      43.524  45.053   9.070  1.00  0.00      A    H
ATOM    113  HZ1 ACN A  19      42.036  44.936  10.161  1.00  0.00      A    H
ATOM    114  HZ2 ACN A  19      42.253  46.157   8.856  1.00  0.00      A    H
ATOM    115  CT  ACN A  20      35.477   9.019  39.327  1.00  0.00      A    C
ATOM    116  CZ  ACN A  20      34.793   9.022  40.612  1.00  0.00      A    C
ATOM    117  NZ  ACN A  20      34.119   9.048  41.584  1.00  0.00      A    N
ATOM    118  HZ  ACN A  20      35.079   9.778  38.659  1.00  0.00      A    H
ATOM    119  HZ1 ACN A  20      35.191   8.102  38.819  1.00  0.00      A    H
ATOM    120  HZ2 ACN A  20      36.561   9.055  39.395  1.00  0.00      A    H
ATOM    121  CT  ACN A  21      30.161  12.044   6.817  1.00  0.00      A    C
ATOM    122  CZ  ACN A  21      29.909  12.230   8.289  1.00  0.00      A    C
ATOM    123  NZ  ACN A  21      29.705  12.379   9.402  1.00  0.00      A    N
ATOM    124  HZ  ACN A  21      30.522  13.026   6.520  1.00  0.00      A    H
ATOM    125  HZ1 ACN A  21      29.270  11.763   6.262  1.00  0.00      A    H
ATOM    126  HZ2 ACN A  21      30.785  11.194   6.555  1.00  0.00      A    H
ATOM    127  CT  ACN A  22      31.381  28.169  18.136  1.00  0.00      A    C
ATOM    128  CZ  ACN A  22      31.879  26.969  18.867  1.00  0.00      A    C
ATOM    129  NZ  ACN A  22      32.214  25.950  19.401  1.00  0.00      A    N
ATOM    130  HZ  ACN A  22      31.198  28.918  18.901  1.00  0.00      A    H
ATOM    131  HZ1 ACN A  22      30.463  27.778  17.705  1.00  0.00      A    H
ATOM    132  HZ2 ACN A  22      31.930  28.539  17.274  1.00  0.00      A    H
ATOM    133  CT  ACN A  23      26.671  20.093  32.045  1.00  0.00      A    C
ATOM    134  CZ  ACN A  23      27.462  20.615  33.193  1.00  0.00      A    C
ATOM    135  NZ  ACN A  23      28.113  20.979  34.056  1.00  0.00      A    N
ATOM    136  HZ  ACN A  23      25.615  20.191  32.284  1.00  0.00      A    H
ATOM    137  HZ1 ACN A  23      26.958  19.054  31.910  1.00  0.00      A    H
ATOM    138  HZ2 ACN A  23      27.060  20.598  31.164  1.00  0.00      A    H
ATOM    139  CT  ACN A  24       9.700  21.844   3.802  1.00  0.00      A    C
ATOM    140  CZ  ACN A  24      10.505  20.670   3.816  1.00  0.00      A    C
ATOM    141  NZ  ACN A  24      11.103  19.715   3.910  1.00  0.00      A    N
ATOM    142  HZ  ACN A  24       9.516  22.052   2.751  1.00  0.00      A    H
ATOM    143  HZ1 ACN A  24      10.295  22.679   4.164  1.00  0.00      A    H
ATOM    144  HZ2 ACN A  24       8.788  21.819   4.393  1.00  0.00      A    H
ATOM    145  CT  ACN A  25      29.864  36.520  30.835  1.00  0.00      A    C
ATOM    146  CZ  ACN A  25      30.171  35.272  31.446  1.00  0.00      A    C
ATOM    147  NZ  ACN A  25      30.456  34.306  31.956  1.00  0.00      A    N
ATOM    148  HZ  ACN A  25      30.412  36.581  29.898  1.00  0.00      A    H
ATOM    149  HZ1 ACN A  25      30.209  37.307  31.500  1.00  0.00      A    H
ATOM    150  HZ2 ACN A  25      28.805  36.695  30.670  1.00  0.00      A    H
ATOM    151  CT  ACN A  26       0.973  42.383   9.998  1.00  0.00      A    C
ATOM    152  CZ  ACN A  26       2.068  43.383   9.829  1.00  0.00      A    C
ATOM    153  NZ  ACN A  26       2.889  44.179   9.648  1.00  0.00      A    N
ATOM    154  HZ  ACN A  26       1.045  41.819   9.072  1.00  0.00      A    H
ATOM    155  HZ1 ACN A  26       0.091  43.018   9.989  1.00  0.00      A    H
ATOM    156  HZ2 ACN A  26       1.157  41.877  10.942  1.00  0.00      A    H
ATOM    157  CT  ACN A  27       4.097   3.770  26.872  1.00  0.00      A    C
ATOM    158  CZ  ACN A  27       5.090   3.525  27.959  1.00  0.00      A    C
ATOM    159  NZ  ACN A  27       5.825   3.298  28.795  1.00  0.00      A    N
ATOM    160  HZ  ACN A  27       4.532   4.025  25.909  1.00  0.00      A    H
ATOM    161  HZ1 ACN A  27       3.361   4.508  27.183  1.00  0.00      A    H
ATOM    162  HZ2 ACN A  27       3.578   2.831  26.704  1.00  0.00      A    H
ATOM    163  CT  ACN A  28      25.340  10.804  33.478  1.00  0.00      A    C
ATOM    164  CZ  ACN A  28      26.448   9.766  33.658  1.00  0.00      A    C
ATOM    165  NZ  ACN A  28      27.238   8.970  33.835  1.00  0.00      A    N
ATOM    166  HZ  ACN A  28      25.208  11.032  32.423  1.00  0.00      A    H
ATOM    167  HZ1 ACN A  28      25.598  11.683  34.063  1.00  0.00      A    H
ATOM    168  HZ2 ACN A  28      24.368  10.497  33.854  1.00  0.00      A    H
ATOM    169  CT  ACN A  29      31.678  27.130  33.640  1.00  0.00      A    C
ATOM    170  CZ  ACN A  29      31.544  27.980  34.817  1.00  0.00      A    C
ATOM    171  NZ  ACN A  29      31.484  28.743  35.711  1.00  0.00      A    N
ATOM    172  HZ  ACN A  29      32.612  27.323  33.118  1.00  0.00      A    H
ATOM    173  HZ1 ACN A  29      30.854  27.313  32.956  1.00  0.00      A    H
ATOM    174  HZ2 ACN A  29      31.644  26.106  34.004  1.00  0.00      A    H
ATOM    175  CT  ACN A  30       1.447   2.455  36.261  1.00  0.00      A    C
ATOM    176  CZ  ACN A  30       2.802   2.775  35.716  1.00  0.00      A    C
ATOM    177  NZ  ACN A  30       3.837   3.053  35.293  1.00  0.00      A    N
ATOM    178  HZ  ACN A  30       0.769   2.056  35.511  1.00  0.00      A    H
ATOM    179  HZ1 ACN A  30       1.056   3.291  36.836  1.00  0.00      A    H
ATOM    180  HZ2 ACN A  30       1.556   1.659  36.994  1.00  0.00      A    H
ATOM    181  CT  ACN A  31      23.901  15.710  13.723  1.00  0.00      A    C
ATOM    182  CZ  ACN A  31      23.121  14.559  13.334  1.00  0.00      A    C
ATOM    183  NZ  ACN A  31      22.545  13.610  12.970  1.00  0.00      A    N
ATOM    184  HZ  ACN A  31      24.829  15.461  14.231  1.00  0.00      A    H
ATOM    185  HZ1 ACN A  31      23.371  16.429  14.342  1.00  0.00      A    H
ATOM    186  HZ2 ACN A  31      24.171  16.171  12.776  1.00  0.00      A    H
ATOM    187  CT  ACN A  32      42.652   7.437  33.328  1.00  0.00      A    C
ATOM    188  CZ  ACN A  32      43.820   7.907  32.527  1.00  0.00      A    C
ATOM    189  NZ  ACN A  32      44.706   8.288  31.918  1.00  0.00      A    N
ATOM    190  HZ  ACN A  32      42.805   7.392  34.404  1.00  0.00      A    H
ATOM    191  HZ1 ACN A  32      42.410   6.459  32.922  1.00  0.00      A    H
ATOM    192  HZ2 ACN A  32      41.938   8.245  33.196  1.00  0.00      A    H
ATOM    193  CT  ACN A  33      38.336  32.745  40.721  1.00  0.00      A    C
ATOM    194  CZ  ACN A  33      38.576  34.154  41.183  1.00  0.00      A    C
ATOM    195  NZ  ACN A  33      38.806  35.254  41.488  1.00  0.00      A    N
ATOM    196  HZ  ACN A  33      38.455  32.110  41.595  1.00  0.00      A    H
ATOM    197  HZ1 ACN A  33      38.865  32.432  39.824  1.00  0.00      A    H
ATOM    198  HZ2 ACN A  33      37.302  32.694  40.390  1.00  0.00      A    H
ATOM    199  CT  ACN A  34       7.297  26.189  48.256  1.00  0.00      A    C
ATOM    200  CZ  ACN A  34       6.075  25.557  47.660  1.00  0.00      A    C
ATOM    201  NZ  ACN A  34       5.076  25.147  47.282  1.00  0.00      A    N
ATOM    202  HZ  ACN A  34       7.732  26.909  47.568  1.00  0.00      A    H
ATOM    203  HZ1 ACN A  34       7.909  25.294  48.327  1.00  0.00      A    H
ATOM    204  HZ2 ACN A  34       7.134  26.600  49.250  1.00  0.00      A    H
ATOM    205  CT  ACN A  35       2.590  36.976   8.327  1.00  0.00      A    C
ATOM    206  CZ  ACN A  35       2.092  36.565   9.647  1.00  0.00      A    C
ATOM    207  NZ  ACN A  35       1.707  36.186  10.659  1.00  0.00      A    N
ATOM    208  HZ  ACN A  35       3.282  37.811   8.389  1.00  0.00      A    H
ATOM    209  HZ1 ACN A  35       1.760  37.254   7.682  1.00  0.00      A    H
ATOM    210  HZ2 ACN A  35       3.037  36.077   7.910  1.00  0.00      A    H
ATOM    211  CT  ACN A  36      46.611  34.877  43.687  1.00  0.00      A    C
ATOM    212  CZ  ACN A  36      47.408  35.299  44.843  1.00  0.00      A    C
ATOM    213  NZ  ACN A  36      48.038  35.716  45.710  1.00  0.00      A    N
ATOM    214  HZ  ACN A  36      46.476  33.801  43.608  1.00  0.00      A    H
ATOM    215  HZ1 ACN A  36      47.000  35.356  42.792  1.00  0.00      A    H
ATOM    216  HZ2 ACN A  36      45.653  35.381  43.779  1.00  0.00      A    H
ATOM    217  CT  ACN A  37      28.221  25.337  31.053  1.00  0.00      A    C
ATOM    218  CZ  ACN A  37      28.009  23.901  30.616  1.00  0.00      A    C
ATOM    219  NZ  ACN A  37      27.919  22.781  30.338  1.00  0.00      A    N
ATOM    220  HZ  ACN A  37      29.124  25.369  31.658  1.00  0.00      A    H
ATOM    221  HZ1 ACN A  37      27.313  25.642  31.566  1.00  0.00      A    H
ATOM    222  HZ2 ACN A  37      28.385  25.908  30.143  1.00  0.00      A    H
ATOM    223  CT  ACN A  38      13.286  17.836  25.388  1.00  0.00      A    C
ATOM    224  CZ  ACN A  38      12.107  17.345  24.631  1.00  0.00      A    C
ATOM    225  NZ  ACN A  38      11.173  16.988  24.047  1.00  0.00      A    N
ATOM    226  HZ  ACN A  38      12.959  17.964  26.417  1.00  0.00      A    H
ATOM    227  HZ1 ACN A  38      13.636  18.734  24.885  1.00  0.00      A    H
ATOM    228  HZ2 ACN A  38      14.072  17.096  25.265  1.00  0.00      A    H
ATOM    229  CT  ACN A  39      42.162  25.979  40.532  1.00  0.00      A    C
ATOM    230  CZ  ACN A  39      43.394  25.444  39.929  1.00  0.00      A    C
ATOM    231  NZ  ACN A  39      44.368  25.086  39.411  1.00  0.00      A    N
ATOM    232  HZ  ACN A  39      42.288  27.033  40.768  1.00  0.00      A    H
ATOM    233  HZ1 ACN A  39      42.036  25.370  41.423  1.00  0.00      A    H
ATOM    234  HZ2 ACN A  39      41.281  25.743  39.941  1.00  0.00      A    H
ATOM    235  CT  ACN A  40      44.036  24.580  35.571  1.00  0.00      A    C
ATOM    236  CZ  ACN A  40      45.135  23.866  36.246  1.00  0.00      A    C
ATOM    237  NZ  ACN A  40      45.994  23.262  36.736  1.00  0.00      A    N
ATOM    238  HZ  ACN A  40      44.189  24.433  34.505  1.00  0.00      A    H
ATOM    239  HZ1 ACN A  40      44.252  25.624  35.784  1.00  0.00      A    H
ATOM    240  HZ2 ACN A  40      43.031  24.235  35.798  1.00  0.00      A    H
ATOM    241  CT  ACN A  41      24.797  29.965   0.257  1.00  0.00      A    C
ATOM    242  CZ  ACN A  41      23.835  30.947   0.672  1.00  0.00      A    C
ATOM    243  NZ  ACN A  41      23.088  31.783   0.973  1.00  0.00      A    N
ATOM    244  HZ  ACN A  41      24.283  29.007   0.296  1.00  0.00      A    H
ATOM    245  HZ1 ACN A  41      25.655  30.001   0.922  1.00  0.00      A    H
ATOM    246  HZ2 ACN A  41      25.112  30.220  -0.752  1.00  0.00      A    H
ATOM    247  CT  ACN A  42       3.183  35.842  16.735  1.00  0.00      A    C
ATOM    248  CZ  ACN A  42       2.505  34.998  17.725  1.00  0.00      A    C
ATOM    249  NZ  ACN A  42       2.002  34.367  18.506  1.00  0.00      A    N
ATOM    250  HZ  ACN A  42       2.501  36.572  16.306  1.00  0.00      A    H
ATOM    251  HZ1 ACN A  42       3.514  35.159  15.957  1.00  0.00      A    H
ATOM    252  HZ2 ACN A  42       4.102  36.119  17.245  1.00  0.00      A    H
ATOM    253  CT  ACN A  43      41.502  26.001   4.316  1.00  0.00      A    C
ATOM    254  CZ  ACN A  43      40.629  24.785   4.201  1.00  0.00      A    C
ATOM    255  NZ  ACN A  43      39.933  23.840   4.104  1.00  0.00      A    N
ATOM    256  HZ  ACN A  43      40.782  26.784   4.542  1.00  0.00      A    H
ATOM    257  HZ1 ACN A  43      41.966  26.194   3.352  1.00  0.00      A    H
ATOM    258  HZ2 ACN A  43      42.198  25.979   5.151  1.00  0.00      A    H
ATOM    259  CT  ACN A  44      46.620  21.542  33.230  1.00  0.00      A    C
ATOM    260  CZ  ACN A  44      47.787  21.268  34.102  1.00  0.00      A    C
ATOM    261  NZ  ACN A  44      48.702  21.073  34.812  1.00  0.00      A    N
ATOM    262  HZ  ACN A  44      46.977  21.394  32.214  1.00  0.00      A    H
ATOM    263  HZ1 ACN A  44      46.203  22.526  33.430  1.00  0.00      A    H
ATOM    264  HZ2 ACN A  44      45.788  20.843  33.261  1.00  0.00      A    H
ATOM    265  CT  ACN A  45      42.328  48.943  32.607  1.00  0.00      A    C
ATOM    266  CZ  ACN A  45      41.523  47.755  33.076  1.00  0.00      A    C
ATOM    267  NZ  ACN A  45      40.950  46.796  33.404  1.00  0.00      A    N
ATOM    268  HZ  ACN A  45      43.263  48.503  32.268  1.00  0.00      A    H
ATOM    269  HZ1 ACN A  45      42.481  49.637  33.430  1.00  0.00      A    H
ATOM    270  HZ2 ACN A  45      41.854  49.439  31.764  1.00  0.00      A    H
ATOM    271  CT  ACN A  46      42.580  13.973  27.181  1.00  0.00      A    C
ATOM    272  CZ  ACN A  46      43.842  13.422  26.767  1.00  0.00      A    C
ATOM    273  NZ  ACN A  46      44.850  13.037  26.440  1.00  0.00      A    N
ATOM    274  HZ  ACN A  46      41.714  13.778  26.553  1.00  0.00      A    H
ATOM    275  HZ1 ACN A  46      42.830  15.029  27.253  1.00  0.00      A    H
ATOM    276  HZ2 ACN A  46      42.264  13.552  28.132  1.00  0.00      A    H
ATOM    277  CT  ACN A  47      46.501  19.640  13.405  1.00  0.00      A    C
ATOM    278  CZ  ACN A  47      46.094  19.153  14.698  1.00  0.00      A    C
ATOM    279  NZ  ACN A  47      45.691  18.757  15.724  1.00  0.00      A    N
ATOM    280  HZ  ACN A  47      47.481  19.257  13.131  1.00  0.00      A    H
ATOM    281  HZ1 ACN A  47      46.715  20.696  13.550  1.00  0.00      A    H
ATOM    282  HZ2 ACN A  47      45.785  19.458  12.608  1.00  0.00      A    H
ATOM    283  CT  ACN A  48       4.535  35.266  13.126  1.00  0.00      A    C
ATOM    284  CZ  ACN A  48       4.416  36.693  12.733  1.00  0.00      A    C
ATOM    285  NZ  ACN A  48       4.335  37.806  12.342  1.00  0.00      A    N
ATOM    286  HZ  ACN A  48       3.745  34.648  12.707  1.00  0.00      A    H
ATOM    287  HZ1 ACN A  48       4.379  35.301  14.202  1.00  0.00      A    H
ATOM    288  HZ2 ACN A  48       5.531  34.863  12.962  1.00  0.00      A    H
ATOM    289  CT  ACN A  49      11.342  31.073  45.859  1.00  0.00      A    C
ATOM    290  CZ  ACN A  49      11.896  29.854  45.209  1.00  0.00      A    C
ATOM    291  NZ  ACN A  49      12.337  28.948  44.732  1.00  0.00      A    N
ATOM    292  HZ  ACN A  49      12.018  31.888  45.614  1.00  0.00      A    H
ATOM    293  HZ1 ACN A  49      11.398  30.860  46.923  1.00  0.00      A    H
ATOM    294  HZ2 ACN A  49      10.421  31.255  45.310  1.00  0.00      A    H
ATOM    295  CT  ACN A  50      44.955  14.586  23.333  1.00  0.00      A    C
ATOM    296  CZ  ACN A  50      44.553  13.140  23.075  1.00  0.00      A    C
ATOM    297  NZ  ACN A  50      44.268  12.071  22.788  1.00  0.00      A    N
ATOM    298  HZ  ACN A  50      45.400  14.935  22.405  1.00  0.00      A    H
ATOM    299  HZ1 ACN A  50      45.624  14.619  24.189  1.00  0.00      A    H
ATOM    300  HZ2 ACN A  50      43.976  15.041  23.459  1.00  0.00      A    H
ATOM    301  CT  ACN A  51      29.905  34.254  17.249  1.00  0.00      A    C
ATOM    302  CZ  ACN A  51      30.427  35.609  17.331  1.00  0.00      A    C
ATOM    303  NZ  ACN A  51      30.806  36.706  17.459  1.00  0.00      A    N
ATOM    304  HZ  ACN A  51      30.659  33.571  17.631  1.00  0.00      A    H
ATOM    305  HZ1 ACN A  51      29.719  33.989  16.211  1.00  0.00      A    H
ATOM    306  HZ2 ACN A  51      29.001  34.081  17.827  1.00  0.00      A    H
ATOM    307  CT  ACN A  52      15.127  38.275  33.253  1.00  0.00      A    C
ATOM    308  CZ  ACN A  52      13.852  37.589  33.092  1.00  0.00      A    C
ATOM    309  NZ  ACN A  52      12.851  37.015  32.991  1.00  0.00      A    N
ATOM    310  HZ  ACN A  52      15.946  37.637  33.574  1.00  0.00      A    H
ATOM    311  HZ1 ACN A  52      15.067  39.130  33.923  1.00  0.00      A    H
ATOM    312  HZ2 ACN A  52      15.465  38.615  32.277  1.00  0.00      A    H
ATOM    313  CT  ACN A  53      34.175  18.533  38.540  1.00  0.00      A    C
ATOM    314  CZ  ACN A  53      35.584  18.306  38.894  1.00  0.00      A    C
ATOM    315  NZ  ACN A  53      36.714  18.070  39.119  1.00  0.00      A    N
ATOM    316  HZ  ACN A  53      34.172  19.201  37.682  1.00  0.00      A    H
ATOM    317  HZ1 ACN A  53      33.667  18.995  39.383  1.00  0.00      A    H
ATOM    318  HZ2 ACN A  53      33.715  17.600  38.225  1.00  0.00      A    H
ATOM    319  CT  ACN A  54       2.469  45.198  15.350  1.00  0.00      A    C
ATOM    320  CZ  ACN A  54       3.706  45.910  14.867  1.00  0.00      A    C
ATOM    321  NZ  ACN A  54       4.671  46.432  14.524  1.00  0.00      A    N
ATOM    322  HZ  ACN A  54       2.704  44.304  15.922  1.00  0.00      A    H
ATOM    323  HZ1 ACN A  54       2.068  44.907  14.383  1.00  0.00      A    H
ATOM    324  HZ2 ACN A  54       1.878  45.906  15.926  1.00  0.00      A    H
ATOM    325  CT  ACN A  55      11.733  45.785  24.206  1.00  0.00      A    C
ATOM    326  CZ  ACN A  55      10.971  46.296  23.035  1.00  0.00      A    C
ATOM    327  NZ  ACN A  55      10.405  46.793  22.134  1.00  0.00      A    N
ATOM    328  HZ  ACN A  55      11.556  46.463  25.037  1.00  0.00      A    H
ATOM    329  HZ1 ACN A  55      12.706  45.690  23.731  1.00  0.00      A    H
ATOM    330  HZ2 ACN A  55      11.424  44.788  24.507  1.00  0.00      A    H
ATOM    331  CT  ACN A  56      25.231   0.675  35.226  1.00  0.00      A    C
ATOM    332  CZ  ACN A  56      26.437  -0.167  35.256  1.00  0.00      A    C
ATOM    333  NZ  ACN A  56      27.391  -0.857  35.276  1.00  0.00      A    N
ATOM    334  HZ  ACN A  56      25.493   1.647  34.816  1.00  0.00      A    H
ATOM    335  HZ1 ACN A  56      24.797   0.696  36.222  1.00  0.00      A    H
ATOM    336  HZ2 ACN A  56      24.607   0.188  34.480  1.00  0.00      A    H
ATOM    337  CT  ACN A  57      21.552  29.367  43.875  1.00  0.00      A    C
ATOM    338  CZ  ACN A  57      20.161  29.209  43.322  1.00  0.00      A    C
ATOM    339  NZ  ACN A  57      19.036  29.120  42.981  1.00  0.00      A    N
ATOM    340  HZ  ACN A  57      22.126  28.541  43.463  1.00  0.00      A    H
ATOM    341  HZ1 ACN A  57      21.621  29.556  44.943  1.00  0.00      A    H
ATOM    342  HZ2 ACN A  57      21.927  30.329  43.533  1.00  0.00      A    H
ATOM    343  CT  ACN A  58      29.093  13.657   3.378  1.00  0.00      A    C
ATOM    344  CZ  ACN A  58      28.026  13.054   4.176  1.00  0.00      A    C
ATOM    345  NZ  ACN A  58      27.187  12.604   4.856  1.00  0.00      A    N
ATOM    346  HZ  ACN A  58      29.617  12.884   2.821  1.00  0.00      A    H
ATOM    347  HZ1 ACN A  58      29.745  14.158   4.089  1.00  0.00      A    H
ATOM    348  HZ2 ACN A  58      28.677  14.358   2.659  1.00  0.00      A    H
ATOM    349  CT  ACN A  59       9.973  21.937  35.993  1.00  0.00      A    C
ATOM    350  CZ  ACN A  59       8.671  22.549  36.491  1.00  0.00      A    C
ATOM    351  NZ  ACN A  59       7.615  22.937  36.814  1.00  0.00      A    N
ATOM    352  HZ  ACN A  59       9.741  21.485  35.033  1.00  0.00      A    H
ATOM    353  HZ1 ACN A  59      10.399  21.204  36.674  1.00  0.00      A    H
ATOM    354  HZ2 ACN A  59      10.794  22.641  35.877  1.00  0.00      A    H
ATOM    355  CT  ACN A  60      38.552  19.319  21.113  1.00  0.00      A    C
ATOM    356  CZ  ACN A  60      39.216  18.113  21.463  1.00  0.00      A    C
ATOM    357  NZ  ACN A  60      39.711  17.061  21.667  1.00  0.00      A    N
ATOM    358  HZ  ACN A  60      38.274  19.766  22.064  1.00  0.00      A    H
ATOM    359  HZ1 ACN A  60      37.665  18.836  20.712  1.00  0.00      A    H
ATOM    360  HZ2 ACN A  60      39.121  19.981  20.465  1.00  0.00      A    H
ATOM    361  CT  ACN A  61      14.916   3.508  24.141  1.00  0.00      A    C
ATOM    362  CZ  ACN A  61      14.561   4.914  24.481  1.00  0.00      A    C
ATOM    363  NZ  ACN A  61      14.322   6.052  24.720  1.00  0.00      A    N
ATOM    364  HZ  ACN A  61      14.343   2.916  24.849  1.00  0.00      A    H
ATOM    365  HZ1 ACN A  61      15.981   3.417  24.340  1.00  0.00      A    H
ATOM    366  HZ2 ACN A  61      14.608   3.137  23.167  1.00  0.00      A    H
ATOM    367  CT  ACN A  62      18.462   1.055   3.131  1.00  0.00      A    C
ATOM    368  CZ  ACN A  62      17.251   0.378   2.534  1.00  0.00      A    C
ATOM    369  NZ  ACN A  62      16.342  -0.107   2.032  1.00  0.00      A    N
ATOM    370  HZ  ACN A  62      18.725   0.394   3.952  1.00  0.00      A    H
ATOM    371  HZ1 ACN A  62      18.434   2.120   3.345  1.00  0.00      A    H
ATOM    372  HZ2 ACN A  62      19.171   0.891   2.323  1.00  0.00      A    H
ATOM    373  CT  ACN A  63      39.459  20.963   2.696  1.00  0.00      A    C
ATOM    374  CZ  ACN A  63      38.612  21.545   1.689  1.00  0.00      A    C
ATOM    375  NZ  ACN A  63      37.888  21.974   0.905  1.00  0.00      A    N
ATOM    376  HZ  ACN A  63      40.131  21.681   3.158  1.00  0.00      A    H
ATOM    377  HZ1 ACN A  63      40.120  20.171   2.353  1.00  0.00      A    H
ATOM    378  HZ2 ACN A  63      38.766  20.637   3.468  1.00  0.00      A    H
ATOM    379  CT  ACN A  64      35.354  42.888  25.038  1.00  0.00      A    C
ATOM    380  CZ  ACN A  64      36.450  41.966  24.625  1.00  0.00      A    C
ATOM    381  NZ  ACN A  64      37.366  41.360  24.287  1.00  0.00      A    N
ATOM    382  HZ  ACN A  64      34.410  42.364  25.164  1.00  0.00      A    H
ATOM    383  HZ1 ACN A  64      35.181  43.710  24.347  1.00  0.00      A    H
ATOM    384  HZ2 ACN A  64      35.530  43.235  26.053  1.00  0.00      A    H
ATOM    385  CT  ACN A  65      36.041   4.752  47.387  1.00  0.00      A    C
ATOM    386  CZ  ACN A  65      37.097   4.273  48.238  1.00  0.00      A    C
ATOM    387  NZ  ACN A  65      38.029   3.893  48.847  1.00  0.00      A    N
ATOM    388  HZ  ACN A  65      35.258   4.003  47.290  1.00  0.00      A    H
ATOM    389  HZ1 ACN A  65      36.361   4.988  46.376  1.00  0.00      A    H
ATOM    390  HZ2 ACN A  65      35.578   5.626  47.838  1.00  0.00      A    H
ATOM    391  CT  ACN A  66      43.850  23.931  19.665  1.00  0.00      A    C
ATOM    392  CZ  ACN A  66      42.707  24.826  19.801  1.00  0.00      A    C
ATOM    393  NZ  ACN A  66      41.764  25.473  19.872  1.00  0.00      A    N
ATOM    394  HZ  ACN A  66      44.795  24.311  19.284  1.00  0.00      A    H
ATOM    395  HZ1 ACN A  66      43.664  22.992  19.150  1.00  0.00      A    H
ATOM    396  HZ2 ACN A  66      44.056  23.765  20.720  1.00  0.00      A    H
ATOM    397  CT  ACN A  67      38.429   2.702  31.946  1.00  0.00      A    C
ATOM    398  CZ  ACN A  67      37.276   2.659  32.945  1.00  0.00      A    C
ATOM    399  NZ  ACN A  67      36.416   2.599  33.728  1.00  0.00      A    N
ATOM    400  HZ  ACN A  67      38.042   3.067  30.998  1.00  0.00      A    H
ATOM    401  HZ1 ACN A  67      38.735   1.687  31.707  1.00  0.00      A    H
ATOM    402  HZ2 ACN A  67      39.299   3.260  32.281  1.00  0.00      A    H
ATOM    403  CT  ACN A  68      27.734  17.280  46.235  1.00  0.00      A    C
ATOM    404  CZ  ACN A  68      28.736  16.552  45.523  1.00  0.00      A    C
ATOM    405  NZ  ACN A  68      29.484  16.005  44.856  1.00  0.00      A    N
ATOM    406  HZ  ACN A  68      26.811  17.189  45.669  1.00  0.00      A    H
ATOM    407  HZ1 ACN A  68      27.866  18.357  46.166  1.00  0.00      A    H
ATOM    408  HZ2 ACN A  68      27.599  16.961  47.266  1.00  0.00      A    H
ATOM    409  CT  ACN A  69      24.875   0.334  26.780  1.00  0.00      A    C
ATOM    410  CZ  ACN A  69      23.677   1.201  27.142  1.00  0.00      A    C
ATOM    411  NZ  ACN A  69      22.774   1.769  27.484  1.00  0.00      A    N
ATOM    412  HZ  ACN A  69      25.766   0.882  27.073  1.00  0.00      A    H
ATOM    413  HZ1 ACN A  69      24.773   0.038  25.739  1.00  0.00      A    H
ATOM    414  HZ2 ACN A  69      24.695  -0.552  27.385  1.00  0.00      A    H
ATOM    415  CT  ACN A  70      15.400   8.412  10.676  1.00  0.00      A    C
ATOM    416  CZ  ACN A  70      15.536   8.508  12.121  1.00  0.00      A    C
ATOM    417  NZ  ACN A  70      15.687   8.541  13.288  1.00  0.00      A    N
ATOM    418  HZ  ACN A  70      16.272   7.987  10.185  1.00  0.00      A    H
ATOM    419  HZ1 ACN A  70      15.233   9.401  10.255  1.00  0.00      A    H
ATOM    420  HZ2 ACN A  70      14.569   7.804  10.330  1.00  0.00      A    H
ATOM    421  CT  ACN A  71       7.266  26.265  22.903  1.00  0.00      A    C
ATOM    422  CZ  ACN A  71       6.750  26.601  21.573  1.00  0.00      A    C
ATOM    423  NZ  ACN A  71       6.409  26.882  20.503  1.00  0.00      A    N
ATOM    424  HZ  ACN A  71       6.365  26.204  23.509  1.00  0.00      A    H
ATOM    425  HZ1 ACN A  71       7.877  27.041  23.356  1.00  0.00      A    H
ATOM    426  HZ2 ACN A  71       7.620  25.240  22.967  1.00  0.00      A    H
ATOM    427  CT  ACN A  72       3.752  16.059  24.912  1.00  0.00      A    C
ATOM    428  CZ  ACN A  72       3.864  15.808  26.345  1.00  0.00      A    C
ATOM    429  NZ  ACN A  72       4.016  15.636  27.514  1.00  0.00      A    N
ATOM    430  HZ  ACN A  72       4.296  16.955  24.625  1.00  0.00      A    H
ATOM    431  HZ1 ACN A  72       2.724  16.342  24.699  1.00  0.00      A    H
ATOM    432  HZ2 ACN A  72       4.054  15.212  24.302  1.00  0.00      A    H
ATOM    433  CT  ACN A  73      45.098  30.288  32.975  1.00  0.00      A    C
ATOM    434  CZ  ACN A  73      46.313  30.915  33.456  1.00  0.00      A    C
ATOM    435  NZ  ACN A  73      47.279  31.421  33.809  1.00  0.00      A    N
ATOM    436  HZ  ACN A  73      44.311  30.348  33.722  1.00  0.00      A    H
ATOM    437  HZ1 ACN A  73      45.267  29.326  32.498  1.00  0.00      A    H
ATOM    438  HZ2 ACN A  73      44.779  30.976  32.196  1.00  0.00      A    H
ATOM    439  CT  ACN A  74      26.617  27.890  24.843  1.00  0.00      A    C
ATOM    440  CZ  ACN A  74      26.868  26.986  25.979  1.00  0.00      A    C
ATOM    441  NZ  ACN A  74      26.982  26.186  26.803  1.00  0.00      A    N
ATOM    442  HZ  ACN A  74      27.329  28.711  24.812  1.00  0.00      A    H
ATOM    443  HZ1 ACN A  74      25.582  28.220  24.825  1.00  0.00      A    H
ATOM    444  HZ2 ACN A  74      26.773  27.356  23.909  1.00  0.00      A    H
ATOM    445  CT  ACN A  75      40.919   4.483  47.487  1.00  0.00      A    C
ATOM    446  CZ  ACN A  75      42.172   5.235  47.250  1.00  0.00      A    C
ATOM    447  NZ  ACN A  75      43.166   5.695  47.096  1.00  0.00      A    N
ATOM    448  HZ  ACN A  75      40.169   5.097  46.996  1.00  0.00      A    H
ATOM    449  HZ1 ACN A  75      40.588   4.386  48.518  1.00  0.00      A    H
ATOM    450  HZ2 ACN A  75      41.026   3.522  46.991  1.00  0.00      A    H
ATOM    451  CT  ACN A  76       9.336  13.646  38.230  1.00  0.00      A    C
ATOM    452  CZ  ACN A  76       8.574  13.287  39.362  1.00  0.00      A    C
ATOM    453  NZ  ACN A  76       7.938  13.038  40.300  1.00  0.00      A    N
ATOM    454  HZ  ACN A  76      10.341  13.259  38.376  1.00  0.00      A    H
ATOM    455  HZ1 ACN A  76       9.292  14.706  37.992  1.00  0.00      A    H
ATOM    456  HZ2 ACN A  76       8.854  13.111  37.416  1.00  0.00      A    H
ATOM    457  CT  ACN A  77      -0.434  34.601  12.644  1.00  0.00      A    C
ATOM    458  CZ  ACN A  77       0.633  34.677  13.568  1.00  0.00      A    C
ATOM    459  NZ  ACN A  77       1.469  34.703  14.332  1.00  0.00      A    N
ATOM    460  HZ  ACN A  77      -0.563  35.562  12.154  1.00  0.00      A    H
ATOM    461  HZ1 ACN A  77      -1.294  34.412  13.282  1.00  0.00      A    H
ATOM    462  HZ2 ACN A  77      -0.297  33.815  11.905  1.00  0.00      A    H
ATOM    463  CT  ACN A  78      32.253  36.333  14.462  1.00  0.00      A    C
ATOM    464  CZ  ACN A  78      31.023  36.129  13.724  1.00  0.00      A    C
ATOM    465  NZ  ACN A  78      30.049  35.992  13.125  1.00  0.00      A    N
ATOM    466  HZ  ACN A  78      32.282  35.584  15.250  1.00  0.00      A    H
ATOM    467  HZ1 ACN A  78      32.403  37.238  15.045  1.00  0.00      A    H
ATOM    468  HZ2 ACN A  78      33.169  36.058  13.946  1.00  0.00      A    H
ATOM    469  CT  ACN A  79      36.000   7.083  43.017  1.00  0.00      A    C
ATOM    470  CZ  ACN A  79      35.517   5.719  43.289  1.00  0.00      A    C
ATOM    471  NZ  ACN A  79      35.174   4.627  43.502  1.00  0.00      A    N
ATOM    472  HZ  ACN A  79      35.436   7.877  43.500  1.00  0.00      A    H
ATOM    473  HZ1 ACN A  79      36.077   7.420  41.987  1.00  0.00      A    H
ATOM    474  HZ2 ACN A  79      36.992   7.185  43.450  1.00  0.00      A    H
ATOM    475  CT  ACN A  80       8.697   2.340   8.760  1.00  0.00      A    C
ATOM    476  CZ  ACN A  80       8.136   3.265   9.755  1.00  0.00      A    C
ATOM    477  NZ  ACN A  80       7.648   3.984  10.589  1.00  0.00      A    N
ATOM    478  HZ  ACN A  80       9.767   2.525   8.727  1.00  0.00      A    H
ATOM    479  HZ1 ACN A  80       8.351   2.468   7.737  1.00  0.00      A    H
ATOM    480  HZ2 ACN A  80       8.607   1.335   9.163  1.00  0.00      A    H
ATOM    481  CT  ACN A  81       6.147   0.872  43.889  1.00  0.00      A    C
ATOM    482  CZ  ACN A  81       5.434   2.059  43.359  1.00  0.00      A    C
ATOM    483  NZ  ACN A  81       4.905   3.010  42.982  1.00  0.00      A    N
ATOM    484  HZ  ACN A  81       6.650   1.306  44.750  1.00  0.00      A    H
ATOM    485  HZ1 ACN A  81       6.761   0.508  43.069  1.00  0.00      A    H
ATOM    486  HZ2 ACN A  81       5.575   0.036  44.285  1.00  0.00      A    H
ATOM    487  CT  ACN A  82      41.835  44.798  21.507  1.00  0.00      A    C
ATOM    488  CZ  ACN A  82      41.982  43.991  22.717  1.00  0.00      A    C
ATOM    489  NZ  ACN A  82      42.103  43.396  23.733  1.00  0.00      A    N
ATOM    490  HZ  ACN A  82      42.390  44.362  20.681  1.00  0.00      A    H
ATOM    491  HZ1 ACN A  82      42.282  45.778  21.655  1.00  0.00      A    H
ATOM    492  HZ2 ACN A  82      40.774  44.814  21.270  1.00  0.00      A    H
ATOM    493  CT  ACN A  83      35.329  38.963  35.022  1.00  0.00      A    C
ATOM    494  CZ  ACN A  83      34.660  37.716  35.411  1.00  0.00      A    C
ATOM    495  NZ  ACN A  83      34.153  36.698  35.736  1.00  0.00      A    N
ATOM    496  HZ  ACN A  83      34.662  39.819  34.961  1.00  0.00      A    H
ATOM    497  HZ1 ACN A  83      35.770  38.977  34.028  1.00  0.00      A    H
ATOM    498  HZ2 ACN A  83      36.061  39.172  35.797  1.00  0.00      A    H
ATOM    499  CT  ACN A  84      15.279  13.853  42.221  1.00  0.00      A    C
ATOM    500  CZ  ACN A  84      16.705  13.408  42.160  1.00  0.00      A    C
ATOM    501  NZ  ACN A  84      17.795  12.997  42.099  1.00  0.00      A    N
ATOM    502  HZ  ACN A  84      15.076  14.782  41.694  1.00  0.00      A    H
ATOM    503  HZ1 ACN A  84      15.045  13.980  43.275  1.00  0.00      A    H
ATOM    504  HZ2 ACN A  84      14.777  12.982  41.807  1.00  0.00      A    H
ATOM    505  CT  ACN A  85      46.292   5.459  32.871  1.00  0.00      A    C
ATOM    506  CZ  ACN A  85      47.275   5.108  33.852  1.00  0.00      A    C
ATOM    507  NZ  ACN A  85      48.073   4.804  34.606  1.00  0.00      A    N
ATOM    508  HZ  ACN A  85      45.363   5.744  33.358  1.00  0.00      A    H
ATOM    509  HZ1 ACN A  85      46.285   4.849  31.971  1.00  0.00      A    H
ATOM    510  HZ2 ACN A  85      46.747   6.348  32.441  1.00  0.00      A    H
ATOM    511  CT  ACN A  86      16.442  16.821   0.996  1.00  0.00      A    C
ATOM    512  CZ  ACN A  86      16.546  18.043   1.879  1.00  0.00      A    C
ATOM    513  NZ  ACN A  86      16.669  18.970   2.568  1.00  0.00      A    N
ATOM    514  HZ  ACN A  86      15.446  16.386   0.981  1.00  0.00      A    H
ATOM    515  HZ1 ACN A  86      17.124  16.037   1.314  1.00  0.00      A    H
ATOM    516  HZ2 ACN A  86      16.868  17.190   0.066  1.00  0.00      A    H
ATOM    517  CT  ACN A  87      19.689   9.622  21.276  1.00  0.00      A    C
ATOM    518  CZ  ACN A  87      20.462   8.585  21.912  1.00  0.00      A    C
ATOM    519  NZ  ACN A  87      21.013   7.720  22.417  1.00  0.00      A    N
ATOM    520  HZ  ACN A  87      18.938   9.948  21.991  1.00  0.00      A    H
ATOM    521  HZ1 ACN A  87      19.164   9.295  20.382  1.00  0.00      A    H
ATOM    522  HZ2 ACN A  87      20.316  10.477  21.035  1.00  0.00      A    H
ATOM    523  CT  ACN A  88       7.657  15.095  31.818  1.00  0.00      A    C
ATOM    524  CZ  ACN A  88       7.515  13.891  30.960  1.00  0.00      A    C
ATOM    525  NZ  ACN A  88       7.393  12.930  30.236  1.00  0.00      A    N
ATOM    526  HZ  ACN A  88       6.865  15.061  32.562  1.00  0.00      A    H
ATOM    527  HZ1 ACN A  88       7.596  15.945  31.143  1.00  0.00      A    H
ATOM    528  HZ2 ACN A  88       8.636  15.139  32.288  1.00  0.00      A    H
ATOM    529  CT  ACN A  89      10.515  16.887   2.452  1.00  0.00      A    C
ATOM    530  CZ  ACN A  89      11.445  16.289   3.378  1.00  0.00      A    C
ATOM    531  NZ  ACN A  89      12.140  15.846   4.192  1.00  0.00      A    N
ATOM    532  HZ  ACN A  89       9.834  17.555   2.974  1.00  0.00      A    H
ATOM    533  HZ1 ACN A  89       9.894  16.014   2.269  1.00  0.00      A    H
ATOM    534  HZ2 ACN A  89      10.900  17.370   1.557  1.00  0.00      A    H
ATOM    535  CT  ACN A  90      37.158  36.727  11.407  1.00  0.00      A    C
ATOM    536  CZ  ACN A  90      36.005  36.209  12.158  1.00  0.00      A    C
ATOM    537  NZ  ACN A  90      35.032  35.840  12.712  1.00  0.00      A    N
ATOM    538  HZ  ACN A  90      38.049  36.606  12.018  1.00  0.00      A    H
ATOM    539  HZ1 ACN A  90      37.019  37.785  11.200  1.00  0.00      A    H
ATOM    540  HZ2 ACN A  90      37.289  36.235  10.447  1.00  0.00      A    H
ATOM    541  CT  ACN A  91      40.962  27.115  16.867  1.00  0.00      A    C
ATOM    542  CZ  ACN A  91      41.722  26.001  16.354  1.00  0.00      A    C
ATOM    543  NZ  ACN A  91      42.365  25.129  15.911  1.00  0.00      A    N
ATOM    544  HZ  ACN A  91      40.807  27.788  16.028  1.00  0.00      A    H
ATOM    545  HZ1 ACN A  91      41.572  27.664  17.581  1.00  0.00      A    H
ATOM    546  HZ2 ACN A  91      40.034  26.849  17.365  1.00  0.00      A    H
ATOM    547  CT  ACN A  92      31.969  24.588  40.854  1.00  0.00      A    C
ATOM    548  CZ  ACN A  92      31.907  26.013  41.181  1.00  0.00      A    C
ATOM    549  NZ  ACN A  92      31.894  27.143  41.404  1.00  0.00      A    N
ATOM    550  HZ  ACN A  92      32.588  23.916  41.443  1.00  0.00      A    H
ATOM    551  HZ1 ACN A  92      32.299  24.489  39.823  1.00  0.00      A    H
ATOM    552  HZ2 ACN A  92      30.966  24.169  40.877  1.00  0.00      A    H
ATOM    553  CT  ACN A  93      15.808  29.155  43.871  1.00  0.00      A    C
ATOM    554  CZ  ACN A  93      16.636  28.284  44.718  1.00  0.00      A    C
ATOM    555  NZ  ACN A  93      17.345  27.634  45.376  1.00  0.00      A    N
ATOM    556  HZ  ACN A  93      15.778  28.725  42.873  1.00  0.00      A    H
ATOM    557  HZ1 ACN A  93      16.310  30.116  43.796  1.00  0.00      A    H
ATOM    558  HZ2 ACN A  93      14.775  29.282  44.181  1.00  0.00      A    H
ATOM    559  CT  ACN A  94      16.145  32.494  26.498  1.00  0.00      A    C
ATOM    560  CZ  ACN A  94      17.041  32.528  27.693  1.00  0.00      A    C
ATOM    561  NZ  ACN A  94      17.718  32.480  28.650  1.00  0.00      A    N
ATOM    562  HZ  ACN A  94      15.129  32.658  26.850  1.00  0.00      A    H
ATOM    563  HZ1 ACN A  94      16.252  31.466  26.160  1.00  0.00      A    H
ATOM    564  HZ2 ACN A  94      16.423  33.199  25.719  1.00  0.00      A    H
ATOM    565  CT  ACN A  95      28.271  15.640  35.430  1.00  0.00      A    C
ATOM    566  CZ  ACN A  95      28.135  16.452  34.209  1.00  0.00      A    C
ATOM    567  NZ  ACN A  95      28.051  17.151  33.280  1.00  0.00      A    N
ATOM    568  HZ  ACN A  95      27.356  15.072  35.576  1.00  0.00      A    H
ATOM    569  HZ1 ACN A  95      28.426  16.284  36.292  1.00  0.00      A    H
ATOM    570  HZ2 ACN A  95      29.085  14.922  35.373  1.00  0.00      A    H
ATOM    571  CT  ACN A  96      22.310  19.798  10.391  1.00  0.00      A    C
ATOM    572  CZ  ACN A  96      22.491  18.483  10.861  1.00  0.00      A    C
ATOM    573  NZ  ACN A  96      22.591  17.400  11.252  1.00  0.00      A    N
ATOM    574  HZ  ACN A  96      21.693  20.318  11.120  1.00  0.00      A    H
ATOM    575  HZ1 ACN A  96      21.931  19.809   9.373  1.00  0.00      A    H
ATOM    576  HZ2 ACN A  96      23.321  20.195  10.419  1.00  0.00      A    H
ATOM    577  CT  ACN A  97      43.115  19.161   3.251  1.00  0.00      A    C
ATOM    578  CZ  ACN A  97      43.429  17.952   2.524  1.00  0.00      A    C
ATOM    579  NZ  ACN A  97      43.756  16.988   1.979  1.00  0.00      A    N
ATOM    580  HZ  ACN A  97      42.402  19.675   2.612  1.00  0.00      A    H
ATOM    581  HZ1 ACN A  97      43.935  19.858   3.400  1.00  0.00      A    H
ATOM    582  HZ2 ACN A  97      42.703  18.906   4.224  1.00  0.00      A    H
ATOM    583  CT  ACN A  98       4.656   7.814  23.487  1.00  0.00      A    C
ATOM    584  CZ  ACN A  98       4.598   6.953  24.622  1.00  0.00      A    C
ATOM    585  NZ  ACN A  98       4.554   6.277  25.525  1.00  0.00      A    N
ATOM    586  HZ  ACN A  98       3.793   7.453  22.934  1.00  0.00      A    H
ATOM    587  HZ1 ACN A  98       5.474   7.577  22.811  1.00  0.00      A    H
ATOM    588  HZ2 ACN A  98       4.519   8.885  23.612  1.00  0.00      A    H
ATOM    589  CT  ACN A  99       8.258  36.211  25.372  1.00  0.00      A    C
ATOM    590  CZ  ACN A  99       7.785  35.788  24.058  1.00  0.00      A    C
ATOM    591  NZ  ACN A  99       7.444  35.504  22.984  1.00  0.00      A    N
ATOM    592  HZ  ACN A  99       8.156  35.393  26.081  1.00  0.00      A    H
ATOM    593  HZ1 ACN A  99       7.726  37.117  25.650  1.00  0.00      A    H
ATOM    594  HZ2 ACN A  99       9.326  36.396  25.298  1.00  0.00      A    H
ATOM    595  CT  ACN A 100      22.126  32.815   3.799  1.00  0.00      A    C
ATOM    596  CZ  ACN A 100      23.019  31.774   4.328  1.00  0.00      A    C
ATOM    597  NZ  ACN A 100      23.695  30.981   4.798  1.00  0.00      A    N
ATOM    598  HZ  ACN A 100      21.579  33.296   4.605  1.00  0.00      A    H
ATOM    599  HZ1 ACN A 100      21.324  32.456   3.159  1.00  0.00      A    H
ATOM    600  HZ2 ACN A 100      22.717  33.562   3.275  1.00  0.00      A    H
ATOM    601  CT  ACN A 101      32.532  47.950  14.980  1.00  0.00      A    C
ATOM    602  CZ  ACN A 101      33.316  46.877  14.408  1.00  0.00      A    C
ATOM    603  NZ  ACN A 101      34.017  46.030  13.930  1.00  0.00      A    N
ATOM    604  HZ  ACN A 101      32.022  47.596  15.872  1.00  0.00      A    H
ATOM    605  HZ1 ACN A 101      31.793  48.209  14.226  1.00  0.00      A    H
ATOM    606  HZ2 ACN A 101      33.176  48.736  15.365  1.00  0.00      A    H
ATOM    607  CT  ACN A 102       2.470  10.688  15.253  1.00  0.00      A    C
ATOM    608  CZ  ACN A 102       1.585  10.273  14.165  1.00  0.00      A    C
ATOM    609  NZ  ACN A 102       0.885   9.962  13.320  1.00  0.00      A    N
ATOM    610  HZ  ACN A 102       2.801   9.799  15.784  1.00  0.00      A    H
ATOM    611  HZ1 ACN A 102       1.901  11.405  15.839  1.00  0.00      A    H
ATOM    612  HZ2 ACN A 102       3.341  10.994  14.679  1.00  0.00      A    H
ATOM    613  CT  ACN A 103      47.793  41.739  36.953  1.00  0.00      A    C
ATOM    614  CZ  ACN A 103      46.571  41.526  36.122  1.00  0.00      A    C
ATOM    615  NZ  ACN A 103      45.613  41.359  35.469  1.00  0.00      A    N
ATOM    616  HZ  ACN A 103      47.710  42.657  37.528  1.00  0.00      A    H
ATOM    617  HZ1 ACN A 103      48.664  41.673  36.306  1.00  0.00      A    H
ATOM    618  HZ2 ACN A 103      47.894  40.889  37.623  1.00  0.00      A    H
ATOM    619  CT  ACN A 104      40.320  28.571   7.155  1.00  0.00      A    C
ATOM    620  CZ  ACN A 104      39.635  27.287   6.974  1.00  0.00      A    C
ATOM    621  NZ  ACN A 104      39.072  26.288   6.888  1.00  0.00      A    N
ATOM    622  HZ  ACN A 104      39.745  29.172   7.854  1.00  0.00      A    H
ATOM    623  HZ1 ACN A 104      40.664  29.183   6.325  1.00  0.00      A    H
ATOM    624  HZ2 ACN A 104      41.145  28.301   7.810  1.00  0.00      A    H
ATOM    625  CT  ACN A 105       8.660  40.333  26.929  1.00  0.00      A    C
ATOM    626  CZ  ACN A 105       7.635  40.718  27.879  1.00  0.00      A    C
ATOM    627  NZ  ACN A 105       6.766  40.987  28.655  1.00  0.00      A    N
ATOM    628  HZ  ACN A 105       9.530  39.991  27.485  1.00  0.00      A    H
ATOM    629  HZ1 ACN A 105       9.024  41.197  26.378  1.00  0.00      A    H
ATOM    630  HZ2 ACN A 105       8.323  39.552  26.252  1.00  0.00      A    H
ATOM    631  CT  ACN A 106      10.485   7.360  46.587  1.00  0.00      A    C
ATOM    632  CZ  ACN A 106       9.442   7.700  45.628  1.00  0.00      A    C
ATOM    633  NZ  ACN A 106       8.638   8.025  44.836  1.00  0.00      A    N
ATOM    634  HZ  ACN A 106      10.402   7.603  47.644  1.00  0.00      A    H
ATOM    635  HZ1 ACN A 106      11.382   7.761  46.124  1.00  0.00      A    H
ATOM    636  HZ2 ACN A 106      10.784   6.316  46.530  1.00  0.00      A    H
ATOM    637  CT  ACN A 107      42.266  36.580  44.821  1.00  0.00      A    C
ATOM    638  CZ  ACN A 107      43.207  35.550  45.400  1.00  0.00      A    C
ATOM    639  NZ  ACN A 107      43.915  34.758  45.861  1.00  0.00      A    N
ATOM    640  HZ  ACN A 107      41.224  36.431  45.094  1.00  0.00      A    H
ATOM    641  HZ1 ACN A 107      42.314  36.403  43.749  1.00  0.00      A    H
ATOM    642  HZ2 ACN A 107      42.506  37.614  45.053  1.00  0.00      A    H
ATOM    643  CT  ACN A 108      44.910  41.763  32.407  1.00  0.00      A    C
ATOM    644  CZ  ACN A 108      46.015  42.745  32.227  1.00  0.00      A    C
ATOM    645  NZ  ACN A 108      46.903  43.414  32.038  1.00  0.00      A    N
ATOM    646  HZ  ACN A 108      44.105  42.357  32.832  1.00  0.00      A    H
ATOM    647  HZ1 ACN A 108      45.246  40.941  33.034  1.00  0.00      A    H
ATOM    648  HZ2 ACN A 108      44.724  41.406  31.397  1.00  0.00      A    H
ATOM    649  CT  ACN A 109      32.035  29.553  29.784  1.00  0.00      A    C
ATOM    650  CZ  ACN A 109      31.430  29.456  28.474  1.00  0.00      A    C
ATOM    651  NZ  ACN A 109      30.913  29.441  27.444  1.00  0.00      A    N
ATOM    652  HZ  ACN A 109      33.057  29.215  29.939  1.00  0.00      A    H
ATOM    653  HZ1 ACN A 109      31.498  28.861  30.427  1.00  0.00      A    H
ATOM    654  HZ2 ACN A 109      31.782  30.533  30.181  1.00  0.00      A    H
ATOM    655  CT  ACN A 110       6.934  33.794  40.911  1.00  0.00      A    C
ATOM    656  CZ  ACN A 110       7.762  32.583  40.988  1.00  0.00      A    C
ATOM    657  NZ  ACN A 110       8.355  31.574  41.094  1.00  0.00      A    N
ATOM    658  HZ  ACN A 110       7.650  34.595  40.746  1.00  0.00      A    H
ATOM    659  HZ1 ACN A 110       6.316  34.053  41.767  1.00  0.00      A    H
ATOM    660  HZ2 ACN A 110       6.308  33.849  40.024  1.00  0.00      A    H
ATOM    661  CT  ACN A 111      19.126  17.435  12.074  1.00  0.00      A    C
ATOM    662  CZ  ACN A 111      19.530  18.768  12.476  1.00  0.00      A    C
ATOM    663  NZ  ACN A 111      19.876  19.831  12.758  1.00  0.00      A    N
ATOM    664  HZ  ACN A 111      19.471  16.686  12.782  1.00  0.00      A    H
ATOM    665  HZ1 ACN A 111      19.562  17.234  11.099  1.00  0.00      A    H
ATOM    666  HZ2 ACN A 111      18.046  17.436  11.950  1.00  0.00      A    H
ATOM    667  CT  ACN A 112      33.475  31.020  45.648  1.00  0.00      A    C
ATOM    668  CZ  ACN A 112      34.149  32.328  45.839  1.00  0.00      A    C
ATOM    669  NZ  ACN A 112      34.643  33.357  45.992  1.00  0.00      A    N
ATOM    670  HZ  ACN A 112      33.382  30.514  46.606  1.00  0.00      A    H
ATOM    671  HZ1 ACN A 112      34.094  30.415  44.991  1.00  0.00      A    H
ATOM    672  HZ2 ACN A 112      32.465  31.115  45.256  1.00  0.00      A    H
ATOM    673  CT  ACN A 113      44.342  10.062  19.237  1.00  0.00      A    C
ATOM    674  CZ  ACN A 113      43.172   9.415  19.886  1.00  0.00      A    C
ATOM    675  NZ  ACN A 113      42.291   8.948  20.393  1.00  0.00      A    N
ATOM    676  HZ  ACN A 113      45.091   9.282  19.136  1.00  0.00      A    H
ATOM    677  HZ1 ACN A 113      44.710  10.867  19.869  1.00  0.00      A    H
ATOM    678  HZ2 ACN A 113      44.084  10.431  18.248  1.00  0.00      A    H
ATOM    679  CT  ACN A 114      11.993  48.200  46.880  1.00  0.00      A    C
ATOM    680  CZ  ACN A 114      13.081  47.983  45.926  1.00  0.00      A    C
ATOM    681  NZ  ACN A 114      13.948  47.785  45.183  1.00  0.00      A    N
ATOM    682  HZ  ACN A 114      11.380  47.305  46.946  1.00  0.00      A    H
ATOM    683  HZ1 ACN A 114      11.442  49.074  46.544  1.00  0.00      A    H
ATOM    684  HZ2 ACN A 114      12.448  48.246  47.866  1.00  0.00      A    H
ATOM    685  CT  ACN A 115       9.524  37.068   6.389  1.00  0.00      A    C
ATOM    686  CZ  ACN A 115       9.586  36.602   7.784  1.00  0.00      A    C
ATOM    687  NZ  ACN A 115       9.651  36.218   8.835  1.00  0.00      A    N
ATOM    688  HZ  ACN A 115       9.805  36.230   5.757  1.00  0.00      A    H
ATOM    689  HZ1 ACN A 115      10.067  37.990   6.194  1.00  0.00      A    H
ATOM    690  HZ2 ACN A 115       8.506  37.276   6.069  1.00  0.00      A    H
ATOM    691  CT  ACN A 116      10.598  22.414  11.400  1.00  0.00      A    C
ATOM    692  CZ  ACN A 116      11.143  23.401  12.344  1.00  0.00      A    C
ATOM    693  NZ  ACN A 116      11.576  24.171  13.120  1.00  0.00      A    N
ATOM    694  HZ  ACN A 116       9.530  22.617  11.391  1.00  0.00      A    H
ATOM    695  HZ1 ACN A 116      10.808  21.398  11.723  1.00  0.00      A    H
ATOM    696  HZ2 ACN A 116      11.097  22.631  10.459  1.00  0.00      A    H
ATOM    697  CT  ACN A 117      33.036  45.187  28.087  1.00  0.00      A    C
ATOM    698  CZ  ACN A 117      31.664  44.950  28.414  1.00  0.00      A    C
ATOM    699  NZ  ACN A 117      30.562  44.735  28.646  1.00  0.00      A    N
ATOM    700  HZ  ACN A 117      33.273  44.717  27.136  1.00  0.00      A    H
ATOM    701  HZ1 ACN A 117      33.513  44.677  28.920  1.00  0.00      A    H
ATOM    702  HZ2 ACN A 117      33.320  46.218  28.284  1.00  0.00      A    H
ATOM    703  CT  ACN A 118      39.120  15.605  27.929  1.00  0.00      A    C
ATOM    704  CZ  ACN A 118      40.200  16.485  28.214  1.00  0.00      A    C
ATOM    705  NZ  ACN A 118      41.109  17.199  28.444  1.00  0.00      A    N
ATOM    706  HZ  ACN A 118      39.182  15.429  26.858  1.00  0.00      A    H
ATOM    707  HZ1 ACN A 118      38.117  15.991  28.093  1.00  0.00      A    H
ATOM    708  HZ2 ACN A 118      39.363  14.703  28.484  1.00  0.00      A    H
ATOM    709  CT  ACN A 119      16.801   5.077  39.513  1.00  0.00      A    C
ATOM    710  CZ  ACN A 119      16.814   5.367  38.091  1.00  0.00      A    C
ATOM    711  NZ  ACN A 119      16.853   5.643  36.982  1.00  0.00      A    N
ATOM    712  HZ  ACN A 119      17.737   5.380  39.974  1.00  0.00      A    H
ATOM    713  HZ1 ACN A 119      16.491   4.055  39.716  1.00  0.00      A    H
ATOM    714  HZ2 ACN A 119      16.066   5.747  39.951  1.00  0.00      A    H
ATOM    715  CT  ACN A 120      20.248   5.221  25.664  1.00  0.00      A    C
ATOM    716  CZ  ACN A 120      19.898   3.951  26.342  1.00  0.00      A    C
ATOM    717  NZ  ACN A 120      19.619   3.000  26.881  1.00  0.00      A    N
ATOM    718  HZ  ACN A 120      19.479   5.634  25.016  1.00  0.00      A    H
ATOM    719  HZ1 ACN A 120      21.173   5.179  25.094  1.00  0.00      A    H
ATOM    720  HZ2 ACN A 120      20.375   5.963  26.448  1.00  0.00      A    H
ATOM    721  CT  ACN A 121       6.539  31.297  13.577  1.00  0.00      A    C
ATOM    722  CZ  ACN A 121       7.192  31.344  12.271  1.00  0.00      A    C
ATOM    723  NZ  ACN A 121       7.694  31.368  11.228  1.00  0.00      A    N
ATOM    724  HZ  ACN A 121       5.725  32.017  13.560  1.00  0.00      A    H
ATOM    725  HZ1 ACN A 121       7.208  31.562  14.391  1.00  0.00      A    H
ATOM    726  HZ2 ACN A 121       6.350  30.228  13.642  1.00  0.00      A    H
ATOM    727  CT  ACN A 122      31.123  21.881  28.872  1.00  0.00      A    C
ATOM    728  CZ  ACN A 122      32.457  21.802  28.306  1.00  0.00      A    C
ATOM    729  NZ  ACN A 122      33.489  21.684  27.859  1.00  0.00      A    N
ATOM    730  HZ  ACN A 122      30.657  22.802  28.531  1.00  0.00      A    H
ATOM    731  HZ1 ACN A 122      31.107  21.903  29.958  1.00  0.00      A    H
ATOM    732  HZ2 ACN A 122      30.616  21.060  28.370  1.00  0.00      A    H
ATOM    733  CT  ACN A 123      14.138  34.695  35.090  1.00  0.00      A    C
ATOM    734  CZ  ACN A 123      14.332  33.929  33.847  1.00  0.00      A    C
ATOM    735  NZ  ACN A 123      14.484  33.316  32.896  1.00  0.00      A    N
ATOM    736  HZ  ACN A 123      15.065  35.215  35.319  1.00  0.00      A    H
ATOM    737  HZ1 ACN A 123      13.893  34.111  35.973  1.00  0.00      A    H
ATOM    738  HZ2 ACN A 123      13.373  35.459  34.976  1.00  0.00      A    H
ATOM    739  CT  ACN A 124      39.105  21.598  25.506  1.00  0.00      A    C
ATOM    740  CZ  ACN A 124      38.448  20.303  25.419  1.00  0.00      A    C
ATOM    741  NZ  ACN A 124      37.959  19.240  25.442  1.00  0.00      A    N
ATOM    742  HZ  ACN A 124      39.326  22.033  24.534  1.00  0.00      A    H
ATOM    743  HZ1 ACN A 124      40.031  21.417  26.047  1.00  0.00      A    H
ATOM    744  HZ2 ACN A 124      38.545  22.185  26.229  1.00  0.00      A    H
ATOM    745  CT  ACN A 125      41.181  18.333  24.707  1.00  0.00      A    C
ATOM    746  CZ  ACN A 125      41.297  16.913  24.635  1.00  0.00      A    C
ATOM    747  NZ  ACN A 125      41.395  15.767  24.623  1.00  0.00      A    N
ATOM    748  HZ  ACN A 125      40.405  18.692  24.036  1.00  0.00      A    H
ATOM    749  HZ1 ACN A 125      42.056  18.961  24.562  1.00  0.00      A    H
ATOM    750  HZ2 ACN A 125      40.804  18.478  25.717  1.00  0.00      A    H
ATOM    751  CT  ACN A 126      42.017  11.546  14.515  1.00  0.00      A    C
ATOM    752  CZ  ACN A 126      42.028  10.657  15.631  1.00  0.00      A    C
ATOM    753  NZ  ACN A 126      42.059   9.858  16.534  1.00  0.00      A    N
ATOM    754  HZ  ACN A 126      43.076  11.776  14.428  1.00  0.00      A    H
ATOM    755  HZ1 ACN A 126      41.443  12.452  14.692  1.00  0.00      A    H
ATOM    756  HZ2 ACN A 126      41.454  11.146  13.675  1.00  0.00      A    H
ATOM    757  CT  ACN A 127      22.873  16.079   8.392  1.00  0.00      A    C
ATOM    758  CZ  ACN A 127      23.731  15.071   7.695  1.00  0.00      A    C
ATOM    759  NZ  ACN A 127      24.376  14.299   7.154  1.00  0.00      A    N
ATOM    760  HZ  ACN A 127      23.514  16.479   9.174  1.00  0.00      A    H
ATOM    761  HZ1 ACN A 127      22.024  15.597   8.869  1.00  0.00      A    H
ATOM    762  HZ2 ACN A 127      22.662  16.780   7.588  1.00  0.00      A    H
ATOM    763  CT  ACN A 128      40.250  34.053  29.165  1.00  0.00      A    C
ATOM    764  CZ  ACN A 128      38.913  33.825  29.623  1.00  0.00      A    C
ATOM    765  NZ  ACN A 128      37.867  33.643  29.913  1.00  0.00      A    N
ATOM    766  HZ  ACN A 128      40.373  35.044  28.736  1.00  0.00      A    H
ATOM    767  HZ1 ACN A 128      40.514  33.365  28.366  1.00  0.00      A    H
ATOM    768  HZ2 ACN A 128      40.957  34.053  29.990  1.00  0.00      A    H
ATOM    769  CT  ACN A 129      14.277  43.752  37.637  1.00  0.00      A    C
ATOM    770  CZ  ACN A 129      14.733  44.535  38.869  1.00  0.00      A    C
ATOM    771  NZ  ACN A 129      15.014  45.105  39.825  1.00  0.00      A    N
ATOM    772  HZ  ACN A 129      13.208  43.588  37.751  1.00  0.00      A    H
ATOM    773  HZ1 ACN A 129      14.785  42.795  37.719  1.00  0.00      A    H
ATOM    774  HZ2 ACN A 129      14.511  44.285  36.719  1.00  0.00      A    H
ATOM    775  CT  ACN A 130      25.933   3.785  29.598  1.00  0.00      A    C
ATOM    776  CZ  ACN A 130      27.195   4.503  29.367  1.00  0.00      A    C
ATOM    777  NZ  ACN A 130      28.218   5.074  29.280  1.00  0.00      A    N
ATOM    778  HZ  ACN A 130      26.069   3.139  30.463  1.00  0.00      A    H
ATOM    779  HZ1 ACN A 130      25.794   3.135  28.738  1.00  0.00      A    H
ATOM    780  HZ2 ACN A 130      25.186   4.566  29.708  1.00  0.00      A    H
ATOM    781  CT  ACN A 131      32.524  34.021  11.446  1.00  0.00      A    C
ATOM    782  CZ  ACN A 131      32.898  32.641  11.810  1.00  0.00      A    C
ATOM    783  NZ  ACN A 131      33.157  31.535  12.086  1.00  0.00      A    N
ATOM    784  HZ  ACN A 131      33.103  34.284  10.564  1.00  0.00      A    H
ATOM    785  HZ1 ACN A 131      32.947  34.639  12.235  1.00  0.00      A    H
ATOM    786  HZ2 ACN A 131      31.449  34.129  11.324  1.00  0.00      A    H
ATOM    787  CT  ACN A 132      28.468  25.293  11.446  1.00  0.00      A    C
ATOM    788  CZ  ACN A 132      27.615  26.438  11.897  1.00  0.00      A    C
ATOM    789  NZ  ACN A 132      26.894  27.311  12.265  1.00  0.00      A    N
ATOM    790  HZ  ACN A 132      27.732  24.554  11.141  1.00  0.00      A    H
ATOM    791  HZ1 ACN A 132      28.996  24.825  12.273  1.00  0.00      A    H
ATOM    792  HZ2 ACN A 132      29.170  25.675  10.709  1.00  0.00      A    H
ATOM    793  CT  ACN A 133       1.339  32.447  31.232  1.00  0.00      A    C
ATOM    794  CZ  ACN A 133       2.474  32.438  32.041  1.00  0.00      A    C
ATOM    795  NZ  ACN A 133       3.379  32.418  32.762  1.00  0.00      A    N
ATOM    796  HZ  ACN A 133       1.586  32.586  30.183  1.00  0.00      A    H
ATOM    797  HZ1 ACN A 133       0.841  33.395  31.422  1.00  0.00      A    H
ATOM    798  HZ2 ACN A 133       0.510  31.790  31.482  1.00  0.00      A    H
ATOM    799  CT  ACN A 134      31.894  41.879  36.952  1.00  0.00      A    C
ATOM    800  CZ  ACN A 134      32.130  41.935  35.527  1.00  0.00      A    C
ATOM    801  NZ  ACN A 134      32.341  41.911  34.360  1.00  0.00      A    N
ATOM    802  HZ  ACN A 134      31.516  42.818  37.347  1.00  0.00      A    H
ATOM    803  HZ1 ACN A 134      32.810  41.694  37.507  1.00  0.00      A    H
ATOM    804  HZ2 ACN A 134      31.116  41.138  37.119  1.00  0.00      A    H
ATOM    805  CT  ACN A 135      37.778   8.384  18.097  1.00  0.00      A    C
ATOM    806  CZ  ACN A 135      38.343   9.462  18.917  1.00  0.00      A    C
ATOM    807  NZ  ACN A 135      38.786  10.288  19.602  1.00  0.00      A    N
ATOM    808  HZ  ACN A 135      37.312   8.788  17.202  1.00  0.00      A    H
ATOM    809  HZ1 ACN A 135      37.102   7.803  18.719  1.00  0.00      A    H
ATOM    810  HZ2 ACN A 135      38.590   7.763  17.728  1.00  0.00      A    H
ATOM    811  CT  ACN A 136      17.225   2.300   7.116  1.00  0.00      A    C
ATOM    812  CZ  ACN A 136      16.889   1.059   7.746  1.00  0.00      A    C
ATOM    813  NZ  ACN A 136      16.558   0.071   8.152  1.00  0.00      A    N
ATOM    814  HZ  ACN A 136      18.216   2.280   6.670  1.00  0.00      A    H
ATOM    815  HZ1 ACN A 136      17.242   3.088   7.865  1.00  0.00      A    H
ATOM    816  HZ2 ACN A 136      16.412   2.538   6.434  1.00  0.00      A    H
ATOM    817  CT  ACN A 137       3.312   4.702  32.710  1.00  0.00      A    C
ATOM    818  CZ  ACN A 137       2.317   5.731  32.399  1.00  0.00      A    C
ATOM    819  NZ  ACN A 137       1.552   6.535  32.159  1.00  0.00      A    N
ATOM    820  HZ  ACN A 137       3.934   5.111  33.502  1.00  0.00      A    H
ATOM    821  HZ1 ACN A 137       3.974   4.555  31.860  1.00  0.00      A    H
ATOM    822  HZ2 ACN A 137       2.791   3.809  33.046  1.00  0.00      A    H
ATOM    823  CT  ACN A 138       9.269  24.403   7.740  1.00  0.00      A    C
ATOM    824  CZ  ACN A 138       9.741  25.788   7.616  1.00  0.00      A    C
ATOM    825  NZ  ACN A 138      10.115  26.890   7.471  1.00  0.00      A    N
ATOM    826  HZ  ACN A 138       8.464  24.502   8.464  1.00  0.00      A    H
ATOM    827  HZ1 ACN A 138      10.022  23.662   7.995  1.00  0.00      A    H
ATOM    828  HZ2 ACN A 138       8.836  24.147   6.776  1.00  0.00      A    H
ATOM    829  CT  ACN A 139      26.882  47.329  15.482  1.00  0.00      A    C
ATOM    830  CZ  ACN A 139      28.147  47.913  15.173  1.00  0.00      A    C
ATOM    831  NZ  ACN A 139      29.215  48.318  14.903  1.00  0.00      A    N
ATOM    832  HZ  ACN A 139      26.070  47.548  14.794  1.00  0.00      A    H
ATOM    833  HZ1 ACN A 139      26.612  47.556  16.510  1.00  0.00      A    H
ATOM    834  HZ2 ACN A 139      27.095  46.264  15.521  1.00  0.00      A    H
ATOM    835  CT  ACN A 140      39.108  33.853  13.039  1.00  0.00      A    C
ATOM    836  CZ  ACN A 140      38.313  33.521  11.867  1.00  0.00      A    C
ATOM    837  NZ  ACN A 140      37.643  33.240  10.947  1.00  0.00      A    N
ATOM    838  HZ  ACN A 140      39.883  33.098  13.139  1.00  0.00      A    H
ATOM    839  HZ1 ACN A 140      38.492  33.708  13.922  1.00  0.00      A    H
ATOM    840  HZ2 ACN A 140      39.452  34.884  13.023  1.00  0.00      A    H
ATOM    841  CT  ACN A 141      37.558   2.209  40.751  1.00  0.00      A    C
ATOM    842  CZ  ACN A 141      36.561   1.393  39.976  1.00  0.00      A    C
ATOM    843  NZ  ACN A 141      35.747   0.757  39.415  1.00  0.00      A    N
ATOM    844  HZ  ACN A 141      37.713   1.824  41.755  1.00  0.00      A    H
ATOM    845  HZ1 ACN A 141      37.247   3.223  40.990  1.00  0.00      A    H
ATOM    846  HZ2 ACN A 141      38.488   2.376  40.214  1.00  0.00      A    H
ATOM    847  CT  ACN A 142      28.251   7.427  21.048  1.00  0.00      A    C
ATOM    848  CZ  ACN A 142      27.171   6.785  20.236  1.00  0.00      A    C
ATOM    849  NZ  ACN A 142      26.314   6.259  19.637  1.00  0.00      A    N
ATOM    850  HZ  ACN A 142      27.867   7.573  22.054  1.00  0.00      A    H
ATOM    851  HZ1 ACN A 142      28.513   8.400  20.640  1.00  0.00      A    H
ATOM    852  HZ2 ACN A 142      29.091   6.739  21.089  1.00  0.00      A    H
ATOM    853  CT  ACN A 143      28.889  47.824  43.267  1.00  0.00      A    C
ATOM    854  CZ  ACN A 143      28.282  46.692  42.576  1.00  0.00      A    C
ATOM    855  NZ  ACN A 143      27.811  45.855  42.004  1.00  0.00      A    N
ATOM    856  HZ  ACN A 143      29.079  47.361  44.232  1.00  0.00      A    H
ATOM    857  HZ1 ACN A 143      28.125  48.595  43.324  1.00  0.00      A    H
ATOM    858  HZ2 ACN A 143      29.776  48.034  42.674  1.00  0.00      A    H
ATOM    859  CT  ACN A 144      43.772  28.338  21.376  1.00  0.00      A    C
ATOM    860  CZ  ACN A 144      43.431  28.772  20.015  1.00  0.00      A    C
ATOM    861  NZ  ACN A 144      43.211  29.130  18.924  1.00  0.00      A    N
ATOM    862  HZ  ACN A 144      44.857  28.304  21.323  1.00  0.00      A    H
ATOM    863  HZ1 ACN A 144      43.269  27.400  21.597  1.00  0.00      A    H
ATOM    864  HZ2 ACN A 144      43.439  29.109  22.066  1.00  0.00      A    H
ATOM    865  CT  ACN A 145      17.156  33.841  31.368  1.00  0.00      A    C
ATOM    866  CZ  ACN A 145      18.380  33.075  31.698  1.00  0.00      A    C
ATOM    867  NZ  ACN A 145      19.310  32.510  31.989  1.00  0.00      A    N
ATOM    868  HZ  ACN A 145      16.404  33.136  31.023  1.00  0.00      A    H
ATOM    869  HZ1 ACN A 145      17.486  34.455  30.535  1.00  0.00      A    H
ATOM    870  HZ2 ACN A 145      16.899  34.488  32.203  1.00  0.00      A    H
ATOM    871  CT  ACN A 146      35.691  23.515  42.904  1.00  0.00      A    C
ATOM    872  CZ  ACN A 146      35.676  24.632  41.929  1.00  0.00      A    C
ATOM    873  NZ  ACN A 146      35.629  25.568  41.215  1.00  0.00      A    N
ATOM    874  HZ  ACN A 146      36.243  23.878  43.768  1.00  0.00      A    H
ATOM    875  HZ1 ACN A 146      36.229  22.660  42.502  1.00  0.00      A    H
ATOM    876  HZ2 ACN A 146      34.706  23.122  43.143  1.00  0.00      A    H
ATOM    877  CT  ACN A 147      47.013   1.190  32.079  1.00  0.00      A    C
ATOM    878  CZ  ACN A 147      46.107   0.960  33.188  1.00  0.00      A    C
ATOM    879  NZ  ACN A 147      45.318   0.774  34.009  1.00  0.00      A    N
ATOM    880  HZ  ACN A 147      46.639   0.614  31.237  1.00  0.00      A    H
ATOM    881  HZ1 ACN A 147      48.077   1.080  32.272  1.00  0.00      A    H
ATOM    882  HZ2 ACN A 147      46.921   2.224  31.755  1.00  0.00      A    H
ATOM    883  CT  ACN A 148      28.021  23.229  24.307  1.00  0.00      A    C
ATOM    884  CZ  ACN A 148      28.571  22.518  25.525  1.00  0.00      A    C
ATOM    885  NZ  ACN A 148      29.024  21.934  26.437  1.00  0.00      A    N
ATOM    886  HZ  ACN A 148      26.976  22.935  24.247  1.00  0.00      A    H
ATOM    887  HZ1 ACN A 148      28.575  23.055  23.389  1.00  0.00      A    H
ATOM    888  HZ2 ACN A 148      28.001  24.286  24.561  1.00  0.00      A    H
ATOM    889  CT  ACN A 149      11.550  11.332  36.232  1.00  0.00      A    C
ATOM    890  CZ  ACN A 149      12.628  10.754  35.460  1.00  0.00      A    C
ATOM    891  NZ  ACN A 149      13.456  10.354  34.775  1.00  0.00      A    N
ATOM    892  HZ  ACN A 149      11.872  12.361  36.369  1.00  0.00      A    H
ATOM    893  HZ1 ACN A 149      11.389  10.856  37.196  1.00  0.00      A    H
ATOM    894  HZ2 ACN A 149      10.678  11.421  35.589  1.00  0.00      A    H
ATOM    895  CT  ACN A 150       7.428  33.812   8.552  1.00  0.00      A    C
ATOM    896  CZ  ACN A 150       6.541  34.228   9.616  1.00  0.00      A    C
ATOM    897  NZ  ACN A 150       5.839  34.635  10.451  1.00  0.00      A    N
ATOM    898  HZ  ACN A 150       7.150  32.795   8.286  1.00  0.00      A    H
ATOM    899  HZ1 ACN A 150       8.417  33.811   9.003  1.00  0.00      A    H
ATOM    900  HZ2 ACN A 150       7.226  34.592   7.823  1.00  0.00      A    H
ATOM    901  CT  ACN A 151       1.179  10.598  41.401  1.00  0.00      A    C
ATOM    902  CZ  ACN A 151       1.692  11.293  40.193  1.00  0.00      A    C
ATOM    903  NZ  ACN A 151       2.039  11.799  39.223  1.00  0.00      A    N
ATOM    904  HZ  ACN A 151       1.025   9.541  41.200  1.00  0.00      A    H
ATOM    905  HZ1 ACN A 151       0.203  11.075  41.446  1.00  0.00      A    H
ATOM    906  HZ2 ACN A 151       1.747  10.666  42.325  1.00  0.00      A    H
ATOM    907  CT  ACN A 152      39.367  28.059  24.667  1.00  0.00      A    C
ATOM    908  CZ  ACN A 152      39.889  28.570  23.391  1.00  0.00      A    C
ATOM    909  NZ  ACN A 152      40.303  28.931  22.392  1.00  0.00      A    N
ATOM    910  HZ  ACN A 152      38.833  28.844  25.198  1.00  0.00      A    H
ATOM    911  HZ1 ACN A 152      40.261  27.845  25.248  1.00  0.00      A    H
ATOM    912  HZ2 ACN A 152      38.730  27.186  24.549  1.00  0.00      A    H
ATOM    913  CT  ACN A 153       4.949   5.316   9.457  1.00  0.00      A    C
ATOM    914  CZ  ACN A 153       4.959   3.904   8.980  1.00  0.00      A    C
ATOM    915  NZ  ACN A 153       4.928   2.763   8.588  1.00  0.00      A    N
ATOM    916  HZ  ACN A 153       3.936   5.712   9.437  1.00  0.00      A    H
ATOM    917  HZ1 ACN A 153       5.536   5.886   8.742  1.00  0.00      A    H
ATOM    918  HZ2 ACN A 153       5.402   5.327  10.445  1.00  0.00      A    H
ATOM    919  CT  ACN A 154      16.228  46.207  43.498  1.00  0.00      A    C
ATOM    920  CZ  ACN A 154      17.230  46.334  44.541  1.00  0.00      A    C
ATOM    921  NZ  ACN A 154      18.010  46.482  45.365  1.00  0.00      A    N
ATOM    922  HZ  ACN A 154      15.522  47.001  43.267  1.00  0.00      A    H
ATOM    923  HZ1 ACN A 154      15.626  45.363  43.825  1.00  0.00      A    H
ATOM    924  HZ2 ACN A 154      16.636  45.763  42.594  1.00  0.00      A    H
ATOM    925  CT  ACN A 155      30.508  43.863  13.437  1.00  0.00      A    C
ATOM    926  CZ  ACN A 155      29.552  44.107  14.472  1.00  0.00      A    C
ATOM    927  NZ  ACN A 155      28.745  44.286  15.335  1.00  0.00      A    N
ATOM    928  HZ  ACN A 155      30.189  42.984  12.883  1.00  0.00      A    H
ATOM    929  HZ1 ACN A 155      31.439  43.673  13.965  1.00  0.00      A    H
ATOM    930  HZ2 ACN A 155      30.458  44.777  12.852  1.00  0.00      A    H
ATOM    931  CT  ACN A 156      45.053  21.394  24.419  1.00  0.00      A    C
ATOM    932  CZ  ACN A 156      43.952  21.172  25.364  1.00  0.00      A    C
ATOM    933  NZ  ACN A 156      43.094  21.032  26.108  1.00  0.00      A    N
ATOM    934  HZ  ACN A 156      44.661  22.120  23.711  1.00  0.00      A    H
ATOM    935  HZ1 ACN A 156      45.348  20.450  23.969  1.00  0.00      A    H
ATOM    936  HZ2 ACN A 156      45.772  21.909  25.050  1.00  0.00      A    H
ATOM    937  CT  ACN A 157       1.657   6.293  21.267  1.00  0.00      A    C
ATOM    938  CZ  ACN A 157       1.485   6.027  22.671  1.00  0.00      A    C
ATOM    939  NZ  ACN A 157       1.314   5.805  23.804  1.00  0.00      A    N
ATOM    940  HZ  ACN A 157       1.708   7.328  20.940  1.00  0.00      A    H
ATOM    941  HZ1 ACN A 157       0.774   5.855  20.809  1.00  0.00      A    H
ATOM    942  HZ2 ACN A 157       2.570   5.784  20.967  1.00  0.00      A    H
ATOM    943  CT  ACN A 158      25.195  34.347   1.163  1.00  0.00      A    C
ATOM    944  CZ  ACN A 158      26.162  33.528   1.890  1.00  0.00      A    C
ATOM    945  NZ  ACN A 158      26.891  32.838   2.437  1.00  0.00      A    N
ATOM    946  HZ  ACN A 158      25.150  35.370   1.529  1.00  0.00      A    H
ATOM    947  HZ1 ACN A 158      24.274  33.774   1.219  1.00  0.00      A    H
ATOM    948  HZ2 ACN A 158      25.558  34.391   0.139  1.00  0.00      A    H
ATOM    949  CT  ACN A 159      12.166   7.601  23.117  1.00  0.00      A    C
ATOM    950  CZ  ACN A 159      11.672   8.852  22.457  1.00  0.00      A    C
ATOM    951  NZ  ACN A 159      11.258   9.842  22.019  1.00  0.00      A    N
ATOM    952  HZ  ACN A 159      11.589   6.722  22.840  1.00  0.00      A    H
ATOM    953  HZ1 ACN A 159      12.019   7.939  24.139  1.00  0.00      A    H
ATOM    954  HZ2 ACN A 159      13.227   7.396  22.996  1.00  0.00      A    H
ATOM    955  CT  ACN A 160      40.634  48.313  45.305  1.00  0.00      A    C
ATOM    956  CZ  ACN A 160      41.074  48.004  46.674  1.00  0.00      A    C
ATOM    957  NZ  ACN A 160      41.432  47.770  47.765  1.00  0.00      A    N
ATOM    958  HZ  ACN A 160      40.210  47.428  44.837  1.00  0.00      A    H
ATOM    959  HZ1 ACN A 160      41.428  48.748  44.704  1.00  0.00      A    H
ATOM    960  HZ2 ACN A 160      39.845  49.040  45.476  1.00  0.00      A    H
ATOM    961  CT  ACN A 161      36.003  11.998  14.177  1.00  0.00      A    C
ATOM    962  CZ  ACN A 161      37.251  12.634  14.521  1.00  0.00      A    C
ATOM    963  NZ  ACN A 161      38.255  13.106  14.756  1.00  0.00      A    N
ATOM    964  HZ  ACN A 161      35.215  12.086  14.921  1.00  0.00      A    H
ATOM    965  HZ1 ACN A 161      36.282  10.951  14.089  1.00  0.00      A    H
ATOM    966  HZ2 ACN A 161      35.709  12.430  13.224  1.00  0.00      A    H
ATOM    967  CT  ACN A 162      41.605  22.292  45.503  1.00  0.00      A    C
ATOM    968  CZ  ACN A 162      41.583  22.513  46.963  1.00  0.00      A    C
ATOM    969  NZ  ACN A 162      41.481  22.672  48.087  1.00  0.00      A    N
ATOM    970  HZ  ACN A 162      42.626  22.095  45.186  1.00  0.00      A    H
ATOM    971  HZ1 ACN A 162      41.232  23.147  44.944  1.00  0.00      A    H
ATOM    972  HZ2 ACN A 162      40.923  21.461  45.341  1.00  0.00      A    H
ATOM    973  CT  ACN A 163      48.778  17.643  34.028  1.00  0.00      A    C
ATOM    974  CZ  ACN A 163      47.581  17.194  34.693  1.00  0.00      A    C
ATOM    975  NZ  ACN A 163      46.624  16.855  35.285  1.00  0.00      A    N
ATOM    976  HZ  ACN A 163      49.431  16.801  34.245  1.00  0.00      A    H
ATOM    977  HZ1 ACN A 163      49.240  18.449  34.592  1.00  0.00      A    H
ATOM    978  HZ2 ACN A 163      48.639  17.894  32.980  1.00  0.00      A    H
ATOM    979  CT  ACN A 164      37.510  42.929   7.288  1.00  0.00      A    C
ATOM    980  CZ  ACN A 164      36.843  43.723   8.321  1.00  0.00      A    C
ATOM    981  NZ  ACN A 164      36.363  44.449   9.080  1.00  0.00      A    N
ATOM    982  HZ  ACN A 164      38.102  43.569   6.638  1.00  0.00      A    H
ATOM    983  HZ1 ACN A 164      36.682  42.506   6.725  1.00  0.00      A    H
ATOM    984  HZ2 ACN A 164      38.131  42.244   7.859  1.00  0.00      A    H
ATOM    985  CT  ACN A 165       1.198  41.193  15.561  1.00  0.00      A    C
ATOM    986  CZ  ACN A 165       0.784  42.107  14.457  1.00  0.00      A    C
ATOM    987  NZ  ACN A 165       0.447  42.850  13.665  1.00  0.00      A    N
ATOM    988  HZ  ACN A 165       0.328  40.875  16.130  1.00  0.00      A    H
ATOM    989  HZ1 ACN A 165       1.857  41.652  16.293  1.00  0.00      A    H
ATOM    990  HZ2 ACN A 165       1.835  40.437  15.109  1.00  0.00      A    H
ATOM    991  CT  ACN A 166      17.587  27.545  15.675  1.00  0.00      A    C
ATOM    992  CZ  ACN A 166      17.563  28.805  14.928  1.00  0.00      A    C
ATOM    993  NZ  ACN A 166      17.592  29.843  14.322  1.00  0.00      A    N
ATOM    994  HZ  ACN A 166      16.618  27.053  15.660  1.00  0.00      A    H
ATOM    995  HZ1 ACN A 166      17.696  27.767  16.734  1.00  0.00      A    H
ATOM    996  HZ2 ACN A 166      18.388  26.890  15.341  1.00  0.00      A    H
ATOM    997  CT  ACN A 167      29.215  19.488   8.338  1.00  0.00      A    C
ATOM    998  CZ  ACN A 167      28.206  19.027   7.352  1.00  0.00      A    C
ATOM    999  NZ  ACN A 167      27.440  18.630   6.565  1.00  0.00      A    N
ATOM   1000  HZ  ACN A 167      29.031  19.046   9.314  1.00  0.00      A    H
ATOM   1001  HZ1 ACN A 167      29.232  20.544   8.596  1.00  0.00      A    H
ATOM   1002  HZ2 ACN A 167      30.238  19.224   8.083  1.00  0.00      A    H
ATOM   1003  CT  ACN A 168       7.965  16.269  35.064  1.00  0.00      A    C
ATOM   1004  CZ  ACN A 168       7.330  16.313  36.388  1.00  0.00      A    C
ATOM   1005  NZ  ACN A 168       6.918  16.337  37.496  1.00  0.00      A    N
ATOM   1006  HZ  ACN A 168       7.506  17.084  34.511  1.00  0.00      A    H
ATOM   1007  HZ1 ACN A 168       7.845  15.286  34.614  1.00  0.00      A    H
ATOM   1008  HZ2 ACN A 168       9.022  16.464  35.224  1.00  0.00      A    H
ATOM   1009  CT  ACN A 169      46.131  38.599  44.232  1.00  0.00      A    C
ATOM   1010  CZ  ACN A 169      47.146  38.206  43.228  1.00  0.00      A    C
ATOM   1011  NZ  ACN A 169      47.928  37.810  42.455  1.00  0.00      A    N
ATOM   1012  HZ  ACN A 169      46.475  38.334  45.229  1.00  0.00      A    H
ATOM   1013  HZ1 ACN A 169      45.259  38.041  43.901  1.00  0.00      A    H
ATOM   1014  HZ2 ACN A 169      45.988  39.676  44.263  1.00  0.00      A    H
ATOM   1015  CT  ACN A 170      35.242  35.158  31.106  1.00  0.00      A    C
ATOM   1016  CZ  ACN A 170      35.161  36.635  31.307  1.00  0.00      A    C
ATOM   1017  NZ  ACN A 170      35.120  37.750  31.460  1.00  0.00      A    N
ATOM   1018  HZ  ACN A 170      34.493  34.615  31.677  1.00  0.00      A    H
ATOM   1019  HZ1 ACN A 170      36.166  34.723  31.478  1.00  0.00      A    H
ATOM   1020  HZ2 ACN A 170      35.112  35.099  30.029  1.00  0.00      A    H
ATOM   1021  CT  ACN A 171      26.893   3.297  17.381  1.00  0.00      A    C
ATOM   1022  CZ  ACN A 171      27.922   3.837  16.438  1.00  0.00      A    C
ATOM   1023  NZ  ACN A 171      28.736   4.340  15.743  1.00  0.00      A    N
ATOM   1024  HZ  ACN A 171      25.867   3.417  17.041  1.00  0.00      A    H
ATOM   1025  HZ1 ACN A 171      27.182   3.821  18.288  1.00  0.00      A    H
ATOM   1026  HZ2 ACN A 171      27.162   2.255  17.536  1.00  0.00      A    H
ATOM   1027  CT  ACN A 172      13.399  18.251  40.992  1.00  0.00      A    C
ATOM   1028  CZ  ACN A 172      14.206  17.638  42.019  1.00  0.00      A    C
ATOM   1029  NZ  ACN A 172      14.825  17.144  42.887  1.00  0.00      A    N
ATOM   1030  HZ  ACN A 172      13.177  19.309  41.104  1.00  0.00      A    H
ATOM   1031  HZ1 ACN A 172      12.433  17.770  40.856  1.00  0.00      A    H
ATOM   1032  HZ2 ACN A 172      14.052  17.998  40.161  1.00  0.00      A    H
ATOM   1033  CT  ACN A 173      27.426  15.609   6.340  1.00  0.00      A    C
ATOM   1034  CZ  ACN A 173      26.676  16.119   5.128  1.00  0.00      A    C
ATOM   1035  NZ  ACN A 173      26.093  16.457   4.210  1.00  0.00      A    N
ATOM   1036  HZ  ACN A 173      27.139  16.154   7.236  1.00  0.00      A    H
ATOM   1037  HZ1 ACN A 173      28.484  15.687   6.104  1.00  0.00      A    H
ATOM   1038  HZ2 ACN A 173      27.271  14.591   6.688  1.00  0.00      A    H
ATOM   1039  CT  ACN A 174       4.570  28.618   1.162  1.00  0.00      A    C
ATOM   1040  CZ  ACN A 174       4.208  30.006   1.724  1.00  0.00      A    C
ATOM   1041  NZ  ACN A 174       3.901  31.065   2.170  1.00  0.00      A    N
ATOM   1042  HZ  ACN A 174       5.227  28.081   1.841  1.00  0.00      A    H
ATOM   1043  HZ1 ACN A 174       5.017  28.709   0.175  1.00  0.00      A    H
ATOM   1044  HZ2 ACN A 174       3.642  28.079   0.987  1.00  0.00      A    H
ATOM   1045  CT  ACN A 175      36.244   2.795   2.815  1.00  0.00      A    C
ATOM   1046  CZ  ACN A 175      35.992   3.349   4.097  1.00  0.00      A    C
ATOM   1047  NZ  ACN A 175      35.771   3.755   5.143  1.00  0.00      A    N
ATOM   1048  HZ  ACN A 175      35.829   3.402   2.015  1.00  0.00      A    H
ATOM   1049  HZ1 ACN A 175      35.674   1.869   2.824  1.00  0.00      A    H
ATOM   1050  HZ2 ACN A 175      37.309   2.633   2.668  1.00  0.00      A    H
ATOM   1051  CT  ACN A 176       1.281  41.078  27.490  1.00  0.00      A    C
ATOM   1052  CZ  ACN A 176       0.099  41.878  27.032  1.00  0.00      A    C
ATOM   1053  NZ  ACN A 176      -0.763  42.574  26.661  1.00  0.00      A    N
ATOM   1054  HZ  ACN A 176       2.024  41.755  27.906  1.00  0.00      A    H
ATOM   1055  HZ1 ACN A 176       1.662  40.555  26.617  1.00  0.00      A    H
ATOM   1056  HZ2 ACN A 176       0.927  40.485  28.329  1.00  0.00      A    H
ATOM   1057  CT  ACN A 177      36.807  45.985  12.079  1.00  0.00      A    C
ATOM   1058  CZ  ACN A 177      37.883  46.542  11.224  1.00  0.00      A    C
ATOM   1059  NZ  ACN A 177      38.753  46.991  10.572  1.00  0.00      A    N
ATOM   1060  HZ  ACN A 177      37.252  45.711  13.032  1.00  0.00      A    H
ATOM   1061  HZ1 ACN A 177      36.372  45.073  11.676  1.00  0.00      A    H
ATOM   1062  HZ2 ACN A 177      36.033  46.742  12.176  1.00  0.00      A    H
ATOM   1063  CT  ACN A 178      40.070  24.090  32.153  1.00  0.00      A    C
ATOM   1064  CZ  ACN A 178      39.122  23.917  33.234  1.00  0.00      A    C
ATOM   1065  NZ  ACN A 178      38.319  23.687  34.054  1.00  0.00      A    N
ATOM   1066  HZ  ACN A 178      39.720  24.800  31.409  1.00  0.00      A    H
ATOM   1067  HZ1 ACN A 178      40.119  23.097  31.713  1.00  0.00      A    H
ATOM   1068  HZ2 ACN A 178      40.996  24.423  32.615  1.00  0.00      A    H
ATOM   1069  CT  ACN A 179      30.230  25.994  26.952  1.00  0.00      A    C
ATOM   1070  CZ  ACN A 179      30.112  26.083  25.488  1.00  0.00      A    C
ATOM   1071  NZ  ACN A 179      30.044  26.179  24.366  1.00  0.00      A    N
ATOM   1072  HZ  ACN A 179      29.299  26.117  27.500  1.00  0.00      A    H
ATOM   1073  HZ1 ACN A 179      30.876  26.855  27.101  1.00  0.00      A    H
ATOM   1074  HZ2 ACN A 179      30.751  25.096  27.274  1.00  0.00      A    H
ATOM   1075  CT  ACN A 180      37.286  16.158  24.688  1.00  0.00      A    C
ATOM   1076  CZ  ACN A 180      36.162  15.738  25.540  1.00  0.00      A    C
ATOM   1077  NZ  ACN A 180      35.286  15.379  26.241  1.00  0.00      A    N
ATOM   1078  HZ  ACN A 180      37.937  16.875  25.182  1.00  0.00      A    H
ATOM   1079  HZ1 ACN A 180      37.008  16.470  23.685  1.00  0.00      A    H
ATOM   1080  HZ2 ACN A 180      37.995  15.342  24.577  1.00  0.00      A    H
ATOM   1081  CT  ACN A 181       4.356  23.256  19.473  1.00  0.00      A    C
ATOM   1082  CZ  ACN A 181       5.781  23.332  18.993  1.00  0.00      A    C
ATOM   1083  NZ  ACN A 181       6.894  23.415  18.623  1.00  0.00      A    N
ATOM   1084  HZ  ACN A 181       3.799  22.867  18.625  1.00  0.00      A    H
ATOM   1085  HZ1 ACN A 181       4.009  24.226  19.820  1.00  0.00      A    H
ATOM   1086  HZ2 ACN A 181       4.283  22.446  20.194  1.00  0.00      A    H
ATOM   1087  CT  ACN A 182      30.664  19.139  32.865  1.00  0.00      A    C
ATOM   1088  CZ  ACN A 182      30.472  19.266  31.440  1.00  0.00      A    C
ATOM   1089  NZ  ACN A 182      30.246  19.363  30.284  1.00  0.00      A    N
ATOM   1090  HZ  ACN A 182      30.755  20.152  33.246  1.00  0.00      A    H
ATOM   1091  HZ1 ACN A 182      31.502  18.469  33.042  1.00  0.00      A    H
ATOM   1092  HZ2 ACN A 182      29.689  18.834  33.234  1.00  0.00      A    H
ATOM   1093  CT  ACN A 183      31.107  30.496  14.572  1.00  0.00      A    C
ATOM   1094  CZ  ACN A 183      31.495  31.911  14.892  1.00  0.00      A    C
ATOM   1095  NZ  ACN A 183      31.763  32.984  15.229  1.00  0.00      A    N
ATOM   1096  HZ  ACN A 183      31.946  30.036  14.054  1.00  0.00      A    H
ATOM   1097  HZ1 ACN A 183      30.239  30.492  13.917  1.00  0.00      A    H
ATOM   1098  HZ2 ACN A 183      30.929  29.991  15.518  1.00  0.00      A    H
ATOM   1099  CT  ACN A 184      29.530  21.147  42.818  1.00  0.00      A    C
ATOM   1100  CZ  ACN A 184      29.235  19.750  42.570  1.00  0.00      A    C
ATOM   1101  NZ  ACN A 184      28.970  18.623  42.480  1.00  0.00      A    N
ATOM   1102  HZ  ACN A 184      30.368  21.225  43.507  1.00  0.00      A    H
ATOM   1103  HZ1 ACN A 184      28.671  21.676  43.221  1.00  0.00      A    H
ATOM   1104  HZ2 ACN A 184      29.770  21.701  41.915  1.00  0.00      A    H
ATOM   1105  CT  ACN A 185       9.734  23.022  17.091  1.00  0.00      A    C
ATOM   1106  CZ  ACN A 185      11.118  22.419  17.226  1.00  0.00      A    C
ATOM   1107  NZ  ACN A 185      12.147  21.954  17.286  1.00  0.00      A    N
ATOM   1108  HZ  ACN A 185       9.317  23.323  18.049  1.00  0.00      A    H
ATOM   1109  HZ1 ACN A 185       8.989  22.310  16.746  1.00  0.00      A    H
ATOM   1110  HZ2 ACN A 185       9.835  23.829  16.371  1.00  0.00      A    H
ATOM   1111  CT  ACN A 186      28.341  13.038  46.604  1.00  0.00      A    C
ATOM   1112  CZ  ACN A 186      27.689  13.112  47.897  1.00  0.00      A    C
ATOM   1113  NZ  ACN A 186      27.178  13.232  48.916  1.00  0.00      A    N
ATOM   1114  HZ  ACN A 186      28.057  12.185  45.994  1.00  0.00      A    H
ATOM   1115  HZ1 ACN A 186      29.421  13.030  46.730  1.00  0.00      A    H
ATOM   1116  HZ2 ACN A 186      28.140  13.930  46.016  1.00  0.00      A    H
ATOM   1117  CT  ACN A 187      17.042  19.787  25.216  1.00  0.00      A    C
ATOM   1118  CZ  ACN A 187      17.557  20.781  26.123  1.00  0.00      A    C
ATOM   1119  NZ  ACN A 187      17.948  21.617  26.800  1.00  0.00      A    N
ATOM   1120  HZ  ACN A 187      17.120  19.951  24.145  1.00  0.00      A    H
ATOM   1121  HZ1 ACN A 187      15.992  19.679  25.476  1.00  0.00      A    H
ATOM   1122  HZ2 ACN A 187      17.615  18.889  25.431  1.00  0.00      A    H
ATOM   1123  CT  ACN A 188      40.748  25.801  36.358  1.00  0.00      A    C
ATOM   1124  CZ  ACN A 188      40.700  24.636  37.149  1.00  0.00      A    C
ATOM   1125  NZ  ACN A 188      40.642  23.697  37.867  1.00  0.00      A    N
ATOM   1126  HZ  ACN A 188      41.442  25.680  35.529  1.00  0.00      A    H
ATOM   1127  HZ1 ACN A 188      41.099  26.604  37.000  1.00  0.00      A    H
ATOM   1128  HZ2 ACN A 188      39.716  25.879  36.025  1.00  0.00      A    H
ATOM   1129  CT  ACN A 189      16.105  39.331  41.084  1.00  0.00      A    C
ATOM   1130  CZ  ACN A 189      15.172  40.371  40.576  1.00  0.00      A    C
ATOM   1131  NZ  ACN A 189      14.404  41.167  40.148  1.00  0.00      A    N
ATOM   1132  HZ  ACN A 189      15.476  38.927  41.874  1.00  0.00      A    H
ATOM   1133  HZ1 ACN A 189      17.002  39.827  41.446  1.00  0.00      A    H
ATOM   1134  HZ2 ACN A 189      16.171  38.617  40.267  1.00  0.00      A    H
ATOM   1135  CT  ACN A 190      32.085  46.030  31.640  1.00  0.00      A    C
ATOM   1136  CZ  ACN A 190      31.954  46.622  33.040  1.00  0.00      A    C
ATOM   1137  NZ  ACN A 190      31.863  47.079  34.099  1.00  0.00      A    N
ATOM   1138  HZ  ACN A 190      32.536  45.041  31.648  1.00  0.00      A    H
ATOM   1139  HZ1 ACN A 190      32.485  46.840  31.035  1.00  0.00      A    H
ATOM   1140  HZ2 ACN A 190      31.113  45.795  31.215  1.00  0.00      A    H
ATOM   1141  CT  ACN A 191      11.222  44.758  34.676  1.00  0.00      A    C
ATOM   1142  CZ  ACN A 191      12.250  45.517  35.495  1.00  0.00      A    C
ATOM   1143  NZ  ACN A 191      12.964  46.158  36.144  1.00  0.00      A    N
ATOM   1144  HZ  ACN A 191      11.314  45.039  33.629  1.00  0.00      A    H
ATOM   1145  HZ1 ACN A 191      10.207  44.850  35.052  1.00  0.00      A    H
ATOM   1146  HZ2 ACN A 191      11.490  43.705  34.719  1.00  0.00      A    H
ATOM   1147  CT  ACN A 192       7.993  45.012  14.637  1.00  0.00      A    C
ATOM   1148  CZ  ACN A 192       7.302  44.641  15.822  1.00  0.00      A    C
ATOM   1149  NZ  ACN A 192       6.679  44.404  16.768  1.00  0.00      A    N
ATOM   1150  HZ  ACN A 192       8.544  45.923  14.855  1.00  0.00      A    H
ATOM   1151  HZ1 ACN A 192       7.365  45.108  13.755  1.00  0.00      A    H
ATOM   1152  HZ2 ACN A 192       8.726  44.300  14.266  1.00  0.00      A    H
ATOM   1153  CT  ACN A 193      44.373  32.965  13.203  1.00  0.00      A    C
ATOM   1154  CZ  ACN A 193      43.088  33.244  12.519  1.00  0.00      A    C
ATOM   1155  NZ  ACN A 193      42.104  33.444  11.971  1.00  0.00      A    N
ATOM   1156  HZ  ACN A 193      44.246  32.124  13.879  1.00  0.00      A    H
ATOM   1157  HZ1 ACN A 193      44.673  33.718  13.927  1.00  0.00      A    H
ATOM   1158  HZ2 ACN A 193      45.165  32.853  12.467  1.00  0.00      A    H
ATOM   1159  CT  ACN A 194       4.779   4.067  22.053  1.00  0.00      A    C
ATOM   1160  CZ  ACN A 194       5.724   3.955  23.195  1.00  0.00      A    C
ATOM   1161  NZ  ACN A 194       6.412   3.801  24.124  1.00  0.00      A    N
ATOM   1162  HZ  ACN A 194       4.917   3.233  21.370  1.00  0.00      A    H
ATOM   1163  HZ1 ACN A 194       4.878   5.010  21.522  1.00  0.00      A    H
ATOM   1164  HZ2 ACN A 194       3.810   3.996  22.541  1.00  0.00      A    H
ATOM   1165  CT  ACN A 195      37.370  29.697   5.613  1.00  0.00      A    C
ATOM   1166  CZ  ACN A 195      38.166  29.148   4.536  1.00  0.00      A    C
ATOM   1167  NZ  ACN A 195      38.761  28.717   3.700  1.00  0.00      A    N
ATOM   1168  HZ  ACN A 195      37.935  30.409   6.210  1.00  0.00      A    H
ATOM   1169  HZ1 ACN A 195      37.024  28.936   6.308  1.00  0.00      A    H
ATOM   1170  HZ2 ACN A 195      36.456  30.117   5.203  1.00  0.00      A    H
ATOM   1171  CT  ACN A 196      40.173  44.478   4.693  1.00  0.00      A    C
ATOM   1172  CZ  ACN A 196      41.190  44.366   3.665  1.00  0.00      A    C
ATOM   1173  NZ  ACN A 196      41.973  44.221   2.773  1.00  0.00      A    N
ATOM   1174  HZ  ACN A 196      39.920  43.528   5.155  1.00  0.00      A    H
ATOM   1175  HZ1 ACN A 196      39.335  45.111   4.411  1.00  0.00      A    H
ATOM   1176  HZ2 ACN A 196      40.718  45.134   5.367  1.00  0.00      A    H
ATOM   1177  CT  ACN A 197      16.916  28.574   5.433  1.00  0.00      A    C
ATOM   1178  CZ  ACN A 197      18.240  28.463   6.110  1.00  0.00      A    C
ATOM   1179  NZ  ACN A 197      19.269  28.423   6.636  1.00  0.00      A    N
ATOM   1180  HZ  ACN A 197      16.777  28.098   4.466  1.00  0.00      A    H
ATOM   1181  HZ1 ACN A 197      16.732  29.638   5.308  1.00  0.00      A    H
ATOM   1182  HZ2 ACN A 197      16.146  28.293   6.148  1.00  0.00      A    H
ATOM   1183  CT  ACN A 198      39.313   1.655   6.184  1.00  0.00      A    C
ATOM   1184  CZ  ACN A 198      40.645   1.849   5.599  1.00  0.00      A    C
ATOM   1185  NZ  ACN A 198      41.693   1.971   5.101  1.00  0.00      A    N
ATOM   1186  HZ  ACN A 198      38.877   0.688   5.946  1.00  0.00      A    H
ATOM   1187  HZ1 ACN A 198      38.718   2.399   5.660  1.00  0.00      A    H
ATOM   1188  HZ2 ACN A 198      39.322   1.848   7.253  1.00  0.00      A    H
ATOM   1189  CT  ACN A 199      46.988  38.533  11.854  1.00  0.00      A    C
ATOM   1190  CZ  ACN A 199      46.183  37.899  10.794  1.00  0.00      A    C
ATOM   1191  NZ  ACN A 199      45.603  37.385   9.920  1.00  0.00      A    N
ATOM   1192  HZ  ACN A 199      46.244  39.039  12.464  1.00  0.00      A    H
ATOM   1193  HZ1 ACN A 199      47.719  39.253  11.495  1.00  0.00      A    H
ATOM   1194  HZ2 ACN A 199      47.497  37.773  12.441  1.00  0.00      A    H
ATOM   1195  CT  ACN A 200      17.176   7.428  22.940  1.00  0.00      A    C
ATOM   1196  CZ  ACN A 200      17.529   5.983  23.099  1.00  0.00      A    C
ATOM   1197  NZ  ACN A 200      17.823   4.850  23.261  1.00  0.00      A    N
ATOM   1198  HZ  ACN A 200      17.975   8.051  23.334  1.00  0.00      A    H
ATOM   1199  HZ1 ACN A 200      16.349   7.720  23.582  1.00  0.00      A    H
ATOM   1200  HZ2 ACN A 200      16.953   7.638  21.897  1.00  0.00      A    H
ATOM   1201  N1  BMIMB   1      32.428  19.446  46.964  1.00  0.00      B    N
ATOM   1202  N11 BMIMB   1      33.731  21.238  46.746  1.00  0.00      B    N
ATOM   1203  C1  BMIMB   1      32.602  20.616  46.352  1.00  0.00      B    C
ATOM   1204  H1  BMIMB   1      31.894  21.148  45.753  1.00  0.00      B    H
ATOM   1205  C2  BMIMB   1      33.606  19.251  47.745  1.00  0.00      B    C
ATOM   1206  H2  BMIMB   1      33.741  18.411  48.390  1.00  0.00      B    H
ATOM   1207  C21 BMIMB   1      34.335  20.302  47.571  1.00  0.00      B    C
ATOM   1208  H21 BMIMB   1      35.259  20.539  48.050  1.00  0.00      B    H
ATOM   1209  C3  BMIMB   1      31.271  18.597  46.777  1.00  0.00      B    C
ATOM   1210  H3  BMIMB   1      30.782  18.958  45.885  1.00  0.00      B    H
ATOM   1211  H31 BMIMB   1      31.669  17.603  46.633  1.00  0.00      B    H
ATOM   1212  H32 BMIMB   1      30.703  18.531  47.694  1.00  0.00      B    H
ATOM   1213  C4  BMIMB   1      34.297  22.523  46.235  1.00  0.00      B    C
ATOM   1214  H4  BMIMB   1      33.413  23.128  46.093  1.00  0.00      B    H
ATOM   1215  H41 BMIMB   1      34.910  22.337  45.366  1.00  0.00      B    H
ATOM   1216  C5  BMIMB   1      35.155  23.266  47.207  1.00  0.00      B    C
ATOM   1217  H5  BMIMB   1      36.038  22.654  47.374  1.00  0.00      B    H
ATOM   1218  H51 BMIMB   1      35.520  24.191  46.766  1.00  0.00      B    H
ATOM   1219  C51 BMIMB   1      34.428  23.693  48.487  1.00  0.00      B    C
ATOM   1220  H52 BMIMB   1      33.748  24.449  48.101  1.00  0.00      B    H
ATOM   1221  H53 BMIMB   1      33.897  22.814  48.843  1.00  0.00      B    H
ATOM   1222  C6  BMIMB   1      35.198  24.295  49.616  1.00  0.00      B    C
ATOM   1223  H6  BMIMB   1      35.648  25.255  49.393  1.00  0.00      B    H
ATOM   1224  H61 BMIMB   1      34.542  24.462  50.463  1.00  0.00      B    H
ATOM   1225  H62 BMIMB   1      35.891  23.592  50.063  1.00  0.00      B    H
ATOM   1226  N1  BMIMB   2       9.697  38.832  15.993  1.00  0.00      B    N
ATOM   1227  N11 BMIMB   2       7.829  39.924  15.768  1.00  0.00      B    N
ATOM   1228  C1  BMIMB   2       8.458  38.821  15.464  1.00  0.00      B    C
ATOM   1229  H1  BMIMB   2       8.025  37.992  14.947  1.00  0.00      B    H
ATOM   1230  C2  BMIMB   2       9.899  40.023  16.567  1.00  0.00      B    C
ATOM   1231  H2  BMIMB   2      10.807  40.389  16.994  1.00  0.00      B    H
ATOM   1232  C21 BMIMB   2       8.752  40.747  16.391  1.00  0.00      B    C
ATOM   1233  H21 BMIMB   2       8.515  41.770  16.582  1.00  0.00      B    H
ATOM   1234  C3  BMIMB   2      10.627  37.673  16.065  1.00  0.00      B    C
ATOM   1235  H3  BMIMB   2      11.655  37.855  15.790  1.00  0.00      B    H
ATOM   1236  H31 BMIMB   2      10.746  37.318  17.078  1.00  0.00      B    H
ATOM   1237  H32 BMIMB   2      10.297  36.791  15.537  1.00  0.00      B    H
ATOM   1238  C4  BMIMB   2       6.545  40.330  15.250  1.00  0.00      B    C
ATOM   1239  H4  BMIMB   2       5.853  40.672  16.005  1.00  0.00      B    H
ATOM   1240  H41 BMIMB   2       6.163  39.427  14.797  1.00  0.00      B    H
ATOM   1241  C5  BMIMB   2       6.666  41.402  14.180  1.00  0.00      B    C
ATOM   1242  H5  BMIMB   2       7.081  42.309  14.612  1.00  0.00      B    H
ATOM   1243  H51 BMIMB   2       7.454  40.994  13.552  1.00  0.00      B    H
ATOM   1244  C51 BMIMB   2       5.368  41.593  13.302  1.00  0.00      B    C
ATOM   1245  H52 BMIMB   2       5.062  40.613  12.946  1.00  0.00      B    H
ATOM   1246  H53 BMIMB   2       4.525  42.048  13.816  1.00  0.00      B    H
ATOM   1247  C6  BMIMB   2       5.743  42.582  12.155  1.00  0.00      B    C
ATOM   1248  H6  BMIMB   2       6.592  42.194  11.603  1.00  0.00      B    H
ATOM   1249  H61 BMIMB   2       4.860  42.663  11.532  1.00  0.00      B    H
ATOM   1250  H62 BMIMB   2       6.039  43.565  12.503  1.00  0.00      B    H
ATOM   1251  N1  BMIMB   3      17.213   4.958  14.523  1.00  0.00      B    N
ATOM   1252  N11 BMIMB   3      18.930   4.602  15.687  1.00  0.00      B    N
ATOM   1253  C1  BMIMB   3      18.362   5.458  14.835  1.00  0.00      B    C
ATOM   1254  H1  BMIMB   3      18.653   6.462  14.608  1.00  0.00      B    H
ATOM   1255  C2  BMIMB   3      17.068   3.716  15.030  1.00  0.00      B    C
ATOM   1256  H2  BMIMB   3      16.234   3.090  14.800  1.00  0.00      B    H
ATOM   1257  C21 BMIMB   3      18.105   3.494  15.754  1.00  0.00      B    C
ATOM   1258  H21 BMIMB   3      18.477   2.628  16.258  1.00  0.00      B    H
ATOM   1259  C3  BMIMB   3      16.296   5.552  13.493  1.00  0.00      B    C
ATOM   1260  H3  BMIMB   3      15.457   6.015  13.990  1.00  0.00      B    H
ATOM   1261  H31 BMIMB   3      16.858   6.357  13.044  1.00  0.00      B    H
ATOM   1262  H32 BMIMB   3      16.059   4.848  12.709  1.00  0.00      B    H
ATOM   1263  C4  BMIMB   3      20.231   4.667  16.363  1.00  0.00      B    C
ATOM   1264  H4  BMIMB   3      20.783   5.295  15.678  1.00  0.00      B    H
ATOM   1265  H41 BMIMB   3      20.690   3.697  16.238  1.00  0.00      B    H
ATOM   1266  C5  BMIMB   3      20.130   5.068  17.841  1.00  0.00      B    C
ATOM   1267  H5  BMIMB   3      19.721   4.216  18.377  1.00  0.00      B    H
ATOM   1268  H51 BMIMB   3      21.059   5.335  18.339  1.00  0.00      B    H
ATOM   1269  C51 BMIMB   3      19.054   6.169  18.038  1.00  0.00      B    C
ATOM   1270  H52 BMIMB   3      19.389   7.052  17.500  1.00  0.00      B    H
ATOM   1271  H53 BMIMB   3      18.058   5.847  17.747  1.00  0.00      B    H
ATOM   1272  C6  BMIMB   3      18.924   6.433  19.520  1.00  0.00      B    C
ATOM   1273  H6  BMIMB   3      18.332   7.326  19.685  1.00  0.00      B    H
ATOM   1274  H61 BMIMB   3      18.437   5.598  20.012  1.00  0.00      B    H
ATOM   1275  H62 BMIMB   3      19.860   6.628  20.030  1.00  0.00      B    H
ATOM   1276  N1  BMIMB   4      39.898  30.582  31.773  1.00  0.00      B    N
ATOM   1277  N11 BMIMB   4      39.238  30.629  33.873  1.00  0.00      B    N
ATOM   1278  C1  BMIMB   4      40.305  30.641  33.034  1.00  0.00      B    C
ATOM   1279  H1  BMIMB   4      41.307  30.525  33.386  1.00  0.00      B    H
ATOM   1280  C2  BMIMB   4      38.519  30.732  31.813  1.00  0.00      B    C
ATOM   1281  H2  BMIMB   4      37.981  30.750  30.891  1.00  0.00      B    H
ATOM   1282  C21 BMIMB   4      38.150  30.674  33.046  1.00  0.00      B    C
ATOM   1283  H21 BMIMB   4      37.163  30.860  33.410  1.00  0.00      B    H
ATOM   1284  C3  BMIMB   4      40.810  30.685  30.585  1.00  0.00      B    C
ATOM   1285  H3  BMIMB   4      41.011  31.705  30.294  1.00  0.00      B    H
ATOM   1286  H31 BMIMB   4      41.789  30.304  30.839  1.00  0.00      B    H
ATOM   1287  H32 BMIMB   4      40.466  30.084  29.757  1.00  0.00      B    H
ATOM   1288  C4  BMIMB   4      39.244  30.760  35.397  1.00  0.00      B    C
ATOM   1289  H4  BMIMB   4      40.087  30.325  35.914  1.00  0.00      B    H
ATOM   1290  H41 BMIMB   4      38.458  30.095  35.723  1.00  0.00      B    H
ATOM   1291  C5  BMIMB   4      38.948  32.089  36.042  1.00  0.00      B    C
ATOM   1292  H5  BMIMB   4      38.968  32.054  37.128  1.00  0.00      B    H
ATOM   1293  H51 BMIMB   4      39.697  32.786  35.675  1.00  0.00      B    H
ATOM   1294  C51 BMIMB   4      37.610  32.618  35.512  1.00  0.00      B    C
ATOM   1295  H52 BMIMB   4      37.671  32.898  34.463  1.00  0.00      B    H
ATOM   1296  H53 BMIMB   4      36.882  31.816  35.603  1.00  0.00      B    H
ATOM   1297  C6  BMIMB   4      37.133  33.810  36.276  1.00  0.00      B    C
ATOM   1298  H6  BMIMB   4      36.100  34.107  36.133  1.00  0.00      B    H
ATOM   1299  H61 BMIMB   4      37.297  33.615  37.330  1.00  0.00      B    H
ATOM   1300  H62 BMIMB   4      37.736  34.637  35.921  1.00  0.00      B    H
ATOM   1301  N1  BMIMB   5      32.275  47.121   3.417  1.00  0.00      B    N
ATOM   1302  N11 BMIMB   5      31.328  45.238   3.867  1.00  0.00      B    N
ATOM   1303  C1  BMIMB   5      32.387  45.825   3.311  1.00  0.00      B    C
ATOM   1304  H1  BMIMB   5      33.302  45.350   3.029  1.00  0.00      B    H
ATOM   1305  C2  BMIMB   5      31.108  47.408   4.033  1.00  0.00      B    C
ATOM   1306  H2  BMIMB   5      30.795  48.383   4.336  1.00  0.00      B    H
ATOM   1307  C21 BMIMB   5      30.454  46.257   4.182  1.00  0.00      B    C
ATOM   1308  H21 BMIMB   5      29.499  45.966   4.561  1.00  0.00      B    H
ATOM   1309  C3  BMIMB   5      33.274  48.029   2.940  1.00  0.00      B    C
ATOM   1310  H3  BMIMB   5      34.122  47.426   2.651  1.00  0.00      B    H
ATOM   1311  H31 BMIMB   5      32.858  48.543   2.087  1.00  0.00      B    H
ATOM   1312  H32 BMIMB   5      33.568  48.652   3.772  1.00  0.00      B    H
ATOM   1313  C4  BMIMB   5      30.980  43.778   4.078  1.00  0.00      B    C
ATOM   1314  H4  BMIMB   5      31.695  43.194   3.518  1.00  0.00      B    H
ATOM   1315  H41 BMIMB   5      30.049  43.640   3.548  1.00  0.00      B    H
ATOM   1316  C5  BMIMB   5      31.138  43.358   5.586  1.00  0.00      B    C
ATOM   1317  H5  BMIMB   5      30.361  43.862   6.155  1.00  0.00      B    H
ATOM   1318  H51 BMIMB   5      30.926  42.294   5.650  1.00  0.00      B    H
ATOM   1319  C51 BMIMB   5      32.572  43.554   6.056  1.00  0.00      B    C
ATOM   1320  H52 BMIMB   5      33.198  43.131   5.274  1.00  0.00      B    H
ATOM   1321  H53 BMIMB   5      32.818  44.613   6.038  1.00  0.00      B    H
ATOM   1322  C6  BMIMB   5      32.894  42.880   7.424  1.00  0.00      B    C
ATOM   1323  H6  BMIMB   5      33.947  42.787   7.664  1.00  0.00      B    H
ATOM   1324  H61 BMIMB   5      32.494  43.345   8.317  1.00  0.00      B    H
ATOM   1325  H62 BMIMB   5      32.617  41.833   7.469  1.00  0.00      B    H
ATOM   1326  N1  BMIMB   6      42.811  26.836  29.938  1.00  0.00      B    N
ATOM   1327  N11 BMIMB   6      44.717  26.054  30.458  1.00  0.00      B    N
ATOM   1328  C1  BMIMB   6      43.416  25.826  30.484  1.00  0.00      B    C
ATOM   1329  H1  BMIMB   6      42.873  24.935  30.716  1.00  0.00      B    H
ATOM   1330  C2  BMIMB   6      43.729  27.843  29.633  1.00  0.00      B    C
ATOM   1331  H2  BMIMB   6      43.529  28.823  29.259  1.00  0.00      B    H
ATOM   1332  C21 BMIMB   6      44.911  27.324  29.988  1.00  0.00      B    C
ATOM   1333  H21 BMIMB   6      45.898  27.712  29.863  1.00  0.00      B    H
ATOM   1334  C3  BMIMB   6      41.388  27.017  29.897  1.00  0.00      B    C
ATOM   1335  H3  BMIMB   6      40.992  26.211  30.496  1.00  0.00      B    H
ATOM   1336  H31 BMIMB   6      41.016  27.959  30.273  1.00  0.00      B    H
ATOM   1337  H32 BMIMB   6      41.115  26.841  28.867  1.00  0.00      B    H
ATOM   1338  C4  BMIMB   6      45.666  25.138  30.890  1.00  0.00      B    C
ATOM   1339  H4  BMIMB   6      46.377  25.108  30.077  1.00  0.00      B    H
ATOM   1340  H41 BMIMB   6      45.107  24.214  30.853  1.00  0.00      B    H
ATOM   1341  C5  BMIMB   6      46.260  25.376  32.300  1.00  0.00      B    C
ATOM   1342  H5  BMIMB   6      45.405  25.359  32.971  1.00  0.00      B    H
ATOM   1343  H51 BMIMB   6      46.858  24.547  32.670  1.00  0.00      B    H
ATOM   1344  C51 BMIMB   6      47.038  26.709  32.514  1.00  0.00      B    C
ATOM   1345  H52 BMIMB   6      47.943  26.706  31.911  1.00  0.00      B    H
ATOM   1346  H53 BMIMB   6      46.412  27.508  32.123  1.00  0.00      B    H
ATOM   1347  C6  BMIMB   6      47.465  26.947  33.945  1.00  0.00      B    C
ATOM   1348  H6  BMIMB   6      48.107  26.126  34.244  1.00  0.00      B    H
ATOM   1349  H61 BMIMB   6      47.919  27.924  34.069  1.00  0.00      B    H
ATOM   1350  H62 BMIMB   6      46.731  26.940  34.743  1.00  0.00      B    H
ATOM   1351  N1  BMIMB   7      26.681  37.073  38.845  1.00  0.00      B    N
ATOM   1352  N11 BMIMB   7      27.127  38.712  40.142  1.00  0.00      B    N
ATOM   1353  C1  BMIMB   7      26.676  38.351  38.970  1.00  0.00      B    C
ATOM   1354  H1  BMIMB   7      26.129  39.001  38.320  1.00  0.00      B    H
ATOM   1355  C2  BMIMB   7      27.329  36.556  39.920  1.00  0.00      B    C
ATOM   1356  H2  BMIMB   7      27.411  35.494  40.001  1.00  0.00      B    H
ATOM   1357  C21 BMIMB   7      27.647  37.572  40.743  1.00  0.00      B    C
ATOM   1358  H21 BMIMB   7      28.187  37.579  41.665  1.00  0.00      B    H
ATOM   1359  C3  BMIMB   7      25.981  36.239  37.820  1.00  0.00      B    C
ATOM   1360  H3  BMIMB   7      25.625  36.861  37.012  1.00  0.00      B    H
ATOM   1361  H31 BMIMB   7      26.631  35.448  37.477  1.00  0.00      B    H
ATOM   1362  H32 BMIMB   7      25.112  35.851  38.330  1.00  0.00      B    H
ATOM   1363  C4  BMIMB   7      27.189  40.030  40.719  1.00  0.00      B    C
ATOM   1364  H4  BMIMB   7      27.806  40.558  40.007  1.00  0.00      B    H
ATOM   1365  H41 BMIMB   7      27.847  39.941  41.572  1.00  0.00      B    H
ATOM   1366  C5  BMIMB   7      25.834  40.730  41.015  1.00  0.00      B    C
ATOM   1367  H5  BMIMB   7      25.262  40.808  40.095  1.00  0.00      B    H
ATOM   1368  H51 BMIMB   7      25.310  40.078  41.709  1.00  0.00      B    H
ATOM   1369  C51 BMIMB   7      25.956  42.149  41.656  1.00  0.00      B    C
ATOM   1370  H52 BMIMB   7      25.542  42.052  42.657  1.00  0.00      B    H
ATOM   1371  H53 BMIMB   7      27.001  42.446  41.709  1.00  0.00      B    H
ATOM   1372  C6  BMIMB   7      25.245  43.149  40.635  1.00  0.00      B    C
ATOM   1373  H6  BMIMB   7      24.238  42.801  40.437  1.00  0.00      B    H
ATOM   1374  H61 BMIMB   7      25.112  44.171  40.970  1.00  0.00      B    H
ATOM   1375  H62 BMIMB   7      25.771  43.230  39.691  1.00  0.00      B    H
ATOM   1376  N1  BMIMB   8      34.473  13.299   3.808  1.00  0.00      B    N
ATOM   1377  N11 BMIMB   8      35.444  15.228   3.998  1.00  0.00      B    N
ATOM   1378  C1  BMIMB   8      34.379  14.577   3.498  1.00  0.00      B    C
ATOM   1379  H1  BMIMB   8      33.490  15.103   3.222  1.00  0.00      B    H
ATOM   1380  C2  BMIMB   8      35.750  13.114   4.343  1.00  0.00      B    C
ATOM   1381  H2  BMIMB   8      36.139  12.141   4.550  1.00  0.00      B    H
ATOM   1382  C21 BMIMB   8      36.329  14.330   4.510  1.00  0.00      B    C
ATOM   1383  H21 BMIMB   8      37.335  14.507   4.822  1.00  0.00      B    H
ATOM   1384  C3  BMIMB   8      33.470  12.310   3.592  1.00  0.00      B    C
ATOM   1385  H3  BMIMB   8      33.910  11.520   3.002  1.00  0.00      B    H
ATOM   1386  H31 BMIMB   8      33.075  11.795   4.455  1.00  0.00      B    H
ATOM   1387  H32 BMIMB   8      32.729  12.717   2.920  1.00  0.00      B    H
ATOM   1388  C4  BMIMB   8      35.757  16.670   3.846  1.00  0.00      B    C
ATOM   1389  H4  BMIMB   8      36.245  17.095   4.711  1.00  0.00      B    H
ATOM   1390  H41 BMIMB   8      34.881  17.278   3.676  1.00  0.00      B    H
ATOM   1391  C5  BMIMB   8      36.754  16.889   2.638  1.00  0.00      B    C
ATOM   1392  H5  BMIMB   8      37.210  17.868   2.758  1.00  0.00      B    H
ATOM   1393  H51 BMIMB   8      37.545  16.162   2.806  1.00  0.00      B    H
ATOM   1394  C51 BMIMB   8      36.173  16.749   1.290  1.00  0.00      B    C
ATOM   1395  H52 BMIMB   8      35.674  15.785   1.224  1.00  0.00      B    H
ATOM   1396  H53 BMIMB   8      35.499  17.598   1.210  1.00  0.00      B    H
ATOM   1397  C6  BMIMB   8      37.153  16.835   0.106  1.00  0.00      B    C
ATOM   1398  H6  BMIMB   8      37.705  17.746   0.306  1.00  0.00      B    H
ATOM   1399  H61 BMIMB   8      37.778  15.954   0.188  1.00  0.00      B    H
ATOM   1400  H62 BMIMB   8      36.704  16.944  -0.875  1.00  0.00      B    H
ATOM   1401  N1  BMIMB   9      29.333  31.810  28.943  1.00  0.00      B    N
ATOM   1402  N11 BMIMB   9      28.072  30.096  29.365  1.00  0.00      B    N
ATOM   1403  C1  BMIMB   9      28.541  30.887  28.410  1.00  0.00      B    C
ATOM   1404  H1  BMIMB   9      28.365  30.673  27.377  1.00  0.00      B    H
ATOM   1405  C2  BMIMB   9      29.351  31.633  30.275  1.00  0.00      B    C
ATOM   1406  H2  BMIMB   9      29.956  32.301  30.848  1.00  0.00      B    H
ATOM   1407  C21 BMIMB   9      28.437  30.639  30.611  1.00  0.00      B    C
ATOM   1408  H21 BMIMB   9      28.071  30.351  31.572  1.00  0.00      B    H
ATOM   1409  C3  BMIMB   9      30.203  32.796  28.249  1.00  0.00      B    C
ATOM   1410  H3  BMIMB   9      30.109  32.641  27.184  1.00  0.00      B    H
ATOM   1411  H31 BMIMB   9      29.960  33.814  28.513  1.00  0.00      B    H
ATOM   1412  H32 BMIMB   9      31.183  32.495  28.587  1.00  0.00      B    H
ATOM   1413  C4  BMIMB   9      27.269  28.848  29.146  1.00  0.00      B    C
ATOM   1414  H4  BMIMB   9      27.719  27.943  29.526  1.00  0.00      B    H
ATOM   1415  H41 BMIMB   9      27.163  28.802  28.073  1.00  0.00      B    H
ATOM   1416  C5  BMIMB   9      25.788  29.045  29.572  1.00  0.00      B    C
ATOM   1417  H5  BMIMB   9      25.723  29.369  30.608  1.00  0.00      B    H
ATOM   1418  H51 BMIMB   9      25.293  29.744  28.903  1.00  0.00      B    H
ATOM   1419  C51 BMIMB   9      24.942  27.754  29.369  1.00  0.00      B    C
ATOM   1420  H52 BMIMB   9      24.997  27.503  28.313  1.00  0.00      B    H
ATOM   1421  H53 BMIMB   9      25.146  27.009  30.133  1.00  0.00      B    H
ATOM   1422  C6  BMIMB   9      23.422  27.975  29.565  1.00  0.00      B    C
ATOM   1423  H6  BMIMB   9      22.977  28.891  29.193  1.00  0.00      B    H
ATOM   1424  H61 BMIMB   9      22.955  27.080  29.171  1.00  0.00      B    H
ATOM   1425  H62 BMIMB   9      23.041  28.154  30.563  1.00  0.00      B    H
ATOM   1426  N1  BMIMB  10      42.347   5.391  17.713  1.00  0.00      B    N
ATOM   1427  N11 BMIMB  10      42.052   4.590  19.670  1.00  0.00      B    N
ATOM   1428  C1  BMIMB  10      42.348   5.685  19.025  1.00  0.00      B    C
ATOM   1429  H1  BMIMB  10      42.540   6.649  19.445  1.00  0.00      B    H
ATOM   1430  C2  BMIMB  10      42.097   4.006  17.518  1.00  0.00      B    C
ATOM   1431  H2  BMIMB  10      42.074   3.526  16.564  1.00  0.00      B    H
ATOM   1432  C21 BMIMB  10      42.049   3.499  18.769  1.00  0.00      B    C
ATOM   1433  H21 BMIMB  10      41.856   2.507  19.114  1.00  0.00      B    H
ATOM   1434  C3  BMIMB  10      42.575   6.352  16.700  1.00  0.00      B    C
ATOM   1435  H3  BMIMB  10      43.550   6.306  16.236  1.00  0.00      B    H
ATOM   1436  H31 BMIMB  10      41.836   6.463  15.921  1.00  0.00      B    H
ATOM   1437  H32 BMIMB  10      42.475   7.299  17.210  1.00  0.00      B    H
ATOM   1438  C4  BMIMB  10      41.652   4.495  21.103  1.00  0.00      B    C
ATOM   1439  H4  BMIMB  10      40.972   3.660  21.185  1.00  0.00      B    H
ATOM   1440  H41 BMIMB  10      41.142   5.424  21.308  1.00  0.00      B    H
ATOM   1441  C5  BMIMB  10      42.934   4.327  21.991  1.00  0.00      B    C
ATOM   1442  H5  BMIMB  10      43.439   3.368  21.913  1.00  0.00      B    H
ATOM   1443  H51 BMIMB  10      43.583   5.180  21.808  1.00  0.00      B    H
ATOM   1444  C51 BMIMB  10      42.584   4.439  23.491  1.00  0.00      B    C
ATOM   1445  H52 BMIMB  10      41.980   5.319  23.695  1.00  0.00      B    H
ATOM   1446  H53 BMIMB  10      42.083   3.552  23.872  1.00  0.00      B    H
ATOM   1447  C6  BMIMB  10      43.793   4.467  24.368  1.00  0.00      B    C
ATOM   1448  H6  BMIMB  10      44.119   3.454  24.579  1.00  0.00      B    H
ATOM   1449  H61 BMIMB  10      44.685   4.914  23.944  1.00  0.00      B    H
ATOM   1450  H62 BMIMB  10      43.627   5.016  25.288  1.00  0.00      B    H
ATOM   1451  N1  BMIMB  11      26.398  27.100  45.086  1.00  0.00      B    N
ATOM   1452  N11 BMIMB  11      28.166  26.030  45.623  1.00  0.00      B    N
ATOM   1453  C1  BMIMB  11      27.535  27.109  45.770  1.00  0.00      B    C
ATOM   1454  H1  BMIMB  11      27.829  27.923  46.398  1.00  0.00      B    H
ATOM   1455  C2  BMIMB  11      26.340  25.924  44.415  1.00  0.00      B    C
ATOM   1456  H2  BMIMB  11      25.513  25.712  43.774  1.00  0.00      B    H
ATOM   1457  C21 BMIMB  11      27.388  25.223  44.736  1.00  0.00      B    C
ATOM   1458  H21 BMIMB  11      27.589  24.218  44.436  1.00  0.00      B    H
ATOM   1459  C3  BMIMB  11      25.364  28.130  45.141  1.00  0.00      B    C
ATOM   1460  H3  BMIMB  11      25.662  29.054  45.615  1.00  0.00      B    H
ATOM   1461  H31 BMIMB  11      25.069  28.143  44.103  1.00  0.00      B    H
ATOM   1462  H32 BMIMB  11      24.537  27.795  45.750  1.00  0.00      B    H
ATOM   1463  C4  BMIMB  11      29.309  25.609  46.381  1.00  0.00      B    C
ATOM   1464  H4  BMIMB  11      28.949  24.862  47.072  1.00  0.00      B    H
ATOM   1465  H41 BMIMB  11      29.667  26.368  47.061  1.00  0.00      B    H
ATOM   1466  C5  BMIMB  11      30.514  25.014  45.664  1.00  0.00      B    C
ATOM   1467  H5  BMIMB  11      31.245  24.652  46.382  1.00  0.00      B    H
ATOM   1468  H51 BMIMB  11      30.120  24.253  44.996  1.00  0.00      B    H
ATOM   1469  C51 BMIMB  11      31.239  26.106  44.840  1.00  0.00      B    C
ATOM   1470  H52 BMIMB  11      30.674  26.539  44.020  1.00  0.00      B    H
ATOM   1471  H53 BMIMB  11      31.576  26.924  45.472  1.00  0.00      B    H
ATOM   1472  C6  BMIMB  11      32.536  25.473  44.342  1.00  0.00      B    C
ATOM   1473  H6  BMIMB  11      33.164  26.239  43.902  1.00  0.00      B    H
ATOM   1474  H61 BMIMB  11      33.167  25.093  45.137  1.00  0.00      B    H
ATOM   1475  H62 BMIMB  11      32.282  24.665  43.665  1.00  0.00      B    H
ATOM   1476  N1  BMIMB  12       2.094  46.770   1.290  1.00  0.00      B    N
ATOM   1477  N11 BMIMB  12       0.819  46.070  -0.343  1.00  0.00      B    N
ATOM   1478  C1  BMIMB  12       1.219  47.147   0.360  1.00  0.00      B    C
ATOM   1479  H1  BMIMB  12       0.751  48.103   0.262  1.00  0.00      B    H
ATOM   1480  C2  BMIMB  12       2.230  45.428   1.173  1.00  0.00      B    C
ATOM   1481  H2  BMIMB  12       2.777  44.851   1.887  1.00  0.00      B    H
ATOM   1482  C21 BMIMB  12       1.575  45.017   0.063  1.00  0.00      B    C
ATOM   1483  H21 BMIMB  12       1.561  44.082  -0.452  1.00  0.00      B    H
ATOM   1484  C3  BMIMB  12       2.630  47.581   2.388  1.00  0.00      B    C
ATOM   1485  H3  BMIMB  12       2.156  48.547   2.474  1.00  0.00      B    H
ATOM   1486  H31 BMIMB  12       2.375  46.935   3.215  1.00  0.00      B    H
ATOM   1487  H32 BMIMB  12       3.707  47.592   2.310  1.00  0.00      B    H
ATOM   1488  C4  BMIMB  12      -0.430  46.014  -1.116  1.00  0.00      B    C
ATOM   1489  H4  BMIMB  12      -0.287  45.272  -1.887  1.00  0.00      B    H
ATOM   1490  H41 BMIMB  12      -0.539  46.901  -1.722  1.00  0.00      B    H
ATOM   1491  C5  BMIMB  12      -1.741  45.818  -0.362  1.00  0.00      B    C
ATOM   1492  H5  BMIMB  12      -1.878  46.710   0.243  1.00  0.00      B    H
ATOM   1493  H51 BMIMB  12      -2.568  45.785  -1.067  1.00  0.00      B    H
ATOM   1494  C51 BMIMB  12      -1.757  44.577   0.481  1.00  0.00      B    C
ATOM   1495  H52 BMIMB  12      -1.566  43.694  -0.125  1.00  0.00      B    H
ATOM   1496  H53 BMIMB  12      -1.020  44.581   1.280  1.00  0.00      B    H
ATOM   1497  C6  BMIMB  12      -3.150  44.341   1.140  1.00  0.00      B    C
ATOM   1498  H6  BMIMB  12      -3.227  43.508   1.829  1.00  0.00      B    H
ATOM   1499  H61 BMIMB  12      -3.593  45.140   1.723  1.00  0.00      B    H
ATOM   1500  H62 BMIMB  12      -3.816  44.065   0.330  1.00  0.00      B    H
ATOM   1501  N1  BMIMB  13       4.132  41.968  44.732  1.00  0.00      B    N
ATOM   1502  N11 BMIMB  13       3.218  40.512  43.544  1.00  0.00      B    N
ATOM   1503  C1  BMIMB  13       3.397  40.876  44.768  1.00  0.00      B    C
ATOM   1504  H1  BMIMB  13       2.955  40.355  45.590  1.00  0.00      B    H
ATOM   1505  C2  BMIMB  13       4.548  42.231  43.505  1.00  0.00      B    C
ATOM   1506  H2  BMIMB  13       5.183  43.038  43.211  1.00  0.00      B    H
ATOM   1507  C21 BMIMB  13       4.004  41.318  42.701  1.00  0.00      B    C
ATOM   1508  H21 BMIMB  13       3.997  41.039  41.670  1.00  0.00      B    H
ATOM   1509  C3  BMIMB  13       4.202  42.847  45.902  1.00  0.00      B    C
ATOM   1510  H3  BMIMB  13       4.915  43.621  45.664  1.00  0.00      B    H
ATOM   1511  H31 BMIMB  13       3.220  43.249  46.103  1.00  0.00      B    H
ATOM   1512  H32 BMIMB  13       4.581  42.331  46.772  1.00  0.00      B    H
ATOM   1513  C4  BMIMB  13       2.320  39.402  43.226  1.00  0.00      B    C
ATOM   1514  H4  BMIMB  13       1.800  39.858  42.397  1.00  0.00      B    H
ATOM   1515  H41 BMIMB  13       1.629  39.099  43.999  1.00  0.00      B    H
ATOM   1516  C5  BMIMB  13       3.077  38.077  42.885  1.00  0.00      B    C
ATOM   1517  H5  BMIMB  13       3.807  38.061  43.689  1.00  0.00      B    H
ATOM   1518  H51 BMIMB  13       2.367  37.273  43.061  1.00  0.00      B    H
ATOM   1519  C51 BMIMB  13       3.772  38.013  41.594  1.00  0.00      B    C
ATOM   1520  H52 BMIMB  13       3.040  38.110  40.796  1.00  0.00      B    H
ATOM   1521  H53 BMIMB  13       4.480  38.832  41.494  1.00  0.00      B    H
ATOM   1522  C6  BMIMB  13       4.593  36.714  41.389  1.00  0.00      B    C
ATOM   1523  H6  BMIMB  13       5.188  36.335  42.211  1.00  0.00      B    H
ATOM   1524  H61 BMIMB  13       3.914  35.900  41.163  1.00  0.00      B    H
ATOM   1525  H62 BMIMB  13       5.280  36.904  40.572  1.00  0.00      B    H
ATOM   1526  N1  BMIMB  14      45.833   2.292  20.217  1.00  0.00      B    N
ATOM   1527  N11 BMIMB  14      46.518   2.348  22.203  1.00  0.00      B    N
ATOM   1528  C1  BMIMB  14      46.612   2.918  21.032  1.00  0.00      B    C
ATOM   1529  H1  BMIMB  14      47.124   3.828  20.799  1.00  0.00      B    H
ATOM   1530  C2  BMIMB  14      45.281   1.158  20.835  1.00  0.00      B    C
ATOM   1531  H2  BMIMB  14      44.589   0.500  20.358  1.00  0.00      B    H
ATOM   1532  C21 BMIMB  14      45.644   1.225  22.071  1.00  0.00      B    C
ATOM   1533  H21 BMIMB  14      45.442   0.612  22.922  1.00  0.00      B    H
ATOM   1534  C3  BMIMB  14      45.700   2.599  18.822  1.00  0.00      B    C
ATOM   1535  H3  BMIMB  14      44.841   3.243  18.709  1.00  0.00      B    H
ATOM   1536  H31 BMIMB  14      46.637   3.047  18.525  1.00  0.00      B    H
ATOM   1537  H32 BMIMB  14      45.570   1.667  18.292  1.00  0.00      B    H
ATOM   1538  C4  BMIMB  14      47.090   2.897  23.506  1.00  0.00      B    C
ATOM   1539  H4  BMIMB  14      46.436   2.658  24.331  1.00  0.00      B    H
ATOM   1540  H41 BMIMB  14      47.153   3.946  23.256  1.00  0.00      B    H
ATOM   1541  C5  BMIMB  14      48.417   2.264  23.837  1.00  0.00      B    C
ATOM   1542  H5  BMIMB  14      48.253   1.211  23.624  1.00  0.00      B    H
ATOM   1543  H51 BMIMB  14      49.060   2.722  23.090  1.00  0.00      B    H
ATOM   1544  C51 BMIMB  14      48.938   2.610  25.317  1.00  0.00      B    C
ATOM   1545  H52 BMIMB  14      49.948   3.007  25.375  1.00  0.00      B    H
ATOM   1546  H53 BMIMB  14      48.326   3.389  25.763  1.00  0.00      B    H
ATOM   1547  C6  BMIMB  14      48.953   1.377  26.199  1.00  0.00      B    C
ATOM   1548  H6  BMIMB  14      47.899   1.132  26.253  1.00  0.00      B    H
ATOM   1549  H61 BMIMB  14      49.376   0.469  25.785  1.00  0.00      B    H
ATOM   1550  H62 BMIMB  14      49.300   1.493  27.220  1.00  0.00      B    H
ATOM   1551  N1  BMIMB  15       7.131  11.002  23.281  1.00  0.00      B    N
ATOM   1552  N11 BMIMB  15       6.553  12.173  25.050  1.00  0.00      B    N
ATOM   1553  C1  BMIMB  15       7.188  11.098  24.594  1.00  0.00      B    C
ATOM   1554  H1  BMIMB  15       7.592  10.376  25.272  1.00  0.00      B    H
ATOM   1555  C2  BMIMB  15       6.236  11.992  22.891  1.00  0.00      B    C
ATOM   1556  H2  BMIMB  15       5.847  12.133  21.906  1.00  0.00      B    H
ATOM   1557  C21 BMIMB  15       5.953  12.709  23.990  1.00  0.00      B    C
ATOM   1558  H21 BMIMB  15       5.207  13.452  24.164  1.00  0.00      B    H
ATOM   1559  C3  BMIMB  15       7.793   9.983  22.417  1.00  0.00      B    C
ATOM   1560  H3  BMIMB  15       8.547  10.387  21.757  1.00  0.00      B    H
ATOM   1561  H31 BMIMB  15       8.095   9.210  23.109  1.00  0.00      B    H
ATOM   1562  H32 BMIMB  15       7.046   9.548  21.770  1.00  0.00      B    H
ATOM   1563  C4  BMIMB  15       6.621  12.741  26.487  1.00  0.00      B    C
ATOM   1564  H4  BMIMB  15       6.721  11.862  27.106  1.00  0.00      B    H
ATOM   1565  H41 BMIMB  15       5.608  13.072  26.659  1.00  0.00      B    H
ATOM   1566  C5  BMIMB  15       7.743  13.768  26.720  1.00  0.00      B    C
ATOM   1567  H5  BMIMB  15       7.526  14.268  27.661  1.00  0.00      B    H
ATOM   1568  H51 BMIMB  15       8.765  13.403  26.787  1.00  0.00      B    H
ATOM   1569  C51 BMIMB  15       7.746  14.947  25.839  1.00  0.00      B    C
ATOM   1570  H52 BMIMB  15       7.824  14.668  24.791  1.00  0.00      B    H
ATOM   1571  H53 BMIMB  15       6.913  15.638  25.943  1.00  0.00      B    H
ATOM   1572  C6  BMIMB  15       9.119  15.632  26.174  1.00  0.00      B    C
ATOM   1573  H6  BMIMB  15       9.995  15.158  25.748  1.00  0.00      B    H
ATOM   1574  H61 BMIMB  15       9.200  16.669  25.870  1.00  0.00      B    H
ATOM   1575  H62 BMIMB  15       9.327  15.810  27.223  1.00  0.00      B    H
ATOM   1576  N1  BMIMB  16      14.272   2.358  42.672  1.00  0.00      B    N
ATOM   1577  N11 BMIMB  16      13.038   3.899  43.505  1.00  0.00      B    N
ATOM   1578  C1  BMIMB  16      14.197   3.607  42.920  1.00  0.00      B    C
ATOM   1579  H1  BMIMB  16      14.879   4.371  42.613  1.00  0.00      B    H
ATOM   1580  C2  BMIMB  16      13.155   1.707  43.187  1.00  0.00      B    C
ATOM   1581  H2  BMIMB  16      12.916   0.676  43.041  1.00  0.00      B    H
ATOM   1582  C21 BMIMB  16      12.384   2.708  43.728  1.00  0.00      B    C
ATOM   1583  H21 BMIMB  16      11.432   2.618  44.202  1.00  0.00      B    H
ATOM   1584  C3  BMIMB  16      15.259   1.720  41.763  1.00  0.00      B    C
ATOM   1585  H3  BMIMB  16      15.024   0.748  41.355  1.00  0.00      B    H
ATOM   1586  H31 BMIMB  16      15.377   2.354  40.897  1.00  0.00      B    H
ATOM   1587  H32 BMIMB  16      16.247   1.605  42.184  1.00  0.00      B    H
ATOM   1588  C4  BMIMB  16      12.449   5.252  43.659  1.00  0.00      B    C
ATOM   1589  H4  BMIMB  16      13.200   6.017  43.789  1.00  0.00      B    H
ATOM   1590  H41 BMIMB  16      11.694   5.275  44.431  1.00  0.00      B    H
ATOM   1591  C5  BMIMB  16      11.678   5.813  42.525  1.00  0.00      B    C
ATOM   1592  H5  BMIMB  16      11.295   6.792  42.799  1.00  0.00      B    H
ATOM   1593  H51 BMIMB  16      12.354   6.034  41.703  1.00  0.00      B    H
ATOM   1594  C51 BMIMB  16      10.612   4.916  41.891  1.00  0.00      B    C
ATOM   1595  H52 BMIMB  16      11.069   3.955  41.669  1.00  0.00      B    H
ATOM   1596  H53 BMIMB  16       9.820   4.801  42.626  1.00  0.00      B    H
ATOM   1597  C6  BMIMB  16      10.171   5.735  40.643  1.00  0.00      B    C
ATOM   1598  H6  BMIMB  16      10.905   5.931  39.869  1.00  0.00      B    H
ATOM   1599  H61 BMIMB  16       9.516   5.187  39.976  1.00  0.00      B    H
ATOM   1600  H62 BMIMB  16       9.792   6.710  40.929  1.00  0.00      B    H
ATOM   1601  N1  BMIMB  17      49.259   5.770  16.543  1.00  0.00      B    N
ATOM   1602  N11 BMIMB  17      47.880   4.839  15.168  1.00  0.00      B    N
ATOM   1603  C1  BMIMB  17      48.567   5.912  15.400  1.00  0.00      B    C
ATOM   1604  H1  BMIMB  17      48.690   6.739  14.733  1.00  0.00      B    H
ATOM   1605  C2  BMIMB  17      48.917   4.576  17.070  1.00  0.00      B    C
ATOM   1606  H2  BMIMB  17      49.320   4.143  17.959  1.00  0.00      B    H
ATOM   1607  C21 BMIMB  17      48.047   4.042  16.240  1.00  0.00      B    C
ATOM   1608  H21 BMIMB  17      47.474   3.141  16.208  1.00  0.00      B    H
ATOM   1609  C3  BMIMB  17      50.042   6.790  17.244  1.00  0.00      B    C
ATOM   1610  H3  BMIMB  17      49.447   7.096  18.092  1.00  0.00      B    H
ATOM   1611  H31 BMIMB  17      50.952   6.280  17.523  1.00  0.00      B    H
ATOM   1612  H32 BMIMB  17      50.304   7.591  16.568  1.00  0.00      B    H
ATOM   1613  C4  BMIMB  17      46.927   4.484  14.067  1.00  0.00      B    C
ATOM   1614  H4  BMIMB  17      46.039   5.087  14.188  1.00  0.00      B    H
ATOM   1615  H41 BMIMB  17      46.616   3.457  14.192  1.00  0.00      B    H
ATOM   1616  C5  BMIMB  17      47.604   4.725  12.710  1.00  0.00      B    C
ATOM   1617  H5  BMIMB  17      47.558   5.809  12.632  1.00  0.00      B    H
ATOM   1618  H51 BMIMB  17      48.589   4.314  12.916  1.00  0.00      B    H
ATOM   1619  C51 BMIMB  17      46.891   3.964  11.608  1.00  0.00      B    C
ATOM   1620  H52 BMIMB  17      46.890   2.900  11.831  1.00  0.00      B    H
ATOM   1621  H53 BMIMB  17      45.831   4.179  11.714  1.00  0.00      B    H
ATOM   1622  C6  BMIMB  17      47.251   4.314  10.111  1.00  0.00      B    C
ATOM   1623  H6  BMIMB  17      48.274   4.143   9.795  1.00  0.00      B    H
ATOM   1624  H61 BMIMB  17      46.711   3.658   9.438  1.00  0.00      B    H
ATOM   1625  H62 BMIMB  17      47.010   5.342   9.863  1.00  0.00      B    H
ATOM   1626  N1  BMIMB  18       5.276  33.866   4.230  1.00  0.00      B    N
ATOM   1627  N11 BMIMB  18       6.202  34.138   2.412  1.00  0.00      B    N
ATOM   1628  C1  BMIMB  18       6.242  33.424   3.481  1.00  0.00      B    C
ATOM   1629  H1  BMIMB  18       7.107  32.874   3.785  1.00  0.00      B    H
ATOM   1630  C2  BMIMB  18       4.553  34.832   3.544  1.00  0.00      B    C
ATOM   1631  H2  BMIMB  18       3.730  35.329   4.009  1.00  0.00      B    H
ATOM   1632  C21 BMIMB  18       5.178  34.985   2.370  1.00  0.00      B    C
ATOM   1633  H21 BMIMB  18       5.032  35.641   1.540  1.00  0.00      B    H
ATOM   1634  C3  BMIMB  18       4.967  33.261   5.549  1.00  0.00      B    C
ATOM   1635  H3  BMIMB  18       5.270  32.225   5.524  1.00  0.00      B    H
ATOM   1636  H31 BMIMB  18       5.547  33.750   6.317  1.00  0.00      B    H
ATOM   1637  H32 BMIMB  18       3.909  33.335   5.754  1.00  0.00      B    H
ATOM   1638  C4  BMIMB  18       7.181  34.035   1.432  1.00  0.00      B    C
ATOM   1639  H4  BMIMB  18       6.854  34.399   0.469  1.00  0.00      B    H
ATOM   1640  H41 BMIMB  18       7.318  32.980   1.246  1.00  0.00      B    H
ATOM   1641  C5  BMIMB  18       8.540  34.559   1.799  1.00  0.00      B    C
ATOM   1642  H5  BMIMB  18       8.991  33.900   2.537  1.00  0.00      B    H
ATOM   1643  H51 BMIMB  18       9.149  34.495   0.901  1.00  0.00      B    H
ATOM   1644  C51 BMIMB  18       8.575  35.944   2.557  1.00  0.00      B    C
ATOM   1645  H52 BMIMB  18       7.949  36.596   1.953  1.00  0.00      B    H
ATOM   1646  H53 BMIMB  18       8.238  35.867   3.588  1.00  0.00      B    H
ATOM   1647  C6  BMIMB  18       9.962  36.539   2.714  1.00  0.00      B    C
ATOM   1648  H6  BMIMB  18      10.374  36.730   1.730  1.00  0.00      B    H
ATOM   1649  H61 BMIMB  18       9.955  37.458   3.290  1.00  0.00      B    H
ATOM   1650  H62 BMIMB  18      10.552  35.954   3.410  1.00  0.00      B    H
ATOM   1651  N1  BMIMB  19      41.025  32.055   1.954  1.00  0.00      B    N
ATOM   1652  N11 BMIMB  19      42.905  32.619   1.026  1.00  0.00      B    N
ATOM   1653  C1  BMIMB  19      42.341  31.863   1.897  1.00  0.00      B    C
ATOM   1654  H1  BMIMB  19      42.925  31.220   2.520  1.00  0.00      B    H
ATOM   1655  C2  BMIMB  19      40.792  33.188   1.188  1.00  0.00      B    C
ATOM   1656  H2  BMIMB  19      39.871  33.709   1.037  1.00  0.00      B    H
ATOM   1657  C21 BMIMB  19      41.889  33.399   0.455  1.00  0.00      B    C
ATOM   1658  H21 BMIMB  19      42.142  34.159  -0.252  1.00  0.00      B    H
ATOM   1659  C3  BMIMB  19      40.100  31.420   2.899  1.00  0.00      B    C
ATOM   1660  H3  BMIMB  19      40.628  30.648   3.439  1.00  0.00      B    H
ATOM   1661  H31 BMIMB  19      39.723  32.113   3.636  1.00  0.00      B    H
ATOM   1662  H32 BMIMB  19      39.354  31.087   2.194  1.00  0.00      B    H
ATOM   1663  C4  BMIMB  19      44.274  32.670   0.626  1.00  0.00      B    C
ATOM   1664  H4  BMIMB  19      44.295  32.249  -0.368  1.00  0.00      B    H
ATOM   1665  H41 BMIMB  19      44.795  31.949   1.238  1.00  0.00      B    H
ATOM   1666  C5  BMIMB  19      44.810  34.073   0.782  1.00  0.00      B    C
ATOM   1667  H5  BMIMB  19      44.320  34.865   0.222  1.00  0.00      B    H
ATOM   1668  H51 BMIMB  19      44.657  34.398   1.809  1.00  0.00      B    H
ATOM   1669  C51 BMIMB  19      46.263  34.194   0.513  1.00  0.00      B    C
ATOM   1670  H52 BMIMB  19      46.776  33.698   1.333  1.00  0.00      B    H
ATOM   1671  H53 BMIMB  19      46.657  33.844  -0.438  1.00  0.00      B    H
ATOM   1672  C6  BMIMB  19      46.532  35.734   0.641  1.00  0.00      B    C
ATOM   1673  H6  BMIMB  19      46.052  35.994   1.577  1.00  0.00      B    H
ATOM   1674  H61 BMIMB  19      47.572  36.026   0.731  1.00  0.00      B    H
ATOM   1675  H62 BMIMB  19      46.138  36.243  -0.232  1.00  0.00      B    H
ATOM   1676  N1  BMIMB  20      10.341  34.800  32.382  1.00  0.00      B    N
ATOM   1677  N11 BMIMB  20      11.340  34.779  30.466  1.00  0.00      B    N
ATOM   1678  C1  BMIMB  20      11.203  34.124  31.613  1.00  0.00      B    C
ATOM   1679  H1  BMIMB  20      11.748  33.251  31.899  1.00  0.00      B    H
ATOM   1680  C2  BMIMB  20       9.883  35.865  31.672  1.00  0.00      B    C
ATOM   1681  H2  BMIMB  20       9.169  36.513  32.133  1.00  0.00      B    H
ATOM   1682  C21 BMIMB  20      10.406  35.789  30.416  1.00  0.00      B    C
ATOM   1683  H21 BMIMB  20      10.342  36.442  29.573  1.00  0.00      B    H
ATOM   1684  C3  BMIMB  20      10.112  34.427  33.802  1.00  0.00      B    C
ATOM   1685  H3  BMIMB  20      10.608  35.210  34.357  1.00  0.00      B    H
ATOM   1686  H31 BMIMB  20       9.088  34.346  34.137  1.00  0.00      B    H
ATOM   1687  H32 BMIMB  20      10.662  33.531  34.049  1.00  0.00      B    H
ATOM   1688  C4  BMIMB  20      12.036  34.184  29.320  1.00  0.00      B    C
ATOM   1689  H4  BMIMB  20      11.362  34.458  28.522  1.00  0.00      B    H
ATOM   1690  H41 BMIMB  20      11.893  33.115  29.359  1.00  0.00      B    H
ATOM   1691  C5  BMIMB  20      13.462  34.736  29.215  1.00  0.00      B    C
ATOM   1692  H5  BMIMB  20      14.011  34.276  30.032  1.00  0.00      B    H
ATOM   1693  H51 BMIMB  20      13.909  34.507  28.251  1.00  0.00      B    H
ATOM   1694  C51 BMIMB  20      13.459  36.211  29.576  1.00  0.00      B    C
ATOM   1695  H52 BMIMB  20      12.778  36.792  28.960  1.00  0.00      B    H
ATOM   1696  H53 BMIMB  20      13.162  36.263  30.620  1.00  0.00      B    H
ATOM   1697  C6  BMIMB  20      14.916  36.687  29.512  1.00  0.00      B    C
ATOM   1698  H6  BMIMB  20      15.067  37.717  29.813  1.00  0.00      B    H
ATOM   1699  H61 BMIMB  20      15.509  36.071  30.178  1.00  0.00      B    H
ATOM   1700  H62 BMIMB  20      15.268  36.523  28.500  1.00  0.00      B    H
ATOM   1701  N1  BMIMB  21      19.625  41.138  34.868  1.00  0.00      B    N
ATOM   1702  N11 BMIMB  21      21.705  40.940  34.412  1.00  0.00      B    N
ATOM   1703  C1  BMIMB  21      20.701  41.819  34.620  1.00  0.00      B    C
ATOM   1704  H1  BMIMB  21      20.845  42.859  34.823  1.00  0.00      B    H
ATOM   1705  C2  BMIMB  21      19.951  39.788  34.712  1.00  0.00      B    C
ATOM   1706  H2  BMIMB  21      19.142  39.094  34.790  1.00  0.00      B    H
ATOM   1707  C21 BMIMB  21      21.273  39.644  34.471  1.00  0.00      B    C
ATOM   1708  H21 BMIMB  21      21.825  38.738  34.355  1.00  0.00      B    H
ATOM   1709  C3  BMIMB  21      18.408  41.770  35.421  1.00  0.00      B    C
ATOM   1710  H3  BMIMB  21      18.184  42.523  34.680  1.00  0.00      B    H
ATOM   1711  H31 BMIMB  21      17.648  41.002  35.426  1.00  0.00      B    H
ATOM   1712  H32 BMIMB  21      18.530  42.234  36.388  1.00  0.00      B    H
ATOM   1713  C4  BMIMB  21      23.139  41.266  34.483  1.00  0.00      B    C
ATOM   1714  H4  BMIMB  21      23.359  42.113  33.849  1.00  0.00      B    H
ATOM   1715  H41 BMIMB  21      23.643  40.394  34.094  1.00  0.00      B    H
ATOM   1716  C5  BMIMB  21      23.388  41.699  35.881  1.00  0.00      B    C
ATOM   1717  H5  BMIMB  21      24.465  41.776  36.011  1.00  0.00      B    H
ATOM   1718  H51 BMIMB  21      22.798  42.602  36.014  1.00  0.00      B    H
ATOM   1719  C51 BMIMB  21      22.992  40.725  36.922  1.00  0.00      B    C
ATOM   1720  H52 BMIMB  21      21.930  40.519  36.813  1.00  0.00      B    H
ATOM   1721  H53 BMIMB  21      23.515  39.781  36.797  1.00  0.00      B    H
ATOM   1722  C6  BMIMB  21      23.244  41.224  38.303  1.00  0.00      B    C
ATOM   1723  H6  BMIMB  21      22.875  40.490  39.011  1.00  0.00      B    H
ATOM   1724  H61 BMIMB  21      24.317  41.322  38.425  1.00  0.00      B    H
ATOM   1725  H62 BMIMB  21      22.777  42.192  38.442  1.00  0.00      B    H
ATOM   1726  N1  BMIMB  22      44.836  39.573  25.762  1.00  0.00      B    N
ATOM   1727  N11 BMIMB  22      45.282  37.723  24.609  1.00  0.00      B    N
ATOM   1728  C1  BMIMB  22      45.467  38.401  25.740  1.00  0.00      B    C
ATOM   1729  H1  BMIMB  22      45.785  37.875  26.615  1.00  0.00      B    H
ATOM   1730  C2  BMIMB  22      44.353  39.742  24.447  1.00  0.00      B    C
ATOM   1731  H2  BMIMB  22      43.847  40.630  24.136  1.00  0.00      B    H
ATOM   1732  C21 BMIMB  22      44.598  38.580  23.701  1.00  0.00      B    C
ATOM   1733  H21 BMIMB  22      44.336  38.318  22.700  1.00  0.00      B    H
ATOM   1734  C3  BMIMB  22      44.765  40.560  26.807  1.00  0.00      B    C
ATOM   1735  H3  BMIMB  22      44.890  41.489  26.270  1.00  0.00      B    H
ATOM   1736  H31 BMIMB  22      43.798  40.500  27.284  1.00  0.00      B    H
ATOM   1737  H32 BMIMB  22      45.584  40.489  27.508  1.00  0.00      B    H
ATOM   1738  C4  BMIMB  22      45.652  36.339  24.315  1.00  0.00      B    C
ATOM   1739  H4  BMIMB  22      46.694  36.221  24.571  1.00  0.00      B    H
ATOM   1740  H41 BMIMB  22      45.688  36.391  23.237  1.00  0.00      B    H
ATOM   1741  C5  BMIMB  22      44.627  35.362  24.885  1.00  0.00      B    C
ATOM   1742  H5  BMIMB  22      44.959  34.332  24.781  1.00  0.00      B    H
ATOM   1743  H51 BMIMB  22      44.492  35.644  25.926  1.00  0.00      B    H
ATOM   1744  C51 BMIMB  22      43.255  35.515  24.321  1.00  0.00      B    C
ATOM   1745  H52 BMIMB  22      42.871  36.530  24.384  1.00  0.00      B    H
ATOM   1746  H53 BMIMB  22      43.193  35.256  23.267  1.00  0.00      B    H
ATOM   1747  C6  BMIMB  22      42.336  34.482  25.030  1.00  0.00      B    C
ATOM   1748  H6  BMIMB  22      42.074  34.586  26.076  1.00  0.00      B    H
ATOM   1749  H61 BMIMB  22      41.334  34.448  24.618  1.00  0.00      B    H
ATOM   1750  H62 BMIMB  22      42.838  33.522  24.975  1.00  0.00      B    H
ATOM   1751  N1  BMIMB  23      30.595  45.607  18.535  1.00  0.00      B    N
ATOM   1752  N11 BMIMB  23      31.378  44.832  20.353  1.00  0.00      B    N
ATOM   1753  C1  BMIMB  23      30.800  45.886  19.788  1.00  0.00      B    C
ATOM   1754  H1  BMIMB  23      30.599  46.828  20.251  1.00  0.00      B    H
ATOM   1755  C2  BMIMB  23      30.799  44.289  18.344  1.00  0.00      B    C
ATOM   1756  H2  BMIMB  23      30.501  43.857  17.414  1.00  0.00      B    H
ATOM   1757  C21 BMIMB  23      31.329  43.789  19.403  1.00  0.00      B    C
ATOM   1758  H21 BMIMB  23      31.495  42.761  19.640  1.00  0.00      B    H
ATOM   1759  C3  BMIMB  23      29.947  46.494  17.604  1.00  0.00      B    C
ATOM   1760  H3  BMIMB  23      28.982  46.032  17.457  1.00  0.00      B    H
ATOM   1761  H31 BMIMB  23      29.911  47.509  17.972  1.00  0.00      B    H
ATOM   1762  H32 BMIMB  23      30.387  46.558  16.620  1.00  0.00      B    H
ATOM   1763  C4  BMIMB  23      31.867  44.786  21.753  1.00  0.00      B    C
ATOM   1764  H4  BMIMB  23      31.693  45.752  22.203  1.00  0.00      B    H
ATOM   1765  H41 BMIMB  23      32.931  44.600  21.768  1.00  0.00      B    H
ATOM   1766  C5  BMIMB  23      31.278  43.750  22.638  1.00  0.00      B    C
ATOM   1767  H5  BMIMB  23      30.216  43.982  22.658  1.00  0.00      B    H
ATOM   1768  H51 BMIMB  23      31.436  42.782  22.169  1.00  0.00      B    H
ATOM   1769  C51 BMIMB  23      31.918  43.856  24.031  1.00  0.00      B    C
ATOM   1770  H52 BMIMB  23      32.990  43.675  24.050  1.00  0.00      B    H
ATOM   1771  H53 BMIMB  23      31.811  44.873  24.399  1.00  0.00      B    H
ATOM   1772  C6  BMIMB  23      31.292  42.932  25.089  1.00  0.00      B    C
ATOM   1773  H6  BMIMB  23      31.155  41.887  24.836  1.00  0.00      B    H
ATOM   1774  H61 BMIMB  23      31.948  42.924  25.951  1.00  0.00      B    H
ATOM   1775  H62 BMIMB  23      30.334  43.268  25.468  1.00  0.00      B    H
ATOM   1776  N1  BMIMB  24       1.645  -1.128  43.225  1.00  0.00      B    N
ATOM   1777  N11 BMIMB  24       1.222   0.694  42.205  1.00  0.00      B    N
ATOM   1778  C1  BMIMB  24       2.173  -0.018  42.807  1.00  0.00      B    C
ATOM   1779  H1  BMIMB  24       3.156   0.300  43.082  1.00  0.00      B    H
ATOM   1780  C2  BMIMB  24       0.298  -1.130  42.878  1.00  0.00      B    C
ATOM   1781  H2  BMIMB  24      -0.280  -1.955  43.234  1.00  0.00      B    H
ATOM   1782  C21 BMIMB  24      -0.009   0.032  42.181  1.00  0.00      B    C
ATOM   1783  H21 BMIMB  24      -0.881   0.346  41.651  1.00  0.00      B    H
ATOM   1784  C3  BMIMB  24       2.376  -2.221  43.918  1.00  0.00      B    C
ATOM   1785  H3  BMIMB  24       3.279  -1.712  44.221  1.00  0.00      B    H
ATOM   1786  H31 BMIMB  24       1.733  -2.414  44.764  1.00  0.00      B    H
ATOM   1787  H32 BMIMB  24       2.531  -3.005  43.191  1.00  0.00      B    H
ATOM   1788  C4  BMIMB  24       1.464   1.895  41.397  1.00  0.00      B    C
ATOM   1789  H4  BMIMB  24       1.084   1.792  40.392  1.00  0.00      B    H
ATOM   1790  H41 BMIMB  24       2.535   1.840  41.270  1.00  0.00      B    H
ATOM   1791  C5  BMIMB  24       0.805   3.160  41.991  1.00  0.00      B    C
ATOM   1792  H5  BMIMB  24      -0.199   2.977  42.367  1.00  0.00      B    H
ATOM   1793  H51 BMIMB  24       1.476   3.245  42.842  1.00  0.00      B    H
ATOM   1794  C51 BMIMB  24       0.948   4.525  41.301  1.00  0.00      B    C
ATOM   1795  H52 BMIMB  24       1.951   4.468  40.887  1.00  0.00      B    H
ATOM   1796  H53 BMIMB  24       0.194   4.697  40.536  1.00  0.00      B    H
ATOM   1797  C6  BMIMB  24       0.875   5.764  42.218  1.00  0.00      B    C
ATOM   1798  H6  BMIMB  24       1.350   5.510  43.159  1.00  0.00      B    H
ATOM   1799  H61 BMIMB  24       1.283   6.693  41.837  1.00  0.00      B    H
ATOM   1800  H62 BMIMB  24      -0.143   5.907  42.562  1.00  0.00      B    H
ATOM   1801  N1  BMIMB  25       2.052  10.281  20.492  1.00  0.00      B    N
ATOM   1802  N11 BMIMB  25       0.600   9.597  21.979  1.00  0.00      B    N
ATOM   1803  C1  BMIMB  25       0.782   9.876  20.685  1.00  0.00      B    C
ATOM   1804  H1  BMIMB  25       0.010   9.810  19.949  1.00  0.00      B    H
ATOM   1805  C2  BMIMB  25       2.566  10.291  21.796  1.00  0.00      B    C
ATOM   1806  H2  BMIMB  25       3.564  10.565  22.057  1.00  0.00      B    H
ATOM   1807  C21 BMIMB  25       1.733   9.743  22.676  1.00  0.00      B    C
ATOM   1808  H21 BMIMB  25       1.810   9.570  23.727  1.00  0.00      B    H
ATOM   1809  C3  BMIMB  25       2.575  11.034  19.315  1.00  0.00      B    C
ATOM   1810  H3  BMIMB  25       2.148  10.489  18.486  1.00  0.00      B    H
ATOM   1811  H31 BMIMB  25       2.229  12.056  19.261  1.00  0.00      B    H
ATOM   1812  H32 BMIMB  25       3.646  11.065  19.182  1.00  0.00      B    H
ATOM   1813  C4  BMIMB  25      -0.663   9.081  22.571  1.00  0.00      B    C
ATOM   1814  H4  BMIMB  25      -0.458   8.047  22.805  1.00  0.00      B    H
ATOM   1815  H41 BMIMB  25      -1.402   9.093  21.784  1.00  0.00      B    H
ATOM   1816  C5  BMIMB  25      -1.174   9.870  23.757  1.00  0.00      B    C
ATOM   1817  H5  BMIMB  25      -0.524   9.704  24.612  1.00  0.00      B    H
ATOM   1818  H51 BMIMB  25      -1.327  10.916  23.507  1.00  0.00      B    H
ATOM   1819  C51 BMIMB  25      -2.490   9.251  24.176  1.00  0.00      B    C
ATOM   1820  H52 BMIMB  25      -3.152   9.150  23.319  1.00  0.00      B    H
ATOM   1821  H53 BMIMB  25      -2.445   8.198  24.442  1.00  0.00      B    H
ATOM   1822  C6  BMIMB  25      -3.111   9.892  25.378  1.00  0.00      B    C
ATOM   1823  H6  BMIMB  25      -3.905   9.319  25.844  1.00  0.00      B    H
ATOM   1824  H61 BMIMB  25      -2.386  10.140  26.145  1.00  0.00      B    H
ATOM   1825  H62 BMIMB  25      -3.507  10.805  24.948  1.00  0.00      B    H
ATOM   1826  N1  BMIMB  26      44.236   1.817  49.188  1.00  0.00      B    N
ATOM   1827  N11 BMIMB  26      46.144   2.531  48.637  1.00  0.00      B    N
ATOM   1828  C1  BMIMB  26      45.153   2.713  49.483  1.00  0.00      B    C
ATOM   1829  H1  BMIMB  26      45.172   3.312  50.369  1.00  0.00      B    H
ATOM   1830  C2  BMIMB  26      44.730   1.000  48.140  1.00  0.00      B    C
ATOM   1831  H2  BMIMB  26      44.307   0.143  47.663  1.00  0.00      B    H
ATOM   1832  C21 BMIMB  26      45.881   1.496  47.758  1.00  0.00      B    C
ATOM   1833  H21 BMIMB  26      46.649   1.136  47.110  1.00  0.00      B    H
ATOM   1834  C3  BMIMB  26      43.004   1.500  49.885  1.00  0.00      B    C
ATOM   1835  H3  BMIMB  26      42.151   2.018  49.472  1.00  0.00      B    H
ATOM   1836  H31 BMIMB  26      42.817   0.449  49.726  1.00  0.00      B    H
ATOM   1837  H32 BMIMB  26      43.092   1.697  50.944  1.00  0.00      B    H
ATOM   1838  C4  BMIMB  26      47.419   3.245  48.595  1.00  0.00      B    C
ATOM   1839  H4  BMIMB  26      48.324   2.666  48.699  1.00  0.00      B    H
ATOM   1840  H41 BMIMB  26      47.473   3.948  49.414  1.00  0.00      B    H
ATOM   1841  C5  BMIMB  26      47.342   3.997  47.308  1.00  0.00      B    C
ATOM   1842  H5  BMIMB  26      47.417   3.291  46.485  1.00  0.00      B    H
ATOM   1843  H51 BMIMB  26      46.410   4.539  47.176  1.00  0.00      B    H
ATOM   1844  C51 BMIMB  26      48.513   5.050  47.196  1.00  0.00      B    C
ATOM   1845  H52 BMIMB  26      48.416   5.652  46.296  1.00  0.00      B    H
ATOM   1846  H53 BMIMB  26      48.515   5.580  48.145  1.00  0.00      B    H
ATOM   1847  C6  BMIMB  26      49.836   4.224  47.125  1.00  0.00      B    C
ATOM   1848  H6  BMIMB  26      49.799   3.660  46.200  1.00  0.00      B    H
ATOM   1849  H61 BMIMB  26      50.747   4.799  47.004  1.00  0.00      B    H
ATOM   1850  H62 BMIMB  26      50.106   3.568  47.945  1.00  0.00      B    H
ATOM   1851  N1  BMIMB  27      36.676  33.152  48.846  1.00  0.00      B    N
ATOM   1852  N11 BMIMB  27      37.514  31.203  48.685  1.00  0.00      B    N
ATOM   1853  C1  BMIMB  27      36.934  32.033  49.503  1.00  0.00      B    C
ATOM   1854  H1  BMIMB  27      36.605  31.675  50.455  1.00  0.00      B    H
ATOM   1855  C2  BMIMB  27      37.400  33.073  47.700  1.00  0.00      B    C
ATOM   1856  H2  BMIMB  27      37.362  33.843  46.960  1.00  0.00      B    H
ATOM   1857  C21 BMIMB  27      37.869  31.886  47.578  1.00  0.00      B    C
ATOM   1858  H21 BMIMB  27      38.565  31.435  46.906  1.00  0.00      B    H
ATOM   1859  C3  BMIMB  27      35.890  34.253  49.392  1.00  0.00      B    C
ATOM   1860  H3  BMIMB  27      36.470  35.163  49.437  1.00  0.00      B    H
ATOM   1861  H31 BMIMB  27      35.000  34.325  48.784  1.00  0.00      B    H
ATOM   1862  H32 BMIMB  27      35.600  33.924  50.379  1.00  0.00      B    H
ATOM   1863  C4  BMIMB  27      37.788  29.760  48.782  1.00  0.00      B    C
ATOM   1864  H4  BMIMB  27      37.558  29.505  49.806  1.00  0.00      B    H
ATOM   1865  H41 BMIMB  27      38.853  29.594  48.720  1.00  0.00      B    H
ATOM   1866  C5  BMIMB  27      37.235  28.914  47.708  1.00  0.00      B    C
ATOM   1867  H5  BMIMB  27      37.406  29.390  46.746  1.00  0.00      B    H
ATOM   1868  H51 BMIMB  27      37.771  27.979  47.853  1.00  0.00      B    H
ATOM   1869  C51 BMIMB  27      35.668  28.620  47.647  1.00  0.00      B    C
ATOM   1870  H52 BMIMB  27      35.265  28.280  48.597  1.00  0.00      B    H
ATOM   1871  H53 BMIMB  27      35.168  29.575  47.505  1.00  0.00      B    H
ATOM   1872  C6  BMIMB  27      35.396  27.757  46.423  1.00  0.00      B    C
ATOM   1873  H6  BMIMB  27      36.113  28.073  45.674  1.00  0.00      B    H
ATOM   1874  H61 BMIMB  27      35.548  26.722  46.706  1.00  0.00      B    H
ATOM   1875  H62 BMIMB  27      34.356  27.738  46.119  1.00  0.00      B    H
ATOM   1876  N1  BMIMB  28      16.089  36.216  22.998  1.00  0.00      B    N
ATOM   1877  N11 BMIMB  28      17.423  37.225  21.631  1.00  0.00      B    N
ATOM   1878  C1  BMIMB  28      16.668  36.171  21.843  1.00  0.00      B    C
ATOM   1879  H1  BMIMB  28      16.463  35.490  21.045  1.00  0.00      B    H
ATOM   1880  C2  BMIMB  28      16.592  37.330  23.628  1.00  0.00      B    C
ATOM   1881  H2  BMIMB  28      16.296  37.695  24.587  1.00  0.00      B    H
ATOM   1882  C21 BMIMB  28      17.417  37.940  22.774  1.00  0.00      B    C
ATOM   1883  H21 BMIMB  28      18.044  38.798  22.882  1.00  0.00      B    H
ATOM   1884  C3  BMIMB  28      15.248  35.145  23.558  1.00  0.00      B    C
ATOM   1885  H3  BMIMB  28      15.871  34.633  24.276  1.00  0.00      B    H
ATOM   1886  H31 BMIMB  28      14.441  35.676  24.041  1.00  0.00      B    H
ATOM   1887  H32 BMIMB  28      14.895  34.493  22.773  1.00  0.00      B    H
ATOM   1888  C4  BMIMB  28      18.211  37.589  20.404  1.00  0.00      B    C
ATOM   1889  H4  BMIMB  28      18.711  36.703  20.043  1.00  0.00      B    H
ATOM   1890  H41 BMIMB  28      18.832  38.322  20.897  1.00  0.00      B    H
ATOM   1891  C5  BMIMB  28      17.302  38.121  19.248  1.00  0.00      B    C
ATOM   1892  H5  BMIMB  28      17.856  38.611  18.451  1.00  0.00      B    H
ATOM   1893  H51 BMIMB  28      16.907  37.201  18.823  1.00  0.00      B    H
ATOM   1894  C51 BMIMB  28      16.153  39.011  19.779  1.00  0.00      B    C
ATOM   1895  H52 BMIMB  28      15.470  39.190  18.953  1.00  0.00      B    H
ATOM   1896  H53 BMIMB  28      15.577  38.496  20.544  1.00  0.00      B    H
ATOM   1897  C6  BMIMB  28      16.710  40.402  20.103  1.00  0.00      B    C
ATOM   1898  H6  BMIMB  28      17.111  40.919  19.239  1.00  0.00      B    H
ATOM   1899  H61 BMIMB  28      15.809  40.950  20.355  1.00  0.00      B    H
ATOM   1900  H62 BMIMB  28      17.454  40.393  20.892  1.00  0.00      B    H
ATOM   1901  N1  BMIMB  29       4.673  36.962  29.817  1.00  0.00      B    N
ATOM   1902  N11 BMIMB  29       3.230  36.528  28.368  1.00  0.00      B    N
ATOM   1903  C1  BMIMB  29       3.840  36.057  29.391  1.00  0.00      B    C
ATOM   1904  H1  BMIMB  29       3.794  35.007  29.586  1.00  0.00      B    H
ATOM   1905  C2  BMIMB  29       4.580  38.072  29.005  1.00  0.00      B    C
ATOM   1906  H2  BMIMB  29       5.297  38.859  29.090  1.00  0.00      B    H
ATOM   1907  C21 BMIMB  29       3.590  37.858  28.148  1.00  0.00      B    C
ATOM   1908  H21 BMIMB  29       3.259  38.504  27.365  1.00  0.00      B    H
ATOM   1909  C3  BMIMB  29       5.472  36.896  31.042  1.00  0.00      B    C
ATOM   1910  H3  BMIMB  29       6.499  36.673  30.793  1.00  0.00      B    H
ATOM   1911  H31 BMIMB  29       5.555  37.837  31.566  1.00  0.00      B    H
ATOM   1912  H32 BMIMB  29       5.159  36.191  31.798  1.00  0.00      B    H
ATOM   1913  C4  BMIMB  29       2.082  35.840  27.646  1.00  0.00      B    C
ATOM   1914  H4  BMIMB  29       2.245  34.782  27.787  1.00  0.00      B    H
ATOM   1915  H41 BMIMB  29       2.167  36.106  26.603  1.00  0.00      B    H
ATOM   1916  C5  BMIMB  29       0.650  35.995  28.206  1.00  0.00      B    C
ATOM   1917  H5  BMIMB  29       0.569  35.431  29.132  1.00  0.00      B    H
ATOM   1918  H51 BMIMB  29       0.589  37.051  28.460  1.00  0.00      B    H
ATOM   1919  C51 BMIMB  29      -0.405  35.563  27.185  1.00  0.00      B    C
ATOM   1920  H52 BMIMB  29      -1.415  35.660  27.573  1.00  0.00      B    H
ATOM   1921  H53 BMIMB  29      -0.180  36.056  26.243  1.00  0.00      B    H
ATOM   1922  C6  BMIMB  29      -0.402  34.010  27.052  1.00  0.00      B    C
ATOM   1923  H6  BMIMB  29       0.462  33.780  26.439  1.00  0.00      B    H
ATOM   1924  H61 BMIMB  29      -0.300  33.417  27.953  1.00  0.00      B    H
ATOM   1925  H62 BMIMB  29      -1.282  33.691  26.506  1.00  0.00      B    H
ATOM   1926  N1  BMIMB  30      -2.296   3.447   6.371  1.00  0.00      B    N
ATOM   1927  N11 BMIMB  30      -0.316   2.998   7.141  1.00  0.00      B    N
ATOM   1928  C1  BMIMB  30      -1.544   2.546   6.950  1.00  0.00      B    C
ATOM   1929  H1  BMIMB  30      -1.923   1.583   7.219  1.00  0.00      B    H
ATOM   1930  C2  BMIMB  30      -1.555   4.570   6.116  1.00  0.00      B    C
ATOM   1931  H2  BMIMB  30      -1.906   5.423   5.578  1.00  0.00      B    H
ATOM   1932  C21 BMIMB  30      -0.298   4.226   6.585  1.00  0.00      B    C
ATOM   1933  H21 BMIMB  30       0.600   4.804   6.536  1.00  0.00      B    H
ATOM   1934  C3  BMIMB  30      -3.736   3.338   6.072  1.00  0.00      B    C
ATOM   1935  H3  BMIMB  30      -4.124   4.326   6.275  1.00  0.00      B    H
ATOM   1936  H31 BMIMB  30      -3.859   3.016   5.049  1.00  0.00      B    H
ATOM   1937  H32 BMIMB  30      -4.185   2.643   6.766  1.00  0.00      B    H
ATOM   1938  C4  BMIMB  30       0.673   2.301   7.954  1.00  0.00      B    C
ATOM   1939  H4  BMIMB  30       0.140   1.726   8.697  1.00  0.00      B    H
ATOM   1940  H41 BMIMB  30       1.234   3.045   8.501  1.00  0.00      B    H
ATOM   1941  C5  BMIMB  30       1.661   1.484   7.188  1.00  0.00      B    C
ATOM   1942  H5  BMIMB  30       2.402   1.134   7.903  1.00  0.00      B    H
ATOM   1943  H51 BMIMB  30       1.162   0.695   6.632  1.00  0.00      B    H
ATOM   1944  C51 BMIMB  30       2.501   2.417   6.265  1.00  0.00      B    C
ATOM   1945  H52 BMIMB  30       1.876   2.898   5.516  1.00  0.00      B    H
ATOM   1946  H53 BMIMB  30       2.867   3.250   6.859  1.00  0.00      B    H
ATOM   1947  C6  BMIMB  30       3.675   1.600   5.636  1.00  0.00      B    C
ATOM   1948  H6  BMIMB  30       4.211   2.333   5.044  1.00  0.00      B    H
ATOM   1949  H61 BMIMB  30       4.349   1.276   6.420  1.00  0.00      B    H
ATOM   1950  H62 BMIMB  30       3.342   0.749   5.052  1.00  0.00      B    H
ATOM   1951  N1  BMIMB  31       7.863   2.946  14.000  1.00  0.00      B    N
ATOM   1952  N11 BMIMB  31       5.865   2.514  13.249  1.00  0.00      B    N
ATOM   1953  C1  BMIMB  31       6.785   3.440  13.398  1.00  0.00      B    C
ATOM   1954  H1  BMIMB  31       6.728   4.442  13.030  1.00  0.00      B    H
ATOM   1955  C2  BMIMB  31       7.476   1.645  14.395  1.00  0.00      B    C
ATOM   1956  H2  BMIMB  31       8.143   0.959  14.870  1.00  0.00      B    H
ATOM   1957  C21 BMIMB  31       6.163   1.436  13.960  1.00  0.00      B    C
ATOM   1958  H21 BMIMB  31       5.492   0.618  14.110  1.00  0.00      B    H
ATOM   1959  C3  BMIMB  31       9.172   3.437  14.131  1.00  0.00      B    C
ATOM   1960  H3  BMIMB  31       9.146   4.500  14.316  1.00  0.00      B    H
ATOM   1961  H31 BMIMB  31       9.563   2.849  14.948  1.00  0.00      B    H
ATOM   1962  H32 BMIMB  31       9.556   3.397  13.122  1.00  0.00      B    H
ATOM   1963  C4  BMIMB  31       4.913   2.504  12.161  1.00  0.00      B    C
ATOM   1964  H4  BMIMB  31       5.478   2.030  11.372  1.00  0.00      B    H
ATOM   1965  H41 BMIMB  31       4.846   3.550  11.903  1.00  0.00      B    H
ATOM   1966  C5  BMIMB  31       3.567   1.927  12.487  1.00  0.00      B    C
ATOM   1967  H5  BMIMB  31       3.570   0.922  12.903  1.00  0.00      B    H
ATOM   1968  H51 BMIMB  31       3.114   2.461  13.319  1.00  0.00      B    H
ATOM   1969  C51 BMIMB  31       2.587   1.912  11.305  1.00  0.00      B    C
ATOM   1970  H52 BMIMB  31       2.397   2.926  10.961  1.00  0.00      B    H
ATOM   1971  H53 BMIMB  31       3.066   1.328  10.524  1.00  0.00      B    H
ATOM   1972  C6  BMIMB  31       1.148   1.381  11.674  1.00  0.00      B    C
ATOM   1973  H6  BMIMB  31       1.204   0.362  12.041  1.00  0.00      B    H
ATOM   1974  H61 BMIMB  31       0.706   1.984  12.459  1.00  0.00      B    H
ATOM   1975  H62 BMIMB  31       0.429   1.365  10.863  1.00  0.00      B    H
ATOM   1976  N1  BMIMB  32      48.158  24.009   6.905  1.00  0.00      B    N
ATOM   1977  N11 BMIMB  32      47.035  22.429   7.738  1.00  0.00      B    N
ATOM   1978  C1  BMIMB  32      47.392  23.664   7.956  1.00  0.00      B    C
ATOM   1979  H1  BMIMB  32      47.116  24.303   8.767  1.00  0.00      B    H
ATOM   1980  C2  BMIMB  32      48.257  22.926   6.026  1.00  0.00      B    C
ATOM   1981  H2  BMIMB  32      48.710  22.902   5.059  1.00  0.00      B    H
ATOM   1982  C21 BMIMB  32      47.520  21.972   6.536  1.00  0.00      B    C
ATOM   1983  H21 BMIMB  32      47.146  21.105   6.036  1.00  0.00      B    H
ATOM   1984  C3  BMIMB  32      48.753  25.328   6.675  1.00  0.00      B    C
ATOM   1985  H3  BMIMB  32      49.715  25.303   6.186  1.00  0.00      B    H
ATOM   1986  H31 BMIMB  32      48.062  25.892   6.067  1.00  0.00      B    H
ATOM   1987  H32 BMIMB  32      48.869  25.785   7.647  1.00  0.00      B    H
ATOM   1988  C4  BMIMB  32      46.021  21.771   8.585  1.00  0.00      B    C
ATOM   1989  H4  BMIMB  32      45.349  21.140   8.022  1.00  0.00      B    H
ATOM   1990  H41 BMIMB  32      45.434  22.590   8.974  1.00  0.00      B    H
ATOM   1991  C5  BMIMB  32      46.710  20.954   9.737  1.00  0.00      B    C
ATOM   1992  H5  BMIMB  32      47.425  21.570  10.275  1.00  0.00      B    H
ATOM   1993  H51 BMIMB  32      46.007  20.638  10.504  1.00  0.00      B    H
ATOM   1994  C51 BMIMB  32      47.523  19.758   9.218  1.00  0.00      B    C
ATOM   1995  H52 BMIMB  32      46.854  19.113   8.652  1.00  0.00      B    H
ATOM   1996  H53 BMIMB  32      48.438  19.942   8.662  1.00  0.00      B    H
ATOM   1997  C6  BMIMB  32      48.018  18.914  10.407  1.00  0.00      B    C
ATOM   1998  H6  BMIMB  32      48.503  18.033  10.002  1.00  0.00      B    H
ATOM   1999  H61 BMIMB  32      48.784  19.449  10.957  1.00  0.00      B    H
ATOM   2000  H62 BMIMB  32      47.228  18.519  11.034  1.00  0.00      B    H
ATOM   2001  N1  BMIMB  33       6.265  39.351   9.698  1.00  0.00      B    N
ATOM   2002  N11 BMIMB  33       5.268  40.657   8.329  1.00  0.00      B    N
ATOM   2003  C1  BMIMB  33       6.332  39.904   8.514  1.00  0.00      B    C
ATOM   2004  H1  BMIMB  33       7.081  39.821   7.756  1.00  0.00      B    H
ATOM   2005  C2  BMIMB  33       5.120  39.789  10.279  1.00  0.00      B    C
ATOM   2006  H2  BMIMB  33       4.780  39.398  11.213  1.00  0.00      B    H
ATOM   2007  C21 BMIMB  33       4.466  40.565   9.464  1.00  0.00      B    C
ATOM   2008  H21 BMIMB  33       3.516  41.052   9.506  1.00  0.00      B    H
ATOM   2009  C3  BMIMB  33       7.196  38.412  10.358  1.00  0.00      B    C
ATOM   2010  H3  BMIMB  33       7.392  37.526   9.771  1.00  0.00      B    H
ATOM   2011  H31 BMIMB  33       8.091  38.982  10.560  1.00  0.00      B    H
ATOM   2012  H32 BMIMB  33       6.708  38.039  11.246  1.00  0.00      B    H
ATOM   2013  C4  BMIMB  33       4.941  41.558   7.185  1.00  0.00      B    C
ATOM   2014  H4  BMIMB  33       5.880  41.969   6.847  1.00  0.00      B    H
ATOM   2015  H41 BMIMB  33       4.394  42.350   7.675  1.00  0.00      B    H
ATOM   2016  C5  BMIMB  33       4.065  40.960   6.088  1.00  0.00      B    C
ATOM   2017  H5  BMIMB  33       3.567  41.739   5.517  1.00  0.00      B    H
ATOM   2018  H51 BMIMB  33       4.791  40.433   5.473  1.00  0.00      B    H
ATOM   2019  C51 BMIMB  33       2.999  40.012   6.553  1.00  0.00      B    C
ATOM   2020  H52 BMIMB  33       3.445  39.135   7.014  1.00  0.00      B    H
ATOM   2021  H53 BMIMB  33       2.269  40.415   7.250  1.00  0.00      B    H
ATOM   2022  C6  BMIMB  33       2.247  39.595   5.218  1.00  0.00      B    C
ATOM   2023  H6  BMIMB  33       1.589  40.255   4.665  1.00  0.00      B    H
ATOM   2024  H61 BMIMB  33       3.081  39.314   4.585  1.00  0.00      B    H
ATOM   2025  H62 BMIMB  33       1.618  38.721   5.339  1.00  0.00      B    H
ATOM   2026  N1  BMIMB  34      32.167  32.816  35.707  1.00  0.00      B    N
ATOM   2027  N11 BMIMB  34      30.354  31.721  35.253  1.00  0.00      B    N
ATOM   2028  C1  BMIMB  34      31.535  32.126  34.769  1.00  0.00      B    C
ATOM   2029  H1  BMIMB  34      32.034  31.863  33.861  1.00  0.00      B    H
ATOM   2030  C2  BMIMB  34      31.494  32.655  36.889  1.00  0.00      B    C
ATOM   2031  H2  BMIMB  34      31.768  32.962  37.874  1.00  0.00      B    H
ATOM   2032  C21 BMIMB  34      30.363  31.924  36.606  1.00  0.00      B    C
ATOM   2033  H21 BMIMB  34      29.582  31.629  37.272  1.00  0.00      B    H
ATOM   2034  C3  BMIMB  34      33.515  33.396  35.684  1.00  0.00      B    C
ATOM   2035  H3  BMIMB  34      33.516  34.272  36.315  1.00  0.00      B    H
ATOM   2036  H31 BMIMB  34      34.153  32.627  36.093  1.00  0.00      B    H
ATOM   2037  H32 BMIMB  34      33.687  33.550  34.629  1.00  0.00      B    H
ATOM   2038  C4  BMIMB  34      29.327  31.111  34.398  1.00  0.00      B    C
ATOM   2039  H4  BMIMB  34      29.169  30.169  34.903  1.00  0.00      B    H
ATOM   2040  H41 BMIMB  34      29.832  30.933  33.460  1.00  0.00      B    H
ATOM   2041  C5  BMIMB  34      27.961  31.803  34.181  1.00  0.00      B    C
ATOM   2042  H5  BMIMB  34      28.105  32.777  33.721  1.00  0.00      B    H
ATOM   2043  H51 BMIMB  34      27.331  31.263  33.479  1.00  0.00      B    H
ATOM   2044  C51 BMIMB  34      27.261  32.031  35.538  1.00  0.00      B    C
ATOM   2045  H52 BMIMB  34      27.310  31.109  36.110  1.00  0.00      B    H
ATOM   2046  H53 BMIMB  34      27.668  32.798  36.191  1.00  0.00      B    H
ATOM   2047  C6  BMIMB  34      25.744  32.236  35.273  1.00  0.00      B    C
ATOM   2048  H6  BMIMB  34      25.301  31.616  34.502  1.00  0.00      B    H
ATOM   2049  H61 BMIMB  34      25.194  32.136  36.202  1.00  0.00      B    H
ATOM   2050  H62 BMIMB  34      25.680  33.294  35.042  1.00  0.00      B    H
ATOM   2051  N1  BMIMB  35      10.591  40.385  19.874  1.00  0.00      B    N
ATOM   2052  N11 BMIMB  35       9.106  41.832  19.755  1.00  0.00      B    N
ATOM   2053  C1  BMIMB  35       9.302  40.580  19.972  1.00  0.00      B    C
ATOM   2054  H1  BMIMB  35       8.546  39.974  20.421  1.00  0.00      B    H
ATOM   2055  C2  BMIMB  35      11.246  41.537  19.533  1.00  0.00      B    C
ATOM   2056  H2  BMIMB  35      12.282  41.559  19.272  1.00  0.00      B    H
ATOM   2057  C21 BMIMB  35      10.276  42.396  19.279  1.00  0.00      B    C
ATOM   2058  H21 BMIMB  35      10.335  43.364  18.831  1.00  0.00      B    H
ATOM   2059  C3  BMIMB  35      11.207  39.069  19.942  1.00  0.00      B    C
ATOM   2060  H3  BMIMB  35      10.394  38.359  19.899  1.00  0.00      B    H
ATOM   2061  H31 BMIMB  35      11.852  38.879  19.097  1.00  0.00      B    H
ATOM   2062  H32 BMIMB  35      11.699  38.923  20.893  1.00  0.00      B    H
ATOM   2063  C4  BMIMB  35       7.933  42.622  19.916  1.00  0.00      B    C
ATOM   2064  H4  BMIMB  35       7.247  41.914  19.474  1.00  0.00      B    H
ATOM   2065  H41 BMIMB  35       7.957  43.517  19.313  1.00  0.00      B    H
ATOM   2066  C5  BMIMB  35       7.600  42.898  21.383  1.00  0.00      B    C
ATOM   2067  H5  BMIMB  35       7.346  41.919  21.780  1.00  0.00      B    H
ATOM   2068  H51 BMIMB  35       8.490  43.344  21.819  1.00  0.00      B    H
ATOM   2069  C51 BMIMB  35       6.447  43.928  21.735  1.00  0.00      B    C
ATOM   2070  H52 BMIMB  35       6.368  43.769  22.808  1.00  0.00      B    H
ATOM   2071  H53 BMIMB  35       6.808  44.905  21.425  1.00  0.00      B    H
ATOM   2072  C6  BMIMB  35       5.158  43.629  20.847  1.00  0.00      B    C
ATOM   2073  H6  BMIMB  35       4.914  42.574  20.886  1.00  0.00      B    H
ATOM   2074  H61 BMIMB  35       4.250  44.191  21.037  1.00  0.00      B    H
ATOM   2075  H62 BMIMB  35       5.430  43.988  19.861  1.00  0.00      B    H
ATOM   2076  N1  BMIMB  36      38.468  30.217  19.937  1.00  0.00      B    N
ATOM   2077  N11 BMIMB  36      36.953  31.040  21.172  1.00  0.00      B    N
ATOM   2078  C1  BMIMB  36      37.894  30.114  21.129  1.00  0.00      B    C
ATOM   2079  H1  BMIMB  36      38.021  29.419  21.931  1.00  0.00      B    H
ATOM   2080  C2  BMIMB  36      37.881  31.247  19.251  1.00  0.00      B    C
ATOM   2081  H2  BMIMB  36      38.178  31.487  18.254  1.00  0.00      B    H
ATOM   2082  C21 BMIMB  36      36.871  31.587  19.965  1.00  0.00      B    C
ATOM   2083  H21 BMIMB  36      36.134  32.322  19.724  1.00  0.00      B    H
ATOM   2084  C3  BMIMB  36      39.474  29.362  19.393  1.00  0.00      B    C
ATOM   2085  H3  BMIMB  36      39.310  29.299  18.327  1.00  0.00      B    H
ATOM   2086  H31 BMIMB  36      40.433  29.836  19.542  1.00  0.00      B    H
ATOM   2087  H32 BMIMB  36      39.334  28.386  19.832  1.00  0.00      B    H
ATOM   2088  C4  BMIMB  36      36.104  31.420  22.279  1.00  0.00      B    C
ATOM   2089  H4  BMIMB  36      35.269  30.736  22.327  1.00  0.00      B    H
ATOM   2090  H41 BMIMB  36      35.695  32.387  22.028  1.00  0.00      B    H
ATOM   2091  C5  BMIMB  36      36.709  31.639  23.654  1.00  0.00      B    C
ATOM   2092  H5  BMIMB  36      36.002  31.817  24.460  1.00  0.00      B    H
ATOM   2093  H51 BMIMB  36      37.249  30.715  23.844  1.00  0.00      B    H
ATOM   2094  C51 BMIMB  36      37.822  32.713  23.640  1.00  0.00      B    C
ATOM   2095  H52 BMIMB  36      38.043  32.951  22.603  1.00  0.00      B    H
ATOM   2096  H53 BMIMB  36      37.347  33.598  24.057  1.00  0.00      B    H
ATOM   2097  C6  BMIMB  36      39.207  32.241  24.274  1.00  0.00      B    C
ATOM   2098  H6  BMIMB  36      38.944  31.931  25.279  1.00  0.00      B    H
ATOM   2099  H61 BMIMB  36      39.716  31.371  23.874  1.00  0.00      B    H
ATOM   2100  H62 BMIMB  36      39.941  33.017  24.457  1.00  0.00      B    H
ATOM   2101  N1  BMIMB  37      18.957   1.897  31.486  1.00  0.00      B    N
ATOM   2102  N11 BMIMB  37      19.222   0.320  32.893  1.00  0.00      B    N
ATOM   2103  C1  BMIMB  37      19.048   0.591  31.654  1.00  0.00      B    C
ATOM   2104  H1  BMIMB  37      19.029  -0.154  30.887  1.00  0.00      B    H
ATOM   2105  C2  BMIMB  37      19.454   2.473  32.605  1.00  0.00      B    C
ATOM   2106  H2  BMIMB  37      19.618   3.525  32.684  1.00  0.00      B    H
ATOM   2107  C21 BMIMB  37      19.512   1.514  33.530  1.00  0.00      B    C
ATOM   2108  H21 BMIMB  37      19.822   1.505  34.552  1.00  0.00      B    H
ATOM   2109  C3  BMIMB  37      18.432   2.537  30.248  1.00  0.00      B    C
ATOM   2110  H3  BMIMB  37      18.964   3.450  30.024  1.00  0.00      B    H
ATOM   2111  H31 BMIMB  37      18.553   1.907  29.380  1.00  0.00      B    H
ATOM   2112  H32 BMIMB  37      17.421   2.811  30.514  1.00  0.00      B    H
ATOM   2113  C4  BMIMB  37      19.188  -0.999  33.403  1.00  0.00      B    C
ATOM   2114  H4  BMIMB  37      20.113  -1.136  33.945  1.00  0.00      B    H
ATOM   2115  H41 BMIMB  37      19.238  -1.656  32.548  1.00  0.00      B    H
ATOM   2116  C5  BMIMB  37      17.820  -1.281  34.145  1.00  0.00      B    C
ATOM   2117  H5  BMIMB  37      17.764  -2.354  34.310  1.00  0.00      B    H
ATOM   2118  H51 BMIMB  37      17.809  -0.775  35.107  1.00  0.00      B    H
ATOM   2119  C51 BMIMB  37      16.620  -0.757  33.298  1.00  0.00      B    C
ATOM   2120  H52 BMIMB  37      16.431   0.285  33.546  1.00  0.00      B    H
ATOM   2121  H53 BMIMB  37      16.809  -0.712  32.229  1.00  0.00      B    H
ATOM   2122  C6  BMIMB  37      15.379  -1.570  33.593  1.00  0.00      B    C
ATOM   2123  H6  BMIMB  37      15.158  -1.606  34.653  1.00  0.00      B    H
ATOM   2124  H61 BMIMB  37      14.486  -1.300  33.042  1.00  0.00      B    H
ATOM   2125  H62 BMIMB  37      15.616  -2.603  33.361  1.00  0.00      B    H
ATOM   2126  N1  BMIMB  38      20.429   6.416  40.644  1.00  0.00      B    N
ATOM   2127  N11 BMIMB  38      19.109   7.796  41.599  1.00  0.00      B    N
ATOM   2128  C1  BMIMB  38      19.732   6.688  41.746  1.00  0.00      B    C
ATOM   2129  H1  BMIMB  38      19.501   6.067  42.585  1.00  0.00      B    H
ATOM   2130  C2  BMIMB  38      20.264   7.502  39.778  1.00  0.00      B    C
ATOM   2131  H2  BMIMB  38      20.796   7.427  38.855  1.00  0.00      B    H
ATOM   2132  C21 BMIMB  38      19.422   8.321  40.381  1.00  0.00      B    C
ATOM   2133  H21 BMIMB  38      19.014   9.263  40.085  1.00  0.00      B    H
ATOM   2134  C3  BMIMB  38      21.171   5.200  40.266  1.00  0.00      B    C
ATOM   2135  H3  BMIMB  38      20.754   4.848  39.334  1.00  0.00      B    H
ATOM   2136  H31 BMIMB  38      22.210   5.442  40.097  1.00  0.00      B    H
ATOM   2137  H32 BMIMB  38      20.912   4.532  41.074  1.00  0.00      B    H
ATOM   2138  C4  BMIMB  38      18.291   8.420  42.657  1.00  0.00      B    C
ATOM   2139  H4  BMIMB  38      18.493   9.462  42.457  1.00  0.00      B    H
ATOM   2140  H41 BMIMB  38      18.822   8.132  43.552  1.00  0.00      B    H
ATOM   2141  C5  BMIMB  38      16.848   7.854  42.773  1.00  0.00      B    C
ATOM   2142  H5  BMIMB  38      16.878   6.939  42.188  1.00  0.00      B    H
ATOM   2143  H51 BMIMB  38      16.519   7.829  43.809  1.00  0.00      B    H
ATOM   2144  C51 BMIMB  38      15.921   8.797  42.017  1.00  0.00      B    C
ATOM   2145  H52 BMIMB  38      15.903   9.731  42.573  1.00  0.00      B    H
ATOM   2146  H53 BMIMB  38      16.311   8.852  41.004  1.00  0.00      B    H
ATOM   2147  C6  BMIMB  38      14.487   8.252  41.952  1.00  0.00      B    C
ATOM   2148  H6  BMIMB  38      14.082   8.000  42.925  1.00  0.00      B    H
ATOM   2149  H61 BMIMB  38      13.807   9.012  41.584  1.00  0.00      B    H
ATOM   2150  H62 BMIMB  38      14.379   7.404  41.285  1.00  0.00      B    H
ATOM   2151  N1  BMIMB  39      18.342  17.159  43.767  1.00  0.00      B    N
ATOM   2152  N11 BMIMB  39      17.070  18.919  43.926  1.00  0.00      B    N
ATOM   2153  C1  BMIMB  39      17.372  17.752  44.391  1.00  0.00      B    C
ATOM   2154  H1  BMIMB  39      16.810  17.383  45.222  1.00  0.00      B    H
ATOM   2155  C2  BMIMB  39      18.770  18.029  42.765  1.00  0.00      B    C
ATOM   2156  H2  BMIMB  39      19.550  17.845  42.060  1.00  0.00      B    H
ATOM   2157  C21 BMIMB  39      17.954  19.149  42.861  1.00  0.00      B    C
ATOM   2158  H21 BMIMB  39      17.928  20.039  42.271  1.00  0.00      B    H
ATOM   2159  C3  BMIMB  39      18.821  15.832  43.998  1.00  0.00      B    C
ATOM   2160  H3  BMIMB  39      18.473  15.342  44.895  1.00  0.00      B    H
ATOM   2161  H31 BMIMB  39      18.543  15.260  43.125  1.00  0.00      B    H
ATOM   2162  H32 BMIMB  39      19.897  15.917  44.021  1.00  0.00      B    H
ATOM   2163  C4  BMIMB  39      15.934  19.802  44.363  1.00  0.00      B    C
ATOM   2164  H4  BMIMB  39      15.168  19.162  44.775  1.00  0.00      B    H
ATOM   2165  H41 BMIMB  39      15.568  20.258  43.456  1.00  0.00      B    H
ATOM   2166  C5  BMIMB  39      16.363  20.859  45.320  1.00  0.00      B    C
ATOM   2167  H5  BMIMB  39      17.331  21.284  45.065  1.00  0.00      B    H
ATOM   2168  H51 BMIMB  39      15.565  21.589  45.426  1.00  0.00      B    H
ATOM   2169  C51 BMIMB  39      16.621  20.167  46.717  1.00  0.00      B    C
ATOM   2170  H52 BMIMB  39      15.677  19.720  47.019  1.00  0.00      B    H
ATOM   2171  H53 BMIMB  39      17.333  19.351  46.626  1.00  0.00      B    H
ATOM   2172  C6  BMIMB  39      16.971  21.179  47.835  1.00  0.00      B    C
ATOM   2173  H6  BMIMB  39      17.824  21.812  47.621  1.00  0.00      B    H
ATOM   2174  H61 BMIMB  39      16.063  21.671  48.164  1.00  0.00      B    H
ATOM   2175  H62 BMIMB  39      17.275  20.510  48.633  1.00  0.00      B    H
ATOM   2176  N1  BMIMB  40      45.462  30.126  25.269  1.00  0.00      B    N
ATOM   2177  N11 BMIMB  40      45.710  28.087  25.754  1.00  0.00      B    N
ATOM   2178  C1  BMIMB  40      45.381  29.237  26.221  1.00  0.00      B    C
ATOM   2179  H1  BMIMB  40      45.153  29.461  27.242  1.00  0.00      B    H
ATOM   2180  C2  BMIMB  40      45.847  29.501  24.085  1.00  0.00      B    C
ATOM   2181  H2  BMIMB  40      45.778  30.034  23.162  1.00  0.00      B    H
ATOM   2182  C21 BMIMB  40      45.975  28.219  24.412  1.00  0.00      B    C
ATOM   2183  H21 BMIMB  40      46.163  27.358  23.810  1.00  0.00      B    H
ATOM   2184  C3  BMIMB  40      45.210  31.511  25.540  1.00  0.00      B    C
ATOM   2185  H3  BMIMB  40      44.747  31.812  24.611  1.00  0.00      B    H
ATOM   2186  H31 BMIMB  40      44.598  31.606  26.425  1.00  0.00      B    H
ATOM   2187  H32 BMIMB  40      46.129  32.073  25.617  1.00  0.00      B    H
ATOM   2188  C4  BMIMB  40      45.714  26.839  26.468  1.00  0.00      B    C
ATOM   2189  H4  BMIMB  40      46.080  26.931  27.480  1.00  0.00      B    H
ATOM   2190  H41 BMIMB  40      46.442  26.192  26.001  1.00  0.00      B    H
ATOM   2191  C5  BMIMB  40      44.451  26.021  26.525  1.00  0.00      B    C
ATOM   2192  H5  BMIMB  40      44.734  24.998  26.289  1.00  0.00      B    H
ATOM   2193  H51 BMIMB  40      43.988  25.932  27.504  1.00  0.00      B    H
ATOM   2194  C51 BMIMB  40      43.395  26.358  25.456  1.00  0.00      B    C
ATOM   2195  H52 BMIMB  40      43.104  27.396  25.596  1.00  0.00      B    H
ATOM   2196  H53 BMIMB  40      43.930  26.239  24.517  1.00  0.00      B    H
ATOM   2197  C6  BMIMB  40      42.197  25.399  25.588  1.00  0.00      B    C
ATOM   2198  H6  BMIMB  40      41.917  25.343  26.634  1.00  0.00      B    H
ATOM   2199  H61 BMIMB  40      41.354  25.662  24.959  1.00  0.00      B    H
ATOM   2200  H62 BMIMB  40      42.433  24.394  25.257  1.00  0.00      B    H
ATOM   2201  N1  BMIMB  41       2.948  23.115  15.096  1.00  0.00      B    N
ATOM   2202  N11 BMIMB  41       4.848  24.103  15.285  1.00  0.00      B    N
ATOM   2203  C1  BMIMB  41       3.565  24.277  15.015  1.00  0.00      B    C
ATOM   2204  H1  BMIMB  41       3.153  25.194  14.650  1.00  0.00      B    H
ATOM   2205  C2  BMIMB  41       3.849  22.195  15.453  1.00  0.00      B    C
ATOM   2206  H2  BMIMB  41       3.610  21.156  15.518  1.00  0.00      B    H
ATOM   2207  C21 BMIMB  41       5.024  22.763  15.656  1.00  0.00      B    C
ATOM   2208  H21 BMIMB  41       6.009  22.410  15.869  1.00  0.00      B    H
ATOM   2209  C3  BMIMB  41       1.539  22.964  14.869  1.00  0.00      B    C
ATOM   2210  H3  BMIMB  41       1.371  22.211  14.114  1.00  0.00      B    H
ATOM   2211  H31 BMIMB  41       1.242  22.660  15.862  1.00  0.00      B    H
ATOM   2212  H32 BMIMB  41       1.075  23.851  14.464  1.00  0.00      B    H
ATOM   2213  C4  BMIMB  41       5.995  25.003  15.397  1.00  0.00      B    C
ATOM   2214  H4  BMIMB  41       6.440  24.816  16.362  1.00  0.00      B    H
ATOM   2215  H41 BMIMB  41       5.611  26.012  15.448  1.00  0.00      B    H
ATOM   2216  C5  BMIMB  41       6.930  24.965  14.234  1.00  0.00      B    C
ATOM   2217  H5  BMIMB  41       7.748  25.604  14.558  1.00  0.00      B    H
ATOM   2218  H51 BMIMB  41       7.406  23.995  14.110  1.00  0.00      B    H
ATOM   2219  C51 BMIMB  41       6.359  25.269  12.880  1.00  0.00      B    C
ATOM   2220  H52 BMIMB  41       5.657  24.455  12.713  1.00  0.00      B    H
ATOM   2221  H53 BMIMB  41       5.795  26.198  12.887  1.00  0.00      B    H
ATOM   2222  C6  BMIMB  41       7.549  25.352  11.867  1.00  0.00      B    C
ATOM   2223  H6  BMIMB  41       7.287  25.308  10.816  1.00  0.00      B    H
ATOM   2224  H61 BMIMB  41       8.104  26.269  12.026  1.00  0.00      B    H
ATOM   2225  H62 BMIMB  41       8.182  24.473  11.912  1.00  0.00      B    H
ATOM   2226  N1  BMIMB  42      31.191  38.206  20.533  1.00  0.00      B    N
ATOM   2227  N11 BMIMB  42      32.218  36.431  21.092  1.00  0.00      B    N
ATOM   2228  C1  BMIMB  42      32.190  37.415  20.235  1.00  0.00      B    C
ATOM   2229  H1  BMIMB  42      32.825  37.533  19.383  1.00  0.00      B    H
ATOM   2230  C2  BMIMB  42      30.669  37.742  21.745  1.00  0.00      B    C
ATOM   2231  H2  BMIMB  42      29.834  38.207  22.221  1.00  0.00      B    H
ATOM   2232  C21 BMIMB  42      31.293  36.652  22.092  1.00  0.00      B    C
ATOM   2233  H21 BMIMB  42      31.178  36.038  22.958  1.00  0.00      B    H
ATOM   2234  C3  BMIMB  42      30.595  39.360  19.793  1.00  0.00      B    C
ATOM   2235  H3  BMIMB  42      29.561  39.322  20.104  1.00  0.00      B    H
ATOM   2236  H31 BMIMB  42      31.054  40.288  20.101  1.00  0.00      B    H
ATOM   2237  H32 BMIMB  42      30.649  39.182  18.729  1.00  0.00      B    H
ATOM   2238  C4  BMIMB  42      32.901  35.185  20.901  1.00  0.00      B    C
ATOM   2239  H4  BMIMB  42      33.017  34.867  19.876  1.00  0.00      B    H
ATOM   2240  H41 BMIMB  42      32.213  34.442  21.277  1.00  0.00      B    H
ATOM   2241  C5  BMIMB  42      34.193  35.181  21.726  1.00  0.00      B    C
ATOM   2242  H5  BMIMB  42      34.099  35.343  22.797  1.00  0.00      B    H
ATOM   2243  H51 BMIMB  42      34.579  34.186  21.516  1.00  0.00      B    H
ATOM   2244  C51 BMIMB  42      35.334  36.071  21.150  1.00  0.00      B    C
ATOM   2245  H52 BMIMB  42      35.283  36.174  20.069  1.00  0.00      B    H
ATOM   2246  H53 BMIMB  42      35.214  37.064  21.574  1.00  0.00      B    H
ATOM   2247  C6  BMIMB  42      36.669  35.666  21.609  1.00  0.00      B    C
ATOM   2248  H6  BMIMB  42      36.744  35.605  22.689  1.00  0.00      B    H
ATOM   2249  H61 BMIMB  42      36.876  34.683  21.204  1.00  0.00      B    H
ATOM   2250  H62 BMIMB  42      37.435  36.363  21.291  1.00  0.00      B    H
ATOM   2251  N1  BMIMB  43      16.130  24.239  39.393  1.00  0.00      B    N
ATOM   2252  N11 BMIMB  43      16.276  24.878  37.359  1.00  0.00      B    N
ATOM   2253  C1  BMIMB  43      15.473  24.634  38.337  1.00  0.00      B    C
ATOM   2254  H1  BMIMB  43      14.408  24.729  38.309  1.00  0.00      B    H
ATOM   2255  C2  BMIMB  43      17.478  24.162  39.105  1.00  0.00      B    C
ATOM   2256  H2  BMIMB  43      18.207  23.826  39.810  1.00  0.00      B    H
ATOM   2257  C21 BMIMB  43      17.562  24.516  37.758  1.00  0.00      B    C
ATOM   2258  H21 BMIMB  43      18.399  24.609  37.101  1.00  0.00      B    H
ATOM   2259  C3  BMIMB  43      15.488  23.968  40.672  1.00  0.00      B    C
ATOM   2260  H3  BMIMB  43      14.448  24.248  40.587  1.00  0.00      B    H
ATOM   2261  H31 BMIMB  43      15.629  22.919  40.886  1.00  0.00      B    H
ATOM   2262  H32 BMIMB  43      16.113  24.468  41.397  1.00  0.00      B    H
ATOM   2263  C4  BMIMB  43      15.930  25.547  36.118  1.00  0.00      B    C
ATOM   2264  H4  BMIMB  43      16.876  26.039  35.947  1.00  0.00      B    H
ATOM   2265  H41 BMIMB  43      15.292  26.388  36.347  1.00  0.00      B    H
ATOM   2266  C5  BMIMB  43      15.418  24.570  35.010  1.00  0.00      B    C
ATOM   2267  H5  BMIMB  43      14.390  24.248  35.162  1.00  0.00      B    H
ATOM   2268  H51 BMIMB  43      15.359  25.243  34.158  1.00  0.00      B    H
ATOM   2269  C51 BMIMB  43      16.341  23.392  34.703  1.00  0.00      B    C
ATOM   2270  H52 BMIMB  43      17.303  23.786  34.385  1.00  0.00      B    H
ATOM   2271  H53 BMIMB  43      16.519  22.869  35.639  1.00  0.00      B    H
ATOM   2272  C6  BMIMB  43      15.701  22.487  33.673  1.00  0.00      B    C
ATOM   2273  H6  BMIMB  43      14.675  22.216  33.897  1.00  0.00      B    H
ATOM   2274  H61 BMIMB  43      15.647  23.005  32.723  1.00  0.00      B    H
ATOM   2275  H62 BMIMB  43      16.303  21.613  33.449  1.00  0.00      B    H
ATOM   2276  N1  BMIMB  44      12.373  19.972  14.690  1.00  0.00      B    N
ATOM   2277  N11 BMIMB  44      14.275  19.177  14.225  1.00  0.00      B    N
ATOM   2278  C1  BMIMB  44      13.049  18.849  14.619  1.00  0.00      B    C
ATOM   2279  H1  BMIMB  44      12.670  17.850  14.593  1.00  0.00      B    H
ATOM   2280  C2  BMIMB  44      13.187  21.053  14.468  1.00  0.00      B    C
ATOM   2281  H2  BMIMB  44      12.898  22.056  14.695  1.00  0.00      B    H
ATOM   2282  C21 BMIMB  44      14.342  20.545  14.050  1.00  0.00      B    C
ATOM   2283  H21 BMIMB  44      15.231  21.095  13.831  1.00  0.00      B    H
ATOM   2284  C3  BMIMB  44      10.960  20.119  14.918  1.00  0.00      B    C
ATOM   2285  H3  BMIMB  44      10.784  19.759  15.921  1.00  0.00      B    H
ATOM   2286  H31 BMIMB  44      10.495  21.087  14.809  1.00  0.00      B    H
ATOM   2287  H32 BMIMB  44      10.442  19.351  14.362  1.00  0.00      B    H
ATOM   2288  C4  BMIMB  44      15.378  18.239  14.001  1.00  0.00      B    C
ATOM   2289  H4  BMIMB  44      15.760  18.317  12.994  1.00  0.00      B    H
ATOM   2290  H41 BMIMB  44      15.014  17.222  13.977  1.00  0.00      B    H
ATOM   2291  C5  BMIMB  44      16.463  18.432  14.950  1.00  0.00      B    C
ATOM   2292  H5  BMIMB  44      17.406  18.049  14.569  1.00  0.00      B    H
ATOM   2293  H51 BMIMB  44      16.445  19.516  15.023  1.00  0.00      B    H
ATOM   2294  C51 BMIMB  44      16.178  17.708  16.310  1.00  0.00      B    C
ATOM   2295  H52 BMIMB  44      15.114  17.883  16.444  1.00  0.00      B    H
ATOM   2296  H53 BMIMB  44      16.235  16.628  16.200  1.00  0.00      B    H
ATOM   2297  C6  BMIMB  44      16.895  18.231  17.545  1.00  0.00      B    C
ATOM   2298  H6  BMIMB  44      17.951  18.451  17.446  1.00  0.00      B    H
ATOM   2299  H61 BMIMB  44      16.508  19.192  17.866  1.00  0.00      B    H
ATOM   2300  H62 BMIMB  44      16.677  17.603  18.401  1.00  0.00      B    H
ATOM   2301  N1  BMIMB  45      20.268  18.916  23.431  1.00  0.00      B    N
ATOM   2302  N11 BMIMB  45      21.322  20.694  24.134  1.00  0.00      B    N
ATOM   2303  C1  BMIMB  45      20.879  20.011  23.071  1.00  0.00      B    C
ATOM   2304  H1  BMIMB  45      21.001  20.385  22.076  1.00  0.00      B    H
ATOM   2305  C2  BMIMB  45      20.267  18.922  24.819  1.00  0.00      B    C
ATOM   2306  H2  BMIMB  45      19.831  18.167  25.435  1.00  0.00      B    H
ATOM   2307  C21 BMIMB  45      20.779  20.133  25.210  1.00  0.00      B    C
ATOM   2308  H21 BMIMB  45      21.039  20.531  26.166  1.00  0.00      B    H
ATOM   2309  C3  BMIMB  45      19.558  17.981  22.604  1.00  0.00      B    C
ATOM   2310  H3  BMIMB  45      18.708  17.748  23.229  1.00  0.00      B    H
ATOM   2311  H31 BMIMB  45      19.316  18.419  21.647  1.00  0.00      B    H
ATOM   2312  H32 BMIMB  45      20.250  17.179  22.396  1.00  0.00      B    H
ATOM   2313  C4  BMIMB  45      22.193  21.882  24.138  1.00  0.00      B    C
ATOM   2314  H4  BMIMB  45      22.018  22.445  25.043  1.00  0.00      B    H
ATOM   2315  H41 BMIMB  45      21.995  22.383  23.202  1.00  0.00      B    H
ATOM   2316  C5  BMIMB  45      23.570  21.515  24.305  1.00  0.00      B    C
ATOM   2317  H5  BMIMB  45      23.968  21.397  23.301  1.00  0.00      B    H
ATOM   2318  H51 BMIMB  45      23.986  22.304  24.927  1.00  0.00      B    H
ATOM   2319  C51 BMIMB  45      23.950  20.234  24.955  1.00  0.00      B    C
ATOM   2320  H52 BMIMB  45      23.415  20.113  25.893  1.00  0.00      B    H
ATOM   2321  H53 BMIMB  45      23.677  19.415  24.294  1.00  0.00      B    H
ATOM   2322  C6  BMIMB  45      25.471  20.158  25.147  1.00  0.00      B    C
ATOM   2323  H6  BMIMB  45      25.891  21.027  25.640  1.00  0.00      B    H
ATOM   2324  H61 BMIMB  45      25.723  19.268  25.712  1.00  0.00      B    H
ATOM   2325  H62 BMIMB  45      25.891  20.002  24.160  1.00  0.00      B    H
ATOM   2326  N1  BMIMB  46       7.486  13.367  17.368  1.00  0.00      B    N
ATOM   2327  N11 BMIMB  46       7.641  11.308  16.899  1.00  0.00      B    N
ATOM   2328  C1  BMIMB  46       7.943  12.505  16.493  1.00  0.00      B    C
ATOM   2329  H1  BMIMB  46       8.536  12.737  15.634  1.00  0.00      B    H
ATOM   2330  C2  BMIMB  46       7.122  12.684  18.498  1.00  0.00      B    C
ATOM   2331  H2  BMIMB  46       6.840  13.189  19.396  1.00  0.00      B    H
ATOM   2332  C21 BMIMB  46       7.137  11.376  18.113  1.00  0.00      B    C
ATOM   2333  H21 BMIMB  46       6.724  10.512  18.586  1.00  0.00      B    H
ATOM   2334  C3  BMIMB  46       7.441  14.756  17.165  1.00  0.00      B    C
ATOM   2335  H3  BMIMB  46       6.439  15.111  17.355  1.00  0.00      B    H
ATOM   2336  H31 BMIMB  46       8.124  15.197  17.876  1.00  0.00      B    H
ATOM   2337  H32 BMIMB  46       7.837  15.009  16.192  1.00  0.00      B    H
ATOM   2338  C4  BMIMB  46       7.652  10.103  16.051  1.00  0.00      B    C
ATOM   2339  H4  BMIMB  46       8.005   9.258  16.625  1.00  0.00      B    H
ATOM   2340  H41 BMIMB  46       8.346  10.231  15.234  1.00  0.00      B    H
ATOM   2341  C5  BMIMB  46       6.282   9.800  15.529  1.00  0.00      B    C
ATOM   2342  H5  BMIMB  46       5.497  10.219  16.153  1.00  0.00      B    H
ATOM   2343  H51 BMIMB  46       6.153  10.227  14.537  1.00  0.00      B    H
ATOM   2344  C51 BMIMB  46       5.854   8.339  15.527  1.00  0.00      B    C
ATOM   2345  H52 BMIMB  46       5.840   7.978  16.552  1.00  0.00      B    H
ATOM   2346  H53 BMIMB  46       4.835   8.438  15.161  1.00  0.00      B    H
ATOM   2347  C6  BMIMB  46       6.788   7.438  14.673  1.00  0.00      B    C
ATOM   2348  H6  BMIMB  46       6.492   6.399  14.764  1.00  0.00      B    H
ATOM   2349  H61 BMIMB  46       6.642   7.610  13.613  1.00  0.00      B    H
ATOM   2350  H62 BMIMB  46       7.789   7.483  15.088  1.00  0.00      B    H
ATOM   2351  N1  BMIMB  47      37.357  46.952  35.851  1.00  0.00      B    N
ATOM   2352  N11 BMIMB  47      35.479  47.991  35.961  1.00  0.00      B    N
ATOM   2353  C1  BMIMB  47      36.784  48.120  35.667  1.00  0.00      B    C
ATOM   2354  H1  BMIMB  47      37.287  49.044  35.479  1.00  0.00      B    H
ATOM   2355  C2  BMIMB  47      36.392  45.981  36.004  1.00  0.00      B    C
ATOM   2356  H2  BMIMB  47      36.642  44.946  36.091  1.00  0.00      B    H
ATOM   2357  C21 BMIMB  47      35.224  46.656  36.271  1.00  0.00      B    C
ATOM   2358  H21 BMIMB  47      34.224  46.320  36.442  1.00  0.00      B    H
ATOM   2359  C3  BMIMB  47      38.733  46.697  35.565  1.00  0.00      B    C
ATOM   2360  H3  BMIMB  47      38.724  46.233  34.590  1.00  0.00      B    H
ATOM   2361  H31 BMIMB  47      39.337  47.591  35.592  1.00  0.00      B    H
ATOM   2362  H32 BMIMB  47      39.023  45.958  36.297  1.00  0.00      B    H
ATOM   2363  C4  BMIMB  47      34.430  49.038  35.725  1.00  0.00      B    C
ATOM   2364  H4  BMIMB  47      33.873  48.688  34.869  1.00  0.00      B    H
ATOM   2365  H41 BMIMB  47      34.894  49.962  35.412  1.00  0.00      B    H
ATOM   2366  C5  BMIMB  47      33.498  49.147  36.878  1.00  0.00      B    C
ATOM   2367  H5  BMIMB  47      33.383  48.194  37.389  1.00  0.00      B    H
ATOM   2368  H51 BMIMB  47      34.091  49.751  37.560  1.00  0.00      B    H
ATOM   2369  C51 BMIMB  47      32.180  49.879  36.521  1.00  0.00      B    C
ATOM   2370  H52 BMIMB  47      32.418  50.816  36.025  1.00  0.00      B    H
ATOM   2371  H53 BMIMB  47      31.653  49.276  35.786  1.00  0.00      B    H
ATOM   2372  C6  BMIMB  47      31.305  50.240  37.690  1.00  0.00      B    C
ATOM   2373  H6  BMIMB  47      30.380  50.727  37.404  1.00  0.00      B    H
ATOM   2374  H61 BMIMB  47      31.098  49.354  38.278  1.00  0.00      B    H
ATOM   2375  H62 BMIMB  47      31.778  50.849  38.452  1.00  0.00      B    H
ATOM   2376  N1  BMIMB  48      31.138   5.941  10.068  1.00  0.00      B    N
ATOM   2377  N11 BMIMB  48      31.194   7.983  10.727  1.00  0.00      B    N
ATOM   2378  C1  BMIMB  48      30.709   7.175   9.804  1.00  0.00      B    C
ATOM   2379  H1  BMIMB  48      29.984   7.464   9.073  1.00  0.00      B    H
ATOM   2380  C2  BMIMB  48      31.805   5.958  11.238  1.00  0.00      B    C
ATOM   2381  H2  BMIMB  48      32.207   5.050  11.631  1.00  0.00      B    H
ATOM   2382  C21 BMIMB  48      31.883   7.205  11.690  1.00  0.00      B    C
ATOM   2383  H21 BMIMB  48      32.281   7.648  12.577  1.00  0.00      B    H
ATOM   2384  C3  BMIMB  48      30.770   4.723   9.327  1.00  0.00      B    C
ATOM   2385  H3  BMIMB  48      29.702   4.767   9.176  1.00  0.00      B    H
ATOM   2386  H31 BMIMB  48      31.340   4.719   8.409  1.00  0.00      B    H
ATOM   2387  H32 BMIMB  48      31.109   3.842   9.851  1.00  0.00      B    H
ATOM   2388  C4  BMIMB  48      30.827   9.388  10.937  1.00  0.00      B    C
ATOM   2389  H4  BMIMB  48      30.079   9.492  11.710  1.00  0.00      B    H
ATOM   2390  H41 BMIMB  48      30.283   9.675  10.050  1.00  0.00      B    H
ATOM   2391  C5  BMIMB  48      31.983  10.272  11.441  1.00  0.00      B    C
ATOM   2392  H5  BMIMB  48      32.898   9.749  11.175  1.00  0.00      B    H
ATOM   2393  H51 BMIMB  48      31.867  11.226  10.932  1.00  0.00      B    H
ATOM   2394  C51 BMIMB  48      31.985  10.599  12.913  1.00  0.00      B    C
ATOM   2395  H52 BMIMB  48      31.735   9.760  13.557  1.00  0.00      B    H
ATOM   2396  H53 BMIMB  48      32.945  10.968  13.268  1.00  0.00      B    H
ATOM   2397  C6  BMIMB  48      31.002  11.767  13.172  1.00  0.00      B    C
ATOM   2398  H6  BMIMB  48      31.003  11.842  14.253  1.00  0.00      B    H
ATOM   2399  H61 BMIMB  48      31.210  12.773  12.824  1.00  0.00      B    H
ATOM   2400  H62 BMIMB  48      30.026  11.372  12.914  1.00  0.00      B    H
ATOM   2401  N1  BMIMB  49      39.697  40.552  27.379  1.00  0.00      B    N
ATOM   2402  N11 BMIMB  49      38.823  38.849  28.370  1.00  0.00      B    N
ATOM   2403  C1  BMIMB  49      39.890  39.304  27.765  1.00  0.00      B    C
ATOM   2404  H1  BMIMB  49      40.704  38.661  27.504  1.00  0.00      B    H
ATOM   2405  C2  BMIMB  49      38.373  40.889  27.693  1.00  0.00      B    C
ATOM   2406  H2  BMIMB  49      37.893  41.808  27.436  1.00  0.00      B    H
ATOM   2407  C21 BMIMB  49      37.933  39.885  28.407  1.00  0.00      B    C
ATOM   2408  H21 BMIMB  49      36.962  39.853  28.851  1.00  0.00      B    H
ATOM   2409  C3  BMIMB  49      40.655  41.341  26.596  1.00  0.00      B    C
ATOM   2410  H3  BMIMB  49      41.636  40.960  26.839  1.00  0.00      B    H
ATOM   2411  H31 BMIMB  49      40.426  41.266  25.543  1.00  0.00      B    H
ATOM   2412  H32 BMIMB  49      40.565  42.393  26.822  1.00  0.00      B    H
ATOM   2413  C4  BMIMB  49      38.656  37.609  29.142  1.00  0.00      B    C
ATOM   2414  H4  BMIMB  49      39.305  36.843  28.746  1.00  0.00      B    H
ATOM   2415  H41 BMIMB  49      37.616  37.322  29.089  1.00  0.00      B    H
ATOM   2416  C5  BMIMB  49      39.061  37.772  30.573  1.00  0.00      B    C
ATOM   2417  H5  BMIMB  49      38.428  38.582  30.925  1.00  0.00      B    H
ATOM   2418  H51 BMIMB  49      38.713  36.835  31.001  1.00  0.00      B    H
ATOM   2419  C51 BMIMB  49      40.467  38.100  31.022  1.00  0.00      B    C
ATOM   2420  H52 BMIMB  49      41.112  37.579  30.320  1.00  0.00      B    H
ATOM   2421  H53 BMIMB  49      40.701  39.135  30.785  1.00  0.00      B    H
ATOM   2422  C6  BMIMB  49      40.672  37.968  32.529  1.00  0.00      B    C
ATOM   2423  H6  BMIMB  49      39.854  38.438  33.063  1.00  0.00      B    H
ATOM   2424  H61 BMIMB  49      40.498  36.923  32.759  1.00  0.00      B    H
ATOM   2425  H62 BMIMB  49      41.643  38.382  32.774  1.00  0.00      B    H
ATOM   2426  N1  BMIMB  50      34.467  22.798  14.892  1.00  0.00      B    N
ATOM   2427  N11 BMIMB  50      34.220  23.289  17.003  1.00  0.00      B    N
ATOM   2428  C1  BMIMB  50      34.815  22.513  16.136  1.00  0.00      B    C
ATOM   2429  H1  BMIMB  50      35.537  21.753  16.341  1.00  0.00      B    H
ATOM   2430  C2  BMIMB  50      33.825  23.987  14.993  1.00  0.00      B    C
ATOM   2431  H2  BMIMB  50      33.617  24.587  14.134  1.00  0.00      B    H
ATOM   2432  C21 BMIMB  50      33.593  24.275  16.232  1.00  0.00      B    C
ATOM   2433  H21 BMIMB  50      33.197  25.182  16.634  1.00  0.00      B    H
ATOM   2434  C3  BMIMB  50      35.093  22.145  13.765  1.00  0.00      B    C
ATOM   2435  H3  BMIMB  50      35.547  21.284  14.232  1.00  0.00      B    H
ATOM   2436  H31 BMIMB  50      34.360  21.829  13.037  1.00  0.00      B    H
ATOM   2437  H32 BMIMB  50      35.774  22.877  13.358  1.00  0.00      B    H
ATOM   2438  C4  BMIMB  50      34.502  23.380  18.382  1.00  0.00      B    C
ATOM   2439  H4  BMIMB  50      34.330  22.472  18.941  1.00  0.00      B    H
ATOM   2440  H41 BMIMB  50      33.721  24.060  18.688  1.00  0.00      B    H
ATOM   2441  C5  BMIMB  50      35.899  24.059  18.677  1.00  0.00      B    C
ATOM   2442  H5  BMIMB  50      36.320  23.742  19.628  1.00  0.00      B    H
ATOM   2443  H51 BMIMB  50      36.674  23.605  18.066  1.00  0.00      B    H
ATOM   2444  C51 BMIMB  50      35.948  25.542  18.431  1.00  0.00      B    C
ATOM   2445  H52 BMIMB  50      35.641  25.655  17.395  1.00  0.00      B    H
ATOM   2446  H53 BMIMB  50      35.263  26.006  19.136  1.00  0.00      B    H
ATOM   2447  C6  BMIMB  50      37.376  26.216  18.652  1.00  0.00      B    C
ATOM   2448  H6  BMIMB  50      37.498  26.537  19.680  1.00  0.00      B    H
ATOM   2449  H61 BMIMB  50      38.152  25.602  18.208  1.00  0.00      B    H
ATOM   2450  H62 BMIMB  50      37.413  27.148  18.100  1.00  0.00      B    H
ATOM   2451  N1  BMIMB  51       2.045  30.044  36.758  1.00  0.00      B    N
ATOM   2452  N11 BMIMB  51       1.172  32.058  36.867  1.00  0.00      B    N
ATOM   2453  C1  BMIMB  51       1.339  30.941  37.467  1.00  0.00      B    C
ATOM   2454  H1  BMIMB  51       1.181  30.844  38.520  1.00  0.00      B    H
ATOM   2455  C2  BMIMB  51       2.031  30.598  35.458  1.00  0.00      B    C
ATOM   2456  H2  BMIMB  51       2.489  30.087  34.639  1.00  0.00      B    H
ATOM   2457  C21 BMIMB  51       1.450  31.767  35.558  1.00  0.00      B    C
ATOM   2458  H21 BMIMB  51       1.322  32.529  34.821  1.00  0.00      B    H
ATOM   2459  C3  BMIMB  51       2.536  28.746  37.242  1.00  0.00      B    C
ATOM   2460  H3  BMIMB  51       2.232  28.548  38.259  1.00  0.00      B    H
ATOM   2461  H31 BMIMB  51       2.096  27.989  36.609  1.00  0.00      B    H
ATOM   2462  H32 BMIMB  51       3.607  28.882  37.245  1.00  0.00      B    H
ATOM   2463  C4  BMIMB  51       0.440  33.155  37.320  1.00  0.00      B    C
ATOM   2464  H4  BMIMB  51       1.090  33.996  37.128  1.00  0.00      B    H
ATOM   2465  H41 BMIMB  51       0.327  33.053  38.389  1.00  0.00      B    H
ATOM   2466  C5  BMIMB  51      -0.955  33.183  36.647  1.00  0.00      B    C
ATOM   2467  H5  BMIMB  51      -0.758  33.468  35.617  1.00  0.00      B    H
ATOM   2468  H51 BMIMB  51      -1.329  32.167  36.744  1.00  0.00      B    H
ATOM   2469  C51 BMIMB  51      -1.933  34.204  37.357  1.00  0.00      B    C
ATOM   2470  H52 BMIMB  51      -2.195  33.706  38.287  1.00  0.00      B    H
ATOM   2471  H53 BMIMB  51      -1.473  35.179  37.493  1.00  0.00      B    H
ATOM   2472  C6  BMIMB  51      -3.220  34.346  36.487  1.00  0.00      B    C
ATOM   2473  H6  BMIMB  51      -2.932  34.929  35.620  1.00  0.00      B    H
ATOM   2474  H61 BMIMB  51      -3.516  33.363  36.139  1.00  0.00      B    H
ATOM   2475  H62 BMIMB  51      -4.050  34.809  37.010  1.00  0.00      B    H
ATOM   2476  N1  BMIMB  52      31.701  39.283  25.982  1.00  0.00      B    N
ATOM   2477  N11 BMIMB  52      33.600  38.749  25.137  1.00  0.00      B    N
ATOM   2478  C1  BMIMB  52      32.881  38.834  26.254  1.00  0.00      B    C
ATOM   2479  H1  BMIMB  52      33.243  38.523  27.210  1.00  0.00      B    H
ATOM   2480  C2  BMIMB  52      31.608  39.255  24.582  1.00  0.00      B    C
ATOM   2481  H2  BMIMB  52      30.699  39.363  24.031  1.00  0.00      B    H
ATOM   2482  C21 BMIMB  52      32.879  39.031  24.058  1.00  0.00      B    C
ATOM   2483  H21 BMIMB  52      33.304  39.059  23.079  1.00  0.00      B    H
ATOM   2484  C3  BMIMB  52      30.556  39.347  26.895  1.00  0.00      B    C
ATOM   2485  H3  BMIMB  52      29.768  39.902  26.408  1.00  0.00      B    H
ATOM   2486  H31 BMIMB  52      30.465  38.329  27.244  1.00  0.00      B    H
ATOM   2487  H32 BMIMB  52      30.988  39.899  27.716  1.00  0.00      B    H
ATOM   2488  C4  BMIMB  52      35.032  38.390  25.072  1.00  0.00      B    C
ATOM   2489  H4  BMIMB  52      35.512  38.869  25.912  1.00  0.00      B    H
ATOM   2490  H41 BMIMB  52      35.423  38.842  24.173  1.00  0.00      B    H
ATOM   2491  C5  BMIMB  52      35.394  36.893  25.169  1.00  0.00      B    C
ATOM   2492  H5  BMIMB  52      34.586  36.480  24.569  1.00  0.00      B    H
ATOM   2493  H51 BMIMB  52      36.352  36.883  24.655  1.00  0.00      B    H
ATOM   2494  C51 BMIMB  52      35.543  36.333  26.613  1.00  0.00      B    C
ATOM   2495  H52 BMIMB  52      36.316  36.871  27.156  1.00  0.00      B    H
ATOM   2496  H53 BMIMB  52      34.603  36.474  27.141  1.00  0.00      B    H
ATOM   2497  C6  BMIMB  52      35.847  34.824  26.666  1.00  0.00      B    C
ATOM   2498  H6  BMIMB  52      36.640  34.555  25.977  1.00  0.00      B    H
ATOM   2499  H61 BMIMB  52      36.143  34.521  27.664  1.00  0.00      B    H
ATOM   2500  H62 BMIMB  52      35.020  34.186  26.376  1.00  0.00      B    H
ATOM   2501  N1  BMIMB  53      12.409  39.560  36.367  1.00  0.00      B    N
ATOM   2502  N11 BMIMB  53      10.686  39.577  35.050  1.00  0.00      B    N
ATOM   2503  C1  BMIMB  53      11.492  40.305  35.781  1.00  0.00      B    C
ATOM   2504  H1  BMIMB  53      11.420  41.360  35.936  1.00  0.00      B    H
ATOM   2505  C2  BMIMB  53      11.959  38.258  36.343  1.00  0.00      B    C
ATOM   2506  H2  BMIMB  53      12.376  37.369  36.763  1.00  0.00      B    H
ATOM   2507  C21 BMIMB  53      10.998  38.254  35.396  1.00  0.00      B    C
ATOM   2508  H21 BMIMB  53      10.414  37.418  35.079  1.00  0.00      B    H
ATOM   2509  C3  BMIMB  53      13.535  40.107  37.229  1.00  0.00      B    C
ATOM   2510  H3  BMIMB  53      14.425  40.309  36.651  1.00  0.00      B    H
ATOM   2511  H31 BMIMB  53      13.259  40.992  37.782  1.00  0.00      B    H
ATOM   2512  H32 BMIMB  53      13.820  39.291  37.877  1.00  0.00      B    H
ATOM   2513  C4  BMIMB  53       9.662  40.118  34.154  1.00  0.00      B    C
ATOM   2514  H4  BMIMB  53       9.576  41.146  34.475  1.00  0.00      B    H
ATOM   2515  H41 BMIMB  53       8.756  39.624  34.473  1.00  0.00      B    H
ATOM   2516  C5  BMIMB  53       9.769  39.836  32.683  1.00  0.00      B    C
ATOM   2517  H5  BMIMB  53       9.459  38.804  32.542  1.00  0.00      B    H
ATOM   2518  H51 BMIMB  53       9.189  40.585  32.150  1.00  0.00      B    H
ATOM   2519  C51 BMIMB  53      11.212  39.915  32.197  1.00  0.00      B    C
ATOM   2520  H52 BMIMB  53      11.230  40.985  32.006  1.00  0.00      B    H
ATOM   2521  H53 BMIMB  53      11.959  39.468  32.849  1.00  0.00      B    H
ATOM   2522  C6  BMIMB  53      11.531  39.277  30.866  1.00  0.00      B    C
ATOM   2523  H6  BMIMB  53      12.377  39.817  30.457  1.00  0.00      B    H
ATOM   2524  H61 BMIMB  53      11.583  38.194  30.900  1.00  0.00      B    H
ATOM   2525  H62 BMIMB  53      10.773  39.440  30.108  1.00  0.00      B    H
ATOM   2526  N1  BMIMB  54      33.029  45.725   9.648  1.00  0.00      B    N
ATOM   2527  N11 BMIMB  54      33.075  47.189   8.130  1.00  0.00      B    N
ATOM   2528  C1  BMIMB  54      33.724  46.161   8.600  1.00  0.00      B    C
ATOM   2529  H1  BMIMB  54      34.713  45.896   8.291  1.00  0.00      B    H
ATOM   2530  C2  BMIMB  54      31.882  46.520   9.821  1.00  0.00      B    C
ATOM   2531  H2  BMIMB  54      31.102  46.325  10.523  1.00  0.00      B    H
ATOM   2532  C21 BMIMB  54      31.914  47.444   8.853  1.00  0.00      B    C
ATOM   2533  H21 BMIMB  54      31.201  48.177   8.543  1.00  0.00      B    H
ATOM   2534  C3  BMIMB  54      33.383  44.703  10.649  1.00  0.00      B    C
ATOM   2535  H3  BMIMB  54      32.481  44.596  11.233  1.00  0.00      B    H
ATOM   2536  H31 BMIMB  54      33.797  43.817  10.192  1.00  0.00      B    H
ATOM   2537  H32 BMIMB  54      34.068  45.119  11.373  1.00  0.00      B    H
ATOM   2538  C4  BMIMB  54      33.450  47.990   6.962  1.00  0.00      B    C
ATOM   2539  H4  BMIMB  54      32.629  47.788   6.289  1.00  0.00      B    H
ATOM   2540  H41 BMIMB  54      34.276  47.488   6.480  1.00  0.00      B    H
ATOM   2541  C5  BMIMB  54      33.803  49.498   7.190  1.00  0.00      B    C
ATOM   2542  H5  BMIMB  54      34.303  49.895   6.310  1.00  0.00      B    H
ATOM   2543  H51 BMIMB  54      32.881  50.070   7.270  1.00  0.00      B    H
ATOM   2544  C51 BMIMB  54      34.532  49.694   8.495  1.00  0.00      B    C
ATOM   2545  H52 BMIMB  54      34.329  50.698   8.860  1.00  0.00      B    H
ATOM   2546  H53 BMIMB  54      34.167  48.995   9.243  1.00  0.00      B    H
ATOM   2547  C6  BMIMB  54      35.997  49.489   8.225  1.00  0.00      B    C
ATOM   2548  H6  BMIMB  54      36.704  49.475   9.046  1.00  0.00      B    H
ATOM   2549  H61 BMIMB  54      36.269  48.676   7.562  1.00  0.00      B    H
ATOM   2550  H62 BMIMB  54      36.239  50.420   7.724  1.00  0.00      B    H
ATOM   2551  N1  BMIMB  55       4.519   3.049  17.360  1.00  0.00      B    N
ATOM   2552  N11 BMIMB  55       4.769   0.925  17.402  1.00  0.00      B    N
ATOM   2553  C1  BMIMB  55       5.187   2.041  17.853  1.00  0.00      B    C
ATOM   2554  H1  BMIMB  55       6.002   2.101  18.541  1.00  0.00      B    H
ATOM   2555  C2  BMIMB  55       3.648   2.564  16.418  1.00  0.00      B    C
ATOM   2556  H2  BMIMB  55       3.057   3.193  15.789  1.00  0.00      B    H
ATOM   2557  C21 BMIMB  55       3.757   1.199  16.516  1.00  0.00      B    C
ATOM   2558  H21 BMIMB  55       3.239   0.443  15.967  1.00  0.00      B    H
ATOM   2559  C3  BMIMB  55       4.519   4.452  17.943  1.00  0.00      B    C
ATOM   2560  H3  BMIMB  55       4.053   5.023  17.154  1.00  0.00      B    H
ATOM   2561  H31 BMIMB  55       3.977   4.433  18.878  1.00  0.00      B    H
ATOM   2562  H32 BMIMB  55       5.528   4.725  18.213  1.00  0.00      B    H
ATOM   2563  C4  BMIMB  55       5.281  -0.427  17.665  1.00  0.00      B    C
ATOM   2564  H4  BMIMB  55       6.341  -0.327  17.482  1.00  0.00      B    H
ATOM   2565  H41 BMIMB  55       4.823  -1.056  16.916  1.00  0.00      B    H
ATOM   2566  C5  BMIMB  55       4.720  -0.898  19.024  1.00  0.00      B    C
ATOM   2567  H5  BMIMB  55       4.025  -0.156  19.406  1.00  0.00      B    H
ATOM   2568  H51 BMIMB  55       4.127  -1.782  18.800  1.00  0.00      B    H
ATOM   2569  C51 BMIMB  55       5.681  -1.313  20.178  1.00  0.00      B    C
ATOM   2570  H52 BMIMB  55       5.124  -1.387  21.108  1.00  0.00      B    H
ATOM   2571  H53 BMIMB  55       6.175  -2.244  19.910  1.00  0.00      B    H
ATOM   2572  C6  BMIMB  55       6.902  -0.452  20.420  1.00  0.00      B    C
ATOM   2573  H6  BMIMB  55       7.679  -0.527  19.667  1.00  0.00      B    H
ATOM   2574  H61 BMIMB  55       6.659   0.603  20.359  1.00  0.00      B    H
ATOM   2575  H62 BMIMB  55       7.513  -0.623  21.299  1.00  0.00      B    H
ATOM   2576  N1  BMIMB  56      25.523  19.537  39.022  1.00  0.00      B    N
ATOM   2577  N11 BMIMB  56      27.362  19.132  37.981  1.00  0.00      B    N
ATOM   2578  C1  BMIMB  56      26.573  20.054  38.434  1.00  0.00      B    C
ATOM   2579  H1  BMIMB  56      26.818  21.094  38.480  1.00  0.00      B    H
ATOM   2580  C2  BMIMB  56      25.629  18.187  38.858  1.00  0.00      B    C
ATOM   2581  H2  BMIMB  56      24.851  17.497  39.104  1.00  0.00      B    H
ATOM   2582  C21 BMIMB  56      26.795  17.877  38.220  1.00  0.00      B    C
ATOM   2583  H21 BMIMB  56      27.117  16.943  37.814  1.00  0.00      B    H
ATOM   2584  C3  BMIMB  56      24.356  20.268  39.524  1.00  0.00      B    C
ATOM   2585  H3  BMIMB  56      23.483  20.009  38.943  1.00  0.00      B    H
ATOM   2586  H31 BMIMB  56      24.158  20.151  40.579  1.00  0.00      B    H
ATOM   2587  H32 BMIMB  56      24.540  21.320  39.366  1.00  0.00      B    H
ATOM   2588  C4  BMIMB  56      28.479  19.284  37.028  1.00  0.00      B    C
ATOM   2589  H4  BMIMB  56      28.020  19.315  36.051  1.00  0.00      B    H
ATOM   2590  H41 BMIMB  56      29.068  18.381  36.961  1.00  0.00      B    H
ATOM   2591  C5  BMIMB  56      29.535  20.407  37.306  1.00  0.00      B    C
ATOM   2592  H5  BMIMB  56      30.265  20.420  36.502  1.00  0.00      B    H
ATOM   2593  H51 BMIMB  56      29.081  21.395  37.282  1.00  0.00      B    H
ATOM   2594  C51 BMIMB  56      30.404  20.378  38.587  1.00  0.00      B    C
ATOM   2595  H52 BMIMB  56      29.752  20.289  39.453  1.00  0.00      B    H
ATOM   2596  H53 BMIMB  56      30.957  19.446  38.662  1.00  0.00      B    H
ATOM   2597  C6  BMIMB  56      31.188  21.739  38.791  1.00  0.00      B    C
ATOM   2598  H6  BMIMB  56      32.028  21.890  38.122  1.00  0.00      B    H
ATOM   2599  H61 BMIMB  56      30.503  22.573  38.887  1.00  0.00      B    H
ATOM   2600  H62 BMIMB  56      31.755  21.563  39.699  1.00  0.00      B    H
ATOM   2601  N1  BMIMB  57      34.077  16.925  43.349  1.00  0.00      B    N
ATOM   2602  N11 BMIMB  57      36.152  17.323  43.501  1.00  0.00      B    N
ATOM   2603  C1  BMIMB  57      35.156  17.286  42.662  1.00  0.00      B    C
ATOM   2604  H1  BMIMB  57      35.180  17.553  41.627  1.00  0.00      B    H
ATOM   2605  C2  BMIMB  57      34.471  16.513  44.600  1.00  0.00      B    C
ATOM   2606  H2  BMIMB  57      33.734  16.127  45.271  1.00  0.00      B    H
ATOM   2607  C21 BMIMB  57      35.751  16.617  44.606  1.00  0.00      B    C
ATOM   2608  H21 BMIMB  57      36.309  16.201  45.416  1.00  0.00      B    H
ATOM   2609  C3  BMIMB  57      32.731  17.120  42.817  1.00  0.00      B    C
ATOM   2610  H3  BMIMB  57      32.447  18.111  43.138  1.00  0.00      B    H
ATOM   2611  H31 BMIMB  57      32.679  17.182  41.740  1.00  0.00      B    H
ATOM   2612  H32 BMIMB  57      32.067  16.454  43.349  1.00  0.00      B    H
ATOM   2613  C4  BMIMB  57      37.511  17.813  43.295  1.00  0.00      B    C
ATOM   2614  H4  BMIMB  57      37.463  18.495  42.459  1.00  0.00      B    H
ATOM   2615  H41 BMIMB  57      38.111  16.981  42.957  1.00  0.00      B    H
ATOM   2616  C5  BMIMB  57      38.066  18.408  44.596  1.00  0.00      B    C
ATOM   2617  H5  BMIMB  57      38.312  17.616  45.299  1.00  0.00      B    H
ATOM   2618  H51 BMIMB  57      38.992  18.828  44.211  1.00  0.00      B    H
ATOM   2619  C51 BMIMB  57      37.182  19.566  45.128  1.00  0.00      B    C
ATOM   2620  H52 BMIMB  57      36.950  20.261  44.325  1.00  0.00      B    H
ATOM   2621  H53 BMIMB  57      36.225  19.187  45.478  1.00  0.00      B    H
ATOM   2622  C6  BMIMB  57      37.861  20.233  46.318  1.00  0.00      B    C
ATOM   2623  H6  BMIMB  57      38.794  20.633  45.939  1.00  0.00      B    H
ATOM   2624  H61 BMIMB  57      37.267  21.018  46.771  1.00  0.00      B    H
ATOM   2625  H62 BMIMB  57      37.995  19.436  47.040  1.00  0.00      B    H
ATOM   2626  N1  BMIMB  58      35.832   5.873   9.799  1.00  0.00      B    N
ATOM   2627  N11 BMIMB  58      36.343   6.129  11.806  1.00  0.00      B    N
ATOM   2628  C1  BMIMB  58      36.323   5.267  10.838  1.00  0.00      B    C
ATOM   2629  H1  BMIMB  58      36.811   4.321  10.745  1.00  0.00      B    H
ATOM   2630  C2  BMIMB  58      35.113   6.997  10.150  1.00  0.00      B    C
ATOM   2631  H2  BMIMB  58      34.530   7.625   9.512  1.00  0.00      B    H
ATOM   2632  C21 BMIMB  58      35.568   7.163  11.381  1.00  0.00      B    C
ATOM   2633  H21 BMIMB  58      35.463   8.007  12.027  1.00  0.00      B    H
ATOM   2634  C3  BMIMB  58      35.831   5.320   8.502  1.00  0.00      B    C
ATOM   2635  H3  BMIMB  58      35.994   4.253   8.526  1.00  0.00      B    H
ATOM   2636  H31 BMIMB  58      34.853   5.406   8.053  1.00  0.00      B    H
ATOM   2637  H32 BMIMB  58      36.534   5.822   7.853  1.00  0.00      B    H
ATOM   2638  C4  BMIMB  58      37.052   6.159  13.131  1.00  0.00      B    C
ATOM   2639  H4  BMIMB  58      37.587   5.228  13.241  1.00  0.00      B    H
ATOM   2640  H41 BMIMB  58      36.411   6.264  13.994  1.00  0.00      B    H
ATOM   2641  C5  BMIMB  58      38.000   7.293  13.080  1.00  0.00      B    C
ATOM   2642  H5  BMIMB  58      38.714   7.069  12.292  1.00  0.00      B    H
ATOM   2643  H51 BMIMB  58      37.393   8.139  12.765  1.00  0.00      B    H
ATOM   2644  C51 BMIMB  58      38.614   7.515  14.424  1.00  0.00      B    C
ATOM   2645  H52 BMIMB  58      37.849   7.425  15.191  1.00  0.00      B    H
ATOM   2646  H53 BMIMB  58      39.251   6.649  14.588  1.00  0.00      B    H
ATOM   2647  C6  BMIMB  58      39.183   8.875  14.609  1.00  0.00      B    C
ATOM   2648  H6  BMIMB  58      38.378   9.599  14.565  1.00  0.00      B    H
ATOM   2649  H61 BMIMB  58      39.627   9.039  15.584  1.00  0.00      B    H
ATOM   2650  H62 BMIMB  58      39.971   9.229  13.954  1.00  0.00      B    H
ATOM   2651  N1  BMIMB  59      14.484  25.408  22.743  1.00  0.00      B    N
ATOM   2652  N11 BMIMB  59      16.049  24.001  22.755  1.00  0.00      B    N
ATOM   2653  C1  BMIMB  59      14.946  24.377  23.352  1.00  0.00      B    C
ATOM   2654  H1  BMIMB  59      14.579  24.062  24.306  1.00  0.00      B    H
ATOM   2655  C2  BMIMB  59      15.264  25.657  21.650  1.00  0.00      B    C
ATOM   2656  H2  BMIMB  59      15.040  26.419  20.937  1.00  0.00      B    H
ATOM   2657  C21 BMIMB  59      16.162  24.661  21.559  1.00  0.00      B    C
ATOM   2658  H21 BMIMB  59      16.844  24.477  20.758  1.00  0.00      B    H
ATOM   2659  C3  BMIMB  59      13.325  26.190  23.318  1.00  0.00      B    C
ATOM   2660  H3  BMIMB  59      13.691  27.027  23.895  1.00  0.00      B    H
ATOM   2661  H31 BMIMB  59      12.770  26.577  22.476  1.00  0.00      B    H
ATOM   2662  H32 BMIMB  59      12.757  25.509  23.934  1.00  0.00      B    H
ATOM   2663  C4  BMIMB  59      16.988  22.976  23.306  1.00  0.00      B    C
ATOM   2664  H4  BMIMB  59      17.399  22.382  22.502  1.00  0.00      B    H
ATOM   2665  H41 BMIMB  59      16.442  22.227  23.860  1.00  0.00      B    H
ATOM   2666  C5  BMIMB  59      18.064  23.651  24.153  1.00  0.00      B    C
ATOM   2667  H5  BMIMB  59      17.732  24.019  25.120  1.00  0.00      B    H
ATOM   2668  H51 BMIMB  59      18.841  22.926  24.380  1.00  0.00      B    H
ATOM   2669  C51 BMIMB  59      18.785  24.799  23.535  1.00  0.00      B    C
ATOM   2670  H52 BMIMB  59      19.191  24.317  22.649  1.00  0.00      B    H
ATOM   2671  H53 BMIMB  59      18.064  25.584  23.323  1.00  0.00      B    H
ATOM   2672  C6  BMIMB  59      19.939  25.402  24.301  1.00  0.00      B    C
ATOM   2673  H6  BMIMB  59      20.680  24.617  24.399  1.00  0.00      B    H
ATOM   2674  H61 BMIMB  59      20.340  26.225  23.719  1.00  0.00      B    H
ATOM   2675  H62 BMIMB  59      19.627  25.812  25.255  1.00  0.00      B    H
ATOM   2676  N1  BMIMB  60      23.602  31.186  14.868  1.00  0.00      B    N
ATOM   2677  N11 BMIMB  60      23.070  31.827  16.873  1.00  0.00      B    N
ATOM   2678  C1  BMIMB  60      23.571  30.823  16.140  1.00  0.00      B    C
ATOM   2679  H1  BMIMB  60      23.771  29.821  16.454  1.00  0.00      B    H
ATOM   2680  C2  BMIMB  60      22.922  32.377  14.770  1.00  0.00      B    C
ATOM   2681  H2  BMIMB  60      22.765  32.872  13.837  1.00  0.00      B    H
ATOM   2682  C21 BMIMB  60      22.593  32.776  15.990  1.00  0.00      B    C
ATOM   2683  H21 BMIMB  60      22.092  33.651  16.342  1.00  0.00      B    H
ATOM   2684  C3  BMIMB  60      24.134  30.434  13.645  1.00  0.00      B    C
ATOM   2685  H3  BMIMB  60      25.038  30.964  13.386  1.00  0.00      B    H
ATOM   2686  H31 BMIMB  60      24.534  29.469  13.921  1.00  0.00      B    H
ATOM   2687  H32 BMIMB  60      23.412  30.221  12.871  1.00  0.00      B    H
ATOM   2688  C4  BMIMB  60      22.722  31.845  18.282  1.00  0.00      B    C
ATOM   2689  H4  BMIMB  60      22.927  32.831  18.671  1.00  0.00      B    H
ATOM   2690  H41 BMIMB  60      23.466  31.146  18.636  1.00  0.00      B    H
ATOM   2691  C5  BMIMB  60      21.316  31.339  18.607  1.00  0.00      B    C
ATOM   2692  H5  BMIMB  60      21.065  30.455  18.026  1.00  0.00      B    H
ATOM   2693  H51 BMIMB  60      21.381  31.051  19.653  1.00  0.00      B    H
ATOM   2694  C51 BMIMB  60      20.245  32.406  18.613  1.00  0.00      B    C
ATOM   2695  H52 BMIMB  60      20.435  33.163  19.370  1.00  0.00      B    H
ATOM   2696  H53 BMIMB  60      20.351  32.935  17.669  1.00  0.00      B    H
ATOM   2697  C6  BMIMB  60      18.839  31.773  18.716  1.00  0.00      B    C
ATOM   2698  H6  BMIMB  60      18.443  31.126  17.941  1.00  0.00      B    H
ATOM   2699  H61 BMIMB  60      18.672  31.210  19.628  1.00  0.00      B    H
ATOM   2700  H62 BMIMB  60      18.141  32.602  18.715  1.00  0.00      B    H
ATOM   2701  N1  BMIMB  61       8.186  41.691   3.884  1.00  0.00      B    N
ATOM   2702  N11 BMIMB  61       7.972  43.673   3.168  1.00  0.00      B    N
ATOM   2703  C1  BMIMB  61       8.213  42.464   2.838  1.00  0.00      B    C
ATOM   2704  H1  BMIMB  61       8.385  42.084   1.854  1.00  0.00      B    H
ATOM   2705  C2  BMIMB  61       8.098  42.517   5.004  1.00  0.00      B    C
ATOM   2706  H2  BMIMB  61       8.260  42.154   5.995  1.00  0.00      B    H
ATOM   2707  C21 BMIMB  61       7.788  43.752   4.536  1.00  0.00      B    C
ATOM   2708  H21 BMIMB  61       7.524  44.709   4.930  1.00  0.00      B    H
ATOM   2709  C3  BMIMB  61       8.553  40.310   3.950  1.00  0.00      B    C
ATOM   2710  H3  BMIMB  61       7.973  39.949   4.787  1.00  0.00      B    H
ATOM   2711  H31 BMIMB  61       8.333  39.710   3.079  1.00  0.00      B    H
ATOM   2712  H32 BMIMB  61       9.550  40.257   4.362  1.00  0.00      B    H
ATOM   2713  C4  BMIMB  61       7.988  44.891   2.372  1.00  0.00      B    C
ATOM   2714  H4  BMIMB  61       7.077  45.424   2.603  1.00  0.00      B    H
ATOM   2715  H41 BMIMB  61       7.791  44.692   1.329  1.00  0.00      B    H
ATOM   2716  C5  BMIMB  61       9.118  45.791   2.525  1.00  0.00      B    C
ATOM   2717  H5  BMIMB  61       8.968  46.511   1.725  1.00  0.00      B    H
ATOM   2718  H51 BMIMB  61       9.140  46.254   3.508  1.00  0.00      B    H
ATOM   2719  C51 BMIMB  61      10.471  45.132   2.398  1.00  0.00      B    C
ATOM   2720  H52 BMIMB  61      10.706  44.584   3.307  1.00  0.00      B    H
ATOM   2721  H53 BMIMB  61      10.303  44.375   1.637  1.00  0.00      B    H
ATOM   2722  C6  BMIMB  61      11.655  46.010   2.010  1.00  0.00      B    C
ATOM   2723  H6  BMIMB  61      11.546  46.413   1.010  1.00  0.00      B    H
ATOM   2724  H61 BMIMB  61      11.803  46.768   2.772  1.00  0.00      B    H
ATOM   2725  H62 BMIMB  61      12.639  45.555   1.992  1.00  0.00      B    H
ATOM   2726  N1  BMIMB  62      26.853  36.213  24.922  1.00  0.00      B    N
ATOM   2727  N11 BMIMB  62      25.416  36.597  26.411  1.00  0.00      B    N
ATOM   2728  C1  BMIMB  62      25.605  36.521  25.145  1.00  0.00      B    C
ATOM   2729  H1  BMIMB  62      24.942  36.751  24.339  1.00  0.00      B    H
ATOM   2730  C2  BMIMB  62      27.372  35.791  26.145  1.00  0.00      B    C
ATOM   2731  H2  BMIMB  62      28.320  35.300  26.168  1.00  0.00      B    H
ATOM   2732  C21 BMIMB  62      26.536  36.089  27.035  1.00  0.00      B    C
ATOM   2733  H21 BMIMB  62      26.542  35.917  28.089  1.00  0.00      B    H
ATOM   2734  C3  BMIMB  62      27.473  35.830  23.650  1.00  0.00      B    C
ATOM   2735  H3  BMIMB  62      26.826  35.137  23.131  1.00  0.00      B    H
ATOM   2736  H31 BMIMB  62      27.795  36.685  23.074  1.00  0.00      B    H
ATOM   2737  H32 BMIMB  62      28.339  35.293  24.007  1.00  0.00      B    H
ATOM   2738  C4  BMIMB  62      24.203  36.817  27.171  1.00  0.00      B    C
ATOM   2739  H4  BMIMB  62      23.983  35.901  27.699  1.00  0.00      B    H
ATOM   2740  H41 BMIMB  62      23.460  36.891  26.390  1.00  0.00      B    H
ATOM   2741  C5  BMIMB  62      24.137  38.017  28.052  1.00  0.00      B    C
ATOM   2742  H5  BMIMB  62      23.073  38.157  28.223  1.00  0.00      B    H
ATOM   2743  H51 BMIMB  62      24.489  37.766  29.049  1.00  0.00      B    H
ATOM   2744  C51 BMIMB  62      24.718  39.271  27.522  1.00  0.00      B    C
ATOM   2745  H52 BMIMB  62      25.783  39.155  27.335  1.00  0.00      B    H
ATOM   2746  H53 BMIMB  62      24.231  39.560  26.594  1.00  0.00      B    H
ATOM   2747  C6  BMIMB  62      24.675  40.315  28.669  1.00  0.00      B    C
ATOM   2748  H6  BMIMB  62      24.943  39.921  29.643  1.00  0.00      B    H
ATOM   2749  H61 BMIMB  62      25.250  41.211  28.462  1.00  0.00      B    H
ATOM   2750  H62 BMIMB  62      23.754  40.878  28.575  1.00  0.00      B    H
ATOM   2751  N1  BMIMB  63       6.308  46.698   9.402  1.00  0.00      B    N
ATOM   2752  N11 BMIMB  63       7.667  47.077   7.739  1.00  0.00      B    N
ATOM   2753  C1  BMIMB  63       7.441  46.369   8.827  1.00  0.00      B    C
ATOM   2754  H1  BMIMB  63       8.179  45.733   9.268  1.00  0.00      B    H
ATOM   2755  C2  BMIMB  63       5.828  47.774   8.623  1.00  0.00      B    C
ATOM   2756  H2  BMIMB  63       4.899  48.216   8.907  1.00  0.00      B    H
ATOM   2757  C21 BMIMB  63       6.671  48.051   7.610  1.00  0.00      B    C
ATOM   2758  H21 BMIMB  63       6.781  48.876   6.941  1.00  0.00      B    H
ATOM   2759  C3  BMIMB  63       5.817  46.065  10.636  1.00  0.00      B    C
ATOM   2760  H3  BMIMB  63       4.778  45.795  10.513  1.00  0.00      B    H
ATOM   2761  H31 BMIMB  63       6.450  45.254  10.966  1.00  0.00      B    H
ATOM   2762  H32 BMIMB  63       5.701  46.764  11.451  1.00  0.00      B    H
ATOM   2763  C4  BMIMB  63       8.674  46.885   6.643  1.00  0.00      B    C
ATOM   2764  H4  BMIMB  63       8.205  47.098   5.694  1.00  0.00      B    H
ATOM   2765  H41 BMIMB  63       8.996  45.860   6.753  1.00  0.00      B    H
ATOM   2766  C5  BMIMB  63       9.861  47.971   6.613  1.00  0.00      B    C
ATOM   2767  H5  BMIMB  63      10.435  47.928   5.691  1.00  0.00      B    H
ATOM   2768  H51 BMIMB  63       9.463  48.976   6.729  1.00  0.00      B    H
ATOM   2769  C51 BMIMB  63      10.899  47.786   7.743  1.00  0.00      B    C
ATOM   2770  H52 BMIMB  63      10.380  47.769   8.698  1.00  0.00      B    H
ATOM   2771  H53 BMIMB  63      11.429  46.850   7.588  1.00  0.00      B    H
ATOM   2772  C6  BMIMB  63      11.936  48.924   7.758  1.00  0.00      B    C
ATOM   2773  H6  BMIMB  63      12.726  48.843   7.021  1.00  0.00      B    H
ATOM   2774  H61 BMIMB  63      11.429  49.841   7.477  1.00  0.00      B    H
ATOM   2775  H62 BMIMB  63      12.356  48.936   8.758  1.00  0.00      B    H
ATOM   2776  N1  BMIMB  64       0.772  43.387  23.607  1.00  0.00      B    N
ATOM   2777  N11 BMIMB  64       1.884  45.026  24.344  1.00  0.00      B    N
ATOM   2778  C1  BMIMB  64       0.699  44.446  24.367  1.00  0.00      B    C
ATOM   2779  H1  BMIMB  64      -0.218  44.866  24.723  1.00  0.00      B    H
ATOM   2780  C2  BMIMB  64       2.061  43.206  23.207  1.00  0.00      B    C
ATOM   2781  H2  BMIMB  64       2.373  42.442  22.530  1.00  0.00      B    H
ATOM   2782  C21 BMIMB  64       2.721  44.262  23.535  1.00  0.00      B    C
ATOM   2783  H21 BMIMB  64       3.699  44.630  23.313  1.00  0.00      B    H
ATOM   2784  C3  BMIMB  64      -0.338  42.506  23.223  1.00  0.00      B    C
ATOM   2785  H3  BMIMB  64      -0.125  42.180  22.216  1.00  0.00      B    H
ATOM   2786  H31 BMIMB  64      -0.289  41.696  23.936  1.00  0.00      B    H
ATOM   2787  H32 BMIMB  64      -1.314  42.930  23.406  1.00  0.00      B    H
ATOM   2788  C4  BMIMB  64       2.242  46.275  24.998  1.00  0.00      B    C
ATOM   2789  H4  BMIMB  64       3.052  46.029  25.669  1.00  0.00      B    H
ATOM   2790  H41 BMIMB  64       1.341  46.534  25.534  1.00  0.00      B    H
ATOM   2791  C5  BMIMB  64       2.719  47.329  24.007  1.00  0.00      B    C
ATOM   2792  H5  BMIMB  64       3.402  46.746  23.395  1.00  0.00      B    H
ATOM   2793  H51 BMIMB  64       1.831  47.620  23.452  1.00  0.00      B    H
ATOM   2794  C51 BMIMB  64       3.472  48.476  24.629  1.00  0.00      B    C
ATOM   2795  H52 BMIMB  64       3.034  48.793  25.572  1.00  0.00      B    H
ATOM   2796  H53 BMIMB  64       4.465  48.148  24.926  1.00  0.00      B    H
ATOM   2797  C6  BMIMB  64       3.698  49.612  23.639  1.00  0.00      B    C
ATOM   2798  H6  BMIMB  64       4.334  49.213  22.857  1.00  0.00      B    H
ATOM   2799  H61 BMIMB  64       2.789  49.905  23.127  1.00  0.00      B    H
ATOM   2800  H62 BMIMB  64       4.309  50.449  23.958  1.00  0.00      B    H
ATOM   2801  N1  BMIMB  65      14.226  32.147   5.743  1.00  0.00      B    N
ATOM   2802  N11 BMIMB  65      12.983  32.252   3.932  1.00  0.00      B    N
ATOM   2803  C1  BMIMB  65      14.023  32.753   4.579  1.00  0.00      B    C
ATOM   2804  H1  BMIMB  65      14.612  33.488   4.074  1.00  0.00      B    H
ATOM   2805  C2  BMIMB  65      13.288  31.174   5.860  1.00  0.00      B    C
ATOM   2806  H2  BMIMB  65      13.173  30.464   6.650  1.00  0.00      B    H
ATOM   2807  C21 BMIMB  65      12.485  31.247   4.723  1.00  0.00      B    C
ATOM   2808  H21 BMIMB  65      11.663  30.619   4.460  1.00  0.00      B    H
ATOM   2809  C3  BMIMB  65      15.383  32.449   6.597  1.00  0.00      B    C
ATOM   2810  H3  BMIMB  65      16.210  31.864   6.224  1.00  0.00      B    H
ATOM   2811  H31 BMIMB  65      15.676  33.486   6.669  1.00  0.00      B    H
ATOM   2812  H32 BMIMB  65      15.132  32.108   7.591  1.00  0.00      B    H
ATOM   2813  C4  BMIMB  65      12.532  32.599   2.591  1.00  0.00      B    C
ATOM   2814  H4  BMIMB  65      13.030  33.526   2.352  1.00  0.00      B    H
ATOM   2815  H41 BMIMB  65      11.457  32.694   2.627  1.00  0.00      B    H
ATOM   2816  C5  BMIMB  65      12.969  31.534   1.638  1.00  0.00      B    C
ATOM   2817  H5  BMIMB  65      12.371  30.673   1.926  1.00  0.00      B    H
ATOM   2818  H51 BMIMB  65      12.697  31.805   0.622  1.00  0.00      B    H
ATOM   2819  C51 BMIMB  65      14.383  31.115   1.583  1.00  0.00      B    C
ATOM   2820  H52 BMIMB  65      15.029  31.860   2.041  1.00  0.00      B    H
ATOM   2821  H53 BMIMB  65      14.508  30.217   2.183  1.00  0.00      B    H
ATOM   2822  C6  BMIMB  65      14.876  30.741   0.200  1.00  0.00      B    C
ATOM   2823  H6  BMIMB  65      15.860  30.352   0.436  1.00  0.00      B    H
ATOM   2824  H61 BMIMB  65      14.268  29.935  -0.195  1.00  0.00      B    H
ATOM   2825  H62 BMIMB  65      14.902  31.605  -0.454  1.00  0.00      B    H
ATOM   2826  N1  BMIMB  66      17.450  18.929  38.482  1.00  0.00      B    N
ATOM   2827  N11 BMIMB  66      16.328  17.187  37.967  1.00  0.00      B    N
ATOM   2828  C1  BMIMB  66      16.568  18.405  37.614  1.00  0.00      B    C
ATOM   2829  H1  BMIMB  66      16.189  18.958  36.782  1.00  0.00      B    H
ATOM   2830  C2  BMIMB  66      17.803  17.934  39.357  1.00  0.00      B    C
ATOM   2831  H2  BMIMB  66      18.547  18.091  40.107  1.00  0.00      B    H
ATOM   2832  C21 BMIMB  66      17.171  16.838  39.000  1.00  0.00      B    C
ATOM   2833  H21 BMIMB  66      17.230  15.915  39.534  1.00  0.00      B    H
ATOM   2834  C3  BMIMB  66      17.987  20.298  38.382  1.00  0.00      B    C
ATOM   2835  H3  BMIMB  66      18.233  20.578  37.369  1.00  0.00      B    H
ATOM   2836  H31 BMIMB  66      17.266  21.023  38.730  1.00  0.00      B    H
ATOM   2837  H32 BMIMB  66      18.877  20.251  38.991  1.00  0.00      B    H
ATOM   2838  C4  BMIMB  66      15.383  16.348  37.252  1.00  0.00      B    C
ATOM   2839  H4  BMIMB  66      14.807  16.871  36.503  1.00  0.00      B    H
ATOM   2840  H41 BMIMB  66      14.724  16.232  38.100  1.00  0.00      B    H
ATOM   2841  C5  BMIMB  66      15.983  15.014  36.906  1.00  0.00      B    C
ATOM   2842  H5  BMIMB  66      17.000  15.216  36.580  1.00  0.00      B    H
ATOM   2843  H51 BMIMB  66      15.990  14.448  37.833  1.00  0.00      B    H
ATOM   2844  C51 BMIMB  66      15.150  14.158  35.921  1.00  0.00      B    C
ATOM   2845  H52 BMIMB  66      14.634  13.317  36.376  1.00  0.00      B    H
ATOM   2846  H53 BMIMB  66      14.352  14.825  35.605  1.00  0.00      B    H
ATOM   2847  C6  BMIMB  66      15.998  13.585  34.800  1.00  0.00      B    C
ATOM   2848  H6  BMIMB  66      15.326  13.226  34.029  1.00  0.00      B    H
ATOM   2849  H61 BMIMB  66      16.535  14.424  34.373  1.00  0.00      B    H
ATOM   2850  H62 BMIMB  66      16.773  12.874  35.062  1.00  0.00      B    H
ATOM   2851  N1  BMIMB  67      44.674  34.184  30.060  1.00  0.00      B    N
ATOM   2852  N11 BMIMB  67      44.780  36.004  31.383  1.00  0.00      B    N
ATOM   2853  C1  BMIMB  67      44.157  35.357  30.397  1.00  0.00      B    C
ATOM   2854  H1  BMIMB  67      43.389  35.862  29.852  1.00  0.00      B    H
ATOM   2855  C2  BMIMB  67      45.643  33.979  31.000  1.00  0.00      B    C
ATOM   2856  H2  BMIMB  67      46.222  33.082  30.986  1.00  0.00      B    H
ATOM   2857  C21 BMIMB  67      45.703  35.077  31.807  1.00  0.00      B    C
ATOM   2858  H21 BMIMB  67      46.297  35.254  32.677  1.00  0.00      B    H
ATOM   2859  C3  BMIMB  67      44.231  33.259  29.008  1.00  0.00      B    C
ATOM   2860  H3  BMIMB  67      44.719  33.519  28.080  1.00  0.00      B    H
ATOM   2861  H31 BMIMB  67      44.466  32.228  29.226  1.00  0.00      B    H
ATOM   2862  H32 BMIMB  67      43.184  33.470  28.852  1.00  0.00      B    H
ATOM   2863  C4  BMIMB  67      44.629  37.298  31.962  1.00  0.00      B    C
ATOM   2864  H4  BMIMB  67      44.360  37.275  33.008  1.00  0.00      B    H
ATOM   2865  H41 BMIMB  67      43.853  37.727  31.344  1.00  0.00      B    H
ATOM   2866  C5  BMIMB  67      45.912  38.134  31.730  1.00  0.00      B    C
ATOM   2867  H5  BMIMB  67      45.927  38.881  32.520  1.00  0.00      B    H
ATOM   2868  H51 BMIMB  67      46.841  37.573  31.785  1.00  0.00      B    H
ATOM   2869  C51 BMIMB  67      46.150  38.725  30.338  1.00  0.00      B    C
ATOM   2870  H52 BMIMB  67      46.229  37.933  29.598  1.00  0.00      B    H
ATOM   2871  H53 BMIMB  67      45.233  39.270  30.130  1.00  0.00      B    H
ATOM   2872  C6  BMIMB  67      47.362  39.572  30.260  1.00  0.00      B    C
ATOM   2873  H6  BMIMB  67      47.257  40.207  29.388  1.00  0.00      B    H
ATOM   2874  H61 BMIMB  67      47.532  40.292  31.052  1.00  0.00      B    H
ATOM   2875  H62 BMIMB  67      48.240  38.942  30.174  1.00  0.00      B    H
ATOM   2876  N1  BMIMB  68      36.895  38.264   1.297  1.00  0.00      B    N
ATOM   2877  N11 BMIMB  68      38.387  37.954   2.704  1.00  0.00      B    N
ATOM   2878  C1  BMIMB  68      38.205  38.278   1.465  1.00  0.00      B    C
ATOM   2879  H1  BMIMB  68      39.001  38.371   0.757  1.00  0.00      B    H
ATOM   2880  C2  BMIMB  68      36.228  38.105   2.455  1.00  0.00      B    C
ATOM   2881  H2  BMIMB  68      35.163  38.121   2.526  1.00  0.00      B    H
ATOM   2882  C21 BMIMB  68      37.160  37.931   3.422  1.00  0.00      B    C
ATOM   2883  H21 BMIMB  68      37.080  37.703   4.462  1.00  0.00      B    H
ATOM   2884  C3  BMIMB  68      36.188  38.203  -0.013  1.00  0.00      B    C
ATOM   2885  H3  BMIMB  68      36.856  38.413  -0.835  1.00  0.00      B    H
ATOM   2886  H31 BMIMB  68      35.765  37.221  -0.168  1.00  0.00      B    H
ATOM   2887  H32 BMIMB  68      35.352  38.887   0.004  1.00  0.00      B    H
ATOM   2888  C4  BMIMB  68      39.801  37.910   3.288  1.00  0.00      B    C
ATOM   2889  H4  BMIMB  68      39.773  38.382   4.259  1.00  0.00      B    H
ATOM   2890  H41 BMIMB  68      40.288  38.420   2.470  1.00  0.00      B    H
ATOM   2891  C5  BMIMB  68      40.197  36.460   3.519  1.00  0.00      B    C
ATOM   2892  H5  BMIMB  68      39.604  36.106   4.359  1.00  0.00      B    H
ATOM   2893  H51 BMIMB  68      40.065  35.891   2.602  1.00  0.00      B    H
ATOM   2894  C51 BMIMB  68      41.591  36.272   4.138  1.00  0.00      B    C
ATOM   2895  H52 BMIMB  68      42.387  36.635   3.493  1.00  0.00      B    H
ATOM   2896  H53 BMIMB  68      41.509  36.915   5.011  1.00  0.00      B    H
ATOM   2897  C6  BMIMB  68      41.838  34.765   4.552  1.00  0.00      B    C
ATOM   2898  H6  BMIMB  68      40.949  34.316   4.979  1.00  0.00      B    H
ATOM   2899  H61 BMIMB  68      41.956  34.214   3.626  1.00  0.00      B    H
ATOM   2900  H62 BMIMB  68      42.750  34.626   5.123  1.00  0.00      B    H
ATOM   2901  N1  BMIMB  69      40.279  26.429  12.026  1.00  0.00      B    N
ATOM   2902  N11 BMIMB  69      41.801  25.047  11.367  1.00  0.00      B    N
ATOM   2903  C1  BMIMB  69      41.108  25.447  12.374  1.00  0.00      B    C
ATOM   2904  H1  BMIMB  69      41.226  25.104  13.380  1.00  0.00      B    H
ATOM   2905  C2  BMIMB  69      40.357  26.520  10.614  1.00  0.00      B    C
ATOM   2906  H2  BMIMB  69      39.729  27.170  10.045  1.00  0.00      B    H
ATOM   2907  C21 BMIMB  69      41.316  25.688  10.254  1.00  0.00      B    C
ATOM   2908  H21 BMIMB  69      41.643  25.413   9.275  1.00  0.00      B    H
ATOM   2909  C3  BMIMB  69      39.412  27.216  12.891  1.00  0.00      B    C
ATOM   2910  H3  BMIMB  69      38.366  27.125  12.637  1.00  0.00      B    H
ATOM   2911  H31 BMIMB  69      39.597  27.023  13.938  1.00  0.00      B    H
ATOM   2912  H32 BMIMB  69      39.600  28.263  12.705  1.00  0.00      B    H
ATOM   2913  C4  BMIMB  69      43.009  24.202  11.381  1.00  0.00      B    C
ATOM   2914  H4  BMIMB  69      43.243  23.943  10.359  1.00  0.00      B    H
ATOM   2915  H41 BMIMB  69      42.626  23.322  11.876  1.00  0.00      B    H
ATOM   2916  C5  BMIMB  69      44.177  24.691  12.253  1.00  0.00      B    C
ATOM   2917  H5  BMIMB  69      44.458  25.690  11.929  1.00  0.00      B    H
ATOM   2918  H51 BMIMB  69      43.802  24.761  13.271  1.00  0.00      B    H
ATOM   2919  C51 BMIMB  69      45.443  23.802  12.184  1.00  0.00      B    C
ATOM   2920  H52 BMIMB  69      45.035  22.795  12.226  1.00  0.00      B    H
ATOM   2921  H53 BMIMB  69      45.961  23.951  11.241  1.00  0.00      B    H
ATOM   2922  C6  BMIMB  69      46.372  24.022  13.346  1.00  0.00      B    C
ATOM   2923  H6  BMIMB  69      47.139  23.270  13.495  1.00  0.00      B    H
ATOM   2924  H61 BMIMB  69      46.986  24.913  13.284  1.00  0.00      B    H
ATOM   2925  H62 BMIMB  69      45.824  24.008  14.281  1.00  0.00      B    H
ATOM   2926  N1  BMIMB  70      41.395   5.515  40.172  1.00  0.00      B    N
ATOM   2927  N11 BMIMB  70      43.317   5.124  41.046  1.00  0.00      B    N
ATOM   2928  C1  BMIMB  70      42.288   5.943  41.093  1.00  0.00      B    C
ATOM   2929  H1  BMIMB  70      42.095   6.656  41.866  1.00  0.00      B    H
ATOM   2930  C2  BMIMB  70      41.984   4.481  39.429  1.00  0.00      B    C
ATOM   2931  H2  BMIMB  70      41.494   4.077  38.570  1.00  0.00      B    H
ATOM   2932  C21 BMIMB  70      43.154   4.242  40.002  1.00  0.00      B    C
ATOM   2933  H21 BMIMB  70      43.914   3.536  39.751  1.00  0.00      B    H
ATOM   2934  C3  BMIMB  70      40.115   6.176  39.855  1.00  0.00      B    C
ATOM   2935  H3  BMIMB  70      40.132   6.578  38.853  1.00  0.00      B    H
ATOM   2936  H31 BMIMB  70      39.340   5.443  40.024  1.00  0.00      B    H
ATOM   2937  H32 BMIMB  70      39.948   6.973  40.563  1.00  0.00      B    H
ATOM   2938  C4  BMIMB  70      44.446   5.225  41.967  1.00  0.00      B    C
ATOM   2939  H4  BMIMB  70      44.343   6.083  42.615  1.00  0.00      B    H
ATOM   2940  H41 BMIMB  70      45.323   5.311  41.343  1.00  0.00      B    H
ATOM   2941  C5  BMIMB  70      44.669   3.937  42.835  1.00  0.00      B    C
ATOM   2942  H5  BMIMB  70      44.182   3.134  42.288  1.00  0.00      B    H
ATOM   2943  H51 BMIMB  70      45.739   3.780  42.951  1.00  0.00      B    H
ATOM   2944  C51 BMIMB  70      44.112   3.934  44.277  1.00  0.00      B    C
ATOM   2945  H52 BMIMB  70      44.866   4.225  45.004  1.00  0.00      B    H
ATOM   2946  H53 BMIMB  70      43.235   4.575  44.300  1.00  0.00      B    H
ATOM   2947  C6  BMIMB  70      43.800   2.511  44.681  1.00  0.00      B    C
ATOM   2948  H6  BMIMB  70      44.616   1.850  44.949  1.00  0.00      B    H
ATOM   2949  H61 BMIMB  70      43.189   2.496  45.576  1.00  0.00      B    H
ATOM   2950  H62 BMIMB  70      43.279   1.920  43.936  1.00  0.00      B    H
ATOM   2951  N1  BMIMB  71      35.186  12.819   8.284  1.00  0.00      B    N
ATOM   2952  N11 BMIMB  71      36.516  14.418   7.809  1.00  0.00      B    N
ATOM   2953  C1  BMIMB  71      35.298  14.112   8.223  1.00  0.00      B    C
ATOM   2954  H1  BMIMB  71      34.496  14.751   8.526  1.00  0.00      B    H
ATOM   2955  C2  BMIMB  71      36.426  12.250   7.879  1.00  0.00      B    C
ATOM   2956  H2  BMIMB  71      36.623  11.227   7.643  1.00  0.00      B    H
ATOM   2957  C21 BMIMB  71      37.239  13.326   7.627  1.00  0.00      B    C
ATOM   2958  H21 BMIMB  71      38.238  13.261   7.255  1.00  0.00      B    H
ATOM   2959  C3  BMIMB  71      33.961  12.003   8.434  1.00  0.00      B    C
ATOM   2960  H3  BMIMB  71      34.187  11.145   9.050  1.00  0.00      B    H
ATOM   2961  H31 BMIMB  71      33.172  12.580   8.894  1.00  0.00      B    H
ATOM   2962  H32 BMIMB  71      33.670  11.778   7.419  1.00  0.00      B    H
ATOM   2963  C4  BMIMB  71      36.939  15.788   7.668  1.00  0.00      B    C
ATOM   2964  H4  BMIMB  71      36.061  16.402   7.530  1.00  0.00      B    H
ATOM   2965  H41 BMIMB  71      37.475  15.895   6.736  1.00  0.00      B    H
ATOM   2966  C5  BMIMB  71      37.708  16.404   8.852  1.00  0.00      B    C
ATOM   2967  H5  BMIMB  71      36.973  16.601   9.629  1.00  0.00      B    H
ATOM   2968  H51 BMIMB  71      38.470  15.710   9.196  1.00  0.00      B    H
ATOM   2969  C51 BMIMB  71      38.284  17.796   8.569  1.00  0.00      B    C
ATOM   2970  H52 BMIMB  71      39.041  17.843   7.790  1.00  0.00      B    H
ATOM   2971  H53 BMIMB  71      37.454  18.378   8.178  1.00  0.00      B    H
ATOM   2972  C6  BMIMB  71      39.025  18.304   9.801  1.00  0.00      B    C
ATOM   2973  H6  BMIMB  71      39.846  17.627  10.006  1.00  0.00      B    H
ATOM   2974  H61 BMIMB  71      39.578  19.218   9.617  1.00  0.00      B    H
ATOM   2975  H62 BMIMB  71      38.391  18.511  10.656  1.00  0.00      B    H
ATOM   2976  N1  BMIMB  72       7.349  19.764  30.443  1.00  0.00      B    N
ATOM   2977  N11 BMIMB  72       5.828  18.236  30.724  1.00  0.00      B    N
ATOM   2978  C1  BMIMB  72       6.211  19.447  31.078  1.00  0.00      B    C
ATOM   2979  H1  BMIMB  72       5.698  19.943  31.874  1.00  0.00      B    H
ATOM   2980  C2  BMIMB  72       7.527  18.767  29.500  1.00  0.00      B    C
ATOM   2981  H2  BMIMB  72       8.456  18.782  28.974  1.00  0.00      B    H
ATOM   2982  C21 BMIMB  72       6.584  17.798  29.661  1.00  0.00      B    C
ATOM   2983  H21 BMIMB  72       6.407  16.848  29.205  1.00  0.00      B    H
ATOM   2984  C3  BMIMB  72       8.192  20.973  30.686  1.00  0.00      B    C
ATOM   2985  H3  BMIMB  72       7.605  21.858  30.884  1.00  0.00      B    H
ATOM   2986  H31 BMIMB  72       8.802  20.755  31.550  1.00  0.00      B    H
ATOM   2987  H32 BMIMB  72       8.871  21.057  29.851  1.00  0.00      B    H
ATOM   2988  C4  BMIMB  72       4.741  17.403  31.367  1.00  0.00      B    C
ATOM   2989  H4  BMIMB  72       4.879  17.405  32.438  1.00  0.00      B    H
ATOM   2990  H41 BMIMB  72       4.977  16.415  31.001  1.00  0.00      B    H
ATOM   2991  C5  BMIMB  72       3.270  17.876  31.137  1.00  0.00      B    C
ATOM   2992  H5  BMIMB  72       2.767  17.232  31.854  1.00  0.00      B    H
ATOM   2993  H51 BMIMB  72       3.160  18.940  31.328  1.00  0.00      B    H
ATOM   2994  C51 BMIMB  72       2.614  17.680  29.732  1.00  0.00      B    C
ATOM   2995  H52 BMIMB  72       3.063  18.355  29.008  1.00  0.00      B    H
ATOM   2996  H53 BMIMB  72       2.854  16.676  29.393  1.00  0.00      B    H
ATOM   2997  C6  BMIMB  72       1.069  17.875  29.687  1.00  0.00      B    C
ATOM   2998  H6  BMIMB  72       0.728  17.641  28.685  1.00  0.00      B    H
ATOM   2999  H61 BMIMB  72       0.614  17.171  30.375  1.00  0.00      B    H
ATOM   3000  H62 BMIMB  72       0.769  18.907  29.828  1.00  0.00      B    H
ATOM   3001  N1  BMIMB  73      31.940   3.504  17.624  1.00  0.00      B    N
ATOM   3002  N11 BMIMB  73      33.843   4.143  16.926  1.00  0.00      B    N
ATOM   3003  C1  BMIMB  73      33.093   3.962  18.005  1.00  0.00      B    C
ATOM   3004  H1  BMIMB  73      33.412   4.246  18.985  1.00  0.00      B    H
ATOM   3005  C2  BMIMB  73      31.976   3.197  16.284  1.00  0.00      B    C
ATOM   3006  H2  BMIMB  73      31.086   2.897  15.777  1.00  0.00      B    H
ATOM   3007  C21 BMIMB  73      33.192   3.572  15.846  1.00  0.00      B    C
ATOM   3008  H21 BMIMB  73      33.614   3.623  14.866  1.00  0.00      B    H
ATOM   3009  C3  BMIMB  73      30.733   3.348  18.464  1.00  0.00      B    C
ATOM   3010  H3  BMIMB  73      30.177   4.253  18.266  1.00  0.00      B    H
ATOM   3011  H31 BMIMB  73      30.077   2.535  18.190  1.00  0.00      B    H
ATOM   3012  H32 BMIMB  73      30.983   3.362  19.515  1.00  0.00      B    H
ATOM   3013  C4  BMIMB  73      35.212   4.739  16.823  1.00  0.00      B    C
ATOM   3014  H4  BMIMB  73      35.183   5.523  17.566  1.00  0.00      B    H
ATOM   3015  H41 BMIMB  73      35.327   5.191  15.849  1.00  0.00      B    H
ATOM   3016  C5  BMIMB  73      36.235   3.794  17.138  1.00  0.00      B    C
ATOM   3017  H5  BMIMB  73      35.748   3.026  17.733  1.00  0.00      B    H
ATOM   3018  H51 BMIMB  73      36.589   3.300  16.237  1.00  0.00      B    H
ATOM   3019  C51 BMIMB  73      37.462   4.443  17.869  1.00  0.00      B    C
ATOM   3020  H52 BMIMB  73      38.003   5.060  17.156  1.00  0.00      B    H
ATOM   3021  H53 BMIMB  73      37.097   5.118  18.638  1.00  0.00      B    H
ATOM   3022  C6  BMIMB  73      38.396   3.388  18.482  1.00  0.00      B    C
ATOM   3023  H6  BMIMB  73      38.828   2.854  17.643  1.00  0.00      B    H
ATOM   3024  H61 BMIMB  73      39.254   3.865  18.941  1.00  0.00      B    H
ATOM   3025  H62 BMIMB  73      38.010   2.680  19.206  1.00  0.00      B    H
ATOM   3026  N1  BMIMB  74      26.371  21.425   1.717  1.00  0.00      B    N
ATOM   3027  N11 BMIMB  74      27.615  19.721   2.099  1.00  0.00      B    N
ATOM   3028  C1  BMIMB  74      27.542  20.842   1.436  1.00  0.00      B    C
ATOM   3029  H1  BMIMB  74      28.139  21.148   0.604  1.00  0.00      B    H
ATOM   3030  C2  BMIMB  74      25.790  20.766   2.759  1.00  0.00      B    C
ATOM   3031  H2  BMIMB  74      24.935  21.197   3.231  1.00  0.00      B    H
ATOM   3032  C21 BMIMB  74      26.600  19.737   3.066  1.00  0.00      B    C
ATOM   3033  H21 BMIMB  74      26.525  18.982   3.818  1.00  0.00      B    H
ATOM   3034  C3  BMIMB  74      25.833  22.735   1.126  1.00  0.00      B    C
ATOM   3035  H3  BMIMB  74      25.339  22.628   0.171  1.00  0.00      B    H
ATOM   3036  H31 BMIMB  74      25.165  23.255   1.797  1.00  0.00      B    H
ATOM   3037  H32 BMIMB  74      26.702  23.372   1.051  1.00  0.00      B    H
ATOM   3038  C4  BMIMB  74      28.638  18.674   1.938  1.00  0.00      B    C
ATOM   3039  H4  BMIMB  74      29.254  19.006   1.116  1.00  0.00      B    H
ATOM   3040  H41 BMIMB  74      28.130  17.780   1.605  1.00  0.00      B    H
ATOM   3041  C5  BMIMB  74      29.306  18.365   3.308  1.00  0.00      B    C
ATOM   3042  H5  BMIMB  74      28.556  17.967   3.988  1.00  0.00      B    H
ATOM   3043  H51 BMIMB  74      30.033  17.591   3.075  1.00  0.00      B    H
ATOM   3044  C51 BMIMB  74      29.991  19.529   3.991  1.00  0.00      B    C
ATOM   3045  H52 BMIMB  74      30.457  20.194   3.268  1.00  0.00      B    H
ATOM   3046  H53 BMIMB  74      29.319  20.196   4.525  1.00  0.00      B    H
ATOM   3047  C6  BMIMB  74      31.209  19.043   4.920  1.00  0.00      B    C
ATOM   3048  H6  BMIMB  74      31.634  19.875   5.470  1.00  0.00      B    H
ATOM   3049  H61 BMIMB  74      30.840  18.354   5.671  1.00  0.00      B    H
ATOM   3050  H62 BMIMB  74      32.042  18.623   4.369  1.00  0.00      B    H
ATOM   3051  N1  BMIMB  75      30.310  22.612  12.731  1.00  0.00      B    N
ATOM   3052  N11 BMIMB  75      28.490  21.458  12.829  1.00  0.00      B    N
ATOM   3053  C1  BMIMB  75      29.430  21.931  12.030  1.00  0.00      B    C
ATOM   3054  H1  BMIMB  75      29.390  21.846  10.965  1.00  0.00      B    H
ATOM   3055  C2  BMIMB  75      29.975  22.486  14.069  1.00  0.00      B    C
ATOM   3056  H2  BMIMB  75      30.614  22.922  14.806  1.00  0.00      B    H
ATOM   3057  C21 BMIMB  75      28.877  21.770  14.108  1.00  0.00      B    C
ATOM   3058  H21 BMIMB  75      28.282  21.453  14.936  1.00  0.00      B    H
ATOM   3059  C3  BMIMB  75      31.395  23.279  12.158  1.00  0.00      B    C
ATOM   3060  H3  BMIMB  75      31.779  23.936  12.924  1.00  0.00      B    H
ATOM   3061  H31 BMIMB  75      32.107  22.546  11.811  1.00  0.00      B    H
ATOM   3062  H32 BMIMB  75      31.028  23.825  11.301  1.00  0.00      B    H
ATOM   3063  C4  BMIMB  75      27.339  20.676  12.398  1.00  0.00      B    C
ATOM   3064  H4  BMIMB  75      27.331  20.902  11.342  1.00  0.00      B    H
ATOM   3065  H41 BMIMB  75      26.455  21.018  12.915  1.00  0.00      B    H
ATOM   3066  C5  BMIMB  75      27.565  19.222  12.696  1.00  0.00      B    C
ATOM   3067  H5  BMIMB  75      28.568  18.911  12.412  1.00  0.00      B    H
ATOM   3068  H51 BMIMB  75      27.592  19.118  13.778  1.00  0.00      B    H
ATOM   3069  C51 BMIMB  75      26.336  18.369  12.259  1.00  0.00      B    C
ATOM   3070  H52 BMIMB  75      26.442  17.332  12.568  1.00  0.00      B    H
ATOM   3071  H53 BMIMB  75      25.423  18.644  12.783  1.00  0.00      B    H
ATOM   3072  C6  BMIMB  75      26.179  18.543  10.744  1.00  0.00      B    C
ATOM   3073  H6  BMIMB  75      25.389  17.926  10.330  1.00  0.00      B    H
ATOM   3074  H61 BMIMB  75      25.935  19.566  10.482  1.00  0.00      B    H
ATOM   3075  H62 BMIMB  75      27.131  18.392  10.249  1.00  0.00      B    H
ATOM   3076  N1  BMIMB  76      47.114   9.025  47.075  1.00  0.00      B    N
ATOM   3077  N11 BMIMB  76      48.177  10.740  46.434  1.00  0.00      B    N
ATOM   3078  C1  BMIMB  76      47.339  10.281  47.304  1.00  0.00      B    C
ATOM   3079  H1  BMIMB  76      46.950  10.836  48.131  1.00  0.00      B    H
ATOM   3080  C2  BMIMB  76      47.859   8.666  45.983  1.00  0.00      B    C
ATOM   3081  H2  BMIMB  76      47.876   7.648  45.662  1.00  0.00      B    H
ATOM   3082  C21 BMIMB  76      48.553   9.758  45.552  1.00  0.00      B    C
ATOM   3083  H21 BMIMB  76      49.273   9.872  44.771  1.00  0.00      B    H
ATOM   3084  C3  BMIMB  76      46.348   8.139  47.913  1.00  0.00      B    C
ATOM   3085  H3  BMIMB  76      45.460   8.691  48.183  1.00  0.00      B    H
ATOM   3086  H31 BMIMB  76      45.995   7.246  47.418  1.00  0.00      B    H
ATOM   3087  H32 BMIMB  76      46.838   7.822  48.822  1.00  0.00      B    H
ATOM   3088  C4  BMIMB  76      48.624  12.140  46.284  1.00  0.00      B    C
ATOM   3089  H4  BMIMB  76      49.472  12.190  45.617  1.00  0.00      B    H
ATOM   3090  H41 BMIMB  76      49.021  12.494  47.223  1.00  0.00      B    H
ATOM   3091  C5  BMIMB  76      47.496  13.000  45.748  1.00  0.00      B    C
ATOM   3092  H5  BMIMB  76      46.813  13.148  46.581  1.00  0.00      B    H
ATOM   3093  H51 BMIMB  76      48.000  13.954  45.622  1.00  0.00      B    H
ATOM   3094  C51 BMIMB  76      46.706  12.566  44.549  1.00  0.00      B    C
ATOM   3095  H52 BMIMB  76      47.330  12.248  43.718  1.00  0.00      B    H
ATOM   3096  H53 BMIMB  76      46.288  11.657  44.975  1.00  0.00      B    H
ATOM   3097  C6  BMIMB  76      45.747  13.601  44.054  1.00  0.00      B    C
ATOM   3098  H6  BMIMB  76      45.091  13.892  44.867  1.00  0.00      B    H
ATOM   3099  H61 BMIMB  76      46.376  14.395  43.667  1.00  0.00      B    H
ATOM   3100  H62 BMIMB  76      45.209  13.162  43.221  1.00  0.00      B    H
ATOM   3101  N1  BMIMB  77      21.855  40.664  20.737  1.00  0.00      B    N
ATOM   3102  N11 BMIMB  77      23.912  39.928  20.773  1.00  0.00      B    N
ATOM   3103  C1  BMIMB  77      22.864  40.156  20.008  1.00  0.00      B    C
ATOM   3104  H1  BMIMB  77      22.782  39.910  18.971  1.00  0.00      B    H
ATOM   3105  C2  BMIMB  77      22.320  40.701  22.042  1.00  0.00      B    C
ATOM   3106  H2  BMIMB  77      21.591  40.940  22.785  1.00  0.00      B    H
ATOM   3107  C21 BMIMB  77      23.584  40.304  22.082  1.00  0.00      B    C
ATOM   3108  H21 BMIMB  77      24.296  40.181  22.868  1.00  0.00      B    H
ATOM   3109  C3  BMIMB  77      20.625  41.209  20.145  1.00  0.00      B    C
ATOM   3110  H3  BMIMB  77      19.796  40.912  20.770  1.00  0.00      B    H
ATOM   3111  H31 BMIMB  77      20.676  42.288  20.130  1.00  0.00      B    H
ATOM   3112  H32 BMIMB  77      20.497  40.807  19.151  1.00  0.00      B    H
ATOM   3113  C4  BMIMB  77      25.204  39.410  20.236  1.00  0.00      B    C
ATOM   3114  H4  BMIMB  77      25.907  39.973  20.833  1.00  0.00      B    H
ATOM   3115  H41 BMIMB  77      25.144  39.868  19.260  1.00  0.00      B    H
ATOM   3116  C5  BMIMB  77      25.393  37.894  20.151  1.00  0.00      B    C
ATOM   3117  H5  BMIMB  77      25.091  37.429  21.087  1.00  0.00      B    H
ATOM   3118  H51 BMIMB  77      24.647  37.630  19.405  1.00  0.00      B    H
ATOM   3119  C51 BMIMB  77      26.764  37.389  19.721  1.00  0.00      B    C
ATOM   3120  H52 BMIMB  77      26.818  37.714  18.685  1.00  0.00      B    H
ATOM   3121  H53 BMIMB  77      27.580  37.859  20.263  1.00  0.00      B    H
ATOM   3122  C6  BMIMB  77      26.804  35.813  19.664  1.00  0.00      B    C
ATOM   3123  H6  BMIMB  77      26.099  35.428  18.936  1.00  0.00      B    H
ATOM   3124  H61 BMIMB  77      27.756  35.370  19.396  1.00  0.00      B    H
ATOM   3125  H62 BMIMB  77      26.702  35.302  20.615  1.00  0.00      B    H
ATOM   3126  N1  BMIMB  78      45.041  45.684   6.457  1.00  0.00      B    N
ATOM   3127  N11 BMIMB  78      47.151  45.802   7.099  1.00  0.00      B    N
ATOM   3128  C1  BMIMB  78      46.136  46.440   6.483  1.00  0.00      B    C
ATOM   3129  H1  BMIMB  78      46.312  47.312   5.890  1.00  0.00      B    H
ATOM   3130  C2  BMIMB  78      45.355  44.551   7.196  1.00  0.00      B    C
ATOM   3131  H2  BMIMB  78      44.561  43.868   7.405  1.00  0.00      B    H
ATOM   3132  C21 BMIMB  78      46.666  44.612   7.531  1.00  0.00      B    C
ATOM   3133  H21 BMIMB  78      47.190  43.948   8.183  1.00  0.00      B    H
ATOM   3134  C3  BMIMB  78      43.753  45.813   5.854  1.00  0.00      B    C
ATOM   3135  H3  BMIMB  78      43.794  45.409   4.854  1.00  0.00      B    H
ATOM   3136  H31 BMIMB  78      43.120  45.047   6.276  1.00  0.00      B    H
ATOM   3137  H32 BMIMB  78      43.280  46.784   5.859  1.00  0.00      B    H
ATOM   3138  C4  BMIMB  78      48.529  46.220   7.251  1.00  0.00      B    C
ATOM   3139  H4  BMIMB  78      48.657  46.349   8.316  1.00  0.00      B    H
ATOM   3140  H41 BMIMB  78      48.488  47.236   6.889  1.00  0.00      B    H
ATOM   3141  C5  BMIMB  78      49.619  45.323   6.567  1.00  0.00      B    C
ATOM   3142  H5  BMIMB  78      49.478  44.324   6.972  1.00  0.00      B    H
ATOM   3143  H51 BMIMB  78      49.342  45.260   5.518  1.00  0.00      B    H
ATOM   3144  C51 BMIMB  78      50.961  45.904   6.948  1.00  0.00      B    C
ATOM   3145  H52 BMIMB  78      50.887  46.808   6.348  1.00  0.00      B    H
ATOM   3146  H53 BMIMB  78      51.080  46.189   7.990  1.00  0.00      B    H
ATOM   3147  C6  BMIMB  78      52.172  45.055   6.530  1.00  0.00      B    C
ATOM   3148  H6  BMIMB  78      51.926  44.479   5.645  1.00  0.00      B    H
ATOM   3149  H61 BMIMB  78      52.949  45.784   6.329  1.00  0.00      B    H
ATOM   3150  H62 BMIMB  78      52.478  44.443   7.371  1.00  0.00      B    H
ATOM   3151  N1  BMIMB  79      12.667   6.958  36.541  1.00  0.00      B    N
ATOM   3152  N11 BMIMB  79      11.096   5.827  35.583  1.00  0.00      B    N
ATOM   3153  C1  BMIMB  79      11.623   6.177  36.696  1.00  0.00      B    C
ATOM   3154  H1  BMIMB  79      11.329   5.746  37.629  1.00  0.00      B    H
ATOM   3155  C2  BMIMB  79      12.685   7.313  35.203  1.00  0.00      B    C
ATOM   3156  H2  BMIMB  79      13.369   8.060  34.862  1.00  0.00      B    H
ATOM   3157  C21 BMIMB  79      11.704   6.599  34.649  1.00  0.00      B    C
ATOM   3158  H21 BMIMB  79      11.372   6.590  33.634  1.00  0.00      B    H
ATOM   3159  C3  BMIMB  79      13.558   7.469  37.629  1.00  0.00      B    C
ATOM   3160  H3  BMIMB  79      13.077   7.054  38.502  1.00  0.00      B    H
ATOM   3161  H31 BMIMB  79      14.590   7.153  37.583  1.00  0.00      B    H
ATOM   3162  H32 BMIMB  79      13.534   8.540  37.763  1.00  0.00      B    H
ATOM   3163  C4  BMIMB  79       9.990   4.878  35.326  1.00  0.00      B    C
ATOM   3164  H4  BMIMB  79       9.801   4.244  36.180  1.00  0.00      B    H
ATOM   3165  H41 BMIMB  79      10.341   4.204  34.558  1.00  0.00      B    H
ATOM   3166  C5  BMIMB  79       8.699   5.533  34.949  1.00  0.00      B    C
ATOM   3167  H5  BMIMB  79       8.896   6.592  35.098  1.00  0.00      B    H
ATOM   3168  H51 BMIMB  79       8.549   5.547  33.872  1.00  0.00      B    H
ATOM   3169  C51 BMIMB  79       7.519   4.924  35.859  1.00  0.00      B    C
ATOM   3170  H52 BMIMB  79       7.456   3.851  35.696  1.00  0.00      B    H
ATOM   3171  H53 BMIMB  79       7.838   5.118  36.880  1.00  0.00      B    H
ATOM   3172  C6  BMIMB  79       6.274   5.633  35.405  1.00  0.00      B    C
ATOM   3173  H6  BMIMB  79       5.991   5.330  34.404  1.00  0.00      B    H
ATOM   3174  H61 BMIMB  79       5.401   5.336  35.975  1.00  0.00      B    H
ATOM   3175  H62 BMIMB  79       6.274   6.711  35.517  1.00  0.00      B    H
ATOM   3176  N1  BMIMB  80      12.036   2.120  29.579  1.00  0.00      B    N
ATOM   3177  N11 BMIMB  80      10.135   1.229  28.991  1.00  0.00      B    N
ATOM   3178  C1  BMIMB  80      10.813   2.363  29.011  1.00  0.00      B    C
ATOM   3179  H1  BMIMB  80      10.487   3.252  28.513  1.00  0.00      B    H
ATOM   3180  C2  BMIMB  80      12.045   0.835  30.001  1.00  0.00      B    C
ATOM   3181  H2  BMIMB  80      12.881   0.279  30.363  1.00  0.00      B    H
ATOM   3182  C21 BMIMB  80      10.853   0.315  29.661  1.00  0.00      B    C
ATOM   3183  H21 BMIMB  80      10.567  -0.704  29.807  1.00  0.00      B    H
ATOM   3184  C3  BMIMB  80      13.169   3.124  29.631  1.00  0.00      B    C
ATOM   3185  H3  BMIMB  80      14.012   2.537  29.297  1.00  0.00      B    H
ATOM   3186  H31 BMIMB  80      12.947   4.061  29.142  1.00  0.00      B    H
ATOM   3187  H32 BMIMB  80      13.341   3.352  30.672  1.00  0.00      B    H
ATOM   3188  C4  BMIMB  80       8.865   0.853  28.260  1.00  0.00      B    C
ATOM   3189  H4  BMIMB  80       8.100   1.615  28.259  1.00  0.00      B    H
ATOM   3190  H41 BMIMB  80       8.333   0.177  28.914  1.00  0.00      B    H
ATOM   3191  C5  BMIMB  80       9.103   0.370  26.837  1.00  0.00      B    C
ATOM   3192  H5  BMIMB  80       9.907   0.980  26.433  1.00  0.00      B    H
ATOM   3193  H51 BMIMB  80       9.531  -0.627  26.775  1.00  0.00      B    H
ATOM   3194  C51 BMIMB  80       7.882   0.302  25.900  1.00  0.00      B    C
ATOM   3195  H52 BMIMB  80       7.098  -0.306  26.344  1.00  0.00      B    H
ATOM   3196  H53 BMIMB  80       7.394   1.273  25.871  1.00  0.00      B    H
ATOM   3197  C6  BMIMB  80       8.190  -0.097  24.428  1.00  0.00      B    C
ATOM   3198  H6  BMIMB  80       8.666   0.707  23.877  1.00  0.00      B    H
ATOM   3199  H61 BMIMB  80       8.732  -1.030  24.536  1.00  0.00      B    H
ATOM   3200  H62 BMIMB  80       7.279  -0.367  23.907  1.00  0.00      B    H
ATOM   3201  N1  BMIMB  81      41.176  13.695  35.922  1.00  0.00      B    N
ATOM   3202  N11 BMIMB  81      40.314  12.712  34.202  1.00  0.00      B    N
ATOM   3203  C1  BMIMB  81      40.817  12.565  35.400  1.00  0.00      B    C
ATOM   3204  H1  BMIMB  81      40.950  11.634  35.907  1.00  0.00      B    H
ATOM   3205  C2  BMIMB  81      40.579  14.632  35.121  1.00  0.00      B    C
ATOM   3206  H2  BMIMB  81      40.664  15.644  35.452  1.00  0.00      B    H
ATOM   3207  C21 BMIMB  81      40.113  14.059  34.048  1.00  0.00      B    C
ATOM   3208  H21 BMIMB  81      39.719  14.473  33.145  1.00  0.00      B    H
ATOM   3209  C3  BMIMB  81      41.796  13.869  37.278  1.00  0.00      B    C
ATOM   3210  H3  BMIMB  81      42.496  14.691  37.227  1.00  0.00      B    H
ATOM   3211  H31 BMIMB  81      41.036  13.979  38.038  1.00  0.00      B    H
ATOM   3212  H32 BMIMB  81      42.421  13.036  37.563  1.00  0.00      B    H
ATOM   3213  C4  BMIMB  81      39.962  11.662  33.229  1.00  0.00      B    C
ATOM   3214  H4  BMIMB  81      39.101  12.099  32.745  1.00  0.00      B    H
ATOM   3215  H41 BMIMB  81      39.716  10.790  33.816  1.00  0.00      B    H
ATOM   3216  C5  BMIMB  81      40.992  11.338  32.074  1.00  0.00      B    C
ATOM   3217  H5  BMIMB  81      41.425  10.390  32.384  1.00  0.00      B    H
ATOM   3218  H51 BMIMB  81      40.521  11.113  31.121  1.00  0.00      B    H
ATOM   3219  C51 BMIMB  81      42.132  12.366  31.996  1.00  0.00      B    C
ATOM   3220  H52 BMIMB  81      41.634  13.312  31.798  1.00  0.00      B    H
ATOM   3221  H53 BMIMB  81      42.593  12.460  32.976  1.00  0.00      B    H
ATOM   3222  C6  BMIMB  81      43.178  12.019  30.885  1.00  0.00      B    C
ATOM   3223  H6  BMIMB  81      42.814  11.891  29.872  1.00  0.00      B    H
ATOM   3224  H61 BMIMB  81      44.028  12.674  31.039  1.00  0.00      B    H
ATOM   3225  H62 BMIMB  81      43.623  11.065  31.143  1.00  0.00      B    H
ATOM   3226  N1  BMIMB  82      22.970  34.189  21.374  1.00  0.00      B    N
ATOM   3227  N11 BMIMB  82      23.867  32.601  22.465  1.00  0.00      B    N
ATOM   3228  C1  BMIMB  82      22.911  33.422  22.466  1.00  0.00      B    C
ATOM   3229  H1  BMIMB  82      22.113  33.414  23.177  1.00  0.00      B    H
ATOM   3230  C2  BMIMB  82      24.104  33.849  20.688  1.00  0.00      B    C
ATOM   3231  H2  BMIMB  82      24.406  34.391  19.818  1.00  0.00      B    H
ATOM   3232  C21 BMIMB  82      24.625  32.835  21.376  1.00  0.00      B    C
ATOM   3233  H21 BMIMB  82      25.500  32.247  21.207  1.00  0.00      B    H
ATOM   3234  C3  BMIMB  82      22.070  35.287  20.982  1.00  0.00      B    C
ATOM   3235  H3  BMIMB  82      21.696  35.818  21.845  1.00  0.00      B    H
ATOM   3236  H31 BMIMB  82      22.542  35.939  20.262  1.00  0.00      B    H
ATOM   3237  H32 BMIMB  82      21.132  34.974  20.548  1.00  0.00      B    H
ATOM   3238  C4  BMIMB  82      23.980  31.367  23.298  1.00  0.00      B    C
ATOM   3239  H4  BMIMB  82      23.665  31.789  24.241  1.00  0.00      B    H
ATOM   3240  H41 BMIMB  82      25.040  31.205  23.166  1.00  0.00      B    H
ATOM   3241  C5  BMIMB  82      23.101  30.227  22.825  1.00  0.00      B    C
ATOM   3242  H5  BMIMB  82      23.155  29.438  23.571  1.00  0.00      B    H
ATOM   3243  H51 BMIMB  82      22.093  30.612  22.691  1.00  0.00      B    H
ATOM   3244  C51 BMIMB  82      23.503  29.619  21.480  1.00  0.00      B    C
ATOM   3245  H52 BMIMB  82      23.509  30.422  20.747  1.00  0.00      B    H
ATOM   3246  H53 BMIMB  82      24.521  29.238  21.496  1.00  0.00      B    H
ATOM   3247  C6  BMIMB  82      22.440  28.583  21.148  1.00  0.00      B    C
ATOM   3248  H6  BMIMB  82      22.512  27.789  21.883  1.00  0.00      B    H
ATOM   3249  H61 BMIMB  82      21.435  28.989  21.117  1.00  0.00      B    H
ATOM   3250  H62 BMIMB  82      22.504  28.144  20.159  1.00  0.00      B    H
ATOM   3251  N1  BMIMB  83      39.433  22.486  10.644  1.00  0.00      B    N
ATOM   3252  N11 BMIMB  83      40.056  22.067   8.596  1.00  0.00      B    N
ATOM   3253  C1  BMIMB  83      39.991  21.581   9.824  1.00  0.00      B    C
ATOM   3254  H1  BMIMB  83      40.468  20.654  10.060  1.00  0.00      B    H
ATOM   3255  C2  BMIMB  83      38.993  23.518   9.860  1.00  0.00      B    C
ATOM   3256  H2  BMIMB  83      38.509  24.417  10.176  1.00  0.00      B    H
ATOM   3257  C21 BMIMB  83      39.385  23.258   8.574  1.00  0.00      B    C
ATOM   3258  H21 BMIMB  83      39.139  23.759   7.663  1.00  0.00      B    H
ATOM   3259  C3  BMIMB  83      39.154  22.282  12.067  1.00  0.00      B    C
ATOM   3260  H3  BMIMB  83      39.733  22.798  12.817  1.00  0.00      B    H
ATOM   3261  H31 BMIMB  83      38.141  22.628  12.212  1.00  0.00      B    H
ATOM   3262  H32 BMIMB  83      39.290  21.216  12.169  1.00  0.00      B    H
ATOM   3263  C4  BMIMB  83      40.813  21.415   7.458  1.00  0.00      B    C
ATOM   3264  H4  BMIMB  83      40.117  21.164   6.671  1.00  0.00      B    H
ATOM   3265  H41 BMIMB  83      41.346  20.562   7.851  1.00  0.00      B    H
ATOM   3266  C5  BMIMB  83      41.905  22.339   6.985  1.00  0.00      B    C
ATOM   3267  H5  BMIMB  83      41.511  23.331   6.780  1.00  0.00      B    H
ATOM   3268  H51 BMIMB  83      42.623  22.383   7.800  1.00  0.00      B    H
ATOM   3269  C51 BMIMB  83      42.529  21.878   5.604  1.00  0.00      B    C
ATOM   3270  H52 BMIMB  83      42.904  20.859   5.654  1.00  0.00      B    H
ATOM   3271  H53 BMIMB  83      41.863  21.896   4.744  1.00  0.00      B    H
ATOM   3272  C6  BMIMB  83      43.746  22.780   5.319  1.00  0.00      B    C
ATOM   3273  H6  BMIMB  83      44.440  22.896   6.143  1.00  0.00      B    H
ATOM   3274  H61 BMIMB  83      44.306  22.438   4.456  1.00  0.00      B    H
ATOM   3275  H62 BMIMB  83      43.414  23.757   4.986  1.00  0.00      B    H
ATOM   3276  N1  BMIMB  84      11.510  31.506   9.852  1.00  0.00      B    N
ATOM   3277  N11 BMIMB  84      10.776  29.700  10.734  1.00  0.00      B    N
ATOM   3278  C1  BMIMB  84      10.775  30.439   9.661  1.00  0.00      B    C
ATOM   3279  H1  BMIMB  84      10.513  30.099   8.682  1.00  0.00      B    H
ATOM   3280  C2  BMIMB  84      11.644  31.614  11.188  1.00  0.00      B    C
ATOM   3281  H2  BMIMB  84      11.963  32.556  11.576  1.00  0.00      B    H
ATOM   3282  C21 BMIMB  84      11.165  30.512  11.743  1.00  0.00      B    C
ATOM   3283  H21 BMIMB  84      11.129  30.243  12.776  1.00  0.00      B    H
ATOM   3284  C3  BMIMB  84      11.812  32.577   8.860  1.00  0.00      B    C
ATOM   3285  H3  BMIMB  84      11.458  32.281   7.884  1.00  0.00      B    H
ATOM   3286  H31 BMIMB  84      11.341  33.497   9.173  1.00  0.00      B    H
ATOM   3287  H32 BMIMB  84      12.877  32.757   8.839  1.00  0.00      B    H
ATOM   3288  C4  BMIMB  84      10.117  28.363  10.903  1.00  0.00      B    C
ATOM   3289  H4  BMIMB  84       9.585  28.287   9.966  1.00  0.00      B    H
ATOM   3290  H41 BMIMB  84       9.334  28.605  11.606  1.00  0.00      B    H
ATOM   3291  C5  BMIMB  84      11.073  27.152  10.964  1.00  0.00      B    C
ATOM   3292  H5  BMIMB  84      11.204  26.921  12.018  1.00  0.00      B    H
ATOM   3293  H51 BMIMB  84      10.588  26.293  10.509  1.00  0.00      B    H
ATOM   3294  C51 BMIMB  84      12.418  27.389  10.394  1.00  0.00      B    C
ATOM   3295  H52 BMIMB  84      12.247  27.726   9.375  1.00  0.00      B    H
ATOM   3296  H53 BMIMB  84      12.847  28.282  10.843  1.00  0.00      B    H
ATOM   3297  C6  BMIMB  84      13.385  26.130  10.600  1.00  0.00      B    C
ATOM   3298  H6  BMIMB  84      14.435  26.371  10.476  1.00  0.00      B    H
ATOM   3299  H61 BMIMB  84      13.364  25.715  11.601  1.00  0.00      B    H
ATOM   3300  H62 BMIMB  84      13.107  25.319   9.937  1.00  0.00      B    H
ATOM   3301  N1  BMIMB  85      14.133   8.337  30.147  1.00  0.00      B    N
ATOM   3302  N11 BMIMB  85      15.320   7.930  28.345  1.00  0.00      B    N
ATOM   3303  C1  BMIMB  85      15.350   8.119  29.630  1.00  0.00      B    C
ATOM   3304  H1  BMIMB  85      16.243   8.097  30.217  1.00  0.00      B    H
ATOM   3305  C2  BMIMB  85      13.307   8.523  29.060  1.00  0.00      B    C
ATOM   3306  H2  BMIMB  85      12.260   8.715  29.146  1.00  0.00      B    H
ATOM   3307  C21 BMIMB  85      14.044   8.283  27.954  1.00  0.00      B    C
ATOM   3308  H21 BMIMB  85      13.747   8.274  26.928  1.00  0.00      B    H
ATOM   3309  C3  BMIMB  85      13.821   8.459  31.615  1.00  0.00      B    C
ATOM   3310  H3  BMIMB  85      13.095   9.169  31.981  1.00  0.00      B    H
ATOM   3311  H31 BMIMB  85      13.558   7.495  32.024  1.00  0.00      B    H
ATOM   3312  H32 BMIMB  85      14.739   8.709  32.127  1.00  0.00      B    H
ATOM   3313  C4  BMIMB  85      16.456   7.807  27.449  1.00  0.00      B    C
ATOM   3314  H4  BMIMB  85      17.284   8.413  27.784  1.00  0.00      B    H
ATOM   3315  H41 BMIMB  85      16.029   8.031  26.482  1.00  0.00      B    H
ATOM   3316  C5  BMIMB  85      17.008   6.348  27.224  1.00  0.00      B    C
ATOM   3317  H5  BMIMB  85      17.316   6.259  26.185  1.00  0.00      B    H
ATOM   3318  H51 BMIMB  85      17.947   6.197  27.751  1.00  0.00      B    H
ATOM   3319  C51 BMIMB  85      15.965   5.240  27.626  1.00  0.00      B    C
ATOM   3320  H52 BMIMB  85      15.828   5.067  28.691  1.00  0.00      B    H
ATOM   3321  H53 BMIMB  85      15.002   5.555  27.233  1.00  0.00      B    H
ATOM   3322  C6  BMIMB  85      16.554   3.987  26.949  1.00  0.00      B    C
ATOM   3323  H6  BMIMB  85      15.879   3.148  27.066  1.00  0.00      B    H
ATOM   3324  H61 BMIMB  85      16.815   4.077  25.901  1.00  0.00      B    H
ATOM   3325  H62 BMIMB  85      17.433   3.695  27.512  1.00  0.00      B    H
ATOM   3326  N1  BMIMB  86      15.600  22.309   9.631  1.00  0.00      B    N
ATOM   3327  N11 BMIMB  86      17.181  23.078   8.350  1.00  0.00      B    N
ATOM   3328  C1  BMIMB  86      16.068  23.374   8.981  1.00  0.00      B    C
ATOM   3329  H1  BMIMB  86      15.574  24.319   9.063  1.00  0.00      B    H
ATOM   3330  C2  BMIMB  86      16.302  21.223   9.155  1.00  0.00      B    C
ATOM   3331  H2  BMIMB  86      16.070  20.221   9.442  1.00  0.00      B    H
ATOM   3332  C21 BMIMB  86      17.227  21.725   8.330  1.00  0.00      B    C
ATOM   3333  H21 BMIMB  86      17.929  21.303   7.645  1.00  0.00      B    H
ATOM   3334  C3  BMIMB  86      14.438  22.240  10.531  1.00  0.00      B    C
ATOM   3335  H3  BMIMB  86      14.423  21.494  11.312  1.00  0.00      B    H
ATOM   3336  H31 BMIMB  86      14.350  23.228  10.959  1.00  0.00      B    H
ATOM   3337  H32 BMIMB  86      13.508  22.094  10.002  1.00  0.00      B    H
ATOM   3338  C4  BMIMB  86      17.888  23.908   7.304  1.00  0.00      B    C
ATOM   3339  H4  BMIMB  86      17.220  24.681   6.955  1.00  0.00      B    H
ATOM   3340  H41 BMIMB  86      18.206  23.298   6.471  1.00  0.00      B    H
ATOM   3341  C5  BMIMB  86      19.268  24.517   7.566  1.00  0.00      B    C
ATOM   3342  H5  BMIMB  86      19.581  25.068   6.682  1.00  0.00      B    H
ATOM   3343  H51 BMIMB  86      19.147  25.258   8.352  1.00  0.00      B    H
ATOM   3344  C51 BMIMB  86      20.345  23.494   7.852  1.00  0.00      B    C
ATOM   3345  H52 BMIMB  86      20.075  22.883   8.709  1.00  0.00      B    H
ATOM   3346  H53 BMIMB  86      20.622  22.913   6.975  1.00  0.00      B    H
ATOM   3347  C6  BMIMB  86      21.530  24.376   8.164  1.00  0.00      B    C
ATOM   3348  H6  BMIMB  86      21.207  25.297   8.635  1.00  0.00      B    H
ATOM   3349  H61 BMIMB  86      22.317  23.853   8.696  1.00  0.00      B    H
ATOM   3350  H62 BMIMB  86      21.857  24.751   7.201  1.00  0.00      B    H
ATOM   3351  N1  BMIMB  87      31.328  40.676  31.809  1.00  0.00      B    N
ATOM   3352  N11 BMIMB  87      31.346  39.280  33.451  1.00  0.00      B    N
ATOM   3353  C1  BMIMB  87      30.692  40.253  32.905  1.00  0.00      B    C
ATOM   3354  H1  BMIMB  87      29.819  40.748  33.276  1.00  0.00      B    H
ATOM   3355  C2  BMIMB  87      32.443  39.847  31.565  1.00  0.00      B    C
ATOM   3356  H2  BMIMB  87      32.992  39.923  30.652  1.00  0.00      B    H
ATOM   3357  C21 BMIMB  87      32.499  39.062  32.654  1.00  0.00      B    C
ATOM   3358  H21 BMIMB  87      33.197  38.337  33.011  1.00  0.00      B    H
ATOM   3359  C3  BMIMB  87      30.783  41.734  30.899  1.00  0.00      B    C
ATOM   3360  H3  BMIMB  87      31.371  42.617  31.100  1.00  0.00      B    H
ATOM   3361  H31 BMIMB  87      30.865  41.366  29.887  1.00  0.00      B    H
ATOM   3362  H32 BMIMB  87      29.728  41.823  31.112  1.00  0.00      B    H
ATOM   3363  C4  BMIMB  87      31.126  38.766  34.775  1.00  0.00      B    C
ATOM   3364  H4  BMIMB  87      30.419  39.478  35.174  1.00  0.00      B    H
ATOM   3365  H41 BMIMB  87      32.009  38.931  35.374  1.00  0.00      B    H
ATOM   3366  C5  BMIMB  87      30.739  37.275  34.837  1.00  0.00      B    C
ATOM   3367  H5  BMIMB  87      31.302  36.811  34.031  1.00  0.00      B    H
ATOM   3368  H51 BMIMB  87      31.026  36.979  35.843  1.00  0.00      B    H
ATOM   3369  C51 BMIMB  87      29.255  36.934  34.735  1.00  0.00      B    C
ATOM   3370  H52 BMIMB  87      28.764  37.506  35.518  1.00  0.00      B    H
ATOM   3371  H53 BMIMB  87      28.933  37.156  33.721  1.00  0.00      B    H
ATOM   3372  C6  BMIMB  87      28.987  35.447  34.931  1.00  0.00      B    C
ATOM   3373  H6  BMIMB  87      27.914  35.306  34.992  1.00  0.00      B    H
ATOM   3374  H61 BMIMB  87      29.382  34.770  34.182  1.00  0.00      B    H
ATOM   3375  H62 BMIMB  87      29.402  35.227  35.908  1.00  0.00      B    H
ATOM   3376  N1  BMIMB  88      37.260  17.135  12.588  1.00  0.00      B    N
ATOM   3377  N11 BMIMB  88      39.278  16.983  13.201  1.00  0.00      B    N
ATOM   3378  C1  BMIMB  88      38.247  17.815  13.093  1.00  0.00      B    C
ATOM   3379  H1  BMIMB  88      38.205  18.835  13.410  1.00  0.00      B    H
ATOM   3380  C2  BMIMB  88      37.682  15.858  12.281  1.00  0.00      B    C
ATOM   3381  H2  BMIMB  88      37.024  15.258  11.692  1.00  0.00      B    H
ATOM   3382  C21 BMIMB  88      38.937  15.797  12.657  1.00  0.00      B    C
ATOM   3383  H21 BMIMB  88      39.688  15.041  12.580  1.00  0.00      B    H
ATOM   3384  C3  BMIMB  88      35.837  17.543  12.286  1.00  0.00      B    C
ATOM   3385  H3  BMIMB  88      35.590  18.419  12.868  1.00  0.00      B    H
ATOM   3386  H31 BMIMB  88      35.869  17.890  11.264  1.00  0.00      B    H
ATOM   3387  H32 BMIMB  88      35.206  16.669  12.353  1.00  0.00      B    H
ATOM   3388  C4  BMIMB  88      40.712  17.394  13.616  1.00  0.00      B    C
ATOM   3389  H4  BMIMB  88      40.763  18.473  13.617  1.00  0.00      B    H
ATOM   3390  H41 BMIMB  88      41.380  17.113  12.815  1.00  0.00      B    H
ATOM   3391  C5  BMIMB  88      41.180  16.840  14.963  1.00  0.00      B    C
ATOM   3392  H5  BMIMB  88      42.164  17.238  15.196  1.00  0.00      B    H
ATOM   3393  H51 BMIMB  88      40.427  17.102  15.702  1.00  0.00      B    H
ATOM   3394  C51 BMIMB  88      41.428  15.345  14.890  1.00  0.00      B    C
ATOM   3395  H52 BMIMB  88      40.505  14.819  14.661  1.00  0.00      B    H
ATOM   3396  H53 BMIMB  88      42.163  15.116  14.122  1.00  0.00      B    H
ATOM   3397  C6  BMIMB  88      41.781  15.030  16.311  1.00  0.00      B    C
ATOM   3398  H6  BMIMB  88      42.162  14.019  16.395  1.00  0.00      B    H
ATOM   3399  H61 BMIMB  88      42.413  15.778  16.776  1.00  0.00      B    H
ATOM   3400  H62 BMIMB  88      40.834  15.086  16.836  1.00  0.00      B    H
ATOM   3401  N1  BMIMB  89      17.559  37.703  44.381  1.00  0.00      B    N
ATOM   3402  N11 BMIMB  89      19.167  38.796  43.372  1.00  0.00      B    N
ATOM   3403  C1  BMIMB  89      18.261  38.809  44.347  1.00  0.00      B    C
ATOM   3404  H1  BMIMB  89      18.018  39.642  44.971  1.00  0.00      B    H
ATOM   3405  C2  BMIMB  89      18.002  36.907  43.363  1.00  0.00      B    C
ATOM   3406  H2  BMIMB  89      17.607  35.943  43.128  1.00  0.00      B    H
ATOM   3407  C21 BMIMB  89      19.061  37.548  42.778  1.00  0.00      B    C
ATOM   3408  H21 BMIMB  89      19.535  37.302  41.853  1.00  0.00      B    H
ATOM   3409  C3  BMIMB  89      16.421  37.427  45.190  1.00  0.00      B    C
ATOM   3410  H3  BMIMB  89      15.999  38.391  45.433  1.00  0.00      B    H
ATOM   3411  H31 BMIMB  89      15.579  37.068  44.616  1.00  0.00      B    H
ATOM   3412  H32 BMIMB  89      16.823  36.751  45.931  1.00  0.00      B    H
ATOM   3413  C4  BMIMB  89      20.175  39.872  43.018  1.00  0.00      B    C
ATOM   3414  H4  BMIMB  89      19.712  40.843  42.920  1.00  0.00      B    H
ATOM   3415  H41 BMIMB  89      20.778  39.649  42.150  1.00  0.00      B    H
ATOM   3416  C5  BMIMB  89      21.175  40.016  44.255  1.00  0.00      B    C
ATOM   3417  H5  BMIMB  89      20.837  40.666  45.059  1.00  0.00      B    H
ATOM   3418  H51 BMIMB  89      21.340  39.035  44.693  1.00  0.00      B    H
ATOM   3419  C51 BMIMB  89      22.574  40.549  43.809  1.00  0.00      B    C
ATOM   3420  H52 BMIMB  89      23.060  39.845  43.138  1.00  0.00      B    H
ATOM   3421  H53 BMIMB  89      22.289  41.413  43.215  1.00  0.00      B    H
ATOM   3422  C6  BMIMB  89      23.518  41.060  44.947  1.00  0.00      B    C
ATOM   3423  H6  BMIMB  89      23.274  42.053  45.305  1.00  0.00      B    H
ATOM   3424  H61 BMIMB  89      23.456  40.389  45.796  1.00  0.00      B    H
ATOM   3425  H62 BMIMB  89      24.567  41.091  44.675  1.00  0.00      B    H
ATOM   3426  N1  BMIMB  90       8.431  29.045   3.060  1.00  0.00      B    N
ATOM   3427  N11 BMIMB  90       7.398  28.539   4.848  1.00  0.00      B    N
ATOM   3428  C1  BMIMB  90       8.511  28.343   4.144  1.00  0.00      B    C
ATOM   3429  H1  BMIMB  90       9.286  27.690   4.484  1.00  0.00      B    H
ATOM   3430  C2  BMIMB  90       7.231  29.675   3.036  1.00  0.00      B    C
ATOM   3431  H2  BMIMB  90       7.024  30.347   2.232  1.00  0.00      B    H
ATOM   3432  C21 BMIMB  90       6.607  29.420   4.178  1.00  0.00      B    C
ATOM   3433  H21 BMIMB  90       5.693  29.749   4.621  1.00  0.00      B    H
ATOM   3434  C3  BMIMB  90       9.387  29.149   1.957  1.00  0.00      B    C
ATOM   3435  H3  BMIMB  90      10.390  29.287   2.333  1.00  0.00      B    H
ATOM   3436  H31 BMIMB  90       9.463  28.266   1.341  1.00  0.00      B    H
ATOM   3437  H32 BMIMB  90       9.104  29.893   1.227  1.00  0.00      B    H
ATOM   3438  C4  BMIMB  90       6.925  27.722   5.988  1.00  0.00      B    C
ATOM   3439  H4  BMIMB  90       7.591  26.890   6.160  1.00  0.00      B    H
ATOM   3440  H41 BMIMB  90       5.961  27.298   5.751  1.00  0.00      B    H
ATOM   3441  C5  BMIMB  90       6.768  28.446   7.330  1.00  0.00      B    C
ATOM   3442  H5  BMIMB  90       7.569  29.146   7.552  1.00  0.00      B    H
ATOM   3443  H51 BMIMB  90       5.892  29.059   7.133  1.00  0.00      B    H
ATOM   3444  C51 BMIMB  90       6.579  27.609   8.564  1.00  0.00      B    C
ATOM   3445  H52 BMIMB  90       5.926  26.745   8.476  1.00  0.00      B    H
ATOM   3446  H53 BMIMB  90       7.580  27.348   8.900  1.00  0.00      B    H
ATOM   3447  C6  BMIMB  90       5.756  28.619   9.320  1.00  0.00      B    C
ATOM   3448  H6  BMIMB  90       4.855  28.822   8.753  1.00  0.00      B    H
ATOM   3449  H61 BMIMB  90       5.430  28.392  10.328  1.00  0.00      B    H
ATOM   3450  H62 BMIMB  90       6.174  29.617   9.376  1.00  0.00      B    H
ATOM   3451  N1  BMIMB  91       8.350  28.724  35.958  1.00  0.00      B    N
ATOM   3452  N11 BMIMB  91       7.847  28.424  38.002  1.00  0.00      B    N
ATOM   3453  C1  BMIMB  91       7.871  27.870  36.806  1.00  0.00      B    C
ATOM   3454  H1  BMIMB  91       7.759  26.824  36.612  1.00  0.00      B    H
ATOM   3455  C2  BMIMB  91       8.444  29.984  36.539  1.00  0.00      B    C
ATOM   3456  H2  BMIMB  91       8.776  30.882  36.065  1.00  0.00      B    H
ATOM   3457  C21 BMIMB  91       8.150  29.759  37.823  1.00  0.00      B    C
ATOM   3458  H21 BMIMB  91       8.281  30.370  38.688  1.00  0.00      B    H
ATOM   3459  C3  BMIMB  91       8.737  28.349  34.598  1.00  0.00      B    C
ATOM   3460  H3  BMIMB  91       9.713  28.758  34.381  1.00  0.00      B    H
ATOM   3461  H31 BMIMB  91       8.806  27.276  34.492  1.00  0.00      B    H
ATOM   3462  H32 BMIMB  91       7.960  28.707  33.939  1.00  0.00      B    H
ATOM   3463  C4  BMIMB  91       7.671  27.785  39.330  1.00  0.00      B    C
ATOM   3464  H4  BMIMB  91       8.182  28.340  40.102  1.00  0.00      B    H
ATOM   3465  H41 BMIMB  91       8.020  26.782  39.134  1.00  0.00      B    H
ATOM   3466  C5  BMIMB  91       6.189  27.640  39.690  1.00  0.00      B    C
ATOM   3467  H5  BMIMB  91       6.332  27.232  40.687  1.00  0.00      B    H
ATOM   3468  H51 BMIMB  91       5.714  28.616  39.628  1.00  0.00      B    H
ATOM   3469  C51 BMIMB  91       5.465  26.628  38.782  1.00  0.00      B    C
ATOM   3470  H52 BMIMB  91       5.124  27.137  37.884  1.00  0.00      B    H
ATOM   3471  H53 BMIMB  91       6.115  25.772  38.618  1.00  0.00      B    H
ATOM   3472  C6  BMIMB  91       4.191  26.235  39.522  1.00  0.00      B    C
ATOM   3473  H6  BMIMB  91       3.593  25.495  39.003  1.00  0.00      B    H
ATOM   3474  H61 BMIMB  91       4.474  25.891  40.511  1.00  0.00      B    H
ATOM   3475  H62 BMIMB  91       3.503  27.057  39.684  1.00  0.00      B    H
ATOM   3476  N1  BMIMB  92      49.801   7.204  28.241  1.00  0.00      B    N
ATOM   3477  N11 BMIMB  92      47.747   6.626  28.256  1.00  0.00      B    N
ATOM   3478  C1  BMIMB  92      48.834   6.709  28.975  1.00  0.00      B    C
ATOM   3479  H1  BMIMB  92      48.890   6.551  30.031  1.00  0.00      B    H
ATOM   3480  C2  BMIMB  92      49.318   7.411  26.997  1.00  0.00      B    C
ATOM   3481  H2  BMIMB  92      49.971   7.745  26.221  1.00  0.00      B    H
ATOM   3482  C21 BMIMB  92      48.076   7.077  26.969  1.00  0.00      B    C
ATOM   3483  H21 BMIMB  92      47.357   7.037  26.180  1.00  0.00      B    H
ATOM   3484  C3  BMIMB  92      51.159   7.456  28.656  1.00  0.00      B    C
ATOM   3485  H3  BMIMB  92      51.527   8.393  28.266  1.00  0.00      B    H
ATOM   3486  H31 BMIMB  92      51.179   7.282  29.722  1.00  0.00      B    H
ATOM   3487  H32 BMIMB  92      51.793   6.656  28.303  1.00  0.00      B    H
ATOM   3488  C4  BMIMB  92      46.313   6.353  28.744  1.00  0.00      B    C
ATOM   3489  H4  BMIMB  92      46.085   6.124  29.774  1.00  0.00      B    H
ATOM   3490  H41 BMIMB  92      45.958   5.515  28.162  1.00  0.00      B    H
ATOM   3491  C5  BMIMB  92      45.319   7.435  28.365  1.00  0.00      B    C
ATOM   3492  H5  BMIMB  92      45.361   8.186  29.150  1.00  0.00      B    H
ATOM   3493  H51 BMIMB  92      45.566   7.931  27.429  1.00  0.00      B    H
ATOM   3494  C51 BMIMB  92      43.852   6.986  28.620  1.00  0.00      B    C
ATOM   3495  H52 BMIMB  92      43.690   6.016  28.157  1.00  0.00      B    H
ATOM   3496  H53 BMIMB  92      43.720   6.867  29.692  1.00  0.00      B    H
ATOM   3497  C6  BMIMB  92      42.761   8.051  28.247  1.00  0.00      B    C
ATOM   3498  H6  BMIMB  92      41.830   7.526  28.425  1.00  0.00      B    H
ATOM   3499  H61 BMIMB  92      42.906   8.997  28.756  1.00  0.00      B    H
ATOM   3500  H62 BMIMB  92      42.924   8.302  27.205  1.00  0.00      B    H
ATOM   3501  N1  BMIMB  93      41.952  38.827  10.330  1.00  0.00      B    N
ATOM   3502  N11 BMIMB  93      42.093  40.259   8.730  1.00  0.00      B    N
ATOM   3503  C1  BMIMB  93      42.683  39.287   9.334  1.00  0.00      B    C
ATOM   3504  H1  BMIMB  93      43.670  38.974   9.065  1.00  0.00      B    H
ATOM   3505  C2  BMIMB  93      40.680  39.397  10.235  1.00  0.00      B    C
ATOM   3506  H2  BMIMB  93      39.811  39.132  10.797  1.00  0.00      B    H
ATOM   3507  C21 BMIMB  93      40.748  40.308   9.255  1.00  0.00      B    C
ATOM   3508  H21 BMIMB  93      39.997  40.922   8.809  1.00  0.00      B    H
ATOM   3509  C3  BMIMB  93      42.366  37.903  11.362  1.00  0.00      B    C
ATOM   3510  H3  BMIMB  93      41.723  37.039  11.442  1.00  0.00      B    H
ATOM   3511  H31 BMIMB  93      43.376  37.552  11.212  1.00  0.00      B    H
ATOM   3512  H32 BMIMB  93      42.206  38.463  12.272  1.00  0.00      B    H
ATOM   3513  C4  BMIMB  93      42.627  41.008   7.591  1.00  0.00      B    C
ATOM   3514  H4  BMIMB  93      43.614  40.589   7.463  1.00  0.00      B    H
ATOM   3515  H41 BMIMB  93      42.725  42.036   7.908  1.00  0.00      B    H
ATOM   3516  C5  BMIMB  93      41.824  40.746   6.292  1.00  0.00      B    C
ATOM   3517  H5  BMIMB  93      41.617  39.685   6.180  1.00  0.00      B    H
ATOM   3518  H51 BMIMB  93      40.960  41.389   6.438  1.00  0.00      B    H
ATOM   3519  C51 BMIMB  93      42.567  41.303   5.117  1.00  0.00      B    C
ATOM   3520  H52 BMIMB  93      42.807  42.359   5.213  1.00  0.00      B    H
ATOM   3521  H53 BMIMB  93      43.455  40.682   5.035  1.00  0.00      B    H
ATOM   3522  C6  BMIMB  93      41.865  41.152   3.775  1.00  0.00      B    C
ATOM   3523  H6  BMIMB  93      41.824  40.118   3.452  1.00  0.00      B    H
ATOM   3524  H61 BMIMB  93      40.872  41.483   4.054  1.00  0.00      B    H
ATOM   3525  H62 BMIMB  93      42.185  41.789   2.958  1.00  0.00      B    H
ATOM   3526  N1  BMIMB  94      31.166   5.328   4.861  1.00  0.00      B    N
ATOM   3527  N11 BMIMB  94      30.006   6.887   3.978  1.00  0.00      B    N
ATOM   3528  C1  BMIMB  94      31.211   6.547   4.358  1.00  0.00      B    C
ATOM   3529  H1  BMIMB  94      31.995   7.273   4.322  1.00  0.00      B    H
ATOM   3530  C2  BMIMB  94      29.847   4.859   4.641  1.00  0.00      B    C
ATOM   3531  H2  BMIMB  94      29.548   3.871   4.915  1.00  0.00      B    H
ATOM   3532  C21 BMIMB  94      29.177   5.805   4.058  1.00  0.00      B    C
ATOM   3533  H21 BMIMB  94      28.167   5.869   3.716  1.00  0.00      B    H
ATOM   3534  C3  BMIMB  94      32.282   4.465   5.329  1.00  0.00      B    C
ATOM   3535  H3  BMIMB  94      32.346   4.394   6.404  1.00  0.00      B    H
ATOM   3536  H31 BMIMB  94      32.106   3.511   4.853  1.00  0.00      B    H
ATOM   3537  H32 BMIMB  94      33.225   4.854   4.975  1.00  0.00      B    H
ATOM   3538  C4  BMIMB  94      29.549   8.223   3.424  1.00  0.00      B    C
ATOM   3539  H4  BMIMB  94      29.909   9.045   4.026  1.00  0.00      B    H
ATOM   3540  H41 BMIMB  94      28.470   8.262   3.416  1.00  0.00      B    H
ATOM   3541  C5  BMIMB  94      29.697   8.173   1.901  1.00  0.00      B    C
ATOM   3542  H5  BMIMB  94      30.748   8.435   1.814  1.00  0.00      B    H
ATOM   3543  H51 BMIMB  94      29.480   7.158   1.576  1.00  0.00      B    H
ATOM   3544  C51 BMIMB  94      28.768   9.234   1.230  1.00  0.00      B    C
ATOM   3545  H52 BMIMB  94      27.733   8.911   1.293  1.00  0.00      B    H
ATOM   3546  H53 BMIMB  94      28.851  10.070   1.920  1.00  0.00      B    H
ATOM   3547  C6  BMIMB  94      28.990   9.565  -0.201  1.00  0.00      B    C
ATOM   3548  H6  BMIMB  94      29.235   8.685  -0.785  1.00  0.00      B    H
ATOM   3549  H61 BMIMB  94      28.136  10.084  -0.621  1.00  0.00      B    H
ATOM   3550  H62 BMIMB  94      29.880  10.170  -0.329  1.00  0.00      B    H
ATOM   3551  N1  BMIMB  95      29.177   2.214  22.254  1.00  0.00      B    N
ATOM   3552  N11 BMIMB  95      29.732   0.420  23.344  1.00  0.00      B    N
ATOM   3553  C1  BMIMB  95      28.729   1.189  22.948  1.00  0.00      B    C
ATOM   3554  H1  BMIMB  95      27.723   0.843  23.054  1.00  0.00      B    H
ATOM   3555  C2  BMIMB  95      30.531   2.153  22.319  1.00  0.00      B    C
ATOM   3556  H2  BMIMB  95      31.080   3.026  22.039  1.00  0.00      B    H
ATOM   3557  C21 BMIMB  95      30.903   1.038  22.989  1.00  0.00      B    C
ATOM   3558  H21 BMIMB  95      31.886   0.698  23.231  1.00  0.00      B    H
ATOM   3559  C3  BMIMB  95      28.253   3.258  21.825  1.00  0.00      B    C
ATOM   3560  H3  BMIMB  95      27.194   3.046  21.857  1.00  0.00      B    H
ATOM   3561  H31 BMIMB  95      28.472   4.187  22.331  1.00  0.00      B    H
ATOM   3562  H32 BMIMB  95      28.527   3.507  20.811  1.00  0.00      B    H
ATOM   3563  C4  BMIMB  95      29.574  -0.811  24.100  1.00  0.00      B    C
ATOM   3564  H4  BMIMB  95      30.333  -1.463  23.695  1.00  0.00      B    H
ATOM   3565  H41 BMIMB  95      28.590  -1.176  23.844  1.00  0.00      B    H
ATOM   3566  C5  BMIMB  95      29.642  -0.676  25.657  1.00  0.00      B    C
ATOM   3567  H5  BMIMB  95      28.674  -0.938  26.076  1.00  0.00      B    H
ATOM   3568  H51 BMIMB  95      30.414  -1.375  25.967  1.00  0.00      B    H
ATOM   3569  C51 BMIMB  95      29.868   0.733  26.130  1.00  0.00      B    C
ATOM   3570  H52 BMIMB  95      30.887   1.078  25.973  1.00  0.00      B    H
ATOM   3571  H53 BMIMB  95      29.173   1.384  25.608  1.00  0.00      B    H
ATOM   3572  C6  BMIMB  95      29.513   0.849  27.578  1.00  0.00      B    C
ATOM   3573  H6  BMIMB  95      30.009   0.013  28.057  1.00  0.00      B    H
ATOM   3574  H61 BMIMB  95      29.863   1.814  27.929  1.00  0.00      B    H
ATOM   3575  H62 BMIMB  95      28.434   0.800  27.667  1.00  0.00      B    H
ATOM   3576  N1  BMIMB  96      34.782  18.830  28.315  1.00  0.00      B    N
ATOM   3577  N11 BMIMB  96      36.469  19.914  29.120  1.00  0.00      B    N
ATOM   3578  C1  BMIMB  96      35.658  19.793  28.062  1.00  0.00      B    C
ATOM   3579  H1  BMIMB  96      35.660  20.458  27.226  1.00  0.00      B    H
ATOM   3580  C2  BMIMB  96      35.217  18.175  29.420  1.00  0.00      B    C
ATOM   3581  H2  BMIMB  96      34.773  17.304  29.849  1.00  0.00      B    H
ATOM   3582  C21 BMIMB  96      36.236  18.808  29.955  1.00  0.00      B    C
ATOM   3583  H21 BMIMB  96      36.806  18.439  30.780  1.00  0.00      B    H
ATOM   3584  C3  BMIMB  96      33.553  18.497  27.614  1.00  0.00      B    C
ATOM   3585  H3  BMIMB  96      32.750  18.625  28.325  1.00  0.00      B    H
ATOM   3586  H31 BMIMB  96      33.457  19.219  26.816  1.00  0.00      B    H
ATOM   3587  H32 BMIMB  96      33.489  17.476  27.269  1.00  0.00      B    H
ATOM   3588  C4  BMIMB  96      37.500  20.987  29.382  1.00  0.00      B    C
ATOM   3589  H4  BMIMB  96      37.646  21.502  28.443  1.00  0.00      B    H
ATOM   3590  H41 BMIMB  96      38.441  20.483  29.539  1.00  0.00      B    H
ATOM   3591  C5  BMIMB  96      37.153  21.864  30.562  1.00  0.00      B    C
ATOM   3592  H5  BMIMB  96      37.026  21.220  31.428  1.00  0.00      B    H
ATOM   3593  H51 BMIMB  96      38.023  22.493  30.732  1.00  0.00      B    H
ATOM   3594  C51 BMIMB  96      35.800  22.570  30.536  1.00  0.00      B    C
ATOM   3595  H52 BMIMB  96      35.671  23.259  29.706  1.00  0.00      B    H
ATOM   3596  H53 BMIMB  96      34.984  21.854  30.484  1.00  0.00      B    H
ATOM   3597  C6  BMIMB  96      35.609  23.367  31.855  1.00  0.00      B    C
ATOM   3598  H6  BMIMB  96      34.618  23.807  31.866  1.00  0.00      B    H
ATOM   3599  H61 BMIMB  96      35.681  22.812  32.783  1.00  0.00      B    H
ATOM   3600  H62 BMIMB  96      36.290  24.209  31.902  1.00  0.00      B    H
ATOM   3601  N1  BMIMB  97      14.202  14.489  27.648  1.00  0.00      B    N
ATOM   3602  N11 BMIMB  97      13.832  12.562  26.920  1.00  0.00      B    N
ATOM   3603  C1  BMIMB  97      14.743  13.358  27.395  1.00  0.00      B    C
ATOM   3604  H1  BMIMB  97      15.729  13.044  27.662  1.00  0.00      B    H
ATOM   3605  C2  BMIMB  97      12.875  14.426  27.270  1.00  0.00      B    C
ATOM   3606  H2  BMIMB  97      12.212  15.208  27.568  1.00  0.00      B    H
ATOM   3607  C21 BMIMB  97      12.665  13.232  26.741  1.00  0.00      B    C
ATOM   3608  H21 BMIMB  97      11.750  12.721  26.538  1.00  0.00      B    H
ATOM   3609  C3  BMIMB  97      14.783  15.654  28.350  1.00  0.00      B    C
ATOM   3610  H3  BMIMB  97      14.396  16.545  27.878  1.00  0.00      B    H
ATOM   3611  H31 BMIMB  97      14.323  15.719  29.325  1.00  0.00      B    H
ATOM   3612  H32 BMIMB  97      15.858  15.554  28.388  1.00  0.00      B    H
ATOM   3613  C4  BMIMB  97      14.045  11.162  26.667  1.00  0.00      B    C
ATOM   3614  H4  BMIMB  97      13.187  10.712  27.145  1.00  0.00      B    H
ATOM   3615  H41 BMIMB  97      14.928  10.948  27.251  1.00  0.00      B    H
ATOM   3616  C5  BMIMB  97      14.258  10.827  25.204  1.00  0.00      B    C
ATOM   3617  H5  BMIMB  97      14.529   9.775  25.188  1.00  0.00      B    H
ATOM   3618  H51 BMIMB  97      13.265  10.815  24.763  1.00  0.00      B    H
ATOM   3619  C51 BMIMB  97      15.259  11.665  24.466  1.00  0.00      B    C
ATOM   3620  H52 BMIMB  97      14.801  12.639  24.315  1.00  0.00      B    H
ATOM   3621  H53 BMIMB  97      16.097  11.771  25.150  1.00  0.00      B    H
ATOM   3622  C6  BMIMB  97      15.775  11.110  23.108  1.00  0.00      B    C
ATOM   3623  H6  BMIMB  97      14.954  11.078  22.401  1.00  0.00      B    H
ATOM   3624  H61 BMIMB  97      16.549  11.670  22.595  1.00  0.00      B    H
ATOM   3625  H62 BMIMB  97      16.120  10.083  23.139  1.00  0.00      B    H
ATOM   3626  N1  BMIMB  98      20.480  35.534  13.145  1.00  0.00      B    N
ATOM   3627  N11 BMIMB  98      18.832  35.478  14.567  1.00  0.00      B    N
ATOM   3628  C1  BMIMB  98      19.812  36.214  14.063  1.00  0.00      B    C
ATOM   3629  H1  BMIMB  98      20.213  37.147  14.395  1.00  0.00      B    H
ATOM   3630  C2  BMIMB  98      19.824  34.365  12.953  1.00  0.00      B    C
ATOM   3631  H2  BMIMB  98      20.157  33.787  12.119  1.00  0.00      B    H
ATOM   3632  C21 BMIMB  98      18.803  34.315  13.781  1.00  0.00      B    C
ATOM   3633  H21 BMIMB  98      18.041  33.622  14.062  1.00  0.00      B    H
ATOM   3634  C3  BMIMB  98      21.623  35.956  12.389  1.00  0.00      B    C
ATOM   3635  H3  BMIMB  98      22.012  36.804  12.932  1.00  0.00      B    H
ATOM   3636  H31 BMIMB  98      22.291  35.116  12.514  1.00  0.00      B    H
ATOM   3637  H32 BMIMB  98      21.377  36.144  11.354  1.00  0.00      B    H
ATOM   3638  C4  BMIMB  98      17.856  35.914  15.581  1.00  0.00      B    C
ATOM   3639  H4  BMIMB  98      18.343  36.633  16.222  1.00  0.00      B    H
ATOM   3640  H41 BMIMB  98      17.792  35.019  16.183  1.00  0.00      B    H
ATOM   3641  C5  BMIMB  98      16.477  36.482  15.064  1.00  0.00      B    C
ATOM   3642  H5  BMIMB  98      16.613  37.084  14.169  1.00  0.00      B    H
ATOM   3643  H51 BMIMB  98      15.752  35.708  14.827  1.00  0.00      B    H
ATOM   3644  C51 BMIMB  98      15.835  37.526  16.013  1.00  0.00      B    C
ATOM   3645  H52 BMIMB  98      15.624  37.040  16.962  1.00  0.00      B    H
ATOM   3646  H53 BMIMB  98      16.454  38.420  16.025  1.00  0.00      B    H
ATOM   3647  C6  BMIMB  98      14.475  37.857  15.414  1.00  0.00      B    C
ATOM   3648  H6  BMIMB  98      13.810  37.018  15.589  1.00  0.00      B    H
ATOM   3649  H61 BMIMB  98      14.089  38.751  15.890  1.00  0.00      B    H
ATOM   3650  H62 BMIMB  98      14.519  37.874  14.331  1.00  0.00      B    H
ATOM   3651  N1  BMIMB  99      41.156  10.309  23.503  1.00  0.00      B    N
ATOM   3652  N11 BMIMB  99      40.262  12.004  22.549  1.00  0.00      B    N
ATOM   3653  C1  BMIMB  99      40.473  10.717  22.447  1.00  0.00      B    C
ATOM   3654  H1  BMIMB  99      40.112  10.102  21.651  1.00  0.00      B    H
ATOM   3655  C2  BMIMB  99      41.373  11.419  24.328  1.00  0.00      B    C
ATOM   3656  H2  BMIMB  99      41.784  11.374  25.313  1.00  0.00      B    H
ATOM   3657  C21 BMIMB  99      40.864  12.493  23.704  1.00  0.00      B    C
ATOM   3658  H21 BMIMB  99      40.687  13.516  23.956  1.00  0.00      B    H
ATOM   3659  C3  BMIMB  99      41.587   8.904  23.717  1.00  0.00      B    C
ATOM   3660  H3  BMIMB  99      40.981   8.374  22.997  1.00  0.00      B    H
ATOM   3661  H31 BMIMB  99      42.608   8.680  23.444  1.00  0.00      B    H
ATOM   3662  H32 BMIMB  99      41.551   8.610  24.755  1.00  0.00      B    H
ATOM   3663  C4  BMIMB  99      39.543  12.855  21.562  1.00  0.00      B    C
ATOM   3664  H4  BMIMB  99      38.942  13.527  22.156  1.00  0.00      B    H
ATOM   3665  H41 BMIMB  99      38.928  12.247  20.914  1.00  0.00      B    H
ATOM   3666  C5  BMIMB  99      40.482  13.732  20.689  1.00  0.00      B    C
ATOM   3667  H5  BMIMB  99      39.930  14.122  19.838  1.00  0.00      B    H
ATOM   3668  H51 BMIMB  99      40.969  14.515  21.264  1.00  0.00      B    H
ATOM   3669  C51 BMIMB  99      41.526  12.866  20.026  1.00  0.00      B    C
ATOM   3670  H52 BMIMB  99      41.912  12.025  20.596  1.00  0.00      B    H
ATOM   3671  H53 BMIMB  99      41.101  12.413  19.133  1.00  0.00      B    H
ATOM   3672  C6  BMIMB  99      42.703  13.716  19.587  1.00  0.00      B    C
ATOM   3673  H6  BMIMB  99      43.408  13.923  20.383  1.00  0.00      B    H
ATOM   3674  H61 BMIMB  99      43.140  13.259  18.707  1.00  0.00      B    H
ATOM   3675  H62 BMIMB  99      42.485  14.719  19.238  1.00  0.00      B    H
ATOM   3676  N1  BMIMB 100      38.150  15.164  38.694  1.00  0.00      B    N
ATOM   3677  N11 BMIMB 100      36.707  14.464  37.198  1.00  0.00      B    N
ATOM   3678  C1  BMIMB 100      37.157  14.327  38.426  1.00  0.00      B    C
ATOM   3679  H1  BMIMB 100      36.720  13.664  39.142  1.00  0.00      B    H
ATOM   3680  C2  BMIMB 100      38.308  15.996  37.610  1.00  0.00      B    C
ATOM   3681  H2  BMIMB 100      39.030  16.782  37.653  1.00  0.00      B    H
ATOM   3682  C21 BMIMB 100      37.441  15.570  36.686  1.00  0.00      B    C
ATOM   3683  H21 BMIMB 100      37.205  15.946  35.715  1.00  0.00      B    H
ATOM   3684  C3  BMIMB 100      38.845  15.369  40.014  1.00  0.00      B    C
ATOM   3685  H3  BMIMB 100      38.517  16.255  40.537  1.00  0.00      B    H
ATOM   3686  H31 BMIMB 100      38.412  14.702  40.746  1.00  0.00      B    H
ATOM   3687  H32 BMIMB 100      39.921  15.335  39.933  1.00  0.00      B    H
ATOM   3688  C4  BMIMB 100      35.625  13.669  36.566  1.00  0.00      B    C
ATOM   3689  H4  BMIMB 100      34.892  14.426  36.330  1.00  0.00      B    H
ATOM   3690  H41 BMIMB 100      35.180  12.903  37.183  1.00  0.00      B    H
ATOM   3691  C5  BMIMB 100      36.046  12.998  35.212  1.00  0.00      B    C
ATOM   3692  H5  BMIMB 100      36.793  13.550  34.646  1.00  0.00      B    H
ATOM   3693  H51 BMIMB 100      36.360  12.021  35.570  1.00  0.00      B    H
ATOM   3694  C51 BMIMB 100      34.888  12.792  34.272  1.00  0.00      B    C
ATOM   3695  H52 BMIMB 100      34.168  12.088  34.681  1.00  0.00      B    H
ATOM   3696  H53 BMIMB 100      34.471  13.759  34.005  1.00  0.00      B    H
ATOM   3697  C6  BMIMB 100      35.390  12.178  32.963  1.00  0.00      B    C
ATOM   3698  H6  BMIMB 100      34.599  12.189  32.223  1.00  0.00      B    H
ATOM   3699  H61 BMIMB 100      36.228  12.765  32.604  1.00  0.00      B    H
ATOM   3700  H62 BMIMB 100      35.795  11.182  33.102  1.00  0.00      B    H
ATOM   3701  N1  BMIMB 101      41.244  21.696  16.961  1.00  0.00      B    N
ATOM   3702  N11 BMIMB 101      42.182  19.817  17.319  1.00  0.00      B    N
ATOM   3703  C1  BMIMB 101      41.329  20.706  17.774  1.00  0.00      B    C
ATOM   3704  H1  BMIMB 101      40.829  20.640  18.716  1.00  0.00      B    H
ATOM   3705  C2  BMIMB 101      41.924  21.339  15.846  1.00  0.00      B    C
ATOM   3706  H2  BMIMB 101      41.983  22.059  15.060  1.00  0.00      B    H
ATOM   3707  C21 BMIMB 101      42.558  20.213  16.096  1.00  0.00      B    C
ATOM   3708  H21 BMIMB 101      43.239  19.660  15.487  1.00  0.00      B    H
ATOM   3709  C3  BMIMB 101      40.537  22.970  17.018  1.00  0.00      B    C
ATOM   3710  H3  BMIMB 101      41.051  23.585  17.742  1.00  0.00      B    H
ATOM   3711  H31 BMIMB 101      40.309  23.493  16.101  1.00  0.00      B    H
ATOM   3712  H32 BMIMB 101      39.555  22.779  17.423  1.00  0.00      B    H
ATOM   3713  C4  BMIMB 101      42.469  18.573  17.972  1.00  0.00      B    C
ATOM   3714  H4  BMIMB 101      42.869  17.971  17.170  1.00  0.00      B    H
ATOM   3715  H41 BMIMB 101      41.540  18.185  18.362  1.00  0.00      B    H
ATOM   3716  C5  BMIMB 101      43.460  18.755  19.081  1.00  0.00      B    C
ATOM   3717  H5  BMIMB 101      44.361  19.224  18.694  1.00  0.00      B    H
ATOM   3718  H51 BMIMB 101      42.903  19.420  19.734  1.00  0.00      B    H
ATOM   3719  C51 BMIMB 101      43.634  17.442  20.009  1.00  0.00      B    C
ATOM   3720  H52 BMIMB 101      42.627  17.176  20.320  1.00  0.00      B    H
ATOM   3721  H53 BMIMB 101      44.098  16.612  19.482  1.00  0.00      B    H
ATOM   3722  C6  BMIMB 101      44.487  17.725  21.211  1.00  0.00      B    C
ATOM   3723  H6  BMIMB 101      44.229  18.723  21.546  1.00  0.00      B    H
ATOM   3724  H61 BMIMB 101      44.563  17.003  22.015  1.00  0.00      B    H
ATOM   3725  H62 BMIMB 101      45.477  17.939  20.823  1.00  0.00      B    H
ATOM   3726  N1  BMIMB 102      43.730   8.627  11.426  1.00  0.00      B    N
ATOM   3727  N11 BMIMB 102      41.878   9.018  10.431  1.00  0.00      B    N
ATOM   3728  C1  BMIMB 102      43.152   9.335  10.488  1.00  0.00      B    C
ATOM   3729  H1  BMIMB 102      43.646  10.115   9.948  1.00  0.00      B    H
ATOM   3730  C2  BMIMB 102      42.763   7.898  12.065  1.00  0.00      B    C
ATOM   3731  H2  BMIMB 102      43.005   7.290  12.908  1.00  0.00      B    H
ATOM   3732  C21 BMIMB 102      41.650   8.116  11.369  1.00  0.00      B    C
ATOM   3733  H21 BMIMB 102      40.737   7.609  11.592  1.00  0.00      B    H
ATOM   3734  C3  BMIMB 102      45.085   8.838  11.776  1.00  0.00      B    C
ATOM   3735  H3  BMIMB 102      45.443   9.568  11.066  1.00  0.00      B    H
ATOM   3736  H31 BMIMB 102      45.260   9.118  12.804  1.00  0.00      B    H
ATOM   3737  H32 BMIMB 102      45.656   7.969  11.483  1.00  0.00      B    H
ATOM   3738  C4  BMIMB 102      40.963   9.700   9.576  1.00  0.00      B    C
ATOM   3739  H4  BMIMB 102      40.455   8.841   9.164  1.00  0.00      B    H
ATOM   3740  H41 BMIMB 102      41.546  10.190   8.810  1.00  0.00      B    H
ATOM   3741  C5  BMIMB 102      40.039  10.743  10.258  1.00  0.00      B    C
ATOM   3742  H5  BMIMB 102      40.610  11.061  11.127  1.00  0.00      B    H
ATOM   3743  H51 BMIMB 102      39.881  11.579   9.581  1.00  0.00      B    H
ATOM   3744  C51 BMIMB 102      38.778  10.173  10.892  1.00  0.00      B    C
ATOM   3745  H52 BMIMB 102      38.127   9.468  10.383  1.00  0.00      B    H
ATOM   3746  H53 BMIMB 102      39.044   9.614  11.785  1.00  0.00      B    H
ATOM   3747  C6  BMIMB 102      37.881  11.344  11.418  1.00  0.00      B    C
ATOM   3748  H6  BMIMB 102      37.010  10.842  11.824  1.00  0.00      B    H
ATOM   3749  H61 BMIMB 102      38.453  11.933  12.125  1.00  0.00      B    H
ATOM   3750  H62 BMIMB 102      37.538  12.028  10.650  1.00  0.00      B    H
ATOM   3751  N1  BMIMB 103      20.797  20.090  36.274  1.00  0.00      B    N
ATOM   3752  N11 BMIMB 103      20.496  21.258  34.506  1.00  0.00      B    N
ATOM   3753  C1  BMIMB 103      20.664  20.012  34.977  1.00  0.00      B    C
ATOM   3754  H1  BMIMB 103      21.023  19.158  34.445  1.00  0.00      B    H
ATOM   3755  C2  BMIMB 103      20.722  21.415  36.605  1.00  0.00      B    C
ATOM   3756  H2  BMIMB 103      20.780  21.620  37.652  1.00  0.00      B    H
ATOM   3757  C21 BMIMB 103      20.545  22.128  35.584  1.00  0.00      B    C
ATOM   3758  H21 BMIMB 103      20.619  23.188  35.480  1.00  0.00      B    H
ATOM   3759  C3  BMIMB 103      21.009  19.026  37.298  1.00  0.00      B    C
ATOM   3760  H3  BMIMB 103      21.604  19.455  38.091  1.00  0.00      B    H
ATOM   3761  H31 BMIMB 103      20.006  18.794  37.625  1.00  0.00      B    H
ATOM   3762  H32 BMIMB 103      21.453  18.126  36.900  1.00  0.00      B    H
ATOM   3763  C4  BMIMB 103      20.507  21.585  33.057  1.00  0.00      B    C
ATOM   3764  H4  BMIMB 103      19.793  22.344  32.774  1.00  0.00      B    H
ATOM   3765  H41 BMIMB 103      20.293  20.679  32.510  1.00  0.00      B    H
ATOM   3766  C5  BMIMB 103      21.901  22.065  32.480  1.00  0.00      B    C
ATOM   3767  H5  BMIMB 103      22.583  21.227  32.601  1.00  0.00      B    H
ATOM   3768  H51 BMIMB 103      21.900  22.284  31.415  1.00  0.00      B    H
ATOM   3769  C51 BMIMB 103      22.380  23.304  33.294  1.00  0.00      B    C
ATOM   3770  H52 BMIMB 103      21.483  23.918  33.306  1.00  0.00      B    H
ATOM   3771  H53 BMIMB 103      22.589  22.978  34.310  1.00  0.00      B    H
ATOM   3772  C6  BMIMB 103      23.545  24.064  32.594  1.00  0.00      B    C
ATOM   3773  H6  BMIMB 103      24.398  23.445  32.342  1.00  0.00      B    H
ATOM   3774  H61 BMIMB 103      23.185  24.684  31.781  1.00  0.00      B    H
ATOM   3775  H62 BMIMB 103      23.949  24.827  33.249  1.00  0.00      B    H
ATOM   3776  N1  BMIMB 104       8.334  25.151  32.472  1.00  0.00      B    N
ATOM   3777  N11 BMIMB 104       7.448  26.366  30.923  1.00  0.00      B    N
ATOM   3778  C1  BMIMB 104       7.246  25.360  31.738  1.00  0.00      B    C
ATOM   3779  H1  BMIMB 104       6.378  24.738  31.796  1.00  0.00      B    H
ATOM   3780  C2  BMIMB 104       9.257  26.126  32.133  1.00  0.00      B    C
ATOM   3781  H2  BMIMB 104      10.274  26.100  32.459  1.00  0.00      B    H
ATOM   3782  C21 BMIMB 104       8.734  26.767  31.147  1.00  0.00      B    C
ATOM   3783  H21 BMIMB 104       9.248  27.494  30.557  1.00  0.00      B    H
ATOM   3784  C3  BMIMB 104       8.397  24.202  33.547  1.00  0.00      B    C
ATOM   3785  H3  BMIMB 104       9.352  23.720  33.694  1.00  0.00      B    H
ATOM   3786  H31 BMIMB 104       7.976  24.601  34.458  1.00  0.00      B    H
ATOM   3787  H32 BMIMB 104       7.607  23.540  33.222  1.00  0.00      B    H
ATOM   3788  C4  BMIMB 104       6.447  26.975  30.027  1.00  0.00      B    C
ATOM   3789  H4  BMIMB 104       6.486  28.045  30.170  1.00  0.00      B    H
ATOM   3790  H41 BMIMB 104       5.451  26.643  30.280  1.00  0.00      B    H
ATOM   3791  C5  BMIMB 104       6.765  26.715  28.633  1.00  0.00      B    C
ATOM   3792  H5  BMIMB 104       7.625  27.360  28.466  1.00  0.00      B    H
ATOM   3793  H51 BMIMB 104       7.196  25.739  28.424  1.00  0.00      B    H
ATOM   3794  C51 BMIMB 104       5.682  27.241  27.693  1.00  0.00      B    C
ATOM   3795  H52 BMIMB 104       4.767  26.674  27.844  1.00  0.00      B    H
ATOM   3796  H53 BMIMB 104       5.470  28.289  27.892  1.00  0.00      B    H
ATOM   3797  C6  BMIMB 104       6.054  27.241  26.233  1.00  0.00      B    C
ATOM   3798  H6  BMIMB 104       5.199  27.439  25.597  1.00  0.00      B    H
ATOM   3799  H61 BMIMB 104       6.683  28.095  26.013  1.00  0.00      B    H
ATOM   3800  H62 BMIMB 104       6.469  26.293  25.913  1.00  0.00      B    H
ATOM   3801  N1  BMIMB 105      45.576  45.789  12.297  1.00  0.00      B    N
ATOM   3802  N11 BMIMB 105      44.137  47.377  12.575  1.00  0.00      B    N
ATOM   3803  C1  BMIMB 105      45.432  47.065  12.532  1.00  0.00      B    C
ATOM   3804  H1  BMIMB 105      46.258  47.734  12.639  1.00  0.00      B    H
ATOM   3805  C2  BMIMB 105      44.324  45.238  12.207  1.00  0.00      B    C
ATOM   3806  H2  BMIMB 105      44.088  44.223  11.971  1.00  0.00      B    H
ATOM   3807  C21 BMIMB 105      43.455  46.261  12.338  1.00  0.00      B    C
ATOM   3808  H21 BMIMB 105      42.391  46.314  12.277  1.00  0.00      B    H
ATOM   3809  C3  BMIMB 105      46.769  45.006  11.907  1.00  0.00      B    C
ATOM   3810  H3  BMIMB 105      46.803  44.619  10.899  1.00  0.00      B    H
ATOM   3811  H31 BMIMB 105      47.638  45.616  12.106  1.00  0.00      B    H
ATOM   3812  H32 BMIMB 105      46.883  44.148  12.554  1.00  0.00      B    H
ATOM   3813  C4  BMIMB 105      43.509  48.677  13.040  1.00  0.00      B    C
ATOM   3814  H4  BMIMB 105      43.156  49.141  12.130  1.00  0.00      B    H
ATOM   3815  H41 BMIMB 105      44.364  49.264  13.341  1.00  0.00      B    H
ATOM   3816  C5  BMIMB 105      42.394  48.500  14.161  1.00  0.00      B    C
ATOM   3817  H5  BMIMB 105      42.019  49.494  14.388  1.00  0.00      B    H
ATOM   3818  H51 BMIMB 105      41.547  47.911  13.819  1.00  0.00      B    H
ATOM   3819  C51 BMIMB 105      42.997  47.813  15.397  1.00  0.00      B    C
ATOM   3820  H52 BMIMB 105      43.306  46.786  15.216  1.00  0.00      B    H
ATOM   3821  H53 BMIMB 105      43.838  48.439  15.684  1.00  0.00      B    H
ATOM   3822  C6  BMIMB 105      41.914  47.690  16.449  1.00  0.00      B    C
ATOM   3823  H6  BMIMB 105      42.402  47.170  17.266  1.00  0.00      B    H
ATOM   3824  H61 BMIMB 105      41.507  48.615  16.840  1.00  0.00      B    H
ATOM   3825  H62 BMIMB 105      41.115  47.084  16.037  1.00  0.00      B    H
ATOM   3826  N1  BMIMB 106      18.765  43.772  47.419  1.00  0.00      B    N
ATOM   3827  N11 BMIMB 106      16.879  43.767  48.387  1.00  0.00      B    N
ATOM   3828  C1  BMIMB 106      17.769  43.034  47.814  1.00  0.00      B    C
ATOM   3829  H1  BMIMB 106      17.686  42.012  47.509  1.00  0.00      B    H
ATOM   3830  C2  BMIMB 106      18.558  45.031  47.911  1.00  0.00      B    C
ATOM   3831  H2  BMIMB 106      19.203  45.880  47.856  1.00  0.00      B    H
ATOM   3832  C21 BMIMB 106      17.370  45.019  48.564  1.00  0.00      B    C
ATOM   3833  H21 BMIMB 106      16.878  45.831  49.052  1.00  0.00      B    H
ATOM   3834  C3  BMIMB 106      19.889  43.495  46.478  1.00  0.00      B    C
ATOM   3835  H3  BMIMB 106      20.519  44.361  46.618  1.00  0.00      B    H
ATOM   3836  H31 BMIMB 106      20.396  42.557  46.647  1.00  0.00      B    H
ATOM   3837  H32 BMIMB 106      19.528  43.530  45.461  1.00  0.00      B    H
ATOM   3838  C4  BMIMB 106      15.748  43.264  49.090  1.00  0.00      B    C
ATOM   3839  H4  BMIMB 106      15.499  44.071  49.763  1.00  0.00      B    H
ATOM   3840  H41 BMIMB 106      16.092  42.428  49.680  1.00  0.00      B    H
ATOM   3841  C5  BMIMB 106      14.529  43.174  48.218  1.00  0.00      B    C
ATOM   3842  H5  BMIMB 106      14.839  42.405  47.515  1.00  0.00      B    H
ATOM   3843  H51 BMIMB 106      13.708  42.815  48.832  1.00  0.00      B    H
ATOM   3844  C51 BMIMB 106      14.132  44.530  47.488  1.00  0.00      B    C
ATOM   3845  H52 BMIMB 106      13.951  45.231  48.299  1.00  0.00      B    H
ATOM   3846  H53 BMIMB 106      14.934  44.981  46.909  1.00  0.00      B    H
ATOM   3847  C6  BMIMB 106      12.878  44.225  46.536  1.00  0.00      B    C
ATOM   3848  H6  BMIMB 106      12.075  43.768  47.103  1.00  0.00      B    H
ATOM   3849  H61 BMIMB 106      12.587  45.123  46.003  1.00  0.00      B    H
ATOM   3850  H62 BMIMB 106      13.166  43.443  45.842  1.00  0.00      B    H
ATOM   3851  N1  BMIMB 107      25.066  16.163  42.186  1.00  0.00      B    N
ATOM   3852  N11 BMIMB 107      24.312  17.382  43.732  1.00  0.00      B    N
ATOM   3853  C1  BMIMB 107      23.977  16.539  42.796  1.00  0.00      B    C
ATOM   3854  H1  BMIMB 107      22.997  16.127  42.686  1.00  0.00      B    H
ATOM   3855  C2  BMIMB 107      26.074  17.081  42.461  1.00  0.00      B    C
ATOM   3856  H2  BMIMB 107      27.031  17.083  41.986  1.00  0.00      B    H
ATOM   3857  C21 BMIMB 107      25.610  17.862  43.413  1.00  0.00      B    C
ATOM   3858  H21 BMIMB 107      26.053  18.721  43.867  1.00  0.00      B    H
ATOM   3859  C3  BMIMB 107      25.174  15.044  41.315  1.00  0.00      B    C
ATOM   3860  H3  BMIMB 107      25.443  15.407  40.334  1.00  0.00      B    H
ATOM   3861  H31 BMIMB 107      26.038  14.485  41.644  1.00  0.00      B    H
ATOM   3862  H32 BMIMB 107      24.334  14.367  41.367  1.00  0.00      B    H
ATOM   3863  C4  BMIMB 107      23.443  17.877  44.853  1.00  0.00      B    C
ATOM   3864  H4  BMIMB 107      24.013  18.582  45.440  1.00  0.00      B    H
ATOM   3865  H41 BMIMB 107      23.063  17.074  45.467  1.00  0.00      B    H
ATOM   3866  C5  BMIMB 107      22.301  18.695  44.264  1.00  0.00      B    C
ATOM   3867  H5  BMIMB 107      22.767  19.316  43.503  1.00  0.00      B    H
ATOM   3868  H51 BMIMB 107      21.498  18.071  43.878  1.00  0.00      B    H
ATOM   3869  C51 BMIMB 107      21.706  19.655  45.262  1.00  0.00      B    C
ATOM   3870  H52 BMIMB 107      21.602  19.144  46.216  1.00  0.00      B    H
ATOM   3871  H53 BMIMB 107      22.324  20.508  45.534  1.00  0.00      B    H
ATOM   3872  C6  BMIMB 107      20.408  20.295  44.769  1.00  0.00      B    C
ATOM   3873  H6  BMIMB 107      19.948  20.903  45.539  1.00  0.00      B    H
ATOM   3874  H61 BMIMB 107      20.622  20.901  43.896  1.00  0.00      B    H
ATOM   3875  H62 BMIMB 107      19.643  19.574  44.502  1.00  0.00      B    H
ATOM   3876  N1  BMIMB 108      42.392  17.665  33.445  1.00  0.00      B    N
ATOM   3877  N11 BMIMB 108      40.472  18.483  33.297  1.00  0.00      B    N
ATOM   3878  C1  BMIMB 108      41.565  18.454  34.014  1.00  0.00      B    C
ATOM   3879  H1  BMIMB 108      41.747  19.061  34.874  1.00  0.00      B    H
ATOM   3880  C2  BMIMB 108      41.775  17.086  32.356  1.00  0.00      B    C
ATOM   3881  H2  BMIMB 108      42.254  16.345  31.755  1.00  0.00      B    H
ATOM   3882  C21 BMIMB 108      40.556  17.584  32.284  1.00  0.00      B    C
ATOM   3883  H21 BMIMB 108      39.755  17.459  31.588  1.00  0.00      B    H
ATOM   3884  C3  BMIMB 108      43.816  17.712  33.579  1.00  0.00      B    C
ATOM   3885  H3  BMIMB 108      44.346  17.918  32.660  1.00  0.00      B    H
ATOM   3886  H31 BMIMB 108      44.043  18.475  34.309  1.00  0.00      B    H
ATOM   3887  H32 BMIMB 108      44.100  16.733  33.937  1.00  0.00      B    H
ATOM   3888  C4  BMIMB 108      39.362  19.422  33.397  1.00  0.00      B    C
ATOM   3889  H4  BMIMB 108      38.960  19.525  32.400  1.00  0.00      B    H
ATOM   3890  H41 BMIMB 108      39.617  20.416  33.733  1.00  0.00      B    H
ATOM   3891  C5  BMIMB 108      38.364  18.697  34.280  1.00  0.00      B    C
ATOM   3892  H5  BMIMB 108      38.331  17.613  34.205  1.00  0.00      B    H
ATOM   3893  H51 BMIMB 108      38.612  18.931  35.312  1.00  0.00      B    H
ATOM   3894  C51 BMIMB 108      36.974  19.306  34.014  1.00  0.00      B    C
ATOM   3895  H52 BMIMB 108      37.151  20.364  33.838  1.00  0.00      B    H
ATOM   3896  H53 BMIMB 108      36.657  18.858  33.076  1.00  0.00      B    H
ATOM   3897  C6  BMIMB 108      36.108  18.954  35.146  1.00  0.00      B    C
ATOM   3898  H6  BMIMB 108      36.436  19.466  36.043  1.00  0.00      B    H
ATOM   3899  H61 BMIMB 108      35.056  19.193  35.041  1.00  0.00      B    H
ATOM   3900  H62 BMIMB 108      36.234  17.893  35.327  1.00  0.00      B    H
ATOM   3901  N1  BMIMB 109      25.102  28.461   5.512  1.00  0.00      B    N
ATOM   3902  N11 BMIMB 109      24.089  29.044   7.261  1.00  0.00      B    N
ATOM   3903  C1  BMIMB 109      25.166  29.257   6.525  1.00  0.00      B    C
ATOM   3904  H1  BMIMB 109      25.805  30.093   6.715  1.00  0.00      B    H
ATOM   3905  C2  BMIMB 109      23.858  27.860   5.530  1.00  0.00      B    C
ATOM   3906  H2  BMIMB 109      23.522  27.247   4.722  1.00  0.00      B    H
ATOM   3907  C21 BMIMB 109      23.174  28.316   6.583  1.00  0.00      B    C
ATOM   3908  H21 BMIMB 109      22.218  27.994   6.936  1.00  0.00      B    H
ATOM   3909  C3  BMIMB 109      26.055  28.584   4.409  1.00  0.00      B    C
ATOM   3910  H3  BMIMB 109      26.936  29.132   4.705  1.00  0.00      B    H
ATOM   3911  H31 BMIMB 109      26.221  27.564   4.092  1.00  0.00      B    H
ATOM   3912  H32 BMIMB 109      25.626  29.002   3.510  1.00  0.00      B    H
ATOM   3913  C4  BMIMB 109      23.903  29.669   8.604  1.00  0.00      B    C
ATOM   3914  H4  BMIMB 109      22.888  30.035   8.551  1.00  0.00      B    H
ATOM   3915  H41 BMIMB 109      24.555  30.525   8.519  1.00  0.00      B    H
ATOM   3916  C5  BMIMB 109      24.164  28.837   9.874  1.00  0.00      B    C
ATOM   3917  H5  BMIMB 109      25.154  28.389   9.876  1.00  0.00      B    H
ATOM   3918  H51 BMIMB 109      24.152  29.462  10.764  1.00  0.00      B    H
ATOM   3919  C51 BMIMB 109      23.103  27.736  10.177  1.00  0.00      B    C
ATOM   3920  H52 BMIMB 109      22.098  28.139  10.081  1.00  0.00      B    H
ATOM   3921  H53 BMIMB 109      23.233  26.952   9.436  1.00  0.00      B    H
ATOM   3922  C6  BMIMB 109      23.295  27.112  11.628  1.00  0.00      B    C
ATOM   3923  H6  BMIMB 109      24.206  26.607  11.928  1.00  0.00      B    H
ATOM   3924  H61 BMIMB 109      23.096  27.957  12.277  1.00  0.00      B    H
ATOM   3925  H62 BMIMB 109      22.537  26.379  11.881  1.00  0.00      B    H
ATOM   3926  N1  BMIMB 110      46.203  29.239  43.729  1.00  0.00      B    N
ATOM   3927  N11 BMIMB 110      44.301  29.845  44.382  1.00  0.00      B    N
ATOM   3928  C1  BMIMB 110      44.945  29.168  43.466  1.00  0.00      B    C
ATOM   3929  H1  BMIMB 110      44.440  28.612  42.705  1.00  0.00      B    H
ATOM   3930  C2  BMIMB 110      46.382  30.181  44.680  1.00  0.00      B    C
ATOM   3931  H2  BMIMB 110      47.296  30.578  45.063  1.00  0.00      B    H
ATOM   3932  C21 BMIMB 110      45.176  30.541  45.076  1.00  0.00      B    C
ATOM   3933  H21 BMIMB 110      44.884  31.210  45.856  1.00  0.00      B    H
ATOM   3934  C3  BMIMB 110      47.284  28.502  42.997  1.00  0.00      B    C
ATOM   3935  H3  BMIMB 110      47.906  29.252  42.533  1.00  0.00      B    H
ATOM   3936  H31 BMIMB 110      47.969  27.961  43.632  1.00  0.00      B    H
ATOM   3937  H32 BMIMB 110      46.864  27.862  42.236  1.00  0.00      B    H
ATOM   3938  C4  BMIMB 110      42.808  29.738  44.597  1.00  0.00      B    C
ATOM   3939  H4  BMIMB 110      42.655  29.241  45.543  1.00  0.00      B    H
ATOM   3940  H41 BMIMB 110      42.544  29.007  43.847  1.00  0.00      B    H
ATOM   3941  C5  BMIMB 110      41.978  31.113  44.434  1.00  0.00      B    C
ATOM   3942  H5  BMIMB 110      41.083  30.853  43.875  1.00  0.00      B    H
ATOM   3943  H51 BMIMB 110      41.711  31.459  45.429  1.00  0.00      B    H
ATOM   3944  C51 BMIMB 110      42.735  32.189  43.640  1.00  0.00      B    C
ATOM   3945  H52 BMIMB 110      43.531  32.677  44.197  1.00  0.00      B    H
ATOM   3946  H53 BMIMB 110      43.246  31.690  42.821  1.00  0.00      B    H
ATOM   3947  C6  BMIMB 110      41.801  33.293  43.151  1.00  0.00      B    C
ATOM   3948  H6  BMIMB 110      41.115  32.888  42.416  1.00  0.00      B    H
ATOM   3949  H61 BMIMB 110      41.175  33.590  43.985  1.00  0.00      B    H
ATOM   3950  H62 BMIMB 110      42.379  34.108  42.731  1.00  0.00      B    H
ATOM   3951  N1  BMIMB 111      26.575   8.107  44.771  1.00  0.00      B    N
ATOM   3952  N11 BMIMB 111      27.050   6.189  43.922  1.00  0.00      B    N
ATOM   3953  C1  BMIMB 111      26.648   6.800  44.986  1.00  0.00      B    C
ATOM   3954  H1  BMIMB 111      26.262   6.299  45.848  1.00  0.00      B    H
ATOM   3955  C2  BMIMB 111      26.795   8.335  43.488  1.00  0.00      B    C
ATOM   3956  H2  BMIMB 111      26.605   9.202  42.893  1.00  0.00      B    H
ATOM   3957  C21 BMIMB 111      27.166   7.136  42.933  1.00  0.00      B    C
ATOM   3958  H21 BMIMB 111      27.365   6.769  41.950  1.00  0.00      B    H
ATOM   3959  C3  BMIMB 111      26.018   9.085  45.659  1.00  0.00      B    C
ATOM   3960  H3  BMIMB 111      25.924   8.788  46.693  1.00  0.00      B    H
ATOM   3961  H31 BMIMB 111      26.738   9.885  45.576  1.00  0.00      B    H
ATOM   3962  H32 BMIMB 111      25.074   9.360  45.211  1.00  0.00      B    H
ATOM   3963  C4  BMIMB 111      27.007   4.724  43.627  1.00  0.00      B    C
ATOM   3964  H4  BMIMB 111      27.117   4.218  44.575  1.00  0.00      B    H
ATOM   3965  H41 BMIMB 111      27.761   4.570  42.869  1.00  0.00      B    H
ATOM   3966  C5  BMIMB 111      25.689   4.231  43.057  1.00  0.00      B    C
ATOM   3967  H5  BMIMB 111      24.975   4.013  43.847  1.00  0.00      B    H
ATOM   3968  H51 BMIMB 111      25.238   5.002  42.438  1.00  0.00      B    H
ATOM   3969  C51 BMIMB 111      25.817   2.959  42.124  1.00  0.00      B    C
ATOM   3970  H52 BMIMB 111      26.455   3.183  41.272  1.00  0.00      B    H
ATOM   3971  H53 BMIMB 111      26.213   2.127  42.700  1.00  0.00      B    H
ATOM   3972  C6  BMIMB 111      24.445   2.583  41.640  1.00  0.00      B    C
ATOM   3973  H6  BMIMB 111      24.063   3.385  41.019  1.00  0.00      B    H
ATOM   3974  H61 BMIMB 111      24.641   1.680  41.072  1.00  0.00      B    H
ATOM   3975  H62 BMIMB 111      23.738   2.358  42.429  1.00  0.00      B    H
ATOM   3976  N1  BMIMB 112      14.262  19.483  20.055  1.00  0.00      B    N
ATOM   3977  N11 BMIMB 112      13.904  17.542  21.038  1.00  0.00      B    N
ATOM   3978  C1  BMIMB 112      14.563  18.669  21.119  1.00  0.00      B    C
ATOM   3979  H1  BMIMB 112      15.166  18.940  21.959  1.00  0.00      B    H
ATOM   3980  C2  BMIMB 112      13.393  18.801  19.212  1.00  0.00      B    C
ATOM   3981  H2  BMIMB 112      12.898  19.202  18.355  1.00  0.00      B    H
ATOM   3982  C21 BMIMB 112      13.122  17.607  19.884  1.00  0.00      B    C
ATOM   3983  H21 BMIMB 112      12.423  16.856  19.589  1.00  0.00      B    H
ATOM   3984  C3  BMIMB 112      14.469  20.890  19.965  1.00  0.00      B    C
ATOM   3985  H3  BMIMB 112      13.531  21.355  19.698  1.00  0.00      B    H
ATOM   3986  H31 BMIMB 112      14.627  21.280  20.960  1.00  0.00      B    H
ATOM   3987  H32 BMIMB 112      15.296  21.004  19.280  1.00  0.00      B    H
ATOM   3988  C4  BMIMB 112      13.957  16.302  21.915  1.00  0.00      B    C
ATOM   3989  H4  BMIMB 112      12.910  16.039  21.886  1.00  0.00      B    H
ATOM   3990  H41 BMIMB 112      14.382  16.588  22.865  1.00  0.00      B    H
ATOM   3991  C5  BMIMB 112      14.748  15.125  21.329  1.00  0.00      B    C
ATOM   3992  H5  BMIMB 112      14.781  14.355  22.095  1.00  0.00      B    H
ATOM   3993  H51 BMIMB 112      14.223  14.773  20.444  1.00  0.00      B    H
ATOM   3994  C51 BMIMB 112      16.144  15.493  20.743  1.00  0.00      B    C
ATOM   3995  H52 BMIMB 112      16.047  16.119  19.860  1.00  0.00      B    H
ATOM   3996  H53 BMIMB 112      16.694  16.059  21.491  1.00  0.00      B    H
ATOM   3997  C6  BMIMB 112      16.993  14.310  20.331  1.00  0.00      B    C
ATOM   3998  H6  BMIMB 112      17.241  13.800  21.255  1.00  0.00      B    H
ATOM   3999  H61 BMIMB 112      16.431  13.610  19.724  1.00  0.00      B    H
ATOM   4000  H62 BMIMB 112      17.939  14.724  20.001  1.00  0.00      B    H
ATOM   4001  N1  BMIMB 113      26.865  24.844   7.383  1.00  0.00      B    N
ATOM   4002  N11 BMIMB 113      28.035  23.814   5.842  1.00  0.00      B    N
ATOM   4003  C1  BMIMB 113      27.147  24.825   6.059  1.00  0.00      B    C
ATOM   4004  H1  BMIMB 113      26.743  25.494   5.330  1.00  0.00      B    H
ATOM   4005  C2  BMIMB 113      27.274  23.642   7.922  1.00  0.00      B    C
ATOM   4006  H2  BMIMB 113      26.923  23.452   8.913  1.00  0.00      B    H
ATOM   4007  C21 BMIMB 113      28.061  23.062   6.977  1.00  0.00      B    C
ATOM   4008  H21 BMIMB 113      28.561  22.119   6.966  1.00  0.00      B    H
ATOM   4009  C3  BMIMB 113      25.994  25.766   8.034  1.00  0.00      B    C
ATOM   4010  H3  BMIMB 113      25.741  25.406   9.020  1.00  0.00      B    H
ATOM   4011  H31 BMIMB 113      26.496  26.722   8.067  1.00  0.00      B    H
ATOM   4012  H32 BMIMB 113      25.133  25.871   7.390  1.00  0.00      B    H
ATOM   4013  C4  BMIMB 113      28.837  23.486   4.637  1.00  0.00      B    C
ATOM   4014  H4  BMIMB 113      28.441  24.231   3.962  1.00  0.00      B    H
ATOM   4015  H41 BMIMB 113      28.560  22.535   4.204  1.00  0.00      B    H
ATOM   4016  C5  BMIMB 113      30.304  23.685   4.743  1.00  0.00      B    C
ATOM   4017  H5  BMIMB 113      30.744  22.731   5.022  1.00  0.00      B    H
ATOM   4018  H51 BMIMB 113      30.713  24.139   3.844  1.00  0.00      B    H
ATOM   4019  C51 BMIMB 113      30.714  24.743   5.856  1.00  0.00      B    C
ATOM   4020  H52 BMIMB 113      30.405  25.699   5.442  1.00  0.00      B    H
ATOM   4021  H53 BMIMB 113      30.234  24.555   6.814  1.00  0.00      B    H
ATOM   4022  C6  BMIMB 113      32.190  24.918   6.049  1.00  0.00      B    C
ATOM   4023  H6  BMIMB 113      32.517  25.796   6.594  1.00  0.00      B    H
ATOM   4024  H61 BMIMB 113      32.675  24.090   6.554  1.00  0.00      B    H
ATOM   4025  H62 BMIMB 113      32.610  25.011   5.054  1.00  0.00      B    H
ATOM   4026  N1  BMIMB 114      13.290  28.569  14.835  1.00  0.00      B    N
ATOM   4027  N11 BMIMB 114      13.365  30.661  14.567  1.00  0.00      B    N
ATOM   4028  C1  BMIMB 114      12.750  29.681  15.183  1.00  0.00      B    C
ATOM   4029  H1  BMIMB 114      11.917  29.772  15.845  1.00  0.00      B    H
ATOM   4030  C2  BMIMB 114      14.273  28.821  13.879  1.00  0.00      B    C
ATOM   4031  H2  BMIMB 114      14.756  28.039  13.336  1.00  0.00      B    H
ATOM   4032  C21 BMIMB 114      14.312  30.140  13.787  1.00  0.00      B    C
ATOM   4033  H21 BMIMB 114      14.905  30.792  13.185  1.00  0.00      B    H
ATOM   4034  C3  BMIMB 114      12.892  27.223  15.298  1.00  0.00      B    C
ATOM   4035  H3  BMIMB 114      12.342  26.938  14.413  1.00  0.00      B    H
ATOM   4036  H31 BMIMB 114      13.710  26.572  15.569  1.00  0.00      B    H
ATOM   4037  H32 BMIMB 114      12.140  27.303  16.070  1.00  0.00      B    H
ATOM   4038  C4  BMIMB 114      13.059  32.096  14.737  1.00  0.00      B    C
ATOM   4039  H4  BMIMB 114      12.005  32.309  14.637  1.00  0.00      B    H
ATOM   4040  H41 BMIMB 114      13.583  32.505  13.886  1.00  0.00      B    H
ATOM   4041  C5  BMIMB 114      13.794  32.701  15.932  1.00  0.00      B    C
ATOM   4042  H5  BMIMB 114      13.638  33.775  15.872  1.00  0.00      B    H
ATOM   4043  H51 BMIMB 114      13.322  32.383  16.859  1.00  0.00      B    H
ATOM   4044  C51 BMIMB 114      15.254  32.258  16.035  1.00  0.00      B    C
ATOM   4045  H52 BMIMB 114      15.411  31.193  16.182  1.00  0.00      B    H
ATOM   4046  H53 BMIMB 114      15.785  32.552  15.133  1.00  0.00      B    H
ATOM   4047  C6  BMIMB 114      15.958  33.020  17.076  1.00  0.00      B    C
ATOM   4048  H6  BMIMB 114      15.813  34.083  16.924  1.00  0.00      B    H
ATOM   4049  H61 BMIMB 114      15.636  32.771  18.081  1.00  0.00      B    H
ATOM   4050  H62 BMIMB 114      17.030  32.870  17.140  1.00  0.00      B    H
ATOM   4051  N1  BMIMB 115      15.925   3.052  47.612  1.00  0.00      B    N
ATOM   4052  N11 BMIMB 115      15.445   5.134  47.610  1.00  0.00      B    N
ATOM   4053  C1  BMIMB 115      15.717   4.108  46.834  1.00  0.00      B    C
ATOM   4054  H1  BMIMB 115      15.942   4.087  45.790  1.00  0.00      B    H
ATOM   4055  C2  BMIMB 115      15.719   3.392  48.889  1.00  0.00      B    C
ATOM   4056  H2  BMIMB 115      15.717   2.671  49.677  1.00  0.00      B    H
ATOM   4057  C21 BMIMB 115      15.474   4.714  48.933  1.00  0.00      B    C
ATOM   4058  H21 BMIMB 115      15.239   5.416  49.704  1.00  0.00      B    H
ATOM   4059  C3  BMIMB 115      15.962   1.667  47.092  1.00  0.00      B    C
ATOM   4060  H3  BMIMB 115      16.948   1.306  47.345  1.00  0.00      B    H
ATOM   4061  H31 BMIMB 115      15.250   1.096  47.669  1.00  0.00      B    H
ATOM   4062  H32 BMIMB 115      15.861   1.582  46.020  1.00  0.00      B    H
ATOM   4063  C4  BMIMB 115      15.247   6.545  47.210  1.00  0.00      B    C
ATOM   4064  H4  BMIMB 115      14.784   6.980  48.083  1.00  0.00      B    H
ATOM   4065  H41 BMIMB 115      14.797   6.653  46.234  1.00  0.00      B    H
ATOM   4066  C5  BMIMB 115      16.478   7.334  47.025  1.00  0.00      B    C
ATOM   4067  H5  BMIMB 115      16.628   7.343  45.949  1.00  0.00      B    H
ATOM   4068  H51 BMIMB 115      16.439   8.328  47.465  1.00  0.00      B    H
ATOM   4069  C51 BMIMB 115      17.681   6.670  47.689  1.00  0.00      B    C
ATOM   4070  H52 BMIMB 115      17.452   6.382  48.712  1.00  0.00      B    H
ATOM   4071  H53 BMIMB 115      17.775   5.712  47.183  1.00  0.00      B    H
ATOM   4072  C6  BMIMB 115      18.802   7.635  47.661  1.00  0.00      B    C
ATOM   4073  H6  BMIMB 115      19.524   7.352  48.418  1.00  0.00      B    H
ATOM   4074  H61 BMIMB 115      19.358   7.748  46.737  1.00  0.00      B    H
ATOM   4075  H62 BMIMB 115      18.500   8.633  47.957  1.00  0.00      B    H
ATOM   4076  N1  BMIMB 116      13.689  38.126  10.278  1.00  0.00      B    N
ATOM   4077  N11 BMIMB 116      15.488  36.978  10.251  1.00  0.00      B    N
ATOM   4078  C1  BMIMB 116      14.215  36.954  10.013  1.00  0.00      B    C
ATOM   4079  H1  BMIMB 116      13.746  36.112   9.551  1.00  0.00      B    H
ATOM   4080  C2  BMIMB 116      14.638  38.881  10.853  1.00  0.00      B    C
ATOM   4081  H2  BMIMB 116      14.376  39.883  11.115  1.00  0.00      B    H
ATOM   4082  C21 BMIMB 116      15.772  38.209  10.809  1.00  0.00      B    C
ATOM   4083  H21 BMIMB 116      16.745  38.508  11.134  1.00  0.00      B    H
ATOM   4084  C3  BMIMB 116      12.285  38.433  10.133  1.00  0.00      B    C
ATOM   4085  H3  BMIMB 116      12.356  39.510  10.113  1.00  0.00      B    H
ATOM   4086  H31 BMIMB 116      11.890  37.934   9.260  1.00  0.00      B    H
ATOM   4087  H32 BMIMB 116      11.700  38.241  11.020  1.00  0.00      B    H
ATOM   4088  C4  BMIMB 116      16.393  35.926   9.859  1.00  0.00      B    C
ATOM   4089  H4  BMIMB 116      17.215  36.381   9.326  1.00  0.00      B    H
ATOM   4090  H41 BMIMB 116      15.924  35.373   9.059  1.00  0.00      B    H
ATOM   4091  C5  BMIMB 116      16.918  34.998  10.971  1.00  0.00      B    C
ATOM   4092  H5  BMIMB 116      18.004  35.042  11.011  1.00  0.00      B    H
ATOM   4093  H51 BMIMB 116      16.489  35.314  11.918  1.00  0.00      B    H
ATOM   4094  C51 BMIMB 116      16.522  33.578  10.720  1.00  0.00      B    C
ATOM   4095  H52 BMIMB 116      15.444  33.513  10.592  1.00  0.00      B    H
ATOM   4096  H53 BMIMB 116      17.031  33.284   9.806  1.00  0.00      B    H
ATOM   4097  C6  BMIMB 116      16.861  32.674  11.856  1.00  0.00      B    C
ATOM   4098  H6  BMIMB 116      16.247  32.965  12.701  1.00  0.00      B    H
ATOM   4099  H61 BMIMB 116      16.618  31.693  11.463  1.00  0.00      B    H
ATOM   4100  H62 BMIMB 116      17.923  32.741  12.062  1.00  0.00      B    H
ATOM   4101  N1  BMIMB 117      41.822  30.490  10.070  1.00  0.00      B    N
ATOM   4102  N11 BMIMB 117      40.401  31.801   9.036  1.00  0.00      B    N
ATOM   4103  C1  BMIMB 117      41.673  31.584   9.348  1.00  0.00      B    C
ATOM   4104  H1  BMIMB 117      42.512  32.105   8.939  1.00  0.00      B    H
ATOM   4105  C2  BMIMB 117      40.519  30.056  10.325  1.00  0.00      B    C
ATOM   4106  H2  BMIMB 117      40.301  29.135  10.821  1.00  0.00      B    H
ATOM   4107  C21 BMIMB 117      39.634  30.895   9.716  1.00  0.00      B    C
ATOM   4108  H21 BMIMB 117      38.571  30.822   9.652  1.00  0.00      B    H
ATOM   4109  C3  BMIMB 117      43.054  29.984  10.605  1.00  0.00      B    C
ATOM   4110  H3  BMIMB 117      42.699  29.306  11.367  1.00  0.00      B    H
ATOM   4111  H31 BMIMB 117      43.564  29.566   9.750  1.00  0.00      B    H
ATOM   4112  H32 BMIMB 117      43.656  30.767  11.043  1.00  0.00      B    H
ATOM   4113  C4  BMIMB 117      39.840  32.856   8.164  1.00  0.00      B    C
ATOM   4114  H4  BMIMB 117      38.764  32.866   8.258  1.00  0.00      B    H
ATOM   4115  H41 BMIMB 117      40.256  32.592   7.203  1.00  0.00      B    H
ATOM   4116  C5  BMIMB 117      40.401  34.225   8.500  1.00  0.00      B    C
ATOM   4117  H5  BMIMB 117      40.060  34.541   9.482  1.00  0.00      B    H
ATOM   4118  H51 BMIMB 117      41.487  34.197   8.447  1.00  0.00      B    H
ATOM   4119  C51 BMIMB 117      39.972  35.359   7.628  1.00  0.00      B    C
ATOM   4120  H52 BMIMB 117      40.285  35.072   6.627  1.00  0.00      B    H
ATOM   4121  H53 BMIMB 117      38.892  35.288   7.522  1.00  0.00      B    H
ATOM   4122  C6  BMIMB 117      40.491  36.738   8.038  1.00  0.00      B    C
ATOM   4123  H6  BMIMB 117      41.569  36.667   8.119  1.00  0.00      B    H
ATOM   4124  H61 BMIMB 117      40.107  37.449   7.315  1.00  0.00      B    H
ATOM   4125  H62 BMIMB 117      40.036  37.068   8.965  1.00  0.00      B    H
ATOM   4126  N1  BMIMB 118       6.655   0.090  48.101  1.00  0.00      B    N
ATOM   4127  N11 BMIMB 118       7.599   2.011  48.271  1.00  0.00      B    N
ATOM   4128  C1  BMIMB 118       6.476   1.322  48.388  1.00  0.00      B    C
ATOM   4129  H1  BMIMB 118       5.510   1.650  48.708  1.00  0.00      B    H
ATOM   4130  C2  BMIMB 118       8.008  -0.064  47.860  1.00  0.00      B    C
ATOM   4131  H2  BMIMB 118       8.466  -0.978  47.552  1.00  0.00      B    H
ATOM   4132  C21 BMIMB 118       8.609   1.124  48.032  1.00  0.00      B    C
ATOM   4133  H21 BMIMB 118       9.625   1.450  47.992  1.00  0.00      B    H
ATOM   4134  C3  BMIMB 118       5.606  -1.025  48.081  1.00  0.00      B    C
ATOM   4135  H3  BMIMB 118       4.654  -0.516  48.034  1.00  0.00      B    H
ATOM   4136  H31 BMIMB 118       5.739  -1.729  47.273  1.00  0.00      B    H
ATOM   4137  H32 BMIMB 118       5.687  -1.491  49.051  1.00  0.00      B    H
ATOM   4138  C4  BMIMB 118       7.820   3.472  48.513  1.00  0.00      B    C
ATOM   4139  H4  BMIMB 118       8.836   3.567  48.866  1.00  0.00      B    H
ATOM   4140  H41 BMIMB 118       7.250   3.782  49.377  1.00  0.00      B    H
ATOM   4141  C5  BMIMB 118       7.621   4.360  47.332  1.00  0.00      B    C
ATOM   4142  H5  BMIMB 118       6.629   4.753  47.541  1.00  0.00      B    H
ATOM   4143  H51 BMIMB 118       8.427   5.087  47.270  1.00  0.00      B    H
ATOM   4144  C51 BMIMB 118       7.464   3.678  45.931  1.00  0.00      B    C
ATOM   4145  H52 BMIMB 118       6.720   2.899  46.073  1.00  0.00      B    H
ATOM   4146  H53 BMIMB 118       6.949   4.400  45.301  1.00  0.00      B    H
ATOM   4147  C6  BMIMB 118       8.674   3.315  45.103  1.00  0.00      B    C
ATOM   4148  H6  BMIMB 118       9.302   2.692  45.730  1.00  0.00      B    H
ATOM   4149  H61 BMIMB 118       8.415   2.907  44.132  1.00  0.00      B    H
ATOM   4150  H62 BMIMB 118       9.242   4.204  44.856  1.00  0.00      B    H
ATOM   4151  N1  BMIMB 119      23.055   2.911  46.253  1.00  0.00      B    N
ATOM   4152  N11 BMIMB 119      21.833   1.289  45.503  1.00  0.00      B    N
ATOM   4153  C1  BMIMB 119      22.688   1.696  46.452  1.00  0.00      B    C
ATOM   4154  H1  BMIMB 119      22.938   1.192  47.361  1.00  0.00      B    H
ATOM   4155  C2  BMIMB 119      22.333   3.347  45.130  1.00  0.00      B    C
ATOM   4156  H2  BMIMB 119      22.404   4.322  44.700  1.00  0.00      B    H
ATOM   4157  C21 BMIMB 119      21.642   2.283  44.645  1.00  0.00      B    C
ATOM   4158  H21 BMIMB 119      21.080   2.192  43.741  1.00  0.00      B    H
ATOM   4159  C3  BMIMB 119      23.694   3.723  47.246  1.00  0.00      B    C
ATOM   4160  H3  BMIMB 119      22.897   4.363  47.594  1.00  0.00      B    H
ATOM   4161  H31 BMIMB 119      24.222   3.216  48.040  1.00  0.00      B    H
ATOM   4162  H32 BMIMB 119      24.428   4.433  46.894  1.00  0.00      B    H
ATOM   4163  C4  BMIMB 119      21.112   0.038  45.407  1.00  0.00      B    C
ATOM   4164  H4  BMIMB 119      20.081   0.249  45.166  1.00  0.00      B    H
ATOM   4165  H41 BMIMB 119      21.140  -0.420  46.384  1.00  0.00      B    H
ATOM   4166  C5  BMIMB 119      21.806  -1.042  44.512  1.00  0.00      B    C
ATOM   4167  H5  BMIMB 119      21.515  -1.967  45.004  1.00  0.00      B    H
ATOM   4168  H51 BMIMB 119      21.607  -1.027  43.444  1.00  0.00      B    H
ATOM   4169  C51 BMIMB 119      23.313  -0.885  44.405  1.00  0.00      B    C
ATOM   4170  H52 BMIMB 119      23.592   0.003  43.844  1.00  0.00      B    H
ATOM   4171  H53 BMIMB 119      23.778  -0.802  45.383  1.00  0.00      B    H
ATOM   4172  C6  BMIMB 119      23.860  -2.088  43.670  1.00  0.00      B    C
ATOM   4173  H6  BMIMB 119      23.758  -2.980  44.278  1.00  0.00      B    H
ATOM   4174  H61 BMIMB 119      23.300  -2.324  42.772  1.00  0.00      B    H
ATOM   4175  H62 BMIMB 119      24.930  -2.035  43.508  1.00  0.00      B    H
ATOM   4176  N1  BMIMB 120      40.897   6.864   4.824  1.00  0.00      B    N
ATOM   4177  N11 BMIMB 120      39.506   6.635   3.229  1.00  0.00      B    N
ATOM   4178  C1  BMIMB 120      40.123   7.523   3.982  1.00  0.00      B    C
ATOM   4179  H1  BMIMB 120      40.100   8.585   3.869  1.00  0.00      B    H
ATOM   4180  C2  BMIMB 120      40.745   5.475   4.589  1.00  0.00      B    C
ATOM   4181  H2  BMIMB 120      41.115   4.746   5.276  1.00  0.00      B    H
ATOM   4182  C21 BMIMB 120      39.843   5.328   3.605  1.00  0.00      B    C
ATOM   4183  H21 BMIMB 120      39.545   4.448   3.079  1.00  0.00      B    H
ATOM   4184  C3  BMIMB 120      41.766   7.382   5.914  1.00  0.00      B    C
ATOM   4185  H3  BMIMB 120      42.614   6.721   5.810  1.00  0.00      B    H
ATOM   4186  H31 BMIMB 120      42.058   8.401   5.707  1.00  0.00      B    H
ATOM   4187  H32 BMIMB 120      41.214   7.101   6.798  1.00  0.00      B    H
ATOM   4188  C4  BMIMB 120      38.502   6.980   2.178  1.00  0.00      B    C
ATOM   4189  H4  BMIMB 120      38.796   6.260   1.429  1.00  0.00      B    H
ATOM   4190  H41 BMIMB 120      38.814   7.907   1.719  1.00  0.00      B    H
ATOM   4191  C5  BMIMB 120      37.008   6.846   2.533  1.00  0.00      B    C
ATOM   4192  H5  BMIMB 120      36.356   7.175   1.727  1.00  0.00      B    H
ATOM   4193  H51 BMIMB 120      36.652   5.851   2.787  1.00  0.00      B    H
ATOM   4194  C51 BMIMB 120      36.757   7.753   3.682  1.00  0.00      B    C
ATOM   4195  H52 BMIMB 120      37.376   7.469   4.530  1.00  0.00      B    H
ATOM   4196  H53 BMIMB 120      37.164   8.740   3.475  1.00  0.00      B    H
ATOM   4197  C6  BMIMB 120      35.308   7.653   4.198  1.00  0.00      B    C
ATOM   4198  H6  BMIMB 120      35.154   8.363   5.003  1.00  0.00      B    H
ATOM   4199  H61 BMIMB 120      34.495   7.899   3.525  1.00  0.00      B    H
ATOM   4200  H62 BMIMB 120      35.110   6.630   4.496  1.00  0.00      B    H
ATOM   4201  N1  BMIMB 121      13.226  46.339  10.153  1.00  0.00      B    N
ATOM   4202  N11 BMIMB 121      11.634  45.379  11.299  1.00  0.00      B    N
ATOM   4203  C1  BMIMB 121      12.623  45.224  10.452  1.00  0.00      B    C
ATOM   4204  H1  BMIMB 121      12.844  44.355   9.870  1.00  0.00      B    H
ATOM   4205  C2  BMIMB 121      12.713  47.280  10.971  1.00  0.00      B    C
ATOM   4206  H2  BMIMB 121      12.930  48.322  10.883  1.00  0.00      B    H
ATOM   4207  C21 BMIMB 121      11.791  46.694  11.775  1.00  0.00      B    C
ATOM   4208  H21 BMIMB 121      11.271  47.212  12.551  1.00  0.00      B    H
ATOM   4209  C3  BMIMB 121      14.267  46.519   9.081  1.00  0.00      B    C
ATOM   4210  H3  BMIMB 121      14.867  45.624   9.017  1.00  0.00      B    H
ATOM   4211  H31 BMIMB 121      13.718  46.643   8.160  1.00  0.00      B    H
ATOM   4212  H32 BMIMB 121      14.844  47.362   9.433  1.00  0.00      B    H
ATOM   4213  C4  BMIMB 121      10.779  44.298  11.913  1.00  0.00      B    C
ATOM   4214  H4  BMIMB 121       9.790  44.381  11.485  1.00  0.00      B    H
ATOM   4215  H41 BMIMB 121      10.600  44.662  12.914  1.00  0.00      B    H
ATOM   4216  C5  BMIMB 121      11.329  42.860  11.835  1.00  0.00      B    C
ATOM   4217  H5  BMIMB 121      10.995  42.358  10.930  1.00  0.00      B    H
ATOM   4218  H51 BMIMB 121      12.406  42.844  11.984  1.00  0.00      B    H
ATOM   4219  C51 BMIMB 121      10.661  41.982  12.838  1.00  0.00      B    C
ATOM   4220  H52 BMIMB 121      10.981  42.286  13.832  1.00  0.00      B    H
ATOM   4221  H53 BMIMB 121       9.599  42.193  12.929  1.00  0.00      B    H
ATOM   4222  C6  BMIMB 121      10.903  40.469  12.674  1.00  0.00      B    C
ATOM   4223  H6  BMIMB 121      11.949  40.193  12.741  1.00  0.00      B    H
ATOM   4224  H61 BMIMB 121      10.264  39.847  13.290  1.00  0.00      B    H
ATOM   4225  H62 BMIMB 121      10.530  40.257  11.678  1.00  0.00      B    H
ATOM   4226  N1  BMIMB 122      34.632  10.568  20.302  1.00  0.00      B    N
ATOM   4227  N11 BMIMB 122      35.192   9.412  21.997  1.00  0.00      B    N
ATOM   4228  C1  BMIMB 122      34.238   9.640  21.071  1.00  0.00      B    C
ATOM   4229  H1  BMIMB 122      33.257   9.217  21.022  1.00  0.00      B    H
ATOM   4230  C2  BMIMB 122      35.960  10.883  20.702  1.00  0.00      B    C
ATOM   4231  H2  BMIMB 122      36.566  11.523  20.098  1.00  0.00      B    H
ATOM   4232  C21 BMIMB 122      36.279  10.240  21.809  1.00  0.00      B    C
ATOM   4233  H21 BMIMB 122      37.104  10.246  22.486  1.00  0.00      B    H
ATOM   4234  C3  BMIMB 122      33.794  11.026  19.189  1.00  0.00      B    C
ATOM   4235  H3  BMIMB 122      33.193  10.237  18.761  1.00  0.00      B    H
ATOM   4236  H31 BMIMB 122      33.057  11.665  19.652  1.00  0.00      B    H
ATOM   4237  H32 BMIMB 122      34.313  11.642  18.469  1.00  0.00      B    H
ATOM   4238  C4  BMIMB 122      35.002   8.535  23.182  1.00  0.00      B    C
ATOM   4239  H4  BMIMB 122      35.881   8.529  23.809  1.00  0.00      B    H
ATOM   4240  H41 BMIMB 122      34.864   7.551  22.757  1.00  0.00      B    H
ATOM   4241  C5  BMIMB 122      33.817   9.006  23.963  1.00  0.00      B    C
ATOM   4242  H5  BMIMB 122      32.869   8.904  23.441  1.00  0.00      B    H
ATOM   4243  H51 BMIMB 122      33.899   8.384  24.850  1.00  0.00      B    H
ATOM   4244  C51 BMIMB 122      33.800  10.398  24.559  1.00  0.00      B    C
ATOM   4245  H52 BMIMB 122      34.541  10.409  25.354  1.00  0.00      B    H
ATOM   4246  H53 BMIMB 122      34.031  11.168  23.827  1.00  0.00      B    H
ATOM   4247  C6  BMIMB 122      32.401  10.574  25.160  1.00  0.00      B    C
ATOM   4248  H6  BMIMB 122      31.535  10.382  24.538  1.00  0.00      B    H
ATOM   4249  H61 BMIMB 122      32.323   9.800  25.915  1.00  0.00      B    H
ATOM   4250  H62 BMIMB 122      32.192  11.540  25.605  1.00  0.00      B    H
ATOM   4251  N1  BMIMB 123      34.935  29.957  15.606  1.00  0.00      B    N
ATOM   4252  N11 BMIMB 123      34.811  32.104  15.362  1.00  0.00      B    N
ATOM   4253  C1  BMIMB 123      35.181  30.969  14.760  1.00  0.00      B    C
ATOM   4254  H1  BMIMB 123      35.625  30.869  13.793  1.00  0.00      B    H
ATOM   4255  C2  BMIMB 123      34.478  30.440  16.820  1.00  0.00      B    C
ATOM   4256  H2  BMIMB 123      34.145  29.769  17.582  1.00  0.00      B    H
ATOM   4257  C21 BMIMB 123      34.379  31.772  16.662  1.00  0.00      B    C
ATOM   4258  H21 BMIMB 123      33.934  32.544  17.249  1.00  0.00      B    H
ATOM   4259  C3  BMIMB 123      35.028  28.527  15.187  1.00  0.00      B    C
ATOM   4260  H3  BMIMB 123      35.325  28.512  14.149  1.00  0.00      B    H
ATOM   4261  H31 BMIMB 123      35.765  28.058  15.822  1.00  0.00      B    H
ATOM   4262  H32 BMIMB 123      34.058  28.071  15.319  1.00  0.00      B    H
ATOM   4263  C4  BMIMB 123      35.033  33.505  14.936  1.00  0.00      B    C
ATOM   4264  H4  BMIMB 123      34.175  33.849  14.377  1.00  0.00      B    H
ATOM   4265  H41 BMIMB 123      35.901  33.416  14.300  1.00  0.00      B    H
ATOM   4266  C5  BMIMB 123      35.483  34.584  15.926  1.00  0.00      B    C
ATOM   4267  H5  BMIMB 123      35.563  35.552  15.438  1.00  0.00      B    H
ATOM   4268  H51 BMIMB 123      34.708  34.766  16.667  1.00  0.00      B    H
ATOM   4269  C51 BMIMB 123      36.657  34.278  16.767  1.00  0.00      B    C
ATOM   4270  H52 BMIMB 123      36.408  33.449  17.424  1.00  0.00      B    H
ATOM   4271  H53 BMIMB 123      37.485  34.120  16.080  1.00  0.00      B    H
ATOM   4272  C6  BMIMB 123      37.101  35.374  17.613  1.00  0.00      B    C
ATOM   4273  H6  BMIMB 123      38.156  35.202  17.797  1.00  0.00      B    H
ATOM   4274  H61 BMIMB 123      36.993  36.347  17.147  1.00  0.00      B    H
ATOM   4275  H62 BMIMB 123      36.551  35.513  18.537  1.00  0.00      B    H
ATOM   4276  N1  BMIMB 124      42.447  47.363  25.503  1.00  0.00      B    N
ATOM   4277  N11 BMIMB 124      43.244  45.737  26.647  1.00  0.00      B    N
ATOM   4278  C1  BMIMB 124      43.460  46.649  25.725  1.00  0.00      B    C
ATOM   4279  H1  BMIMB 124      44.381  46.790  25.202  1.00  0.00      B    H
ATOM   4280  C2  BMIMB 124      41.514  47.052  26.390  1.00  0.00      B    C
ATOM   4281  H2  BMIMB 124      40.584  47.577  26.416  1.00  0.00      B    H
ATOM   4282  C21 BMIMB 124      42.008  46.073  27.156  1.00  0.00      B    C
ATOM   4283  H21 BMIMB 124      41.634  45.496  27.974  1.00  0.00      B    H
ATOM   4284  C3  BMIMB 124      42.261  48.300  24.376  1.00  0.00      B    C
ATOM   4285  H3  BMIMB 124      41.314  48.038  23.928  1.00  0.00      B    H
ATOM   4286  H31 BMIMB 124      42.251  49.336  24.680  1.00  0.00      B    H
ATOM   4287  H32 BMIMB 124      42.902  48.185  23.514  1.00  0.00      B    H
ATOM   4288  C4  BMIMB 124      44.008  44.520  27.047  1.00  0.00      B    C
ATOM   4289  H4  BMIMB 124      44.527  44.162  26.171  1.00  0.00      B    H
ATOM   4290  H41 BMIMB 124      43.360  43.724  27.381  1.00  0.00      B    H
ATOM   4291  C5  BMIMB 124      45.080  44.787  28.160  1.00  0.00      B    C
ATOM   4292  H5  BMIMB 124      45.392  43.929  28.751  1.00  0.00      B    H
ATOM   4293  H51 BMIMB 124      45.981  45.289  27.816  1.00  0.00      B    H
ATOM   4294  C51 BMIMB 124      44.441  45.659  29.290  1.00  0.00      B    C
ATOM   4295  H52 BMIMB 124      44.230  46.634  28.857  1.00  0.00      B    H
ATOM   4296  H53 BMIMB 124      43.500  45.182  29.550  1.00  0.00      B    H
ATOM   4297  C6  BMIMB 124      45.315  45.690  30.536  1.00  0.00      B    C
ATOM   4298  H6  BMIMB 124      44.910  46.516  31.110  1.00  0.00      B    H
ATOM   4299  H61 BMIMB 124      45.092  44.798  31.109  1.00  0.00      B    H
ATOM   4300  H62 BMIMB 124      46.376  45.836  30.372  1.00  0.00      B    H
ATOM   4301  N1  BMIMB 125      23.327   9.102  18.852  1.00  0.00      B    N
ATOM   4302  N11 BMIMB 125      23.226  10.860  17.627  1.00  0.00      B    N
ATOM   4303  C1  BMIMB 125      22.611   9.784  18.011  1.00  0.00      B    C
ATOM   4304  H1  BMIMB 125      21.663   9.487  17.614  1.00  0.00      B    H
ATOM   4305  C2  BMIMB 125      24.466   9.838  19.110  1.00  0.00      B    C
ATOM   4306  H2  BMIMB 125      25.188   9.446  19.792  1.00  0.00      B    H
ATOM   4307  C21 BMIMB 125      24.407  10.971  18.363  1.00  0.00      B    C
ATOM   4308  H21 BMIMB 125      25.043  11.813  18.194  1.00  0.00      B    H
ATOM   4309  C3  BMIMB 125      22.862   7.858  19.510  1.00  0.00      B    C
ATOM   4310  H3  BMIMB 125      23.064   7.024  18.854  1.00  0.00      B    H
ATOM   4311  H31 BMIMB 125      23.208   7.689  20.519  1.00  0.00      B    H
ATOM   4312  H32 BMIMB 125      21.784   7.906  19.462  1.00  0.00      B    H
ATOM   4313  C4  BMIMB 125      22.800  11.851  16.657  1.00  0.00      B    C
ATOM   4314  H4  BMIMB 125      22.295  11.394  15.819  1.00  0.00      B    H
ATOM   4315  H41 BMIMB 125      23.735  12.327  16.400  1.00  0.00      B    H
ATOM   4316  C5  BMIMB 125      21.996  13.019  17.175  1.00  0.00      B    C
ATOM   4317  H5  BMIMB 125      21.627  13.674  16.390  1.00  0.00      B    H
ATOM   4318  H51 BMIMB 125      21.135  12.532  17.626  1.00  0.00      B    H
ATOM   4319  C51 BMIMB 125      22.700  13.784  18.254  1.00  0.00      B    C
ATOM   4320  H52 BMIMB 125      22.813  13.118  19.106  1.00  0.00      B    H
ATOM   4321  H53 BMIMB 125      23.654  14.121  17.858  1.00  0.00      B    H
ATOM   4322  C6  BMIMB 125      21.849  15.009  18.779  1.00  0.00      B    C
ATOM   4323  H6  BMIMB 125      22.495  15.573  19.443  1.00  0.00      B    H
ATOM   4324  H61 BMIMB 125      21.576  15.714  18.002  1.00  0.00      B    H
ATOM   4325  H62 BMIMB 125      20.978  14.780  19.382  1.00  0.00      B    H
ATOM   4326  N1  BMIMB 126      20.057  27.806  40.087  1.00  0.00      B    N
ATOM   4327  N11 BMIMB 126      18.999  29.163  38.828  1.00  0.00      B    N
ATOM   4328  C1  BMIMB 126      18.902  28.056  39.559  1.00  0.00      B    C
ATOM   4329  H1  BMIMB 126      18.201  27.255  39.463  1.00  0.00      B    H
ATOM   4330  C2  BMIMB 126      20.872  28.915  39.931  1.00  0.00      B    C
ATOM   4331  H2  BMIMB 126      21.821  28.935  40.420  1.00  0.00      B    H
ATOM   4332  C21 BMIMB 126      20.298  29.685  39.057  1.00  0.00      B    C
ATOM   4333  H21 BMIMB 126      20.669  30.526  38.515  1.00  0.00      B    H
ATOM   4334  C3  BMIMB 126      20.324  26.653  40.883  1.00  0.00      B    C
ATOM   4335  H3  BMIMB 126      21.318  26.235  40.814  1.00  0.00      B    H
ATOM   4336  H31 BMIMB 126      20.216  26.909  41.927  1.00  0.00      B    H
ATOM   4337  H32 BMIMB 126      19.601  25.908  40.586  1.00  0.00      B    H
ATOM   4338  C4  BMIMB 126      17.933  29.782  37.990  1.00  0.00      B    C
ATOM   4339  H4  BMIMB 126      17.193  29.045  37.714  1.00  0.00      B    H
ATOM   4340  H41 BMIMB 126      18.439  29.939  37.049  1.00  0.00      B    H
ATOM   4341  C5  BMIMB 126      17.442  31.136  38.602  1.00  0.00      B    C
ATOM   4342  H5  BMIMB 126      17.070  30.987  39.613  1.00  0.00      B    H
ATOM   4343  H51 BMIMB 126      18.304  31.788  38.716  1.00  0.00      B    H
ATOM   4344  C51 BMIMB 126      16.415  31.772  37.725  1.00  0.00      B    C
ATOM   4345  H52 BMIMB 126      16.795  31.731  36.707  1.00  0.00      B    H
ATOM   4346  H53 BMIMB 126      15.507  31.177  37.766  1.00  0.00      B    H
ATOM   4347  C6  BMIMB 126      16.154  33.168  38.199  1.00  0.00      B    C
ATOM   4348  H6  BMIMB 126      15.447  33.691  37.565  1.00  0.00      B    H
ATOM   4349  H61 BMIMB 126      15.759  33.221  39.207  1.00  0.00      B    H
ATOM   4350  H62 BMIMB 126      17.038  33.794  38.241  1.00  0.00      B    H
ATOM   4351  N1  BMIMB 127      48.424  30.893  16.665  1.00  0.00      B    N
ATOM   4352  N11 BMIMB 127      47.095  29.273  16.658  1.00  0.00      B    N
ATOM   4353  C1  BMIMB 127      47.904  29.978  15.924  1.00  0.00      B    C
ATOM   4354  H1  BMIMB 127      48.086  29.813  14.883  1.00  0.00      B    H
ATOM   4355  C2  BMIMB 127      48.029  30.715  17.998  1.00  0.00      B    C
ATOM   4356  H2  BMIMB 127      48.461  31.306  18.775  1.00  0.00      B    H
ATOM   4357  C21 BMIMB 127      47.208  29.593  17.987  1.00  0.00      B    C
ATOM   4358  H21 BMIMB 127      46.720  29.091  18.793  1.00  0.00      B    H
ATOM   4359  C3  BMIMB 127      49.267  31.946  16.152  1.00  0.00      B    C
ATOM   4360  H3  BMIMB 127      49.947  32.250  16.935  1.00  0.00      B    H
ATOM   4361  H31 BMIMB 127      49.754  31.510  15.292  1.00  0.00      B    H
ATOM   4362  H32 BMIMB 127      48.777  32.784  15.679  1.00  0.00      B    H
ATOM   4363  C4  BMIMB 127      46.228  28.231  16.109  1.00  0.00      B    C
ATOM   4364  H4  BMIMB 127      45.989  27.493  16.862  1.00  0.00      B    H
ATOM   4365  H41 BMIMB 127      46.803  27.874  15.268  1.00  0.00      B    H
ATOM   4366  C5  BMIMB 127      45.005  28.818  15.496  1.00  0.00      B    C
ATOM   4367  H5  BMIMB 127      44.445  29.053  16.398  1.00  0.00      B    H
ATOM   4368  H51 BMIMB 127      45.122  29.762  14.971  1.00  0.00      B    H
ATOM   4369  C51 BMIMB 127      44.211  27.801  14.643  1.00  0.00      B    C
ATOM   4370  H52 BMIMB 127      44.804  27.354  13.849  1.00  0.00      B    H
ATOM   4371  H53 BMIMB 127      43.938  26.962  15.277  1.00  0.00      B    H
ATOM   4372  C6  BMIMB 127      42.929  28.483  14.042  1.00  0.00      B    C
ATOM   4373  H6  BMIMB 127      42.294  27.831  13.453  1.00  0.00      B    H
ATOM   4374  H61 BMIMB 127      42.248  28.737  14.847  1.00  0.00      B    H
ATOM   4375  H62 BMIMB 127      43.159  29.386  13.489  1.00  0.00      B    H
ATOM   4376  N1  BMIMB 128      31.493  36.643  44.903  1.00  0.00      B    N
ATOM   4377  N11 BMIMB 128      32.009  36.334  47.001  1.00  0.00      B    N
ATOM   4378  C1  BMIMB 128      31.738  37.259  46.064  1.00  0.00      B    C
ATOM   4379  H1  BMIMB 128      31.683  38.323  46.153  1.00  0.00      B    H
ATOM   4380  C2  BMIMB 128      31.515  35.289  45.070  1.00  0.00      B    C
ATOM   4381  H2  BMIMB 128      31.330  34.599  44.277  1.00  0.00      B    H
ATOM   4382  C21 BMIMB 128      31.782  35.102  46.383  1.00  0.00      B    C
ATOM   4383  H21 BMIMB 128      31.941  34.195  46.925  1.00  0.00      B    H
ATOM   4384  C3  BMIMB 128      31.058  37.159  43.657  1.00  0.00      B    C
ATOM   4385  H3  BMIMB 128      31.311  36.595  42.772  1.00  0.00      B    H
ATOM   4386  H31 BMIMB 128      29.982  37.248  43.694  1.00  0.00      B    H
ATOM   4387  H32 BMIMB 128      31.380  38.182  43.534  1.00  0.00      B    H
ATOM   4388  C4  BMIMB 128      32.439  36.595  48.397  1.00  0.00      B    C
ATOM   4389  H4  BMIMB 128      33.041  37.488  48.309  1.00  0.00      B    H
ATOM   4390  H41 BMIMB 128      33.005  35.745  48.750  1.00  0.00      B    H
ATOM   4391  C5  BMIMB 128      31.247  36.779  49.339  1.00  0.00      B    C
ATOM   4392  H5  BMIMB 128      31.347  37.729  49.859  1.00  0.00      B    H
ATOM   4393  H51 BMIMB 128      30.367  36.888  48.711  1.00  0.00      B    H
ATOM   4394  C51 BMIMB 128      31.014  35.591  50.288  1.00  0.00      B    C
ATOM   4395  H52 BMIMB 128      30.896  34.641  49.773  1.00  0.00      B    H
ATOM   4396  H53 BMIMB 128      31.832  35.456  50.990  1.00  0.00      B    H
ATOM   4397  C6  BMIMB 128      29.717  35.774  51.102  1.00  0.00      B    C
ATOM   4398  H6  BMIMB 128      29.804  36.591  51.808  1.00  0.00      B    H
ATOM   4399  H61 BMIMB 128      28.818  36.059  50.567  1.00  0.00      B    H
ATOM   4400  H62 BMIMB 128      29.426  34.894  51.664  1.00  0.00      B    H
ATOM   4401  N1  BMIMB 129       9.054   9.592   5.796  1.00  0.00      B    N
ATOM   4402  N11 BMIMB 129       9.768  11.398   4.742  1.00  0.00      B    N
ATOM   4403  C1  BMIMB 129       8.881  10.409   4.749  1.00  0.00      B    C
ATOM   4404  H1  BMIMB 129       7.976  10.442   4.182  1.00  0.00      B    H
ATOM   4405  C2  BMIMB 129      10.246   9.992   6.392  1.00  0.00      B    C
ATOM   4406  H2  BMIMB 129      10.662   9.397   7.175  1.00  0.00      B    H
ATOM   4407  C21 BMIMB 129      10.710  11.086   5.715  1.00  0.00      B    C
ATOM   4408  H21 BMIMB 129      11.663  11.554   5.836  1.00  0.00      B    H
ATOM   4409  C3  BMIMB 129       8.316   8.399   6.285  1.00  0.00      B    C
ATOM   4410  H3  BMIMB 129       7.826   8.491   7.243  1.00  0.00      B    H
ATOM   4411  H31 BMIMB 129       7.506   8.248   5.586  1.00  0.00      B    H
ATOM   4412  H32 BMIMB 129       8.961   7.533   6.325  1.00  0.00      B    H
ATOM   4413  C4  BMIMB 129       9.874  12.449   3.840  1.00  0.00      B    C
ATOM   4414  H4  BMIMB 129      10.125  13.366   4.352  1.00  0.00      B    H
ATOM   4415  H41 BMIMB 129       8.917  12.649   3.382  1.00  0.00      B    H
ATOM   4416  C5  BMIMB 129      10.787  12.197   2.613  1.00  0.00      B    C
ATOM   4417  H5  BMIMB 129      10.561  11.181   2.300  1.00  0.00      B    H
ATOM   4418  H51 BMIMB 129      10.622  12.948   1.845  1.00  0.00      B    H
ATOM   4419  C51 BMIMB 129      12.259  12.225   3.044  1.00  0.00      B    C
ATOM   4420  H52 BMIMB 129      12.611  13.019   3.698  1.00  0.00      B    H
ATOM   4421  H53 BMIMB 129      12.301  11.228   3.475  1.00  0.00      B    H
ATOM   4422  C6  BMIMB 129      13.302  12.439   1.910  1.00  0.00      B    C
ATOM   4423  H6  BMIMB 129      14.279  11.992   2.051  1.00  0.00      B    H
ATOM   4424  H61 BMIMB 129      12.920  11.945   1.024  1.00  0.00      B    H
ATOM   4425  H62 BMIMB 129      13.351  13.511   1.761  1.00  0.00      B    H
ATOM   4426  N1  BMIMB 130      25.911   0.027   6.177  1.00  0.00      B    N
ATOM   4427  N11 BMIMB 130      25.301   0.904   4.312  1.00  0.00      B    N
ATOM   4428  C1  BMIMB 130      26.123   0.019   4.868  1.00  0.00      B    C
ATOM   4429  H1  BMIMB 130      26.914  -0.530   4.405  1.00  0.00      B    H
ATOM   4430  C2  BMIMB 130      24.727   0.701   6.478  1.00  0.00      B    C
ATOM   4431  H2  BMIMB 130      24.324   0.842   7.457  1.00  0.00      B    H
ATOM   4432  C21 BMIMB 130      24.420   1.271   5.292  1.00  0.00      B    C
ATOM   4433  H21 BMIMB 130      23.624   1.946   5.064  1.00  0.00      B    H
ATOM   4434  C3  BMIMB 130      26.674  -0.593   7.236  1.00  0.00      B    C
ATOM   4435  H3  BMIMB 130      26.515  -0.039   8.149  1.00  0.00      B    H
ATOM   4436  H31 BMIMB 130      26.430  -1.625   7.439  1.00  0.00      B    H
ATOM   4437  H32 BMIMB 130      27.744  -0.615   7.092  1.00  0.00      B    H
ATOM   4438  C4  BMIMB 130      25.175   1.398   2.882  1.00  0.00      B    C
ATOM   4439  H4  BMIMB 130      24.115   1.510   2.709  1.00  0.00      B    H
ATOM   4440  H41 BMIMB 130      25.653   0.552   2.411  1.00  0.00      B    H
ATOM   4441  C5  BMIMB 130      25.936   2.659   2.576  1.00  0.00      B    C
ATOM   4442  H5  BMIMB 130      25.874   2.664   1.491  1.00  0.00      B    H
ATOM   4443  H51 BMIMB 130      25.378   3.487   3.004  1.00  0.00      B    H
ATOM   4444  C51 BMIMB 130      27.332   2.722   3.175  1.00  0.00      B    C
ATOM   4445  H52 BMIMB 130      27.603   3.697   2.777  1.00  0.00      B    H
ATOM   4446  H53 BMIMB 130      27.166   2.854   4.241  1.00  0.00      B    H
ATOM   4447  C6  BMIMB 130      28.386   1.651   2.800  1.00  0.00      B    C
ATOM   4448  H6  BMIMB 130      28.070   0.635   3.010  1.00  0.00      B    H
ATOM   4449  H61 BMIMB 130      28.531   1.646   1.725  1.00  0.00      B    H
ATOM   4450  H62 BMIMB 130      29.322   1.803   3.324  1.00  0.00      B    H
ATOM   4451  N1  BMIMB 131      23.440  19.755   5.190  1.00  0.00      B    N
ATOM   4452  N11 BMIMB 131      21.699  20.056   4.011  1.00  0.00      B    N
ATOM   4453  C1  BMIMB 131      22.551  20.654   4.835  1.00  0.00      B    C
ATOM   4454  H1  BMIMB 131      22.441  21.662   5.171  1.00  0.00      B    H
ATOM   4455  C2  BMIMB 131      23.193  18.577   4.591  1.00  0.00      B    C
ATOM   4456  H2  BMIMB 131      23.830  17.746   4.803  1.00  0.00      B    H
ATOM   4457  C21 BMIMB 131      22.075  18.753   3.909  1.00  0.00      B    C
ATOM   4458  H21 BMIMB 131      21.431  18.094   3.367  1.00  0.00      B    H
ATOM   4459  C3  BMIMB 131      24.532  20.069   6.110  1.00  0.00      B    C
ATOM   4460  H3  BMIMB 131      24.444  19.286   6.849  1.00  0.00      B    H
ATOM   4461  H31 BMIMB 131      25.512  20.096   5.656  1.00  0.00      B    H
ATOM   4462  H32 BMIMB 131      24.353  21.022   6.584  1.00  0.00      B    H
ATOM   4463  C4  BMIMB 131      20.580  20.705   3.367  1.00  0.00      B    C
ATOM   4464  H4  BMIMB 131      20.515  21.629   3.921  1.00  0.00      B    H
ATOM   4465  H41 BMIMB 131      19.666  20.137   3.458  1.00  0.00      B    H
ATOM   4466  C5  BMIMB 131      20.821  20.992   1.957  1.00  0.00      B    C
ATOM   4467  H5  BMIMB 131      20.470  20.075   1.490  1.00  0.00      B    H
ATOM   4468  H51 BMIMB 131      20.222  21.871   1.733  1.00  0.00      B    H
ATOM   4469  C51 BMIMB 131      22.271  21.132   1.521  1.00  0.00      B    C
ATOM   4470  H52 BMIMB 131      22.806  21.940   2.013  1.00  0.00      B    H
ATOM   4471  H53 BMIMB 131      22.686  20.165   1.795  1.00  0.00      B    H
ATOM   4472  C6  BMIMB 131      22.421  21.343   0.026  1.00  0.00      B    C
ATOM   4473  H6  BMIMB 131      23.438  21.163  -0.305  1.00  0.00      B    H
ATOM   4474  H61 BMIMB 131      21.678  20.689  -0.416  1.00  0.00      B    H
ATOM   4475  H62 BMIMB 131      22.181  22.357  -0.274  1.00  0.00      B    H
ATOM   4476  N1  BMIMB 132      12.065  43.607  42.817  1.00  0.00      B    N
ATOM   4477  N11 BMIMB 132      10.142  42.961  43.540  1.00  0.00      B    N
ATOM   4478  C1  BMIMB 132      10.795  43.880  42.922  1.00  0.00      B    C
ATOM   4479  H1  BMIMB 132      10.288  44.696  42.453  1.00  0.00      B    H
ATOM   4480  C2  BMIMB 132      12.327  42.418  43.415  1.00  0.00      B    C
ATOM   4481  H2  BMIMB 132      13.315  42.012  43.423  1.00  0.00      B    H
ATOM   4482  C21 BMIMB 132      11.083  41.944  43.794  1.00  0.00      B    C
ATOM   4483  H21 BMIMB 132      10.952  41.006  44.288  1.00  0.00      B    H
ATOM   4484  C3  BMIMB 132      13.156  44.419  42.256  1.00  0.00      B    C
ATOM   4485  H3  BMIMB 132      14.054  43.859  42.470  1.00  0.00      B    H
ATOM   4486  H31 BMIMB 132      13.142  44.450  41.177  1.00  0.00      B    H
ATOM   4487  H32 BMIMB 132      13.232  45.424  42.645  1.00  0.00      B    H
ATOM   4488  C4  BMIMB 132       8.696  43.004  43.964  1.00  0.00      B    C
ATOM   4489  H4  BMIMB 132       8.180  42.106  43.658  1.00  0.00      B    H
ATOM   4490  H41 BMIMB 132       8.216  43.728  43.322  1.00  0.00      B    H
ATOM   4491  C5  BMIMB 132       8.506  43.292  45.407  1.00  0.00      B    C
ATOM   4492  H5  BMIMB 132       7.426  43.350  45.512  1.00  0.00      B    H
ATOM   4493  H51 BMIMB 132       8.796  42.417  45.983  1.00  0.00      B    H
ATOM   4494  C51 BMIMB 132       9.245  44.521  45.968  1.00  0.00      B    C
ATOM   4495  H52 BMIMB 132      10.317  44.444  45.803  1.00  0.00      B    H
ATOM   4496  H53 BMIMB 132       8.811  45.290  45.335  1.00  0.00      B    H
ATOM   4497  C6  BMIMB 132       8.904  44.688  47.384  1.00  0.00      B    C
ATOM   4498  H6  BMIMB 132       9.165  43.927  48.110  1.00  0.00      B    H
ATOM   4499  H61 BMIMB 132       9.450  45.519  47.814  1.00  0.00      B    H
ATOM   4500  H62 BMIMB 132       7.824  44.781  47.395  1.00  0.00      B    H
ATOM   4501  N1  BMIMB 133      23.713  22.159  20.278  1.00  0.00      B    N
ATOM   4502  N11 BMIMB 133      22.291  21.065  19.043  1.00  0.00      B    N
ATOM   4503  C1  BMIMB 133      23.507  21.086  19.582  1.00  0.00      B    C
ATOM   4504  H1  BMIMB 133      24.294  20.376  19.445  1.00  0.00      B    H
ATOM   4505  C2  BMIMB 133      22.498  22.794  20.343  1.00  0.00      B    C
ATOM   4506  H2  BMIMB 133      22.415  23.628  21.004  1.00  0.00      B    H
ATOM   4507  C21 BMIMB 133      21.713  22.310  19.426  1.00  0.00      B    C
ATOM   4508  H21 BMIMB 133      20.709  22.593  19.194  1.00  0.00      B    H
ATOM   4509  C3  BMIMB 133      24.988  22.536  20.857  1.00  0.00      B    C
ATOM   4510  H3  BMIMB 133      25.804  21.829  20.885  1.00  0.00      B    H
ATOM   4511  H31 BMIMB 133      25.383  23.264  20.163  1.00  0.00      B    H
ATOM   4512  H32 BMIMB 133      24.856  22.976  21.834  1.00  0.00      B    H
ATOM   4513  C4  BMIMB 133      21.735  20.216  18.032  1.00  0.00      B    C
ATOM   4514  H4  BMIMB 133      20.669  20.390  18.016  1.00  0.00      B    H
ATOM   4515  H41 BMIMB 133      21.986  19.234  18.407  1.00  0.00      B    H
ATOM   4516  C5  BMIMB 133      22.401  20.371  16.642  1.00  0.00      B    C
ATOM   4517  H5  BMIMB 133      21.965  21.259  16.191  1.00  0.00      B    H
ATOM   4518  H51 BMIMB 133      23.457  20.549  16.830  1.00  0.00      B    H
ATOM   4519  C51 BMIMB 133      22.353  19.196  15.602  1.00  0.00      B    C
ATOM   4520  H52 BMIMB 133      22.865  18.343  16.038  1.00  0.00      B    H
ATOM   4521  H53 BMIMB 133      21.314  18.953  15.395  1.00  0.00      B    H
ATOM   4522  C6  BMIMB 133      22.950  19.649  14.282  1.00  0.00      B    C
ATOM   4523  H6  BMIMB 133      22.902  18.782  13.634  1.00  0.00      B    H
ATOM   4524  H61 BMIMB 133      22.444  20.397  13.683  1.00  0.00      B    H
ATOM   4525  H62 BMIMB 133      23.988  19.953  14.348  1.00  0.00      B    H
ATOM   4526  N1  BMIMB 134      21.665  26.088   2.326  1.00  0.00      B    N
ATOM   4527  N11 BMIMB 134      20.768  28.005   2.119  1.00  0.00      B    N
ATOM   4528  C1  BMIMB 134      21.441  27.066   1.510  1.00  0.00      B    C
ATOM   4529  H1  BMIMB 134      21.821  27.044   0.512  1.00  0.00      B    H
ATOM   4530  C2  BMIMB 134      21.032  26.390   3.506  1.00  0.00      B    C
ATOM   4531  H2  BMIMB 134      20.872  25.679   4.286  1.00  0.00      B    H
ATOM   4532  C21 BMIMB 134      20.469  27.578   3.384  1.00  0.00      B    C
ATOM   4533  H21 BMIMB 134      19.914  28.179   4.071  1.00  0.00      B    H
ATOM   4534  C3  BMIMB 134      22.485  24.885   2.141  1.00  0.00      B    C
ATOM   4535  H3  BMIMB 134      23.323  24.863   2.821  1.00  0.00      B    H
ATOM   4536  H31 BMIMB 134      21.778  24.073   2.233  1.00  0.00      B    H
ATOM   4537  H32 BMIMB 134      22.808  24.754   1.119  1.00  0.00      B    H
ATOM   4538  C4  BMIMB 134      20.304  29.269   1.570  1.00  0.00      B    C
ATOM   4539  H4  BMIMB 134      20.792  29.333   0.608  1.00  0.00      B    H
ATOM   4540  H41 BMIMB 134      20.556  30.130   2.171  1.00  0.00      B    H
ATOM   4541  C5  BMIMB 134      18.786  29.098   1.435  1.00  0.00      B    C
ATOM   4542  H5  BMIMB 134      18.261  28.903   2.366  1.00  0.00      B    H
ATOM   4543  H51 BMIMB 134      18.466  30.017   0.949  1.00  0.00      B    H
ATOM   4544  C51 BMIMB 134      18.356  27.945   0.501  1.00  0.00      B    C
ATOM   4545  H52 BMIMB 134      18.645  28.144  -0.528  1.00  0.00      B    H
ATOM   4546  H53 BMIMB 134      18.807  27.043   0.906  1.00  0.00      B    H
ATOM   4547  C6  BMIMB 134      16.902  27.570   0.499  1.00  0.00      B    C
ATOM   4548  H6  BMIMB 134      16.207  28.301   0.104  1.00  0.00      B    H
ATOM   4549  H61 BMIMB 134      16.746  26.641  -0.038  1.00  0.00      B    H
ATOM   4550  H62 BMIMB 134      16.579  27.401   1.519  1.00  0.00      B    H
ATOM   4551  N1  BMIMB 135      20.281  35.169  26.591  1.00  0.00      B    N
ATOM   4552  N11 BMIMB 135      21.332  33.316  27.144  1.00  0.00      B    N
ATOM   4553  C1  BMIMB 135      20.277  34.120  27.388  1.00  0.00      B    C
ATOM   4554  H1  BMIMB 135      19.475  33.962  28.077  1.00  0.00      B    H
ATOM   4555  C2  BMIMB 135      21.458  35.083  25.840  1.00  0.00      B    C
ATOM   4556  H2  BMIMB 135      21.737  35.861  25.164  1.00  0.00      B    H
ATOM   4557  C21 BMIMB 135      22.075  33.975  26.166  1.00  0.00      B    C
ATOM   4558  H21 BMIMB 135      22.958  33.502  25.796  1.00  0.00      B    H
ATOM   4559  C3  BMIMB 135      19.187  36.109  26.328  1.00  0.00      B    C
ATOM   4560  H3  BMIMB 135      19.314  36.545  25.349  1.00  0.00      B    H
ATOM   4561  H31 BMIMB 135      18.228  35.638  26.486  1.00  0.00      B    H
ATOM   4562  H32 BMIMB 135      19.256  36.948  27.005  1.00  0.00      B    H
ATOM   4563  C4  BMIMB 135      21.700  32.088  27.948  1.00  0.00      B    C
ATOM   4564  H4  BMIMB 135      21.342  32.368  28.928  1.00  0.00      B    H
ATOM   4565  H41 BMIMB 135      22.780  32.127  27.951  1.00  0.00      B    H
ATOM   4566  C5  BMIMB 135      21.338  30.727  27.432  1.00  0.00      B    C
ATOM   4567  H5  BMIMB 135      22.297  30.220  27.505  1.00  0.00      B    H
ATOM   4568  H51 BMIMB 135      20.554  30.285  28.042  1.00  0.00      B    H
ATOM   4569  C51 BMIMB 135      20.869  30.657  25.961  1.00  0.00      B    C
ATOM   4570  H52 BMIMB 135      19.984  31.260  25.771  1.00  0.00      B    H
ATOM   4571  H53 BMIMB 135      21.673  31.092  25.373  1.00  0.00      B    H
ATOM   4572  C6  BMIMB 135      20.577  29.177  25.731  1.00  0.00      B    C
ATOM   4573  H6  BMIMB 135      20.669  28.911  24.684  1.00  0.00      B    H
ATOM   4574  H61 BMIMB 135      21.207  28.505  26.303  1.00  0.00      B    H
ATOM   4575  H62 BMIMB 135      19.562  28.921  26.012  1.00  0.00      B    H
ATOM   4576  N1  BMIMB 136      29.238   7.379  25.697  1.00  0.00      B    N
ATOM   4577  N11 BMIMB 136      29.800   5.475  25.040  1.00  0.00      B    N
ATOM   4578  C1  BMIMB 136      29.265   6.095  26.035  1.00  0.00      B    C
ATOM   4579  H1  BMIMB 136      29.061   5.758  27.028  1.00  0.00      B    H
ATOM   4580  C2  BMIMB 136      29.600   7.574  24.408  1.00  0.00      B    C
ATOM   4581  H2  BMIMB 136      29.648   8.530  23.934  1.00  0.00      B    H
ATOM   4582  C21 BMIMB 136      29.937   6.335  23.975  1.00  0.00      B    C
ATOM   4583  H21 BMIMB 136      30.326   6.019  23.032  1.00  0.00      B    H
ATOM   4584  C3  BMIMB 136      28.562   8.398  26.533  1.00  0.00      B    C
ATOM   4585  H3  BMIMB 136      27.604   8.650  26.103  1.00  0.00      B    H
ATOM   4586  H31 BMIMB 136      28.284   8.024  27.507  1.00  0.00      B    H
ATOM   4587  H32 BMIMB 136      29.099   9.336  26.536  1.00  0.00      B    H
ATOM   4588  C4  BMIMB 136      30.182   4.044  25.045  1.00  0.00      B    C
ATOM   4589  H4  BMIMB 136      29.479   3.563  24.381  1.00  0.00      B    H
ATOM   4590  H41 BMIMB 136      29.935   3.790  26.065  1.00  0.00      B    H
ATOM   4591  C5  BMIMB 136      31.707   3.771  24.939  1.00  0.00      B    C
ATOM   4592  H5  BMIMB 136      31.898   2.703  24.994  1.00  0.00      B    H
ATOM   4593  H51 BMIMB 136      31.929   4.189  23.960  1.00  0.00      B    H
ATOM   4594  C51 BMIMB 136      32.593   4.461  25.979  1.00  0.00      B    C
ATOM   4595  H52 BMIMB 136      32.478   5.540  26.054  1.00  0.00      B    H
ATOM   4596  H53 BMIMB 136      32.433   4.098  26.991  1.00  0.00      B    H
ATOM   4597  C6  BMIMB 136      34.077   4.192  25.684  1.00  0.00      B    C
ATOM   4598  H6  BMIMB 136      34.670   4.623  26.482  1.00  0.00      B    H
ATOM   4599  H61 BMIMB 136      34.164   3.114  25.749  1.00  0.00      B    H
ATOM   4600  H62 BMIMB 136      34.419   4.559  24.723  1.00  0.00      B    H
ATOM   4601  N1  BMIMB 137       4.211  38.668   1.962  1.00  0.00      B    N
ATOM   4602  N11 BMIMB 137       2.345  38.694   0.960  1.00  0.00      B    N
ATOM   4603  C1  BMIMB 137       3.587  39.158   0.906  1.00  0.00      B    C
ATOM   4604  H1  BMIMB 137       3.979  39.775   0.127  1.00  0.00      B    H
ATOM   4605  C2  BMIMB 137       3.378  37.766   2.632  1.00  0.00      B    C
ATOM   4606  H2  BMIMB 137       3.748  37.410   3.568  1.00  0.00      B    H
ATOM   4607  C21 BMIMB 137       2.257  37.740   2.017  1.00  0.00      B    C
ATOM   4608  H21 BMIMB 137       1.334  37.270   2.278  1.00  0.00      B    H
ATOM   4609  C3  BMIMB 137       5.506  39.026   2.443  1.00  0.00      B    C
ATOM   4610  H3  BMIMB 137       5.554  40.099   2.557  1.00  0.00      B    H
ATOM   4611  H31 BMIMB 137       5.506  38.517   3.396  1.00  0.00      B    H
ATOM   4612  H32 BMIMB 137       6.316  38.707   1.803  1.00  0.00      B    H
ATOM   4613  C4  BMIMB 137       1.263  38.998   0.021  1.00  0.00      B    C
ATOM   4614  H4  BMIMB 137       1.098  38.075  -0.515  1.00  0.00      B    H
ATOM   4615  H41 BMIMB 137       1.688  39.719  -0.662  1.00  0.00      B    H
ATOM   4616  C5  BMIMB 137       0.115  39.772   0.683  1.00  0.00      B    C
ATOM   4617  H5  BMIMB 137      -0.593  40.089  -0.078  1.00  0.00      B    H
ATOM   4618  H51 BMIMB 137      -0.466  39.143   1.353  1.00  0.00      B    H
ATOM   4619  C51 BMIMB 137       0.688  40.913   1.487  1.00  0.00      B    C
ATOM   4620  H52 BMIMB 137       1.462  40.594   2.181  1.00  0.00      B    H
ATOM   4621  H53 BMIMB 137       0.991  41.686   0.785  1.00  0.00      B    H
ATOM   4622  C6  BMIMB 137      -0.276  41.491   2.516  1.00  0.00      B    C
ATOM   4623  H6  BMIMB 137      -0.883  40.737   3.005  1.00  0.00      B    H
ATOM   4624  H61 BMIMB 137       0.280  42.102   3.219  1.00  0.00      B    H
ATOM   4625  H62 BMIMB 137      -0.962  42.211   2.088  1.00  0.00      B    H
ATOM   4626  N1  BMIMB 138      45.285   9.331   3.392  1.00  0.00      B    N
ATOM   4627  N11 BMIMB 138      47.224   8.419   3.560  1.00  0.00      B    N
ATOM   4628  C1  BMIMB 138      46.044   8.487   4.003  1.00  0.00      B    C
ATOM   4629  H1  BMIMB 138      45.702   7.838   4.780  1.00  0.00      B    H
ATOM   4630  C2  BMIMB 138      46.077  10.088   2.589  1.00  0.00      B    C
ATOM   4631  H2  BMIMB 138      45.755  10.860   1.924  1.00  0.00      B    H
ATOM   4632  C21 BMIMB 138      47.311   9.518   2.760  1.00  0.00      B    C
ATOM   4633  H21 BMIMB 138      48.172   9.803   2.196  1.00  0.00      B    H
ATOM   4634  C3  BMIMB 138      43.838   9.412   3.412  1.00  0.00      B    C
ATOM   4635  H3  BMIMB 138      43.358   8.498   3.727  1.00  0.00      B    H
ATOM   4636  H31 BMIMB 138      43.451  10.238   3.991  1.00  0.00      B    H
ATOM   4637  H32 BMIMB 138      43.569   9.468   2.368  1.00  0.00      B    H
ATOM   4638  C4  BMIMB 138      48.389   7.728   4.199  1.00  0.00      B    C
ATOM   4639  H4  BMIMB 138      48.149   7.455   5.216  1.00  0.00      B    H
ATOM   4640  H41 BMIMB 138      49.237   8.391   4.110  1.00  0.00      B    H
ATOM   4641  C5  BMIMB 138      48.621   6.396   3.460  1.00  0.00      B    C
ATOM   4642  H5  BMIMB 138      47.836   5.678   3.684  1.00  0.00      B    H
ATOM   4643  H51 BMIMB 138      48.620   6.527   2.381  1.00  0.00      B    H
ATOM   4644  C51 BMIMB 138      49.816   5.719   3.964  1.00  0.00      B    C
ATOM   4645  H52 BMIMB 138      50.588   6.484   3.955  1.00  0.00      B    H
ATOM   4646  H53 BMIMB 138      49.648   5.513   5.018  1.00  0.00      B    H
ATOM   4647  C6  BMIMB 138      50.216   4.467   3.108  1.00  0.00      B    C
ATOM   4648  H6  BMIMB 138      49.456   3.696   3.162  1.00  0.00      B    H
ATOM   4649  H61 BMIMB 138      50.371   4.725   2.067  1.00  0.00      B    H
ATOM   4650  H62 BMIMB 138      51.134   4.031   3.484  1.00  0.00      B    H
ATOM   4651  N1  BMIMB 139      29.458  29.904   1.221  1.00  0.00      B    N
ATOM   4652  N11 BMIMB 139      30.363  28.015   1.616  1.00  0.00      B    N
ATOM   4653  C1  BMIMB 139      30.329  29.019   0.818  1.00  0.00      B    C
ATOM   4654  H1  BMIMB 139      30.995  29.190  -0.001  1.00  0.00      B    H
ATOM   4655  C2  BMIMB 139      28.814  29.382   2.294  1.00  0.00      B    C
ATOM   4656  H2  BMIMB 139      28.082  29.997   2.772  1.00  0.00      B    H
ATOM   4657  C21 BMIMB 139      29.416  28.208   2.570  1.00  0.00      B    C
ATOM   4658  H21 BMIMB 139      29.251  27.490   3.343  1.00  0.00      B    H
ATOM   4659  C3  BMIMB 139      29.430  31.272   0.729  1.00  0.00      B    C
ATOM   4660  H3  BMIMB 139      30.125  31.356  -0.093  1.00  0.00      B    H
ATOM   4661  H31 BMIMB 139      28.462  31.637   0.418  1.00  0.00      B    H
ATOM   4662  H32 BMIMB 139      29.860  31.898   1.496  1.00  0.00      B    H
ATOM   4663  C4  BMIMB 139      31.188  26.802   1.389  1.00  0.00      B    C
ATOM   4664  H4  BMIMB 139      31.166  26.792   0.309  1.00  0.00      B    H
ATOM   4665  H41 BMIMB 139      30.575  25.936   1.593  1.00  0.00      B    H
ATOM   4666  C5  BMIMB 139      32.523  26.710   2.100  1.00  0.00      B    C
ATOM   4667  H5  BMIMB 139      32.604  25.695   2.479  1.00  0.00      B    H
ATOM   4668  H51 BMIMB 139      33.374  27.076   1.531  1.00  0.00      B    H
ATOM   4669  C51 BMIMB 139      32.420  27.657   3.294  1.00  0.00      B    C
ATOM   4670  H52 BMIMB 139      32.078  28.640   2.980  1.00  0.00      B    H
ATOM   4671  H53 BMIMB 139      31.690  27.319   4.026  1.00  0.00      B    H
ATOM   4672  C6  BMIMB 139      33.905  27.794   3.755  1.00  0.00      B    C
ATOM   4673  H6  BMIMB 139      34.546  28.201   2.982  1.00  0.00      B    H
ATOM   4674  H61 BMIMB 139      34.000  28.371   4.667  1.00  0.00      B    H
ATOM   4675  H62 BMIMB 139      34.311  26.819   3.998  1.00  0.00      B    H
ATOM   4676  N1  BMIMB 140      46.538  42.203  41.236  1.00  0.00      B    N
ATOM   4677  N11 BMIMB 140      45.937  40.500  40.150  1.00  0.00      B    N
ATOM   4678  C1  BMIMB 140      45.515  41.585  40.696  1.00  0.00      B    C
ATOM   4679  H1  BMIMB 140      44.495  41.884  40.807  1.00  0.00      B    H
ATOM   4680  C2  BMIMB 140      47.657  41.455  41.008  1.00  0.00      B    C
ATOM   4681  H2  BMIMB 140      48.607  41.688  41.437  1.00  0.00      B    H
ATOM   4682  C21 BMIMB 140      47.274  40.399  40.391  1.00  0.00      B    C
ATOM   4683  H21 BMIMB 140      47.864  39.549  40.125  1.00  0.00      B    H
ATOM   4684  C3  BMIMB 140      46.590  43.346  42.164  1.00  0.00      B    C
ATOM   4685  H3  BMIMB 140      47.596  43.725  42.057  1.00  0.00      B    H
ATOM   4686  H31 BMIMB 140      45.939  44.165  41.895  1.00  0.00      B    H
ATOM   4687  H32 BMIMB 140      46.409  42.861  43.111  1.00  0.00      B    H
ATOM   4688  C4  BMIMB 140      45.280  39.593  39.256  1.00  0.00      B    C
ATOM   4689  H4  BMIMB 140      46.076  39.196  38.644  1.00  0.00      B    H
ATOM   4690  H41 BMIMB 140      44.659  40.152  38.571  1.00  0.00      B    H
ATOM   4691  C5  BMIMB 140      44.394  38.488  39.897  1.00  0.00      B    C
ATOM   4692  H5  BMIMB 140      45.099  37.968  40.541  1.00  0.00      B    H
ATOM   4693  H51 BMIMB 140      43.549  38.953  40.399  1.00  0.00      B    H
ATOM   4694  C51 BMIMB 140      43.813  37.479  38.895  1.00  0.00      B    C
ATOM   4695  H52 BMIMB 140      43.275  38.050  38.142  1.00  0.00      B    H
ATOM   4696  H53 BMIMB 140      44.679  36.914  38.560  1.00  0.00      B    H
ATOM   4697  C6  BMIMB 140      42.868  36.455  39.457  1.00  0.00      B    C
ATOM   4698  H6  BMIMB 140      43.361  35.684  40.038  1.00  0.00      B    H
ATOM   4699  H61 BMIMB 140      42.195  36.863  40.202  1.00  0.00      B    H
ATOM   4700  H62 BMIMB 140      42.374  35.905  38.664  1.00  0.00      B    H
ATOM   4701  N1  BMIMB 141      25.002  10.879  11.396  1.00  0.00      B    N
ATOM   4702  N11 BMIMB 141      25.876  10.989   9.540  1.00  0.00      B    N
ATOM   4703  C1  BMIMB 141      24.784  11.059  10.175  1.00  0.00      B    C
ATOM   4704  H1  BMIMB 141      23.811  11.336   9.831  1.00  0.00      B    H
ATOM   4705  C2  BMIMB 141      26.395  10.762  11.544  1.00  0.00      B    C
ATOM   4706  H2  BMIMB 141      26.902  10.621  12.473  1.00  0.00      B    H
ATOM   4707  C21 BMIMB 141      26.925  10.949  10.372  1.00  0.00      B    C
ATOM   4708  H21 BMIMB 141      27.941  11.059  10.064  1.00  0.00      B    H
ATOM   4709  C3  BMIMB 141      24.003  10.770  12.427  1.00  0.00      B    C
ATOM   4710  H3  BMIMB 141      23.119  11.272  12.062  1.00  0.00      B    H
ATOM   4711  H31 BMIMB 141      23.946   9.750  12.776  1.00  0.00      B    H
ATOM   4712  H32 BMIMB 141      24.411  11.403  13.201  1.00  0.00      B    H
ATOM   4713  C4  BMIMB 141      25.934  10.947   8.054  1.00  0.00      B    C
ATOM   4714  H4  BMIMB 141      26.721  11.602   7.711  1.00  0.00      B    H
ATOM   4715  H41 BMIMB 141      25.060  11.380   7.588  1.00  0.00      B    H
ATOM   4716  C5  BMIMB 141      26.088   9.441   7.494  1.00  0.00      B    C
ATOM   4717  H5  BMIMB 141      25.591   8.752   8.173  1.00  0.00      B    H
ATOM   4718  H51 BMIMB 141      25.841   9.321   6.442  1.00  0.00      B    H
ATOM   4719  C51 BMIMB 141      27.509   8.996   7.688  1.00  0.00      B    C
ATOM   4720  H52 BMIMB 141      28.149   9.742   7.224  1.00  0.00      B    H
ATOM   4721  H53 BMIMB 141      27.793   8.922   8.735  1.00  0.00      B    H
ATOM   4722  C6  BMIMB 141      27.698   7.702   6.949  1.00  0.00      B    C
ATOM   4723  H6  BMIMB 141      28.735   7.440   7.120  1.00  0.00      B    H
ATOM   4724  H61 BMIMB 141      27.104   6.934   7.430  1.00  0.00      B    H
ATOM   4725  H62 BMIMB 141      27.446   7.675   5.894  1.00  0.00      B    H
ATOM   4726  N1  BMIMB 142      39.984  25.610  47.649  1.00  0.00      B    N
ATOM   4727  N11 BMIMB 142      39.994  25.508  45.484  1.00  0.00      B    N
ATOM   4728  C1  BMIMB 142      40.686  25.866  46.538  1.00  0.00      B    C
ATOM   4729  H1  BMIMB 142      41.686  26.240  46.594  1.00  0.00      B    H
ATOM   4730  C2  BMIMB 142      38.847  24.948  47.232  1.00  0.00      B    C
ATOM   4731  H2  BMIMB 142      38.124  24.634  47.953  1.00  0.00      B    H
ATOM   4732  C21 BMIMB 142      38.842  24.888  45.927  1.00  0.00      B    C
ATOM   4733  H21 BMIMB 142      38.127  24.469  45.254  1.00  0.00      B    H
ATOM   4734  C3  BMIMB 142      40.252  25.782  49.019  1.00  0.00      B    C
ATOM   4735  H3  BMIMB 142      41.126  25.168  49.178  1.00  0.00      B    H
ATOM   4736  H31 BMIMB 142      40.498  26.819  49.198  1.00  0.00      B    H
ATOM   4737  H32 BMIMB 142      39.461  25.644  49.741  1.00  0.00      B    H
ATOM   4738  C4  BMIMB 142      40.319  25.781  44.089  1.00  0.00      B    C
ATOM   4739  H4  BMIMB 142      39.734  25.145  43.441  1.00  0.00      B    H
ATOM   4740  H41 BMIMB 142      41.367  25.547  43.979  1.00  0.00      B    H
ATOM   4741  C5  BMIMB 142      40.081  27.256  43.770  1.00  0.00      B    C
ATOM   4742  H5  BMIMB 142      40.722  27.890  44.379  1.00  0.00      B    H
ATOM   4743  H51 BMIMB 142      40.235  27.366  42.700  1.00  0.00      B    H
ATOM   4744  C51 BMIMB 142      38.617  27.781  43.923  1.00  0.00      B    C
ATOM   4745  H52 BMIMB 142      37.876  27.180  43.402  1.00  0.00      B    H
ATOM   4746  H53 BMIMB 142      38.349  27.687  44.973  1.00  0.00      B    H
ATOM   4747  C6  BMIMB 142      38.428  29.201  43.478  1.00  0.00      B    C
ATOM   4748  H6  BMIMB 142      39.300  29.750  43.814  1.00  0.00      B    H
ATOM   4749  H61 BMIMB 142      38.461  29.322  42.401  1.00  0.00      B    H
ATOM   4750  H62 BMIMB 142      37.574  29.716  43.903  1.00  0.00      B    H
ATOM   4751  N1  BMIMB 143      11.100  12.032  30.863  1.00  0.00      B    N
ATOM   4752  N11 BMIMB 143      10.235  10.306  31.773  1.00  0.00      B    N
ATOM   4753  C1  BMIMB 143      11.018  11.318  31.965  1.00  0.00      B    C
ATOM   4754  H1  BMIMB 143      11.402  11.599  32.922  1.00  0.00      B    H
ATOM   4755  C2  BMIMB 143      10.317  11.420  29.883  1.00  0.00      B    C
ATOM   4756  H2  BMIMB 143      10.248  11.912  28.938  1.00  0.00      B    H
ATOM   4757  C21 BMIMB 143       9.837  10.284  30.420  1.00  0.00      B    C
ATOM   4758  H21 BMIMB 143       9.155   9.544  30.063  1.00  0.00      B    H
ATOM   4759  C3  BMIMB 143      11.714  13.412  30.728  1.00  0.00      B    C
ATOM   4760  H3  BMIMB 143      12.465  13.546  31.492  1.00  0.00      B    H
ATOM   4761  H31 BMIMB 143      12.219  13.563  29.786  1.00  0.00      B    H
ATOM   4762  H32 BMIMB 143      11.003  14.209  30.887  1.00  0.00      B    H
ATOM   4763  C4  BMIMB 143       9.843   9.402  32.937  1.00  0.00      B    C
ATOM   4764  H4  BMIMB 143      10.585   9.627  33.690  1.00  0.00      B    H
ATOM   4765  H41 BMIMB 143       9.856   8.376  32.600  1.00  0.00      B    H
ATOM   4766  C5  BMIMB 143       8.394   9.707  33.333  1.00  0.00      B    C
ATOM   4767  H5  BMIMB 143       7.736   9.678  32.468  1.00  0.00      B    H
ATOM   4768  H51 BMIMB 143       8.120   9.039  34.146  1.00  0.00      B    H
ATOM   4769  C51 BMIMB 143       8.281  11.087  33.887  1.00  0.00      B    C
ATOM   4770  H52 BMIMB 143       8.810  10.915  34.821  1.00  0.00      B    H
ATOM   4771  H53 BMIMB 143       8.971  11.696  33.309  1.00  0.00      B    H
ATOM   4772  C6  BMIMB 143       6.918  11.892  33.981  1.00  0.00      B    C
ATOM   4773  H6  BMIMB 143       6.129  11.287  34.412  1.00  0.00      B    H
ATOM   4774  H61 BMIMB 143       7.106  12.792  34.555  1.00  0.00      B    H
ATOM   4775  H62 BMIMB 143       6.627  12.333  33.034  1.00  0.00      B    H
ATOM   4776  N1  BMIMB 144      42.733  43.189  46.785  1.00  0.00      B    N
ATOM   4777  N11 BMIMB 144      43.310  41.050  46.704  1.00  0.00      B    N
ATOM   4778  C1  BMIMB 144      42.479  41.990  47.236  1.00  0.00      B    C
ATOM   4779  H1  BMIMB 144      41.746  41.816  47.994  1.00  0.00      B    H
ATOM   4780  C2  BMIMB 144      43.813  43.093  45.881  1.00  0.00      B    C
ATOM   4781  H2  BMIMB 144      44.430  43.862  45.469  1.00  0.00      B    H
ATOM   4782  C21 BMIMB 144      44.147  41.791  45.920  1.00  0.00      B    C
ATOM   4783  H21 BMIMB 144      44.952  41.385  45.347  1.00  0.00      B    H
ATOM   4784  C3  BMIMB 144      42.070  44.440  47.163  1.00  0.00      B    C
ATOM   4785  H3  BMIMB 144      41.363  44.832  46.446  1.00  0.00      B    H
ATOM   4786  H31 BMIMB 144      41.538  44.315  48.094  1.00  0.00      B    H
ATOM   4787  H32 BMIMB 144      42.810  45.206  47.343  1.00  0.00      B    H
ATOM   4788  C4  BMIMB 144      43.400  39.613  46.849  1.00  0.00      B    C
ATOM   4789  H4  BMIMB 144      43.771  39.222  45.913  1.00  0.00      B    H
ATOM   4790  H41 BMIMB 144      42.424  39.216  47.085  1.00  0.00      B    H
ATOM   4791  C5  BMIMB 144      44.402  39.234  47.875  1.00  0.00      B    C
ATOM   4792  H5  BMIMB 144      44.283  38.155  47.929  1.00  0.00      B    H
ATOM   4793  H51 BMIMB 144      45.397  39.559  47.582  1.00  0.00      B    H
ATOM   4794  C51 BMIMB 144      44.016  39.717  49.267  1.00  0.00      B    C
ATOM   4795  H52 BMIMB 144      44.268  40.770  49.360  1.00  0.00      B    H
ATOM   4796  H53 BMIMB 144      42.997  39.363  49.403  1.00  0.00      B    H
ATOM   4797  C6  BMIMB 144      44.807  38.965  50.307  1.00  0.00      B    C
ATOM   4798  H6  BMIMB 144      44.352  37.993  50.456  1.00  0.00      B    H
ATOM   4799  H61 BMIMB 144      45.803  38.768  49.927  1.00  0.00      B    H
ATOM   4800  H62 BMIMB 144      44.847  39.482  51.259  1.00  0.00      B    H
ATOM   4801  N1  BMIMB 145      30.573   3.345  47.348  1.00  0.00      B    N
ATOM   4802  N11 BMIMB 145      31.167   4.996  46.051  1.00  0.00      B    N
ATOM   4803  C1  BMIMB 145      31.537   3.849  46.584  1.00  0.00      B    C
ATOM   4804  H1  BMIMB 145      32.577   3.602  46.601  1.00  0.00      B    H
ATOM   4805  C2  BMIMB 145      29.474   4.115  47.128  1.00  0.00      B    C
ATOM   4806  H2  BMIMB 145      28.475   3.844  47.388  1.00  0.00      B    H
ATOM   4807  C21 BMIMB 145      29.902   5.249  46.450  1.00  0.00      B    C
ATOM   4808  H21 BMIMB 145      29.301   6.033  46.046  1.00  0.00      B    H
ATOM   4809  C3  BMIMB 145      30.777   2.419  48.477  1.00  0.00      B    C
ATOM   4810  H3  BMIMB 145      29.911   1.775  48.517  1.00  0.00      B    H
ATOM   4811  H31 BMIMB 145      31.622   1.787  48.248  1.00  0.00      B    H
ATOM   4812  H32 BMIMB 145      30.805   3.011  49.380  1.00  0.00      B    H
ATOM   4813  C4  BMIMB 145      31.965   5.888  45.231  1.00  0.00      B    C
ATOM   4814  H4  BMIMB 145      31.324   6.674  44.860  1.00  0.00      B    H
ATOM   4815  H41 BMIMB 145      32.410   5.464  44.343  1.00  0.00      B    H
ATOM   4816  C5  BMIMB 145      33.033   6.627  46.039  1.00  0.00      B    C
ATOM   4817  H5  BMIMB 145      33.685   5.803  46.317  1.00  0.00      B    H
ATOM   4818  H51 BMIMB 145      33.645   7.206  45.352  1.00  0.00      B    H
ATOM   4819  C51 BMIMB 145      32.436   7.367  47.283  1.00  0.00      B    C
ATOM   4820  H52 BMIMB 145      31.883   8.148  46.767  1.00  0.00      B    H
ATOM   4821  H53 BMIMB 145      31.852   6.741  47.953  1.00  0.00      B    H
ATOM   4822  C6  BMIMB 145      33.514   7.986  48.194  1.00  0.00      B    C
ATOM   4823  H6  BMIMB 145      34.258   7.277  48.540  1.00  0.00      B    H
ATOM   4824  H61 BMIMB 145      34.041   8.815  47.737  1.00  0.00      B    H
ATOM   4825  H62 BMIMB 145      33.021   8.442  49.045  1.00  0.00      B    H
ATOM   4826  N1  BMIMB 146      38.949  39.681  19.471  1.00  0.00      B    N
ATOM   4827  N11 BMIMB 146      39.763  40.221  21.375  1.00  0.00      B    N
ATOM   4828  C1  BMIMB 146      39.931  39.538  20.289  1.00  0.00      B    C
ATOM   4829  H1  BMIMB 146      40.813  38.964  20.098  1.00  0.00      B    H
ATOM   4830  C2  BMIMB 146      37.997  40.365  20.130  1.00  0.00      B    C
ATOM   4831  H2  BMIMB 146      37.013  40.493  19.733  1.00  0.00      B    H
ATOM   4832  C21 BMIMB 146      38.532  40.763  21.260  1.00  0.00      B    C
ATOM   4833  H21 BMIMB 146      38.104  41.354  22.040  1.00  0.00      B    H
ATOM   4834  C3  BMIMB 146      38.903  38.950  18.212  1.00  0.00      B    C
ATOM   4835  H3  BMIMB 146      39.776  38.357  17.983  1.00  0.00      B    H
ATOM   4836  H31 BMIMB 146      37.953  38.470  18.029  1.00  0.00      B    H
ATOM   4837  H32 BMIMB 146      38.924  39.692  17.428  1.00  0.00      B    H
ATOM   4838  C4  BMIMB 146      40.643  40.203  22.582  1.00  0.00      B    C
ATOM   4839  H4  BMIMB 146      40.845  41.203  22.937  1.00  0.00      B    H
ATOM   4840  H41 BMIMB 146      41.596  39.931  22.153  1.00  0.00      B    H
ATOM   4841  C5  BMIMB 146      40.286  39.272  23.719  1.00  0.00      B    C
ATOM   4842  H5  BMIMB 146      41.190  39.364  24.317  1.00  0.00      B    H
ATOM   4843  H51 BMIMB 146      39.357  39.656  24.131  1.00  0.00      B    H
ATOM   4844  C51 BMIMB 146      39.985  37.856  23.431  1.00  0.00      B    C
ATOM   4845  H52 BMIMB 146      39.184  37.874  22.696  1.00  0.00      B    H
ATOM   4846  H53 BMIMB 146      40.823  37.326  22.987  1.00  0.00      B    H
ATOM   4847  C6  BMIMB 146      39.477  37.196  24.674  1.00  0.00      B    C
ATOM   4848  H6  BMIMB 146      38.714  37.812  25.135  1.00  0.00      B    H
ATOM   4849  H61 BMIMB 146      39.057  36.238  24.391  1.00  0.00      B    H
ATOM   4850  H62 BMIMB 146      40.342  37.122  25.324  1.00  0.00      B    H
ATOM   4851  N1  BMIMB 147       4.506  34.379  36.679  1.00  0.00      B    N
ATOM   4852  N11 BMIMB 147       3.160  36.024  36.513  1.00  0.00      B    N
ATOM   4853  C1  BMIMB 147       3.805  35.098  35.830  1.00  0.00      B    C
ATOM   4854  H1  BMIMB 147       3.784  35.014  34.765  1.00  0.00      B    H
ATOM   4855  C2  BMIMB 147       4.301  34.824  37.963  1.00  0.00      B    C
ATOM   4856  H2  BMIMB 147       4.679  34.427  38.880  1.00  0.00      B    H
ATOM   4857  C21 BMIMB 147       3.428  35.867  37.822  1.00  0.00      B    C
ATOM   4858  H21 BMIMB 147       2.837  36.438  38.505  1.00  0.00      B    H
ATOM   4859  C3  BMIMB 147       5.397  33.243  36.306  1.00  0.00      B    C
ATOM   4860  H3  BMIMB 147       5.776  33.437  35.314  1.00  0.00      B    H
ATOM   4861  H31 BMIMB 147       6.141  33.268  37.088  1.00  0.00      B    H
ATOM   4862  H32 BMIMB 147       4.815  32.341  36.426  1.00  0.00      B    H
ATOM   4863  C4  BMIMB 147       2.346  37.201  36.088  1.00  0.00      B    C
ATOM   4864  H4  BMIMB 147       2.691  37.556  35.128  1.00  0.00      B    H
ATOM   4865  H41 BMIMB 147       2.654  37.946  36.806  1.00  0.00      B    H
ATOM   4866  C5  BMIMB 147       0.840  37.080  36.262  1.00  0.00      B    C
ATOM   4867  H5  BMIMB 147       0.441  36.277  35.648  1.00  0.00      B    H
ATOM   4868  H51 BMIMB 147       0.579  36.794  37.278  1.00  0.00      B    H
ATOM   4869  C51 BMIMB 147       0.181  38.375  35.835  1.00  0.00      B    C
ATOM   4870  H52 BMIMB 147       0.676  39.151  36.414  1.00  0.00      B    H
ATOM   4871  H53 BMIMB 147       0.317  38.470  34.761  1.00  0.00      B    H
ATOM   4872  C6  BMIMB 147      -1.281  38.333  36.203  1.00  0.00      B    C
ATOM   4873  H6  BMIMB 147      -1.292  38.532  37.269  1.00  0.00      B    H
ATOM   4874  H61 BMIMB 147      -1.880  38.966  35.558  1.00  0.00      B    H
ATOM   4875  H62 BMIMB 147      -1.652  37.330  36.028  1.00  0.00      B    H
ATOM   4876  N1  BMIMB 148       4.362  11.246   2.506  1.00  0.00      B    N
ATOM   4877  N11 BMIMB 148       4.798  13.192   1.646  1.00  0.00      B    N
ATOM   4878  C1  BMIMB 148       5.311  12.176   2.314  1.00  0.00      B    C
ATOM   4879  H1  BMIMB 148       6.330  12.137   2.636  1.00  0.00      B    H
ATOM   4880  C2  BMIMB 148       3.185  11.739   2.086  1.00  0.00      B    C
ATOM   4881  H2  BMIMB 148       2.264  11.200   2.131  1.00  0.00      B    H
ATOM   4882  C21 BMIMB 148       3.427  12.953   1.517  1.00  0.00      B    C
ATOM   4883  H21 BMIMB 148       2.819  13.630   0.958  1.00  0.00      B    H
ATOM   4884  C3  BMIMB 148       4.553   9.878   2.977  1.00  0.00      B    C
ATOM   4885  H3  BMIMB 148       3.566   9.477   3.156  1.00  0.00      B    H
ATOM   4886  H31 BMIMB 148       5.252   9.365   2.334  1.00  0.00      B    H
ATOM   4887  H32 BMIMB 148       4.914  10.126   3.964  1.00  0.00      B    H
ATOM   4888  C4  BMIMB 148       5.491  14.404   1.388  1.00  0.00      B    C
ATOM   4889  H4  BMIMB 148       5.142  14.748   0.426  1.00  0.00      B    H
ATOM   4890  H41 BMIMB 148       6.530  14.141   1.251  1.00  0.00      B    H
ATOM   4891  C5  BMIMB 148       5.305  15.358   2.542  1.00  0.00      B    C
ATOM   4892  H5  BMIMB 148       5.054  16.370   2.234  1.00  0.00      B    H
ATOM   4893  H51 BMIMB 148       4.509  14.973   3.174  1.00  0.00      B    H
ATOM   4894  C51 BMIMB 148       6.643  15.565   3.336  1.00  0.00      B    C
ATOM   4895  H52 BMIMB 148       6.854  14.622   3.834  1.00  0.00      B    H
ATOM   4896  H53 BMIMB 148       7.466  15.738   2.648  1.00  0.00      B    H
ATOM   4897  C6  BMIMB 148       6.521  16.747   4.339  1.00  0.00      B    C
ATOM   4898  H6  BMIMB 148       6.044  17.552   3.792  1.00  0.00      B    H
ATOM   4899  H61 BMIMB 148       5.825  16.545   5.144  1.00  0.00      B    H
ATOM   4900  H62 BMIMB 148       7.445  17.154   4.734  1.00  0.00      B    H
ATOM   4901  N1  BMIMB 149      43.175  32.518  20.545  1.00  0.00      B    N
ATOM   4902  N11 BMIMB 149      42.188  32.267  18.623  1.00  0.00      B    N
ATOM   4903  C1  BMIMB 149      42.021  32.403  19.893  1.00  0.00      B    C
ATOM   4904  H1  BMIMB 149      41.082  32.472  20.399  1.00  0.00      B    H
ATOM   4905  C2  BMIMB 149      44.161  32.640  19.614  1.00  0.00      B    C
ATOM   4906  H2  BMIMB 149      45.191  32.812  19.838  1.00  0.00      B    H
ATOM   4907  C21 BMIMB 149      43.592  32.408  18.411  1.00  0.00      B    C
ATOM   4908  H21 BMIMB 149      44.018  32.334  17.435  1.00  0.00      B    H
ATOM   4909  C3  BMIMB 149      43.325  32.751  21.996  1.00  0.00      B    C
ATOM   4910  H3  BMIMB 149      43.652  31.825  22.446  1.00  0.00      B    H
ATOM   4911  H31 BMIMB 149      44.150  33.445  22.048  1.00  0.00      B    H
ATOM   4912  H32 BMIMB 149      42.439  33.172  22.448  1.00  0.00      B    H
ATOM   4913  C4  BMIMB 149      41.141  32.167  17.618  1.00  0.00      B    C
ATOM   4914  H4  BMIMB 149      40.252  31.939  18.188  1.00  0.00      B    H
ATOM   4915  H41 BMIMB 149      41.429  31.331  16.998  1.00  0.00      B    H
ATOM   4916  C5  BMIMB 149      40.911  33.391  16.776  1.00  0.00      B    C
ATOM   4917  H5  BMIMB 149      40.495  33.104  15.813  1.00  0.00      B    H
ATOM   4918  H51 BMIMB 149      40.082  33.954  17.197  1.00  0.00      B    H
ATOM   4919  C51 BMIMB 149      42.186  34.283  16.658  1.00  0.00      B    C
ATOM   4920  H52 BMIMB 149      42.405  34.810  17.583  1.00  0.00      B    H
ATOM   4921  H53 BMIMB 149      43.014  33.637  16.376  1.00  0.00      B    H
ATOM   4922  C6  BMIMB 149      42.054  35.294  15.561  1.00  0.00      B    C
ATOM   4923  H6  BMIMB 149      42.929  35.929  15.482  1.00  0.00      B    H
ATOM   4924  H61 BMIMB 149      41.896  34.792  14.614  1.00  0.00      B    H
ATOM   4925  H62 BMIMB 149      41.128  35.857  15.570  1.00  0.00      B    H
ATOM   4926  N1  BMIMB 150      16.517  26.451  29.955  1.00  0.00      B    N
ATOM   4927  N11 BMIMB 150      16.015  24.467  29.501  1.00  0.00      B    N
ATOM   4928  C1  BMIMB 150      15.900  25.712  29.123  1.00  0.00      B    C
ATOM   4929  H1  BMIMB 150      15.169  26.053  28.422  1.00  0.00      B    H
ATOM   4930  C2  BMIMB 150      16.910  25.669  31.014  1.00  0.00      B    C
ATOM   4931  H2  BMIMB 150      17.462  26.158  31.787  1.00  0.00      B    H
ATOM   4932  C21 BMIMB 150      16.647  24.364  30.738  1.00  0.00      B    C
ATOM   4933  H21 BMIMB 150      16.768  23.427  31.235  1.00  0.00      B    H
ATOM   4934  C3  BMIMB 150      16.591  27.952  29.948  1.00  0.00      B    C
ATOM   4935  H3  BMIMB 150      17.600  28.170  30.264  1.00  0.00      B    H
ATOM   4936  H31 BMIMB 150      16.507  28.213  28.903  1.00  0.00      B    H
ATOM   4937  H32 BMIMB 150      15.879  28.514  30.534  1.00  0.00      B    H
ATOM   4938  C4  BMIMB 150      15.550  23.252  28.821  1.00  0.00      B    C
ATOM   4939  H4  BMIMB 150      16.393  22.590  28.950  1.00  0.00      B    H
ATOM   4940  H41 BMIMB 150      15.527  23.671  27.826  1.00  0.00      B    H
ATOM   4941  C5  BMIMB 150      14.180  22.640  29.139  1.00  0.00      B    C
ATOM   4942  H5  BMIMB 150      14.151  22.396  30.198  1.00  0.00      B    H
ATOM   4943  H51 BMIMB 150      13.492  23.465  28.970  1.00  0.00      B    H
ATOM   4944  C51 BMIMB 150      13.786  21.436  28.269  1.00  0.00      B    C
ATOM   4945  H52 BMIMB 150      12.849  21.705  27.790  1.00  0.00      B    H
ATOM   4946  H53 BMIMB 150      14.538  21.294  27.497  1.00  0.00      B    H
ATOM   4947  C6  BMIMB 150      13.682  20.159  29.081  1.00  0.00      B    C
ATOM   4948  H6  BMIMB 150      13.154  19.465  28.436  1.00  0.00      B    H
ATOM   4949  H61 BMIMB 150      14.636  19.751  29.395  1.00  0.00      B    H
ATOM   4950  H62 BMIMB 150      13.081  20.539  29.899  1.00  0.00      B    H
ATOM   4951  N1  BMIMB 151      45.933  20.430  38.203  1.00  0.00      B    N
ATOM   4952  N11 BMIMB 151      47.431  20.896  39.677  1.00  0.00      B    N
ATOM   4953  C1  BMIMB 151      47.046  21.153  38.434  1.00  0.00      B    C
ATOM   4954  H1  BMIMB 151      47.579  21.758  37.732  1.00  0.00      B    H
ATOM   4955  C2  BMIMB 151      45.556  19.822  39.367  1.00  0.00      B    C
ATOM   4956  H2  BMIMB 151      44.747  19.127  39.417  1.00  0.00      B    H
ATOM   4957  C21 BMIMB 151      46.481  20.131  40.246  1.00  0.00      B    C
ATOM   4958  H21 BMIMB 151      46.654  19.798  41.246  1.00  0.00      B    H
ATOM   4959  C3  BMIMB 151      45.566  19.906  36.892  1.00  0.00      B    C
ATOM   4960  H3  BMIMB 151      46.013  20.360  36.019  1.00  0.00      B    H
ATOM   4961  H31 BMIMB 151      45.945  18.895  36.897  1.00  0.00      B    H
ATOM   4962  H32 BMIMB 151      44.493  19.809  36.825  1.00  0.00      B    H
ATOM   4963  C4  BMIMB 151      48.721  21.365  40.318  1.00  0.00      B    C
ATOM   4964  H4  BMIMB 151      49.336  21.602  39.462  1.00  0.00      B    H
ATOM   4965  H41 BMIMB 151      49.301  20.657  40.890  1.00  0.00      B    H
ATOM   4966  C5  BMIMB 151      48.564  22.706  41.189  1.00  0.00      B    C
ATOM   4967  H5  BMIMB 151      48.094  22.445  42.133  1.00  0.00      B    H
ATOM   4968  H51 BMIMB 151      49.566  23.127  41.222  1.00  0.00      B    H
ATOM   4969  C51 BMIMB 151      47.550  23.722  40.692  1.00  0.00      B    C
ATOM   4970  H52 BMIMB 151      47.844  24.367  39.868  1.00  0.00      B    H
ATOM   4971  H53 BMIMB 151      46.580  23.282  40.473  1.00  0.00      B    H
ATOM   4972  C6  BMIMB 151      47.348  24.743  41.881  1.00  0.00      B    C
ATOM   4973  H6  BMIMB 151      47.356  24.241  42.842  1.00  0.00      B    H
ATOM   4974  H61 BMIMB 151      48.058  25.560  41.831  1.00  0.00      B    H
ATOM   4975  H62 BMIMB 151      46.338  25.062  41.649  1.00  0.00      B    H
ATOM   4976  N1  BMIMB 152      29.646  15.119  40.251  1.00  0.00      B    N
ATOM   4977  N11 BMIMB 152      29.320  13.496  41.602  1.00  0.00      B    N
ATOM   4978  C1  BMIMB 152      29.687  14.764  41.489  1.00  0.00      B    C
ATOM   4979  H1  BMIMB 152      29.881  15.463  42.274  1.00  0.00      B    H
ATOM   4980  C2  BMIMB 152      29.248  14.088  39.459  1.00  0.00      B    C
ATOM   4981  H2  BMIMB 152      29.115  14.222  38.408  1.00  0.00      B    H
ATOM   4982  C21 BMIMB 152      28.981  13.114  40.259  1.00  0.00      B    C
ATOM   4983  H21 BMIMB 152      28.534  12.184  39.984  1.00  0.00      B    H
ATOM   4984  C3  BMIMB 152      29.885  16.467  39.769  1.00  0.00      B    C
ATOM   4985  H3  BMIMB 152      29.182  16.706  38.985  1.00  0.00      B    H
ATOM   4986  H31 BMIMB 152      29.904  17.209  40.554  1.00  0.00      B    H
ATOM   4987  H32 BMIMB 152      30.879  16.465  39.347  1.00  0.00      B    H
ATOM   4988  C4  BMIMB 152      29.232  12.673  42.855  1.00  0.00      B    C
ATOM   4989  H4  BMIMB 152      28.272  12.187  42.762  1.00  0.00      B    H
ATOM   4990  H41 BMIMB 152      29.298  13.356  43.689  1.00  0.00      B    H
ATOM   4991  C5  BMIMB 152      30.388  11.701  42.949  1.00  0.00      B    C
ATOM   4992  H5  BMIMB 152      30.512  11.298  41.947  1.00  0.00      B    H
ATOM   4993  H51 BMIMB 152      31.252  12.210  43.370  1.00  0.00      B    H
ATOM   4994  C51 BMIMB 152      30.063  10.544  43.821  1.00  0.00      B    C
ATOM   4995  H52 BMIMB 152      29.595  10.761  44.778  1.00  0.00      B    H
ATOM   4996  H53 BMIMB 152      29.556   9.757  43.269  1.00  0.00      B    H
ATOM   4997  C6  BMIMB 152      31.406   9.906  44.211  1.00  0.00      B    C
ATOM   4998  H6  BMIMB 152      31.180   8.950  44.668  1.00  0.00      B    H
ATOM   4999  H61 BMIMB 152      32.058   9.873  43.346  1.00  0.00      B    H
ATOM   5000  H62 BMIMB 152      31.921  10.643  44.817  1.00  0.00      B    H
ATOM   5001  N1  BMIMB 153      45.894  46.061  35.484  1.00  0.00      B    N
ATOM   5002  N11 BMIMB 153      47.231  46.808  36.964  1.00  0.00      B    N
ATOM   5003  C1  BMIMB 153      45.972  46.802  36.564  1.00  0.00      B    C
ATOM   5004  H1  BMIMB 153      45.178  47.265  37.110  1.00  0.00      B    H
ATOM   5005  C2  BMIMB 153      47.158  45.665  35.137  1.00  0.00      B    C
ATOM   5006  H2  BMIMB 153      47.361  45.027  34.305  1.00  0.00      B    H
ATOM   5007  C21 BMIMB 153      47.953  46.206  35.978  1.00  0.00      B    C
ATOM   5008  H21 BMIMB 153      49.015  46.127  36.063  1.00  0.00      B    H
ATOM   5009  C3  BMIMB 153      44.701  45.835  34.626  1.00  0.00      B    C
ATOM   5010  H3  BMIMB 153      44.521  44.774  34.714  1.00  0.00      B    H
ATOM   5011  H31 BMIMB 153      43.854  46.307  35.101  1.00  0.00      B    H
ATOM   5012  H32 BMIMB 153      44.727  46.247  33.628  1.00  0.00      B    H
ATOM   5013  C4  BMIMB 153      47.932  47.400  38.048  1.00  0.00      B    C
ATOM   5014  H4  BMIMB 153      47.192  47.895  38.659  1.00  0.00      B    H
ATOM   5015  H41 BMIMB 153      48.649  48.132  37.708  1.00  0.00      B    H
ATOM   5016  C5  BMIMB 153      48.834  46.528  38.929  1.00  0.00      B    C
ATOM   5017  H5  BMIMB 153      49.674  46.334  38.266  1.00  0.00      B    H
ATOM   5018  H51 BMIMB 153      49.292  47.246  39.606  1.00  0.00      B    H
ATOM   5019  C51 BMIMB 153      48.454  45.166  39.456  1.00  0.00      B    C
ATOM   5020  H52 BMIMB 153      47.701  45.159  40.240  1.00  0.00      B    H
ATOM   5021  H53 BMIMB 153      48.026  44.478  38.731  1.00  0.00      B    H
ATOM   5022  C6  BMIMB 153      49.698  44.497  40.036  1.00  0.00      B    C
ATOM   5023  H6  BMIMB 153      50.062  45.143  40.827  1.00  0.00      B    H
ATOM   5024  H61 BMIMB 153      49.481  43.558  40.532  1.00  0.00      B    H
ATOM   5025  H62 BMIMB 153      50.514  44.305  39.349  1.00  0.00      B    H
ATOM   5026  N1  BMIMB 154       3.364  10.974   8.611  1.00  0.00      B    N
ATOM   5027  N11 BMIMB 154       4.534   9.837  10.059  1.00  0.00      B    N
ATOM   5028  C1  BMIMB 154       4.433  10.267   8.766  1.00  0.00      B    C
ATOM   5029  H1  BMIMB 154       5.060  10.022   7.935  1.00  0.00      B    H
ATOM   5030  C2  BMIMB 154       2.811  11.200   9.861  1.00  0.00      B    C
ATOM   5031  H2  BMIMB 154       1.927  11.788   9.976  1.00  0.00      B    H
ATOM   5032  C21 BMIMB 154       3.559  10.473  10.769  1.00  0.00      B    C
ATOM   5033  H21 BMIMB 154       3.392  10.334  11.814  1.00  0.00      B    H
ATOM   5034  C3  BMIMB 154       2.875  11.336   7.251  1.00  0.00      B    C
ATOM   5035  H3  BMIMB 154       3.581  10.932   6.541  1.00  0.00      B    H
ATOM   5036  H31 BMIMB 154       1.910  10.893   7.051  1.00  0.00      B    H
ATOM   5037  H32 BMIMB 154       2.791  12.409   7.159  1.00  0.00      B    H
ATOM   5038  C4  BMIMB 154       5.482   8.835  10.622  1.00  0.00      B    C
ATOM   5039  H4  BMIMB 154       5.376   7.943  10.022  1.00  0.00      B    H
ATOM   5040  H41 BMIMB 154       5.055   8.664  11.599  1.00  0.00      B    H
ATOM   5041  C5  BMIMB 154       6.900   9.328  10.828  1.00  0.00      B    C
ATOM   5042  H5  BMIMB 154       7.487   8.503  11.223  1.00  0.00      B    H
ATOM   5043  H51 BMIMB 154       7.293   9.647   9.866  1.00  0.00      B    H
ATOM   5044  C51 BMIMB 154       7.033  10.515  11.738  1.00  0.00      B    C
ATOM   5045  H52 BMIMB 154       6.327  11.224  11.314  1.00  0.00      B    H
ATOM   5046  H53 BMIMB 154       6.570  10.285  12.694  1.00  0.00      B    H
ATOM   5047  C6  BMIMB 154       8.394  11.302  11.831  1.00  0.00      B    C
ATOM   5048  H6  BMIMB 154       8.304  12.189  12.448  1.00  0.00      B    H
ATOM   5049  H61 BMIMB 154       9.116  10.646  12.303  1.00  0.00      B    H
ATOM   5050  H62 BMIMB 154       8.726  11.550  10.830  1.00  0.00      B    H
ATOM   5051  N1  BMIMB 155      38.822  39.817  44.137  1.00  0.00      B    N
ATOM   5052  N11 BMIMB 155      39.070  39.359  42.108  1.00  0.00      B    N
ATOM   5053  C1  BMIMB 155      39.317  39.002  43.290  1.00  0.00      B    C
ATOM   5054  H1  BMIMB 155      40.043  38.265  43.560  1.00  0.00      B    H
ATOM   5055  C2  BMIMB 155      38.309  40.891  43.459  1.00  0.00      B    C
ATOM   5056  H2  BMIMB 155      37.973  41.823  43.859  1.00  0.00      B    H
ATOM   5057  C21 BMIMB 155      38.381  40.559  42.158  1.00  0.00      B    C
ATOM   5058  H21 BMIMB 155      38.043  41.174  41.353  1.00  0.00      B    H
ATOM   5059  C3  BMIMB 155      39.039  39.631  45.541  1.00  0.00      B    C
ATOM   5060  H3  BMIMB 155      39.749  38.837  45.720  1.00  0.00      B    H
ATOM   5061  H31 BMIMB 155      39.366  40.549  46.007  1.00  0.00      B    H
[truncated: 410,015 more chars]
