# Supplementary material for: Ion and Solvent Modulation of Ferrocene and Decamethylferrocene Oxidation Potentials in Organic Electrolytes as Predicted by Molecular Dynamics Simulations
Source: J Phys Chem B. 2025 Feb 11;129(7):2067–81. doi: 10.1021/acs.jpcb.4c08321 (PMC11848929; doi:10.1021/acs.jpcb.4c08321)
Supplement: Supplementary file 2 — jp4c08321_si_002.zip [file jp4c08321_si_002.zip › simulation_files/pdb_files/DMFc_BMIMBF4_0050_DCE_1000.pdb]

TITLE     MDANALYSIS FRAME 0: Created by PDBWriter
CRYST1   52.753   52.753   52.753  90.00  90.00  90.00 P 1           1
ATOM      1  CT  DCE A   1      17.774  24.816   4.630  1.00  0.00      A    C
ATOM      2  HC  DCE A   1      17.653  23.976   3.945  1.00  0.00      A    H
ATOM      3  HC1 DCE A   1      18.830  25.003   4.828  1.00  0.00      A    H
ATOM      4  Cl  DCE A   1      17.024  26.229   4.026  1.00  0.00      A   CL
ATOM      5  CT1 DCE A   1      16.901  24.576   5.860  1.00  0.00      A    C
ATOM      6  HC2 DCE A   1      15.838  24.481   5.640  1.00  0.00      A    H
ATOM      7  Cl1 DCE A   1      17.365  23.007   6.557  1.00  0.00      A   CL
ATOM      8  HC3 DCE A   1      17.018  25.290   6.675  1.00  0.00      A    H
ATOM      9  CT  DCE A   2      37.537  29.532  45.350  1.00  0.00      A    C
ATOM     10  HC  DCE A   2      38.397  30.052  45.771  1.00  0.00      A    H
ATOM     11  HC1 DCE A   2      37.838  28.619  44.837  1.00  0.00      A    H
ATOM     12  Cl  DCE A   2      36.538  29.087  46.717  1.00  0.00      A   CL
ATOM     13  CT1 DCE A   2      36.617  30.296  44.395  1.00  0.00      A    C
ATOM     14  HC2 DCE A   2      37.173  30.808  43.609  1.00  0.00      A    H
ATOM     15  Cl1 DCE A   2      35.507  29.181  43.564  1.00  0.00      A   CL
ATOM     16  HC3 DCE A   2      35.965  31.013  44.894  1.00  0.00      A    H
ATOM     17  CT  DCE A   3      34.688  16.536  25.097  1.00  0.00      A    C
ATOM     18  HC  DCE A   3      35.183  15.673  25.543  1.00  0.00      A    H
ATOM     19  HC1 DCE A   3      35.112  17.416  25.581  1.00  0.00      A    H
ATOM     20  Cl  DCE A   3      35.006  16.669  23.387  1.00  0.00      A   CL
ATOM     21  CT1 DCE A   3      33.226  16.390  25.257  1.00  0.00      A    C
ATOM     22  HC2 DCE A   3      33.064  16.067  26.286  1.00  0.00      A    H
ATOM     23  Cl1 DCE A   3      32.518  18.031  24.960  1.00  0.00      A   CL
ATOM     24  HC3 DCE A   3      32.777  15.661  24.583  1.00  0.00      A    H
ATOM     25  CT  DCE A   4      12.046  17.497  43.217  1.00  0.00      A    C
ATOM     26  HC  DCE A   4      11.779  18.515  43.498  1.00  0.00      A    H
ATOM     27  HC1 DCE A   4      12.298  16.873  44.075  1.00  0.00      A    H
ATOM     28  Cl  DCE A   4      10.653  16.776  42.376  1.00  0.00      A   CL
ATOM     29  CT1 DCE A   4      13.278  17.496  42.310  1.00  0.00      A    C
ATOM     30  HC2 DCE A   4      13.400  18.377  41.680  1.00  0.00      A    H
ATOM     31  Cl1 DCE A   4      14.809  17.411  43.261  1.00  0.00      A   CL
ATOM     32  HC3 DCE A   4      13.167  16.636  41.649  1.00  0.00      A    H
ATOM     33  CT  DCE A   5      51.444  43.572  30.823  1.00  0.00      A    C
ATOM     34  HC  DCE A   5      52.480  43.864  30.655  1.00  0.00      A    H
ATOM     35  HC1 DCE A   5      51.417  42.578  31.270  1.00  0.00      A    H
ATOM     36  Cl  DCE A   5      50.857  44.759  31.993  1.00  0.00      A   CL
ATOM     37  CT1 DCE A   5      50.624  43.712  29.540  1.00  0.00      A    C
ATOM     38  HC2 DCE A   5      49.550  43.728  29.727  1.00  0.00      A    H
ATOM     39  Cl1 DCE A   5      51.175  45.231  28.732  1.00  0.00      A   CL
ATOM     40  HC3 DCE A   5      50.905  42.851  28.934  1.00  0.00      A    H
ATOM     41  CT  DCE A   6      40.228   7.398  40.211  1.00  0.00      A    C
ATOM     42  HC  DCE A   6      39.283   7.247  39.688  1.00  0.00      A    H
ATOM     43  HC1 DCE A   6      41.003   6.985  39.566  1.00  0.00      A    H
ATOM     44  Cl  DCE A   6      40.397   9.127  40.062  1.00  0.00      A   CL
ATOM     45  CT1 DCE A   6      40.286   6.998  41.697  1.00  0.00      A    C
ATOM     46  HC2 DCE A   6      39.466   7.449  42.256  1.00  0.00      A    H
ATOM     47  Cl1 DCE A   6      40.313   5.231  41.859  1.00  0.00      A   CL
ATOM     48  HC3 DCE A   6      41.225   7.356  42.117  1.00  0.00      A    H
ATOM     49  CT  DCE A   7      21.605   2.857  23.979  1.00  0.00      A    C
ATOM     50  HC  DCE A   7      20.864   2.509  24.698  1.00  0.00      A    H
ATOM     51  HC1 DCE A   7      21.144   3.685  23.441  1.00  0.00      A    H
ATOM     52  Cl  DCE A   7      22.884   3.593  24.876  1.00  0.00      A   CL
ATOM     53  CT1 DCE A   7      22.054   1.694  23.079  1.00  0.00      A    C
ATOM     54  HC2 DCE A   7      23.005   1.745  22.548  1.00  0.00      A    H
ATOM     55  Cl1 DCE A   7      21.950   0.246  24.083  1.00  0.00      A   CL
ATOM     56  HC3 DCE A   7      21.298   1.609  22.299  1.00  0.00      A    H
ATOM     57  CT  DCE A   8      15.915  34.806  52.373  1.00  0.00      A    C
ATOM     58  HC  DCE A   8      16.299  35.787  52.652  1.00  0.00      A    H
ATOM     59  HC1 DCE A   8      16.763  34.230  52.004  1.00  0.00      A    H
ATOM     60  Cl  DCE A   8      15.323  34.119  53.936  1.00  0.00      A   CL
ATOM     61  CT1 DCE A   8      14.808  34.935  51.312  1.00  0.00      A    C
ATOM     62  HC2 DCE A   8      14.790  34.134  50.573  1.00  0.00      A    H
ATOM     63  Cl1 DCE A   8      13.252  34.997  52.159  1.00  0.00      A   CL
ATOM     64  HC3 DCE A   8      14.955  35.890  50.806  1.00  0.00      A    H
ATOM     65  CT  DCE A   9      15.161  50.557  28.058  1.00  0.00      A    C
ATOM     66  HC  DCE A   9      16.002  51.243  28.165  1.00  0.00      A    H
ATOM     67  HC1 DCE A   9      14.437  50.942  28.776  1.00  0.00      A    H
ATOM     68  Cl  DCE A   9      14.635  50.977  26.503  1.00  0.00      A   CL
ATOM     69  CT1 DCE A   9      15.556  49.064  28.262  1.00  0.00      A    C
ATOM     70  HC2 DCE A   9      16.408  48.808  27.632  1.00  0.00      A    H
ATOM     71  Cl1 DCE A   9      15.994  48.690  29.928  1.00  0.00      A   CL
ATOM     72  HC3 DCE A   9      14.775  48.410  27.875  1.00  0.00      A    H
ATOM     73  CT  DCE A  10      13.781  26.297  28.743  1.00  0.00      A    C
ATOM     74  HC  DCE A  10      13.353  27.164  29.246  1.00  0.00      A    H
ATOM     75  HC1 DCE A  10      14.656  26.523  28.133  1.00  0.00      A    H
ATOM     76  Cl  DCE A  10      14.349  25.234  30.054  1.00  0.00      A   CL
ATOM     77  CT1 DCE A  10      12.664  25.589  28.013  1.00  0.00      A    C
ATOM     78  HC2 DCE A  10      12.935  24.719  27.415  1.00  0.00      A    H
ATOM     79  Cl1 DCE A  10      11.331  25.145  29.160  1.00  0.00      A   CL
ATOM     80  HC3 DCE A  10      12.291  26.365  27.344  1.00  0.00      A    H
ATOM     81  CT  DCE A  11      13.215  14.504  12.713  1.00  0.00      A    C
ATOM     82  HC  DCE A  11      12.198  14.752  13.017  1.00  0.00      A    H
ATOM     83  HC1 DCE A  11      13.260  13.509  12.272  1.00  0.00      A    H
ATOM     84  Cl  DCE A  11      13.731  15.706  11.543  1.00  0.00      A   CL
ATOM     85  CT1 DCE A  11      14.215  14.546  13.830  1.00  0.00      A    C
ATOM     86  HC2 DCE A  11      14.144  15.504  14.344  1.00  0.00      A    H
ATOM     87  Cl1 DCE A  11      13.925  13.278  15.037  1.00  0.00      A   CL
ATOM     88  HC3 DCE A  11      15.247  14.406  13.508  1.00  0.00      A    H
ATOM     89  CT  DCE A  12      22.601   8.992   2.140  1.00  0.00      A    C
ATOM     90  HC  DCE A  12      23.604   8.936   2.561  1.00  0.00      A    H
ATOM     91  HC1 DCE A  12      22.141   8.012   2.018  1.00  0.00      A    H
ATOM     92  Cl  DCE A  12      21.618  10.158   3.172  1.00  0.00      A   CL
ATOM     93  CT1 DCE A  12      22.747   9.691   0.789  1.00  0.00      A    C
ATOM     94  HC2 DCE A  12      23.377   9.167   0.071  1.00  0.00      A    H
ATOM     95  Cl1 DCE A  12      21.046   9.943   0.207  1.00  0.00      A   CL
ATOM     96  HC3 DCE A  12      23.144  10.700   0.895  1.00  0.00      A    H
ATOM     97  CT  DCE A  13      40.045  51.542  48.668  1.00  0.00      A    C
ATOM     98  HC  DCE A  13      40.479  52.440  48.230  1.00  0.00      A    H
ATOM     99  HC1 DCE A  13      40.759  51.291  49.452  1.00  0.00      A    H
ATOM    100  Cl  DCE A  13      38.704  52.110  49.646  1.00  0.00      A   CL
ATOM    101  CT1 DCE A  13      39.806  50.413  47.732  1.00  0.00      A    C
ATOM    102  HC2 DCE A  13      40.672  50.238  47.093  1.00  0.00      A    H
ATOM    103  Cl1 DCE A  13      39.553  48.913  48.568  1.00  0.00      A   CL
ATOM    104  HC3 DCE A  13      38.899  50.549  47.143  1.00  0.00      A    H
ATOM    105  CT  DCE A  14       3.022  27.879  28.513  1.00  0.00      A    C
ATOM    106  HC  DCE A  14       1.986  27.888  28.175  1.00  0.00      A    H
ATOM    107  HC1 DCE A  14       3.140  27.280  29.416  1.00  0.00      A    H
ATOM    108  Cl  DCE A  14       4.072  27.191  27.196  1.00  0.00      A   CL
ATOM    109  CT1 DCE A  14       3.492  29.291  28.705  1.00  0.00      A    C
ATOM    110  HC2 DCE A  14       4.483  29.312  29.158  1.00  0.00      A    H
ATOM    111  Cl1 DCE A  14       3.805  29.961  27.054  1.00  0.00      A   CL
ATOM    112  HC3 DCE A  14       2.833  29.912  29.313  1.00  0.00      A    H
ATOM    113  CT  DCE A  15      29.911  35.166  29.315  1.00  0.00      A    C
ATOM    114  HC  DCE A  15      30.825  35.432  28.783  1.00  0.00      A    H
ATOM    115  HC1 DCE A  15      30.077  35.056  30.386  1.00  0.00      A    H
ATOM    116  Cl  DCE A  15      28.617  36.432  29.152  1.00  0.00      A   CL
ATOM    117  CT1 DCE A  15      29.447  33.816  28.764  1.00  0.00      A    C
ATOM    118  HC2 DCE A  15      28.474  33.424  29.062  1.00  0.00      A    H
ATOM    119  Cl1 DCE A  15      29.394  33.910  27.025  1.00  0.00      A   CL
ATOM    120  HC3 DCE A  15      30.109  32.988  29.018  1.00  0.00      A    H
ATOM    121  CT  DCE A  16       7.685  21.610  10.606  1.00  0.00      A    C
ATOM    122  HC  DCE A  16       7.165  20.725  10.240  1.00  0.00      A    H
ATOM    123  HC1 DCE A  16       6.979  22.124  11.259  1.00  0.00      A    H
ATOM    124  Cl  DCE A  16       9.177  21.203  11.481  1.00  0.00      A   CL
ATOM    125  CT1 DCE A  16       8.043  22.643   9.534  1.00  0.00      A    C
ATOM    126  HC2 DCE A  16       7.129  23.067   9.118  1.00  0.00      A    H
ATOM    127  Cl1 DCE A  16       8.808  24.023  10.337  1.00  0.00      A   CL
ATOM    128  HC3 DCE A  16       8.687  22.262   8.741  1.00  0.00      A    H
ATOM    129  CT  DCE A  17      13.387  16.327  27.395  1.00  0.00      A    C
ATOM    130  HC  DCE A  17      12.339  16.590  27.538  1.00  0.00      A    H
ATOM    131  HC1 DCE A  17      13.552  16.539  26.338  1.00  0.00      A    H
ATOM    132  Cl  DCE A  17      14.366  17.392  28.380  1.00  0.00      A   CL
ATOM    133  CT1 DCE A  17      13.795  14.824  27.678  1.00  0.00      A    C
ATOM    134  HC2 DCE A  17      13.137  14.173  27.103  1.00  0.00      A    H
ATOM    135  Cl1 DCE A  17      15.453  14.440  27.135  1.00  0.00      A   CL
ATOM    136  HC3 DCE A  17      13.705  14.635  28.748  1.00  0.00      A    H
ATOM    137  CT  DCE A  18       4.659   1.601  30.053  1.00  0.00      A    C
ATOM    138  HC  DCE A  18       3.599   1.593  29.800  1.00  0.00      A    H
ATOM    139  HC1 DCE A  18       4.812   2.677  30.139  1.00  0.00      A    H
ATOM    140  Cl  DCE A  18       4.788   0.880  31.656  1.00  0.00      A   CL
ATOM    141  CT1 DCE A  18       5.591   0.907  29.148  1.00  0.00      A    C
ATOM    142  HC2 DCE A  18       5.523  -0.176  29.043  1.00  0.00      A    H
ATOM    143  Cl1 DCE A  18       5.270   1.540  27.548  1.00  0.00      A   CL
ATOM    144  HC3 DCE A  18       6.605   1.210  29.409  1.00  0.00      A    H
ATOM    145  CT  DCE A  19      22.356  16.097  32.424  1.00  0.00      A    C
ATOM    146  HC  DCE A  19      21.623  16.253  33.215  1.00  0.00      A    H
ATOM    147  HC1 DCE A  19      21.876  16.062  31.447  1.00  0.00      A    H
ATOM    148  Cl  DCE A  19      23.594  17.338  32.448  1.00  0.00      A   CL
ATOM    149  CT1 DCE A  19      22.941  14.681  32.625  1.00  0.00      A    C
ATOM    150  HC2 DCE A  19      22.960  14.515  33.702  1.00  0.00      A    H
ATOM    151  Cl1 DCE A  19      21.869  13.433  31.926  1.00  0.00      A   CL
ATOM    152  HC3 DCE A  19      23.949  14.578  32.221  1.00  0.00      A    H
ATOM    153  CT  DCE A  20       1.700   6.870  27.537  1.00  0.00      A    C
ATOM    154  HC  DCE A  20       1.055   6.210  28.116  1.00  0.00      A    H
ATOM    155  HC1 DCE A  20       2.388   6.339  26.880  1.00  0.00      A    H
ATOM    156  Cl  DCE A  20       0.876   7.843  26.360  1.00  0.00      A   CL
ATOM    157  CT1 DCE A  20       2.537   7.747  28.556  1.00  0.00      A    C
ATOM    158  HC2 DCE A  20       1.867   8.329  29.189  1.00  0.00      A    H
ATOM    159  Cl1 DCE A  20       3.547   6.744  29.649  1.00  0.00      A   CL
ATOM    160  HC3 DCE A  20       3.346   8.297  28.074  1.00  0.00      A    H
ATOM    161  CT  DCE A  21      28.384  34.713  33.128  1.00  0.00      A    C
ATOM    162  HC  DCE A  21      28.844  35.317  32.346  1.00  0.00      A    H
ATOM    163  HC1 DCE A  21      27.307  34.668  32.967  1.00  0.00      A    H
ATOM    164  Cl  DCE A  21      28.989  33.067  32.985  1.00  0.00      A   CL
ATOM    165  CT1 DCE A  21      28.421  35.288  34.528  1.00  0.00      A    C
ATOM    166  HC2 DCE A  21      29.433  35.275  34.933  1.00  0.00      A    H
ATOM    167  Cl1 DCE A  21      27.929  36.961  34.626  1.00  0.00      A   CL
ATOM    168  HC3 DCE A  21      27.836  34.643  35.184  1.00  0.00      A    H
ATOM    169  CT  DCE A  22      49.802  10.120  25.055  1.00  0.00      A    C
ATOM    170  HC  DCE A  22      49.502   9.430  24.266  1.00  0.00      A    H
ATOM    171  HC1 DCE A  22      49.519  11.115  24.713  1.00  0.00      A    H
ATOM    172  Cl  DCE A  22      48.881   9.743  26.541  1.00  0.00      A   CL
ATOM    173  CT1 DCE A  22      51.293  10.131  25.324  1.00  0.00      A    C
ATOM    174  HC2 DCE A  22      51.521   9.280  25.965  1.00  0.00      A    H
ATOM    175  Cl1 DCE A  22      52.110   9.976  23.838  1.00  0.00      A   CL
ATOM    176  HC3 DCE A  22      51.559  11.085  25.780  1.00  0.00      A    H
ATOM    177  CT  DCE A  23      35.996  12.407  45.034  1.00  0.00      A    C
ATOM    178  HC  DCE A  23      35.071  12.909  45.317  1.00  0.00      A    H
ATOM    179  HC1 DCE A  23      35.720  11.368  44.854  1.00  0.00      A    H
ATOM    180  Cl  DCE A  23      36.555  13.038  43.455  1.00  0.00      A   CL
ATOM    181  CT1 DCE A  23      37.044  12.601  46.067  1.00  0.00      A    C
ATOM    182  HC2 DCE A  23      37.103  13.681  46.199  1.00  0.00      A    H
ATOM    183  Cl1 DCE A  23      36.477  11.916  47.645  1.00  0.00      A   CL
ATOM    184  HC3 DCE A  23      38.013  12.222  45.745  1.00  0.00      A    H
ATOM    185  CT  DCE A  24       5.220   9.019  13.686  1.00  0.00      A    C
ATOM    186  HC  DCE A  24       5.572   9.852  14.294  1.00  0.00      A    H
ATOM    187  HC1 DCE A  24       4.338   8.532  14.102  1.00  0.00      A    H
ATOM    188  Cl  DCE A  24       4.723   9.557  12.059  1.00  0.00      A   CL
ATOM    189  CT1 DCE A  24       6.240   7.975  13.578  1.00  0.00      A    C
ATOM    190  HC2 DCE A  24       6.989   8.425  12.926  1.00  0.00      A    H
ATOM    191  Cl1 DCE A  24       6.893   7.744  15.156  1.00  0.00      A   CL
ATOM    192  HC3 DCE A  24       5.873   6.999  13.262  1.00  0.00      A    H
ATOM    193  CT  DCE A  25      44.386  37.478  39.660  1.00  0.00      A    C
ATOM    194  HC  DCE A  25      43.440  37.331  40.181  1.00  0.00      A    H
ATOM    195  HC1 DCE A  25      45.175  37.126  40.324  1.00  0.00      A    H
ATOM    196  Cl  DCE A  25      44.205  36.240  38.376  1.00  0.00      A   CL
ATOM    197  CT1 DCE A  25      44.623  38.893  39.101  1.00  0.00      A    C
ATOM    198  HC2 DCE A  25      43.798  39.239  38.477  1.00  0.00      A    H
ATOM    199  Cl1 DCE A  25      44.672  40.011  40.511  1.00  0.00      A   CL
ATOM    200  HC3 DCE A  25      45.537  38.946  38.509  1.00  0.00      A    H
ATOM    201  CT  DCE A  26       1.682  21.385  48.930  1.00  0.00      A    C
ATOM    202  HC  DCE A  26       1.869  22.451  48.798  1.00  0.00      A    H
ATOM    203  HC1 DCE A  26       2.059  21.196  49.935  1.00  0.00      A    H
ATOM    204  Cl  DCE A  26       0.020  20.955  48.716  1.00  0.00      A   CL
ATOM    205  CT1 DCE A  26       2.412  20.600  47.867  1.00  0.00      A    C
ATOM    206  HC2 DCE A  26       1.879  20.542  46.918  1.00  0.00      A    H
ATOM    207  Cl1 DCE A  26       4.030  21.361  47.668  1.00  0.00      A   CL
ATOM    208  HC3 DCE A  26       2.572  19.527  47.969  1.00  0.00      A    H
ATOM    209  CT  DCE A  27       2.839  47.900   1.969  1.00  0.00      A    C
ATOM    210  HC  DCE A  27       1.907  47.543   2.408  1.00  0.00      A    H
ATOM    211  HC1 DCE A  27       2.747  48.982   2.063  1.00  0.00      A    H
ATOM    212  Cl  DCE A  27       4.188  47.227   2.877  1.00  0.00      A   CL
ATOM    213  CT1 DCE A  27       2.984  47.507   0.548  1.00  0.00      A    C
ATOM    214  HC2 DCE A  27       2.945  46.442   0.317  1.00  0.00      A    H
ATOM    215  Cl1 DCE A  27       1.829  48.411  -0.390  1.00  0.00      A   CL
ATOM    216  HC3 DCE A  27       3.975  47.814   0.211  1.00  0.00      A    H
ATOM    217  CT  DCE A  28      24.257  35.009  51.851  1.00  0.00      A    C
ATOM    218  HC  DCE A  28      24.362  35.807  51.115  1.00  0.00      A    H
ATOM    219  HC1 DCE A  28      25.216  35.055  52.368  1.00  0.00      A    H
ATOM    220  Cl  DCE A  28      22.978  35.440  53.052  1.00  0.00      A   CL
ATOM    221  CT1 DCE A  28      24.000  33.630  51.372  1.00  0.00      A    C
ATOM    222  HC2 DCE A  28      24.739  33.186  50.707  1.00  0.00      A    H
ATOM    223  Cl1 DCE A  28      23.852  32.377  52.660  1.00  0.00      A   CL
ATOM    224  HC3 DCE A  28      23.048  33.509  50.854  1.00  0.00      A    H
ATOM    225  CT  DCE A  29      33.671  25.205  38.825  1.00  0.00      A    C
ATOM    226  HC  DCE A  29      33.981  24.906  39.826  1.00  0.00      A    H
ATOM    227  HC1 DCE A  29      34.177  24.634  38.047  1.00  0.00      A    H
ATOM    228  Cl  DCE A  29      31.912  24.862  38.588  1.00  0.00      A   CL
ATOM    229  CT1 DCE A  29      33.990  26.695  38.648  1.00  0.00      A    C
ATOM    230  HC2 DCE A  29      35.072  26.819  38.623  1.00  0.00      A    H
ATOM    231  Cl1 DCE A  29      33.268  27.300  37.107  1.00  0.00      A   CL
ATOM    232  HC3 DCE A  29      33.686  27.306  39.498  1.00  0.00      A    H
ATOM    233  CT  DCE A  30      49.145  40.139  12.860  1.00  0.00      A    C
ATOM    234  HC  DCE A  30      50.117  39.670  12.704  1.00  0.00      A    H
ATOM    235  HC1 DCE A  30      48.641  40.300  11.907  1.00  0.00      A    H
ATOM    236  Cl  DCE A  30      48.252  38.734  13.505  1.00  0.00      A   CL
ATOM    237  CT1 DCE A  30      49.101  41.453  13.758  1.00  0.00      A    C
ATOM    238  HC2 DCE A  30      48.086  41.767  14.004  1.00  0.00      A    H
ATOM    239  Cl1 DCE A  30      49.907  41.299  15.351  1.00  0.00      A   CL
ATOM    240  HC3 DCE A  30      49.598  42.285  13.259  1.00  0.00      A    H
ATOM    241  CT  DCE A  31      19.625  15.573   8.864  1.00  0.00      A    C
ATOM    242  HC  DCE A  31      19.099  16.527   8.828  1.00  0.00      A    H
ATOM    243  HC1 DCE A  31      19.623  15.116   7.875  1.00  0.00      A    H
ATOM    244  Cl  DCE A  31      21.262  16.030   9.276  1.00  0.00      A   CL
ATOM    245  CT1 DCE A  31      19.060  14.786  10.007  1.00  0.00      A    C
ATOM    246  HC2 DCE A  31      19.797  14.104  10.431  1.00  0.00      A    H
ATOM    247  Cl1 DCE A  31      18.555  15.866  11.348  1.00  0.00      A   CL
ATOM    248  HC3 DCE A  31      18.219  14.156   9.715  1.00  0.00      A    H
ATOM    249  CT  DCE A  32      12.184  25.509  42.752  1.00  0.00      A    C
ATOM    250  HC  DCE A  32      11.466  24.690  42.779  1.00  0.00      A    H
ATOM    251  HC1 DCE A  32      11.675  26.270  42.161  1.00  0.00      A    H
ATOM    252  Cl  DCE A  32      12.238  26.234  44.425  1.00  0.00      A   CL
ATOM    253  CT1 DCE A  32      13.570  25.164  42.330  1.00  0.00      A    C
ATOM    254  HC2 DCE A  32      13.647  25.044  41.249  1.00  0.00      A    H
ATOM    255  Cl1 DCE A  32      14.691  26.495  42.793  1.00  0.00      A   CL
ATOM    256  HC3 DCE A  32      13.737  24.253  42.905  1.00  0.00      A    H
ATOM    257  CT  DCE A  33      39.038  39.966  16.873  1.00  0.00      A    C
ATOM    258  HC  DCE A  33      38.306  39.187  17.083  1.00  0.00      A    H
ATOM    259  HC1 DCE A  33      39.315  39.860  15.824  1.00  0.00      A    H
ATOM    260  Cl  DCE A  33      38.258  41.562  17.168  1.00  0.00      A   CL
ATOM    261  CT1 DCE A  33      40.286  39.723  17.806  1.00  0.00      A    C
ATOM    262  HC2 DCE A  33      40.058  39.931  18.851  1.00  0.00      A    H
ATOM    263  Cl1 DCE A  33      40.762  38.074  17.574  1.00  0.00      A   CL
ATOM    264  HC3 DCE A  33      41.050  40.423  17.467  1.00  0.00      A    H
ATOM    265  CT  DCE A  34      30.269   6.863  29.819  1.00  0.00      A    C
ATOM    266  HC  DCE A  34      30.296   7.450  30.737  1.00  0.00      A    H
ATOM    267  HC1 DCE A  34      30.650   7.425  28.966  1.00  0.00      A    H
ATOM    268  Cl  DCE A  34      31.034   5.268  29.989  1.00  0.00      A   CL
ATOM    269  CT1 DCE A  34      28.825   6.450  29.510  1.00  0.00      A    C
ATOM    270  HC2 DCE A  34      28.604   5.901  28.594  1.00  0.00      A    H
ATOM    271  Cl1 DCE A  34      28.454   5.515  30.910  1.00  0.00      A   CL
ATOM    272  HC3 DCE A  34      28.164   7.316  29.489  1.00  0.00      A    H
ATOM    273  CT  DCE A  35      52.978  37.987  40.096  1.00  0.00      A    C
ATOM    274  HC  DCE A  35      52.636  38.071  41.128  1.00  0.00      A    H
ATOM    275  HC1 DCE A  35      54.024  38.293  40.115  1.00  0.00      A    H
ATOM    276  Cl  DCE A  35      52.939  36.282  39.568  1.00  0.00      A   CL
ATOM    277  CT1 DCE A  35      52.173  38.800  39.173  1.00  0.00      A    C
ATOM    278  HC2 DCE A  35      51.223  38.275  39.076  1.00  0.00      A    H
ATOM    279  Cl1 DCE A  35      51.959  40.379  40.020  1.00  0.00      A   CL
ATOM    280  HC3 DCE A  35      52.744  38.992  38.265  1.00  0.00      A    H
ATOM    281  CT  DCE A  36      12.454  25.156  48.854  1.00  0.00      A    C
ATOM    282  HC  DCE A  36      13.184  25.085  48.048  1.00  0.00      A    H
ATOM    283  HC1 DCE A  36      11.518  24.803  48.420  1.00  0.00      A    H
ATOM    284  Cl  DCE A  36      13.005  24.135  50.220  1.00  0.00      A   CL
ATOM    285  CT1 DCE A  36      12.410  26.651  49.391  1.00  0.00      A    C
ATOM    286  HC2 DCE A  36      13.313  26.791  49.985  1.00  0.00      A    H
ATOM    287  Cl1 DCE A  36      12.128  28.003  48.207  1.00  0.00      A   CL
ATOM    288  HC3 DCE A  36      11.659  26.697  50.180  1.00  0.00      A    H
ATOM    289  CT  DCE A  37      25.991   8.936  32.182  1.00  0.00      A    C
ATOM    290  HC  DCE A  37      25.620   9.951  32.323  1.00  0.00      A    H
ATOM    291  HC1 DCE A  37      25.285   8.186  32.537  1.00  0.00      A    H
ATOM    292  Cl  DCE A  37      25.984   8.755  30.427  1.00  0.00      A   CL
ATOM    293  CT1 DCE A  37      27.397   8.725  32.697  1.00  0.00      A    C
ATOM    294  HC2 DCE A  37      27.735   7.689  32.682  1.00  0.00      A    H
ATOM    295  Cl1 DCE A  37      28.541   9.797  31.754  1.00  0.00      A   CL
ATOM    296  HC3 DCE A  37      27.475   9.138  33.703  1.00  0.00      A    H
ATOM    297  CT  DCE A  38      51.792  47.618  49.958  1.00  0.00      A    C
ATOM    298  HC  DCE A  38      52.295  48.585  49.949  1.00  0.00      A    H
ATOM    299  HC1 DCE A  38      52.631  46.923  49.973  1.00  0.00      A    H
ATOM    300  Cl  DCE A  38      50.909  47.588  51.514  1.00  0.00      A   CL
ATOM    301  CT1 DCE A  38      50.795  47.287  48.817  1.00  0.00      A    C
ATOM    302  HC2 DCE A  38      50.059  46.522  49.066  1.00  0.00      A    H
ATOM    303  Cl1 DCE A  38      49.826  48.705  48.466  1.00  0.00      A   CL
ATOM    304  HC3 DCE A  38      51.316  46.978  47.911  1.00  0.00      A    H
ATOM    305  CT  DCE A  39      16.046  11.140  30.133  1.00  0.00      A    C
ATOM    306  HC  DCE A  39      16.689  12.020  30.167  1.00  0.00      A    H
ATOM    307  HC1 DCE A  39      16.268  10.401  30.903  1.00  0.00      A    H
ATOM    308  Cl  DCE A  39      14.427  11.779  30.328  1.00  0.00      A   CL
ATOM    309  CT1 DCE A  39      16.362  10.569  28.773  1.00  0.00      A    C
ATOM    310  HC2 DCE A  39      16.076  11.258  27.979  1.00  0.00      A    H
ATOM    311  Cl1 DCE A  39      18.076  10.081  28.643  1.00  0.00      A   CL
ATOM    312  HC3 DCE A  39      15.871   9.633  28.508  1.00  0.00      A    H
ATOM    313  CT  DCE A  40      42.704  44.959  17.758  1.00  0.00      A    C
ATOM    314  HC  DCE A  40      42.709  45.842  17.118  1.00  0.00      A    H
ATOM    315  HC1 DCE A  40      43.567  45.086  18.410  1.00  0.00      A    H
ATOM    316  Cl  DCE A  40      41.168  44.597  18.672  1.00  0.00      A   CL
ATOM    317  CT1 DCE A  40      43.067  43.712  16.947  1.00  0.00      A    C
ATOM    318  HC2 DCE A  40      43.762  43.249  17.647  1.00  0.00      A    H
ATOM    319  Cl1 DCE A  40      41.569  42.776  16.635  1.00  0.00      A   CL
ATOM    320  HC3 DCE A  40      43.503  44.024  15.998  1.00  0.00      A    H
ATOM    321  CT  DCE A  41       6.893  18.515  14.846  1.00  0.00      A    C
ATOM    322  HC  DCE A  41       6.900  17.432  14.968  1.00  0.00      A    H
ATOM    323  HC1 DCE A  41       6.504  18.765  15.833  1.00  0.00      A    H
ATOM    324  Cl  DCE A  41       8.530  19.112  14.629  1.00  0.00      A   CL
ATOM    325  CT1 DCE A  41       6.057  19.022  13.682  1.00  0.00      A    C
ATOM    326  HC2 DCE A  41       4.990  18.917  13.879  1.00  0.00      A    H
ATOM    327  Cl1 DCE A  41       6.316  20.732  13.392  1.00  0.00      A   CL
ATOM    328  HC3 DCE A  41       6.336  18.509  12.762  1.00  0.00      A    H
ATOM    329  CT  DCE A  42      42.501  46.474  50.631  1.00  0.00      A    C
ATOM    330  HC  DCE A  42      42.303  45.955  51.569  1.00  0.00      A    H
ATOM    331  HC1 DCE A  42      42.054  47.441  50.861  1.00  0.00      A    H
ATOM    332  Cl  DCE A  42      44.232  46.813  50.453  1.00  0.00      A   CL
ATOM    333  CT1 DCE A  42      42.045  45.897  49.284  1.00  0.00      A    C
ATOM    334  HC2 DCE A  42      40.962  45.779  49.235  1.00  0.00      A    H
ATOM    335  Cl1 DCE A  42      42.460  47.093  47.891  1.00  0.00      A   CL
ATOM    336  HC3 DCE A  42      42.561  45.007  48.922  1.00  0.00      A    H
ATOM    337  CT  DCE A  43      39.197  25.585  24.977  1.00  0.00      A    C
ATOM    338  HC  DCE A  43      38.626  26.122  25.735  1.00  0.00      A    H
ATOM    339  HC1 DCE A  43      39.854  24.939  25.559  1.00  0.00      A    H
ATOM    340  Cl  DCE A  43      38.112  24.642  23.998  1.00  0.00      A   CL
ATOM    341  CT1 DCE A  43      40.058  26.368  24.011  1.00  0.00      A    C
ATOM    342  HC2 DCE A  43      39.582  27.295  23.694  1.00  0.00      A    H
ATOM    343  Cl1 DCE A  43      41.487  26.652  24.996  1.00  0.00      A   CL
ATOM    344  HC3 DCE A  43      40.296  25.853  23.080  1.00  0.00      A    H
ATOM    345  CT  DCE A  44      36.711  48.482  31.157  1.00  0.00      A    C
ATOM    346  HC  DCE A  44      37.768  48.551  30.901  1.00  0.00      A    H
ATOM    347  HC1 DCE A  44      36.119  48.679  30.263  1.00  0.00      A    H
ATOM    348  Cl  DCE A  44      36.367  46.925  31.867  1.00  0.00      A   CL
ATOM    349  CT1 DCE A  44      36.340  49.554  32.170  1.00  0.00      A    C
ATOM    350  HC2 DCE A  44      35.254  49.494  32.252  1.00  0.00      A    H
ATOM    351  Cl1 DCE A  44      36.979  49.130  33.713  1.00  0.00      A   CL
ATOM    352  HC3 DCE A  44      36.657  50.570  31.935  1.00  0.00      A    H
ATOM    353  CT  DCE A  45      29.797  43.341  48.033  1.00  0.00      A    C
ATOM    354  HC  DCE A  45      28.749  43.213  48.306  1.00  0.00      A    H
ATOM    355  HC1 DCE A  45      30.279  43.909  48.828  1.00  0.00      A    H
ATOM    356  Cl  DCE A  45      30.650  41.771  47.906  1.00  0.00      A   CL
ATOM    357  CT1 DCE A  45      29.873  43.999  46.649  1.00  0.00      A    C
ATOM    358  HC2 DCE A  45      29.349  44.954  46.688  1.00  0.00      A    H
ATOM    359  Cl1 DCE A  45      31.637  44.138  46.304  1.00  0.00      A   CL
ATOM    360  HC3 DCE A  45      29.427  43.267  45.975  1.00  0.00      A    H
ATOM    361  CT  DCE A  46      45.865  15.009  26.935  1.00  0.00      A    C
ATOM    362  HC  DCE A  46      45.215  14.958  27.809  1.00  0.00      A    H
ATOM    363  HC1 DCE A  46      45.325  15.651  26.240  1.00  0.00      A    H
ATOM    364  Cl  DCE A  46      47.458  15.781  27.263  1.00  0.00      A   CL
ATOM    365  CT1 DCE A  46      46.254  13.666  26.346  1.00  0.00      A    C
ATOM    366  HC2 DCE A  46      46.815  13.169  27.138  1.00  0.00      A    H
ATOM    367  Cl1 DCE A  46      44.830  12.616  26.028  1.00  0.00      A   CL
ATOM    368  HC3 DCE A  46      46.946  13.647  25.505  1.00  0.00      A    H
ATOM    369  CT  DCE A  47      20.061   2.760  18.842  1.00  0.00      A    C
ATOM    370  HC  DCE A  47      19.101   2.886  19.342  1.00  0.00      A    H
ATOM    371  HC1 DCE A  47      20.798   3.092  19.573  1.00  0.00      A    H
ATOM    372  Cl  DCE A  47      20.249   1.020  18.419  1.00  0.00      A   CL
ATOM    373  CT1 DCE A  47      20.112   3.738  17.645  1.00  0.00      A    C
ATOM    374  HC2 DCE A  47      21.098   3.671  17.185  1.00  0.00      A    H
ATOM    375  Cl1 DCE A  47      18.735   3.548  16.498  1.00  0.00      A   CL
ATOM    376  HC3 DCE A  47      19.988   4.726  18.088  1.00  0.00      A    H
ATOM    377  CT  DCE A  48       8.691  47.679  43.899  1.00  0.00      A    C
ATOM    378  HC  DCE A  48       8.227  46.718  43.674  1.00  0.00      A    H
ATOM    379  HC1 DCE A  48       9.404  47.813  43.085  1.00  0.00      A    H
ATOM    380  Cl  DCE A  48       7.442  48.952  44.036  1.00  0.00      A   CL
ATOM    381  CT1 DCE A  48       9.574  47.527  45.157  1.00  0.00      A    C
ATOM    382  HC2 DCE A  48      10.370  46.816  44.935  1.00  0.00      A    H
ATOM    383  Cl1 DCE A  48      10.402  49.012  45.699  1.00  0.00      A   CL
ATOM    384  HC3 DCE A  48       8.903  47.207  45.954  1.00  0.00      A    H
ATOM    385  CT  DCE A  49       5.015  49.933  31.085  1.00  0.00      A    C
ATOM    386  HC  DCE A  49       4.521  49.147  30.514  1.00  0.00      A    H
ATOM    387  HC1 DCE A  49       4.639  50.921  30.816  1.00  0.00      A    H
ATOM    388  Cl  DCE A  49       4.321  49.728  32.724  1.00  0.00      A   CL
ATOM    389  CT1 DCE A  49       6.582  49.926  30.907  1.00  0.00      A    C
ATOM    390  HC2 DCE A  49       6.810  50.340  29.924  1.00  0.00      A    H
ATOM    391  Cl1 DCE A  49       7.311  50.953  32.221  1.00  0.00      A   CL
ATOM    392  HC3 DCE A  49       6.976  48.915  31.010  1.00  0.00      A    H
ATOM    393  CT  DCE A  50      41.569  33.299  29.397  1.00  0.00      A    C
ATOM    394  HC  DCE A  50      41.245  34.228  28.928  1.00  0.00      A    H
ATOM    395  HC1 DCE A  50      40.701  32.800  29.827  1.00  0.00      A    H
ATOM    396  Cl  DCE A  50      41.940  32.172  28.141  1.00  0.00      A   CL
ATOM    397  CT1 DCE A  50      42.707  33.353  30.353  1.00  0.00      A    C
ATOM    398  HC2 DCE A  50      42.413  34.021  31.162  1.00  0.00      A    H
ATOM    399  Cl1 DCE A  50      42.794  31.705  31.113  1.00  0.00      A   CL
ATOM    400  HC3 DCE A  50      43.669  33.654  29.939  1.00  0.00      A    H
ATOM    401  CT  DCE A  51      50.902  31.384  49.739  1.00  0.00      A    C
ATOM    402  HC  DCE A  51      50.413  30.411  49.764  1.00  0.00      A    H
ATOM    403  HC1 DCE A  51      50.978  31.707  50.778  1.00  0.00      A    H
ATOM    404  Cl  DCE A  51      52.497  31.147  49.046  1.00  0.00      A   CL
ATOM    405  CT1 DCE A  51      50.121  32.377  48.827  1.00  0.00      A    C
ATOM    406  HC2 DCE A  51      50.321  32.300  47.758  1.00  0.00      A    H
ATOM    407  Cl1 DCE A  51      48.369  32.245  48.928  1.00  0.00      A   CL
ATOM    408  HC3 DCE A  51      50.338  33.407  49.110  1.00  0.00      A    H
ATOM    409  CT  DCE A  52      32.455  36.676  19.873  1.00  0.00      A    C
ATOM    410  HC  DCE A  52      33.146  37.295  20.446  1.00  0.00      A    H
ATOM    411  HC1 DCE A  52      31.457  37.040  19.632  1.00  0.00      A    H
ATOM    412  Cl  DCE A  52      33.278  36.352  18.218  1.00  0.00      A   CL
ATOM    413  CT1 DCE A  52      32.264  35.270  20.430  1.00  0.00      A    C
ATOM    414  HC2 DCE A  52      31.458  34.703  19.963  1.00  0.00      A    H
ATOM    415  Cl1 DCE A  52      33.816  34.391  20.194  1.00  0.00      A   CL
ATOM    416  HC3 DCE A  52      32.106  35.322  21.507  1.00  0.00      A    H
ATOM    417  CT  DCE A  53      27.299  19.690  17.047  1.00  0.00      A    C
ATOM    418  HC  DCE A  53      27.451  20.105  18.044  1.00  0.00      A    H
ATOM    419  HC1 DCE A  53      28.268  19.750  16.551  1.00  0.00      A    H
ATOM    420  Cl  DCE A  53      26.747  18.010  17.184  1.00  0.00      A   CL
ATOM    421  CT1 DCE A  53      26.357  20.570  16.230  1.00  0.00      A    C
ATOM    422  HC2 DCE A  53      25.539  20.796  16.915  1.00  0.00      A    H
ATOM    423  Cl1 DCE A  53      27.116  22.152  15.710  1.00  0.00      A   CL
ATOM    424  HC3 DCE A  53      25.940  20.097  15.341  1.00  0.00      A    H
ATOM    425  CT  DCE A  54      52.448  -0.061  23.788  1.00  0.00      A    C
ATOM    426  HC  DCE A  54      51.899  -0.330  24.690  1.00  0.00      A    H
ATOM    427  HC1 DCE A  54      53.208   0.656  24.099  1.00  0.00      A    H
ATOM    428  Cl  DCE A  54      53.234  -1.555  23.265  1.00  0.00      A   CL
ATOM    429  CT1 DCE A  54      51.396   0.435  22.799  1.00  0.00      A    C
ATOM    430  HC2 DCE A  54      50.524  -0.209  22.693  1.00  0.00      A    H
ATOM    431  Cl1 DCE A  54      50.698   1.910  23.538  1.00  0.00      A   CL
ATOM    432  HC3 DCE A  54      51.733   0.708  21.799  1.00  0.00      A    H
ATOM    433  CT  DCE A  55      47.527  52.491  13.975  1.00  0.00      A    C
ATOM    434  HC  DCE A  55      48.260  53.104  13.451  1.00  0.00      A    H
ATOM    435  HC1 DCE A  55      46.706  53.130  14.298  1.00  0.00      A    H
ATOM    436  Cl  DCE A  55      47.002  51.146  12.824  1.00  0.00      A   CL
ATOM    437  CT1 DCE A  55      47.862  51.869  15.223  1.00  0.00      A    C
ATOM    438  HC2 DCE A  55      46.959  51.425  15.642  1.00  0.00      A    H
ATOM    439  Cl1 DCE A  55      49.174  50.545  15.050  1.00  0.00      A   CL
ATOM    440  HC3 DCE A  55      48.049  52.709  15.892  1.00  0.00      A    H
ATOM    441  CT  DCE A  56      17.524  39.010  42.609  1.00  0.00      A    C
ATOM    442  HC  DCE A  56      16.587  38.819  43.131  1.00  0.00      A    H
ATOM    443  HC1 DCE A  56      18.033  38.053  42.491  1.00  0.00      A    H
ATOM    444  Cl  DCE A  56      17.040  39.565  41.016  1.00  0.00      A   CL
ATOM    445  CT1 DCE A  56      18.402  40.074  43.208  1.00  0.00      A    C
ATOM    446  HC2 DCE A  56      19.419  40.011  42.820  1.00  0.00      A    H
ATOM    447  Cl1 DCE A  56      17.685  41.620  42.944  1.00  0.00      A   CL
ATOM    448  HC3 DCE A  56      18.480  39.992  44.293  1.00  0.00      A    H
ATOM    449  CT  DCE A  57      33.861  25.170  48.900  1.00  0.00      A    C
ATOM    450  HC  DCE A  57      34.564  25.060  48.074  1.00  0.00      A    H
ATOM    451  HC1 DCE A  57      32.955  25.087  48.300  1.00  0.00      A    H
ATOM    452  Cl  DCE A  57      33.998  23.843  50.112  1.00  0.00      A   CL
ATOM    453  CT1 DCE A  57      34.204  26.526  49.513  1.00  0.00      A    C
ATOM    454  HC2 DCE A  57      35.264  26.583  49.761  1.00  0.00      A    H
ATOM    455  Cl1 DCE A  57      33.861  27.791  48.325  1.00  0.00      A   CL
ATOM    456  HC3 DCE A  57      33.673  26.704  50.448  1.00  0.00      A    H
ATOM    457  CT  DCE A  58      24.381   5.339   5.896  1.00  0.00      A    C
ATOM    458  HC  DCE A  58      24.824   6.335   5.912  1.00  0.00      A    H
ATOM    459  HC1 DCE A  58      23.523   5.362   5.224  1.00  0.00      A    H
ATOM    460  Cl  DCE A  58      25.574   4.199   5.395  1.00  0.00      A   CL
ATOM    461  CT1 DCE A  58      23.920   4.931   7.309  1.00  0.00      A    C
ATOM    462  HC2 DCE A  58      24.683   5.031   8.081  1.00  0.00      A    H
ATOM    463  Cl1 DCE A  58      22.465   5.852   7.847  1.00  0.00      A   CL
ATOM    464  HC3 DCE A  58      23.693   3.865   7.307  1.00  0.00      A    H
ATOM    465  CT  DCE A  59       7.097  24.556  40.611  1.00  0.00      A    C
ATOM    466  HC  DCE A  59       7.074  24.698  41.692  1.00  0.00      A    H
ATOM    467  HC1 DCE A  59       6.863  23.522  40.358  1.00  0.00      A    H
ATOM    468  Cl  DCE A  59       5.736  25.355  39.699  1.00  0.00      A   CL
ATOM    469  CT1 DCE A  59       8.474  24.848  40.012  1.00  0.00      A    C
ATOM    470  HC2 DCE A  59       8.637  24.465  39.005  1.00  0.00      A    H
ATOM    471  Cl1 DCE A  59       8.683  26.584  39.977  1.00  0.00      A   CL
ATOM    472  HC3 DCE A  59       9.305  24.411  40.565  1.00  0.00      A    H
ATOM    473  CT  DCE A  60      38.150  44.451  27.023  1.00  0.00      A    C
ATOM    474  HC  DCE A  60      37.118  44.171  27.234  1.00  0.00      A    H
ATOM    475  HC1 DCE A  60      38.271  44.145  25.984  1.00  0.00      A    H
ATOM    476  Cl  DCE A  60      38.281  46.265  26.896  1.00  0.00      A   CL
ATOM    477  CT1 DCE A  60      39.235  43.901  27.895  1.00  0.00      A    C
ATOM    478  HC2 DCE A  60      39.197  44.317  28.902  1.00  0.00      A    H
ATOM    479  Cl1 DCE A  60      38.940  42.096  28.013  1.00  0.00      A   CL
ATOM    480  HC3 DCE A  60      40.178  44.077  27.379  1.00  0.00      A    H
ATOM    481  CT  DCE A  61      31.009   4.819  26.393  1.00  0.00      A    C
ATOM    482  HC  DCE A  61      32.053   4.640  26.650  1.00  0.00      A    H
ATOM    483  HC1 DCE A  61      30.621   5.520  27.131  1.00  0.00      A    H
ATOM    484  Cl  DCE A  61      31.165   5.653  24.842  1.00  0.00      A   CL
ATOM    485  CT1 DCE A  61      30.117   3.621  26.162  1.00  0.00      A    C
ATOM    486  HC2 DCE A  61      30.711   2.832  25.700  1.00  0.00      A    H
ATOM    487  Cl1 DCE A  61      29.497   3.030  27.681  1.00  0.00      A   CL
ATOM    488  HC3 DCE A  61      29.228   3.657  25.534  1.00  0.00      A    H
ATOM    489  CT  DCE A  62      50.365   3.676  30.161  1.00  0.00      A    C
ATOM    490  HC  DCE A  62      49.735   4.552  30.003  1.00  0.00      A    H
ATOM    491  HC1 DCE A  62      50.627   3.362  29.151  1.00  0.00      A    H
ATOM    492  Cl  DCE A  62      51.901   4.015  31.045  1.00  0.00      A   CL
ATOM    493  CT1 DCE A  62      49.570   2.527  30.863  1.00  0.00      A    C
ATOM    494  HC2 DCE A  62      49.645   1.609  30.279  1.00  0.00      A    H
ATOM    495  Cl1 DCE A  62      50.323   2.026  32.432  1.00  0.00      A   CL
ATOM    496  HC3 DCE A  62      48.562   2.881  31.076  1.00  0.00      A    H
ATOM    497  CT  DCE A  63      28.358  48.460   2.334  1.00  0.00      A    C
ATOM    498  HC  DCE A  63      29.295  48.944   2.608  1.00  0.00      A    H
ATOM    499  HC1 DCE A  63      28.428  48.463   1.246  1.00  0.00      A    H
ATOM    500  Cl  DCE A  63      28.525  46.759   2.856  1.00  0.00      A   CL
ATOM    501  CT1 DCE A  63      27.021  48.969   2.933  1.00  0.00      A    C
ATOM    502  HC2 DCE A  63      26.285  48.303   2.482  1.00  0.00      A    H
ATOM    503  Cl1 DCE A  63      27.195  49.005   4.769  1.00  0.00      A   CL
ATOM    504  HC3 DCE A  63      26.781  49.994   2.650  1.00  0.00      A    H
ATOM    505  CT  DCE A  64      49.927   5.806  12.231  1.00  0.00      A    C
ATOM    506  HC  DCE A  64      49.110   6.528  12.233  1.00  0.00      A    H
ATOM    507  HC1 DCE A  64      50.776   6.311  12.692  1.00  0.00      A    H
ATOM    508  Cl  DCE A  64      49.387   4.501  13.364  1.00  0.00      A   CL
ATOM    509  CT1 DCE A  64      50.074   5.271  10.834  1.00  0.00      A    C
ATOM    510  HC2 DCE A  64      50.466   6.036  10.164  1.00  0.00      A    H
ATOM    511  Cl1 DCE A  64      51.169   3.871  11.039  1.00  0.00      A   CL
ATOM    512  HC3 DCE A  64      49.101   4.835  10.608  1.00  0.00      A    H
ATOM    513  CT  DCE A  65      43.911  34.151  25.219  1.00  0.00      A    C
ATOM    514  HC  DCE A  65      43.072  33.715  25.762  1.00  0.00      A    H
ATOM    515  HC1 DCE A  65      44.312  33.414  24.523  1.00  0.00      A    H
ATOM    516  Cl  DCE A  65      43.240  35.594  24.371  1.00  0.00      A   CL
ATOM    517  CT1 DCE A  65      45.030  34.576  26.189  1.00  0.00      A    C
ATOM    518  HC2 DCE A  65      44.768  35.191  27.050  1.00  0.00      A    H
ATOM    519  Cl1 DCE A  65      45.757  33.097  26.949  1.00  0.00      A   CL
ATOM    520  HC3 DCE A  65      45.803  35.065  25.597  1.00  0.00      A    H
ATOM    521  CT  DCE A  66       6.096   1.856   4.110  1.00  0.00      A    C
ATOM    522  HC  DCE A  66       5.689   2.551   4.845  1.00  0.00      A    H
ATOM    523  HC1 DCE A  66       5.311   1.606   3.396  1.00  0.00      A    H
ATOM    524  Cl  DCE A  66       7.225   2.863   3.123  1.00  0.00      A   CL
ATOM    525  CT1 DCE A  66       6.708   0.505   4.640  1.00  0.00      A    C
ATOM    526  HC2 DCE A  66       7.221   0.043   3.796  1.00  0.00      A    H
ATOM    527  Cl1 DCE A  66       7.833   0.955   6.062  1.00  0.00      A   CL
ATOM    528  HC3 DCE A  66       5.931  -0.127   5.069  1.00  0.00      A    H
ATOM    529  CT  DCE A  67      29.745  28.676  31.462  1.00  0.00      A    C
ATOM    530  HC  DCE A  67      29.581  28.796  30.391  1.00  0.00      A    H
ATOM    531  HC1 DCE A  67      30.346  29.495  31.856  1.00  0.00      A    H
ATOM    532  Cl  DCE A  67      28.109  28.859  32.093  1.00  0.00      A   CL
ATOM    533  CT1 DCE A  67      30.365  27.292  31.709  1.00  0.00      A    C
ATOM    534  HC2 DCE A  67      31.245  27.192  31.073  1.00  0.00      A    H
ATOM    535  Cl1 DCE A  67      30.808  26.962  33.436  1.00  0.00      A   CL
ATOM    536  HC3 DCE A  67      29.754  26.478  31.319  1.00  0.00      A    H
ATOM    537  CT  DCE A  68      24.920  28.500   7.988  1.00  0.00      A    C
ATOM    538  HC  DCE A  68      25.240  28.289   9.008  1.00  0.00      A    H
ATOM    539  HC1 DCE A  68      25.528  29.339   7.648  1.00  0.00      A    H
ATOM    540  Cl  DCE A  68      25.090  27.056   6.945  1.00  0.00      A   CL
ATOM    541  CT1 DCE A  68      23.511  29.001   8.011  1.00  0.00      A    C
ATOM    542  HC2 DCE A  68      22.783  28.509   8.656  1.00  0.00      A    H
ATOM    543  Cl1 DCE A  68      23.337  30.736   8.405  1.00  0.00      A   CL
ATOM    544  HC3 DCE A  68      22.998  28.833   7.064  1.00  0.00      A    H
ATOM    545  CT  DCE A  69       9.684  11.445   6.789  1.00  0.00      A    C
ATOM    546  HC  DCE A  69       9.682  12.311   6.126  1.00  0.00      A    H
ATOM    547  HC1 DCE A  69      10.405  11.560   7.597  1.00  0.00      A    H
ATOM    548  Cl  DCE A  69       8.215  11.006   7.698  1.00  0.00      A   CL
ATOM    549  CT1 DCE A  69      10.038  10.318   5.861  1.00  0.00      A    C
ATOM    550  HC2 DCE A  69       9.314   9.969   5.125  1.00  0.00      A    H
ATOM    551  Cl1 DCE A  69      11.543  10.844   4.995  1.00  0.00      A   CL
ATOM    552  HC3 DCE A  69      10.257   9.391   6.391  1.00  0.00      A    H
ATOM    553  CT  DCE A  70       0.724  11.406   1.585  1.00  0.00      A    C
ATOM    554  HC  DCE A  70       0.934  12.475   1.534  1.00  0.00      A    H
ATOM    555  HC1 DCE A  70      -0.341  11.278   1.393  1.00  0.00      A    H
ATOM    556  Cl  DCE A  70       1.748  10.329   0.665  1.00  0.00      A   CL
ATOM    557  CT1 DCE A  70       0.833  10.997   3.022  1.00  0.00      A    C
ATOM    558  HC2 DCE A  70       0.726   9.945   3.289  1.00  0.00      A    H
ATOM    559  Cl1 DCE A  70       2.445  11.654   3.559  1.00  0.00      A   CL
ATOM    560  HC3 DCE A  70       0.084  11.510   3.624  1.00  0.00      A    H
ATOM    561  CT  DCE A  71       4.519  32.306  33.883  1.00  0.00      A    C
ATOM    562  HC  DCE A  71       3.918  31.975  33.036  1.00  0.00      A    H
ATOM    563  HC1 DCE A  71       5.509  32.654  33.589  1.00  0.00      A    H
ATOM    564  Cl  DCE A  71       3.769  33.701  34.692  1.00  0.00      A   CL
ATOM    565  CT1 DCE A  71       4.599  31.158  34.923  1.00  0.00      A    C
ATOM    566  HC2 DCE A  71       3.630  30.831  35.298  1.00  0.00      A    H
ATOM    567  Cl1 DCE A  71       5.550  29.738  34.475  1.00  0.00      A   CL
ATOM    568  HC3 DCE A  71       5.019  31.402  35.898  1.00  0.00      A    H
ATOM    569  CT  DCE A  72       7.885  36.804  27.196  1.00  0.00      A    C
ATOM    570  HC  DCE A  72       7.216  36.855  28.055  1.00  0.00      A    H
ATOM    571  HC1 DCE A  72       8.827  36.278  27.350  1.00  0.00      A    H
ATOM    572  Cl  DCE A  72       7.006  36.003  25.944  1.00  0.00      A   CL
ATOM    573  CT1 DCE A  72       8.299  38.183  26.743  1.00  0.00      A    C
ATOM    574  HC2 DCE A  72       8.646  38.259  25.712  1.00  0.00      A    H
ATOM    575  Cl1 DCE A  72       6.746  39.056  26.864  1.00  0.00      A   CL
ATOM    576  HC3 DCE A  72       9.069  38.504  27.444  1.00  0.00      A    H
ATOM    577  CT  DCE A  73      28.151  43.929   5.767  1.00  0.00      A    C
ATOM    578  HC  DCE A  73      27.391  44.569   5.318  1.00  0.00      A    H
ATOM    579  HC1 DCE A  73      29.137  44.122   5.344  1.00  0.00      A    H
ATOM    580  Cl  DCE A  73      28.117  44.661   7.421  1.00  0.00      A   CL
ATOM    581  CT1 DCE A  73      27.852  42.430   5.762  1.00  0.00      A    C
ATOM    582  HC2 DCE A  73      26.831  42.206   6.071  1.00  0.00      A    H
ATOM    583  Cl1 DCE A  73      27.981  41.961   4.023  1.00  0.00      A   CL
ATOM    584  HC3 DCE A  73      28.571  41.885   6.374  1.00  0.00      A    H
ATOM    585  CT  DCE A  74      35.087  49.580  21.436  1.00  0.00      A    C
ATOM    586  HC  DCE A  74      34.579  49.224  22.332  1.00  0.00      A    H
ATOM    587  HC1 DCE A  74      34.347  49.908  20.705  1.00  0.00      A    H
ATOM    588  Cl  DCE A  74      36.180  50.816  21.861  1.00  0.00      A   CL
ATOM    589  CT1 DCE A  74      35.847  48.385  20.845  1.00  0.00      A    C
ATOM    590  HC2 DCE A  74      36.044  48.605  19.796  1.00  0.00      A    H
ATOM    591  Cl1 DCE A  74      37.368  47.868  21.668  1.00  0.00      A   CL
ATOM    592  HC3 DCE A  74      35.149  47.563  20.685  1.00  0.00      A    H
ATOM    593  CT  DCE A  75      46.022  27.036  19.038  1.00  0.00      A    C
ATOM    594  HC  DCE A  75      45.376  27.175  18.171  1.00  0.00      A    H
ATOM    595  HC1 DCE A  75      45.640  27.547  19.922  1.00  0.00      A    H
ATOM    596  Cl  DCE A  75      46.117  25.308  19.287  1.00  0.00      A   CL
ATOM    597  CT1 DCE A  75      47.473  27.539  18.826  1.00  0.00      A    C
ATOM    598  HC2 DCE A  75      48.042  27.522  19.755  1.00  0.00      A    H
ATOM    599  Cl1 DCE A  75      48.069  26.348  17.740  1.00  0.00      A   CL
ATOM    600  HC3 DCE A  75      47.642  28.506  18.353  1.00  0.00      A    H
ATOM    601  CT  DCE A  76      36.355  11.904  26.720  1.00  0.00      A    C
ATOM    602  HC  DCE A  76      35.395  11.697  27.194  1.00  0.00      A    H
ATOM    603  HC1 DCE A  76      37.050  12.060  27.545  1.00  0.00      A    H
ATOM    604  Cl  DCE A  76      36.949  10.425  25.955  1.00  0.00      A   CL
ATOM    605  CT1 DCE A  76      36.097  13.007  25.617  1.00  0.00      A    C
ATOM    606  HC2 DCE A  76      36.872  12.938  24.854  1.00  0.00      A    H
ATOM    607  Cl1 DCE A  76      34.541  12.862  24.820  1.00  0.00      A   CL
ATOM    608  HC3 DCE A  76      35.987  13.996  26.062  1.00  0.00      A    H
ATOM    609  CT  DCE A  77      31.209   1.291   9.275  1.00  0.00      A    C
ATOM    610  HC  DCE A  77      30.935   2.089   8.584  1.00  0.00      A    H
ATOM    611  HC1 DCE A  77      32.191   1.599   9.636  1.00  0.00      A    H
ATOM    612  Cl  DCE A  77      30.072   1.317  10.715  1.00  0.00      A   CL
ATOM    613  CT1 DCE A  77      31.330  -0.128   8.643  1.00  0.00      A    C
ATOM    614  HC2 DCE A  77      31.889  -0.140   7.708  1.00  0.00      A    H
ATOM    615  Cl1 DCE A  77      31.887  -1.303   9.800  1.00  0.00      A   CL
ATOM    616  HC3 DCE A  77      30.356  -0.497   8.321  1.00  0.00      A    H
ATOM    617  CT  DCE A  78      18.932   7.423   4.767  1.00  0.00      A    C
ATOM    618  HC  DCE A  78      18.278   7.279   5.628  1.00  0.00      A    H
ATOM    619  HC1 DCE A  78      19.024   8.507   4.690  1.00  0.00      A    H
ATOM    620  Cl  DCE A  78      20.432   6.537   5.109  1.00  0.00      A   CL
ATOM    621  CT1 DCE A  78      18.236   7.019   3.506  1.00  0.00      A    C
ATOM    622  HC2 DCE A  78      17.253   7.482   3.419  1.00  0.00      A    H
ATOM    623  Cl1 DCE A  78      19.149   7.426   2.055  1.00  0.00      A   CL
ATOM    624  HC3 DCE A  78      18.079   5.940   3.518  1.00  0.00      A    H
ATOM    625  CT  DCE A  79      48.495  35.571  12.209  1.00  0.00      A    C
ATOM    626  HC  DCE A  79      48.823  36.602  12.071  1.00  0.00      A    H
ATOM    627  HC1 DCE A  79      48.304  35.434  13.273  1.00  0.00      A    H
ATOM    628  Cl  DCE A  79      46.836  35.360  11.428  1.00  0.00      A   CL
ATOM    629  CT1 DCE A  79      49.323  34.591  11.426  1.00  0.00      A    C
ATOM    630  HC2 DCE A  79      49.326  34.710  10.343  1.00  0.00      A    H
ATOM    631  Cl1 DCE A  79      51.052  34.762  12.035  1.00  0.00      A   CL
ATOM    632  HC3 DCE A  79      48.907  33.592  11.556  1.00  0.00      A    H
ATOM    633  CT  DCE A  80       3.611  24.778  11.016  1.00  0.00      A    C
ATOM    634  HC  DCE A  80       3.354  25.472  11.816  1.00  0.00      A    H
ATOM    635  HC1 DCE A  80       2.728  24.769  10.377  1.00  0.00      A    H
ATOM    636  Cl  DCE A  80       5.024  25.597  10.276  1.00  0.00      A   CL
ATOM    637  CT1 DCE A  80       3.729  23.344  11.553  1.00  0.00      A    C
ATOM    638  HC2 DCE A  80       2.817  23.139  12.114  1.00  0.00      A    H
ATOM    639  Cl1 DCE A  80       3.998  22.176  10.231  1.00  0.00      A   CL
ATOM    640  HC3 DCE A  80       4.492  23.193  12.317  1.00  0.00      A    H
ATOM    641  CT  DCE A  81      26.315  49.843  40.336  1.00  0.00      A    C
ATOM    642  HC  DCE A  81      25.375  50.328  40.075  1.00  0.00      A    H
ATOM    643  HC1 DCE A  81      26.868  49.565  39.439  1.00  0.00      A    H
ATOM    644  Cl  DCE A  81      27.292  51.160  41.231  1.00  0.00      A   CL
ATOM    645  CT1 DCE A  81      26.089  48.723  41.320  1.00  0.00      A    C
ATOM    646  HC2 DCE A  81      25.661  47.908  40.736  1.00  0.00      A    H
ATOM    647  Cl1 DCE A  81      27.663  48.170  41.879  1.00  0.00      A   CL
ATOM    648  HC3 DCE A  81      25.470  49.007  42.171  1.00  0.00      A    H
ATOM    649  CT  DCE A  82      33.194  51.819  13.135  1.00  0.00      A    C
ATOM    650  HC  DCE A  82      32.573  51.349  12.372  1.00  0.00      A    H
ATOM    651  HC1 DCE A  82      32.887  51.686  14.172  1.00  0.00      A    H
ATOM    652  Cl  DCE A  82      34.919  51.349  13.008  1.00  0.00      A   CL
ATOM    653  CT1 DCE A  82      33.235  53.371  12.843  1.00  0.00      A    C
ATOM    654  HC2 DCE A  82      32.228  53.785  12.908  1.00  0.00      A    H
ATOM    655  Cl1 DCE A  82      34.171  54.284  14.144  1.00  0.00      A   CL
ATOM    656  HC3 DCE A  82      33.641  53.709  11.890  1.00  0.00      A    H
ATOM    657  CT  DCE A  83      18.473  47.685  14.663  1.00  0.00      A    C
ATOM    658  HC  DCE A  83      18.971  48.417  14.027  1.00  0.00      A    H
ATOM    659  HC1 DCE A  83      18.922  46.697  14.570  1.00  0.00      A    H
ATOM    660  Cl  DCE A  83      18.771  48.115  16.360  1.00  0.00      A   CL
ATOM    661  CT1 DCE A  83      17.000  47.404  14.293  1.00  0.00      A    C
ATOM    662  HC2 DCE A  83      16.884  46.396  14.691  1.00  0.00      A    H
ATOM    663  Cl1 DCE A  83      15.916  48.623  14.950  1.00  0.00      A   CL
ATOM    664  HC3 DCE A  83      16.855  47.440  13.213  1.00  0.00      A    H
ATOM    665  CT  DCE A  84      44.015  51.825  20.807  1.00  0.00      A    C
ATOM    666  HC  DCE A  84      44.906  52.411  21.033  1.00  0.00      A    H
ATOM    667  HC1 DCE A  84      43.170  52.226  21.368  1.00  0.00      A    H
ATOM    668  Cl  DCE A  84      43.709  51.999  19.024  1.00  0.00      A   CL
ATOM    669  CT1 DCE A  84      44.280  50.343  21.030  1.00  0.00      A    C
ATOM    670  HC2 DCE A  84      45.057  50.010  20.342  1.00  0.00      A    H
ATOM    671  Cl1 DCE A  84      44.785  50.258  22.778  1.00  0.00      A   CL
ATOM    672  HC3 DCE A  84      43.392  49.711  21.013  1.00  0.00      A    H
ATOM    673  CT  DCE A  85      21.819  18.513  52.505  1.00  0.00      A    C
ATOM    674  HC  DCE A  85      21.078  17.780  52.822  1.00  0.00      A    H
ATOM    675  HC1 DCE A  85      21.608  18.993  51.549  1.00  0.00      A    H
ATOM    676  Cl  DCE A  85      21.868  19.771  53.766  1.00  0.00      A   CL
ATOM    677  CT1 DCE A  85      23.165  17.768  52.467  1.00  0.00      A    C
ATOM    678  HC2 DCE A  85      23.108  17.273  53.437  1.00  0.00      A    H
ATOM    679  Cl1 DCE A  85      23.351  16.580  51.136  1.00  0.00      A   CL
ATOM    680  HC3 DCE A  85      24.089  18.344  52.517  1.00  0.00      A    H
ATOM    681  CT  DCE A  86      43.694  45.785  22.566  1.00  0.00      A    C
ATOM    682  HC  DCE A  86      43.755  45.765  23.654  1.00  0.00      A    H
ATOM    683  HC1 DCE A  86      43.259  44.808  22.356  1.00  0.00      A    H
ATOM    684  Cl  DCE A  86      42.507  46.913  21.798  1.00  0.00      A   CL
ATOM    685  CT1 DCE A  86      44.993  45.834  21.817  1.00  0.00      A    C
ATOM    686  HC2 DCE A  86      45.253  46.885  21.939  1.00  0.00      A    H
ATOM    687  Cl1 DCE A  86      46.343  44.783  22.226  1.00  0.00      A   CL
ATOM    688  HC3 DCE A  86      44.871  45.669  20.746  1.00  0.00      A    H
ATOM    689  CT  DCE A  87      40.880  53.258  33.930  1.00  0.00      A    C
ATOM    690  HC  DCE A  87      41.494  54.016  34.416  1.00  0.00      A    H
ATOM    691  HC1 DCE A  87      40.009  53.780  33.535  1.00  0.00      A    H
ATOM    692  Cl  DCE A  87      41.916  52.705  32.515  1.00  0.00      A   CL
ATOM    693  CT1 DCE A  87      40.552  52.041  34.750  1.00  0.00      A    C
ATOM    694  HC2 DCE A  87      39.840  52.262  35.546  1.00  0.00      A    H
ATOM    695  Cl1 DCE A  87      39.867  50.872  33.627  1.00  0.00      A   CL
ATOM    696  HC3 DCE A  87      41.428  51.542  35.164  1.00  0.00      A    H
ATOM    697  CT  DCE A  88       7.346  10.381   2.420  1.00  0.00      A    C
ATOM    698  HC  DCE A  88       7.582   9.532   3.062  1.00  0.00      A    H
ATOM    699  HC1 DCE A  88       6.919  10.985   3.221  1.00  0.00      A    H
ATOM    700  Cl  DCE A  88       8.709  11.061   1.440  1.00  0.00      A   CL
ATOM    701  CT1 DCE A  88       6.186  10.098   1.379  1.00  0.00      A    C
ATOM    702  HC2 DCE A  88       6.595   9.390   0.658  1.00  0.00      A    H
ATOM    703  Cl1 DCE A  88       4.719   9.445   2.250  1.00  0.00      A   CL
ATOM    704  HC3 DCE A  88       5.910  11.044   0.914  1.00  0.00      A    H
ATOM    705  CT  DCE A  89      28.759   0.835  32.133  1.00  0.00      A    C
ATOM    706  HC  DCE A  89      29.367  -0.068  32.170  1.00  0.00      A    H
ATOM    707  HC1 DCE A  89      27.786   0.576  31.716  1.00  0.00      A    H
ATOM    708  Cl  DCE A  89      28.449   1.549  33.712  1.00  0.00      A   CL
ATOM    709  CT1 DCE A  89      29.521   1.898  31.396  1.00  0.00      A    C
ATOM    710  HC2 DCE A  89      30.213   2.456  32.027  1.00  0.00      A    H
ATOM    711  Cl1 DCE A  89      30.570   0.995  30.233  1.00  0.00      A   CL
ATOM    712  HC3 DCE A  89      28.864   2.586  30.864  1.00  0.00      A    H
ATOM    713  CT  DCE A  90      27.121  30.469  27.642  1.00  0.00      A    C
ATOM    714  HC  DCE A  90      28.048  30.142  27.172  1.00  0.00      A    H
ATOM    715  HC1 DCE A  90      26.357  29.696  27.719  1.00  0.00      A    H
ATOM    716  Cl  DCE A  90      27.686  30.879  29.301  1.00  0.00      A   CL
ATOM    717  CT1 DCE A  90      26.535  31.692  26.929  1.00  0.00      A    C
ATOM    718  HC2 DCE A  90      27.094  32.618  27.066  1.00  0.00      A    H
ATOM    719  Cl1 DCE A  90      26.313  31.459  25.158  1.00  0.00      A   CL
ATOM    720  HC3 DCE A  90      25.503  31.871  27.230  1.00  0.00      A    H
ATOM    721  CT  DCE A  91       1.447  13.076   7.894  1.00  0.00      A    C
ATOM    722  HC  DCE A  91       2.050  13.979   7.795  1.00  0.00      A    H
ATOM    723  HC1 DCE A  91       0.844  13.131   8.800  1.00  0.00      A    H
ATOM    724  Cl  DCE A  91       0.220  12.850   6.595  1.00  0.00      A   CL
ATOM    725  CT1 DCE A  91       2.362  11.884   7.991  1.00  0.00      A    C
ATOM    726  HC2 DCE A  91       3.032  11.719   7.147  1.00  0.00      A    H
ATOM    727  Cl1 DCE A  91       3.445  12.098   9.325  1.00  0.00      A   CL
ATOM    728  HC3 DCE A  91       1.827  10.935   8.005  1.00  0.00      A    H
ATOM    729  CT  DCE A  92      49.899   5.789  42.545  1.00  0.00      A    C
ATOM    730  HC  DCE A  92      50.849   5.939  42.033  1.00  0.00      A    H
ATOM    731  HC1 DCE A  92      50.280   5.301  43.442  1.00  0.00      A    H
ATOM    732  Cl  DCE A  92      49.116   7.300  42.763  1.00  0.00      A   CL
ATOM    733  CT1 DCE A  92      48.985   4.840  41.767  1.00  0.00      A    C
ATOM    734  HC2 DCE A  92      48.853   5.136  40.726  1.00  0.00      A    H
ATOM    735  Cl1 DCE A  92      49.843   3.316  41.765  1.00  0.00      A   CL
ATOM    736  HC3 DCE A  92      48.043   4.744  42.307  1.00  0.00      A    H
ATOM    737  CT  DCE A  93       4.845   8.463  23.948  1.00  0.00      A    C
ATOM    738  HC  DCE A  93       3.793   8.504  23.665  1.00  0.00      A    H
ATOM    739  HC1 DCE A  93       5.434   8.926  23.156  1.00  0.00      A    H
ATOM    740  Cl  DCE A  93       5.006   9.417  25.445  1.00  0.00      A   CL
ATOM    741  CT1 DCE A  93       5.264   6.986  24.244  1.00  0.00      A    C
ATOM    742  HC2 DCE A  93       4.721   6.629  25.119  1.00  0.00      A    H
ATOM    743  Cl1 DCE A  93       5.062   5.743  22.957  1.00  0.00      A   CL
ATOM    744  HC3 DCE A  93       6.335   6.917  24.434  1.00  0.00      A    H
ATOM    745  CT  DCE A  94      48.422  52.012  20.022  1.00  0.00      A    C
ATOM    746  HC  DCE A  94      47.796  52.883  19.828  1.00  0.00      A    H
ATOM    747  HC1 DCE A  94      48.583  51.868  21.091  1.00  0.00      A    H
ATOM    748  Cl  DCE A  94      47.739  50.547  19.289  1.00  0.00      A   CL
ATOM    749  CT1 DCE A  94      49.732  52.175  19.318  1.00  0.00      A    C
ATOM    750  HC2 DCE A  94      50.372  52.840  19.897  1.00  0.00      A    H
ATOM    751  Cl1 DCE A  94      50.719  50.643  19.504  1.00  0.00      A   CL
ATOM    752  HC3 DCE A  94      49.581  52.470  18.279  1.00  0.00      A    H
ATOM    753  CT  DCE A  95       9.120   5.795  18.500  1.00  0.00      A    C
ATOM    754  HC  DCE A  95       8.130   5.412  18.253  1.00  0.00      A    H
ATOM    755  HC1 DCE A  95       9.447   5.459  19.484  1.00  0.00      A    H
ATOM    756  Cl  DCE A  95      10.238   5.100  17.241  1.00  0.00      A   CL
ATOM    757  CT1 DCE A  95       9.177   7.267  18.438  1.00  0.00      A    C
ATOM    758  HC2 DCE A  95       8.779   7.693  17.517  1.00  0.00      A    H
ATOM    759  Cl1 DCE A  95       8.261   7.830  19.892  1.00  0.00      A   CL
ATOM    760  HC3 DCE A  95      10.237   7.507  18.529  1.00  0.00      A    H
ATOM    761  CT  DCE A  96      19.969  27.761   3.571  1.00  0.00      A    C
ATOM    762  HC  DCE A  96      19.019  28.293   3.623  1.00  0.00      A    H
ATOM    763  HC1 DCE A  96      20.222  27.054   4.362  1.00  0.00      A    H
ATOM    764  Cl  DCE A  96      20.018  26.861   2.023  1.00  0.00      A   CL
ATOM    765  CT1 DCE A  96      21.052  28.858   3.563  1.00  0.00      A    C
ATOM    766  HC2 DCE A  96      20.655  29.707   4.118  1.00  0.00      A    H
ATOM    767  Cl1 DCE A  96      22.534  28.167   4.235  1.00  0.00      A   CL
ATOM    768  HC3 DCE A  96      21.313  29.153   2.547  1.00  0.00      A    H
ATOM    769  CT  DCE A  97      46.960  23.434  50.066  1.00  0.00      A    C
ATOM    770  HC  DCE A  97      46.205  23.612  50.832  1.00  0.00      A    H
ATOM    771  HC1 DCE A  97      46.872  22.462  49.582  1.00  0.00      A    H
ATOM    772  Cl  DCE A  97      46.764  24.717  48.811  1.00  0.00      A   CL
ATOM    773  CT1 DCE A  97      48.432  23.502  50.610  1.00  0.00      A    C
ATOM    774  HC2 DCE A  97      48.627  24.459  51.094  1.00  0.00      A    H
ATOM    775  Cl1 DCE A  97      48.497  22.346  51.944  1.00  0.00      A   CL
ATOM    776  HC3 DCE A  97      49.268  23.336  49.931  1.00  0.00      A    H
ATOM    777  CT  DCE A  98       8.902  51.607  23.084  1.00  0.00      A    C
ATOM    778  HC  DCE A  98       8.727  52.453  22.419  1.00  0.00      A    H
ATOM    779  HC1 DCE A  98       9.911  51.202  23.009  1.00  0.00      A    H
ATOM    780  Cl  DCE A  98       8.665  52.188  24.802  1.00  0.00      A   CL
ATOM    781  CT1 DCE A  98       7.894  50.574  22.744  1.00  0.00      A    C
ATOM    782  HC2 DCE A  98       6.900  51.011  22.646  1.00  0.00      A    H
ATOM    783  Cl1 DCE A  98       8.448  49.726  21.279  1.00  0.00      A   CL
ATOM    784  HC3 DCE A  98       7.802  49.783  23.487  1.00  0.00      A    H
ATOM    785  CT  DCE A  99      33.161  26.419   5.230  1.00  0.00      A    C
ATOM    786  HC  DCE A  99      32.221  26.947   5.068  1.00  0.00      A    H
ATOM    787  HC1 DCE A  99      33.181  25.671   4.437  1.00  0.00      A    H
ATOM    788  Cl  DCE A  99      34.565  27.507   5.086  1.00  0.00      A   CL
ATOM    789  CT1 DCE A  99      33.257  25.753   6.643  1.00  0.00      A    C
ATOM    790  HC2 DCE A  99      34.242  25.289   6.701  1.00  0.00      A    H
ATOM    791  Cl1 DCE A  99      33.104  26.890   8.010  1.00  0.00      A   CL
ATOM    792  HC3 DCE A  99      32.431  25.053   6.771  1.00  0.00      A    H
ATOM    793  CT  DCE A 100      14.251  52.618  33.086  1.00  0.00      A    C
ATOM    794  HC  DCE A 100      14.699  51.827  33.687  1.00  0.00      A    H
ATOM    795  HC1 DCE A 100      13.374  53.030  33.586  1.00  0.00      A    H
ATOM    796  Cl  DCE A 100      15.534  53.875  32.939  1.00  0.00      A   CL
ATOM    797  CT1 DCE A 100      13.992  52.063  31.688  1.00  0.00      A    C
ATOM    798  HC2 DCE A 100      13.227  51.287  31.714  1.00  0.00      A    H
ATOM    799  Cl1 DCE A 100      13.445  53.404  30.565  1.00  0.00      A   CL
ATOM    800  HC3 DCE A 100      14.921  51.710  31.241  1.00  0.00      A    H
ATOM    801  CT  DCE A 101      12.764  32.065  47.941  1.00  0.00      A    C
ATOM    802  HC  DCE A 101      12.324  32.165  46.948  1.00  0.00      A    H
ATOM    803  HC1 DCE A 101      12.561  31.103  48.411  1.00  0.00      A    H
ATOM    804  Cl  DCE A 101      14.461  32.621  48.059  1.00  0.00      A   CL
ATOM    805  CT1 DCE A 101      12.052  33.018  48.835  1.00  0.00      A    C
ATOM    806  HC2 DCE A 101      12.445  32.948  49.849  1.00  0.00      A    H
ATOM    807  Cl1 DCE A 101      12.225  34.662  48.344  1.00  0.00      A   CL
ATOM    808  HC3 DCE A 101      10.986  32.795  48.792  1.00  0.00      A    H
ATOM    809  CT  DCE A 102      34.804  31.504  37.467  1.00  0.00      A    C
ATOM    810  HC  DCE A 102      33.742  31.390  37.251  1.00  0.00      A    H
ATOM    811  HC1 DCE A 102      35.218  32.485  37.233  1.00  0.00      A    H
ATOM    812  Cl  DCE A 102      35.072  31.375  39.254  1.00  0.00      A   CL
ATOM    813  CT1 DCE A 102      35.617  30.414  36.714  1.00  0.00      A    C
ATOM    814  HC2 DCE A 102      35.364  30.350  35.656  1.00  0.00      A    H
ATOM    815  Cl1 DCE A 102      37.405  30.608  36.786  1.00  0.00      A   CL
ATOM    816  HC3 DCE A 102      35.362  29.469  37.194  1.00  0.00      A    H
ATOM    817  CT  DCE A 103       6.235  14.397   6.801  1.00  0.00      A    C
ATOM    818  HC  DCE A 103       6.494  15.380   6.409  1.00  0.00      A    H
ATOM    819  HC1 DCE A 103       7.123  13.765   6.801  1.00  0.00      A    H
ATOM    820  Cl  DCE A 103       5.411  14.443   8.413  1.00  0.00      A   CL
ATOM    821  CT1 DCE A 103       5.243  13.928   5.775  1.00  0.00      A    C
ATOM    822  HC2 DCE A 103       4.879  12.924   5.992  1.00  0.00      A    H
ATOM    823  Cl1 DCE A 103       4.039  15.165   5.430  1.00  0.00      A   CL
ATOM    824  HC3 DCE A 103       5.777  13.826   4.831  1.00  0.00      A    H
ATOM    825  CT  DCE A 104      24.766   2.191  45.875  1.00  0.00      A    C
ATOM    826  HC  DCE A 104      23.711   2.340  45.648  1.00  0.00      A    H
ATOM    827  HC1 DCE A 104      24.906   2.085  46.950  1.00  0.00      A    H
ATOM    828  Cl  DCE A 104      25.162   0.596  45.206  1.00  0.00      A   CL
ATOM    829  CT1 DCE A 104      25.659   3.182  45.281  1.00  0.00      A    C
ATOM    830  HC2 DCE A 104      25.341   3.541  44.302  1.00  0.00      A    H
ATOM    831  Cl1 DCE A 104      25.606   4.586  46.364  1.00  0.00      A   CL
ATOM    832  HC3 DCE A 104      26.712   2.900  45.295  1.00  0.00      A    H
ATOM    833  CT  DCE A 105      47.636   8.236   1.824  1.00  0.00      A    C
ATOM    834  HC  DCE A 105      48.072   7.306   1.459  1.00  0.00      A    H
ATOM    835  HC1 DCE A 105      48.266   8.969   1.321  1.00  0.00      A    H
ATOM    836  Cl  DCE A 105      45.940   8.248   1.344  1.00  0.00      A   CL
ATOM    837  CT1 DCE A 105      47.735   8.317   3.367  1.00  0.00      A    C
ATOM    838  HC2 DCE A 105      47.327   7.450   3.888  1.00  0.00      A    H
ATOM    839  Cl1 DCE A 105      49.447   8.380   3.634  1.00  0.00      A   CL
ATOM    840  HC3 DCE A 105      47.354   9.199   3.881  1.00  0.00      A    H
ATOM    841  CT  DCE A 106      11.827  19.375  23.832  1.00  0.00      A    C
ATOM    842  HC  DCE A 106      12.131  20.093  23.070  1.00  0.00      A    H
ATOM    843  HC1 DCE A 106      11.834  18.423  23.301  1.00  0.00      A    H
ATOM    844  Cl  DCE A 106      13.085  19.255  25.113  1.00  0.00      A   CL
ATOM    845  CT1 DCE A 106      10.488  19.676  24.515  1.00  0.00      A    C
ATOM    846  HC2 DCE A 106      10.714  20.580  25.081  1.00  0.00      A    H
ATOM    847  Cl1 DCE A 106       9.147  19.978  23.303  1.00  0.00      A   CL
ATOM    848  HC3 DCE A 106      10.295  18.837  25.184  1.00  0.00      A    H
ATOM    849  CT  DCE A 107      47.929  28.559  35.171  1.00  0.00      A    C
ATOM    850  HC  DCE A 107      47.432  27.623  35.425  1.00  0.00      A    H
ATOM    851  HC1 DCE A 107      49.011  28.429  35.179  1.00  0.00      A    H
ATOM    852  Cl  DCE A 107      47.717  29.279  33.596  1.00  0.00      A   CL
ATOM    853  CT1 DCE A 107      47.758  29.473  36.357  1.00  0.00      A    C
ATOM    854  HC2 DCE A 107      47.871  29.017  37.341  1.00  0.00      A    H
ATOM    855  Cl1 DCE A 107      48.837  30.901  36.275  1.00  0.00      A   CL
ATOM    856  HC3 DCE A 107      46.716  29.774  36.257  1.00  0.00      A    H
ATOM    857  CT  DCE A 108       0.995  52.379  11.029  1.00  0.00      A    C
ATOM    858  HC  DCE A 108       0.238  52.727  11.731  1.00  0.00      A    H
ATOM    859  HC1 DCE A 108       0.942  52.991  10.129  1.00  0.00      A    H
ATOM    860  Cl  DCE A 108       2.501  52.803  11.986  1.00  0.00      A   CL
ATOM    861  CT1 DCE A 108       0.842  50.879  10.785  1.00  0.00      A    C
ATOM    862  HC2 DCE A 108       0.103  50.640  10.020  1.00  0.00      A    H
ATOM    863  Cl1 DCE A 108       2.398  50.193  10.284  1.00  0.00      A   CL
ATOM    864  HC3 DCE A 108       0.461  50.292  11.621  1.00  0.00      A    H
ATOM    865  CT  DCE A 109      15.896  41.963   9.803  1.00  0.00      A    C
ATOM    866  HC  DCE A 109      15.463  42.202  10.774  1.00  0.00      A    H
ATOM    867  HC1 DCE A 109      16.139  42.910   9.320  1.00  0.00      A    H
ATOM    868  Cl  DCE A 109      17.463  41.120   9.985  1.00  0.00      A   CL
ATOM    869  CT1 DCE A 109      14.955  41.221   8.905  1.00  0.00      A    C
ATOM    870  HC2 DCE A 109      15.299  40.190   8.822  1.00  0.00      A    H
ATOM    871  Cl1 DCE A 109      13.303  41.210   9.592  1.00  0.00      A   CL
ATOM    872  HC3 DCE A 109      14.891  41.557   7.870  1.00  0.00      A    H
ATOM    873  CT  DCE A 110      51.640   3.702  48.809  1.00  0.00      A    C
ATOM    874  HC  DCE A 110      50.894   3.217  49.438  1.00  0.00      A    H
ATOM    875  HC1 DCE A 110      51.118   3.839  47.861  1.00  0.00      A    H
ATOM    876  Cl  DCE A 110      52.034   5.216  49.446  1.00  0.00      A   CL
ATOM    877  CT1 DCE A 110      52.929   2.819  48.764  1.00  0.00      A    C
ATOM    878  HC2 DCE A 110      53.648   3.315  48.112  1.00  0.00      A    H
ATOM    879  Cl1 DCE A 110      53.729   2.568  50.335  1.00  0.00      A   CL
ATOM    880  HC3 DCE A 110      52.665   1.864  48.310  1.00  0.00      A    H
ATOM    881  CT  DCE A 111      34.505  26.663  19.606  1.00  0.00      A    C
ATOM    882  HC  DCE A 111      33.693  26.213  19.036  1.00  0.00      A    H
ATOM    883  HC1 DCE A 111      35.252  26.974  18.876  1.00  0.00      A    H
ATOM    884  Cl  DCE A 111      33.897  28.131  20.353  1.00  0.00      A   CL
ATOM    885  CT1 DCE A 111      34.911  25.745  20.756  1.00  0.00      A    C
ATOM    886  HC2 DCE A 111      34.900  24.713  20.406  1.00  0.00      A    H
ATOM    887  Cl1 DCE A 111      36.553  26.191  21.452  1.00  0.00      A   CL
ATOM    888  HC3 DCE A 111      34.137  25.786  21.523  1.00  0.00      A    H
ATOM    889  CT  DCE A 112      27.327  47.505  21.718  1.00  0.00      A    C
ATOM    890  HC  DCE A 112      28.121  47.957  22.313  1.00  0.00      A    H
ATOM    891  HC1 DCE A 112      27.230  48.094  20.806  1.00  0.00      A    H
ATOM    892  Cl  DCE A 112      27.798  45.855  21.217  1.00  0.00      A   CL
ATOM    893  CT1 DCE A 112      26.094  47.422  22.630  1.00  0.00      A    C
ATOM    894  HC2 DCE A 112      26.158  46.796  23.520  1.00  0.00      A    H
ATOM    895  Cl1 DCE A 112      25.896  49.117  23.248  1.00  0.00      A   CL
ATOM    896  HC3 DCE A 112      25.170  47.172  22.108  1.00  0.00      A    H
ATOM    897  CT  DCE A 113      25.417  26.548  19.767  1.00  0.00      A    C
ATOM    898  HC  DCE A 113      24.673  26.670  18.979  1.00  0.00      A    H
ATOM    899  HC1 DCE A 113      25.746  25.511  19.701  1.00  0.00      A    H
ATOM    900  Cl  DCE A 113      26.713  27.785  19.545  1.00  0.00      A   CL
ATOM    901  CT1 DCE A 113      24.680  26.854  21.060  1.00  0.00      A    C
ATOM    902  HC2 DCE A 113      24.210  27.831  21.173  1.00  0.00      A    H
ATOM    903  Cl1 DCE A 113      23.404  25.586  21.319  1.00  0.00      A   CL
ATOM    904  HC3 DCE A 113      25.418  26.818  21.862  1.00  0.00      A    H
ATOM    905  CT  DCE A 114      36.659  27.757   1.838  1.00  0.00      A    C
ATOM    906  HC  DCE A 114      37.070  27.001   2.508  1.00  0.00      A    H
ATOM    907  HC1 DCE A 114      35.573  27.754   1.927  1.00  0.00      A    H
ATOM    908  Cl  DCE A 114      37.360  29.271   2.471  1.00  0.00      A   CL
ATOM    909  CT1 DCE A 114      37.080  27.572   0.403  1.00  0.00      A    C
ATOM    910  HC2 DCE A 114      38.112  27.728   0.089  1.00  0.00      A    H
ATOM    911  Cl1 DCE A 114      36.708  25.929  -0.071  1.00  0.00      A   CL
ATOM    912  HC3 DCE A 114      36.482  28.264  -0.189  1.00  0.00      A    H
ATOM    913  CT  DCE A 115      10.008  20.100  33.431  1.00  0.00      A    C
ATOM    914  HC  DCE A 115      10.337  21.061  33.826  1.00  0.00      A    H
ATOM    915  HC1 DCE A 115      10.908  19.526  33.209  1.00  0.00      A    H
ATOM    916  Cl  DCE A 115       9.041  19.403  34.716  1.00  0.00      A   CL
ATOM    917  CT1 DCE A 115       9.049  20.243  32.235  1.00  0.00      A    C
ATOM    918  HC2 DCE A 115       9.584  20.422  31.302  1.00  0.00      A    H
ATOM    919  Cl1 DCE A 115       8.154  18.715  32.045  1.00  0.00      A   CL
ATOM    920  HC3 DCE A 115       8.254  20.958  32.447  1.00  0.00      A    H
ATOM    921  CT  DCE A 116      38.440   7.488  45.204  1.00  0.00      A    C
ATOM    922  HC  DCE A 116      39.400   7.418  44.691  1.00  0.00      A    H
ATOM    923  HC1 DCE A 116      38.450   7.196  46.254  1.00  0.00      A    H
ATOM    924  Cl  DCE A 116      37.699   9.163  45.094  1.00  0.00      A   CL
ATOM    925  CT1 DCE A 116      37.603   6.502  44.431  1.00  0.00      A    C
ATOM    926  HC2 DCE A 116      37.555   6.714  43.363  1.00  0.00      A    H
ATOM    927  Cl1 DCE A 116      38.084   4.795  44.627  1.00  0.00      A   CL
ATOM    928  HC3 DCE A 116      36.564   6.593  44.748  1.00  0.00      A    H
ATOM    929  CT  DCE A 117      15.742  46.598  39.441  1.00  0.00      A    C
ATOM    930  HC  DCE A 117      14.748  47.026  39.571  1.00  0.00      A    H
ATOM    931  HC1 DCE A 117      16.489  47.237  39.913  1.00  0.00      A    H
ATOM    932  Cl  DCE A 117      15.689  44.965  40.239  1.00  0.00      A   CL
ATOM    933  CT1 DCE A 117      16.237  46.541  38.005  1.00  0.00      A    C
ATOM    934  HC2 DCE A 117      15.986  47.403  37.388  1.00  0.00      A    H
ATOM    935  Cl1 DCE A 117      18.049  46.461  38.167  1.00  0.00      A   CL
ATOM    936  HC3 DCE A 117      16.042  45.633  37.435  1.00  0.00      A    H
ATOM    937  CT  DCE A 118      11.560  46.698  25.151  1.00  0.00      A    C
ATOM    938  HC  DCE A 118      11.007  45.814  25.469  1.00  0.00      A    H
ATOM    939  HC1 DCE A 118      12.564  46.337  24.929  1.00  0.00      A    H
ATOM    940  Cl  DCE A 118      10.853  47.221  23.573  1.00  0.00      A   CL
ATOM    941  CT1 DCE A 118      11.724  47.750  26.208  1.00  0.00      A    C
ATOM    942  HC2 DCE A 118      10.750  48.239  26.229  1.00  0.00      A    H
ATOM    943  Cl1 DCE A 118      12.077  47.007  27.778  1.00  0.00      A   CL
ATOM    944  HC3 DCE A 118      12.474  48.509  25.984  1.00  0.00      A    H
ATOM    945  CT  DCE A 119      28.346  22.788   0.118  1.00  0.00      A    C
ATOM    946  HC  DCE A 119      28.099  21.726   0.095  1.00  0.00      A    H
ATOM    947  HC1 DCE A 119      29.008  22.940  -0.734  1.00  0.00      A    H
ATOM    948  Cl  DCE A 119      26.873  23.755  -0.229  1.00  0.00      A   CL
ATOM    949  CT1 DCE A 119      28.866  22.981   1.507  1.00  0.00      A    C
ATOM    950  HC2 DCE A 119      28.011  22.755   2.144  1.00  0.00      A    H
ATOM    951  Cl1 DCE A 119      30.092  21.848   1.887  1.00  0.00      A   CL
ATOM    952  HC3 DCE A 119      29.177  23.998   1.747  1.00  0.00      A    H
ATOM    953  CT  DCE A 120      23.853  22.629  39.910  1.00  0.00      A    C
ATOM    954  HC  DCE A 120      23.965  23.627  40.333  1.00  0.00      A    H
ATOM    955  HC1 DCE A 120      24.420  22.634  38.979  1.00  0.00      A    H
ATOM    956  Cl  DCE A 120      24.629  21.456  40.948  1.00  0.00      A   CL
ATOM    957  CT1 DCE A 120      22.381  22.312  39.624  1.00  0.00      A    C
ATOM    958  HC2 DCE A 120      22.331  21.272  39.302  1.00  0.00      A    H
ATOM    959  Cl1 DCE A 120      21.597  22.379  41.250  1.00  0.00      A   CL
ATOM    960  HC3 DCE A 120      21.871  22.913  38.872  1.00  0.00      A    H
ATOM    961  CT  DCE A 121       2.894   3.871  12.921  1.00  0.00      A    C
ATOM    962  HC  DCE A 121       3.423   3.104  12.355  1.00  0.00      A    H
ATOM    963  HC1 DCE A 121       3.183   3.799  13.969  1.00  0.00      A    H
ATOM    964  Cl  DCE A 121       3.408   5.452  12.337  1.00  0.00      A   CL
ATOM    965  CT1 DCE A 121       1.381   3.696  12.848  1.00  0.00      A    C
ATOM    966  HC2 DCE A 121       1.147   2.725  13.285  1.00  0.00      A    H
ATOM    967  Cl1 DCE A 121       0.631   5.136  13.628  1.00  0.00      A   CL
ATOM    968  HC3 DCE A 121       1.021   3.639  11.820  1.00  0.00      A    H
ATOM    969  CT  DCE A 122       8.457  28.427  36.650  1.00  0.00      A    C
ATOM    970  HC  DCE A 122       8.110  27.415  36.857  1.00  0.00      A    H
ATOM    971  HC1 DCE A 122       8.189  28.603  35.608  1.00  0.00      A    H
ATOM    972  Cl  DCE A 122       7.731  29.511  37.865  1.00  0.00      A   CL
ATOM    973  CT1 DCE A 122       9.921  28.491  36.928  1.00  0.00      A    C
ATOM    974  HC2 DCE A 122      10.243  27.658  37.553  1.00  0.00      A    H
ATOM    975  Cl1 DCE A 122      10.899  28.207  35.481  1.00  0.00      A   CL
ATOM    976  HC3 DCE A 122      10.284  29.404  37.399  1.00  0.00      A    H
ATOM    977  CT  DCE A 123      47.272   3.515  17.112  1.00  0.00      A    C
ATOM    978  HC  DCE A 123      47.235   4.135  18.008  1.00  0.00      A    H
ATOM    979  HC1 DCE A 123      48.279   3.542  16.696  1.00  0.00      A    H
ATOM    980  Cl  DCE A 123      46.982   1.861  17.647  1.00  0.00      A   CL
ATOM    981  CT1 DCE A 123      46.280   3.931  16.015  1.00  0.00      A    C
ATOM    982  HC2 DCE A 123      45.230   3.795  16.276  1.00  0.00      A    H
ATOM    983  Cl1 DCE A 123      46.499   5.704  15.788  1.00  0.00      A   CL
ATOM    984  HC3 DCE A 123      46.492   3.425  15.073  1.00  0.00      A    H
ATOM    985  CT  DCE A 124      24.480  37.563  36.914  1.00  0.00      A    C
ATOM    986  HC  DCE A 124      25.223  37.499  36.119  1.00  0.00      A    H
ATOM    987  HC1 DCE A 124      23.772  36.737  36.986  1.00  0.00      A    H
ATOM    988  Cl  DCE A 124      25.403  37.635  38.418  1.00  0.00      A   CL
ATOM    989  CT1 DCE A 124      23.711  38.848  36.718  1.00  0.00      A    C
ATOM    990  HC2 DCE A 124      24.480  39.550  36.395  1.00  0.00      A    H
ATOM    991  Cl1 DCE A 124      22.588  38.803  35.219  1.00  0.00      A   CL
ATOM    992  HC3 DCE A 124      23.107  39.158  37.571  1.00  0.00      A    H
ATOM    993  CT  DCE A 125      47.332  20.327  21.564  1.00  0.00      A    C
ATOM    994  HC  DCE A 125      46.287  20.315  21.873  1.00  0.00      A    H
ATOM    995  HC1 DCE A 125      47.570  21.390  21.536  1.00  0.00      A    H
ATOM    996  Cl  DCE A 125      48.169  19.683  22.921  1.00  0.00      A   CL
ATOM    997  CT1 DCE A 125      47.699  19.483  20.263  1.00  0.00      A    C
ATOM    998  HC2 DCE A 125      47.355  18.450  20.312  1.00  0.00      A    H
ATOM    999  Cl1 DCE A 125      47.015  20.353  18.792  1.00  0.00      A   CL
ATOM   1000  HC3 DCE A 125      48.763  19.368  20.056  1.00  0.00      A    H
ATOM   1001  CT  DCE A 126      36.810  31.418  18.851  1.00  0.00      A    C
ATOM   1002  HC  DCE A 126      36.579  30.371  18.652  1.00  0.00      A    H
ATOM   1003  HC1 DCE A 126      35.916  31.993  18.610  1.00  0.00      A    H
ATOM   1004  Cl  DCE A 126      37.159  31.433  20.516  1.00  0.00      A   CL
ATOM   1005  CT1 DCE A 126      37.975  31.818  18.027  1.00  0.00      A    C
ATOM   1006  HC2 DCE A 126      38.472  32.750  18.295  1.00  0.00      A    H
ATOM   1007  Cl1 DCE A 126      39.350  30.706  18.094  1.00  0.00      A   CL
ATOM   1008  HC3 DCE A 126      37.759  31.740  16.961  1.00  0.00      A    H
ATOM   1009  CT  DCE A 127      22.523  20.640  31.415  1.00  0.00      A    C
ATOM   1010  HC  DCE A 127      21.800  21.167  30.793  1.00  0.00      A    H
ATOM   1011  HC1 DCE A 127      22.608  19.665  30.935  1.00  0.00      A    H
ATOM   1012  Cl  DCE A 127      24.058  21.486  31.347  1.00  0.00      A   CL
ATOM   1013  CT1 DCE A 127      22.061  20.548  32.897  1.00  0.00      A    C
ATOM   1014  HC2 DCE A 127      22.022  21.554  33.313  1.00  0.00      A    H
ATOM   1015  Cl1 DCE A 127      20.417  19.822  32.861  1.00  0.00      A   CL
ATOM   1016  HC3 DCE A 127      22.690  19.958  33.564  1.00  0.00      A    H
ATOM   1017  CT  DCE A 128      39.396   6.512  16.628  1.00  0.00      A    C
ATOM   1018  HC  DCE A 128      40.406   6.423  16.227  1.00  0.00      A    H
ATOM   1019  HC1 DCE A 128      38.842   7.103  15.900  1.00  0.00      A    H
ATOM   1020  Cl  DCE A 128      38.665   4.923  16.757  1.00  0.00      A   CL
ATOM   1021  CT1 DCE A 128      39.423   7.312  17.888  1.00  0.00      A    C
ATOM   1022  HC2 DCE A 128      38.438   7.663  18.194  1.00  0.00      A    H
ATOM   1023  Cl1 DCE A 128      40.016   6.163  19.116  1.00  0.00      A   CL
ATOM   1024  HC3 DCE A 128      40.207   8.037  17.670  1.00  0.00      A    H
ATOM   1025  CT  DCE A 129      11.467  42.554  19.886  1.00  0.00      A    C
ATOM   1026  HC  DCE A 129      10.895  42.613  18.960  1.00  0.00      A    H
ATOM   1027  HC1 DCE A 129      11.917  41.564  19.819  1.00  0.00      A    H
ATOM   1028  Cl  DCE A 129      12.784  43.664  19.894  1.00  0.00      A   CL
ATOM   1029  CT1 DCE A 129      10.576  42.883  21.009  1.00  0.00      A    C
ATOM   1030  HC2 DCE A 129      10.163  43.880  20.854  1.00  0.00      A    H
ATOM   1031  Cl1 DCE A 129       9.226  41.773  21.130  1.00  0.00      A   CL
ATOM   1032  HC3 DCE A 129      11.026  42.789  21.997  1.00  0.00      A    H
ATOM   1033  CT  DCE A 130      25.626  11.708  35.385  1.00  0.00      A    C
ATOM   1034  HC  DCE A 130      26.276  11.312  34.605  1.00  0.00      A    H
ATOM   1035  HC1 DCE A 130      25.956  12.647  35.829  1.00  0.00      A    H
ATOM   1036  Cl  DCE A 130      24.141  12.004  34.540  1.00  0.00      A   CL
ATOM   1037  CT1 DCE A 130      25.443  10.654  36.458  1.00  0.00      A    C
ATOM   1038  HC2 DCE A 130      24.414  10.627  36.818  1.00  0.00      A    H
ATOM   1039  Cl1 DCE A 130      25.967   9.116  35.760  1.00  0.00      A   CL
ATOM   1040  HC3 DCE A 130      26.053  10.888  37.330  1.00  0.00      A    H
ATOM   1041  CT  DCE A 131       7.101  36.900   6.039  1.00  0.00      A    C
ATOM   1042  HC  DCE A 131       6.206  37.320   5.581  1.00  0.00      A    H
ATOM   1043  HC1 DCE A 131       7.044  36.910   7.127  1.00  0.00      A    H
ATOM   1044  Cl  DCE A 131       7.282  35.169   5.511  1.00  0.00      A   CL
ATOM   1045  CT1 DCE A 131       8.155  37.823   5.452  1.00  0.00      A    C
ATOM   1046  HC2 DCE A 131       7.972  38.781   5.939  1.00  0.00      A    H
ATOM   1047  Cl1 DCE A 131       9.798  37.192   5.640  1.00  0.00      A   CL
ATOM   1048  HC3 DCE A 131       7.978  38.118   4.418  1.00  0.00      A    H
ATOM   1049  CT  DCE A 132      16.470  33.998  28.990  1.00  0.00      A    C
ATOM   1050  HC  DCE A 132      16.119  33.595  29.940  1.00  0.00      A    H
ATOM   1051  HC1 DCE A 132      17.509  33.739  28.785  1.00  0.00      A    H
ATOM   1052  Cl  DCE A 132      15.359  33.481  27.695  1.00  0.00      A   CL
ATOM   1053  CT1 DCE A 132      16.427  35.543  29.148  1.00  0.00      A    C
ATOM   1054  HC2 DCE A 132      15.531  35.812  29.708  1.00  0.00      A    H
ATOM   1055  Cl1 DCE A 132      17.866  36.131  30.063  1.00  0.00      A   CL
ATOM   1056  HC3 DCE A 132      16.367  36.051  28.185  1.00  0.00      A    H
ATOM   1057  CT  DCE A 133      16.022  37.747   3.232  1.00  0.00      A    C
ATOM   1058  HC  DCE A 133      15.739  36.980   3.953  1.00  0.00      A    H
ATOM   1059  HC1 DCE A 133      15.975  38.732   3.696  1.00  0.00      A    H
ATOM   1060  Cl  DCE A 133      17.687  37.456   2.777  1.00  0.00      A   CL
ATOM   1061  CT1 DCE A 133      15.140  37.703   2.022  1.00  0.00      A    C
ATOM   1062  HC2 DCE A 133      15.060  36.655   1.734  1.00  0.00      A    H
ATOM   1063  Cl1 DCE A 133      13.561  38.402   2.304  1.00  0.00      A   CL
ATOM   1064  HC3 DCE A 133      15.631  38.291   1.246  1.00  0.00      A    H
ATOM   1065  CT  DCE A 134       7.564   2.653  18.364  1.00  0.00      A    C
ATOM   1066  HC  DCE A 134       7.273   3.329  19.168  1.00  0.00      A    H
ATOM   1067  HC1 DCE A 134       7.835   3.210  17.466  1.00  0.00      A    H
ATOM   1068  Cl  DCE A 134       9.257   2.083  18.727  1.00  0.00      A   CL
ATOM   1069  CT1 DCE A 134       6.775   1.284  18.154  1.00  0.00      A    C
ATOM   1070  HC2 DCE A 134       7.059   0.850  17.195  1.00  0.00      A    H
ATOM   1071  Cl1 DCE A 134       7.133   0.127  19.476  1.00  0.00      A   CL
ATOM   1072  HC3 DCE A 134       5.717   1.542  18.189  1.00  0.00      A    H
ATOM   1073  CT  DCE A 135       8.771   4.487  23.325  1.00  0.00      A    C
ATOM   1074  HC  DCE A 135       9.643   3.925  23.658  1.00  0.00      A    H
ATOM   1075  HC1 DCE A 135       8.035   4.316  24.111  1.00  0.00      A    H
ATOM   1076  Cl  DCE A 135       8.952   6.223  23.064  1.00  0.00      A   CL
ATOM   1077  CT1 DCE A 135       8.219   3.877  22.056  1.00  0.00      A    C
ATOM   1078  HC2 DCE A 135       9.001   3.816  21.299  1.00  0.00      A    H
ATOM   1079  Cl1 DCE A 135       7.654   2.230  22.459  1.00  0.00      A   CL
ATOM   1080  HC3 DCE A 135       7.306   4.380  21.738  1.00  0.00      A    H
ATOM   1081  CT  DCE A 136      46.294  28.535   5.590  1.00  0.00      A    C
ATOM   1082  HC  DCE A 136      45.300  28.420   5.158  1.00  0.00      A    H
ATOM   1083  HC1 DCE A 136      46.402  27.660   6.229  1.00  0.00      A    H
ATOM   1084  Cl  DCE A 136      47.505  28.656   4.234  1.00  0.00      A   CL
ATOM   1085  CT1 DCE A 136      46.589  29.740   6.464  1.00  0.00      A    C
ATOM   1086  HC2 DCE A 136      47.642  29.733   6.745  1.00  0.00      A    H
ATOM   1087  Cl1 DCE A 136      46.344  31.245   5.498  1.00  0.00      A   CL
ATOM   1088  HC3 DCE A 136      46.015  29.874   7.381  1.00  0.00      A    H
ATOM   1089  CT  DCE A 137       4.223  38.673  24.377  1.00  0.00      A    C
ATOM   1090  HC  DCE A 137       4.323  38.933  25.431  1.00  0.00      A    H
ATOM   1091  HC1 DCE A 137       4.321  37.593  24.260  1.00  0.00      A    H
ATOM   1092  Cl  DCE A 137       2.597  39.071  23.959  1.00  0.00      A   CL
ATOM   1093  CT1 DCE A 137       5.244  39.586  23.617  1.00  0.00      A    C
ATOM   1094  HC2 DCE A 137       5.115  39.399  22.551  1.00  0.00      A    H
ATOM   1095  Cl1 DCE A 137       4.794  41.259  23.852  1.00  0.00      A   CL
ATOM   1096  HC3 DCE A 137       6.290  39.487  23.906  1.00  0.00      A    H
ATOM   1097  CT  DCE A 138      45.426  16.397   7.679  1.00  0.00      A    C
ATOM   1098  HC  DCE A 138      46.149  17.205   7.565  1.00  0.00      A    H
ATOM   1099  HC1 DCE A 138      44.772  16.534   6.817  1.00  0.00      A    H
ATOM   1100  Cl  DCE A 138      46.249  14.892   7.636  1.00  0.00      A   CL
ATOM   1101  CT1 DCE A 138      44.681  16.609   9.051  1.00  0.00      A    C
ATOM   1102  HC2 DCE A 138      44.746  15.752   9.721  1.00  0.00      A    H
ATOM   1103  Cl1 DCE A 138      45.211  18.174   9.712  1.00  0.00      A   CL
ATOM   1104  HC3 DCE A 138      43.627  16.806   8.853  1.00  0.00      A    H
ATOM   1105  CT  DCE A 139      38.233  49.815  52.346  1.00  0.00      A    C
ATOM   1106  HC  DCE A 139      37.722  50.535  52.985  1.00  0.00      A    H
ATOM   1107  HC1 DCE A 139      37.771  49.925  51.365  1.00  0.00      A    H
ATOM   1108  Cl  DCE A 139      39.928  50.173  52.253  1.00  0.00      A   CL
ATOM   1109  CT1 DCE A 139      38.085  48.329  52.767  1.00  0.00      A    C
ATOM   1110  HC2 DCE A 139      38.575  47.679  52.042  1.00  0.00      A    H
ATOM   1111  Cl1 DCE A 139      39.015  48.035  54.259  1.00  0.00      A   CL
ATOM   1112  HC3 DCE A 139      37.072  47.951  52.905  1.00  0.00      A    H
ATOM   1113  CT  DCE A 140       2.646  13.307  22.095  1.00  0.00      A    C
ATOM   1114  HC  DCE A 140       3.600  13.781  21.864  1.00  0.00      A    H
ATOM   1115  HC1 DCE A 140       2.492  12.509  21.370  1.00  0.00      A    H
ATOM   1116  Cl  DCE A 140       2.722  12.601  23.770  1.00  0.00      A   CL
ATOM   1117  CT1 DCE A 140       1.476  14.347  22.001  1.00  0.00      A    C
ATOM   1118  HC2 DCE A 140       1.766  15.262  22.519  1.00  0.00      A    H
ATOM   1119  Cl1 DCE A 140       1.002  14.773  20.243  1.00  0.00      A   CL
ATOM   1120  HC3 DCE A 140       0.595  13.990  22.534  1.00  0.00      A    H
ATOM   1121  CT  DCE A 141      48.943   2.802  45.505  1.00  0.00      A    C
ATOM   1122  HC  DCE A 141      49.532   2.628  44.604  1.00  0.00      A    H
ATOM   1123  HC1 DCE A 141      49.232   2.136  46.318  1.00  0.00      A    H
ATOM   1124  Cl  DCE A 141      49.162   4.432  46.069  1.00  0.00      A   CL
ATOM   1125  CT1 DCE A 141      47.419   2.689  45.250  1.00  0.00      A    C
ATOM   1126  HC2 DCE A 141      47.110   1.646  45.305  1.00  0.00      A    H
ATOM   1127  Cl1 DCE A 141      46.625   3.455  46.601  1.00  0.00      A   CL
ATOM   1128  HC3 DCE A 141      47.011   3.042  44.303  1.00  0.00      A    H
ATOM   1129  CT  DCE A 142       5.630  24.542   2.913  1.00  0.00      A    C
ATOM   1130  HC  DCE A 142       6.004  24.493   3.936  1.00  0.00      A    H
ATOM   1131  HC1 DCE A 142       6.174  25.357   2.436  1.00  0.00      A    H
ATOM   1132  Cl  DCE A 142       6.020  23.087   1.932  1.00  0.00      A   CL
ATOM   1133  CT1 DCE A 142       4.178  24.708   2.697  1.00  0.00      A    C
ATOM   1134  HC2 DCE A 142       3.665  23.840   3.112  1.00  0.00      A    H
ATOM   1135  Cl1 DCE A 142       3.741  26.178   3.631  1.00  0.00      A   CL
ATOM   1136  HC3 DCE A 142       3.970  24.816   1.633  1.00  0.00      A    H
ATOM   1137  CT  DCE A 143      31.935  35.400  52.250  1.00  0.00      A    C
ATOM   1138  HC  DCE A 143      32.639  36.142  52.625  1.00  0.00      A    H
ATOM   1139  HC1 DCE A 143      32.248  34.400  52.553  1.00  0.00      A    H
ATOM   1140  Cl  DCE A 143      30.337  35.678  52.891  1.00  0.00      A   CL
ATOM   1141  CT1 DCE A 143      31.929  35.646  50.751  1.00  0.00      A    C
ATOM   1142  HC2 DCE A 143      31.339  36.501  50.420  1.00  0.00      A    H
ATOM   1143  Cl1 DCE A 143      33.507  35.976  50.079  1.00  0.00      A   CL
ATOM   1144  HC3 DCE A 143      31.531  34.734  50.307  1.00  0.00      A    H
ATOM   1145  CT  DCE A 144       1.043   3.654   6.480  1.00  0.00      A    C
ATOM   1146  HC  DCE A 144       1.980   3.112   6.351  1.00  0.00      A    H
ATOM   1147  HC1 DCE A 144       1.308   4.702   6.341  1.00  0.00      A    H
ATOM   1148  Cl  DCE A 144      -0.143   3.420   5.161  1.00  0.00      A   CL
ATOM   1149  CT1 DCE A 144       0.374   3.338   7.829  1.00  0.00      A    C
ATOM   1150  HC2 DCE A 144      -0.526   3.928   8.001  1.00  0.00      A    H
ATOM   1151  Cl1 DCE A 144      -0.090   1.672   7.943  1.00  0.00      A   CL
ATOM   1152  HC3 DCE A 144       1.054   3.542   8.656  1.00  0.00      A    H
ATOM   1153  CT  DCE A 145      36.463  51.938  18.634  1.00  0.00      A    C
ATOM   1154  HC  DCE A 145      36.069  52.721  19.282  1.00  0.00      A    H
ATOM   1155  HC1 DCE A 145      37.023  51.257  19.275  1.00  0.00      A    H
ATOM   1156  Cl  DCE A 145      34.997  51.108  18.020  1.00  0.00      A   CL
ATOM   1157  CT1 DCE A 145      37.431  52.506  17.614  1.00  0.00      A    C
ATOM   1158  HC2 DCE A 145      36.802  53.109  16.959  1.00  0.00      A    H
ATOM   1159  Cl1 DCE A 145      38.590  53.649  18.472  1.00  0.00      A   CL
ATOM   1160  HC3 DCE A 145      38.101  51.838  17.072  1.00  0.00      A    H
ATOM   1161  CT  DCE A 146      11.692  23.099  37.674  1.00  0.00      A    C
ATOM   1162  HC  DCE A 146      12.255  23.254  36.754  1.00  0.00      A    H
ATOM   1163  HC1 DCE A 146      12.432  22.940  38.459  1.00  0.00      A    H
ATOM   1164  Cl  DCE A 146      11.079  24.721  37.899  1.00  0.00      A   CL
ATOM   1165  CT1 DCE A 146      10.572  22.082  37.716  1.00  0.00      A    C
ATOM   1166  HC2 DCE A 146      10.248  21.901  38.741  1.00  0.00      A    H
ATOM   1167  Cl1 DCE A 146       9.071  22.732  36.897  1.00  0.00      A   CL
ATOM   1168  HC3 DCE A 146      10.777  21.118  37.249  1.00  0.00      A    H
ATOM   1169  CT  DCE A 147       3.660   6.885  19.028  1.00  0.00      A    C
ATOM   1170  HC  DCE A 147       2.993   6.188  19.536  1.00  0.00      A    H
ATOM   1171  HC1 DCE A 147       3.105   7.368  18.224  1.00  0.00      A    H
ATOM   1172  Cl  DCE A 147       3.906   8.131  20.207  1.00  0.00      A   CL
ATOM   1173  CT1 DCE A 147       5.075   6.442  18.644  1.00  0.00      A    C
ATOM   1174  HC2 DCE A 147       5.583   5.821  19.383  1.00  0.00      A    H
ATOM   1175  Cl1 DCE A 147       4.985   5.339  17.259  1.00  0.00      A   CL
ATOM   1176  HC3 DCE A 147       5.675   7.325  18.421  1.00  0.00      A    H
ATOM   1177  CT  DCE A 148      37.147  18.938  13.485  1.00  0.00      A    C
ATOM   1178  HC  DCE A 148      36.829  18.245  12.705  1.00  0.00      A    H
ATOM   1179  HC1 DCE A 148      36.874  19.949  13.185  1.00  0.00      A    H
ATOM   1180  Cl  DCE A 148      36.057  18.686  14.891  1.00  0.00      A   CL
ATOM   1181  CT1 DCE A 148      38.565  18.793  13.923  1.00  0.00      A    C
ATOM   1182  HC2 DCE A 148      39.237  18.924  13.075  1.00  0.00      A    H
ATOM   1183  Cl1 DCE A 148      38.880  20.130  15.086  1.00  0.00      A   CL
ATOM   1184  HC3 DCE A 148      38.783  17.866  14.453  1.00  0.00      A    H
ATOM   1185  CT  DCE A 149      11.910  49.249  18.284  1.00  0.00      A    C
ATOM   1186  HC  DCE A 149      11.154  50.013  18.468  1.00  0.00      A    H
ATOM   1187  HC1 DCE A 149      11.645  48.848  17.305  1.00  0.00      A    H
ATOM   1188  Cl  DCE A 149      13.450  50.111  17.968  1.00  0.00      A   CL
ATOM   1189  CT1 DCE A 149      12.174  48.095  19.316  1.00  0.00      A    C
ATOM   1190  HC2 DCE A 149      12.293  48.660  20.241  1.00  0.00      A    H
ATOM   1191  Cl1 DCE A 149      10.678  47.133  19.452  1.00  0.00      A   CL
ATOM   1192  HC3 DCE A 149      13.062  47.508  19.080  1.00  0.00      A    H
ATOM   1193  CT  DCE A 150      46.964  29.409  52.183  1.00  0.00      A    C
ATOM   1194  HC  DCE A 150      47.593  30.294  52.272  1.00  0.00      A    H
ATOM   1195  HC1 DCE A 150      47.287  28.723  52.966  1.00  0.00      A    H
ATOM   1196  Cl  DCE A 150      45.383  30.114  52.626  1.00  0.00      A   CL
ATOM   1197  CT1 DCE A 150      47.059  28.784  50.826  1.00  0.00      A    C
ATOM   1198  HC2 DCE A 150      46.645  29.378  50.012  1.00  0.00      A    H
ATOM   1199  Cl1 DCE A 150      48.750  28.230  50.323  1.00  0.00      A   CL
ATOM   1200  HC3 DCE A 150      46.355  27.952  50.805  1.00  0.00      A    H
ATOM   1201  CT  DCE A 151      51.720   6.675   6.037  1.00  0.00      A    C
ATOM   1202  HC  DCE A 151      52.620   6.070   6.143  1.00  0.00      A    H
ATOM   1203  HC1 DCE A 151      51.677   6.840   4.960  1.00  0.00      A    H
ATOM   1204  Cl  DCE A 151      50.344   5.728   6.709  1.00  0.00      A   CL
ATOM   1205  CT1 DCE A 151      51.935   7.924   6.873  1.00  0.00      A    C
ATOM   1206  HC2 DCE A 151      52.085   7.642   7.915  1.00  0.00      A    H
ATOM   1207  Cl1 DCE A 151      53.334   8.822   6.211  1.00  0.00      A   CL
ATOM   1208  HC3 DCE A 151      51.069   8.577   6.762  1.00  0.00      A    H
ATOM   1209  CT  DCE A 152      46.030  32.738  31.952  1.00  0.00      A    C
ATOM   1210  HC  DCE A 152      45.029  33.111  31.732  1.00  0.00      A    H
ATOM   1211  HC1 DCE A 152      45.973  31.666  31.766  1.00  0.00      A    H
ATOM   1212  Cl  DCE A 152      47.127  33.514  30.895  1.00  0.00      A   CL
ATOM   1213  CT1 DCE A 152      46.382  33.149  33.370  1.00  0.00      A    C
ATOM   1214  HC2 DCE A 152      46.214  34.194  33.632  1.00  0.00      A    H
ATOM   1215  Cl1 DCE A 152      45.281  32.306  34.581  1.00  0.00      A   CL
ATOM   1216  HC3 DCE A 152      47.379  32.764  33.582  1.00  0.00      A    H
ATOM   1217  CT  DCE A 153      51.027  48.257  11.788  1.00  0.00      A    C
ATOM   1218  HC  DCE A 153      50.618  47.818  12.698  1.00  0.00      A    H
ATOM   1219  HC1 DCE A 153      51.105  49.309  12.059  1.00  0.00      A    H
ATOM   1220  Cl  DCE A 153      52.634  47.536  11.462  1.00  0.00      A   CL
ATOM   1221  CT1 DCE A 153      50.112  48.303  10.565  1.00  0.00      A    C
ATOM   1222  HC2 DCE A 153      49.187  48.673  11.008  1.00  0.00      A    H
ATOM   1223  Cl1 DCE A 153      50.655  49.508   9.364  1.00  0.00      A   CL
ATOM   1224  HC3 DCE A 153      49.813  47.372  10.084  1.00  0.00      A    H
ATOM   1225  CT  DCE A 154      48.407  40.138  40.384  1.00  0.00      A    C
ATOM   1226  HC  DCE A 154      49.330  39.577  40.239  1.00  0.00      A    H
ATOM   1227  HC1 DCE A 154      47.577  39.776  39.777  1.00  0.00      A    H
ATOM   1228  Cl  DCE A 154      47.933  39.828  41.981  1.00  0.00      A   CL
ATOM   1229  CT1 DCE A 154      48.449  41.633  40.258  1.00  0.00      A    C
ATOM   1230  HC2 DCE A 154      49.251  42.047  40.870  1.00  0.00      A    H
ATOM   1231  Cl1 DCE A 154      48.788  42.228  38.606  1.00  0.00      A   CL
ATOM   1232  HC3 DCE A 154      47.487  42.044  40.565  1.00  0.00      A    H
ATOM   1233  CT  DCE A 155       7.268  32.864  31.057  1.00  0.00      A    C
ATOM   1234  HC  DCE A 155       7.822  32.585  31.953  1.00  0.00      A    H
ATOM   1235  HC1 DCE A 155       6.240  32.868  31.418  1.00  0.00      A    H
ATOM   1236  Cl  DCE A 155       7.722  34.537  30.653  1.00  0.00      A   CL
ATOM   1237  CT1 DCE A 155       7.458  31.835  29.964  1.00  0.00      A    C
ATOM   1238  HC2 DCE A 155       8.445  31.969  29.521  1.00  0.00      A    H
ATOM   1239  Cl1 DCE A 155       7.199  30.248  30.697  1.00  0.00      A   CL
ATOM   1240  HC3 DCE A 155       6.704  31.961  29.188  1.00  0.00      A    H
ATOM   1241  CT  DCE A 156      41.516  22.391  20.829  1.00  0.00      A    C
ATOM   1242  HC  DCE A 156      41.372  23.057  21.680  1.00  0.00      A    H
ATOM   1243  HC1 DCE A 156      41.475  21.355  21.165  1.00  0.00      A    H
ATOM   1244  Cl  DCE A 156      40.108  22.590  19.812  1.00  0.00      A   CL
ATOM   1245  CT1 DCE A 156      42.843  22.647  20.118  1.00  0.00      A    C
ATOM   1246  HC2 DCE A 156      43.125  23.699  20.161  1.00  0.00      A    H
ATOM   1247  Cl1 DCE A 156      44.209  21.788  20.925  1.00  0.00      A   CL
ATOM   1248  HC3 DCE A 156      42.974  22.390  19.067  1.00  0.00      A    H
ATOM   1249  CT  DCE A 157      -0.417  34.763  45.014  1.00  0.00      A    C
ATOM   1250  HC  DCE A 157      -1.445  34.670  45.364  1.00  0.00      A    H
ATOM   1251  HC1 DCE A 157      -0.244  34.602  43.949  1.00  0.00      A    H
ATOM   1252  Cl  DCE A 157       0.173  36.422  45.294  1.00  0.00      A   CL
ATOM   1253  CT1 DCE A 157       0.469  33.713  45.697  1.00  0.00      A    C
ATOM   1254  HC2 DCE A 157       1.483  33.667  45.301  1.00  0.00      A    H
ATOM   1255  Cl1 DCE A 157       0.498  34.099  47.468  1.00  0.00      A   CL
ATOM   1256  HC3 DCE A 157       0.081  32.700  45.597  1.00  0.00      A    H
ATOM   1257  CT  DCE A 158      45.239  36.846  30.725  1.00  0.00      A    C
ATOM   1258  HC  DCE A 158      45.998  36.457  30.047  1.00  0.00      A    H
ATOM   1259  HC1 DCE A 158      44.872  35.984  31.281  1.00  0.00      A    H
ATOM   1260  Cl  DCE A 158      46.222  37.755  31.867  1.00  0.00      A   CL
ATOM   1261  CT1 DCE A 158      44.020  37.550  30.223  1.00  0.00      A    C
ATOM   1262  HC2 DCE A 158      44.360  38.439  29.691  1.00  0.00      A    H
ATOM   1263  Cl1 DCE A 158      43.175  36.438  29.152  1.00  0.00      A   CL
ATOM   1264  HC3 DCE A 158      43.446  37.832  31.105  1.00  0.00      A    H
ATOM   1265  CT  DCE A 159      52.205  22.987  42.705  1.00  0.00      A    C
ATOM   1266  HC  DCE A 159      52.123  21.903  42.789  1.00  0.00      A    H
ATOM   1267  HC1 DCE A 159      52.000  23.260  41.670  1.00  0.00      A    H
ATOM   1268  Cl  DCE A 159      50.731  23.526  43.459  1.00  0.00      A   CL
ATOM   1269  CT1 DCE A 159      53.465  23.645  43.322  1.00  0.00      A    C
ATOM   1270  HC2 DCE A 159      54.316  23.360  42.704  1.00  0.00      A    H
ATOM   1271  Cl1 DCE A 159      53.348  25.450  43.424  1.00  0.00      A   CL
ATOM   1272  HC3 DCE A 159      53.709  23.269  44.316  1.00  0.00      A    H
ATOM   1273  CT  DCE A 160       9.584  33.830   8.214  1.00  0.00      A    C
ATOM   1274  HC  DCE A 160       9.366  34.332   7.271  1.00  0.00      A    H
ATOM   1275  HC1 DCE A 160      10.659  33.664   8.159  1.00  0.00      A    H
ATOM   1276  Cl  DCE A 160       9.231  34.951   9.547  1.00  0.00      A   CL
ATOM   1277  CT1 DCE A 160       8.834  32.500   8.407  1.00  0.00      A    C
ATOM   1278  HC2 DCE A 160       7.846  32.540   8.866  1.00  0.00      A    H
ATOM   1279  Cl1 DCE A 160       8.644  31.628   6.882  1.00  0.00      A   CL
ATOM   1280  HC3 DCE A 160       9.454  31.866   9.041  1.00  0.00      A    H
ATOM   1281  CT  DCE A 161      15.061  44.667  13.886  1.00  0.00      A    C
ATOM   1282  HC  DCE A 161      15.128  45.746  14.026  1.00  0.00      A    H
ATOM   1283  HC1 DCE A 161      14.067  44.330  14.180  1.00  0.00      A    H
ATOM   1284  Cl  DCE A 161      15.243  44.621  12.133  1.00  0.00      A   CL
ATOM   1285  CT1 DCE A 161      16.014  43.764  14.549  1.00  0.00      A    C
ATOM   1286  HC2 DCE A 161      17.042  43.965  14.249  1.00  0.00      A    H
ATOM   1287  Cl1 DCE A 161      15.914  44.095  16.286  1.00  0.00      A   CL
ATOM   1288  HC3 DCE A 161      15.960  42.685  14.406  1.00  0.00      A    H
ATOM   1289  CT  DCE A 162      48.381  14.779  36.884  1.00  0.00      A    C
ATOM   1290  HC  DCE A 162      49.215  15.174  37.463  1.00  0.00      A    H
ATOM   1291  HC1 DCE A 162      48.290  13.774  37.296  1.00  0.00      A    H
ATOM   1292  Cl  DCE A 162      47.031  15.784  37.315  1.00  0.00      A   CL
ATOM   1293  CT1 DCE A 162      48.586  14.682  35.341  1.00  0.00      A    C
ATOM   1294  HC2 DCE A 162      49.227  13.841  35.075  1.00  0.00      A    H
ATOM   1295  Cl1 DCE A 162      47.059  14.305  34.567  1.00  0.00      A   CL
ATOM   1296  HC3 DCE A 162      48.969  15.640  34.991  1.00  0.00      A    H
ATOM   1297  CT  DCE A 163      21.009  51.706  10.569  1.00  0.00      A    C
ATOM   1298  HC  DCE A 163      20.660  51.481   9.562  1.00  0.00      A    H
ATOM   1299  HC1 DCE A 163      21.013  52.795  10.626  1.00  0.00      A    H
ATOM   1300  Cl  DCE A 163      19.971  50.856  11.747  1.00  0.00      A   CL
ATOM   1301  CT1 DCE A 163      22.432  51.213  10.808  1.00  0.00      A    C
ATOM   1302  HC2 DCE A 163      23.046  51.660  10.027  1.00  0.00      A    H
ATOM   1303  Cl1 DCE A 163      23.019  51.836  12.352  1.00  0.00      A   CL
ATOM   1304  HC3 DCE A 163      22.539  50.130  10.878  1.00  0.00      A    H
ATOM   1305  CT  DCE A 164      47.487  32.687   2.027  1.00  0.00      A    C
ATOM   1306  HC  DCE A 164      46.698  32.948   2.732  1.00  0.00      A    H
ATOM   1307  HC1 DCE A 164      47.354  31.628   1.804  1.00  0.00      A    H
ATOM   1308  Cl  DCE A 164      47.135  33.593   0.468  1.00  0.00      A   CL
ATOM   1309  CT1 DCE A 164      48.984  32.934   2.384  1.00  0.00      A    C
ATOM   1310  HC2 DCE A 164      49.194  32.364   3.289  1.00  0.00      A    H
ATOM   1311  Cl1 DCE A 164      50.001  32.251   1.109  1.00  0.00      A   CL
ATOM   1312  HC3 DCE A 164      49.140  33.998   2.562  1.00  0.00      A    H
ATOM   1313  CT  DCE A 165      32.391  22.205  20.714  1.00  0.00      A    C
ATOM   1314  HC  DCE A 165      33.380  21.783  20.534  1.00  0.00      A    H
ATOM   1315  HC1 DCE A 165      32.561  22.584  21.722  1.00  0.00      A    H
ATOM   1316  Cl  DCE A 165      32.016  23.617  19.713  1.00  0.00      A   CL
ATOM   1317  CT1 DCE A 165      31.252  21.137  20.571  1.00  0.00      A    C
ATOM   1318  HC2 DCE A 165      31.073  20.717  19.582  1.00  0.00      A    H
ATOM   1319  Cl1 DCE A 165      31.522  19.721  21.626  1.00  0.00      A   CL
ATOM   1320  HC3 DCE A 165      30.324  21.680  20.747  1.00  0.00      A    H
ATOM   1321  CT  DCE A 166      32.225  51.448  32.608  1.00  0.00      A    C
ATOM   1322  HC  DCE A 166      32.256  52.271  33.323  1.00  0.00      A    H
ATOM   1323  HC1 DCE A 166      31.361  51.535  31.949  1.00  0.00      A    H
ATOM   1324  Cl  DCE A 166      33.592  51.759  31.477  1.00  0.00      A   CL
ATOM   1325  CT1 DCE A 166      32.421  50.082  33.280  1.00  0.00      A    C
ATOM   1326  HC2 DCE A 166      31.565  49.937  33.938  1.00  0.00      A    H
ATOM   1327  Cl1 DCE A 166      32.613  48.742  32.090  1.00  0.00      A   CL
ATOM   1328  HC3 DCE A 166      33.143  50.243  34.080  1.00  0.00      A    H
ATOM   1329  CT  DCE A 167       4.654  20.885  51.717  1.00  0.00      A    C
ATOM   1330  HC  DCE A 167       4.311  21.880  52.003  1.00  0.00      A    H
ATOM   1331  HC1 DCE A 167       4.796  20.762  50.643  1.00  0.00      A    H
ATOM   1332  Cl  DCE A 167       6.220  20.531  52.432  1.00  0.00      A   CL
ATOM   1333  CT1 DCE A 167       3.633  19.891  52.193  1.00  0.00      A    C
ATOM   1334  HC2 DCE A 167       2.641  20.215  51.879  1.00  0.00      A    H
ATOM   1335  Cl1 DCE A 167       4.015  18.287  51.624  1.00  0.00      A   CL
ATOM   1336  HC3 DCE A 167       3.728  19.823  53.277  1.00  0.00      A    H
ATOM   1337  CT  DCE A 168      13.429  23.801   9.521  1.00  0.00      A    C
ATOM   1338  HC  DCE A 168      13.820  23.657   8.513  1.00  0.00      A    H
ATOM   1339  HC1 DCE A 168      12.617  24.528   9.527  1.00  0.00      A    H
ATOM   1340  Cl  DCE A 168      12.637  22.300  10.237  1.00  0.00      A   CL
ATOM   1341  CT1 DCE A 168      14.611  24.076  10.391  1.00  0.00      A    C
ATOM   1342  HC2 DCE A 168      15.275  24.861  10.027  1.00  0.00      A    H
ATOM   1343  Cl1 DCE A 168      14.064  24.550  11.982  1.00  0.00      A   CL
ATOM   1344  HC3 DCE A 168      15.265  23.211  10.504  1.00  0.00      A    H
ATOM   1345  CT  DCE A 169      18.265  18.033  28.141  1.00  0.00      A    C
ATOM   1346  HC  DCE A 169      17.556  18.626  27.564  1.00  0.00      A    H
ATOM   1347  HC1 DCE A 169      17.898  17.009  28.073  1.00  0.00      A    H
ATOM   1348  Cl  DCE A 169      19.779  18.121  27.217  1.00  0.00      A   CL
ATOM   1349  CT1 DCE A 169      18.579  18.584  29.511  1.00  0.00      A    C
ATOM   1350  HC2 DCE A 169      18.695  19.668  29.521  1.00  0.00      A    H
ATOM   1351  Cl1 DCE A 169      17.213  18.118  30.475  1.00  0.00      A   CL
ATOM   1352  HC3 DCE A 169      19.479  18.235  30.017  1.00  0.00      A    H
ATOM   1353  CT  DCE A 170      44.367  45.422  37.506  1.00  0.00      A    C
ATOM   1354  HC  DCE A 170      43.413  44.907  37.623  1.00  0.00      A    H
ATOM   1355  HC1 DCE A 170      44.720  45.555  36.484  1.00  0.00      A    H
ATOM   1356  Cl  DCE A 170      43.969  47.024  38.158  1.00  0.00      A   CL
ATOM   1357  CT1 DCE A 170      45.508  44.628  38.207  1.00  0.00      A    C
ATOM   1358  HC2 DCE A 170      45.297  44.423  39.257  1.00  0.00      A    H
ATOM   1359  Cl1 DCE A 170      45.540  43.118  37.370  1.00  0.00      A   CL
ATOM   1360  HC3 DCE A 170      46.475  45.128  38.166  1.00  0.00      A    H
ATOM   1361  CT  DCE A 171       4.458  39.171  11.243  1.00  0.00      A    C
ATOM   1362  HC  DCE A 171       5.147  39.951  11.565  1.00  0.00      A    H
ATOM   1363  HC1 DCE A 171       4.438  38.374  11.986  1.00  0.00      A    H
ATOM   1364  Cl  DCE A 171       2.826  39.913  11.189  1.00  0.00      A   CL
ATOM   1365  CT1 DCE A 171       4.798  38.516   9.890  1.00  0.00      A    C
ATOM   1366  HC2 DCE A 171       4.122  37.662   9.849  1.00  0.00      A    H
ATOM   1367  Cl1 DCE A 171       4.638  39.711   8.576  1.00  0.00      A   CL
ATOM   1368  HC3 DCE A 171       5.826  38.156   9.856  1.00  0.00      A    H
ATOM   1369  CT  DCE A 172      44.140  14.292  23.113  1.00  0.00      A    C
ATOM   1370  HC  DCE A 172      44.729  14.723  22.303  1.00  0.00      A    H
ATOM   1371  HC1 DCE A 172      44.853  13.781  23.761  1.00  0.00      A    H
ATOM   1372  Cl  DCE A 172      43.348  15.466  24.204  1.00  0.00      A   CL
ATOM   1373  CT1 DCE A 172      43.185  13.252  22.567  1.00  0.00      A    C
ATOM   1374  HC2 DCE A 172      42.465  12.975  23.338  1.00  0.00      A    H
ATOM   1375  Cl1 DCE A 172      42.365  13.938  21.125  1.00  0.00      A   CL
ATOM   1376  HC3 DCE A 172      43.840  12.408  22.350  1.00  0.00      A    H
ATOM   1377  CT  DCE A 173      45.654  24.474   1.192  1.00  0.00      A    C
ATOM   1378  HC  DCE A 173      46.210  23.732   0.619  1.00  0.00      A    H
ATOM   1379  HC1 DCE A 173      44.888  25.006   0.628  1.00  0.00      A    H
ATOM   1380  Cl  DCE A 173      45.043  23.504   2.504  1.00  0.00      A   CL
ATOM   1381  CT1 DCE A 173      46.581  25.638   1.651  1.00  0.00      A    C
ATOM   1382  HC2 DCE A 173      47.282  25.330   2.426  1.00  0.00      A    H
ATOM   1383  Cl1 DCE A 173      47.612  26.288   0.332  1.00  0.00      A   CL
ATOM   1384  HC3 DCE A 173      46.009  26.505   1.982  1.00  0.00      A    H
ATOM   1385  CT  DCE A 174      35.513  43.635  24.305  1.00  0.00      A    C
ATOM   1386  HC  DCE A 174      36.290  43.139  24.887  1.00  0.00      A    H
ATOM   1387  HC1 DCE A 174      35.595  43.347  23.257  1.00  0.00      A    H
ATOM   1388  Cl  DCE A 174      33.941  42.952  24.741  1.00  0.00      A   CL
ATOM   1389  CT1 DCE A 174      35.717  45.211  24.512  1.00  0.00      A    C
ATOM   1390  HC2 DCE A 174      36.671  45.458  24.046  1.00  0.00      A    H
ATOM   1391  Cl1 DCE A 174      34.322  46.142  23.777  1.00  0.00      A   CL
ATOM   1392  HC3 DCE A 174      35.941  45.537  25.528  1.00  0.00      A    H
ATOM   1393  CT  DCE A 175      13.030   6.440  35.840  1.00  0.00      A    C
ATOM   1394  HC  DCE A 175      14.114   6.375  35.934  1.00  0.00      A    H
ATOM   1395  HC1 DCE A 175      12.538   6.327  36.806  1.00  0.00      A    H
ATOM   1396  Cl  DCE A 175      12.686   8.043  35.325  1.00  0.00      A   CL
ATOM   1397  CT1 DCE A 175      12.430   5.519  34.787  1.00  0.00      A    C
ATOM   1398  HC2 DCE A 175      12.638   4.489  35.078  1.00  0.00      A    H
ATOM   1399  Cl1 DCE A 175      10.712   5.793  34.774  1.00  0.00      A   CL
ATOM   1400  HC3 DCE A 175      12.847   5.653  33.789  1.00  0.00      A    H
ATOM   1401  CT  DCE A 176      30.351  51.484  18.799  1.00  0.00      A    C
ATOM   1402  HC  DCE A 176      31.286  51.000  19.082  1.00  0.00      A    H
ATOM   1403  HC1 DCE A 176      29.953  50.943  17.940  1.00  0.00      A    H
ATOM   1404  Cl  DCE A 176      29.213  51.246  20.123  1.00  0.00      A   CL
ATOM   1405  CT1 DCE A 176      30.646  52.993  18.578  1.00  0.00      A    C
ATOM   1406  HC2 DCE A 176      31.361  53.117  17.765  1.00  0.00      A    H
ATOM   1407  Cl1 DCE A 176      29.034  53.792  18.339  1.00  0.00      A   CL
ATOM   1408  HC3 DCE A 176      31.033  53.459  19.484  1.00  0.00      A    H
ATOM   1409  CT  DCE A 177       4.286  33.447  38.738  1.00  0.00      A    C
ATOM   1410  HC  DCE A 177       4.175  34.241  37.999  1.00  0.00      A    H
ATOM   1411  HC1 DCE A 177       4.970  32.715  38.309  1.00  0.00      A    H
ATOM   1412  Cl  DCE A 177       5.214  34.082  40.086  1.00  0.00      A   CL
ATOM   1413  CT1 DCE A 177       2.949  32.936  39.233  1.00  0.00      A    C
ATOM   1414  HC2 DCE A 177       2.365  33.772  39.617  1.00  0.00      A    H
ATOM   1415  Cl1 DCE A 177       1.970  32.575  37.769  1.00  0.00      A   CL
ATOM   1416  HC3 DCE A 177       2.951  32.071  39.896  1.00  0.00      A    H
ATOM   1417  CT  DCE A 178      17.616   4.555  10.670  1.00  0.00      A    C
ATOM   1418  HC  DCE A 178      16.595   4.187  10.773  1.00  0.00      A    H
ATOM   1419  HC1 DCE A 178      17.609   5.586  10.317  1.00  0.00      A    H
ATOM   1420  Cl  DCE A 178      18.333   4.735  12.378  1.00  0.00      A   CL
ATOM   1421  CT1 DCE A 178      18.506   3.714   9.849  1.00  0.00      A    C
ATOM   1422  HC2 DCE A 178      19.466   4.159   9.588  1.00  0.00      A    H
ATOM   1423  Cl1 DCE A 178      18.749   2.155  10.744  1.00  0.00      A   CL
ATOM   1424  HC3 DCE A 178      17.899   3.570   8.955  1.00  0.00      A    H
ATOM   1425  CT  DCE A 179      25.776  28.299  34.806  1.00  0.00      A    C
ATOM   1426  HC  DCE A 179      25.523  28.633  35.812  1.00  0.00      A    H
ATOM   1427  HC1 DCE A 179      26.026  28.926  33.950  1.00  0.00      A    H
ATOM   1428  Cl  DCE A 179      27.349  27.437  35.000  1.00  0.00      A   CL
ATOM   1429  CT1 DCE A 179      24.749  27.291  34.382  1.00  0.00      A    C
ATOM   1430  HC2 DCE A 179      24.817  26.562  35.189  1.00  0.00      A    H
ATOM   1431  Cl1 DCE A 179      23.206  28.069  34.502  1.00  0.00      A   CL
ATOM   1432  HC3 DCE A 179      24.892  26.798  33.420  1.00  0.00      A    H
ATOM   1433  CT  DCE A 180       9.102  27.733  27.152  1.00  0.00      A    C
ATOM   1434  HC  DCE A 180       9.949  27.954  26.502  1.00  0.00      A    H
ATOM   1435  HC1 DCE A 180       9.051  26.654  27.296  1.00  0.00      A    H
ATOM   1436  Cl  DCE A 180       9.379  28.305  28.893  1.00  0.00      A   CL
ATOM   1437  CT1 DCE A 180       7.757  28.264  26.723  1.00  0.00      A    C
ATOM   1438  HC2 DCE A 180       7.480  29.314  26.811  1.00  0.00      A    H
ATOM   1439  Cl1 DCE A 180       7.482  27.939  24.985  1.00  0.00      A   CL
ATOM   1440  HC3 DCE A 180       7.129  27.485  27.155  1.00  0.00      A    H
ATOM   1441  CT  DCE A 181       7.426  16.650  22.063  1.00  0.00      A    C
ATOM   1442  HC  DCE A 181       6.438  16.200  21.962  1.00  0.00      A    H
ATOM   1443  HC1 DCE A 181       8.026  15.793  21.756  1.00  0.00      A    H
ATOM   1444  Cl  DCE A 181       7.516  17.950  20.839  1.00  0.00      A   CL
ATOM   1445  CT1 DCE A 181       7.507  17.121  23.528  1.00  0.00      A    C
ATOM   1446  HC2 DCE A 181       6.804  17.931  23.727  1.00  0.00      A    H
ATOM   1447  Cl1 DCE A 181       7.087  15.602  24.438  1.00  0.00      A   CL
ATOM   1448  HC3 DCE A 181       8.538  17.428  23.705  1.00  0.00      A    H
ATOM   1449  CT  DCE A 182      13.891  28.234   6.366  1.00  0.00      A    C
ATOM   1450  HC  DCE A 182      14.529  29.020   5.963  1.00  0.00      A    H
ATOM   1451  HC1 DCE A 182      13.895  27.542   5.524  1.00  0.00      A    H
ATOM   1452  Cl  DCE A 182      14.672  27.354   7.766  1.00  0.00      A   CL
ATOM   1453  CT1 DCE A 182      12.451  28.505   6.643  1.00  0.00      A    C
ATOM   1454  HC2 DCE A 182      12.333  29.495   7.084  1.00  0.00      A    H
ATOM   1455  Cl1 DCE A 182      11.669  28.608   4.972  1.00  0.00      A   CL
ATOM   1456  HC3 DCE A 182      11.996  27.902   7.429  1.00  0.00      A    H
ATOM   1457  CT  DCE A 183      44.440   2.238  40.503  1.00  0.00      A    C
ATOM   1458  HC  DCE A 183      44.952   1.332  40.177  1.00  0.00      A    H
ATOM   1459  HC1 DCE A 183      43.673   2.114  41.268  1.00  0.00      A    H
ATOM   1460  Cl  DCE A 183      45.944   2.916  41.287  1.00  0.00      A   CL
ATOM   1461  CT1 DCE A 183      43.853   3.117  39.393  1.00  0.00      A    C
ATOM   1462  HC2 DCE A 183      43.000   2.580  38.978  1.00  0.00      A    H
ATOM   1463  Cl1 DCE A 183      43.441   4.716  40.088  1.00  0.00      A   CL
ATOM   1464  HC3 DCE A 183      44.505   3.297  38.539  1.00  0.00      A    H
ATOM   1465  CT  DCE A 184      48.898  45.876  25.413  1.00  0.00      A    C
ATOM   1466  HC  DCE A 184      48.438  46.422  24.590  1.00  0.00      A    H
ATOM   1467  HC1 DCE A 184      49.254  44.943  24.976  1.00  0.00      A    H
ATOM   1468  Cl  DCE A 184      50.286  46.769  26.076  1.00  0.00      A   CL
ATOM   1469  CT1 DCE A 184      47.872  45.612  26.553  1.00  0.00      A    C
ATOM   1470  HC2 DCE A 184      47.422  46.584  26.756  1.00  0.00      A    H
ATOM   1471  Cl1 DCE A 184      46.805  44.286  26.001  1.00  0.00      A   CL
ATOM   1472  HC3 DCE A 184      48.392  45.289  27.455  1.00  0.00      A    H
ATOM   1473  CT  DCE A 185      43.773  48.723  35.071  1.00  0.00      A    C
ATOM   1474  HC  DCE A 185      44.113  48.223  34.163  1.00  0.00      A    H
ATOM   1475  HC1 DCE A 185      44.237  48.215  35.917  1.00  0.00      A    H
ATOM   1476  Cl  DCE A 185      44.113  50.511  35.054  1.00  0.00      A   CL
ATOM   1477  CT1 DCE A 185      42.294  48.406  35.051  1.00  0.00      A    C
ATOM   1478  HC2 DCE A 185      41.751  49.007  34.320  1.00  0.00      A    H
ATOM   1479  Cl1 DCE A 185      42.145  46.649  34.875  1.00  0.00      A   CL
ATOM   1480  HC3 DCE A 185      41.731  48.589  35.966  1.00  0.00      A    H
ATOM   1481  CT  DCE A 186      17.945  12.851  17.395  1.00  0.00      A    C
ATOM   1482  HC  DCE A 186      17.421  13.779  17.623  1.00  0.00      A    H
ATOM   1483  HC1 DCE A 186      18.990  12.960  17.684  1.00  0.00      A    H
ATOM   1484  Cl  DCE A 186      17.097  11.526  18.226  1.00  0.00      A   CL
ATOM   1485  CT1 DCE A 186      17.828  12.547  15.928  1.00  0.00      A    C
ATOM   1486  HC2 DCE A 186      16.817  12.213  15.692  1.00  0.00      A    H
ATOM   1487  Cl1 DCE A 186      18.324  13.878  14.844  1.00  0.00      A   CL
ATOM   1488  HC3 DCE A 186      18.524  11.715  15.818  1.00  0.00      A    H
ATOM   1489  CT  DCE A 187      39.606  16.324  52.765  1.00  0.00      A    C
ATOM   1490  HC  DCE A 187      39.477  16.767  53.752  1.00  0.00      A    H
ATOM   1491  HC1 DCE A 187      40.541  15.798  52.570  1.00  0.00      A    H
ATOM   1492  Cl  DCE A 187      38.365  15.036  52.618  1.00  0.00      A   CL
ATOM   1493  CT1 DCE A 187      39.305  17.307  51.641  1.00  0.00      A    C
ATOM   1494  HC2 DCE A 187      38.413  17.918  51.780  1.00  0.00      A    H
ATOM   1495  Cl1 DCE A 187      40.633  18.445  51.435  1.00  0.00      A   CL
ATOM   1496  HC3 DCE A 187      39.242  16.668  50.760  1.00  0.00      A    H
ATOM   1497  CT  DCE A 188      37.339  41.763  41.072  1.00  0.00      A    C
ATOM   1498  HC  DCE A 188      37.579  42.464  40.272  1.00  0.00      A    H
ATOM   1499  HC1 DCE A 188      36.673  40.953  40.774  1.00  0.00      A    H
ATOM   1500  Cl  DCE A 188      38.853  41.023  41.611  1.00  0.00      A   CL
ATOM   1501  CT1 DCE A 188      36.719  42.623  42.131  1.00  0.00      A    C
ATOM   1502  HC2 DCE A 188      37.274  43.558  42.212  1.00  0.00      A    H
ATOM   1503  Cl1 DCE A 188      35.002  42.899  41.629  1.00  0.00      A   CL
ATOM   1504  HC3 DCE A 188      36.752  42.048  43.056  1.00  0.00      A    H
ATOM   1505  CT  DCE A 189      41.893  21.123  11.100  1.00  0.00      A    C
ATOM   1506  HC  DCE A 189      42.138  20.134  11.488  1.00  0.00      A    H
ATOM   1507  HC1 DCE A 189      40.831  21.340  11.210  1.00  0.00      A    H
ATOM   1508  Cl  DCE A 189      42.873  22.311  12.031  1.00  0.00      A   CL
ATOM   1509  CT1 DCE A 189      42.283  21.285   9.600  1.00  0.00      A    C
ATOM   1510  HC2 DCE A 189      43.235  21.807   9.500  1.00  0.00      A    H
ATOM   1511  Cl1 DCE A 189      42.049  19.821   8.609  1.00  0.00      A   CL
ATOM   1512  HC3 DCE A 189      41.586  22.014   9.186  1.00  0.00      A    H
ATOM   1513  CT  DCE A 190      39.750  47.332  44.200  1.00  0.00      A    C
ATOM   1514  HC  DCE A 190      39.440  48.040  43.432  1.00  0.00      A    H
ATOM   1515  HC1 DCE A 190      39.195  47.519  45.119  1.00  0.00      A    H
ATOM   1516  Cl  DCE A 190      39.168  45.804  43.534  1.00  0.00      A   CL
ATOM   1517  CT1 DCE A 190      41.295  47.430  44.309  1.00  0.00      A    C
ATOM   1518  HC2 DCE A 190      41.914  47.094  43.477  1.00  0.00      A    H
ATOM   1519  Cl1 DCE A 190      41.593  49.102  44.682  1.00  0.00      A   CL
ATOM   1520  HC3 DCE A 190      41.718  46.798  45.090  1.00  0.00      A    H
ATOM   1521  CT  DCE A 191      48.699  12.187  15.655  1.00  0.00      A    C
ATOM   1522  HC  DCE A 191      47.668  12.455  15.425  1.00  0.00      A    H
ATOM   1523  HC1 DCE A 191      48.881  13.095  16.230  1.00  0.00      A    H
ATOM   1524  Cl  DCE A 191      48.834  10.642  16.542  1.00  0.00      A   CL
ATOM   1525  CT1 DCE A 191      49.515  12.227  14.325  1.00  0.00      A    C
ATOM   1526  HC2 DCE A 191      49.276  13.085  13.696  1.00  0.00      A    H
ATOM   1527  Cl1 DCE A 191      51.236  12.290  14.690  1.00  0.00      A   CL
ATOM   1528  HC3 DCE A 191      49.438  11.259  13.829  1.00  0.00      A    H
ATOM   1529  CT  DCE A 192      37.754   1.755  23.109  1.00  0.00      A    C
ATOM   1530  HC  DCE A 192      37.632   2.824  23.283  1.00  0.00      A    H
ATOM   1531  HC1 DCE A 192      36.827   1.477  22.609  1.00  0.00      A    H
ATOM   1532  Cl  DCE A 192      39.031   1.683  21.803  1.00  0.00      A   CL
ATOM   1533  CT1 DCE A 192      38.176   0.882  24.319  1.00  0.00      A    C
ATOM   1534  HC2 DCE A 192      39.206   0.979  24.664  1.00  0.00      A    H
ATOM   1535  Cl1 DCE A 192      37.199   1.112  25.780  1.00  0.00      A   CL
ATOM   1536  HC3 DCE A 192      38.170  -0.170  24.036  1.00  0.00      A    H
ATOM   1537  CT  DCE A 193      17.003  18.611   8.524  1.00  0.00      A    C
ATOM   1538  HC  DCE A 193      18.036  18.669   8.867  1.00  0.00      A    H
ATOM   1539  HC1 DCE A 193      16.910  19.295   7.681  1.00  0.00      A    H
ATOM   1540  Cl  DCE A 193      16.574  17.031   7.842  1.00  0.00      A   CL
ATOM   1541  CT1 DCE A 193      16.077  19.007   9.647  1.00  0.00      A    C
ATOM   1542  HC2 DCE A 193      15.784  18.143  10.242  1.00  0.00      A    H
ATOM   1543  Cl1 DCE A 193      16.748  20.327  10.777  1.00  0.00      A   CL
ATOM   1544  HC3 DCE A 193      15.117  19.423   9.340  1.00  0.00      A    H
ATOM   1545  CT  DCE A 194      44.332  24.889  44.793  1.00  0.00      A    C
ATOM   1546  HC  DCE A 194      45.044  25.138  45.580  1.00  0.00      A    H
ATOM   1547  HC1 DCE A 194      43.368  24.696  45.265  1.00  0.00      A    H
ATOM   1548  Cl  DCE A 194      43.999  26.211  43.661  1.00  0.00      A   CL
ATOM   1549  CT1 DCE A 194      44.805  23.687  44.010  1.00  0.00      A    C
ATOM   1550  HC2 DCE A 194      44.828  22.815  44.664  1.00  0.00      A    H
ATOM   1551  Cl1 DCE A 194      43.543  23.416  42.762  1.00  0.00      A   CL
ATOM   1552  HC3 DCE A 194      45.734  23.809  43.453  1.00  0.00      A    H
ATOM   1553  CT  DCE A 195      14.595  46.402   6.933  1.00  0.00      A    C
ATOM   1554  HC  DCE A 195      14.802  46.803   5.941  1.00  0.00      A    H
ATOM   1555  HC1 DCE A 195      13.662  45.839   6.938  1.00  0.00      A    H
ATOM   1556  Cl  DCE A 195      15.971  45.356   7.255  1.00  0.00      A   CL
ATOM   1557  CT1 DCE A 195      14.464  47.556   7.901  1.00  0.00      A    C
ATOM   1558  HC2 DCE A 195      13.565  48.090   7.594  1.00  0.00      A    H
ATOM   1559  Cl1 DCE A 195      14.294  46.879   9.528  1.00  0.00      A   CL
ATOM   1560  HC3 DCE A 195      15.310  48.241   7.962  1.00  0.00      A    H
ATOM   1561  CT  DCE A 196      37.613  52.776  29.084  1.00  0.00      A    C
ATOM   1562  HC  DCE A 196      37.809  53.023  28.040  1.00  0.00      A    H
ATOM   1563  HC1 DCE A 196      37.355  53.791  29.387  1.00  0.00      A    H
ATOM   1564  Cl  DCE A 196      36.141  51.747  28.955  1.00  0.00      A   CL
ATOM   1565  CT1 DCE A 196      38.716  51.976  29.910  1.00  0.00      A    C
ATOM   1566  HC2 DCE A 196      38.318  51.643  30.869  1.00  0.00      A    H
ATOM   1567  Cl1 DCE A 196      39.027  50.403  29.163  1.00  0.00      A   CL
ATOM   1568  HC3 DCE A 196      39.604  52.497  30.267  1.00  0.00      A    H
ATOM   1569  CT  DCE A 197      42.329  42.442  26.601  1.00  0.00      A    C
ATOM   1570  HC  DCE A 197      41.561  42.043  27.263  1.00  0.00      A    H
ATOM   1571  HC1 DCE A 197      42.782  41.531  26.211  1.00  0.00      A    H
ATOM   1572  Cl  DCE A 197      41.593  43.299  25.261  1.00  0.00      A   CL
ATOM   1573  CT1 DCE A 197      43.487  43.257  27.121  1.00  0.00      A    C
ATOM   1574  HC2 DCE A 197      43.161  44.269  27.359  1.00  0.00      A    H
ATOM   1575  Cl1 DCE A 197      44.227  42.327  28.439  1.00  0.00      A   CL
ATOM   1576  HC3 DCE A 197      44.227  43.407  26.335  1.00  0.00      A    H
ATOM   1577  CT  DCE A 198      44.546   2.054  50.377  1.00  0.00      A    C
ATOM   1578  HC  DCE A 198      44.344   3.068  50.031  1.00  0.00      A    H
ATOM   1579  HC1 DCE A 198      45.483   1.936  49.833  1.00  0.00      A    H
ATOM   1580  Cl  DCE A 198      45.019   2.180  52.077  1.00  0.00      A   CL
ATOM   1581  CT1 DCE A 198      43.415   1.063  50.253  1.00  0.00      A    C
ATOM   1582  HC2 DCE A 198      42.598   1.404  50.889  1.00  0.00      A    H
ATOM   1583  Cl1 DCE A 198      42.858   0.793  48.584  1.00  0.00      A   CL
ATOM   1584  HC3 DCE A 198      43.834   0.133  50.637  1.00  0.00      A    H
ATOM   1585  CT  DCE A 199       1.744  24.173  28.501  1.00  0.00      A    C
ATOM   1586  HC  DCE A 199       2.457  24.575  27.781  1.00  0.00      A    H
ATOM   1587  HC1 DCE A 199       1.719  23.100  28.311  1.00  0.00      A    H
ATOM   1588  Cl  DCE A 199       2.416  24.465  30.084  1.00  0.00      A   CL
ATOM   1589  CT1 DCE A 199       0.429  24.876  28.385  1.00  0.00      A    C
ATOM   1590  HC2 DCE A 199       0.641  25.928  28.192  1.00  0.00      A    H
ATOM   1591  Cl1 DCE A 199      -0.342  24.315  26.983  1.00  0.00      A   CL
ATOM   1592  HC3 DCE A 199      -0.251  24.769  29.230  1.00  0.00      A    H
ATOM   1593  CT  DCE A 200      33.226  30.845  32.009  1.00  0.00      A    C
ATOM   1594  HC  DCE A 200      32.821  29.834  32.029  1.00  0.00      A    H
ATOM   1595  HC1 DCE A 200      32.475  31.449  32.518  1.00  0.00      A    H
ATOM   1596  Cl  DCE A 200      34.816  31.058  32.738  1.00  0.00      A   CL
ATOM   1597  CT1 DCE A 200      33.480  31.336  30.574  1.00  0.00      A    C
ATOM   1598  HC2 DCE A 200      34.122  30.618  30.064  1.00  0.00      A    H
ATOM   1599  Cl1 DCE A 200      31.882  31.287  29.669  1.00  0.00      A   CL
ATOM   1600  HC3 DCE A 200      33.917  32.330  30.669  1.00  0.00      A    H
ATOM   1601  CT  DCE A 201      23.988  35.194  25.691  1.00  0.00      A    C
ATOM   1602  HC  DCE A 201      23.862  34.115  25.775  1.00  0.00      A    H
ATOM   1603  HC1 DCE A 201      23.020  35.434  25.251  1.00  0.00      A    H
ATOM   1604  Cl  DCE A 201      24.027  35.922  27.341  1.00  0.00      A   CL
ATOM   1605  CT1 DCE A 201      25.214  35.512  24.797  1.00  0.00      A    C
ATOM   1606  HC2 DCE A 201      26.141  35.126  25.218  1.00  0.00      A    H
ATOM   1607  Cl1 DCE A 201      25.034  34.600  23.262  1.00  0.00      A   CL
ATOM   1608  HC3 DCE A 201      25.400  36.565  24.585  1.00  0.00      A    H
ATOM   1609  CT  DCE A 202      29.620  18.682  42.746  1.00  0.00      A    C
ATOM   1610  HC  DCE A 202      29.404  17.719  43.208  1.00  0.00      A    H
ATOM   1611  HC1 DCE A 202      30.022  19.157  43.642  1.00  0.00      A    H
ATOM   1612  Cl  DCE A 202      31.040  18.351  41.636  1.00  0.00      A   CL
ATOM   1613  CT1 DCE A 202      28.425  19.271  42.037  1.00  0.00      A    C
ATOM   1614  HC2 DCE A 202      28.525  20.295  41.676  1.00  0.00      A    H
ATOM   1615  Cl1 DCE A 202      27.920  18.154  40.729  1.00  0.00      A   CL
ATOM   1616  HC3 DCE A 202      27.648  19.350  42.797  1.00  0.00      A    H
ATOM   1617  CT  DCE A 203      40.692  26.019   1.231  1.00  0.00      A    C
ATOM   1618  HC  DCE A 203      40.388  26.734   1.996  1.00  0.00      A    H
ATOM   1619  HC1 DCE A 203      39.862  25.412   0.871  1.00  0.00      A    H
ATOM   1620  Cl  DCE A 203      41.490  26.913  -0.023  1.00  0.00      A   CL
ATOM   1621  CT1 DCE A 203      41.676  25.217   2.035  1.00  0.00      A    C
ATOM   1622  HC2 DCE A 203      42.140  25.824   2.813  1.00  0.00      A    H
ATOM   1623  Cl1 DCE A 203      40.820  23.843   2.715  1.00  0.00      A   CL
ATOM   1624  HC3 DCE A 203      42.499  24.864   1.414  1.00  0.00      A    H
ATOM   1625  CT  DCE A 204      40.054  38.525  27.003  1.00  0.00      A    C
ATOM   1626  HC  DCE A 204      39.228  38.843  26.367  1.00  0.00      A    H
ATOM   1627  HC1 DCE A 204      40.214  39.427  27.595  1.00  0.00      A    H
ATOM   1628  Cl  DCE A 204      39.436  37.321  28.155  1.00  0.00      A   CL
ATOM   1629  CT1 DCE A 204      41.228  38.019  26.260  1.00  0.00      A    C
ATOM   1630  HC2 DCE A 204      40.995  37.157  25.634  1.00  0.00      A    H
ATOM   1631  Cl1 DCE A 204      41.699  39.324  25.088  1.00  0.00      A   CL
ATOM   1632  HC3 DCE A 204      42.162  37.842  26.793  1.00  0.00      A    H
ATOM   1633  CT  DCE A 205      37.441  15.756  48.636  1.00  0.00      A    C
ATOM   1634  HC  DCE A 205      37.108  14.747  48.879  1.00  0.00      A    H
ATOM   1635  HC1 DCE A 205      38.100  15.927  49.488  1.00  0.00      A    H
ATOM   1636  Cl  DCE A 205      38.490  15.812  47.153  1.00  0.00      A   CL
ATOM   1637  CT1 DCE A 205      36.135  16.543  48.517  1.00  0.00      A    C
ATOM   1638  HC2 DCE A 205      35.523  16.377  47.630  1.00  0.00      A    H
ATOM   1639  Cl1 DCE A 205      35.220  16.209  49.998  1.00  0.00      A   CL
ATOM   1640  HC3 DCE A 205      36.210  17.630  48.548  1.00  0.00      A    H
ATOM   1641  CT  DCE A 206      45.789  19.076  52.690  1.00  0.00      A    C
ATOM   1642  HC  DCE A 206      46.399  19.115  51.788  1.00  0.00      A    H
ATOM   1643  HC1 DCE A 206      46.278  18.402  53.394  1.00  0.00      A    H
ATOM   1644  Cl  DCE A 206      46.046  20.671  53.361  1.00  0.00      A   CL
ATOM   1645  CT1 DCE A 206      44.371  18.725  52.256  1.00  0.00      A    C
ATOM   1646  HC2 DCE A 206      44.393  18.084  51.375  1.00  0.00      A    H
ATOM   1647  Cl1 DCE A 206      43.474  18.026  53.627  1.00  0.00      A   CL
ATOM   1648  HC3 DCE A 206      43.933  19.677  51.957  1.00  0.00      A    H
ATOM   1649  CT  DCE A 207      51.838  10.368  40.673  1.00  0.00      A    C
ATOM   1650  HC  DCE A 207      52.230  11.350  40.938  1.00  0.00      A    H
ATOM   1651  HC1 DCE A 207      52.105  10.186  39.632  1.00  0.00      A    H
ATOM   1652  Cl  DCE A 207      52.382   9.129  41.821  1.00  0.00      A   CL
ATOM   1653  CT1 DCE A 207      50.252  10.336  40.692  1.00  0.00      A    C
ATOM   1654  HC2 DCE A 207      49.820  10.202  41.684  1.00  0.00      A    H
ATOM   1655  Cl1 DCE A 207      49.678  11.623  39.653  1.00  0.00      A   CL
ATOM   1656  HC3 DCE A 207      49.936   9.474  40.105  1.00  0.00      A    H
ATOM   1657  CT  DCE A 208      40.703  44.080  39.472  1.00  0.00      A    C
ATOM   1658  HC  DCE A 208      41.462  44.590  38.879  1.00  0.00      A    H
ATOM   1659  HC1 DCE A 208      40.102  43.289  39.026  1.00  0.00      A    H
ATOM   1660  Cl  DCE A 208      41.562  43.274  40.812  1.00  0.00      A   CL
ATOM   1661  CT1 DCE A 208      39.992  45.291  40.190  1.00  0.00      A    C
ATOM   1662  HC2 DCE A 208      39.441  44.966  41.072  1.00  0.00      A    H
ATOM   1663  Cl1 DCE A 208      41.190  46.454  40.852  1.00  0.00      A   CL
ATOM   1664  HC3 DCE A 208      39.395  45.832  39.456  1.00  0.00      A    H
ATOM   1665  CT  DCE A 209      40.240  19.375  29.032  1.00  0.00      A    C
ATOM   1666  HC  DCE A 209      40.604  18.348  29.002  1.00  0.00      A    H
ATOM   1667  HC1 DCE A 209      41.157  19.958  29.114  1.00  0.00      A    H
ATOM   1668  Cl  DCE A 209      39.075  19.875  27.756  1.00  0.00      A   CL
ATOM   1669  CT1 DCE A 209      39.413  19.443  30.360  1.00  0.00      A    C
ATOM   1670  HC2 DCE A 209      38.445  18.953  30.250  1.00  0.00      A    H
ATOM   1671  Cl1 DCE A 209      40.278  18.558  31.588  1.00  0.00      A   CL
ATOM   1672  HC3 DCE A 209      39.324  20.469  30.718  1.00  0.00      A    H
ATOM   1673  CT  DCE A 210      31.264  40.164  24.510  1.00  0.00      A    C
ATOM   1674  HC  DCE A 210      30.216  40.445  24.412  1.00  0.00      A    H
ATOM   1675  HC1 DCE A 210      31.666  41.089  24.924  1.00  0.00      A    H
ATOM   1676  Cl  DCE A 210      31.627  38.798  25.573  1.00  0.00      A   CL
ATOM   1677  CT1 DCE A 210      31.937  39.806  23.194  1.00  0.00      A    C
ATOM   1678  HC2 DCE A 210      31.431  38.893  22.882  1.00  0.00      A    H
ATOM   1679  Cl1 DCE A 210      31.604  41.132  22.012  1.00  0.00      A   CL
ATOM   1680  HC3 DCE A 210      33.025  39.760  23.248  1.00  0.00      A    H
ATOM   1681  CT  DCE A 211      34.246   9.634   9.592  1.00  0.00      A    C
ATOM   1682  HC  DCE A 211      34.832  10.426   9.126  1.00  0.00      A    H
ATOM   1683  HC1 DCE A 211      33.240  10.033   9.460  1.00  0.00      A    H
ATOM   1684  Cl  DCE A 211      34.432   8.099   8.709  1.00  0.00      A   CL
ATOM   1685  CT1 DCE A 211      34.709   9.517  11.078  1.00  0.00      A    C
ATOM   1686  HC2 DCE A 211      34.131   8.906  11.771  1.00  0.00      A    H
ATOM   1687  Cl1 DCE A 211      36.440   8.989  11.127  1.00  0.00      A   CL
ATOM   1688  HC3 DCE A 211      34.636  10.557  11.397  1.00  0.00      A    H
ATOM   1689  CT  DCE A 212      17.695  36.129  46.204  1.00  0.00      A    C
ATOM   1690  HC  DCE A 212      18.383  35.508  46.777  1.00  0.00      A    H
ATOM   1691  HC1 DCE A 212      18.117  36.103  45.199  1.00  0.00      A    H
ATOM   1692  Cl  DCE A 212      16.070  35.579  46.258  1.00  0.00      A   CL
ATOM   1693  CT1 DCE A 212      17.895  37.531  46.663  1.00  0.00      A    C
ATOM   1694  HC2 DCE A 212      18.859  37.831  46.252  1.00  0.00      A    H
ATOM   1695  Cl1 DCE A 212      16.598  38.590  45.935  1.00  0.00      A   CL
ATOM   1696  HC3 DCE A 212      17.812  37.709  47.735  1.00  0.00      A    H
ATOM   1697  CT  DCE A 213      21.851  45.696  35.550  1.00  0.00      A    C
ATOM   1698  HC  DCE A 213      22.200  44.843  34.967  1.00  0.00      A    H
ATOM   1699  HC1 DCE A 213      20.967  46.211  35.175  1.00  0.00      A    H
ATOM   1700  Cl  DCE A 213      21.452  45.303  37.245  1.00  0.00      A   CL
ATOM   1701  CT1 DCE A 213      23.008  46.754  35.611  1.00  0.00      A    C
ATOM   1702  HC2 DCE A 213      24.006  46.335  35.737  1.00  0.00      A    H
ATOM   1703  Cl1 DCE A 213      23.182  47.601  34.081  1.00  0.00      A   CL
ATOM   1704  HC3 DCE A 213      22.989  47.483  36.422  1.00  0.00      A    H
ATOM   1705  CT  DCE A 214      51.063  28.587  43.253  1.00  0.00      A    C
ATOM   1706  HC  DCE A 214      50.823  27.647  43.749  1.00  0.00      A    H
ATOM   1707  HC1 DCE A 214      51.439  28.322  42.265  1.00  0.00      A    H
ATOM   1708  Cl  DCE A 214      49.556  29.570  43.049  1.00  0.00      A   CL
ATOM   1709  CT1 DCE A 214      52.177  29.314  44.024  1.00  0.00      A    C
ATOM   1710  HC2 DCE A 214      52.448  30.266  43.566  1.00  0.00      A    H
ATOM   1711  Cl1 DCE A 214      51.833  29.588  45.710  1.00  0.00      A   CL
ATOM   1712  HC3 DCE A 214      53.075  28.701  43.950  1.00  0.00      A    H
ATOM   1713  CT  DCE A 215      31.157  16.296  19.697  1.00  0.00      A    C
ATOM   1714  HC  DCE A 215      31.502  16.350  20.729  1.00  0.00      A    H
ATOM   1715  HC1 DCE A 215      31.359  15.261  19.420  1.00  0.00      A    H
ATOM   1716  Cl  DCE A 215      29.359  16.516  19.716  1.00  0.00      A   CL
ATOM   1717  CT1 DCE A 215      31.767  17.340  18.725  1.00  0.00      A    C
ATOM   1718  HC2 DCE A 215      31.431  18.341  18.997  1.00  0.00      A    H
ATOM   1719  Cl1 DCE A 215      33.565  17.267  18.600  1.00  0.00      A   CL
ATOM   1720  HC3 DCE A 215      31.359  17.021  17.766  1.00  0.00      A    H
ATOM   1721  CT  DCE A 216      45.766  16.734  30.443  1.00  0.00      A    C
ATOM   1722  HC  DCE A 216      45.290  16.598  31.414  1.00  0.00      A    H
ATOM   1723  HC1 DCE A 216      45.928  15.757  29.987  1.00  0.00      A    H
ATOM   1724  Cl  DCE A 216      44.595  17.835  29.522  1.00  0.00      A   CL
ATOM   1725  CT1 DCE A 216      47.148  17.391  30.749  1.00  0.00      A    C
ATOM   1726  HC2 DCE A 216      46.976  18.269  31.372  1.00  0.00      A    H
ATOM   1727  Cl1 DCE A 216      48.092  16.356  31.805  1.00  0.00      A   CL
ATOM   1728  HC3 DCE A 216      47.793  17.723  29.936  1.00  0.00      A    H
ATOM   1729  CT  DCE A 217       8.262   7.093  26.886  1.00  0.00      A    C
ATOM   1730  HC  DCE A 217       7.643   7.454  26.064  1.00  0.00      A    H
ATOM   1731  HC1 DCE A 217       9.088   6.516  26.471  1.00  0.00      A    H
ATOM   1732  Cl  DCE A 217       9.019   8.509  27.633  1.00  0.00      A   CL
ATOM   1733  CT1 DCE A 217       7.435   6.356  27.981  1.00  0.00      A    C
ATOM   1734  HC2 DCE A 217       6.568   6.922  28.320  1.00  0.00      A    H
ATOM   1735  Cl1 DCE A 217       6.619   5.015  27.279  1.00  0.00      A   CL
ATOM   1736  HC3 DCE A 217       7.979   6.034  28.868  1.00  0.00      A    H
ATOM   1737  CT  DCE A 218      39.187  24.718  49.042  1.00  0.00      A    C
ATOM   1738  HC  DCE A 218      39.782  24.510  48.153  1.00  0.00      A    H
ATOM   1739  HC1 DCE A 218      39.746  24.508  49.954  1.00  0.00      A    H
ATOM   1740  Cl  DCE A 218      38.478  26.336  48.922  1.00  0.00      A   CL
ATOM   1741  CT1 DCE A 218      37.996  23.648  48.876  1.00  0.00      A    C
ATOM   1742  HC2 DCE A 218      37.410  24.076  48.063  1.00  0.00      A    H
ATOM   1743  Cl1 DCE A 218      38.679  22.018  48.452  1.00  0.00      A   CL
ATOM   1744  HC3 DCE A 218      37.443  23.535  49.809  1.00  0.00      A    H
ATOM   1745  CT  DCE A 219       9.659  25.808  19.107  1.00  0.00      A    C
ATOM   1746  HC  DCE A 219      10.188  25.075  18.498  1.00  0.00      A    H
ATOM   1747  HC1 DCE A 219       9.435  25.321  20.056  1.00  0.00      A    H
ATOM   1748  Cl  DCE A 219      10.851  27.191  19.408  1.00  0.00      A   CL
ATOM   1749  CT1 DCE A 219       8.455  26.226  18.391  1.00  0.00      A    C
ATOM   1750  HC2 DCE A 219       7.773  26.799  19.020  1.00  0.00      A    H
ATOM   1751  Cl1 DCE A 219       8.894  27.434  17.111  1.00  0.00      A   CL
ATOM   1752  HC3 DCE A 219       7.986  25.325  17.997  1.00  0.00      A    H
ATOM   1753  CT  DCE A 220      26.524  17.536   9.047  1.00  0.00      A    C
ATOM   1754  HC  DCE A 220      26.835  18.235   9.823  1.00  0.00      A    H
ATOM   1755  HC1 DCE A 220      25.997  18.109   8.284  1.00  0.00      A    H
ATOM   1756  Cl  DCE A 220      28.024  16.757   8.524  1.00  0.00      A   CL
ATOM   1757  CT1 DCE A 220      25.695  16.476   9.729  1.00  0.00      A    C
ATOM   1758  HC2 DCE A 220      25.689  15.616   9.059  1.00  0.00      A    H
ATOM   1759  Cl1 DCE A 220      26.545  16.022  11.284  1.00  0.00      A   CL
ATOM   1760  HC3 DCE A 220      24.708  16.851   9.998  1.00  0.00      A    H
ATOM   1761  CT  DCE A 221      50.979  41.891  51.183  1.00  0.00      A    C
ATOM   1762  HC  DCE A 221      50.514  41.909  52.169  1.00  0.00      A    H
ATOM   1763  HC1 DCE A 221      51.889  42.490  51.147  1.00  0.00      A    H
ATOM   1764  Cl  DCE A 221      51.483  40.189  50.825  1.00  0.00      A   CL
ATOM   1765  CT1 DCE A 221      49.921  42.396  50.222  1.00  0.00      A    C
ATOM   1766  HC2 DCE A 221      50.234  42.315  49.181  1.00  0.00      A    H
ATOM   1767  Cl1 DCE A 221      48.482  41.330  50.353  1.00  0.00      A   CL
ATOM   1768  HC3 DCE A 221      49.652  43.429  50.444  1.00  0.00      A    H
ATOM   1769  CT  DCE A 222      31.725  15.961  36.653  1.00  0.00      A    C
ATOM   1770  HC  DCE A 222      32.610  16.333  37.169  1.00  0.00      A    H
ATOM   1771  HC1 DCE A 222      31.713  16.249  35.602  1.00  0.00      A    H
ATOM   1772  Cl  DCE A 222      31.809  14.216  36.593  1.00  0.00      A   CL
ATOM   1773  CT1 DCE A 222      30.496  16.408  37.417  1.00  0.00      A    C
ATOM   1774  HC2 DCE A 222      29.604  16.018  36.927  1.00  0.00      A    H
ATOM   1775  Cl1 DCE A 222      30.829  15.835  39.067  1.00  0.00      A   CL
ATOM   1776  HC3 DCE A 222      30.320  17.476  37.540  1.00  0.00      A    H
ATOM   1777  CT  DCE A 223      31.861  22.749  24.554  1.00  0.00      A    C
ATOM   1778  HC  DCE A 223      31.805  23.838  24.559  1.00  0.00      A    H
ATOM   1779  HC1 DCE A 223      32.128  22.255  23.620  1.00  0.00      A    H
ATOM   1780  Cl  DCE A 223      33.131  22.442  25.742  1.00  0.00      A   CL
ATOM   1781  CT1 DCE A 223      30.526  22.183  25.159  1.00  0.00      A    C
ATOM   1782  HC2 DCE A 223      30.336  22.596  26.149  1.00  0.00      A    H
ATOM   1783  Cl1 DCE A 223      29.197  22.516  24.027  1.00  0.00      A   CL
ATOM   1784  HC3 DCE A 223      30.669  21.126  25.386  1.00  0.00      A    H
ATOM   1785  CT  DCE A 224      12.665  40.863  28.081  1.00  0.00      A    C
ATOM   1786  HC  DCE A 224      13.007  40.411  29.012  1.00  0.00      A    H
ATOM   1787  HC1 DCE A 224      11.603  41.067  28.223  1.00  0.00      A    H
ATOM   1788  Cl  DCE A 224      13.474  42.473  28.035  1.00  0.00      A   CL
ATOM   1789  CT1 DCE A 224      13.063  40.117  26.825  1.00  0.00      A    C
ATOM   1790  HC2 DCE A 224      14.139  40.008  26.690  1.00  0.00      A    H
ATOM   1791  Cl1 DCE A 224      12.323  38.511  26.879  1.00  0.00      A   CL
ATOM   1792  HC3 DCE A 224      12.678  40.648  25.955  1.00  0.00      A    H
ATOM   1793  CT  DCE A 225       4.116  30.688  17.832  1.00  0.00      A    C
ATOM   1794  HC  DCE A 225       4.723  31.029  16.993  1.00  0.00      A    H
ATOM   1795  HC1 DCE A 225       3.434  31.501  18.081  1.00  0.00      A    H
ATOM   1796  Cl  DCE A 225       2.969  29.406  17.247  1.00  0.00      A   CL
ATOM   1797  CT1 DCE A 225       5.105  30.256  18.982  1.00  0.00      A    C
ATOM   1798  HC2 DCE A 225       4.545  29.822  19.810  1.00  0.00      A    H
ATOM   1799  Cl1 DCE A 225       6.264  29.088  18.405  1.00  0.00      A   CL
ATOM   1800  HC3 DCE A 225       5.625  31.172  19.261  1.00  0.00      A    H
ATOM   1801  CT  DCE A 226       0.255  16.215   1.153  1.00  0.00      A    C
ATOM   1802  HC  DCE A 226      -0.441  16.548   0.383  1.00  0.00      A    H
ATOM   1803  HC1 DCE A 226       1.166  15.802   0.719  1.00  0.00      A    H
ATOM   1804  Cl  DCE A 226       0.739  17.603   2.087  1.00  0.00      A   CL
ATOM   1805  CT1 DCE A 226      -0.220  15.080   2.161  1.00  0.00      A    C
ATOM   1806  HC2 DCE A 226      -0.273  14.152   1.592  1.00  0.00      A    H
ATOM   1807  Cl1 DCE A 226       1.080  14.989   3.447  1.00  0.00      A   CL
ATOM   1808  HC3 DCE A 226      -1.166  15.249   2.676  1.00  0.00      A    H
ATOM   1809  CT  DCE A 227      47.218  36.580   5.809  1.00  0.00      A    C
ATOM   1810  HC  DCE A 227      47.223  36.329   4.749  1.00  0.00      A    H
ATOM   1811  HC1 DCE A 227      48.245  36.607   6.174  1.00  0.00      A    H
ATOM   1812  Cl  DCE A 227      46.278  38.083   6.288  1.00  0.00      A   CL
ATOM   1813  CT1 DCE A 227      46.594  35.293   6.422  1.00  0.00      A    C
ATOM   1814  HC2 DCE A 227      46.902  35.219   7.465  1.00  0.00      A    H
ATOM   1815  Cl1 DCE A 227      44.841  35.498   6.212  1.00  0.00      A   CL
ATOM   1816  HC3 DCE A 227      46.924  34.405   5.881  1.00  0.00      A    H
ATOM   1817  CT  DCE A 228      38.814  15.999  21.745  1.00  0.00      A    C
ATOM   1818  HC  DCE A 228      38.657  15.418  20.836  1.00  0.00      A    H
ATOM   1819  HC1 DCE A 228      38.078  16.793  21.876  1.00  0.00      A    H
ATOM   1820  Cl  DCE A 228      38.462  14.734  22.965  1.00  0.00      A   CL
ATOM   1821  CT1 DCE A 228      40.164  16.602  21.765  1.00  0.00      A    C
ATOM   1822  HC2 DCE A 228      40.316  17.226  20.885  1.00  0.00      A    H
ATOM   1823  Cl1 DCE A 228      40.296  17.557  23.268  1.00  0.00      A   CL
ATOM   1824  HC3 DCE A 228      40.989  15.889  21.781  1.00  0.00      A    H
ATOM   1825  CT  DCE A 229      19.715  14.400  34.493  1.00  0.00      A    C
ATOM   1826  HC  DCE A 229      20.054  14.393  33.457  1.00  0.00      A    H
ATOM   1827  HC1 DCE A 229      20.532  14.499  35.208  1.00  0.00      A    H
ATOM   1828  Cl  DCE A 229      18.628  15.821  34.631  1.00  0.00      A   CL
ATOM   1829  CT1 DCE A 229      18.997  13.141  34.718  1.00  0.00      A    C
ATOM   1830  HC2 DCE A 229      18.272  12.938  33.930  1.00  0.00      A    H
ATOM   1831  Cl1 DCE A 229      20.003  11.651  34.787  1.00  0.00      A   CL
ATOM   1832  HC3 DCE A 229      18.326  13.295  35.563  1.00  0.00      A    H
ATOM   1833  CT  DCE A 230       8.508  30.976  16.371  1.00  0.00      A    C
ATOM   1834  HC  DCE A 230       8.500  29.997  15.893  1.00  0.00      A    H
ATOM   1835  HC1 DCE A 230       7.844  30.985  17.236  1.00  0.00      A    H
ATOM   1836  Cl  DCE A 230      10.166  31.165  17.100  1.00  0.00      A   CL
ATOM   1837  CT1 DCE A 230       8.278  31.906  15.181  1.00  0.00      A    C
ATOM   1838  HC2 DCE A 230       8.831  31.690  14.267  1.00  0.00      A    H
ATOM   1839  Cl1 DCE A 230       6.507  31.922  14.836  1.00  0.00      A   CL
ATOM   1840  HC3 DCE A 230       8.546  32.887  15.575  1.00  0.00      A    H
ATOM   1841  CT  DCE A 231      43.411  49.349  10.228  1.00  0.00      A    C
ATOM   1842  HC  DCE A 231      44.280  49.155   9.599  1.00  0.00      A    H
ATOM   1843  HC1 DCE A 231      42.585  49.821   9.695  1.00  0.00      A    H
ATOM   1844  Cl  DCE A 231      42.832  47.820  11.019  1.00  0.00      A   CL
ATOM   1845  CT1 DCE A 231      44.003  50.287  11.204  1.00  0.00      A    C
ATOM   1846  HC2 DCE A 231      43.870  51.356  11.036  1.00  0.00      A    H
ATOM   1847  Cl1 DCE A 231      43.348  50.015  12.860  1.00  0.00      A   CL
ATOM   1848  HC3 DCE A 231      45.084  50.150  11.250  1.00  0.00      A    H
ATOM   1849  CT  DCE A 232      22.176  36.922  48.046  1.00  0.00      A    C
ATOM   1850  HC  DCE A 232      21.710  37.888  48.242  1.00  0.00      A    H
ATOM   1851  HC1 DCE A 232      21.900  36.289  48.889  1.00  0.00      A    H
ATOM   1852  Cl  DCE A 232      21.381  36.435  46.501  1.00  0.00      A   CL
ATOM   1853  CT1 DCE A 232      23.652  36.895  47.828  1.00  0.00      A    C
ATOM   1854  HC2 DCE A 232      23.922  37.270  48.815  1.00  0.00      A    H
ATOM   1855  Cl1 DCE A 232      24.218  35.176  47.639  1.00  0.00      A   CL
ATOM   1856  HC3 DCE A 232      23.953  37.652  47.105  1.00  0.00      A    H
ATOM   1857  CT  DCE A 233      41.297  21.850  39.521  1.00  0.00      A    C
ATOM   1858  HC  DCE A 233      42.086  22.459  39.961  1.00  0.00      A    H
ATOM   1859  HC1 DCE A 233      40.363  22.271  39.893  1.00  0.00      A    H
ATOM   1860  Cl  DCE A 233      41.221  22.143  37.754  1.00  0.00      A   CL
ATOM   1861  CT1 DCE A 233      41.515  20.292  39.766  1.00  0.00      A    C
ATOM   1862  HC2 DCE A 233      42.532  20.084  39.430  1.00  0.00      A    H
ATOM   1863  Cl1 DCE A 233      41.586  19.925  41.548  1.00  0.00      A   CL
ATOM   1864  HC3 DCE A 233      40.693  19.750  39.298  1.00  0.00      A    H
ATOM   1865  CT  DCE A 234       0.948   1.091  28.168  1.00  0.00      A    C
ATOM   1866  HC  DCE A 234       1.413   0.203  28.596  1.00  0.00      A    H
ATOM   1867  HC1 DCE A 234       0.992   1.761  29.026  1.00  0.00      A    H
ATOM   1868  Cl  DCE A 234       1.948   1.625  26.831  1.00  0.00      A   CL
ATOM   1869  CT1 DCE A 234      -0.491   0.869  27.729  1.00  0.00      A    C
ATOM   1870  HC2 DCE A 234      -0.566   0.332  26.783  1.00  0.00      A    H
ATOM   1871  Cl1 DCE A 234      -1.338  -0.026  29.033  1.00  0.00      A   CL
ATOM   1872  HC3 DCE A 234      -0.905   1.877  27.753  1.00  0.00      A    H
ATOM   1873  CT  DCE A 235      47.053  12.495  31.838  1.00  0.00      A    C
ATOM   1874  HC  DCE A 235      47.785  13.297  31.933  1.00  0.00      A    H
ATOM   1875  HC1 DCE A 235      46.752  12.076  32.798  1.00  0.00      A    H
ATOM   1876  Cl  DCE A 235      45.656  12.927  30.909  1.00  0.00      A   CL
ATOM   1877  CT1 DCE A 235      47.595  11.340  30.972  1.00  0.00      A    C
ATOM   1878  HC2 DCE A 235      47.866  11.660  29.966  1.00  0.00      A    H
ATOM   1879  Cl1 DCE A 235      49.015  10.659  31.766  1.00  0.00      A   CL
ATOM   1880  HC3 DCE A 235      46.826  10.567  30.974  1.00  0.00      A    H
ATOM   1881  CT  DCE A 236      36.586  36.389  30.442  1.00  0.00      A    C
ATOM   1882  HC  DCE A 236      36.508  36.866  31.419  1.00  0.00      A    H
ATOM   1883  HC1 DCE A 236      37.601  36.317  30.052  1.00  0.00      A    H
ATOM   1884  Cl  DCE A 236      36.053  34.741  30.492  1.00  0.00      A   CL
ATOM   1885  CT1 DCE A 236      35.583  37.165  29.613  1.00  0.00      A    C
ATOM   1886  HC2 DCE A 236      35.393  36.757  28.620  1.00  0.00      A    H
ATOM   1887  Cl1 DCE A 236      34.044  37.407  30.421  1.00  0.00      A   CL
ATOM   1888  HC3 DCE A 236      36.044  38.139  29.452  1.00  0.00      A    H
ATOM   1889  CT  DCE A 237       1.406  35.002   3.947  1.00  0.00      A    C
ATOM   1890  HC  DCE A 237       0.913  34.638   4.848  1.00  0.00      A    H
ATOM   1891  HC1 DCE A 237       1.199  36.065   3.820  1.00  0.00      A    H
ATOM   1892  Cl  DCE A 237       3.131  34.721   4.116  1.00  0.00      A   CL
ATOM   1893  CT1 DCE A 237       0.949  34.290   2.632  1.00  0.00      A    C
ATOM   1894  HC2 DCE A 237       1.751  34.467   1.916  1.00  0.00      A    H
ATOM   1895  Cl1 DCE A 237       0.873  32.524   3.084  1.00  0.00      A   CL
ATOM   1896  HC3 DCE A 237      -0.020  34.655   2.292  1.00  0.00      A    H
ATOM   1897  CT  DCE A 238      17.720   6.881  16.099  1.00  0.00      A    C
ATOM   1898  HC  DCE A 238      18.168   6.908  17.092  1.00  0.00      A    H
ATOM   1899  HC1 DCE A 238      17.516   5.866  15.757  1.00  0.00      A    H
ATOM   1900  Cl  DCE A 238      16.089   7.490  16.087  1.00  0.00      A   CL
ATOM   1901  CT1 DCE A 238      18.561   7.451  14.952  1.00  0.00      A    C
ATOM   1902  HC2 DCE A 238      18.590   8.527  15.120  1.00  0.00      A    H
ATOM   1903  Cl1 DCE A 238      20.125   6.604  14.970  1.00  0.00      A   CL
ATOM   1904  HC3 DCE A 238      17.976   7.268  14.051  1.00  0.00      A    H
ATOM   1905  CT  DCE A 239      36.107   1.771  46.953  1.00  0.00      A    C
ATOM   1906  HC  DCE A 239      35.644   2.318  46.132  1.00  0.00      A    H
ATOM   1907  HC1 DCE A 239      35.942   0.697  46.861  1.00  0.00      A    H
ATOM   1908  Cl  DCE A 239      37.954   2.036  46.793  1.00  0.00      A   CL
ATOM   1909  CT1 DCE A 239      35.582   2.446  48.234  1.00  0.00      A    C
ATOM   1910  HC2 DCE A 239      35.743   3.524  48.273  1.00  0.00      A    H
ATOM   1911  Cl1 DCE A 239      33.862   2.280  48.417  1.00  0.00      A   CL
ATOM   1912  HC3 DCE A 239      36.093   2.058  49.115  1.00  0.00      A    H
ATOM   1913  CT  DCE A 240      40.298   4.631  37.179  1.00  0.00      A    C
ATOM   1914  HC  DCE A 240      39.955   5.545  36.693  1.00  0.00      A    H
ATOM   1915  HC1 DCE A 240      41.315   4.810  37.527  1.00  0.00      A    H
ATOM   1916  Cl  DCE A 240      39.269   4.206  38.498  1.00  0.00      A   CL
ATOM   1917  CT1 DCE A 240      40.394   3.479  36.179  1.00  0.00      A    C
ATOM   1918  HC2 DCE A 240      41.088   3.776  35.392  1.00  0.00      A    H
ATOM   1919  Cl1 DCE A 240      41.043   2.133  37.127  1.00  0.00      A   CL
ATOM   1920  HC3 DCE A 240      39.418   3.172  35.803  1.00  0.00      A    H
ATOM   1921  CT  DCE A 241       2.008  42.778  37.903  1.00  0.00      A    C
ATOM   1922  HC  DCE A 241       2.268  43.734  38.357  1.00  0.00      A    H
ATOM   1923  HC1 DCE A 241       2.722  42.565  37.107  1.00  0.00      A    H
ATOM   1924  Cl  DCE A 241       2.554  41.537  39.045  1.00  0.00      A   CL
ATOM   1925  CT1 DCE A 241       0.477  42.558  37.751  1.00  0.00      A    C
ATOM   1926  HC2 DCE A 241      -0.075  42.372  38.673  1.00  0.00      A    H
ATOM   1927  Cl1 DCE A 241      -0.351  43.901  36.915  1.00  0.00      A   CL
ATOM   1928  HC3 DCE A 241       0.317  41.645  37.178  1.00  0.00      A    H
ATOM   1929  CT  DCE A 242       2.889  34.531  27.929  1.00  0.00      A    C
ATOM   1930  HC  DCE A 242       1.915  34.515  28.418  1.00  0.00      A    H
ATOM   1931  HC1 DCE A 242       2.888  33.863  27.067  1.00  0.00      A    H
ATOM   1932  Cl  DCE A 242       3.228  36.167  27.287  1.00  0.00      A   CL
ATOM   1933  CT1 DCE A 242       4.066  34.111  28.878  1.00  0.00      A    C
ATOM   1934  HC2 DCE A 242       4.277  35.010  29.457  1.00  0.00      A    H
ATOM   1935  Cl1 DCE A 242       3.855  32.672  29.950  1.00  0.00      A   CL
ATOM   1936  HC3 DCE A 242       4.926  33.893  28.245  1.00  0.00      A    H
ATOM   1937  CT  DCE A 243      18.128  47.427  10.333  1.00  0.00      A    C
ATOM   1938  HC  DCE A 243      18.945  47.284  11.039  1.00  0.00      A    H
ATOM   1939  HC1 DCE A 243      17.384  46.649  10.507  1.00  0.00      A    H
ATOM   1940  Cl  DCE A 243      17.328  49.037  10.649  1.00  0.00      A   CL
ATOM   1941  CT1 DCE A 243      18.825  47.380   8.983  1.00  0.00      A    C
ATOM   1942  HC2 DCE A 243      18.052  47.414   8.216  1.00  0.00      A    H
ATOM   1943  Cl1 DCE A 243      19.958  48.709   8.708  1.00  0.00      A   CL
ATOM   1944  HC3 DCE A 243      19.370  46.447   8.832  1.00  0.00      A    H
ATOM   1945  CT  DCE A 244      25.669  41.339  47.757  1.00  0.00      A    C
ATOM   1946  HC  DCE A 244      24.820  40.762  47.387  1.00  0.00      A    H
ATOM   1947  HC1 DCE A 244      26.352  40.624  48.216  1.00  0.00      A    H
ATOM   1948  Cl  DCE A 244      26.468  42.272  46.477  1.00  0.00      A   CL
ATOM   1949  CT1 DCE A 244      24.992  42.123  48.838  1.00  0.00      A    C
ATOM   1950  HC2 DCE A 244      24.638  41.440  49.610  1.00  0.00      A    H
ATOM   1951  Cl1 DCE A 244      26.128  43.274  49.554  1.00  0.00      A   CL
ATOM   1952  HC3 DCE A 244      24.161  42.683  48.409  1.00  0.00      A    H
ATOM   1953  CT  DCE A 245       8.290  32.686  36.354  1.00  0.00      A    C
ATOM   1954  HC  DCE A 245       8.108  31.618  36.238  1.00  0.00      A    H
ATOM   1955  HC1 DCE A 245       8.565  32.891  35.319  1.00  0.00      A    H
ATOM   1956  Cl  DCE A 245       6.663  33.502  36.602  1.00  0.00      A   CL
ATOM   1957  CT1 DCE A 245       9.282  33.108  37.409  1.00  0.00      A    C
ATOM   1958  HC2 DCE A 245       9.023  32.664  38.370  1.00  0.00      A    H
ATOM   1959  Cl1 DCE A 245      10.839  32.580  36.883  1.00  0.00      A   CL
ATOM   1960  HC3 DCE A 245       9.397  34.180  37.571  1.00  0.00      A    H
ATOM   1961  CT  DCE A 246      37.787  20.774  52.335  1.00  0.00      A    C
ATOM   1962  HC  DCE A 246      38.088  20.303  51.399  1.00  0.00      A    H
ATOM   1963  HC1 DCE A 246      37.868  20.029  53.127  1.00  0.00      A    H
ATOM   1964  Cl  DCE A 246      38.949  21.922  52.959  1.00  0.00      A   CL
ATOM   1965  CT1 DCE A 246      36.462  21.486  52.259  1.00  0.00      A    C
ATOM   1966  HC2 DCE A 246      36.453  22.382  51.639  1.00  0.00      A    H
ATOM   1967  Cl1 DCE A 246      35.203  20.414  51.566  1.00  0.00      A   CL
ATOM   1968  HC3 DCE A 246      36.103  21.777  53.247  1.00  0.00      A    H
ATOM   1969  CT  DCE A 247      25.153  43.641  42.975  1.00  0.00      A    C
ATOM   1970  HC  DCE A 247      25.107  44.057  43.982  1.00  0.00      A    H
ATOM   1971  HC1 DCE A 247      24.239  43.088  42.759  1.00  0.00      A    H
ATOM   1972  Cl  DCE A 247      25.095  45.083  41.974  1.00  0.00      A   CL
ATOM   1973  CT1 DCE A 247      26.494  42.918  42.765  1.00  0.00      A    C
ATOM   1974  HC2 DCE A 247      26.485  42.341  41.840  1.00  0.00      A    H
ATOM   1975  Cl1 DCE A 247      27.888  44.055  42.575  1.00  0.00      A   CL
ATOM   1976  HC3 DCE A 247      26.702  42.156  43.515  1.00  0.00      A    H
ATOM   1977  CT  DCE A 248      33.426  15.300  12.305  1.00  0.00      A    C
ATOM   1978  HC  DCE A 248      32.475  15.498  11.811  1.00  0.00      A    H
ATOM   1979  HC1 DCE A 248      33.332  15.463  13.379  1.00  0.00      A    H
ATOM   1980  Cl  DCE A 248      33.753  13.524  11.986  1.00  0.00      A   CL
ATOM   1981  CT1 DCE A 248      34.562  16.126  11.558  1.00  0.00      A    C
ATOM   1982  HC2 DCE A 248      34.698  15.968  10.488  1.00  0.00      A    H
ATOM   1983  Cl1 DCE A 248      34.118  17.851  11.578  1.00  0.00      A   CL
ATOM   1984  HC3 DCE A 248      35.577  15.954  11.914  1.00  0.00      A    H
ATOM   1985  CT  DCE A 249      15.735   7.239  33.293  1.00  0.00      A    C
ATOM   1986  HC  DCE A 249      16.010   7.030  32.260  1.00  0.00      A    H
ATOM   1987  HC1 DCE A 249      14.766   7.737  33.329  1.00  0.00      A    H
ATOM   1988  Cl  DCE A 249      15.698   5.783  34.331  1.00  0.00      A   CL
ATOM   1989  CT1 DCE A 249      16.775   8.140  33.819  1.00  0.00      A    C
ATOM   1990  HC2 DCE A 249      17.695   7.749  33.385  1.00  0.00      A    H
ATOM   1991  Cl1 DCE A 249      16.822   9.818  33.272  1.00  0.00      A   CL
ATOM   1992  HC3 DCE A 249      16.808   8.121  34.908  1.00  0.00      A    H
ATOM   1993  CT  DCE A 250      41.491  25.423   9.964  1.00  0.00      A    C
ATOM   1994  HC  DCE A 250      42.371  24.828  10.209  1.00  0.00      A    H
ATOM   1995  HC1 DCE A 250      40.909  25.057   9.118  1.00  0.00      A    H
ATOM   1996  Cl  DCE A 250      40.468  25.548  11.385  1.00  0.00      A   CL
ATOM   1997  CT1 DCE A 250      41.989  26.854   9.681  1.00  0.00      A    C
ATOM   1998  HC2 DCE A 250      42.567  26.975   8.764  1.00  0.00      A    H
ATOM   1999  Cl1 DCE A 250      40.696  28.020   9.592  1.00  0.00      A   CL
ATOM   2000  HC3 DCE A 250      42.767  27.063  10.415  1.00  0.00      A    H
ATOM   2001  CT  DCE A 251      38.638  51.029  12.718  1.00  0.00      A    C
ATOM   2002  HC  DCE A 251      38.168  51.952  13.060  1.00  0.00      A    H
ATOM   2003  HC1 DCE A 251      37.743  50.529  12.346  1.00  0.00      A    H
ATOM   2004  Cl  DCE A 251      39.683  51.427  11.339  1.00  0.00      A   CL
ATOM   2005  CT1 DCE A 251      39.354  50.236  13.775  1.00  0.00      A    C
ATOM   2006  HC2 DCE A 251      39.722  49.295  13.365  1.00  0.00      A    H
ATOM   2007  Cl1 DCE A 251      40.690  51.150  14.340  1.00  0.00      A   CL
ATOM   2008  HC3 DCE A 251      38.694  50.063  14.625  1.00  0.00      A    H
ATOM   2009  CT  DCE A 252      16.286  24.481  47.016  1.00  0.00      A    C
ATOM   2010  HC  DCE A 252      16.921  25.139  46.422  1.00  0.00      A    H
ATOM   2011  HC1 DCE A 252      15.753  25.084  47.751  1.00  0.00      A    H
ATOM   2012  Cl  DCE A 252      15.189  23.943  45.811  1.00  0.00      A   CL
ATOM   2013  CT1 DCE A 252      16.990  23.258  47.640  1.00  0.00      A    C
ATOM   2014  HC2 DCE A 252      16.274  22.503  47.965  1.00  0.00      A    H
ATOM   2015  Cl1 DCE A 252      18.034  22.414  46.489  1.00  0.00      A   CL
ATOM   2016  HC3 DCE A 252      17.693  23.479  48.443  1.00  0.00      A    H
ATOM   2017  CT  DCE A 253       0.021  49.881  46.828  1.00  0.00      A    C
ATOM   2018  HC  DCE A 253      -0.887  49.456  46.400  1.00  0.00      A    H
ATOM   2019  HC1 DCE A 253      -0.104  50.716  47.517  1.00  0.00      A    H
ATOM   2020  Cl  DCE A 253       1.065  48.657  47.447  1.00  0.00      A   CL
ATOM   2021  CT1 DCE A 253       0.698  50.335  45.556  1.00  0.00      A    C
ATOM   2022  HC2 DCE A 253       1.612  50.899  45.738  1.00  0.00      A    H
ATOM   2023  Cl1 DCE A 253       1.109  49.025  44.393  1.00  0.00      A   CL
ATOM   2024  HC3 DCE A 253       0.059  51.001  44.975  1.00  0.00      A    H
ATOM   2025  CT  DCE A 254      12.349  23.996   4.868  1.00  0.00      A    C
ATOM   2026  HC  DCE A 254      12.866  23.282   5.510  1.00  0.00      A    H
ATOM   2027  HC1 DCE A 254      11.688  23.549   4.126  1.00  0.00      A    H
ATOM   2028  Cl  DCE A 254      11.242  25.035   5.826  1.00  0.00      A   CL
ATOM   2029  CT1 DCE A 254      13.339  24.844   4.160  1.00  0.00      A    C
ATOM   2030  HC2 DCE A 254      14.088  25.256   4.837  1.00  0.00      A    H
ATOM   2031  Cl1 DCE A 254      14.224  23.731   3.082  1.00  0.00      A   CL
ATOM   2032  HC3 DCE A 254      12.839  25.589   3.541  1.00  0.00      A    H
ATOM   2033  CT  DCE A 255      40.538  14.866  36.804  1.00  0.00      A    C
ATOM   2034  HC  DCE A 255      40.066  14.317  37.619  1.00  0.00      A    H
ATOM   2035  HC1 DCE A 255      39.697  14.991  36.122  1.00  0.00      A    H
ATOM   2036  Cl  DCE A 255      41.144  16.509  37.249  1.00  0.00      A   CL
ATOM   2037  CT1 DCE A 255      41.679  14.111  36.240  1.00  0.00      A    C
ATOM   2038  HC2 DCE A 255      41.339  13.106  35.993  1.00  0.00      A    H
ATOM   2039  Cl1 DCE A 255      42.230  14.839  34.708  1.00  0.00      A   CL
ATOM   2040  HC3 DCE A 255      42.488  14.011  36.964  1.00  0.00      A    H
ATOM   2041  CT  DCE A 256      10.007  13.199  10.796  1.00  0.00      A    C
ATOM   2042  HC  DCE A 256      10.476  13.634   9.913  1.00  0.00      A    H
ATOM   2043  HC1 DCE A 256      10.418  13.693  11.676  1.00  0.00      A    H
ATOM   2044  Cl  DCE A 256       8.254  13.465  10.775  1.00  0.00      A   CL
ATOM   2045  CT1 DCE A 256      10.270  11.712  10.936  1.00  0.00      A    C
ATOM   2046  HC2 DCE A 256       9.827  11.206  10.079  1.00  0.00      A    H
ATOM   2047  Cl1 DCE A 256      12.020  11.305  10.919  1.00  0.00      A   CL
ATOM   2048  HC3 DCE A 256       9.955  11.258  11.876  1.00  0.00      A    H
ATOM   2049  CT  DCE A 257       7.965  11.100  30.058  1.00  0.00      A    C
ATOM   2050  HC  DCE A 257       7.811  11.955  30.717  1.00  0.00      A    H
ATOM   2051  HC1 DCE A 257       8.972  10.749  29.833  1.00  0.00      A    H
ATOM   2052  Cl  DCE A 257       7.074   9.688  30.745  1.00  0.00      A   CL
ATOM   2053  CT1 DCE A 257       7.149  11.390  28.784  1.00  0.00      A    C
ATOM   2054  HC2 DCE A 257       6.136  11.724  29.012  1.00  0.00      A    H
ATOM   2055  Cl1 DCE A 257       7.931  12.498  27.627  1.00  0.00      A   CL
ATOM   2056  HC3 DCE A 257       7.055  10.479  28.193  1.00  0.00      A    H
ATOM   2057  CT  DCE A 258      27.992  52.954   0.811  1.00  0.00      A    C
ATOM   2058  HC  DCE A 258      27.397  53.862   0.907  1.00  0.00      A    H
ATOM   2059  HC1 DCE A 258      28.810  53.184   0.129  1.00  0.00      A    H
ATOM   2060  Cl  DCE A 258      28.654  52.270   2.291  1.00  0.00      A   CL
ATOM   2061  CT1 DCE A 258      27.126  51.935   0.085  1.00  0.00      A    C
ATOM   2062  HC2 DCE A 258      26.488  52.430  -0.647  1.00  0.00      A    H
ATOM   2063  Cl1 DCE A 258      28.155  50.657  -0.687  1.00  0.00      A   CL
ATOM   2064  HC3 DCE A 258      26.448  51.381   0.735  1.00  0.00      A    H
ATOM   2065  CT  DCE A 259       1.888  27.995  33.227  1.00  0.00      A    C
ATOM   2066  HC  DCE A 259       1.981  28.560  34.155  1.00  0.00      A    H
ATOM   2067  HC1 DCE A 259       1.008  27.353  33.197  1.00  0.00      A    H
ATOM   2068  Cl  DCE A 259       1.731  29.135  31.974  1.00  0.00      A   CL
ATOM   2069  CT1 DCE A 259       3.091  27.079  33.018  1.00  0.00      A    C
ATOM   2070  HC2 DCE A 259       4.058  27.562  32.880  1.00  0.00      A    H
ATOM   2071  Cl1 DCE A 259       3.350  25.915  34.455  1.00  0.00      A   CL
ATOM   2072  HC3 DCE A 259       2.943  26.408  32.172  1.00  0.00      A    H
ATOM   2073  CT  DCE A 260      49.005  34.978  36.180  1.00  0.00      A    C
ATOM   2074  HC  DCE A 260      49.477  34.021  36.400  1.00  0.00      A    H
ATOM   2075  HC1 DCE A 260      49.392  35.712  36.887  1.00  0.00      A    H
ATOM   2076  Cl  DCE A 260      49.249  35.363  34.367  1.00  0.00      A   CL
ATOM   2077  CT1 DCE A 260      47.524  34.632  36.344  1.00  0.00      A    C
ATOM   2078  HC2 DCE A 260      47.295  34.843  37.388  1.00  0.00      A    H
ATOM   2079  Cl1 DCE A 260      46.554  35.799  35.430  1.00  0.00      A   CL
ATOM   2080  HC3 DCE A 260      47.098  33.653  36.127  1.00  0.00      A    H
ATOM   2081  CT  DCE A 261      29.720  53.150  36.769  1.00  0.00      A    C
ATOM   2082  HC  DCE A 261      30.550  53.704  37.209  1.00  0.00      A    H
ATOM   2083  HC1 DCE A 261      29.208  53.804  36.063  1.00  0.00      A    H
ATOM   2084  Cl  DCE A 261      30.465  52.002  35.705  1.00  0.00      A   CL
ATOM   2085  CT1 DCE A 261      28.840  52.397  37.820  1.00  0.00      A    C
ATOM   2086  HC2 DCE A 261      27.906  52.157  37.312  1.00  0.00      A    H
ATOM   2087  Cl1 DCE A 261      29.734  51.083  38.566  1.00  0.00      A   CL
ATOM   2088  HC3 DCE A 261      28.467  53.020  38.632  1.00  0.00      A    H
ATOM   2089  CT  DCE A 262      15.170  48.888  23.750  1.00  0.00      A    C
ATOM   2090  HC  DCE A 262      14.085  48.946  23.841  1.00  0.00      A    H
ATOM   2091  HC1 DCE A 262      15.633  49.867  23.880  1.00  0.00      A    H
ATOM   2092  Cl  DCE A 262      15.793  47.765  25.014  1.00  0.00      A   CL
ATOM   2093  CT1 DCE A 262      15.584  48.351  22.325  1.00  0.00      A    C
ATOM   2094  HC2 DCE A 262      16.549  47.844  22.310  1.00  0.00      A    H
ATOM   2095  Cl1 DCE A 262      14.328  47.156  21.637  1.00  0.00      A   CL
ATOM   2096  HC3 DCE A 262      15.725  49.288  21.786  1.00  0.00      A    H
ATOM   2097  CT  DCE A 263      47.433  15.702  41.888  1.00  0.00      A    C
ATOM   2098  HC  DCE A 263      48.351  15.167  41.645  1.00  0.00      A    H
ATOM   2099  HC1 DCE A 263      46.626  15.282  41.288  1.00  0.00      A    H
ATOM   2100  Cl  DCE A 263      47.031  15.272  43.573  1.00  0.00      A   CL
ATOM   2101  CT1 DCE A 263      47.603  17.225  41.623  1.00  0.00      A    C
ATOM   2102  HC2 DCE A 263      48.336  17.787  42.202  1.00  0.00      A    H
ATOM   2103  Cl1 DCE A 263      48.084  17.534  39.882  1.00  0.00      A   CL
ATOM   2104  HC3 DCE A 263      46.670  17.788  41.659  1.00  0.00      A    H
ATOM   2105  CT  DCE A 264       3.204  46.403  36.634  1.00  0.00      A    C
ATOM   2106  HC  DCE A 264       2.199  46.000  36.761  1.00  0.00      A    H
ATOM   2107  HC1 DCE A 264       3.570  46.880  37.543  1.00  0.00      A    H
ATOM   2108  Cl  DCE A 264       4.119  44.958  36.201  1.00  0.00      A   CL
ATOM   2109  CT1 DCE A 264       3.024  47.345  35.371  1.00  0.00      A    C
ATOM   2110  HC2 DCE A 264       2.650  46.773  34.522  1.00  0.00      A    H
ATOM   2111  Cl1 DCE A 264       2.093  48.812  35.717  1.00  0.00      A   CL
ATOM   2112  HC3 DCE A 264       3.934  47.822  35.005  1.00  0.00      A    H
ATOM   2113  CT  DCE A 265      10.850  20.410  20.079  1.00  0.00      A    C
ATOM   2114  HC  DCE A 265      10.118  20.390  19.271  1.00  0.00      A    H
ATOM   2115  HC1 DCE A 265      10.389  20.609  21.047  1.00  0.00      A    H
ATOM   2116  Cl  DCE A 265      11.467  18.792  20.307  1.00  0.00      A   CL
ATOM   2117  CT1 DCE A 265      11.983  21.400  19.782  1.00  0.00      A    C
ATOM   2118  HC2 DCE A 265      12.658  21.676  20.592  1.00  0.00      A    H
ATOM   2119  Cl1 DCE A 265      12.942  20.916  18.304  1.00  0.00      A   CL
ATOM   2120  HC3 DCE A 265      11.442  22.318  19.552  1.00  0.00      A    H
ATOM   2121  CT  DCE A 266      49.363  46.005  44.713  1.00  0.00      A    C
ATOM   2122  HC  DCE A 266      49.023  46.172  45.735  1.00  0.00      A    H
ATOM   2123  HC1 DCE A 266      48.709  46.460  43.969  1.00  0.00      A    H
ATOM   2124  Cl  DCE A 266      51.004  46.642  44.551  1.00  0.00      A   CL
ATOM   2125  CT1 DCE A 266      49.461  44.517  44.534  1.00  0.00      A    C
ATOM   2126  HC2 DCE A 266      48.494  44.108  44.829  1.00  0.00      A    H
ATOM   2127  Cl1 DCE A 266      50.140  43.983  43.026  1.00  0.00      A   CL
ATOM   2128  HC3 DCE A 266      50.109  44.122  45.316  1.00  0.00      A    H
ATOM   2129  CT  DCE A 267      28.427  25.412   7.013  1.00  0.00      A    C
ATOM   2130  HC  DCE A 267      28.969  24.710   7.647  1.00  0.00      A    H
ATOM   2131  HC1 DCE A 267      27.509  25.702   7.523  1.00  0.00      A    H
ATOM   2132  Cl  DCE A 267      29.606  26.657   6.638  1.00  0.00      A   CL
ATOM   2133  CT1 DCE A 267      28.146  24.571   5.709  1.00  0.00      A    C
ATOM   2134  HC2 DCE A 267      27.702  25.149   4.898  1.00  0.00      A    H
ATOM   2135  Cl1 DCE A 267      29.623  23.909   5.085  1.00  0.00      A   CL
ATOM   2136  HC3 DCE A 267      27.560  23.689   5.968  1.00  0.00      A    H
ATOM   2137  CT  DCE A 268      24.730  30.341  39.558  1.00  0.00      A    C
ATOM   2138  HC  DCE A 268      25.369  30.428  40.437  1.00  0.00      A    H
ATOM   2139  HC1 DCE A 268      24.562  31.374  39.252  1.00  0.00      A    H
ATOM   2140  Cl  DCE A 268      25.834  29.510  38.313  1.00  0.00      A   CL
ATOM   2141  CT1 DCE A 268      23.421  29.531  39.725  1.00  0.00      A    C
ATOM   2142  HC2 DCE A 268      22.768  29.968  40.480  1.00  0.00      A    H
ATOM   2143  Cl1 DCE A 268      22.602  29.410  38.047  1.00  0.00      A   CL
ATOM   2144  HC3 DCE A 268      23.542  28.499  40.055  1.00  0.00      A    H
ATOM   2145  CT  DCE A 269      -0.284   6.214  38.827  1.00  0.00      A    C
ATOM   2146  HC  DCE A 269      -0.340   6.278  39.914  1.00  0.00      A    H
ATOM   2147  HC1 DCE A 269      -0.356   5.162  38.551  1.00  0.00      A    H
ATOM   2148  Cl  DCE A 269      -1.665   7.135  38.199  1.00  0.00      A   CL
ATOM   2149  CT1 DCE A 269       0.983   6.914  38.220  1.00  0.00      A    C
ATOM   2150  HC2 DCE A 269       1.068   7.973  38.463  1.00  0.00      A    H
ATOM   2151  Cl1 DCE A 269       2.430   6.245  39.095  1.00  0.00      A   CL
ATOM   2152  HC3 DCE A 269       1.013   6.860  37.132  1.00  0.00      A    H
ATOM   2153  CT  DCE A 270      21.796   9.912  15.426  1.00  0.00      A    C
ATOM   2154  HC  DCE A 270      21.206   9.859  14.511  1.00  0.00      A    H
ATOM   2155  HC1 DCE A 270      22.383   8.996  15.482  1.00  0.00      A    H
ATOM   2156  Cl  DCE A 270      23.019  11.131  15.058  1.00  0.00      A   CL
ATOM   2157  CT1 DCE A 270      21.119  10.262  16.726  1.00  0.00      A    C
ATOM   2158  HC2 DCE A 270      20.279  10.937  16.563  1.00  0.00      A    H
ATOM   2159  Cl1 DCE A 270      20.401   8.824  17.625  1.00  0.00      A   CL
ATOM   2160  HC3 DCE A 270      21.793  10.684  17.472  1.00  0.00      A    H
ATOM   2161  CT  DCE A 271      32.185  22.625  10.096  1.00  0.00      A    C
ATOM   2162  HC  DCE A 271      31.496  23.065  10.816  1.00  0.00      A    H
ATOM   2163  HC1 DCE A 271      32.185  21.568  10.362  1.00  0.00      A    H
ATOM   2164  Cl  DCE A 271      31.478  22.765   8.465  1.00  0.00      A   CL
ATOM   2165  CT1 DCE A 271      33.442  23.405  10.274  1.00  0.00      A    C
ATOM   2166  HC2 DCE A 271      33.254  24.477  10.206  1.00  0.00      A    H
ATOM   2167  Cl1 DCE A 271      34.257  23.098  11.882  1.00  0.00      A   CL
ATOM   2168  HC3 DCE A 271      34.213  23.276   9.514  1.00  0.00      A    H
ATOM   2169  CT  DCE A 272      37.111  33.032   1.435  1.00  0.00      A    C
ATOM   2170  HC  DCE A 272      37.720  32.337   0.858  1.00  0.00      A    H
ATOM   2171  HC1 DCE A 272      37.382  32.907   2.483  1.00  0.00      A    H
ATOM   2172  Cl  DCE A 272      37.587  34.623   0.882  1.00  0.00      A   CL
ATOM   2173  CT1 DCE A 272      35.572  32.868   1.361  1.00  0.00      A    C
ATOM   2174  HC2 DCE A 272      35.063  32.868   2.325  1.00  0.00      A    H
ATOM   2175  Cl1 DCE A 272      34.913  34.027   0.186  1.00  0.00      A   CL
ATOM   2176  HC3 DCE A 272      35.292  31.898   0.951  1.00  0.00      A    H
ATOM   2177  CT  DCE A 273      29.948   1.943   4.768  1.00  0.00      A    C
ATOM   2178  HC  DCE A 273      30.533   2.750   5.209  1.00  0.00      A    H
ATOM   2179  HC1 DCE A 273      30.452   1.520   3.899  1.00  0.00      A    H
ATOM   2180  Cl  DCE A 273      29.803   0.644   5.879  1.00  0.00      A   CL
ATOM   2181  CT1 DCE A 273      28.503   2.563   4.397  1.00  0.00      A    C
ATOM   2182  HC2 DCE A 273      28.060   3.104   5.234  1.00  0.00      A    H
ATOM   2183  Cl1 DCE A 273      28.813   3.757   3.187  1.00  0.00      A   CL
ATOM   2184  HC3 DCE A 273      27.764   1.892   3.960  1.00  0.00      A    H
ATOM   2185  CT  DCE A 274      18.004  53.366  22.841  1.00  0.00      A    C
ATOM   2186  HC  DCE A 274      18.410  53.481  23.846  1.00  0.00      A    H
ATOM   2187  HC1 DCE A 274      16.916  53.372  22.909  1.00  0.00      A    H
ATOM   2188  Cl  DCE A 274      18.566  54.734  21.816  1.00  0.00      A   CL
ATOM   2189  CT1 DCE A 274      18.436  51.992  22.256  1.00  0.00      A    C
ATOM   2190  HC2 DCE A 274      19.502  51.912  22.044  1.00  0.00      A    H
ATOM   2191  Cl1 DCE A 274      18.145  50.796  23.575  1.00  0.00      A   CL
ATOM   2192  HC3 DCE A 274      17.880  51.705  21.363  1.00  0.00      A    H
ATOM   2193  CT  DCE A 275      39.758  40.184   6.029  1.00  0.00      A    C
ATOM   2194  HC  DCE A 275      39.814  39.916   7.084  1.00  0.00      A    H
ATOM   2195  HC1 DCE A 275      39.254  39.430   5.424  1.00  0.00      A    H
ATOM   2196  Cl  DCE A 275      38.709  41.581   5.934  1.00  0.00      A   CL
ATOM   2197  CT1 DCE A 275      41.119  40.711   5.528  1.00  0.00      A    C
ATOM   2198  HC2 DCE A 275      41.536  41.471   6.189  1.00  0.00      A    H
ATOM   2199  Cl1 DCE A 275      42.406  39.428   5.611  1.00  0.00      A   CL
ATOM   2200  HC3 DCE A 275      41.112  41.225   4.567  1.00  0.00      A    H
ATOM   2201  CT  DCE A 276      39.464   6.054  12.931  1.00  0.00      A    C
ATOM   2202  HC  DCE A 276      39.602   5.680  13.946  1.00  0.00      A    H
ATOM   2203  HC1 DCE A 276      39.814   5.288  12.240  1.00  0.00      A    H
ATOM   2204  Cl  DCE A 276      37.720   6.073  12.638  1.00  0.00      A   CL
ATOM   2205  CT1 DCE A 276      40.080   7.368  12.521  1.00  0.00      A    C
ATOM   2206  HC2 DCE A 276      39.964   8.148  13.273  1.00  0.00      A    H
ATOM   2207  Cl1 DCE A 276      41.770   7.044  12.145  1.00  0.00      A   CL
ATOM   2208  HC3 DCE A 276      39.626   7.693  11.585  1.00  0.00      A    H
ATOM   2209  CT  DCE A 277      22.422  28.887  23.994  1.00  0.00      A    C
ATOM   2210  HC  DCE A 277      21.838  28.213  23.368  1.00  0.00      A    H
ATOM   2211  HC1 DCE A 277      22.623  28.277  24.875  1.00  0.00      A    H
ATOM   2212  Cl  DCE A 277      24.096  29.452  23.437  1.00  0.00      A   CL
ATOM   2213  CT1 DCE A 277      21.770  30.084  24.697  1.00  0.00      A    C
ATOM   2214  HC2 DCE A 277      22.412  30.300  25.551  1.00  0.00      A    H
ATOM   2215  Cl1 DCE A 277      21.712  31.505  23.643  1.00  0.00      A   CL
ATOM   2216  HC3 DCE A 277      20.750  29.996  25.071  1.00  0.00      A    H
ATOM   2217  CT  DCE A 278      32.816  31.101  42.168  1.00  0.00      A    C
ATOM   2218  HC  DCE A 278      32.855  30.102  42.601  1.00  0.00      A    H
ATOM   2219  HC1 DCE A 278      33.333  31.156  41.210  1.00  0.00      A    H
ATOM   2220  Cl  DCE A 278      31.110  31.492  41.841  1.00  0.00      A   CL
ATOM   2221  CT1 DCE A 278      33.337  32.110  43.129  1.00  0.00      A    C
ATOM   2222  HC2 DCE A 278      33.584  31.663  44.092  1.00  0.00      A    H
ATOM   2223  Cl1 DCE A 278      34.878  32.742  42.645  1.00  0.00      A   CL
ATOM   2224  HC3 DCE A 278      32.757  33.033  43.115  1.00  0.00      A    H
ATOM   2225  CT  DCE A 279      39.107  41.886  32.182  1.00  0.00      A    C
ATOM   2226  HC  DCE A 279      39.604  41.943  31.214  1.00  0.00      A    H
ATOM   2227  HC1 DCE A 279      39.487  41.072  32.800  1.00  0.00      A    H
ATOM   2228  Cl  DCE A 279      39.506  43.339  33.168  1.00  0.00      A   CL
ATOM   2229  CT1 DCE A 279      37.567  41.862  31.979  1.00  0.00      A    C
ATOM   2230  HC2 DCE A 279      37.169  42.849  31.743  1.00  0.00      A    H
ATOM   2231  Cl1 DCE A 279      37.108  40.681  30.748  1.00  0.00      A   CL
ATOM   2232  HC3 DCE A 279      37.009  41.544  32.860  1.00  0.00      A    H
ATOM   2233  CT  DCE A 280      32.939  43.677  13.150  1.00  0.00      A    C
ATOM   2234  HC  DCE A 280      33.239  42.990  12.358  1.00  0.00      A    H
ATOM   2235  HC1 DCE A 280      33.243  44.687  12.871  1.00  0.00      A    H
ATOM   2236  Cl  DCE A 280      31.194  43.707  13.280  1.00  0.00      A   CL
ATOM   2237  CT1 DCE A 280      33.506  43.365  14.547  1.00  0.00      A    C
ATOM   2238  HC2 DCE A 280      33.082  42.426  14.902  1.00  0.00      A    H
ATOM   2239  Cl1 DCE A 280      35.319  43.090  14.505  1.00  0.00      A   CL
ATOM   2240  HC3 DCE A 280      33.234  44.157  15.246  1.00  0.00      A    H
ATOM   2241  CT  DCE A 281      16.557  11.558  11.912  1.00  0.00      A    C
ATOM   2242  HC  DCE A 281      16.960  12.474  12.344  1.00  0.00      A    H
ATOM   2243  HC1 DCE A 281      15.474  11.453  11.840  1.00  0.00      A    H
ATOM   2244  Cl  DCE A 281      17.054  11.380  10.147  1.00  0.00      A   CL
ATOM   2245  CT1 DCE A 281      17.225  10.363  12.644  1.00  0.00      A    C
ATOM   2246  HC2 DCE A 281      17.187   9.470  12.019  1.00  0.00      A    H
ATOM   2247  Cl1 DCE A 281      18.854  10.868  13.028  1.00  0.00      A   CL
ATOM   2248  HC3 DCE A 281      16.801  10.067  13.604  1.00  0.00      A    H
ATOM   2249  CT  DCE A 282       0.348  52.811  32.984  1.00  0.00      A    C
ATOM   2250  HC  DCE A 282      -0.617  52.329  32.829  1.00  0.00      A    H
ATOM   2251  HC1 DCE A 282       0.326  53.401  32.068  1.00  0.00      A    H
ATOM   2252  Cl  DCE A 282       0.488  53.730  34.463  1.00  0.00      A   CL
ATOM   2253  CT1 DCE A 282       1.444  51.644  32.851  1.00  0.00      A    C
ATOM   2254  HC2 DCE A 282       1.355  50.891  33.634  1.00  0.00      A    H
ATOM   2255  Cl1 DCE A 282       1.280  50.953  31.195  1.00  0.00      A   CL
ATOM   2256  HC3 DCE A 282       2.413  52.137  32.777  1.00  0.00      A    H
ATOM   2257  CT  DCE A 283      36.588  17.819  33.597  1.00  0.00      A    C
ATOM   2258  HC  DCE A 283      37.002  17.124  32.866  1.00  0.00      A    H
ATOM   2259  HC1 DCE A 283      37.132  17.662  34.528  1.00  0.00      A    H
ATOM   2260  Cl  DCE A 283      36.922  19.454  32.943  1.00  0.00      A   CL
ATOM   2261  CT1 DCE A 283      35.105  17.672  33.860  1.00  0.00      A    C
ATOM   2262  HC2 DCE A 283      34.521  17.798  32.949  1.00  0.00      A    H
ATOM   2263  Cl1 DCE A 283      34.859  16.007  34.405  1.00  0.00      A   CL
ATOM   2264  HC3 DCE A 283      34.643  18.377  34.551  1.00  0.00      A    H
ATOM   2265  CT  DCE A 284      47.059   6.896  37.769  1.00  0.00      A    C
ATOM   2266  HC  DCE A 284      48.075   6.532  37.615  1.00  0.00      A    H
ATOM   2267  HC1 DCE A 284      47.018   7.917  37.389  1.00  0.00      A    H
ATOM   2268  Cl  DCE A 284      45.971   5.811  36.859  1.00  0.00      A   CL
ATOM   2269  CT1 DCE A 284      46.608   6.933  39.185  1.00  0.00      A    C
ATOM   2270  HC2 DCE A 284      46.708   5.970  39.686  1.00  0.00      A    H
ATOM   2271  Cl1 DCE A 284      47.615   8.134  40.026  1.00  0.00      A   CL
ATOM   2272  HC3 DCE A 284      45.548   7.185  39.219  1.00  0.00      A    H
ATOM   2273  CT  DCE A 285      11.991  53.339  22.436  1.00  0.00      A    C
ATOM   2274  HC  DCE A 285      11.093  53.442  23.046  1.00  0.00      A    H
ATOM   2275  HC1 DCE A 285      11.951  54.208  21.780  1.00  0.00      A    H
ATOM   2276  Cl  DCE A 285      13.474  53.394  23.264  1.00  0.00      A   CL
ATOM   2277  CT1 DCE A 285      11.919  52.078  21.489  1.00  0.00      A    C
ATOM   2278  HC2 DCE A 285      12.626  52.168  20.665  1.00  0.00      A    H
ATOM   2279  Cl1 DCE A 285      12.373  50.688  22.434  1.00  0.00      A   CL
ATOM   2280  HC3 DCE A 285      10.894  51.959  21.137  1.00  0.00      A    H
ATOM   2281  CT  DCE A 286      41.669  50.442  40.119  1.00  0.00      A    C
ATOM   2282  HC  DCE A 286      42.338  49.971  40.839  1.00  0.00      A    H
ATOM   2283  HC1 DCE A 286      40.855  50.739  40.779  1.00  0.00      A    H
ATOM   2284  Cl  DCE A 286      42.586  51.887  39.415  1.00  0.00      A   CL
ATOM   2285  CT1 DCE A 286      41.025  49.513  39.034  1.00  0.00      A    C
ATOM   2286  HC2 DCE A 286      40.109  49.153  39.503  1.00  0.00      A    H
ATOM   2287  Cl1 DCE A 286      40.492  50.500  37.585  1.00  0.00      A   CL
ATOM   2288  HC3 DCE A 286      41.444  48.551  38.740  1.00  0.00      A    H
ATOM   2289  CT  DCE A 287       7.645  43.242  42.907  1.00  0.00      A    C
ATOM   2290  HC  DCE A 287       6.699  43.444  43.409  1.00  0.00      A    H
ATOM   2291  HC1 DCE A 287       7.895  44.112  42.300  1.00  0.00      A    H
ATOM   2292  Cl  DCE A 287       8.761  43.182  44.264  1.00  0.00      A   CL
ATOM   2293  CT1 DCE A 287       7.616  41.923  42.024  1.00  0.00      A    C
ATOM   2294  HC2 DCE A 287       6.682  41.727  41.497  1.00  0.00      A    H
ATOM   2295  Cl1 DCE A 287       9.068  41.757  40.949  1.00  0.00      A   CL
ATOM   2296  HC3 DCE A 287       7.661  41.060  42.688  1.00  0.00      A    H
ATOM   2297  CT  DCE A 288      11.393  11.473  26.760  1.00  0.00      A    C
ATOM   2298  HC  DCE A 288      10.550  10.799  26.610  1.00  0.00      A    H
ATOM   2299  HC1 DCE A 288      11.262  12.184  25.944  1.00  0.00      A    H
ATOM   2300  Cl  DCE A 288      11.256  12.062  28.435  1.00  0.00      A   CL
ATOM   2301  CT1 DCE A 288      12.763  10.773  26.615  1.00  0.00      A    C
ATOM   2302  HC2 DCE A 288      13.467  11.602  26.537  1.00  0.00      A    H
ATOM   2303  Cl1 DCE A 288      13.098   9.775  28.055  1.00  0.00      A   CL
ATOM   2304  HC3 DCE A 288      12.835  10.095  25.765  1.00  0.00      A    H
ATOM   2305  CT  DCE A 289       8.663  22.388  27.118  1.00  0.00      A    C
ATOM   2306  HC  DCE A 289       9.485  23.059  26.866  1.00  0.00      A    H
ATOM   2307  HC1 DCE A 289       8.198  22.183  26.153  1.00  0.00      A    H
ATOM   2308  Cl  DCE A 289       9.320  20.876  27.851  1.00  0.00      A   CL
ATOM   2309  CT1 DCE A 289       7.722  23.249  27.991  1.00  0.00      A    C
ATOM   2310  HC2 DCE A 289       8.132  23.514  28.966  1.00  0.00      A    H
ATOM   2311  Cl1 DCE A 289       7.072  24.712  27.141  1.00  0.00      A   CL
ATOM   2312  HC3 DCE A 289       6.827  22.749  28.362  1.00  0.00      A    H
ATOM   2313  CT  DCE A 290      27.878  40.480  34.695  1.00  0.00      A    C
ATOM   2314  HC  DCE A 290      28.822  39.936  34.729  1.00  0.00      A    H
ATOM   2315  HC1 DCE A 290      27.064  39.760  34.785  1.00  0.00      A    H
ATOM   2316  Cl  DCE A 290      27.645  41.502  36.110  1.00  0.00      A   CL
ATOM   2317  CT1 DCE A 290      27.832  41.295  33.383  1.00  0.00      A    C
ATOM   2318  HC2 DCE A 290      28.729  41.914  33.402  1.00  0.00      A    H
ATOM   2319  Cl1 DCE A 290      27.963  40.253  32.011  1.00  0.00      A   CL
ATOM   2320  HC3 DCE A 290      26.996  41.983  33.257  1.00  0.00      A    H
ATOM   2321  CT  DCE A 291      37.993   8.281   7.351  1.00  0.00      A    C
ATOM   2322  HC  DCE A 291      37.138   7.803   7.829  1.00  0.00      A    H
ATOM   2323  HC1 DCE A 291      38.195   7.731   6.432  1.00  0.00      A    H
ATOM   2324  Cl  DCE A 291      37.532   9.828   6.692  1.00  0.00      A   CL
ATOM   2325  CT1 DCE A 291      39.113   8.610   8.427  1.00  0.00      A    C
ATOM   2326  HC2 DCE A 291      38.693   9.159   9.270  1.00  0.00      A    H
ATOM   2327  Cl1 DCE A 291      39.535   7.010   9.045  1.00  0.00      A   CL
ATOM   2328  HC3 DCE A 291      39.980   9.169   8.074  1.00  0.00      A    H
ATOM   2329  CT  DCE A 292       2.100  38.650   6.558  1.00  0.00      A    C
ATOM   2330  HC  DCE A 292       1.154  38.213   6.240  1.00  0.00      A    H
ATOM   2331  HC1 DCE A 292       1.957  39.298   7.423  1.00  0.00      A    H
ATOM   2332  Cl  DCE A 292       3.166  37.393   7.133  1.00  0.00      A   CL
ATOM   2333  CT1 DCE A 292       2.771  39.414   5.424  1.00  0.00      A    C
ATOM   2334  HC2 DCE A 292       3.735  39.760   5.798  1.00  0.00      A    H
ATOM   2335  Cl1 DCE A 292       3.106  38.319   4.120  1.00  0.00      A   CL
ATOM   2336  HC3 DCE A 292       2.357  40.335   5.015  1.00  0.00      A    H
ATOM   2337  CT  DCE A 293      22.697  51.880  20.647  1.00  0.00      A    C
ATOM   2338  HC  DCE A 293      23.212  52.477  21.399  1.00  0.00      A    H
ATOM   2339  HC1 DCE A 293      21.860  52.501  20.329  1.00  0.00      A    H
ATOM   2340  Cl  DCE A 293      23.795  51.664  19.328  1.00  0.00      A   CL
ATOM   2341  CT1 DCE A 293      22.163  50.539  21.145  1.00  0.00      A    C
ATOM   2342  HC2 DCE A 293      21.734  50.531  22.147  1.00  0.00      A    H
ATOM   2343  Cl1 DCE A 293      21.000  49.962  20.137  1.00  0.00      A   CL
ATOM   2344  HC3 DCE A 293      23.023  49.875  21.061  1.00  0.00      A    H
ATOM   2345  CT  DCE A 294      49.241  47.967  29.977  1.00  0.00      A    C
ATOM   2346  HC  DCE A 294      48.974  46.936  30.207  1.00  0.00      A    H
ATOM   2347  HC1 DCE A 294      50.157  47.870  29.393  1.00  0.00      A    H
ATOM   2348  Cl  DCE A 294      48.013  48.728  28.966  1.00  0.00      A   CL
ATOM   2349  CT1 DCE A 294      49.505  48.669  31.296  1.00  0.00      A    C
ATOM   2350  HC2 DCE A 294      50.427  48.186  31.620  1.00  0.00      A    H
ATOM   2351  Cl1 DCE A 294      49.676  50.408  31.096  1.00  0.00      A   CL
ATOM   2352  HC3 DCE A 294      48.667  48.420  31.946  1.00  0.00      A    H
ATOM   2353  CT  DCE A 295      21.763   7.904  37.407  1.00  0.00      A    C
ATOM   2354  HC  DCE A 295      21.473   6.977  36.913  1.00  0.00      A    H
ATOM   2355  HC1 DCE A 295      22.605   8.368  36.893  1.00  0.00      A    H
ATOM   2356  Cl  DCE A 295      20.367   8.919  37.054  1.00  0.00      A   CL
ATOM   2357  CT1 DCE A 295      22.017   7.780  38.923  1.00  0.00      A    C
ATOM   2358  HC2 DCE A 295      21.111   7.433  39.419  1.00  0.00      A    H
ATOM   2359  Cl1 DCE A 295      23.282   6.560  39.128  1.00  0.00      A   CL
ATOM   2360  HC3 DCE A 295      22.339   8.761  39.274  1.00  0.00      A    H
ATOM   2361  CT  DCE A 296      19.735   0.834  49.178  1.00  0.00      A    C
ATOM   2362  HC  DCE A 296      19.137   0.244  48.483  1.00  0.00      A    H
ATOM   2363  HC1 DCE A 296      19.172   0.638  50.091  1.00  0.00      A    H
ATOM   2364  Cl  DCE A 296      21.322   0.038  49.261  1.00  0.00      A   CL
ATOM   2365  CT1 DCE A 296      19.849   2.269  48.937  1.00  0.00      A    C
ATOM   2366  HC2 DCE A 296      20.336   2.486  47.987  1.00  0.00      A    H
ATOM   2367  Cl1 DCE A 296      18.269   3.014  48.885  1.00  0.00      A   CL
ATOM   2368  HC3 DCE A 296      20.390   2.781  49.733  1.00  0.00      A    H
ATOM   2369  CT  DCE A 297      30.793  27.617  22.197  1.00  0.00      A    C
ATOM   2370  HC  DCE A 297      30.019  27.796  22.943  1.00  0.00      A    H
ATOM   2371  HC1 DCE A 297      31.387  28.522  22.068  1.00  0.00      A    H
ATOM   2372  Cl  DCE A 297      31.728  26.064  22.561  1.00  0.00      A   CL
ATOM   2373  CT1 DCE A 297      30.100  27.440  20.901  1.00  0.00      A    C
ATOM   2374  HC2 DCE A 297      30.800  27.363  20.069  1.00  0.00      A    H
ATOM   2375  Cl1 DCE A 297      29.179  25.945  20.808  1.00  0.00      A   CL
ATOM   2376  HC3 DCE A 297      29.472  28.306  20.692  1.00  0.00      A    H
ATOM   2377  CT  DCE A 298      13.120  49.812  42.415  1.00  0.00      A    C
ATOM   2378  HC  DCE A 298      13.296  49.588  43.468  1.00  0.00      A    H
ATOM   2379  HC1 DCE A 298      13.568  48.914  41.989  1.00  0.00      A    H
ATOM   2380  Cl  DCE A 298      11.458  49.950  41.923  1.00  0.00      A   CL
ATOM   2381  CT1 DCE A 298      13.947  51.033  42.040  1.00  0.00      A    C
ATOM   2382  HC2 DCE A 298      14.437  50.866  41.080  1.00  0.00      A    H
ATOM   2383  Cl1 DCE A 298      13.113  52.606  42.077  1.00  0.00      A   CL
ATOM   2384  HC3 DCE A 298      14.696  51.113  42.828  1.00  0.00      A    H
ATOM   2385  CT  DCE A 299      22.221   2.074  27.873  1.00  0.00      A    C
ATOM   2386  HC  DCE A 299      22.294   2.971  27.257  1.00  0.00      A    H
ATOM   2387  HC1 DCE A 299      23.142   1.491  27.887  1.00  0.00      A    H
ATOM   2388  Cl  DCE A 299      22.266   2.786  29.530  1.00  0.00      A   CL
ATOM   2389  CT1 DCE A 299      21.079   1.047  27.610  1.00  0.00      A    C
ATOM   2390  HC2 DCE A 299      21.018   0.321  28.421  1.00  0.00      A    H
ATOM   2391  Cl1 DCE A 299      19.558   1.965  27.468  1.00  0.00      A   CL
ATOM   2392  HC3 DCE A 299      21.217   0.446  26.711  1.00  0.00      A    H
ATOM   2393  CT  DCE A 300       3.277   8.898  34.666  1.00  0.00      A    C
ATOM   2394  HC  DCE A 300       2.645   9.686  35.075  1.00  0.00      A    H
ATOM   2395  HC1 DCE A 300       4.185   9.340  34.255  1.00  0.00      A    H
ATOM   2396  Cl  DCE A 300       3.739   7.887  36.083  1.00  0.00      A   CL
ATOM   2397  CT1 DCE A 300       2.581   8.119  33.550  1.00  0.00      A    C
ATOM   2398  HC2 DCE A 300       1.711   7.719  34.071  1.00  0.00      A    H
ATOM   2399  Cl1 DCE A 300       2.089   9.370  32.436  1.00  0.00      A   CL
ATOM   2400  HC3 DCE A 300       3.167   7.419  32.955  1.00  0.00      A    H
ATOM   2401  CT  DCE A 301      37.016  26.703  11.556  1.00  0.00      A    C
ATOM   2402  HC  DCE A 301      37.942  27.252  11.384  1.00  0.00      A    H
ATOM   2403  HC1 DCE A 301      36.862  26.422  12.598  1.00  0.00      A    H
ATOM   2404  Cl  DCE A 301      35.597  27.616  11.354  1.00  0.00      A   CL
ATOM   2405  CT1 DCE A 301      36.945  25.449  10.678  1.00  0.00      A    C
ATOM   2406  HC2 DCE A 301      35.972  24.967  10.588  1.00  0.00      A    H
ATOM   2407  Cl1 DCE A 301      37.533  25.767   9.069  1.00  0.00      A   CL
ATOM   2408  HC3 DCE A 301      37.605  24.659  11.039  1.00  0.00      A    H
ATOM   2409  CT  DCE A 302      43.648  38.227   8.626  1.00  0.00      A    C
ATOM   2410  HC  DCE A 302      42.834  38.925   8.818  1.00  0.00      A    H
ATOM   2411  HC1 DCE A 302      43.903  38.361   7.574  1.00  0.00      A    H
ATOM   2412  Cl  DCE A 302      45.182  38.468   9.585  1.00  0.00      A   CL
ATOM   2413  CT1 DCE A 302      43.064  36.817   8.840  1.00  0.00      A    C
ATOM   2414  HC2 DCE A 302      42.890  36.566   9.886  1.00  0.00      A    H
ATOM   2415  Cl1 DCE A 302      41.425  36.522   8.043  1.00  0.00      A   CL
ATOM   2416  HC3 DCE A 302      43.792  36.085   8.490  1.00  0.00      A    H
ATOM   2417  CT  DCE A 303      39.792  23.827  45.142  1.00  0.00      A    C
ATOM   2418  HC  DCE A 303      39.147  23.030  44.772  1.00  0.00      A    H
ATOM   2419  HC1 DCE A 303      39.361  24.331  46.007  1.00  0.00      A    H
ATOM   2420  Cl  DCE A 303      41.311  23.093  45.771  1.00  0.00      A   CL
ATOM   2421  CT1 DCE A 303      40.042  24.851  44.070  1.00  0.00      A    C
ATOM   2422  HC2 DCE A 303      40.250  24.507  43.057  1.00  0.00      A    H
ATOM   2423  Cl1 DCE A 303      38.633  25.831  43.699  1.00  0.00      A   CL
ATOM   2424  HC3 DCE A 303      40.792  25.602  44.317  1.00  0.00      A    H
ATOM   2425  CT  DCE A 304      43.950  24.741   6.267  1.00  0.00      A    C
ATOM   2426  HC  DCE A 304      44.547  24.409   5.418  1.00  0.00      A    H
ATOM   2427  HC1 DCE A 304      44.579  25.217   7.019  1.00  0.00      A    H
ATOM   2428  Cl  DCE A 304      42.684  26.008   5.988  1.00  0.00      A   CL
ATOM   2429  CT1 DCE A 304      43.180  23.549   6.811  1.00  0.00      A    C
ATOM   2430  HC2 DCE A 304      42.459  23.875   7.561  1.00  0.00      A    H
ATOM   2431  Cl1 DCE A 304      42.324  22.622   5.513  1.00  0.00      A   CL
ATOM   2432  HC3 DCE A 304      43.790  22.778   7.280  1.00  0.00      A    H
ATOM   2433  CT  DCE A 305      24.653  32.291  44.575  1.00  0.00      A    C
ATOM   2434  HC  DCE A 305      25.039  33.290  44.373  1.00  0.00      A    H
ATOM   2435  HC1 DCE A 305      23.676  32.493  45.016  1.00  0.00      A    H
ATOM   2436  Cl  DCE A 305      24.488  31.392  43.036  1.00  0.00      A   CL
ATOM   2437  CT1 DCE A 305      25.519  31.378  45.369  1.00  0.00      A    C
ATOM   2438  HC2 DCE A 305      25.051  30.393  45.371  1.00  0.00      A    H
ATOM   2439  Cl1 DCE A 305      27.058  31.316  44.469  1.00  0.00      A   CL
ATOM   2440  HC3 DCE A 305      25.712  31.703  46.391  1.00  0.00      A    H
ATOM   2441  CT  DCE A 306      44.565  17.402  34.681  1.00  0.00      A    C
ATOM   2442  HC  DCE A 306      44.390  16.509  34.079  1.00  0.00      A    H
ATOM   2443  HC1 DCE A 306      44.756  17.084  35.705  1.00  0.00      A    H
ATOM   2444  Cl  DCE A 306      45.863  18.637  34.144  1.00  0.00      A   CL
ATOM   2445  CT1 DCE A 306      43.301  18.274  34.711  1.00  0.00      A    C
ATOM   2446  HC2 DCE A 306      42.426  17.665  34.937  1.00  0.00      A    H
ATOM   2447  Cl1 DCE A 306      43.539  19.404  36.073  1.00  0.00      A   CL
ATOM   2448  HC3 DCE A 306      43.076  18.845  33.810  1.00  0.00      A    H
ATOM   2449  CT  DCE A 307      27.612  41.549  23.324  1.00  0.00      A    C
ATOM   2450  HC  DCE A 307      28.594  41.968  23.542  1.00  0.00      A    H
ATOM   2451  HC1 DCE A 307      27.589  40.476  23.513  1.00  0.00      A    H
ATOM   2452  Cl  DCE A 307      26.765  42.273  24.681  1.00  0.00      A   CL
ATOM   2453  CT1 DCE A 307      27.113  41.903  21.903  1.00  0.00      A    C
ATOM   2454  HC2 DCE A 307      26.960  42.975  21.776  1.00  0.00      A    H
ATOM   2455  Cl1 DCE A 307      28.332  41.582  20.677  1.00  0.00      A   CL
ATOM   2456  HC3 DCE A 307      26.210  41.408  21.548  1.00  0.00      A    H
ATOM   2457  CT  DCE A 308      10.652  39.278  32.080  1.00  0.00      A    C
ATOM   2458  HC  DCE A 308      11.387  38.932  31.354  1.00  0.00      A    H
ATOM   2459  HC1 DCE A 308      10.706  38.709  33.008  1.00  0.00      A    H
ATOM   2460  Cl  DCE A 308      10.960  40.996  32.401  1.00  0.00      A   CL
ATOM   2461  CT1 DCE A 308       9.271  39.232  31.453  1.00  0.00      A    C
ATOM   2462  HC2 DCE A 308       8.650  39.607  32.267  1.00  0.00      A    H
ATOM   2463  Cl1 DCE A 308       9.069  40.070  29.893  1.00  0.00      A   CL
ATOM   2464  HC3 DCE A 308       8.950  38.193  31.376  1.00  0.00      A    H
ATOM   2465  CT  DCE A 309      12.038  31.062  52.231  1.00  0.00      A    C
ATOM   2466  HC  DCE A 309      11.359  31.711  52.785  1.00  0.00      A    H
ATOM   2467  HC1 DCE A 309      11.569  31.106  51.249  1.00  0.00      A    H
ATOM   2468  Cl  DCE A 309      13.680  31.627  52.288  1.00  0.00      A   CL
ATOM   2469  CT1 DCE A 309      12.025  29.587  52.661  1.00  0.00      A    C
ATOM   2470  HC2 DCE A 309      12.128  28.938  51.791  1.00  0.00      A    H
ATOM   2471  Cl1 DCE A 309      13.228  29.187  53.888  1.00  0.00      A   CL
ATOM   2472  HC3 DCE A 309      11.051  29.408  53.118  1.00  0.00      A    H
ATOM   2473  CT  DCE A 310       6.017  49.300  47.304  1.00  0.00      A    C
ATOM   2474  HC  DCE A 310       5.815  49.667  46.298  1.00  0.00      A    H
ATOM   2475  HC1 DCE A 310       6.922  49.825  47.613  1.00  0.00      A    H
ATOM   2476  Cl  DCE A 310       4.733  50.045  48.349  1.00  0.00      A   CL
ATOM   2477  CT1 DCE A 310       6.030  47.764  47.347  1.00  0.00      A    C
ATOM   2478  HC2 DCE A 310       6.378  47.355  48.296  1.00  0.00      A    H
ATOM   2479  Cl1 DCE A 310       4.488  47.104  46.824  1.00  0.00      A   CL
ATOM   2480  HC3 DCE A 310       6.719  47.313  46.633  1.00  0.00      A    H
ATOM   2481  CT  DCE A 311       1.141   8.938  13.101  1.00  0.00      A    C
ATOM   2482  HC  DCE A 311       1.878   9.310  13.812  1.00  0.00      A    H
ATOM   2483  HC1 DCE A 311       1.526   8.104  12.515  1.00  0.00      A    H
ATOM   2484  Cl  DCE A 311      -0.406   8.651  13.871  1.00  0.00      A   CL
ATOM   2485  CT1 DCE A 311       0.926  10.082  12.110  1.00  0.00      A    C
ATOM   2486  HC2 DCE A 311       1.682  10.105  11.325  1.00  0.00      A    H
ATOM   2487  Cl1 DCE A 311      -0.489   9.599  11.077  1.00  0.00      A   CL
ATOM   2488  HC3 DCE A 311       0.701  11.055  12.548  1.00  0.00      A    H
ATOM   2489  CT  DCE A 312      38.463   9.066  29.474  1.00  0.00      A    C
ATOM   2490  HC  DCE A 312      39.231   8.756  28.765  1.00  0.00      A    H
ATOM   2491  HC1 DCE A 312      37.785   9.832  29.099  1.00  0.00      A    H
ATOM   2492  Cl  DCE A 312      37.515   7.691  29.846  1.00  0.00      A   CL
ATOM   2493  CT1 DCE A 312      39.116   9.529  30.736  1.00  0.00      A    C
ATOM   2494  HC2 DCE A 312      38.437   9.611  31.585  1.00  0.00      A    H
ATOM   2495  Cl1 DCE A 312      40.365   8.357  31.296  1.00  0.00      A   CL
ATOM   2496  HC3 DCE A 312      39.485  10.536  30.544  1.00  0.00      A    H
ATOM   2497  CT  DCE A 313      48.365  13.041   4.178  1.00  0.00      A    C
ATOM   2498  HC  DCE A 313      47.780  12.983   5.097  1.00  0.00      A    H
ATOM   2499  HC1 DCE A 313      47.568  13.240   3.462  1.00  0.00      A    H
ATOM   2500  Cl  DCE A 313      49.538  14.296   4.327  1.00  0.00      A   CL
ATOM   2501  CT1 DCE A 313      48.966  11.707   3.872  1.00  0.00      A    C
ATOM   2502  HC2 DCE A 313      48.245  10.939   3.589  1.00  0.00      A    H
ATOM   2503  Cl1 DCE A 313      50.004  11.852   2.463  1.00  0.00      A   CL
ATOM   2504  HC3 DCE A 313      49.488  11.317   4.745  1.00  0.00      A    H
ATOM   2505  CT  DCE A 314      22.073  35.511   3.715  1.00  0.00      A    C
ATOM   2506  HC  DCE A 314      21.545  35.965   2.876  1.00  0.00      A    H
ATOM   2507  HC1 DCE A 314      22.359  34.464   3.617  1.00  0.00      A    H
ATOM   2508  Cl  DCE A 314      23.513  36.511   3.994  1.00  0.00      A   CL
ATOM   2509  CT1 DCE A 314      21.316  35.603   5.053  1.00  0.00      A    C
ATOM   2510  HC2 DCE A 314      20.611  36.434   5.049  1.00  0.00      A    H
ATOM   2511  Cl1 DCE A 314      20.309  34.227   5.653  1.00  0.00      A   CL
ATOM   2512  HC3 DCE A 314      21.911  35.925   5.908  1.00  0.00      A    H
ATOM   2513  CT  DCE A 315      34.647   7.215  24.866  1.00  0.00      A    C
ATOM   2514  HC  DCE A 315      33.633   7.613  24.913  1.00  0.00      A    H
ATOM   2515  HC1 DCE A 315      35.339   8.015  24.603  1.00  0.00      A    H
ATOM   2516  Cl  DCE A 315      35.124   6.432  26.409  1.00  0.00      A   CL
ATOM   2517  CT1 DCE A 315      34.553   6.046  23.918  1.00  0.00      A    C
ATOM   2518  HC2 DCE A 315      34.339   6.360  22.897  1.00  0.00      A    H
ATOM   2519  Cl1 DCE A 315      36.117   5.161  23.922  1.00  0.00      A   CL
ATOM   2520  HC3 DCE A 315      33.762   5.349  24.195  1.00  0.00      A    H
ATOM   2521  CT  DCE A 316      18.836  18.888  14.175  1.00  0.00      A    C
ATOM   2522  HC  DCE A 316      18.762  19.142  13.118  1.00  0.00      A    H
ATOM   2523  HC1 DCE A 316      19.902  18.904  14.402  1.00  0.00      A    H
ATOM   2524  Cl  DCE A 316      17.943  20.197  15.088  1.00  0.00      A   CL
ATOM   2525  CT1 DCE A 316      18.173  17.609  14.618  1.00  0.00      A    C
ATOM   2526  HC2 DCE A 316      18.289  17.599  15.702  1.00  0.00      A    H
ATOM   2527  Cl1 DCE A 316      16.390  17.676  14.233  1.00  0.00      A   CL
ATOM   2528  HC3 DCE A 316      18.638  16.729  14.175  1.00  0.00      A    H
ATOM   2529  CT  DCE A 317      28.958  47.524  38.432  1.00  0.00      A    C
ATOM   2530  HC  DCE A 317      28.838  48.213  39.269  1.00  0.00      A    H
ATOM   2531  HC1 DCE A 317      29.982  47.566  38.063  1.00  0.00      A    H
ATOM   2532  Cl  DCE A 317      28.603  45.905  39.069  1.00  0.00      A   CL
ATOM   2533  CT1 DCE A 317      27.985  47.889  37.320  1.00  0.00      A    C
ATOM   2534  HC2 DCE A 317      28.344  47.302  36.474  1.00  0.00      A    H
ATOM   2535  Cl1 DCE A 317      26.340  47.279  37.790  1.00  0.00      A   CL
ATOM   2536  HC3 DCE A 317      27.933  48.949  37.075  1.00  0.00      A    H
ATOM   2537  CT  DCE A 318       5.817  48.624  13.141  1.00  0.00      A    C
ATOM   2538  HC  DCE A 318       5.629  47.862  13.898  1.00  0.00      A    H
ATOM   2539  HC1 DCE A 318       6.867  48.903  13.229  1.00  0.00      A    H
ATOM   2540  Cl  DCE A 318       5.710  48.001  11.516  1.00  0.00      A   CL
ATOM   2541  CT1 DCE A 318       4.869  49.882  13.345  1.00  0.00      A    C
ATOM   2542  HC2 DCE A 318       3.856  49.537  13.141  1.00  0.00      A    H
ATOM   2543  Cl1 DCE A 318       4.866  50.270  15.093  1.00  0.00      A   CL
ATOM   2544  HC3 DCE A 318       5.044  50.739  12.695  1.00  0.00      A    H
ATOM   2545  CT  DCE A 319      45.387  50.131  43.719  1.00  0.00      A    C
ATOM   2546  HC  DCE A 319      45.886  49.521  44.472  1.00  0.00      A    H
ATOM   2547  HC1 DCE A 319      44.336  50.158  44.007  1.00  0.00      A    H
ATOM   2548  Cl  DCE A 319      46.004  51.811  43.900  1.00  0.00      A   CL
ATOM   2549  CT1 DCE A 319      45.629  49.589  42.273  1.00  0.00      A    C
ATOM   2550  HC2 DCE A 319      46.698  49.473  42.094  1.00  0.00      A    H
ATOM   2551  Cl1 DCE A 319      44.874  48.028  41.959  1.00  0.00      A   CL
ATOM   2552  HC3 DCE A 319      45.126  50.295  41.613  1.00  0.00      A    H
ATOM   2553  CT  DCE A 320      14.347  12.066  41.568  1.00  0.00      A    C
ATOM   2554  HC  DCE A 320      13.984  11.072  41.827  1.00  0.00      A    H
ATOM   2555  HC1 DCE A 320      15.323  11.955  41.096  1.00  0.00      A    H
ATOM   2556  Cl  DCE A 320      13.257  12.611  40.308  1.00  0.00      A   CL
ATOM   2557  CT1 DCE A 320      14.346  13.038  42.732  1.00  0.00      A    C
ATOM   2558  HC2 DCE A 320      14.820  13.972  42.431  1.00  0.00      A    H
ATOM   2559  Cl1 DCE A 320      12.637  13.436  43.184  1.00  0.00      A   CL
ATOM   2560  HC3 DCE A 320      14.901  12.737  43.621  1.00  0.00      A    H
ATOM   2561  CT  DCE A 321      15.808  36.739  16.756  1.00  0.00      A    C
ATOM   2562  HC  DCE A 321      15.244  36.670  15.826  1.00  0.00      A    H
ATOM   2563  HC1 DCE A 321      15.871  35.723  17.146  1.00  0.00      A    H
ATOM   2564  Cl  DCE A 321      17.504  37.115  16.298  1.00  0.00      A   CL
ATOM   2565  CT1 DCE A 321      15.363  37.605  17.946  1.00  0.00      A    C
ATOM   2566  HC2 DCE A 321      16.077  37.597  18.769  1.00  0.00      A    H
ATOM   2567  Cl1 DCE A 321      15.173  39.294  17.390  1.00  0.00      A   CL
ATOM   2568  HC3 DCE A 321      14.399  37.361  18.392  1.00  0.00      A    H
ATOM   2569  CT  DCE A 322       9.229  27.818   2.192  1.00  0.00      A    C
ATOM   2570  HC  DCE A 322      10.157  28.349   2.404  1.00  0.00      A    H
ATOM   2571  HC1 DCE A 322       9.396  27.437   1.185  1.00  0.00      A    H
ATOM   2572  Cl  DCE A 322       8.949  26.564   3.351  1.00  0.00      A   CL
ATOM   2573  CT1 DCE A 322       8.103  28.824   2.161  1.00  0.00      A    C
ATOM   2574  HC2 DCE A 322       8.381  29.676   1.539  1.00  0.00      A    H
ATOM   2575  Cl1 DCE A 322       6.621  28.005   1.475  1.00  0.00      A   CL
ATOM   2576  HC3 DCE A 322       7.895  29.095   3.196  1.00  0.00      A    H
ATOM   2577  CT  DCE A 323      49.844  12.579  49.406  1.00  0.00      A    C
ATOM   2578  HC  DCE A 323      48.800  12.597  49.718  1.00  0.00      A    H
ATOM   2579  HC1 DCE A 323      50.247  11.568  49.342  1.00  0.00      A    H
ATOM   2580  Cl  DCE A 323      49.840  13.162  47.697  1.00  0.00      A   CL
ATOM   2581  CT1 DCE A 323      50.761  13.432  50.211  1.00  0.00      A    C
ATOM   2582  HC2 DCE A 323      50.336  14.431  50.304  1.00  0.00      A    H
ATOM   2583  Cl1 DCE A 323      51.030  12.733  51.859  1.00  0.00      A   CL
ATOM   2584  HC3 DCE A 323      51.653  13.559  49.597  1.00  0.00      A    H
ATOM   2585  CT  DCE A 324      51.253  32.922   6.515  1.00  0.00      A    C
ATOM   2586  HC  DCE A 324      52.188  32.584   6.069  1.00  0.00      A    H
ATOM   2587  HC1 DCE A 324      51.530  33.364   7.473  1.00  0.00      A    H
ATOM   2588  Cl  DCE A 324      50.489  34.128   5.499  1.00  0.00      A   CL
ATOM   2589  CT1 DCE A 324      50.243  31.791   6.750  1.00  0.00      A    C
ATOM   2590  HC2 DCE A 324      50.648  30.785   6.856  1.00  0.00      A    H
ATOM   2591  Cl1 DCE A 324      49.241  32.036   8.174  1.00  0.00      A   CL
ATOM   2592  HC3 DCE A 324      49.526  31.646   5.942  1.00  0.00      A    H
ATOM   2593  CT  DCE A 325      23.686  14.874  45.227  1.00  0.00      A    C
ATOM   2594  HC  DCE A 325      23.545  14.406  44.253  1.00  0.00      A    H
ATOM   2595  HC1 DCE A 325      24.406  14.236  45.740  1.00  0.00      A    H
ATOM   2596  Cl  DCE A 325      24.525  16.392  45.100  1.00  0.00      A   CL
ATOM   2597  CT1 DCE A 325      22.255  15.026  45.932  1.00  0.00      A    C
ATOM   2598  HC2 DCE A 325      21.556  14.210  45.747  1.00  0.00      A    H
ATOM   2599  Cl1 DCE A 325      22.611  15.202  47.606  1.00  0.00      A   CL
ATOM   2600  HC3 DCE A 325      21.770  15.975  45.705  1.00  0.00      A    H
ATOM   2601  CT  DCE A 326      11.797   3.148  39.156  1.00  0.00      A    C
ATOM   2602  HC  DCE A 326      11.712   4.099  38.630  1.00  0.00      A    H
ATOM   2603  HC1 DCE A 326      12.502   2.602  38.530  1.00  0.00      A    H
ATOM   2604  Cl  DCE A 326      12.484   3.420  40.849  1.00  0.00      A   CL
ATOM   2605  CT1 DCE A 326      10.415   2.461  39.275  1.00  0.00      A    C
ATOM   2606  HC2 DCE A 326       9.810   3.066  39.950  1.00  0.00      A    H
ATOM   2607  Cl1 DCE A 326       9.642   2.334  37.652  1.00  0.00      A   CL
ATOM   2608  HC3 DCE A 326      10.518   1.425  39.600  1.00  0.00      A    H
ATOM   2609  CT  DCE A 327      31.619  12.563  32.756  1.00  0.00      A    C
ATOM   2610  HC  DCE A 327      31.382  13.625  32.688  1.00  0.00      A    H
ATOM   2611  HC1 DCE A 327      30.899  12.124  32.065  1.00  0.00      A    H
ATOM   2612  Cl  DCE A 327      33.263  12.163  32.082  1.00  0.00      A   CL
ATOM   2613  CT1 DCE A 327      31.353  12.127  34.182  1.00  0.00      A    C
ATOM   2614  HC2 DCE A 327      30.370  12.464  34.511  1.00  0.00      A    H
ATOM   2615  Cl1 DCE A 327      31.362  10.415  34.071  1.00  0.00      A   CL
ATOM   2616  HC3 DCE A 327      32.221  12.463  34.750  1.00  0.00      A    H
ATOM   2617  CT  DCE A 328      21.157  26.995  49.898  1.00  0.00      A    C
ATOM   2618  HC  DCE A 328      22.157  26.565  49.944  1.00  0.00      A    H
ATOM   2619  HC1 DCE A 328      20.370  26.242  49.862  1.00  0.00      A    H
ATOM   2620  Cl  DCE A 328      21.133  28.026  51.327  1.00  0.00      A   CL
ATOM   2621  CT1 DCE A 328      20.998  27.945  48.792  1.00  0.00      A    C
ATOM   2622  HC2 DCE A 328      21.773  28.711  48.819  1.00  0.00      A    H
ATOM   2623  Cl1 DCE A 328      21.247  27.188  47.226  1.00  0.00      A   CL
ATOM   2624  HC3 DCE A 328      20.000  28.384  48.791  1.00  0.00      A    H
ATOM   2625  CT  DCE A 329      36.787  21.579  23.342  1.00  0.00      A    C
ATOM   2626  HC  DCE A 329      37.870  21.683  23.413  1.00  0.00      A    H
ATOM   2627  HC1 DCE A 329      36.287  22.500  23.639  1.00  0.00      A    H
ATOM   2628  Cl  DCE A 329      36.300  21.558  21.618  1.00  0.00      A   CL
ATOM   2629  CT1 DCE A 329      36.157  20.417  24.068  1.00  0.00      A    C
ATOM   2630  HC2 DCE A 329      36.282  19.460  23.561  1.00  0.00      A    H
ATOM   2631  Cl1 DCE A 329      36.643  20.279  25.795  1.00  0.00      A   CL
ATOM   2632  HC3 DCE A 329      35.079  20.528  24.184  1.00  0.00      A    H
ATOM   2633  CT  DCE A 330      29.073  46.602  16.983  1.00  0.00      A    C
ATOM   2634  HC  DCE A 330      28.260  47.114  16.468  1.00  0.00      A    H
ATOM   2635  HC1 DCE A 330      29.953  46.607  16.341  1.00  0.00      A    H
ATOM   2636  Cl  DCE A 330      29.400  47.835  18.246  1.00  0.00      A   CL
ATOM   2637  CT1 DCE A 330      28.800  45.177  17.456  1.00  0.00      A    C
ATOM   2638  HC2 DCE A 330      27.875  45.190  18.032  1.00  0.00      A    H
ATOM   2639  Cl1 DCE A 330      28.755  44.176  16.028  1.00  0.00      A   CL
ATOM   2640  HC3 DCE A 330      29.556  44.827  18.160  1.00  0.00      A    H
ATOM   2641  CT  DCE A 331      32.881  43.770  19.692  1.00  0.00      A    C
ATOM   2642  HC  DCE A 331      32.174  43.216  20.309  1.00  0.00      A    H
ATOM   2643  HC1 DCE A 331      33.750  43.164  19.436  1.00  0.00      A    H
ATOM   2644  Cl  DCE A 331      32.164  44.278  18.082  1.00  0.00      A   CL
ATOM   2645  CT1 DCE A 331      33.297  45.045  20.450  1.00  0.00      A    C
ATOM   2646  HC2 DCE A 331      34.309  45.434  20.344  1.00  0.00      A    H
ATOM   2647  Cl1 DCE A 331      32.103  46.310  20.346  1.00  0.00      A   CL
ATOM   2648  HC3 DCE A 331      33.312  44.786  21.508  1.00  0.00      A    H
ATOM   2649  CT  DCE A 332      43.010   8.933  15.783  1.00  0.00      A    C
ATOM   2650  HC  DCE A 332      42.226   9.119  16.517  1.00  0.00      A    H
ATOM   2651  HC1 DCE A 332      43.960   9.231  16.226  1.00  0.00      A    H
ATOM   2652  Cl  DCE A 332      43.092   7.279  15.393  1.00  0.00      A   CL
ATOM   2653  CT1 DCE A 332      42.683   9.751  14.607  1.00  0.00      A    C
ATOM   2654  HC2 DCE A 332      42.451  10.739  15.004  1.00  0.00      A    H
ATOM   2655  Cl1 DCE A 332      44.147   9.831  13.620  1.00  0.00      A   CL
ATOM   2656  HC3 DCE A 332      41.782   9.421  14.091  1.00  0.00      A    H
ATOM   2657  CT  DCE A 333      35.828  51.209   4.953  1.00  0.00      A    C
ATOM   2658  HC  DCE A 333      36.496  50.460   5.377  1.00  0.00      A    H
ATOM   2659  HC1 DCE A 333      36.129  52.192   5.315  1.00  0.00      A    H
ATOM   2660  Cl  DCE A 333      36.019  50.928   3.217  1.00  0.00      A   CL
ATOM   2661  CT1 DCE A 333      34.416  50.940   5.421  1.00  0.00      A    C
ATOM   2662  HC2 DCE A 333      34.244  51.319   6.429  1.00  0.00      A    H
ATOM   2663  Cl1 DCE A 333      33.173  51.822   4.421  1.00  0.00      A   CL
ATOM   2664  HC3 DCE A 333      34.159  49.883   5.356  1.00  0.00      A    H
ATOM   2665  CT  DCE A 334      32.591   9.782   0.402  1.00  0.00      A    C
ATOM   2666  HC  DCE A 334      31.593   9.546   0.033  1.00  0.00      A    H
ATOM   2667  HC1 DCE A 334      32.828  10.521  -0.363  1.00  0.00      A    H
ATOM   2668  Cl  DCE A 334      32.727  10.557   2.011  1.00  0.00      A   CL
ATOM   2669  CT1 DCE A 334      33.570   8.597   0.405  1.00  0.00      A    C
ATOM   2670  HC2 DCE A 334      34.562   8.858   0.774  1.00  0.00      A    H
ATOM   2671  Cl1 DCE A 334      33.086   7.240   1.446  1.00  0.00      A   CL
ATOM   2672  HC3 DCE A 334      33.597   8.312  -0.646  1.00  0.00      A    H
ATOM   2673  CT  DCE A 335      16.691  22.885  25.745  1.00  0.00      A    C
ATOM   2674  HC  DCE A 335      17.046  23.070  24.731  1.00  0.00      A    H
ATOM   2675  HC1 DCE A 335      15.986  22.061  25.635  1.00  0.00      A    H
ATOM   2676  Cl  DCE A 335      17.964  22.266  26.822  1.00  0.00      A   CL
ATOM   2677  CT1 DCE A 335      15.850  23.997  26.390  1.00  0.00      A    C
ATOM   2678  HC2 DCE A 335      16.397  24.798  26.888  1.00  0.00      A    H
ATOM   2679  Cl1 DCE A 335      14.907  24.724  25.099  1.00  0.00      A   CL
ATOM   2680  HC3 DCE A 335      15.181  23.484  27.081  1.00  0.00      A    H
ATOM   2681  CT  DCE A 336      23.607  29.043  29.600  1.00  0.00      A    C
ATOM   2682  HC  DCE A 336      22.648  29.454  29.284  1.00  0.00      A    H
ATOM   2683  HC1 DCE A 336      23.396  28.156  30.197  1.00  0.00      A    H
ATOM   2684  Cl  DCE A 336      24.291  28.273  28.173  1.00  0.00      A   CL
ATOM   2685  CT1 DCE A 336      24.617  29.948  30.286  1.00  0.00      A    C
ATOM   2686  HC2 DCE A 336      24.858  30.844  29.716  1.00  0.00      A    H
ATOM   2687  Cl1 DCE A 336      24.039  30.433  31.906  1.00  0.00      A   CL
ATOM   2688  HC3 DCE A 336      25.550  29.394  30.381  1.00  0.00      A    H
ATOM   2689  CT  DCE A 337       5.348   2.647   9.206  1.00  0.00      A    C
ATOM   2690  HC  DCE A 337       5.883   3.012   8.330  1.00  0.00      A    H
ATOM   2691  HC1 DCE A 337       5.626   3.264  10.061  1.00  0.00      A    H
ATOM   2692  Cl  DCE A 337       3.632   2.864   8.977  1.00  0.00      A   CL
ATOM   2693  CT1 DCE A 337       5.639   1.194   9.629  1.00  0.00      A    C
ATOM   2694  HC2 DCE A 337       4.893   0.802  10.321  1.00  0.00      A    H
ATOM   2695  Cl1 DCE A 337       5.428   0.170   8.195  1.00  0.00      A   CL
ATOM   2696  HC3 DCE A 337       6.652   1.062  10.009  1.00  0.00      A    H
ATOM   2697  CT  DCE A 338       1.370  21.951  23.549  1.00  0.00      A    C
ATOM   2698  HC  DCE A 338       0.883  22.025  22.576  1.00  0.00      A    H
ATOM   2699  HC1 DCE A 338       2.235  21.310  23.376  1.00  0.00      A    H
ATOM   2700  Cl  DCE A 338       1.998  23.522  24.111  1.00  0.00      A   CL
ATOM   2701  CT1 DCE A 338       0.412  21.170  24.459  1.00  0.00      A    C
ATOM   2702  HC2 DCE A 338      -0.096  21.843  25.151  1.00  0.00      A    H
ATOM   2703  Cl1 DCE A 338      -0.767  20.162  23.547  1.00  0.00      A   CL
ATOM   2704  HC3 DCE A 338       1.153  20.598  25.016  1.00  0.00      A    H
ATOM   2705  CT  DCE A 339      28.215  15.947  50.755  1.00  0.00      A    C
ATOM   2706  HC  DCE A 339      27.549  15.900  51.617  1.00  0.00      A    H
ATOM   2707  HC1 DCE A 339      29.118  16.450  51.102  1.00  0.00      A    H
ATOM   2708  Cl  DCE A 339      28.633  14.210  50.475  1.00  0.00      A   CL
ATOM   2709  CT1 DCE A 339      27.615  16.556  49.516  1.00  0.00      A    C
ATOM   2710  HC2 DCE A 339      28.159  16.366  48.591  1.00  0.00      A    H
ATOM   2711  Cl1 DCE A 339      25.948  15.985  49.194  1.00  0.00      A   CL
ATOM   2712  HC3 DCE A 339      27.672  17.639  49.622  1.00  0.00      A    H
ATOM   2713  CT  DCE A 340      46.337  43.579   8.109  1.00  0.00      A    C
ATOM   2714  HC  DCE A 340      45.544  43.526   7.363  1.00  0.00      A    H
ATOM   2715  HC1 DCE A 340      47.226  43.950   7.599  1.00  0.00      A    H
ATOM   2716  Cl  DCE A 340      45.665  44.739   9.198  1.00  0.00      A   CL
ATOM   2717  CT1 DCE A 340      46.509  42.199   8.817  1.00  0.00      A    C
ATOM   2718  HC2 DCE A 340      47.161  41.667   8.123  1.00  0.00      A    H
ATOM   2719  Cl1 DCE A 340      47.426  42.281  10.416  1.00  0.00      A   CL
ATOM   2720  HC3 DCE A 340      45.578  41.638   8.904  1.00  0.00      A    H
ATOM   2721  CT  DCE A 341      41.587  11.314  44.755  1.00  0.00      A    C
ATOM   2722  HC  DCE A 341      41.132  11.172  45.735  1.00  0.00      A    H
ATOM   2723  HC1 DCE A 341      42.667  11.420  44.856  1.00  0.00      A    H
ATOM   2724  Cl  DCE A 341      41.333   9.721  43.916  1.00  0.00      A   CL
ATOM   2725  CT1 DCE A 341      40.964  12.491  44.047  1.00  0.00      A    C
ATOM   2726  HC2 DCE A 341      40.955  13.439  44.586  1.00  0.00      A    H
ATOM   2727  Cl1 DCE A 341      41.710  12.626  42.434  1.00  0.00      A   CL
ATOM   2728  HC3 DCE A 341      39.910  12.323  43.827  1.00  0.00      A    H
ATOM   2729  CT  DCE A 342      35.935  25.186  15.657  1.00  0.00      A    C
ATOM   2730  HC  DCE A 342      36.595  25.941  16.083  1.00  0.00      A    H
ATOM   2731  HC1 DCE A 342      35.435  24.629  16.450  1.00  0.00      A    H
ATOM   2732  Cl  DCE A 342      34.685  25.940  14.721  1.00  0.00      A   CL
ATOM   2733  CT1 DCE A 342      36.870  24.307  14.816  1.00  0.00      A    C
ATOM   2734  HC2 DCE A 342      37.409  24.878  14.061  1.00  0.00      A    H
ATOM   2735  Cl1 DCE A 342      38.118  23.598  15.927  1.00  0.00      A   CL
ATOM   2736  HC3 DCE A 342      36.324  23.555  14.245  1.00  0.00      A    H
ATOM   2737  CT  DCE A 343      19.001  26.640  44.572  1.00  0.00      A    C
ATOM   2738  HC  DCE A 343      19.935  26.242  44.966  1.00  0.00      A    H
ATOM   2739  HC1 DCE A 343      18.394  26.756  45.469  1.00  0.00      A    H
ATOM   2740  Cl  DCE A 343      19.105  28.404  43.981  1.00  0.00      A   CL
ATOM   2741  CT1 DCE A 343      18.198  25.702  43.608  1.00  0.00      A    C
ATOM   2742  HC2 DCE A 343      17.147  25.899  43.816  1.00  0.00      A    H
ATOM   2743  Cl1 DCE A 343      18.625  25.905  41.879  1.00  0.00      A   CL
ATOM   2744  HC3 DCE A 343      18.481  24.689  43.893  1.00  0.00      A    H
ATOM   2745  CT  DCE A 344      24.523  28.785   0.872  1.00  0.00      A    C
ATOM   2746  HC  DCE A 344      23.438  28.847   0.953  1.00  0.00      A    H
ATOM   2747  HC1 DCE A 344      24.944  29.770   1.072  1.00  0.00      A    H
ATOM   2748  Cl  DCE A 344      25.235  27.713   2.159  1.00  0.00      A   CL
ATOM   2749  CT1 DCE A 344      25.042  28.348  -0.458  1.00  0.00      A    C
ATOM   2750  HC2 DCE A 344      26.108  28.157  -0.341  1.00  0.00      A    H
ATOM   2751  Cl1 DCE A 344      24.272  26.762  -0.925  1.00  0.00      A   CL
ATOM   2752  HC3 DCE A 344      24.741  29.125  -1.161  1.00  0.00      A    H
ATOM   2753  CT  DCE A 345      20.486  43.810  41.485  1.00  0.00      A    C
ATOM   2754  HC  DCE A 345      19.827  43.651  40.631  1.00  0.00      A    H
ATOM   2755  HC1 DCE A 345      19.841  43.928  42.355  1.00  0.00      A    H
ATOM   2756  Cl  DCE A 345      21.371  42.145  41.535  1.00  0.00      A   CL
ATOM   2757  CT1 DCE A 345      21.466  44.970  41.270  1.00  0.00      A    C
ATOM   2758  HC2 DCE A 345      21.852  44.883  40.254  1.00  0.00      A    H
ATOM   2759  Cl1 DCE A 345      20.595  46.509  41.400  1.00  0.00      A   CL
ATOM   2760  HC3 DCE A 345      22.298  45.072  41.968  1.00  0.00      A    H
ATOM   2761  CT  DCE A 346      17.818  42.518   6.213  1.00  0.00      A    C
ATOM   2762  HC  DCE A 346      17.143  42.963   6.944  1.00  0.00      A    H
ATOM   2763  HC1 DCE A 346      18.479  41.911   6.831  1.00  0.00      A    H
ATOM   2764  Cl  DCE A 346      16.899  41.291   5.354  1.00  0.00      A   CL
ATOM   2765  CT1 DCE A 346      18.578  43.416   5.214  1.00  0.00      A    C
ATOM   2766  HC2 DCE A 346      17.864  44.148   4.835  1.00  0.00      A    H
ATOM   2767  Cl1 DCE A 346      19.844  44.313   6.011  1.00  0.00      A   CL
ATOM   2768  HC3 DCE A 346      18.992  42.742   4.464  1.00  0.00      A    H
ATOM   2769  CT  DCE A 347      44.139  50.505   1.538  1.00  0.00      A    C
ATOM   2770  HC  DCE A 347      44.891  50.770   0.796  1.00  0.00      A    H
ATOM   2771  HC1 DCE A 347      43.282  51.174   1.457  1.00  0.00      A    H
ATOM   2772  Cl  DCE A 347      43.748  48.808   1.199  1.00  0.00      A   CL
ATOM   2773  CT1 DCE A 347      44.768  50.562   2.930  1.00  0.00      A    C
ATOM   2774  HC2 DCE A 347      45.766  50.125   2.898  1.00  0.00      A    H
ATOM   2775  Cl1 DCE A 347      44.918  52.316   3.397  1.00  0.00      A   CL
ATOM   2776  HC3 DCE A 347      44.322  50.104   3.813  1.00  0.00      A    H
ATOM   2777  CT  DCE A 348      30.254  11.919  10.696  1.00  0.00      A    C
ATOM   2778  HC  DCE A 348      29.491  12.012  11.469  1.00  0.00      A    H
ATOM   2779  HC1 DCE A 348      31.204  11.941  11.230  1.00  0.00      A    H
ATOM   2780  Cl  DCE A 348      30.057  10.229  10.151  1.00  0.00      A   CL
ATOM   2781  CT1 DCE A 348      29.882  12.955   9.661  1.00  0.00      A    C
ATOM   2782  HC2 DCE A 348      28.803  12.956   9.506  1.00  0.00      A    H
ATOM   2783  Cl1 DCE A 348      30.330  14.541  10.475  1.00  0.00      A   CL
ATOM   2784  HC3 DCE A 348      30.392  12.903   8.699  1.00  0.00      A    H
ATOM   2785  CT  DCE A 349      51.264  32.844  39.840  1.00  0.00      A    C
ATOM   2786  HC  DCE A 349      51.896  32.927  38.956  1.00  0.00      A    H
ATOM   2787  HC1 DCE A 349      50.372  33.468  39.898  1.00  0.00      A    H
ATOM   2788  Cl  DCE A 349      50.647  31.261  39.955  1.00  0.00      A   CL
ATOM   2789  CT1 DCE A 349      52.101  33.043  41.052  1.00  0.00      A    C
ATOM   2790  HC2 DCE A 349      52.626  33.991  41.174  1.00  0.00      A    H
ATOM   2791  Cl1 DCE A 349      51.003  32.631  42.342  1.00  0.00      A   CL
ATOM   2792  HC3 DCE A 349      52.898  32.301  41.008  1.00  0.00      A    H
ATOM   2793  CT  DCE A 350       3.741  34.531  43.168  1.00  0.00      A    C
ATOM   2794  HC  DCE A 350       4.153  34.880  42.221  1.00  0.00      A    H
ATOM   2795  HC1 DCE A 350       3.272  35.329  43.744  1.00  0.00      A    H
ATOM   2796  Cl  DCE A 350       2.493  33.336  42.855  1.00  0.00      A   CL
ATOM   2797  CT1 DCE A 350       4.801  33.824  44.112  1.00  0.00      A    C
ATOM   2798  HC2 DCE A 350       4.632  33.880  45.188  1.00  0.00      A    H
ATOM   2799  Cl1 DCE A 350       4.810  32.191  43.393  1.00  0.00      A   CL
ATOM   2800  HC3 DCE A 350       5.736  34.370  43.985  1.00  0.00      A    H
ATOM   2801  CT  DCE A 351      50.049  37.486  31.015  1.00  0.00      A    C
ATOM   2802  HC  DCE A 351      49.223  37.655  31.706  1.00  0.00      A    H
ATOM   2803  HC1 DCE A 351      50.667  36.756  31.538  1.00  0.00      A    H
ATOM   2804  Cl  DCE A 351      49.444  36.653  29.476  1.00  0.00      A   CL
ATOM   2805  CT1 DCE A 351      50.876  38.682  30.551  1.00  0.00      A    C
ATOM   2806  HC2 DCE A 351      50.200  39.288  29.948  1.00  0.00      A    H
ATOM   2807  Cl1 DCE A 351      51.202  39.571  32.021  1.00  0.00      A   CL
ATOM   2808  HC3 DCE A 351      51.784  38.477  29.984  1.00  0.00      A    H
ATOM   2809  CT  DCE A 352      31.883  23.197  41.996  1.00  0.00      A    C
ATOM   2810  HC  DCE A 352      31.570  23.748  41.109  1.00  0.00      A    H
ATOM   2811  HC1 DCE A 352      32.182  23.954  42.721  1.00  0.00      A    H
ATOM   2812  Cl  DCE A 352      30.581  22.294  42.670  1.00  0.00      A   CL
ATOM   2813  CT1 DCE A 352      32.905  22.130  41.533  1.00  0.00      A    C
ATOM   2814  HC2 DCE A 352      33.786  22.669  41.183  1.00  0.00      A    H
ATOM   2815  Cl1 DCE A 352      33.281  20.953  42.809  1.00  0.00      A   CL
ATOM   2816  HC3 DCE A 352      32.582  21.665  40.601  1.00  0.00      A    H
ATOM   2817  CT  DCE A 353      21.790  13.851   4.466  1.00  0.00      A    C
ATOM   2818  HC  DCE A 353      21.008  13.542   5.159  1.00  0.00      A    H
ATOM   2819  HC1 DCE A 353      22.603  13.129   4.545  1.00  0.00      A    H
ATOM   2820  Cl  DCE A 353      21.094  13.675   2.780  1.00  0.00      A   CL
ATOM   2821  CT1 DCE A 353      22.319  15.207   4.633  1.00  0.00      A    C
ATOM   2822  HC2 DCE A 353      21.518  15.898   4.894  1.00  0.00      A    H
ATOM   2823  Cl1 DCE A 353      23.570  15.232   5.926  1.00  0.00      A   CL
ATOM   2824  HC3 DCE A 353      22.803  15.570   3.726  1.00  0.00      A    H
ATOM   2825  CT  DCE A 354      30.240  25.509  17.183  1.00  0.00      A    C
ATOM   2826  HC  DCE A 354      30.112  24.724  16.438  1.00  0.00      A    H
ATOM   2827  HC1 DCE A 354      30.393  25.005  18.137  1.00  0.00      A    H
ATOM   2828  Cl  DCE A 354      31.692  26.515  16.778  1.00  0.00      A   CL
ATOM   2829  CT1 DCE A 354      28.971  26.368  17.296  1.00  0.00      A    C
ATOM   2830  HC2 DCE A 354      29.106  27.210  17.974  1.00  0.00      A    H
ATOM   2831  Cl1 DCE A 354      28.532  27.094  15.757  1.00  0.00      A   CL
ATOM   2832  HC3 DCE A 354      28.157  25.726  17.631  1.00  0.00      A    H
ATOM   2833  CT  DCE A 355      25.285  25.778  37.683  1.00  0.00      A    C
ATOM   2834  HC  DCE A 355      24.301  25.337  37.524  1.00  0.00      A    H
ATOM   2835  HC1 DCE A 355      25.238  26.797  37.298  1.00  0.00      A    H
ATOM   2836  Cl  DCE A 355      25.488  25.824  39.492  1.00  0.00      A   CL
ATOM   2837  CT1 DCE A 355      26.343  24.898  37.154  1.00  0.00      A    C
ATOM   2838  HC2 DCE A 355      26.183  24.851  36.077  1.00  0.00      A    H
ATOM   2839  Cl1 DCE A 355      27.955  25.593  37.646  1.00  0.00      A   CL
ATOM   2840  HC3 DCE A 355      26.258  23.886  37.549  1.00  0.00      A    H
ATOM   2841  CT  DCE A 356      49.451  38.540   0.415  1.00  0.00      A    C
ATOM   2842  HC  DCE A 356      48.572  39.113   0.708  1.00  0.00      A    H
ATOM   2843  HC1 DCE A 356      49.540  38.638  -0.667  1.00  0.00      A    H
ATOM   2844  Cl  DCE A 356      50.844  39.351   1.149  1.00  0.00      A   CL
ATOM   2845  CT1 DCE A 356      49.410  37.021   0.772  1.00  0.00      A    C
ATOM   2846  HC2 DCE A 356      50.273  36.486   0.375  1.00  0.00      A    H
ATOM   2847  Cl1 DCE A 356      49.520  36.646   2.515  1.00  0.00      A   CL
ATOM   2848  HC3 DCE A 356      48.551  36.500   0.349  1.00  0.00      A    H
ATOM   2849  CT  DCE A 357      44.183  42.845  33.975  1.00  0.00      A    C
ATOM   2850  HC  DCE A 357      45.249  42.636  34.056  1.00  0.00      A    H
ATOM   2851  HC1 DCE A 357      43.975  43.798  34.462  1.00  0.00      A    H
ATOM   2852  Cl  DCE A 357      43.861  43.052  32.205  1.00  0.00      A   CL
ATOM   2853  CT1 DCE A 357      43.297  41.741  34.516  1.00  0.00      A    C
ATOM   2854  HC2 DCE A 357      42.244  41.795  34.238  1.00  0.00      A    H
ATOM   2855  Cl1 DCE A 357      43.749  40.231  33.693  1.00  0.00      A   CL
ATOM   2856  HC3 DCE A 357      43.364  41.543  35.586  1.00  0.00      A    H
ATOM   2857  CT  DCE A 358      28.746  37.812  50.027  1.00  0.00      A    C
ATOM   2858  HC  DCE A 358      29.446  38.318  49.363  1.00  0.00      A    H
ATOM   2859  HC1 DCE A 358      29.126  37.933  51.042  1.00  0.00      A    H
ATOM   2860  Cl  DCE A 358      27.157  38.646  49.807  1.00  0.00      A   CL
ATOM   2861  CT1 DCE A 358      28.688  36.361  49.549  1.00  0.00      A    C
ATOM   2862  HC2 DCE A 358      28.524  35.689  50.390  1.00  0.00      A    H
ATOM   2863  Cl1 DCE A 358      27.353  36.200  48.290  1.00  0.00      A   CL
ATOM   2864  HC3 DCE A 358      29.605  36.002  49.082  1.00  0.00      A    H
ATOM   2865  CT  DCE A 359      33.304  39.847   9.797  1.00  0.00      A    C
ATOM   2866  HC  DCE A 359      33.728  38.941  10.230  1.00  0.00      A    H
ATOM   2867  HC1 DCE A 359      34.073  40.611   9.681  1.00  0.00      A    H
ATOM   2868  Cl  DCE A 359      32.576  39.587   8.225  1.00  0.00      A   CL
ATOM   2869  CT1 DCE A 359      32.246  40.478  10.748  1.00  0.00      A    C
ATOM   2870  HC2 DCE A 359      32.684  40.704  11.720  1.00  0.00      A    H
ATOM   2871  Cl1 DCE A 359      31.537  41.998  10.062  1.00  0.00      A   CL
ATOM   2872  HC3 DCE A 359      31.493  39.736  11.013  1.00  0.00      A    H
ATOM   2873  CT  DCE A 360      50.646  28.303  29.591  1.00  0.00      A    C
ATOM   2874  HC  DCE A 360      50.180  29.127  30.131  1.00  0.00      A    H
ATOM   2875  HC1 DCE A 360      49.772  27.834  29.139  1.00  0.00      A    H
ATOM   2876  Cl  DCE A 360      51.747  28.683  28.269  1.00  0.00      A   CL
ATOM   2877  CT1 DCE A 360      51.299  27.354  30.554  1.00  0.00      A    C
ATOM   2878  HC2 DCE A 360      52.374  27.529  30.509  1.00  0.00      A    H
ATOM   2879  Cl1 DCE A 360      50.726  27.499  32.184  1.00  0.00      A   CL
ATOM   2880  HC3 DCE A 360      51.102  26.300  30.357  1.00  0.00      A    H
ATOM   2881  CT  DCE A 361      51.044  39.274  26.278  1.00  0.00      A    C
ATOM   2882  HC  DCE A 361      50.592  38.435  26.808  1.00  0.00      A    H
ATOM   2883  HC1 DCE A 361      50.386  39.438  25.424  1.00  0.00      A    H
ATOM   2884  Cl  DCE A 361      50.986  40.787  27.243  1.00  0.00      A   CL
ATOM   2885  CT1 DCE A 361      52.461  39.073  25.964  1.00  0.00      A    C
ATOM   2886  HC2 DCE A 361      52.988  39.790  25.334  1.00  0.00      A    H
ATOM   2887  Cl1 DCE A 361      53.438  38.895  27.452  1.00  0.00      A   CL
ATOM   2888  HC3 DCE A 361      52.640  38.100  25.505  1.00  0.00      A    H
ATOM   2889  CT  DCE A 362      17.819  50.071  42.989  1.00  0.00      A    C
ATOM   2890  HC  DCE A 362      17.758  50.870  42.250  1.00  0.00      A    H
ATOM   2891  HC1 DCE A 362      17.248  50.440  43.840  1.00  0.00      A    H
ATOM   2892  Cl  DCE A 362      16.913  48.687  42.313  1.00  0.00      A   CL
ATOM   2893  CT1 DCE A 362      19.150  49.608  43.532  1.00  0.00      A    C
ATOM   2894  HC2 DCE A 362      19.941  50.336  43.710  1.00  0.00      A    H
ATOM   2895  Cl1 DCE A 362      18.833  48.691  45.029  1.00  0.00      A   CL
ATOM   2896  HC3 DCE A 362      19.540  48.765  42.962  1.00  0.00      A    H
ATOM   2897  CT  DCE A 363      10.205  37.041  12.671  1.00  0.00      A    C
ATOM   2898  HC  DCE A 363      11.241  37.185  12.978  1.00  0.00      A    H
ATOM   2899  HC1 DCE A 363      10.176  36.179  12.004  1.00  0.00      A    H
ATOM   2900  Cl  DCE A 363       9.221  36.524  14.136  1.00  0.00      A   CL
ATOM   2901  CT1 DCE A 363       9.697  38.305  12.104  1.00  0.00      A    C
ATOM   2902  HC2 DCE A 363      10.267  38.528  11.202  1.00  0.00      A    H
ATOM   2903  Cl1 DCE A 363       8.085  38.081  11.497  1.00  0.00      A   CL
ATOM   2904  HC3 DCE A 363       9.794  39.175  12.753  1.00  0.00      A    H
ATOM   2905  CT  DCE A 364      38.514  27.577   5.318  1.00  0.00      A    C
ATOM   2906  HC  DCE A 364      37.516  27.829   4.958  1.00  0.00      A    H
ATOM   2907  HC1 DCE A 364      39.380  27.819   4.703  1.00  0.00      A    H
ATOM   2908  Cl  DCE A 364      38.739  28.540   6.739  1.00  0.00      A   CL
ATOM   2909  CT1 DCE A 364      38.445  26.114   5.783  1.00  0.00      A    C
ATOM   2910  HC2 DCE A 364      37.670  25.975   6.536  1.00  0.00      A    H
ATOM   2911  Cl1 DCE A 364      37.967  25.047   4.435  1.00  0.00      A   CL
ATOM   2912  HC3 DCE A 364      39.414  25.830   6.193  1.00  0.00      A    H
ATOM   2913  CT  DCE A 365      21.669  19.035  42.590  1.00  0.00      A    C
ATOM   2914  HC  DCE A 365      20.921  19.336  41.856  1.00  0.00      A    H
ATOM   2915  HC1 DCE A 365      21.980  19.988  43.016  1.00  0.00      A    H
ATOM   2916  Cl  DCE A 365      20.657  18.256  43.848  1.00  0.00      A   CL
ATOM   2917  CT1 DCE A 365      22.674  17.977  42.079  1.00  0.00      A    C
ATOM   2918  HC2 DCE A 365      23.361  17.825  42.911  1.00  0.00      A    H
ATOM   2919  Cl1 DCE A 365      21.859  16.422  41.684  1.00  0.00      A   CL
ATOM   2920  HC3 DCE A 365      23.208  18.314  41.190  1.00  0.00      A    H
ATOM   2921  CT  DCE A 366       9.913  29.704  41.690  1.00  0.00      A    C
ATOM   2922  HC  DCE A 366       9.002  29.129  41.522  1.00  0.00      A    H
ATOM   2923  HC1 DCE A 366       9.954  29.738  42.778  1.00  0.00      A    H
ATOM   2924  Cl  DCE A 366      11.318  28.766  41.105  1.00  0.00      A   CL
ATOM   2925  CT1 DCE A 366       9.861  31.135  41.110  1.00  0.00      A    C
ATOM   2926  HC2 DCE A 366       9.920  31.230  40.026  1.00  0.00      A    H
ATOM   2927  Cl1 DCE A 366       8.276  31.887  41.652  1.00  0.00      A   CL
ATOM   2928  HC3 DCE A 366      10.702  31.789  41.338  1.00  0.00      A    H
ATOM   2929  CT  DCE A 367      19.883  10.202   7.006  1.00  0.00      A    C
ATOM   2930  HC  DCE A 367      20.152   9.231   6.590  1.00  0.00      A    H
ATOM   2931  HC1 DCE A 367      19.542  10.033   8.027  1.00  0.00      A    H
ATOM   2932  Cl  DCE A 367      21.314  11.306   6.983  1.00  0.00      A   CL
ATOM   2933  CT1 DCE A 367      18.770  10.761   6.226  1.00  0.00      A    C
ATOM   2934  HC2 DCE A 367      17.874  10.149   6.330  1.00  0.00      A    H
ATOM   2935  Cl1 DCE A 367      18.244  12.403   6.762  1.00  0.00      A   CL
ATOM   2936  HC3 DCE A 367      18.929  10.797   5.148  1.00  0.00      A    H
ATOM   2937  CT  DCE A 368       4.335  28.609  40.913  1.00  0.00      A    C
ATOM   2938  HC  DCE A 368       3.546  28.543  41.662  1.00  0.00      A    H
ATOM   2939  HC1 DCE A 368       4.743  27.664  40.553  1.00  0.00      A    H
ATOM   2940  Cl  DCE A 368       3.582  29.324  39.470  1.00  0.00      A   CL
ATOM   2941  CT1 DCE A 368       5.389  29.653  41.318  1.00  0.00      A    C
ATOM   2942  HC2 DCE A 368       4.831  30.477  41.763  1.00  0.00      A    H
ATOM   2943  Cl1 DCE A 368       6.551  28.963  42.411  1.00  0.00      A   CL
ATOM   2944  HC3 DCE A 368       6.001  30.119  40.545  1.00  0.00      A    H
ATOM   2945  CT  DCE A 369      32.447  33.047   5.855  1.00  0.00      A    C
ATOM   2946  HC  DCE A 369      33.488  33.115   6.171  1.00  0.00      A    H
ATOM   2947  HC1 DCE A 369      31.918  33.280   6.780  1.00  0.00      A    H
ATOM   2948  Cl  DCE A 369      32.086  34.404   4.733  1.00  0.00      A   CL
ATOM   2949  CT1 DCE A 369      32.256  31.588   5.277  1.00  0.00      A    C
ATOM   2950  HC2 DCE A 369      33.001  31.345   4.520  1.00  0.00      A    H
ATOM   2951  Cl1 DCE A 369      32.582  30.292   6.418  1.00  0.00      A   CL
ATOM   2952  HC3 DCE A 369      31.299  31.359   4.808  1.00  0.00      A    H
ATOM   2953  CT  DCE A 370      43.964  48.129  15.838  1.00  0.00      A    C
ATOM   2954  HC  DCE A 370      43.328  47.662  15.086  1.00  0.00      A    H
ATOM   2955  HC1 DCE A 370      44.093  47.454  16.684  1.00  0.00      A    H
ATOM   2956  Cl  DCE A 370      45.561  48.377  15.139  1.00  0.00      A   CL
ATOM   2957  CT1 DCE A 370      43.305  49.346  16.378  1.00  0.00      A    C
ATOM   2958  HC2 DCE A 370      42.607  49.770  15.656  1.00  0.00      A    H
ATOM   2959  Cl1 DCE A 370      42.314  48.736  17.733  1.00  0.00      A   CL
ATOM   2960  HC3 DCE A 370      43.934  50.104  16.845  1.00  0.00      A    H
ATOM   2961  CT  DCE A 371       1.562  44.575  48.997  1.00  0.00      A    C
ATOM   2962  HC  DCE A 371       0.906  45.294  49.488  1.00  0.00      A    H
ATOM   2963  HC1 DCE A 371       2.282  44.869  48.234  1.00  0.00      A    H
ATOM   2964  Cl  DCE A 371       2.537  43.837  50.235  1.00  0.00      A   CL
ATOM   2965  CT1 DCE A 371       0.740  43.456  48.305  1.00  0.00      A    C
ATOM   2966  HC2 DCE A 371       0.365  42.641  48.923  1.00  0.00      A    H
ATOM   2967  Cl1 DCE A 371      -0.622  44.061  47.389  1.00  0.00      A   CL
ATOM   2968  HC3 DCE A 371       1.389  42.950  47.589  1.00  0.00      A    H
ATOM   2969  CT  DCE A 372      30.545  29.657  36.322  1.00  0.00      A    C
ATOM   2970  HC  DCE A 372      29.581  29.390  35.888  1.00  0.00      A    H
ATOM   2971  HC1 DCE A 372      31.079  28.720  36.484  1.00  0.00      A    H
ATOM   2972  Cl  DCE A 372      31.515  30.533  35.087  1.00  0.00      A   CL
ATOM   2973  CT1 DCE A 372      30.370  30.514  37.590  1.00  0.00      A    C
ATOM   2974  HC2 DCE A 372      29.426  30.276  38.082  1.00  0.00      A    H
ATOM   2975  Cl1 DCE A 372      31.708  30.240  38.675  1.00  0.00      A   CL
ATOM   2976  HC3 DCE A 372      30.310  31.571  37.332  1.00  0.00      A    H
ATOM   2977  CT  DCE A 373      40.378  35.475  20.738  1.00  0.00      A    C
ATOM   2978  HC  DCE A 373      41.335  35.127  20.350  1.00  0.00      A    H
ATOM   2979  HC1 DCE A 373      39.923  35.932  19.859  1.00  0.00      A    H
ATOM   2980  Cl  DCE A 373      39.489  34.061  21.344  1.00  0.00      A   CL
ATOM   2981  CT1 DCE A 373      40.736  36.520  21.704  1.00  0.00      A    C
ATOM   2982  HC2 DCE A 373      41.492  37.227  21.362  1.00  0.00      A    H
ATOM   2983  Cl1 DCE A 373      39.391  37.510  22.096  1.00  0.00      A   CL
ATOM   2984  HC3 DCE A 373      41.033  36.086  22.658  1.00  0.00      A    H
ATOM   2985  CT  DCE A 374      45.585  14.617  12.067  1.00  0.00      A    C
ATOM   2986  HC  DCE A 374      46.057  15.488  11.613  1.00  0.00      A    H
ATOM   2987  HC1 DCE A 374      44.557  14.649  11.705  1.00  0.00      A    H
ATOM   2988  Cl  DCE A 374      46.392  13.147  11.486  1.00  0.00      A   CL
ATOM   2989  CT1 DCE A 374      45.449  14.664  13.617  1.00  0.00      A    C
ATOM   2990  HC2 DCE A 374      44.797  13.916  14.069  1.00  0.00      A    H
ATOM   2991  Cl1 DCE A 374      47.029  14.599  14.342  1.00  0.00      A   CL
ATOM   2992  HC3 DCE A 374      45.037  15.642  13.865  1.00  0.00      A    H
ATOM   2993  CT  DCE A 375      26.696  19.564   2.402  1.00  0.00      A    C
ATOM   2994  HC  DCE A 375      27.724  19.823   2.150  1.00  0.00      A    H
ATOM   2995  HC1 DCE A 375      26.512  19.492   3.474  1.00  0.00      A    H
ATOM   2996  Cl  DCE A 375      25.626  20.738   1.682  1.00  0.00      A   CL
ATOM   2997  CT1 DCE A 375      26.464  18.249   1.691  1.00  0.00      A    C
ATOM   2998  HC2 DCE A 375      27.282  17.529   1.651  1.00  0.00      A    H
ATOM   2999  Cl1 DCE A 375      25.057  17.327   2.444  1.00  0.00      A   CL
ATOM   3000  HC3 DCE A 375      26.192  18.317   0.638  1.00  0.00      A    H
ATOM   3001  CT  DCE A 376      35.973  51.655   9.102  1.00  0.00      A    C
ATOM   3002  HC  DCE A 376      36.479  52.224   9.882  1.00  0.00      A    H
ATOM   3003  HC1 DCE A 376      35.276  52.313   8.583  1.00  0.00      A    H
ATOM   3004  Cl  DCE A 376      37.169  51.141   7.841  1.00  0.00      A   CL
ATOM   3005  CT1 DCE A 376      35.438  50.404   9.752  1.00  0.00      A    C
ATOM   3006  HC2 DCE A 376      34.855  50.606  10.651  1.00  0.00      A    H
ATOM   3007  Cl1 DCE A 376      34.493  49.503   8.465  1.00  0.00      A   CL
ATOM   3008  HC3 DCE A 376      36.165  49.635  10.011  1.00  0.00      A    H
ATOM   3009  CT  DCE A 377      26.624  33.969   7.622  1.00  0.00      A    C
ATOM   3010  HC  DCE A 377      27.530  34.572   7.557  1.00  0.00      A    H
ATOM   3011  HC1 DCE A 377      26.737  33.161   6.899  1.00  0.00      A    H
ATOM   3012  Cl  DCE A 377      26.604  33.444   9.301  1.00  0.00      A   CL
ATOM   3013  CT1 DCE A 377      25.453  34.925   7.373  1.00  0.00      A    C
ATOM   3014  HC2 DCE A 377      25.409  35.057   6.292  1.00  0.00      A    H
ATOM   3015  Cl1 DCE A 377      23.873  34.264   7.913  1.00  0.00      A   CL
ATOM   3016  HC3 DCE A 377      25.713  35.827   7.927  1.00  0.00      A    H
ATOM   3017  CT  DCE A 378       7.055  25.523  50.088  1.00  0.00      A    C
ATOM   3018  HC  DCE A 378       7.747  26.323  50.351  1.00  0.00      A    H
ATOM   3019  HC1 DCE A 378       7.605  24.681  49.667  1.00  0.00      A    H
ATOM   3020  Cl  DCE A 378       6.576  25.061  51.698  1.00  0.00      A   CL
ATOM   3021  CT1 DCE A 378       5.845  26.013  49.164  1.00  0.00      A    C
ATOM   3022  HC2 DCE A 378       6.182  26.418  48.210  1.00  0.00      A    H
ATOM   3023  Cl1 DCE A 378       4.827  24.630  48.915  1.00  0.00      A   CL
ATOM   3024  HC3 DCE A 378       5.287  26.740  49.756  1.00  0.00      A    H
ATOM   3025  CT  DCE A 379      49.707  23.282  16.062  1.00  0.00      A    C
ATOM   3026  HC  DCE A 379      50.313  22.841  15.270  1.00  0.00      A    H
ATOM   3027  HC1 DCE A 379      50.096  24.075  16.700  1.00  0.00      A    H
ATOM   3028  Cl  DCE A 379      48.398  23.994  15.135  1.00  0.00      A   CL
ATOM   3029  CT1 DCE A 379      49.135  22.170  16.940  1.00  0.00      A    C
ATOM   3030  HC2 DCE A 379      48.696  21.419  16.284  1.00  0.00      A    H
ATOM   3031  Cl1 DCE A 379      50.328  21.364  17.954  1.00  0.00      A   CL
ATOM   3032  HC3 DCE A 379      48.329  22.551  17.568  1.00  0.00      A    H
ATOM   3033  CT  DCE A 380      48.049  37.402  48.211  1.00  0.00      A    C
ATOM   3034  HC  DCE A 380      47.977  38.179  47.450  1.00  0.00      A    H
ATOM   3035  HC1 DCE A 380      47.077  37.222  48.670  1.00  0.00      A    H
ATOM   3036  Cl  DCE A 380      48.667  36.031  47.239  1.00  0.00      A   CL
ATOM   3037  CT1 DCE A 380      49.021  37.749  49.352  1.00  0.00      A    C
ATOM   3038  HC2 DCE A 380      48.496  38.410  50.041  1.00  0.00      A    H
ATOM   3039  Cl1 DCE A 380      49.472  36.157  50.148  1.00  0.00      A   CL
ATOM   3040  HC3 DCE A 380      49.919  38.188  48.916  1.00  0.00      A    H
ATOM   3041  CT  DCE A 381      16.653  16.001   2.140  1.00  0.00      A    C
ATOM   3042  HC  DCE A 381      17.608  15.946   1.616  1.00  0.00      A    H
ATOM   3043  HC1 DCE A 381      16.726  16.947   2.677  1.00  0.00      A    H
ATOM   3044  Cl  DCE A 381      15.194  15.970   1.044  1.00  0.00      A   CL
ATOM   3045  CT1 DCE A 381      16.624  14.894   3.218  1.00  0.00      A    C
ATOM   3046  HC2 DCE A 381      16.569  13.877   2.829  1.00  0.00      A    H
ATOM   3047  Cl1 DCE A 381      18.084  15.035   4.317  1.00  0.00      A   CL
ATOM   3048  HC3 DCE A 381      15.763  14.960   3.883  1.00  0.00      A    H
ATOM   3049  CT  DCE A 382      39.227  30.812  33.795  1.00  0.00      A    C
ATOM   3050  HC  DCE A 382      38.913  30.272  34.689  1.00  0.00      A    H
ATOM   3051  HC1 DCE A 382      40.291  30.978  33.962  1.00  0.00      A    H
ATOM   3052  Cl  DCE A 382      38.976  29.896  32.323  1.00  0.00      A   CL
ATOM   3053  CT1 DCE A 382      38.548  32.132  33.648  1.00  0.00      A    C
ATOM   3054  HC2 DCE A 382      38.811  32.712  34.533  1.00  0.00      A    H
ATOM   3055  Cl1 DCE A 382      39.219  33.029  32.232  1.00  0.00      A   CL
ATOM   3056  HC3 DCE A 382      37.484  31.961  33.485  1.00  0.00      A    H
ATOM   3057  CT  DCE A 383      48.129  41.289   3.801  1.00  0.00      A    C
ATOM   3058  HC  DCE A 383      47.578  40.556   3.212  1.00  0.00      A    H
ATOM   3059  HC1 DCE A 383      48.414  42.178   3.238  1.00  0.00      A    H
ATOM   3060  Cl  DCE A 383      47.039  41.699   5.203  1.00  0.00      A   CL
ATOM   3061  CT1 DCE A 383      49.437  40.599   4.301  1.00  0.00      A    C
ATOM   3062  HC2 DCE A 383      50.141  40.271   3.537  1.00  0.00      A    H
ATOM   3063  Cl1 DCE A 383      50.325  41.685   5.373  1.00  0.00      A   CL
ATOM   3064  HC3 DCE A 383      49.107  39.688   4.800  1.00  0.00      A    H
ATOM   3065  CT  DCE A 384      14.363  47.466   1.277  1.00  0.00      A    C
ATOM   3066  HC  DCE A 384      14.698  46.522   1.706  1.00  0.00      A    H
ATOM   3067  HC1 DCE A 384      13.533  47.859   1.864  1.00  0.00      A    H
ATOM   3068  Cl  DCE A 384      15.766  48.509   1.339  1.00  0.00      A   CL
ATOM   3069  CT1 DCE A 384      13.967  47.302  -0.215  1.00  0.00      A    C
ATOM   3070  HC2 DCE A 384      14.696  46.791  -0.844  1.00  0.00      A    H
ATOM   3071  Cl1 DCE A 384      12.343  46.594  -0.404  1.00  0.00      A   CL
ATOM   3072  HC3 DCE A 384      13.866  48.241  -0.760  1.00  0.00      A    H
ATOM   3073  CT  DCE A 385      46.706  10.880  51.506  1.00  0.00      A    C
ATOM   3074  HC  DCE A 385      47.062  11.421  50.629  1.00  0.00      A    H
ATOM   3075  HC1 DCE A 385      47.149   9.885  51.515  1.00  0.00      A    H
ATOM   3076  Cl  DCE A 385      47.095  11.778  53.014  1.00  0.00      A   CL
ATOM   3077  CT1 DCE A 385      45.236  10.649  51.270  1.00  0.00      A    C
ATOM   3078  HC2 DCE A 385      44.934  10.046  52.127  1.00  0.00      A    H
ATOM   3079  Cl1 DCE A 385      44.296  12.214  51.332  1.00  0.00      A   CL
ATOM   3080  HC3 DCE A 385      45.000  10.179  50.316  1.00  0.00      A    H
ATOM   3081  CT  DCE A 386       1.120  36.165  10.085  1.00  0.00      A    C
ATOM   3082  HC  DCE A 386       2.119  36.487   9.793  1.00  0.00      A    H
ATOM   3083  HC1 DCE A 386       1.140  35.316  10.769  1.00  0.00      A    H
ATOM   3084  Cl  DCE A 386       0.315  37.445  10.996  1.00  0.00      A   CL
ATOM   3085  CT1 DCE A 386       0.308  35.846   8.882  1.00  0.00      A    C
ATOM   3086  HC2 DCE A 386      -0.023  36.761   8.390  1.00  0.00      A    H
ATOM   3087  Cl1 DCE A 386       1.122  34.819   7.643  1.00  0.00      A   CL
ATOM   3088  HC3 DCE A 386      -0.607  35.302   9.116  1.00  0.00      A    H
ATOM   3089  CT  DCE A 387      15.243   5.629  52.190  1.00  0.00      A    C
ATOM   3090  HC  DCE A 387      14.614   5.512  53.072  1.00  0.00      A    H
ATOM   3091  HC1 DCE A 387      14.827   5.390  51.211  1.00  0.00      A    H
ATOM   3092  Cl  DCE A 387      15.600   7.339  52.111  1.00  0.00      A   CL
ATOM   3093  CT1 DCE A 387      16.527   4.958  52.516  1.00  0.00      A    C
ATOM   3094  HC2 DCE A 387      16.728   5.235  53.551  1.00  0.00      A    H
ATOM   3095  Cl1 DCE A 387      16.557   3.261  52.257  1.00  0.00      A   CL
ATOM   3096  HC3 DCE A 387      17.255   5.322  51.792  1.00  0.00      A    H
ATOM   3097  CT  DCE A 388      34.721  45.275  44.133  1.00  0.00      A    C
ATOM   3098  HC  DCE A 388      35.667  45.564  43.675  1.00  0.00      A    H
ATOM   3099  HC1 DCE A 388      34.057  45.007  43.311  1.00  0.00      A    H
ATOM   3100  Cl  DCE A 388      35.023  43.825  45.100  1.00  0.00      A   CL
ATOM   3101  CT1 DCE A 388      34.076  46.473  44.877  1.00  0.00      A    C
ATOM   3102  HC2 DCE A 388      33.078  46.267  45.264  1.00  0.00      A    H
ATOM   3103  Cl1 DCE A 388      35.077  46.630  46.323  1.00  0.00      A   CL
ATOM   3104  HC3 DCE A 388      34.112  47.439  44.373  1.00  0.00      A    H
ATOM   3105  CT  DCE A 389      40.438  15.688  27.658  1.00  0.00      A    C
ATOM   3106  HC  DCE A 389      40.179  14.633  27.741  1.00  0.00      A    H
ATOM   3107  HC1 DCE A 389      40.265  16.225  28.591  1.00  0.00      A    H
ATOM   3108  Cl  DCE A 389      42.207  15.837  27.363  1.00  0.00      A   CL
ATOM   3109  CT1 DCE A 389      39.660  16.313  26.490  1.00  0.00      A    C
ATOM   3110  HC2 DCE A 389      39.943  15.832  25.554  1.00  0.00      A    H
ATOM   3111  Cl1 DCE A 389      37.882  16.099  26.738  1.00  0.00      A   CL
ATOM   3112  HC3 DCE A 389      39.797  17.395  26.488  1.00  0.00      A    H
ATOM   3113  CT  DCE A 390      41.445   1.767  15.231  1.00  0.00      A    C
ATOM   3114  HC  DCE A 390      40.714   1.924  16.024  1.00  0.00      A    H
ATOM   3115  HC1 DCE A 390      40.916   1.304  14.399  1.00  0.00      A    H
ATOM   3116  Cl  DCE A 390      42.100   3.378  14.861  1.00  0.00      A   CL
ATOM   3117  CT1 DCE A 390      42.588   0.894  15.752  1.00  0.00      A    C
ATOM   3118  HC2 DCE A 390      42.240  -0.138  15.786  1.00  0.00      A    H
ATOM   3119  Cl1 DCE A 390      43.960   0.917  14.725  1.00  0.00      A   CL
ATOM   3120  HC3 DCE A 390      42.852   1.192  16.767  1.00  0.00      A    H
ATOM   3121  CT  DCE A 391      43.337  37.435   2.581  1.00  0.00      A    C
ATOM   3122  HC  DCE A 391      43.076  37.809   1.590  1.00  0.00      A    H
ATOM   3123  HC1 DCE A 391      42.440  37.628   3.169  1.00  0.00      A    H
ATOM   3124  Cl  DCE A 391      43.746  35.702   2.421  1.00  0.00      A   CL
ATOM   3125  CT1 DCE A 391      44.524  38.248   3.151  1.00  0.00      A    C
ATOM   3126  HC2 DCE A 391      44.853  37.904   4.132  1.00  0.00      A    H
ATOM   3127  Cl1 DCE A 391      45.882  38.044   2.036  1.00  0.00      A   CL
ATOM   3128  HC3 DCE A 391      44.297  39.313   3.198  1.00  0.00      A    H
ATOM   3129  CT  DCE A 392      -0.120  43.234  24.373  1.00  0.00      A    C
ATOM   3130  HC  DCE A 392       0.181  43.738  23.455  1.00  0.00      A    H
ATOM   3131  HC1 DCE A 392      -0.588  44.003  24.987  1.00  0.00      A    H
ATOM   3132  Cl  DCE A 392      -1.461  42.067  24.079  1.00  0.00      A   CL
ATOM   3133  CT1 DCE A 392       1.078  42.586  25.130  1.00  0.00      A    C
ATOM   3134  HC2 DCE A 392       1.608  41.938  24.433  1.00  0.00      A    H
ATOM   3135  Cl1 DCE A 392       2.164  43.965  25.631  1.00  0.00      A   CL
ATOM   3136  HC3 DCE A 392       0.631  41.945  25.890  1.00  0.00      A    H
ATOM   3137  CT  DCE A 393      52.054  16.293  14.499  1.00  0.00      A    C
ATOM   3138  HC  DCE A 393      51.984  15.273  14.123  1.00  0.00      A    H
ATOM   3139  HC1 DCE A 393      53.094  16.443  14.789  1.00  0.00      A    H
ATOM   3140  Cl  DCE A 393      51.704  17.281  13.092  1.00  0.00      A   CL
ATOM   3141  CT1 DCE A 393      51.055  16.430  15.658  1.00  0.00      A    C
ATOM   3142  HC2 DCE A 393      50.052  16.087  15.406  1.00  0.00      A    H
ATOM   3143  Cl1 DCE A 393      51.516  15.453  17.028  1.00  0.00      A   CL
ATOM   3144  HC3 DCE A 393      50.838  17.464  15.925  1.00  0.00      A    H
ATOM   3145  CT  DCE A 394      33.480   0.039  22.618  1.00  0.00      A    C
ATOM   3146  HC  DCE A 394      33.370  -1.043  22.548  1.00  0.00      A    H
ATOM   3147  HC1 DCE A 394      34.396   0.383  22.139  1.00  0.00      A    H
ATOM   3148  Cl  DCE A 394      32.068   0.784  21.870  1.00  0.00      A   CL
ATOM   3149  CT1 DCE A 394      33.531   0.586  24.030  1.00  0.00      A    C
ATOM   3150  HC2 DCE A 394      34.426   0.234  24.544  1.00  0.00      A    H
ATOM   3151  Cl1 DCE A 394      33.550   2.340  23.884  1.00  0.00      A   CL
ATOM   3152  HC3 DCE A 394      32.644   0.222  24.547  1.00  0.00      A    H
ATOM   3153  CT  DCE A 395      30.063   9.817  42.674  1.00  0.00      A    C
ATOM   3154  HC  DCE A 395      29.377   9.466  43.445  1.00  0.00      A    H
ATOM   3155  HC1 DCE A 395      30.035   8.887  42.106  1.00  0.00      A    H
ATOM   3156  Cl  DCE A 395      29.436  11.127  41.607  1.00  0.00      A   CL
ATOM   3157  CT1 DCE A 395      31.468  10.168  43.088  1.00  0.00      A    C
ATOM   3158  HC2 DCE A 395      31.429  11.129  43.602  1.00  0.00      A    H
ATOM   3159  Cl1 DCE A 395      32.056   9.013  44.296  1.00  0.00      A   CL
ATOM   3160  HC3 DCE A 395      32.076  10.233  42.185  1.00  0.00      A    H
ATOM   3161  CT  DCE A 396      52.028  44.124  10.363  1.00  0.00      A    C
ATOM   3162  HC  DCE A 396      51.328  44.691  10.976  1.00  0.00      A    H
ATOM   3163  HC1 DCE A 396      53.044  44.369  10.675  1.00  0.00      A    H
ATOM   3164  Cl  DCE A 396      51.759  42.359  10.510  1.00  0.00      A   CL
ATOM   3165  CT1 DCE A 396      51.779  44.552   8.920  1.00  0.00      A    C
ATOM   3166  HC2 DCE A 396      52.519  44.002   8.339  1.00  0.00      A    H
ATOM   3167  Cl1 DCE A 396      50.240  43.959   8.373  1.00  0.00      A   CL
ATOM   3168  HC3 DCE A 396      51.914  45.629   8.815  1.00  0.00      A    H
ATOM   3169  CT  DCE A 397      34.287   8.568  31.928  1.00  0.00      A    C
ATOM   3170  HC  DCE A 397      33.494   9.027  32.518  1.00  0.00      A    H
ATOM   3171  HC1 DCE A 397      34.436   9.059  30.966  1.00  0.00      A    H
ATOM   3172  Cl  DCE A 397      35.830   8.733  32.795  1.00  0.00      A   CL
ATOM   3173  CT1 DCE A 397      33.985   7.113  31.717  1.00  0.00      A    C
ATOM   3174  HC2 DCE A 397      34.758   6.559  31.184  1.00  0.00      A    H
ATOM   3175  Cl1 DCE A 397      33.853   6.284  33.296  1.00  0.00      A   CL
ATOM   3176  HC3 DCE A 397      33.069   7.001  31.136  1.00  0.00      A    H
ATOM   3177  CT  DCE A 398       9.584  22.518  14.436  1.00  0.00      A    C
ATOM   3178  HC  DCE A 398       9.849  21.476  14.613  1.00  0.00      A    H
ATOM   3179  HC1 DCE A 398       8.649  22.593  13.881  1.00  0.00      A    H
ATOM   3180  Cl  DCE A 398       9.216  23.258  16.050  1.00  0.00      A   CL
ATOM   3181  CT1 DCE A 398      10.822  23.187  13.877  1.00  0.00      A    C
ATOM   3182  HC2 DCE A 398      10.815  24.268  14.018  1.00  0.00      A    H
ATOM   3183  Cl1 DCE A 398      12.208  22.434  14.688  1.00  0.00      A   CL
ATOM   3184  HC3 DCE A 398      11.059  22.979  12.834  1.00  0.00      A    H
ATOM   3185  CT  DCE A 399      34.046   2.380  29.023  1.00  0.00      A    C
ATOM   3186  HC  DCE A 399      34.261   1.519  29.656  1.00  0.00      A    H
ATOM   3187  HC1 DCE A 399      32.991   2.540  29.243  1.00  0.00      A    H
ATOM   3188  Cl  DCE A 399      35.088   3.704  29.572  1.00  0.00      A   CL
ATOM   3189  CT1 DCE A 399      34.105   2.184  27.515  1.00  0.00      A    C
ATOM   3190  HC2 DCE A 399      35.120   2.027  27.151  1.00  0.00      A    H
ATOM   3191  Cl1 DCE A 399      33.141   0.650  27.132  1.00  0.00      A   CL
ATOM   3192  HC3 DCE A 399      33.581   2.895  26.877  1.00  0.00      A    H
ATOM   3193  CT  DCE A 400       2.068  25.736  39.733  1.00  0.00      A    C
ATOM   3194  HC  DCE A 400       3.009  26.252  39.545  1.00  0.00      A    H
ATOM   3195  HC1 DCE A 400       2.202  25.404  40.763  1.00  0.00      A    H
ATOM   3196  Cl  DCE A 400       0.841  26.981  39.831  1.00  0.00      A   CL
ATOM   3197  CT1 DCE A 400       1.839  24.661  38.797  1.00  0.00      A    C
ATOM   3198  HC2 DCE A 400       2.613  23.896  38.860  1.00  0.00      A    H
ATOM   3199  Cl1 DCE A 400       0.394  23.764  39.289  1.00  0.00      A   CL
ATOM   3200  HC3 DCE A 400       1.583  24.891  37.763  1.00  0.00      A    H
ATOM   3201  CT  DCE A 401       3.838  38.199  38.654  1.00  0.00      A    C
ATOM   3202  HC  DCE A 401       3.084  38.243  39.440  1.00  0.00      A    H
ATOM   3203  HC1 DCE A 401       4.086  39.232  38.410  1.00  0.00      A    H
ATOM   3204  Cl  DCE A 401       5.289  37.418  39.358  1.00  0.00      A   CL
ATOM   3205  CT1 DCE A 401       3.342  37.587  37.375  1.00  0.00      A    C
ATOM   3206  HC2 DCE A 401       2.740  36.684  37.479  1.00  0.00      A    H
ATOM   3207  Cl1 DCE A 401       2.153  38.642  36.574  1.00  0.00      A   CL
ATOM   3208  HC3 DCE A 401       4.275  37.438  36.832  1.00  0.00      A    H
ATOM   3209  CT  DCE A 402      44.223  36.588  51.604  1.00  0.00      A    C
ATOM   3210  HC  DCE A 402      43.269  36.167  51.922  1.00  0.00      A    H
ATOM   3211  HC1 DCE A 402      44.960  36.500  52.402  1.00  0.00      A    H
ATOM   3212  Cl  DCE A 402      44.776  35.794  50.163  1.00  0.00      A   CL
ATOM   3213  CT1 DCE A 402      44.160  38.047  51.344  1.00  0.00      A    C
ATOM   3214  HC2 DCE A 402      43.849  38.726  52.138  1.00  0.00      A    H
ATOM   3215  Cl1 DCE A 402      45.819  38.462  50.817  1.00  0.00      A   CL
ATOM   3216  HC3 DCE A 402      43.445  38.281  50.555  1.00  0.00      A    H
ATOM   3217  CT  DCE A 403       4.625  44.664   9.674  1.00  0.00      A    C
ATOM   3218  HC  DCE A 403       5.131  44.520   8.719  1.00  0.00      A    H
ATOM   3219  HC1 DCE A 403       5.322  45.328  10.185  1.00  0.00      A    H
ATOM   3220  Cl  DCE A 403       3.097  45.463   9.392  1.00  0.00      A   CL
ATOM   3221  CT1 DCE A 403       4.371  43.386  10.399  1.00  0.00      A    C
ATOM   3222  HC2 DCE A 403       3.956  43.419  11.406  1.00  0.00      A    H
ATOM   3223  Cl1 DCE A 403       3.041  42.676   9.465  1.00  0.00      A   CL
ATOM   3224  HC3 DCE A 403       5.197  42.676  10.359  1.00  0.00      A    H
ATOM   3225  CT  DCE A 404      48.038  51.461  26.390  1.00  0.00      A    C
ATOM   3226  HC  DCE A 404      47.662  50.806  27.175  1.00  0.00      A    H
ATOM   3227  HC1 DCE A 404      48.145  52.437  26.864  1.00  0.00      A    H
ATOM   3228  Cl  DCE A 404      49.632  51.005  26.050  1.00  0.00      A   CL
ATOM   3229  CT1 DCE A 404      47.235  51.476  25.084  1.00  0.00      A    C
ATOM   3230  HC2 DCE A 404      46.176  51.624  25.295  1.00  0.00      A    H
ATOM   3231  Cl1 DCE A 404      47.625  52.744  23.908  1.00  0.00      A   CL
ATOM   3232  HC3 DCE A 404      47.517  50.534  24.613  1.00  0.00      A    H
ATOM   3233  CT  DCE A 405      10.819  45.717  12.476  1.00  0.00      A    C
ATOM   3234  HC  DCE A 405      11.276  45.160  13.293  1.00  0.00      A    H
ATOM   3235  HC1 DCE A 405      11.595  46.359  12.058  1.00  0.00      A    H
ATOM   3236  Cl  DCE A 405      10.543  44.486  11.265  1.00  0.00      A   CL
ATOM   3237  CT1 DCE A 405       9.590  46.539  12.795  1.00  0.00      A    C
ATOM   3238  HC2 DCE A 405       8.822  45.838  13.123  1.00  0.00      A    H
ATOM   3239  Cl1 DCE A 405      10.120  47.434  14.210  1.00  0.00      A   CL
ATOM   3240  HC3 DCE A 405       9.269  47.133  11.939  1.00  0.00      A    H
ATOM   3241  CT  DCE A 406      16.289  27.763  39.713  1.00  0.00      A    C
ATOM   3242  HC  DCE A 406      16.628  26.818  40.137  1.00  0.00      A    H
ATOM   3243  HC1 DCE A 406      16.872  27.844  38.796  1.00  0.00      A    H
ATOM   3244  Cl  DCE A 406      14.560  27.701  39.363  1.00  0.00      A   CL
ATOM   3245  CT1 DCE A 406      16.702  29.054  40.494  1.00  0.00      A    C
ATOM   3246  HC2 DCE A 406      16.685  28.809  41.556  1.00  0.00      A    H
ATOM   3247  Cl1 DCE A 406      18.460  29.374  40.239  1.00  0.00      A   CL
ATOM   3248  HC3 DCE A 406      16.079  29.932  40.327  1.00  0.00      A    H
ATOM   3249  CT  DCE A 407       7.406   6.532  32.733  1.00  0.00      A    C
ATOM   3250  HC  DCE A 407       7.832   7.099  31.905  1.00  0.00      A    H
ATOM   3251  HC1 DCE A 407       8.326   6.089  33.114  1.00  0.00      A    H
ATOM   3252  Cl  DCE A 407       6.800   7.650  34.018  1.00  0.00      A   CL
ATOM   3253  CT1 DCE A 407       6.360   5.511  32.331  1.00  0.00      A    C
ATOM   3254  HC2 DCE A 407       6.225   5.350  31.262  1.00  0.00      A    H
ATOM   3255  Cl1 DCE A 407       6.503   3.952  33.202  1.00  0.00      A   CL
ATOM   3256  HC3 DCE A 407       5.391   5.960  32.550  1.00  0.00      A    H
ATOM   3257  CT  DCE A 408       7.071  21.441  49.367  1.00  0.00      A    C
ATOM   3258  HC  DCE A 408       6.356  22.263  49.340  1.00  0.00      A    H
ATOM   3259  HC1 DCE A 408       6.624  20.532  49.768  1.00  0.00      A    H
ATOM   3260  Cl  DCE A 408       7.448  20.875  47.726  1.00  0.00      A   CL
ATOM   3261  CT1 DCE A 408       8.275  21.781  50.128  1.00  0.00      A    C
ATOM   3262  HC2 DCE A 408       8.895  20.922  50.382  1.00  0.00      A    H
ATOM   3263  Cl1 DCE A 408       9.247  22.921  49.107  1.00  0.00      A   CL
ATOM   3264  HC3 DCE A 408       7.932  22.282  51.034  1.00  0.00      A    H
ATOM   3265  CT  DCE A 409      11.972  31.286  32.580  1.00  0.00      A    C
ATOM   3266  HC  DCE A 409      12.081  31.987  33.407  1.00  0.00      A    H
ATOM   3267  HC1 DCE A 409      12.602  31.629  31.760  1.00  0.00      A    H
ATOM   3268  Cl  DCE A 409      12.578  29.689  33.099  1.00  0.00      A   CL
ATOM   3269  CT1 DCE A 409      10.525  31.134  32.111  1.00  0.00      A    C
ATOM   3270  HC2 DCE A 409      10.424  30.235  31.503  1.00  0.00      A    H
ATOM   3271  Cl1 DCE A 409       9.543  30.960  33.562  1.00  0.00      A   CL
ATOM   3272  HC3 DCE A 409      10.294  32.016  31.513  1.00  0.00      A    H
ATOM   3273  CT  DCE A 410       1.886  34.491  17.572  1.00  0.00      A    C
ATOM   3274  HC  DCE A 410       2.584  35.098  18.149  1.00  0.00      A    H
ATOM   3275  HC1 DCE A 410       2.294  33.489  17.709  1.00  0.00      A    H
ATOM   3276  Cl  DCE A 410       0.261  34.605  18.352  1.00  0.00      A   CL
ATOM   3277  CT1 DCE A 410       1.779  34.871  16.084  1.00  0.00      A    C
ATOM   3278  HC2 DCE A 410       0.961  34.298  15.647  1.00  0.00      A    H
ATOM   3279  Cl1 DCE A 410       1.500  36.592  16.003  1.00  0.00      A   CL
ATOM   3280  HC3 DCE A 410       2.625  34.607  15.450  1.00  0.00      A    H
ATOM   3281  CT  DCE A 411      41.251   5.010   5.367  1.00  0.00      A    C
ATOM   3282  HC  DCE A 411      41.708   5.712   4.669  1.00  0.00      A    H
ATOM   3283  HC1 DCE A 411      40.171   5.032   5.225  1.00  0.00      A    H
ATOM   3284  Cl  DCE A 411      41.852   3.418   4.937  1.00  0.00      A   CL
ATOM   3285  CT1 DCE A 411      41.566   5.102   6.832  1.00  0.00      A    C
ATOM   3286  HC2 DCE A 411      40.940   4.456   7.447  1.00  0.00      A    H
ATOM   3287  Cl1 DCE A 411      43.202   4.577   7.144  1.00  0.00      A   CL
ATOM   3288  HC3 DCE A 411      41.320   6.093   7.214  1.00  0.00      A    H
ATOM   3289  CT  DCE A 412      45.439  12.313  17.303  1.00  0.00      A    C
ATOM   3290  HC  DCE A 412      45.493  11.482  16.599  1.00  0.00      A    H
ATOM   3291  HC1 DCE A 412      46.458  12.691  17.221  1.00  0.00      A    H
ATOM   3292  Cl  DCE A 412      44.326  13.676  16.993  1.00  0.00      A   CL
ATOM   3293  CT1 DCE A 412      45.061  11.854  18.758  1.00  0.00      A    C
ATOM   3294  HC2 DCE A 412      43.984  11.857  18.925  1.00  0.00      A    H
ATOM   3295  Cl1 DCE A 412      45.662  10.209  19.045  1.00  0.00      A   CL
ATOM   3296  HC3 DCE A 412      45.479  12.541  19.494  1.00  0.00      A    H
ATOM   3297  CT  DCE A 413      27.288  27.369  25.182  1.00  0.00      A    C
ATOM   3298  HC  DCE A 413      28.314  27.214  25.514  1.00  0.00      A    H
ATOM   3299  HC1 DCE A 413      26.979  28.082  25.946  1.00  0.00      A    H
ATOM   3300  Cl  DCE A 413      27.387  28.206  23.606  1.00  0.00      A   CL
ATOM   3301  CT1 DCE A 413      26.229  26.210  25.108  1.00  0.00      A    C
ATOM   3302  HC2 DCE A 413      25.244  26.670  25.188  1.00  0.00      A    H
ATOM   3303  Cl1 DCE A 413      26.461  25.367  23.581  1.00  0.00      A   CL
ATOM   3304  HC3 DCE A 413      26.289  25.513  25.943  1.00  0.00      A    H
ATOM   3305  CT  DCE A 414      40.676  12.611   3.735  1.00  0.00      A    C
ATOM   3306  HC  DCE A 414      40.260  13.026   4.653  1.00  0.00      A    H
ATOM   3307  HC1 DCE A 414      41.750  12.751   3.851  1.00  0.00      A    H
ATOM   3308  Cl  DCE A 414      40.200  10.915   3.539  1.00  0.00      A   CL
ATOM   3309  CT1 DCE A 414      40.179  13.397   2.524  1.00  0.00      A    C
ATOM   3310  HC2 DCE A 414      40.395  14.464   2.583  1.00  0.00      A    H
ATOM   3311  Cl1 DCE A 414      41.076  12.956   0.984  1.00  0.00      A   CL
ATOM   3312  HC3 DCE A 414      39.100  13.302   2.405  1.00  0.00      A    H
ATOM   3313  CT  DCE A 415      43.098   3.525  44.419  1.00  0.00      A    C
ATOM   3314  HC  DCE A 415      42.785   3.932  43.458  1.00  0.00      A    H
ATOM   3315  HC1 DCE A 415      43.701   4.275  44.931  1.00  0.00      A    H
ATOM   3316  Cl  DCE A 415      41.601   3.184  45.341  1.00  0.00      A   CL
ATOM   3317  CT1 DCE A 415      43.870   2.276  44.349  1.00  0.00      A    C
ATOM   3318  HC2 DCE A 415      44.337   2.055  45.309  1.00  0.00      A    H
ATOM   3319  Cl1 DCE A 415      42.822   0.873  43.966  1.00  0.00      A   CL
ATOM   3320  HC3 DCE A 415      44.636   2.391  43.581  1.00  0.00      A    H
ATOM   3321  CT  DCE A 416      11.322  28.005  12.959  1.00  0.00      A    C
ATOM   3322  HC  DCE A 416      12.046  28.806  13.108  1.00  0.00      A    H
ATOM   3323  HC1 DCE A 416      11.547  27.058  13.451  1.00  0.00      A    H
ATOM   3324  Cl  DCE A 416       9.778  28.499  13.696  1.00  0.00      A   CL
ATOM   3325  CT1 DCE A 416      11.195  27.747  11.529  1.00  0.00      A    C
ATOM   3326  HC2 DCE A 416      10.693  28.526  10.956  1.00  0.00      A    H
ATOM   3327  Cl1 DCE A 416      12.749  27.519  10.773  1.00  0.00      A   CL
ATOM   3328  HC3 DCE A 416      10.652  26.806  11.429  1.00  0.00      A    H
ATOM   3329  CT  DCE A 417      41.797  16.831  16.832  1.00  0.00      A    C
ATOM   3330  HC  DCE A 417      42.239  15.932  16.402  1.00  0.00      A    H
ATOM   3331  HC1 DCE A 417      40.897  17.045  16.255  1.00  0.00      A    H
ATOM   3332  Cl  DCE A 417      41.496  16.451  18.493  1.00  0.00      A   CL
ATOM   3333  CT1 DCE A 417      42.863  17.891  16.743  1.00  0.00      A    C
ATOM   3334  HC2 DCE A 417      43.277  18.058  15.749  1.00  0.00      A    H
ATOM   3335  Cl1 DCE A 417      42.132  19.306  17.369  1.00  0.00      A   CL
ATOM   3336  HC3 DCE A 417      43.684  17.523  17.359  1.00  0.00      A    H
ATOM   3337  CT  DCE A 418      33.350  19.042  28.968  1.00  0.00      A    C
ATOM   3338  HC  DCE A 418      32.855  18.259  28.393  1.00  0.00      A    H
ATOM   3339  HC1 DCE A 418      33.139  19.089  30.036  1.00  0.00      A    H
ATOM   3340  Cl  DCE A 418      35.089  18.608  28.846  1.00  0.00      A   CL
ATOM   3341  CT1 DCE A 418      33.028  20.374  28.405  1.00  0.00      A    C
ATOM   3342  HC2 DCE A 418      33.088  20.406  27.317  1.00  0.00      A    H
ATOM   3343  Cl1 DCE A 418      31.385  20.856  28.927  1.00  0.00      A   CL
ATOM   3344  HC3 DCE A 418      33.622  21.182  28.831  1.00  0.00      A    H
ATOM   3345  CT  DCE A 419      23.653  40.447  26.316  1.00  0.00      A    C
ATOM   3346  HC  DCE A 419      23.324  39.640  26.971  1.00  0.00      A    H
ATOM   3347  HC1 DCE A 419      24.516  40.880  26.822  1.00  0.00      A    H
ATOM   3348  Cl  DCE A 419      24.030  39.585  24.735  1.00  0.00      A   CL
ATOM   3349  CT1 DCE A 419      22.676  41.594  26.042  1.00  0.00      A    C
ATOM   3350  HC2 DCE A 419      21.654  41.292  25.811  1.00  0.00      A    H
ATOM   3351  Cl1 DCE A 419      22.462  42.661  27.445  1.00  0.00      A   CL
ATOM   3352  HC3 DCE A 419      22.972  42.245  25.219  1.00  0.00      A    H
ATOM   3353  CT  DCE A 420      23.876   4.675  34.060  1.00  0.00      A    C
ATOM   3354  HC  DCE A 420      23.888   3.838  33.362  1.00  0.00      A    H
ATOM   3355  HC1 DCE A 420      24.120   5.561  33.473  1.00  0.00      A    H
ATOM   3356  Cl  DCE A 420      22.153   4.716  34.437  1.00  0.00      A   CL
ATOM   3357  CT1 DCE A 420      24.803   4.504  35.307  1.00  0.00      A    C
ATOM   3358  HC2 DCE A 420      24.730   3.432  35.487  1.00  0.00      A    H
ATOM   3359  Cl1 DCE A 420      26.484   4.914  34.881  1.00  0.00      A   CL
ATOM   3360  HC3 DCE A 420      24.481   5.095  36.165  1.00  0.00      A    H
ATOM   3361  CT  DCE A 421      35.162  25.813  43.823  1.00  0.00      A    C
ATOM   3362  HC  DCE A 421      35.473  24.782  43.991  1.00  0.00      A    H
ATOM   3363  HC1 DCE A 421      35.994  26.489  43.626  1.00  0.00      A    H
ATOM   3364  Cl  DCE A 421      34.190  25.749  42.345  1.00  0.00      A   CL
ATOM   3365  CT1 DCE A 421      34.229  26.283  44.977  1.00  0.00      A    C
ATOM   3366  HC2 DCE A 421      33.748  27.169  44.562  1.00  0.00      A    H
ATOM   3367  Cl1 DCE A 421      33.144  25.026  45.432  1.00  0.00      A   CL
ATOM   3368  HC3 DCE A 421      34.778  26.615  45.858  1.00  0.00      A    H
ATOM   3369  CT  DCE A 422      33.902  29.599  13.672  1.00  0.00      A    C
ATOM   3370  HC  DCE A 422      33.154  29.228  14.372  1.00  0.00      A    H
ATOM   3371  HC1 DCE A 422      34.257  28.740  13.103  1.00  0.00      A    H
ATOM   3372  Cl  DCE A 422      32.952  30.667  12.659  1.00  0.00      A   CL
ATOM   3373  CT1 DCE A 422      35.009  30.444  14.234  1.00  0.00      A    C
ATOM   3374  HC2 DCE A 422      34.670  31.142  14.999  1.00  0.00      A    H
ATOM   3375  Cl1 DCE A 422      36.177  29.434  14.999  1.00  0.00      A   CL
ATOM   3376  HC3 DCE A 422      35.515  31.065  13.495  1.00  0.00      A    H
ATOM   3377  CT  DCE A 423      40.170  45.254  12.940  1.00  0.00      A    C
ATOM   3378  HC  DCE A 423      40.275  46.299  13.234  1.00  0.00      A    H
ATOM   3379  HC1 DCE A 423      39.668  45.269  11.973  1.00  0.00      A    H
ATOM   3380  Cl  DCE A 423      41.717  44.424  12.616  1.00  0.00      A   CL
ATOM   3381  CT1 DCE A 423      39.341  44.441  13.949  1.00  0.00      A    C
ATOM   3382  HC2 DCE A 423      38.534  45.119  14.226  1.00  0.00      A    H
ATOM   3383  Cl1 DCE A 423      38.918  42.927  13.158  1.00  0.00      A   CL
ATOM   3384  HC3 DCE A 423      39.987  44.177  14.786  1.00  0.00      A    H
ATOM   3385  CT  DCE A 424      49.972  14.440   9.814  1.00  0.00      A    C
ATOM   3386  HC  DCE A 424      50.364  14.761   8.849  1.00  0.00      A    H
ATOM   3387  HC1 DCE A 424      49.012  13.959   9.631  1.00  0.00      A    H
ATOM   3388  Cl  DCE A 424      51.251  13.430  10.529  1.00  0.00      A   CL
ATOM   3389  CT1 DCE A 424      49.714  15.697  10.625  1.00  0.00      A    C
ATOM   3390  HC2 DCE A 424      50.617  16.245  10.892  1.00  0.00      A    H
ATOM   3391  Cl1 DCE A 424      48.727  16.912   9.765  1.00  0.00      A   CL
ATOM   3392  HC3 DCE A 424      49.179  15.516  11.558  1.00  0.00      A    H
ATOM   3393  CT  DCE A 425      -0.043  16.748  49.874  1.00  0.00      A    C
ATOM   3394  HC  DCE A 425       0.437  15.837  50.231  1.00  0.00      A    H
ATOM   3395  HC1 DCE A 425      -1.121  16.730  50.031  1.00  0.00      A    H
ATOM   3396  Cl  DCE A 425       0.632  18.077  50.879  1.00  0.00      A   CL
ATOM   3397  CT1 DCE A 425       0.366  17.003  48.413  1.00  0.00      A    C
ATOM   3398  HC2 DCE A 425       0.066  18.005  48.108  1.00  0.00      A    H
ATOM   3399  Cl1 DCE A 425       2.163  16.824  48.375  1.00  0.00      A   CL
ATOM   3400  HC3 DCE A 425      -0.124  16.235  47.814  1.00  0.00      A    H
ATOM   3401  CT  DCE A 426      17.775  27.831   9.088  1.00  0.00      A    C
ATOM   3402  HC  DCE A 426      17.116  28.209   8.306  1.00  0.00      A    H
ATOM   3403  HC1 DCE A 426      17.756  28.519   9.933  1.00  0.00      A    H
ATOM   3404  Cl  DCE A 426      17.438  26.158   9.657  1.00  0.00      A   CL
ATOM   3405  CT1 DCE A 426      19.207  27.834   8.497  1.00  0.00      A    C
ATOM   3406  HC2 DCE A 426      19.976  27.421   9.151  1.00  0.00      A    H
ATOM   3407  Cl1 DCE A 426      19.330  27.086   6.906  1.00  0.00      A   CL
ATOM   3408  HC3 DCE A 426      19.585  28.824   8.242  1.00  0.00      A    H
ATOM   3409  CT  DCE A 427       6.100  31.430  24.748  1.00  0.00      A    C
ATOM   3410  HC  DCE A 427       5.781  30.741  25.531  1.00  0.00      A    H
ATOM   3411  HC1 DCE A 427       5.365  32.229  24.842  1.00  0.00      A    H
ATOM   3412  Cl  DCE A 427       7.763  32.087  25.072  1.00  0.00      A   CL
ATOM   3413  CT1 DCE A 427       6.121  30.988  23.313  1.00  0.00      A    C
ATOM   3414  HC2 DCE A 427       6.868  30.257  23.003  1.00  0.00      A    H
ATOM   3415  Cl1 DCE A 427       4.488  30.425  22.765  1.00  0.00      A   CL
ATOM   3416  HC3 DCE A 427       6.225  31.950  22.812  1.00  0.00      A    H
ATOM   3417  CT  DCE A 428      21.269  18.530  23.347  1.00  0.00      A    C
ATOM   3418  HC  DCE A 428      21.441  17.945  24.250  1.00  0.00      A    H
ATOM   3419  HC1 DCE A 428      20.709  19.410  23.664  1.00  0.00      A    H
ATOM   3420  Cl  DCE A 428      22.823  19.040  22.584  1.00  0.00      A   CL
ATOM   3421  CT1 DCE A 428      20.367  17.633  22.351  1.00  0.00      A    C
ATOM   3422  HC2 DCE A 428      20.865  16.671  22.230  1.00  0.00      A    H
ATOM   3423  Cl1 DCE A 428      18.669  17.501  23.061  1.00  0.00      A   CL
ATOM   3424  HC3 DCE A 428      20.360  17.949  21.308  1.00  0.00      A    H
ATOM   3425  CT  DCE A 429      26.116  49.486  29.148  1.00  0.00      A    C
ATOM   3426  HC  DCE A 429      25.828  48.813  28.341  1.00  0.00      A    H
ATOM   3427  HC1 DCE A 429      25.729  50.461  28.852  1.00  0.00      A    H
ATOM   3428  Cl  DCE A 429      25.270  48.946  30.659  1.00  0.00      A   CL
ATOM   3429  CT1 DCE A 429      27.622  49.346  29.491  1.00  0.00      A    C
ATOM   3430  HC2 DCE A 429      28.328  49.189  28.676  1.00  0.00      A    H
ATOM   3431  Cl1 DCE A 429      28.107  50.917  30.347  1.00  0.00      A   CL
ATOM   3432  HC3 DCE A 429      27.802  48.620  30.284  1.00  0.00      A    H
ATOM   3433  CT  DCE A 430      11.348  23.741  33.355  1.00  0.00      A    C
ATOM   3434  HC  DCE A 430      10.822  23.388  34.242  1.00  0.00      A    H
ATOM   3435  HC1 DCE A 430      12.231  23.108  33.261  1.00  0.00      A    H
ATOM   3436  Cl  DCE A 430      10.314  23.435  31.837  1.00  0.00      A   CL
ATOM   3437  CT1 DCE A 430      11.805  25.084  33.523  1.00  0.00      A    C
ATOM   3438  HC2 DCE A 430      10.966  25.765  33.667  1.00  0.00      A    H
ATOM   3439  Cl1 DCE A 430      13.006  25.311  34.795  1.00  0.00      A   CL
ATOM   3440  HC3 DCE A 430      12.267  25.427  32.597  1.00  0.00      A    H
ATOM   3441  CT  DCE A 431      19.531  32.025  38.007  1.00  0.00      A    C
ATOM   3442  HC  DCE A 431      20.385  31.349  38.027  1.00  0.00      A    H
ATOM   3443  HC1 DCE A 431      18.765  31.578  38.642  1.00  0.00      A    H
ATOM   3444  Cl  DCE A 431      19.907  33.477  38.752  1.00  0.00      A   CL
ATOM   3445  CT1 DCE A 431      18.980  32.324  36.591  1.00  0.00      A    C
ATOM   3446  HC2 DCE A 431      19.592  33.067  36.079  1.00  0.00      A    H
ATOM   3447  Cl1 DCE A 431      18.942  30.931  35.573  1.00  0.00      A   CL
ATOM   3448  HC3 DCE A 431      17.957  32.671  36.737  1.00  0.00      A    H
ATOM   3449  CT  DCE A 432      41.973   7.105   0.791  1.00  0.00      A    C
ATOM   3450  HC  DCE A 432      42.615   6.508   1.438  1.00  0.00      A    H
ATOM   3451  HC1 DCE A 432      42.518   7.304  -0.131  1.00  0.00      A    H
ATOM   3452  Cl  DCE A 432      40.539   6.084   0.295  1.00  0.00      A   CL
ATOM   3453  CT1 DCE A 432      41.467   8.410   1.483  1.00  0.00      A    C
ATOM   3454  HC2 DCE A 432      41.118   8.210   2.496  1.00  0.00      A    H
ATOM   3455  Cl1 DCE A 432      42.803   9.577   1.530  1.00  0.00      A   CL
ATOM   3456  HC3 DCE A 432      40.617   8.850   0.961  1.00  0.00      A    H
ATOM   3457  CT  DCE A 433      42.424  33.368  36.832  1.00  0.00      A    C
ATOM   3458  HC  DCE A 433      42.268  33.201  35.766  1.00  0.00      A    H
ATOM   3459  HC1 DCE A 433      43.234  34.043  37.109  1.00  0.00      A    H
ATOM   3460  Cl  DCE A 433      41.037  34.243  37.501  1.00  0.00      A   CL
ATOM   3461  CT1 DCE A 433      42.585  32.012  37.584  1.00  0.00      A    C
ATOM   3462  HC2 DCE A 433      42.626  32.004  38.674  1.00  0.00      A    H
ATOM   3463  Cl1 DCE A 433      41.239  30.897  37.239  1.00  0.00      A   CL
ATOM   3464  HC3 DCE A 433      43.439  31.477  37.167  1.00  0.00      A    H
ATOM   3465  CT  DCE A 434      36.451  50.101  25.574  1.00  0.00      A    C
ATOM   3466  HC  DCE A 434      36.744  51.094  25.233  1.00  0.00      A    H
ATOM   3467  HC1 DCE A 434      36.498  50.200  26.658  1.00  0.00      A    H
ATOM   3468  Cl  DCE A 434      34.704  49.845  25.103  1.00  0.00      A   CL
ATOM   3469  CT1 DCE A 434      37.435  49.051  25.061  1.00  0.00      A    C
ATOM   3470  HC2 DCE A 434      37.302  48.862  23.996  1.00  0.00      A    H
ATOM   3471  Cl1 DCE A 434      39.194  49.558  25.325  1.00  0.00      A   CL
ATOM   3472  HC3 DCE A 434      37.234  48.121  25.593  1.00  0.00      A    H
ATOM   3473  CT  DCE A 435      52.167  16.431  33.634  1.00  0.00      A    C
ATOM   3474  HC  DCE A 435      52.970  16.042  33.009  1.00  0.00      A    H
ATOM   3475  HC1 DCE A 435      51.338  16.711  32.983  1.00  0.00      A    H
ATOM   3476  Cl  DCE A 435      51.661  15.138  34.785  1.00  0.00      A   CL
ATOM   3477  CT1 DCE A 435      52.731  17.510  34.581  1.00  0.00      A    C
ATOM   3478  HC2 DCE A 435      51.979  18.170  35.014  1.00  0.00      A    H
ATOM   3479  Cl1 DCE A 435      53.474  16.657  35.969  1.00  0.00      A   CL
ATOM   3480  HC3 DCE A 435      53.571  17.985  34.074  1.00  0.00      A    H
ATOM   3481  CT  DCE A 436       5.156  50.120  25.458  1.00  0.00      A    C
ATOM   3482  HC  DCE A 436       4.532  49.246  25.273  1.00  0.00      A    H
ATOM   3483  HC1 DCE A 436       6.128  50.004  24.980  1.00  0.00      A    H
ATOM   3484  Cl  DCE A 436       4.388  51.587  24.836  1.00  0.00      A   CL
ATOM   3485  CT1 DCE A 436       5.298  50.225  27.001  1.00  0.00      A    C
ATOM   3486  HC2 DCE A 436       6.057  50.931  27.336  1.00  0.00      A    H
ATOM   3487  Cl1 DCE A 436       3.825  50.624  27.884  1.00  0.00      A   CL
ATOM   3488  HC3 DCE A 436       5.454  49.184  27.285  1.00  0.00      A    H
ATOM   3489  CT  DCE A 437       0.275  14.168  39.843  1.00  0.00      A    C
ATOM   3490  HC  DCE A 437       1.297  14.539  39.928  1.00  0.00      A    H
ATOM   3491  HC1 DCE A 437       0.139  13.386  40.590  1.00  0.00      A    H
ATOM   3492  Cl  DCE A 437      -0.786  15.585  40.233  1.00  0.00      A   CL
ATOM   3493  CT1 DCE A 437       0.136  13.690  38.403  1.00  0.00      A    C
ATOM   3494  HC2 DCE A 437      -0.101  14.438  37.647  1.00  0.00      A    H
ATOM   3495  Cl1 DCE A 437       1.644  12.958  37.837  1.00  0.00      A   CL
ATOM   3496  HC3 DCE A 437      -0.537  12.834  38.408  1.00  0.00      A    H
ATOM   3497  CT  DCE A 438      25.910   3.042  23.409  1.00  0.00      A    C
ATOM   3498  HC  DCE A 438      24.894   3.379  23.201  1.00  0.00      A    H
ATOM   3499  HC1 DCE A 438      26.603   3.450  22.673  1.00  0.00      A    H
ATOM   3500  Cl  DCE A 438      26.264   3.835  24.903  1.00  0.00      A   CL
ATOM   3501  CT1 DCE A 438      26.147   1.511  23.527  1.00  0.00      A    C
ATOM   3502  HC2 DCE A 438      25.510   0.965  24.224  1.00  0.00      A    H
ATOM   3503  Cl1 DCE A 438      25.907   0.740  21.957  1.00  0.00      A   CL
ATOM   3504  HC3 DCE A 438      27.136   1.255  23.909  1.00  0.00      A    H
ATOM   3505  CT  DCE A 439      25.912   0.946  49.586  1.00  0.00      A    C
ATOM   3506  HC  DCE A 439      26.664   1.518  50.130  1.00  0.00      A    H
ATOM   3507  HC1 DCE A 439      25.668   1.527  48.697  1.00  0.00      A    H
ATOM   3508  Cl  DCE A 439      26.599  -0.513  48.875  1.00  0.00      A   CL
ATOM   3509  CT1 DCE A 439      24.621   0.727  50.199  1.00  0.00      A    C
ATOM   3510  HC2 DCE A 439      24.736   0.348  51.214  1.00  0.00      A    H
ATOM   3511  Cl1 DCE A 439      23.724   2.312  50.538  1.00  0.00      A   CL
ATOM   3512  HC3 DCE A 439      23.938   0.070  49.660  1.00  0.00      A    H
ATOM   3513  CT  DCE A 440      34.197  42.603  29.523  1.00  0.00      A    C
ATOM   3514  HC  DCE A 440      34.542  42.110  30.431  1.00  0.00      A    H
ATOM   3515  HC1 DCE A 440      33.107  42.589  29.547  1.00  0.00      A    H
ATOM   3516  Cl  DCE A 440      34.876  44.270  29.515  1.00  0.00      A   CL
ATOM   3517  CT1 DCE A 440      34.684  41.730  28.382  1.00  0.00      A    C
ATOM   3518  HC2 DCE A 440      35.748  41.546  28.533  1.00  0.00      A    H
ATOM   3519  Cl1 DCE A 440      34.041  40.068  28.500  1.00  0.00      A   CL
ATOM   3520  HC3 DCE A 440      34.427  42.150  27.409  1.00  0.00      A    H
ATOM   3521  CT  DCE A 441       3.478  14.905  44.461  1.00  0.00      A    C
ATOM   3522  HC  DCE A 441       3.605  15.940  44.144  1.00  0.00      A    H
ATOM   3523  HC1 DCE A 441       4.256  14.647  45.179  1.00  0.00      A    H
ATOM   3524  Cl  DCE A 441       1.904  14.940  45.387  1.00  0.00      A   CL
ATOM   3525  CT1 DCE A 441       3.615  13.883  43.362  1.00  0.00      A    C
ATOM   3526  HC2 DCE A 441       4.577  14.117  42.907  1.00  0.00      A    H
ATOM   3527  Cl1 DCE A 441       3.994  12.351  44.109  1.00  0.00      A   CL
ATOM   3528  HC3 DCE A 441       2.861  13.810  42.579  1.00  0.00      A    H
ATOM   3529  CT  DCE A 442       3.436  46.387  14.836  1.00  0.00      A    C
ATOM   3530  HC  DCE A 442       3.865  47.388  14.872  1.00  0.00      A    H
ATOM   3531  HC1 DCE A 442       3.221  46.138  15.875  1.00  0.00      A    H
ATOM   3532  Cl  DCE A 442       1.857  46.447  14.067  1.00  0.00      A   CL
ATOM   3533  CT1 DCE A 442       4.340  45.399  14.065  1.00  0.00      A    C
ATOM   3534  HC2 DCE A 442       5.347  45.314  14.472  1.00  0.00      A    H
ATOM   3535  Cl1 DCE A 442       3.543  43.772  14.141  1.00  0.00      A   CL
ATOM   3536  HC3 DCE A 442       4.469  45.482  12.986  1.00  0.00      A    H
ATOM   3537  CT  DCE A 443      21.172  49.838  26.356  1.00  0.00      A    C
ATOM   3538  HC  DCE A 443      20.686  50.762  26.044  1.00  0.00      A    H
ATOM   3539  HC1 DCE A 443      21.024  49.623  27.414  1.00  0.00      A    H
ATOM   3540  Cl  DCE A 443      20.157  48.586  25.646  1.00  0.00      A   CL
ATOM   3541  CT1 DCE A 443      22.615  49.695  25.914  1.00  0.00      A    C
ATOM   3542  HC2 DCE A 443      22.723  49.845  24.840  1.00  0.00      A    H
ATOM   3543  Cl1 DCE A 443      23.517  51.007  26.765  1.00  0.00      A   CL
ATOM   3544  HC3 DCE A 443      23.160  48.805  26.230  1.00  0.00      A    H
ATOM   3545  CT  DCE A 444      50.073  31.813  17.592  1.00  0.00      A    C
ATOM   3546  HC  DCE A 444      49.136  32.362  17.693  1.00  0.00      A    H
ATOM   3547  HC1 DCE A 444      50.783  32.389  16.999  1.00  0.00      A    H
ATOM   3548  Cl  DCE A 444      50.648  31.334  19.228  1.00  0.00      A   CL
ATOM   3549  CT1 DCE A 444      49.747  30.579  16.781  1.00  0.00      A    C
ATOM   3550  HC2 DCE A 444      49.355  30.811  15.791  1.00  0.00      A    H
ATOM   3551  Cl1 DCE A 444      51.320  29.683  16.686  1.00  0.00      A   CL
ATOM   3552  HC3 DCE A 444      48.998  29.891  17.174  1.00  0.00      A    H
ATOM   3553  CT  DCE A 445      35.543  16.851  38.145  1.00  0.00      A    C
ATOM   3554  HC  DCE A 445      34.596  16.367  37.907  1.00  0.00      A    H
ATOM   3555  HC1 DCE A 445      35.635  16.649  39.212  1.00  0.00      A    H
ATOM   3556  Cl  DCE A 445      36.828  16.046  37.208  1.00  0.00      A   CL
ATOM   3557  CT1 DCE A 445      35.411  18.324  37.778  1.00  0.00      A    C
ATOM   3558  HC2 DCE A 445      35.511  18.596  36.727  1.00  0.00      A    H
ATOM   3559  Cl1 DCE A 445      33.949  18.974  38.402  1.00  0.00      A   CL
ATOM   3560  HC3 DCE A 445      36.181  18.904  38.287  1.00  0.00      A    H
ATOM   3561  CT  DCE A 446      33.087  16.350  44.951  1.00  0.00      A    C
ATOM   3562  HC  DCE A 446      33.434  16.395  45.984  1.00  0.00      A    H
ATOM   3563  HC1 DCE A 446      33.482  15.434  44.512  1.00  0.00      A    H
ATOM   3564  Cl  DCE A 446      31.360  16.266  45.105  1.00  0.00      A   CL
ATOM   3565  CT1 DCE A 446      33.633  17.484  44.105  1.00  0.00      A    C
ATOM   3566  HC2 DCE A 446      33.301  18.448  44.490  1.00  0.00      A    H
ATOM   3567  Cl1 DCE A 446      35.343  17.400  44.352  1.00  0.00      A   CL
ATOM   3568  HC3 DCE A 446      33.405  17.469  43.040  1.00  0.00      A    H
ATOM   3569  CT  DCE A 447      16.667   1.219  13.802  1.00  0.00      A    C
ATOM   3570  HC  DCE A 447      16.278   1.552  14.764  1.00  0.00      A    H
ATOM   3571  HC1 DCE A 447      17.525   1.839  13.542  1.00  0.00      A    H
ATOM   3572  Cl  DCE A 447      17.347  -0.383  13.973  1.00  0.00      A   CL
ATOM   3573  CT1 DCE A 447      15.494   1.317  12.802  1.00  0.00      A    C
ATOM   3574  HC2 DCE A 447      14.650   0.691  13.093  1.00  0.00      A    H
ATOM   3575  Cl1 DCE A 447      14.975   3.052  12.802  1.00  0.00      A   CL
ATOM   3576  HC3 DCE A 447      15.750   0.950  11.808  1.00  0.00      A    H
ATOM   3577  CT  DCE A 448       5.544  41.099  37.167  1.00  0.00      A    C
ATOM   3578  HC  DCE A 448       5.484  40.012  37.112  1.00  0.00      A    H
ATOM   3579  HC1 DCE A 448       4.555  41.322  37.567  1.00  0.00      A    H
ATOM   3580  Cl  DCE A 448       6.760  41.634  38.225  1.00  0.00      A   CL
ATOM   3581  CT1 DCE A 448       5.787  41.673  35.800  1.00  0.00      A    C
ATOM   3582  HC2 DCE A 448       5.662  42.752  35.704  1.00  0.00      A    H
ATOM   3583  Cl1 DCE A 448       7.378  41.289  35.230  1.00  0.00      A   CL
ATOM   3584  HC3 DCE A 448       5.079  41.322  35.049  1.00  0.00      A    H
ATOM   3585  CT  DCE A 449      14.314  31.300   9.684  1.00  0.00      A    C
ATOM   3586  HC  DCE A 449      13.883  30.981  10.633  1.00  0.00      A    H
ATOM   3587  HC1 DCE A 449      14.678  30.430   9.138  1.00  0.00      A    H
ATOM   3588  Cl  DCE A 449      12.861  31.838   8.800  1.00  0.00      A   CL
ATOM   3589  CT1 DCE A 449      15.375  32.337   9.721  1.00  0.00      A    C
ATOM   3590  HC2 DCE A 449      15.575  32.796   8.753  1.00  0.00      A    H
ATOM   3591  Cl1 DCE A 449      14.972  33.602  10.909  1.00  0.00      A   CL
ATOM   3592  HC3 DCE A 449      16.301  31.930  10.125  1.00  0.00      A    H
ATOM   3593  CT  DCE A 450      21.343   3.101   1.026  1.00  0.00      A    C
ATOM   3594  HC  DCE A 450      21.780   2.140   1.296  1.00  0.00      A    H
ATOM   3595  HC1 DCE A 450      22.126   3.596   0.451  1.00  0.00      A    H
ATOM   3596  Cl  DCE A 450      20.060   2.914  -0.234  1.00  0.00      A   CL
ATOM   3597  CT1 DCE A 450      20.792   3.747   2.337  1.00  0.00      A    C
ATOM   3598  HC2 DCE A 450      19.798   3.357   2.557  1.00  0.00      A    H
ATOM   3599  Cl1 DCE A 450      21.784   3.473   3.785  1.00  0.00      A   CL
ATOM   3600  HC3 DCE A 450      20.793   4.831   2.229  1.00  0.00      A    H
ATOM   3601  CT  DCE A 451      50.594   1.650  15.239  1.00  0.00      A    C
ATOM   3602  HC  DCE A 451      49.984   2.551  15.173  1.00  0.00      A    H
ATOM   3603  HC1 DCE A 451      49.859   0.859  15.385  1.00  0.00      A    H
ATOM   3604  Cl  DCE A 451      51.595   1.129  13.849  1.00  0.00      A   CL
ATOM   3605  CT1 DCE A 451      51.473   1.644  16.461  1.00  0.00      A    C
ATOM   3606  HC2 DCE A 451      52.417   2.178  16.355  1.00  0.00      A    H
ATOM   3607  Cl1 DCE A 451      50.508   2.429  17.729  1.00  0.00      A   CL
ATOM   3608  HC3 DCE A 451      51.832   0.656  16.753  1.00  0.00      A    H
ATOM   3609  CT  DCE A 452       5.669  29.484  10.471  1.00  0.00      A    C
ATOM   3610  HC  DCE A 452       6.028  28.488  10.728  1.00  0.00      A    H
ATOM   3611  HC1 DCE A 452       5.859  29.744   9.430  1.00  0.00      A    H
ATOM   3612  Cl  DCE A 452       3.891  29.523  10.625  1.00  0.00      A   CL
ATOM   3613  CT1 DCE A 452       6.110  30.615  11.374  1.00  0.00      A    C
ATOM   3614  HC2 DCE A 452       5.960  30.417  12.436  1.00  0.00      A    H
ATOM   3615  Cl1 DCE A 452       7.829  30.894  11.193  1.00  0.00      A   CL
ATOM   3616  HC3 DCE A 452       5.663  31.557  11.054  1.00  0.00      A    H
ATOM   3617  CT  DCE A 453      50.947   9.204  50.804  1.00  0.00      A    C
ATOM   3618  HC  DCE A 453      50.480   9.134  49.822  1.00  0.00      A    H
ATOM   3619  HC1 DCE A 453      50.855  10.205  51.226  1.00  0.00      A    H
ATOM   3620  Cl  DCE A 453      50.101   7.971  51.734  1.00  0.00      A   CL
ATOM   3621  CT1 DCE A 453      52.393   8.684  50.744  1.00  0.00      A    C
ATOM   3622  HC2 DCE A 453      52.327   7.632  50.467  1.00  0.00      A    H
ATOM   3623  Cl1 DCE A 453      53.354   9.847  49.711  1.00  0.00      A   CL
ATOM   3624  HC3 DCE A 453      52.830   8.798  51.736  1.00  0.00      A    H
ATOM   3625  CT  DCE A 454      20.392  40.946  11.581  1.00  0.00      A    C
ATOM   3626  HC  DCE A 454      20.317  42.000  11.315  1.00  0.00      A    H
ATOM   3627  HC1 DCE A 454      19.909  40.253  10.892  1.00  0.00      A    H
ATOM   3628  Cl  DCE A 454      22.106  40.747  11.783  1.00  0.00      A   CL
ATOM   3629  CT1 DCE A 454      19.708  40.865  12.871  1.00  0.00      A    C
ATOM   3630  HC2 DCE A 454      18.634  41.012  12.755  1.00  0.00      A    H
ATOM   3631  Cl1 DCE A 454      19.937  39.318  13.569  1.00  0.00      A   CL
ATOM   3632  HC3 DCE A 454      20.065  41.597  13.594  1.00  0.00      A    H
ATOM   3633  CT  DCE A 455      29.032   6.710  38.755  1.00  0.00      A    C
ATOM   3634  HC  DCE A 455      29.805   7.466  38.616  1.00  0.00      A    H
ATOM   3635  HC1 DCE A 455      29.472   5.861  38.233  1.00  0.00      A    H
ATOM   3636  Cl  DCE A 455      29.005   6.272  40.471  1.00  0.00      A   CL
ATOM   3637  CT1 DCE A 455      27.708   7.289  38.228  1.00  0.00      A    C
ATOM   3638  HC2 DCE A 455      26.983   6.520  37.960  1.00  0.00      A    H
ATOM   3639  Cl1 DCE A 455      26.803   8.402  39.275  1.00  0.00      A   CL
ATOM   3640  HC3 DCE A 455      27.812   7.804  37.273  1.00  0.00      A    H
ATOM   3641  CT  DCE A 456      30.310  24.766  13.178  1.00  0.00      A    C
ATOM   3642  HC  DCE A 456      29.887  24.946  14.167  1.00  0.00      A    H
ATOM   3643  HC1 DCE A 456      31.359  24.516  13.336  1.00  0.00      A    H
ATOM   3644  Cl  DCE A 456      29.337  23.468  12.462  1.00  0.00      A   CL
ATOM   3645  CT1 DCE A 456      29.991  26.068  12.293  1.00  0.00      A    C
ATOM   3646  HC2 DCE A 456      30.461  27.004  12.594  1.00  0.00      A    H
ATOM   3647  Cl1 DCE A 456      30.534  25.757  10.577  1.00  0.00      A   CL
ATOM   3648  HC3 DCE A 456      28.907  26.123  12.196  1.00  0.00      A    H
ATOM   3649  CT  DCE A 457      44.113  28.278  15.933  1.00  0.00      A    C
ATOM   3650  HC  DCE A 457      43.103  27.872  15.879  1.00  0.00      A    H
ATOM   3651  HC1 DCE A 457      44.672  27.435  16.338  1.00  0.00      A    H
ATOM   3652  Cl  DCE A 457      44.779  28.575  14.314  1.00  0.00      A   CL
ATOM   3653  CT1 DCE A 457      44.090  29.529  16.818  1.00  0.00      A    C
ATOM   3654  HC2 DCE A 457      43.815  30.354  16.162  1.00  0.00      A    H
ATOM   3655  Cl1 DCE A 457      42.729  29.254  17.931  1.00  0.00      A   CL
ATOM   3656  HC3 DCE A 457      45.023  29.678  17.361  1.00  0.00      A    H
ATOM   3657  CT  DCE A 458      41.568  15.193  12.406  1.00  0.00      A    C
ATOM   3658  HC  DCE A 458      42.378  15.070  11.686  1.00  0.00      A    H
ATOM   3659  HC1 DCE A 458      40.672  14.786  11.938  1.00  0.00      A    H
ATOM   3660  Cl  DCE A 458      41.910  14.289  13.888  1.00  0.00      A   CL
ATOM   3661  CT1 DCE A 458      41.475  16.655  12.794  1.00  0.00      A    C
ATOM   3662  HC2 DCE A 458      40.772  16.705  13.626  1.00  0.00      A    H
ATOM   3663  Cl1 DCE A 458      43.036  17.223  13.379  1.00  0.00      A   CL
ATOM   3664  HC3 DCE A 458      41.054  17.187  11.941  1.00  0.00      A    H
ATOM   3665  CT  DCE A 459      43.314   1.299   8.834  1.00  0.00      A    C
ATOM   3666  HC  DCE A 459      44.171   1.385   9.502  1.00  0.00      A    H
ATOM   3667  HC1 DCE A 459      43.652   1.894   7.986  1.00  0.00      A    H
ATOM   3668  Cl  DCE A 459      43.308  -0.383   8.326  1.00  0.00      A   CL
ATOM   3669  CT1 DCE A 459      41.895   1.753   9.358  1.00  0.00      A    C
ATOM   3670  HC2 DCE A 459      41.576   1.048  10.126  1.00  0.00      A    H
ATOM   3671  Cl1 DCE A 459      42.034   3.249  10.253  1.00  0.00      A   CL
ATOM   3672  HC3 DCE A 459      41.210   1.891   8.522  1.00  0.00      A    H
ATOM   3673  CT  DCE A 460       0.075  35.293  51.784  1.00  0.00      A    C
ATOM   3674  HC  DCE A 460      -0.481  34.987  52.670  1.00  0.00      A    H
ATOM   3675  HC1 DCE A 460      -0.547  35.169  50.898  1.00  0.00      A    H
ATOM   3676  Cl  DCE A 460       0.400  37.044  52.044  1.00  0.00      A   CL
ATOM   3677  CT1 DCE A 460       1.264  34.452  51.644  1.00  0.00      A    C
ATOM   3678  HC2 DCE A 460       1.875  34.533  52.543  1.00  0.00      A    H
ATOM   3679  Cl1 DCE A 460       0.959  32.710  51.730  1.00  0.00      A   CL
ATOM   3680  HC3 DCE A 460       1.786  34.800  50.753  1.00  0.00      A    H
ATOM   3681  CT  DCE A 461      44.962  46.465  31.252  1.00  0.00      A    C
ATOM   3682  HC  DCE A 461      45.119  45.814  32.111  1.00  0.00      A    H
ATOM   3683  HC1 DCE A 461      43.948  46.822  31.435  1.00  0.00      A    H
ATOM   3684  Cl  DCE A 461      45.977  47.882  31.539  1.00  0.00      A   CL
ATOM   3685  CT1 DCE A 461      45.153  45.868  29.916  1.00  0.00      A    C
ATOM   3686  HC2 DCE A 461      44.964  46.674  29.206  1.00  0.00      A    H
ATOM   3687  Cl1 DCE A 461      46.805  45.334  29.821  1.00  0.00      A   CL
ATOM   3688  HC3 DCE A 461      44.468  45.047  29.705  1.00  0.00      A    H
ATOM   3689  CT  DCE A 462      40.476  35.491   4.275  1.00  0.00      A    C
ATOM   3690  HC  DCE A 462      40.321  35.670   5.339  1.00  0.00      A    H
ATOM   3691  HC1 DCE A 462      41.539  35.602   4.060  1.00  0.00      A    H
ATOM   3692  Cl  DCE A 462      40.118  33.788   4.320  1.00  0.00      A   CL
ATOM   3693  CT1 DCE A 462      39.536  36.187   3.296  1.00  0.00      A    C
ATOM   3694  HC2 DCE A 462      39.245  35.389   2.613  1.00  0.00      A    H
ATOM   3695  Cl1 DCE A 462      38.024  36.359   4.172  1.00  0.00      A   CL
ATOM   3696  HC3 DCE A 462      39.884  37.147   2.914  1.00  0.00      A    H
ATOM   3697  CT  DCE A 463      11.177  42.008  36.150  1.00  0.00      A    C
ATOM   3698  HC  DCE A 463      12.098  42.267  35.628  1.00  0.00      A    H
ATOM   3699  HC1 DCE A 463      10.242  42.354  35.708  1.00  0.00      A    H
ATOM   3700  Cl  DCE A 463      11.184  40.207  36.271  1.00  0.00      A   CL
ATOM   3701  CT1 DCE A 463      11.398  42.671  37.555  1.00  0.00      A    C
ATOM   3702  HC2 DCE A 463      11.225  42.041  38.427  1.00  0.00      A    H
ATOM   3703  Cl1 DCE A 463      13.137  43.020  37.711  1.00  0.00      A   CL
ATOM   3704  HC3 DCE A 463      10.853  43.571  37.841  1.00  0.00      A    H
ATOM   3705  CT  DCE A 464      29.820   5.091  21.194  1.00  0.00      A    C
ATOM   3706  HC  DCE A 464      29.000   5.801  21.301  1.00  0.00      A    H
ATOM   3707  HC1 DCE A 464      29.828   4.658  20.193  1.00  0.00      A    H
ATOM   3708  Cl  DCE A 464      31.382   5.968  21.531  1.00  0.00      A   CL
ATOM   3709  CT1 DCE A 464      29.748   3.822  22.014  1.00  0.00      A    C
ATOM   3710  HC2 DCE A 464      29.320   4.078  22.983  1.00  0.00      A    H
ATOM   3711  Cl1 DCE A 464      28.759   2.583  21.291  1.00  0.00      A   CL
ATOM   3712  HC3 DCE A 464      30.780   3.480  22.091  1.00  0.00      A    H
ATOM   3713  CT  DCE A 465      49.049  42.362  21.268  1.00  0.00      A    C
ATOM   3714  HC  DCE A 465      48.707  42.054  22.256  1.00  0.00      A    H
ATOM   3715  HC1 DCE A 465      48.135  42.574  20.713  1.00  0.00      A    H
ATOM   3716  Cl  DCE A 465      49.852  43.944  21.299  1.00  0.00      A   CL
ATOM   3717  CT1 DCE A 465      49.998  41.468  20.460  1.00  0.00      A    C
ATOM   3718  HC2 DCE A 465      49.863  40.411  20.690  1.00  0.00      A    H
ATOM   3719  Cl1 DCE A 465      49.546  41.657  18.808  1.00  0.00      A   CL
ATOM   3720  HC3 DCE A 465      51.071  41.632  20.556  1.00  0.00      A    H
ATOM   3721  CT  DCE A 466      20.518   8.079   9.828  1.00  0.00      A    C
ATOM   3722  HC  DCE A 466      21.480   8.071   9.316  1.00  0.00      A    H
ATOM   3723  HC1 DCE A 466      20.178   9.111   9.909  1.00  0.00      A    H
ATOM   3724  Cl  DCE A 466      19.390   7.263   8.695  1.00  0.00      A   CL
ATOM   3725  CT1 DCE A 466      20.646   7.490  11.291  1.00  0.00      A    C
ATOM   3726  HC2 DCE A 466      20.828   6.416  11.250  1.00  0.00      A    H
ATOM   3727  Cl1 DCE A 466      21.946   8.249  12.303  1.00  0.00      A   CL
ATOM   3728  HC3 DCE A 466      19.760   7.804  11.844  1.00  0.00      A    H
ATOM   3729  CT  DCE A 467      37.967  20.929  36.036  1.00  0.00      A    C
ATOM   3730  HC  DCE A 467      38.414  21.528  35.243  1.00  0.00      A    H
ATOM   3731  HC1 DCE A 467      37.069  20.431  35.670  1.00  0.00      A    H
ATOM   3732  Cl  DCE A 467      39.207  19.669  36.396  1.00  0.00      A   CL
ATOM   3733  CT1 DCE A 467      37.574  21.625  37.374  1.00  0.00      A    C
ATOM   3734  HC2 DCE A 467      38.403  22.227  37.746  1.00  0.00      A    H
ATOM   3735  Cl1 DCE A 467      36.087  22.530  37.352  1.00  0.00      A   CL
ATOM   3736  HC3 DCE A 467      37.499  20.886  38.172  1.00  0.00      A    H
ATOM   3737  CT  DCE A 468      41.385  12.073  25.459  1.00  0.00      A    C
ATOM   3738  HC  DCE A 468      41.579  11.267  24.751  1.00  0.00      A    H
ATOM   3739  HC1 DCE A 468      41.969  12.961  25.220  1.00  0.00      A    H
ATOM   3740  Cl  DCE A 468      39.680  12.583  25.302  1.00  0.00      A   CL
ATOM   3741  CT1 DCE A 468      41.696  11.645  26.891  1.00  0.00      A    C
ATOM   3742  HC2 DCE A 468      41.390  12.473  27.531  1.00  0.00      A    H
ATOM   3743  Cl1 DCE A 468      40.751  10.081  27.252  1.00  0.00      A   CL
ATOM   3744  HC3 DCE A 468      42.744  11.462  27.127  1.00  0.00      A    H
ATOM   3745  CT  DCE A 469      44.022  48.350  25.223  1.00  0.00      A    C
ATOM   3746  HC  DCE A 469      44.480  49.333  25.104  1.00  0.00      A    H
ATOM   3747  HC1 DCE A 469      44.311  47.705  24.393  1.00  0.00      A    H
ATOM   3748  Cl  DCE A 469      44.510  47.564  26.710  1.00  0.00      A   CL
ATOM   3749  CT1 DCE A 469      42.502  48.414  25.162  1.00  0.00      A    C
ATOM   3750  HC2 DCE A 469      42.122  48.525  24.146  1.00  0.00      A    H
ATOM   3751  Cl1 DCE A 469      41.812  46.919  25.846  1.00  0.00      A   CL
ATOM   3752  HC3 DCE A 469      42.142  49.320  25.649  1.00  0.00      A    H
ATOM   3753  CT  DCE A 470      47.131  45.752  12.760  1.00  0.00      A    C
ATOM   3754  HC  DCE A 470      47.839  46.392  13.287  1.00  0.00      A    H
ATOM   3755  HC1 DCE A 470      47.781  45.198  12.083  1.00  0.00      A    H
ATOM   3756  Cl  DCE A 470      46.522  44.651  14.031  1.00  0.00      A   CL
ATOM   3757  CT1 DCE A 470      46.068  46.672  12.126  1.00  0.00      A    C
ATOM   3758  HC2 DCE A 470      45.661  47.318  12.904  1.00  0.00      A    H
ATOM   3759  Cl1 DCE A 470      46.637  47.840  10.864  1.00  0.00      A   CL
ATOM   3760  HC3 DCE A 470      45.139  46.198  11.808  1.00  0.00      A    H
ATOM   3761  CT  DCE A 471      49.058  30.807  23.462  1.00  0.00      A    C
ATOM   3762  HC  DCE A 471      49.657  30.304  22.704  1.00  0.00      A    H
ATOM   3763  HC1 DCE A 471      49.760  31.116  24.237  1.00  0.00      A    H
ATOM   3764  Cl  DCE A 471      48.265  32.178  22.702  1.00  0.00      A   CL
ATOM   3765  CT1 DCE A 471      47.947  29.807  23.925  1.00  0.00      A    C
ATOM   3766  HC2 DCE A 471      47.709  29.153  23.086  1.00  0.00      A    H
ATOM   3767  Cl1 DCE A 471      48.732  28.701  25.110  1.00  0.00      A   CL
ATOM   3768  HC3 DCE A 471      47.041  30.222  24.368  1.00  0.00      A    H
ATOM   3769  CT  DCE A 472       0.759  28.379   8.582  1.00  0.00      A    C
ATOM   3770  HC  DCE A 472       0.688  28.914   9.529  1.00  0.00      A    H
ATOM   3771  HC1 DCE A 472      -0.070  27.673   8.547  1.00  0.00      A    H
ATOM   3772  Cl  DCE A 472       0.528  29.624   7.321  1.00  0.00      A   CL
ATOM   3773  CT1 DCE A 472       2.215  27.743   8.468  1.00  0.00      A    C
ATOM   3774  HC2 DCE A 472       2.417  27.234   9.411  1.00  0.00      A    H
ATOM   3775  Cl1 DCE A 472       2.258  26.715   7.003  1.00  0.00      A   CL
ATOM   3776  HC3 DCE A 472       3.004  28.454   8.221  1.00  0.00      A    H
ATOM   3777  CT  DCE A 473      21.865  29.901  12.331  1.00  0.00      A    C
ATOM   3778  HC  DCE A 473      22.759  29.967  11.711  1.00  0.00      A    H
ATOM   3779  HC1 DCE A 473      21.846  30.770  12.989  1.00  0.00      A    H
ATOM   3780  Cl  DCE A 473      20.509  29.669  11.275  1.00  0.00      A   CL
ATOM   3781  CT1 DCE A 473      22.164  28.583  13.148  1.00  0.00      A    C
ATOM   3782  HC2 DCE A 473      22.823  28.919  13.948  1.00  0.00      A    H
ATOM   3783  Cl1 DCE A 473      20.788  27.973  14.153  1.00  0.00      A   CL
ATOM   3784  HC3 DCE A 473      22.676  27.779  12.618  1.00  0.00      A    H
ATOM   3785  CT  DCE A 474      42.140  11.177  10.772  1.00  0.00      A    C
ATOM   3786  HC  DCE A 474      42.717  10.497  10.146  1.00  0.00      A    H
ATOM   3787  HC1 DCE A 474      42.199  10.915  11.829  1.00  0.00      A    H
ATOM   3788  Cl  DCE A 474      43.062  12.740  10.567  1.00  0.00      A   CL
ATOM   3789  CT1 DCE A 474      40.649  11.245  10.387  1.00  0.00      A    C
ATOM   3790  HC2 DCE A 474      40.295  10.217  10.477  1.00  0.00      A    H
ATOM   3791  Cl1 DCE A 474      39.623  12.207  11.437  1.00  0.00      A   CL
ATOM   3792  HC3 DCE A 474      40.560  11.499   9.331  1.00  0.00      A    H
ATOM   3793  CT  DCE A 475       6.184  41.228  14.288  1.00  0.00      A    C
ATOM   3794  HC  DCE A 475       5.138  41.342  14.002  1.00  0.00      A    H
ATOM   3795  HC1 DCE A 475       6.386  41.620  15.285  1.00  0.00      A    H
ATOM   3796  Cl  DCE A 475       6.382  39.470  14.259  1.00  0.00      A   CL
ATOM   3797  CT1 DCE A 475       7.111  41.743  13.157  1.00  0.00      A    C
ATOM   3798  HC2 DCE A 475       6.891  41.318  12.178  1.00  0.00      A    H
ATOM   3799  Cl1 DCE A 475       7.136  43.562  13.008  1.00  0.00      A   CL
ATOM   3800  HC3 DCE A 475       8.146  41.488  13.386  1.00  0.00      A    H
ATOM   3801  CT  DCE A 476      16.629   4.657  20.314  1.00  0.00      A    C
ATOM   3802  HC  DCE A 476      16.192   4.715  21.311  1.00  0.00      A    H
ATOM   3803  HC1 DCE A 476      17.031   3.650  20.208  1.00  0.00      A    H
ATOM   3804  Cl  DCE A 476      15.330   4.723  19.051  1.00  0.00      A   CL
ATOM   3805  CT1 DCE A 476      17.613   5.785  19.995  1.00  0.00      A    C
ATOM   3806  HC2 DCE A 476      17.827   5.767  18.926  1.00  0.00      A    H
ATOM   3807  Cl1 DCE A 476      16.943   7.358  20.521  1.00  0.00      A   CL
ATOM   3808  HC3 DCE A 476      18.552   5.599  20.516  1.00  0.00      A    H
ATOM   3809  CT  DCE A 477       7.479  23.680  22.860  1.00  0.00      A    C
ATOM   3810  HC  DCE A 477       8.425  23.641  23.401  1.00  0.00      A    H
ATOM   3811  HC1 DCE A 477       7.153  24.720  22.847  1.00  0.00      A    H
ATOM   3812  Cl  DCE A 477       7.958  23.244  21.196  1.00  0.00      A   CL
ATOM   3813  CT1 DCE A 477       6.463  22.633  23.291  1.00  0.00      A    C
ATOM   3814  HC2 DCE A 477       5.624  23.133  23.773  1.00  0.00      A    H
ATOM   3815  Cl1 DCE A 477       5.542  21.942  21.990  1.00  0.00      A   CL
ATOM   3816  HC3 DCE A 477       6.882  21.803  23.861  1.00  0.00      A    H
ATOM   3817  CT  DCE A 478       2.153   7.308   9.408  1.00  0.00      A    C
ATOM   3818  HC  DCE A 478       1.719   8.285   9.195  1.00  0.00      A    H
ATOM   3819  HC1 DCE A 478       2.830   7.212  10.256  1.00  0.00      A    H
ATOM   3820  Cl  DCE A 478       0.828   6.109   9.592  1.00  0.00      A   CL
ATOM   3821  CT1 DCE A 478       2.890   6.932   8.133  1.00  0.00      A    C
ATOM   3822  HC2 DCE A 478       2.118   6.934   7.363  1.00  0.00      A    H
ATOM   3823  Cl1 DCE A 478       4.120   8.091   7.777  1.00  0.00      A   CL
ATOM   3824  HC3 DCE A 478       3.347   5.948   8.227  1.00  0.00      A    H
ATOM   3825  CT  DCE A 479      17.803  16.224  43.656  1.00  0.00      A    C
ATOM   3826  HC  DCE A 479      18.297  17.191  43.564  1.00  0.00      A    H
ATOM   3827  HC1 DCE A 479      16.885  16.464  44.193  1.00  0.00      A    H
ATOM   3828  Cl  DCE A 479      17.433  15.698  42.051  1.00  0.00      A   CL
ATOM   3829  CT1 DCE A 479      18.674  15.198  44.347  1.00  0.00      A    C
ATOM   3830  HC2 DCE A 479      19.147  15.554  45.262  1.00  0.00      A    H
ATOM   3831  Cl1 DCE A 479      17.750  13.810  44.933  1.00  0.00      A   CL
ATOM   3832  HC3 DCE A 479      19.457  14.707  43.769  1.00  0.00      A    H
ATOM   3833  CT  DCE A 480      30.981  48.852   6.580  1.00  0.00      A    C
ATOM   3834  HC  DCE A 480      31.631  49.717   6.453  1.00  0.00      A    H
ATOM   3835  HC1 DCE A 480      31.689  48.236   7.134  1.00  0.00      A    H
ATOM   3836  Cl  DCE A 480      29.553  49.135   7.541  1.00  0.00      A   CL
ATOM   3837  CT1 DCE A 480      30.687  48.261   5.265  1.00  0.00      A    C
ATOM   3838  HC2 DCE A 480      30.124  48.910   4.594  1.00  0.00      A    H
ATOM   3839  Cl1 DCE A 480      32.238  47.943   4.377  1.00  0.00      A   CL
ATOM   3840  HC3 DCE A 480      30.115  47.335   5.201  1.00  0.00      A    H
ATOM   3841  CT  DCE A 481      24.526   4.570   0.444  1.00  0.00      A    C
ATOM   3842  HC  DCE A 481      24.448   3.977   1.355  1.00  0.00      A    H
ATOM   3843  HC1 DCE A 481      24.108   4.119  -0.456  1.00  0.00      A    H
ATOM   3844  Cl  DCE A 481      23.677   6.135   0.725  1.00  0.00      A   CL
ATOM   3845  CT1 DCE A 481      25.999   4.901   0.320  1.00  0.00      A    C
ATOM   3846  HC2 DCE A 481      26.340   5.134   1.329  1.00  0.00      A    H
ATOM   3847  Cl1 DCE A 481      26.966   3.466  -0.136  1.00  0.00      A   CL
ATOM   3848  HC3 DCE A 481      26.219   5.749  -0.328  1.00  0.00      A    H
ATOM   3849  CT  DCE A 482      21.699  32.647  48.339  1.00  0.00      A    C
ATOM   3850  HC  DCE A 482      21.650  33.642  48.781  1.00  0.00      A    H
ATOM   3851  HC1 DCE A 482      22.721  32.315  48.518  1.00  0.00      A    H
ATOM   3852  Cl  DCE A 482      20.450  31.576  49.061  1.00  0.00      A   CL
ATOM   3853  CT1 DCE A 482      21.612  32.530  46.792  1.00  0.00      A    C
ATOM   3854  HC2 DCE A 482      22.359  33.167  46.321  1.00  0.00      A    H
ATOM   3855  Cl1 DCE A 482      21.839  30.762  46.381  1.00  0.00      A   CL
ATOM   3856  HC3 DCE A 482      20.679  32.874  46.344  1.00  0.00      A    H
ATOM   3857  CT  DCE A 483      35.362  10.386  15.489  1.00  0.00      A    C
ATOM   3858  HC  DCE A 483      35.900   9.845  14.710  1.00  0.00      A    H
ATOM   3859  HC1 DCE A 483      35.676  11.422  15.618  1.00  0.00      A    H
ATOM   3860  Cl  DCE A 483      33.700  10.320  14.842  1.00  0.00      A   CL
ATOM   3861  CT1 DCE A 483      35.560   9.631  16.806  1.00  0.00      A    C
ATOM   3862  HC2 DCE A 483      34.973  10.047  17.625  1.00  0.00      A    H
ATOM   3863  Cl1 DCE A 483      34.796   8.035  16.529  1.00  0.00      A   CL
ATOM   3864  HC3 DCE A 483      36.619   9.533  17.043  1.00  0.00      A    H
ATOM   3865  CT  DCE A 484      45.989  39.575  16.429  1.00  0.00      A    C
ATOM   3866  HC  DCE A 484      46.282  38.734  15.800  1.00  0.00      A    H
ATOM   3867  HC1 DCE A 484      45.828  40.481  15.846  1.00  0.00      A    H
ATOM   3868  Cl  DCE A 484      44.449  39.235  17.287  1.00  0.00      A   CL
ATOM   3869  CT1 DCE A 484      47.127  40.021  17.371  1.00  0.00      A    C
ATOM   3870  HC2 DCE A 484      47.096  41.096  17.552  1.00  0.00      A    H
ATOM   3871  Cl1 DCE A 484      47.122  39.162  18.943  1.00  0.00      A   CL
ATOM   3872  HC3 DCE A 484      48.091  39.746  16.943  1.00  0.00      A    H
ATOM   3873  CT  DCE A 485      14.128  34.289  20.065  1.00  0.00      A    C
ATOM   3874  HC  DCE A 485      14.179  33.414  20.713  1.00  0.00      A    H
ATOM   3875  HC1 DCE A 485      14.278  35.218  20.616  1.00  0.00      A    H
ATOM   3876  Cl  DCE A 485      15.632  34.030  19.111  1.00  0.00      A   CL
ATOM   3877  CT1 DCE A 485      12.848  34.258  19.153  1.00  0.00      A    C
ATOM   3878  HC2 DCE A 485      12.705  33.212  18.880  1.00  0.00      A    H
ATOM   3879  Cl1 DCE A 485      11.435  34.885  20.045  1.00  0.00      A   CL
ATOM   3880  HC3 DCE A 485      13.085  34.735  18.202  1.00  0.00      A    H
ATOM   3881  CT  DCE A 486      35.047  38.614  14.872  1.00  0.00      A    C
ATOM   3882  HC  DCE A 486      34.804  37.573  15.083  1.00  0.00      A    H
ATOM   3883  HC1 DCE A 486      34.788  39.169  15.773  1.00  0.00      A    H
ATOM   3884  Cl  DCE A 486      36.652  38.911  14.345  1.00  0.00      A   CL
ATOM   3885  CT1 DCE A 486      34.126  39.171  13.814  1.00  0.00      A    C
ATOM   3886  HC2 DCE A 486      34.175  38.626  12.872  1.00  0.00      A    H
ATOM   3887  Cl1 DCE A 486      32.420  39.000  14.282  1.00  0.00      A   CL
ATOM   3888  HC3 DCE A 486      34.157  40.252  13.679  1.00  0.00      A    H
ATOM   3889  CT  DCE A 487      20.076  37.129  40.113  1.00  0.00      A    C
ATOM   3890  HC  DCE A 487      19.306  36.416  40.407  1.00  0.00      A    H
ATOM   3891  HC1 DCE A 487      19.575  38.008  39.709  1.00  0.00      A    H
ATOM   3892  Cl  DCE A 487      20.862  37.658  41.668  1.00  0.00      A   CL
ATOM   3893  CT1 DCE A 487      21.148  36.597  39.141  1.00  0.00      A    C
ATOM   3894  HC2 DCE A 487      21.632  37.335  38.500  1.00  0.00      A    H
ATOM   3895  Cl1 DCE A 487      22.311  35.554  39.980  1.00  0.00      A   CL
ATOM   3896  HC3 DCE A 487      20.681  35.954  38.395  1.00  0.00      A    H
ATOM   3897  CT  DCE A 488      30.960  45.485  34.285  1.00  0.00      A    C
ATOM   3898  HC  DCE A 488      30.287  45.502  33.428  1.00  0.00      A    H
ATOM   3899  HC1 DCE A 488      31.543  46.405  34.331  1.00  0.00      A    H
ATOM   3900  Cl  DCE A 488      30.026  45.251  35.769  1.00  0.00      A   CL
ATOM   3901  CT1 DCE A 488      32.050  44.403  34.162  1.00  0.00      A    C
ATOM   3902  HC2 DCE A 488      31.718  43.381  33.980  1.00  0.00      A    H
ATOM   3903  Cl1 DCE A 488      32.848  44.896  32.649  1.00  0.00      A   CL
ATOM   3904  HC3 DCE A 488      32.777  44.344  34.972  1.00  0.00      A    H
ATOM   3905  CT  DCE A 489       1.750  15.041  25.873  1.00  0.00      A    C
ATOM   3906  HC  DCE A 489       1.955  15.184  24.812  1.00  0.00      A    H
ATOM   3907  HC1 DCE A 489       2.321  14.187  26.239  1.00  0.00      A    H
ATOM   3908  Cl  DCE A 489       2.421  16.401  26.779  1.00  0.00      A   CL
ATOM   3909  CT1 DCE A 489       0.230  14.940  26.198  1.00  0.00      A    C
ATOM   3910  HC2 DCE A 489      -0.273  15.907  26.172  1.00  0.00      A    H
ATOM   3911  Cl1 DCE A 489      -0.745  13.731  25.196  1.00  0.00      A   CL
ATOM   3912  HC3 DCE A 489       0.141  14.740  27.266  1.00  0.00      A    H
ATOM   3913  CT  DCE A 490      32.488  20.487  15.755  1.00  0.00      A    C
ATOM   3914  HC  DCE A 490      32.796  19.443  15.814  1.00  0.00      A    H
ATOM   3915  HC1 DCE A 490      32.351  20.680  14.691  1.00  0.00      A    H
ATOM   3916  Cl  DCE A 490      30.869  20.640  16.503  1.00  0.00      A   CL
ATOM   3917  CT1 DCE A 490      33.416  21.651  16.164  1.00  0.00      A    C
ATOM   3918  HC2 DCE A 490      34.471  21.524  15.923  1.00  0.00      A    H
ATOM   3919  Cl1 DCE A 490      32.883  23.143  15.229  1.00  0.00      A   CL
ATOM   3920  HC3 DCE A 490      33.323  21.713  17.248  1.00  0.00      A    H
ATOM   3921  CT  DCE A 491      47.088  36.674  21.880  1.00  0.00      A    C
ATOM   3922  HC  DCE A 491      46.424  37.498  22.142  1.00  0.00      A    H
ATOM   3923  HC1 DCE A 491      48.000  36.993  21.376  1.00  0.00      A    H
ATOM   3924  Cl  DCE A 491      47.537  36.256  23.511  1.00  0.00      A   CL
ATOM   3925  CT1 DCE A 491      46.383  35.708  21.038  1.00  0.00      A    C
ATOM   3926  HC2 DCE A 491      46.794  34.771  21.413  1.00  0.00      A    H
ATOM   3927  Cl1 DCE A 491      44.692  35.733  21.466  1.00  0.00      A   CL
ATOM   3928  HC3 DCE A 491      46.474  35.830  19.958  1.00  0.00      A    H
ATOM   3929  CT  DCE A 492      31.061  30.936  26.427  1.00  0.00      A    C
ATOM   3930  HC  DCE A 492      31.709  31.796  26.594  1.00  0.00      A    H
ATOM   3931  HC1 DCE A 492      30.123  30.867  26.978  1.00  0.00      A    H
ATOM   3932  Cl  DCE A 492      30.552  30.966  24.687  1.00  0.00      A   CL
ATOM   3933  CT1 DCE A 492      31.735  29.644  26.669  1.00  0.00      A    C
ATOM   3934  HC2 DCE A 492      32.029  29.486  27.707  1.00  0.00      A    H
ATOM   3935  Cl1 DCE A 492      30.540  28.401  26.374  1.00  0.00      A   CL
ATOM   3936  HC3 DCE A 492      32.612  29.504  26.037  1.00  0.00      A    H
ATOM   3937  CT  DCE A 493      24.356  26.735  42.700  1.00  0.00      A    C
ATOM   3938  HC  DCE A 493      24.665  27.396  41.891  1.00  0.00      A    H
ATOM   3939  HC1 DCE A 493      24.727  25.726  42.517  1.00  0.00      A    H
ATOM   3940  Cl  DCE A 493      24.853  27.317  44.311  1.00  0.00      A   CL
ATOM   3941  CT1 DCE A 493      22.894  27.045  42.653  1.00  0.00      A    C
ATOM   3942  HC2 DCE A 493      22.471  28.047  42.709  1.00  0.00      A    H
ATOM   3943  Cl1 DCE A 493      22.321  26.395  41.237  1.00  0.00      A   CL
ATOM   3944  HC3 DCE A 493      22.406  26.649  43.544  1.00  0.00      A    H
ATOM   3945  CT  DCE A 494      25.270   3.306  18.614  1.00  0.00      A    C
ATOM   3946  HC  DCE A 494      24.692   4.229  18.661  1.00  0.00      A    H
ATOM   3947  HC1 DCE A 494      25.399   3.050  19.665  1.00  0.00      A    H
ATOM   3948  Cl  DCE A 494      24.197   2.207  17.903  1.00  0.00      A   CL
ATOM   3949  CT1 DCE A 494      26.547   3.602  17.835  1.00  0.00      A    C
ATOM   3950  HC2 DCE A 494      26.311   3.962  16.833  1.00  0.00      A    H
ATOM   3951  Cl1 DCE A 494      27.583   4.688  18.850  1.00  0.00      A   CL
ATOM   3952  HC3 DCE A 494      27.139   2.690  17.765  1.00  0.00      A    H
ATOM   3953  CT  DCE A 495       0.877  41.856  33.324  1.00  0.00      A    C
ATOM   3954  HC  DCE A 495      -0.110  41.857  33.787  1.00  0.00      A    H
ATOM   3955  HC1 DCE A 495       0.873  41.361  32.353  1.00  0.00      A    H
ATOM   3956  Cl  DCE A 495       1.496  43.554  33.119  1.00  0.00      A   CL
ATOM   3957  CT1 DCE A 495       1.896  41.022  34.176  1.00  0.00      A    C
ATOM   3958  HC2 DCE A 495       1.376  40.092  34.408  1.00  0.00      A    H
ATOM   3959  Cl1 DCE A 495       3.330  40.641  33.193  1.00  0.00      A   CL
ATOM   3960  HC3 DCE A 495       2.228  41.429  35.131  1.00  0.00      A    H
ATOM   3961  CT  DCE A 496       6.420  21.744  17.377  1.00  0.00      A    C
ATOM   3962  HC  DCE A 496       6.675  22.729  17.768  1.00  0.00      A    H
ATOM   3963  HC1 DCE A 496       6.603  21.671  16.305  1.00  0.00      A    H
ATOM   3964  Cl  DCE A 496       7.410  20.501  18.273  1.00  0.00      A   CL
ATOM   3965  CT1 DCE A 496       4.960  21.479  17.723  1.00  0.00      A    C
ATOM   3966  HC2 DCE A 496       4.335  22.241  17.257  1.00  0.00      A    H
ATOM   3967  Cl1 DCE A 496       4.525  19.924  17.092  1.00  0.00      A   CL
ATOM   3968  HC3 DCE A 496       4.658  21.378  18.765  1.00  0.00      A    H
ATOM   3969  CT  DCE A 497       4.453  19.093  24.691  1.00  0.00      A    C
ATOM   3970  HC  DCE A 497       5.311  19.180  24.025  1.00  0.00      A    H
ATOM   3971  HC1 DCE A 497       4.614  18.441  25.550  1.00  0.00      A    H
ATOM   3972  Cl  DCE A 497       4.091  20.659  25.436  1.00  0.00      A   CL
ATOM   3973  CT1 DCE A 497       3.321  18.505  23.698  1.00  0.00      A    C
ATOM   3974  HC2 DCE A 497       3.156  19.250  22.920  1.00  0.00      A    H
ATOM   3975  Cl1 DCE A 497       3.795  16.954  22.839  1.00  0.00      A   CL
ATOM   3976  HC3 DCE A 497       2.396  18.193  24.183  1.00  0.00      A    H
ATOM   3977  CT  DCE A 498      29.787  40.024  28.560  1.00  0.00      A    C
ATOM   3978  HC  DCE A 498      30.536  39.326  28.186  1.00  0.00      A    H
ATOM   3979  HC1 DCE A 498      29.730  39.857  29.635  1.00  0.00      A    H
ATOM   3980  Cl  DCE A 498      30.415  41.617  28.185  1.00  0.00      A   CL
ATOM   3981  CT1 DCE A 498      28.457  39.734  27.800  1.00  0.00      A    C
ATOM   3982  HC2 DCE A 498      28.268  38.661  27.773  1.00  0.00      A    H
ATOM   3983  Cl1 DCE A 498      27.045  40.635  28.593  1.00  0.00      A   CL
ATOM   3984  HC3 DCE A 498      28.660  40.042  26.775  1.00  0.00      A    H
ATOM   3985  CT  DCE A 499      35.192  45.393   4.346  1.00  0.00      A    C
ATOM   3986  HC  DCE A 499      34.370  45.322   5.058  1.00  0.00      A    H
ATOM   3987  HC1 DCE A 499      35.546  44.362   4.336  1.00  0.00      A    H
ATOM   3988  Cl  DCE A 499      34.617  45.850   2.736  1.00  0.00      A   CL
ATOM   3989  CT1 DCE A 499      36.187  46.439   4.916  1.00  0.00      A    C
ATOM   3990  HC2 DCE A 499      35.620  47.247   5.379  1.00  0.00      A    H
ATOM   3991  Cl1 DCE A 499      37.097  45.850   6.304  1.00  0.00      A   CL
ATOM   3992  HC3 DCE A 499      36.932  46.777   4.195  1.00  0.00      A    H
ATOM   3993  CT  DCE A 500      10.887  11.726  15.522  1.00  0.00      A    C
ATOM   3994  HC  DCE A 500      11.907  11.534  15.190  1.00  0.00      A    H
ATOM   3995  HC1 DCE A 500      11.043  12.141  16.518  1.00  0.00      A    H
ATOM   3996  Cl  DCE A 500      10.358  12.981  14.362  1.00  0.00      A   CL
ATOM   3997  CT1 DCE A 500       9.866  10.600  15.501  1.00  0.00      A    C
ATOM   3998  HC2 DCE A 500       8.923  11.138  15.594  1.00  0.00      A    H
ATOM   3999  Cl1 DCE A 500       9.837   9.709  14.010  1.00  0.00      A   CL
ATOM   4000  HC3 DCE A 500      10.030   9.962  16.370  1.00  0.00      A    H
ATOM   4001  CT  DCE A 501      32.702  34.215   9.724  1.00  0.00      A    C
ATOM   4002  HC  DCE A 501      32.303  33.248  10.030  1.00  0.00      A    H
ATOM   4003  HC1 DCE A 501      33.331  34.208   8.834  1.00  0.00      A    H
ATOM   4004  Cl  DCE A 501      31.398  35.424   9.521  1.00  0.00      A   CL
ATOM   4005  CT1 DCE A 501      33.654  34.781  10.814  1.00  0.00      A    C
ATOM   4006  HC2 DCE A 501      34.453  34.050  10.937  1.00  0.00      A    H
ATOM   4007  Cl1 DCE A 501      34.380  36.384  10.271  1.00  0.00      A   CL
ATOM   4008  HC3 DCE A 501      33.127  34.891  11.762  1.00  0.00      A    H
ATOM   4009  CT  DCE A 502      49.915  36.410  17.206  1.00  0.00      A    C
ATOM   4010  HC  DCE A 502      50.817  35.801  17.149  1.00  0.00      A    H
ATOM   4011  HC1 DCE A 502      50.159  36.979  18.102  1.00  0.00      A    H
ATOM   4012  Cl  DCE A 502      49.881  37.474  15.779  1.00  0.00      A   CL
ATOM   4013  CT1 DCE A 502      48.637  35.602  17.402  1.00  0.00      A    C
ATOM   4014  HC2 DCE A 502      48.525  34.768  16.709  1.00  0.00      A    H
ATOM   4015  Cl1 DCE A 502      48.754  34.832  19.008  1.00  0.00      A   CL
ATOM   4016  HC3 DCE A 502      47.658  36.075  17.315  1.00  0.00      A    H
ATOM   4017  CT  DCE A 503      21.302  36.225  16.397  1.00  0.00      A    C
ATOM   4018  HC  DCE A 503      21.723  35.411  15.806  1.00  0.00      A    H
ATOM   4019  HC1 DCE A 503      20.317  36.374  15.955  1.00  0.00      A    H
ATOM   4020  Cl  DCE A 503      21.250  35.822  18.121  1.00  0.00      A   CL
ATOM   4021  CT1 DCE A 503      22.238  37.379  16.085  1.00  0.00      A    C
ATOM   4022  HC2 DCE A 503      21.960  37.837  15.135  1.00  0.00      A    H
ATOM   4023  Cl1 DCE A 503      22.254  38.649  17.297  1.00  0.00      A   CL
ATOM   4024  HC3 DCE A 503      23.264  37.011  16.083  1.00  0.00      A    H
ATOM   4025  CT  DCE A 504      18.239   2.028  30.684  1.00  0.00      A    C
ATOM   4026  HC  DCE A 504      19.170   2.104  30.123  1.00  0.00      A    H
ATOM   4027  HC1 DCE A 504      18.480   1.629  31.669  1.00  0.00      A    H
ATOM   4028  Cl  DCE A 504      17.702   3.676  30.917  1.00  0.00      A   CL
ATOM   4029  CT1 DCE A 504      17.176   1.207  29.984  1.00  0.00      A    C
ATOM   4030  HC2 DCE A 504      17.057   1.364  28.912  1.00  0.00      A    H
ATOM   4031  Cl1 DCE A 504      17.774  -0.500  30.051  1.00  0.00      A   CL
ATOM   4032  HC3 DCE A 504      16.184   1.151  30.434  1.00  0.00      A    H
ATOM   4033  CT  DCE A 505      34.173  40.879  48.495  1.00  0.00      A    C
ATOM   4034  HC  DCE A 505      34.103  41.967  48.523  1.00  0.00      A    H
ATOM   4035  HC1 DCE A 505      35.216  40.601  48.651  1.00  0.00      A    H
ATOM   4036  Cl  DCE A 505      33.220  40.292  49.899  1.00  0.00      A   CL
ATOM   4037  CT1 DCE A 505      33.689  40.174  47.244  1.00  0.00      A    C
ATOM   4038  HC2 DCE A 505      34.323  40.467  46.408  1.00  0.00      A    H
ATOM   4039  Cl1 DCE A 505      33.913  38.350  47.418  1.00  0.00      A   CL
ATOM   4040  HC3 DCE A 505      32.629  40.386  47.104  1.00  0.00      A    H
ATOM   4041  CT  DCE A 506      31.501  45.644  41.506  1.00  0.00      A    C
ATOM   4042  HC  DCE A 506      30.512  45.369  41.138  1.00  0.00      A    H
ATOM   4043  HC1 DCE A 506      31.710  46.707  41.384  1.00  0.00      A    H
ATOM   4044  Cl  DCE A 506      31.515  45.291  43.261  1.00  0.00      A   CL
ATOM   4045  CT1 DCE A 506      32.472  44.758  40.699  1.00  0.00      A    C
ATOM   4046  HC2 DCE A 506      32.094  43.745  40.842  1.00  0.00      A    H
ATOM   4047  Cl1 DCE A 506      32.485  45.260  38.901  1.00  0.00      A   CL
ATOM   4048  HC3 DCE A 506      33.482  44.710  41.105  1.00  0.00      A    H
ATOM   4049  CT  DCE A 507      13.237  50.019  38.013  1.00  0.00      A    C
ATOM   4050  HC  DCE A 507      13.856  50.231  38.885  1.00  0.00      A    H
ATOM   4051  HC1 DCE A 507      13.779  50.064  37.068  1.00  0.00      A    H
ATOM   4052  Cl  DCE A 507      12.686  48.430  38.230  1.00  0.00      A   CL
ATOM   4053  CT1 DCE A 507      12.019  50.845  38.143  1.00  0.00      A    C
ATOM   4054  HC2 DCE A 507      11.612  50.843  39.154  1.00  0.00      A    H
ATOM   4055  Cl1 DCE A 507      12.334  52.588  37.843  1.00  0.00      A   CL
ATOM   4056  HC3 DCE A 507      11.240  50.505  37.461  1.00  0.00      A    H
ATOM   4057  CT  DCE A 508       2.845  11.727  27.793  1.00  0.00      A    C
ATOM   4058  HC  DCE A 508       2.116  11.848  26.991  1.00  0.00      A    H
ATOM   4059  HC1 DCE A 508       3.401  10.792  27.853  1.00  0.00      A    H
ATOM   4060  Cl  DCE A 508       3.929  13.111  27.635  1.00  0.00      A   CL
ATOM   4061  CT1 DCE A 508       2.105  11.753  29.074  1.00  0.00      A    C
ATOM   4062  HC2 DCE A 508       1.603  12.721  29.060  1.00  0.00      A    H
ATOM   4063  Cl1 DCE A 508       0.695  10.700  29.012  1.00  0.00      A   CL
ATOM   4064  HC3 DCE A 508       2.522  11.535  30.057  1.00  0.00      A    H
ATOM   4065  CT  DCE A 509      16.512   5.785  25.287  1.00  0.00      A    C
ATOM   4066  HC  DCE A 509      15.607   6.306  25.599  1.00  0.00      A    H
ATOM   4067  HC1 DCE A 509      16.872   5.541  26.286  1.00  0.00      A    H
ATOM   4068  Cl  DCE A 509      15.969   4.274  24.403  1.00  0.00      A   CL
ATOM   4069  CT1 DCE A 509      17.321   6.618  24.294  1.00  0.00      A    C
ATOM   4070  HC2 DCE A 509      17.907   7.384  24.803  1.00  0.00      A    H
ATOM   4071  Cl1 DCE A 509      18.521   5.692  23.488  1.00  0.00      A   CL
ATOM   4072  HC3 DCE A 509      16.669   7.065  23.543  1.00  0.00      A    H
ATOM   4073  CT  DCE A 510      29.397   0.635  46.561  1.00  0.00      A    C
ATOM   4074  HC  DCE A 510      29.597   0.478  47.621  1.00  0.00      A    H
ATOM   4075  HC1 DCE A 510      28.476   0.133  46.264  1.00  0.00      A    H
ATOM   4076  Cl  DCE A 510      29.301   2.395  46.275  1.00  0.00      A   CL
ATOM   4077  CT1 DCE A 510      30.610   0.061  45.709  1.00  0.00      A    C
ATOM   4078  HC2 DCE A 510      30.740  -1.019  45.769  1.00  0.00      A    H
ATOM   4079  Cl1 DCE A 510      30.499   0.258  43.965  1.00  0.00      A   CL
ATOM   4080  HC3 DCE A 510      31.627   0.270  46.039  1.00  0.00      A    H
ATOM   4081  CT  DCE A 511      16.563  24.216  21.034  1.00  0.00      A    C
ATOM   4082  HC  DCE A 511      16.440  24.180  22.116  1.00  0.00      A    H
ATOM   4083  HC1 DCE A 511      17.618  24.061  20.809  1.00  0.00      A    H
ATOM   4084  Cl  DCE A 511      15.532  22.947  20.416  1.00  0.00      A   CL
ATOM   4085  CT1 DCE A 511      16.077  25.539  20.456  1.00  0.00      A    C
ATOM   4086  HC2 DCE A 511      16.148  25.341  19.386  1.00  0.00      A    H
ATOM   4087  Cl1 DCE A 511      14.346  25.854  20.834  1.00  0.00      A   CL
ATOM   4088  HC3 DCE A 511      16.620  26.442  20.733  1.00  0.00      A    H
ATOM   4089  CT  DCE A 512       1.270  44.398  20.601  1.00  0.00      A    C
ATOM   4090  HC  DCE A 512       0.492  44.605  21.336  1.00  0.00      A    H
ATOM   4091  HC1 DCE A 512       1.076  45.126  19.814  1.00  0.00      A    H
ATOM   4092  Cl  DCE A 512       2.752  44.596  21.532  1.00  0.00      A   CL
ATOM   4093  CT1 DCE A 512       1.136  42.982  20.130  1.00  0.00      A    C
ATOM   4094  HC2 DCE A 512       1.820  42.762  19.310  1.00  0.00      A    H
ATOM   4095  Cl1 DCE A 512       1.450  41.803  21.408  1.00  0.00      A   CL
ATOM   4096  HC3 DCE A 512       0.090  42.891  19.837  1.00  0.00      A    H
ATOM   4097  CT  DCE A 513       8.127  33.703  45.700  1.00  0.00      A    C
ATOM   4098  HC  DCE A 513       7.727  34.446  46.391  1.00  0.00      A    H
ATOM   4099  HC1 DCE A 513       7.431  32.877  45.561  1.00  0.00      A    H
ATOM   4100  Cl  DCE A 513       8.303  34.537  44.157  1.00  0.00      A   CL
ATOM   4101  CT1 DCE A 513       9.565  33.220  46.036  1.00  0.00      A    C
ATOM   4102  HC2 DCE A 513       9.688  32.881  47.065  1.00  0.00      A    H
ATOM   4103  Cl1 DCE A 513      10.187  32.174  44.778  1.00  0.00      A   CL
ATOM   4104  HC3 DCE A 513      10.175  34.119  45.942  1.00  0.00      A    H
ATOM   4105  CT  DCE A 514      46.086   2.269  33.683  1.00  0.00      A    C
ATOM   4106  HC  DCE A 514      47.120   2.539  33.470  1.00  0.00      A    H
ATOM   4107  HC1 DCE A 514      45.408   2.969  33.194  1.00  0.00      A    H
ATOM   4108  Cl  DCE A 514      45.674   0.623  33.107  1.00  0.00      A   CL
ATOM   4109  CT1 DCE A 514      45.969   2.138  35.201  1.00  0.00      A    C
ATOM   4110  HC2 DCE A 514      46.297   3.011  35.764  1.00  0.00      A    H
ATOM   4111  Cl1 DCE A 514      44.384   1.678  35.822  1.00  0.00      A   CL
ATOM   4112  HC3 DCE A 514      46.744   1.485  35.604  1.00  0.00      A    H
ATOM   4113  CT  DCE A 515      26.119   2.965  28.889  1.00  0.00      A    C
ATOM   4114  HC  DCE A 515      25.105   2.857  28.501  1.00  0.00      A    H
ATOM   4115  HC1 DCE A 515      26.643   3.724  28.308  1.00  0.00      A    H
ATOM   4116  Cl  DCE A 515      25.987   3.411  30.622  1.00  0.00      A   CL
ATOM   4117  CT1 DCE A 515      26.550   1.565  28.808  1.00  0.00      A    C
ATOM   4118  HC2 DCE A 515      25.934   1.045  29.542  1.00  0.00      A    H
ATOM   4119  Cl1 DCE A 515      26.356   0.819  27.152  1.00  0.00      A   CL
ATOM   4120  HC3 DCE A 515      27.623   1.563  28.997  1.00  0.00      A    H
ATOM   4121  CT  DCE A 516      13.241   2.047  26.928  1.00  0.00      A    C
ATOM   4122  HC  DCE A 516      13.618   1.363  26.167  1.00  0.00      A    H
ATOM   4123  HC1 DCE A 516      12.873   1.316  27.649  1.00  0.00      A    H
ATOM   4124  Cl  DCE A 516      14.713   2.776  27.594  1.00  0.00      A   CL
ATOM   4125  CT1 DCE A 516      12.246   3.182  26.614  1.00  0.00      A    C
ATOM   4126  HC2 DCE A 516      12.680   3.948  25.971  1.00  0.00      A    H
ATOM   4127  Cl1 DCE A 516      10.901   2.448  25.814  1.00  0.00      A   CL
ATOM   4128  HC3 DCE A 516      11.768   3.720  27.433  1.00  0.00      A    H
ATOM   4129  CT  DCE A 517      15.631  11.402  23.699  1.00  0.00      A    C
ATOM   4130  HC  DCE A 517      14.755  11.783  24.224  1.00  0.00      A    H
ATOM   4131  HC1 DCE A 517      15.926  12.210  23.029  1.00  0.00      A    H
ATOM   4132  Cl  DCE A 517      16.978  11.027  24.819  1.00  0.00      A   CL
ATOM   4133  CT1 DCE A 517      15.216  10.245  22.810  1.00  0.00      A    C
ATOM   4134  HC2 DCE A 517      16.037   9.858  22.207  1.00  0.00      A    H
ATOM   4135  Cl1 DCE A 517      14.454   8.879  23.668  1.00  0.00      A   CL
ATOM   4136  HC3 DCE A 517      14.439  10.589  22.127  1.00  0.00      A    H
ATOM   4137  CT  DCE A 518      32.871  20.690  46.534  1.00  0.00      A    C
ATOM   4138  HC  DCE A 518      33.043  19.859  45.849  1.00  0.00      A    H
ATOM   4139  HC1 DCE A 518      32.629  21.482  45.826  1.00  0.00      A    H
ATOM   4140  Cl  DCE A 518      31.481  20.189  47.571  1.00  0.00      A   CL
ATOM   4141  CT1 DCE A 518      34.049  21.002  47.391  1.00  0.00      A    C
ATOM   4142  HC2 DCE A 518      34.476  20.084  47.795  1.00  0.00      A    H
ATOM   4143  Cl1 DCE A 518      35.329  21.803  46.343  1.00  0.00      A   CL
ATOM   4144  HC3 DCE A 518      33.722  21.607  48.237  1.00  0.00      A    H
ATOM   4145  CT  DCE A 519      34.448  26.809  27.143  1.00  0.00      A    C
ATOM   4146  HC  DCE A 519      34.153  27.844  26.973  1.00  0.00      A    H
ATOM   4147  HC1 DCE A 519      33.803  26.296  27.857  1.00  0.00      A    H
ATOM   4148  Cl  DCE A 519      34.474  26.060  25.562  1.00  0.00      A   CL
ATOM   4149  CT1 DCE A 519      35.870  26.790  27.731  1.00  0.00      A    C
ATOM   4150  HC2 DCE A 519      36.562  27.141  26.966  1.00  0.00      A    H
ATOM   4151  Cl1 DCE A 519      36.038  27.851  29.185  1.00  0.00      A   CL
ATOM   4152  HC3 DCE A 519      36.130  25.790  28.077  1.00  0.00      A    H
ATOM   4153  CT  DCE A 520      24.456  16.945  26.632  1.00  0.00      A    C
ATOM   4154  HC  DCE A 520      24.303  17.682  25.844  1.00  0.00      A    H
ATOM   4155  HC1 DCE A 520      25.505  16.658  26.702  1.00  0.00      A    H
ATOM   4156  Cl  DCE A 520      23.848  17.721  28.112  1.00  0.00      A   CL
ATOM   4157  CT1 DCE A 520      23.566  15.823  26.268  1.00  0.00      A    C
ATOM   4158  HC2 DCE A 520      22.570  15.905  26.704  1.00  0.00      A    H
ATOM   4159  Cl1 DCE A 520      23.313  15.886  24.539  1.00  0.00      A   CL
ATOM   4160  HC3 DCE A 520      23.951  14.809  26.371  1.00  0.00      A    H
ATOM   4161  CT  DCE A 521      29.186  37.704   8.185  1.00  0.00      A    C
ATOM   4162  HC  DCE A 521      30.113  38.269   8.285  1.00  0.00      A    H
ATOM   4163  HC1 DCE A 521      29.069  37.084   9.074  1.00  0.00      A    H
ATOM   4164  Cl  DCE A 521      27.842  38.775   8.028  1.00  0.00      A   CL
ATOM   4165  CT1 DCE A 521      29.319  36.867   6.923  1.00  0.00      A    C
ATOM   4166  HC2 DCE A 521      28.397  36.327   6.706  1.00  0.00      A    H
ATOM   4167  Cl1 DCE A 521      29.500  38.050   5.602  1.00  0.00      A   CL
ATOM   4168  HC3 DCE A 521      30.205  36.236   6.851  1.00  0.00      A    H
ATOM   4169  CT  DCE A 522       4.159  24.931  44.944  1.00  0.00      A    C
ATOM   4170  HC  DCE A 522       3.750  25.167  45.926  1.00  0.00      A    H
ATOM   4171  HC1 DCE A 522       3.298  24.900  44.277  1.00  0.00      A    H
ATOM   4172  Cl  DCE A 522       5.077  26.327  44.337  1.00  0.00      A   CL
ATOM   4173  CT1 DCE A 522       5.058  23.719  44.912  1.00  0.00      A    C
ATOM   4174  HC2 DCE A 522       5.350  23.380  43.918  1.00  0.00      A    H
ATOM   4175  Cl1 DCE A 522       6.473  23.934  45.970  1.00  0.00      A   CL
ATOM   4176  HC3 DCE A 522       4.491  22.872  45.298  1.00  0.00      A    H
ATOM   4177  CT  DCE A 523       3.537   5.901  47.495  1.00  0.00      A    C
ATOM   4178  HC  DCE A 523       4.569   6.196  47.301  1.00  0.00      A    H
ATOM   4179  HC1 DCE A 523       2.960   6.601  46.891  1.00  0.00      A    H
ATOM   4180  Cl  DCE A 523       3.120   4.234  47.038  1.00  0.00      A   CL
ATOM   4181  CT1 DCE A 523       3.070   6.165  48.900  1.00  0.00      A    C
ATOM   4182  HC2 DCE A 523       2.013   5.946  49.045  1.00  0.00      A    H
ATOM   4183  Cl1 DCE A 523       3.998   5.008  49.840  1.00  0.00      A   CL
ATOM   4184  HC3 DCE A 523       3.290   7.154  49.304  1.00  0.00      A    H
ATOM   4185  CT  DCE A 524      10.279   5.024   3.923  1.00  0.00      A    C
ATOM   4186  HC  DCE A 524      10.992   4.203   3.857  1.00  0.00      A    H
ATOM   4187  HC1 DCE A 524       9.262   4.631   3.907  1.00  0.00      A    H
ATOM   4188  Cl  DCE A 524      10.549   5.969   5.378  1.00  0.00      A   CL
ATOM   4189  CT1 DCE A 524      10.423   5.828   2.653  1.00  0.00      A    C
ATOM   4190  HC2 DCE A 524       9.619   6.554   2.542  1.00  0.00      A    H
ATOM   4191  Cl1 DCE A 524      12.052   6.454   2.419  1.00  0.00      A   CL
ATOM   4192  HC3 DCE A 524      10.364   5.350   1.675  1.00  0.00      A    H
ATOM   4193  CT  DCE A 525      16.061  30.278  21.490  1.00  0.00      A    C
ATOM   4194  HC  DCE A 525      16.801  29.486  21.600  1.00  0.00      A    H
ATOM   4195  HC1 DCE A 525      16.070  31.013  22.296  1.00  0.00      A    H
ATOM   4196  Cl  DCE A 525      16.432  30.926  19.877  1.00  0.00      A   CL
ATOM   4197  CT1 DCE A 525      14.709  29.621  21.416  1.00  0.00      A    C
ATOM   4198  HC2 DCE A 525      14.289  29.260  22.355  1.00  0.00      A    H
ATOM   4199  Cl1 DCE A 525      13.537  30.763  20.746  1.00  0.00      A   CL
ATOM   4200  HC3 DCE A 525      14.708  28.742  20.771  1.00  0.00      A    H
ATOM   4201  CT  DCE A 526      38.264  35.268  24.610  1.00  0.00      A    C
ATOM   4202  HC  DCE A 526      38.196  36.165  25.226  1.00  0.00      A    H
ATOM   4203  HC1 DCE A 526      38.448  35.432  23.549  1.00  0.00      A    H
ATOM   4204  Cl  DCE A 526      39.663  34.272  25.116  1.00  0.00      A   CL
ATOM   4205  CT1 DCE A 526      36.925  34.511  24.628  1.00  0.00      A    C
ATOM   4206  HC2 DCE A 526      36.335  34.605  25.539  1.00  0.00      A    H
ATOM   4207  Cl1 DCE A 526      35.835  35.279  23.448  1.00  0.00      A   CL
ATOM   4208  HC3 DCE A 526      36.963  33.429  24.499  1.00  0.00      A    H
ATOM   4209  CT  DCE A 527      26.830   4.614  11.483  1.00  0.00      A    C
ATOM   4210  HC  DCE A 527      26.158   3.791  11.723  1.00  0.00      A    H
ATOM   4211  HC1 DCE A 527      27.746   4.090  11.209  1.00  0.00      A    H
ATOM   4212  Cl  DCE A 527      26.455   5.647  10.063  1.00  0.00      A   CL
ATOM   4213  CT1 DCE A 527      26.978   5.515  12.744  1.00  0.00      A    C
ATOM   4214  HC2 DCE A 527      27.032   4.899  13.642  1.00  0.00      A    H
ATOM   4215  Cl1 DCE A 527      28.499   6.372  12.955  1.00  0.00      A   CL
ATOM   4216  HC3 DCE A 527      26.194   6.269  12.804  1.00  0.00      A    H
ATOM   4217  CT  DCE A 528      12.730   2.735  16.876  1.00  0.00      A    C
ATOM   4218  HC  DCE A 528      12.741   3.040  17.922  1.00  0.00      A    H
ATOM   4219  HC1 DCE A 528      12.006   3.354  16.347  1.00  0.00      A    H
ATOM   4220  Cl  DCE A 528      14.315   2.968  16.139  1.00  0.00      A   CL
ATOM   4221  CT1 DCE A 528      12.402   1.257  16.755  1.00  0.00      A    C
ATOM   4222  HC2 DCE A 528      11.365   1.025  16.997  1.00  0.00      A    H
ATOM   4223  Cl1 DCE A 528      12.856   0.619  15.117  1.00  0.00      A   CL
ATOM   4224  HC3 DCE A 528      13.009   0.669  17.443  1.00  0.00      A    H
ATOM   4225  CT  DCE A 529      25.731   6.271  26.924  1.00  0.00      A    C
ATOM   4226  HC  DCE A 529      26.338   5.388  27.123  1.00  0.00      A    H
ATOM   4227  HC1 DCE A 529      25.250   6.189  25.950  1.00  0.00      A    H
ATOM   4228  Cl  DCE A 529      24.420   6.413  28.120  1.00  0.00      A   CL
ATOM   4229  CT1 DCE A 529      26.597   7.512  27.121  1.00  0.00      A    C
ATOM   4230  HC2 DCE A 529      26.627   7.748  28.185  1.00  0.00      A    H
ATOM   4231  Cl1 DCE A 529      28.195   7.326  26.603  1.00  0.00      A   CL
ATOM   4232  HC3 DCE A 529      26.177   8.414  26.675  1.00  0.00      A    H
ATOM   4233  CT  DCE A 530      46.149   4.071  27.378  1.00  0.00      A    C
ATOM   4234  HC  DCE A 530      46.761   4.966  27.263  1.00  0.00      A    H
ATOM   4235  HC1 DCE A 530      46.013   3.940  28.451  1.00  0.00      A    H
ATOM   4236  Cl  DCE A 530      44.535   4.560  26.779  1.00  0.00      A   CL
ATOM   4237  CT1 DCE A 530      46.556   2.878  26.564  1.00  0.00      A    C
ATOM   4238  HC2 DCE A 530      46.441   3.104  25.504  1.00  0.00      A    H
ATOM   4239  Cl1 DCE A 530      48.211   2.354  26.925  1.00  0.00      A   CL
ATOM   4240  HC3 DCE A 530      45.882   2.049  26.778  1.00  0.00      A    H
ATOM   4241  CT  DCE A 531      27.555  24.274  33.610  1.00  0.00      A    C
ATOM   4242  HC  DCE A 531      28.638  24.148  33.615  1.00  0.00      A    H
ATOM   4243  HC1 DCE A 531      27.174  25.019  34.308  1.00  0.00      A    H
ATOM   4244  Cl  DCE A 531      27.193  25.014  32.014  1.00  0.00      A   CL
ATOM   4245  CT1 DCE A 531      26.783  23.024  33.787  1.00  0.00      A    C
ATOM   4246  HC2 DCE A 531      26.757  22.374  32.913  1.00  0.00      A    H
ATOM   4247  Cl1 DCE A 531      27.094  22.043  35.285  1.00  0.00      A   CL
ATOM   4248  HC3 DCE A 531      25.715  23.239  33.791  1.00  0.00      A    H
ATOM   4249  CT  DCE A 532       8.401  37.387  34.414  1.00  0.00      A    C
ATOM   4250  HC  DCE A 532       9.381  37.865  34.389  1.00  0.00      A    H
ATOM   4251  HC1 DCE A 532       7.649  37.807  33.746  1.00  0.00      A    H
ATOM   4252  Cl  DCE A 532       8.545  35.673  34.205  1.00  0.00      A   CL
ATOM   4253  CT1 DCE A 532       7.988  37.701  35.867  1.00  0.00      A    C
ATOM   4254  HC2 DCE A 532       6.947  37.429  36.043  1.00  0.00      A    H
ATOM   4255  Cl1 DCE A 532       8.878  36.862  37.133  1.00  0.00      A   CL
ATOM   4256  HC3 DCE A 532       8.010  38.752  36.156  1.00  0.00      A    H
ATOM   4257  CT  DCE A 533      12.201  36.056  24.195  1.00  0.00      A    C
ATOM   4258  HC  DCE A 533      12.178  37.006  24.728  1.00  0.00      A    H
ATOM   4259  HC1 DCE A 533      11.717  36.222  23.233  1.00  0.00      A    H
ATOM   4260  Cl  DCE A 533      13.905  35.543  23.914  1.00  0.00      A   CL
ATOM   4261  CT1 DCE A 533      11.538  35.041  25.092  1.00  0.00      A    C
ATOM   4262  HC2 DCE A 533      10.620  35.478  25.485  1.00  0.00      A    H
ATOM   4263  Cl1 DCE A 533      11.219  33.608  24.146  1.00  0.00      A   CL
ATOM   4264  HC3 DCE A 533      12.192  34.813  25.934  1.00  0.00      A    H
ATOM   4265  CT  DCE A 534      31.127  18.240  52.542  1.00  0.00      A    C
ATOM   4266  HC  DCE A 534      31.720  18.511  53.416  1.00  0.00      A    H
ATOM   4267  HC1 DCE A 534      30.889  17.201  52.769  1.00  0.00      A    H
ATOM   4268  Cl  DCE A 534      29.647  19.203  52.296  1.00  0.00      A   CL
ATOM   4269  CT1 DCE A 534      32.042  18.256  51.341  1.00  0.00      A    C
ATOM   4270  HC2 DCE A 534      33.005  17.820  51.609  1.00  0.00      A    H
ATOM   4271  Cl1 DCE A 534      31.399  17.372  49.902  1.00  0.00      A   CL
ATOM   4272  HC3 DCE A 534      32.248  19.185  50.809  1.00  0.00      A    H
ATOM   4273  CT  DCE A 535      14.782  43.890  22.721  1.00  0.00      A    C
ATOM   4274  HC  DCE A 535      14.603  43.016  22.096  1.00  0.00      A    H
ATOM   4275  HC1 DCE A 535      14.139  44.644  22.267  1.00  0.00      A    H
ATOM   4276  Cl  DCE A 535      14.008  43.454  24.295  1.00  0.00      A   CL
ATOM   4277  CT1 DCE A 535      16.235  44.291  22.990  1.00  0.00      A    C
ATOM   4278  HC2 DCE A 535      16.317  45.118  23.696  1.00  0.00      A    H
ATOM   4279  Cl1 DCE A 535      17.273  42.924  23.558  1.00  0.00      A   CL
ATOM   4280  HC3 DCE A 535      16.666  44.531  22.018  1.00  0.00      A    H
ATOM   4281  CT  DCE A 536       8.347  26.972  45.284  1.00  0.00      A    C
ATOM   4282  HC  DCE A 536       7.281  26.947  45.057  1.00  0.00      A    H
ATOM   4283  HC1 DCE A 536       8.627  26.208  46.009  1.00  0.00      A    H
ATOM   4284  Cl  DCE A 536       8.909  26.493  43.690  1.00  0.00      A   CL
ATOM   4285  CT1 DCE A 536       8.701  28.458  45.513  1.00  0.00      A    C
ATOM   4286  HC2 DCE A 536       8.333  29.075  44.693  1.00  0.00      A    H
ATOM   4287  Cl1 DCE A 536       7.829  29.124  46.876  1.00  0.00      A   CL
ATOM   4288  HC3 DCE A 536       9.777  28.587  45.625  1.00  0.00      A    H
ATOM   4289  CT  DCE A 537      19.668   9.594  46.597  1.00  0.00      A    C
ATOM   4290  HC  DCE A 537      20.634   9.194  46.906  1.00  0.00      A    H
ATOM   4291  HC1 DCE A 537      19.201   8.904  45.895  1.00  0.00      A    H
ATOM   4292  Cl  DCE A 537      18.725   9.616  48.059  1.00  0.00      A   CL
ATOM   4293  CT1 DCE A 537      19.772  11.017  46.047  1.00  0.00      A    C
ATOM   4294  HC2 DCE A 537      18.894  11.327  45.480  1.00  0.00      A    H
ATOM   4295  Cl1 DCE A 537      20.055  12.249  47.239  1.00  0.00      A   CL
ATOM   4296  HC3 DCE A 537      20.581  11.026  45.316  1.00  0.00      A    H
ATOM   4297  CT  DCE A 538      52.131  48.795  40.318  1.00  0.00      A    C
ATOM   4298  HC  DCE A 538      52.181  47.941  40.993  1.00  0.00      A    H
ATOM   4299  HC1 DCE A 538      51.326  49.473  40.601  1.00  0.00      A    H
ATOM   4300  Cl  DCE A 538      53.642  49.731  40.582  1.00  0.00      A   CL
ATOM   4301  CT1 DCE A 538      51.909  48.428  38.812  1.00  0.00      A    C
ATOM   4302  HC2 DCE A 538      50.874  48.150  38.616  1.00  0.00      A    H
ATOM   4303  Cl1 DCE A 538      52.005  49.948  37.808  1.00  0.00      A   CL
ATOM   4304  HC3 DCE A 538      52.660  47.752  38.403  1.00  0.00      A    H
ATOM   4305  CT  DCE A 539      28.972  34.090   3.598  1.00  0.00      A    C
ATOM   4306  HC  DCE A 539      29.196  34.944   2.958  1.00  0.00      A    H
ATOM   4307  HC1 DCE A 539      29.723  34.000   4.383  1.00  0.00      A    H
ATOM   4308  Cl  DCE A 539      27.482  34.422   4.496  1.00  0.00      A   CL
ATOM   4309  CT1 DCE A 539      28.812  32.793   2.679  1.00  0.00      A    C
ATOM   4310  HC2 DCE A 539      28.485  31.916   3.238  1.00  0.00      A    H
ATOM   4311  Cl1 DCE A 539      27.455  33.038   1.569  1.00  0.00      A   CL
ATOM   4312  HC3 DCE A 539      29.752  32.639   2.149  1.00  0.00      A    H
ATOM   4313  CT  DCE A 540       0.464  48.720  25.778  1.00  0.00      A    C
ATOM   4314  HC  DCE A 540       1.042  49.638  25.883  1.00  0.00      A    H
ATOM   4315  HC1 DCE A 540      -0.460  48.996  25.270  1.00  0.00      A    H
ATOM   4316  Cl  DCE A 540       1.367  47.480  24.851  1.00  0.00      A   CL
ATOM   4317  CT1 DCE A 540       0.212  48.250  27.227  1.00  0.00      A    C
ATOM   4318  HC2 DCE A 540       1.200  48.168  27.680  1.00  0.00      A    H
ATOM   4319  Cl1 DCE A 540      -0.794  49.466  28.015  1.00  0.00      A   CL
ATOM   4320  HC3 DCE A 540      -0.333  47.316  27.360  1.00  0.00      A    H
ATOM   4321  CT  DCE A 541      20.729  14.105  51.805  1.00  0.00      A    C
ATOM   4322  HC  DCE A 541      21.202  15.019  52.163  1.00  0.00      A    H
ATOM   4323  HC1 DCE A 541      21.380  13.316  52.181  1.00  0.00      A    H
ATOM   4324  Cl  DCE A 541      19.042  14.030  52.474  1.00  0.00      A   CL
ATOM   4325  CT1 DCE A 541      20.618  13.916  50.276  1.00  0.00      A    C
ATOM   4326  HC2 DCE A 541      20.506  12.883  49.946  1.00  0.00      A    H
ATOM   4327  Cl1 DCE A 541      19.589  15.027  49.371  1.00  0.00      A   CL
ATOM   4328  HC3 DCE A 541      21.649  14.190  50.053  1.00  0.00      A    H
ATOM   4329  CT  DCE A 542      10.102  52.196  27.929  1.00  0.00      A    C
ATOM   4330  HC  DCE A 542      10.285  52.492  26.896  1.00  0.00      A    H
ATOM   4331  HC1 DCE A 542      10.051  53.118  28.508  1.00  0.00      A    H
ATOM   4332  Cl  DCE A 542       8.611  51.287  28.111  1.00  0.00      A   CL
ATOM   4333  CT1 DCE A 542      11.256  51.292  28.474  1.00  0.00      A    C
ATOM   4334  HC2 DCE A 542      12.119  51.887  28.773  1.00  0.00      A    H
ATOM   4335  Cl1 DCE A 542      10.835  50.550  30.020  1.00  0.00      A   CL
ATOM   4336  HC3 DCE A 542      11.436  50.456  27.798  1.00  0.00      A    H
ATOM   4337  CT  DCE A 543      49.108   5.382  33.845  1.00  0.00      A    C
ATOM   4338  HC  DCE A 543      48.659   5.930  34.673  1.00  0.00      A    H
ATOM   4339  HC1 DCE A 543      49.102   4.336  34.151  1.00  0.00      A    H
ATOM   4340  Cl  DCE A 543      48.094   5.507  32.416  1.00  0.00      A   CL
ATOM   4341  CT1 DCE A 543      50.472   6.103  33.525  1.00  0.00      A    C
ATOM   4342  HC2 DCE A 543      50.315   7.090  33.090  1.00  0.00      A    H
ATOM   4343  Cl1 DCE A 543      51.586   6.257  34.875  1.00  0.00      A   CL
ATOM   4344  HC3 DCE A 543      50.989   5.677  32.666  1.00  0.00      A    H
ATOM   4345  CT  DCE A 544      49.081  10.157  20.027  1.00  0.00      A    C
ATOM   4346  HC  DCE A 544      48.559   9.348  20.538  1.00  0.00      A    H
ATOM   4347  HC1 DCE A 544      48.946   9.945  18.966  1.00  0.00      A    H
ATOM   4348  Cl  DCE A 544      48.312  11.688  20.522  1.00  0.00      A   CL
ATOM   4349  CT1 DCE A 544      50.559  10.040  20.483  1.00  0.00      A    C
ATOM   4350  HC2 DCE A 544      50.992   9.084  20.188  1.00  0.00      A    H
ATOM   4351  Cl1 DCE A 544      51.630  11.106  19.550  1.00  0.00      A   CL
ATOM   4352  HC3 DCE A 544      50.638  10.357  21.523  1.00  0.00      A    H
ATOM   4353  CT  DCE A 545      12.695  20.521  29.109  1.00  0.00      A    C
ATOM   4354  HC  DCE A 545      13.133  19.742  28.485  1.00  0.00      A    H
ATOM   4355  HC1 DCE A 545      11.618  20.476  28.948  1.00  0.00      A    H
ATOM   4356  Cl  DCE A 545      13.168  20.087  30.759  1.00  0.00      A   CL
ATOM   4357  CT1 DCE A 545      13.291  21.911  28.819  1.00  0.00      A    C
ATOM   4358  HC2 DCE A 545      14.371  21.968  28.683  1.00  0.00      A    H
ATOM   4359  Cl1 DCE A 545      12.576  22.292  27.182  1.00  0.00      A   CL
ATOM   4360  HC3 DCE A 545      12.947  22.627  29.565  1.00  0.00      A    H
ATOM   4361  CT  DCE A 546      12.297  38.029  45.715  1.00  0.00      A    C
ATOM   4362  HC  DCE A 546      11.875  38.098  46.718  1.00  0.00      A    H
ATOM   4363  HC1 DCE A 546      13.239  37.482  45.690  1.00  0.00      A    H
ATOM   4364  Cl  DCE A 546      11.148  37.299  44.636  1.00  0.00      A   CL
ATOM   4365  CT1 DCE A 546      12.532  39.447  45.152  1.00  0.00      A    C
ATOM   4366  HC2 DCE A 546      11.653  40.074  45.306  1.00  0.00      A    H
ATOM   4367  Cl1 DCE A 546      13.833  40.333  46.103  1.00  0.00      A   CL
ATOM   4368  HC3 DCE A 546      12.764  39.484  44.088  1.00  0.00      A    H
ATOM   4369  CT  DCE A 547      42.243  23.123  16.133  1.00  0.00      A    C
ATOM   4370  HC  DCE A 547      41.742  22.479  16.855  1.00  0.00      A    H
ATOM   4371  HC1 DCE A 547      41.912  22.887  15.122  1.00  0.00      A    H
ATOM   4372  Cl  DCE A 547      41.909  24.804  16.600  1.00  0.00      A   CL
ATOM   4373  CT1 DCE A 547      43.754  22.885  16.344  1.00  0.00      A    C
ATOM   4374  HC2 DCE A 547      44.216  21.899  16.383  1.00  0.00      A    H
ATOM   4375  Cl1 DCE A 547      44.657  23.903  15.214  1.00  0.00      A   CL
ATOM   4376  HC3 DCE A 547      43.964  23.390  17.287  1.00  0.00      A    H
ATOM   4377  CT  DCE A 548      39.191   0.543  39.528  1.00  0.00      A    C
ATOM   4378  HC  DCE A 548      40.047  -0.009  39.140  1.00  0.00      A    H
ATOM   4379  HC1 DCE A 548      39.167   1.351  38.796  1.00  0.00      A    H
ATOM   4380  Cl  DCE A 548      37.588  -0.258  39.407  1.00  0.00      A   CL
ATOM   4381  CT1 DCE A 548      39.411   1.279  40.919  1.00  0.00      A    C
ATOM   4382  HC2 DCE A 548      40.254   1.967  40.975  1.00  0.00      A    H
ATOM   4383  Cl1 DCE A 548      37.921   2.184  41.250  1.00  0.00      A   CL
ATOM   4384  HC3 DCE A 548      39.693   0.577  41.704  1.00  0.00      A    H
ATOM   4385  CT  DCE A 549       6.489  34.886  11.750  1.00  0.00      A    C
ATOM   4386  HC  DCE A 549       7.240  34.106  11.871  1.00  0.00      A    H
ATOM   4387  HC1 DCE A 549       6.913  35.778  11.289  1.00  0.00      A    H
ATOM   4388  Cl  DCE A 549       5.345  34.204  10.563  1.00  0.00      A   CL
ATOM   4389  CT1 DCE A 549       5.869  35.297  13.062  1.00  0.00      A    C
ATOM   4390  HC2 DCE A 549       6.513  36.043  13.527  1.00  0.00      A    H
ATOM   4391  Cl1 DCE A 549       4.213  35.780  12.731  1.00  0.00      A   CL
ATOM   4392  HC3 DCE A 549       5.708  34.577  13.864  1.00  0.00      A    H
ATOM   4393  CT  DCE A 550      28.812  50.919  12.832  1.00  0.00      A    C
ATOM   4394  HC  DCE A 550      28.550  51.897  12.428  1.00  0.00      A    H
ATOM   4395  HC1 DCE A 550      28.016  50.561  13.486  1.00  0.00      A    H
ATOM   4396  Cl  DCE A 550      28.743  49.800  11.487  1.00  0.00      A   CL
ATOM   4397  CT1 DCE A 550      30.174  50.766  13.448  1.00  0.00      A    C
ATOM   4398  HC2 DCE A 550      30.699  51.436  12.767  1.00  0.00      A    H
ATOM   4399  Cl1 DCE A 550      30.192  51.439  15.045  1.00  0.00      A   CL
ATOM   4400  HC3 DCE A 550      30.523  49.735  13.490  1.00  0.00      A    H
ATOM   4401  CT  DCE A 551      28.844   2.023  41.263  1.00  0.00      A    C
ATOM   4402  HC  DCE A 551      28.791   0.985  41.589  1.00  0.00      A    H
ATOM   4403  HC1 DCE A 551      28.248   2.300  40.393  1.00  0.00      A    H
ATOM   4404  Cl  DCE A 551      28.087   3.036  42.516  1.00  0.00      A   CL
ATOM   4405  CT1 DCE A 551      30.274   2.428  41.086  1.00  0.00      A    C
ATOM   4406  HC2 DCE A 551      30.790   2.743  41.993  1.00  0.00      A    H
ATOM   4407  Cl1 DCE A 551      31.261   1.051  40.451  1.00  0.00      A   CL
ATOM   4408  HC3 DCE A 551      30.428   3.161  40.294  1.00  0.00      A    H
ATOM   4409  CT  DCE A 552      40.446  13.013  31.574  1.00  0.00      A    C
ATOM   4410  HC  DCE A 552      40.230  13.754  32.343  1.00  0.00      A    H
ATOM   4411  HC1 DCE A 552      40.150  12.114  32.116  1.00  0.00      A    H
ATOM   4412  Cl  DCE A 552      39.433  13.336  30.140  1.00  0.00      A   CL
ATOM   4413  CT1 DCE A 552      41.925  13.044  31.101  1.00  0.00      A    C
ATOM   4414  HC2 DCE A 552      42.336  12.371  30.349  1.00  0.00      A    H
ATOM   4415  Cl1 DCE A 552      42.318  14.680  30.633  1.00  0.00      A   CL
ATOM   4416  HC3 DCE A 552      42.594  12.822  31.933  1.00  0.00      A    H
ATOM   4417  CT  DCE A 553       8.520  49.470  17.409  1.00  0.00      A    C
ATOM   4418  HC  DCE A 553       9.333  48.746  17.351  1.00  0.00      A    H
ATOM   4419  HC1 DCE A 553       8.625  50.058  18.320  1.00  0.00      A    H
ATOM   4420  Cl  DCE A 553       8.583  50.566  15.984  1.00  0.00      A   CL
ATOM   4421  CT1 DCE A 553       7.151  48.857  17.605  1.00  0.00      A    C
ATOM   4422  HC2 DCE A 553       6.413  49.647  17.466  1.00  0.00      A    H
ATOM   4423  Cl1 DCE A 553       6.813  47.548  16.440  1.00  0.00      A   CL
ATOM   4424  HC3 DCE A 553       7.166  48.477  18.626  1.00  0.00      A    H
ATOM   4425  CT  DCE A 554      27.991  12.114  19.848  1.00  0.00      A    C
ATOM   4426  HC  DCE A 554      27.887  11.902  20.912  1.00  0.00      A    H
ATOM   4427  HC1 DCE A 554      27.451  13.029  19.606  1.00  0.00      A    H
ATOM   4428  Cl  DCE A 554      29.690  12.428  19.632  1.00  0.00      A   CL
ATOM   4429  CT1 DCE A 554      27.573  10.899  19.025  1.00  0.00      A    C
ATOM   4430  HC2 DCE A 554      26.511  10.657  18.973  1.00  0.00      A    H
ATOM   4431  Cl1 DCE A 554      28.050  10.951  17.344  1.00  0.00      A   CL
ATOM   4432  HC3 DCE A 554      27.991   9.954  19.372  1.00  0.00      A    H
ATOM   4433  CT  DCE A 555      25.673   3.547  38.647  1.00  0.00      A    C
ATOM   4434  HC  DCE A 555      25.631   4.395  39.330  1.00  0.00      A    H
ATOM   4435  HC1 DCE A 555      25.008   3.691  37.795  1.00  0.00      A    H
ATOM   4436  Cl  DCE A 555      27.277   3.342  37.921  1.00  0.00      A   CL
ATOM   4437  CT1 DCE A 555      25.288   2.237  39.417  1.00  0.00      A    C
ATOM   4438  HC2 DCE A 555      24.248   2.419  39.685  1.00  0.00      A    H
ATOM   4439  Cl1 DCE A 555      25.300   0.830  38.266  1.00  0.00      A   CL
ATOM   4440  HC3 DCE A 555      25.806   1.983  40.342  1.00  0.00      A    H
ATOM   4441  CT  DCE A 556      30.472  15.005  29.161  1.00  0.00      A    C
ATOM   4442  HC  DCE A 556      31.286  15.139  29.873  1.00  0.00      A    H
ATOM   4443  HC1 DCE A 556      30.874  14.940  28.150  1.00  0.00      A    H
ATOM   4444  Cl  DCE A 556      29.715  13.447  29.605  1.00  0.00      A   CL
ATOM   4445  CT1 DCE A 556      29.456  16.074  29.258  1.00  0.00      A    C
ATOM   4446  HC2 DCE A 556      29.781  16.996  28.776  1.00  0.00      A    H
ATOM   4447  Cl1 DCE A 556      27.996  15.514  28.364  1.00  0.00      A   CL
ATOM   4448  HC3 DCE A 556      29.196  16.148  30.314  1.00  0.00      A    H
ATOM   4449  CT  DCE A 557       8.607  41.112   8.451  1.00  0.00      A    C
ATOM   4450  HC  DCE A 557       8.343  41.056   7.395  1.00  0.00      A    H
ATOM   4451  HC1 DCE A 557       7.731  40.878   9.056  1.00  0.00      A    H
ATOM   4452  Cl  DCE A 557       9.887  39.791   8.660  1.00  0.00      A   CL
ATOM   4453  CT1 DCE A 557       9.239  42.451   8.719  1.00  0.00      A    C
ATOM   4454  HC2 DCE A 557      10.034  42.650   8.000  1.00  0.00      A    H
ATOM   4455  Cl1 DCE A 557       8.006  43.746   8.811  1.00  0.00      A   CL
ATOM   4456  HC3 DCE A 557       9.749  42.297   9.670  1.00  0.00      A    H
ATOM   4457  CT  DCE A 558      31.099  49.918  41.881  1.00  0.00      A    C
ATOM   4458  HC  DCE A 558      30.892  49.458  40.915  1.00  0.00      A    H
ATOM   4459  HC1 DCE A 558      30.353  50.696  42.037  1.00  0.00      A    H
ATOM   4460  Cl  DCE A 558      30.740  48.632  43.041  1.00  0.00      A   CL
ATOM   4461  CT1 DCE A 558      32.611  50.421  42.069  1.00  0.00      A    C
ATOM   4462  HC2 DCE A 558      33.245  49.726  42.620  1.00  0.00      A    H
ATOM   4463  Cl1 DCE A 558      33.188  50.858  40.466  1.00  0.00      A   CL
ATOM   4464  HC3 DCE A 558      32.582  51.342  42.650  1.00  0.00      A    H
ATOM   4465  CT  DCE A 559       1.903   4.369  33.399  1.00  0.00      A    C
ATOM   4466  HC  DCE A 559       1.166   5.170  33.458  1.00  0.00      A    H
ATOM   4467  HC1 DCE A 559       1.262   3.499  33.261  1.00  0.00      A    H
ATOM   4468  Cl  DCE A 559       2.892   4.434  31.997  1.00  0.00      A   CL
ATOM   4469  CT1 DCE A 559       2.810   4.135  34.587  1.00  0.00      A    C
ATOM   4470  HC2 DCE A 559       3.524   4.933  34.791  1.00  0.00      A    H
ATOM   4471  Cl1 DCE A 559       2.002   4.063  36.186  1.00  0.00      A   CL
ATOM   4472  HC3 DCE A 559       3.211   3.129  34.459  1.00  0.00      A    H
ATOM   4473  CT  DCE A 560      23.070  11.394  10.221  1.00  0.00      A    C
ATOM   4474  HC  DCE A 560      23.480  10.590  10.833  1.00  0.00      A    H
ATOM   4475  HC1 DCE A 560      22.901  10.964   9.234  1.00  0.00      A    H
ATOM   4476  Cl  DCE A 560      21.415  11.777  10.880  1.00  0.00      A   CL
ATOM   4477  CT1 DCE A 560      23.930  12.697  10.103  1.00  0.00      A    C
ATOM   4478  HC2 DCE A 560      24.332  13.116  11.025  1.00  0.00      A    H
ATOM   4479  Cl1 DCE A 560      25.370  12.463   9.104  1.00  0.00      A   CL
ATOM   4480  HC3 DCE A 560      23.386  13.523   9.645  1.00  0.00      A    H
ATOM   4481  CT  DCE A 561       7.826  11.486  23.827  1.00  0.00      A    C
ATOM   4482  HC  DCE A 561       7.687  11.926  24.815  1.00  0.00      A    H
ATOM   4483  HC1 DCE A 561       8.614  12.058  23.337  1.00  0.00      A    H
ATOM   4484  Cl  DCE A 561       8.454   9.788  23.926  1.00  0.00      A   CL
ATOM   4485  CT1 DCE A 561       6.568  11.481  23.014  1.00  0.00      A    C
ATOM   4486  HC2 DCE A 561       5.684  11.271  23.615  1.00  0.00      A    H
ATOM   4487  Cl1 DCE A 561       6.342  13.084  22.315  1.00  0.00      A   CL
ATOM   4488  HC3 DCE A 561       6.528  10.774  22.185  1.00  0.00      A    H
ATOM   4489  CT  DCE A 562      46.141   8.918  22.745  1.00  0.00      A    C
ATOM   4490  HC  DCE A 562      45.433   9.445  22.106  1.00  0.00      A    H
ATOM   4491  HC1 DCE A 562      46.959   8.598  22.100  1.00  0.00      A    H
ATOM   4492  Cl  DCE A 562      46.716  10.173  23.968  1.00  0.00      A   CL
ATOM   4493  CT1 DCE A 562      45.455   7.831  23.543  1.00  0.00      A    C
ATOM   4494  HC2 DCE A 562      45.215   6.994  22.888  1.00  0.00      A    H
ATOM   4495  Cl1 DCE A 562      46.476   7.196  24.796  1.00  0.00      A   CL
ATOM   4496  HC3 DCE A 562      44.529   8.107  24.047  1.00  0.00      A    H
ATOM   4497  CT  DCE A 563      36.855  43.725   9.405  1.00  0.00      A    C
ATOM   4498  HC  DCE A 563      37.784  43.159   9.483  1.00  0.00      A    H
ATOM   4499  HC1 DCE A 563      36.774  44.199   8.426  1.00  0.00      A    H
ATOM   4500  Cl  DCE A 563      35.466  42.613   9.471  1.00  0.00      A   CL
ATOM   4501  CT1 DCE A 563      36.701  44.771  10.504  1.00  0.00      A    C
ATOM   4502  HC2 DCE A 563      37.606  45.379  10.499  1.00  0.00      A    H
ATOM   4503  Cl1 DCE A 563      35.257  45.770  10.418  1.00  0.00      A   CL
ATOM   4504  HC3 DCE A 563      36.820  44.252  11.455  1.00  0.00      A    H
ATOM   4505  CT  DCE A 564      52.128  41.006  44.906  1.00  0.00      A    C
ATOM   4506  HC  DCE A 564      51.608  41.945  45.094  1.00  0.00      A    H
ATOM   4507  HC1 DCE A 564      52.928  41.261  44.212  1.00  0.00      A    H
ATOM   4508  Cl  DCE A 564      52.639  40.534  46.519  1.00  0.00      A   CL
ATOM   4509  CT1 DCE A 564      51.053  39.977  44.495  1.00  0.00      A    C
ATOM   4510  HC2 DCE A 564      51.484  39.128  43.965  1.00  0.00      A    H
ATOM   4511  Cl1 DCE A 564      50.010  39.398  45.829  1.00  0.00      A   CL
ATOM   4512  HC3 DCE A 564      50.349  40.517  43.861  1.00  0.00      A    H
ATOM   4513  CT  DCE A 565       0.256  26.449  14.437  1.00  0.00      A    C
ATOM   4514  HC  DCE A 565       0.936  25.625  14.222  1.00  0.00      A    H
ATOM   4515  HC1 DCE A 565      -0.499  26.471  13.651  1.00  0.00      A    H
ATOM   4516  Cl  DCE A 565      -0.494  25.804  15.930  1.00  0.00      A   CL
ATOM   4517  CT1 DCE A 565       1.076  27.684  14.769  1.00  0.00      A    C
ATOM   4518  HC2 DCE A 565       1.838  27.386  15.490  1.00  0.00      A    H
ATOM   4519  Cl1 DCE A 565       1.906  28.240  13.310  1.00  0.00      A   CL
ATOM   4520  HC3 DCE A 565       0.421  28.450  15.186  1.00  0.00      A    H
ATOM   4521  CT  DCE A 566      46.366   6.419  50.836  1.00  0.00      A    C
ATOM   4522  HC  DCE A 566      47.057   7.255  50.946  1.00  0.00      A    H
ATOM   4523  HC1 DCE A 566      46.207   5.945  51.804  1.00  0.00      A    H
ATOM   4524  Cl  DCE A 566      44.838   7.227  50.554  1.00  0.00      A   CL
ATOM   4525  CT1 DCE A 566      46.629   5.431  49.729  1.00  0.00      A    C
ATOM   4526  HC2 DCE A 566      46.687   5.982  48.791  1.00  0.00      A    H
ATOM   4527  Cl1 DCE A 566      48.255   4.672  50.035  1.00  0.00      A   CL
ATOM   4528  HC3 DCE A 566      45.949   4.591  49.585  1.00  0.00      A    H
ATOM   4529  CT  DCE A 567      46.166  30.183  29.006  1.00  0.00      A    C
ATOM   4530  HC  DCE A 567      45.893  31.233  28.895  1.00  0.00      A    H
ATOM   4531  HC1 DCE A 567      46.882  29.996  29.806  1.00  0.00      A    H
ATOM   4532  Cl  DCE A 567      44.625  29.372  29.523  1.00  0.00      A   CL
ATOM   4533  CT1 DCE A 567      46.623  29.632  27.668  1.00  0.00      A    C
ATOM   4534  HC2 DCE A 567      47.707  29.728  27.609  1.00  0.00      A    H
ATOM   4535  Cl1 DCE A 567      46.280  27.922  27.532  1.00  0.00      A   CL
ATOM   4536  HC3 DCE A 567      46.103  30.155  26.866  1.00  0.00      A    H
ATOM   4537  CT  DCE A 568      10.276  39.953  17.934  1.00  0.00      A    C
ATOM   4538  HC  DCE A 568      10.486  39.888  19.002  1.00  0.00      A    H
ATOM   4539  HC1 DCE A 568      10.648  40.887  17.512  1.00  0.00      A    H
ATOM   4540  Cl  DCE A 568      11.220  38.766  16.949  1.00  0.00      A   CL
ATOM   4541  CT1 DCE A 568       8.787  39.795  17.717  1.00  0.00      A    C
ATOM   4542  HC2 DCE A 568       8.439  39.926  16.692  1.00  0.00      A    H
ATOM   4543  Cl1 DCE A 568       8.408  38.103  18.171  1.00  0.00      A   CL
ATOM   4544  HC3 DCE A 568       8.293  40.583  18.285  1.00  0.00      A    H
ATOM   4545  CT  DCE A 569      40.431  50.575  20.142  1.00  0.00      A    C
ATOM   4546  HC  DCE A 569      41.471  50.246  20.132  1.00  0.00      A    H
ATOM   4547  HC1 DCE A 569      40.401  51.611  19.806  1.00  0.00      A    H
ATOM   4548  Cl  DCE A 569      39.453  49.692  19.066  1.00  0.00      A   CL
ATOM   4549  CT1 DCE A 569      39.969  50.332  21.462  1.00  0.00      A    C
ATOM   4550  HC2 DCE A 569      39.884  49.264  21.661  1.00  0.00      A    H
ATOM   4551  Cl1 DCE A 569      41.024  51.169  22.581  1.00  0.00      A   CL
ATOM   4552  HC3 DCE A 569      38.970  50.769  21.497  1.00  0.00      A    H
ATOM   4553  CT  DCE A 570      40.386  27.966  28.510  1.00  0.00      A    C
ATOM   4554  HC  DCE A 570      40.564  28.200  29.560  1.00  0.00      A    H
ATOM   4555  HC1 DCE A 570      41.283  27.975  27.892  1.00  0.00      A    H
ATOM   4556  Cl  DCE A 570      39.721  26.302  28.298  1.00  0.00      A   CL
ATOM   4557  CT1 DCE A 570      39.287  29.062  28.127  1.00  0.00      A    C
ATOM   4558  HC2 DCE A 570      39.729  30.058  28.109  1.00  0.00      A    H
ATOM   4559  Cl1 DCE A 570      38.752  28.657  26.528  1.00  0.00      A   CL
ATOM   4560  HC3 DCE A 570      38.437  29.046  28.809  1.00  0.00      A    H
ATOM   4561  CT  DCE A 571      20.348  52.168  -0.181  1.00  0.00      A    C
ATOM   4562  HC  DCE A 571      20.505  51.348  -0.882  1.00  0.00      A    H
ATOM   4563  HC1 DCE A 571      20.920  52.922  -0.722  1.00  0.00      A    H
ATOM   4564  Cl  DCE A 571      18.649  52.723  -0.374  1.00  0.00      A   CL
ATOM   4565  CT1 DCE A 571      20.841  51.906   1.241  1.00  0.00      A    C
ATOM   4566  HC2 DCE A 571      20.583  52.781   1.838  1.00  0.00      A    H
ATOM   4567  Cl1 DCE A 571      19.986  50.513   1.872  1.00  0.00      A   CL
ATOM   4568  HC3 DCE A 571      21.909  51.689   1.269  1.00  0.00      A    H
ATOM   4569  CT  DCE A 572      17.111  51.298  17.330  1.00  0.00      A    C
ATOM   4570  HC  DCE A 572      18.087  51.441  16.867  1.00  0.00      A    H
ATOM   4571  HC1 DCE A 572      16.516  50.594  16.747  1.00  0.00      A    H
ATOM   4572  Cl  DCE A 572      17.293  50.795  18.968  1.00  0.00      A   CL
ATOM   4573  CT1 DCE A 572      16.270  52.651  17.397  1.00  0.00      A    C
ATOM   4574  HC2 DCE A 572      15.256  52.420  17.722  1.00  0.00      A    H
ATOM   4575  Cl1 DCE A 572      17.089  53.744  18.487  1.00  0.00      A   CL
ATOM   4576  HC3 DCE A 572      16.139  53.215  16.474  1.00  0.00      A    H
ATOM   4577  CT  DCE A 573      52.229   7.404  17.313  1.00  0.00      A    C
ATOM   4578  HC  DCE A 573      52.444   8.287  17.914  1.00  0.00      A    H
ATOM   4579  HC1 DCE A 573      52.741   7.440  16.352  1.00  0.00      A    H
ATOM   4580  Cl  DCE A 573      52.805   5.908  18.120  1.00  0.00      A   CL
ATOM   4581  CT1 DCE A 573      50.745   7.329  16.993  1.00  0.00      A    C
ATOM   4582  HC2 DCE A 573      50.654   6.403  16.426  1.00  0.00      A    H
ATOM   4583  Cl1 DCE A 573      49.836   7.145  18.470  1.00  0.00      A   CL
ATOM   4584  HC3 DCE A 573      50.514   8.176  16.347  1.00  0.00      A    H
ATOM   4585  CT  DCE A 574      18.281  50.065   5.409  1.00  0.00      A    C
ATOM   4586  HC  DCE A 574      17.998  50.024   6.461  1.00  0.00      A    H
ATOM   4587  HC1 DCE A 574      19.206  50.640   5.356  1.00  0.00      A    H
ATOM   4588  Cl  DCE A 574      18.444  48.308   4.840  1.00  0.00      A   CL
ATOM   4589  CT1 DCE A 574      17.253  50.718   4.468  1.00  0.00      A    C
ATOM   4590  HC2 DCE A 574      17.582  50.376   3.487  1.00  0.00      A    H
ATOM   4591  Cl1 DCE A 574      15.515  50.147   4.767  1.00  0.00      A   CL
ATOM   4592  HC3 DCE A 574      17.290  51.807   4.508  1.00  0.00      A    H
ATOM   4593  CT  DCE A 575      13.838  14.520   7.961  1.00  0.00      A    C
ATOM   4594  HC  DCE A 575      14.190  15.487   7.602  1.00  0.00      A    H
ATOM   4595  HC1 DCE A 575      14.200  14.422   8.985  1.00  0.00      A    H
ATOM   4596  Cl  DCE A 575      12.094  14.433   7.977  1.00  0.00      A   CL
ATOM   4597  CT1 DCE A 575      14.361  13.412   7.019  1.00  0.00      A    C
ATOM   4598  HC2 DCE A 575      14.050  12.439   7.400  1.00  0.00      A    H
ATOM   4599  Cl1 DCE A 575      13.743  13.555   5.418  1.00  0.00      A   CL
ATOM   4600  HC3 DCE A 575      15.450  13.449   7.036  1.00  0.00      A    H
ATOM   4601  CT  DCE A 576       9.471  43.655  25.408  1.00  0.00      A    C
ATOM   4602  HC  DCE A 576       8.952  44.539  25.779  1.00  0.00      A    H
ATOM   4603  HC1 DCE A 576       9.856  43.858  24.409  1.00  0.00      A    H
ATOM   4604  Cl  DCE A 576      10.806  43.474  26.510  1.00  0.00      A   CL
ATOM   4605  CT1 DCE A 576       8.664  42.386  25.368  1.00  0.00      A    C
ATOM   4606  HC2 DCE A 576       7.662  42.475  24.950  1.00  0.00      A    H
ATOM   4607  Cl1 DCE A 576       9.684  41.083  24.674  1.00  0.00      A   CL
ATOM   4608  HC3 DCE A 576       8.399  42.238  26.415  1.00  0.00      A    H
ATOM   4609  CT  DCE A 577      21.160  23.280  24.268  1.00  0.00      A    C
ATOM   4610  HC  DCE A 577      21.941  22.540  24.090  1.00  0.00      A    H
ATOM   4611  HC1 DCE A 577      20.462  22.948  25.036  1.00  0.00      A    H
ATOM   4612  Cl  DCE A 577      22.032  24.736  24.661  1.00  0.00      A   CL
ATOM   4613  CT1 DCE A 577      20.205  23.405  23.136  1.00  0.00      A    C
ATOM   4614  HC2 DCE A 577      20.605  23.936  22.272  1.00  0.00      A    H
ATOM   4615  Cl1 DCE A 577      19.655  21.795  22.662  1.00  0.00      A   CL
ATOM   4616  HC3 DCE A 577      19.331  23.950  23.492  1.00  0.00      A    H
ATOM   4617  CT  DCE A 578      29.052  30.325   9.377  1.00  0.00      A    C
ATOM   4618  HC  DCE A 578      29.327  29.335   9.742  1.00  0.00      A    H
ATOM   4619  HC1 DCE A 578      27.985  30.434   9.182  1.00  0.00      A    H
ATOM   4620  Cl  DCE A 578      29.472  31.625  10.555  1.00  0.00      A   CL
ATOM   4621  CT1 DCE A 578      29.845  30.466   8.102  1.00  0.00      A    C
ATOM   4622  HC2 DCE A 578      29.692  29.619   7.434  1.00  0.00      A    H
ATOM   4623  Cl1 DCE A 578      29.556  32.048   7.268  1.00  0.00      A   CL
ATOM   4624  HC3 DCE A 578      30.907  30.372   8.326  1.00  0.00      A    H
ATOM   4625  CT  DCE A 579      33.906  37.230  41.540  1.00  0.00      A    C
ATOM   4626  HC  DCE A 579      34.610  36.751  40.860  1.00  0.00      A    H
ATOM   4627  HC1 DCE A 579      32.945  37.252  41.027  1.00  0.00      A    H
ATOM   4628  Cl  DCE A 579      33.763  36.282  43.088  1.00  0.00      A   CL
ATOM   4629  CT1 DCE A 579      34.627  38.555  41.874  1.00  0.00      A    C
ATOM   4630  HC2 DCE A 579      34.047  39.231  42.502  1.00  0.00      A    H
ATOM   4631  Cl1 DCE A 579      36.081  38.307  42.804  1.00  0.00      A   CL
ATOM   4632  HC3 DCE A 579      34.865  39.025  40.920  1.00  0.00      A    H
ATOM   4633  CT  DCE A 580       4.853  13.493  47.959  1.00  0.00      A    C
ATOM   4634  HC  DCE A 580       5.211  13.143  48.927  1.00  0.00      A    H
ATOM   4635  HC1 DCE A 580       5.396  12.841  47.275  1.00  0.00      A    H
ATOM   4636  Cl  DCE A 580       3.072  13.200  48.009  1.00  0.00      A   CL
ATOM   4637  CT1 DCE A 580       5.024  15.037  47.827  1.00  0.00      A    C
ATOM   4638  HC2 DCE A 580       4.871  15.612  48.740  1.00  0.00      A    H
ATOM   4639  Cl1 DCE A 580       6.611  15.351  47.287  1.00  0.00      A   CL
ATOM   4640  HC3 DCE A 580       4.345  15.481  47.099  1.00  0.00      A    H
ATOM   4641  CT  DCE A 581      14.037   6.699  13.293  1.00  0.00      A    C
ATOM   4642  HC  DCE A 581      13.803   5.695  12.940  1.00  0.00      A    H
ATOM   4643  HC1 DCE A 581      14.116   6.736  14.380  1.00  0.00      A    H
ATOM   4644  Cl  DCE A 581      15.621   7.122  12.565  1.00  0.00      A   CL
ATOM   4645  CT1 DCE A 581      13.009   7.704  12.808  1.00  0.00      A    C
ATOM   4646  HC2 DCE A 581      12.074   7.590  13.358  1.00  0.00      A    H
ATOM   4647  Cl1 DCE A 581      13.727   9.334  13.123  1.00  0.00      A   CL
ATOM   4648  HC3 DCE A 581      12.835   7.660  11.733  1.00  0.00      A    H
ATOM   4649  CT  DCE A 582      25.597  24.715  28.559  1.00  0.00      A    C
ATOM   4650  HC  DCE A 582      25.001  24.680  27.647  1.00  0.00      A    H
ATOM   4651  HC1 DCE A 582      26.316  25.507  28.349  1.00  0.00      A    H
ATOM   4652  Cl  DCE A 582      24.678  25.246  29.961  1.00  0.00      A   CL
ATOM   4653  CT1 DCE A 582      26.339  23.504  28.890  1.00  0.00      A    C
ATOM   4654  HC2 DCE A 582      25.782  22.676  29.329  1.00  0.00      A    H
ATOM   4655  Cl1 DCE A 582      27.213  22.915  27.501  1.00  0.00      A   CL
ATOM   4656  HC3 DCE A 582      27.172  23.864  29.494  1.00  0.00      A    H
ATOM   4657  CT  DCE A 583      24.661   7.827  17.950  1.00  0.00      A    C
ATOM   4658  HC  DCE A 583      25.475   7.280  18.427  1.00  0.00      A    H
ATOM   4659  HC1 DCE A 583      24.248   8.542  18.662  1.00  0.00      A    H
ATOM   4660  Cl  DCE A 583      25.268   8.878  16.589  1.00  0.00      A   CL
ATOM   4661  CT1 DCE A 583      23.563   6.945  17.386  1.00  0.00      A    C
ATOM   4662  HC2 DCE A 583      22.926   7.573  16.764  1.00  0.00      A    H
ATOM   4663  Cl1 DCE A 583      24.255   5.697  16.236  1.00  0.00      A   CL
ATOM   4664  HC3 DCE A 583      23.031   6.464  18.207  1.00  0.00      A    H
ATOM   4665  CT  DCE A 584       2.458  33.600  21.414  1.00  0.00      A    C
ATOM   4666  HC  DCE A 584       3.535  33.761  21.376  1.00  0.00      A    H
ATOM   4667  HC1 DCE A 584       1.977  34.463  20.954  1.00  0.00      A    H
ATOM   4668  Cl  DCE A 584       2.016  32.168  20.447  1.00  0.00      A   CL
ATOM   4669  CT1 DCE A 584       2.084  33.410  22.828  1.00  0.00      A    C
ATOM   4670  HC2 DCE A 584       2.604  32.564  23.277  1.00  0.00      A    H
ATOM   4671  Cl1 DCE A 584       2.465  34.866  23.776  1.00  0.00      A   CL
ATOM   4672  HC3 DCE A 584       1.051  33.101  22.988  1.00  0.00      A    H
ATOM   4673  CT  DCE A 585      36.867  21.274  18.180  1.00  0.00      A    C
ATOM   4674  HC  DCE A 585      36.837  21.271  17.090  1.00  0.00      A    H
ATOM   4675  HC1 DCE A 585      37.894  21.416  18.517  1.00  0.00      A    H
ATOM   4676  Cl  DCE A 585      35.772  22.622  18.657  1.00  0.00      A   CL
ATOM   4677  CT1 DCE A 585      36.274  19.907  18.610  1.00  0.00      A    C
ATOM   4678  HC2 DCE A 585      35.663  19.673  17.738  1.00  0.00      A    H
ATOM   4679  Cl1 DCE A 585      37.626  18.727  18.642  1.00  0.00      A   CL
ATOM   4680  HC3 DCE A 585      35.717  19.871  19.546  1.00  0.00      A    H
ATOM   4681  CT  DCE A 586      25.870  44.270   2.209  1.00  0.00      A    C
ATOM   4682  HC  DCE A 586      26.924  44.323   2.479  1.00  0.00      A    H
ATOM   4683  HC1 DCE A 586      25.720  43.317   1.701  1.00  0.00      A    H
ATOM   4684  Cl  DCE A 586      24.856  44.241   3.707  1.00  0.00      A   CL
ATOM   4685  CT1 DCE A 586      25.592  45.401   1.216  1.00  0.00      A    C
ATOM   4686  HC2 DCE A 586      25.685  46.336   1.769  1.00  0.00      A    H
ATOM   4687  Cl1 DCE A 586      26.839  45.420  -0.001  1.00  0.00      A   CL
ATOM   4688  HC3 DCE A 586      24.613  45.432   0.739  1.00  0.00      A    H
ATOM   4689  CT  DCE A 587      11.456  18.151  39.216  1.00  0.00      A    C
ATOM   4690  HC  DCE A 587      11.411  18.340  40.288  1.00  0.00      A    H
ATOM   4691  HC1 DCE A 587      12.347  18.631  38.813  1.00  0.00      A    H
ATOM   4692  Cl  DCE A 587      11.898  16.416  38.990  1.00  0.00      A   CL
ATOM   4693  CT1 DCE A 587      10.120  18.555  38.536  1.00  0.00      A    C
ATOM   4694  HC2 DCE A 587      10.189  18.263  37.489  1.00  0.00      A    H
ATOM   4695  Cl1 DCE A 587       8.735  17.671  39.362  1.00  0.00      A   CL
ATOM   4696  HC3 DCE A 587       9.942  19.612  38.734  1.00  0.00      A    H
ATOM   4697  CT  DCE A 588      14.233   1.720   9.023  1.00  0.00      A    C
ATOM   4698  HC  DCE A 588      13.793   1.450   9.983  1.00  0.00      A    H
ATOM   4699  HC1 DCE A 588      13.483   1.465   8.275  1.00  0.00      A    H
ATOM   4700  Cl  DCE A 588      14.379   3.495   8.983  1.00  0.00      A   CL
ATOM   4701  CT1 DCE A 588      15.663   1.134   8.798  1.00  0.00      A    C
ATOM   4702  HC2 DCE A 588      16.381   1.534   9.514  1.00  0.00      A    H
ATOM   4703  Cl1 DCE A 588      15.711  -0.632   8.953  1.00  0.00      A   CL
ATOM   4704  HC3 DCE A 588      15.935   1.359   7.767  1.00  0.00      A    H
ATOM   4705  CT  DCE A 589      40.059  40.059  37.762  1.00  0.00      A    C
ATOM   4706  HC  DCE A 589      40.146  41.035  38.240  1.00  0.00      A    H
ATOM   4707  HC1 DCE A 589      39.048  39.803  37.447  1.00  0.00      A    H
ATOM   4708  Cl  DCE A 589      41.229  40.077  36.438  1.00  0.00      A   CL
ATOM   4709  CT1 DCE A 589      40.292  39.051  38.847  1.00  0.00      A    C
ATOM   4710  HC2 DCE A 589      39.523  39.112  39.618  1.00  0.00      A    H
ATOM   4711  Cl1 DCE A 589      40.126  37.450  38.127  1.00  0.00      A   CL
ATOM   4712  HC3 DCE A 589      41.240  39.188  39.366  1.00  0.00      A    H
ATOM   4713  CT  DCE A 590       4.996  43.307  47.065  1.00  0.00      A    C
ATOM   4714  HC  DCE A 590       4.762  44.282  46.638  1.00  0.00      A    H
ATOM   4715  HC1 DCE A 590       4.074  42.834  47.404  1.00  0.00      A    H
ATOM   4716  Cl  DCE A 590       5.655  42.220  45.824  1.00  0.00      A   CL
ATOM   4717  CT1 DCE A 590       5.893  43.451  48.313  1.00  0.00      A    C
ATOM   4718  HC2 DCE A 590       6.456  42.546  48.539  1.00  0.00      A    H
ATOM   4719  Cl1 DCE A 590       7.210  44.597  47.974  1.00  0.00      A   CL
ATOM   4720  HC3 DCE A 590       5.346  43.669  49.231  1.00  0.00      A    H
ATOM   4721  CT  DCE A 591       3.359  13.156  32.869  1.00  0.00      A    C
ATOM   4722  HC  DCE A 591       3.820  13.938  33.473  1.00  0.00      A    H
ATOM   4723  HC1 DCE A 591       2.758  12.490  33.488  1.00  0.00      A    H
ATOM   4724  Cl  DCE A 591       2.326  13.907  31.599  1.00  0.00      A   CL
ATOM   4725  CT1 DCE A 591       4.342  12.242  32.276  1.00  0.00      A    C
ATOM   4726  HC2 DCE A 591       4.844  12.752  31.453  1.00  0.00      A    H
ATOM   4727  Cl1 DCE A 591       5.518  11.824  33.504  1.00  0.00      A   CL
ATOM   4728  HC3 DCE A 591       3.844  11.341  31.920  1.00  0.00      A    H
ATOM   4729  CT  DCE A 592       5.360  16.466  29.026  1.00  0.00      A    C
ATOM   4730  HC  DCE A 592       5.643  16.562  27.978  1.00  0.00      A    H
ATOM   4731  HC1 DCE A 592       4.325  16.140  28.930  1.00  0.00      A    H
ATOM   4732  Cl  DCE A 592       6.285  15.099  29.552  1.00  0.00      A   CL
ATOM   4733  CT1 DCE A 592       5.601  17.680  30.016  1.00  0.00      A    C
ATOM   4734  HC2 DCE A 592       6.652  17.971  30.000  1.00  0.00      A    H
ATOM   4735  Cl1 DCE A 592       4.627  19.059  29.499  1.00  0.00      A   CL
ATOM   4736  HC3 DCE A 592       5.453  17.386  31.056  1.00  0.00      A    H
ATOM   4737  CT  DCE A 593      14.311  39.862  13.136  1.00  0.00      A    C
ATOM   4738  HC  DCE A 593      14.324  39.311  14.076  1.00  0.00      A    H
ATOM   4739  HC1 DCE A 593      15.294  40.219  12.827  1.00  0.00      A    H
ATOM   4740  Cl  DCE A 593      13.497  38.795  11.981  1.00  0.00      A   CL
ATOM   4741  CT1 DCE A 593      13.515  41.194  13.296  1.00  0.00      A    C
ATOM   4742  HC2 DCE A 593      13.420  41.755  12.367  1.00  0.00      A    H
ATOM   4743  Cl1 DCE A 593      11.856  40.788  13.736  1.00  0.00      A   CL
ATOM   4744  HC3 DCE A 593      13.915  41.819  14.095  1.00  0.00      A    H
ATOM   4745  CT  DCE A 594       1.534  17.003  11.068  1.00  0.00      A    C
ATOM   4746  HC  DCE A 594       0.525  16.675  10.821  1.00  0.00      A    H
ATOM   4747  HC1 DCE A 594       1.900  16.542  11.986  1.00  0.00      A    H
ATOM   4748  Cl  DCE A 594       2.593  16.363   9.740  1.00  0.00      A   CL
ATOM   4749  CT1 DCE A 594       1.663  18.508  11.124  1.00  0.00      A    C
ATOM   4750  HC2 DCE A 594       1.028  18.999  11.862  1.00  0.00      A    H
ATOM   4751  Cl1 DCE A 594       3.362  18.922  11.583  1.00  0.00      A   CL
ATOM   4752  HC3 DCE A 594       1.448  18.880  10.122  1.00  0.00      A    H
ATOM   4753  CT  DCE A 595      50.909   2.542  37.626  1.00  0.00      A    C
ATOM   4754  HC  DCE A 595      51.561   3.064  36.925  1.00  0.00      A    H
ATOM   4755  HC1 DCE A 595      51.254   2.579  38.659  1.00  0.00      A    H
ATOM   4756  Cl  DCE A 595      49.339   3.257  37.542  1.00  0.00      A   CL
ATOM   4757  CT1 DCE A 595      50.613   1.085  37.178  1.00  0.00      A    C
ATOM   4758  HC2 DCE A 595      49.888   0.521  37.766  1.00  0.00      A    H
ATOM   4759  Cl1 DCE A 595      49.836   1.085  35.593  1.00  0.00      A   CL
ATOM   4760  HC3 DCE A 595      51.546   0.523  37.123  1.00  0.00      A    H
ATOM   4761  CT  DCE A 596       5.722  39.906  51.308  1.00  0.00      A    C
ATOM   4762  HC  DCE A 596       5.559  39.563  50.286  1.00  0.00      A    H
ATOM   4763  HC1 DCE A 596       6.778  39.981  51.566  1.00  0.00      A    H
ATOM   4764  Cl  DCE A 596       4.861  41.423  51.426  1.00  0.00      A   CL
ATOM   4765  CT1 DCE A 596       5.175  38.888  52.281  1.00  0.00      A    C
ATOM   4766  HC2 DCE A 596       5.713  37.981  52.004  1.00  0.00      A    H
ATOM   4767  Cl1 DCE A 596       5.704  39.251  53.935  1.00  0.00      A   CL
ATOM   4768  HC3 DCE A 596       4.097  38.731  52.247  1.00  0.00      A    H
ATOM   4769  CT  DCE A 597      30.936  46.001   9.771  1.00  0.00      A    C
ATOM   4770  HC  DCE A 597      30.172  46.767   9.645  1.00  0.00      A    H
ATOM   4771  HC1 DCE A 597      30.542  45.060  10.155  1.00  0.00      A    H
ATOM   4772  Cl  DCE A 597      31.538  45.549   8.162  1.00  0.00      A   CL
ATOM   4773  CT1 DCE A 597      32.099  46.443  10.608  1.00  0.00      A    C
ATOM   4774  HC2 DCE A 597      32.823  46.912   9.942  1.00  0.00      A    H
ATOM   4775  Cl1 DCE A 597      31.610  47.551  11.868  1.00  0.00      A   CL
ATOM   4776  HC3 DCE A 597      32.519  45.564  11.097  1.00  0.00      A    H
ATOM   4777  CT  DCE A 598      21.799  41.505   4.201  1.00  0.00      A    C
ATOM   4778  HC  DCE A 598      21.461  41.573   5.235  1.00  0.00      A    H
ATOM   4779  HC1 DCE A 598      22.825  41.184   4.385  1.00  0.00      A    H
ATOM   4780  Cl  DCE A 598      20.935  40.137   3.416  1.00  0.00      A   CL
ATOM   4781  CT1 DCE A 598      21.605  42.662   3.206  1.00  0.00      A    C
ATOM   4782  HC2 DCE A 598      22.549  42.998   2.779  1.00  0.00      A    H
ATOM   4783  Cl1 DCE A 598      20.477  42.236   1.921  1.00  0.00      A   CL
ATOM   4784  HC3 DCE A 598      21.249  43.595   3.643  1.00  0.00      A    H
ATOM   4785  CT  DCE A 599      28.644  31.214  49.926  1.00  0.00      A    C
ATOM   4786  HC  DCE A 599      29.435  31.730  50.471  1.00  0.00      A    H
ATOM   4787  HC1 DCE A 599      29.187  30.326  49.603  1.00  0.00      A    H
ATOM   4788  Cl  DCE A 599      27.205  30.761  50.893  1.00  0.00      A   CL
ATOM   4789  CT1 DCE A 599      28.082  31.923  48.641  1.00  0.00      A    C
ATOM   4790  HC2 DCE A 599      27.862  31.326  47.756  1.00  0.00      A    H
ATOM   4791  Cl1 DCE A 599      26.725  32.939  49.058  1.00  0.00      A   CL
ATOM   4792  HC3 DCE A 599      28.964  32.484  48.335  1.00  0.00      A    H
ATOM   4793  CT  DCE A 600       5.574  44.348  17.750  1.00  0.00      A    C
ATOM   4794  HC  DCE A 600       5.965  43.345  17.578  1.00  0.00      A    H
ATOM   4795  HC1 DCE A 600       5.824  45.113  17.015  1.00  0.00      A    H
ATOM   4796  Cl  DCE A 600       3.752  44.173  17.836  1.00  0.00      A   CL
ATOM   4797  CT1 DCE A 600       6.051  44.885  19.119  1.00  0.00      A    C
ATOM   4798  HC2 DCE A 600       5.696  44.085  19.768  1.00  0.00      A    H
ATOM   4799  Cl1 DCE A 600       7.820  45.069  19.305  1.00  0.00      A   CL
ATOM   4800  HC3 DCE A 600       5.472  45.778  19.359  1.00  0.00      A    H
ATOM   4801  CT  DCE A 601      49.075  -0.293   3.171  1.00  0.00      A    C
ATOM   4802  HC  DCE A 601      48.133   0.251   3.236  1.00  0.00      A    H
ATOM   4803  HC1 DCE A 601      49.197  -1.141   3.844  1.00  0.00      A    H
ATOM   4804  Cl  DCE A 601      49.125  -0.934   1.503  1.00  0.00      A   CL
ATOM   4805  CT1 DCE A 601      50.270   0.704   3.418  1.00  0.00      A    C
ATOM   4806  HC2 DCE A 601      50.231   1.535   2.714  1.00  0.00      A    H
ATOM   4807  Cl1 DCE A 601      50.323   1.205   5.107  1.00  0.00      A   CL
ATOM   4808  HC3 DCE A 601      51.183   0.235   3.051  1.00  0.00      A    H
ATOM   4809  CT  DCE A 602      34.473   1.973   2.162  1.00  0.00      A    C
ATOM   4810  HC  DCE A 602      35.312   2.663   2.074  1.00  0.00      A    H
ATOM   4811  HC1 DCE A 602      34.797   1.235   2.897  1.00  0.00      A    H
ATOM   4812  Cl  DCE A 602      33.082   2.650   3.118  1.00  0.00      A   CL
ATOM   4813  CT1 DCE A 602      33.894   1.373   0.883  1.00  0.00      A    C
ATOM   4814  HC2 DCE A 602      33.634   2.129   0.143  1.00  0.00      A    H
ATOM   4815  Cl1 DCE A 602      35.194   0.547   0.139  1.00  0.00      A   CL
ATOM   4816  HC3 DCE A 602      33.045   0.710   1.052  1.00  0.00      A    H
ATOM   4817  CT  DCE A 603      15.054  51.968   1.372  1.00  0.00      A    C
ATOM   4818  HC  DCE A 603      16.016  51.725   0.921  1.00  0.00      A    H
ATOM   4819  HC1 DCE A 603      14.718  51.123   1.974  1.00  0.00      A    H
ATOM   4820  Cl  DCE A 603      15.301  53.088   2.701  1.00  0.00      A   CL
ATOM   4821  CT1 DCE A 603      14.132  52.579   0.300  1.00  0.00      A    C
ATOM   4822  HC2 DCE A 603      14.489  53.522  -0.113  1.00  0.00      A    H
ATOM   4823  Cl1 DCE A 603      13.722  51.438  -1.039  1.00  0.00      A   CL
ATOM   4824  HC3 DCE A 603      13.177  52.809   0.772  1.00  0.00      A    H
ATOM   4825  CT  DCE A 604      13.163  19.158   1.368  1.00  0.00      A    C
ATOM   4826  HC  DCE A 604      13.101  19.877   2.184  1.00  0.00      A    H
ATOM   4827  HC1 DCE A 604      14.049  18.560   1.586  1.00  0.00      A    H
ATOM   4828  Cl  DCE A 604      11.873  17.926   1.607  1.00  0.00      A   CL
ATOM   4829  CT1 DCE A 604      13.145  19.773   0.041  1.00  0.00      A    C
ATOM   4830  HC2 DCE A 604      12.187  20.253  -0.161  1.00  0.00      A    H
ATOM   4831  Cl1 DCE A 604      14.335  21.056  -0.047  1.00  0.00      A   CL
ATOM   4832  HC3 DCE A 604      13.209  19.066  -0.786  1.00  0.00      A    H
ATOM   4833  CT  DCE A 605       7.099   3.397  41.282  1.00  0.00      A    C
ATOM   4834  HC  DCE A 605       6.627   2.494  40.896  1.00  0.00      A    H
ATOM   4835  HC1 DCE A 605       8.017   3.590  40.726  1.00  0.00      A    H
ATOM   4836  Cl  DCE A 605       6.029   4.730  40.962  1.00  0.00      A   CL
ATOM   4837  CT1 DCE A 605       7.485   3.377  42.748  1.00  0.00      A    C
ATOM   4838  HC2 DCE A 605       8.119   4.252  42.887  1.00  0.00      A    H
ATOM   4839  Cl1 DCE A 605       6.022   3.454  43.692  1.00  0.00      A   CL
ATOM   4840  HC3 DCE A 605       7.927   2.436  43.077  1.00  0.00      A    H
ATOM   4841  CT  DCE A 606      14.921  29.130  35.656  1.00  0.00      A    C
ATOM   4842  HC  DCE A 606      14.635  29.073  34.606  1.00  0.00      A    H
ATOM   4843  HC1 DCE A 606      14.183  28.571  36.231  1.00  0.00      A    H
ATOM   4844  Cl  DCE A 606      16.579  28.413  35.793  1.00  0.00      A   CL
ATOM   4845  CT1 DCE A 606      14.947  30.682  35.993  1.00  0.00      A    C
ATOM   4846  HC2 DCE A 606      13.959  31.118  35.845  1.00  0.00      A    H
ATOM   4847  Cl1 DCE A 606      15.291  31.023  37.689  1.00  0.00      A   CL
ATOM   4848  HC3 DCE A 606      15.693  31.252  35.438  1.00  0.00      A    H
ATOM   4849  CT  DCE A 607      10.320  52.278   3.258  1.00  0.00      A    C
ATOM   4850  HC  DCE A 607       9.455  52.922   3.100  1.00  0.00      A    H
ATOM   4851  HC1 DCE A 607      10.083  51.497   3.981  1.00  0.00      A    H
ATOM   4852  Cl  DCE A 607      10.782  51.520   1.765  1.00  0.00      A   CL
ATOM   4853  CT1 DCE A 607      11.496  53.033   3.908  1.00  0.00      A    C
ATOM   4854  HC2 DCE A 607      12.342  52.348   3.953  1.00  0.00      A    H
ATOM   4855  Cl1 DCE A 607      11.863  54.512   2.948  1.00  0.00      A   CL
ATOM   4856  HC3 DCE A 607      11.232  53.363   4.913  1.00  0.00      A    H
ATOM   4857  CT  DCE A 608      21.776  20.796  27.069  1.00  0.00      A    C
ATOM   4858  HC  DCE A 608      21.803  19.755  27.393  1.00  0.00      A    H
ATOM   4859  HC1 DCE A 608      21.221  20.982  26.150  1.00  0.00      A    H
ATOM   4860  Cl  DCE A 608      20.830  21.420  28.413  1.00  0.00      A   CL
ATOM   4861  CT1 DCE A 608      23.143  21.461  27.039  1.00  0.00      A    C
ATOM   4862  HC2 DCE A 608      23.589  21.066  27.952  1.00  0.00      A    H
ATOM   4863  Cl1 DCE A 608      24.129  20.976  25.643  1.00  0.00      A   CL
ATOM   4864  HC3 DCE A 608      23.086  22.549  27.010  1.00  0.00      A    H
ATOM   4865  CT  DCE A 609      11.802   8.084  31.170  1.00  0.00      A    C
ATOM   4866  HC  DCE A 609      12.292   7.719  32.073  1.00  0.00      A    H
ATOM   4867  HC1 DCE A 609      12.571   8.181  30.404  1.00  0.00      A    H
ATOM   4868  Cl  DCE A 609      10.567   7.002  30.509  1.00  0.00      A   CL
ATOM   4869  CT1 DCE A 609      11.124   9.379  31.482  1.00  0.00      A    C
ATOM   4870  HC2 DCE A 609      10.602   9.609  30.553  1.00  0.00      A    H
ATOM   4871  Cl1 DCE A 609       9.922   8.949  32.728  1.00  0.00      A   CL
ATOM   4872  HC3 DCE A 609      11.501  10.306  31.912  1.00  0.00      A    H
ATOM   4873  CT  DCE A 610       8.257  18.178   2.824  1.00  0.00      A    C
ATOM   4874  HC  DCE A 610       8.600  18.763   1.970  1.00  0.00      A    H
ATOM   4875  HC1 DCE A 610       8.498  17.116   2.781  1.00  0.00      A    H
ATOM   4876  Cl  DCE A 610       9.000  18.760   4.337  1.00  0.00      A   CL
ATOM   4877  CT1 DCE A 610       6.788  18.393   3.072  1.00  0.00      A    C
ATOM   4878  HC2 DCE A 610       6.223  17.916   2.271  1.00  0.00      A    H
ATOM   4879  Cl1 DCE A 610       6.278  17.514   4.524  1.00  0.00      A   CL
ATOM   4880  HC3 DCE A 610       6.492  19.421   3.280  1.00  0.00      A    H
ATOM   4881  CT  DCE A 611      36.821  10.139  40.938  1.00  0.00      A    C
ATOM   4882  HC  DCE A 611      37.612  10.208  41.685  1.00  0.00      A    H
ATOM   4883  HC1 DCE A 611      37.153   9.351  40.262  1.00  0.00      A    H
ATOM   4884  Cl  DCE A 611      35.276   9.592  41.752  1.00  0.00      A   CL
ATOM   4885  CT1 DCE A 611      36.677  11.556  40.293  1.00  0.00      A    C
ATOM   4886  HC2 DCE A 611      36.753  12.298  41.089  1.00  0.00      A    H
ATOM   4887  Cl1 DCE A 611      37.972  11.784  39.196  1.00  0.00      A   CL
ATOM   4888  HC3 DCE A 611      35.715  11.554  39.780  1.00  0.00      A    H
ATOM   4889  CT  DCE A 612      22.878  44.746   8.041  1.00  0.00      A    C
ATOM   4890  HC  DCE A 612      22.447  45.618   7.550  1.00  0.00      A    H
ATOM   4891  HC1 DCE A 612      22.415  43.921   7.500  1.00  0.00      A    H
ATOM   4892  Cl  DCE A 612      24.643  44.839   7.790  1.00  0.00      A   CL
ATOM   4893  CT1 DCE A 612      22.649  44.709   9.483  1.00  0.00      A    C
ATOM   4894  HC2 DCE A 612      23.077  43.789   9.880  1.00  0.00      A    H
ATOM   4895  Cl1 DCE A 612      23.256  46.191  10.330  1.00  0.00      A   CL
ATOM   4896  HC3 DCE A 612      21.588  44.743   9.731  1.00  0.00      A    H
ATOM   4897  CT  DCE A 613      33.599  13.833  21.416  1.00  0.00      A    C
ATOM   4898  HC  DCE A 613      33.951  14.793  21.041  1.00  0.00      A    H
ATOM   4899  HC1 DCE A 613      34.285  13.244  22.025  1.00  0.00      A    H
ATOM   4900  Cl  DCE A 613      32.074  14.086  22.351  1.00  0.00      A   CL
ATOM   4901  CT1 DCE A 613      33.304  13.009  20.138  1.00  0.00      A    C
ATOM   4902  HC2 DCE A 613      32.649  13.642  19.540  1.00  0.00      A    H
ATOM   4903  Cl1 DCE A 613      34.796  12.499  19.319  1.00  0.00      A   CL
ATOM   4904  HC3 DCE A 613      32.808  12.126  20.541  1.00  0.00      A    H
ATOM   4905  CT  DCE A 614      50.549  13.904  43.175  1.00  0.00      A    C
ATOM   4906  HC  DCE A 614      51.255  13.603  42.401  1.00  0.00      A    H
ATOM   4907  HC1 DCE A 614      50.053  14.810  42.825  1.00  0.00      A    H
ATOM   4908  Cl  DCE A 614      49.370  12.651  43.536  1.00  0.00      A   CL
ATOM   4909  CT1 DCE A 614      51.174  14.339  44.492  1.00  0.00      A    C
ATOM   4910  HC2 DCE A 614      50.549  14.640  45.332  1.00  0.00      A    H
ATOM   4911  Cl1 DCE A 614      52.166  12.942  45.149  1.00  0.00      A   CL
ATOM   4912  HC3 DCE A 614      51.910  15.131  44.349  1.00  0.00      A    H
ATOM   4913  CT  DCE A 615      19.953   4.390  43.705  1.00  0.00      A    C
ATOM   4914  HC  DCE A 615      19.709   3.336  43.566  1.00  0.00      A    H
ATOM   4915  HC1 DCE A 615      20.920   4.429  43.204  1.00  0.00      A    H
ATOM   4916  Cl  DCE A 615      18.570   5.310  42.917  1.00  0.00      A   CL
ATOM   4917  CT1 DCE A 615      20.140   4.723  45.185  1.00  0.00      A    C
ATOM   4918  HC2 DCE A 615      19.340   4.333  45.814  1.00  0.00      A    H
ATOM   4919  Cl1 DCE A 615      21.607   3.886  45.834  1.00  0.00      A   CL
ATOM   4920  HC3 DCE A 615      20.210   5.776  45.457  1.00  0.00      A    H
ATOM   4921  CT  DCE A 616      37.706  20.600  10.187  1.00  0.00      A    C
ATOM   4922  HC  DCE A 616      38.521  20.509   9.469  1.00  0.00      A    H
ATOM   4923  HC1 DCE A 616      38.117  19.985  10.988  1.00  0.00      A    H
ATOM   4924  Cl  DCE A 616      37.570  22.230  10.903  1.00  0.00      A   CL
ATOM   4925  CT1 DCE A 616      36.409  20.106   9.496  1.00  0.00      A    C
ATOM   4926  HC2 DCE A 616      35.562  19.899  10.150  1.00  0.00      A    H
ATOM   4927  Cl1 DCE A 616      35.823  21.320   8.288  1.00  0.00      A   CL
ATOM   4928  HC3 DCE A 616      36.609  19.207   8.913  1.00  0.00      A    H
ATOM   4929  CT  DCE A 617      30.941  20.986  34.042  1.00  0.00      A    C
ATOM   4930  HC  DCE A 617      30.302  20.900  34.921  1.00  0.00      A    H
ATOM   4931  HC1 DCE A 617      30.454  20.531  33.179  1.00  0.00      A    H
ATOM   4932  Cl  DCE A 617      31.032  22.777  33.724  1.00  0.00      A   CL
ATOM   4933  CT1 DCE A 617      32.352  20.461  34.213  1.00  0.00      A    C
ATOM   4934  HC2 DCE A 617      32.916  20.268  33.300  1.00  0.00      A    H
ATOM   4935  Cl1 DCE A 617      33.413  21.575  35.159  1.00  0.00      A   CL
ATOM   4936  HC3 DCE A 617      32.289  19.558  34.819  1.00  0.00      A    H
ATOM   4937  CT  DCE A 618      28.389  20.193   5.533  1.00  0.00      A    C
ATOM   4938  HC  DCE A 618      28.438  21.149   5.012  1.00  0.00      A    H
ATOM   4939  HC1 DCE A 618      27.393  19.886   5.854  1.00  0.00      A    H
ATOM   4940  Cl  DCE A 618      29.212  18.948   4.507  1.00  0.00      A   CL
ATOM   4941  CT1 DCE A 618      29.222  20.474   6.841  1.00  0.00      A    C
ATOM   4942  HC2 DCE A 618      30.156  20.945   6.534  1.00  0.00      A    H
ATOM   4943  Cl1 DCE A 618      28.357  21.631   7.776  1.00  0.00      A   CL
ATOM   4944  HC3 DCE A 618      29.354  19.600   7.479  1.00  0.00      A    H
ATOM   4945  CT  DCE A 619       0.995   0.426  39.908  1.00  0.00      A    C
ATOM   4946  HC  DCE A 619      -0.073   0.287  40.073  1.00  0.00      A    H
ATOM   4947  HC1 DCE A 619       1.532  -0.457  39.560  1.00  0.00      A    H
ATOM   4948  Cl  DCE A 619       1.352   1.621  38.674  1.00  0.00      A   CL
ATOM   4949  CT1 DCE A 619       1.621   0.844  41.197  1.00  0.00      A    C
ATOM   4950  HC2 DCE A 619       1.736   0.054  41.940  1.00  0.00      A    H
ATOM   4951  Cl1 DCE A 619       3.345   1.258  40.836  1.00  0.00      A   CL
ATOM   4952  HC3 DCE A 619       1.116   1.693  41.657  1.00  0.00      A    H
ATOM   4953  CT  DCE A 620       2.508  24.875  18.124  1.00  0.00      A    C
ATOM   4954  HC  DCE A 620       2.295  25.554  18.950  1.00  0.00      A    H
ATOM   4955  HC1 DCE A 620       1.961  25.099  17.207  1.00  0.00      A    H
ATOM   4956  Cl  DCE A 620       4.294  25.236  17.758  1.00  0.00      A   CL
ATOM   4957  CT1 DCE A 620       2.257  23.449  18.518  1.00  0.00      A    C
ATOM   4958  HC2 DCE A 620       3.004  23.075  19.218  1.00  0.00      A    H
ATOM   4959  Cl1 DCE A 620       0.602  23.162  19.141  1.00  0.00      A   CL
ATOM   4960  HC3 DCE A 620       2.325  22.715  17.715  1.00  0.00      A    H
ATOM   4961  CT  DCE A 621      14.937  35.682  33.674  1.00  0.00      A    C
ATOM   4962  HC  DCE A 621      14.422  36.071  32.796  1.00  0.00      A    H
ATOM   4963  HC1 DCE A 621      15.181  36.583  34.237  1.00  0.00      A    H
ATOM   4964  Cl  DCE A 621      13.942  34.570  34.667  1.00  0.00      A   CL
ATOM   4965  CT1 DCE A 621      16.305  35.017  33.483  1.00  0.00      A    C
ATOM   4966  HC2 DCE A 621      16.763  34.978  34.472  1.00  0.00      A    H
ATOM   4967  Cl1 DCE A 621      16.010  33.345  32.905  1.00  0.00      A   CL
ATOM   4968  HC3 DCE A 621      16.866  35.561  32.723  1.00  0.00      A    H
ATOM   4969  CT  DCE A 622       3.672   9.706  39.204  1.00  0.00      A    C
ATOM   4970  HC  DCE A 622       4.226   8.833  38.860  1.00  0.00      A    H
ATOM   4971  HC1 DCE A 622       2.692   9.618  38.736  1.00  0.00      A    H
ATOM   4972  Cl  DCE A 622       3.118   9.361  40.882  1.00  0.00      A   CL
ATOM   4973  CT1 DCE A 622       4.491  10.984  38.984  1.00  0.00      A    C
ATOM   4974  HC2 DCE A 622       5.226  11.045  39.787  1.00  0.00      A    H
ATOM   4975  Cl1 DCE A 622       5.414  11.012  37.429  1.00  0.00      A   CL
ATOM   4976  HC3 DCE A 622       3.816  11.839  38.994  1.00  0.00      A    H
ATOM   4977  CT  DCE A 623      34.360  31.587  22.772  1.00  0.00      A    C
ATOM   4978  HC  DCE A 623      33.409  31.661  22.243  1.00  0.00      A    H
ATOM   4979  HC1 DCE A 623      35.088  32.218  22.263  1.00  0.00      A    H
ATOM   4980  Cl  DCE A 623      34.133  32.342  24.361  1.00  0.00      A   CL
ATOM   4981  CT1 DCE A 623      34.942  30.111  22.995  1.00  0.00      A    C
ATOM   4982  HC2 DCE A 623      35.884  30.136  23.542  1.00  0.00      A    H
ATOM   4983  Cl1 DCE A 623      33.814  28.997  23.899  1.00  0.00      A   CL
ATOM   4984  HC3 DCE A 623      35.149  29.601  22.054  1.00  0.00      A    H
ATOM   4985  CT  DCE A 624      47.810   8.154  45.966  1.00  0.00      A    C
ATOM   4986  HC  DCE A 624      48.471   8.013  45.111  1.00  0.00      A    H
ATOM   4987  HC1 DCE A 624      46.847   7.699  45.731  1.00  0.00      A    H
ATOM   4988  Cl  DCE A 624      48.658   7.213  47.210  1.00  0.00      A   CL
ATOM   4989  CT1 DCE A 624      47.710   9.516  46.573  1.00  0.00      A    C
ATOM   4990  HC2 DCE A 624      46.872  10.013  46.084  1.00  0.00      A    H
ATOM   4991  Cl1 DCE A 624      47.296   9.390  48.382  1.00  0.00      A   CL
ATOM   4992  HC3 DCE A 624      48.567  10.187  46.518  1.00  0.00      A    H
ATOM   4993  CT  DCE A 625      14.420   5.006  30.189  1.00  0.00      A    C
ATOM   4994  HC  DCE A 625      14.546   5.286  31.234  1.00  0.00      A    H
ATOM   4995  HC1 DCE A 625      15.088   4.148  30.118  1.00  0.00      A    H
ATOM   4996  Cl  DCE A 625      12.759   4.377  30.129  1.00  0.00      A   CL
ATOM   4997  CT1 DCE A 625      14.749   6.054  29.118  1.00  0.00      A    C
ATOM   4998  HC2 DCE A 625      14.085   6.906  29.263  1.00  0.00      A    H
ATOM   4999  Cl1 DCE A 625      16.386   6.767  29.209  1.00  0.00      A   CL
ATOM   5000  HC3 DCE A 625      14.488   5.709  28.118  1.00  0.00      A    H
ATOM   5001  CT  DCE A 626      32.759  14.360  41.828  1.00  0.00      A    C
ATOM   5002  HC  DCE A 626      31.991  13.943  41.176  1.00  0.00      A    H
ATOM   5003  HC1 DCE A 626      32.503  15.324  42.268  1.00  0.00      A    H
ATOM   5004  Cl  DCE A 626      33.067  13.194  43.093  1.00  0.00      A   CL
ATOM   5005  CT1 DCE A 626      33.925  14.632  40.919  1.00  0.00      A    C
ATOM   5006  HC2 DCE A 626      33.528  15.391  40.245  1.00  0.00      A    H
ATOM   5007  Cl1 DCE A 626      35.369  15.385  41.675  1.00  0.00      A   CL
ATOM   5008  HC3 DCE A 626      34.239  13.751  40.358  1.00  0.00      A    H
ATOM   5009  CT  DCE A 627      49.944  38.637  35.530  1.00  0.00      A    C
ATOM   5010  HC  DCE A 627      50.096  37.995  34.662  1.00  0.00      A    H
ATOM   5011  HC1 DCE A 627      49.619  38.033  36.377  1.00  0.00      A    H
ATOM   5012  Cl  DCE A 627      51.462  39.389  35.743  1.00  0.00      A   CL
ATOM   5013  CT1 DCE A 627      48.940  39.653  35.026  1.00  0.00      A    C
ATOM   5014  HC2 DCE A 627      48.985  39.829  33.952  1.00  0.00      A    H
ATOM   5015  Cl1 DCE A 627      47.242  39.185  35.366  1.00  0.00      A   CL
ATOM   5016  HC3 DCE A 627      49.046  40.652  35.451  1.00  0.00      A    H
ATOM   5017  CT  DCE A 628      25.726  44.689  28.160  1.00  0.00      A    C
ATOM   5018  HC  DCE A 628      26.517  44.103  28.629  1.00  0.00      A    H
ATOM   5019  HC1 DCE A 628      24.884  44.027  27.957  1.00  0.00      A    H
ATOM   5020  Cl  DCE A 628      25.499  45.918  29.333  1.00  0.00      A   CL
ATOM   5021  CT1 DCE A 628      26.088  45.374  26.742  1.00  0.00      A    C
ATOM   5022  HC2 DCE A 628      26.014  44.654  25.927  1.00  0.00      A    H
ATOM   5023  Cl1 DCE A 628      24.925  46.651  26.298  1.00  0.00      A   CL
ATOM   5024  HC3 DCE A 628      27.116  45.727  26.823  1.00  0.00      A    H
ATOM   5025  CT  DCE A 629      14.826  43.239   2.610  1.00  0.00      A    C
ATOM   5026  HC  DCE A 629      15.825  43.114   2.192  1.00  0.00      A    H
ATOM   5027  HC1 DCE A 629      14.607  42.380   3.244  1.00  0.00      A    H
ATOM   5028  Cl  DCE A 629      14.891  44.619   3.687  1.00  0.00      A   CL
ATOM   5029  CT1 DCE A 629      13.847  43.398   1.428  1.00  0.00      A    C
ATOM   5030  HC2 DCE A 629      14.271  44.185   0.804  1.00  0.00      A    H
ATOM   5031  Cl1 DCE A 629      13.758  41.842   0.537  1.00  0.00      A   CL
ATOM   5032  HC3 DCE A 629      12.850  43.752   1.693  1.00  0.00      A    H
ATOM   5033  CT  DCE A 630      47.389  19.774  26.390  1.00  0.00      A    C
ATOM   5034  HC  DCE A 630      46.662  18.977  26.547  1.00  0.00      A    H
ATOM   5035  HC1 DCE A 630      47.939  19.476  25.497  1.00  0.00      A    H
ATOM   5036  Cl  DCE A 630      46.629  21.332  26.001  1.00  0.00      A   CL
ATOM   5037  CT1 DCE A 630      48.219  20.050  27.689  1.00  0.00      A    C
ATOM   5038  HC2 DCE A 630      48.752  19.186  28.086  1.00  0.00      A    H
ATOM   5039  Cl1 DCE A 630      49.302  21.382  27.400  1.00  0.00      A   CL
ATOM   5040  HC3 DCE A 630      47.578  20.425  28.486  1.00  0.00      A    H
ATOM   5041  CT  DCE A 631      46.054  19.261  13.148  1.00  0.00      A    C
ATOM   5042  HC  DCE A 631      45.574  18.283  13.185  1.00  0.00      A    H
ATOM   5043  HC1 DCE A 631      46.010  19.542  12.095  1.00  0.00      A    H
ATOM   5044  Cl  DCE A 631      44.997  20.286  14.037  1.00  0.00      A   CL
ATOM   5045  CT1 DCE A 631      47.380  19.074  13.917  1.00  0.00      A    C
ATOM   5046  HC2 DCE A 631      47.189  18.638  14.897  1.00  0.00      A    H
ATOM   5047  Cl1 DCE A 631      48.386  17.829  13.013  1.00  0.00      A   CL
ATOM   5048  HC3 DCE A 631      47.878  20.043  13.899  1.00  0.00      A    H
ATOM   5049  CT  DCE A 632      34.436  42.150  36.283  1.00  0.00      A    C
ATOM   5050  HC  DCE A 632      34.085  43.129  35.955  1.00  0.00      A    H
ATOM   5051  HC1 DCE A 632      33.987  41.244  35.876  1.00  0.00      A    H
ATOM   5052  Cl  DCE A 632      36.163  42.149  36.023  1.00  0.00      A   CL
ATOM   5053  CT1 DCE A 632      34.154  42.188  37.786  1.00  0.00      A    C
ATOM   5054  HC2 DCE A 632      33.101  41.995  37.989  1.00  0.00      A    H
ATOM   5055  Cl1 DCE A 632      35.174  41.007  38.689  1.00  0.00      A   CL
ATOM   5056  HC3 DCE A 632      34.554  43.139  38.139  1.00  0.00      A    H
ATOM   5057  CT  DCE A 633       3.023  15.866  17.164  1.00  0.00      A    C
ATOM   5058  HC  DCE A 633       2.092  15.871  17.732  1.00  0.00      A    H
ATOM   5059  HC1 DCE A 633       3.155  14.842  16.813  1.00  0.00      A    H
ATOM   5060  Cl  DCE A 633       2.819  16.952  15.754  1.00  0.00      A   CL
ATOM   5061  CT1 DCE A 633       4.215  16.518  18.007  1.00  0.00      A    C
[truncated: 354,715 more chars]
