# Supplementary material for: Ion and Solvent Modulation of Ferrocene and Decamethylferrocene Oxidation Potentials in Organic Electrolytes as Predicted by Molecular Dynamics Simulations
Source: J Phys Chem B. 2025 Feb 11;129(7):2067–81. doi: 10.1021/acs.jpcb.4c08321 (PMC11848929; doi:10.1021/acs.jpcb.4c08321)
Supplement: Supplementary file 2 — jp4c08321_si_002.zip [file jp4c08321_si_002.zip › simulation_files/pdb_files/DMFc_BMIMBF4_0120_DCE_1000.pdb]

TITLE     MDANALYSIS FRAME 0: Created by PDBWriter
CRYST1   55.394   55.394   55.394  90.00  90.00  90.00 P 1           1
ATOM      1  CT  DCE A   1      18.020   9.816  45.730  1.00  0.00      A    C
ATOM      2  HC  DCE A   1      17.095   9.803  46.306  1.00  0.00      A    H
ATOM      3  HC1 DCE A   1      17.921   9.286  44.783  1.00  0.00      A    H
ATOM      4  Cl  DCE A   1      18.428  11.568  45.517  1.00  0.00      A   CL
ATOM      5  CT1 DCE A   1      19.084   9.162  46.577  1.00  0.00      A    C
ATOM      6  HC2 DCE A   1      19.075   8.072  46.572  1.00  0.00      A    H
ATOM      7  Cl1 DCE A   1      20.662   9.570  45.897  1.00  0.00      A   CL
ATOM      8  HC3 DCE A   1      19.092   9.515  47.608  1.00  0.00      A    H
ATOM      9  CT  DCE A   2      31.100  44.932  21.801  1.00  0.00      A    C
ATOM     10  HC  DCE A   2      30.738  44.708  22.804  1.00  0.00      A    H
ATOM     11  HC1 DCE A   2      30.260  45.199  21.159  1.00  0.00      A    H
ATOM     12  Cl  DCE A   2      32.218  46.327  21.804  1.00  0.00      A   CL
ATOM     13  CT1 DCE A   2      31.918  43.805  21.182  1.00  0.00      A    C
ATOM     14  HC2 DCE A   2      32.341  43.950  20.189  1.00  0.00      A    H
ATOM     15  Cl1 DCE A   2      33.277  43.396  22.259  1.00  0.00      A   CL
ATOM     16  HC3 DCE A   2      31.327  42.894  21.086  1.00  0.00      A    H
ATOM     17  CT  DCE A   3      34.799  36.084  24.905  1.00  0.00      A    C
ATOM     18  HC  DCE A   3      34.326  35.739  23.986  1.00  0.00      A    H
ATOM     19  HC1 DCE A   3      34.812  37.164  25.052  1.00  0.00      A    H
ATOM     20  Cl  DCE A   3      33.718  35.510  26.123  1.00  0.00      A   CL
ATOM     21  CT1 DCE A   3      36.190  35.452  25.073  1.00  0.00      A    C
ATOM     22  HC2 DCE A   3      36.624  35.684  26.045  1.00  0.00      A    H
ATOM     23  Cl1 DCE A   3      36.314  33.728  24.532  1.00  0.00      A   CL
ATOM     24  HC3 DCE A   3      36.878  35.919  24.369  1.00  0.00      A    H
ATOM     25  CT  DCE A   4      34.507  23.797  35.780  1.00  0.00      A    C
ATOM     26  HC  DCE A   4      33.503  23.374  35.814  1.00  0.00      A    H
ATOM     27  HC1 DCE A   4      34.610  24.386  34.868  1.00  0.00      A    H
ATOM     28  Cl  DCE A   4      34.735  24.865  37.233  1.00  0.00      A   CL
ATOM     29  CT1 DCE A   4      35.596  22.709  35.805  1.00  0.00      A    C
ATOM     30  HC2 DCE A   4      35.735  22.255  36.787  1.00  0.00      A    H
ATOM     31  Cl1 DCE A   4      35.226  21.505  34.527  1.00  0.00      A   CL
ATOM     32  HC3 DCE A   4      36.540  23.237  35.667  1.00  0.00      A    H
ATOM     33  CT  DCE A   5       1.329  39.225   2.227  1.00  0.00      A    C
ATOM     34  HC  DCE A   5       0.885  40.000   1.602  1.00  0.00      A    H
ATOM     35  HC1 DCE A   5       0.851  39.075   3.195  1.00  0.00      A    H
ATOM     36  Cl  DCE A   5       0.841  37.797   1.358  1.00  0.00      A   CL
ATOM     37  CT1 DCE A   5       2.810  39.424   2.456  1.00  0.00      A    C
ATOM     38  HC2 DCE A   5       3.399  39.563   1.550  1.00  0.00      A    H
ATOM     39  Cl1 DCE A   5       3.077  40.935   3.441  1.00  0.00      A   CL
ATOM     40  HC3 DCE A   5       3.237  38.651   3.095  1.00  0.00      A    H
ATOM     41  CT  DCE A   6      31.308  48.192   6.897  1.00  0.00      A    C
ATOM     42  HC  DCE A   6      31.601  48.036   5.859  1.00  0.00      A    H
ATOM     43  HC1 DCE A   6      30.639  49.049   6.977  1.00  0.00      A    H
ATOM     44  Cl  DCE A   6      30.302  46.828   7.301  1.00  0.00      A   CL
ATOM     45  CT1 DCE A   6      32.358  48.205   7.967  1.00  0.00      A    C
ATOM     46  HC2 DCE A   6      31.879  48.194   8.946  1.00  0.00      A    H
ATOM     47  Cl1 DCE A   6      33.346  46.716   7.827  1.00  0.00      A   CL
ATOM     48  HC3 DCE A   6      33.053  49.019   7.759  1.00  0.00      A    H
ATOM     49  CT  DCE A   7       5.457  38.968  31.949  1.00  0.00      A    C
ATOM     50  HC  DCE A   7       5.072  39.810  31.373  1.00  0.00      A    H
ATOM     51  HC1 DCE A   7       5.067  38.940  32.966  1.00  0.00      A    H
ATOM     52  Cl  DCE A   7       4.854  37.466  31.105  1.00  0.00      A   CL
ATOM     53  CT1 DCE A   7       6.996  38.934  32.035  1.00  0.00      A    C
ATOM     54  HC2 DCE A   7       7.329  39.677  32.759  1.00  0.00      A    H
ATOM     55  Cl1 DCE A   7       7.564  37.432  32.737  1.00  0.00      A   CL
ATOM     56  HC3 DCE A   7       7.555  39.138  31.121  1.00  0.00      A    H
ATOM     57  CT  DCE A   8      44.014  52.405  36.632  1.00  0.00      A    C
ATOM     58  HC  DCE A   8      44.262  52.938  37.550  1.00  0.00      A    H
ATOM     59  HC1 DCE A   8      44.677  52.759  35.843  1.00  0.00      A    H
ATOM     60  Cl  DCE A   8      44.341  50.694  36.920  1.00  0.00      A   CL
ATOM     61  CT1 DCE A   8      42.572  52.445  36.163  1.00  0.00      A    C
ATOM     62  HC2 DCE A   8      42.531  51.634  35.437  1.00  0.00      A    H
ATOM     63  Cl1 DCE A   8      41.276  52.209  37.353  1.00  0.00      A   CL
ATOM     64  HC3 DCE A   8      42.519  53.381  35.608  1.00  0.00      A    H
ATOM     65  CT  DCE A   9      51.374  54.402  40.411  1.00  0.00      A    C
ATOM     66  HC  DCE A   9      51.102  53.965  41.372  1.00  0.00      A    H
ATOM     67  HC1 DCE A   9      50.473  54.470  39.801  1.00  0.00      A    H
ATOM     68  Cl  DCE A   9      51.918  56.026  40.934  1.00  0.00      A   CL
ATOM     69  CT1 DCE A   9      52.520  53.702  39.738  1.00  0.00      A    C
ATOM     70  HC2 DCE A   9      52.404  52.689  39.352  1.00  0.00      A    H
ATOM     71  Cl1 DCE A   9      53.038  54.684  38.419  1.00  0.00      A   CL
ATOM     72  HC3 DCE A   9      53.437  53.637  40.324  1.00  0.00      A    H
ATOM     73  CT  DCE A  10      49.159  49.129  22.963  1.00  0.00      A    C
ATOM     74  HC  DCE A  10      49.192  48.300  23.670  1.00  0.00      A    H
ATOM     75  HC1 DCE A  10      49.749  49.908  23.445  1.00  0.00      A    H
ATOM     76  Cl  DCE A  10      50.054  48.665  21.491  1.00  0.00      A   CL
ATOM     77  CT1 DCE A  10      47.659  49.503  22.576  1.00  0.00      A    C
ATOM     78  HC2 DCE A  10      47.018  49.547  23.457  1.00  0.00      A    H
ATOM     79  Cl1 DCE A  10      47.400  50.918  21.523  1.00  0.00      A   CL
ATOM     80  HC3 DCE A  10      47.306  48.618  22.047  1.00  0.00      A    H
ATOM     81  CT  DCE A  11      32.955  50.703  15.459  1.00  0.00      A    C
ATOM     82  HC  DCE A  11      34.012  50.919  15.304  1.00  0.00      A    H
ATOM     83  HC1 DCE A  11      32.312  51.387  14.906  1.00  0.00      A    H
ATOM     84  Cl  DCE A  11      32.683  49.085  14.776  1.00  0.00      A   CL
ATOM     85  CT1 DCE A  11      32.693  50.745  16.903  1.00  0.00      A    C
ATOM     86  HC2 DCE A  11      31.621  50.841  17.070  1.00  0.00      A    H
ATOM     87  Cl1 DCE A  11      33.253  49.210  17.574  1.00  0.00      A   CL
ATOM     88  HC3 DCE A  11      33.248  51.568  17.353  1.00  0.00      A    H
ATOM     89  CT  DCE A  12      33.430   9.180   0.669  1.00  0.00      A    C
ATOM     90  HC  DCE A  12      34.029   8.615   1.383  1.00  0.00      A    H
ATOM     91  HC1 DCE A  12      33.362  10.187   1.079  1.00  0.00      A    H
ATOM     92  Cl  DCE A  12      34.106   9.069  -0.937  1.00  0.00      A   CL
ATOM     93  CT1 DCE A  12      31.944   8.748   0.594  1.00  0.00      A    C
ATOM     94  HC2 DCE A  12      31.395   9.562   0.122  1.00  0.00      A    H
ATOM     95  Cl1 DCE A  12      31.732   7.247  -0.381  1.00  0.00      A   CL
ATOM     96  HC3 DCE A  12      31.634   8.502   1.610  1.00  0.00      A    H
ATOM     97  CT  DCE A  13      41.042   7.749  26.404  1.00  0.00      A    C
ATOM     98  HC  DCE A  13      41.110   6.975  25.640  1.00  0.00      A    H
ATOM     99  HC1 DCE A  13      41.867   8.450  26.285  1.00  0.00      A    H
ATOM    100  Cl  DCE A  13      39.584   8.746  26.210  1.00  0.00      A   CL
ATOM    101  CT1 DCE A  13      41.072   6.984  27.747  1.00  0.00      A    C
ATOM    102  HC2 DCE A  13      40.130   6.442  27.830  1.00  0.00      A    H
ATOM    103  Cl1 DCE A  13      42.441   5.860  27.782  1.00  0.00      A   CL
ATOM    104  HC3 DCE A  13      41.068   7.547  28.680  1.00  0.00      A    H
ATOM    105  CT  DCE A  14      34.656  53.961  24.486  1.00  0.00      A    C
ATOM    106  HC  DCE A  14      35.498  53.270  24.434  1.00  0.00      A    H
ATOM    107  HC1 DCE A  14      33.963  53.784  23.664  1.00  0.00      A    H
ATOM    108  Cl  DCE A  14      33.771  53.643  25.954  1.00  0.00      A   CL
ATOM    109  CT1 DCE A  14      35.178  55.448  24.614  1.00  0.00      A    C
ATOM    110  HC2 DCE A  14      35.239  55.912  23.630  1.00  0.00      A    H
ATOM    111  Cl1 DCE A  14      33.892  56.288  25.612  1.00  0.00      A   CL
ATOM    112  HC3 DCE A  14      36.124  55.532  25.149  1.00  0.00      A    H
ATOM    113  CT  DCE A  15      37.404  43.385  54.968  1.00  0.00      A    C
ATOM    114  HC  DCE A  15      36.633  44.153  55.030  1.00  0.00      A    H
ATOM    115  HC1 DCE A  15      38.361  43.767  55.323  1.00  0.00      A    H
ATOM    116  Cl  DCE A  15      37.003  42.040  56.048  1.00  0.00      A   CL
ATOM    117  CT1 DCE A  15      37.557  42.913  53.558  1.00  0.00      A    C
ATOM    118  HC2 DCE A  15      36.576  42.547  53.255  1.00  0.00      A    H
ATOM    119  Cl1 DCE A  15      38.350  44.134  52.396  1.00  0.00      A   CL
ATOM    120  HC3 DCE A  15      38.224  42.051  53.524  1.00  0.00      A    H
ATOM    121  CT  DCE A  16       7.354  33.832  54.206  1.00  0.00      A    C
ATOM    122  HC  DCE A  16       6.994  34.564  54.928  1.00  0.00      A    H
ATOM    123  HC1 DCE A  16       8.031  34.298  53.491  1.00  0.00      A    H
ATOM    124  Cl  DCE A  16       8.189  32.650  55.148  1.00  0.00      A   CL
ATOM    125  CT1 DCE A  16       6.370  33.098  53.410  1.00  0.00      A    C
ATOM    126  HC2 DCE A  16       5.707  32.523  54.057  1.00  0.00      A    H
ATOM    127  Cl1 DCE A  16       5.398  34.019  52.303  1.00  0.00      A   CL
ATOM    128  HC3 DCE A  16       6.827  32.364  52.748  1.00  0.00      A    H
ATOM    129  CT  DCE A  17       2.587  19.604  34.255  1.00  0.00      A    C
ATOM    130  HC  DCE A  17       2.618  20.682  34.099  1.00  0.00      A    H
ATOM    131  HC1 DCE A  17       1.855  19.333  35.015  1.00  0.00      A    H
ATOM    132  Cl  DCE A  17       2.085  18.865  32.657  1.00  0.00      A   CL
ATOM    133  CT1 DCE A  17       3.812  19.062  34.855  1.00  0.00      A    C
ATOM    134  HC2 DCE A  17       3.641  18.135  35.401  1.00  0.00      A    H
ATOM    135  Cl1 DCE A  17       4.981  18.515  33.593  1.00  0.00      A   CL
ATOM    136  HC3 DCE A  17       4.319  19.720  35.560  1.00  0.00      A    H
ATOM    137  CT  DCE A  18      50.552  38.969  43.130  1.00  0.00      A    C
ATOM    138  HC  DCE A  18      51.616  38.914  43.357  1.00  0.00      A    H
ATOM    139  HC1 DCE A  18      50.420  38.957  42.048  1.00  0.00      A    H
ATOM    140  Cl  DCE A  18      49.773  37.469  43.758  1.00  0.00      A   CL
ATOM    141  CT1 DCE A  18      49.730  40.062  43.731  1.00  0.00      A    C
ATOM    142  HC2 DCE A  18      50.001  41.080  43.448  1.00  0.00      A    H
ATOM    143  Cl1 DCE A  18      48.005  39.900  43.344  1.00  0.00      A   CL
ATOM    144  HC3 DCE A  18      49.788  39.869  44.802  1.00  0.00      A    H
ATOM    145  CT  DCE A  19      36.288  11.761  51.318  1.00  0.00      A    C
ATOM    146  HC  DCE A  19      35.950  11.509  50.313  1.00  0.00      A    H
ATOM    147  HC1 DCE A  19      35.415  11.576  51.943  1.00  0.00      A    H
ATOM    148  Cl  DCE A  19      37.418  10.372  51.683  1.00  0.00      A   CL
ATOM    149  CT1 DCE A  19      36.979  13.143  51.456  1.00  0.00      A    C
ATOM    150  HC2 DCE A  19      37.459  13.285  52.423  1.00  0.00      A    H
ATOM    151  Cl1 DCE A  19      38.167  13.401  50.102  1.00  0.00      A   CL
ATOM    152  HC3 DCE A  19      36.310  14.000  51.379  1.00  0.00      A    H
ATOM    153  CT  DCE A  20      17.330  48.668  47.488  1.00  0.00      A    C
ATOM    154  HC  DCE A  20      17.099  49.153  48.436  1.00  0.00      A    H
ATOM    155  HC1 DCE A  20      16.919  49.208  46.635  1.00  0.00      A    H
ATOM    156  Cl  DCE A  20      19.089  48.617  47.437  1.00  0.00      A   CL
ATOM    157  CT1 DCE A  20      16.756  47.216  47.510  1.00  0.00      A    C
ATOM    158  HC2 DCE A  20      17.142  46.577  48.304  1.00  0.00      A    H
ATOM    159  Cl1 DCE A  20      15.030  47.347  47.818  1.00  0.00      A   CL
ATOM    160  HC3 DCE A  20      16.993  46.614  46.633  1.00  0.00      A    H
ATOM    161  CT  DCE A  21       5.972   4.932  48.647  1.00  0.00      A    C
ATOM    162  HC  DCE A  21       6.945   4.816  49.125  1.00  0.00      A    H
ATOM    163  HC1 DCE A  21       5.444   4.005  48.870  1.00  0.00      A    H
ATOM    164  Cl  DCE A  21       4.828   6.166  49.322  1.00  0.00      A   CL
ATOM    165  CT1 DCE A  21       6.104   4.903  47.109  1.00  0.00      A    C
ATOM    166  HC2 DCE A  21       6.609   5.767  46.679  1.00  0.00      A    H
ATOM    167  Cl1 DCE A  21       7.218   3.537  46.757  1.00  0.00      A   CL
ATOM    168  HC3 DCE A  21       5.191   4.693  46.550  1.00  0.00      A    H
ATOM    169  CT  DCE A  22       4.096  26.088   8.902  1.00  0.00      A    C
ATOM    170  HC  DCE A  22       3.601  25.775   7.983  1.00  0.00      A    H
ATOM    171  HC1 DCE A  22       3.529  26.961   9.225  1.00  0.00      A    H
ATOM    172  Cl  DCE A  22       3.757  24.907  10.214  1.00  0.00      A   CL
ATOM    173  CT1 DCE A  22       5.614  26.169   8.725  1.00  0.00      A    C
ATOM    174  HC2 DCE A  22       5.927  26.957   8.040  1.00  0.00      A    H
ATOM    175  Cl1 DCE A  22       6.489  26.321  10.288  1.00  0.00      A   CL
ATOM    176  HC3 DCE A  22       5.935  25.245   8.244  1.00  0.00      A    H
ATOM    177  CT  DCE A  23      37.428  53.546  33.026  1.00  0.00      A    C
ATOM    178  HC  DCE A  23      38.179  54.068  32.433  1.00  0.00      A    H
ATOM    179  HC1 DCE A  23      37.016  54.141  33.840  1.00  0.00      A    H
ATOM    180  Cl  DCE A  23      36.134  53.298  31.923  1.00  0.00      A   CL
ATOM    181  CT1 DCE A  23      38.015  52.213  33.569  1.00  0.00      A    C
ATOM    182  HC2 DCE A  23      38.270  51.639  32.679  1.00  0.00      A    H
ATOM    183  Cl1 DCE A  23      39.518  52.513  34.438  1.00  0.00      A   CL
ATOM    184  HC3 DCE A  23      37.317  51.715  34.243  1.00  0.00      A    H
ATOM    185  CT  DCE A  24      -0.133  46.492  50.198  1.00  0.00      A    C
ATOM    186  HC  DCE A  24      -0.067  47.088  51.109  1.00  0.00      A    H
ATOM    187  HC1 DCE A  24      -0.839  45.706  50.468  1.00  0.00      A    H
ATOM    188  Cl  DCE A  24      -0.748  47.515  48.856  1.00  0.00      A   CL
ATOM    189  CT1 DCE A  24       1.168  45.821  49.797  1.00  0.00      A    C
ATOM    190  HC2 DCE A  24       0.900  44.959  49.186  1.00  0.00      A    H
ATOM    191  Cl1 DCE A  24       2.219  46.952  48.771  1.00  0.00      A   CL
ATOM    192  HC3 DCE A  24       1.667  45.476  50.702  1.00  0.00      A    H
ATOM    193  CT  DCE A  25      39.072  38.694  43.198  1.00  0.00      A    C
ATOM    194  HC  DCE A  25      40.153  38.829  43.163  1.00  0.00      A    H
ATOM    195  HC1 DCE A  25      38.682  38.903  42.202  1.00  0.00      A    H
ATOM    196  Cl  DCE A  25      38.797  36.976  43.427  1.00  0.00      A   CL
ATOM    197  CT1 DCE A  25      38.428  39.490  44.374  1.00  0.00      A    C
ATOM    198  HC2 DCE A  25      38.124  40.471  44.008  1.00  0.00      A    H
ATOM    199  Cl1 DCE A  25      37.062  38.569  45.054  1.00  0.00      A   CL
ATOM    200  HC3 DCE A  25      39.161  39.712  45.149  1.00  0.00      A    H
ATOM    201  CT  DCE A  26      27.281   0.584  19.848  1.00  0.00      A    C
ATOM    202  HC  DCE A  26      26.454   1.084  19.344  1.00  0.00      A    H
ATOM    203  HC1 DCE A  26      26.793   0.152  20.721  1.00  0.00      A    H
ATOM    204  Cl  DCE A  26      27.958  -0.874  19.015  1.00  0.00      A   CL
ATOM    205  CT1 DCE A  26      28.387   1.545  20.190  1.00  0.00      A    C
ATOM    206  HC2 DCE A  26      29.188   1.036  20.727  1.00  0.00      A    H
ATOM    207  Cl1 DCE A  26      28.905   2.348  18.749  1.00  0.00      A   CL
ATOM    208  HC3 DCE A  26      27.992   2.226  20.944  1.00  0.00      A    H
ATOM    209  CT  DCE A  27       0.336  13.209   7.531  1.00  0.00      A    C
ATOM    210  HC  DCE A  27       0.991  13.145   8.400  1.00  0.00      A    H
ATOM    211  HC1 DCE A  27      -0.021  12.229   7.215  1.00  0.00      A    H
ATOM    212  Cl  DCE A  27      -1.015  14.197   7.986  1.00  0.00      A   CL
ATOM    213  CT1 DCE A  27       1.002  13.828   6.278  1.00  0.00      A    C
ATOM    214  HC2 DCE A  27       1.575  14.684   6.636  1.00  0.00      A    H
ATOM    215  Cl1 DCE A  27       2.030  12.632   5.459  1.00  0.00      A   CL
ATOM    216  HC3 DCE A  27       0.195  13.990   5.563  1.00  0.00      A    H
ATOM    217  CT  DCE A  28       9.230  35.595  28.322  1.00  0.00      A    C
ATOM    218  HC  DCE A  28       8.684  36.102  27.526  1.00  0.00      A    H
ATOM    219  HC1 DCE A  28      10.243  35.542  27.923  1.00  0.00      A    H
ATOM    220  Cl  DCE A  28       9.230  36.732  29.686  1.00  0.00      A   CL
ATOM    221  CT1 DCE A  28       8.563  34.265  28.702  1.00  0.00      A    C
ATOM    222  HC2 DCE A  28       8.986  33.754  29.567  1.00  0.00      A    H
ATOM    223  Cl1 DCE A  28       6.797  34.282  29.034  1.00  0.00      A   CL
ATOM    224  HC3 DCE A  28       8.720  33.587  27.863  1.00  0.00      A    H
ATOM    225  CT  DCE A  29      53.033  32.683   6.789  1.00  0.00      A    C
ATOM    226  HC  DCE A  29      52.919  32.768   5.708  1.00  0.00      A    H
ATOM    227  HC1 DCE A  29      52.049  32.934   7.186  1.00  0.00      A    H
ATOM    228  Cl  DCE A  29      53.631  31.105   7.224  1.00  0.00      A   CL
ATOM    229  CT1 DCE A  29      54.019  33.803   7.238  1.00  0.00      A    C
ATOM    230  HC2 DCE A  29      54.943  33.596   6.697  1.00  0.00      A    H
ATOM    231  Cl1 DCE A  29      53.497  35.344   6.630  1.00  0.00      A   CL
ATOM    232  HC3 DCE A  29      54.172  33.749   8.316  1.00  0.00      A    H
ATOM    233  CT  DCE A  30      17.435  54.109  26.840  1.00  0.00      A    C
ATOM    234  HC  DCE A  30      18.061  53.745  26.024  1.00  0.00      A    H
ATOM    235  HC1 DCE A  30      18.099  54.276  27.688  1.00  0.00      A    H
ATOM    236  Cl  DCE A  30      16.794  55.704  26.353  1.00  0.00      A   CL
ATOM    237  CT1 DCE A  30      16.227  53.206  27.167  1.00  0.00      A    C
ATOM    238  HC2 DCE A  30      15.590  53.617  27.949  1.00  0.00      A    H
ATOM    239  Cl1 DCE A  30      15.264  52.795  25.778  1.00  0.00      A   CL
ATOM    240  HC3 DCE A  30      16.619  52.252  27.520  1.00  0.00      A    H
ATOM    241  CT  DCE A  31      26.181  13.695  39.359  1.00  0.00      A    C
ATOM    242  HC  DCE A  31      26.355  13.805  38.289  1.00  0.00      A    H
ATOM    243  HC1 DCE A  31      26.164  14.607  39.956  1.00  0.00      A    H
ATOM    244  Cl  DCE A  31      24.587  12.984  39.424  1.00  0.00      A   CL
ATOM    245  CT1 DCE A  31      27.247  12.703  39.761  1.00  0.00      A    C
ATOM    246  HC2 DCE A  31      28.190  13.246  39.822  1.00  0.00      A    H
ATOM    247  Cl1 DCE A  31      26.835  11.937  41.284  1.00  0.00      A   CL
ATOM    248  HC3 DCE A  31      27.385  11.907  39.029  1.00  0.00      A    H
ATOM    249  CT  DCE A  32      10.990  51.537  47.485  1.00  0.00      A    C
ATOM    250  HC  DCE A  32      11.758  50.811  47.748  1.00  0.00      A    H
ATOM    251  HC1 DCE A  32      10.260  51.163  46.766  1.00  0.00      A    H
ATOM    252  Cl  DCE A  32      10.001  51.816  48.916  1.00  0.00      A   CL
ATOM    253  CT1 DCE A  32      11.809  52.790  47.015  1.00  0.00      A    C
ATOM    254  HC2 DCE A  32      12.496  53.228  47.739  1.00  0.00      A    H
ATOM    255  Cl1 DCE A  32      12.762  52.410  45.561  1.00  0.00      A   CL
ATOM    256  HC3 DCE A  32      11.076  53.551  46.747  1.00  0.00      A    H
ATOM    257  CT  DCE A  33      51.133  17.908   7.453  1.00  0.00      A    C
ATOM    258  HC  DCE A  33      50.317  17.839   8.173  1.00  0.00      A    H
ATOM    259  HC1 DCE A  33      51.646  18.852   7.636  1.00  0.00      A    H
ATOM    260  Cl  DCE A  33      52.187  16.545   7.976  1.00  0.00      A   CL
ATOM    261  CT1 DCE A  33      50.655  17.758   5.973  1.00  0.00      A    C
ATOM    262  HC2 DCE A  33      51.508  17.624   5.308  1.00  0.00      A    H
ATOM    263  Cl1 DCE A  33      49.568  16.274   5.880  1.00  0.00      A   CL
ATOM    264  HC3 DCE A  33      50.097  18.641   5.661  1.00  0.00      A    H
ATOM    265  CT  DCE A  34       1.885  37.554  47.848  1.00  0.00      A    C
ATOM    266  HC  DCE A  34       0.825  37.389  47.657  1.00  0.00      A    H
ATOM    267  HC1 DCE A  34       2.241  37.669  46.825  1.00  0.00      A    H
ATOM    268  Cl  DCE A  34       2.062  39.077  48.898  1.00  0.00      A   CL
ATOM    269  CT1 DCE A  34       2.550  36.311  48.544  1.00  0.00      A    C
ATOM    270  HC2 DCE A  34       2.339  35.347  48.081  1.00  0.00      A    H
ATOM    271  Cl1 DCE A  34       4.261  36.494  48.636  1.00  0.00      A   CL
ATOM    272  HC3 DCE A  34       2.139  36.326  49.553  1.00  0.00      A    H
ATOM    273  CT  DCE A  35      10.310  26.762  18.524  1.00  0.00      A    C
ATOM    274  HC  DCE A  35      11.334  26.407  18.634  1.00  0.00      A    H
ATOM    275  HC1 DCE A  35      10.152  27.327  17.605  1.00  0.00      A    H
ATOM    276  Cl  DCE A  35       9.267  25.377  18.600  1.00  0.00      A   CL
ATOM    277  CT1 DCE A  35      10.033  27.717  19.723  1.00  0.00      A    C
ATOM    278  HC2 DCE A  35       9.024  28.119  19.811  1.00  0.00      A    H
ATOM    279  Cl1 DCE A  35      10.445  26.854  21.263  1.00  0.00      A   CL
ATOM    280  HC3 DCE A  35      10.583  28.652  19.615  1.00  0.00      A    H
ATOM    281  CT  DCE A  36      16.070  28.289  11.259  1.00  0.00      A    C
ATOM    282  HC  DCE A  36      16.172  28.145  10.184  1.00  0.00      A    H
ATOM    283  HC1 DCE A  36      14.996  28.396  11.413  1.00  0.00      A    H
ATOM    284  Cl  DCE A  36      16.761  26.919  12.148  1.00  0.00      A   CL
ATOM    285  CT1 DCE A  36      16.860  29.580  11.686  1.00  0.00      A    C
ATOM    286  HC2 DCE A  36      16.827  29.665  12.772  1.00  0.00      A    H
ATOM    287  Cl1 DCE A  36      18.617  29.339  11.358  1.00  0.00      A   CL
ATOM    288  HC3 DCE A  36      16.529  30.487  11.179  1.00  0.00      A    H
ATOM    289  CT  DCE A  37      52.413   1.544  49.856  1.00  0.00      A    C
ATOM    290  HC  DCE A  37      53.350   1.639  49.308  1.00  0.00      A    H
ATOM    291  HC1 DCE A  37      51.714   2.056  49.195  1.00  0.00      A    H
ATOM    292  Cl  DCE A  37      52.075  -0.103  50.227  1.00  0.00      A   CL
ATOM    293  CT1 DCE A  37      52.459   2.395  51.197  1.00  0.00      A    C
ATOM    294  HC2 DCE A  37      51.532   2.261  51.754  1.00  0.00      A    H
ATOM    295  Cl1 DCE A  37      53.863   2.070  52.179  1.00  0.00      A   CL
ATOM    296  HC3 DCE A  37      52.567   3.429  50.870  1.00  0.00      A    H
ATOM    297  CT  DCE A  38      13.052  49.834  50.920  1.00  0.00      A    C
ATOM    298  HC  DCE A  38      13.914  49.218  50.663  1.00  0.00      A    H
ATOM    299  HC1 DCE A  38      12.801  50.487  50.084  1.00  0.00      A    H
ATOM    300  Cl  DCE A  38      11.656  48.748  51.017  1.00  0.00      A   CL
ATOM    301  CT1 DCE A  38      13.403  50.738  52.126  1.00  0.00      A    C
ATOM    302  HC2 DCE A  38      12.631  51.499  52.244  1.00  0.00      A    H
ATOM    303  Cl1 DCE A  38      13.448  49.833  53.635  1.00  0.00      A   CL
ATOM    304  HC3 DCE A  38      14.359  51.251  52.023  1.00  0.00      A    H
ATOM    305  CT  DCE A  39      36.506  30.390  54.452  1.00  0.00      A    C
ATOM    306  HC  DCE A  39      37.287  30.786  53.803  1.00  0.00      A    H
ATOM    307  HC1 DCE A  39      35.965  31.303  54.700  1.00  0.00      A    H
ATOM    308  Cl  DCE A  39      35.503  29.258  53.480  1.00  0.00      A   CL
ATOM    309  CT1 DCE A  39      37.174  29.539  55.580  1.00  0.00      A    C
ATOM    310  HC2 DCE A  39      37.867  30.154  56.155  1.00  0.00      A    H
ATOM    311  Cl1 DCE A  39      36.020  28.783  56.671  1.00  0.00      A   CL
ATOM    312  HC3 DCE A  39      37.711  28.710  55.119  1.00  0.00      A    H
ATOM    313  CT  DCE A  40      55.646  37.921  51.758  1.00  0.00      A    C
ATOM    314  HC  DCE A  40      56.712  38.140  51.826  1.00  0.00      A    H
ATOM    315  HC1 DCE A  40      55.112  38.287  50.881  1.00  0.00      A    H
ATOM    316  Cl  DCE A  40      55.483  36.172  51.751  1.00  0.00      A   CL
ATOM    317  CT1 DCE A  40      55.079  38.505  53.019  1.00  0.00      A    C
ATOM    318  HC2 DCE A  40      55.216  39.584  53.092  1.00  0.00      A    H
ATOM    319  Cl1 DCE A  40      53.386  38.229  53.151  1.00  0.00      A   CL
ATOM    320  HC3 DCE A  40      55.531  38.151  53.946  1.00  0.00      A    H
ATOM    321  CT  DCE A  41      46.200  52.302  52.851  1.00  0.00      A    C
ATOM    322  HC  DCE A  41      45.846  51.748  53.720  1.00  0.00      A    H
ATOM    323  HC1 DCE A  41      46.515  51.662  52.027  1.00  0.00      A    H
ATOM    324  Cl  DCE A  41      44.871  53.303  52.447  1.00  0.00      A   CL
ATOM    325  CT1 DCE A  41      47.429  53.198  53.189  1.00  0.00      A    C
ATOM    326  HC2 DCE A  41      47.897  53.711  52.349  1.00  0.00      A    H
ATOM    327  Cl1 DCE A  41      46.913  54.373  54.369  1.00  0.00      A   CL
ATOM    328  HC3 DCE A  41      48.188  52.612  53.707  1.00  0.00      A    H
ATOM    329  CT  DCE A  42       4.818  44.892  32.486  1.00  0.00      A    C
ATOM    330  HC  DCE A  42       3.925  44.267  32.506  1.00  0.00      A    H
ATOM    331  HC1 DCE A  42       4.731  45.633  31.691  1.00  0.00      A    H
ATOM    332  Cl  DCE A  42       5.010  45.742  33.971  1.00  0.00      A   CL
ATOM    333  CT1 DCE A  42       6.001  43.967  32.358  1.00  0.00      A    C
ATOM    334  HC2 DCE A  42       6.356  43.489  33.270  1.00  0.00      A    H
ATOM    335  Cl1 DCE A  42       5.708  42.668  31.165  1.00  0.00      A   CL
ATOM    336  HC3 DCE A  42       6.849  44.552  32.003  1.00  0.00      A    H
ATOM    337  CT  DCE A  43      54.991   0.166  10.670  1.00  0.00      A    C
ATOM    338  HC  DCE A  43      56.051   0.247  10.431  1.00  0.00      A    H
ATOM    339  HC1 DCE A  43      54.336   0.341   9.816  1.00  0.00      A    H
ATOM    340  Cl  DCE A  43      54.814  -1.490  11.226  1.00  0.00      A   CL
ATOM    341  CT1 DCE A  43      54.728   1.040  11.828  1.00  0.00      A    C
ATOM    342  HC2 DCE A  43      53.763   0.775  12.260  1.00  0.00      A    H
ATOM    343  Cl1 DCE A  43      55.968   0.872  13.009  1.00  0.00      A   CL
ATOM    344  HC3 DCE A  43      54.641   2.071  11.484  1.00  0.00      A    H
ATOM    345  CT  DCE A  44      13.433  47.579  38.105  1.00  0.00      A    C
ATOM    346  HC  DCE A  44      13.559  47.623  37.024  1.00  0.00      A    H
ATOM    347  HC1 DCE A  44      13.595  48.555  38.563  1.00  0.00      A    H
ATOM    348  Cl  DCE A  44      11.702  47.240  38.259  1.00  0.00      A   CL
ATOM    349  CT1 DCE A  44      14.155  46.404  38.730  1.00  0.00      A    C
ATOM    350  HC2 DCE A  44      13.874  45.556  38.106  1.00  0.00      A    H
ATOM    351  Cl1 DCE A  44      15.852  46.513  38.633  1.00  0.00      A   CL
ATOM    352  HC3 DCE A  44      13.755  46.173  39.717  1.00  0.00      A    H
ATOM    353  CT  DCE A  45      47.113  30.848   2.261  1.00  0.00      A    C
ATOM    354  HC  DCE A  45      46.827  29.962   1.694  1.00  0.00      A    H
ATOM    355  HC1 DCE A  45      46.314  31.019   2.982  1.00  0.00      A    H
ATOM    356  Cl  DCE A  45      48.534  30.361   3.216  1.00  0.00      A   CL
ATOM    357  CT1 DCE A  45      47.400  31.893   1.197  1.00  0.00      A    C
ATOM    358  HC2 DCE A  45      46.493  32.144   0.646  1.00  0.00      A    H
ATOM    359  Cl1 DCE A  45      48.112  33.364   1.915  1.00  0.00      A   CL
ATOM    360  HC3 DCE A  45      48.172  31.498   0.537  1.00  0.00      A    H
ATOM    361  CT  DCE A  46      44.146  52.816   3.897  1.00  0.00      A    C
ATOM    362  HC  DCE A  46      44.772  53.307   4.642  1.00  0.00      A    H
ATOM    363  HC1 DCE A  46      44.443  51.800   3.635  1.00  0.00      A    H
ATOM    364  Cl  DCE A  46      42.649  52.690   4.761  1.00  0.00      A   CL
ATOM    365  CT1 DCE A  46      44.083  53.743   2.816  1.00  0.00      A    C
ATOM    366  HC2 DCE A  46      43.554  53.282   1.983  1.00  0.00      A    H
ATOM    367  Cl1 DCE A  46      43.089  55.114   3.151  1.00  0.00      A   CL
ATOM    368  HC3 DCE A  46      45.061  54.088   2.478  1.00  0.00      A    H
ATOM    369  CT  DCE A  47      46.864  55.576  50.003  1.00  0.00      A    C
ATOM    370  HC  DCE A  47      47.608  56.361  50.135  1.00  0.00      A    H
ATOM    371  HC1 DCE A  47      46.667  55.175  50.997  1.00  0.00      A    H
ATOM    372  Cl  DCE A  47      45.433  56.452  49.389  1.00  0.00      A   CL
ATOM    373  CT1 DCE A  47      47.306  54.473  49.048  1.00  0.00      A    C
ATOM    374  HC2 DCE A  47      47.650  55.085  48.215  1.00  0.00      A    H
ATOM    375  Cl1 DCE A  47      48.556  53.498  49.681  1.00  0.00      A   CL
ATOM    376  HC3 DCE A  47      46.551  53.782  48.672  1.00  0.00      A    H
ATOM    377  CT  DCE A  48      15.284  13.786   7.273  1.00  0.00      A    C
ATOM    378  HC  DCE A  48      15.148  14.603   6.565  1.00  0.00      A    H
ATOM    379  HC1 DCE A  48      14.347  13.240   7.389  1.00  0.00      A    H
ATOM    380  Cl  DCE A  48      16.494  12.816   6.411  1.00  0.00      A   CL
ATOM    381  CT1 DCE A  48      15.760  14.171   8.656  1.00  0.00      A    C
ATOM    382  HC2 DCE A  48      15.762  13.348   9.371  1.00  0.00      A    H
ATOM    383  Cl1 DCE A  48      17.332  14.994   8.623  1.00  0.00      A   CL
ATOM    384  HC3 DCE A  48      14.994  14.838   9.050  1.00  0.00      A    H
ATOM    385  CT  DCE A  49      34.436  21.320   5.397  1.00  0.00      A    C
ATOM    386  HC  DCE A  49      35.285  20.637   5.397  1.00  0.00      A    H
ATOM    387  HC1 DCE A  49      33.516  20.897   5.802  1.00  0.00      A    H
ATOM    388  Cl  DCE A  49      34.996  22.815   6.218  1.00  0.00      A   CL
ATOM    389  CT1 DCE A  49      34.288  21.734   3.925  1.00  0.00      A    C
ATOM    390  HC2 DCE A  49      33.447  22.389   3.699  1.00  0.00      A    H
ATOM    391  Cl1 DCE A  49      35.801  22.519   3.372  1.00  0.00      A   CL
ATOM    392  HC3 DCE A  49      34.171  20.830   3.327  1.00  0.00      A    H
ATOM    393  CT  DCE A  50       8.182  13.384  43.399  1.00  0.00      A    C
ATOM    394  HC  DCE A  50       8.140  14.064  42.549  1.00  0.00      A    H
ATOM    395  HC1 DCE A  50       9.211  13.023  43.432  1.00  0.00      A    H
ATOM    396  Cl  DCE A  50       8.020  14.268  44.917  1.00  0.00      A   CL
ATOM    397  CT1 DCE A  50       7.104  12.267  43.266  1.00  0.00      A    C
ATOM    398  HC2 DCE A  50       6.089  12.606  43.053  1.00  0.00      A    H
ATOM    399  Cl1 DCE A  50       7.498  11.110  41.977  1.00  0.00      A   CL
ATOM    400  HC3 DCE A  50       6.935  11.710  44.187  1.00  0.00      A    H
ATOM    401  CT  DCE A  51       9.991   6.986  23.276  1.00  0.00      A    C
ATOM    402  HC  DCE A  51      10.723   6.696  22.522  1.00  0.00      A    H
ATOM    403  HC1 DCE A  51      10.374   6.629  24.232  1.00  0.00      A    H
ATOM    404  Cl  DCE A  51       9.916   8.819  23.274  1.00  0.00      A   CL
ATOM    405  CT1 DCE A  51       8.612   6.445  22.927  1.00  0.00      A    C
ATOM    406  HC2 DCE A  51       7.998   7.002  23.634  1.00  0.00      A    H
ATOM    407  Cl1 DCE A  51       8.242   7.013  21.269  1.00  0.00      A   CL
ATOM    408  HC3 DCE A  51       8.605   5.355  22.937  1.00  0.00      A    H
ATOM    409  CT  DCE A  52      36.201   3.719  15.981  1.00  0.00      A    C
ATOM    410  HC  DCE A  52      35.443   3.217  15.379  1.00  0.00      A    H
ATOM    411  HC1 DCE A  52      37.145   3.403  15.535  1.00  0.00      A    H
ATOM    412  Cl  DCE A  52      35.997   5.472  15.692  1.00  0.00      A   CL
ATOM    413  CT1 DCE A  52      36.110   3.404  17.488  1.00  0.00      A    C
ATOM    414  HC2 DCE A  52      35.333   3.938  18.034  1.00  0.00      A    H
ATOM    415  Cl1 DCE A  52      35.721   1.676  17.810  1.00  0.00      A   CL
ATOM    416  HC3 DCE A  52      37.055   3.635  17.979  1.00  0.00      A    H
ATOM    417  CT  DCE A  53      51.167   3.666  18.985  1.00  0.00      A    C
ATOM    418  HC  DCE A  53      51.537   2.657  18.802  1.00  0.00      A    H
ATOM    419  HC1 DCE A  53      51.978   4.322  19.301  1.00  0.00      A    H
ATOM    420  Cl  DCE A  53      50.828   4.072  17.284  1.00  0.00      A   CL
ATOM    421  CT1 DCE A  53      49.904   3.743  19.824  1.00  0.00      A    C
ATOM    422  HC2 DCE A  53      50.141   3.910  20.875  1.00  0.00      A    H
ATOM    423  Cl1 DCE A  53      48.870   5.144  19.318  1.00  0.00      A   CL
ATOM    424  HC3 DCE A  53      49.364   2.805  19.701  1.00  0.00      A    H
ATOM    425  CT  DCE A  54      12.853  48.676  25.744  1.00  0.00      A    C
ATOM    426  HC  DCE A  54      12.255  48.830  26.642  1.00  0.00      A    H
ATOM    427  HC1 DCE A  54      13.770  49.265  25.771  1.00  0.00      A    H
ATOM    428  Cl  DCE A  54      13.314  46.968  25.510  1.00  0.00      A   CL
ATOM    429  CT1 DCE A  54      11.919  49.152  24.575  1.00  0.00      A    C
ATOM    430  HC2 DCE A  54      11.099  48.471  24.346  1.00  0.00      A    H
ATOM    431  Cl1 DCE A  54      11.187  50.811  24.952  1.00  0.00      A   CL
ATOM    432  HC3 DCE A  54      12.386  49.403  23.622  1.00  0.00      A    H
ATOM    433  CT  DCE A  55      11.380  15.149  24.618  1.00  0.00      A    C
ATOM    434  HC  DCE A  55      12.431  15.363  24.422  1.00  0.00      A    H
ATOM    435  HC1 DCE A  55      10.949  14.348  24.017  1.00  0.00      A    H
ATOM    436  Cl  DCE A  55      11.339  14.616  26.299  1.00  0.00      A   CL
ATOM    437  CT1 DCE A  55      10.473  16.366  24.578  1.00  0.00      A    C
ATOM    438  HC2 DCE A  55      10.757  17.163  25.265  1.00  0.00      A    H
ATOM    439  Cl1 DCE A  55      10.588  16.942  22.892  1.00  0.00      A   CL
ATOM    440  HC3 DCE A  55       9.433  16.085  24.746  1.00  0.00      A    H
ATOM    441  CT  DCE A  56      36.721  27.619  45.786  1.00  0.00      A    C
ATOM    442  HC  DCE A  56      36.230  27.566  46.758  1.00  0.00      A    H
ATOM    443  HC1 DCE A  56      37.641  27.035  45.796  1.00  0.00      A    H
ATOM    444  Cl  DCE A  56      35.683  26.797  44.617  1.00  0.00      A   CL
ATOM    445  CT1 DCE A  56      37.061  29.018  45.279  1.00  0.00      A    C
ATOM    446  HC2 DCE A  56      36.224  29.714  45.214  1.00  0.00      A    H
ATOM    447  Cl1 DCE A  56      38.330  29.896  46.197  1.00  0.00      A   CL
ATOM    448  HC3 DCE A  56      37.469  28.927  44.272  1.00  0.00      A    H
ATOM    449  CT  DCE A  57      20.822  41.211  23.845  1.00  0.00      A    C
ATOM    450  HC  DCE A  57      21.894  41.042  23.739  1.00  0.00      A    H
ATOM    451  HC1 DCE A  57      20.750  42.097  24.476  1.00  0.00      A    H
ATOM    452  Cl  DCE A  57      20.042  41.830  22.363  1.00  0.00      A   CL
ATOM    453  CT1 DCE A  57      20.114  39.910  24.288  1.00  0.00      A    C
ATOM    454  HC2 DCE A  57      20.553  39.441  25.168  1.00  0.00      A    H
ATOM    455  Cl1 DCE A  57      18.383  40.210  24.670  1.00  0.00      A   CL
ATOM    456  HC3 DCE A  57      20.197  39.129  23.533  1.00  0.00      A    H
ATOM    457  CT  DCE A  58       2.654  20.522  42.281  1.00  0.00      A    C
ATOM    458  HC  DCE A  58       1.706  20.688  42.793  1.00  0.00      A    H
ATOM    459  HC1 DCE A  58       3.352  20.159  43.036  1.00  0.00      A    H
ATOM    460  Cl  DCE A  58       2.571  19.294  41.000  1.00  0.00      A   CL
ATOM    461  CT1 DCE A  58       3.052  21.800  41.633  1.00  0.00      A    C
ATOM    462  HC2 DCE A  58       2.540  22.148  40.736  1.00  0.00      A    H
ATOM    463  Cl1 DCE A  58       3.190  23.049  42.908  1.00  0.00      A   CL
ATOM    464  HC3 DCE A  58       4.074  21.782  41.254  1.00  0.00      A    H
ATOM    465  CT  DCE A  59      45.450   2.852  34.975  1.00  0.00      A    C
ATOM    466  HC  DCE A  59      44.989   1.864  34.969  1.00  0.00      A    H
ATOM    467  HC1 DCE A  59      44.594   3.373  35.404  1.00  0.00      A    H
ATOM    468  Cl  DCE A  59      46.821   2.885  36.132  1.00  0.00      A   CL
ATOM    469  CT1 DCE A  59      45.880   3.187  33.568  1.00  0.00      A    C
ATOM    470  HC2 DCE A  59      45.047   3.222  32.866  1.00  0.00      A    H
ATOM    471  Cl1 DCE A  59      46.535   4.897  33.665  1.00  0.00      A   CL
ATOM    472  HC3 DCE A  59      46.678   2.531  33.221  1.00  0.00      A    H
ATOM    473  CT  DCE A  60      29.928   5.922  15.505  1.00  0.00      A    C
ATOM    474  HC  DCE A  60      29.721   6.594  14.673  1.00  0.00      A    H
ATOM    475  HC1 DCE A  60      30.499   6.525  16.211  1.00  0.00      A    H
ATOM    476  Cl  DCE A  60      28.335   5.584  16.250  1.00  0.00      A   CL
ATOM    477  CT1 DCE A  60      30.616   4.634  15.019  1.00  0.00      A    C
ATOM    478  HC2 DCE A  60      30.070   4.093  14.247  1.00  0.00      A    H
ATOM    479  Cl1 DCE A  60      32.219   4.950  14.362  1.00  0.00      A   CL
ATOM    480  HC3 DCE A  60      30.831   3.976  15.861  1.00  0.00      A    H
ATOM    481  CT  DCE A  61      10.493  20.317  38.818  1.00  0.00      A    C
ATOM    482  HC  DCE A  61      11.453  20.621  39.234  1.00  0.00      A    H
ATOM    483  HC1 DCE A  61      10.773  19.955  37.828  1.00  0.00      A    H
ATOM    484  Cl  DCE A  61       9.818  18.849  39.653  1.00  0.00      A   CL
ATOM    485  CT1 DCE A  61       9.448  21.457  39.026  1.00  0.00      A    C
ATOM    486  HC2 DCE A  61       9.098  21.497  40.057  1.00  0.00      A    H
ATOM    487  Cl1 DCE A  61      10.255  22.976  38.476  1.00  0.00      A   CL
ATOM    488  HC3 DCE A  61       8.580  21.253  38.399  1.00  0.00      A    H
ATOM    489  CT  DCE A  62      31.603  45.567  16.534  1.00  0.00      A    C
ATOM    490  HC  DCE A  62      31.421  46.617  16.762  1.00  0.00      A    H
ATOM    491  HC1 DCE A  62      31.878  45.532  15.480  1.00  0.00      A    H
ATOM    492  Cl  DCE A  62      32.879  44.995  17.608  1.00  0.00      A   CL
ATOM    493  CT1 DCE A  62      30.335  44.743  16.757  1.00  0.00      A    C
ATOM    494  HC2 DCE A  62      30.432  43.693  16.478  1.00  0.00      A    H
ATOM    495  Cl1 DCE A  62      29.936  44.875  18.429  1.00  0.00      A   CL
ATOM    496  HC3 DCE A  62      29.401  45.070  16.301  1.00  0.00      A    H
ATOM    497  CT  DCE A  63      13.347  41.943  31.410  1.00  0.00      A    C
ATOM    498  HC  DCE A  63      13.864  42.772  31.892  1.00  0.00      A    H
ATOM    499  HC1 DCE A  63      13.665  42.009  30.370  1.00  0.00      A    H
ATOM    500  Cl  DCE A  63      14.110  40.566  32.191  1.00  0.00      A   CL
ATOM    501  CT1 DCE A  63      11.838  41.986  31.659  1.00  0.00      A    C
ATOM    502  HC2 DCE A  63      11.352  42.771  31.079  1.00  0.00      A    H
ATOM    503  Cl1 DCE A  63      10.998  40.443  31.258  1.00  0.00      A   CL
ATOM    504  HC3 DCE A  63      11.491  42.248  32.658  1.00  0.00      A    H
ATOM    505  CT  DCE A  64      37.521  42.473  15.564  1.00  0.00      A    C
ATOM    506  HC  DCE A  64      36.880  42.734  16.407  1.00  0.00      A    H
ATOM    507  HC1 DCE A  64      37.488  41.389  15.459  1.00  0.00      A    H
ATOM    508  Cl  DCE A  64      36.634  43.038  14.117  1.00  0.00      A   CL
ATOM    509  CT1 DCE A  64      38.927  42.933  15.620  1.00  0.00      A    C
ATOM    510  HC2 DCE A  64      39.074  43.998  15.441  1.00  0.00      A    H
ATOM    511  Cl1 DCE A  64      39.793  42.459  17.071  1.00  0.00      A   CL
ATOM    512  HC3 DCE A  64      39.389  42.336  14.834  1.00  0.00      A    H
ATOM    513  CT  DCE A  65      13.893  31.098  25.915  1.00  0.00      A    C
ATOM    514  HC  DCE A  65      14.687  31.439  26.579  1.00  0.00      A    H
ATOM    515  HC1 DCE A  65      14.327  30.929  24.929  1.00  0.00      A    H
ATOM    516  Cl  DCE A  65      13.119  29.625  26.519  1.00  0.00      A   CL
ATOM    517  CT1 DCE A  65      12.873  32.284  25.803  1.00  0.00      A    C
ATOM    518  HC2 DCE A  65      12.675  32.816  26.734  1.00  0.00      A    H
ATOM    519  Cl1 DCE A  65      13.681  33.382  24.645  1.00  0.00      A   CL
ATOM    520  HC3 DCE A  65      11.959  31.954  25.308  1.00  0.00      A    H
ATOM    521  CT  DCE A  66      52.530  21.494  34.940  1.00  0.00      A    C
ATOM    522  HC  DCE A  66      51.700  21.223  34.288  1.00  0.00      A    H
ATOM    523  HC1 DCE A  66      53.335  21.997  34.406  1.00  0.00      A    H
ATOM    524  Cl  DCE A  66      51.885  22.706  35.991  1.00  0.00      A   CL
ATOM    525  CT1 DCE A  66      53.141  20.327  35.794  1.00  0.00      A    C
ATOM    526  HC2 DCE A  66      52.390  19.799  36.382  1.00  0.00      A    H
ATOM    527  Cl1 DCE A  66      53.910  19.103  34.721  1.00  0.00      A   CL
ATOM    528  HC3 DCE A  66      53.826  20.791  36.503  1.00  0.00      A    H
ATOM    529  CT  DCE A  67      24.964  20.721   5.176  1.00  0.00      A    C
ATOM    530  HC  DCE A  67      25.521  19.839   4.861  1.00  0.00      A    H
ATOM    531  HC1 DCE A  67      24.572  20.693   6.193  1.00  0.00      A    H
ATOM    532  Cl  DCE A  67      26.129  22.047   4.963  1.00  0.00      A   CL
ATOM    533  CT1 DCE A  67      23.660  21.036   4.352  1.00  0.00      A    C
ATOM    534  HC2 DCE A  67      23.842  21.305   3.312  1.00  0.00      A    H
ATOM    535  Cl1 DCE A  67      22.660  19.579   4.212  1.00  0.00      A   CL
ATOM    536  HC3 DCE A  67      23.092  21.819   4.854  1.00  0.00      A    H
ATOM    537  CT  DCE A  68       7.117  44.646  51.392  1.00  0.00      A    C
ATOM    538  HC  DCE A  68       6.752  43.629  51.252  1.00  0.00      A    H
ATOM    539  HC1 DCE A  68       6.393  45.136  52.043  1.00  0.00      A    H
ATOM    540  Cl  DCE A  68       8.822  44.616  51.881  1.00  0.00      A   CL
ATOM    541  CT1 DCE A  68       6.974  45.400  50.153  1.00  0.00      A    C
ATOM    542  HC2 DCE A  68       7.794  45.306  49.441  1.00  0.00      A    H
ATOM    543  Cl1 DCE A  68       5.426  45.134  49.382  1.00  0.00      A   CL
ATOM    544  HC3 DCE A  68       6.929  46.407  50.567  1.00  0.00      A    H
ATOM    545  CT  DCE A  69       1.018   9.376  15.668  1.00  0.00      A    C
ATOM    546  HC  DCE A  69       2.009   9.227  16.097  1.00  0.00      A    H
ATOM    547  HC1 DCE A  69       0.264   9.257  16.446  1.00  0.00      A    H
ATOM    548  Cl  DCE A  69       0.968  10.961  14.887  1.00  0.00      A   CL
ATOM    549  CT1 DCE A  69       0.845   8.289  14.580  1.00  0.00      A    C
ATOM    550  HC2 DCE A  69      -0.206   8.085  14.374  1.00  0.00      A    H
ATOM    551  Cl1 DCE A  69       1.545   8.973  13.098  1.00  0.00      A   CL
ATOM    552  HC3 DCE A  69       1.379   7.367  14.812  1.00  0.00      A    H
ATOM    553  CT  DCE A  70      49.357  20.470  10.954  1.00  0.00      A    C
ATOM    554  HC  DCE A  70      50.032  21.128  11.501  1.00  0.00      A    H
ATOM    555  HC1 DCE A  70      48.341  20.693  11.278  1.00  0.00      A    H
ATOM    556  Cl  DCE A  70      49.612  20.815   9.190  1.00  0.00      A   CL
ATOM    557  CT1 DCE A  70      49.496  19.015  11.309  1.00  0.00      A    C
ATOM    558  HC2 DCE A  70      50.469  18.596  11.051  1.00  0.00      A    H
ATOM    559  Cl1 DCE A  70      49.316  18.845  13.040  1.00  0.00      A   CL
ATOM    560  HC3 DCE A  70      48.760  18.371  10.828  1.00  0.00      A    H
ATOM    561  CT  DCE A  71      24.803  27.079  51.083  1.00  0.00      A    C
ATOM    562  HC  DCE A  71      24.304  26.304  51.664  1.00  0.00      A    H
ATOM    563  HC1 DCE A  71      25.366  27.707  51.774  1.00  0.00      A    H
ATOM    564  Cl  DCE A  71      25.984  26.370  49.952  1.00  0.00      A   CL
ATOM    565  CT1 DCE A  71      23.777  27.989  50.360  1.00  0.00      A    C
ATOM    566  HC2 DCE A  71      24.290  28.568  49.592  1.00  0.00      A    H
ATOM    567  Cl1 DCE A  71      22.486  26.988  49.517  1.00  0.00      A   CL
ATOM    568  HC3 DCE A  71      23.375  28.759  51.019  1.00  0.00      A    H
ATOM    569  CT  DCE A  72      55.196  40.742  12.666  1.00  0.00      A    C
ATOM    570  HC  DCE A  72      54.471  40.980  13.444  1.00  0.00      A    H
ATOM    571  HC1 DCE A  72      56.243  40.914  12.915  1.00  0.00      A    H
ATOM    572  Cl  DCE A  72      55.080  39.020  12.214  1.00  0.00      A   CL
ATOM    573  CT1 DCE A  72      54.868  41.592  11.463  1.00  0.00      A    C
ATOM    574  HC2 DCE A  72      54.747  42.608  11.838  1.00  0.00      A    H
ATOM    575  Cl1 DCE A  72      56.022  41.398  10.140  1.00  0.00      A   CL
ATOM    576  HC3 DCE A  72      53.914  41.160  11.159  1.00  0.00      A    H
ATOM    577  CT  DCE A  73      33.832  18.023  50.106  1.00  0.00      A    C
ATOM    578  HC  DCE A  73      34.723  17.462  50.387  1.00  0.00      A    H
ATOM    579  HC1 DCE A  73      33.248  18.068  51.025  1.00  0.00      A    H
ATOM    580  Cl  DCE A  73      34.095  19.649  49.530  1.00  0.00      A   CL
ATOM    581  CT1 DCE A  73      33.061  17.199  49.072  1.00  0.00      A    C
ATOM    582  HC2 DCE A  73      32.752  16.205  49.397  1.00  0.00      A    H
ATOM    583  Cl1 DCE A  73      31.553  18.056  48.698  1.00  0.00      A   CL
ATOM    584  HC3 DCE A  73      33.617  17.052  48.146  1.00  0.00      A    H
ATOM    585  CT  DCE A  74      26.261  33.372  21.575  1.00  0.00      A    C
ATOM    586  HC  DCE A  74      26.659  33.208  22.576  1.00  0.00      A    H
ATOM    587  HC1 DCE A  74      26.453  32.577  20.855  1.00  0.00      A    H
ATOM    588  Cl  DCE A  74      24.548  33.580  21.758  1.00  0.00      A   CL
ATOM    589  CT1 DCE A  74      26.960  34.568  20.876  1.00  0.00      A    C
ATOM    590  HC2 DCE A  74      26.863  34.699  19.798  1.00  0.00      A    H
ATOM    591  Cl1 DCE A  74      26.393  36.084  21.607  1.00  0.00      A   CL
ATOM    592  HC3 DCE A  74      28.045  34.500  20.956  1.00  0.00      A    H
ATOM    593  CT  DCE A  75      25.090   5.947  17.804  1.00  0.00      A    C
ATOM    594  HC  DCE A  75      25.955   6.479  17.409  1.00  0.00      A    H
ATOM    595  HC1 DCE A  75      24.568   6.590  18.511  1.00  0.00      A    H
ATOM    596  Cl  DCE A  75      24.115   5.605  16.330  1.00  0.00      A   CL
ATOM    597  CT1 DCE A  75      25.647   4.609  18.366  1.00  0.00      A    C
ATOM    598  HC2 DCE A  75      26.539   4.778  18.970  1.00  0.00      A    H
ATOM    599  Cl1 DCE A  75      24.527   3.497  19.133  1.00  0.00      A   CL
ATOM    600  HC3 DCE A  75      26.049   4.094  17.494  1.00  0.00      A    H
ATOM    601  CT  DCE A  76      49.715  48.216  46.752  1.00  0.00      A    C
ATOM    602  HC  DCE A  76      48.871  47.746  47.258  1.00  0.00      A    H
ATOM    603  HC1 DCE A  76      49.548  48.189  45.676  1.00  0.00      A    H
ATOM    604  Cl  DCE A  76      49.816  49.836  47.581  1.00  0.00      A   CL
ATOM    605  CT1 DCE A  76      51.030  47.437  46.979  1.00  0.00      A    C
ATOM    606  HC2 DCE A  76      50.979  46.521  46.391  1.00  0.00      A    H
ATOM    607  Cl1 DCE A  76      52.214  48.585  46.380  1.00  0.00      A   CL
ATOM    608  HC3 DCE A  76      51.126  47.261  48.051  1.00  0.00      A    H
ATOM    609  CT  DCE A  77      39.274  21.972  32.602  1.00  0.00      A    C
ATOM    610  HC  DCE A  77      40.271  21.565  32.434  1.00  0.00      A    H
ATOM    611  HC1 DCE A  77      39.116  22.253  33.643  1.00  0.00      A    H
ATOM    612  Cl  DCE A  77      39.238  23.289  31.403  1.00  0.00      A   CL
ATOM    613  CT1 DCE A  77      38.096  21.077  32.195  1.00  0.00      A    C
ATOM    614  HC2 DCE A  77      37.263  21.755  32.008  1.00  0.00      A    H
ATOM    615  Cl1 DCE A  77      38.442  20.024  30.770  1.00  0.00      A   CL
ATOM    616  HC3 DCE A  77      37.853  20.443  33.047  1.00  0.00      A    H
ATOM    617  CT  DCE A  78      36.615  32.562  36.333  1.00  0.00      A    C
ATOM    618  HC  DCE A  78      36.527  33.586  35.970  1.00  0.00      A    H
ATOM    619  HC1 DCE A  78      37.438  32.584  37.048  1.00  0.00      A    H
ATOM    620  Cl  DCE A  78      35.012  32.231  37.114  1.00  0.00      A   CL
ATOM    621  CT1 DCE A  78      36.860  31.461  35.274  1.00  0.00      A    C
ATOM    622  HC2 DCE A  78      36.066  31.584  34.537  1.00  0.00      A    H
ATOM    623  Cl1 DCE A  78      38.448  31.590  34.431  1.00  0.00      A   CL
ATOM    624  HC3 DCE A  78      36.905  30.500  35.785  1.00  0.00      A    H
ATOM    625  CT  DCE A  79      13.933  24.475  16.102  1.00  0.00      A    C
ATOM    626  HC  DCE A  79      13.030  23.874  16.004  1.00  0.00      A    H
ATOM    627  HC1 DCE A  79      13.620  25.408  15.633  1.00  0.00      A    H
ATOM    628  Cl  DCE A  79      14.374  24.670  17.743  1.00  0.00      A   CL
ATOM    629  CT1 DCE A  79      15.113  23.714  15.384  1.00  0.00      A    C
ATOM    630  HC2 DCE A  79      15.912  24.448  15.487  1.00  0.00      A    H
ATOM    631  Cl1 DCE A  79      15.598  22.159  16.215  1.00  0.00      A   CL
ATOM    632  HC3 DCE A  79      14.885  23.549  14.331  1.00  0.00      A    H
ATOM    633  CT  DCE A  80      22.578  -0.192  44.790  1.00  0.00      A    C
ATOM    634  HC  DCE A  80      23.394   0.023  45.479  1.00  0.00      A    H
ATOM    635  HC1 DCE A  80      22.448  -1.265  44.652  1.00  0.00      A    H
ATOM    636  Cl  DCE A  80      21.062   0.467  45.341  1.00  0.00      A   CL
ATOM    637  CT1 DCE A  80      23.145   0.442  43.474  1.00  0.00      A    C
ATOM    638  HC2 DCE A  80      22.383   0.325  42.705  1.00  0.00      A    H
ATOM    639  Cl1 DCE A  80      23.464   2.145  43.736  1.00  0.00      A   CL
ATOM    640  HC3 DCE A  80      23.995  -0.178  43.186  1.00  0.00      A    H
ATOM    641  CT  DCE A  81       7.382  48.775  13.253  1.00  0.00      A    C
ATOM    642  HC  DCE A  81       6.881  48.554  12.311  1.00  0.00      A    H
ATOM    643  HC1 DCE A  81       6.767  48.446  14.090  1.00  0.00      A    H
ATOM    644  Cl  DCE A  81       8.916  47.866  13.513  1.00  0.00      A   CL
ATOM    645  CT1 DCE A  81       7.646  50.300  13.334  1.00  0.00      A    C
ATOM    646  HC2 DCE A  81       8.340  50.777  12.642  1.00  0.00      A    H
ATOM    647  Cl1 DCE A  81       6.111  51.135  12.959  1.00  0.00      A   CL
ATOM    648  HC3 DCE A  81       7.964  50.612  14.328  1.00  0.00      A    H
ATOM    649  CT  DCE A  82      40.798  46.205  48.715  1.00  0.00      A    C
ATOM    650  HC  DCE A  82      41.808  46.581  48.878  1.00  0.00      A    H
ATOM    651  HC1 DCE A  82      40.814  45.153  49.000  1.00  0.00      A    H
ATOM    652  Cl  DCE A  82      39.616  47.109  49.664  1.00  0.00      A   CL
ATOM    653  CT1 DCE A  82      40.548  46.369  47.245  1.00  0.00      A    C
ATOM    654  HC2 DCE A  82      40.920  47.330  46.893  1.00  0.00      A    H
ATOM    655  Cl1 DCE A  82      41.683  45.128  46.540  1.00  0.00      A   CL
ATOM    656  HC3 DCE A  82      39.539  46.089  46.941  1.00  0.00      A    H
ATOM    657  CT  DCE A  83      30.719  43.208  45.101  1.00  0.00      A    C
ATOM    658  HC  DCE A  83      31.380  43.075  44.245  1.00  0.00      A    H
ATOM    659  HC1 DCE A  83      31.174  43.950  45.757  1.00  0.00      A    H
ATOM    660  Cl  DCE A  83      29.113  43.630  44.450  1.00  0.00      A   CL
ATOM    661  CT1 DCE A  83      30.533  41.829  45.765  1.00  0.00      A    C
ATOM    662  HC2 DCE A  83      31.373  41.695  46.446  1.00  0.00      A    H
ATOM    663  Cl1 DCE A  83      29.085  41.811  46.780  1.00  0.00      A   CL
ATOM    664  HC3 DCE A  83      30.500  41.002  45.055  1.00  0.00      A    H
ATOM    665  CT  DCE A  84      33.275  14.756  54.057  1.00  0.00      A    C
ATOM    666  HC  DCE A  84      32.674  15.582  54.439  1.00  0.00      A    H
ATOM    667  HC1 DCE A  84      32.656  14.109  53.435  1.00  0.00      A    H
ATOM    668  Cl  DCE A  84      34.575  15.545  53.075  1.00  0.00      A   CL
ATOM    669  CT1 DCE A  84      33.868  13.931  55.157  1.00  0.00      A    C
ATOM    670  HC2 DCE A  84      33.142  13.331  55.707  1.00  0.00      A    H
ATOM    671  Cl1 DCE A  84      34.884  12.771  54.346  1.00  0.00      A   CL
ATOM    672  HC3 DCE A  84      34.430  14.602  55.807  1.00  0.00      A    H
ATOM    673  CT  DCE A  85      48.118  36.833  48.898  1.00  0.00      A    C
ATOM    674  HC  DCE A  85      47.659  35.854  48.763  1.00  0.00      A    H
ATOM    675  HC1 DCE A  85      47.660  37.200  49.816  1.00  0.00      A    H
ATOM    676  Cl  DCE A  85      49.907  36.664  49.093  1.00  0.00      A   CL
ATOM    677  CT1 DCE A  85      47.756  37.780  47.720  1.00  0.00      A    C
ATOM    678  HC2 DCE A  85      46.703  38.058  47.747  1.00  0.00      A    H
ATOM    679  Cl1 DCE A  85      48.534  39.421  47.722  1.00  0.00      A   CL
ATOM    680  HC3 DCE A  85      48.051  37.358  46.759  1.00  0.00      A    H
ATOM    681  CT  DCE A  86      27.017  39.488   0.668  1.00  0.00      A    C
ATOM    682  HC  DCE A  86      27.278  40.507   0.953  1.00  0.00      A    H
ATOM    683  HC1 DCE A  86      26.915  38.961   1.617  1.00  0.00      A    H
ATOM    684  Cl  DCE A  86      25.507  39.667  -0.221  1.00  0.00      A   CL
ATOM    685  CT1 DCE A  86      28.075  38.890  -0.209  1.00  0.00      A    C
ATOM    686  HC2 DCE A  86      28.359  39.611  -0.976  1.00  0.00      A    H
ATOM    687  Cl1 DCE A  86      29.465  38.304   0.770  1.00  0.00      A   CL
ATOM    688  HC3 DCE A  86      27.540  38.050  -0.652  1.00  0.00      A    H
ATOM    689  CT  DCE A  87      42.861   3.325  16.914  1.00  0.00      A    C
ATOM    690  HC  DCE A  87      41.782   3.414  17.039  1.00  0.00      A    H
ATOM    691  HC1 DCE A  87      43.096   2.366  16.452  1.00  0.00      A    H
ATOM    692  Cl  DCE A  87      43.405   4.520  15.716  1.00  0.00      A   CL
ATOM    693  CT1 DCE A  87      43.532   3.511  18.268  1.00  0.00      A    C
ATOM    694  HC2 DCE A  87      44.619   3.457  18.209  1.00  0.00      A    H
ATOM    695  Cl1 DCE A  87      43.074   5.141  18.871  1.00  0.00      A   CL
ATOM    696  HC3 DCE A  87      43.155   2.782  18.987  1.00  0.00      A    H
ATOM    697  CT  DCE A  88      38.055  39.287   8.689  1.00  0.00      A    C
ATOM    698  HC  DCE A  88      38.532  38.584   9.372  1.00  0.00      A    H
ATOM    699  HC1 DCE A  88      37.841  39.027   7.652  1.00  0.00      A    H
ATOM    700  Cl  DCE A  88      36.326  39.458   9.209  1.00  0.00      A   CL
ATOM    701  CT1 DCE A  88      38.853  40.621   8.744  1.00  0.00      A    C
ATOM    702  HC2 DCE A  88      39.868  40.477   8.373  1.00  0.00      A    H
ATOM    703  Cl1 DCE A  88      38.102  41.816   7.700  1.00  0.00      A   CL
ATOM    704  HC3 DCE A  88      38.857  41.034   9.752  1.00  0.00      A    H
ATOM    705  CT  DCE A  89      53.135  28.993  12.266  1.00  0.00      A    C
ATOM    706  HC  DCE A  89      53.699  28.670  13.140  1.00  0.00      A    H
ATOM    707  HC1 DCE A  89      52.270  29.507  12.685  1.00  0.00      A    H
ATOM    708  Cl  DCE A  89      54.018  30.026  11.132  1.00  0.00      A   CL
ATOM    709  CT1 DCE A  89      52.591  27.815  11.480  1.00  0.00      A    C
ATOM    710  HC2 DCE A  89      53.429  27.326  10.982  1.00  0.00      A    H
ATOM    711  Cl1 DCE A  89      51.877  26.606  12.586  1.00  0.00      A   CL
ATOM    712  HC3 DCE A  89      51.868  28.138  10.731  1.00  0.00      A    H
ATOM    713  CT  DCE A  90      43.952  19.680   5.770  1.00  0.00      A    C
ATOM    714  HC  DCE A  90      43.373  18.964   6.355  1.00  0.00      A    H
ATOM    715  HC1 DCE A  90      43.405  19.890   4.851  1.00  0.00      A    H
ATOM    716  Cl  DCE A  90      43.652  21.173   6.662  1.00  0.00      A   CL
ATOM    717  CT1 DCE A  90      45.417  19.494   5.549  1.00  0.00      A    C
ATOM    718  HC2 DCE A  90      45.772  20.265   4.865  1.00  0.00      A    H
ATOM    719  Cl1 DCE A  90      46.501  19.629   6.933  1.00  0.00      A   CL
ATOM    720  HC3 DCE A  90      45.641  18.521   5.112  1.00  0.00      A    H
ATOM    721  CT  DCE A  91      28.028  20.263   7.663  1.00  0.00      A    C
ATOM    722  HC  DCE A  91      28.403  19.790   6.756  1.00  0.00      A    H
ATOM    723  HC1 DCE A  91      28.043  21.352   7.622  1.00  0.00      A    H
ATOM    724  Cl  DCE A  91      26.349  19.587   7.922  1.00  0.00      A   CL
ATOM    725  CT1 DCE A  91      28.889  19.889   8.802  1.00  0.00      A    C
ATOM    726  HC2 DCE A  91      28.588  20.464   9.677  1.00  0.00      A    H
ATOM    727  Cl1 DCE A  91      28.638  18.128   9.093  1.00  0.00      A   CL
ATOM    728  HC3 DCE A  91      29.962  20.004   8.649  1.00  0.00      A    H
ATOM    729  CT  DCE A  92       3.423  43.989  24.894  1.00  0.00      A    C
ATOM    730  HC  DCE A  92       2.452  43.766  25.337  1.00  0.00      A    H
ATOM    731  HC1 DCE A  92       3.763  43.059  24.437  1.00  0.00      A    H
ATOM    732  Cl  DCE A  92       3.067  45.260  23.662  1.00  0.00      A   CL
ATOM    733  CT1 DCE A  92       4.515  44.623  25.889  1.00  0.00      A    C
ATOM    734  HC2 DCE A  92       4.250  45.435  26.566  1.00  0.00      A    H
ATOM    735  Cl1 DCE A  92       5.168  43.346  26.995  1.00  0.00      A   CL
ATOM    736  HC3 DCE A  92       5.327  44.944  25.237  1.00  0.00      A    H
ATOM    737  CT  DCE A  93      20.172  18.327  42.807  1.00  0.00      A    C
ATOM    738  HC  DCE A  93      20.328  17.672  43.665  1.00  0.00      A    H
ATOM    739  HC1 DCE A  93      20.816  19.173  43.045  1.00  0.00      A    H
ATOM    740  Cl  DCE A  93      20.616  17.605  41.272  1.00  0.00      A   CL
ATOM    741  CT1 DCE A  93      18.777  18.879  42.965  1.00  0.00      A    C
ATOM    742  HC2 DCE A  93      18.733  19.500  43.860  1.00  0.00      A    H
ATOM    743  Cl1 DCE A  93      18.221  19.856  41.530  1.00  0.00      A   CL
ATOM    744  HC3 DCE A  93      18.078  18.043  42.994  1.00  0.00      A    H
ATOM    745  CT  DCE A  94      40.093   5.111  12.896  1.00  0.00      A    C
ATOM    746  HC  DCE A  94      39.446   5.935  12.595  1.00  0.00      A    H
ATOM    747  HC1 DCE A  94      41.096   5.487  12.694  1.00  0.00      A    H
ATOM    748  Cl  DCE A  94      39.915   4.810  14.666  1.00  0.00      A   CL
ATOM    749  CT1 DCE A  94      39.871   3.805  12.160  1.00  0.00      A    C
ATOM    750  HC2 DCE A  94      40.597   3.088  12.544  1.00  0.00      A    H
ATOM    751  Cl1 DCE A  94      38.315   3.074  12.670  1.00  0.00      A   CL
ATOM    752  HC3 DCE A  94      39.910   3.778  11.071  1.00  0.00      A    H
ATOM    753  CT  DCE A  95      21.881  22.238   8.460  1.00  0.00      A    C
ATOM    754  HC  DCE A  95      22.376  21.595   7.731  1.00  0.00      A    H
ATOM    755  HC1 DCE A  95      20.832  22.030   8.668  1.00  0.00      A    H
ATOM    756  Cl  DCE A  95      22.804  22.301   9.958  1.00  0.00      A   CL
ATOM    757  CT1 DCE A  95      21.885  23.620   7.807  1.00  0.00      A    C
ATOM    758  HC2 DCE A  95      22.844  24.026   7.487  1.00  0.00      A    H
ATOM    759  Cl1 DCE A  95      20.803  23.479   6.439  1.00  0.00      A   CL
ATOM    760  HC3 DCE A  95      21.529  24.402   8.478  1.00  0.00      A    H
ATOM    761  CT  DCE A  96       6.765  41.450  48.474  1.00  0.00      A    C
ATOM    762  HC  DCE A  96       6.519  42.267  47.796  1.00  0.00      A    H
ATOM    763  HC1 DCE A  96       5.934  41.219  49.140  1.00  0.00      A    H
ATOM    764  Cl  DCE A  96       6.965  39.910  47.501  1.00  0.00      A   CL
ATOM    765  CT1 DCE A  96       8.071  41.613  49.258  1.00  0.00      A    C
ATOM    766  HC2 DCE A  96       8.108  42.647  49.603  1.00  0.00      A    H
ATOM    767  Cl1 DCE A  96       8.185  40.334  50.482  1.00  0.00      A   CL
ATOM    768  HC3 DCE A  96       8.850  41.455  48.513  1.00  0.00      A    H
ATOM    769  CT  DCE A  97      14.264  11.950  14.728  1.00  0.00      A    C
ATOM    770  HC  DCE A  97      13.328  12.114  14.196  1.00  0.00      A    H
ATOM    771  HC1 DCE A  97      14.976  11.645  13.961  1.00  0.00      A    H
ATOM    772  Cl  DCE A  97      14.895  13.385  15.452  1.00  0.00      A   CL
ATOM    773  CT1 DCE A  97      14.379  10.830  15.776  1.00  0.00      A    C
ATOM    774  HC2 DCE A  97      13.789  11.141  16.638  1.00  0.00      A    H
ATOM    775  Cl1 DCE A  97      13.493   9.367  15.174  1.00  0.00      A   CL
ATOM    776  HC3 DCE A  97      15.413  10.583  16.017  1.00  0.00      A    H
ATOM    777  CT  DCE A  98      53.682   4.706  26.039  1.00  0.00      A    C
ATOM    778  HC  DCE A  98      52.725   5.098  25.695  1.00  0.00      A    H
ATOM    779  HC1 DCE A  98      54.361   5.045  25.256  1.00  0.00      A    H
ATOM    780  Cl  DCE A  98      54.066   5.625  27.579  1.00  0.00      A   CL
ATOM    781  CT1 DCE A  98      53.714   3.177  26.189  1.00  0.00      A    C
ATOM    782  HC2 DCE A  98      53.109   2.830  27.027  1.00  0.00      A    H
ATOM    783  Cl1 DCE A  98      53.382   2.276  24.727  1.00  0.00      A   CL
ATOM    784  HC3 DCE A  98      54.730   2.906  26.479  1.00  0.00      A    H
ATOM    785  CT  DCE A  99      54.123  26.369  17.734  1.00  0.00      A    C
ATOM    786  HC  DCE A  99      54.440  25.992  16.762  1.00  0.00      A    H
ATOM    787  HC1 DCE A  99      54.955  26.829  18.266  1.00  0.00      A    H
ATOM    788  Cl  DCE A  99      53.080  27.775  17.485  1.00  0.00      A   CL
ATOM    789  CT1 DCE A  99      53.425  25.323  18.539  1.00  0.00      A    C
ATOM    790  HC2 DCE A  99      54.011  24.408  18.624  1.00  0.00      A    H
ATOM    791  Cl1 DCE A  99      52.964  26.022  20.174  1.00  0.00      A   CL
ATOM    792  HC3 DCE A  99      52.545  25.085  17.941  1.00  0.00      A    H
ATOM    793  CT  DCE A 100      35.362   5.546  12.013  1.00  0.00      A    C
ATOM    794  HC  DCE A 100      35.831   4.805  12.660  1.00  0.00      A    H
ATOM    795  HC1 DCE A 100      34.989   6.292  12.714  1.00  0.00      A    H
ATOM    796  Cl  DCE A 100      36.700   6.303  11.156  1.00  0.00      A   CL
ATOM    797  CT1 DCE A 100      34.294   4.920  11.130  1.00  0.00      A    C
ATOM    798  HC2 DCE A 100      33.968   5.671  10.411  1.00  0.00      A    H
ATOM    799  Cl1 DCE A 100      34.885   3.488  10.205  1.00  0.00      A   CL
ATOM    800  HC3 DCE A 100      33.440   4.698  11.771  1.00  0.00      A    H
ATOM    801  CT  DCE A 101      47.588  14.502   9.910  1.00  0.00      A    C
ATOM    802  HC  DCE A 101      48.574  14.155  10.219  1.00  0.00      A    H
ATOM    803  HC1 DCE A 101      46.972  14.032  10.677  1.00  0.00      A    H
ATOM    804  Cl  DCE A 101      47.717  16.268  10.089  1.00  0.00      A   CL
ATOM    805  CT1 DCE A 101      47.134  14.187   8.464  1.00  0.00      A    C
ATOM    806  HC2 DCE A 101      47.752  14.710   7.734  1.00  0.00      A    H
ATOM    807  Cl1 DCE A 101      47.309  12.426   8.211  1.00  0.00      A   CL
ATOM    808  HC3 DCE A 101      46.074  14.435   8.409  1.00  0.00      A    H
ATOM    809  CT  DCE A 102      21.908  13.498  53.053  1.00  0.00      A    C
ATOM    810  HC  DCE A 102      20.941  13.548  53.553  1.00  0.00      A    H
ATOM    811  HC1 DCE A 102      21.724  13.335  51.991  1.00  0.00      A    H
ATOM    812  Cl  DCE A 102      22.771  15.023  53.342  1.00  0.00      A   CL
ATOM    813  CT1 DCE A 102      22.655  12.302  53.632  1.00  0.00      A    C
ATOM    814  HC2 DCE A 102      23.629  12.027  53.226  1.00  0.00      A    H
ATOM    815  Cl1 DCE A 102      22.817  12.542  55.338  1.00  0.00      A   CL
ATOM    816  HC3 DCE A 102      22.057  11.406  53.467  1.00  0.00      A    H
ATOM    817  CT  DCE A 103      25.456  21.859  54.355  1.00  0.00      A    C
ATOM    818  HC  DCE A 103      26.287  21.482  53.759  1.00  0.00      A    H
ATOM    819  HC1 DCE A 103      24.584  21.346  53.951  1.00  0.00      A    H
ATOM    820  Cl  DCE A 103      25.612  21.350  56.081  1.00  0.00      A   CL
ATOM    821  CT1 DCE A 103      25.372  23.384  54.381  1.00  0.00      A    C
ATOM    822  HC2 DCE A 103      26.389  23.754  54.512  1.00  0.00      A    H
ATOM    823  Cl1 DCE A 103      25.004  23.933  52.739  1.00  0.00      A   CL
ATOM    824  HC3 DCE A 103      24.626  23.839  55.033  1.00  0.00      A    H
ATOM    825  CT  DCE A 104      11.320  50.546  16.984  1.00  0.00      A    C
ATOM    826  HC  DCE A 104      10.543  51.004  17.596  1.00  0.00      A    H
ATOM    827  HC1 DCE A 104      11.786  51.270  16.317  1.00  0.00      A    H
ATOM    828  Cl  DCE A 104      12.615  50.076  18.096  1.00  0.00      A   CL
ATOM    829  CT1 DCE A 104      10.768  49.309  16.222  1.00  0.00      A    C
ATOM    830  HC2 DCE A 104      11.615  48.827  15.734  1.00  0.00      A    H
ATOM    831  Cl1 DCE A 104       9.927  48.223  17.314  1.00  0.00      A   CL
ATOM    832  HC3 DCE A 104      10.107  49.600  15.406  1.00  0.00      A    H
ATOM    833  CT  DCE A 105       3.523  13.412  44.549  1.00  0.00      A    C
ATOM    834  HC  DCE A 105       4.229  13.712  43.776  1.00  0.00      A    H
ATOM    835  HC1 DCE A 105       2.536  13.835  44.361  1.00  0.00      A    H
ATOM    836  Cl  DCE A 105       3.391  11.699  44.462  1.00  0.00      A   CL
ATOM    837  CT1 DCE A 105       3.903  13.736  45.986  1.00  0.00      A    C
ATOM    838  HC2 DCE A 105       3.150  13.484  46.732  1.00  0.00      A    H
ATOM    839  Cl1 DCE A 105       5.395  12.855  46.520  1.00  0.00      A   CL
ATOM    840  HC3 DCE A 105       3.895  14.823  46.070  1.00  0.00      A    H
ATOM    841  CT  DCE A 106      19.083  39.944  29.119  1.00  0.00      A    C
ATOM    842  HC  DCE A 106      19.729  40.086  29.986  1.00  0.00      A    H
ATOM    843  HC1 DCE A 106      19.578  39.563  28.225  1.00  0.00      A    H
ATOM    844  Cl  DCE A 106      17.943  38.606  29.522  1.00  0.00      A   CL
ATOM    845  CT1 DCE A 106      18.343  41.204  28.758  1.00  0.00      A    C
ATOM    846  HC2 DCE A 106      18.107  41.070  27.703  1.00  0.00      A    H
ATOM    847  Cl1 DCE A 106      16.811  41.251  29.580  1.00  0.00      A   CL
ATOM    848  HC3 DCE A 106      18.866  42.110  29.063  1.00  0.00      A    H
ATOM    849  CT  DCE A 107      48.695  33.499  25.230  1.00  0.00      A    C
ATOM    850  HC  DCE A 107      49.308  32.762  25.748  1.00  0.00      A    H
ATOM    851  HC1 DCE A 107      48.235  34.141  25.981  1.00  0.00      A    H
ATOM    852  Cl  DCE A 107      49.723  34.560  24.209  1.00  0.00      A   CL
ATOM    853  CT1 DCE A 107      47.585  32.858  24.408  1.00  0.00      A    C
ATOM    854  HC2 DCE A 107      46.958  32.193  25.001  1.00  0.00      A    H
ATOM    855  Cl1 DCE A 107      46.352  33.975  23.611  1.00  0.00      A   CL
ATOM    856  HC3 DCE A 107      48.013  32.131  23.718  1.00  0.00      A    H
ATOM    857  CT  DCE A 108      38.446  18.945  39.129  1.00  0.00      A    C
ATOM    858  HC  DCE A 108      39.451  19.023  39.544  1.00  0.00      A    H
ATOM    859  HC1 DCE A 108      37.970  19.925  39.106  1.00  0.00      A    H
ATOM    860  Cl  DCE A 108      38.525  18.394  37.496  1.00  0.00      A   CL
ATOM    861  CT1 DCE A 108      37.538  18.022  39.997  1.00  0.00      A    C
ATOM    862  HC2 DCE A 108      37.863  16.990  39.872  1.00  0.00      A    H
ATOM    863  Cl1 DCE A 108      37.637  18.480  41.733  1.00  0.00      A   CL
ATOM    864  HC3 DCE A 108      36.538  18.177  39.591  1.00  0.00      A    H
ATOM    865  CT  DCE A 109      25.426  37.158  34.846  1.00  0.00      A    C
ATOM    866  HC  DCE A 109      24.840  36.615  35.588  1.00  0.00      A    H
ATOM    867  HC1 DCE A 109      26.147  36.514  34.344  1.00  0.00      A    H
ATOM    868  Cl  DCE A 109      24.362  37.925  33.635  1.00  0.00      A   CL
ATOM    869  CT1 DCE A 109      26.364  38.228  35.386  1.00  0.00      A    C
ATOM    870  HC2 DCE A 109      26.948  38.694  34.593  1.00  0.00      A    H
ATOM    871  Cl1 DCE A 109      25.337  39.501  36.060  1.00  0.00      A   CL
ATOM    872  HC3 DCE A 109      27.042  37.902  36.176  1.00  0.00      A    H
ATOM    873  CT  DCE A 110      17.643  22.227  49.693  1.00  0.00      A    C
ATOM    874  HC  DCE A 110      18.640  22.471  49.328  1.00  0.00      A    H
ATOM    875  HC1 DCE A 110      16.987  21.878  48.895  1.00  0.00      A    H
ATOM    876  Cl  DCE A 110      17.940  20.857  50.809  1.00  0.00      A   CL
ATOM    877  CT1 DCE A 110      17.120  23.374  50.531  1.00  0.00      A    C
ATOM    878  HC2 DCE A 110      17.745  23.654  51.378  1.00  0.00      A    H
ATOM    879  Cl1 DCE A 110      17.025  24.732  49.405  1.00  0.00      A   CL
ATOM    880  HC3 DCE A 110      16.088  23.153  50.803  1.00  0.00      A    H
ATOM    881  CT  DCE A 111       6.694  34.674  16.893  1.00  0.00      A    C
ATOM    882  HC  DCE A 111       7.515  34.293  16.285  1.00  0.00      A    H
ATOM    883  HC1 DCE A 111       6.509  33.974  17.707  1.00  0.00      A    H
ATOM    884  Cl  DCE A 111       7.269  36.265  17.480  1.00  0.00      A   CL
ATOM    885  CT1 DCE A 111       5.385  34.989  16.201  1.00  0.00      A    C
ATOM    886  HC2 DCE A 111       4.834  34.076  15.974  1.00  0.00      A    H
ATOM    887  Cl1 DCE A 111       4.294  35.932  17.229  1.00  0.00      A   CL
ATOM    888  HC3 DCE A 111       5.626  35.557  15.302  1.00  0.00      A    H
ATOM    889  CT  DCE A 112       0.353  54.067  51.382  1.00  0.00      A    C
ATOM    890  HC  DCE A 112       0.309  55.138  51.187  1.00  0.00      A    H
ATOM    891  HC1 DCE A 112      -0.020  53.544  50.500  1.00  0.00      A    H
ATOM    892  Cl  DCE A 112       2.071  53.739  51.538  1.00  0.00      A   CL
ATOM    893  CT1 DCE A 112      -0.446  53.730  52.636  1.00  0.00      A    C
ATOM    894  HC2 DCE A 112      -1.523  53.814  52.495  1.00  0.00      A    H
ATOM    895  Cl1 DCE A 112      -0.178  51.997  53.074  1.00  0.00      A   CL
ATOM    896  HC3 DCE A 112      -0.250  54.322  53.530  1.00  0.00      A    H
ATOM    897  CT  DCE A 113      -0.103  11.264  28.721  1.00  0.00      A    C
ATOM    898  HC  DCE A 113      -0.654  12.193  28.865  1.00  0.00      A    H
ATOM    899  HC1 DCE A 113      -0.693  10.401  29.031  1.00  0.00      A    H
ATOM    900  Cl  DCE A 113       0.123  11.138  26.955  1.00  0.00      A   CL
ATOM    901  CT1 DCE A 113       1.237  11.175  29.366  1.00  0.00      A    C
ATOM    902  HC2 DCE A 113       1.738  12.138  29.269  1.00  0.00      A    H
ATOM    903  Cl1 DCE A 113       1.110  10.587  30.964  1.00  0.00      A   CL
ATOM    904  HC3 DCE A 113       1.931  10.515  28.846  1.00  0.00      A    H
ATOM    905  CT  DCE A 114       5.744   3.206  31.206  1.00  0.00      A    C
ATOM    906  HC  DCE A 114       6.401   2.336  31.218  1.00  0.00      A    H
ATOM    907  HC1 DCE A 114       5.623   3.524  32.242  1.00  0.00      A    H
ATOM    908  Cl  DCE A 114       6.255   4.522  30.091  1.00  0.00      A   CL
ATOM    909  CT1 DCE A 114       4.305   2.733  30.833  1.00  0.00      A    C
ATOM    910  HC2 DCE A 114       4.272   2.313  29.828  1.00  0.00      A    H
ATOM    911  Cl1 DCE A 114       3.660   1.626  32.040  1.00  0.00      A   CL
ATOM    912  HC3 DCE A 114       3.614   3.574  30.891  1.00  0.00      A    H
ATOM    913  CT  DCE A 115      55.209   3.580  34.257  1.00  0.00      A    C
ATOM    914  HC  DCE A 115      56.089   3.947  34.785  1.00  0.00      A    H
ATOM    915  HC1 DCE A 115      54.839   4.352  33.583  1.00  0.00      A    H
ATOM    916  Cl  DCE A 115      55.520   1.995  33.430  1.00  0.00      A   CL
ATOM    917  CT1 DCE A 115      54.093   3.191  35.239  1.00  0.00      A    C
ATOM    918  HC2 DCE A 115      53.324   2.583  34.761  1.00  0.00      A    H
ATOM    919  Cl1 DCE A 115      54.842   2.392  36.695  1.00  0.00      A   CL
ATOM    920  HC3 DCE A 115      53.467   3.998  35.621  1.00  0.00      A    H
ATOM    921  CT  DCE A 116      19.708   0.464  29.492  1.00  0.00      A    C
ATOM    922  HC  DCE A 116      18.961   1.187  29.820  1.00  0.00      A    H
ATOM    923  HC1 DCE A 116      19.238  -0.369  28.970  1.00  0.00      A    H
ATOM    924  Cl  DCE A 116      20.750   1.389  28.318  1.00  0.00      A   CL
ATOM    925  CT1 DCE A 116      20.546  -0.045  30.667  1.00  0.00      A    C
ATOM    926  HC2 DCE A 116      21.441  -0.524  30.270  1.00  0.00      A    H
ATOM    927  Cl1 DCE A 116      21.111   1.396  31.591  1.00  0.00      A   CL
ATOM    928  HC3 DCE A 116      19.999  -0.719  31.325  1.00  0.00      A    H
ATOM    929  CT  DCE A 117      54.617  23.212  53.748  1.00  0.00      A    C
ATOM    930  HC  DCE A 117      54.572  22.966  54.809  1.00  0.00      A    H
ATOM    931  HC1 DCE A 117      55.545  22.767  53.388  1.00  0.00      A    H
ATOM    932  Cl  DCE A 117      53.280  22.514  52.732  1.00  0.00      A   CL
ATOM    933  CT1 DCE A 117      54.595  24.752  53.553  1.00  0.00      A    C
ATOM    934  HC2 DCE A 117      55.388  25.149  54.186  1.00  0.00      A    H
ATOM    935  Cl1 DCE A 117      54.893  25.133  51.829  1.00  0.00      A   CL
ATOM    936  HC3 DCE A 117      53.631  25.196  53.799  1.00  0.00      A    H
ATOM    937  CT  DCE A 118      26.493  45.991   8.207  1.00  0.00      A    C
ATOM    938  HC  DCE A 118      27.478  45.558   8.032  1.00  0.00      A    H
ATOM    939  HC1 DCE A 118      25.758  45.200   8.056  1.00  0.00      A    H
ATOM    940  Cl  DCE A 118      26.441  46.633   9.874  1.00  0.00      A   CL
ATOM    941  CT1 DCE A 118      26.266  47.181   7.276  1.00  0.00      A    C
ATOM    942  HC2 DCE A 118      25.246  47.534   7.427  1.00  0.00      A    H
ATOM    943  Cl1 DCE A 118      27.411  48.473   7.716  1.00  0.00      A   CL
ATOM    944  HC3 DCE A 118      26.374  46.780   6.268  1.00  0.00      A    H
ATOM    945  CT  DCE A 119      28.076   0.347  11.714  1.00  0.00      A    C
ATOM    946  HC  DCE A 119      27.532   0.109  12.628  1.00  0.00      A    H
ATOM    947  HC1 DCE A 119      29.136   0.533  11.889  1.00  0.00      A    H
ATOM    948  Cl  DCE A 119      27.758  -1.001  10.559  1.00  0.00      A   CL
ATOM    949  CT1 DCE A 119      27.387   1.591  11.045  1.00  0.00      A    C
ATOM    950  HC2 DCE A 119      27.737   1.717  10.021  1.00  0.00      A    H
ATOM    951  Cl1 DCE A 119      25.633   1.404  11.041  1.00  0.00      A   CL
ATOM    952  HC3 DCE A 119      27.483   2.499  11.639  1.00  0.00      A    H
ATOM    953  CT  DCE A 120      48.038  12.861  14.973  1.00  0.00      A    C
ATOM    954  HC  DCE A 120      47.007  13.013  15.294  1.00  0.00      A    H
ATOM    955  HC1 DCE A 120      48.502  12.012  15.476  1.00  0.00      A    H
ATOM    956  Cl  DCE A 120      48.044  12.488  13.233  1.00  0.00      A   CL
ATOM    957  CT1 DCE A 120      49.072  13.973  15.176  1.00  0.00      A    C
ATOM    958  HC2 DCE A 120      50.082  13.624  14.965  1.00  0.00      A    H
ATOM    959  Cl1 DCE A 120      48.652  15.218  14.023  1.00  0.00      A   CL
ATOM    960  HC3 DCE A 120      49.022  14.443  16.158  1.00  0.00      A    H
ATOM    961  CT  DCE A 121      44.453  41.890  18.221  1.00  0.00      A    C
ATOM    962  HC  DCE A 121      44.823  42.053  19.233  1.00  0.00      A    H
ATOM    963  HC1 DCE A 121      45.003  42.559  17.559  1.00  0.00      A    H
ATOM    964  Cl  DCE A 121      44.771  40.234  17.899  1.00  0.00      A   CL
ATOM    965  CT1 DCE A 121      42.924  42.066  18.136  1.00  0.00      A    C
ATOM    966  HC2 DCE A 121      42.301  41.549  18.866  1.00  0.00      A    H
ATOM    967  Cl1 DCE A 121      42.727  43.875  18.238  1.00  0.00      A   CL
ATOM    968  HC3 DCE A 121      42.542  41.700  17.183  1.00  0.00      A    H
ATOM    969  CT  DCE A 122      55.352  13.618  23.147  1.00  0.00      A    C
ATOM    970  HC  DCE A 122      56.038  13.910  23.942  1.00  0.00      A    H
ATOM    971  HC1 DCE A 122      54.913  14.527  22.737  1.00  0.00      A    H
ATOM    972  Cl  DCE A 122      56.400  12.732  22.008  1.00  0.00      A   CL
ATOM    973  CT1 DCE A 122      54.321  12.668  23.739  1.00  0.00      A    C
ATOM    974  HC2 DCE A 122      53.561  13.068  24.410  1.00  0.00      A    H
ATOM    975  Cl1 DCE A 122      53.578  11.960  22.266  1.00  0.00      A   CL
ATOM    976  HC3 DCE A 122      54.875  11.885  24.256  1.00  0.00      A    H
ATOM    977  CT  DCE A 123      18.016   6.462  35.425  1.00  0.00      A    C
ATOM    978  HC  DCE A 123      18.859   6.298  34.755  1.00  0.00      A    H
ATOM    979  HC1 DCE A 123      17.385   7.138  34.847  1.00  0.00      A    H
ATOM    980  Cl  DCE A 123      17.293   4.800  35.489  1.00  0.00      A   CL
ATOM    981  CT1 DCE A 123      18.420   6.987  36.794  1.00  0.00      A    C
ATOM    982  HC2 DCE A 123      19.039   6.256  37.315  1.00  0.00      A    H
ATOM    983  Cl1 DCE A 123      19.342   8.474  36.842  1.00  0.00      A   CL
ATOM    984  HC3 DCE A 123      17.560   7.155  37.443  1.00  0.00      A    H
ATOM    985  CT  DCE A 124      28.380  47.335  42.340  1.00  0.00      A    C
ATOM    986  HC  DCE A 124      28.522  46.390  41.815  1.00  0.00      A    H
ATOM    987  HC1 DCE A 124      28.870  48.123  41.767  1.00  0.00      A    H
ATOM    988  Cl  DCE A 124      26.638  47.752  42.553  1.00  0.00      A   CL
ATOM    989  CT1 DCE A 124      29.080  47.225  43.674  1.00  0.00      A    C
ATOM    990  HC2 DCE A 124      28.933  46.296  44.224  1.00  0.00      A    H
ATOM    991  Cl1 DCE A 124      30.822  47.146  43.440  1.00  0.00      A   CL
ATOM    992  HC3 DCE A 124      28.899  48.109  44.287  1.00  0.00      A    H
ATOM    993  CT  DCE A 125      16.476  54.481  13.352  1.00  0.00      A    C
ATOM    994  HC  DCE A 125      15.961  53.656  13.843  1.00  0.00      A    H
ATOM    995  HC1 DCE A 125      16.899  54.149  12.404  1.00  0.00      A    H
ATOM    996  Cl  DCE A 125      15.310  55.828  13.104  1.00  0.00      A   CL
ATOM    997  CT1 DCE A 125      17.469  54.818  14.513  1.00  0.00      A    C
ATOM    998  HC2 DCE A 125      18.047  55.685  14.196  1.00  0.00      A    H
ATOM    999  Cl1 DCE A 125      16.554  55.184  15.994  1.00  0.00      A   CL
ATOM   1000  HC3 DCE A 125      18.071  53.930  14.706  1.00  0.00      A    H
ATOM   1001  CT  DCE A 126      44.934  47.550  20.178  1.00  0.00      A    C
ATOM   1002  HC  DCE A 126      44.693  48.447  20.749  1.00  0.00      A    H
ATOM   1003  HC1 DCE A 126      45.082  46.564  20.619  1.00  0.00      A    H
ATOM   1004  Cl  DCE A 126      43.465  47.255  19.174  1.00  0.00      A   CL
ATOM   1005  CT1 DCE A 126      46.103  47.746  19.211  1.00  0.00      A    C
ATOM   1006  HC2 DCE A 126      46.237  46.882  18.559  1.00  0.00      A    H
ATOM   1007  Cl1 DCE A 126      45.735  49.085  18.031  1.00  0.00      A   CL
ATOM   1008  HC3 DCE A 126      47.103  47.985  19.571  1.00  0.00      A    H
ATOM   1009  CT  DCE A 127      11.043  52.078   7.640  1.00  0.00      A    C
ATOM   1010  HC  DCE A 127      10.160  51.440   7.610  1.00  0.00      A    H
ATOM   1011  HC1 DCE A 127      10.785  53.137   7.621  1.00  0.00      A    H
ATOM   1012  Cl  DCE A 127      11.937  51.783   9.176  1.00  0.00      A   CL
ATOM   1013  CT1 DCE A 127      12.016  51.801   6.432  1.00  0.00      A    C
ATOM   1014  HC2 DCE A 127      12.804  52.522   6.214  1.00  0.00      A    H
ATOM   1015  Cl1 DCE A 127      12.747  50.178   6.714  1.00  0.00      A   CL
ATOM   1016  HC3 DCE A 127      11.465  51.708   5.496  1.00  0.00      A    H
ATOM   1017  CT  DCE A 128       4.306   3.442  43.220  1.00  0.00      A    C
ATOM   1018  HC  DCE A 128       4.048   2.747  42.421  1.00  0.00      A    H
ATOM   1019  HC1 DCE A 128       5.359   3.351  43.485  1.00  0.00      A    H
ATOM   1020  Cl  DCE A 128       3.990   5.123  42.669  1.00  0.00      A   CL
ATOM   1021  CT1 DCE A 128       3.390   3.183  44.391  1.00  0.00      A    C
ATOM   1022  HC2 DCE A 128       3.522   3.926  45.178  1.00  0.00      A    H
ATOM   1023  Cl1 DCE A 128       1.640   3.480  43.945  1.00  0.00      A   CL
ATOM   1024  HC3 DCE A 128       3.560   2.155  44.711  1.00  0.00      A    H
ATOM   1025  CT  DCE A 129      29.165  14.994  32.656  1.00  0.00      A    C
ATOM   1026  HC  DCE A 129      29.186  14.167  33.365  1.00  0.00      A    H
ATOM   1027  HC1 DCE A 129      29.643  14.664  31.734  1.00  0.00      A    H
ATOM   1028  Cl  DCE A 129      27.416  15.272  32.321  1.00  0.00      A   CL
ATOM   1029  CT1 DCE A 129      29.759  16.198  33.370  1.00  0.00      A    C
ATOM   1030  HC2 DCE A 129      30.838  16.117  33.502  1.00  0.00      A    H
ATOM   1031  Cl1 DCE A 129      29.306  17.678  32.534  1.00  0.00      A   CL
ATOM   1032  HC3 DCE A 129      29.310  16.177  34.363  1.00  0.00      A    H
ATOM   1033  CT  DCE A 130      27.787  27.256   7.549  1.00  0.00      A    C
ATOM   1034  HC  DCE A 130      28.003  26.612   6.697  1.00  0.00      A    H
ATOM   1035  HC1 DCE A 130      26.737  27.037   7.741  1.00  0.00      A    H
ATOM   1036  Cl  DCE A 130      28.659  26.744   8.974  1.00  0.00      A   CL
ATOM   1037  CT1 DCE A 130      28.150  28.652   7.204  1.00  0.00      A    C
ATOM   1038  HC2 DCE A 130      27.806  29.335   7.980  1.00  0.00      A    H
ATOM   1039  Cl1 DCE A 130      29.849  28.714   7.075  1.00  0.00      A   CL
ATOM   1040  HC3 DCE A 130      27.773  28.921   6.217  1.00  0.00      A    H
ATOM   1041  CT  DCE A 131      27.384  20.592  47.810  1.00  0.00      A    C
ATOM   1042  HC  DCE A 131      26.682  20.432  48.628  1.00  0.00      A    H
ATOM   1043  HC1 DCE A 131      26.836  20.700  46.874  1.00  0.00      A    H
ATOM   1044  Cl  DCE A 131      28.073  22.201  48.295  1.00  0.00      A   CL
ATOM   1045  CT1 DCE A 131      28.555  19.614  47.726  1.00  0.00      A    C
ATOM   1046  HC2 DCE A 131      29.028  19.593  48.707  1.00  0.00      A    H
ATOM   1047  Cl1 DCE A 131      28.023  17.934  47.435  1.00  0.00      A   CL
ATOM   1048  HC3 DCE A 131      29.284  19.816  46.941  1.00  0.00      A    H
ATOM   1049  CT  DCE A 132      43.996   6.848  54.575  1.00  0.00      A    C
ATOM   1050  HC  DCE A 132      43.917   7.125  55.626  1.00  0.00      A    H
ATOM   1051  HC1 DCE A 132      44.277   7.777  54.080  1.00  0.00      A    H
ATOM   1052  Cl  DCE A 132      45.126   5.456  54.370  1.00  0.00      A   CL
ATOM   1053  CT1 DCE A 132      42.526   6.479  54.205  1.00  0.00      A    C
ATOM   1054  HC2 DCE A 132      42.535   6.117  53.177  1.00  0.00      A    H
ATOM   1055  Cl1 DCE A 132      41.888   5.241  55.242  1.00  0.00      A   CL
ATOM   1056  HC3 DCE A 132      41.784   7.275  54.149  1.00  0.00      A    H
ATOM   1057  CT  DCE A 133      33.463   2.597   6.901  1.00  0.00      A    C
ATOM   1058  HC  DCE A 133      33.007   3.467   7.373  1.00  0.00      A    H
ATOM   1059  HC1 DCE A 133      34.551   2.649   6.851  1.00  0.00      A    H
ATOM   1060  Cl  DCE A 133      33.156   1.282   8.017  1.00  0.00      A   CL
ATOM   1061  CT1 DCE A 133      32.800   2.406   5.499  1.00  0.00      A    C
ATOM   1062  HC2 DCE A 133      31.750   2.141   5.625  1.00  0.00      A    H
ATOM   1063  Cl1 DCE A 133      32.953   3.929   4.549  1.00  0.00      A   CL
ATOM   1064  HC3 DCE A 133      33.353   1.586   5.040  1.00  0.00      A    H
ATOM   1065  CT  DCE A 134      53.341  11.849  39.270  1.00  0.00      A    C
ATOM   1066  HC  DCE A 134      54.424  11.854  39.393  1.00  0.00      A    H
ATOM   1067  HC1 DCE A 134      53.013  11.043  39.927  1.00  0.00      A    H
ATOM   1068  Cl  DCE A 134      52.795  13.461  39.934  1.00  0.00      A   CL
ATOM   1069  CT1 DCE A 134      52.879  11.673  37.821  1.00  0.00      A    C
ATOM   1070  HC2 DCE A 134      53.328  12.365  37.108  1.00  0.00      A    H
ATOM   1071  Cl1 DCE A 134      53.279   9.983  37.353  1.00  0.00      A   CL
ATOM   1072  HC3 DCE A 134      51.795  11.645  37.712  1.00  0.00      A    H
ATOM   1073  CT  DCE A 135      23.976  22.328  24.921  1.00  0.00      A    C
ATOM   1074  HC  DCE A 135      24.898  22.423  25.494  1.00  0.00      A    H
ATOM   1075  HC1 DCE A 135      24.311  22.109  23.907  1.00  0.00      A    H
ATOM   1076  Cl  DCE A 135      23.110  20.951  25.465  1.00  0.00      A   CL
ATOM   1077  CT1 DCE A 135      23.192  23.629  25.002  1.00  0.00      A    C
ATOM   1078  HC2 DCE A 135      23.035  23.947  26.033  1.00  0.00      A    H
ATOM   1079  Cl1 DCE A 135      24.144  24.870  24.254  1.00  0.00      A   CL
ATOM   1080  HC3 DCE A 135      22.209  23.623  24.530  1.00  0.00      A    H
ATOM   1081  CT  DCE A 136      42.627  13.467  20.176  1.00  0.00      A    C
ATOM   1082  HC  DCE A 136      43.423  13.853  19.539  1.00  0.00      A    H
ATOM   1083  HC1 DCE A 136      42.861  13.782  21.193  1.00  0.00      A    H
ATOM   1084  Cl  DCE A 136      41.103  14.191  19.757  1.00  0.00      A   CL
ATOM   1085  CT1 DCE A 136      42.581  11.930  19.921  1.00  0.00      A    C
ATOM   1086  HC2 DCE A 136      42.104  11.662  18.978  1.00  0.00      A    H
ATOM   1087  Cl1 DCE A 136      44.183  11.121  19.838  1.00  0.00      A   CL
ATOM   1088  HC3 DCE A 136      41.997  11.361  20.644  1.00  0.00      A    H
ATOM   1089  CT  DCE A 137      42.735  43.314  34.729  1.00  0.00      A    C
ATOM   1090  HC  DCE A 137      43.600  43.365  35.390  1.00  0.00      A    H
ATOM   1091  HC1 DCE A 137      42.917  42.337  34.279  1.00  0.00      A    H
ATOM   1092  Cl  DCE A 137      41.267  43.218  35.842  1.00  0.00      A   CL
ATOM   1093  CT1 DCE A 137      42.513  44.386  33.607  1.00  0.00      A    C
ATOM   1094  HC2 DCE A 137      42.466  45.389  34.031  1.00  0.00      A    H
ATOM   1095  Cl1 DCE A 137      43.865  44.148  32.489  1.00  0.00      A   CL
ATOM   1096  HC3 DCE A 137      41.539  44.350  33.119  1.00  0.00      A    H
ATOM   1097  CT  DCE A 138      22.874  36.273  43.706  1.00  0.00      A    C
ATOM   1098  HC  DCE A 138      23.957  36.219  43.823  1.00  0.00      A    H
ATOM   1099  HC1 DCE A 138      22.491  37.065  44.350  1.00  0.00      A    H
ATOM   1100  Cl  DCE A 138      22.654  36.938  42.017  1.00  0.00      A   CL
ATOM   1101  CT1 DCE A 138      22.153  34.898  43.773  1.00  0.00      A    C
ATOM   1102  HC2 DCE A 138      21.138  34.932  43.376  1.00  0.00      A    H
ATOM   1103  Cl1 DCE A 138      23.074  33.884  42.620  1.00  0.00      A   CL
ATOM   1104  HC3 DCE A 138      22.114  34.448  44.765  1.00  0.00      A    H
ATOM   1105  CT  DCE A 139      33.705  42.310   9.585  1.00  0.00      A    C
ATOM   1106  HC  DCE A 139      33.126  43.021   8.996  1.00  0.00      A    H
ATOM   1107  HC1 DCE A 139      33.459  42.553  10.619  1.00  0.00      A    H
ATOM   1108  Cl  DCE A 139      33.067  40.702   9.336  1.00  0.00      A   CL
ATOM   1109  CT1 DCE A 139      35.233  42.453   9.323  1.00  0.00      A    C
ATOM   1110  HC2 DCE A 139      35.537  42.160   8.318  1.00  0.00      A    H
ATOM   1111  Cl1 DCE A 139      36.014  44.035   9.818  1.00  0.00      A   CL
ATOM   1112  HC3 DCE A 139      35.630  41.872  10.156  1.00  0.00      A    H
ATOM   1113  CT  DCE A 140      28.115  37.951  49.135  1.00  0.00      A    C
ATOM   1114  HC  DCE A 140      28.338  36.899  49.313  1.00  0.00      A    H
ATOM   1115  HC1 DCE A 140      27.463  38.311  49.931  1.00  0.00      A    H
ATOM   1116  Cl  DCE A 140      29.613  38.726  49.360  1.00  0.00      A   CL
ATOM   1117  CT1 DCE A 140      27.608  38.137  47.756  1.00  0.00      A    C
ATOM   1118  HC2 DCE A 140      27.713  39.185  47.474  1.00  0.00      A    H
ATOM   1119  Cl1 DCE A 140      28.609  37.074  46.657  1.00  0.00      A   CL
ATOM   1120  HC3 DCE A 140      26.572  37.831  47.608  1.00  0.00      A    H
ATOM   1121  CT  DCE A 141      11.651  38.283  50.488  1.00  0.00      A    C
ATOM   1122  HC  DCE A 141      11.787  38.083  51.551  1.00  0.00      A    H
ATOM   1123  HC1 DCE A 141      10.585  38.177  50.289  1.00  0.00      A    H
ATOM   1124  Cl  DCE A 141      11.921  39.944  50.193  1.00  0.00      A   CL
ATOM   1125  CT1 DCE A 141      12.586  37.499  49.586  1.00  0.00      A    C
ATOM   1126  HC2 DCE A 141      12.260  36.463  49.680  1.00  0.00      A    H
ATOM   1127  Cl1 DCE A 141      12.462  38.087  47.965  1.00  0.00      A   CL
ATOM   1128  HC3 DCE A 141      13.639  37.607  49.846  1.00  0.00      A    H
ATOM   1129  CT  DCE A 142      38.691  48.985  18.872  1.00  0.00      A    C
ATOM   1130  HC  DCE A 142      39.393  49.485  18.205  1.00  0.00      A    H
ATOM   1131  HC1 DCE A 142      38.549  47.925  18.660  1.00  0.00      A    H
ATOM   1132  Cl  DCE A 142      39.342  48.890  20.515  1.00  0.00      A   CL
ATOM   1133  CT1 DCE A 142      37.431  49.809  18.774  1.00  0.00      A    C
ATOM   1134  HC2 DCE A 142      36.945  49.776  17.799  1.00  0.00      A    H
ATOM   1135  Cl1 DCE A 142      36.244  49.165  19.909  1.00  0.00      A   CL
ATOM   1136  HC3 DCE A 142      37.648  50.862  18.949  1.00  0.00      A    H
ATOM   1137  CT  DCE A 143      26.801   7.599  12.465  1.00  0.00      A    C
ATOM   1138  HC  DCE A 143      27.876   7.540  12.631  1.00  0.00      A    H
ATOM   1139  HC1 DCE A 143      26.421   8.619  12.528  1.00  0.00      A    H
ATOM   1140  Cl  DCE A 143      26.471   7.117  10.846  1.00  0.00      A   CL
ATOM   1141  CT1 DCE A 143      26.165   6.645  13.432  1.00  0.00      A    C
ATOM   1142  HC2 DCE A 143      25.087   6.545  13.309  1.00  0.00      A    H
ATOM   1143  Cl1 DCE A 143      26.803   5.120  13.065  1.00  0.00      A   CL
ATOM   1144  HC3 DCE A 143      26.424   6.871  14.466  1.00  0.00      A    H
ATOM   1145  CT  DCE A 144      15.957  50.951  16.992  1.00  0.00      A    C
ATOM   1146  HC  DCE A 144      15.436  50.769  16.052  1.00  0.00      A    H
ATOM   1147  HC1 DCE A 144      15.427  51.718  17.557  1.00  0.00      A    H
ATOM   1148  Cl  DCE A 144      16.015  49.342  17.688  1.00  0.00      A   CL
ATOM   1149  CT1 DCE A 144      17.367  51.375  16.643  1.00  0.00      A    C
ATOM   1150  HC2 DCE A 144      17.483  52.444  16.464  1.00  0.00      A    H
ATOM   1151  Cl1 DCE A 144      18.301  51.057  18.018  1.00  0.00      A   CL
ATOM   1152  HC3 DCE A 144      17.731  50.845  15.763  1.00  0.00      A    H
ATOM   1153  CT  DCE A 145      55.433   7.051  39.273  1.00  0.00      A    C
ATOM   1154  HC  DCE A 145      56.170   6.969  40.072  1.00  0.00      A    H
ATOM   1155  HC1 DCE A 145      55.710   7.881  38.624  1.00  0.00      A    H
ATOM   1156  Cl  DCE A 145      55.474   5.514  38.467  1.00  0.00      A   CL
ATOM   1157  CT1 DCE A 145      54.012   7.171  39.911  1.00  0.00      A    C
ATOM   1158  HC2 DCE A 145      53.876   6.266  40.503  1.00  0.00      A    H
ATOM   1159  Cl1 DCE A 145      53.850   8.583  41.004  1.00  0.00      A   CL
ATOM   1160  HC3 DCE A 145      53.208   7.304  39.187  1.00  0.00      A    H
ATOM   1161  CT  DCE A 146      27.070  41.628  23.543  1.00  0.00      A    C
ATOM   1162  HC  DCE A 146      26.868  40.558  23.505  1.00  0.00      A    H
ATOM   1163  HC1 DCE A 146      27.288  41.730  24.607  1.00  0.00      A    H
ATOM   1164  Cl  DCE A 146      28.532  41.961  22.616  1.00  0.00      A   CL
ATOM   1165  CT1 DCE A 146      25.926  42.567  23.171  1.00  0.00      A    C
ATOM   1166  HC2 DCE A 146      25.071  42.538  23.846  1.00  0.00      A    H
ATOM   1167  Cl1 DCE A 146      26.386  44.361  23.241  1.00  0.00      A   CL
ATOM   1168  HC3 DCE A 146      25.432  42.410  22.212  1.00  0.00      A    H
ATOM   1169  CT  DCE A 147      10.110  43.863  23.126  1.00  0.00      A    C
ATOM   1170  HC  DCE A 147       9.415  44.154  22.338  1.00  0.00      A    H
ATOM   1171  HC1 DCE A 147      10.552  44.794  23.481  1.00  0.00      A    H
ATOM   1172  Cl  DCE A 147       9.251  43.110  24.481  1.00  0.00      A   CL
ATOM   1173  CT1 DCE A 147      11.218  42.972  22.539  1.00  0.00      A    C
ATOM   1174  HC2 DCE A 147      10.984  41.958  22.215  1.00  0.00      A    H
ATOM   1175  Cl1 DCE A 147      11.799  43.838  21.023  1.00  0.00      A   CL
ATOM   1176  HC3 DCE A 147      12.065  42.948  23.224  1.00  0.00      A    H
ATOM   1177  CT  DCE A 148      20.684   6.151   6.317  1.00  0.00      A    C
ATOM   1178  HC  DCE A 148      19.662   5.785   6.415  1.00  0.00      A    H
ATOM   1179  HC1 DCE A 148      21.363   5.299   6.283  1.00  0.00      A    H
ATOM   1180  Cl  DCE A 148      20.873   7.040   4.803  1.00  0.00      A   CL
ATOM   1181  CT1 DCE A 148      20.754   7.003   7.605  1.00  0.00      A    C
ATOM   1182  HC2 DCE A 148      19.891   7.665   7.678  1.00  0.00      A    H
ATOM   1183  Cl1 DCE A 148      20.808   6.108   9.113  1.00  0.00      A   CL
ATOM   1184  HC3 DCE A 148      21.577   7.718   7.585  1.00  0.00      A    H
ATOM   1185  CT  DCE A 149      46.378  52.862  18.000  1.00  0.00      A    C
ATOM   1186  HC  DCE A 149      47.384  53.179  18.275  1.00  0.00      A    H
ATOM   1187  HC1 DCE A 149      46.134  51.922  18.494  1.00  0.00      A    H
ATOM   1188  Cl  DCE A 149      45.369  54.073  18.757  1.00  0.00      A   CL
ATOM   1189  CT1 DCE A 149      46.276  52.812  16.448  1.00  0.00      A    C
ATOM   1190  HC2 DCE A 149      46.485  53.768  15.968  1.00  0.00      A    H
ATOM   1191  Cl1 DCE A 149      47.362  51.527  15.867  1.00  0.00      A   CL
ATOM   1192  HC3 DCE A 149      45.287  52.475  16.138  1.00  0.00      A    H
ATOM   1193  CT  DCE A 150      28.312  53.205  41.324  1.00  0.00      A    C
ATOM   1194  HC  DCE A 150      27.284  53.421  41.033  1.00  0.00      A    H
ATOM   1195  HC1 DCE A 150      28.614  52.274  40.842  1.00  0.00      A    H
ATOM   1196  Cl  DCE A 150      29.440  54.493  40.871  1.00  0.00      A   CL
ATOM   1197  CT1 DCE A 150      28.283  53.176  42.831  1.00  0.00      A    C
ATOM   1198  HC2 DCE A 150      27.944  54.150  43.184  1.00  0.00      A    H
ATOM   1199  Cl1 DCE A 150      27.201  51.971  43.578  1.00  0.00      A   CL
ATOM   1200  HC3 DCE A 150      29.238  52.950  43.306  1.00  0.00      A    H
ATOM   1201  CT  DCE A 151      22.621  49.619  34.649  1.00  0.00      A    C
ATOM   1202  HC  DCE A 151      22.810  48.547  34.595  1.00  0.00      A    H
ATOM   1203  HC1 DCE A 151      21.993  49.910  33.806  1.00  0.00      A    H
ATOM   1204  Cl  DCE A 151      21.490  49.963  36.000  1.00  0.00      A   CL
ATOM   1205  CT1 DCE A 151      23.988  50.317  34.821  1.00  0.00      A    C
ATOM   1206  HC2 DCE A 151      23.693  51.272  35.256  1.00  0.00      A    H
ATOM   1207  Cl1 DCE A 151      24.919  49.324  36.030  1.00  0.00      A   CL
ATOM   1208  HC3 DCE A 151      24.423  50.427  33.828  1.00  0.00      A    H
ATOM   1209  CT  DCE A 152      47.792  42.105  29.180  1.00  0.00      A    C
ATOM   1210  HC  DCE A 152      47.804  41.676  28.178  1.00  0.00      A    H
ATOM   1211  HC1 DCE A 152      47.974  41.387  29.979  1.00  0.00      A    H
ATOM   1212  Cl  DCE A 152      49.277  43.066  29.136  1.00  0.00      A   CL
ATOM   1213  CT1 DCE A 152      46.623  42.969  29.436  1.00  0.00      A    C
ATOM   1214  HC2 DCE A 152      45.751  42.389  29.741  1.00  0.00      A    H
ATOM   1215  Cl1 DCE A 152      46.973  44.039  30.779  1.00  0.00      A   CL
ATOM   1216  HC3 DCE A 152      46.416  43.591  28.566  1.00  0.00      A    H
ATOM   1217  CT  DCE A 153      12.971   3.543   4.197  1.00  0.00      A    C
ATOM   1218  HC  DCE A 153      12.780   2.860   5.024  1.00  0.00      A    H
ATOM   1219  HC1 DCE A 153      13.624   4.357   4.510  1.00  0.00      A    H
ATOM   1220  Cl  DCE A 153      13.701   2.703   2.783  1.00  0.00      A   CL
ATOM   1221  CT1 DCE A 153      11.626   4.177   3.755  1.00  0.00      A    C
ATOM   1222  HC2 DCE A 153      11.159   4.629   4.630  1.00  0.00      A    H
ATOM   1223  Cl1 DCE A 153      11.820   5.425   2.520  1.00  0.00      A   CL
ATOM   1224  HC3 DCE A 153      10.955   3.398   3.393  1.00  0.00      A    H
ATOM   1225  CT  DCE A 154      32.382  37.816  34.604  1.00  0.00      A    C
ATOM   1226  HC  DCE A 154      32.279  37.413  33.597  1.00  0.00      A    H
ATOM   1227  HC1 DCE A 154      32.070  36.998  35.253  1.00  0.00      A    H
ATOM   1228  Cl  DCE A 154      34.075  38.273  34.994  1.00  0.00      A   CL
ATOM   1229  CT1 DCE A 154      31.437  39.003  34.774  1.00  0.00      A    C
ATOM   1230  HC2 DCE A 154      31.802  39.905  34.283  1.00  0.00      A    H
ATOM   1231  Cl1 DCE A 154      29.855  38.549  34.073  1.00  0.00      A   CL
ATOM   1232  HC3 DCE A 154      31.315  39.176  35.843  1.00  0.00      A    H
ATOM   1233  CT  DCE A 155      17.367  17.030  38.946  1.00  0.00      A    C
ATOM   1234  HC  DCE A 155      17.233  16.115  39.523  1.00  0.00      A    H
ATOM   1235  HC1 DCE A 155      18.310  17.430  39.319  1.00  0.00      A    H
ATOM   1236  Cl  DCE A 155      17.597  16.450  37.305  1.00  0.00      A   CL
ATOM   1237  CT1 DCE A 155      16.216  18.080  38.897  1.00  0.00      A    C
ATOM   1238  HC2 DCE A 155      15.697  18.163  39.852  1.00  0.00      A    H
ATOM   1239  Cl1 DCE A 155      16.712  19.617  38.316  1.00  0.00      A   CL
ATOM   1240  HC3 DCE A 155      15.379  17.737  38.289  1.00  0.00      A    H
ATOM   1241  CT  DCE A 156      10.706   5.599   8.277  1.00  0.00      A    C
ATOM   1242  HC  DCE A 156      10.791   5.406   9.346  1.00  0.00      A    H
ATOM   1243  HC1 DCE A 156      11.710   5.503   7.862  1.00  0.00      A    H
ATOM   1244  Cl  DCE A 156       9.751   4.219   7.496  1.00  0.00      A   CL
ATOM   1245  CT1 DCE A 156      10.017   6.938   7.868  1.00  0.00      A    C
ATOM   1246  HC2 DCE A 156      10.573   7.789   8.260  1.00  0.00      A    H
ATOM   1247  Cl1 DCE A 156       9.932   7.066   6.062  1.00  0.00      A   CL
ATOM   1248  HC3 DCE A 156       9.074   7.111   8.387  1.00  0.00      A    H
ATOM   1249  CT  DCE A 157      21.890  53.611  53.497  1.00  0.00      A    C
ATOM   1250  HC  DCE A 157      22.004  54.693  53.432  1.00  0.00      A    H
ATOM   1251  HC1 DCE A 157      21.815  53.173  52.502  1.00  0.00      A    H
ATOM   1252  Cl  DCE A 157      23.287  52.963  54.333  1.00  0.00      A   CL
ATOM   1253  CT1 DCE A 157      20.745  53.354  54.376  1.00  0.00      A    C
ATOM   1254  HC2 DCE A 157      20.634  52.355  54.799  1.00  0.00      A    H
ATOM   1255  Cl1 DCE A 157      20.903  54.386  55.741  1.00  0.00      A   CL
ATOM   1256  HC3 DCE A 157      19.848  53.718  53.875  1.00  0.00      A    H
ATOM   1257  CT  DCE A 158      17.923  22.093   3.216  1.00  0.00      A    C
ATOM   1258  HC  DCE A 158      16.889  22.292   2.934  1.00  0.00      A    H
ATOM   1259  HC1 DCE A 158      18.017  22.345   4.272  1.00  0.00      A    H
ATOM   1260  Cl  DCE A 158      18.134  20.362   3.054  1.00  0.00      A   CL
ATOM   1261  CT1 DCE A 158      19.049  22.737   2.384  1.00  0.00      A    C
ATOM   1262  HC2 DCE A 158      19.070  22.354   1.364  1.00  0.00      A    H
ATOM   1263  Cl1 DCE A 158      18.554  24.461   2.198  1.00  0.00      A   CL
ATOM   1264  HC3 DCE A 158      20.021  22.681   2.874  1.00  0.00      A    H
ATOM   1265  CT  DCE A 159      40.187  36.207  52.513  1.00  0.00      A    C
ATOM   1266  HC  DCE A 159      39.207  36.674  52.416  1.00  0.00      A    H
ATOM   1267  HC1 DCE A 159      39.891  35.164  52.624  1.00  0.00      A    H
ATOM   1268  Cl  DCE A 159      40.891  36.297  50.847  1.00  0.00      A   CL
ATOM   1269  CT1 DCE A 159      41.120  36.619  53.625  1.00  0.00      A    C
ATOM   1270  HC2 DCE A 159      41.816  37.454  53.545  1.00  0.00      A    H
ATOM   1271  Cl1 DCE A 159      40.083  36.916  55.099  1.00  0.00      A   CL
ATOM   1272  HC3 DCE A 159      41.726  35.762  53.918  1.00  0.00      A    H
ATOM   1273  CT  DCE A 160      54.039   0.020  18.728  1.00  0.00      A    C
ATOM   1274  HC  DCE A 160      55.122  -0.094  18.786  1.00  0.00      A    H
ATOM   1275  HC1 DCE A 160      53.411  -0.871  18.688  1.00  0.00      A    H
ATOM   1276  Cl  DCE A 160      53.438   1.011  20.106  1.00  0.00      A   CL
ATOM   1277  CT1 DCE A 160      53.807   0.749  17.332  1.00  0.00      A    C
ATOM   1278  HC2 DCE A 160      54.265   1.738  17.333  1.00  0.00      A    H
ATOM   1279  Cl1 DCE A 160      54.518  -0.358  16.097  1.00  0.00      A   CL
ATOM   1280  HC3 DCE A 160      52.840   1.081  16.956  1.00  0.00      A    H
ATOM   1281  CT  DCE A 161      50.316  27.971   7.079  1.00  0.00      A    C
ATOM   1282  HC  DCE A 161      49.293  27.680   7.320  1.00  0.00      A    H
ATOM   1283  HC1 DCE A 161      50.856  28.121   8.013  1.00  0.00      A    H
ATOM   1284  Cl  DCE A 161      51.127  26.685   6.095  1.00  0.00      A   CL
ATOM   1285  CT1 DCE A 161      50.310  29.420   6.511  1.00  0.00      A    C
ATOM   1286  HC2 DCE A 161      49.580  29.587   5.719  1.00  0.00      A    H
ATOM   1287  Cl1 DCE A 161      49.736  30.446   7.863  1.00  0.00      A   CL
ATOM   1288  HC3 DCE A 161      51.310  29.764   6.246  1.00  0.00      A    H
ATOM   1289  CT  DCE A 162      44.902   8.752  30.598  1.00  0.00      A    C
ATOM   1290  HC  DCE A 162      45.242   9.618  31.166  1.00  0.00      A    H
ATOM   1291  HC1 DCE A 162      45.806   8.612  30.005  1.00  0.00      A    H
ATOM   1292  Cl  DCE A 162      44.714   7.201  31.527  1.00  0.00      A   CL
ATOM   1293  CT1 DCE A 162      43.597   9.003  29.819  1.00  0.00      A    C
ATOM   1294  HC2 DCE A 162      43.449   8.054  29.303  1.00  0.00      A    H
ATOM   1295  Cl1 DCE A 162      42.329   9.320  30.960  1.00  0.00      A   CL
ATOM   1296  HC3 DCE A 162      43.775   9.852  29.159  1.00  0.00      A    H
ATOM   1297  CT  DCE A 163      27.413   9.501  54.981  1.00  0.00      A    C
ATOM   1298  HC  DCE A 163      27.948   8.843  54.297  1.00  0.00      A    H
ATOM   1299  HC1 DCE A 163      26.404   9.089  54.993  1.00  0.00      A    H
ATOM   1300  Cl  DCE A 163      27.981   9.220  56.613  1.00  0.00      A   CL
ATOM   1301  CT1 DCE A 163      27.363  11.006  54.604  1.00  0.00      A    C
ATOM   1302  HC2 DCE A 163      28.394  11.358  54.565  1.00  0.00      A    H
ATOM   1303  Cl1 DCE A 163      26.552  11.263  53.015  1.00  0.00      A   CL
ATOM   1304  HC3 DCE A 163      26.745  11.553  55.316  1.00  0.00      A    H
ATOM   1305  CT  DCE A 164      26.939   1.526  37.061  1.00  0.00      A    C
ATOM   1306  HC  DCE A 164      27.015   2.554  36.708  1.00  0.00      A    H
ATOM   1307  HC1 DCE A 164      25.937   1.431  37.478  1.00  0.00      A    H
ATOM   1308  Cl  DCE A 164      27.132   0.599  35.567  1.00  0.00      A   CL
ATOM   1309  CT1 DCE A 164      28.093   1.202  38.119  1.00  0.00      A    C
ATOM   1310  HC2 DCE A 164      28.181   0.148  38.382  1.00  0.00      A    H
ATOM   1311  Cl1 DCE A 164      29.682   1.834  37.411  1.00  0.00      A   CL
ATOM   1312  HC3 DCE A 164      27.954   1.720  39.068  1.00  0.00      A    H
ATOM   1313  CT  DCE A 165       6.065  28.120  32.515  1.00  0.00      A    C
ATOM   1314  HC  DCE A 165       5.943  27.041  32.411  1.00  0.00      A    H
ATOM   1315  HC1 DCE A 165       5.579  28.334  33.467  1.00  0.00      A    H
ATOM   1316  Cl  DCE A 165       7.733  28.566  32.512  1.00  0.00      A   CL
ATOM   1317  CT1 DCE A 165       5.238  28.908  31.563  1.00  0.00      A    C
ATOM   1318  HC2 DCE A 165       5.207  29.961  31.843  1.00  0.00      A    H
ATOM   1319  Cl1 DCE A 165       5.937  28.828  29.959  1.00  0.00      A   CL
ATOM   1320  HC3 DCE A 165       4.212  28.552  31.476  1.00  0.00      A    H
ATOM   1321  CT  DCE A 166      38.636  16.651  47.762  1.00  0.00      A    C
ATOM   1322  HC  DCE A 166      38.973  16.734  48.795  1.00  0.00      A    H
ATOM   1323  HC1 DCE A 166      39.415  17.206  47.239  1.00  0.00      A    H
ATOM   1324  Cl  DCE A 166      38.698  14.934  47.148  1.00  0.00      A   CL
ATOM   1325  CT1 DCE A 166      37.236  17.176  47.465  1.00  0.00      A    C
ATOM   1326  HC2 DCE A 166      36.497  16.566  47.985  1.00  0.00      A    H
ATOM   1327  Cl1 DCE A 166      37.168  18.865  48.042  1.00  0.00      A   CL
ATOM   1328  HC3 DCE A 166      36.846  17.230  46.449  1.00  0.00      A    H
ATOM   1329  CT  DCE A 167      36.220  46.818  36.138  1.00  0.00      A    C
ATOM   1330  HC  DCE A 167      35.657  47.742  36.270  1.00  0.00      A    H
ATOM   1331  HC1 DCE A 167      37.203  47.065  35.735  1.00  0.00      A    H
ATOM   1332  Cl  DCE A 167      36.417  45.971  37.653  1.00  0.00      A   CL
ATOM   1333  CT1 DCE A 167      35.457  45.917  35.264  1.00  0.00      A    C
ATOM   1334  HC2 DCE A 167      35.379  46.468  34.327  1.00  0.00      A    H
ATOM   1335  Cl1 DCE A 167      36.306  44.430  34.925  1.00  0.00      A   CL
ATOM   1336  HC3 DCE A 167      34.432  45.593  35.445  1.00  0.00      A    H
ATOM   1337  CT  DCE A 168      44.222   3.786  22.025  1.00  0.00      A    C
ATOM   1338  HC  DCE A 168      44.616   4.730  22.401  1.00  0.00      A    H
ATOM   1339  HC1 DCE A 168      43.357   3.954  21.383  1.00  0.00      A    H
ATOM   1340  Cl  DCE A 168      45.535   3.014  21.077  1.00  0.00      A   CL
ATOM   1341  CT1 DCE A 168      43.864   2.965  23.225  1.00  0.00      A    C
ATOM   1342  HC2 DCE A 168      44.570   3.160  24.033  1.00  0.00      A    H
ATOM   1343  Cl1 DCE A 168      42.337   3.453  23.896  1.00  0.00      A   CL
ATOM   1344  HC3 DCE A 168      43.806   1.916  22.932  1.00  0.00      A    H
ATOM   1345  CT  DCE A 169      47.207   8.205  35.624  1.00  0.00      A    C
ATOM   1346  HC  DCE A 169      46.388   7.513  35.818  1.00  0.00      A    H
ATOM   1347  HC1 DCE A 169      46.921   9.222  35.893  1.00  0.00      A    H
ATOM   1348  Cl  DCE A 169      48.556   7.879  36.620  1.00  0.00      A   CL
ATOM   1349  CT1 DCE A 169      47.701   8.101  34.209  1.00  0.00      A    C
ATOM   1350  HC2 DCE A 169      46.954   8.357  33.458  1.00  0.00      A    H
ATOM   1351  Cl1 DCE A 169      49.271   9.058  33.984  1.00  0.00      A   CL
ATOM   1352  HC3 DCE A 169      47.803   7.029  34.039  1.00  0.00      A    H
ATOM   1353  CT  DCE A 170       9.033  15.085  35.506  1.00  0.00      A    C
ATOM   1354  HC  DCE A 170       9.444  14.219  34.987  1.00  0.00      A    H
ATOM   1355  HC1 DCE A 170       9.554  15.929  35.053  1.00  0.00      A    H
ATOM   1356  Cl  DCE A 170       7.271  15.276  35.082  1.00  0.00      A   CL
ATOM   1357  CT1 DCE A 170       9.315  14.944  37.025  1.00  0.00      A    C
ATOM   1358  HC2 DCE A 170       8.946  15.794  37.599  1.00  0.00      A    H
ATOM   1359  Cl1 DCE A 170       8.656  13.342  37.595  1.00  0.00      A   CL
ATOM   1360  HC3 DCE A 170      10.404  14.930  36.972  1.00  0.00      A    H
ATOM   1361  CT  DCE A 171      31.975  54.680   2.897  1.00  0.00      A    C
ATOM   1362  HC  DCE A 171      32.079  55.465   2.148  1.00  0.00      A    H
ATOM   1363  HC1 DCE A 171      32.963  54.458   3.300  1.00  0.00      A    H
ATOM   1364  Cl  DCE A 171      30.735  55.148   4.122  1.00  0.00      A   CL
ATOM   1365  CT1 DCE A 171      31.462  53.436   2.195  1.00  0.00      A    C
ATOM   1366  HC2 DCE A 171      31.578  52.530   2.790  1.00  0.00      A    H
ATOM   1367  Cl1 DCE A 171      29.771  53.647   1.814  1.00  0.00      A   CL
ATOM   1368  HC3 DCE A 171      31.953  53.246   1.240  1.00  0.00      A    H
ATOM   1369  CT  DCE A 172      41.241  30.462  31.703  1.00  0.00      A    C
ATOM   1370  HC  DCE A 172      40.261  30.347  32.167  1.00  0.00      A    H
ATOM   1371  HC1 DCE A 172      41.347  29.898  30.776  1.00  0.00      A    H
ATOM   1372  Cl  DCE A 172      41.378  32.138  31.219  1.00  0.00      A   CL
ATOM   1373  CT1 DCE A 172      42.434  29.964  32.690  1.00  0.00      A    C
ATOM   1374  HC2 DCE A 172      42.349  30.398  33.686  1.00  0.00      A    H
ATOM   1375  Cl1 DCE A 172      42.460  28.142  32.863  1.00  0.00      A   CL
ATOM   1376  HC3 DCE A 172      43.432  30.263  32.370  1.00  0.00      A    H
ATOM   1377  CT  DCE A 173      24.557  18.068  17.894  1.00  0.00      A    C
ATOM   1378  HC  DCE A 173      24.737  18.388  18.920  1.00  0.00      A    H
ATOM   1379  HC1 DCE A 173      24.471  16.982  17.859  1.00  0.00      A    H
ATOM   1380  Cl  DCE A 173      23.103  18.901  17.319  1.00  0.00      A   CL
ATOM   1381  CT1 DCE A 173      25.702  18.427  16.984  1.00  0.00      A    C
ATOM   1382  HC2 DCE A 173      26.631  17.880  17.145  1.00  0.00      A    H
ATOM   1383  Cl1 DCE A 173      25.185  18.062  15.354  1.00  0.00      A   CL
ATOM   1384  HC3 DCE A 173      25.893  19.497  17.074  1.00  0.00      A    H
ATOM   1385  CT  DCE A 174      35.673  27.805  14.808  1.00  0.00      A    C
ATOM   1386  HC  DCE A 174      36.568  27.332  14.405  1.00  0.00      A    H
ATOM   1387  HC1 DCE A 174      35.556  28.888  14.773  1.00  0.00      A    H
ATOM   1388  Cl  DCE A 174      34.406  27.093  13.873  1.00  0.00      A   CL
ATOM   1389  CT1 DCE A 174      35.494  27.500  16.290  1.00  0.00      A    C
ATOM   1390  HC2 DCE A 174      34.570  27.883  16.724  1.00  0.00      A    H
ATOM   1391  Cl1 DCE A 174      35.467  25.757  16.642  1.00  0.00      A   CL
ATOM   1392  HC3 DCE A 174      36.176  28.066  16.924  1.00  0.00      A    H
ATOM   1393  CT  DCE A 175      44.697  33.833  28.025  1.00  0.00      A    C
ATOM   1394  HC  DCE A 175      45.540  34.253  28.573  1.00  0.00      A    H
ATOM   1395  HC1 DCE A 175      44.530  34.439  27.134  1.00  0.00      A    H
ATOM   1396  Cl  DCE A 175      45.277  32.225  27.459  1.00  0.00      A   CL
ATOM   1397  CT1 DCE A 175      43.420  33.707  28.911  1.00  0.00      A    C
ATOM   1398  HC2 DCE A 175      43.613  33.046  29.756  1.00  0.00      A    H
ATOM   1399  Cl1 DCE A 175      42.836  35.219  29.632  1.00  0.00      A   CL
ATOM   1400  HC3 DCE A 175      42.555  33.325  28.369  1.00  0.00      A    H
ATOM   1401  CT  DCE A 176      18.512  43.648  44.651  1.00  0.00      A    C
ATOM   1402  HC  DCE A 176      17.474  43.580  44.976  1.00  0.00      A    H
ATOM   1403  HC1 DCE A 176      18.507  43.719  43.563  1.00  0.00      A    H
ATOM   1404  Cl  DCE A 176      19.069  45.265  45.248  1.00  0.00      A   CL
ATOM   1405  CT1 DCE A 176      19.255  42.541  45.267  1.00  0.00      A    C
ATOM   1406  HC2 DCE A 176      18.909  41.569  44.914  1.00  0.00      A    H
ATOM   1407  Cl1 DCE A 176      21.040  42.670  44.949  1.00  0.00      A   CL
ATOM   1408  HC3 DCE A 176      19.147  42.694  46.341  1.00  0.00      A    H
ATOM   1409  CT  DCE A 177      19.766  54.565  35.732  1.00  0.00      A    C
ATOM   1410  HC  DCE A 177      20.719  54.941  35.360  1.00  0.00      A    H
ATOM   1411  HC1 DCE A 177      19.796  53.475  35.760  1.00  0.00      A    H
ATOM   1412  Cl  DCE A 177      19.439  55.182  37.407  1.00  0.00      A   CL
ATOM   1413  CT1 DCE A 177      18.710  55.104  34.756  1.00  0.00      A    C
ATOM   1414  HC2 DCE A 177      17.835  54.457  34.821  1.00  0.00      A    H
ATOM   1415  Cl1 DCE A 177      18.434  56.714  35.280  1.00  0.00      A   CL
ATOM   1416  HC3 DCE A 177      19.067  55.003  33.732  1.00  0.00      A    H
ATOM   1417  CT  DCE A 178      14.127  42.441  43.824  1.00  0.00      A    C
ATOM   1418  HC  DCE A 178      14.934  43.152  44.001  1.00  0.00      A    H
ATOM   1419  HC1 DCE A 178      14.740  41.551  43.682  1.00  0.00      A    H
ATOM   1420  Cl  DCE A 178      13.077  42.178  45.221  1.00  0.00      A   CL
ATOM   1421  CT1 DCE A 178      13.357  42.884  42.542  1.00  0.00      A    C
ATOM   1422  HC2 DCE A 178      13.893  42.781  41.598  1.00  0.00      A    H
ATOM   1423  Cl1 DCE A 178      11.890  41.781  42.292  1.00  0.00      A   CL
ATOM   1424  HC3 DCE A 178      12.951  43.874  42.750  1.00  0.00      A    H
ATOM   1425  CT  DCE A 179      30.034  43.011   6.016  1.00  0.00      A    C
ATOM   1426  HC  DCE A 179      30.477  43.442   6.914  1.00  0.00      A    H
ATOM   1427  HC1 DCE A 179      30.066  41.922   5.989  1.00  0.00      A    H
ATOM   1428  Cl  DCE A 179      28.250  43.227   6.213  1.00  0.00      A   CL
ATOM   1429  CT1 DCE A 179      30.489  43.506   4.649  1.00  0.00      A    C
ATOM   1430  HC2 DCE A 179      30.495  44.596   4.625  1.00  0.00      A    H
ATOM   1431  Cl1 DCE A 179      32.187  43.204   4.383  1.00  0.00      A   CL
ATOM   1432  HC3 DCE A 179      29.845  43.066   3.887  1.00  0.00      A    H
ATOM   1433  CT  DCE A 180      26.820  31.201  36.272  1.00  0.00      A    C
ATOM   1434  HC  DCE A 180      26.981  31.568  37.286  1.00  0.00      A    H
ATOM   1435  HC1 DCE A 180      27.742  30.631  36.154  1.00  0.00      A    H
ATOM   1436  Cl  DCE A 180      25.515  30.081  36.177  1.00  0.00      A   CL
ATOM   1437  CT1 DCE A 180      26.660  32.277  35.154  1.00  0.00      A    C
ATOM   1438  HC2 DCE A 180      27.448  33.022  35.255  1.00  0.00      A    H
ATOM   1439  Cl1 DCE A 180      26.852  31.489  33.574  1.00  0.00      A   CL
ATOM   1440  HC3 DCE A 180      25.732  32.847  35.195  1.00  0.00      A    H
ATOM   1441  CT  DCE A 181      46.983  25.745   1.797  1.00  0.00      A    C
ATOM   1442  HC  DCE A 181      46.567  24.794   1.467  1.00  0.00      A    H
ATOM   1443  HC1 DCE A 181      46.281  26.561   1.625  1.00  0.00      A    H
ATOM   1444  Cl  DCE A 181      46.905  25.591   3.576  1.00  0.00      A   CL
ATOM   1445  CT1 DCE A 181      48.374  26.008   1.359  1.00  0.00      A    C
ATOM   1446  HC2 DCE A 181      48.780  26.971   1.667  1.00  0.00      A    H
ATOM   1447  Cl1 DCE A 181      49.509  24.747   1.705  1.00  0.00      A   CL
ATOM   1448  HC3 DCE A 181      48.320  26.141   0.279  1.00  0.00      A    H
ATOM   1449  CT  DCE A 182      42.061  28.988  27.594  1.00  0.00      A    C
ATOM   1450  HC  DCE A 182      41.038  28.616  27.662  1.00  0.00      A    H
ATOM   1451  HC1 DCE A 182      42.239  28.890  26.523  1.00  0.00      A    H
ATOM   1452  Cl  DCE A 182      42.121  30.709  27.899  1.00  0.00      A   CL
ATOM   1453  CT1 DCE A 182      42.899  28.317  28.642  1.00  0.00      A    C
ATOM   1454  HC2 DCE A 182      42.377  28.016  29.550  1.00  0.00      A    H
ATOM   1455  Cl1 DCE A 182      43.516  26.868  27.892  1.00  0.00      A   CL
ATOM   1456  HC3 DCE A 182      43.763  28.954  28.828  1.00  0.00      A    H
ATOM   1457  CT  DCE A 183      36.499  49.945  50.125  1.00  0.00      A    C
ATOM   1458  HC  DCE A 183      37.205  50.552  50.692  1.00  0.00      A    H
ATOM   1459  HC1 DCE A 183      36.418  48.902  50.433  1.00  0.00      A    H
ATOM   1460  Cl  DCE A 183      34.798  50.547  50.314  1.00  0.00      A   CL
ATOM   1461  CT1 DCE A 183      36.908  49.869  48.634  1.00  0.00      A    C
ATOM   1462  HC2 DCE A 183      37.916  49.505  48.439  1.00  0.00      A    H
ATOM   1463  Cl1 DCE A 183      35.651  48.994  47.768  1.00  0.00      A   CL
ATOM   1464  HC3 DCE A 183      36.891  50.926  48.370  1.00  0.00      A    H
ATOM   1465  CT  DCE A 184      21.390  47.882  20.207  1.00  0.00      A    C
ATOM   1466  HC  DCE A 184      21.935  46.984  20.500  1.00  0.00      A    H
ATOM   1467  HC1 DCE A 184      21.840  48.251  19.286  1.00  0.00      A    H
ATOM   1468  Cl  DCE A 184      19.735  47.190  19.846  1.00  0.00      A   CL
ATOM   1469  CT1 DCE A 184      21.316  48.853  21.370  1.00  0.00      A    C
ATOM   1470  HC2 DCE A 184      20.831  48.500  22.280  1.00  0.00      A    H
ATOM   1471  Cl1 DCE A 184      22.925  49.356  21.793  1.00  0.00      A   CL
ATOM   1472  HC3 DCE A 184      20.710  49.731  21.151  1.00  0.00      A    H
ATOM   1473  CT  DCE A 185      30.324   0.196  24.880  1.00  0.00      A    C
ATOM   1474  HC  DCE A 185      31.330  -0.047  24.536  1.00  0.00      A    H
ATOM   1475  HC1 DCE A 185      29.778   0.853  24.203  1.00  0.00      A    H
ATOM   1476  Cl  DCE A 185      29.498  -1.268  25.152  1.00  0.00      A   CL
ATOM   1477  CT1 DCE A 185      30.325   0.816  26.220  1.00  0.00      A    C
ATOM   1478  HC2 DCE A 185      30.977   0.216  26.854  1.00  0.00      A    H
ATOM   1479  Cl1 DCE A 185      31.048   2.467  26.273  1.00  0.00      A   CL
ATOM   1480  HC3 DCE A 185      29.378   0.785  26.758  1.00  0.00      A    H
ATOM   1481  CT  DCE A 186      42.231  43.425  43.237  1.00  0.00      A    C
ATOM   1482  HC  DCE A 186      41.959  43.492  42.183  1.00  0.00      A    H
ATOM   1483  HC1 DCE A 186      41.878  44.361  43.669  1.00  0.00      A    H
ATOM   1484  Cl  DCE A 186      41.357  42.071  43.979  1.00  0.00      A   CL
ATOM   1485  CT1 DCE A 186      43.790  43.265  43.260  1.00  0.00      A    C
ATOM   1486  HC2 DCE A 186      44.244  43.220  44.250  1.00  0.00      A    H
ATOM   1487  Cl1 DCE A 186      44.310  41.917  42.344  1.00  0.00      A   CL
ATOM   1488  HC3 DCE A 186      44.342  44.134  42.902  1.00  0.00      A    H
ATOM   1489  CT  DCE A 187      38.021  15.459  22.345  1.00  0.00      A    C
ATOM   1490  HC  DCE A 187      37.783  15.250  23.388  1.00  0.00      A    H
ATOM   1491  HC1 DCE A 187      38.146  14.475  21.894  1.00  0.00      A    H
ATOM   1492  Cl  DCE A 187      36.750  16.430  21.665  1.00  0.00      A   CL
ATOM   1493  CT1 DCE A 187      39.223  16.398  22.366  1.00  0.00      A    C
ATOM   1494  HC2 DCE A 187      39.007  17.359  22.833  1.00  0.00      A    H
ATOM   1495  Cl1 DCE A 187      40.488  15.569  23.300  1.00  0.00      A   CL
ATOM   1496  HC3 DCE A 187      39.649  16.546  21.374  1.00  0.00      A    H
ATOM   1497  CT  DCE A 188      35.135   7.811   7.012  1.00  0.00      A    C
ATOM   1498  HC  DCE A 188      34.765   7.908   8.033  1.00  0.00      A    H
ATOM   1499  HC1 DCE A 188      35.759   8.647   6.696  1.00  0.00      A    H
ATOM   1500  Cl  DCE A 188      36.208   6.411   6.762  1.00  0.00      A   CL
ATOM   1501  CT1 DCE A 188      33.939   7.698   6.027  1.00  0.00      A    C
ATOM   1502  HC2 DCE A 188      33.305   8.548   6.278  1.00  0.00      A    H
ATOM   1503  Cl1 DCE A 188      34.404   8.009   4.384  1.00  0.00      A   CL
ATOM   1504  HC3 DCE A 188      33.440   6.744   6.200  1.00  0.00      A    H
ATOM   1505  CT  DCE A 189       5.537   0.765   5.152  1.00  0.00      A    C
ATOM   1506  HC  DCE A 189       5.509   0.859   6.237  1.00  0.00      A    H
ATOM   1507  HC1 DCE A 189       5.102   1.731   4.895  1.00  0.00      A    H
ATOM   1508  Cl  DCE A 189       7.178   0.828   4.531  1.00  0.00      A   CL
ATOM   1509  CT1 DCE A 189       4.758  -0.490   4.617  1.00  0.00      A    C
ATOM   1510  HC2 DCE A 189       3.691  -0.340   4.781  1.00  0.00      A    H
ATOM   1511  Cl1 DCE A 189       5.029  -0.512   2.797  1.00  0.00      A   CL
ATOM   1512  HC3 DCE A 189       5.076  -1.440   5.045  1.00  0.00      A    H
ATOM   1513  CT  DCE A 190      46.854  36.413  55.533  1.00  0.00      A    C
ATOM   1514  HC  DCE A 190      47.673  36.971  55.080  1.00  0.00      A    H
ATOM   1515  HC1 DCE A 190      47.012  35.339  55.629  1.00  0.00      A    H
ATOM   1516  Cl  DCE A 190      46.437  37.004  57.188  1.00  0.00      A   CL
ATOM   1517  CT1 DCE A 190      45.756  36.590  54.487  1.00  0.00      A    C
ATOM   1518  HC2 DCE A 190      45.888  36.074  53.536  1.00  0.00      A    H
ATOM   1519  Cl1 DCE A 190      44.228  35.870  55.185  1.00  0.00      A   CL
ATOM   1520  HC3 DCE A 190      45.736  37.666  54.308  1.00  0.00      A    H
ATOM   1521  CT  DCE A 191      51.243  13.187   0.637  1.00  0.00      A    C
ATOM   1522  HC  DCE A 191      52.304  13.423   0.562  1.00  0.00      A    H
ATOM   1523  HC1 DCE A 191      50.826  12.980  -0.349  1.00  0.00      A    H
ATOM   1524  Cl  DCE A 191      51.116  11.796   1.708  1.00  0.00      A   CL
ATOM   1525  CT1 DCE A 191      50.623  14.386   1.453  1.00  0.00      A    C
ATOM   1526  HC2 DCE A 191      49.547  14.276   1.591  1.00  0.00      A    H
ATOM   1527  Cl1 DCE A 191      51.183  14.515   3.152  1.00  0.00      A   CL
ATOM   1528  HC3 DCE A 191      50.901  15.279   0.892  1.00  0.00      A    H
ATOM   1529  CT  DCE A 192      26.124  19.482  11.969  1.00  0.00      A    C
ATOM   1530  HC  DCE A 192      26.206  20.130  11.097  1.00  0.00      A    H
ATOM   1531  HC1 DCE A 192      25.313  19.919  12.551  1.00  0.00      A    H
ATOM   1532  Cl  DCE A 192      25.562  17.864  11.466  1.00  0.00      A   CL
ATOM   1533  CT1 DCE A 192      27.466  19.337  12.641  1.00  0.00      A    C
ATOM   1534  HC2 DCE A 192      28.273  19.141  11.935  1.00  0.00      A    H
ATOM   1535  Cl1 DCE A 192      27.879  20.798  13.514  1.00  0.00      A   CL
ATOM   1536  HC3 DCE A 192      27.540  18.574  13.417  1.00  0.00      A    H
ATOM   1537  CT  DCE A 193      13.704  47.978  21.350  1.00  0.00      A    C
ATOM   1538  HC  DCE A 193      13.480  47.668  22.370  1.00  0.00      A    H
ATOM   1539  HC1 DCE A 193      13.735  49.068  21.327  1.00  0.00      A    H
ATOM   1540  Cl  DCE A 193      15.190  47.382  20.722  1.00  0.00      A   CL
ATOM   1541  CT1 DCE A 193      12.575  47.392  20.597  1.00  0.00      A    C
ATOM   1542  HC2 DCE A 193      12.718  46.312  20.582  1.00  0.00      A    H
ATOM   1543  Cl1 DCE A 193      10.998  47.595  21.382  1.00  0.00      A   CL
ATOM   1544  HC3 DCE A 193      12.587  47.797  19.585  1.00  0.00      A    H
ATOM   1545  CT  DCE A 194      13.605   5.047  39.040  1.00  0.00      A    C
ATOM   1546  HC  DCE A 194      13.849   4.159  39.624  1.00  0.00      A    H
ATOM   1547  HC1 DCE A 194      12.660   5.410  39.444  1.00  0.00      A    H
ATOM   1548  Cl  DCE A 194      14.950   6.271  39.264  1.00  0.00      A   CL
ATOM   1549  CT1 DCE A 194      13.505   4.753  37.573  1.00  0.00      A    C
ATOM   1550  HC2 DCE A 194      14.391   4.248  37.188  1.00  0.00      A    H
ATOM   1551  Cl1 DCE A 194      12.170   3.658  37.260  1.00  0.00      A   CL
ATOM   1552  HC3 DCE A 194      13.261   5.655  37.011  1.00  0.00      A    H
ATOM   1553  CT  DCE A 195      16.673   2.589  45.405  1.00  0.00      A    C
ATOM   1554  HC  DCE A 195      16.925   2.388  44.364  1.00  0.00      A    H
ATOM   1555  HC1 DCE A 195      16.004   3.431  45.583  1.00  0.00      A    H
ATOM   1556  Cl  DCE A 195      15.905   1.077  45.861  1.00  0.00      A   CL
ATOM   1557  CT1 DCE A 195      17.933   2.854  46.174  1.00  0.00      A    C
ATOM   1558  HC2 DCE A 195      18.517   3.540  45.561  1.00  0.00      A    H
ATOM   1559  Cl1 DCE A 195      17.623   3.712  47.700  1.00  0.00      A   CL
ATOM   1560  HC3 DCE A 195      18.595   2.012  46.375  1.00  0.00      A    H
ATOM   1561  CT  DCE A 196      23.283  37.724  22.872  1.00  0.00      A    C
ATOM   1562  HC  DCE A 196      22.352  37.642  23.433  1.00  0.00      A    H
ATOM   1563  HC1 DCE A 196      23.462  36.854  22.240  1.00  0.00      A    H
ATOM   1564  Cl  DCE A 196      23.167  39.201  21.852  1.00  0.00      A   CL
ATOM   1565  CT1 DCE A 196      24.481  37.901  23.753  1.00  0.00      A    C
ATOM   1566  HC2 DCE A 196      25.306  37.824  23.045  1.00  0.00      A    H
ATOM   1567  Cl1 DCE A 196      24.437  39.510  24.505  1.00  0.00      A   CL
ATOM   1568  HC3 DCE A 196      24.425  37.193  24.579  1.00  0.00      A    H
ATOM   1569  CT  DCE A 197      21.095   3.907  35.537  1.00  0.00      A    C
ATOM   1570  HC  DCE A 197      20.899   3.701  36.589  1.00  0.00      A    H
ATOM   1571  HC1 DCE A 197      20.111   3.936  35.069  1.00  0.00      A    H
ATOM   1572  Cl  DCE A 197      21.446   5.613  35.124  1.00  0.00      A   CL
ATOM   1573  CT1 DCE A 197      22.061   2.961  34.823  1.00  0.00      A    C
ATOM   1574  HC2 DCE A 197      21.960   3.184  33.760  1.00  0.00      A    H
ATOM   1575  Cl1 DCE A 197      23.759   3.298  35.180  1.00  0.00      A   CL
ATOM   1576  HC3 DCE A 197      21.837   1.911  35.012  1.00  0.00      A    H
ATOM   1577  CT  DCE A 198       7.876  34.927   3.504  1.00  0.00      A    C
ATOM   1578  HC  DCE A 198       8.703  34.305   3.164  1.00  0.00      A    H
ATOM   1579  HC1 DCE A 198       8.302  35.887   3.797  1.00  0.00      A    H
ATOM   1580  Cl  DCE A 198       6.770  35.229   2.148  1.00  0.00      A   CL
ATOM   1581  CT1 DCE A 198       7.100  34.349   4.597  1.00  0.00      A    C
ATOM   1582  HC2 DCE A 198       7.279  34.880   5.531  1.00  0.00      A    H
ATOM   1583  Cl1 DCE A 198       5.285  34.341   4.379  1.00  0.00      A   CL
ATOM   1584  HC3 DCE A 198       7.504  33.365   4.835  1.00  0.00      A    H
ATOM   1585  CT  DCE A 199      30.014  55.740  52.832  1.00  0.00      A    C
ATOM   1586  HC  DCE A 199      29.411  56.558  52.438  1.00  0.00      A    H
ATOM   1587  HC1 DCE A 199      30.727  55.343  52.110  1.00  0.00      A    H
ATOM   1588  Cl  DCE A 199      30.975  56.334  54.143  1.00  0.00      A   CL
ATOM   1589  CT1 DCE A 199      29.190  54.527  53.323  1.00  0.00      A    C
ATOM   1590  HC2 DCE A 199      28.431  54.764  54.069  1.00  0.00      A    H
ATOM   1591  Cl1 DCE A 199      28.331  53.849  51.869  1.00  0.00      A   CL
ATOM   1592  HC3 DCE A 199      29.838  53.791  53.797  1.00  0.00      A    H
ATOM   1593  CT  DCE A 200      37.844  38.144  27.964  1.00  0.00      A    C
ATOM   1594  HC  DCE A 200      36.880  37.636  27.980  1.00  0.00      A    H
ATOM   1595  HC1 DCE A 200      37.744  39.207  28.183  1.00  0.00      A    H
ATOM   1596  Cl  DCE A 200      38.825  37.430  29.225  1.00  0.00      A   CL
ATOM   1597  CT1 DCE A 200      38.512  37.999  26.558  1.00  0.00      A    C
ATOM   1598  HC2 DCE A 200      38.815  36.977  26.334  1.00  0.00      A    H
ATOM   1599  Cl1 DCE A 200      37.425  38.408  25.264  1.00  0.00      A   CL
ATOM   1600  HC3 DCE A 200      39.343  38.703  26.510  1.00  0.00      A    H
ATOM   1601  CT  DCE A 201      39.627  19.349   1.212  1.00  0.00      A    C
ATOM   1602  HC  DCE A 201      40.310  19.981   0.645  1.00  0.00      A    H
ATOM   1603  HC1 DCE A 201      39.635  18.507   0.519  1.00  0.00      A    H
ATOM   1604  Cl  DCE A 201      40.455  18.958   2.736  1.00  0.00      A   CL
ATOM   1605  CT1 DCE A 201      38.282  20.074   1.473  1.00  0.00      A    C
ATOM   1606  HC2 DCE A 201      37.552  20.252   0.683  1.00  0.00      A    H
ATOM   1607  Cl1 DCE A 201      37.375  19.179   2.665  1.00  0.00      A   CL
ATOM   1608  HC3 DCE A 201      38.397  21.058   1.929  1.00  0.00      A    H
ATOM   1609  CT  DCE A 202      15.739  27.657  52.265  1.00  0.00      A    C
ATOM   1610  HC  DCE A 202      16.226  27.269  51.370  1.00  0.00      A    H
ATOM   1611  HC1 DCE A 202      14.656  27.544  52.228  1.00  0.00      A    H
ATOM   1612  Cl  DCE A 202      16.332  27.029  53.826  1.00  0.00      A   CL
ATOM   1613  CT1 DCE A 202      16.176  29.089  52.167  1.00  0.00      A    C
ATOM   1614  HC2 DCE A 202      16.053  29.637  53.102  1.00  0.00      A    H
ATOM   1615  Cl1 DCE A 202      17.905  29.077  51.666  1.00  0.00      A   CL
ATOM   1616  HC3 DCE A 202      15.564  29.664  51.472  1.00  0.00      A    H
ATOM   1617  CT  DCE A 203      37.160  36.894  21.586  1.00  0.00      A    C
ATOM   1618  HC  DCE A 203      36.765  36.655  22.574  1.00  0.00      A    H
ATOM   1619  HC1 DCE A 203      36.702  37.701  21.015  1.00  0.00      A    H
ATOM   1620  Cl  DCE A 203      38.881  37.393  21.823  1.00  0.00      A   CL
ATOM   1621  CT1 DCE A 203      37.080  35.654  20.679  1.00  0.00      A    C
ATOM   1622  HC2 DCE A 203      38.003  35.105  20.865  1.00  0.00      A    H
ATOM   1623  Cl1 DCE A 203      35.549  34.770  21.025  1.00  0.00      A   CL
ATOM   1624  HC3 DCE A 203      37.114  35.839  19.605  1.00  0.00      A    H
ATOM   1625  CT  DCE A 204      39.881   7.741  16.756  1.00  0.00      A    C
ATOM   1626  HC  DCE A 204      39.346   6.964  17.301  1.00  0.00      A    H
ATOM   1627  HC1 DCE A 204      40.827   7.315  16.420  1.00  0.00      A    H
ATOM   1628  Cl  DCE A 204      38.843   7.959  15.393  1.00  0.00      A   CL
ATOM   1629  CT1 DCE A 204      40.007   9.042  17.571  1.00  0.00      A    C
ATOM   1630  HC2 DCE A 204      39.047   9.327  18.002  1.00  0.00      A    H
ATOM   1631  Cl1 DCE A 204      41.159   8.741  18.883  1.00  0.00      A   CL
ATOM   1632  HC3 DCE A 204      40.356   9.818  16.891  1.00  0.00      A    H
ATOM   1633  CT  DCE A 205      42.739  49.716  33.290  1.00  0.00      A    C
ATOM   1634  HC  DCE A 205      43.699  49.577  33.787  1.00  0.00      A    H
ATOM   1635  HC1 DCE A 205      41.857  49.739  33.931  1.00  0.00      A    H
ATOM   1636  Cl  DCE A 205      42.951  51.107  32.324  1.00  0.00      A   CL
ATOM   1637  CT1 DCE A 205      42.563  48.532  32.321  1.00  0.00      A    C
ATOM   1638  HC2 DCE A 205      41.756  48.833  31.653  1.00  0.00      A    H
ATOM   1639  Cl1 DCE A 205      43.976  48.591  31.322  1.00  0.00      A   CL
ATOM   1640  HC3 DCE A 205      42.486  47.510  32.690  1.00  0.00      A    H
ATOM   1641  CT  DCE A 206       1.897  41.071  31.879  1.00  0.00      A    C
ATOM   1642  HC  DCE A 206       2.769  41.574  32.298  1.00  0.00      A    H
ATOM   1643  HC1 DCE A 206       2.449  40.246  31.430  1.00  0.00      A    H
ATOM   1644  Cl  DCE A 206       0.926  40.230  33.210  1.00  0.00      A   CL
ATOM   1645  CT1 DCE A 206       1.144  41.804  30.840  1.00  0.00      A    C
ATOM   1646  HC2 DCE A 206       0.377  42.471  31.235  1.00  0.00      A    H
ATOM   1647  Cl1 DCE A 206       2.374  42.525  29.712  1.00  0.00      A   CL
ATOM   1648  HC3 DCE A 206       0.678  41.059  30.194  1.00  0.00      A    H
ATOM   1649  CT  DCE A 207      30.781  44.123  40.028  1.00  0.00      A    C
ATOM   1650  HC  DCE A 207      30.659  45.156  40.356  1.00  0.00      A    H
ATOM   1651  HC1 DCE A 207      30.677  44.092  38.943  1.00  0.00      A    H
ATOM   1652  Cl  DCE A 207      32.407  43.524  40.572  1.00  0.00      A   CL
ATOM   1653  CT1 DCE A 207      29.741  43.349  40.829  1.00  0.00      A    C
ATOM   1654  HC2 DCE A 207      28.769  43.444  40.345  1.00  0.00      A    H
ATOM   1655  Cl1 DCE A 207      30.185  41.626  41.053  1.00  0.00      A   CL
ATOM   1656  HC3 DCE A 207      29.654  43.740  41.843  1.00  0.00      A    H
ATOM   1657  CT  DCE A 208      54.176  21.145  46.524  1.00  0.00      A    C
ATOM   1658  HC  DCE A 208      54.821  21.052  47.398  1.00  0.00      A    H
ATOM   1659  HC1 DCE A 208      53.270  21.734  46.666  1.00  0.00      A    H
ATOM   1660  Cl  DCE A 208      55.309  22.022  45.392  1.00  0.00      A   CL
ATOM   1661  CT1 DCE A 208      53.878  19.779  45.962  1.00  0.00      A    C
ATOM   1662  HC2 DCE A 208      53.060  19.351  46.541  1.00  0.00      A    H
ATOM   1663  Cl1 DCE A 208      53.469  19.910  44.239  1.00  0.00      A   CL
ATOM   1664  HC3 DCE A 208      54.762  19.162  46.123  1.00  0.00      A    H
ATOM   1665  CT  DCE A 209      33.038  42.588  37.005  1.00  0.00      A    C
ATOM   1666  HC  DCE A 209      33.460  43.580  37.168  1.00  0.00      A    H
ATOM   1667  HC1 DCE A 209      31.977  42.784  37.161  1.00  0.00      A    H
ATOM   1668  Cl  DCE A 209      33.249  42.142  35.356  1.00  0.00      A   CL
ATOM   1669  CT1 DCE A 209      33.595  41.492  37.852  1.00  0.00      A    C
ATOM   1670  HC2 DCE A 209      33.269  40.518  37.489  1.00  0.00      A    H
ATOM   1671  Cl1 DCE A 209      35.316  41.421  37.843  1.00  0.00      A   CL
ATOM   1672  HC3 DCE A 209      33.097  41.583  38.817  1.00  0.00      A    H
ATOM   1673  CT  DCE A 210      49.079  46.451  28.387  1.00  0.00      A    C
ATOM   1674  HC  DCE A 210      49.926  47.007  27.985  1.00  0.00      A    H
ATOM   1675  HC1 DCE A 210      49.547  45.703  29.027  1.00  0.00      A    H
ATOM   1676  Cl  DCE A 210      48.000  47.476  29.408  1.00  0.00      A   CL
ATOM   1677  CT1 DCE A 210      48.203  45.826  27.320  1.00  0.00      A    C
ATOM   1678  HC2 DCE A 210      47.348  46.472  27.121  1.00  0.00      A    H
ATOM   1679  Cl1 DCE A 210      49.338  45.846  25.869  1.00  0.00      A   CL
ATOM   1680  HC3 DCE A 210      48.016  44.772  27.528  1.00  0.00      A    H
ATOM   1681  CT  DCE A 211      22.353  39.739  51.892  1.00  0.00      A    C
ATOM   1682  HC  DCE A 211      22.971  40.628  51.773  1.00  0.00      A    H
ATOM   1683  HC1 DCE A 211      23.071  39.026  52.298  1.00  0.00      A    H
ATOM   1684  Cl  DCE A 211      21.104  40.076  53.116  1.00  0.00      A   CL
ATOM   1685  CT1 DCE A 211      21.786  39.156  50.582  1.00  0.00      A    C
ATOM   1686  HC2 DCE A 211      21.249  39.896  49.989  1.00  0.00      A    H
ATOM   1687  Cl1 DCE A 211      23.111  38.412  49.633  1.00  0.00      A   CL
ATOM   1688  HC3 DCE A 211      21.081  38.374  50.864  1.00  0.00      A    H
ATOM   1689  CT  DCE A 212      42.295  44.444  53.824  1.00  0.00      A    C
ATOM   1690  HC  DCE A 212      42.033  44.636  54.864  1.00  0.00      A    H
ATOM   1691  HC1 DCE A 212      43.382  44.362  53.798  1.00  0.00      A    H
ATOM   1692  Cl  DCE A 212      41.646  42.878  53.351  1.00  0.00      A   CL
ATOM   1693  CT1 DCE A 212      41.698  45.587  52.951  1.00  0.00      A    C
ATOM   1694  HC2 DCE A 212      40.773  46.111  53.192  1.00  0.00      A    H
ATOM   1695  Cl1 DCE A 212      43.051  46.777  53.162  1.00  0.00      A   CL
ATOM   1696  HC3 DCE A 212      41.691  45.286  51.904  1.00  0.00      A    H
ATOM   1697  CT  DCE A 213      51.062  11.175  52.392  1.00  0.00      A    C
ATOM   1698  HC  DCE A 213      50.252  10.672  52.920  1.00  0.00      A    H
ATOM   1699  HC1 DCE A 213      51.481  11.743  53.223  1.00  0.00      A    H
ATOM   1700  Cl  DCE A 213      52.247  10.032  51.844  1.00  0.00      A   CL
ATOM   1701  CT1 DCE A 213      50.573  12.192  51.347  1.00  0.00      A    C
ATOM   1702  HC2 DCE A 213      49.922  11.720  50.611  1.00  0.00      A    H
ATOM   1703  Cl1 DCE A 213      49.402  13.243  52.168  1.00  0.00      A   CL
ATOM   1704  HC3 DCE A 213      51.416  12.795  51.011  1.00  0.00      A    H
ATOM   1705  CT  DCE A 214      17.874  52.180  51.652  1.00  0.00      A    C
ATOM   1706  HC  DCE A 214      18.574  51.871  52.429  1.00  0.00      A    H
ATOM   1707  HC1 DCE A 214      18.411  52.555  50.781  1.00  0.00      A    H
ATOM   1708  Cl  DCE A 214      17.065  50.703  51.104  1.00  0.00      A   CL
ATOM   1709  CT1 DCE A 214      16.861  53.149  52.204  1.00  0.00      A    C
ATOM   1710  HC2 DCE A 214      16.040  53.451  51.553  1.00  0.00      A    H
ATOM   1711  Cl1 DCE A 214      16.169  52.477  53.703  1.00  0.00      A   CL
ATOM   1712  HC3 DCE A 214      17.408  54.048  52.488  1.00  0.00      A    H
ATOM   1713  CT  DCE A 215       3.698   5.114  38.199  1.00  0.00      A    C
ATOM   1714  HC  DCE A 215       3.540   5.707  39.100  1.00  0.00      A    H
ATOM   1715  HC1 DCE A 215       2.922   5.388  37.484  1.00  0.00      A    H
ATOM   1716  Cl  DCE A 215       5.206   5.670  37.533  1.00  0.00      A   CL
ATOM   1717  CT1 DCE A 215       3.713   3.589  38.414  1.00  0.00      A    C
ATOM   1718  HC2 DCE A 215       2.772   3.316  38.893  1.00  0.00      A    H
ATOM   1719  Cl1 DCE A 215       4.003   2.652  36.897  1.00  0.00      A   CL
ATOM   1720  HC3 DCE A 215       4.520   3.358  39.110  1.00  0.00      A    H
ATOM   1721  CT  DCE A 216      33.941  47.016  40.232  1.00  0.00      A    C
ATOM   1722  HC  DCE A 216      33.057  46.423  39.996  1.00  0.00      A    H
ATOM   1723  HC1 DCE A 216      34.849  46.546  39.856  1.00  0.00      A    H
ATOM   1724  Cl  DCE A 216      33.762  48.464  39.194  1.00  0.00      A   CL
ATOM   1725  CT1 DCE A 216      34.000  47.420  41.677  1.00  0.00      A    C
ATOM   1726  HC2 DCE A 216      33.063  47.823  42.061  1.00  0.00      A    H
ATOM   1727  Cl1 DCE A 216      34.316  45.996  42.638  1.00  0.00      A   CL
ATOM   1728  HC3 DCE A 216      34.789  48.162  41.795  1.00  0.00      A    H
ATOM   1729  CT  DCE A 217      34.978   9.379  14.540  1.00  0.00      A    C
ATOM   1730  HC  DCE A 217      35.710   8.879  13.907  1.00  0.00      A    H
ATOM   1731  HC1 DCE A 217      35.215   9.082  15.562  1.00  0.00      A    H
ATOM   1732  Cl  DCE A 217      35.036  11.150  14.469  1.00  0.00      A   CL
ATOM   1733  CT1 DCE A 217      33.539   8.910  14.183  1.00  0.00      A    C
ATOM   1734  HC2 DCE A 217      33.505   7.829  14.319  1.00  0.00      A    H
ATOM   1735  Cl1 DCE A 217      32.190   9.671  15.076  1.00  0.00      A   CL
ATOM   1736  HC3 DCE A 217      33.342   9.074  13.123  1.00  0.00      A    H
ATOM   1737  CT  DCE A 218       1.737  33.080  55.212  1.00  0.00      A    C
ATOM   1738  HC  DCE A 218       1.928  33.090  54.139  1.00  0.00      A    H
ATOM   1739  HC1 DCE A 218       2.405  32.308  55.593  1.00  0.00      A    H
ATOM   1740  Cl  DCE A 218       2.183  34.622  55.981  1.00  0.00      A   CL
ATOM   1741  CT1 DCE A 218       0.285  32.730  55.591  1.00  0.00      A    C
ATOM   1742  HC2 DCE A 218      -0.372  33.600  55.576  1.00  0.00      A    H
ATOM   1743  Cl1 DCE A 218      -0.243  31.347  54.568  1.00  0.00      A   CL
ATOM   1744  HC3 DCE A 218       0.101  32.343  56.593  1.00  0.00      A    H
ATOM   1745  CT  DCE A 219      15.491  25.052   5.442  1.00  0.00      A    C
ATOM   1746  HC  DCE A 219      15.717  24.252   6.147  1.00  0.00      A    H
ATOM   1747  HC1 DCE A 219      16.341  25.686   5.191  1.00  0.00      A    H
ATOM   1748  Cl  DCE A 219      14.892  24.331   4.016  1.00  0.00      A   CL
ATOM   1749  CT1 DCE A 219      14.306  25.865   6.165  1.00  0.00      A    C
ATOM   1750  HC2 DCE A 219      13.405  25.281   6.351  1.00  0.00      A    H
ATOM   1751  Cl1 DCE A 219      14.782  26.711   7.707  1.00  0.00      A   CL
ATOM   1752  HC3 DCE A 219      14.069  26.668   5.468  1.00  0.00      A    H
ATOM   1753  CT  DCE A 220      32.329  16.662   7.770  1.00  0.00      A    C
ATOM   1754  HC  DCE A 220      33.200  16.534   7.127  1.00  0.00      A    H
ATOM   1755  HC1 DCE A 220      31.458  16.662   7.115  1.00  0.00      A    H
ATOM   1756  Cl  DCE A 220      32.436  15.163   8.692  1.00  0.00      A   CL
ATOM   1757  CT1 DCE A 220      32.314  17.992   8.604  1.00  0.00      A    C
ATOM   1758  HC2 DCE A 220      33.341  18.162   8.927  1.00  0.00      A    H
ATOM   1759  Cl1 DCE A 220      31.839  19.301   7.390  1.00  0.00      A   CL
ATOM   1760  HC3 DCE A 220      31.704  17.888   9.501  1.00  0.00      A    H
ATOM   1761  CT  DCE A 221      50.067  19.141  44.401  1.00  0.00      A    C
ATOM   1762  HC  DCE A 221      50.846  18.924  43.670  1.00  0.00      A    H
ATOM   1763  HC1 DCE A 221      49.041  18.968  44.076  1.00  0.00      A    H
ATOM   1764  Cl  DCE A 221      50.383  18.050  45.758  1.00  0.00      A   CL
ATOM   1765  CT1 DCE A 221      49.992  20.549  44.895  1.00  0.00      A    C
ATOM   1766  HC2 DCE A 221      49.669  21.204  44.086  1.00  0.00      A    H
ATOM   1767  Cl1 DCE A 221      48.846  20.759  46.191  1.00  0.00      A   CL
ATOM   1768  HC3 DCE A 221      51.010  20.847  45.146  1.00  0.00      A    H
ATOM   1769  CT  DCE A 222      37.395  13.227  36.223  1.00  0.00      A    C
ATOM   1770  HC  DCE A 222      36.677  13.362  37.032  1.00  0.00      A    H
ATOM   1771  HC1 DCE A 222      37.862  12.250  36.349  1.00  0.00      A    H
ATOM   1772  Cl  DCE A 222      36.404  13.338  34.674  1.00  0.00      A   CL
ATOM   1773  CT1 DCE A 222      38.624  14.204  36.284  1.00  0.00      A    C
ATOM   1774  HC2 DCE A 222      39.215  14.084  37.192  1.00  0.00      A    H
ATOM   1775  Cl1 DCE A 222      39.524  13.900  34.802  1.00  0.00      A   CL
ATOM   1776  HC3 DCE A 222      38.254  15.228  36.237  1.00  0.00      A    H
ATOM   1777  CT  DCE A 223       5.871  39.778  20.506  1.00  0.00      A    C
ATOM   1778  HC  DCE A 223       6.820  40.175  20.145  1.00  0.00      A    H
ATOM   1779  HC1 DCE A 223       6.115  38.959  21.181  1.00  0.00      A    H
ATOM   1780  Cl  DCE A 223       5.152  40.992  21.576  1.00  0.00      A   CL
ATOM   1781  CT1 DCE A 223       4.928  39.444  19.363  1.00  0.00      A    C
ATOM   1782  HC2 DCE A 223       3.965  39.174  19.798  1.00  0.00      A    H
ATOM   1783  Cl1 DCE A 223       4.728  40.876  18.318  1.00  0.00      A   CL
ATOM   1784  HC3 DCE A 223       5.341  38.605  18.801  1.00  0.00      A    H
ATOM   1785  CT  DCE A 224      28.580  39.286  18.666  1.00  0.00      A    C
ATOM   1786  HC  DCE A 224      27.916  39.498  17.828  1.00  0.00      A    H
ATOM   1787  HC1 DCE A 224      29.243  38.423  18.601  1.00  0.00      A    H
ATOM   1788  Cl  DCE A 224      29.529  40.800  18.809  1.00  0.00      A   CL
ATOM   1789  CT1 DCE A 224      27.764  39.221  19.931  1.00  0.00      A    C
ATOM   1790  HC2 DCE A 224      28.340  39.515  20.809  1.00  0.00      A    H
ATOM   1791  Cl1 DCE A 224      26.497  40.424  19.600  1.00  0.00      A   CL
ATOM   1792  HC3 DCE A 224      27.328  38.228  20.040  1.00  0.00      A    H
ATOM   1793  CT  DCE A 225      31.205  43.169  30.315  1.00  0.00      A    C
ATOM   1794  HC  DCE A 225      32.182  43.078  30.789  1.00  0.00      A    H
ATOM   1795  HC1 DCE A 225      31.169  44.107  29.761  1.00  0.00      A    H
ATOM   1796  Cl  DCE A 225      31.080  41.805  29.131  1.00  0.00      A   CL
ATOM   1797  CT1 DCE A 225      29.947  43.078  31.306  1.00  0.00      A    C
ATOM   1798  HC2 DCE A 225      29.032  43.105  30.714  1.00  0.00      A    H
ATOM   1799  Cl1 DCE A 225      29.861  41.568  32.135  1.00  0.00      A   CL
ATOM   1800  HC3 DCE A 225      29.989  43.950  31.959  1.00  0.00      A    H
ATOM   1801  CT  DCE A 226       2.197  48.548  23.343  1.00  0.00      A    C
ATOM   1802  HC  DCE A 226       1.346  49.190  23.117  1.00  0.00      A    H
ATOM   1803  HC1 DCE A 226       2.180  47.691  22.669  1.00  0.00      A    H
ATOM   1804  Cl  DCE A 226       3.709  49.396  22.860  1.00  0.00      A   CL
ATOM   1805  CT1 DCE A 226       2.094  48.302  24.909  1.00  0.00      A    C
ATOM   1806  HC2 DCE A 226       2.770  47.608  25.408  1.00  0.00      A    H
ATOM   1807  Cl1 DCE A 226       2.352  49.852  25.715  1.00  0.00      A   CL
ATOM   1808  HC3 DCE A 226       1.088  47.964  25.161  1.00  0.00      A    H
ATOM   1809  CT  DCE A 227      20.184  31.818  47.872  1.00  0.00      A    C
ATOM   1810  HC  DCE A 227      20.942  32.189  48.561  1.00  0.00      A    H
ATOM   1811  HC1 DCE A 227      19.229  32.251  48.169  1.00  0.00      A    H
ATOM   1812  Cl  DCE A 227      20.483  32.305  46.186  1.00  0.00      A   CL
ATOM   1813  CT1 DCE A 227      20.211  30.272  47.903  1.00  0.00      A    C
ATOM   1814  HC2 DCE A 227      19.568  29.980  47.072  1.00  0.00      A    H
ATOM   1815  Cl1 DCE A 227      21.864  29.621  47.577  1.00  0.00      A   CL
ATOM   1816  HC3 DCE A 227      19.806  29.685  48.728  1.00  0.00      A    H
ATOM   1817  CT  DCE A 228      38.396   3.164  53.216  1.00  0.00      A    C
ATOM   1818  HC  DCE A 228      37.721   4.001  53.037  1.00  0.00      A    H
ATOM   1819  HC1 DCE A 228      39.332   3.529  52.793  1.00  0.00      A    H
ATOM   1820  Cl  DCE A 228      38.581   2.972  55.014  1.00  0.00      A   CL
ATOM   1821  CT1 DCE A 228      38.059   1.900  52.455  1.00  0.00      A    C
ATOM   1822  HC2 DCE A 228      38.922   1.234  52.441  1.00  0.00      A    H
ATOM   1823  Cl1 DCE A 228      36.677   0.963  53.149  1.00  0.00      A   CL
ATOM   1824  HC3 DCE A 228      37.826   2.255  51.452  1.00  0.00      A    H
ATOM   1825  CT  DCE A 229      12.026  49.516  12.735  1.00  0.00      A    C
ATOM   1826  HC  DCE A 229      11.787  48.985  13.656  1.00  0.00      A    H
ATOM   1827  HC1 DCE A 229      11.877  48.824  11.906  1.00  0.00      A    H
ATOM   1828  Cl  DCE A 229      11.068  50.919  12.567  1.00  0.00      A   CL
ATOM   1829  CT1 DCE A 229      13.436  50.012  12.626  1.00  0.00      A    C
ATOM   1830  HC2 DCE A 229      13.563  50.617  11.729  1.00  0.00      A    H
ATOM   1831  Cl1 DCE A 229      13.792  51.069  13.968  1.00  0.00      A   CL
ATOM   1832  HC3 DCE A 229      14.165  49.202  12.593  1.00  0.00      A    H
ATOM   1833  CT  DCE A 230      19.200   2.147   9.682  1.00  0.00      A    C
ATOM   1834  HC  DCE A 230      18.596   2.810   9.061  1.00  0.00      A    H
ATOM   1835  HC1 DCE A 230      20.009   2.766  10.069  1.00  0.00      A    H
ATOM   1836  Cl  DCE A 230      18.275   1.642  11.039  1.00  0.00      A   CL
ATOM   1837  CT1 DCE A 230      19.648   0.968   8.717  1.00  0.00      A    C
ATOM   1838  HC2 DCE A 230      20.090   1.329   7.788  1.00  0.00      A    H
ATOM   1839  Cl1 DCE A 230      20.884  -0.023   9.503  1.00  0.00      A   CL
ATOM   1840  HC3 DCE A 230      18.834   0.270   8.520  1.00  0.00      A    H
ATOM   1841  CT  DCE A 231      28.591  48.739  38.674  1.00  0.00      A    C
ATOM   1842  HC  DCE A 231      28.679  47.746  38.234  1.00  0.00      A    H
ATOM   1843  HC1 DCE A 231      29.123  48.681  39.624  1.00  0.00      A    H
ATOM   1844  Cl  DCE A 231      29.327  49.864  37.552  1.00  0.00      A   CL
ATOM   1845  CT1 DCE A 231      27.192  49.185  39.078  1.00  0.00      A    C
ATOM   1846  HC2 DCE A 231      26.921  48.893  40.093  1.00  0.00      A    H
ATOM   1847  Cl1 DCE A 231      27.123  50.940  38.830  1.00  0.00      A   CL
ATOM   1848  HC3 DCE A 231      26.462  48.717  38.419  1.00  0.00      A    H
ATOM   1849  CT  DCE A 232      44.024   9.624  16.389  1.00  0.00      A    C
ATOM   1850  HC  DCE A 232      44.813  10.343  16.171  1.00  0.00      A    H
ATOM   1851  HC1 DCE A 232      43.521   9.862  17.326  1.00  0.00      A    H
ATOM   1852  Cl  DCE A 232      42.797   9.754  15.117  1.00  0.00      A   CL
ATOM   1853  CT1 DCE A 232      44.485   8.175  16.549  1.00  0.00      A    C
ATOM   1854  HC2 DCE A 232      45.171   7.869  15.759  1.00  0.00      A    H
ATOM   1855  Cl1 DCE A 232      45.451   7.947  18.046  1.00  0.00      A   CL
ATOM   1856  HC3 DCE A 232      43.660   7.463  16.528  1.00  0.00      A    H
ATOM   1857  CT  DCE A 233      30.978   4.251  29.279  1.00  0.00      A    C
ATOM   1858  HC  DCE A 233      31.898   3.992  28.755  1.00  0.00      A    H
ATOM   1859  HC1 DCE A 233      30.149   3.648  28.908  1.00  0.00      A    H
ATOM   1860  Cl  DCE A 233      31.252   3.999  31.018  1.00  0.00      A   CL
ATOM   1861  CT1 DCE A 233      30.671   5.704  28.920  1.00  0.00      A    C
ATOM   1862  HC2 DCE A 233      31.599   6.257  28.773  1.00  0.00      A    H
ATOM   1863  Cl1 DCE A 233      29.592   5.804  27.515  1.00  0.00      A   CL
ATOM   1864  HC3 DCE A 233      30.214   6.256  29.741  1.00  0.00      A    H
ATOM   1865  CT  DCE A 234       6.141  49.632  26.223  1.00  0.00      A    C
ATOM   1866  HC  DCE A 234       5.175  49.814  25.751  1.00  0.00      A    H
ATOM   1867  HC1 DCE A 234       6.122  50.184  27.163  1.00  0.00      A    H
ATOM   1868  Cl  DCE A 234       6.283  47.861  26.442  1.00  0.00      A   CL
ATOM   1869  CT1 DCE A 234       7.252  49.953  25.269  1.00  0.00      A    C
ATOM   1870  HC2 DCE A 234       7.142  49.371  24.354  1.00  0.00      A    H
ATOM   1871  Cl1 DCE A 234       7.173  51.646  24.943  1.00  0.00      A   CL
ATOM   1872  HC3 DCE A 234       8.277  49.845  25.622  1.00  0.00      A    H
ATOM   1873  CT  DCE A 235      13.446   6.567  25.173  1.00  0.00      A    C
ATOM   1874  HC  DCE A 235      12.641   7.081  25.698  1.00  0.00      A    H
ATOM   1875  HC1 DCE A 235      13.181   6.543  24.116  1.00  0.00      A    H
ATOM   1876  Cl  DCE A 235      15.056   7.183  25.572  1.00  0.00      A   CL
ATOM   1877  CT1 DCE A 235      13.507   5.164  25.784  1.00  0.00      A    C
ATOM   1878  HC2 DCE A 235      13.607   5.364  26.851  1.00  0.00      A    H
ATOM   1879  Cl1 DCE A 235      11.931   4.414  25.517  1.00  0.00      A   CL
ATOM   1880  HC3 DCE A 235      14.338   4.586  25.381  1.00  0.00      A    H
ATOM   1881  CT  DCE A 236      19.451  16.047  33.235  1.00  0.00      A    C
ATOM   1882  HC  DCE A 236      19.521  16.802  34.017  1.00  0.00      A    H
ATOM   1883  HC1 DCE A 236      20.413  15.537  33.286  1.00  0.00      A    H
ATOM   1884  Cl  DCE A 236      18.219  14.792  33.620  1.00  0.00      A   CL
ATOM   1885  CT1 DCE A 236      19.094  16.437  31.754  1.00  0.00      A    C
ATOM   1886  HC2 DCE A 236      19.611  17.338  31.424  1.00  0.00      A    H
ATOM   1887  Cl1 DCE A 236      19.326  15.042  30.617  1.00  0.00      A   CL
ATOM   1888  HC3 DCE A 236      18.029  16.667  31.739  1.00  0.00      A    H
ATOM   1889  CT  DCE A 237       6.013   8.196  43.191  1.00  0.00      A    C
ATOM   1890  HC  DCE A 237       5.705   9.212  42.943  1.00  0.00      A    H
ATOM   1891  HC1 DCE A 237       5.093   7.612  43.223  1.00  0.00      A    H
ATOM   1892  Cl  DCE A 237       6.874   7.651  41.708  1.00  0.00      A   CL
ATOM   1893  CT1 DCE A 237       6.949   8.112  44.373  1.00  0.00      A    C
ATOM   1894  HC2 DCE A 237       7.828   8.728  44.182  1.00  0.00      A    H
ATOM   1895  Cl1 DCE A 237       6.195   8.834  45.774  1.00  0.00      A   CL
ATOM   1896  HC3 DCE A 237       7.263   7.074  44.476  1.00  0.00      A    H
ATOM   1897  CT  DCE A 238      16.331   3.659  16.781  1.00  0.00      A    C
ATOM   1898  HC  DCE A 238      16.921   4.468  17.212  1.00  0.00      A    H
ATOM   1899  HC1 DCE A 238      16.485   2.658  17.185  1.00  0.00      A    H
ATOM   1900  Cl  DCE A 238      14.730   4.202  17.041  1.00  0.00      A   CL
ATOM   1901  CT1 DCE A 238      16.491   3.569  15.303  1.00  0.00      A    C
ATOM   1902  HC2 DCE A 238      16.074   4.389  14.718  1.00  0.00      A    H
ATOM   1903  Cl1 DCE A 238      18.167   3.254  14.989  1.00  0.00      A   CL
ATOM   1904  HC3 DCE A 238      15.948   2.692  14.950  1.00  0.00      A    H
ATOM   1905  CT  DCE A 239      22.724   8.953  18.668  1.00  0.00      A    C
ATOM   1906  HC  DCE A 239      23.023   9.998  18.590  1.00  0.00      A    H
ATOM   1907  HC1 DCE A 239      23.553   8.428  18.192  1.00  0.00      A    H
ATOM   1908  Cl  DCE A 239      22.485   8.442  20.311  1.00  0.00      A   CL
ATOM   1909  CT1 DCE A 239      21.376   8.647  17.882  1.00  0.00      A    C
ATOM   1910  HC2 DCE A 239      21.018   7.617  17.878  1.00  0.00      A    H
ATOM   1911  Cl1 DCE A 239      20.136   9.825  18.493  1.00  0.00      A   CL
ATOM   1912  HC3 DCE A 239      21.470   8.885  16.822  1.00  0.00      A    H
ATOM   1913  CT  DCE A 240      24.208  10.127  10.364  1.00  0.00      A    C
ATOM   1914  HC  DCE A 240      23.924  10.824   9.576  1.00  0.00      A    H
ATOM   1915  HC1 DCE A 240      25.158   9.697  10.048  1.00  0.00      A    H
ATOM   1916  Cl  DCE A 240      24.467  11.038  11.854  1.00  0.00      A   CL
ATOM   1917  CT1 DCE A 240      23.032   9.136  10.702  1.00  0.00      A    C
ATOM   1918  HC2 DCE A 240      22.865   8.428   9.890  1.00  0.00      A    H
ATOM   1919  Cl1 DCE A 240      23.337   8.291  12.202  1.00  0.00      A   CL
ATOM   1920  HC3 DCE A 240      22.134   9.744  10.799  1.00  0.00      A    H
ATOM   1921  CT  DCE A 241      21.039  34.415  25.078  1.00  0.00      A    C
ATOM   1922  HC  DCE A 241      20.803  35.152  25.846  1.00  0.00      A    H
ATOM   1923  HC1 DCE A 241      20.297  34.443  24.280  1.00  0.00      A    H
ATOM   1924  Cl  DCE A 241      22.582  35.088  24.341  1.00  0.00      A   CL
ATOM   1925  CT1 DCE A 241      21.300  32.974  25.607  1.00  0.00      A    C
ATOM   1926  HC2 DCE A 241      22.285  32.602  25.324  1.00  0.00      A    H
ATOM   1927  Cl1 DCE A 241      21.253  32.841  27.426  1.00  0.00      A   CL
ATOM   1928  HC3 DCE A 241      20.593  32.246  25.209  1.00  0.00      A    H
ATOM   1929  CT  DCE A 242      10.773  47.025   4.245  1.00  0.00      A    C
ATOM   1930  HC  DCE A 242      10.323  47.966   4.562  1.00  0.00      A    H
ATOM   1931  HC1 DCE A 242      11.831  47.152   4.018  1.00  0.00      A    H
ATOM   1932  Cl  DCE A 242      10.588  45.861   5.543  1.00  0.00      A   CL
ATOM   1933  CT1 DCE A 242      10.071  46.576   2.992  1.00  0.00      A    C
ATOM   1934  HC2 DCE A 242       9.116  46.128   3.265  1.00  0.00      A    H
ATOM   1935  Cl1 DCE A 242       9.482  48.065   2.089  1.00  0.00      A   CL
ATOM   1936  HC3 DCE A 242      10.656  46.013   2.265  1.00  0.00      A    H
ATOM   1937  CT  DCE A 243      36.991  41.782  30.197  1.00  0.00      A    C
ATOM   1938  HC  DCE A 243      36.399  41.335  29.399  1.00  0.00      A    H
ATOM   1939  HC1 DCE A 243      36.937  41.095  31.042  1.00  0.00      A    H
ATOM   1940  Cl  DCE A 243      38.623  41.606  29.516  1.00  0.00      A   CL
ATOM   1941  CT1 DCE A 243      36.766  43.252  30.387  1.00  0.00      A    C
ATOM   1942  HC2 DCE A 243      36.672  43.717  29.405  1.00  0.00      A    H
ATOM   1943  Cl1 DCE A 243      35.223  43.508  31.297  1.00  0.00      A   CL
ATOM   1944  HC3 DCE A 243      37.605  43.760  30.862  1.00  0.00      A    H
ATOM   1945  CT  DCE A 244      37.395  40.743  35.416  1.00  0.00      A    C
ATOM   1946  HC  DCE A 244      36.415  40.288  35.565  1.00  0.00      A    H
ATOM   1947  HC1 DCE A 244      37.336  41.605  36.080  1.00  0.00      A    H
ATOM   1948  Cl  DCE A 244      38.697  39.634  35.971  1.00  0.00      A   CL
ATOM   1949  CT1 DCE A 244      37.500  41.014  33.934  1.00  0.00      A    C
ATOM   1950  HC2 DCE A 244      36.818  41.811  33.639  1.00  0.00      A    H
ATOM   1951  Cl1 DCE A 244      39.212  41.546  33.505  1.00  0.00      A   CL
ATOM   1952  HC3 DCE A 244      37.308  40.080  33.407  1.00  0.00      A    H
ATOM   1953  CT  DCE A 245      50.796  30.166  33.257  1.00  0.00      A    C
ATOM   1954  HC  DCE A 245      50.005  30.015  32.523  1.00  0.00      A    H
ATOM   1955  HC1 DCE A 245      50.237  29.933  34.163  1.00  0.00      A    H
ATOM   1956  Cl  DCE A 245      52.098  28.935  33.081  1.00  0.00      A   CL
ATOM   1957  CT1 DCE A 245      51.482  31.494  33.205  1.00  0.00      A    C
ATOM   1958  HC2 DCE A 245      52.145  31.350  32.352  1.00  0.00      A    H
ATOM   1959  Cl1 DCE A 245      50.391  32.770  32.871  1.00  0.00      A   CL
ATOM   1960  HC3 DCE A 245      51.861  31.834  34.168  1.00  0.00      A    H
ATOM   1961  CT  DCE A 246       2.792  31.805  18.912  1.00  0.00      A    C
ATOM   1962  HC  DCE A 246       2.528  30.861  19.390  1.00  0.00      A    H
ATOM   1963  HC1 DCE A 246       1.921  32.459  18.956  1.00  0.00      A    H
ATOM   1964  Cl  DCE A 246       4.233  32.651  19.609  1.00  0.00      A   CL
ATOM   1965  CT1 DCE A 246       2.954  31.656  17.427  1.00  0.00      A    C
ATOM   1966  HC2 DCE A 246       3.730  30.898  17.326  1.00  0.00      A    H
ATOM   1967  Cl1 DCE A 246       1.650  30.823  16.650  1.00  0.00      A   CL
ATOM   1968  HC3 DCE A 246       3.111  32.657  17.024  1.00  0.00      A    H
ATOM   1969  CT  DCE A 247      45.043  21.532   9.890  1.00  0.00      A    C
ATOM   1970  HC  DCE A 247      44.210  22.033   9.398  1.00  0.00      A    H
ATOM   1971  HC1 DCE A 247      45.951  21.558   9.287  1.00  0.00      A    H
ATOM   1972  Cl  DCE A 247      45.546  22.409  11.348  1.00  0.00      A   CL
ATOM   1973  CT1 DCE A 247      44.525  20.099  10.373  1.00  0.00      A    C
ATOM   1974  HC2 DCE A 247      45.290  19.567  10.939  1.00  0.00      A    H
ATOM   1975  Cl1 DCE A 247      43.203  20.290  11.548  1.00  0.00      A   CL
ATOM   1976  HC3 DCE A 247      44.241  19.438   9.554  1.00  0.00      A    H
ATOM   1977  CT  DCE A 248      53.067   6.842   9.466  1.00  0.00      A    C
ATOM   1978  HC  DCE A 248      53.112   5.977  10.127  1.00  0.00      A    H
ATOM   1979  HC1 DCE A 248      53.030   6.419   8.462  1.00  0.00      A    H
ATOM   1980  Cl  DCE A 248      51.569   7.773   9.800  1.00  0.00      A   CL
ATOM   1981  CT1 DCE A 248      54.342   7.723   9.579  1.00  0.00      A    C
ATOM   1982  HC2 DCE A 248      54.481   8.103  10.591  1.00  0.00      A    H
ATOM   1983  Cl1 DCE A 248      55.786   6.885   8.903  1.00  0.00      A   CL
ATOM   1984  HC3 DCE A 248      54.386   8.613   8.950  1.00  0.00      A    H
ATOM   1985  CT  DCE A 249      23.196  52.098  39.026  1.00  0.00      A    C
ATOM   1986  HC  DCE A 249      23.792  51.562  38.288  1.00  0.00      A    H
ATOM   1987  HC1 DCE A 249      22.269  51.538  39.148  1.00  0.00      A    H
ATOM   1988  Cl  DCE A 249      23.977  52.076  40.642  1.00  0.00      A   CL
ATOM   1989  CT1 DCE A 249      22.868  53.541  38.590  1.00  0.00      A    C
ATOM   1990  HC2 DCE A 249      22.223  53.588  37.712  1.00  0.00      A    H
ATOM   1991  Cl1 DCE A 249      21.921  54.270  39.862  1.00  0.00      A   CL
ATOM   1992  HC3 DCE A 249      23.808  54.077  38.460  1.00  0.00      A    H
ATOM   1993  CT  DCE A 250      41.976  35.868   3.029  1.00  0.00      A    C
ATOM   1994  HC  DCE A 250      41.912  34.970   3.644  1.00  0.00      A    H
ATOM   1995  HC1 DCE A 250      41.763  35.692   1.975  1.00  0.00      A    H
ATOM   1996  Cl  DCE A 250      40.801  37.021   3.763  1.00  0.00      A   CL
ATOM   1997  CT1 DCE A 250      43.361  36.521   2.980  1.00  0.00      A    C
ATOM   1998  HC2 DCE A 250      43.341  37.489   2.480  1.00  0.00      A    H
ATOM   1999  Cl1 DCE A 250      43.875  36.830   4.728  1.00  0.00      A   CL
ATOM   2000  HC3 DCE A 250      43.982  35.741   2.539  1.00  0.00      A    H
ATOM   2001  CT  DCE A 251       0.620  43.890   3.743  1.00  0.00      A    C
ATOM   2002  HC  DCE A 251      -0.294  43.583   4.251  1.00  0.00      A    H
ATOM   2003  HC1 DCE A 251       1.070  43.175   3.056  1.00  0.00      A    H
ATOM   2004  Cl  DCE A 251       0.304  45.390   2.854  1.00  0.00      A   CL
ATOM   2005  CT1 DCE A 251       1.617  44.237   4.813  1.00  0.00      A    C
ATOM   2006  HC2 DCE A 251       2.187  43.389   5.191  1.00  0.00      A    H
ATOM   2007  Cl1 DCE A 251       2.868  45.335   4.226  1.00  0.00      A   CL
ATOM   2008  HC3 DCE A 251       1.009  44.598   5.643  1.00  0.00      A    H
ATOM   2009  CT  DCE A 252      30.714  46.023  26.204  1.00  0.00      A    C
ATOM   2010  HC  DCE A 252      31.501  46.747  26.421  1.00  0.00      A    H
ATOM   2011  HC1 DCE A 252      30.081  45.996  27.091  1.00  0.00      A    H
ATOM   2012  Cl  DCE A 252      29.704  46.817  24.859  1.00  0.00      A   CL
ATOM   2013  CT1 DCE A 252      31.190  44.667  25.866  1.00  0.00      A    C
ATOM   2014  HC2 DCE A 252      31.861  44.279  26.633  1.00  0.00      A    H
ATOM   2015  Cl1 DCE A 252      29.721  43.591  25.688  1.00  0.00      A   CL
ATOM   2016  HC3 DCE A 252      31.739  44.713  24.925  1.00  0.00      A    H
ATOM   2017  CT  DCE A 253      42.554  31.494  17.218  1.00  0.00      A    C
ATOM   2018  HC  DCE A 253      43.156  32.044  17.942  1.00  0.00      A    H
ATOM   2019  HC1 DCE A 253      41.983  32.112  16.525  1.00  0.00      A    H
ATOM   2020  Cl  DCE A 253      43.743  30.626  16.255  1.00  0.00      A   CL
ATOM   2021  CT1 DCE A 253      41.742  30.451  17.858  1.00  0.00      A    C
ATOM   2022  HC2 DCE A 253      41.298  29.879  17.044  1.00  0.00      A    H
ATOM   2023  Cl1 DCE A 253      42.741  29.512  18.937  1.00  0.00      A   CL
ATOM   2024  HC3 DCE A 253      40.921  30.883  18.430  1.00  0.00      A    H
ATOM   2025  CT  DCE A 254      23.745  18.938  45.986  1.00  0.00      A    C
ATOM   2026  HC  DCE A 254      24.581  19.576  45.702  1.00  0.00      A    H
ATOM   2027  HC1 DCE A 254      23.675  18.801  47.065  1.00  0.00      A    H
ATOM   2028  Cl  DCE A 254      22.389  19.956  45.549  1.00  0.00      A   CL
ATOM   2029  CT1 DCE A 254      23.664  17.619  45.147  1.00  0.00      A    C
ATOM   2030  HC2 DCE A 254      22.754  17.036  45.282  1.00  0.00      A    H
ATOM   2031  Cl1 DCE A 254      23.803  18.044  43.414  1.00  0.00      A   CL
ATOM   2032  HC3 DCE A 254      24.456  16.953  45.491  1.00  0.00      A    H
ATOM   2033  CT  DCE A 255      34.907  12.841  47.151  1.00  0.00      A    C
ATOM   2034  HC  DCE A 255      35.963  12.618  47.301  1.00  0.00      A    H
ATOM   2035  HC1 DCE A 255      34.357  11.921  47.348  1.00  0.00      A    H
ATOM   2036  Cl  DCE A 255      34.198  14.098  48.288  1.00  0.00      A   CL
ATOM   2037  CT1 DCE A 255      34.570  13.376  45.765  1.00  0.00      A    C
ATOM   2038  HC2 DCE A 255      33.497  13.464  45.592  1.00  0.00      A    H
ATOM   2039  Cl1 DCE A 255      35.392  14.959  45.658  1.00  0.00      A   CL
ATOM   2040  HC3 DCE A 255      34.891  12.765  44.923  1.00  0.00      A    H
ATOM   2041  CT  DCE A 256      54.179  48.182   5.070  1.00  0.00      A    C
ATOM   2042  HC  DCE A 256      55.112  47.676   4.823  1.00  0.00      A    H
ATOM   2043  HC1 DCE A 256      54.242  49.270   5.095  1.00  0.00      A    H
ATOM   2044  Cl  DCE A 256      52.975  47.743   3.868  1.00  0.00      A   CL
ATOM   2045  CT1 DCE A 256      53.704  47.804   6.438  1.00  0.00      A    C
ATOM   2046  HC2 DCE A 256      52.670  48.123   6.571  1.00  0.00      A    H
ATOM   2047  Cl1 DCE A 256      53.745  46.050   6.755  1.00  0.00      A   CL
ATOM   2048  HC3 DCE A 256      54.362  48.208   7.208  1.00  0.00      A    H
ATOM   2049  CT  DCE A 257      47.246  20.504  28.733  1.00  0.00      A    C
ATOM   2050  HC  DCE A 257      48.314  20.526  28.519  1.00  0.00      A    H
ATOM   2051  HC1 DCE A 257      47.145  20.935  29.729  1.00  0.00      A    H
ATOM   2052  Cl  DCE A 257      46.466  21.516  27.544  1.00  0.00      A   CL
ATOM   2053  CT1 DCE A 257      46.671  19.097  28.805  1.00  0.00      A    C
ATOM   2054  HC2 DCE A 257      47.228  18.620  29.612  1.00  0.00      A    H
ATOM   2055  Cl1 DCE A 257      44.961  19.280  29.303  1.00  0.00      A   CL
ATOM   2056  HC3 DCE A 257      46.629  18.509  27.888  1.00  0.00      A    H
ATOM   2057  CT  DCE A 258      20.893  15.099  19.954  1.00  0.00      A    C
ATOM   2058  HC  DCE A 258      20.039  15.150  20.629  1.00  0.00      A    H
ATOM   2059  HC1 DCE A 258      20.590  14.972  18.915  1.00  0.00      A    H
ATOM   2060  Cl  DCE A 258      21.864  16.504  20.010  1.00  0.00      A   CL
ATOM   2061  CT1 DCE A 258      21.727  13.968  20.392  1.00  0.00      A    C
ATOM   2062  HC2 DCE A 258      22.559  14.217  21.051  1.00  0.00      A    H
ATOM   2063  Cl1 DCE A 258      20.842  12.564  21.020  1.00  0.00      A   CL
ATOM   2064  HC3 DCE A 258      22.209  13.568  19.500  1.00  0.00      A    H
ATOM   2065  CT  DCE A 259      52.052  11.325  34.070  1.00  0.00      A    C
ATOM   2066  HC  DCE A 259      51.407  10.784  33.377  1.00  0.00      A    H
ATOM   2067  HC1 DCE A 259      51.733  11.213  35.106  1.00  0.00      A    H
ATOM   2068  Cl  DCE A 259      53.814  10.975  33.874  1.00  0.00      A   CL
ATOM   2069  CT1 DCE A 259      51.774  12.820  33.746  1.00  0.00      A    C
ATOM   2070  HC2 DCE A 259      52.168  13.060  32.758  1.00  0.00      A    H
ATOM   2071  Cl1 DCE A 259      49.965  13.044  33.812  1.00  0.00      A   CL
ATOM   2072  HC3 DCE A 259      52.209  13.489  34.489  1.00  0.00      A    H
ATOM   2073  CT  DCE A 260      32.637  32.961  52.734  1.00  0.00      A    C
ATOM   2074  HC  DCE A 260      33.392  33.462  53.339  1.00  0.00      A    H
ATOM   2075  HC1 DCE A 260      31.825  33.664  52.550  1.00  0.00      A    H
ATOM   2076  Cl  DCE A 260      33.303  32.464  51.205  1.00  0.00      A   CL
ATOM   2077  CT1 DCE A 260      32.098  31.752  53.548  1.00  0.00      A    C
ATOM   2078  HC2 DCE A 260      32.521  30.833  53.140  1.00  0.00      A    H
ATOM   2079  Cl1 DCE A 260      32.602  31.818  55.309  1.00  0.00      A   CL
ATOM   2080  HC3 DCE A 260      31.013  31.657  53.522  1.00  0.00      A    H
ATOM   2081  CT  DCE A 261      34.583   2.979  21.310  1.00  0.00      A    C
ATOM   2082  HC  DCE A 261      34.315   2.178  21.999  1.00  0.00      A    H
ATOM   2083  HC1 DCE A 261      35.481   2.539  20.876  1.00  0.00      A    H
ATOM   2084  Cl  DCE A 261      33.377   3.181  19.999  1.00  0.00      A   CL
ATOM   2085  CT1 DCE A 261      34.938   4.284  21.970  1.00  0.00      A    C
ATOM   2086  HC2 DCE A 261      35.877   4.700  21.605  1.00  0.00      A    H
ATOM   2087  Cl1 DCE A 261      33.514   5.304  21.613  1.00  0.00      A   CL
ATOM   2088  HC3 DCE A 261      35.045   4.119  23.042  1.00  0.00      A    H
ATOM   2089  CT  DCE A 262      38.823   7.065  38.079  1.00  0.00      A    C
ATOM   2090  HC  DCE A 262      39.054   7.945  37.480  1.00  0.00      A    H
ATOM   2091  HC1 DCE A 262      37.991   7.360  38.718  1.00  0.00      A    H
ATOM   2092  Cl  DCE A 262      38.344   5.885  36.905  1.00  0.00      A   CL
ATOM   2093  CT1 DCE A 262      39.973   6.488  38.955  1.00  0.00      A    C
ATOM   2094  HC2 DCE A 262      39.559   5.716  39.603  1.00  0.00      A    H
ATOM   2095  Cl1 DCE A 262      41.098   5.806  37.824  1.00  0.00      A   CL
ATOM   2096  HC3 DCE A 262      40.437   7.242  39.591  1.00  0.00      A    H
ATOM   2097  CT  DCE A 263      44.174  24.645  30.184  1.00  0.00      A    C
ATOM   2098  HC  DCE A 263      44.035  24.227  29.187  1.00  0.00      A    H
ATOM   2099  HC1 DCE A 263      44.528  25.675  30.205  1.00  0.00      A    H
ATOM   2100  Cl  DCE A 263      42.562  24.803  30.904  1.00  0.00      A   CL
ATOM   2101  CT1 DCE A 263      45.031  23.781  31.068  1.00  0.00      A    C
ATOM   2102  HC2 DCE A 263      45.463  24.344  31.895  1.00  0.00      A    H
ATOM   2103  Cl1 DCE A 263      44.072  22.323  31.437  1.00  0.00      A   CL
ATOM   2104  HC3 DCE A 263      45.891  23.451  30.485  1.00  0.00      A    H
ATOM   2105  CT  DCE A 264      41.613  55.260  32.585  1.00  0.00      A    C
ATOM   2106  HC  DCE A 264      41.469  54.527  33.379  1.00  0.00      A    H
ATOM   2107  HC1 DCE A 264      40.751  55.169  31.923  1.00  0.00      A    H
ATOM   2108  Cl  DCE A 264      41.735  56.885  33.344  1.00  0.00      A   CL
ATOM   2109  CT1 DCE A 264      42.787  54.867  31.796  1.00  0.00      A    C
ATOM   2110  HC2 DCE A 264      43.020  55.547  30.976  1.00  0.00      A    H
ATOM   2111  Cl1 DCE A 264      44.232  54.833  32.806  1.00  0.00      A   CL
ATOM   2112  HC3 DCE A 264      42.617  53.915  31.294  1.00  0.00      A    H
ATOM   2113  CT  DCE A 265      32.143  18.815  23.265  1.00  0.00      A    C
ATOM   2114  HC  DCE A 265      31.727  19.160  22.318  1.00  0.00      A    H
ATOM   2115  HC1 DCE A 265      33.106  18.354  23.048  1.00  0.00      A    H
ATOM   2116  Cl  DCE A 265      32.554  20.248  24.195  1.00  0.00      A   CL
ATOM   2117  CT1 DCE A 265      31.198  17.830  24.033  1.00  0.00      A    C
ATOM   2118  HC2 DCE A 265      31.054  16.912  23.464  1.00  0.00      A    H
ATOM   2119  Cl1 DCE A 265      32.080  17.473  25.498  1.00  0.00      A   CL
ATOM   2120  HC3 DCE A 265      30.230  18.280  24.256  1.00  0.00      A    H
ATOM   2121  CT  DCE A 266      35.612  49.637  27.803  1.00  0.00      A    C
ATOM   2122  HC  DCE A 266      34.536  49.628  27.977  1.00  0.00      A    H
ATOM   2123  HC1 DCE A 266      35.882  49.250  26.821  1.00  0.00      A    H
ATOM   2124  Cl  DCE A 266      36.047  51.373  27.908  1.00  0.00      A   CL
ATOM   2125  CT1 DCE A 266      36.423  48.945  28.840  1.00  0.00      A    C
ATOM   2126  HC2 DCE A 266      36.511  47.859  28.841  1.00  0.00      A    H
ATOM   2127  Cl1 DCE A 266      38.071  49.519  28.733  1.00  0.00      A   CL
ATOM   2128  HC3 DCE A 266      36.003  49.202  29.812  1.00  0.00      A    H
ATOM   2129  CT  DCE A 267      20.752   0.357  23.330  1.00  0.00      A    C
ATOM   2130  HC  DCE A 267      20.379  -0.470  22.727  1.00  0.00      A    H
ATOM   2131  HC1 DCE A 267      19.894   0.984  23.089  1.00  0.00      A    H
ATOM   2132  Cl  DCE A 267      20.788   0.097  25.101  1.00  0.00      A   CL
ATOM   2133  CT1 DCE A 267      22.129   0.866  22.859  1.00  0.00      A    C
ATOM   2134  HC2 DCE A 267      22.869   0.094  23.069  1.00  0.00      A    H
ATOM   2135  Cl1 DCE A 267      22.101   1.226  21.102  1.00  0.00      A   CL
ATOM   2136  HC3 DCE A 267      22.390   1.778  23.395  1.00  0.00      A    H
ATOM   2137  CT  DCE A 268       1.634  18.986  49.332  1.00  0.00      A    C
ATOM   2138  HC  DCE A 268       1.427  18.840  48.272  1.00  0.00      A    H
ATOM   2139  HC1 DCE A 268       2.678  19.243  49.513  1.00  0.00      A    H
ATOM   2140  Cl  DCE A 268       0.491  20.240  49.959  1.00  0.00      A   CL
ATOM   2141  CT1 DCE A 268       1.330  17.669  49.982  1.00  0.00      A    C
ATOM   2142  HC2 DCE A 268       1.400  17.705  51.069  1.00  0.00      A    H
ATOM   2143  Cl1 DCE A 268      -0.298  17.221  49.606  1.00  0.00      A   CL
ATOM   2144  HC3 DCE A 268       1.966  16.877  49.587  1.00  0.00      A    H
ATOM   2145  CT  DCE A 269      11.364  31.863  21.381  1.00  0.00      A    C
ATOM   2146  HC  DCE A 269      10.618  31.915  20.588  1.00  0.00      A    H
ATOM   2147  HC1 DCE A 269      11.403  32.819  21.903  1.00  0.00      A    H
ATOM   2148  Cl  DCE A 269      10.913  30.479  22.466  1.00  0.00      A   CL
ATOM   2149  CT1 DCE A 269      12.777  31.585  20.770  1.00  0.00      A    C
ATOM   2150  HC2 DCE A 269      13.491  31.635  21.592  1.00  0.00      A    H
ATOM   2151  Cl1 DCE A 269      12.830  29.936  20.009  1.00  0.00      A   CL
ATOM   2152  HC3 DCE A 269      13.151  32.326  20.064  1.00  0.00      A    H
ATOM   2153  CT  DCE A 270      30.809  11.366  51.371  1.00  0.00      A    C
ATOM   2154  HC  DCE A 270      30.195  10.474  51.495  1.00  0.00      A    H
ATOM   2155  HC1 DCE A 270      30.406  11.808  50.460  1.00  0.00      A    H
ATOM   2156  Cl  DCE A 270      30.411  12.374  52.785  1.00  0.00      A   CL
ATOM   2157  CT1 DCE A 270      32.290  11.126  51.178  1.00  0.00      A    C
ATOM   2158  HC2 DCE A 270      32.537  10.624  50.242  1.00  0.00      A    H
ATOM   2159  Cl1 DCE A 270      32.968  12.693  51.191  1.00  0.00      A   CL
ATOM   2160  HC3 DCE A 270      32.681  10.577  52.034  1.00  0.00      A    H
ATOM   2161  CT  DCE A 271       2.649   9.203  46.869  1.00  0.00      A    C
ATOM   2162  HC  DCE A 271       3.607   9.002  46.390  1.00  0.00      A    H
ATOM   2163  HC1 DCE A 271       2.563   8.407  47.608  1.00  0.00      A    H
ATOM   2164  Cl  DCE A 271       2.618  10.739  47.734  1.00  0.00      A   CL
ATOM   2165  CT1 DCE A 271       1.425   9.111  45.925  1.00  0.00      A    C
ATOM   2166  HC2 DCE A 271       1.505   9.702  45.013  1.00  0.00      A    H
ATOM   2167  Cl1 DCE A 271       1.377   7.352  45.285  1.00  0.00      A   CL
ATOM   2168  HC3 DCE A 271       0.456   9.267  46.400  1.00  0.00      A    H
ATOM   2169  CT  DCE A 272      43.107  31.995   4.291  1.00  0.00      A    C
ATOM   2170  HC  DCE A 272      43.516  31.319   5.041  1.00  0.00      A    H
ATOM   2171  HC1 DCE A 272      42.281  32.482   4.809  1.00  0.00      A    H
ATOM   2172  Cl  DCE A 272      44.485  33.043   3.720  1.00  0.00      A   CL
ATOM   2173  CT1 DCE A 272      42.481  31.220   3.182  1.00  0.00      A    C
ATOM   2174  HC2 DCE A 272      41.687  31.805   2.720  1.00  0.00      A    H
ATOM   2175  Cl1 DCE A 272      43.707  30.921   1.945  1.00  0.00      A   CL
ATOM   2176  HC3 DCE A 272      42.017  30.321   3.588  1.00  0.00      A    H
ATOM   2177  CT  DCE A 273       1.894  39.064  16.915  1.00  0.00      A    C
ATOM   2178  HC  DCE A 273       2.590  39.849  16.619  1.00  0.00      A    H
ATOM   2179  HC1 DCE A 273       2.458  38.198  17.261  1.00  0.00      A    H
ATOM   2180  Cl  DCE A 273       0.851  39.636  18.179  1.00  0.00      A   CL
ATOM   2181  CT1 DCE A 273       1.014  38.560  15.759  1.00  0.00      A    C
ATOM   2182  HC2 DCE A 273       1.424  38.617  14.751  1.00  0.00      A    H
ATOM   2183  Cl1 DCE A 273       0.526  36.854  16.107  1.00  0.00      A   CL
ATOM   2184  HC3 DCE A 273       0.100  39.154  15.768  1.00  0.00      A    H
ATOM   2185  CT  DCE A 274      50.255   3.322  37.725  1.00  0.00      A    C
ATOM   2186  HC  DCE A 274      49.532   3.593  36.955  1.00  0.00      A    H
ATOM   2187  HC1 DCE A 274      51.023   4.087  37.841  1.00  0.00      A    H
ATOM   2188  Cl  DCE A 274      49.488   3.126  39.311  1.00  0.00      A   CL
ATOM   2189  CT1 DCE A 274      50.961   2.027  37.277  1.00  0.00      A    C
ATOM   2190  HC2 DCE A 274      51.899   1.865  37.809  1.00  0.00      A    H
ATOM   2191  Cl1 DCE A 274      49.839   0.553  37.396  1.00  0.00      A   CL
ATOM   2192  HC3 DCE A 274      51.119   2.147  36.205  1.00  0.00      A    H
ATOM   2193  CT  DCE A 275      12.587   4.910  53.896  1.00  0.00      A    C
ATOM   2194  HC  DCE A 275      11.591   4.544  53.646  1.00  0.00      A    H
ATOM   2195  HC1 DCE A 275      13.149   5.020  52.969  1.00  0.00      A    H
ATOM   2196  Cl  DCE A 275      12.284   6.589  54.417  1.00  0.00      A   CL
ATOM   2197  CT1 DCE A 275      13.166   4.119  54.908  1.00  0.00      A    C
ATOM   2198  HC2 DCE A 275      12.486   3.573  55.563  1.00  0.00      A    H
ATOM   2199  Cl1 DCE A 275      14.238   2.947  54.145  1.00  0.00      A   CL
ATOM   2200  HC3 DCE A 275      13.698   4.722  55.644  1.00  0.00      A    H
ATOM   2201  CT  DCE A 276      40.148  54.492  49.988  1.00  0.00      A    C
ATOM   2202  HC  DCE A 276      39.590  55.371  50.312  1.00  0.00      A    H
ATOM   2203  HC1 DCE A 276      40.500  54.707  48.979  1.00  0.00      A    H
ATOM   2204  Cl  DCE A 276      41.551  54.452  51.042  1.00  0.00      A   CL
ATOM   2205  CT1 DCE A 276      39.420  53.154  49.969  1.00  0.00      A    C
ATOM   2206  HC2 DCE A 276      39.551  52.578  50.885  1.00  0.00      A    H
ATOM   2207  Cl1 DCE A 276      37.700  53.458  49.864  1.00  0.00      A   CL
ATOM   2208  HC3 DCE A 276      39.608  52.583  49.059  1.00  0.00      A    H
ATOM   2209  CT  DCE A 277      41.101  43.518   5.151  1.00  0.00      A    C
ATOM   2210  HC  DCE A 277      40.353  43.048   4.514  1.00  0.00      A    H
ATOM   2211  HC1 DCE A 277      41.350  44.454   4.652  1.00  0.00      A    H
ATOM   2212  Cl  DCE A 277      40.662  43.645   6.838  1.00  0.00      A   CL
ATOM   2213  CT1 DCE A 277      42.240  42.666   5.046  1.00  0.00      A    C
ATOM   2214  HC2 DCE A 277      43.167  43.240   5.031  1.00  0.00      A    H
ATOM   2215  Cl1 DCE A 277      42.250  41.344   6.306  1.00  0.00      A   CL
ATOM   2216  HC3 DCE A 277      42.134  42.165   4.084  1.00  0.00      A    H
ATOM   2217  CT  DCE A 278      43.787  33.740  36.344  1.00  0.00      A    C
ATOM   2218  HC  DCE A 278      43.185  34.486  35.824  1.00  0.00      A    H
ATOM   2219  HC1 DCE A 278      43.946  34.092  37.364  1.00  0.00      A    H
ATOM   2220  Cl  DCE A 278      42.847  32.244  36.356  1.00  0.00      A   CL
ATOM   2221  CT1 DCE A 278      45.182  33.478  35.771  1.00  0.00      A    C
ATOM   2222  HC2 DCE A 278      45.737  32.651  36.215  1.00  0.00      A    H
ATOM   2223  Cl1 DCE A 278      45.116  32.976  34.056  1.00  0.00      A   CL
ATOM   2224  HC3 DCE A 278      45.937  34.260  35.856  1.00  0.00      A    H
ATOM   2225  CT  DCE A 279      30.962  24.916  36.668  1.00  0.00      A    C
ATOM   2226  HC  DCE A 279      31.869  25.387  37.049  1.00  0.00      A    H
ATOM   2227  HC1 DCE A 279      30.250  25.713  36.880  1.00  0.00      A    H
ATOM   2228  Cl  DCE A 279      31.106  24.441  34.961  1.00  0.00      A   CL
ATOM   2229  CT1 DCE A 279      30.718  23.697  37.574  1.00  0.00      A    C
ATOM   2230  HC2 DCE A 279      31.596  23.055  37.638  1.00  0.00      A    H
ATOM   2231  Cl1 DCE A 279      30.429  24.233  39.264  1.00  0.00      A   CL
ATOM   2232  HC3 DCE A 279      29.824  23.193  37.205  1.00  0.00      A    H
ATOM   2233  CT  DCE A 280       3.773  22.655  54.436  1.00  0.00      A    C
ATOM   2234  HC  DCE A 280       3.207  22.415  53.536  1.00  0.00      A    H
ATOM   2235  HC1 DCE A 280       4.243  23.619  54.244  1.00  0.00      A    H
ATOM   2236  Cl  DCE A 280       2.474  22.929  55.750  1.00  0.00      A   CL
ATOM   2237  CT1 DCE A 280       4.760  21.482  54.777  1.00  0.00      A    C
ATOM   2238  HC2 DCE A 280       5.275  21.323  53.830  1.00  0.00      A    H
ATOM   2239  Cl1 DCE A 280       5.825  21.901  56.130  1.00  0.00      A   CL
ATOM   2240  HC3 DCE A 280       4.202  20.597  55.082  1.00  0.00      A    H
ATOM   2241  CT  DCE A 281       0.439  41.461  50.590  1.00  0.00      A    C
ATOM   2242  HC  DCE A 281       0.331  41.138  49.555  1.00  0.00      A    H
ATOM   2243  HC1 DCE A 281       0.658  40.605  51.227  1.00  0.00      A    H
ATOM   2244  Cl  DCE A 281       1.861  42.467  50.528  1.00  0.00      A   CL
ATOM   2245  CT1 DCE A 281      -0.672  42.344  51.141  1.00  0.00      A    C
ATOM   2246  HC2 DCE A 281      -1.557  41.812  51.491  1.00  0.00      A    H
ATOM   2247  Cl1 DCE A 281       0.044  43.183  52.545  1.00  0.00      A   CL
ATOM   2248  HC3 DCE A 281      -0.922  43.172  50.479  1.00  0.00      A    H
ATOM   2249  CT  DCE A 282      10.431  39.862  11.217  1.00  0.00      A    C
ATOM   2250  HC  DCE A 282      10.603  38.803  11.023  1.00  0.00      A    H
ATOM   2251  HC1 DCE A 282      10.981  40.464  10.495  1.00  0.00      A    H
ATOM   2252  Cl  DCE A 282       8.724  40.148  10.752  1.00  0.00      A   CL
ATOM   2253  CT1 DCE A 282      10.578  40.224  12.719  1.00  0.00      A    C
ATOM   2254  HC2 DCE A 282      10.079  39.489  13.351  1.00  0.00      A    H
ATOM   2255  Cl1 DCE A 282      12.332  40.407  13.089  1.00  0.00      A   CL
ATOM   2256  HC3 DCE A 282      10.104  41.200  12.822  1.00  0.00      A    H
ATOM   2257  CT  DCE A 283      29.296   1.697  33.382  1.00  0.00      A    C
ATOM   2258  HC  DCE A 283      29.412   1.637  34.465  1.00  0.00      A    H
ATOM   2259  HC1 DCE A 283      30.258   2.022  32.987  1.00  0.00      A    H
ATOM   2260  Cl  DCE A 283      29.041  -0.032  32.906  1.00  0.00      A   CL
ATOM   2261  CT1 DCE A 283      28.139   2.581  32.870  1.00  0.00      A    C
ATOM   2262  HC2 DCE A 283      28.406   3.633  32.768  1.00  0.00      A    H
ATOM   2263  Cl1 DCE A 283      27.630   2.039  31.337  1.00  0.00      A   CL
ATOM   2264  HC3 DCE A 283      27.301   2.551  33.566  1.00  0.00      A    H
ATOM   2265  CT  DCE A 284      32.956  40.953  26.019  1.00  0.00      A    C
ATOM   2266  HC  DCE A 284      32.526  41.521  26.843  1.00  0.00      A    H
ATOM   2267  HC1 DCE A 284      33.602  41.507  25.338  1.00  0.00      A    H
ATOM   2268  Cl  DCE A 284      33.871  39.756  26.961  1.00  0.00      A   CL
ATOM   2269  CT1 DCE A 284      31.927  40.251  25.080  1.00  0.00      A    C
ATOM   2270  HC2 DCE A 284      31.373  40.952  24.454  1.00  0.00      A    H
ATOM   2271  Cl1 DCE A 284      32.742  39.051  24.002  1.00  0.00      A   CL
ATOM   2272  HC3 DCE A 284      31.237  39.682  25.703  1.00  0.00      A    H
ATOM   2273  CT  DCE A 285      26.897   1.920   3.584  1.00  0.00      A    C
ATOM   2274  HC  DCE A 285      27.412   2.880   3.540  1.00  0.00      A    H
ATOM   2275  HC1 DCE A 285      27.658   1.193   3.298  1.00  0.00      A    H
ATOM   2276  Cl  DCE A 285      26.452   1.616   5.310  1.00  0.00      A   CL
ATOM   2277  CT1 DCE A 285      25.748   1.736   2.607  1.00  0.00      A    C
ATOM   2278  HC2 DCE A 285      26.088   1.942   1.592  1.00  0.00      A    H
ATOM   2279  Cl1 DCE A 285      25.095   0.083   2.501  1.00  0.00      A   CL
ATOM   2280  HC3 DCE A 285      24.937   2.411   2.881  1.00  0.00      A    H
ATOM   2281  CT  DCE A 286       7.708  38.626   6.745  1.00  0.00      A    C
ATOM   2282  HC  DCE A 286       8.601  39.026   6.265  1.00  0.00      A    H
ATOM   2283  HC1 DCE A 286       7.168  39.503   7.104  1.00  0.00      A    H
ATOM   2284  Cl  DCE A 286       6.662  37.963   5.451  1.00  0.00      A   CL
ATOM   2285  CT1 DCE A 286       8.079  37.558   7.795  1.00  0.00      A    C
ATOM   2286  HC2 DCE A 286       8.619  37.995   8.635  1.00  0.00      A    H
ATOM   2287  Cl1 DCE A 286       6.703  36.610   8.418  1.00  0.00      A   CL
ATOM   2288  HC3 DCE A 286       8.820  36.837   7.451  1.00  0.00      A    H
ATOM   2289  CT  DCE A 287       4.022  37.782  51.962  1.00  0.00      A    C
ATOM   2290  HC  DCE A 287       5.051  37.437  51.854  1.00  0.00      A    H
ATOM   2291  HC1 DCE A 287       3.347  37.368  51.213  1.00  0.00      A    H
ATOM   2292  Cl  DCE A 287       3.321  37.208  53.467  1.00  0.00      A   CL
ATOM   2293  CT1 DCE A 287       3.974  39.266  51.911  1.00  0.00      A    C
ATOM   2294  HC2 DCE A 287       3.149  39.609  51.287  1.00  0.00      A    H
ATOM   2295  Cl1 DCE A 287       3.664  39.824  53.528  1.00  0.00      A   CL
ATOM   2296  HC3 DCE A 287       4.900  39.726  51.565  1.00  0.00      A    H
ATOM   2297  CT  DCE A 288      14.639  27.118  20.674  1.00  0.00      A    C
ATOM   2298  HC  DCE A 288      14.024  27.975  20.948  1.00  0.00      A    H
ATOM   2299  HC1 DCE A 288      13.981  26.353  20.259  1.00  0.00      A    H
ATOM   2300  Cl  DCE A 288      15.715  27.626  19.337  1.00  0.00      A   CL
ATOM   2301  CT1 DCE A 288      15.495  26.670  21.833  1.00  0.00      A    C
ATOM   2302  HC2 DCE A 288      14.849  26.235  22.595  1.00  0.00      A    H
ATOM   2303  Cl1 DCE A 288      16.695  25.517  21.481  1.00  0.00      A   CL
ATOM   2304  HC3 DCE A 288      15.990  27.534  22.276  1.00  0.00      A    H
ATOM   2305  CT  DCE A 289      29.958  52.044   5.745  1.00  0.00      A    C
ATOM   2306  HC  DCE A 289      30.565  52.905   5.468  1.00  0.00      A    H
ATOM   2307  HC1 DCE A 289      30.104  51.267   4.995  1.00  0.00      A    H
ATOM   2308  Cl  DCE A 289      30.339  51.482   7.429  1.00  0.00      A   CL
ATOM   2309  CT1 DCE A 289      28.513  52.595   5.667  1.00  0.00      A    C
ATOM   2310  HC2 DCE A 289      27.680  51.892   5.668  1.00  0.00      A    H
ATOM   2311  Cl1 DCE A 289      28.271  53.768   6.958  1.00  0.00      A   CL
ATOM   2312  HC3 DCE A 289      28.465  53.072   4.689  1.00  0.00      A    H
ATOM   2313  CT  DCE A 290      25.355  50.977  48.022  1.00  0.00      A    C
ATOM   2314  HC  DCE A 290      25.348  50.292  47.174  1.00  0.00      A    H
ATOM   2315  HC1 DCE A 290      25.124  50.531  48.990  1.00  0.00      A    H
ATOM   2316  Cl  DCE A 290      27.008  51.600  48.245  1.00  0.00      A   CL
ATOM   2317  CT1 DCE A 290      24.365  52.099  47.931  1.00  0.00      A    C
ATOM   2318  HC2 DCE A 290      24.540  52.658  48.850  1.00  0.00      A    H
ATOM   2319  Cl1 DCE A 290      24.901  53.118  46.524  1.00  0.00      A   CL
ATOM   2320  HC3 DCE A 290      23.332  51.760  47.852  1.00  0.00      A    H
ATOM   2321  CT  DCE A 291      26.035   8.557  42.727  1.00  0.00      A    C
ATOM   2322  HC  DCE A 291      26.432   8.753  41.731  1.00  0.00      A    H
ATOM   2323  HC1 DCE A 291      24.972   8.344  42.617  1.00  0.00      A    H
ATOM   2324  Cl  DCE A 291      26.704   7.072  43.382  1.00  0.00      A   CL
ATOM   2325  CT1 DCE A 291      26.192   9.815  43.720  1.00  0.00      A    C
ATOM   2326  HC2 DCE A 291      25.393  10.529  43.520  1.00  0.00      A    H
ATOM   2327  Cl1 DCE A 291      26.098   9.373  45.494  1.00  0.00      A   CL
ATOM   2328  HC3 DCE A 291      27.209  10.207  43.721  1.00  0.00      A    H
ATOM   2329  CT  DCE A 292       1.364  53.004  30.769  1.00  0.00      A    C
ATOM   2330  HC  DCE A 292       1.895  53.213  29.840  1.00  0.00      A    H
ATOM   2331  HC1 DCE A 292       1.857  52.118  31.168  1.00  0.00      A    H
ATOM   2332  Cl  DCE A 292       1.507  54.425  31.814  1.00  0.00      A   CL
ATOM   2333  CT1 DCE A 292      -0.056  52.641  30.495  1.00  0.00      A    C
ATOM   2334  HC2 DCE A 292      -0.474  53.308  29.742  1.00  0.00      A    H
ATOM   2335  Cl1 DCE A 292      -0.139  50.978  29.900  1.00  0.00      A   CL
ATOM   2336  HC3 DCE A 292      -0.634  52.746  31.413  1.00  0.00      A    H
ATOM   2337  CT  DCE A 293      42.827  22.901  35.097  1.00  0.00      A    C
ATOM   2338  HC  DCE A 293      43.223  22.890  36.112  1.00  0.00      A    H
ATOM   2339  HC1 DCE A 293      43.684  23.358  34.601  1.00  0.00      A    H
ATOM   2340  Cl  DCE A 293      42.562  21.233  34.457  1.00  0.00      A   CL
ATOM   2341  CT1 DCE A 293      41.707  23.818  34.933  1.00  0.00      A    C
ATOM   2342  HC2 DCE A 293      40.790  23.376  35.321  1.00  0.00      A    H
ATOM   2343  Cl1 DCE A 293      42.181  25.260  35.973  1.00  0.00      A   CL
ATOM   2344  HC3 DCE A 293      41.391  24.041  33.914  1.00  0.00      A    H
ATOM   2345  CT  DCE A 294      51.341  41.928  25.299  1.00  0.00      A    C
ATOM   2346  HC  DCE A 294      51.186  42.431  26.253  1.00  0.00      A    H
ATOM   2347  HC1 DCE A 294      51.634  42.637  24.525  1.00  0.00      A    H
ATOM   2348  Cl  DCE A 294      52.685  40.806  25.401  1.00  0.00      A   CL
ATOM   2349  CT1 DCE A 294      50.048  41.212  24.802  1.00  0.00      A    C
ATOM   2350  HC2 DCE A 294      49.910  40.342  25.443  1.00  0.00      A    H
ATOM   2351  Cl1 DCE A 294      48.591  42.228  24.984  1.00  0.00      A   CL
ATOM   2352  HC3 DCE A 294      50.108  40.825  23.785  1.00  0.00      A    H
ATOM   2353  CT  DCE A 295      20.409  26.073  46.539  1.00  0.00      A    C
ATOM   2354  HC  DCE A 295      21.309  26.615  46.832  1.00  0.00      A    H
ATOM   2355  HC1 DCE A 295      19.957  26.735  45.801  1.00  0.00      A    H
ATOM   2356  Cl  DCE A 295      20.948  24.473  45.901  1.00  0.00      A   CL
ATOM   2357  CT1 DCE A 295      19.553  25.746  47.741  1.00  0.00      A    C
ATOM   2358  HC2 DCE A 295      20.066  25.267  48.575  1.00  0.00      A    H
ATOM   2359  Cl1 DCE A 295      18.847  27.289  48.414  1.00  0.00      A   CL
ATOM   2360  HC3 DCE A 295      18.705  25.097  47.522  1.00  0.00      A    H
ATOM   2361  CT  DCE A 296      52.614  51.179  17.114  1.00  0.00      A    C
ATOM   2362  HC  DCE A 296      53.108  50.782  16.227  1.00  0.00      A    H
ATOM   2363  HC1 DCE A 296      53.125  52.060  17.503  1.00  0.00      A    H
ATOM   2364  Cl  DCE A 296      50.887  51.466  16.883  1.00  0.00      A   CL
ATOM   2365  CT1 DCE A 296      52.780  50.124  18.221  1.00  0.00      A    C
ATOM   2366  HC2 DCE A 296      53.724  49.596  18.354  1.00  0.00      A    H
ATOM   2367  Cl1 DCE A 296      52.499  50.943  19.856  1.00  0.00      A   CL
ATOM   2368  HC3 DCE A 296      52.078  49.291  18.190  1.00  0.00      A    H
ATOM   2369  CT  DCE A 297      28.915   9.413  19.846  1.00  0.00      A    C
ATOM   2370  HC  DCE A 297      28.150   9.817  19.182  1.00  0.00      A    H
ATOM   2371  HC1 DCE A 297      28.672   8.399  20.162  1.00  0.00      A    H
ATOM   2372  Cl  DCE A 297      30.320   9.233  18.816  1.00  0.00      A   CL
ATOM   2373  CT1 DCE A 297      29.182  10.338  20.993  1.00  0.00      A    C
ATOM   2374  HC2 DCE A 297      28.303  10.773  21.468  1.00  0.00      A    H
ATOM   2375  Cl1 DCE A 297      30.075   9.419  22.284  1.00  0.00      A   CL
ATOM   2376  HC3 DCE A 297      29.946  10.995  20.574  1.00  0.00      A    H
ATOM   2377  CT  DCE A 298       9.708   5.065  34.907  1.00  0.00      A    C
ATOM   2378  HC  DCE A 298      10.384   4.265  34.606  1.00  0.00      A    H
ATOM   2379  HC1 DCE A 298       9.080   4.774  35.748  1.00  0.00      A    H
ATOM   2380  Cl  DCE A 298      10.790   6.476  35.230  1.00  0.00      A   CL
ATOM   2381  CT1 DCE A 298       8.920   5.470  33.663  1.00  0.00      A    C
ATOM   2382  HC2 DCE A 298       8.207   4.698  33.371  1.00  0.00      A    H
ATOM   2383  Cl1 DCE A 298       8.022   6.899  34.194  1.00  0.00      A   CL
ATOM   2384  HC3 DCE A 298       9.531   5.887  32.862  1.00  0.00      A    H
ATOM   2385  CT  DCE A 299       9.563  29.821  43.988  1.00  0.00      A    C
ATOM   2386  HC  DCE A 299       9.802  30.882  44.050  1.00  0.00      A    H
ATOM   2387  HC1 DCE A 299      10.085  29.308  44.796  1.00  0.00      A    H
ATOM   2388  Cl  DCE A 299       7.867  29.842  44.409  1.00  0.00      A   CL
ATOM   2389  CT1 DCE A 299       9.695  29.190  42.578  1.00  0.00      A    C
ATOM   2390  HC2 DCE A 299      10.720  29.043  42.239  1.00  0.00      A    H
ATOM   2391  Cl1 DCE A 299       8.818  27.536  42.615  1.00  0.00      A   CL
ATOM   2392  HC3 DCE A 299       9.127  29.642  41.765  1.00  0.00      A    H
ATOM   2393  CT  DCE A 300      29.920  37.964   6.173  1.00  0.00      A    C
ATOM   2394  HC  DCE A 300      29.162  37.588   6.860  1.00  0.00      A    H
ATOM   2395  HC1 DCE A 300      30.758  38.311   6.777  1.00  0.00      A    H
ATOM   2396  Cl  DCE A 300      30.504  36.605   5.116  1.00  0.00      A   CL
ATOM   2397  CT1 DCE A 300      29.402  39.100   5.319  1.00  0.00      A    C
ATOM   2398  HC2 DCE A 300      28.815  39.882   5.800  1.00  0.00      A    H
ATOM   2399  Cl1 DCE A 300      30.825  39.877   4.608  1.00  0.00      A   CL
ATOM   2400  HC3 DCE A 300      28.797  38.724   4.495  1.00  0.00      A    H
ATOM   2401  CT  DCE A 301       2.426  50.447  41.820  1.00  0.00      A    C
ATOM   2402  HC  DCE A 301       2.221  49.392  41.639  1.00  0.00      A    H
ATOM   2403  HC1 DCE A 301       2.863  50.845  40.904  1.00  0.00      A    H
ATOM   2404  Cl  DCE A 301       0.848  51.210  42.148  1.00  0.00      A   CL
ATOM   2405  CT1 DCE A 301       3.350  50.632  43.026  1.00  0.00      A    C
ATOM   2406  HC2 DCE A 301       2.992  50.034  43.865  1.00  0.00      A    H
ATOM   2407  Cl1 DCE A 301       4.916  49.910  42.611  1.00  0.00      A   CL
ATOM   2408  HC3 DCE A 301       3.357  51.664  43.376  1.00  0.00      A    H
ATOM   2409  CT  DCE A 302      41.378  32.209  48.644  1.00  0.00      A    C
ATOM   2410  HC  DCE A 302      41.451  33.058  49.323  1.00  0.00      A    H
ATOM   2411  HC1 DCE A 302      40.352  32.004  48.339  1.00  0.00      A    H
ATOM   2412  Cl  DCE A 302      41.988  32.894  47.095  1.00  0.00      A   CL
ATOM   2413  CT1 DCE A 302      42.159  30.952  49.037  1.00  0.00      A    C
ATOM   2414  HC2 DCE A 302      42.999  31.327  49.622  1.00  0.00      A    H
ATOM   2415  Cl1 DCE A 302      41.043  29.973  50.038  1.00  0.00      A   CL
ATOM   2416  HC3 DCE A 302      42.525  30.339  48.213  1.00  0.00      A    H
ATOM   2417  CT  DCE A 303      31.809  32.677  34.894  1.00  0.00      A    C
ATOM   2418  HC  DCE A 303      32.584  32.000  35.254  1.00  0.00      A    H
ATOM   2419  HC1 DCE A 303      31.271  33.013  35.780  1.00  0.00      A    H
ATOM   2420  Cl  DCE A 303      32.234  33.932  33.745  1.00  0.00      A   CL
ATOM   2421  CT1 DCE A 303      30.847  31.796  34.164  1.00  0.00      A    C
ATOM   2422  HC2 DCE A 303      31.435  31.399  33.337  1.00  0.00      A    H
ATOM   2423  Cl1 DCE A 303      30.012  30.563  35.159  1.00  0.00      A   CL
ATOM   2424  HC3 DCE A 303      30.039  32.375  33.718  1.00  0.00      A    H
ATOM   2425  CT  DCE A 304      21.311  29.202  44.139  1.00  0.00      A    C
ATOM   2426  HC  DCE A 304      20.387  29.252  44.714  1.00  0.00      A    H
ATOM   2427  HC1 DCE A 304      21.964  29.974  44.545  1.00  0.00      A    H
ATOM   2428  Cl  DCE A 304      22.154  27.623  44.269  1.00  0.00      A   CL
ATOM   2429  CT1 DCE A 304      21.045  29.548  42.611  1.00  0.00      A    C
ATOM   2430  HC2 DCE A 304      20.296  28.808  42.328  1.00  0.00      A    H
ATOM   2431  Cl1 DCE A 304      20.412  31.208  42.464  1.00  0.00      A   CL
ATOM   2432  HC3 DCE A 304      22.032  29.476  42.153  1.00  0.00      A    H
ATOM   2433  CT  DCE A 305      37.456   6.936  53.652  1.00  0.00      A    C
ATOM   2434  HC  DCE A 305      36.785   6.103  53.442  1.00  0.00      A    H
ATOM   2435  HC1 DCE A 305      36.855   7.759  54.040  1.00  0.00      A    H
ATOM   2436  Cl  DCE A 305      38.645   6.570  54.879  1.00  0.00      A   CL
ATOM   2437  CT1 DCE A 305      38.120   7.219  52.332  1.00  0.00      A    C
ATOM   2438  HC2 DCE A 305      38.786   8.071  52.470  1.00  0.00      A    H
ATOM   2439  Cl1 DCE A 305      39.246   6.102  51.613  1.00  0.00      A   CL
ATOM   2440  HC3 DCE A 305      37.390   7.571  51.603  1.00  0.00      A    H
ATOM   2441  CT  DCE A 306      12.423   3.110  29.682  1.00  0.00      A    C
ATOM   2442  HC  DCE A 306      13.039   3.064  30.580  1.00  0.00      A    H
ATOM   2443  HC1 DCE A 306      12.914   2.938  28.724  1.00  0.00      A    H
ATOM   2444  Cl  DCE A 306      11.013   1.927  29.805  1.00  0.00      A   CL
ATOM   2445  CT1 DCE A 306      11.834   4.462  29.825  1.00  0.00      A    C
ATOM   2446  HC2 DCE A 306      11.437   4.575  30.834  1.00  0.00      A    H
ATOM   2447  Cl1 DCE A 306      13.029   5.720  29.419  1.00  0.00      A   CL
ATOM   2448  HC3 DCE A 306      11.029   4.465  29.091  1.00  0.00      A    H
ATOM   2449  CT  DCE A 307      21.361   7.621  54.497  1.00  0.00      A    C
ATOM   2450  HC  DCE A 307      21.647   6.575  54.391  1.00  0.00      A    H
ATOM   2451  HC1 DCE A 307      20.872   7.897  53.563  1.00  0.00      A    H
ATOM   2452  Cl  DCE A 307      20.224   7.780  55.909  1.00  0.00      A   CL
ATOM   2453  CT1 DCE A 307      22.498   8.633  54.683  1.00  0.00      A    C
ATOM   2454  HC2 DCE A 307      22.052   9.561  55.042  1.00  0.00      A    H
ATOM   2455  Cl1 DCE A 307      23.569   7.934  55.937  1.00  0.00      A   CL
ATOM   2456  HC3 DCE A 307      22.905   8.792  53.685  1.00  0.00      A    H
ATOM   2457  CT  DCE A 308      35.864  35.665  54.858  1.00  0.00      A    C
ATOM   2458  HC  DCE A 308      35.094  36.422  55.009  1.00  0.00      A    H
ATOM   2459  HC1 DCE A 308      36.827  36.109  55.110  1.00  0.00      A    H
ATOM   2460  Cl  DCE A 308      35.424  34.347  56.044  1.00  0.00      A   CL
ATOM   2461  CT1 DCE A 308      36.035  35.072  53.487  1.00  0.00      A    C
ATOM   2462  HC2 DCE A 308      36.231  35.866  52.767  1.00  0.00      A    H
ATOM   2463  Cl1 DCE A 308      37.392  33.903  53.434  1.00  0.00      A   CL
ATOM   2464  HC3 DCE A 308      35.078  34.621  53.227  1.00  0.00      A    H
ATOM   2465  CT  DCE A 309      47.877  25.054  51.421  1.00  0.00      A    C
ATOM   2466  HC  DCE A 309      48.391  24.124  51.178  1.00  0.00      A    H
ATOM   2467  HC1 DCE A 309      47.002  25.262  50.805  1.00  0.00      A    H
ATOM   2468  Cl  DCE A 309      47.198  24.932  53.084  1.00  0.00      A   CL
ATOM   2469  CT1 DCE A 309      48.753  26.319  51.347  1.00  0.00      A    C
ATOM   2470  HC2 DCE A 309      48.148  27.203  51.548  1.00  0.00      A    H
ATOM   2471  Cl1 DCE A 309      50.188  26.065  52.408  1.00  0.00      A   CL
ATOM   2472  HC3 DCE A 309      49.108  26.456  50.325  1.00  0.00      A    H
ATOM   2473  CT  DCE A 310       5.926  18.186  42.549  1.00  0.00      A    C
ATOM   2474  HC  DCE A 310       5.303  18.676  43.297  1.00  0.00      A    H
ATOM   2475  HC1 DCE A 310       5.273  17.689  41.832  1.00  0.00      A    H
ATOM   2476  Cl  DCE A 310       6.749  19.491  41.773  1.00  0.00      A   CL
ATOM   2477  CT1 DCE A 310       6.834  17.187  43.275  1.00  0.00      A    C
ATOM   2478  HC2 DCE A 310       6.171  16.353  43.506  1.00  0.00      A    H
ATOM   2479  Cl1 DCE A 310       8.207  16.872  42.120  1.00  0.00      A   CL
ATOM   2480  HC3 DCE A 310       7.357  17.468  44.190  1.00  0.00      A    H
ATOM   2481  CT  DCE A 311      48.835  22.666   4.521  1.00  0.00      A    C
ATOM   2482  HC  DCE A 311      49.265  23.074   3.606  1.00  0.00      A    H
ATOM   2483  HC1 DCE A 311      47.872  23.169   4.611  1.00  0.00      A    H
ATOM   2484  Cl  DCE A 311      48.399  20.999   4.001  1.00  0.00      A   CL
ATOM   2485  CT1 DCE A 311      49.788  22.616   5.678  1.00  0.00      A    C
ATOM   2486  HC2 DCE A 311      49.511  22.018   6.546  1.00  0.00      A    H
ATOM   2487  Cl1 DCE A 311      51.245  21.955   5.082  1.00  0.00      A   CL
ATOM   2488  HC3 DCE A 311      49.874  23.660   5.979  1.00  0.00      A    H
ATOM   2489  CT  DCE A 312      14.629  37.157  36.334  1.00  0.00      A    C
ATOM   2490  HC  DCE A 312      14.616  36.076  36.195  1.00  0.00      A    H
ATOM   2491  HC1 DCE A 312      13.584  37.410  36.509  1.00  0.00      A    H
ATOM   2492  Cl  DCE A 312      15.444  37.598  37.877  1.00  0.00      A   CL
ATOM   2493  CT1 DCE A 312      15.423  37.822  35.142  1.00  0.00      A    C
ATOM   2494  HC2 DCE A 312      15.440  38.911  35.101  1.00  0.00      A    H
ATOM   2495  Cl1 DCE A 312      17.096  37.207  34.859  1.00  0.00      A   CL
ATOM   2496  HC3 DCE A 312      14.823  37.420  34.326  1.00  0.00      A    H
ATOM   2497  CT  DCE A 313       8.424  28.009  14.202  1.00  0.00      A    C
ATOM   2498  HC  DCE A 313       9.225  28.735  14.342  1.00  0.00      A    H
ATOM   2499  HC1 DCE A 313       7.491  28.566  14.287  1.00  0.00      A    H
ATOM   2500  Cl  DCE A 313       8.554  27.541  12.497  1.00  0.00      A   CL
ATOM   2501  CT1 DCE A 313       8.566  26.854  15.088  1.00  0.00      A    C
ATOM   2502  HC2 DCE A 313       7.830  26.080  14.872  1.00  0.00      A    H
ATOM   2503  Cl1 DCE A 313      10.096  26.022  14.744  1.00  0.00      A   CL
ATOM   2504  HC3 DCE A 313       8.528  27.158  16.134  1.00  0.00      A    H
ATOM   2505  CT  DCE A 314      39.988  52.297   7.792  1.00  0.00      A    C
ATOM   2506  HC  DCE A 314      40.145  53.341   8.062  1.00  0.00      A    H
ATOM   2507  HC1 DCE A 314      39.228  51.839   8.425  1.00  0.00      A    H
ATOM   2508  Cl  DCE A 314      39.399  52.245   6.117  1.00  0.00      A   CL
ATOM   2509  CT1 DCE A 314      41.277  51.579   8.135  1.00  0.00      A    C
ATOM   2510  HC2 DCE A 314      42.092  51.919   7.497  1.00  0.00      A    H
ATOM   2511  Cl1 DCE A 314      41.774  51.913   9.837  1.00  0.00      A   CL
ATOM   2512  HC3 DCE A 314      41.226  50.500   7.987  1.00  0.00      A    H
ATOM   2513  CT  DCE A 315       8.149  55.083  16.833  1.00  0.00      A    C
ATOM   2514  HC  DCE A 315       8.904  55.868  16.865  1.00  0.00      A    H
ATOM   2515  HC1 DCE A 315       7.435  55.256  16.028  1.00  0.00      A    H
ATOM   2516  Cl  DCE A 315       8.825  53.467  16.319  1.00  0.00      A   CL
ATOM   2517  CT1 DCE A 315       7.362  54.838  18.178  1.00  0.00      A    C
ATOM   2518  HC2 DCE A 315       6.522  54.193  17.921  1.00  0.00      A    H
ATOM   2519  Cl1 DCE A 315       8.536  54.090  19.253  1.00  0.00      A   CL
ATOM   2520  HC3 DCE A 315       6.941  55.735  18.632  1.00  0.00      A    H
ATOM   2521  CT  DCE A 316      40.605  17.341  15.050  1.00  0.00      A    C
ATOM   2522  HC  DCE A 316      40.967  16.526  15.675  1.00  0.00      A    H
ATOM   2523  HC1 DCE A 316      39.714  17.685  15.576  1.00  0.00      A    H
ATOM   2524  Cl  DCE A 316      41.795  18.666  15.108  1.00  0.00      A   CL
ATOM   2525  CT1 DCE A 316      40.116  17.181  13.577  1.00  0.00      A    C
ATOM   2526  HC2 DCE A 316      39.854  18.148  13.149  1.00  0.00      A    H
ATOM   2527  Cl1 DCE A 316      41.468  16.444  12.703  1.00  0.00      A   CL
ATOM   2528  HC3 DCE A 316      39.254  16.534  13.413  1.00  0.00      A    H
ATOM   2529  CT  DCE A 317      30.961   4.788   9.928  1.00  0.00      A    C
ATOM   2530  HC  DCE A 317      31.446   5.315  10.749  1.00  0.00      A    H
ATOM   2531  HC1 DCE A 317      31.706   4.774   9.132  1.00  0.00      A    H
ATOM   2532  Cl  DCE A 317      30.600   3.058  10.525  1.00  0.00      A   CL
ATOM   2533  CT1 DCE A 317      29.693   5.380   9.339  1.00  0.00      A    C
ATOM   2534  HC2 DCE A 317      29.886   6.362   8.908  1.00  0.00      A    H
ATOM   2535  Cl1 DCE A 317      29.023   4.150   8.173  1.00  0.00      A   CL
ATOM   2536  HC3 DCE A 317      29.039   5.577  10.189  1.00  0.00      A    H
ATOM   2537  CT  DCE A 318      51.768  29.286  43.858  1.00  0.00      A    C
ATOM   2538  HC  DCE A 318      52.131  30.307  43.977  1.00  0.00      A    H
ATOM   2539  HC1 DCE A 318      52.440  28.786  43.160  1.00  0.00      A    H
ATOM   2540  Cl  DCE A 318      51.941  28.363  45.311  1.00  0.00      A   CL
ATOM   2541  CT1 DCE A 318      50.343  29.245  43.282  1.00  0.00      A    C
ATOM   2542  HC2 DCE A 318      50.257  29.759  42.325  1.00  0.00      A    H
ATOM   2543  Cl1 DCE A 318      49.847  27.558  43.099  1.00  0.00      A   CL
ATOM   2544  HC3 DCE A 318      49.592  29.619  43.979  1.00  0.00      A    H
ATOM   2545  CT  DCE A 319      15.684  10.209  28.687  1.00  0.00      A    C
ATOM   2546  HC  DCE A 319      15.995  10.233  27.643  1.00  0.00      A    H
ATOM   2547  HC1 DCE A 319      15.124  11.067  29.060  1.00  0.00      A    H
ATOM   2548  Cl  DCE A 319      14.602   8.842  28.865  1.00  0.00      A   CL
ATOM   2549  CT1 DCE A 319      16.912   9.985  29.567  1.00  0.00      A    C
ATOM   2550  HC2 DCE A 319      17.203   8.941  29.452  1.00  0.00      A    H
ATOM   2551  Cl1 DCE A 319      18.362  10.881  29.027  1.00  0.00      A   CL
ATOM   2552  HC3 DCE A 319      16.602  10.164  30.597  1.00  0.00      A    H
ATOM   2553  CT  DCE A 320       9.147   6.396  50.869  1.00  0.00      A    C
ATOM   2554  HC  DCE A 320       8.621   5.454  50.713  1.00  0.00      A    H
ATOM   2555  HC1 DCE A 320       8.979   6.805  51.866  1.00  0.00      A    H
ATOM   2556  Cl  DCE A 320      10.913   6.168  50.727  1.00  0.00      A   CL
ATOM   2557  CT1 DCE A 320       8.736   7.263  49.751  1.00  0.00      A    C
ATOM   2558  HC2 DCE A 320       9.210   8.245  49.772  1.00  0.00      A    H
ATOM   2559  Cl1 DCE A 320       9.104   6.335  48.328  1.00  0.00      A   CL
ATOM   2560  HC3 DCE A 320       7.674   7.427  49.928  1.00  0.00      A    H
ATOM   2561  CT  DCE A 321      38.334  35.548  34.897  1.00  0.00      A    C
ATOM   2562  HC  DCE A 321      37.566  35.009  35.451  1.00  0.00      A    H
ATOM   2563  HC1 DCE A 321      38.738  34.858  34.156  1.00  0.00      A    H
ATOM   2564  Cl  DCE A 321      37.479  36.859  34.217  1.00  0.00      A   CL
ATOM   2565  CT1 DCE A 321      39.404  35.976  35.871  1.00  0.00      A    C
ATOM   2566  HC2 DCE A 321      38.966  36.567  36.676  1.00  0.00      A    H
ATOM   2567  Cl1 DCE A 321      40.273  34.613  36.619  1.00  0.00      A   CL
ATOM   2568  HC3 DCE A 321      40.216  36.560  35.437  1.00  0.00      A    H
ATOM   2569  CT  DCE A 322      16.855  12.222  54.821  1.00  0.00      A    C
ATOM   2570  HC  DCE A 322      17.890  12.553  54.915  1.00  0.00      A    H
ATOM   2571  HC1 DCE A 322      16.457  12.005  55.812  1.00  0.00      A    H
ATOM   2572  Cl  DCE A 322      15.846  13.471  53.945  1.00  0.00      A   CL
ATOM   2573  CT1 DCE A 322      16.950  10.905  54.038  1.00  0.00      A    C
ATOM   2574  HC2 DCE A 322      17.258  10.040  54.626  1.00  0.00      A    H
ATOM   2575  Cl1 DCE A 322      15.270  10.455  53.609  1.00  0.00      A   CL
ATOM   2576  HC3 DCE A 322      17.526  10.969  53.115  1.00  0.00      A    H
ATOM   2577  CT  DCE A 323      17.950  48.655  23.305  1.00  0.00      A    C
ATOM   2578  HC  DCE A 323      18.895  48.642  23.847  1.00  0.00      A    H
ATOM   2579  HC1 DCE A 323      17.695  47.606  23.160  1.00  0.00      A    H
ATOM   2580  Cl  DCE A 323      16.791  49.485  24.431  1.00  0.00      A   CL
ATOM   2581  CT1 DCE A 323      17.956  49.438  22.026  1.00  0.00      A    C
ATOM   2582  HC2 DCE A 323      17.879  48.873  21.097  1.00  0.00      A    H
ATOM   2583  Cl1 DCE A 323      16.654  50.675  21.974  1.00  0.00      A   CL
ATOM   2584  HC3 DCE A 323      18.921  49.946  22.007  1.00  0.00      A    H
ATOM   2585  CT  DCE A 324      18.034   6.027  42.614  1.00  0.00      A    C
ATOM   2586  HC  DCE A 324      18.254   6.883  41.976  1.00  0.00      A    H
ATOM   2587  HC1 DCE A 324      18.462   5.152  42.125  1.00  0.00      A    H
ATOM   2588  Cl  DCE A 324      18.649   6.290  44.211  1.00  0.00      A   CL
ATOM   2589  CT1 DCE A 324      16.513   6.074  42.667  1.00  0.00      A    C
ATOM   2590  HC2 DCE A 324      16.011   6.458  41.778  1.00  0.00      A    H
ATOM   2591  Cl1 DCE A 324      15.754   4.439  42.829  1.00  0.00      A   CL
ATOM   2592  HC3 DCE A 324      16.223   6.679  43.525  1.00  0.00      A    H
ATOM   2593  CT  DCE A 325      15.913  41.001  21.052  1.00  0.00      A    C
ATOM   2594  HC  DCE A 325      15.086  40.636  21.660  1.00  0.00      A    H
ATOM   2595  HC1 DCE A 325      16.651  40.204  20.959  1.00  0.00      A    H
ATOM   2596  Cl  DCE A 325      15.119  41.477  19.526  1.00  0.00      A   CL
ATOM   2597  CT1 DCE A 325      16.487  42.200  21.769  1.00  0.00      A    C
ATOM   2598  HC2 DCE A 325      17.162  42.686  21.064  1.00  0.00      A    H
ATOM   2599  Cl1 DCE A 325      15.320  43.407  22.157  1.00  0.00      A   CL
ATOM   2600  HC3 DCE A 325      17.134  41.983  22.619  1.00  0.00      A    H
ATOM   2601  CT  DCE A 326      34.137  20.040  45.309  1.00  0.00      A    C
ATOM   2602  HC  DCE A 326      34.224  19.646  46.322  1.00  0.00      A    H
ATOM   2603  HC1 DCE A 326      34.671  20.989  45.284  1.00  0.00      A    H
ATOM   2604  Cl  DCE A 326      34.950  18.896  44.147  1.00  0.00      A   CL
ATOM   2605  CT1 DCE A 326      32.607  20.213  45.134  1.00  0.00      A    C
ATOM   2606  HC2 DCE A 326      32.041  19.289  45.023  1.00  0.00      A    H
ATOM   2607  Cl1 DCE A 326      31.980  20.911  46.622  1.00  0.00      A   CL
ATOM   2608  HC3 DCE A 326      32.304  20.856  44.307  1.00  0.00      A    H
ATOM   2609  CT  DCE A 327      32.057  28.990  10.059  1.00  0.00      A    C
ATOM   2610  HC  DCE A 327      31.433  28.249   9.560  1.00  0.00      A    H
ATOM   2611  HC1 DCE A 327      31.499  29.075  10.992  1.00  0.00      A    H
ATOM   2612  Cl  DCE A 327      33.732  28.363  10.313  1.00  0.00      A   CL
ATOM   2613  CT1 DCE A 327      32.069  30.385   9.435  1.00  0.00      A    C
ATOM   2614  HC2 DCE A 327      32.411  31.166  10.114  1.00  0.00      A    H
ATOM   2615  Cl1 DCE A 327      33.110  30.319   7.940  1.00  0.00      A   CL
ATOM   2616  HC3 DCE A 327      31.095  30.734   9.091  1.00  0.00      A    H
ATOM   2617  CT  DCE A 328      27.162   5.814  54.821  1.00  0.00      A    C
ATOM   2618  HC  DCE A 328      26.394   5.849  54.048  1.00  0.00      A    H
ATOM   2619  HC1 DCE A 328      27.138   6.820  55.239  1.00  0.00      A    H
ATOM   2620  Cl  DCE A 328      26.773   4.543  56.065  1.00  0.00      A   CL
ATOM   2621  CT1 DCE A 328      28.446   5.526  53.981  1.00  0.00      A    C
ATOM   2622  HC2 DCE A 328      29.301   5.505  54.657  1.00  0.00      A    H
ATOM   2623  Cl1 DCE A 328      28.237   3.900  53.285  1.00  0.00      A   CL
ATOM   2624  HC3 DCE A 328      28.565   6.219  53.148  1.00  0.00      A    H
ATOM   2625  CT  DCE A 329      39.263   0.813  15.073  1.00  0.00      A    C
ATOM   2626  HC  DCE A 329      39.340   1.900  15.092  1.00  0.00      A    H
ATOM   2627  HC1 DCE A 329      38.452   0.325  14.533  1.00  0.00      A    H
ATOM   2628  Cl  DCE A 329      40.767   0.219  14.284  1.00  0.00      A   CL
ATOM   2629  CT1 DCE A 329      39.189   0.156  16.466  1.00  0.00      A    C
ATOM   2630  HC2 DCE A 329      39.370  -0.917  16.410  1.00  0.00      A    H
ATOM   2631  Cl1 DCE A 329      40.524   0.837  17.517  1.00  0.00      A   CL
ATOM   2632  HC3 DCE A 329      38.214   0.322  16.925  1.00  0.00      A    H
ATOM   2633  CT  DCE A 330      34.465   4.600  43.659  1.00  0.00      A    C
ATOM   2634  HC  DCE A 330      35.445   5.078  43.643  1.00  0.00      A    H
ATOM   2635  HC1 DCE A 330      34.376   4.067  42.713  1.00  0.00      A    H
ATOM   2636  Cl  DCE A 330      34.439   3.263  44.848  1.00  0.00      A   CL
ATOM   2637  CT1 DCE A 330      33.331   5.597  43.798  1.00  0.00      A    C
ATOM   2638  HC2 DCE A 330      33.435   6.166  44.722  1.00  0.00      A    H
ATOM   2639  Cl1 DCE A 330      33.239   6.787  42.471  1.00  0.00      A   CL
ATOM   2640  HC3 DCE A 330      32.435   4.980  43.736  1.00  0.00      A    H
ATOM   2641  CT  DCE A 331       6.405  25.196  28.101  1.00  0.00      A    C
ATOM   2642  HC  DCE A 331       5.640  24.903  27.381  1.00  0.00      A    H
ATOM   2643  HC1 DCE A 331       6.536  26.268  27.952  1.00  0.00      A    H
ATOM   2644  Cl  DCE A 331       6.048  24.897  29.822  1.00  0.00      A   CL
ATOM   2645  CT1 DCE A 331       7.691  24.534  27.713  1.00  0.00      A    C
ATOM   2646  HC2 DCE A 331       8.537  25.156  28.006  1.00  0.00      A    H
ATOM   2647  Cl1 DCE A 331       7.902  23.030  28.639  1.00  0.00      A   CL
ATOM   2648  HC3 DCE A 331       7.862  24.385  26.647  1.00  0.00      A    H
ATOM   2649  CT  DCE A 332      23.726  47.224  44.821  1.00  0.00      A    C
ATOM   2650  HC  DCE A 332      24.507  46.915  44.126  1.00  0.00      A    H
ATOM   2651  HC1 DCE A 332      23.186  48.040  44.341  1.00  0.00      A    H
ATOM   2652  Cl  DCE A 332      22.724  45.765  45.305  1.00  0.00      A   CL
ATOM   2653  CT1 DCE A 332      24.503  47.658  46.012  1.00  0.00      A    C
ATOM   2654  HC2 DCE A 332      25.183  48.482  45.798  1.00  0.00      A    H
ATOM   2655  Cl1 DCE A 332      23.380  48.322  47.261  1.00  0.00      A   CL
ATOM   2656  HC3 DCE A 332      25.033  46.788  46.399  1.00  0.00      A    H
ATOM   2657  CT  DCE A 333      40.506  21.734  48.712  1.00  0.00      A    C
ATOM   2658  HC  DCE A 333      41.030  22.645  48.425  1.00  0.00      A    H
ATOM   2659  HC1 DCE A 333      41.157  20.914  49.015  1.00  0.00      A    H
ATOM   2660  Cl  DCE A 333      39.390  22.078  50.021  1.00  0.00      A   CL
ATOM   2661  CT1 DCE A 333      39.734  21.076  47.503  1.00  0.00      A    C
ATOM   2662  HC2 DCE A 333      38.874  21.654  47.163  1.00  0.00      A    H
ATOM   2663  Cl1 DCE A 333      40.803  20.837  46.073  1.00  0.00      A   CL
ATOM   2664  HC3 DCE A 333      39.407  20.069  47.761  1.00  0.00      A    H
ATOM   2665  CT  DCE A 334       4.380  28.645  51.263  1.00  0.00      A    C
ATOM   2666  HC  DCE A 334       4.929  28.321  52.146  1.00  0.00      A    H
ATOM   2667  HC1 DCE A 334       4.742  28.314  50.290  1.00  0.00      A    H
ATOM   2668  Cl  DCE A 334       2.702  28.121  51.255  1.00  0.00      A   CL
ATOM   2669  CT1 DCE A 334       4.235  30.161  51.418  1.00  0.00      A    C
ATOM   2670  HC2 DCE A 334       3.763  30.738  50.623  1.00  0.00      A    H
ATOM   2671  Cl1 DCE A 334       3.202  30.489  52.824  1.00  0.00      A   CL
ATOM   2672  HC3 DCE A 334       5.190  30.687  51.431  1.00  0.00      A    H
ATOM   2673  CT  DCE A 335      51.743  22.163  28.030  1.00  0.00      A    C
ATOM   2674  HC  DCE A 335      50.693  22.337  28.267  1.00  0.00      A    H
ATOM   2675  HC1 DCE A 335      52.255  22.269  28.986  1.00  0.00      A    H
ATOM   2676  Cl  DCE A 335      51.960  20.467  27.467  1.00  0.00      A   CL
ATOM   2677  CT1 DCE A 335      52.212  23.084  26.925  1.00  0.00      A    C
ATOM   2678  HC2 DCE A 335      51.388  23.035  26.212  1.00  0.00      A    H
ATOM   2679  Cl1 DCE A 335      52.236  24.840  27.404  1.00  0.00      A   CL
ATOM   2680  HC3 DCE A 335      53.134  22.727  26.466  1.00  0.00      A    H
ATOM   2681  CT  DCE A 336      47.758  14.160  20.419  1.00  0.00      A    C
ATOM   2682  HC  DCE A 336      47.609  15.227  20.582  1.00  0.00      A    H
ATOM   2683  HC1 DCE A 336      47.178  13.909  19.531  1.00  0.00      A    H
ATOM   2684  Cl  DCE A 336      49.553  13.831  20.173  1.00  0.00      A   CL
ATOM   2685  CT1 DCE A 336      47.261  13.337  21.607  1.00  0.00      A    C
ATOM   2686  HC2 DCE A 336      47.842  13.512  22.513  1.00  0.00      A    H
ATOM   2687  Cl1 DCE A 336      45.592  13.943  22.033  1.00  0.00      A   CL
ATOM   2688  HC3 DCE A 336      47.262  12.275  21.362  1.00  0.00      A    H
ATOM   2689  CT  DCE A 337      18.370  55.304  42.044  1.00  0.00      A    C
ATOM   2690  HC  DCE A 337      18.435  56.379  42.207  1.00  0.00      A    H
ATOM   2691  HC1 DCE A 337      18.322  54.956  41.012  1.00  0.00      A    H
ATOM   2692  Cl  DCE A 337      19.809  54.679  42.837  1.00  0.00      A   CL
ATOM   2693  CT1 DCE A 337      17.207  54.689  42.760  1.00  0.00      A    C
ATOM   2694  HC2 DCE A 337      16.409  54.537  42.034  1.00  0.00      A    H
ATOM   2695  Cl1 DCE A 337      17.549  53.000  43.113  1.00  0.00      A   CL
ATOM   2696  HC3 DCE A 337      16.976  55.231  43.677  1.00  0.00      A    H
ATOM   2697  CT  DCE A 338      18.604  28.530   3.375  1.00  0.00      A    C
ATOM   2698  HC  DCE A 338      18.133  29.421   3.791  1.00  0.00      A    H
ATOM   2699  HC1 DCE A 338      19.647  28.826   3.259  1.00  0.00      A    H
ATOM   2700  Cl  DCE A 338      18.465  27.275   4.589  1.00  0.00      A   CL
ATOM   2701  CT1 DCE A 338      18.027  28.044   2.113  1.00  0.00      A    C
ATOM   2702  HC2 DCE A 338      17.147  27.408   2.212  1.00  0.00      A    H
ATOM   2703  Cl1 DCE A 338      17.623  29.334   0.956  1.00  0.00      A   CL
ATOM   2704  HC3 DCE A 338      18.696  27.369   1.580  1.00  0.00      A    H
ATOM   2705  CT  DCE A 339      25.972   0.644  26.896  1.00  0.00      A    C
ATOM   2706  HC  DCE A 339      25.733   1.670  27.176  1.00  0.00      A    H
ATOM   2707  HC1 DCE A 339      26.772   0.662  26.156  1.00  0.00      A    H
ATOM   2708  Cl  DCE A 339      26.534  -0.205  28.339  1.00  0.00      A   CL
ATOM   2709  CT1 DCE A 339      24.713  -0.070  26.397  1.00  0.00      A    C
ATOM   2710  HC2 DCE A 339      25.006  -1.005  25.921  1.00  0.00      A    H
ATOM   2711  Cl1 DCE A 339      23.632  -0.651  27.721  1.00  0.00      A   CL
ATOM   2712  HC3 DCE A 339      24.148   0.513  25.670  1.00  0.00      A    H
ATOM   2713  CT  DCE A 340       3.672   8.166  23.265  1.00  0.00      A    C
ATOM   2714  HC  DCE A 340       3.249   7.165  23.178  1.00  0.00      A    H
ATOM   2715  HC1 DCE A 340       4.206   8.248  24.212  1.00  0.00      A    H
ATOM   2716  Cl  DCE A 340       4.746   8.331  21.941  1.00  0.00      A   CL
ATOM   2717  CT1 DCE A 340       2.533   9.223  23.142  1.00  0.00      A    C
ATOM   2718  HC2 DCE A 340       1.992   9.053  22.211  1.00  0.00      A    H
ATOM   2719  Cl1 DCE A 340       1.460   9.053  24.528  1.00  0.00      A   CL
ATOM   2720  HC3 DCE A 340       2.933  10.236  23.193  1.00  0.00      A    H
ATOM   2721  CT  DCE A 341      39.555  33.487  28.317  1.00  0.00      A    C
ATOM   2722  HC  DCE A 341      40.450  32.865  28.336  1.00  0.00      A    H
ATOM   2723  HC1 DCE A 341      39.530  34.218  29.125  1.00  0.00      A    H
ATOM   2724  Cl  DCE A 341      39.676  34.253  26.776  1.00  0.00      A   CL
ATOM   2725  CT1 DCE A 341      38.407  32.476  28.371  1.00  0.00      A    C
ATOM   2726  HC2 DCE A 341      38.596  31.500  27.927  1.00  0.00      A    H
ATOM   2727  Cl1 DCE A 341      37.952  32.297  30.040  1.00  0.00      A   CL
ATOM   2728  HC3 DCE A 341      37.527  32.943  27.927  1.00  0.00      A    H
ATOM   2729  CT  DCE A 342      13.001  41.369  38.444  1.00  0.00      A    C
ATOM   2730  HC  DCE A 342      13.199  41.066  39.472  1.00  0.00      A    H
ATOM   2731  HC1 DCE A 342      11.938  41.609  38.414  1.00  0.00      A    H
ATOM   2732  Cl  DCE A 342      13.919  42.813  38.004  1.00  0.00      A   CL
ATOM   2733  CT1 DCE A 342      13.259  40.177  37.612  1.00  0.00      A    C
ATOM   2734  HC2 DCE A 342      12.543  39.399  37.875  1.00  0.00      A    H
ATOM   2735  Cl1 DCE A 342      13.012  40.517  35.871  1.00  0.00      A   CL
ATOM   2736  HC3 DCE A 342      14.240  39.736  37.792  1.00  0.00      A    H
ATOM   2737  CT  DCE A 343      21.470  54.303  12.639  1.00  0.00      A    C
ATOM   2738  HC  DCE A 343      20.474  54.714  12.476  1.00  0.00      A    H
ATOM   2739  HC1 DCE A 343      21.727  53.522  11.923  1.00  0.00      A    H
ATOM   2740  Cl  DCE A 343      22.726  55.630  12.617  1.00  0.00      A   CL
ATOM   2741  CT1 DCE A 343      21.453  53.655  13.982  1.00  0.00      A    C
ATOM   2742  HC2 DCE A 343      20.658  52.910  14.008  1.00  0.00      A    H
ATOM   2743  Cl1 DCE A 343      23.008  52.864  14.331  1.00  0.00      A   CL
ATOM   2744  HC3 DCE A 343      21.424  54.358  14.814  1.00  0.00      A    H
ATOM   2745  CT  DCE A 344      30.048  49.556  48.157  1.00  0.00      A    C
ATOM   2746  HC  DCE A 344      29.300  50.042  48.784  1.00  0.00      A    H
ATOM   2747  HC1 DCE A 344      29.808  48.493  48.159  1.00  0.00      A    H
ATOM   2748  Cl  DCE A 344      29.953  50.093  46.501  1.00  0.00      A   CL
ATOM   2749  CT1 DCE A 344      31.467  49.773  48.692  1.00  0.00      A    C
ATOM   2750  HC2 DCE A 344      31.744  50.826  48.657  1.00  0.00      A    H
ATOM   2751  Cl1 DCE A 344      31.688  49.125  50.347  1.00  0.00      A   CL
ATOM   2752  HC3 DCE A 344      32.142  49.223  48.036  1.00  0.00      A    H
ATOM   2753  CT  DCE A 345       6.774   2.211  25.825  1.00  0.00      A    C
ATOM   2754  HC  DCE A 345       6.873   1.159  26.090  1.00  0.00      A    H
ATOM   2755  HC1 DCE A 345       6.785   2.340  24.742  1.00  0.00      A    H
ATOM   2756  Cl  DCE A 345       5.145   2.755  26.397  1.00  0.00      A   CL
ATOM   2757  CT1 DCE A 345       7.835   3.072  26.574  1.00  0.00      A    C
ATOM   2758  HC2 DCE A 345       7.405   3.262  27.557  1.00  0.00      A    H
ATOM   2759  Cl1 DCE A 345       9.398   2.202  26.706  1.00  0.00      A   CL
ATOM   2760  HC3 DCE A 345       8.114   3.973  26.027  1.00  0.00      A    H
ATOM   2761  CT  DCE A 346      28.462   1.936  44.499  1.00  0.00      A    C
ATOM   2762  HC  DCE A 346      28.417   0.941  44.942  1.00  0.00      A    H
ATOM   2763  HC1 DCE A 346      28.202   1.952  43.441  1.00  0.00      A    H
ATOM   2764  Cl  DCE A 346      27.182   2.925  45.234  1.00  0.00      A   CL
ATOM   2765  CT1 DCE A 346      29.868   2.576  44.661  1.00  0.00      A    C
ATOM   2766  HC2 DCE A 346      30.612   2.134  43.999  1.00  0.00      A    H
ATOM   2767  Cl1 DCE A 346      29.849   4.181  43.876  1.00  0.00      A   CL
ATOM   2768  HC3 DCE A 346      30.299   2.697  45.655  1.00  0.00      A    H
ATOM   2769  CT  DCE A 347      19.392  17.654  16.280  1.00  0.00      A    C
ATOM   2770  HC  DCE A 347      20.173  18.058  16.924  1.00  0.00      A    H
ATOM   2771  HC1 DCE A 347      19.046  16.783  16.837  1.00  0.00      A    H
ATOM   2772  Cl  DCE A 347      18.065  18.833  16.223  1.00  0.00      A   CL
ATOM   2773  CT1 DCE A 347      19.967  17.515  14.897  1.00  0.00      A    C
ATOM   2774  HC2 DCE A 347      20.897  16.950  14.967  1.00  0.00      A    H
ATOM   2775  Cl1 DCE A 347      18.897  16.632  13.751  1.00  0.00      A   CL
ATOM   2776  HC3 DCE A 347      20.342  18.454  14.490  1.00  0.00      A    H
ATOM   2777  CT  DCE A 348      49.602  17.298  24.027  1.00  0.00      A    C
ATOM   2778  HC  DCE A 348      50.183  16.419  24.309  1.00  0.00      A    H
ATOM   2779  HC1 DCE A 348      50.331  17.962  23.562  1.00  0.00      A    H
ATOM   2780  Cl  DCE A 348      48.290  16.859  22.863  1.00  0.00      A   CL
ATOM   2781  CT1 DCE A 348      49.020  18.091  25.228  1.00  0.00      A    C
ATOM   2782  HC2 DCE A 348      49.791  18.540  25.855  1.00  0.00      A    H
ATOM   2783  Cl1 DCE A 348      48.001  19.396  24.477  1.00  0.00      A   CL
ATOM   2784  HC3 DCE A 348      48.369  17.383  25.740  1.00  0.00      A    H
ATOM   2785  CT  DCE A 349      53.218  42.579  35.611  1.00  0.00      A    C
ATOM   2786  HC  DCE A 349      53.908  43.422  35.661  1.00  0.00      A    H
ATOM   2787  HC1 DCE A 349      52.269  43.103  35.492  1.00  0.00      A    H
ATOM   2788  Cl  DCE A 349      53.476  41.603  34.227  1.00  0.00      A   CL
ATOM   2789  CT1 DCE A 349      53.352  41.677  36.895  1.00  0.00      A    C
ATOM   2790  HC2 DCE A 349      54.346  41.231  36.918  1.00  0.00      A    H
ATOM   2791  Cl1 DCE A 349      53.013  42.804  38.292  1.00  0.00      A   CL
ATOM   2792  HC3 DCE A 349      52.583  40.908  36.967  1.00  0.00      A    H
ATOM   2793  CT  DCE A 350      12.345  10.432  25.004  1.00  0.00      A    C
ATOM   2794  HC  DCE A 350      11.271  10.257  24.926  1.00  0.00      A    H
ATOM   2795  HC1 DCE A 350      12.894   9.491  25.001  1.00  0.00      A    H
ATOM   2796  Cl  DCE A 350      12.972  11.430  23.676  1.00  0.00      A   CL
ATOM   2797  CT1 DCE A 350      12.653  11.157  26.313  1.00  0.00      A    C
ATOM   2798  HC2 DCE A 350      12.425  12.219  26.213  1.00  0.00      A    H
ATOM   2799  Cl1 DCE A 350      11.557  10.539  27.509  1.00  0.00      A   CL
ATOM   2800  HC3 DCE A 350      13.673  10.961  26.644  1.00  0.00      A    H
ATOM   2801  CT  DCE A 351       4.173   6.184   8.203  1.00  0.00      A    C
ATOM   2802  HC  DCE A 351       4.150   7.268   8.317  1.00  0.00      A    H
ATOM   2803  HC1 DCE A 351       3.496   5.825   8.978  1.00  0.00      A    H
ATOM   2804  Cl  DCE A 351       3.464   5.922   6.565  1.00  0.00      A   CL
ATOM   2805  CT1 DCE A 351       5.589   5.582   8.377  1.00  0.00      A    C
ATOM   2806  HC2 DCE A 351       6.051   5.621   9.363  1.00  0.00      A    H
ATOM   2807  Cl1 DCE A 351       5.531   3.850   7.836  1.00  0.00      A   CL
ATOM   2808  HC3 DCE A 351       6.274   6.039   7.662  1.00  0.00      A    H
ATOM   2809  CT  DCE A 352       5.039  42.495  36.112  1.00  0.00      A    C
ATOM   2810  HC  DCE A 352       5.603  41.669  35.681  1.00  0.00      A    H
ATOM   2811  HC1 DCE A 352       5.653  43.389  35.994  1.00  0.00      A    H
ATOM   2812  Cl  DCE A 352       3.512  42.672  35.192  1.00  0.00      A   CL
ATOM   2813  CT1 DCE A 352       4.747  42.269  37.642  1.00  0.00      A    C
ATOM   2814  HC2 DCE A 352       4.365  41.262  37.809  1.00  0.00      A    H
ATOM   2815  Cl1 DCE A 352       6.224  42.560  38.588  1.00  0.00      A   CL
ATOM   2816  HC3 DCE A 352       4.062  42.988  38.093  1.00  0.00      A    H
ATOM   2817  CT  DCE A 353      48.934  54.533   3.856  1.00  0.00      A    C
ATOM   2818  HC  DCE A 353      48.696  55.597   3.871  1.00  0.00      A    H
ATOM   2819  HC1 DCE A 353      48.519  54.237   4.820  1.00  0.00      A    H
ATOM   2820  Cl  DCE A 353      47.959  53.774   2.640  1.00  0.00      A   CL
ATOM   2821  CT1 DCE A 353      50.386  54.151   3.612  1.00  0.00      A    C
ATOM   2822  HC2 DCE A 353      51.027  54.666   4.328  1.00  0.00      A    H
ATOM   2823  Cl1 DCE A 353      50.429  52.386   3.864  1.00  0.00      A   CL
ATOM   2824  HC3 DCE A 353      50.696  54.287   2.576  1.00  0.00      A    H
ATOM   2825  CT  DCE A 354      46.506  47.232  52.308  1.00  0.00      A    C
ATOM   2826  HC  DCE A 354      45.759  46.885  51.594  1.00  0.00      A    H
ATOM   2827  HC1 DCE A 354      47.496  47.106  51.870  1.00  0.00      A    H
ATOM   2828  Cl  DCE A 354      46.087  48.918  52.674  1.00  0.00      A   CL
ATOM   2829  CT1 DCE A 354      46.348  46.409  53.552  1.00  0.00      A    C
ATOM   2830  HC2 DCE A 354      45.367  46.549  54.006  1.00  0.00      A    H
ATOM   2831  Cl1 DCE A 354      46.501  44.731  53.054  1.00  0.00      A   CL
ATOM   2832  HC3 DCE A 354      47.039  46.636  54.364  1.00  0.00      A    H
ATOM   2833  CT  DCE A 355       1.257  26.313  46.549  1.00  0.00      A    C
ATOM   2834  HC  DCE A 355       0.350  26.884  46.748  1.00  0.00      A    H
ATOM   2835  HC1 DCE A 355       1.460  26.472  45.490  1.00  0.00      A    H
ATOM   2836  Cl  DCE A 355       2.582  27.090  47.558  1.00  0.00      A   CL
ATOM   2837  CT1 DCE A 355       1.155  24.882  46.866  1.00  0.00      A    C
ATOM   2838  HC2 DCE A 355       0.530  24.482  46.068  1.00  0.00      A    H
ATOM   2839  Cl1 DCE A 355       2.752  24.078  46.812  1.00  0.00      A   CL
ATOM   2840  HC3 DCE A 355       0.661  24.774  47.832  1.00  0.00      A    H
ATOM   2841  CT  DCE A 356      54.691   5.927  49.011  1.00  0.00      A    C
ATOM   2842  HC  DCE A 356      55.263   4.999  49.038  1.00  0.00      A    H
ATOM   2843  HC1 DCE A 356      53.926   5.829  49.781  1.00  0.00      A    H
ATOM   2844  Cl  DCE A 356      55.718   7.178  49.728  1.00  0.00      A   CL
ATOM   2845  CT1 DCE A 356      54.302   6.213  47.578  1.00  0.00      A    C
ATOM   2846  HC2 DCE A 356      55.196   6.140  46.959  1.00  0.00      A    H
ATOM   2847  Cl1 DCE A 356      52.984   5.248  46.882  1.00  0.00      A   CL
ATOM   2848  HC3 DCE A 356      53.988   7.248  47.442  1.00  0.00      A    H
ATOM   2849  CT  DCE A 357      38.845  27.478  31.750  1.00  0.00      A    C
ATOM   2850  HC  DCE A 357      38.683  28.534  31.966  1.00  0.00      A    H
ATOM   2851  HC1 DCE A 357      39.911  27.257  31.811  1.00  0.00      A    H
ATOM   2852  Cl  DCE A 357      38.042  26.415  32.954  1.00  0.00      A   CL
ATOM   2853  CT1 DCE A 357      38.476  27.147  30.307  1.00  0.00      A    C
ATOM   2854  HC2 DCE A 357      37.434  26.890  30.115  1.00  0.00      A    H
ATOM   2855  Cl1 DCE A 357      38.761  28.578  29.279  1.00  0.00      A   CL
ATOM   2856  HC3 DCE A 357      39.146  26.349  29.990  1.00  0.00      A    H
ATOM   2857  CT  DCE A 358      27.847  40.868  28.673  1.00  0.00      A    C
ATOM   2858  HC  DCE A 358      28.543  40.592  29.464  1.00  0.00      A    H
ATOM   2859  HC1 DCE A 358      27.902  41.957  28.705  1.00  0.00      A    H
ATOM   2860  Cl  DCE A 358      28.359  40.134  27.156  1.00  0.00      A   CL
ATOM   2861  CT1 DCE A 358      26.498  40.422  28.908  1.00  0.00      A    C
ATOM   2862  HC2 DCE A 358      26.477  39.332  28.927  1.00  0.00      A    H
ATOM   2863  Cl1 DCE A 358      25.987  41.107  30.483  1.00  0.00      A   CL
ATOM   2864  HC3 DCE A 358      25.872  40.678  28.053  1.00  0.00      A    H
ATOM   2865  CT  DCE A 359       6.973  18.330  37.036  1.00  0.00      A    C
ATOM   2866  HC  DCE A 359       7.867  18.244  37.654  1.00  0.00      A    H
ATOM   2867  HC1 DCE A 359       6.721  17.371  36.583  1.00  0.00      A    H
ATOM   2868  Cl  DCE A 359       5.643  18.630  38.209  1.00  0.00      A   CL
ATOM   2869  CT1 DCE A 359       7.188  19.371  36.034  1.00  0.00      A    C
ATOM   2870  HC2 DCE A 359       7.415  20.309  36.540  1.00  0.00      A    H
ATOM   2871  Cl1 DCE A 359       8.722  18.935  35.119  1.00  0.00      A   CL
ATOM   2872  HC3 DCE A 359       6.353  19.351  35.333  1.00  0.00      A    H
ATOM   2873  CT  DCE A 360      26.972  17.647  39.748  1.00  0.00      A    C
ATOM   2874  HC  DCE A 360      26.173  16.916  39.628  1.00  0.00      A    H
ATOM   2875  HC1 DCE A 360      26.444  18.555  39.457  1.00  0.00      A    H
ATOM   2876  Cl  DCE A 360      27.536  17.611  41.429  1.00  0.00      A   CL
ATOM   2877  CT1 DCE A 360      28.030  17.388  38.755  1.00  0.00      A    C
ATOM   2878  HC2 DCE A 360      28.670  16.557  39.055  1.00  0.00      A    H
ATOM   2879  Cl1 DCE A 360      27.241  16.948  37.222  1.00  0.00      A   CL
ATOM   2880  HC3 DCE A 360      28.700  18.243  38.668  1.00  0.00      A    H
ATOM   2881  CT  DCE A 361      22.718  49.880  52.201  1.00  0.00      A    C
ATOM   2882  HC  DCE A 361      23.405  49.316  51.570  1.00  0.00      A    H
ATOM   2883  HC1 DCE A 361      23.249  50.301  53.055  1.00  0.00      A    H
ATOM   2884  Cl  DCE A 361      22.205  51.171  51.059  1.00  0.00      A   CL
ATOM   2885  CT1 DCE A 361      21.475  48.948  52.540  1.00  0.00      A    C
ATOM   2886  HC2 DCE A 361      21.748  48.076  53.134  1.00  0.00      A    H
ATOM   2887  Cl1 DCE A 361      20.400  49.931  53.562  1.00  0.00      A   CL
ATOM   2888  HC3 DCE A 361      21.009  48.616  51.612  1.00  0.00      A    H
ATOM   2889  CT  DCE A 362      18.879  51.658  40.056  1.00  0.00      A    C
ATOM   2890  HC  DCE A 362      19.337  52.428  40.677  1.00  0.00      A    H
ATOM   2891  HC1 DCE A 362      19.317  51.672  39.058  1.00  0.00      A    H
ATOM   2892  Cl  DCE A 362      19.205  50.094  40.903  1.00  0.00      A   CL
ATOM   2893  CT1 DCE A 362      17.376  51.825  39.932  1.00  0.00      A    C
ATOM   2894  HC2 DCE A 362      16.889  51.630  40.888  1.00  0.00      A    H
ATOM   2895  Cl1 DCE A 362      16.956  53.510  39.602  1.00  0.00      A   CL
ATOM   2896  HC3 DCE A 362      16.919  51.141  39.217  1.00  0.00      A    H
ATOM   2897  CT  DCE A 363      22.498  22.741  42.609  1.00  0.00      A    C
ATOM   2898  HC  DCE A 363      22.107  22.157  43.442  1.00  0.00      A    H
ATOM   2899  HC1 DCE A 363      22.652  22.238  41.654  1.00  0.00      A    H
ATOM   2900  Cl  DCE A 363      21.328  24.018  42.114  1.00  0.00      A   CL
ATOM   2901  CT1 DCE A 363      23.824  23.358  42.971  1.00  0.00      A    C
ATOM   2902  HC2 DCE A 363      23.940  24.034  43.818  1.00  0.00      A    H
ATOM   2903  Cl1 DCE A 363      24.950  21.926  43.335  1.00  0.00      A   CL
ATOM   2904  HC3 DCE A 363      24.298  23.845  42.119  1.00  0.00      A    H
ATOM   2905  CT  DCE A 364      10.310  11.309  32.124  1.00  0.00      A    C
ATOM   2906  HC  DCE A 364      11.385  11.358  32.299  1.00  0.00      A    H
ATOM   2907  HC1 DCE A 364      10.033  10.438  31.529  1.00  0.00      A    H
ATOM   2908  Cl  DCE A 364       9.722  11.089  33.779  1.00  0.00      A   CL
ATOM   2909  CT1 DCE A 364       9.641  12.570  31.511  1.00  0.00      A    C
ATOM   2910  HC2 DCE A 364       8.568  12.747  31.579  1.00  0.00      A    H
ATOM   2911  Cl1 DCE A 364      10.448  14.029  32.018  1.00  0.00      A   CL
ATOM   2912  HC3 DCE A 364       9.758  12.444  30.434  1.00  0.00      A    H
ATOM   2913  CT  DCE A 365      37.104  42.149  40.832  1.00  0.00      A    C
ATOM   2914  HC  DCE A 365      36.793  41.129  41.059  1.00  0.00      A    H
ATOM   2915  HC1 DCE A 365      36.277  42.720  40.409  1.00  0.00      A    H
ATOM   2916  Cl  DCE A 365      37.684  42.826  42.378  1.00  0.00      A   CL
ATOM   2917  CT1 DCE A 365      38.232  41.735  39.814  1.00  0.00      A    C
ATOM   2918  HC2 DCE A 365      37.861  41.774  38.790  1.00  0.00      A    H
ATOM   2919  Cl1 DCE A 365      39.508  42.977  39.846  1.00  0.00      A   CL
ATOM   2920  HC3 DCE A 365      38.574  40.702  39.870  1.00  0.00      A    H
ATOM   2921  CT  DCE A 366      22.641  29.954  54.637  1.00  0.00      A    C
ATOM   2922  HC  DCE A 366      23.220  29.162  55.112  1.00  0.00      A    H
ATOM   2923  HC1 DCE A 366      23.345  30.532  54.038  1.00  0.00      A    H
ATOM   2924  Cl  DCE A 366      21.516  29.223  53.446  1.00  0.00      A   CL
ATOM   2925  CT1 DCE A 366      21.898  30.835  55.625  1.00  0.00      A    C
ATOM   2926  HC2 DCE A 366      22.330  31.814  55.833  1.00  0.00      A    H
ATOM   2927  Cl1 DCE A 366      20.177  31.081  55.152  1.00  0.00      A   CL
ATOM   2928  HC3 DCE A 366      21.708  30.412  56.612  1.00  0.00      A    H
ATOM   2929  CT  DCE A 367      52.166  54.694  27.993  1.00  0.00      A    C
ATOM   2930  HC  DCE A 367      52.282  54.540  26.920  1.00  0.00      A    H
ATOM   2931  HC1 DCE A 367      53.132  54.928  28.439  1.00  0.00      A    H
ATOM   2932  Cl  DCE A 367      50.976  56.083  28.098  1.00  0.00      A   CL
ATOM   2933  CT1 DCE A 367      51.583  53.469  28.662  1.00  0.00      A    C
ATOM   2934  HC2 DCE A 367      50.566  53.496  28.273  1.00  0.00      A    H
ATOM   2935  Cl1 DCE A 367      52.338  51.940  28.141  1.00  0.00      A   CL
ATOM   2936  HC3 DCE A 367      51.529  53.523  29.749  1.00  0.00      A    H
ATOM   2937  CT  DCE A 368      10.808  36.238  13.726  1.00  0.00      A    C
ATOM   2938  HC  DCE A 368      11.083  35.213  13.976  1.00  0.00      A    H
ATOM   2939  HC1 DCE A 368      11.620  36.655  13.129  1.00  0.00      A    H
ATOM   2940  Cl  DCE A 368       9.278  36.101  12.597  1.00  0.00      A   CL
ATOM   2941  CT1 DCE A 368      10.502  37.142  14.973  1.00  0.00      A    C
ATOM   2942  HC2 DCE A 368       9.462  36.976  15.255  1.00  0.00      A    H
ATOM   2943  Cl1 DCE A 368      11.706  36.752  16.168  1.00  0.00      A   CL
ATOM   2944  HC3 DCE A 368      10.702  38.165  14.654  1.00  0.00      A    H
ATOM   2945  CT  DCE A 369       1.874  49.357  51.751  1.00  0.00      A    C
ATOM   2946  HC  DCE A 369       2.228  48.388  51.400  1.00  0.00      A    H
ATOM   2947  HC1 DCE A 369       1.013  49.201  52.400  1.00  0.00      A    H
ATOM   2948  Cl  DCE A 369       2.999  50.304  52.810  1.00  0.00      A   CL
ATOM   2949  CT1 DCE A 369       1.366  50.179  50.534  1.00  0.00      A    C
ATOM   2950  HC2 DCE A 369       1.092  51.191  50.833  1.00  0.00      A    H
ATOM   2951  Cl1 DCE A 369       2.783  50.464  49.530  1.00  0.00      A   CL
ATOM   2952  HC3 DCE A 369       0.611  49.558  50.053  1.00  0.00      A    H
ATOM   2953  CT  DCE A 370      15.040  21.721  44.622  1.00  0.00      A    C
ATOM   2954  HC  DCE A 370      14.293  21.060  45.061  1.00  0.00      A    H
ATOM   2955  HC1 DCE A 370      14.708  22.758  44.584  1.00  0.00      A    H
ATOM   2956  Cl  DCE A 370      16.418  21.581  45.774  1.00  0.00      A   CL
ATOM   2957  CT1 DCE A 370      15.393  21.114  43.255  1.00  0.00      A    C
ATOM   2958  HC2 DCE A 370      16.409  21.443  43.038  1.00  0.00      A    H
ATOM   2959  Cl1 DCE A 370      15.303  19.332  43.482  1.00  0.00      A   CL
ATOM   2960  HC3 DCE A 370      14.562  21.455  42.637  1.00  0.00      A    H
ATOM   2961  CT  DCE A 371       5.932  41.492  42.254  1.00  0.00      A    C
ATOM   2962  HC  DCE A 371       5.567  41.375  41.234  1.00  0.00      A    H
ATOM   2963  HC1 DCE A 371       6.760  40.891  42.629  1.00  0.00      A    H
ATOM   2964  Cl  DCE A 371       6.545  43.127  42.113  1.00  0.00      A   CL
ATOM   2965  CT1 DCE A 371       4.938  41.261  43.281  1.00  0.00      A    C
ATOM   2966  HC2 DCE A 371       4.798  40.181  43.329  1.00  0.00      A    H
ATOM   2967  Cl1 DCE A 371       5.531  41.934  44.803  1.00  0.00      A   CL
ATOM   2968  HC3 DCE A 371       4.047  41.800  42.960  1.00  0.00      A    H
ATOM   2969  CT  DCE A 372       0.926  55.197  46.461  1.00  0.00      A    C
ATOM   2970  HC  DCE A 372       1.191  56.247  46.340  1.00  0.00      A    H
ATOM   2971  HC1 DCE A 372       1.702  54.548  46.865  1.00  0.00      A    H
ATOM   2972  Cl  DCE A 372      -0.434  55.073  47.649  1.00  0.00      A   CL
ATOM   2973  CT1 DCE A 372       0.444  54.501  45.149  1.00  0.00      A    C
ATOM   2974  HC2 DCE A 372       0.144  53.470  45.337  1.00  0.00      A    H
ATOM   2975  Cl1 DCE A 372      -0.820  55.565  44.501  1.00  0.00      A   CL
ATOM   2976  HC3 DCE A 372       1.228  54.533  44.392  1.00  0.00      A    H
ATOM   2977  CT  DCE A 373      10.664  51.120  34.924  1.00  0.00      A    C
ATOM   2978  HC  DCE A 373      11.167  52.058  34.689  1.00  0.00      A    H
ATOM   2979  HC1 DCE A 373       9.831  50.930  34.246  1.00  0.00      A    H
ATOM   2980  Cl  DCE A 373      11.801  49.834  34.555  1.00  0.00      A   CL
ATOM   2981  CT1 DCE A 373      10.291  51.030  36.377  1.00  0.00      A    C
ATOM   2982  HC2 DCE A 373      10.978  51.373  37.151  1.00  0.00      A    H
ATOM   2983  Cl1 DCE A 373       9.107  52.270  36.625  1.00  0.00      A   CL
ATOM   2984  HC3 DCE A 373       9.922  50.039  36.644  1.00  0.00      A    H
ATOM   2985  CT  DCE A 374      17.314  11.429  21.583  1.00  0.00      A    C
ATOM   2986  HC  DCE A 374      18.061  11.343  20.793  1.00  0.00      A    H
ATOM   2987  HC1 DCE A 374      17.925  11.200  22.456  1.00  0.00      A    H
ATOM   2988  Cl  DCE A 374      16.772  13.072  21.802  1.00  0.00      A   CL
ATOM   2989  CT1 DCE A 374      16.167  10.494  21.541  1.00  0.00      A    C
ATOM   2990  HC2 DCE A 374      15.880  10.363  22.584  1.00  0.00      A    H
ATOM   2991  Cl1 DCE A 374      14.905  11.103  20.496  1.00  0.00      A   CL
ATOM   2992  HC3 DCE A 374      16.406   9.516  21.125  1.00  0.00      A    H
ATOM   2993  CT  DCE A 375      25.634  28.004  15.432  1.00  0.00      A    C
ATOM   2994  HC  DCE A 375      25.779  28.820  16.140  1.00  0.00      A    H
ATOM   2995  HC1 DCE A 375      25.111  28.489  14.608  1.00  0.00      A    H
ATOM   2996  Cl  DCE A 375      27.214  27.340  14.894  1.00  0.00      A   CL
ATOM   2997  CT1 DCE A 375      24.799  26.854  16.065  1.00  0.00      A    C
ATOM   2998  HC2 DCE A 375      23.829  27.148  16.465  1.00  0.00      A    H
ATOM   2999  Cl1 DCE A 375      24.442  25.483  15.031  1.00  0.00      A   CL
ATOM   3000  HC3 DCE A 375      25.526  26.556  16.821  1.00  0.00      A    H
ATOM   3001  CT  DCE A 376      12.987  46.240  54.456  1.00  0.00      A    C
ATOM   3002  HC  DCE A 376      13.017  46.192  53.368  1.00  0.00      A    H
ATOM   3003  HC1 DCE A 376      13.895  46.682  54.869  1.00  0.00      A    H
ATOM   3004  Cl  DCE A 376      11.578  47.133  55.120  1.00  0.00      A   CL
ATOM   3005  CT1 DCE A 376      13.072  44.726  54.922  1.00  0.00      A    C
ATOM   3006  HC2 DCE A 376      14.055  44.355  54.632  1.00  0.00      A    H
ATOM   3007  Cl1 DCE A 376      12.941  44.576  56.695  1.00  0.00      A   CL
ATOM   3008  HC3 DCE A 376      12.314  44.097  54.455  1.00  0.00      A    H
ATOM   3009  CT  DCE A 377      37.571  51.360  38.799  1.00  0.00      A    C
ATOM   3010  HC  DCE A 377      38.160  50.486  39.075  1.00  0.00      A    H
ATOM   3011  HC1 DCE A 377      38.214  52.234  38.901  1.00  0.00      A    H
ATOM   3012  Cl  DCE A 377      37.251  51.148  37.048  1.00  0.00      A   CL
ATOM   3013  CT1 DCE A 377      36.204  51.362  39.594  1.00  0.00      A    C
ATOM   3014  HC2 DCE A 377      35.623  50.494  39.282  1.00  0.00      A    H
ATOM   3015  Cl1 DCE A 377      36.580  51.581  41.296  1.00  0.00      A   CL
ATOM   3016  HC3 DCE A 377      35.555  52.193  39.318  1.00  0.00      A    H
ATOM   3017  CT  DCE A 378      44.111   3.312   3.655  1.00  0.00      A    C
ATOM   3018  HC  DCE A 378      44.924   3.758   4.228  1.00  0.00      A    H
ATOM   3019  HC1 DCE A 378      44.409   2.278   3.482  1.00  0.00      A    H
ATOM   3020  Cl  DCE A 378      42.860   3.300   4.793  1.00  0.00      A   CL
ATOM   3021  CT1 DCE A 378      43.620   3.975   2.345  1.00  0.00      A    C
ATOM   3022  HC2 DCE A 378      42.664   3.532   2.066  1.00  0.00      A    H
ATOM   3023  Cl1 DCE A 378      43.323   5.661   2.773  1.00  0.00      A   CL
ATOM   3024  HC3 DCE A 378      44.367   3.891   1.555  1.00  0.00      A    H
ATOM   3025  CT  DCE A 379      25.563  12.972   2.631  1.00  0.00      A    C
ATOM   3026  HC  DCE A 379      25.724  12.905   1.555  1.00  0.00      A    H
ATOM   3027  HC1 DCE A 379      25.087  12.124   3.123  1.00  0.00      A    H
ATOM   3028  Cl  DCE A 379      27.073  13.157   3.461  1.00  0.00      A   CL
ATOM   3029  CT1 DCE A 379      24.752  14.301   2.896  1.00  0.00      A    C
ATOM   3030  HC2 DCE A 379      23.835  14.182   2.320  1.00  0.00      A    H
ATOM   3031  Cl1 DCE A 379      24.224  14.392   4.588  1.00  0.00      A   CL
ATOM   3032  HC3 DCE A 379      25.356  15.154   2.585  1.00  0.00      A    H
ATOM   3033  CT  DCE A 380      43.429  51.671  23.928  1.00  0.00      A    C
ATOM   3034  HC  DCE A 380      43.295  51.114  24.856  1.00  0.00      A    H
ATOM   3035  HC1 DCE A 380      44.476  51.538  23.655  1.00  0.00      A    H
ATOM   3036  Cl  DCE A 380      42.508  50.925  22.522  1.00  0.00      A   CL
ATOM   3037  CT1 DCE A 380      43.089  53.118  24.193  1.00  0.00      A    C
ATOM   3038  HC2 DCE A 380      43.597  53.584  25.037  1.00  0.00      A    H
ATOM   3039  Cl1 DCE A 380      43.521  54.119  22.747  1.00  0.00      A   CL
ATOM   3040  HC3 DCE A 380      42.031  53.325  24.355  1.00  0.00      A    H
ATOM   3041  CT  DCE A 381       1.064  50.106   9.932  1.00  0.00      A    C
ATOM   3042  HC  DCE A 381       1.505  50.584  10.807  1.00  0.00      A    H
ATOM   3043  HC1 DCE A 381       1.824  49.471   9.478  1.00  0.00      A    H
ATOM   3044  Cl  DCE A 381      -0.329  49.061  10.290  1.00  0.00      A   CL
ATOM   3045  CT1 DCE A 381       0.548  51.187   8.987  1.00  0.00      A    C
ATOM   3046  HC2 DCE A 381      -0.387  51.566   9.401  1.00  0.00      A    H
ATOM   3047  Cl1 DCE A 381       1.770  52.456   8.516  1.00  0.00      A   CL
ATOM   3048  HC3 DCE A 381       0.193  50.787   8.038  1.00  0.00      A    H
ATOM   3049  CT  DCE A 382       3.165  16.024  54.012  1.00  0.00      A    C
ATOM   3050  HC  DCE A 382       4.013  15.490  54.442  1.00  0.00      A    H
ATOM   3051  HC1 DCE A 382       3.385  16.140  52.951  1.00  0.00      A    H
ATOM   3052  Cl  DCE A 382       1.698  15.048  54.349  1.00  0.00      A   CL
ATOM   3053  CT1 DCE A 382       2.960  17.482  54.603  1.00  0.00      A    C
ATOM   3054  HC2 DCE A 382       2.315  18.073  53.953  1.00  0.00      A    H
ATOM   3055  Cl1 DCE A 382       2.263  17.344  56.295  1.00  0.00      A   CL
ATOM   3056  HC3 DCE A 382       3.937  17.949  54.730  1.00  0.00      A    H
ATOM   3057  CT  DCE A 383      24.158  53.681  31.243  1.00  0.00      A    C
ATOM   3058  HC  DCE A 383      24.984  53.486  30.560  1.00  0.00      A    H
ATOM   3059  HC1 DCE A 383      23.411  54.088  30.562  1.00  0.00      A    H
ATOM   3060  Cl  DCE A 383      23.718  52.063  31.869  1.00  0.00      A   CL
ATOM   3061  CT1 DCE A 383      24.470  54.653  32.389  1.00  0.00      A    C
ATOM   3062  HC2 DCE A 383      24.588  55.675  32.029  1.00  0.00      A    H
ATOM   3063  Cl1 DCE A 383      23.208  54.705  33.590  1.00  0.00      A   CL
ATOM   3064  HC3 DCE A 383      25.347  54.372  32.972  1.00  0.00      A    H
ATOM   3065  CT  DCE A 384      25.563  34.862  40.012  1.00  0.00      A    C
ATOM   3066  HC  DCE A 384      24.931  35.451  40.677  1.00  0.00      A    H
ATOM   3067  HC1 DCE A 384      25.049  33.940  39.740  1.00  0.00      A    H
ATOM   3068  Cl  DCE A 384      25.657  35.937  38.575  1.00  0.00      A   CL
ATOM   3069  CT1 DCE A 384      26.957  34.538  40.483  1.00  0.00      A    C
ATOM   3070  HC2 DCE A 384      27.083  33.671  41.131  1.00  0.00      A    H
ATOM   3071  Cl1 DCE A 384      27.788  33.944  39.006  1.00  0.00      A   CL
ATOM   3072  HC3 DCE A 384      27.559  35.362  40.864  1.00  0.00      A    H
ATOM   3073  CT  DCE A 385       0.254   1.318  40.193  1.00  0.00      A    C
ATOM   3074  HC  DCE A 385      -0.636   0.955  40.707  1.00  0.00      A    H
ATOM   3075  HC1 DCE A 385      -0.084   1.327  39.157  1.00  0.00      A    H
ATOM   3076  Cl  DCE A 385       0.589   3.018  40.751  1.00  0.00      A   CL
ATOM   3077  CT1 DCE A 385       1.468   0.452  40.323  1.00  0.00      A    C
ATOM   3078  HC2 DCE A 385       1.825   0.218  41.325  1.00  0.00      A    H
ATOM   3079  Cl1 DCE A 385       1.103  -1.142  39.619  1.00  0.00      A   CL
ATOM   3080  HC3 DCE A 385       2.206   0.829  39.615  1.00  0.00      A    H
ATOM   3081  CT  DCE A 386      36.058  23.062  48.750  1.00  0.00      A    C
ATOM   3082  HC  DCE A 386      35.160  22.623  49.185  1.00  0.00      A    H
ATOM   3083  HC1 DCE A 386      36.856  22.322  48.797  1.00  0.00      A    H
ATOM   3084  Cl  DCE A 386      35.739  23.400  47.008  1.00  0.00      A   CL
ATOM   3085  CT1 DCE A 386      36.337  24.420  49.450  1.00  0.00      A    C
ATOM   3086  HC2 DCE A 386      36.566  24.156  50.483  1.00  0.00      A    H
ATOM   3087  Cl1 DCE A 386      37.589  25.353  48.655  1.00  0.00      A   CL
ATOM   3088  HC3 DCE A 386      35.466  25.075  49.474  1.00  0.00      A    H
ATOM   3089  CT  DCE A 387       4.978  48.993  37.860  1.00  0.00      A    C
ATOM   3090  HC  DCE A 387       4.925  48.370  36.967  1.00  0.00      A    H
ATOM   3091  HC1 DCE A 387       5.924  48.867  38.387  1.00  0.00      A    H
ATOM   3092  Cl  DCE A 387       5.003  50.680  37.249  1.00  0.00      A   CL
ATOM   3093  CT1 DCE A 387       3.791  48.724  38.742  1.00  0.00      A    C
ATOM   3094  HC2 DCE A 387       2.843  48.490  38.257  1.00  0.00      A    H
ATOM   3095  Cl1 DCE A 387       4.154  47.126  39.461  1.00  0.00      A   CL
ATOM   3096  HC3 DCE A 387       3.649  49.491  39.503  1.00  0.00      A    H
ATOM   3097  CT  DCE A 388      20.813  26.926  22.890  1.00  0.00      A    C
ATOM   3098  HC  DCE A 388      19.973  27.198  23.529  1.00  0.00      A    H
ATOM   3099  HC1 DCE A 388      21.533  26.528  23.606  1.00  0.00      A    H
ATOM   3100  Cl  DCE A 388      20.187  25.546  21.851  1.00  0.00      A   CL
ATOM   3101  CT1 DCE A 388      21.359  28.176  22.189  1.00  0.00      A    C
ATOM   3102  HC2 DCE A 388      22.354  28.114  21.748  1.00  0.00      A    H
ATOM   3103  Cl1 DCE A 388      20.163  28.563  20.877  1.00  0.00      A   CL
ATOM   3104  HC3 DCE A 388      21.346  28.989  22.914  1.00  0.00      A    H
ATOM   3105  CT  DCE A 389      39.198  21.751   5.091  1.00  0.00      A    C
ATOM   3106  HC  DCE A 389      38.197  21.377   4.876  1.00  0.00      A    H
ATOM   3107  HC1 DCE A 389      39.905  21.015   4.708  1.00  0.00      A    H
ATOM   3108  Cl  DCE A 389      39.375  23.293   4.235  1.00  0.00      A   CL
ATOM   3109  CT1 DCE A 389      39.420  21.876   6.655  1.00  0.00      A    C
ATOM   3110  HC2 DCE A 389      40.471  22.127   6.801  1.00  0.00      A    H
ATOM   3111  Cl1 DCE A 389      38.427  23.201   7.336  1.00  0.00      A   CL
ATOM   3112  HC3 DCE A 389      39.353  20.959   7.241  1.00  0.00      A    H
ATOM   3113  CT  DCE A 390      48.757  35.504  39.786  1.00  0.00      A    C
ATOM   3114  HC  DCE A 390      49.806  35.300  39.568  1.00  0.00      A    H
ATOM   3115  HC1 DCE A 390      48.751  36.580  39.958  1.00  0.00      A    H
ATOM   3116  Cl  DCE A 390      47.835  35.321  38.261  1.00  0.00      A   CL
ATOM   3117  CT1 DCE A 390      48.169  34.800  40.983  1.00  0.00      A    C
ATOM   3118  HC2 DCE A 390      48.642  34.942  41.955  1.00  0.00      A    H
ATOM   3119  Cl1 DCE A 390      46.457  35.289  41.079  1.00  0.00      A   CL
ATOM   3120  HC3 DCE A 390      48.201  33.726  40.799  1.00  0.00      A    H
ATOM   3121  CT  DCE A 391      30.394  32.517   6.565  1.00  0.00      A    C
ATOM   3122  HC  DCE A 391      30.871  31.796   5.901  1.00  0.00      A    H
ATOM   3123  HC1 DCE A 391      30.321  31.984   7.513  1.00  0.00      A    H
ATOM   3124  Cl  DCE A 391      31.549  33.798   6.931  1.00  0.00      A   CL
ATOM   3125  CT1 DCE A 391      29.196  33.189   5.954  1.00  0.00      A    C
ATOM   3126  HC2 DCE A 391      29.401  33.732   5.032  1.00  0.00      A    H
ATOM   3127  Cl1 DCE A 391      27.858  31.960   5.639  1.00  0.00      A   CL
ATOM   3128  HC3 DCE A 391      28.823  33.892   6.699  1.00  0.00      A    H
ATOM   3129  CT  DCE A 392      51.881  39.776  47.607  1.00  0.00      A    C
ATOM   3130  HC  DCE A 392      51.127  40.207  48.265  1.00  0.00      A    H
ATOM   3131  HC1 DCE A 392      51.641  38.760  47.293  1.00  0.00      A    H
ATOM   3132  Cl  DCE A 392      51.967  40.904  46.272  1.00  0.00      A   CL
ATOM   3133  CT1 DCE A 392      53.159  39.908  48.316  1.00  0.00      A    C
ATOM   3134  HC2 DCE A 392      53.112  39.253  49.186  1.00  0.00      A    H
ATOM   3135  Cl1 DCE A 392      54.512  39.531  47.296  1.00  0.00      A   CL
ATOM   3136  HC3 DCE A 392      53.303  40.913  48.712  1.00  0.00      A    H
ATOM   3137  CT  DCE A 393      53.164   2.740   2.725  1.00  0.00      A    C
ATOM   3138  HC  DCE A 393      53.708   3.679   2.829  1.00  0.00      A    H
ATOM   3139  HC1 DCE A 393      53.889   1.925   2.712  1.00  0.00      A    H
ATOM   3140  Cl  DCE A 393      52.160   2.507   4.175  1.00  0.00      A   CL
ATOM   3141  CT1 DCE A 393      52.195   2.873   1.594  1.00  0.00      A    C
ATOM   3142  HC2 DCE A 393      51.554   1.992   1.627  1.00  0.00      A    H
ATOM   3143  Cl1 DCE A 393      51.107   4.276   1.842  1.00  0.00      A   CL
ATOM   3144  HC3 DCE A 393      52.748   2.902   0.655  1.00  0.00      A    H
ATOM   3145  CT  DCE A 394      53.725  16.124  54.819  1.00  0.00      A    C
ATOM   3146  HC  DCE A 394      54.524  15.434  55.087  1.00  0.00      A    H
ATOM   3147  HC1 DCE A 394      52.892  15.879  55.478  1.00  0.00      A    H
ATOM   3148  Cl  DCE A 394      54.271  17.726  55.444  1.00  0.00      A   CL
ATOM   3149  CT1 DCE A 394      53.513  16.098  53.274  1.00  0.00      A    C
ATOM   3150  HC2 DCE A 394      54.486  16.420  52.901  1.00  0.00      A    H
ATOM   3151  Cl1 DCE A 394      53.147  14.433  52.804  1.00  0.00      A   CL
ATOM   3152  HC3 DCE A 394      52.608  16.595  52.925  1.00  0.00      A    H
ATOM   3153  CT  DCE A 395      16.045  36.584  51.900  1.00  0.00      A    C
ATOM   3154  HC  DCE A 395      16.370  35.550  52.015  1.00  0.00      A    H
ATOM   3155  HC1 DCE A 395      15.441  36.692  50.999  1.00  0.00      A    H
ATOM   3156  Cl  DCE A 395      14.802  36.845  53.196  1.00  0.00      A   CL
ATOM   3157  CT1 DCE A 395      17.155  37.553  51.666  1.00  0.00      A    C
ATOM   3158  HC2 DCE A 395      16.712  38.549  51.671  1.00  0.00      A    H
ATOM   3159  Cl1 DCE A 395      18.248  37.450  53.038  1.00  0.00      A   CL
ATOM   3160  HC3 DCE A 395      17.624  37.405  50.693  1.00  0.00      A    H
ATOM   3161  CT  DCE A 396      52.212  28.859  39.344  1.00  0.00      A    C
ATOM   3162  HC  DCE A 396      52.619  29.758  39.806  1.00  0.00      A    H
ATOM   3163  HC1 DCE A 396      52.703  28.566  38.417  1.00  0.00      A    H
ATOM   3164  Cl  DCE A 396      52.620  27.411  40.309  1.00  0.00      A   CL
ATOM   3165  CT1 DCE A 396      50.711  29.065  39.148  1.00  0.00      A    C
ATOM   3166  HC2 DCE A 396      50.466  29.703  38.299  1.00  0.00      A    H
ATOM   3167  Cl1 DCE A 396      50.236  27.412  38.638  1.00  0.00      A   CL
ATOM   3168  HC3 DCE A 396      50.135  29.373  40.021  1.00  0.00      A    H
ATOM   3169  CT  DCE A 397      31.727  50.710  42.957  1.00  0.00      A    C
ATOM   3170  HC  DCE A 397      31.162  51.568  43.323  1.00  0.00      A    H
ATOM   3171  HC1 DCE A 397      31.577  49.948  43.722  1.00  0.00      A    H
ATOM   3172  Cl  DCE A 397      31.045  50.096  41.383  1.00  0.00      A   CL
ATOM   3173  CT1 DCE A 397      33.203  51.046  42.798  1.00  0.00      A    C
ATOM   3174  HC2 DCE A 397      33.836  50.164  42.696  1.00  0.00      A    H
ATOM   3175  Cl1 DCE A 397      33.207  52.008  41.300  1.00  0.00      A   CL
ATOM   3176  HC3 DCE A 397      33.558  51.761  43.541  1.00  0.00      A    H
ATOM   3177  CT  DCE A 398      25.486   9.569   5.547  1.00  0.00      A    C
ATOM   3178  HC  DCE A 398      25.419  10.603   5.885  1.00  0.00      A    H
ATOM   3179  HC1 DCE A 398      26.481   9.409   5.133  1.00  0.00      A    H
ATOM   3180  Cl  DCE A 398      25.183   8.470   6.987  1.00  0.00      A   CL
ATOM   3181  CT1 DCE A 398      24.254   9.357   4.691  1.00  0.00      A    C
ATOM   3182  HC2 DCE A 398      24.083   8.296   4.513  1.00  0.00      A    H
ATOM   3183  Cl1 DCE A 398      22.819  10.160   5.348  1.00  0.00      A   CL
ATOM   3184  HC3 DCE A 398      24.436   9.802   3.713  1.00  0.00      A    H
ATOM   3185  CT  DCE A 399      52.215  35.121  30.958  1.00  0.00      A    C
ATOM   3186  HC  DCE A 399      52.854  36.005  30.953  1.00  0.00      A    H
ATOM   3187  HC1 DCE A 399      51.592  35.294  31.835  1.00  0.00      A    H
ATOM   3188  Cl  DCE A 399      51.264  35.218  29.433  1.00  0.00      A   CL
ATOM   3189  CT1 DCE A 399      53.100  33.842  30.956  1.00  0.00      A    C
ATOM   3190  HC2 DCE A 399      53.874  33.910  30.191  1.00  0.00      A    H
ATOM   3191  Cl1 DCE A 399      53.967  33.667  32.564  1.00  0.00      A   CL
ATOM   3192  HC3 DCE A 399      52.456  32.996  30.718  1.00  0.00      A    H
ATOM   3193  CT  DCE A 400      10.734  19.922  44.098  1.00  0.00      A    C
ATOM   3194  HC  DCE A 400       9.938  19.755  43.373  1.00  0.00      A    H
ATOM   3195  HC1 DCE A 400      11.662  20.208  43.602  1.00  0.00      A    H
ATOM   3196  Cl  DCE A 400      10.361  21.354  45.122  1.00  0.00      A   CL
ATOM   3197  CT1 DCE A 400      10.930  18.578  44.900  1.00  0.00      A    C
ATOM   3198  HC2 DCE A 400      10.002  18.032  45.068  1.00  0.00      A    H
ATOM   3199  Cl1 DCE A 400      11.953  17.471  43.992  1.00  0.00      A   CL
ATOM   3200  HC3 DCE A 400      11.293  18.611  45.927  1.00  0.00      A    H
ATOM   3201  CT  DCE A 401      -0.635   2.354   6.449  1.00  0.00      A    C
ATOM   3202  HC  DCE A 401      -1.269   1.538   6.794  1.00  0.00      A    H
ATOM   3203  HC1 DCE A 401      -0.764   2.542   5.383  1.00  0.00      A    H
ATOM   3204  Cl  DCE A 401      -0.851   3.821   7.376  1.00  0.00      A   CL
ATOM   3205  CT1 DCE A 401       0.832   2.003   6.589  1.00  0.00      A    C
ATOM   3206  HC2 DCE A 401       1.453   2.776   6.136  1.00  0.00      A    H
ATOM   3207  Cl1 DCE A 401       1.292   1.937   8.249  1.00  0.00      A   CL
ATOM   3208  HC3 DCE A 401       0.981   1.046   6.089  1.00  0.00      A    H
ATOM   3209  CT  DCE A 402      50.605  45.052  50.481  1.00  0.00      A    C
ATOM   3210  HC  DCE A 402      50.407  45.236  51.537  1.00  0.00      A    H
ATOM   3211  HC1 DCE A 402      50.648  45.978  49.907  1.00  0.00      A    H
ATOM   3212  Cl  DCE A 402      52.206  44.177  50.455  1.00  0.00      A   CL
ATOM   3213  CT1 DCE A 402      49.427  44.104  50.086  1.00  0.00      A    C
ATOM   3214  HC2 DCE A 402      49.060  43.440  50.869  1.00  0.00      A    H
ATOM   3215  Cl1 DCE A 402      48.069  45.061  49.446  1.00  0.00      A   CL
ATOM   3216  HC3 DCE A 402      49.811  43.384  49.364  1.00  0.00      A    H
ATOM   3217  CT  DCE A 403       7.548  42.311   4.012  1.00  0.00      A    C
ATOM   3218  HC  DCE A 403       6.988  42.515   3.100  1.00  0.00      A    H
ATOM   3219  HC1 DCE A 403       7.660  41.257   4.267  1.00  0.00      A    H
ATOM   3220  Cl  DCE A 403       9.253  42.845   3.781  1.00  0.00      A   CL
ATOM   3221  CT1 DCE A 403       6.976  43.011   5.298  1.00  0.00      A    C
ATOM   3222  HC2 DCE A 403       5.892  43.126   5.335  1.00  0.00      A    H
ATOM   3223  Cl1 DCE A 403       7.509  42.177   6.746  1.00  0.00      A   CL
ATOM   3224  HC3 DCE A 403       7.442  43.989   5.411  1.00  0.00      A    H
ATOM   3225  CT  DCE A 404      48.173  20.799  50.242  1.00  0.00      A    C
ATOM   3226  HC  DCE A 404      48.825  20.135  49.673  1.00  0.00      A    H
ATOM   3227  HC1 DCE A 404      47.443  20.229  50.816  1.00  0.00      A    H
ATOM   3228  Cl  DCE A 404      49.182  21.737  51.383  1.00  0.00      A   CL
ATOM   3229  CT1 DCE A 404      47.250  21.608  49.343  1.00  0.00      A    C
ATOM   3230  HC2 DCE A 404      46.762  21.185  48.464  1.00  0.00      A    H
ATOM   3231  Cl1 DCE A 404      46.025  22.249  50.422  1.00  0.00      A   CL
ATOM   3232  HC3 DCE A 404      47.919  22.396  48.996  1.00  0.00      A    H
ATOM   3233  CT  DCE A 405      20.877  52.313  27.236  1.00  0.00      A    C
ATOM   3234  HC  DCE A 405      20.544  53.337  27.070  1.00  0.00      A    H
ATOM   3235  HC1 DCE A 405      21.938  52.262  26.991  1.00  0.00      A    H
ATOM   3236  Cl  DCE A 405      20.636  52.255  28.980  1.00  0.00      A   CL
ATOM   3237  CT1 DCE A 405      19.984  51.401  26.473  1.00  0.00      A    C
ATOM   3238  HC2 DCE A 405      18.980  51.542  26.873  1.00  0.00      A    H
ATOM   3239  Cl1 DCE A 405      20.060  51.616  24.763  1.00  0.00      A   CL
ATOM   3240  HC3 DCE A 405      20.302  50.384  26.703  1.00  0.00      A    H
ATOM   3241  CT  DCE A 406      51.130   5.960  34.011  1.00  0.00      A    C
ATOM   3242  HC  DCE A 406      51.055   6.228  32.957  1.00  0.00      A    H
ATOM   3243  HC1 DCE A 406      50.161   6.281  34.394  1.00  0.00      A    H
ATOM   3244  Cl  DCE A 406      51.208   4.151  34.080  1.00  0.00      A   CL
ATOM   3245  CT1 DCE A 406      52.247   6.671  34.840  1.00  0.00      A    C
ATOM   3246  HC2 DCE A 406      52.224   7.745  34.657  1.00  0.00      A    H
ATOM   3247  Cl1 DCE A 406      51.999   6.224  36.593  1.00  0.00      A   CL
ATOM   3248  HC3 DCE A 406      53.249   6.441  34.478  1.00  0.00      A    H
ATOM   3249  CT  DCE A 407       9.525  21.547   3.075  1.00  0.00      A    C
ATOM   3250  HC  DCE A 407      10.409  22.015   3.509  1.00  0.00      A    H
ATOM   3251  HC1 DCE A 407       9.389  21.945   2.070  1.00  0.00      A    H
ATOM   3252  Cl  DCE A 407       9.823  19.828   3.034  1.00  0.00      A   CL
ATOM   3253  CT1 DCE A 407       8.192  21.844   3.901  1.00  0.00      A    C
ATOM   3254  HC2 DCE A 407       8.245  21.511   4.938  1.00  0.00      A    H
ATOM   3255  Cl1 DCE A 407       7.588  23.561   3.684  1.00  0.00      A   CL
ATOM   3256  HC3 DCE A 407       7.448  21.200   3.432  1.00  0.00      A    H
ATOM   3257  CT  DCE A 408       7.421  33.021  10.553  1.00  0.00      A    C
ATOM   3258  HC  DCE A 408       6.968  33.772  11.200  1.00  0.00      A    H
ATOM   3259  HC1 DCE A 408       7.123  32.067  10.990  1.00  0.00      A    H
ATOM   3260  Cl  DCE A 408       6.599  32.983   8.974  1.00  0.00      A   CL
ATOM   3261  CT1 DCE A 408       8.961  33.152  10.334  1.00  0.00      A    C
ATOM   3262  HC2 DCE A 408       9.279  34.191  10.251  1.00  0.00      A    H
ATOM   3263  Cl1 DCE A 408       9.908  32.355  11.576  1.00  0.00      A   CL
ATOM   3264  HC3 DCE A 408       9.296  32.697   9.402  1.00  0.00      A    H
ATOM   3265  CT  DCE A 409      46.505  32.682  44.776  1.00  0.00      A    C
ATOM   3266  HC  DCE A 409      46.104  31.850  44.197  1.00  0.00      A    H
ATOM   3267  HC1 DCE A 409      46.475  32.304  45.798  1.00  0.00      A    H
ATOM   3268  Cl  DCE A 409      48.209  32.875  44.299  1.00  0.00      A   CL
ATOM   3269  CT1 DCE A 409      45.918  34.007  44.463  1.00  0.00      A    C
ATOM   3270  HC2 DCE A 409      44.855  34.032  44.701  1.00  0.00      A    H
ATOM   3271  Cl1 DCE A 409      46.815  35.361  45.310  1.00  0.00      A   CL
ATOM   3272  HC3 DCE A 409      45.869  34.260  43.404  1.00  0.00      A    H
ATOM   3273  CT  DCE A 410      49.852  35.661  53.204  1.00  0.00      A    C
ATOM   3274  HC  DCE A 410      49.839  34.950  54.029  1.00  0.00      A    H
ATOM   3275  HC1 DCE A 410      49.928  36.647  53.664  1.00  0.00      A    H
ATOM   3276  Cl  DCE A 410      51.299  35.370  52.232  1.00  0.00      A   CL
ATOM   3277  CT1 DCE A 410      48.688  35.800  52.232  1.00  0.00      A    C
ATOM   3278  HC2 DCE A 410      48.905  36.637  51.568  1.00  0.00      A    H
ATOM   3279  Cl1 DCE A 410      48.396  34.363  51.233  1.00  0.00      A   CL
ATOM   3280  HC3 DCE A 410      47.785  36.221  52.674  1.00  0.00      A    H
ATOM   3281  CT  DCE A 411      45.367  15.182   0.059  1.00  0.00      A    C
ATOM   3282  HC  DCE A 411      45.186  15.728   0.985  1.00  0.00      A    H
ATOM   3283  HC1 DCE A 411      45.367  16.025  -0.632  1.00  0.00      A    H
ATOM   3284  Cl  DCE A 411      47.034  14.555  -0.021  1.00  0.00      A   CL
ATOM   3285  CT1 DCE A 411      44.311  14.060  -0.194  1.00  0.00      A    C
ATOM   3286  HC2 DCE A 411      44.494  13.607  -1.168  1.00  0.00      A    H
ATOM   3287  Cl1 DCE A 411      44.401  12.885   1.171  1.00  0.00      A   CL
ATOM   3288  HC3 DCE A 411      43.350  14.550  -0.348  1.00  0.00      A    H
ATOM   3289  CT  DCE A 412       2.379   3.005  47.826  1.00  0.00      A    C
ATOM   3290  HC  DCE A 412       2.791   4.014  47.849  1.00  0.00      A    H
ATOM   3291  HC1 DCE A 412       1.973   2.844  46.827  1.00  0.00      A    H
ATOM   3292  Cl  DCE A 412       3.916   2.117  48.132  1.00  0.00      A   CL
ATOM   3293  CT1 DCE A 412       1.473   2.663  49.011  1.00  0.00      A    C
ATOM   3294  HC2 DCE A 412       1.447   1.574  48.984  1.00  0.00      A    H
ATOM   3295  Cl1 DCE A 412       2.034   3.327  50.571  1.00  0.00      A   CL
ATOM   3296  HC3 DCE A 412       0.449   3.017  48.891  1.00  0.00      A    H
ATOM   3297  CT  DCE A 413      18.896  37.326  48.366  1.00  0.00      A    C
ATOM   3298  HC  DCE A 413      18.077  38.008  48.592  1.00  0.00      A    H
ATOM   3299  HC1 DCE A 413      19.639  37.333  49.164  1.00  0.00      A    H
ATOM   3300  Cl  DCE A 413      18.280  35.773  48.408  1.00  0.00      A   CL
ATOM   3301  CT1 DCE A 413      19.419  37.697  46.967  1.00  0.00      A    C
ATOM   3302  HC2 DCE A 413      18.652  37.482  46.223  1.00  0.00      A    H
ATOM   3303  Cl1 DCE A 413      19.967  39.400  46.823  1.00  0.00      A   CL
ATOM   3304  HC3 DCE A 413      20.266  37.069  46.689  1.00  0.00      A    H
ATOM   3305  CT  DCE A 414      34.142   1.329  32.903  1.00  0.00      A    C
ATOM   3306  HC  DCE A 414      33.280   1.415  32.243  1.00  0.00      A    H
ATOM   3307  HC1 DCE A 414      34.273   0.268  33.115  1.00  0.00      A    H
ATOM   3308  Cl  DCE A 414      35.636   1.896  32.079  1.00  0.00      A   CL
ATOM   3309  CT1 DCE A 414      34.071   2.012  34.312  1.00  0.00      A    C
ATOM   3310  HC2 DCE A 414      34.321   3.072  34.347  1.00  0.00      A    H
ATOM   3311  Cl1 DCE A 414      32.447   1.683  35.077  1.00  0.00      A   CL
ATOM   3312  HC3 DCE A 414      34.788   1.500  34.954  1.00  0.00      A    H
ATOM   3313  CT  DCE A 415      20.312  21.272  38.408  1.00  0.00      A    C
ATOM   3314  HC  DCE A 415      20.196  20.267  38.814  1.00  0.00      A    H
ATOM   3315  HC1 DCE A 415      21.174  21.703  38.916  1.00  0.00      A    H
ATOM   3316  Cl  DCE A 415      20.526  21.171  36.666  1.00  0.00      A   CL
ATOM   3317  CT1 DCE A 415      19.069  22.135  38.646  1.00  0.00      A    C
ATOM   3318  HC2 DCE A 415      18.639  22.079  39.646  1.00  0.00      A    H
ATOM   3319  Cl1 DCE A 415      19.347  23.815  38.290  1.00  0.00      A   CL
ATOM   3320  HC3 DCE A 415      18.300  21.903  37.908  1.00  0.00      A    H
ATOM   3321  CT  DCE A 416      44.656  19.044  54.097  1.00  0.00      A    C
ATOM   3322  HC  DCE A 416      45.326  18.515  54.775  1.00  0.00      A    H
ATOM   3323  HC1 DCE A 416      44.667  20.121  54.268  1.00  0.00      A    H
ATOM   3324  Cl  DCE A 416      45.163  18.831  52.368  1.00  0.00      A   CL
ATOM   3325  CT1 DCE A 416      43.253  18.598  54.265  1.00  0.00      A    C
ATOM   3326  HC2 DCE A 416      42.672  19.280  53.644  1.00  0.00      A    H
ATOM   3327  Cl1 DCE A 416      42.883  17.009  53.625  1.00  0.00      A   CL
ATOM   3328  HC3 DCE A 416      42.850  18.759  55.265  1.00  0.00      A    H
ATOM   3329  CT  DCE A 417      47.241  15.006  48.540  1.00  0.00      A    C
ATOM   3330  HC  DCE A 417      47.658  15.117  49.541  1.00  0.00      A    H
ATOM   3331  HC1 DCE A 417      47.492  14.107  47.976  1.00  0.00      A    H
ATOM   3332  Cl  DCE A 417      45.440  15.110  48.707  1.00  0.00      A   CL
ATOM   3333  CT1 DCE A 417      47.639  16.276  47.762  1.00  0.00      A    C
ATOM   3334  HC2 DCE A 417      46.813  16.538  47.101  1.00  0.00      A    H
ATOM   3335  Cl1 DCE A 417      47.573  17.625  48.773  1.00  0.00      A   CL
ATOM   3336  HC3 DCE A 417      48.697  16.136  47.538  1.00  0.00      A    H
ATOM   3337  CT  DCE A 418      36.564  31.251  50.184  1.00  0.00      A    C
ATOM   3338  HC  DCE A 418      36.901  32.275  50.020  1.00  0.00      A    H
ATOM   3339  HC1 DCE A 418      35.863  31.151  51.013  1.00  0.00      A    H
ATOM   3340  Cl  DCE A 418      35.834  30.759  48.615  1.00  0.00      A   CL
ATOM   3341  CT1 DCE A 418      37.793  30.446  50.431  1.00  0.00      A    C
ATOM   3342  HC2 DCE A 418      38.256  30.651  51.397  1.00  0.00      A    H
ATOM   3343  Cl1 DCE A 418      37.373  28.693  50.491  1.00  0.00      A   CL
ATOM   3344  HC3 DCE A 418      38.524  30.565  49.632  1.00  0.00      A    H
ATOM   3345  CT  DCE A 419       9.573  -0.189  35.030  1.00  0.00      A    C
ATOM   3346  HC  DCE A 419       9.759  -1.159  34.570  1.00  0.00      A    H
ATOM   3347  HC1 DCE A 419       9.740  -0.294  36.102  1.00  0.00      A    H
ATOM   3348  Cl  DCE A 419      10.722   1.018  34.322  1.00  0.00      A   CL
ATOM   3349  CT1 DCE A 419       8.116   0.318  34.828  1.00  0.00      A    C
ATOM   3350  HC2 DCE A 419       7.439  -0.515  35.020  1.00  0.00      A    H
ATOM   3351  Cl1 DCE A 419       7.615   1.714  35.789  1.00  0.00      A   CL
ATOM   3352  HC3 DCE A 419       7.913   0.583  33.790  1.00  0.00      A    H
ATOM   3353  CT  DCE A 420      18.807   9.998   3.147  1.00  0.00      A    C
ATOM   3354  HC  DCE A 420      19.752   9.563   2.824  1.00  0.00      A    H
ATOM   3355  HC1 DCE A 420      17.973   9.683   2.519  1.00  0.00      A    H
ATOM   3356  Cl  DCE A 420      18.385   9.492   4.805  1.00  0.00      A   CL
ATOM   3357  CT1 DCE A 420      18.913  11.583   3.014  1.00  0.00      A    C
ATOM   3358  HC2 DCE A 420      19.561  12.029   3.768  1.00  0.00      A    H
ATOM   3359  Cl1 DCE A 420      19.390  12.047   1.328  1.00  0.00      A   CL
ATOM   3360  HC3 DCE A 420      17.961  12.110   3.093  1.00  0.00      A    H
ATOM   3361  CT  DCE A 421      34.525  46.893  51.302  1.00  0.00      A    C
ATOM   3362  HC  DCE A 421      35.334  47.351  51.870  1.00  0.00      A    H
ATOM   3363  HC1 DCE A 421      34.038  47.688  50.737  1.00  0.00      A    H
ATOM   3364  Cl  DCE A 421      35.155  45.681  50.114  1.00  0.00      A   CL
ATOM   3365  CT1 DCE A 421      33.518  46.269  52.259  1.00  0.00      A    C
ATOM   3366  HC2 DCE A 421      32.635  45.933  51.716  1.00  0.00      A    H
ATOM   3367  Cl1 DCE A 421      34.252  44.942  53.313  1.00  0.00      A   CL
ATOM   3368  HC3 DCE A 421      33.185  47.067  52.922  1.00  0.00      A    H
ATOM   3369  CT  DCE A 422       6.770  49.637  19.260  1.00  0.00      A    C
ATOM   3370  HC  DCE A 422       6.103  49.207  20.007  1.00  0.00      A    H
ATOM   3371  HC1 DCE A 422       6.825  48.929  18.433  1.00  0.00      A    H
ATOM   3372  Cl  DCE A 422       5.969  51.147  18.651  1.00  0.00      A   CL
ATOM   3373  CT1 DCE A 422       8.061  49.986  19.910  1.00  0.00      A    C
ATOM   3374  HC2 DCE A 422       8.703  50.469  19.173  1.00  0.00      A    H
ATOM   3375  Cl1 DCE A 422       7.906  50.838  21.449  1.00  0.00      A   CL
ATOM   3376  HC3 DCE A 422       8.471  49.008  20.161  1.00  0.00      A    H
ATOM   3377  CT  DCE A 423      27.024  51.185  17.931  1.00  0.00      A    C
ATOM   3378  HC  DCE A 423      28.096  51.280  17.758  1.00  0.00      A    H
ATOM   3379  HC1 DCE A 423      26.742  50.194  17.577  1.00  0.00      A    H
ATOM   3380  Cl  DCE A 423      26.578  51.432  19.646  1.00  0.00      A   CL
ATOM   3381  CT1 DCE A 423      26.097  52.093  17.095  1.00  0.00      A    C
ATOM   3382  HC2 DCE A 423      26.023  51.586  16.132  1.00  0.00      A    H
ATOM   3383  Cl1 DCE A 423      24.367  51.985  17.646  1.00  0.00      A   CL
ATOM   3384  HC3 DCE A 423      26.422  53.132  17.045  1.00  0.00      A    H
ATOM   3385  CT  DCE A 424      25.391  34.942  49.599  1.00  0.00      A    C
ATOM   3386  HC  DCE A 424      26.179  34.579  50.258  1.00  0.00      A    H
ATOM   3387  HC1 DCE A 424      25.097  35.965  49.833  1.00  0.00      A    H
ATOM   3388  Cl  DCE A 424      26.055  34.935  47.961  1.00  0.00      A   CL
ATOM   3389  CT1 DCE A 424      24.124  34.165  49.569  1.00  0.00      A    C
ATOM   3390  HC2 DCE A 424      23.473  34.322  50.429  1.00  0.00      A    H
ATOM   3391  Cl1 DCE A 424      23.184  34.482  48.123  1.00  0.00      A   CL
ATOM   3392  HC3 DCE A 424      24.433  33.123  49.478  1.00  0.00      A    H
ATOM   3393  CT  DCE A 425       9.289  30.546   2.159  1.00  0.00      A    C
ATOM   3394  HC  DCE A 425      10.309  30.920   2.069  1.00  0.00      A    H
ATOM   3395  HC1 DCE A 425       8.655  30.568   1.273  1.00  0.00      A    H
ATOM   3396  Cl  DCE A 425       9.561  28.832   2.509  1.00  0.00      A   CL
ATOM   3397  CT1 DCE A 425       8.487  31.242   3.287  1.00  0.00      A    C
ATOM   3398  HC2 DCE A 425       8.713  32.304   3.384  1.00  0.00      A    H
ATOM   3399  Cl1 DCE A 425       6.742  30.968   3.051  1.00  0.00      A   CL
ATOM   3400  HC3 DCE A 425       8.724  30.738   4.224  1.00  0.00      A    H
ATOM   3401  CT  DCE A 426      30.848  35.863  37.774  1.00  0.00      A    C
ATOM   3402  HC  DCE A 426      30.414  34.863  37.802  1.00  0.00      A    H
ATOM   3403  HC1 DCE A 426      31.760  35.943  37.183  1.00  0.00      A    H
ATOM   3404  Cl  DCE A 426      29.543  36.762  36.981  1.00  0.00      A   CL
ATOM   3405  CT1 DCE A 426      31.112  36.544  39.061  1.00  0.00      A    C
ATOM   3406  HC2 DCE A 426      32.096  36.284  39.452  1.00  0.00      A    H
ATOM   3407  Cl1 DCE A 426      31.132  38.337  38.699  1.00  0.00      A   CL
ATOM   3408  HC3 DCE A 426      30.373  36.282  39.817  1.00  0.00      A    H
ATOM   3409  CT  DCE A 427      28.666  34.714  32.382  1.00  0.00      A    C
ATOM   3410  HC  DCE A 427      29.604  34.160  32.438  1.00  0.00      A    H
ATOM   3411  HC1 DCE A 427      27.855  34.029  32.133  1.00  0.00      A    H
ATOM   3412  Cl  DCE A 427      28.347  35.193  34.008  1.00  0.00      A   CL
ATOM   3413  CT1 DCE A 427      28.798  35.941  31.434  1.00  0.00      A    C
ATOM   3414  HC2 DCE A 427      29.000  35.559  30.433  1.00  0.00      A    H
ATOM   3415  Cl1 DCE A 427      27.314  36.953  31.275  1.00  0.00      A   CL
ATOM   3416  HC3 DCE A 427      29.670  36.557  31.654  1.00  0.00      A    H
ATOM   3417  CT  DCE A 428      43.249   1.244  38.490  1.00  0.00      A    C
ATOM   3418  HC  DCE A 428      42.917   0.582  39.290  1.00  0.00      A    H
ATOM   3419  HC1 DCE A 428      43.821   2.007  39.018  1.00  0.00      A    H
ATOM   3420  Cl  DCE A 428      44.308   0.252  37.431  1.00  0.00      A   CL
ATOM   3421  CT1 DCE A 428      42.177   1.854  37.642  1.00  0.00      A    C
ATOM   3422  HC2 DCE A 428      41.647   1.120  37.035  1.00  0.00      A    H
ATOM   3423  Cl1 DCE A 428      40.924   2.569  38.717  1.00  0.00      A   CL
ATOM   3424  HC3 DCE A 428      42.614   2.565  36.940  1.00  0.00      A    H
ATOM   3425  CT  DCE A 429      55.311   6.039  52.931  1.00  0.00      A    C
ATOM   3426  HC  DCE A 429      56.295   6.493  53.056  1.00  0.00      A    H
ATOM   3427  HC1 DCE A 429      55.469   5.492  52.002  1.00  0.00      A    H
ATOM   3428  Cl  DCE A 429      55.235   4.738  54.135  1.00  0.00      A   CL
ATOM   3429  CT1 DCE A 429      54.047   6.886  53.083  1.00  0.00      A    C
ATOM   3430  HC2 DCE A 429      53.959   7.649  52.309  1.00  0.00      A    H
ATOM   3431  Cl1 DCE A 429      52.664   5.784  52.909  1.00  0.00      A   CL
ATOM   3432  HC3 DCE A 429      54.090   7.483  53.994  1.00  0.00      A    H
ATOM   3433  CT  DCE A 430      41.377  39.437  38.746  1.00  0.00      A    C
ATOM   3434  HC  DCE A 430      40.762  40.236  38.331  1.00  0.00      A    H
ATOM   3435  HC1 DCE A 430      42.340  39.507  38.241  1.00  0.00      A    H
ATOM   3436  Cl  DCE A 430      41.631  40.014  40.503  1.00  0.00      A   CL
ATOM   3437  CT1 DCE A 430      40.695  38.075  38.699  1.00  0.00      A    C
ATOM   3438  HC2 DCE A 430      41.309  37.279  39.122  1.00  0.00      A    H
ATOM   3439  Cl1 DCE A 430      39.155  38.026  39.624  1.00  0.00      A   CL
ATOM   3440  HC3 DCE A 430      40.494  37.911  37.640  1.00  0.00      A    H
ATOM   3441  CT  DCE A 431      33.263  41.022  18.776  1.00  0.00      A    C
ATOM   3442  HC  DCE A 431      32.989  41.684  19.597  1.00  0.00      A    H
ATOM   3443  HC1 DCE A 431      32.393  40.786  18.163  1.00  0.00      A    H
ATOM   3444  Cl  DCE A 431      34.468  41.876  17.794  1.00  0.00      A   CL
ATOM   3445  CT1 DCE A 431      33.752  39.689  19.341  1.00  0.00      A    C
ATOM   3446  HC2 DCE A 431      34.324  39.744  20.267  1.00  0.00      A    H
ATOM   3447  Cl1 DCE A 431      32.286  38.760  19.697  1.00  0.00      A   CL
ATOM   3448  HC3 DCE A 431      34.357  39.145  18.616  1.00  0.00      A    H
ATOM   3449  CT  DCE A 432      27.589  40.627  38.243  1.00  0.00      A    C
ATOM   3450  HC  DCE A 432      26.782  40.796  37.530  1.00  0.00      A    H
ATOM   3451  HC1 DCE A 432      27.533  41.458  38.945  1.00  0.00      A    H
ATOM   3452  Cl  DCE A 432      27.420  38.962  38.965  1.00  0.00      A   CL
ATOM   3453  CT1 DCE A 432      28.929  40.735  37.636  1.00  0.00      A    C
ATOM   3454  HC2 DCE A 432      29.079  39.818  37.066  1.00  0.00      A    H
ATOM   3455  Cl1 DCE A 432      29.222  42.309  36.919  1.00  0.00      A   CL
ATOM   3456  HC3 DCE A 432      29.656  40.629  38.441  1.00  0.00      A    H
ATOM   3457  CT  DCE A 433      16.793  52.861  46.428  1.00  0.00      A    C
ATOM   3458  HC  DCE A 433      16.509  52.714  45.386  1.00  0.00      A    H
ATOM   3459  HC1 DCE A 433      16.615  53.925  46.580  1.00  0.00      A    H
ATOM   3460  Cl  DCE A 433      15.533  52.082  47.461  1.00  0.00      A   CL
ATOM   3461  CT1 DCE A 433      18.239  52.388  46.757  1.00  0.00      A    C
ATOM   3462  HC2 DCE A 433      18.983  52.753  46.049  1.00  0.00      A    H
ATOM   3463  Cl1 DCE A 433      18.676  52.983  48.353  1.00  0.00      A   CL
ATOM   3464  HC3 DCE A 433      18.333  51.303  46.804  1.00  0.00      A    H
ATOM   3465  CT  DCE A 434      51.255  12.451   7.378  1.00  0.00      A    C
ATOM   3466  HC  DCE A 434      50.175  12.338   7.478  1.00  0.00      A    H
ATOM   3467  HC1 DCE A 434      51.582  13.286   7.997  1.00  0.00      A    H
ATOM   3468  Cl  DCE A 434      52.032  11.032   8.068  1.00  0.00      A   CL
ATOM   3469  CT1 DCE A 434      51.761  12.557   5.960  1.00  0.00      A    C
ATOM   3470  HC2 DCE A 434      52.846  12.649   6.008  1.00  0.00      A    H
ATOM   3471  Cl1 DCE A 434      51.395  11.052   4.981  1.00  0.00      A   CL
ATOM   3472  HC3 DCE A 434      51.316  13.405   5.441  1.00  0.00      A    H
ATOM   3473  CT  DCE A 435      47.376  35.079  32.313  1.00  0.00      A    C
ATOM   3474  HC  DCE A 435      46.660  35.901  32.286  1.00  0.00      A    H
ATOM   3475  HC1 DCE A 435      47.056  34.180  32.840  1.00  0.00      A    H
ATOM   3476  Cl  DCE A 435      47.859  34.574  30.674  1.00  0.00      A   CL
ATOM   3477  CT1 DCE A 435      48.608  35.603  33.039  1.00  0.00      A    C
ATOM   3478  HC2 DCE A 435      49.305  34.766  33.080  1.00  0.00      A    H
ATOM   3479  Cl1 DCE A 435      49.487  36.874  32.174  1.00  0.00      A   CL
ATOM   3480  HC3 DCE A 435      48.285  35.996  34.003  1.00  0.00      A    H
ATOM   3481  CT  DCE A 436      21.491   3.772  39.479  1.00  0.00      A    C
ATOM   3482  HC  DCE A 436      21.871   3.326  38.560  1.00  0.00      A    H
ATOM   3483  HC1 DCE A 436      22.277   4.398  39.902  1.00  0.00      A    H
ATOM   3484  Cl  DCE A 436      20.159   4.950  39.194  1.00  0.00      A   CL
ATOM   3485  CT1 DCE A 436      20.895   2.740  40.418  1.00  0.00      A    C
ATOM   3486  HC2 DCE A 436      21.614   1.953  40.647  1.00  0.00      A    H
ATOM   3487  Cl1 DCE A 436      20.606   3.451  41.999  1.00  0.00      A   CL
ATOM   3488  HC3 DCE A 436      19.979   2.201  40.178  1.00  0.00      A    H
ATOM   3489  CT  DCE A 437      14.204  28.801   3.345  1.00  0.00      A    C
ATOM   3490  HC  DCE A 437      13.970  27.761   3.571  1.00  0.00      A    H
ATOM   3491  HC1 DCE A 437      15.269  28.842   3.119  1.00  0.00      A    H
ATOM   3492  Cl  DCE A 437      13.354  29.160   1.798  1.00  0.00      A   CL
ATOM   3493  CT1 DCE A 437      13.843  29.928   4.335  1.00  0.00      A    C
ATOM   3494  HC2 DCE A 437      12.767  29.938   4.510  1.00  0.00      A    H
ATOM   3495  Cl1 DCE A 437      14.660  29.703   5.857  1.00  0.00      A   CL
ATOM   3496  HC3 DCE A 437      14.142  30.880   3.896  1.00  0.00      A    H
ATOM   3497  CT  DCE A 438       3.182  35.811  11.260  1.00  0.00      A    C
ATOM   3498  HC  DCE A 438       3.067  36.853  11.555  1.00  0.00      A    H
ATOM   3499  HC1 DCE A 438       2.271  35.216  11.325  1.00  0.00      A    H
ATOM   3500  Cl  DCE A 438       3.608  35.729   9.540  1.00  0.00      A   CL
ATOM   3501  CT1 DCE A 438       4.196  35.099  12.161  1.00  0.00      A    C
ATOM   3502  HC2 DCE A 438       4.440  34.074  11.880  1.00  0.00      A    H
ATOM   3503  Cl1 DCE A 438       5.692  35.958  12.241  1.00  0.00      A   CL
ATOM   3504  HC3 DCE A 438       3.813  34.987  13.175  1.00  0.00      A    H
ATOM   3505  CT  DCE A 439      38.132  46.795  43.429  1.00  0.00      A    C
ATOM   3506  HC  DCE A 439      39.174  46.573  43.663  1.00  0.00      A    H
ATOM   3507  HC1 DCE A 439      37.542  45.951  43.072  1.00  0.00      A    H
ATOM   3508  Cl  DCE A 439      37.365  47.270  44.940  1.00  0.00      A   CL
ATOM   3509  CT1 DCE A 439      38.027  47.961  42.403  1.00  0.00      A    C
ATOM   3510  HC2 DCE A 439      38.748  48.717  42.714  1.00  0.00      A    H
ATOM   3511  Cl1 DCE A 439      38.341  47.324  40.748  1.00  0.00      A   CL
ATOM   3512  HC3 DCE A 439      37.084  48.504  42.480  1.00  0.00      A    H
ATOM   3513  CT  DCE A 440      30.026  19.829  35.005  1.00  0.00      A    C
ATOM   3514  HC  DCE A 440      30.510  19.942  34.035  1.00  0.00      A    H
ATOM   3515  HC1 DCE A 440      30.001  18.800  35.364  1.00  0.00      A    H
ATOM   3516  Cl  DCE A 440      30.996  20.759  36.122  1.00  0.00      A   CL
ATOM   3517  CT1 DCE A 440      28.614  20.476  35.034  1.00  0.00      A    C
ATOM   3518  HC2 DCE A 440      27.940  19.931  34.373  1.00  0.00      A    H
ATOM   3519  Cl1 DCE A 440      28.046  20.447  36.668  1.00  0.00      A   CL
ATOM   3520  HC3 DCE A 440      28.762  21.514  34.736  1.00  0.00      A    H
ATOM   3521  CT  DCE A 441      45.416  52.088   8.663  1.00  0.00      A    C
ATOM   3522  HC  DCE A 441      44.444  51.835   8.239  1.00  0.00      A    H
ATOM   3523  HC1 DCE A 441      46.099  52.444   7.891  1.00  0.00      A    H
ATOM   3524  Cl  DCE A 441      45.149  53.555   9.685  1.00  0.00      A   CL
ATOM   3525  CT1 DCE A 441      45.779  50.982   9.660  1.00  0.00      A    C
ATOM   3526  HC2 DCE A 441      45.883  50.028   9.143  1.00  0.00      A    H
ATOM   3527  Cl1 DCE A 441      47.323  51.304  10.564  1.00  0.00      A   CL
ATOM   3528  HC3 DCE A 441      45.020  50.830  10.427  1.00  0.00      A    H
ATOM   3529  CT  DCE A 442      41.044  17.788   9.415  1.00  0.00      A    C
ATOM   3530  HC  DCE A 442      40.754  17.119  10.226  1.00  0.00      A    H
ATOM   3531  HC1 DCE A 442      42.123  17.933   9.454  1.00  0.00      A    H
ATOM   3532  Cl  DCE A 442      40.657  17.049   7.929  1.00  0.00      A   CL
ATOM   3533  CT1 DCE A 442      40.256  19.102   9.667  1.00  0.00      A    C
ATOM   3534  HC2 DCE A 442      40.472  19.944   9.009  1.00  0.00      A    H
ATOM   3535  Cl1 DCE A 442      38.493  18.868   9.508  1.00  0.00      A   CL
ATOM   3536  HC3 DCE A 442      40.441  19.494  10.667  1.00  0.00      A    H
ATOM   3537  CT  DCE A 443      50.068  29.306  28.147  1.00  0.00      A    C
ATOM   3538  HC  DCE A 443      50.341  29.126  27.108  1.00  0.00      A    H
ATOM   3539  HC1 DCE A 443      49.412  28.593  28.647  1.00  0.00      A    H
ATOM   3540  Cl  DCE A 443      51.601  29.337  28.972  1.00  0.00      A   CL
ATOM   3541  CT1 DCE A 443      49.407  30.664  28.191  1.00  0.00      A    C
ATOM   3542  HC2 DCE A 443      48.570  30.758  27.498  1.00  0.00      A    H
ATOM   3543  Cl1 DCE A 443      48.722  30.777  29.821  1.00  0.00      A   CL
ATOM   3544  HC3 DCE A 443      50.061  31.523  28.037  1.00  0.00      A    H
ATOM   3545  CT  DCE A 444      51.913   8.613  -0.159  1.00  0.00      A    C
ATOM   3546  HC  DCE A 444      51.022   9.190   0.084  1.00  0.00      A    H
ATOM   3547  HC1 DCE A 444      51.746   8.451  -1.224  1.00  0.00      A    H
ATOM   3548  Cl  DCE A 444      53.429   9.563  -0.021  1.00  0.00      A   CL
ATOM   3549  CT1 DCE A 444      51.983   7.353   0.782  1.00  0.00      A    C
ATOM   3550  HC2 DCE A 444      51.848   6.375   0.320  1.00  0.00      A    H
ATOM   3551  Cl1 DCE A 444      53.654   7.119   1.452  1.00  0.00      A   CL
ATOM   3552  HC3 DCE A 444      51.268   7.355   1.604  1.00  0.00      A    H
ATOM   3553  CT  DCE A 445      13.867   9.595   1.509  1.00  0.00      A    C
ATOM   3554  HC  DCE A 445      13.627  10.221   0.650  1.00  0.00      A    H
ATOM   3555  HC1 DCE A 445      14.182   8.646   1.075  1.00  0.00      A    H
ATOM   3556  Cl  DCE A 445      15.341  10.123   2.283  1.00  0.00      A   CL
ATOM   3557  CT1 DCE A 445      12.755   9.287   2.514  1.00  0.00      A    C
ATOM   3558  HC2 DCE A 445      13.082   8.569   3.265  1.00  0.00      A    H
ATOM   3559  Cl1 DCE A 445      12.174  10.827   3.263  1.00  0.00      A   CL
ATOM   3560  HC3 DCE A 445      11.913   8.829   1.996  1.00  0.00      A    H
ATOM   3561  CT  DCE A 446      34.451   0.056  38.345  1.00  0.00      A    C
ATOM   3562  HC  DCE A 446      34.068   1.009  37.979  1.00  0.00      A    H
ATOM   3563  HC1 DCE A 446      33.672  -0.706  38.378  1.00  0.00      A    H
ATOM   3564  Cl  DCE A 446      35.770  -0.405  37.233  1.00  0.00      A   CL
ATOM   3565  CT1 DCE A 446      34.812   0.231  39.839  1.00  0.00      A    C
ATOM   3566  HC2 DCE A 446      35.599   0.977  39.950  1.00  0.00      A    H
ATOM   3567  Cl1 DCE A 446      33.385   0.821  40.722  1.00  0.00      A   CL
ATOM   3568  HC3 DCE A 446      35.062  -0.718  40.313  1.00  0.00      A    H
ATOM   3569  CT  DCE A 447      25.016  25.021  11.500  1.00  0.00      A    C
ATOM   3570  HC  DCE A 447      24.702  25.768  12.230  1.00  0.00      A    H
ATOM   3571  HC1 DCE A 447      24.276  24.221  11.486  1.00  0.00      A    H
ATOM   3572  Cl  DCE A 447      25.004  25.690   9.886  1.00  0.00      A   CL
ATOM   3573  CT1 DCE A 447      26.428  24.537  11.787  1.00  0.00      A    C
ATOM   3574  HC2 DCE A 447      26.671  24.143  12.774  1.00  0.00      A    H
ATOM   3575  Cl1 DCE A 447      26.718  23.170  10.636  1.00  0.00      A   CL
ATOM   3576  HC3 DCE A 447      27.052  25.370  11.460  1.00  0.00      A    H
ATOM   3577  CT  DCE A 448      24.715  31.627  46.692  1.00  0.00      A    C
ATOM   3578  HC  DCE A 448      25.168  32.615  46.622  1.00  0.00      A    H
ATOM   3579  HC1 DCE A 448      23.731  31.796  47.130  1.00  0.00      A    H
ATOM   3580  Cl  DCE A 448      24.493  30.934  45.044  1.00  0.00      A   CL
ATOM   3581  CT1 DCE A 448      25.395  30.655  47.644  1.00  0.00      A    C
ATOM   3582  HC2 DCE A 448      24.676  29.859  47.836  1.00  0.00      A    H
ATOM   3583  Cl1 DCE A 448      26.800  29.819  46.840  1.00  0.00      A   CL
ATOM   3584  HC3 DCE A 448      25.690  31.117  48.586  1.00  0.00      A    H
ATOM   3585  CT  DCE A 449      19.123  34.696  10.355  1.00  0.00      A    C
ATOM   3586  HC  DCE A 449      19.723  34.649  11.264  1.00  0.00      A    H
ATOM   3587  HC1 DCE A 449      19.627  35.422   9.716  1.00  0.00      A    H
ATOM   3588  Cl  DCE A 449      19.298  33.240   9.309  1.00  0.00      A   CL
ATOM   3589  CT1 DCE A 449      17.726  35.067  10.720  1.00  0.00      A    C
ATOM   3590  HC2 DCE A 449      17.240  35.423   9.812  1.00  0.00      A    H
ATOM   3591  Cl1 DCE A 449      16.902  33.610  11.275  1.00  0.00      A   CL
ATOM   3592  HC3 DCE A 449      17.634  35.819  11.504  1.00  0.00      A    H
ATOM   3593  CT  DCE A 450      25.432  35.325  53.704  1.00  0.00      A    C
ATOM   3594  HC  DCE A 450      26.474  35.426  53.403  1.00  0.00      A    H
ATOM   3595  HC1 DCE A 450      25.349  35.669  54.735  1.00  0.00      A    H
ATOM   3596  Cl  DCE A 450      24.541  36.460  52.691  1.00  0.00      A   CL
ATOM   3597  CT1 DCE A 450      24.915  33.859  53.547  1.00  0.00      A    C
ATOM   3598  HC2 DCE A 450      25.533  33.032  53.894  1.00  0.00      A    H
ATOM   3599  Cl1 DCE A 450      23.338  33.633  54.283  1.00  0.00      A   CL
ATOM   3600  HC3 DCE A 450      24.675  33.618  52.511  1.00  0.00      A    H
ATOM   3601  CT  DCE A 451      44.702  40.700  -0.179  1.00  0.00      A    C
ATOM   3602  HC  DCE A 451      45.616  40.451  -0.718  1.00  0.00      A    H
ATOM   3603  HC1 DCE A 451      44.251  41.628  -0.530  1.00  0.00      A    H
ATOM   3604  Cl  DCE A 451      43.480  39.442  -0.308  1.00  0.00      A   CL
ATOM   3605  CT1 DCE A 451      45.080  41.022   1.297  1.00  0.00      A    C
ATOM   3606  HC2 DCE A 451      46.007  41.589   1.218  1.00  0.00      A    H
ATOM   3607  Cl1 DCE A 451      43.914  41.993   2.126  1.00  0.00      A   CL
ATOM   3608  HC3 DCE A 451      45.381  40.156   1.886  1.00  0.00      A    H
ATOM   3609  CT  DCE A 452      39.108  13.821   0.531  1.00  0.00      A    C
ATOM   3610  HC  DCE A 452      39.325  12.994  -0.145  1.00  0.00      A    H
ATOM   3611  HC1 DCE A 452      38.715  13.427   1.468  1.00  0.00      A    H
ATOM   3612  Cl  DCE A 452      40.580  14.830   0.833  1.00  0.00      A   CL
ATOM   3613  CT1 DCE A 452      38.045  14.696  -0.081  1.00  0.00      A    C
ATOM   3614  HC2 DCE A 452      37.161  14.095  -0.294  1.00  0.00      A    H
ATOM   3615  Cl1 DCE A 452      37.494  16.119   0.837  1.00  0.00      A   CL
ATOM   3616  HC3 DCE A 452      38.395  14.941  -1.084  1.00  0.00      A    H
ATOM   3617  CT  DCE A 453       4.229  20.516  26.359  1.00  0.00      A    C
ATOM   3618  HC  DCE A 453       4.266  19.859  27.228  1.00  0.00      A    H
ATOM   3619  HC1 DCE A 453       4.546  19.993  25.457  1.00  0.00      A    H
ATOM   3620  Cl  DCE A 453       2.593  20.930  26.058  1.00  0.00      A   CL
ATOM   3621  CT1 DCE A 453       5.142  21.673  26.712  1.00  0.00      A    C
ATOM   3622  HC2 DCE A 453       6.145  21.335  26.975  1.00  0.00      A    H
ATOM   3623  Cl1 DCE A 453       5.031  22.907  25.445  1.00  0.00      A   CL
ATOM   3624  HC3 DCE A 453       4.785  22.237  27.573  1.00  0.00      A    H
ATOM   3625  CT  DCE A 454      45.979  10.303  54.586  1.00  0.00      A    C
ATOM   3626  HC  DCE A 454      46.026  10.795  55.558  1.00  0.00      A    H
ATOM   3627  HC1 DCE A 454      45.852   9.254  54.851  1.00  0.00      A    H
ATOM   3628  Cl  DCE A 454      44.438  10.957  53.714  1.00  0.00      A   CL
ATOM   3629  CT1 DCE A 454      47.336  10.626  53.940  1.00  0.00      A    C
ATOM   3630  HC2 DCE A 454      48.073  10.206  54.624  1.00  0.00      A    H
ATOM   3631  Cl1 DCE A 454      47.454   9.699  52.464  1.00  0.00      A   CL
ATOM   3632  HC3 DCE A 454      47.502  11.670  53.676  1.00  0.00      A    H
ATOM   3633  CT  DCE A 455       8.579   0.543   1.217  1.00  0.00      A    C
ATOM   3634  HC  DCE A 455       7.721  -0.127   1.158  1.00  0.00      A    H
ATOM   3635  HC1 DCE A 455       9.197   0.292   2.079  1.00  0.00      A    H
ATOM   3636  Cl  DCE A 455       9.655   0.439  -0.201  1.00  0.00      A   CL
ATOM   3637  CT1 DCE A 455       8.148   1.976   1.234  1.00  0.00      A    C
ATOM   3638  HC2 DCE A 455       8.972   2.669   1.406  1.00  0.00      A    H
ATOM   3639  Cl1 DCE A 455       7.309   2.233  -0.264  1.00  0.00      A   CL
ATOM   3640  HC3 DCE A 455       7.406   2.167   2.010  1.00  0.00      A    H
ATOM   3641  CT  DCE A 456      21.251   5.276  22.819  1.00  0.00      A    C
ATOM   3642  HC  DCE A 456      20.926   6.056  22.131  1.00  0.00      A    H
ATOM   3643  HC1 DCE A 456      21.934   4.633  22.264  1.00  0.00      A    H
ATOM   3644  Cl  DCE A 456      22.120   6.057  24.127  1.00  0.00      A   CL
ATOM   3645  CT1 DCE A 456      20.205   4.414  23.447  1.00  0.00      A    C
ATOM   3646  HC2 DCE A 456      20.570   3.719  24.203  1.00  0.00      A    H
ATOM   3647  Cl1 DCE A 456      19.011   5.398  24.269  1.00  0.00      A   CL
ATOM   3648  HC3 DCE A 456      19.658   3.860  22.683  1.00  0.00      A    H
ATOM   3649  CT  DCE A 457      35.949  24.401  12.605  1.00  0.00      A    C
ATOM   3650  HC  DCE A 457      36.489  24.987  13.349  1.00  0.00      A    H
ATOM   3651  HC1 DCE A 457      36.447  23.443  12.453  1.00  0.00      A    H
ATOM   3652  Cl  DCE A 457      34.329  23.963  13.182  1.00  0.00      A   CL
ATOM   3653  CT1 DCE A 457      35.829  25.141  11.333  1.00  0.00      A    C
ATOM   3654  HC2 DCE A 457      36.867  25.338  11.065  1.00  0.00      A    H
ATOM   3655  Cl1 DCE A 457      34.889  24.254  10.222  1.00  0.00      A   CL
ATOM   3656  HC3 DCE A 457      35.311  26.097  11.416  1.00  0.00      A    H
ATOM   3657  CT  DCE A 458      30.570  51.514  11.578  1.00  0.00      A    C
ATOM   3658  HC  DCE A 458      30.716  51.258  12.627  1.00  0.00      A    H
ATOM   3659  HC1 DCE A 458      30.409  52.590  11.513  1.00  0.00      A    H
ATOM   3660  Cl  DCE A 458      32.100  51.254  10.736  1.00  0.00      A   CL
ATOM   3661  CT1 DCE A 458      29.457  50.685  10.848  1.00  0.00      A    C
ATOM   3662  HC2 DCE A 458      29.140  51.147   9.913  1.00  0.00      A    H
ATOM   3663  Cl1 DCE A 458      30.224  49.120  10.335  1.00  0.00      A   CL
ATOM   3664  HC3 DCE A 458      28.512  50.499  11.358  1.00  0.00      A    H
ATOM   3665  CT  DCE A 459      32.601  17.277  36.693  1.00  0.00      A    C
ATOM   3666  HC  DCE A 459      31.533  17.124  36.541  1.00  0.00      A    H
ATOM   3667  HC1 DCE A 459      32.824  18.192  36.145  1.00  0.00      A    H
ATOM   3668  Cl  DCE A 459      32.957  17.539  38.464  1.00  0.00      A   CL
ATOM   3669  CT1 DCE A 459      33.521  16.224  36.168  1.00  0.00      A    C
ATOM   3670  HC2 DCE A 459      33.322  16.089  35.105  1.00  0.00      A    H
ATOM   3671  Cl1 DCE A 459      35.218  16.776  36.413  1.00  0.00      A   CL
ATOM   3672  HC3 DCE A 459      33.540  15.285  36.722  1.00  0.00      A    H
ATOM   3673  CT  DCE A 460      14.012  13.737  28.893  1.00  0.00      A    C
ATOM   3674  HC  DCE A 460      14.119  13.284  27.907  1.00  0.00      A    H
ATOM   3675  HC1 DCE A 460      13.481  14.655  28.642  1.00  0.00      A    H
ATOM   3676  Cl  DCE A 460      12.893  12.853  29.899  1.00  0.00      A   CL
ATOM   3677  CT1 DCE A 460      15.360  13.886  29.647  1.00  0.00      A    C
ATOM   3678  HC2 DCE A 460      16.170  14.103  28.950  1.00  0.00      A    H
ATOM   3679  Cl1 DCE A 460      15.437  15.129  30.909  1.00  0.00      A   CL
ATOM   3680  HC3 DCE A 460      15.616  12.925  30.093  1.00  0.00      A    H
ATOM   3681  CT  DCE A 461      44.891  43.190  22.742  1.00  0.00      A    C
ATOM   3682  HC  DCE A 461      45.908  42.882  22.496  1.00  0.00      A    H
ATOM   3683  HC1 DCE A 461      44.873  44.142  23.273  1.00  0.00      A    H
ATOM   3684  Cl  DCE A 461      44.022  43.628  21.279  1.00  0.00      A   CL
ATOM   3685  CT1 DCE A 461      44.219  42.227  23.553  1.00  0.00      A    C
ATOM   3686  HC2 DCE A 461      44.019  41.278  23.057  1.00  0.00      A    H
ATOM   3687  Cl1 DCE A 461      45.157  41.732  24.951  1.00  0.00      A   CL
ATOM   3688  HC3 DCE A 461      43.256  42.627  23.871  1.00  0.00      A    H
ATOM   3689  CT  DCE A 462      35.269  38.213  12.768  1.00  0.00      A    C
ATOM   3690  HC  DCE A 462      35.053  37.486  13.551  1.00  0.00      A    H
ATOM   3691  HC1 DCE A 462      35.758  37.728  11.922  1.00  0.00      A    H
ATOM   3692  Cl  DCE A 462      33.723  38.832  12.188  1.00  0.00      A   CL
ATOM   3693  CT1 DCE A 462      36.122  39.224  13.449  1.00  0.00      A    C
ATOM   3694  HC2 DCE A 462      36.030  40.161  12.899  1.00  0.00      A    H
ATOM   3695  Cl1 DCE A 462      35.380  39.674  15.022  1.00  0.00      A   CL
ATOM   3696  HC3 DCE A 462      37.172  38.992  13.625  1.00  0.00      A    H
ATOM   3697  CT  DCE A 463      51.536  38.772  28.839  1.00  0.00      A    C
ATOM   3698  HC  DCE A 463      50.578  39.063  28.410  1.00  0.00      A    H
ATOM   3699  HC1 DCE A 463      51.417  37.861  29.426  1.00  0.00      A    H
ATOM   3700  Cl  DCE A 463      52.709  38.358  27.602  1.00  0.00      A   CL
ATOM   3701  CT1 DCE A 463      52.020  40.016  29.613  1.00  0.00      A    C
ATOM   3702  HC2 DCE A 463      52.083  40.889  28.963  1.00  0.00      A    H
ATOM   3703  Cl1 DCE A 463      51.067  40.395  30.993  1.00  0.00      A   CL
ATOM   3704  HC3 DCE A 463      53.040  39.900  29.978  1.00  0.00      A    H
ATOM   3705  CT  DCE A 464      31.841  37.363  28.725  1.00  0.00      A    C
ATOM   3706  HC  DCE A 464      31.906  38.354  29.174  1.00  0.00      A    H
ATOM   3707  HC1 DCE A 464      32.599  37.402  27.942  1.00  0.00      A    H
ATOM   3708  Cl  DCE A 464      32.207  36.086  29.944  1.00  0.00      A   CL
ATOM   3709  CT1 DCE A 464      30.430  37.181  28.191  1.00  0.00      A    C
ATOM   3710  HC2 DCE A 464      30.312  37.828  27.322  1.00  0.00      A    H
ATOM   3711  Cl1 DCE A 464      30.095  35.469  27.776  1.00  0.00      A   CL
ATOM   3712  HC3 DCE A 464      29.740  37.477  28.981  1.00  0.00      A    H
ATOM   3713  CT  DCE A 465      22.420  22.353  14.962  1.00  0.00      A    C
ATOM   3714  HC  DCE A 465      22.531  22.066  16.007  1.00  0.00      A    H
ATOM   3715  HC1 DCE A 465      22.388  23.440  14.879  1.00  0.00      A    H
ATOM   3716  Cl  DCE A 465      23.877  21.817  14.136  1.00  0.00      A   CL
ATOM   3717  CT1 DCE A 465      21.200  21.601  14.327  1.00  0.00      A    C
ATOM   3718  HC2 DCE A 465      21.391  20.534  14.215  1.00  0.00      A    H
ATOM   3719  Cl1 DCE A 465      19.736  21.973  15.285  1.00  0.00      A   CL
ATOM   3720  HC3 DCE A 465      20.918  21.922  13.324  1.00  0.00      A    H
ATOM   3721  CT  DCE A 466      17.310  35.685   0.876  1.00  0.00      A    C
ATOM   3722  HC  DCE A 466      17.323  35.161  -0.080  1.00  0.00      A    H
ATOM   3723  HC1 DCE A 466      17.651  36.643   0.483  1.00  0.00      A    H
ATOM   3724  Cl  DCE A 466      15.636  35.756   1.406  1.00  0.00      A   CL
ATOM   3725  CT1 DCE A 466      18.267  35.086   1.869  1.00  0.00      A    C
ATOM   3726  HC2 DCE A 466      18.231  35.728   2.749  1.00  0.00      A    H
ATOM   3727  Cl1 DCE A 466      17.617  33.435   2.290  1.00  0.00      A   CL
ATOM   3728  HC3 DCE A 466      19.323  35.098   1.599  1.00  0.00      A    H
ATOM   3729  CT  DCE A 467      43.152  37.517  33.511  1.00  0.00      A    C
ATOM   3730  HC  DCE A 467      43.900  36.988  32.921  1.00  0.00      A    H
ATOM   3731  HC1 DCE A 467      43.194  37.155  34.538  1.00  0.00      A    H
ATOM   3732  Cl  DCE A 467      43.466  39.199  33.330  1.00  0.00      A   CL
ATOM   3733  CT1 DCE A 467      41.919  37.128  32.762  1.00  0.00      A    C
ATOM   3734  HC2 DCE A 467      41.990  37.368  31.701  1.00  0.00      A    H
ATOM   3735  Cl1 DCE A 467      41.651  35.351  32.882  1.00  0.00      A   CL
ATOM   3736  HC3 DCE A 467      41.091  37.579  33.309  1.00  0.00      A    H
ATOM   3737  CT  DCE A 468       1.669  39.953  27.402  1.00  0.00      A    C
ATOM   3738  HC  DCE A 468       2.092  39.750  28.386  1.00  0.00      A    H
ATOM   3739  HC1 DCE A 468       1.111  40.850  27.673  1.00  0.00      A    H
ATOM   3740  Cl  DCE A 468       3.025  40.188  26.280  1.00  0.00      A   CL
ATOM   3741  CT1 DCE A 468       0.729  38.833  26.913  1.00  0.00      A    C
ATOM   3742  HC2 DCE A 468      -0.185  38.639  27.474  1.00  0.00      A    H
ATOM   3743  Cl1 DCE A 468       0.513  39.070  25.132  1.00  0.00      A   CL
ATOM   3744  HC3 DCE A 468       1.196  37.871  27.121  1.00  0.00      A    H
ATOM   3745  CT  DCE A 469      42.356  41.189  27.858  1.00  0.00      A    C
ATOM   3746  HC  DCE A 469      41.268  41.235  27.908  1.00  0.00      A    H
ATOM   3747  HC1 DCE A 469      42.657  40.668  26.949  1.00  0.00      A    H
ATOM   3748  Cl  DCE A 469      43.057  42.816  27.805  1.00  0.00      A   CL
ATOM   3749  CT1 DCE A 469      42.927  40.436  29.100  1.00  0.00      A    C
ATOM   3750  HC2 DCE A 469      42.546  40.915  30.002  1.00  0.00      A    H
ATOM   3751  Cl1 DCE A 469      42.577  38.651  29.206  1.00  0.00      A   CL
ATOM   3752  HC3 DCE A 469      44.009  40.554  29.144  1.00  0.00      A    H
ATOM   3753  CT  DCE A 470      50.231  53.821  19.553  1.00  0.00      A    C
ATOM   3754  HC  DCE A 470      49.849  52.818  19.365  1.00  0.00      A    H
ATOM   3755  HC1 DCE A 470      51.314  53.778  19.435  1.00  0.00      A    H
ATOM   3756  Cl  DCE A 470      49.698  55.006  18.325  1.00  0.00      A   CL
ATOM   3757  CT1 DCE A 470      49.922  54.275  21.020  1.00  0.00      A    C
ATOM   3758  HC2 DCE A 470      50.858  54.629  21.451  1.00  0.00      A    H
ATOM   3759  Cl1 DCE A 470      48.531  55.516  21.007  1.00  0.00      A   CL
ATOM   3760  HC3 DCE A 470      49.544  53.443  21.615  1.00  0.00      A    H
ATOM   3761  CT  DCE A 471      41.736  48.438  39.408  1.00  0.00      A    C
ATOM   3762  HC  DCE A 471      41.328  47.734  40.133  1.00  0.00      A    H
ATOM   3763  HC1 DCE A 471      41.133  49.329  39.233  1.00  0.00      A    H
ATOM   3764  Cl  DCE A 471      43.278  48.884  40.059  1.00  0.00      A   CL
ATOM   3765  CT1 DCE A 471      41.938  47.781  38.088  1.00  0.00      A    C
ATOM   3766  HC2 DCE A 471      42.586  46.908  38.017  1.00  0.00      A    H
ATOM   3767  Cl1 DCE A 471      40.377  47.576  37.319  1.00  0.00      A   CL
ATOM   3768  HC3 DCE A 471      42.381  48.580  37.492  1.00  0.00      A    H
ATOM   3769  CT  DCE A 472      18.117   1.712  -0.176  1.00  0.00      A    C
ATOM   3770  HC  DCE A 472      19.159   1.679   0.142  1.00  0.00      A    H
ATOM   3771  HC1 DCE A 472      18.026   2.777  -0.392  1.00  0.00      A    H
ATOM   3772  Cl  DCE A 472      17.999   0.901  -1.772  1.00  0.00      A   CL
ATOM   3773  CT1 DCE A 472      17.201   1.072   0.842  1.00  0.00      A    C
ATOM   3774  HC2 DCE A 472      17.243  -0.015   0.903  1.00  0.00      A    H
ATOM   3775  Cl1 DCE A 472      17.456   1.963   2.371  1.00  0.00      A   CL
ATOM   3776  HC3 DCE A 472      16.148   1.199   0.590  1.00  0.00      A    H
ATOM   3777  CT  DCE A 473      33.883  32.586  30.587  1.00  0.00      A    C
ATOM   3778  HC  DCE A 473      33.340  33.415  31.041  1.00  0.00      A    H
ATOM   3779  HC1 DCE A 473      34.709  32.502  31.294  1.00  0.00      A    H
ATOM   3780  Cl  DCE A 473      32.742  31.227  30.668  1.00  0.00      A   CL
ATOM   3781  CT1 DCE A 473      34.341  32.877  29.112  1.00  0.00      A    C
ATOM   3782  HC2 DCE A 473      35.012  33.721  28.952  1.00  0.00      A    H
ATOM   3783  Cl1 DCE A 473      35.032  31.315  28.509  1.00  0.00      A   CL
ATOM   3784  HC3 DCE A 473      33.476  33.166  28.515  1.00  0.00      A    H
ATOM   3785  CT  DCE A 474      10.524  40.460  19.025  1.00  0.00      A    C
ATOM   3786  HC  DCE A 474      10.768  40.357  20.082  1.00  0.00      A    H
ATOM   3787  HC1 DCE A 474      10.249  39.417  18.867  1.00  0.00      A    H
ATOM   3788  Cl  DCE A 474       9.061  41.427  18.646  1.00  0.00      A   CL
ATOM   3789  CT1 DCE A 474      11.639  40.979  18.212  1.00  0.00      A    C
ATOM   3790  HC2 DCE A 474      12.669  40.695  18.429  1.00  0.00      A    H
ATOM   3791  Cl1 DCE A 474      11.369  40.470  16.512  1.00  0.00      A   CL
ATOM   3792  HC3 DCE A 474      11.574  42.067  18.205  1.00  0.00      A    H
ATOM   3793  CT  DCE A 475      41.844  49.332   1.235  1.00  0.00      A    C
ATOM   3794  HC  DCE A 475      42.186  49.099   2.244  1.00  0.00      A    H
ATOM   3795  HC1 DCE A 475      41.219  48.514   0.876  1.00  0.00      A    H
ATOM   3796  Cl  DCE A 475      41.146  50.938   1.196  1.00  0.00      A   CL
ATOM   3797  CT1 DCE A 475      43.060  49.342   0.386  1.00  0.00      A    C
ATOM   3798  HC2 DCE A 475      42.808  49.510  -0.661  1.00  0.00      A    H
ATOM   3799  Cl1 DCE A 475      43.836  50.889   0.914  1.00  0.00      A   CL
ATOM   3800  HC3 DCE A 475      43.698  48.458   0.378  1.00  0.00      A    H
ATOM   3801  CT  DCE A 476       9.768   8.228  29.253  1.00  0.00      A    C
ATOM   3802  HC  DCE A 476       9.299   9.039  29.810  1.00  0.00      A    H
ATOM   3803  HC1 DCE A 476      10.854   8.314  29.242  1.00  0.00      A    H
ATOM   3804  Cl  DCE A 476       9.286   6.736  30.072  1.00  0.00      A   CL
ATOM   3805  CT1 DCE A 476       9.065   8.153  27.877  1.00  0.00      A    C
ATOM   3806  HC2 DCE A 476       9.473   8.932  27.233  1.00  0.00      A    H
ATOM   3807  Cl1 DCE A 476       9.328   6.499  27.167  1.00  0.00      A   CL
ATOM   3808  HC3 DCE A 476       8.011   8.420  27.808  1.00  0.00      A    H
ATOM   3809  CT  DCE A 477      45.370  38.134  38.534  1.00  0.00      A    C
ATOM   3810  HC  DCE A 477      45.316  37.338  39.277  1.00  0.00      A    H
ATOM   3811  HC1 DCE A 477      46.316  38.218  37.999  1.00  0.00      A    H
ATOM   3812  Cl  DCE A 477      44.303  37.714  37.182  1.00  0.00      A   CL
ATOM   3813  CT1 DCE A 477      45.243  39.555  39.127  1.00  0.00      A    C
ATOM   3814  HC2 DCE A 477      46.096  39.633  39.802  1.00  0.00      A    H
ATOM   3815  Cl1 DCE A 477      45.358  40.922  38.006  1.00  0.00      A   CL
ATOM   3816  HC3 DCE A 477      44.452  39.682  39.866  1.00  0.00      A    H
ATOM   3817  CT  DCE A 478      44.511   5.695  38.643  1.00  0.00      A    C
ATOM   3818  HC  DCE A 478      44.567   5.928  37.580  1.00  0.00      A    H
ATOM   3819  HC1 DCE A 478      43.694   4.981  38.744  1.00  0.00      A    H
ATOM   3820  Cl  DCE A 478      46.000   4.915  39.273  1.00  0.00      A   CL
ATOM   3821  CT1 DCE A 478      44.269   6.926  39.454  1.00  0.00      A    C
ATOM   3822  HC2 DCE A 478      44.380   6.510  40.455  1.00  0.00      A    H
ATOM   3823  Cl1 DCE A 478      45.612   8.032  39.109  1.00  0.00      A   CL
ATOM   3824  HC3 DCE A 478      43.342   7.454  39.229  1.00  0.00      A    H
ATOM   3825  CT  DCE A 479      10.394  32.355  48.430  1.00  0.00      A    C
ATOM   3826  HC  DCE A 479      10.553  33.431  48.351  1.00  0.00      A    H
ATOM   3827  HC1 DCE A 479       9.316  32.223  48.332  1.00  0.00      A    H
ATOM   3828  Cl  DCE A 479      11.182  31.802  46.907  1.00  0.00      A   CL
ATOM   3829  CT1 DCE A 479      11.026  31.874  49.710  1.00  0.00      A    C
ATOM   3830  HC2 DCE A 479      12.071  32.141  49.870  1.00  0.00      A    H
ATOM   3831  Cl1 DCE A 479      10.235  32.437  51.159  1.00  0.00      A   CL
ATOM   3832  HC3 DCE A 479      11.029  30.797  49.875  1.00  0.00      A    H
ATOM   3833  CT  DCE A 480      10.997  49.235  30.469  1.00  0.00      A    C
ATOM   3834  HC  DCE A 480      10.978  48.632  31.376  1.00  0.00      A    H
ATOM   3835  HC1 DCE A 480      11.254  50.264  30.722  1.00  0.00      A    H
ATOM   3836  Cl  DCE A 480      12.157  48.550  29.291  1.00  0.00      A   CL
ATOM   3837  CT1 DCE A 480       9.791  49.216  29.660  1.00  0.00      A    C
ATOM   3838  HC2 DCE A 480       8.908  49.641  30.139  1.00  0.00      A    H
ATOM   3839  Cl1 DCE A 480      10.089  50.269  28.259  1.00  0.00      A   CL
ATOM   3840  HC3 DCE A 480       9.667  48.162  29.414  1.00  0.00      A    H
ATOM   3841  CT  DCE A 481      12.919   1.576  43.717  1.00  0.00      A    C
ATOM   3842  HC  DCE A 481      12.685   0.665  44.267  1.00  0.00      A    H
ATOM   3843  HC1 DCE A 481      13.290   2.184  44.542  1.00  0.00      A    H
ATOM   3844  Cl  DCE A 481      14.170   1.327  42.444  1.00  0.00      A   CL
ATOM   3845  CT1 DCE A 481      11.693   2.171  42.959  1.00  0.00      A    C
ATOM   3846  HC2 DCE A 481      11.020   2.713  43.624  1.00  0.00      A    H
ATOM   3847  Cl1 DCE A 481      12.212   3.220  41.723  1.00  0.00      A   CL
ATOM   3848  HC3 DCE A 481      11.188   1.390  42.392  1.00  0.00      A    H
ATOM   3849  CT  DCE A 482      51.251  53.708  14.261  1.00  0.00      A    C
ATOM   3850  HC  DCE A 482      51.449  54.768  14.423  1.00  0.00      A    H
ATOM   3851  HC1 DCE A 482      50.728  53.310  15.131  1.00  0.00      A    H
ATOM   3852  Cl  DCE A 482      50.073  53.486  12.953  1.00  0.00      A   CL
ATOM   3853  CT1 DCE A 482      52.534  52.949  13.967  1.00  0.00      A    C
ATOM   3854  HC2 DCE A 482      53.200  52.810  14.819  1.00  0.00      A    H
ATOM   3855  Cl1 DCE A 482      52.117  51.269  13.398  1.00  0.00      A   CL
ATOM   3856  HC3 DCE A 482      53.034  53.474  13.153  1.00  0.00      A    H
ATOM   3857  CT  DCE A 483       8.574  29.059  49.917  1.00  0.00      A    C
ATOM   3858  HC  DCE A 483       9.102  29.594  49.128  1.00  0.00      A    H
ATOM   3859  HC1 DCE A 483       9.271  29.044  50.755  1.00  0.00      A    H
ATOM   3860  Cl  DCE A 483       7.276  30.047  50.564  1.00  0.00      A   CL
ATOM   3861  CT1 DCE A 483       8.321  27.576  49.449  1.00  0.00      A    C
ATOM   3862  HC2 DCE A 483       9.275  27.085  49.258  1.00  0.00      A    H
ATOM   3863  Cl1 DCE A 483       7.368  26.832  50.760  1.00  0.00      A   CL
ATOM   3864  HC3 DCE A 483       7.878  27.486  48.457  1.00  0.00      A    H
ATOM   3865  CT  DCE A 484      23.833  13.868  32.377  1.00  0.00      A    C
ATOM   3866  HC  DCE A 484      24.505  13.423  31.644  1.00  0.00      A    H
ATOM   3867  HC1 DCE A 484      22.847  13.402  32.384  1.00  0.00      A    H
ATOM   3868  Cl  DCE A 484      24.505  13.376  33.930  1.00  0.00      A   CL
ATOM   3869  CT1 DCE A 484      23.659  15.400  32.489  1.00  0.00      A    C
ATOM   3870  HC2 DCE A 484      24.611  15.838  32.786  1.00  0.00      A    H
ATOM   3871  Cl1 DCE A 484      23.116  16.009  30.987  1.00  0.00      A   CL
ATOM   3872  HC3 DCE A 484      22.914  15.802  33.175  1.00  0.00      A    H
ATOM   3873  CT  DCE A 485      21.679  27.739  27.898  1.00  0.00      A    C
ATOM   3874  HC  DCE A 485      20.783  27.833  28.512  1.00  0.00      A    H
ATOM   3875  HC1 DCE A 485      22.582  27.647  28.501  1.00  0.00      A    H
ATOM   3876  Cl  DCE A 485      21.424  26.196  26.948  1.00  0.00      A   CL
ATOM   3877  CT1 DCE A 485      21.845  29.028  27.046  1.00  0.00      A    C
ATOM   3878  HC2 DCE A 485      22.617  28.949  26.280  1.00  0.00      A    H
ATOM   3879  Cl1 DCE A 485      20.288  29.447  26.341  1.00  0.00      A   CL
ATOM   3880  HC3 DCE A 485      22.184  29.761  27.778  1.00  0.00      A    H
ATOM   3881  CT  DCE A 486      44.298  20.650  46.470  1.00  0.00      A    C
ATOM   3882  HC  DCE A 486      45.206  21.238  46.606  1.00  0.00      A    H
ATOM   3883  HC1 DCE A 486      43.484  21.362  46.603  1.00  0.00      A    H
ATOM   3884  Cl  DCE A 486      44.260  20.058  44.794  1.00  0.00      A   CL
ATOM   3885  CT1 DCE A 486      44.366  19.452  47.398  1.00  0.00      A    C
ATOM   3886  HC2 DCE A 486      45.181  18.766  47.167  1.00  0.00      A    H
ATOM   3887  Cl1 DCE A 486      44.428  19.930  49.079  1.00  0.00      A   CL
ATOM   3888  HC3 DCE A 486      43.496  18.830  47.189  1.00  0.00      A    H
ATOM   3889  CT  DCE A 487      40.019  10.858  46.088  1.00  0.00      A    C
ATOM   3890  HC  DCE A 487      39.835   9.784  46.062  1.00  0.00      A    H
ATOM   3891  HC1 DCE A 487      40.933  11.043  45.524  1.00  0.00      A    H
ATOM   3892  Cl  DCE A 487      38.502  11.705  45.477  1.00  0.00      A   CL
ATOM   3893  CT1 DCE A 487      40.095  11.107  47.613  1.00  0.00      A    C
ATOM   3894  HC2 DCE A 487      39.095  11.302  48.001  1.00  0.00      A    H
ATOM   3895  Cl1 DCE A 487      40.812   9.638  48.372  1.00  0.00      A   CL
ATOM   3896  HC3 DCE A 487      40.695  11.951  47.953  1.00  0.00      A    H
ATOM   3897  CT  DCE A 488      21.729  17.666  10.119  1.00  0.00      A    C
ATOM   3898  HC  DCE A 488      22.751  17.298  10.029  1.00  0.00      A    H
ATOM   3899  HC1 DCE A 488      21.561  18.154  11.078  1.00  0.00      A    H
ATOM   3900  Cl  DCE A 488      21.247  18.859   8.869  1.00  0.00      A   CL
ATOM   3901  CT1 DCE A 488      20.807  16.477  10.127  1.00  0.00      A    C
ATOM   3902  HC2 DCE A 488      20.772  16.015   9.140  1.00  0.00      A    H
ATOM   3903  Cl1 DCE A 488      21.594  15.460  11.324  1.00  0.00      A   CL
ATOM   3904  HC3 DCE A 488      19.802  16.674  10.499  1.00  0.00      A    H
ATOM   3905  CT  DCE A 489      14.272  45.875  17.507  1.00  0.00      A    C
ATOM   3906  HC  DCE A 489      14.606  46.079  16.489  1.00  0.00      A    H
ATOM   3907  HC1 DCE A 489      14.291  46.826  18.039  1.00  0.00      A    H
ATOM   3908  Cl  DCE A 489      12.590  45.506  17.654  1.00  0.00      A   CL
ATOM   3909  CT1 DCE A 489      15.071  44.827  18.268  1.00  0.00      A    C
ATOM   3910  HC2 DCE A 489      14.997  43.820  17.858  1.00  0.00      A    H
ATOM   3911  Cl1 DCE A 489      16.772  45.268  18.373  1.00  0.00      A   CL
ATOM   3912  HC3 DCE A 489      14.679  44.875  19.284  1.00  0.00      A    H
ATOM   3913  CT  DCE A 490      50.087  39.502  52.113  1.00  0.00      A    C
ATOM   3914  HC  DCE A 490      50.313  38.525  51.685  1.00  0.00      A    H
ATOM   3915  HC1 DCE A 490      50.410  39.409  53.150  1.00  0.00      A    H
ATOM   3916  Cl  DCE A 490      51.081  40.727  51.286  1.00  0.00      A   CL
ATOM   3917  CT1 DCE A 490      48.608  39.779  51.993  1.00  0.00      A    C
ATOM   3918  HC2 DCE A 490      48.014  39.052  52.546  1.00  0.00      A    H
ATOM   3919  Cl1 DCE A 490      48.206  41.411  52.658  1.00  0.00      A   CL
ATOM   3920  HC3 DCE A 490      48.404  39.753  50.922  1.00  0.00      A    H
ATOM   3921  CT  DCE A 491      22.806  37.595  28.579  1.00  0.00      A    C
ATOM   3922  HC  DCE A 491      22.925  38.129  27.636  1.00  0.00      A    H
ATOM   3923  HC1 DCE A 491      22.000  38.054  29.150  1.00  0.00      A    H
ATOM   3924  Cl  DCE A 491      22.229  36.029  28.016  1.00  0.00      A   CL
ATOM   3925  CT1 DCE A 491      24.041  37.385  29.396  1.00  0.00      A    C
ATOM   3926  HC2 DCE A 491      23.935  36.569  30.111  1.00  0.00      A    H
ATOM   3927  Cl1 DCE A 491      25.453  37.113  28.338  1.00  0.00      A   CL
ATOM   3928  HC3 DCE A 491      24.241  38.276  29.991  1.00  0.00      A    H
ATOM   3929  CT  DCE A 492       7.781  54.496  40.015  1.00  0.00      A    C
ATOM   3930  HC  DCE A 492       7.586  54.585  38.947  1.00  0.00      A    H
ATOM   3931  HC1 DCE A 492       8.232  53.572  40.377  1.00  0.00      A    H
ATOM   3932  Cl  DCE A 492       8.948  55.713  40.601  1.00  0.00      A   CL
ATOM   3933  CT1 DCE A 492       6.485  54.747  40.741  1.00  0.00      A    C
ATOM   3934  HC2 DCE A 492       6.700  54.478  41.775  1.00  0.00      A    H
ATOM   3935  Cl1 DCE A 492       6.033  56.504  40.714  1.00  0.00      A   CL
ATOM   3936  HC3 DCE A 492       5.659  54.148  40.357  1.00  0.00      A    H
ATOM   3937  CT  DCE A 493      26.084  25.272  29.418  1.00  0.00      A    C
ATOM   3938  HC  DCE A 493      26.222  25.475  28.356  1.00  0.00      A    H
ATOM   3939  HC1 DCE A 493      26.426  24.277  29.702  1.00  0.00      A    H
ATOM   3940  Cl  DCE A 493      27.177  26.519  30.137  1.00  0.00      A   CL
ATOM   3941  CT1 DCE A 493      24.763  25.376  30.070  1.00  0.00      A    C
ATOM   3942  HC2 DCE A 493      24.390  26.396  29.975  1.00  0.00      A    H
ATOM   3943  Cl1 DCE A 493      23.540  24.336  29.241  1.00  0.00      A   CL
ATOM   3944  HC3 DCE A 493      24.787  25.028  31.103  1.00  0.00      A    H
ATOM   3945  CT  DCE A 494      42.901  38.838  24.284  1.00  0.00      A    C
ATOM   3946  HC  DCE A 494      43.084  38.457  23.279  1.00  0.00      A    H
ATOM   3947  HC1 DCE A 494      43.631  39.630  24.446  1.00  0.00      A    H
ATOM   3948  Cl  DCE A 494      41.244  39.354  24.407  1.00  0.00      A   CL
ATOM   3949  CT1 DCE A 494      43.216  37.717  25.270  1.00  0.00      A    C
ATOM   3950  HC2 DCE A 494      43.492  38.173  26.221  1.00  0.00      A    H
ATOM   3951  Cl1 DCE A 494      41.925  36.508  25.267  1.00  0.00      A   CL
ATOM   3952  HC3 DCE A 494      44.143  37.221  24.980  1.00  0.00      A    H
ATOM   3953  CT  DCE A 495      41.804  31.559  53.869  1.00  0.00      A    C
ATOM   3954  HC  DCE A 495      42.311  30.802  54.467  1.00  0.00      A    H
ATOM   3955  HC1 DCE A 495      42.138  31.511  52.833  1.00  0.00      A    H
ATOM   3956  Cl  DCE A 495      40.036  31.536  54.065  1.00  0.00      A   CL
ATOM   3957  CT1 DCE A 495      42.243  32.942  54.327  1.00  0.00      A    C
ATOM   3958  HC2 DCE A 495      42.110  33.750  53.607  1.00  0.00      A    H
ATOM   3959  Cl1 DCE A 495      41.629  33.426  55.956  1.00  0.00      A   CL
ATOM   3960  HC3 DCE A 495      43.328  32.845  54.313  1.00  0.00      A    H
ATOM   3961  CT  DCE A 496      12.883  28.481  14.630  1.00  0.00      A    C
ATOM   3962  HC  DCE A 496      11.994  28.070  15.109  1.00  0.00      A    H
ATOM   3963  HC1 DCE A 496      13.305  29.213  15.317  1.00  0.00      A    H
ATOM   3964  Cl  DCE A 496      14.073  27.303  14.354  1.00  0.00      A   CL
ATOM   3965  CT1 DCE A 496      12.536  29.204  13.287  1.00  0.00      A    C
ATOM   3966  HC2 DCE A 496      13.391  29.756  12.898  1.00  0.00      A    H
ATOM   3967  Cl1 DCE A 496      12.040  28.076  12.015  1.00  0.00      A   CL
ATOM   3968  HC3 DCE A 496      11.767  29.964  13.422  1.00  0.00      A    H
ATOM   3969  CT  DCE A 497      44.669  34.631  48.778  1.00  0.00      A    C
ATOM   3970  HC  DCE A 497      45.027  35.319  48.012  1.00  0.00      A    H
ATOM   3971  HC1 DCE A 497      43.602  34.521  48.587  1.00  0.00      A    H
ATOM   3972  Cl  DCE A 497      45.443  33.034  48.514  1.00  0.00      A   CL
ATOM   3973  CT1 DCE A 497      44.931  34.984  50.281  1.00  0.00      A    C
ATOM   3974  HC2 DCE A 497      44.221  35.726  50.646  1.00  0.00      A    H
ATOM   3975  Cl1 DCE A 497      44.631  33.521  51.240  1.00  0.00      A   CL
ATOM   3976  HC3 DCE A 497      45.951  35.325  50.457  1.00  0.00      A    H
ATOM   3977  CT  DCE A 498       1.950  42.266  46.628  1.00  0.00      A    C
ATOM   3978  HC  DCE A 498       1.937  41.998  47.685  1.00  0.00      A    H
ATOM   3979  HC1 DCE A 498       2.620  43.126  46.648  1.00  0.00      A    H
ATOM   3980  Cl  DCE A 498       2.474  40.924  45.610  1.00  0.00      A   CL
ATOM   3981  CT1 DCE A 498       0.622  42.779  46.148  1.00  0.00      A    C
ATOM   3982  HC2 DCE A 498       0.014  42.073  45.583  1.00  0.00      A    H
ATOM   3983  Cl1 DCE A 498      -0.336  43.321  47.582  1.00  0.00      A   CL
ATOM   3984  HC3 DCE A 498       0.891  43.688  45.610  1.00  0.00      A    H
ATOM   3985  CT  DCE A 499      26.419   0.943  16.117  1.00  0.00      A    C
ATOM   3986  HC  DCE A 499      27.312   0.410  15.791  1.00  0.00      A    H
ATOM   3987  HC1 DCE A 499      26.372   1.088  17.196  1.00  0.00      A    H
ATOM   3988  Cl  DCE A 499      26.522   2.524  15.403  1.00  0.00      A   CL
ATOM   3989  CT1 DCE A 499      25.167   0.194  15.579  1.00  0.00      A    C
ATOM   3990  HC2 DCE A 499      24.980  -0.851  15.829  1.00  0.00      A    H
ATOM   3991  Cl1 DCE A 499      23.718   1.148  16.088  1.00  0.00      A   CL
ATOM   3992  HC3 DCE A 499      25.279   0.134  14.496  1.00  0.00      A    H
ATOM   3993  CT  DCE A 500      15.640  30.961  44.108  1.00  0.00      A    C
ATOM   3994  HC  DCE A 500      15.603  30.778  43.034  1.00  0.00      A    H
ATOM   3995  HC1 DCE A 500      15.456  32.031  44.205  1.00  0.00      A    H
ATOM   3996  Cl  DCE A 500      14.248  29.962  44.789  1.00  0.00      A   CL
ATOM   3997  CT1 DCE A 500      17.031  30.485  44.601  1.00  0.00      A    C
ATOM   3998  HC2 DCE A 500      17.141  30.676  45.668  1.00  0.00      A    H
ATOM   3999  Cl1 DCE A 500      17.151  28.668  44.424  1.00  0.00      A   CL
ATOM   4000  HC3 DCE A 500      17.897  31.021  44.213  1.00  0.00      A    H
ATOM   4001  CT  DCE A 501      12.404  20.437   5.881  1.00  0.00      A    C
ATOM   4002  HC  DCE A 501      12.400  19.855   4.960  1.00  0.00      A    H
ATOM   4003  HC1 DCE A 501      13.373  20.349   6.373  1.00  0.00      A    H
ATOM   4004  Cl  DCE A 501      12.357  22.162   5.348  1.00  0.00      A   CL
ATOM   4005  CT1 DCE A 501      11.153  20.083   6.726  1.00  0.00      A    C
ATOM   4006  HC2 DCE A 501      11.247  19.203   7.363  1.00  0.00      A    H
ATOM   4007  Cl1 DCE A 501      10.829  21.305   7.898  1.00  0.00      A   CL
ATOM   4008  HC3 DCE A 501      10.254  19.901   6.138  1.00  0.00      A    H
ATOM   4009  CT  DCE A 502      10.390  30.678   8.299  1.00  0.00      A    C
ATOM   4010  HC  DCE A 502      10.112  30.518   9.341  1.00  0.00      A    H
ATOM   4011  HC1 DCE A 502      10.526  31.751   8.166  1.00  0.00      A    H
ATOM   4012  Cl  DCE A 502      11.874  29.758   7.910  1.00  0.00      A   CL
ATOM   4013  CT1 DCE A 502       9.132  30.265   7.472  1.00  0.00      A    C
ATOM   4014  HC2 DCE A 502       9.410  30.386   6.425  1.00  0.00      A    H
ATOM   4015  Cl1 DCE A 502       8.577  28.557   7.755  1.00  0.00      A   CL
ATOM   4016  HC3 DCE A 502       8.363  31.023   7.619  1.00  0.00      A    H
ATOM   4017  CT  DCE A 503      48.371  13.423  37.238  1.00  0.00      A    C
ATOM   4018  HC  DCE A 503      48.022  13.500  36.208  1.00  0.00      A    H
ATOM   4019  HC1 DCE A 503      49.456  13.337  37.286  1.00  0.00      A    H
ATOM   4020  Cl  DCE A 503      48.025  14.865  38.175  1.00  0.00      A   CL
ATOM   4021  CT1 DCE A 503      47.644  12.189  37.718  1.00  0.00      A    C
ATOM   4022  HC2 DCE A 503      48.108  11.296  37.299  1.00  0.00      A    H
ATOM   4023  Cl1 DCE A 503      47.637  11.966  39.450  1.00  0.00      A   CL
ATOM   4024  HC3 DCE A 503      46.605  12.342  37.426  1.00  0.00      A    H
ATOM   4025  CT  DCE A 504      48.847  44.360  21.659  1.00  0.00      A    C
ATOM   4026  HC  DCE A 504      49.714  44.230  22.306  1.00  0.00      A    H
ATOM   4027  HC1 DCE A 504      48.395  43.384  21.484  1.00  0.00      A    H
ATOM   4028  Cl  DCE A 504      47.655  45.450  22.457  1.00  0.00      A   CL
ATOM   4029  CT1 DCE A 504      49.240  44.977  20.283  1.00  0.00      A    C
ATOM   4030  HC2 DCE A 504      50.021  44.303  19.931  1.00  0.00      A    H
ATOM   4031  Cl1 DCE A 504      47.807  45.005  19.137  1.00  0.00      A   CL
ATOM   4032  HC3 DCE A 504      49.670  45.971  20.408  1.00  0.00      A    H
ATOM   4033  CT  DCE A 505      16.288  14.681  44.628  1.00  0.00      A    C
ATOM   4034  HC  DCE A 505      16.697  13.710  44.907  1.00  0.00      A    H
ATOM   4035  HC1 DCE A 505      15.498  15.012  45.302  1.00  0.00      A    H
ATOM   4036  Cl  DCE A 505      17.598  15.796  44.892  1.00  0.00      A   CL
ATOM   4037  CT1 DCE A 505      15.923  14.682  43.142  1.00  0.00      A    C
ATOM   4038  HC2 DCE A 505      15.593  15.674  42.831  1.00  0.00      A    H
ATOM   4039  Cl1 DCE A 505      17.304  14.118  42.047  1.00  0.00      A   CL
ATOM   4040  HC3 DCE A 505      15.101  14.005  42.908  1.00  0.00      A    H
ATOM   4041  CT  DCE A 506      27.019  10.680  16.425  1.00  0.00      A    C
ATOM   4042  HC  DCE A 506      27.589  11.135  17.235  1.00  0.00      A    H
ATOM   4043  HC1 DCE A 506      27.155  11.182  15.467  1.00  0.00      A    H
ATOM   4044  Cl  DCE A 506      27.551   8.999  16.117  1.00  0.00      A   CL
ATOM   4045  CT1 DCE A 506      25.587  10.684  16.820  1.00  0.00      A    C
ATOM   4046  HC2 DCE A 506      25.124  11.617  16.499  1.00  0.00      A    H
ATOM   4047  Cl1 DCE A 506      24.687   9.451  16.005  1.00  0.00      A   CL
ATOM   4048  HC3 DCE A 506      25.533  10.453  17.884  1.00  0.00      A    H
ATOM   4049  CT  DCE A 507      32.411  40.360   0.586  1.00  0.00      A    C
ATOM   4050  HC  DCE A 507      32.332  39.849   1.545  1.00  0.00      A    H
ATOM   4051  HC1 DCE A 507      31.393  40.530   0.235  1.00  0.00      A    H
ATOM   4052  Cl  DCE A 507      33.216  41.902   0.977  1.00  0.00      A   CL
ATOM   4053  CT1 DCE A 507      33.265  39.657  -0.483  1.00  0.00      A    C
ATOM   4054  HC2 DCE A 507      34.199  39.543   0.066  1.00  0.00      A    H
ATOM   4055  Cl1 DCE A 507      32.624  38.005  -0.654  1.00  0.00      A   CL
ATOM   4056  HC3 DCE A 507      33.301  40.167  -1.446  1.00  0.00      A    H
ATOM   4057  CT  DCE A 508      47.009   2.371   0.723  1.00  0.00      A    C
ATOM   4058  HC  DCE A 508      46.380   1.512   0.493  1.00  0.00      A    H
ATOM   4059  HC1 DCE A 508      46.499   3.261   0.354  1.00  0.00      A    H
ATOM   4060  Cl  DCE A 508      47.379   2.543   2.454  1.00  0.00      A   CL
ATOM   4061  CT1 DCE A 508      48.304   2.091   0.014  1.00  0.00      A    C
ATOM   4062  HC2 DCE A 508      48.989   2.884   0.314  1.00  0.00      A    H
ATOM   4063  Cl1 DCE A 508      49.192   0.664   0.480  1.00  0.00      A   CL
ATOM   4064  HC3 DCE A 508      48.235   2.282  -1.057  1.00  0.00      A    H
ATOM   4065  CT  DCE A 509       5.268  34.797  37.332  1.00  0.00      A    C
ATOM   4066  HC  DCE A 509       4.685  35.240  36.524  1.00  0.00      A    H
ATOM   4067  HC1 DCE A 509       4.613  34.710  38.199  1.00  0.00      A    H
ATOM   4068  Cl  DCE A 509       5.717  33.173  37.039  1.00  0.00      A   CL
ATOM   4069  CT1 DCE A 509       6.408  35.810  37.643  1.00  0.00      A    C
ATOM   4070  HC2 DCE A 509       6.787  35.614  38.646  1.00  0.00      A    H
ATOM   4071  Cl1 DCE A 509       7.657  35.777  36.402  1.00  0.00      A   CL
ATOM   4072  HC3 DCE A 509       5.982  36.814  37.631  1.00  0.00      A    H
ATOM   4073  CT  DCE A 510      43.915  23.286  16.066  1.00  0.00      A    C
ATOM   4074  HC  DCE A 510      44.508  23.393  16.974  1.00  0.00      A    H
ATOM   4075  HC1 DCE A 510      43.056  23.922  16.283  1.00  0.00      A    H
ATOM   4076  Cl  DCE A 510      44.755  24.101  14.712  1.00  0.00      A   CL
ATOM   4077  CT1 DCE A 510      43.584  21.818  15.931  1.00  0.00      A    C
ATOM   4078  HC2 DCE A 510      42.922  21.626  15.087  1.00  0.00      A    H
ATOM   4079  Cl1 DCE A 510      45.071  21.005  15.583  1.00  0.00      A   CL
ATOM   4080  HC3 DCE A 510      43.274  21.234  16.798  1.00  0.00      A    H
ATOM   4081  CT  DCE A 511      17.995   6.894  13.117  1.00  0.00      A    C
ATOM   4082  HC  DCE A 511      18.311   6.084  13.775  1.00  0.00      A    H
ATOM   4083  HC1 DCE A 511      17.603   6.280  12.307  1.00  0.00      A    H
ATOM   4084  Cl  DCE A 511      16.484   7.455  13.867  1.00  0.00      A   CL
ATOM   4085  CT1 DCE A 511      19.064   7.930  13.040  1.00  0.00      A    C
ATOM   4086  HC2 DCE A 511      18.684   8.860  12.619  1.00  0.00      A    H
ATOM   4087  Cl1 DCE A 511      19.485   8.379  14.681  1.00  0.00      A   CL
ATOM   4088  HC3 DCE A 511      19.923   7.595  12.458  1.00  0.00      A    H
ATOM   4089  CT  DCE A 512      54.683   9.623  20.217  1.00  0.00      A    C
ATOM   4090  HC  DCE A 512      55.098   8.632  20.032  1.00  0.00      A    H
ATOM   4091  HC1 DCE A 512      54.771   9.870  21.275  1.00  0.00      A    H
ATOM   4092  Cl  DCE A 512      55.677  10.896  19.313  1.00  0.00      A   CL
ATOM   4093  CT1 DCE A 512      53.312   9.596  19.610  1.00  0.00      A    C
ATOM   4094  HC2 DCE A 512      53.180   9.281  18.575  1.00  0.00      A    H
ATOM   4095  Cl1 DCE A 512      52.275   8.399  20.404  1.00  0.00      A   CL
ATOM   4096  HC3 DCE A 512      52.897  10.580  19.828  1.00  0.00      A    H
ATOM   4097  CT  DCE A 513      -0.698  27.709   7.095  1.00  0.00      A    C
ATOM   4098  HC  DCE A 513      -0.944  27.426   6.072  1.00  0.00      A    H
ATOM   4099  HC1 DCE A 513      -0.656  28.793   7.197  1.00  0.00      A    H
ATOM   4100  Cl  DCE A 513      -1.843  27.186   8.260  1.00  0.00      A   CL
ATOM   4101  CT1 DCE A 513       0.650  27.100   7.431  1.00  0.00      A    C
ATOM   4102  HC2 DCE A 513       0.647  26.016   7.323  1.00  0.00      A    H
ATOM   4103  Cl1 DCE A 513       2.023  27.848   6.536  1.00  0.00      A   CL
ATOM   4104  HC3 DCE A 513       0.824  27.171   8.505  1.00  0.00      A    H
ATOM   4105  CT  DCE A 514      33.497  19.984  29.645  1.00  0.00      A    C
ATOM   4106  HC  DCE A 514      33.368  19.087  29.041  1.00  0.00      A    H
ATOM   4107  HC1 DCE A 514      32.558  20.119  30.181  1.00  0.00      A    H
ATOM   4108  Cl  DCE A 514      34.783  19.813  30.883  1.00  0.00      A   CL
ATOM   4109  CT1 DCE A 514      33.834  21.298  28.850  1.00  0.00      A    C
ATOM   4110  HC2 DCE A 514      34.576  21.928  29.339  1.00  0.00      A    H
ATOM   4111  Cl1 DCE A 514      34.490  20.937  27.196  1.00  0.00      A   CL
ATOM   4112  HC3 DCE A 514      32.931  21.905  28.794  1.00  0.00      A    H
ATOM   4113  CT  DCE A 515       3.739  35.010  44.685  1.00  0.00      A    C
ATOM   4114  HC  DCE A 515       3.983  33.983  44.412  1.00  0.00      A    H
ATOM   4115  HC1 DCE A 515       3.442  35.118  45.728  1.00  0.00      A    H
ATOM   4116  Cl  DCE A 515       5.278  36.023  44.647  1.00  0.00      A   CL
ATOM   4117  CT1 DCE A 515       2.753  35.714  43.791  1.00  0.00      A    C
ATOM   4118  HC2 DCE A 515       1.748  35.303  43.891  1.00  0.00      A    H
ATOM   4119  Cl1 DCE A 515       2.586  37.392  44.313  1.00  0.00      A   CL
ATOM   4120  HC3 DCE A 515       3.003  35.693  42.731  1.00  0.00      A    H
ATOM   4121  CT  DCE A 516      29.294  28.602  38.103  1.00  0.00      A    C
ATOM   4122  HC  DCE A 516      28.919  29.619  38.223  1.00  0.00      A    H
ATOM   4123  HC1 DCE A 516      29.096  28.296  37.076  1.00  0.00      A    H
ATOM   4124  Cl  DCE A 516      31.104  28.412  38.348  1.00  0.00      A   CL
ATOM   4125  CT1 DCE A 516      28.486  27.599  38.943  1.00  0.00      A    C
ATOM   4126  HC2 DCE A 516      28.569  27.678  40.027  1.00  0.00      A    H
ATOM   4127  Cl1 DCE A 516      26.759  27.597  38.595  1.00  0.00      A   CL
ATOM   4128  HC3 DCE A 516      28.870  26.621  38.651  1.00  0.00      A    H
ATOM   4129  CT  DCE A 517      17.310  34.027  28.662  1.00  0.00      A    C
ATOM   4130  HC  DCE A 517      17.977  34.889  28.623  1.00  0.00      A    H
ATOM   4131  HC1 DCE A 517      16.764  34.046  29.605  1.00  0.00      A    H
ATOM   4132  Cl  DCE A 517      16.122  34.276  27.361  1.00  0.00      A   CL
ATOM   4133  CT1 DCE A 517      17.989  32.644  28.457  1.00  0.00      A    C
ATOM   4134  HC2 DCE A 517      18.863  32.463  29.083  1.00  0.00      A    H
ATOM   4135  Cl1 DCE A 517      16.781  31.346  28.866  1.00  0.00      A   CL
ATOM   4136  HC3 DCE A 517      18.250  32.600  27.400  1.00  0.00      A    H
ATOM   4137  CT  DCE A 518       0.815  14.809  47.183  1.00  0.00      A    C
ATOM   4138  HC  DCE A 518       0.143  14.747  48.039  1.00  0.00      A    H
ATOM   4139  HC1 DCE A 518       1.860  14.944  47.461  1.00  0.00      A    H
ATOM   4140  Cl  DCE A 518       0.550  13.379  46.038  1.00  0.00      A   CL
ATOM   4141  CT1 DCE A 518       0.334  16.115  46.550  1.00  0.00      A    C
ATOM   4142  HC2 DCE A 518       0.741  16.254  45.548  1.00  0.00      A    H
ATOM   4143  Cl1 DCE A 518      -1.422  16.137  46.281  1.00  0.00      A   CL
ATOM   4144  HC3 DCE A 518       0.608  17.032  47.073  1.00  0.00      A    H
ATOM   4145  CT  DCE A 519      21.793  21.001  52.723  1.00  0.00      A    C
ATOM   4146  HC  DCE A 519      22.616  21.715  52.697  1.00  0.00      A    H
ATOM   4147  HC1 DCE A 519      21.420  20.846  51.711  1.00  0.00      A    H
ATOM   4148  Cl  DCE A 519      22.302  19.386  53.240  1.00  0.00      A   CL
ATOM   4149  CT1 DCE A 519      20.696  21.496  53.666  1.00  0.00      A    C
ATOM   4150  HC2 DCE A 519      19.891  20.764  53.595  1.00  0.00      A    H
ATOM   4151  Cl1 DCE A 519      21.304  21.416  55.318  1.00  0.00      A   CL
ATOM   4152  HC3 DCE A 519      20.423  22.518  53.406  1.00  0.00      A    H
ATOM   4153  CT  DCE A 520      15.399  43.736   4.530  1.00  0.00      A    C
ATOM   4154  HC  DCE A 520      15.453  42.728   4.942  1.00  0.00      A    H
ATOM   4155  HC1 DCE A 520      14.793  43.639   3.629  1.00  0.00      A    H
ATOM   4156  Cl  DCE A 520      14.593  44.688   5.772  1.00  0.00      A   CL
ATOM   4157  CT1 DCE A 520      16.808  44.264   4.315  1.00  0.00      A    C
ATOM   4158  HC2 DCE A 520      16.841  45.322   4.057  1.00  0.00      A    H
ATOM   4159  Cl1 DCE A 520      17.687  43.981   5.894  1.00  0.00      A   CL
ATOM   4160  HC3 DCE A 520      17.150  43.615   3.508  1.00  0.00      A    H
ATOM   4161  CT  DCE A 521      14.018  31.329  54.147  1.00  0.00      A    C
ATOM   4162  HC  DCE A 521      13.178  31.354  54.840  1.00  0.00      A    H
ATOM   4163  HC1 DCE A 521      14.246  30.284  53.934  1.00  0.00      A    H
ATOM   4164  Cl  DCE A 521      13.541  32.168  52.619  1.00  0.00      A   CL
ATOM   4165  CT1 DCE A 521      15.148  32.076  54.780  1.00  0.00      A    C
ATOM   4166  HC2 DCE A 521      15.209  31.860  55.847  1.00  0.00      A    H
ATOM   4167  Cl1 DCE A 521      16.701  32.149  53.894  1.00  0.00      A   CL
ATOM   4168  HC3 DCE A 521      14.828  33.116  54.848  1.00  0.00      A    H
ATOM   4169  CT  DCE A 522      52.533  49.990  51.134  1.00  0.00      A    C
ATOM   4170  HC  DCE A 522      52.832  50.524  52.036  1.00  0.00      A    H
ATOM   4171  HC1 DCE A 522      53.332  49.340  50.778  1.00  0.00      A    H
ATOM   4172  Cl  DCE A 522      51.149  48.992  51.640  1.00  0.00      A   CL
ATOM   4173  CT1 DCE A 522      52.126  50.945  49.935  1.00  0.00      A    C
ATOM   4174  HC2 DCE A 522      51.322  51.624  50.218  1.00  0.00      A    H
ATOM   4175  Cl1 DCE A 522      53.448  51.953  49.380  1.00  0.00      A   CL
ATOM   4176  HC3 DCE A 522      51.719  50.441  49.058  1.00  0.00      A    H
ATOM   4177  CT  DCE A 523      43.535  22.177   1.996  1.00  0.00      A    C
ATOM   4178  HC  DCE A 523      43.774  22.365   0.949  1.00  0.00      A    H
ATOM   4179  HC1 DCE A 523      43.364  21.101   1.963  1.00  0.00      A    H
ATOM   4180  Cl  DCE A 523      44.961  22.522   3.023  1.00  0.00      A   CL
ATOM   4181  CT1 DCE A 523      42.257  23.005   2.412  1.00  0.00      A    C
ATOM   4182  HC2 DCE A 523      42.040  22.813   3.463  1.00  0.00      A    H
ATOM   4183  Cl1 DCE A 523      42.763  24.688   2.405  1.00  0.00      A   CL
ATOM   4184  HC3 DCE A 523      41.393  22.787   1.784  1.00  0.00      A    H
ATOM   4185  CT  DCE A 524       4.117   5.268  16.666  1.00  0.00      A    C
ATOM   4186  HC  DCE A 524       3.915   4.244  16.355  1.00  0.00      A    H
ATOM   4187  HC1 DCE A 524       5.144   5.170  17.016  1.00  0.00      A    H
ATOM   4188  Cl  DCE A 524       4.091   6.251  15.187  1.00  0.00      A   CL
ATOM   4189  CT1 DCE A 524       3.235   5.846  17.714  1.00  0.00      A    C
ATOM   4190  HC2 DCE A 524       3.570   5.255  18.567  1.00  0.00      A    H
ATOM   4191  Cl1 DCE A 524       3.794   7.517  18.052  1.00  0.00      A   CL
ATOM   4192  HC3 DCE A 524       2.178   5.880  17.450  1.00  0.00      A    H
ATOM   4193  CT  DCE A 525       7.111  55.150  45.684  1.00  0.00      A    C
ATOM   4194  HC  DCE A 525       6.645  54.269  45.243  1.00  0.00      A    H
ATOM   4195  HC1 DCE A 525       6.295  55.828  45.931  1.00  0.00      A    H
ATOM   4196  Cl  DCE A 525       7.936  54.694  47.085  1.00  0.00      A   CL
ATOM   4197  CT1 DCE A 525       8.106  55.839  44.785  1.00  0.00      A    C
ATOM   4198  HC2 DCE A 525       8.283  56.906  44.923  1.00  0.00      A    H
ATOM   4199  Cl1 DCE A 525       9.697  55.009  44.822  1.00  0.00      A   CL
ATOM   4200  HC3 DCE A 525       7.789  55.715  43.750  1.00  0.00      A    H
ATOM   4201  CT  DCE A 526       5.413  19.008   4.787  1.00  0.00      A    C
ATOM   4202  HC  DCE A 526       4.941  18.296   5.464  1.00  0.00      A    H
ATOM   4203  HC1 DCE A 526       4.982  19.944   5.141  1.00  0.00      A    H
ATOM   4204  Cl  DCE A 526       7.107  18.763   5.310  1.00  0.00      A   CL
ATOM   4205  CT1 DCE A 526       5.262  18.641   3.366  1.00  0.00      A    C
ATOM   4206  HC2 DCE A 526       5.079  17.591   3.140  1.00  0.00      A    H
ATOM   4207  Cl1 DCE A 526       3.775  19.554   2.809  1.00  0.00      A   CL
ATOM   4208  HC3 DCE A 526       6.120  18.948   2.768  1.00  0.00      A    H
ATOM   4209  CT  DCE A 527      22.540  16.721  38.345  1.00  0.00      A    C
ATOM   4210  HC  DCE A 527      22.835  15.704  38.604  1.00  0.00      A    H
ATOM   4211  HC1 DCE A 527      22.374  17.295  39.257  1.00  0.00      A    H
ATOM   4212  Cl  DCE A 527      23.809  17.673  37.538  1.00  0.00      A   CL
ATOM   4213  CT1 DCE A 527      21.358  16.708  37.454  1.00  0.00      A    C
ATOM   4214  HC2 DCE A 527      21.240  17.721  37.068  1.00  0.00      A    H
ATOM   4215  Cl1 DCE A 527      21.652  15.578  36.072  1.00  0.00      A   CL
ATOM   4216  HC3 DCE A 527      20.429  16.360  37.905  1.00  0.00      A    H
ATOM   4217  CT  DCE A 528      38.644   2.732  25.799  1.00  0.00      A    C
ATOM   4218  HC  DCE A 528      39.373   3.494  25.523  1.00  0.00      A    H
ATOM   4219  HC1 DCE A 528      38.410   2.952  26.841  1.00  0.00      A    H
ATOM   4220  Cl  DCE A 528      37.155   2.705  24.762  1.00  0.00      A   CL
ATOM   4221  CT1 DCE A 528      39.311   1.375  25.733  1.00  0.00      A    C
ATOM   4222  HC2 DCE A 528      38.551   0.668  26.063  1.00  0.00      A    H
ATOM   4223  Cl1 DCE A 528      39.765   1.105  24.023  1.00  0.00      A   CL
ATOM   4224  HC3 DCE A 528      40.239   1.294  26.300  1.00  0.00      A    H
ATOM   4225  CT  DCE A 529      14.450  26.672  46.290  1.00  0.00      A    C
ATOM   4226  HC  DCE A 529      14.442  27.560  45.658  1.00  0.00      A    H
ATOM   4227  HC1 DCE A 529      13.554  26.074  46.125  1.00  0.00      A    H
ATOM   4228  Cl  DCE A 529      15.682  25.641  45.748  1.00  0.00      A   CL
ATOM   4229  CT1 DCE A 529      14.507  27.082  47.761  1.00  0.00      A    C
ATOM   4230  HC2 DCE A 529      15.304  27.809  47.915  1.00  0.00      A    H
ATOM   4231  Cl1 DCE A 529      13.107  27.950  48.329  1.00  0.00      A   CL
ATOM   4232  HC3 DCE A 529      14.740  26.228  48.397  1.00  0.00      A    H
ATOM   4233  CT  DCE A 530      49.366  13.894  25.243  1.00  0.00      A    C
ATOM   4234  HC  DCE A 530      49.597  14.524  26.102  1.00  0.00      A    H
ATOM   4235  HC1 DCE A 530      48.737  14.469  24.563  1.00  0.00      A    H
ATOM   4236  Cl  DCE A 530      50.798  13.566  24.258  1.00  0.00      A   CL
ATOM   4237  CT1 DCE A 530      48.794  12.540  25.624  1.00  0.00      A    C
ATOM   4238  HC2 DCE A 530      47.833  12.588  26.137  1.00  0.00      A    H
ATOM   4239  Cl1 DCE A 530      48.627  11.542  24.147  1.00  0.00      A   CL
ATOM   4240  HC3 DCE A 530      49.393  11.864  26.234  1.00  0.00      A    H
ATOM   4241  CT  DCE A 531      20.058  25.390  54.054  1.00  0.00      A    C
ATOM   4242  HC  DCE A 531      19.554  24.424  54.034  1.00  0.00      A    H
ATOM   4243  HC1 DCE A 531      19.444  26.145  54.545  1.00  0.00      A    H
ATOM   4244  Cl  DCE A 531      21.573  25.169  55.023  1.00  0.00      A   CL
ATOM   4245  CT1 DCE A 531      20.500  25.906  52.653  1.00  0.00      A    C
ATOM   4246  HC2 DCE A 531      21.445  26.448  52.612  1.00  0.00      A    H
ATOM   4247  Cl1 DCE A 531      20.595  24.680  51.407  1.00  0.00      A   CL
ATOM   4248  HC3 DCE A 531      19.701  26.580  52.344  1.00  0.00      A    H
ATOM   4249  CT  DCE A 532      19.155  16.732  24.222  1.00  0.00      A    C
ATOM   4250  HC  DCE A 532      18.973  17.781  24.459  1.00  0.00      A    H
ATOM   4251  HC1 DCE A 532      18.521  16.139  24.880  1.00  0.00      A    H
ATOM   4252  Cl  DCE A 532      18.641  16.356  22.561  1.00  0.00      A   CL
ATOM   4253  CT1 DCE A 532      20.657  16.468  24.449  1.00  0.00      A    C
ATOM   4254  HC2 DCE A 532      20.958  15.500  24.047  1.00  0.00      A    H
ATOM   4255  Cl1 DCE A 532      21.498  17.687  23.547  1.00  0.00      A   CL
ATOM   4256  HC3 DCE A 532      20.982  16.462  25.490  1.00  0.00      A    H
ATOM   4257  CT  DCE A 533      26.792  35.296   3.919  1.00  0.00      A    C
ATOM   4258  HC  DCE A 533      26.758  34.249   4.222  1.00  0.00      A    H
ATOM   4259  HC1 DCE A 533      27.447  35.880   4.565  1.00  0.00      A    H
ATOM   4260  Cl  DCE A 533      27.454  35.434   2.264  1.00  0.00      A   CL
ATOM   4261  CT1 DCE A 533      25.348  35.820   3.858  1.00  0.00      A    C
ATOM   4262  HC2 DCE A 533      24.788  35.780   4.793  1.00  0.00      A    H
ATOM   4263  Cl1 DCE A 533      25.556  37.563   3.449  1.00  0.00      A   CL
ATOM   4264  HC3 DCE A 533      24.736  35.332   3.100  1.00  0.00      A    H
ATOM   4265  CT  DCE A 534      38.612  10.229  23.322  1.00  0.00      A    C
ATOM   4266  HC  DCE A 534      39.451   9.767  23.843  1.00  0.00      A    H
ATOM   4267  HC1 DCE A 534      37.933  10.762  23.987  1.00  0.00      A    H
ATOM   4268  Cl  DCE A 534      39.395  11.491  22.307  1.00  0.00      A   CL
ATOM   4269  CT1 DCE A 534      37.889   9.261  22.404  1.00  0.00      A    C
ATOM   4270  HC2 DCE A 534      38.605   8.799  21.725  1.00  0.00      A    H
ATOM   4271  Cl1 DCE A 534      37.098   7.991  23.366  1.00  0.00      A   CL
ATOM   4272  HC3 DCE A 534      37.073   9.686  21.819  1.00  0.00      A    H
ATOM   4273  CT  DCE A 535      11.279  23.763  42.189  1.00  0.00      A    C
ATOM   4274  HC  DCE A 535      10.292  23.652  41.740  1.00  0.00      A    H
ATOM   4275  HC1 DCE A 535      11.042  23.726  43.252  1.00  0.00      A    H
ATOM   4276  Cl  DCE A 535      12.217  22.336  41.693  1.00  0.00      A   CL
ATOM   4277  CT1 DCE A 535      11.908  25.054  41.734  1.00  0.00      A    C
ATOM   4278  HC2 DCE A 535      11.456  25.992  42.058  1.00  0.00      A    H
ATOM   4279  Cl1 DCE A 535      13.718  24.997  42.114  1.00  0.00      A   CL
ATOM   4280  HC3 DCE A 535      11.675  24.972  40.672  1.00  0.00      A    H
ATOM   4281  CT  DCE A 536      52.105  14.428  12.598  1.00  0.00      A    C
ATOM   4282  HC  DCE A 536      51.095  14.163  12.911  1.00  0.00      A    H
ATOM   4283  HC1 DCE A 536      52.511  13.666  11.933  1.00  0.00      A    H
ATOM   4284  Cl  DCE A 536      51.829  15.780  11.402  1.00  0.00      A   CL
ATOM   4285  CT1 DCE A 536      52.925  14.762  13.846  1.00  0.00      A    C
ATOM   4286  HC2 DCE A 536      52.339  15.351  14.552  1.00  0.00      A    H
ATOM   4287  Cl1 DCE A 536      53.464  13.267  14.666  1.00  0.00      A   CL
ATOM   4288  HC3 DCE A 536      53.783  15.372  13.563  1.00  0.00      A    H
ATOM   4289  CT  DCE A 537       9.967  31.159  17.530  1.00  0.00      A    C
ATOM   4290  HC  DCE A 537       8.990  31.552  17.248  1.00  0.00      A    H
ATOM   4291  HC1 DCE A 537       9.986  30.933  18.596  1.00  0.00      A    H
ATOM   4292  Cl  DCE A 537      10.396  29.702  16.536  1.00  0.00      A   CL
ATOM   4293  CT1 DCE A 537      11.003  32.259  17.234  1.00  0.00      A    C
ATOM   4294  HC2 DCE A 537      11.017  32.613  16.203  1.00  0.00      A    H
ATOM   4295  Cl1 DCE A 537      10.726  33.630  18.254  1.00  0.00      A   CL
ATOM   4296  HC3 DCE A 537      11.950  31.778  17.481  1.00  0.00      A    H
ATOM   4297  CT  DCE A 538      18.214  20.156  12.688  1.00  0.00      A    C
ATOM   4298  HC  DCE A 538      17.696  19.555  13.436  1.00  0.00      A    H
ATOM   4299  HC1 DCE A 538      19.147  20.577  13.063  1.00  0.00      A    H
ATOM   4300  Cl  DCE A 538      18.550  19.188  11.281  1.00  0.00      A   CL
ATOM   4301  CT1 DCE A 538      17.084  21.117  12.356  1.00  0.00      A    C
ATOM   4302  HC2 DCE A 538      17.231  21.973  13.014  1.00  0.00      A    H
ATOM   4303  Cl1 DCE A 538      17.294  21.704  10.665  1.00  0.00      A   CL
ATOM   4304  HC3 DCE A 538      16.102  20.657  12.464  1.00  0.00      A    H
ATOM   4305  CT  DCE A 539      41.829  22.689  52.806  1.00  0.00      A    C
ATOM   4306  HC  DCE A 539      40.929  22.729  52.194  1.00  0.00      A    H
ATOM   4307  HC1 DCE A 539      42.162  23.656  53.185  1.00  0.00      A    H
ATOM   4308  Cl  DCE A 539      41.463  21.845  54.297  1.00  0.00      A   CL
ATOM   4309  CT1 DCE A 539      42.919  21.918  52.169  1.00  0.00      A    C
ATOM   4310  HC2 DCE A 539      43.156  22.338  51.191  1.00  0.00      A    H
ATOM   4311  Cl1 DCE A 539      44.275  22.180  53.368  1.00  0.00      A   CL
ATOM   4312  HC3 DCE A 539      42.857  20.855  51.936  1.00  0.00      A    H
ATOM   4313  CT  DCE A 540      24.756  17.442  49.636  1.00  0.00      A    C
ATOM   4314  HC  DCE A 540      25.482  17.575  50.439  1.00  0.00      A    H
ATOM   4315  HC1 DCE A 540      24.994  18.317  49.032  1.00  0.00      A    H
ATOM   4316  Cl  DCE A 540      25.019  15.967  48.642  1.00  0.00      A   CL
ATOM   4317  CT1 DCE A 540      23.358  17.341  50.260  1.00  0.00      A    C
ATOM   4318  HC2 DCE A 540      23.078  18.359  50.530  1.00  0.00      A    H
ATOM   4319  Cl1 DCE A 540      22.192  16.749  49.066  1.00  0.00      A   CL
ATOM   4320  HC3 DCE A 540      23.159  16.742  51.149  1.00  0.00      A    H
ATOM   4321  CT  DCE A 541      31.442  20.609  40.363  1.00  0.00      A    C
ATOM   4322  HC  DCE A 541      31.385  20.012  39.453  1.00  0.00      A    H
ATOM   4323  HC1 DCE A 541      31.041  21.599  40.147  1.00  0.00      A    H
ATOM   4324  Cl  DCE A 541      30.603  19.772  41.647  1.00  0.00      A   CL
ATOM   4325  CT1 DCE A 541      32.947  20.844  40.597  1.00  0.00      A    C
ATOM   4326  HC2 DCE A 541      33.335  19.827  40.645  1.00  0.00      A    H
ATOM   4327  Cl1 DCE A 541      33.573  21.647  39.185  1.00  0.00      A   CL
ATOM   4328  HC3 DCE A 541      33.276  21.403  41.473  1.00  0.00      A    H
ATOM   4329  CT  DCE A 542      13.007  54.059   1.269  1.00  0.00      A    C
ATOM   4330  HC  DCE A 542      12.246  54.446   1.947  1.00  0.00      A    H
ATOM   4331  HC1 DCE A 542      13.045  54.540   0.291  1.00  0.00      A    H
ATOM   4332  Cl  DCE A 542      14.547  54.327   2.043  1.00  0.00      A   CL
ATOM   4333  CT1 DCE A 542      12.796  52.605   1.109  1.00  0.00      A    C
ATOM   4334  HC2 DCE A 542      13.491  52.157   0.399  1.00  0.00      A    H
ATOM   4335  Cl1 DCE A 542      12.990  51.869   2.710  1.00  0.00      A   CL
ATOM   4336  HC3 DCE A 542      11.798  52.441   0.703  1.00  0.00      A    H
ATOM   4337  CT  DCE A 543      49.812  40.517  16.754  1.00  0.00      A    C
ATOM   4338  HC  DCE A 543      50.442  40.267  17.607  1.00  0.00      A    H
ATOM   4339  HC1 DCE A 543      50.413  40.910  15.935  1.00  0.00      A    H
ATOM   4340  Cl  DCE A 543      49.084  38.974  16.397  1.00  0.00      A   CL
ATOM   4341  CT1 DCE A 543      48.720  41.570  17.024  1.00  0.00      A    C
ATOM   4342  HC2 DCE A 543      47.822  41.387  16.435  1.00  0.00      A    H
ATOM   4343  Cl1 DCE A 543      48.224  41.497  18.701  1.00  0.00      A   CL
ATOM   4344  HC3 DCE A 543      49.055  42.601  16.907  1.00  0.00      A    H
ATOM   4345  CT  DCE A 544      27.854   7.442  36.606  1.00  0.00      A    C
ATOM   4346  HC  DCE A 544      27.596   8.467  36.874  1.00  0.00      A    H
ATOM   4347  HC1 DCE A 544      26.940   6.907  36.347  1.00  0.00      A    H
ATOM   4348  Cl  DCE A 544      28.971   7.517  35.174  1.00  0.00      A   CL
ATOM   4349  CT1 DCE A 544      28.555   6.749  37.781  1.00  0.00      A    C
ATOM   4350  HC2 DCE A 544      27.997   6.852  38.711  1.00  0.00      A    H
ATOM   4351  Cl1 DCE A 544      28.696   5.013  37.417  1.00  0.00      A   CL
ATOM   4352  HC3 DCE A 544      29.586   7.082  37.902  1.00  0.00      A    H
ATOM   4353  CT  DCE A 545      12.674  52.857  39.199  1.00  0.00      A    C
ATOM   4354  HC  DCE A 545      12.076  51.952  39.308  1.00  0.00      A    H
ATOM   4355  HC1 DCE A 545      13.535  52.338  38.779  1.00  0.00      A    H
ATOM   4356  Cl  DCE A 545      11.985  54.055  38.101  1.00  0.00      A   CL
ATOM   4357  CT1 DCE A 545      12.893  53.402  40.544  1.00  0.00      A    C
ATOM   4358  HC2 DCE A 545      11.961  53.665  41.044  1.00  0.00      A    H
ATOM   4359  Cl1 DCE A 545      13.642  52.233  41.557  1.00  0.00      A   CL
ATOM   4360  HC3 DCE A 545      13.510  54.300  40.505  1.00  0.00      A    H
ATOM   4361  CT  DCE A 546       8.437  38.568  54.716  1.00  0.00      A    C
ATOM   4362  HC  DCE A 546       8.354  37.815  55.500  1.00  0.00      A    H
ATOM   4363  HC1 DCE A 546       9.373  39.122  54.792  1.00  0.00      A    H
ATOM   4364  Cl  DCE A 546       8.240  37.755  53.124  1.00  0.00      A   CL
ATOM   4365  CT1 DCE A 546       7.370  39.657  54.820  1.00  0.00      A    C
ATOM   4366  HC2 DCE A 546       6.335  39.360  54.652  1.00  0.00      A    H
ATOM   4367  Cl1 DCE A 546       7.440  40.300  56.436  1.00  0.00      A   CL
ATOM   4368  HC3 DCE A 546       7.718  40.394  54.096  1.00  0.00      A    H
ATOM   4369  CT  DCE A 547      44.650  44.605  39.461  1.00  0.00      A    C
ATOM   4370  HC  DCE A 547      45.252  45.405  39.890  1.00  0.00      A    H
ATOM   4371  HC1 DCE A 547      45.031  43.685  39.905  1.00  0.00      A    H
ATOM   4372  Cl  DCE A 547      42.949  44.796  39.855  1.00  0.00      A   CL
ATOM   4373  CT1 DCE A 547      44.898  44.635  38.017  1.00  0.00      A    C
ATOM   4374  HC2 DCE A 547      44.689  45.598  37.553  1.00  0.00      A    H
ATOM   4375  Cl1 DCE A 547      46.602  44.189  37.620  1.00  0.00      A   CL
ATOM   4376  HC3 DCE A 547      44.253  43.907  37.526  1.00  0.00      A    H
ATOM   4377  CT  DCE A 548      18.378  25.903  41.586  1.00  0.00      A    C
ATOM   4378  HC  DCE A 548      19.270  25.614  41.032  1.00  0.00      A    H
ATOM   4379  HC1 DCE A 548      18.727  26.715  42.224  1.00  0.00      A    H
ATOM   4380  Cl  DCE A 548      17.361  26.737  40.363  1.00  0.00      A   CL
ATOM   4381  CT1 DCE A 548      17.561  24.908  42.334  1.00  0.00      A    C
ATOM   4382  HC2 DCE A 548      16.877  25.528  42.913  1.00  0.00      A    H
ATOM   4383  Cl1 DCE A 548      16.755  23.852  41.163  1.00  0.00      A   CL
ATOM   4384  HC3 DCE A 548      18.035  24.227  43.042  1.00  0.00      A    H
ATOM   4385  CT  DCE A 549       2.473  51.713   1.082  1.00  0.00      A    C
ATOM   4386  HC  DCE A 549       2.184  52.539   1.732  1.00  0.00      A    H
ATOM   4387  HC1 DCE A 549       2.354  52.052   0.052  1.00  0.00      A    H
ATOM   4388  Cl  DCE A 549       4.136  51.171   1.384  1.00  0.00      A   CL
ATOM   4389  CT1 DCE A 549       1.678  50.459   1.212  1.00  0.00      A    C
ATOM   4390  HC2 DCE A 549       1.970  49.851   2.069  1.00  0.00      A    H
ATOM   4391  Cl1 DCE A 549      -0.041  50.783   1.104  1.00  0.00      A   CL
ATOM   4392  HC3 DCE A 549       1.893  49.836   0.344  1.00  0.00      A    H
ATOM   4393  CT  DCE A 550       3.815  13.608   2.556  1.00  0.00      A    C
ATOM   4394  HC  DCE A 550       3.470  12.798   3.199  1.00  0.00      A    H
ATOM   4395  HC1 DCE A 550       3.003  14.180   2.108  1.00  0.00      A    H
ATOM   4396  Cl  DCE A 550       4.669  14.779   3.587  1.00  0.00      A   CL
ATOM   4397  CT1 DCE A 550       4.808  13.051   1.536  1.00  0.00      A    C
ATOM   4398  HC2 DCE A 550       5.719  12.571   1.896  1.00  0.00      A    H
ATOM   4399  Cl1 DCE A 550       4.139  11.801   0.459  1.00  0.00      A   CL
ATOM   4400  HC3 DCE A 550       5.154  13.900   0.947  1.00  0.00      A    H
ATOM   4401  CT  DCE A 551      14.497  46.729  34.432  1.00  0.00      A    C
ATOM   4402  HC  DCE A 551      13.561  47.019  34.910  1.00  0.00      A    H
ATOM   4403  HC1 DCE A 551      15.248  47.446  34.766  1.00  0.00      A    H
ATOM   4404  Cl  DCE A 551      14.993  45.032  34.934  1.00  0.00      A   CL
ATOM   4405  CT1 DCE A 551      14.354  46.939  32.948  1.00  0.00      A    C
ATOM   4406  HC2 DCE A 551      15.337  46.803  32.497  1.00  0.00      A    H
ATOM   4407  Cl1 DCE A 551      13.336  45.662  32.259  1.00  0.00      A   CL
ATOM   4408  HC3 DCE A 551      13.996  47.956  32.786  1.00  0.00      A    H
ATOM   4409  CT  DCE A 552      26.095  30.686  41.546  1.00  0.00      A    C
ATOM   4410  HC  DCE A 552      26.958  31.333  41.390  1.00  0.00      A    H
ATOM   4411  HC1 DCE A 552      25.554  31.050  42.419  1.00  0.00      A    H
ATOM   4412  Cl  DCE A 552      25.095  30.730  40.086  1.00  0.00      A   CL
ATOM   4413  CT1 DCE A 552      26.690  29.233  41.709  1.00  0.00      A    C
ATOM   4414  HC2 DCE A 552      27.217  28.882  40.822  1.00  0.00      A    H
ATOM   4415  Cl1 DCE A 552      27.737  29.135  43.086  1.00  0.00      A   CL
ATOM   4416  HC3 DCE A 552      25.869  28.594  42.037  1.00  0.00      A    H
ATOM   4417  CT  DCE A 553      48.328  21.938  32.852  1.00  0.00      A    C
ATOM   4418  HC  DCE A 553      47.417  21.369  32.666  1.00  0.00      A    H
ATOM   4419  HC1 DCE A 553      48.979  21.258  33.401  1.00  0.00      A    H
ATOM   4420  Cl  DCE A 553      49.184  22.502  31.367  1.00  0.00      A   CL
ATOM   4421  CT1 DCE A 553      47.936  23.231  33.584  1.00  0.00      A    C
ATOM   4422  HC2 DCE A 553      47.732  22.965  34.622  1.00  0.00      A    H
ATOM   4423  Cl1 DCE A 553      49.326  24.316  33.607  1.00  0.00      A   CL
ATOM   4424  HC3 DCE A 553      47.044  23.779  33.282  1.00  0.00      A    H
ATOM   4425  CT  DCE A 554       9.039   1.323  21.541  1.00  0.00      A    C
ATOM   4426  HC  DCE A 554       8.253   0.622  21.258  1.00  0.00      A    H
ATOM   4427  HC1 DCE A 554       9.948   0.820  21.213  1.00  0.00      A    H
ATOM   4428  Cl  DCE A 554       8.784   2.909  20.787  1.00  0.00      A   CL
ATOM   4429  CT1 DCE A 554       8.958   1.523  23.109  1.00  0.00      A    C
ATOM   4430  HC2 DCE A 554       7.943   1.869  23.308  1.00  0.00      A    H
ATOM   4431  Cl1 DCE A 554       9.131   0.006  24.015  1.00  0.00      A   CL
ATOM   4432  HC3 DCE A 554       9.738   2.229  23.394  1.00  0.00      A    H
ATOM   4433  CT  DCE A 555      17.433  16.889   5.313  1.00  0.00      A    C
ATOM   4434  HC  DCE A 555      17.336  16.912   4.228  1.00  0.00      A    H
ATOM   4435  HC1 DCE A 555      16.568  16.347   5.695  1.00  0.00      A    H
ATOM   4436  Cl  DCE A 555      18.903  15.814   5.512  1.00  0.00      A   CL
ATOM   4437  CT1 DCE A 555      17.593  18.263   6.073  1.00  0.00      A    C
ATOM   4438  HC2 DCE A 555      18.303  18.878   5.522  1.00  0.00      A    H
ATOM   4439  Cl1 DCE A 555      16.180  19.335   5.960  1.00  0.00      A   CL
ATOM   4440  HC3 DCE A 555      17.918  18.248   7.113  1.00  0.00      A    H
ATOM   4441  CT  DCE A 556      29.243  17.256   1.153  1.00  0.00      A    C
ATOM   4442  HC  DCE A 556      29.692  16.314   1.466  1.00  0.00      A    H
ATOM   4443  HC1 DCE A 556      28.542  17.468   1.960  1.00  0.00      A    H
ATOM   4444  Cl  DCE A 556      30.474  18.484   0.824  1.00  0.00      A   CL
ATOM   4445  CT1 DCE A 556      28.459  16.752  -0.143  1.00  0.00      A    C
ATOM   4446  HC2 DCE A 556      29.126  16.655  -1.000  1.00  0.00      A    H
ATOM   4447  Cl1 DCE A 556      27.550  15.258   0.187  1.00  0.00      A   CL
ATOM   4448  HC3 DCE A 556      27.700  17.533  -0.191  1.00  0.00      A    H
ATOM   4449  CT  DCE A 557      27.186  30.493  12.461  1.00  0.00      A    C
ATOM   4450  HC  DCE A 557      26.421  30.888  11.793  1.00  0.00      A    H
ATOM   4451  HC1 DCE A 557      26.857  29.533  12.858  1.00  0.00      A    H
ATOM   4452  Cl  DCE A 557      28.757  30.275  11.584  1.00  0.00      A   CL
ATOM   4453  CT1 DCE A 557      27.478  31.615  13.495  1.00  0.00      A    C
ATOM   4454  HC2 DCE A 557      26.973  31.359  14.427  1.00  0.00      A    H
ATOM   4455  Cl1 DCE A 557      29.179  31.662  13.713  1.00  0.00      A   CL
ATOM   4456  HC3 DCE A 557      27.223  32.610  13.131  1.00  0.00      A    H
ATOM   4457  CT  DCE A 558      14.671  14.107  35.961  1.00  0.00      A    C
ATOM   4458  HC  DCE A 558      13.678  14.368  36.327  1.00  0.00      A    H
ATOM   4459  HC1 DCE A 558      15.341  14.681  36.601  1.00  0.00      A    H
ATOM   4460  Cl  DCE A 558      15.097  12.433  36.190  1.00  0.00      A   CL
ATOM   4461  CT1 DCE A 558      14.740  14.530  34.496  1.00  0.00      A    C
ATOM   4462  HC2 DCE A 558      15.648  14.223  33.976  1.00  0.00      A    H
ATOM   4463  Cl1 DCE A 558      13.381  13.889  33.696  1.00  0.00      A   CL
ATOM   4464  HC3 DCE A 558      14.614  15.609  34.418  1.00  0.00      A    H
ATOM   4465  CT  DCE A 559       8.644  43.573  16.117  1.00  0.00      A    C
ATOM   4466  HC  DCE A 559       7.838  42.865  16.312  1.00  0.00      A    H
ATOM   4467  HC1 DCE A 559       9.499  43.036  16.528  1.00  0.00      A    H
ATOM   4468  Cl  DCE A 559       8.784  43.737  14.357  1.00  0.00      A   CL
ATOM   4469  CT1 DCE A 559       8.514  44.957  16.747  1.00  0.00      A    C
ATOM   4470  HC2 DCE A 559       9.354  45.575  16.430  1.00  0.00      A    H
ATOM   4471  Cl1 DCE A 559       7.217  45.869  16.043  1.00  0.00      A   CL
ATOM   4472  HC3 DCE A 559       8.271  44.885  17.807  1.00  0.00      A    H
ATOM   4473  CT  DCE A 560      47.980  44.252  44.433  1.00  0.00      A    C
ATOM   4474  HC  DCE A 560      46.995  43.850  44.199  1.00  0.00      A    H
ATOM   4475  HC1 DCE A 560      48.587  44.390  43.539  1.00  0.00      A    H
ATOM   4476  Cl  DCE A 560      47.888  45.781  45.364  1.00  0.00      A   CL
ATOM   4477  CT1 DCE A 560      48.495  43.223  45.453  1.00  0.00      A    C
ATOM   4478  HC2 DCE A 560      48.823  42.330  44.920  1.00  0.00      A    H
ATOM   4479  Cl1 DCE A 560      49.886  43.874  46.344  1.00  0.00      A   CL
ATOM   4480  HC3 DCE A 560      47.741  43.060  46.223  1.00  0.00      A    H
ATOM   4481  CT  DCE A 561      35.709  52.335   1.720  1.00  0.00      A    C
ATOM   4482  HC  DCE A 561      35.284  51.477   1.198  1.00  0.00      A    H
ATOM   4483  HC1 DCE A 561      35.003  52.726   2.452  1.00  0.00      A    H
ATOM   4484  Cl  DCE A 561      37.343  51.892   2.435  1.00  0.00      A   CL
ATOM   4485  CT1 DCE A 561      36.063  53.341   0.631  1.00  0.00      A    C
ATOM   4486  HC2 DCE A 561      36.938  53.093   0.031  1.00  0.00      A    H
ATOM   4487  Cl1 DCE A 561      34.643  53.510  -0.382  1.00  0.00      A   CL
ATOM   4488  HC3 DCE A 561      36.340  54.294   1.082  1.00  0.00      A    H
ATOM   4489  CT  DCE A 562       2.480  47.643  15.878  1.00  0.00      A    C
ATOM   4490  HC  DCE A 562       1.662  48.271  15.526  1.00  0.00      A    H
ATOM   4491  HC1 DCE A 562       2.014  46.786  16.365  1.00  0.00      A    H
ATOM   4492  Cl  DCE A 562       3.251  47.034  14.376  1.00  0.00      A   CL
ATOM   4493  CT1 DCE A 562       3.477  48.308  16.864  1.00  0.00      A    C
ATOM   4494  HC2 DCE A 562       4.251  47.661  17.276  1.00  0.00      A    H
ATOM   4495  Cl1 DCE A 562       4.541  49.607  16.066  1.00  0.00      A   CL
ATOM   4496  HC3 DCE A 562       2.939  48.791  17.679  1.00  0.00      A    H
ATOM   4497  CT  DCE A 563      30.891  24.390  12.897  1.00  0.00      A    C
ATOM   4498  HC  DCE A 563      29.897  23.961  12.768  1.00  0.00      A    H
ATOM   4499  HC1 DCE A 563      31.555  23.713  13.435  1.00  0.00      A    H
ATOM   4500  Cl  DCE A 563      31.542  24.717  11.339  1.00  0.00      A   CL
ATOM   4501  CT1 DCE A 563      30.908  25.653  13.672  1.00  0.00      A    C
ATOM   4502  HC2 DCE A 563      31.906  25.862  14.058  1.00  0.00      A    H
ATOM   4503  Cl1 DCE A 563      30.386  27.111  12.826  1.00  0.00      A   CL
ATOM   4504  HC3 DCE A 563      30.264  25.644  14.551  1.00  0.00      A    H
ATOM   4505  CT  DCE A 564      53.869  19.963  31.022  1.00  0.00      A    C
ATOM   4506  HC  DCE A 564      54.128  19.390  31.913  1.00  0.00      A    H
ATOM   4507  HC1 DCE A 564      53.613  19.366  30.146  1.00  0.00      A    H
ATOM   4508  Cl  DCE A 564      52.394  20.888  31.443  1.00  0.00      A   CL
ATOM   4509  CT1 DCE A 564      54.967  20.816  30.645  1.00  0.00      A    C
ATOM   4510  HC2 DCE A 564      54.677  21.462  29.817  1.00  0.00      A    H
ATOM   4511  Cl1 DCE A 564      55.320  21.906  32.004  1.00  0.00      A   CL
ATOM   4512  HC3 DCE A 564      55.878  20.280  30.381  1.00  0.00      A    H
ATOM   4513  CT  DCE A 565      51.034   9.029  48.635  1.00  0.00      A    C
ATOM   4514  HC  DCE A 565      50.813   9.921  49.221  1.00  0.00      A    H
ATOM   4515  HC1 DCE A 565      52.024   8.999  48.180  1.00  0.00      A    H
ATOM   4516  Cl  DCE A 565      51.001   7.707  49.868  1.00  0.00      A   CL
ATOM   4517  CT1 DCE A 565      49.965   8.784  47.596  1.00  0.00      A    C
ATOM   4518  HC2 DCE A 565      50.276   7.993  46.913  1.00  0.00      A    H
ATOM   4519  Cl1 DCE A 565      48.450   8.400  48.457  1.00  0.00      A   CL
ATOM   4520  HC3 DCE A 565      49.824   9.642  46.939  1.00  0.00      A    H
ATOM   4521  CT  DCE A 566      33.506  28.221  35.823  1.00  0.00      A    C
ATOM   4522  HC  DCE A 566      32.482  28.595  35.813  1.00  0.00      A    H
ATOM   4523  HC1 DCE A 566      33.515  27.133  35.753  1.00  0.00      A    H
ATOM   4524  Cl  DCE A 566      34.371  28.924  34.417  1.00  0.00      A   CL
ATOM   4525  CT1 DCE A 566      34.285  28.503  37.117  1.00  0.00      A    C
ATOM   4526  HC2 DCE A 566      33.887  27.970  37.981  1.00  0.00      A    H
ATOM   4527  Cl1 DCE A 566      35.981  28.047  36.889  1.00  0.00      A   CL
ATOM   4528  HC3 DCE A 566      34.310  29.558  37.393  1.00  0.00      A    H
ATOM   4529  CT  DCE A 567      22.235  27.272   2.734  1.00  0.00      A    C
ATOM   4530  HC  DCE A 567      21.247  26.964   2.390  1.00  0.00      A    H
ATOM   4531  HC1 DCE A 567      22.737  27.438   1.781  1.00  0.00      A    H
ATOM   4532  Cl  DCE A 567      22.025  28.751   3.637  1.00  0.00      A   CL
ATOM   4533  CT1 DCE A 567      22.885  26.272   3.698  1.00  0.00      A    C
ATOM   4534  HC2 DCE A 567      22.115  26.130   4.456  1.00  0.00      A    H
ATOM   4535  Cl1 DCE A 567      23.034  24.687   3.005  1.00  0.00      A   CL
ATOM   4536  HC3 DCE A 567      23.859  26.654   4.004  1.00  0.00      A    H
ATOM   4537  CT  DCE A 568      28.700  45.587  47.903  1.00  0.00      A    C
ATOM   4538  HC  DCE A 568      28.399  44.628  47.481  1.00  0.00      A    H
ATOM   4539  HC1 DCE A 568      29.776  45.608  47.730  1.00  0.00      A    H
ATOM   4540  Cl  DCE A 568      27.705  46.817  47.088  1.00  0.00      A   CL
ATOM   4541  CT1 DCE A 568      28.382  45.679  49.356  1.00  0.00      A    C
ATOM   4542  HC2 DCE A 568      27.307  45.524  49.450  1.00  0.00      A    H
ATOM   4543  Cl1 DCE A 568      29.191  44.194  50.045  1.00  0.00      A   CL
ATOM   4544  HC3 DCE A 568      28.849  46.577  49.760  1.00  0.00      A    H
ATOM   4545  CT  DCE A 569      23.728  30.005  19.075  1.00  0.00      A    C
ATOM   4546  HC  DCE A 569      23.095  29.141  18.873  1.00  0.00      A    H
ATOM   4547  HC1 DCE A 569      24.584  29.602  19.617  1.00  0.00      A    H
ATOM   4548  Cl  DCE A 569      24.343  30.637  17.518  1.00  0.00      A   CL
ATOM   4549  CT1 DCE A 569      22.862  31.084  19.535  1.00  0.00      A    C
ATOM   4550  HC2 DCE A 569      23.220  32.055  19.191  1.00  0.00      A    H
ATOM   4551  Cl1 DCE A 569      21.241  31.003  18.776  1.00  0.00      A   CL
ATOM   4552  HC3 DCE A 569      22.684  31.145  20.608  1.00  0.00      A    H
ATOM   4553  CT  DCE A 570      13.668  39.893   0.276  1.00  0.00      A    C
ATOM   4554  HC  DCE A 570      14.312  39.297   0.923  1.00  0.00      A    H
ATOM   4555  HC1 DCE A 570      14.212  40.458  -0.481  1.00  0.00      A    H
ATOM   4556  Cl  DCE A 570      12.621  38.764  -0.685  1.00  0.00      A   CL
ATOM   4557  CT1 DCE A 570      12.824  40.784   1.226  1.00  0.00      A    C
ATOM   4558  HC2 DCE A 570      11.940  40.322   1.665  1.00  0.00      A    H
ATOM   4559  Cl1 DCE A 570      13.727  41.363   2.610  1.00  0.00      A   CL
ATOM   4560  HC3 DCE A 570      12.467  41.634   0.644  1.00  0.00      A    H
ATOM   4561  CT  DCE A 571      17.586  18.443  27.376  1.00  0.00      A    C
ATOM   4562  HC  DCE A 571      17.356  19.154  26.583  1.00  0.00      A    H
ATOM   4563  HC1 DCE A 571      17.530  17.452  26.926  1.00  0.00      A    H
ATOM   4564  Cl  DCE A 571      19.268  18.712  27.815  1.00  0.00      A   CL
ATOM   4565  CT1 DCE A 571      16.816  18.548  28.637  1.00  0.00      A    C
ATOM   4566  HC2 DCE A 571      16.866  19.493  29.178  1.00  0.00      A    H
ATOM   4567  Cl1 DCE A 571      15.113  18.331  28.342  1.00  0.00      A   CL
ATOM   4568  HC3 DCE A 571      17.137  17.769  29.327  1.00  0.00      A    H
ATOM   4569  CT  DCE A 572      41.223  33.768  41.819  1.00  0.00      A    C
ATOM   4570  HC  DCE A 572      40.154  33.946  41.936  1.00  0.00      A    H
ATOM   4571  HC1 DCE A 572      41.431  32.710  41.981  1.00  0.00      A    H
ATOM   4572  Cl  DCE A 572      41.537  34.106  40.076  1.00  0.00      A   CL
ATOM   4573  CT1 DCE A 572      42.088  34.731  42.600  1.00  0.00      A    C
ATOM   4574  HC2 DCE A 572      43.129  34.412  42.653  1.00  0.00      A    H
ATOM   4575  Cl1 DCE A 572      41.914  36.268  41.737  1.00  0.00      A   CL
ATOM   4576  HC3 DCE A 572      41.788  34.886  43.637  1.00  0.00      A    H
ATOM   4577  CT  DCE A 573      42.427   2.360  53.106  1.00  0.00      A    C
ATOM   4578  HC  DCE A 573      43.288   2.920  52.740  1.00  0.00      A    H
ATOM   4579  HC1 DCE A 573      41.981   2.914  53.932  1.00  0.00      A    H
ATOM   4580  Cl  DCE A 573      41.291   2.528  51.676  1.00  0.00      A   CL
ATOM   4581  CT1 DCE A 573      42.678   0.976  53.643  1.00  0.00      A    C
ATOM   4582  HC2 DCE A 573      43.470   0.427  53.134  1.00  0.00      A    H
ATOM   4583  Cl1 DCE A 573      43.301   1.126  55.275  1.00  0.00      A   CL
ATOM   4584  HC3 DCE A 573      41.773   0.372  53.579  1.00  0.00      A    H
ATOM   4585  CT  DCE A 574      22.682  22.306  48.261  1.00  0.00      A    C
ATOM   4586  HC  DCE A 574      22.389  22.603  47.254  1.00  0.00      A    H
ATOM   4587  HC1 DCE A 574      22.706  23.237  48.827  1.00  0.00      A    H
ATOM   4588  Cl  DCE A 574      21.506  21.171  48.978  1.00  0.00      A   CL
ATOM   4589  CT1 DCE A 574      24.138  21.745  48.345  1.00  0.00      A    C
ATOM   4590  HC2 DCE A 574      24.884  22.539  48.360  1.00  0.00      A    H
ATOM   4591  Cl1 DCE A 574      24.517  20.841  49.883  1.00  0.00      A   CL
ATOM   4592  HC3 DCE A 574      24.357  21.071  47.517  1.00  0.00      A    H
ATOM   4593  CT  DCE A 575      12.404  53.725  21.131  1.00  0.00      A    C
ATOM   4594  HC  DCE A 575      11.773  53.800  20.245  1.00  0.00      A    H
ATOM   4595  HC1 DCE A 575      13.385  53.449  20.744  1.00  0.00      A    H
ATOM   4596  Cl  DCE A 575      12.440  55.308  21.817  1.00  0.00      A   CL
ATOM   4597  CT1 DCE A 575      11.724  52.689  21.980  1.00  0.00      A    C
ATOM   4598  HC2 DCE A 575      10.653  52.843  22.112  1.00  0.00      A    H
ATOM   4599  Cl1 DCE A 575      11.773  51.078  21.223  1.00  0.00      A   CL
ATOM   4600  HC3 DCE A 575      12.108  52.578  22.994  1.00  0.00      A    H
ATOM   4601  CT  DCE A 576      21.493  11.845  42.898  1.00  0.00      A    C
ATOM   4602  HC  DCE A 576      20.411  11.718  42.913  1.00  0.00      A    H
ATOM   4603  HC1 DCE A 576      21.975  11.581  43.840  1.00  0.00      A    H
ATOM   4604  Cl  DCE A 576      22.162  10.653  41.683  1.00  0.00      A   CL
ATOM   4605  CT1 DCE A 576      21.906  13.254  42.514  1.00  0.00      A    C
ATOM   4606  HC2 DCE A 576      21.362  13.998  43.095  1.00  0.00      A    H
ATOM   4607  Cl1 DCE A 576      23.623  13.378  42.848  1.00  0.00      A   CL
ATOM   4608  HC3 DCE A 576      21.706  13.590  41.496  1.00  0.00      A    H
ATOM   4609  CT  DCE A 577      53.093  27.678  25.222  1.00  0.00      A    C
ATOM   4610  HC  DCE A 577      52.371  28.000  24.472  1.00  0.00      A    H
ATOM   4611  HC1 DCE A 577      52.495  27.487  26.113  1.00  0.00      A    H
ATOM   4612  Cl  DCE A 577      53.888  26.201  24.601  1.00  0.00      A   CL
ATOM   4613  CT1 DCE A 577      54.172  28.716  25.443  1.00  0.00      A    C
ATOM   4614  HC2 DCE A 577      53.641  29.593  25.815  1.00  0.00      A    H
ATOM   4615  Cl1 DCE A 577      55.298  28.112  26.654  1.00  0.00      A   CL
ATOM   4616  HC3 DCE A 577      54.757  28.890  24.540  1.00  0.00      A    H
ATOM   4617  CT  DCE A 578      37.279  19.061  51.678  1.00  0.00      A    C
ATOM   4618  HC  DCE A 578      36.355  18.482  51.668  1.00  0.00      A    H
ATOM   4619  HC1 DCE A 578      37.702  19.300  50.702  1.00  0.00      A    H
ATOM   4620  Cl  DCE A 578      36.980  20.556  52.512  1.00  0.00      A   CL
ATOM   4621  CT1 DCE A 578      38.298  18.155  52.437  1.00  0.00      A    C
ATOM   4622  HC2 DCE A 578      38.652  17.442  51.692  1.00  0.00      A    H
ATOM   4623  Cl1 DCE A 578      39.648  19.110  53.107  1.00  0.00      A   CL
ATOM   4624  HC3 DCE A 578      37.759  17.631  53.226  1.00  0.00      A    H
ATOM   4625  CT  DCE A 579       0.753  30.175  40.341  1.00  0.00      A    C
ATOM   4626  HC  DCE A 579      -0.180  29.631  40.485  1.00  0.00      A    H
ATOM   4627  HC1 DCE A 579       1.455  29.863  41.114  1.00  0.00      A    H
ATOM   4628  Cl  DCE A 579       1.393  29.810  38.751  1.00  0.00      A   CL
ATOM   4629  CT1 DCE A 579       0.382  31.651  40.338  1.00  0.00      A    C
ATOM   4630  HC2 DCE A 579      -0.404  31.817  41.075  1.00  0.00      A    H
ATOM   4631  Cl1 DCE A 579       1.830  32.559  40.591  1.00  0.00      A   CL
ATOM   4632  HC3 DCE A 579       0.040  31.930  39.342  1.00  0.00      A    H
ATOM   4633  CT  DCE A 580      31.870  40.967  14.585  1.00  0.00      A    C
ATOM   4634  HC  DCE A 580      32.897  41.235  14.833  1.00  0.00      A    H
ATOM   4635  HC1 DCE A 580      31.089  41.566  15.053  1.00  0.00      A    H
ATOM   4636  Cl  DCE A 580      31.496  41.166  12.827  1.00  0.00      A   CL
ATOM   4637  CT1 DCE A 580      31.608  39.520  15.027  1.00  0.00      A    C
ATOM   4638  HC2 DCE A 580      32.277  39.179  15.817  1.00  0.00      A    H
ATOM   4639  Cl1 DCE A 580      29.862  39.437  15.292  1.00  0.00      A   CL
ATOM   4640  HC3 DCE A 580      31.943  38.892  14.201  1.00  0.00      A    H
ATOM   4641  CT  DCE A 581       3.890  49.291  30.279  1.00  0.00      A    C
ATOM   4642  HC  DCE A 581       3.859  50.358  30.057  1.00  0.00      A    H
ATOM   4643  HC1 DCE A 581       3.922  49.094  31.351  1.00  0.00      A    H
ATOM   4644  Cl  DCE A 581       2.497  48.378  29.673  1.00  0.00      A   CL
ATOM   4645  CT1 DCE A 581       5.139  48.693  29.749  1.00  0.00      A    C
ATOM   4646  HC2 DCE A 581       4.977  48.624  28.674  1.00  0.00      A    H
ATOM   4647  Cl1 DCE A 581       6.563  49.669  30.027  1.00  0.00      A   CL
ATOM   4648  HC3 DCE A 581       5.299  47.674  30.100  1.00  0.00      A    H
ATOM   4649  CT  DCE A 582      33.574  14.206  21.375  1.00  0.00      A    C
ATOM   4650  HC  DCE A 582      34.088  14.554  20.479  1.00  0.00      A    H
ATOM   4651  HC1 DCE A 582      33.108  15.151  21.657  1.00  0.00      A    H
ATOM   4652  Cl  DCE A 582      32.297  12.995  21.098  1.00  0.00      A   CL
ATOM   4653  CT1 DCE A 582      34.511  13.678  22.505  1.00  0.00      A    C
ATOM   4654  HC2 DCE A 582      33.953  13.509  23.426  1.00  0.00      A    H
ATOM   4655  Cl1 DCE A 582      35.323  12.106  22.087  1.00  0.00      A   CL
ATOM   4656  HC3 DCE A 582      35.213  14.481  22.727  1.00  0.00      A    H
ATOM   4657  CT  DCE A 583      34.257  34.580  44.503  1.00  0.00      A    C
ATOM   4658  HC  DCE A 583      33.794  33.629  44.239  1.00  0.00      A    H
ATOM   4659  HC1 DCE A 583      35.325  34.495  44.703  1.00  0.00      A    H
ATOM   4660  Cl  DCE A 583      34.022  35.742  43.163  1.00  0.00      A   CL
ATOM   4661  CT1 DCE A 583      33.638  35.156  45.826  1.00  0.00      A    C
ATOM   4662  HC2 DCE A 583      32.558  35.298  45.791  1.00  0.00      A    H
ATOM   4663  Cl1 DCE A 583      33.800  34.096  47.335  1.00  0.00      A   CL
ATOM   4664  HC3 DCE A 583      34.140  36.098  46.048  1.00  0.00      A    H
ATOM   4665  CT  DCE A 584      32.848   7.055  51.683  1.00  0.00      A    C
ATOM   4666  HC  DCE A 584      32.729   7.933  52.318  1.00  0.00      A    H
ATOM   4667  HC1 DCE A 584      32.112   6.331  52.032  1.00  0.00      A    H
ATOM   4668  Cl  DCE A 584      32.573   7.486  49.945  1.00  0.00      A   CL
ATOM   4669  CT1 DCE A 584      34.317   6.767  51.975  1.00  0.00      A    C
ATOM   4670  HC2 DCE A 584      34.435   6.508  53.027  1.00  0.00      A    H
ATOM   4671  Cl1 DCE A 584      34.874   5.412  50.856  1.00  0.00      A   CL
ATOM   4672  HC3 DCE A 584      34.862   7.651  51.642  1.00  0.00      A    H
ATOM   4673  CT  DCE A 585      39.491  26.973  37.333  1.00  0.00      A    C
ATOM   4674  HC  DCE A 585      39.025  27.483  38.176  1.00  0.00      A    H
ATOM   4675  HC1 DCE A 585      40.439  26.512  37.610  1.00  0.00      A    H
ATOM   4676  Cl  DCE A 585      38.364  25.638  36.882  1.00  0.00      A   CL
ATOM   4677  CT1 DCE A 585      39.772  27.963  36.175  1.00  0.00      A    C
ATOM   4678  HC2 DCE A 585      39.037  28.767  36.208  1.00  0.00      A    H
ATOM   4679  Cl1 DCE A 585      41.339  28.697  36.520  1.00  0.00      A   CL
ATOM   4680  HC3 DCE A 585      39.718  27.557  35.164  1.00  0.00      A    H
ATOM   4681  CT  DCE A 586      10.238  37.539  34.720  1.00  0.00      A    C
ATOM   4682  HC  DCE A 586       9.736  36.592  34.919  1.00  0.00      A    H
ATOM   4683  HC1 DCE A 586       9.515  38.330  34.523  1.00  0.00      A    H
ATOM   4684  Cl  DCE A 586      11.040  37.985  36.253  1.00  0.00      A   CL
ATOM   4685  CT1 DCE A 586      11.241  37.279  33.697  1.00  0.00      A    C
ATOM   4686  HC2 DCE A 586      12.063  37.968  33.893  1.00  0.00      A    H
ATOM   4687  Cl1 DCE A 586      11.795  35.609  33.699  1.00  0.00      A   CL
ATOM   4688  HC3 DCE A 586      10.830  37.514  32.715  1.00  0.00      A    H
ATOM   4689  CT  DCE A 587       9.511  42.841   0.383  1.00  0.00      A    C
ATOM   4690  HC  DCE A 587       9.218  42.068   1.094  1.00  0.00      A    H
ATOM   4691  HC1 DCE A 587      10.280  43.496   0.794  1.00  0.00      A    H
ATOM   4692  Cl  DCE A 587      10.232  41.946  -1.051  1.00  0.00      A   CL
ATOM   4693  CT1 DCE A 587       8.378  43.717  -0.160  1.00  0.00      A    C
ATOM   4694  HC2 DCE A 587       7.737  43.138  -0.825  1.00  0.00      A    H
ATOM   4695  Cl1 DCE A 587       7.485  44.618   1.083  1.00  0.00      A   CL
ATOM   4696  HC3 DCE A 587       8.753  44.497  -0.821  1.00  0.00      A    H
ATOM   4697  CT  DCE A 588      55.638  53.144  24.216  1.00  0.00      A    C
ATOM   4698  HC  DCE A 588      56.391  53.873  23.917  1.00  0.00      A    H
ATOM   4699  HC1 DCE A 588      56.212  52.532  24.911  1.00  0.00      A    H
ATOM   4700  Cl  DCE A 588      54.324  53.885  25.231  1.00  0.00      A   CL
ATOM   4701  CT1 DCE A 588      55.044  52.400  23.002  1.00  0.00      A    C
ATOM   4702  HC2 DCE A 588      54.488  51.533  23.360  1.00  0.00      A    H
ATOM   4703  Cl1 DCE A 588      53.929  53.572  22.144  1.00  0.00      A   CL
ATOM   4704  HC3 DCE A 588      55.726  52.078  22.215  1.00  0.00      A    H
ATOM   4705  CT  DCE A 589      36.522   5.411  29.354  1.00  0.00      A    C
ATOM   4706  HC  DCE A 589      35.432   5.437  29.383  1.00  0.00      A    H
ATOM   4707  HC1 DCE A 589      36.932   4.450  29.664  1.00  0.00      A    H
ATOM   4708  Cl  DCE A 589      36.951   5.734  27.660  1.00  0.00      A   CL
ATOM   4709  CT1 DCE A 589      36.972   6.555  30.273  1.00  0.00      A    C
ATOM   4710  HC2 DCE A 589      36.525   6.483  31.264  1.00  0.00      A    H
ATOM   4711  Cl1 DCE A 589      38.675   6.712  30.556  1.00  0.00      A   CL
ATOM   4712  HC3 DCE A 589      36.534   7.503  29.961  1.00  0.00      A    H
ATOM   4713  CT  DCE A 590       5.150   9.864  50.042  1.00  0.00      A    C
ATOM   4714  HC  DCE A 590       4.405  10.580  49.695  1.00  0.00      A    H
ATOM   4715  HC1 DCE A 590       5.054   9.072  49.300  1.00  0.00      A    H
ATOM   4716  Cl  DCE A 590       6.809  10.436  50.061  1.00  0.00      A   CL
ATOM   4717  CT1 DCE A 590       4.760   9.243  51.373  1.00  0.00      A    C
ATOM   4718  HC2 DCE A 590       3.788   8.762  51.476  1.00  0.00      A    H
ATOM   4719  Cl1 DCE A 590       5.969   8.095  51.944  1.00  0.00      A   CL
ATOM   4720  HC3 DCE A 590       4.709  10.065  52.087  1.00  0.00      A    H
ATOM   4721  CT  DCE A 591      35.937  54.458  44.422  1.00  0.00      A    C
ATOM   4722  HC  DCE A 591      35.488  54.873  43.519  1.00  0.00      A    H
ATOM   4723  HC1 DCE A 591      36.242  53.420  44.291  1.00  0.00      A    H
ATOM   4724  Cl  DCE A 591      37.414  55.308  44.938  1.00  0.00      A   CL
ATOM   4725  CT1 DCE A 591      34.905  54.420  45.600  1.00  0.00      A    C
ATOM   4726  HC2 DCE A 591      34.132  53.784  45.169  1.00  0.00      A    H
ATOM   4727  Cl1 DCE A 591      35.579  53.566  46.988  1.00  0.00      A   CL
ATOM   4728  HC3 DCE A 591      34.498  55.326  46.049  1.00  0.00      A    H
ATOM   4729  CT  DCE A 592      45.216  42.375  49.447  1.00  0.00      A    C
ATOM   4730  HC  DCE A 592      45.024  41.309  49.323  1.00  0.00      A    H
ATOM   4731  HC1 DCE A 592      46.226  42.337  49.856  1.00  0.00      A    H
ATOM   4732  Cl  DCE A 592      45.081  43.292  47.968  1.00  0.00      A   CL
ATOM   4733  CT1 DCE A 592      44.251  42.929  50.431  1.00  0.00      A    C
ATOM   4734  HC2 DCE A 592      44.497  43.965  50.665  1.00  0.00      A    H
ATOM   4735  Cl1 DCE A 592      42.568  42.941  49.954  1.00  0.00      A   CL
ATOM   4736  HC3 DCE A 592      44.318  42.306  51.322  1.00  0.00      A    H
ATOM   4737  CT  DCE A 593      17.280  16.836  52.906  1.00  0.00      A    C
ATOM   4738  HC  DCE A 593      16.552  16.821  53.717  1.00  0.00      A    H
ATOM   4739  HC1 DCE A 593      17.791  15.874  52.944  1.00  0.00      A    H
ATOM   4740  Cl  DCE A 593      16.487  17.053  51.267  1.00  0.00      A   CL
ATOM   4741  CT1 DCE A 593      18.324  17.995  53.130  1.00  0.00      A    C
ATOM   4742  HC2 DCE A 593      18.787  17.923  54.115  1.00  0.00      A    H
ATOM   4743  Cl1 DCE A 593      19.419  17.854  51.742  1.00  0.00      A   CL
ATOM   4744  HC3 DCE A 593      17.763  18.926  53.208  1.00  0.00      A    H
ATOM   4745  CT  DCE A 594      52.603  48.145  40.336  1.00  0.00      A    C
ATOM   4746  HC  DCE A 594      53.178  48.346  39.433  1.00  0.00      A    H
ATOM   4747  HC1 DCE A 594      51.897  48.964  40.476  1.00  0.00      A    H
ATOM   4748  Cl  DCE A 594      52.035  46.456  40.152  1.00  0.00      A   CL
ATOM   4749  CT1 DCE A 594      53.629  48.332  41.419  1.00  0.00      A    C
ATOM   4750  HC2 DCE A 594      53.184  48.590  42.380  1.00  0.00      A    H
ATOM   4751  Cl1 DCE A 594      54.995  47.136  41.401  1.00  0.00      A   CL
ATOM   4752  HC3 DCE A 594      54.081  49.286  41.149  1.00  0.00      A    H
ATOM   4753  CT  DCE A 595       5.738  27.132  22.965  1.00  0.00      A    C
ATOM   4754  HC  DCE A 595       5.200  26.233  23.266  1.00  0.00      A    H
ATOM   4755  HC1 DCE A 595       5.342  27.543  22.036  1.00  0.00      A    H
ATOM   4756  Cl  DCE A 595       5.483  28.221  24.332  1.00  0.00      A   CL
ATOM   4757  CT1 DCE A 595       7.195  26.782  22.873  1.00  0.00      A    C
ATOM   4758  HC2 DCE A 595       7.862  27.633  22.733  1.00  0.00      A    H
ATOM   4759  Cl1 DCE A 595       7.658  25.875  24.370  1.00  0.00      A   CL
ATOM   4760  HC3 DCE A 595       7.375  26.088  22.052  1.00  0.00      A    H
ATOM   4761  CT  DCE A 596      33.259  24.137  25.533  1.00  0.00      A    C
ATOM   4762  HC  DCE A 596      33.757  24.910  26.118  1.00  0.00      A    H
ATOM   4763  HC1 DCE A 596      33.238  23.262  26.183  1.00  0.00      A    H
ATOM   4764  Cl  DCE A 596      31.624  24.727  24.995  1.00  0.00      A   CL
ATOM   4765  CT1 DCE A 596      34.142  23.773  24.306  1.00  0.00      A    C
ATOM   4766  HC2 DCE A 596      34.267  24.672  23.702  1.00  0.00      A    H
ATOM   4767  Cl1 DCE A 596      35.826  23.454  24.876  1.00  0.00      A   CL
ATOM   4768  HC3 DCE A 596      33.731  23.007  23.648  1.00  0.00      A    H
ATOM   4769  CT  DCE A 597      21.830  45.026  24.365  1.00  0.00      A    C
ATOM   4770  HC  DCE A 597      21.313  44.083  24.186  1.00  0.00      A    H
ATOM   4771  HC1 DCE A 597      22.250  44.921  25.366  1.00  0.00      A    H
ATOM   4772  Cl  DCE A 597      22.934  45.143  22.991  1.00  0.00      A   CL
ATOM   4773  CT1 DCE A 597      20.892  46.189  24.468  1.00  0.00      A    C
ATOM   4774  HC2 DCE A 597      21.225  47.210  24.282  1.00  0.00      A    H
ATOM   4775  Cl1 DCE A 597      19.548  45.928  23.363  1.00  0.00      A   CL
ATOM   4776  HC3 DCE A 597      20.476  46.242  25.474  1.00  0.00      A    H
ATOM   4777  CT  DCE A 598       1.821  50.849  19.970  1.00  0.00      A    C
ATOM   4778  HC  DCE A 598       2.627  50.127  19.838  1.00  0.00      A    H
ATOM   4779  HC1 DCE A 598       1.034  50.444  20.607  1.00  0.00      A    H
ATOM   4780  Cl  DCE A 598       2.631  52.343  20.511  1.00  0.00      A   CL
ATOM   4781  CT1 DCE A 598       1.234  50.985  18.543  1.00  0.00      A    C
ATOM   4782  HC2 DCE A 598       0.526  50.165  18.418  1.00  0.00      A    H
ATOM   4783  Cl1 DCE A 598       0.376  52.492  18.278  1.00  0.00      A   CL
ATOM   4784  HC3 DCE A 598       2.046  50.920  17.820  1.00  0.00      A    H
ATOM   4785  CT  DCE A 599       0.866  11.909  52.214  1.00  0.00      A    C
ATOM   4786  HC  DCE A 599       1.736  12.053  52.856  1.00  0.00      A    H
ATOM   4787  HC1 DCE A 599      -0.067  12.125  52.735  1.00  0.00      A    H
ATOM   4788  Cl  DCE A 599       0.874  13.041  50.850  1.00  0.00      A   CL
ATOM   4789  CT1 DCE A 599       0.777  10.478  51.693  1.00  0.00      A    C
ATOM   4790  HC2 DCE A 599       1.481  10.241  50.896  1.00  0.00      A    H
ATOM   4791  Cl1 DCE A 599       1.215   9.367  52.955  1.00  0.00      A   CL
ATOM   4792  HC3 DCE A 599      -0.194  10.205  51.278  1.00  0.00      A    H
ATOM   4793  CT  DCE A 600      40.901  46.890  28.635  1.00  0.00      A    C
ATOM   4794  HC  DCE A 600      41.694  46.199  28.922  1.00  0.00      A    H
ATOM   4795  HC1 DCE A 600      40.427  47.200  29.567  1.00  0.00      A    H
ATOM   4796  Cl  DCE A 600      41.773  48.428  28.121  1.00  0.00      A   CL
ATOM   4797  CT1 DCE A 600      39.893  46.503  27.559  1.00  0.00      A    C
ATOM   4798  HC2 DCE A 600      40.268  46.376  26.543  1.00  0.00      A    H
ATOM   4799  Cl1 DCE A 600      39.021  45.077  28.091  1.00  0.00      A   CL
ATOM   4800  HC3 DCE A 600      39.123  47.271  27.479  1.00  0.00      A    H
ATOM   4801  CT  DCE A 601      24.290  28.466  32.803  1.00  0.00      A    C
ATOM   4802  HC  DCE A 601      24.323  28.735  33.859  1.00  0.00      A    H
ATOM   4803  HC1 DCE A 601      25.291  28.177  32.483  1.00  0.00      A    H
ATOM   4804  Cl  DCE A 601      23.068  27.310  32.675  1.00  0.00      A   CL
ATOM   4805  CT1 DCE A 601      23.864  29.767  32.050  1.00  0.00      A    C
ATOM   4806  HC2 DCE A 601      24.728  30.363  31.757  1.00  0.00      A    H
ATOM   4807  Cl1 DCE A 601      23.019  29.229  30.570  1.00  0.00      A   CL
ATOM   4808  HC3 DCE A 601      23.154  30.282  32.698  1.00  0.00      A    H
ATOM   4809  CT  DCE A 602      15.640  52.608  10.203  1.00  0.00      A    C
ATOM   4810  HC  DCE A 602      16.347  52.257  10.954  1.00  0.00      A    H
ATOM   4811  HC1 DCE A 602      14.676  52.824  10.664  1.00  0.00      A    H
ATOM   4812  Cl  DCE A 602      16.251  54.105   9.442  1.00  0.00      A   CL
ATOM   4813  CT1 DCE A 602      15.536  51.513   9.061  1.00  0.00      A    C
ATOM   4814  HC2 DCE A 602      16.384  51.392   8.388  1.00  0.00      A    H
ATOM   4815  Cl1 DCE A 602      15.452  49.955   9.976  1.00  0.00      A   CL
ATOM   4816  HC3 DCE A 602      14.639  51.533   8.442  1.00  0.00      A    H
ATOM   4817  CT  DCE A 603      21.632  51.370  43.102  1.00  0.00      A    C
ATOM   4818  HC  DCE A 603      21.471  52.448  43.098  1.00  0.00      A    H
ATOM   4819  HC1 DCE A 603      21.665  50.964  42.090  1.00  0.00      A    H
ATOM   4820  Cl  DCE A 603      23.231  50.982  43.631  1.00  0.00      A   CL
ATOM   4821  CT1 DCE A 603      20.622  50.727  44.043  1.00  0.00      A    C
ATOM   4822  HC2 DCE A 603      20.650  49.661  43.817  1.00  0.00      A    H
ATOM   4823  Cl1 DCE A 603      21.193  50.853  45.722  1.00  0.00      A   CL
ATOM   4824  HC3 DCE A 603      19.605  51.093  43.896  1.00  0.00      A    H
ATOM   4825  CT  DCE A 604      31.166   3.756  49.826  1.00  0.00      A    C
ATOM   4826  HC  DCE A 604      31.314   4.530  50.579  1.00  0.00      A    H
ATOM   4827  HC1 DCE A 604      30.938   2.845  50.380  1.00  0.00      A    H
ATOM   4828  Cl  DCE A 604      29.763   4.208  48.815  1.00  0.00      A   CL
ATOM   4829  CT1 DCE A 604      32.507   3.572  49.030  1.00  0.00      A    C
ATOM   4830  HC2 DCE A 604      32.501   2.679  48.405  1.00  0.00      A    H
ATOM   4831  Cl1 DCE A 604      32.674   4.914  47.865  1.00  0.00      A   CL
ATOM   4832  HC3 DCE A 604      33.349   3.681  49.714  1.00  0.00      A    H
ATOM   4833  CT  DCE A 605      36.664  19.742  23.466  1.00  0.00      A    C
ATOM   4834  HC  DCE A 605      36.934  18.790  23.008  1.00  0.00      A    H
ATOM   4835  HC1 DCE A 605      36.178  19.635  24.435  1.00  0.00      A    H
ATOM   4836  Cl  DCE A 605      38.344  20.581  23.525  1.00  0.00      A   CL
ATOM   4837  CT1 DCE A 605      35.770  20.585  22.510  1.00  0.00      A    C
ATOM   4838  HC2 DCE A 605      36.045  21.639  22.551  1.00  0.00      A    H
ATOM   4839  Cl1 DCE A 605      36.103  20.148  20.834  1.00  0.00      A   CL
ATOM   4840  HC3 DCE A 605      34.690  20.464  22.583  1.00  0.00      A    H
ATOM   4841  CT  DCE A 606      37.817  35.211  47.637  1.00  0.00      A    C
ATOM   4842  HC  DCE A 606      36.946  35.457  47.030  1.00  0.00      A    H
ATOM   4843  HC1 DCE A 606      38.045  34.151  47.748  1.00  0.00      A    H
ATOM   4844  Cl  DCE A 606      39.156  36.117  46.905  1.00  0.00      A   CL
ATOM   4845  CT1 DCE A 606      37.681  35.698  49.076  1.00  0.00      A    C
ATOM   4846  HC2 DCE A 606      37.525  36.752  49.303  1.00  0.00      A    H
ATOM   4847  Cl1 DCE A 606      36.440  34.786  49.895  1.00  0.00      A   CL
ATOM   4848  HC3 DCE A 606      38.609  35.408  49.570  1.00  0.00      A    H
ATOM   4849  CT  DCE A 607      27.291  14.128  50.736  1.00  0.00      A    C
ATOM   4850  HC  DCE A 607      27.586  13.120  51.026  1.00  0.00      A    H
ATOM   4851  HC1 DCE A 607      27.002  13.987  49.694  1.00  0.00      A    H
ATOM   4852  Cl  DCE A 607      25.753  14.569  51.590  1.00  0.00      A   CL
ATOM   4853  CT1 DCE A 607      28.314  15.261  51.004  1.00  0.00      A    C
ATOM   4854  HC2 DCE A 607      28.848  15.079  51.937  1.00  0.00      A    H
ATOM   4855  Cl1 DCE A 607      29.652  15.107  49.863  1.00  0.00      A   CL
ATOM   4856  HC3 DCE A 607      28.009  16.287  51.207  1.00  0.00      A    H
ATOM   4857  CT  DCE A 608      46.695  15.806  32.557  1.00  0.00      A    C
ATOM   4858  HC  DCE A 608      47.654  16.292  32.377  1.00  0.00      A    H
ATOM   4859  HC1 DCE A 608      46.654  14.871  31.998  1.00  0.00      A    H
ATOM   4860  Cl  DCE A 608      46.564  15.501  34.314  1.00  0.00      A   CL
ATOM   4861  CT1 DCE A 608      45.506  16.757  32.143  1.00  0.00      A    C
ATOM   4862  HC2 DCE A 608      44.504  16.369  32.328  1.00  0.00      A    H
ATOM   4863  Cl1 DCE A 608      45.684  18.254  33.007  1.00  0.00      A   CL
ATOM   4864  HC3 DCE A 608      45.552  16.928  31.067  1.00  0.00      A    H
ATOM   4865  CT  DCE A 609      54.785  17.871  10.331  1.00  0.00      A    C
ATOM   4866  HC  DCE A 609      54.781  18.371   9.362  1.00  0.00      A    H
ATOM   4867  HC1 DCE A 609      53.894  17.243  10.306  1.00  0.00      A    H
ATOM   4868  Cl  DCE A 609      56.155  16.800  10.435  1.00  0.00      A   CL
ATOM   4869  CT1 DCE A 609      54.644  18.941  11.394  1.00  0.00      A    C
ATOM   4870  HC2 DCE A 609      54.855  18.524  12.378  1.00  0.00      A    H
ATOM   4871  Cl1 DCE A 609      55.823  20.254  11.248  1.00  0.00      A   CL
ATOM   4872  HC3 DCE A 609      53.634  19.346  11.338  1.00  0.00      A    H
ATOM   4873  CT  DCE A 610       4.849  54.041  23.298  1.00  0.00      A    C
ATOM   4874  HC  DCE A 610       4.945  53.146  23.914  1.00  0.00      A    H
ATOM   4875  HC1 DCE A 610       3.835  53.865  22.939  1.00  0.00      A    H
ATOM   4876  Cl  DCE A 610       4.709  55.434  24.356  1.00  0.00      A   CL
ATOM   4877  CT1 DCE A 610       5.806  54.078  22.117  1.00  0.00      A    C
ATOM   4878  HC2 DCE A 610       5.687  53.107  21.636  1.00  0.00      A    H
ATOM   4879  Cl1 DCE A 610       5.578  55.464  21.108  1.00  0.00      A   CL
ATOM   4880  HC3 DCE A 610       6.834  54.044  22.478  1.00  0.00      A    H
ATOM   4881  CT  DCE A 611      37.447  -0.233  28.825  1.00  0.00      A    C
ATOM   4882  HC  DCE A 611      37.989   0.022  27.914  1.00  0.00      A    H
ATOM   4883  HC1 DCE A 611      37.624  -1.309  28.801  1.00  0.00      A    H
ATOM   4884  Cl  DCE A 611      38.279   0.621  30.199  1.00  0.00      A   CL
ATOM   4885  CT1 DCE A 611      35.897   0.063  28.916  1.00  0.00      A    C
ATOM   4886  HC2 DCE A 611      35.393  -0.071  29.873  1.00  0.00      A    H
ATOM   4887  Cl1 DCE A 611      35.606   1.742  28.385  1.00  0.00      A   CL
ATOM   4888  HC3 DCE A 611      35.350  -0.465  28.135  1.00  0.00      A    H
ATOM   4889  CT  DCE A 612      44.611  38.682  45.417  1.00  0.00      A    C
ATOM   4890  HC  DCE A 612      43.961  38.730  44.543  1.00  0.00      A    H
ATOM   4891  HC1 DCE A 612      45.550  38.139  45.305  1.00  0.00      A    H
ATOM   4892  Cl  DCE A 612      45.021  40.357  45.839  1.00  0.00      A   CL
ATOM   4893  CT1 DCE A 612      43.848  38.022  46.558  1.00  0.00      A    C
ATOM   4894  HC2 DCE A 612      43.129  38.721  46.986  1.00  0.00      A    H
ATOM   4895  Cl1 DCE A 612      43.145  36.466  46.130  1.00  0.00      A   CL
ATOM   4896  HC3 DCE A 612      44.521  37.787  47.382  1.00  0.00      A    H
ATOM   4897  CT  DCE A 613      45.261  15.661  12.811  1.00  0.00      A    C
ATOM   4898  HC  DCE A 613      46.249  15.497  12.380  1.00  0.00      A    H
ATOM   4899  HC1 DCE A 613      45.283  16.469  13.542  1.00  0.00      A    H
ATOM   4900  Cl  DCE A 613      44.324  16.101  11.350  1.00  0.00      A   CL
ATOM   4901  CT1 DCE A 613      44.741  14.385  13.488  1.00  0.00      A    C
ATOM   4902  HC2 DCE A 613      43.718  14.485  13.852  1.00  0.00      A    H
ATOM   4903  Cl1 DCE A 613      44.798  12.926  12.523  1.00  0.00      A   CL
ATOM   4904  HC3 DCE A 613      45.295  14.135  14.394  1.00  0.00      A    H
ATOM   4905  CT  DCE A 614      22.174  32.670   4.017  1.00  0.00      A    C
ATOM   4906  HC  DCE A 614      22.804  32.025   3.406  1.00  0.00      A    H
ATOM   4907  HC1 DCE A 614      22.643  32.860   4.983  1.00  0.00      A    H
ATOM   4908  Cl  DCE A 614      21.981  34.186   3.186  1.00  0.00      A   CL
ATOM   4909  CT1 DCE A 614      20.735  32.022   4.285  1.00  0.00      A    C
ATOM   4910  HC2 DCE A 614      20.666  31.026   4.722  1.00  0.00      A    H
ATOM   4911  Cl1 DCE A 614      19.625  33.095   5.205  1.00  0.00      A   CL
ATOM   4912  HC3 DCE A 614      20.316  31.984   3.279  1.00  0.00      A    H
ATOM   4913  CT  DCE A 615      16.561  37.797  15.190  1.00  0.00      A    C
ATOM   4914  HC  DCE A 615      17.367  38.403  15.604  1.00  0.00      A    H
ATOM   4915  HC1 DCE A 615      16.013  38.381  14.450  1.00  0.00      A    H
ATOM   4916  Cl  DCE A 615      17.128  36.269  14.345  1.00  0.00      A   CL
ATOM   4917  CT1 DCE A 615      15.673  37.403  16.450  1.00  0.00      A    C
ATOM   4918  HC2 DCE A 615      14.920  36.702  16.088  1.00  0.00      A    H
ATOM   4919  Cl1 DCE A 615      16.547  36.684  17.821  1.00  0.00      A   CL
ATOM   4920  HC3 DCE A 615      15.151  38.256  16.883  1.00  0.00      A    H
ATOM   4921  CT  DCE A 616       5.453  15.441  22.571  1.00  0.00      A    C
ATOM   4922  HC  DCE A 616       4.959  16.412  22.597  1.00  0.00      A    H
ATOM   4923  HC1 DCE A 616       5.128  14.948  23.487  1.00  0.00      A    H
ATOM   4924  Cl  DCE A 616       4.833  14.513  21.177  1.00  0.00      A   CL
ATOM   4925  CT1 DCE A 616       7.015  15.629  22.446  1.00  0.00      A    C
ATOM   4926  HC2 DCE A 616       7.404  16.200  23.290  1.00  0.00      A    H
ATOM   4927  Cl1 DCE A 616       7.684  13.995  22.175  1.00  0.00      A   CL
ATOM   4928  HC3 DCE A 616       7.265  16.162  21.529  1.00  0.00      A    H
ATOM   4929  CT  DCE A 617      52.052  18.994  49.295  1.00  0.00      A    C
ATOM   4930  HC  DCE A 617      52.811  18.739  48.556  1.00  0.00      A    H
ATOM   4931  HC1 DCE A 617      51.147  18.737  48.745  1.00  0.00      A    H
ATOM   4932  Cl  DCE A 617      52.116  18.122  50.817  1.00  0.00      A   CL
ATOM   4933  CT1 DCE A 617      51.969  20.450  49.730  1.00  0.00      A    C
ATOM   4934  HC2 DCE A 617      52.919  20.955  49.901  1.00  0.00      A    H
ATOM   4935  Cl1 DCE A 617      51.346  21.223  48.246  1.00  0.00      A   CL
ATOM   4936  HC3 DCE A 617      51.235  20.482  50.535  1.00  0.00      A    H
ATOM   4937  CT  DCE A 618      25.143  42.241  47.275  1.00  0.00      A    C
ATOM   4938  HC  DCE A 618      26.144  41.821  47.379  1.00  0.00      A    H
ATOM   4939  HC1 DCE A 618      24.622  42.182  48.231  1.00  0.00      A    H
ATOM   4940  Cl  DCE A 618      25.521  44.021  46.940  1.00  0.00      A   CL
ATOM   4941  CT1 DCE A 618      24.306  41.639  46.177  1.00  0.00      A    C
ATOM   4942  HC2 DCE A 618      24.653  41.982  45.203  1.00  0.00      A    H
ATOM   4943  Cl1 DCE A 618      24.354  39.847  46.319  1.00  0.00      A   CL
ATOM   4944  HC3 DCE A 618      23.273  41.920  46.381  1.00  0.00      A    H
ATOM   4945  CT  DCE A 619      42.876  50.743  50.639  1.00  0.00      A    C
ATOM   4946  HC  DCE A 619      41.937  50.769  50.085  1.00  0.00      A    H
ATOM   4947  HC1 DCE A 619      43.241  51.753  50.825  1.00  0.00      A    H
ATOM   4948  Cl  DCE A 619      42.460  50.111  52.275  1.00  0.00      A   CL
ATOM   4949  CT1 DCE A 619      44.049  49.972  50.092  1.00  0.00      A    C
ATOM   4950  HC2 DCE A 619      44.922  49.891  50.740  1.00  0.00      A    H
ATOM   4951  Cl1 DCE A 619      43.340  48.428  49.870  1.00  0.00      A   CL
ATOM   4952  HC3 DCE A 619      44.476  50.365  49.169  1.00  0.00      A    H
ATOM   4953  CT  DCE A 620      27.514  16.099   5.657  1.00  0.00      A    C
ATOM   4954  HC  DCE A 620      26.662  15.470   5.400  1.00  0.00      A    H
ATOM   4955  HC1 DCE A 620      27.106  17.067   5.948  1.00  0.00      A    H
ATOM   4956  Cl  DCE A 620      28.424  15.435   6.967  1.00  0.00      A   CL
ATOM   4957  CT1 DCE A 620      28.408  16.227   4.454  1.00  0.00      A    C
ATOM   4958  HC2 DCE A 620      27.820  16.665   3.648  1.00  0.00      A    H
ATOM   4959  Cl1 DCE A 620      29.734  17.370   4.889  1.00  0.00      A   CL
ATOM   4960  HC3 DCE A 620      28.803  15.235   4.232  1.00  0.00      A    H
ATOM   4961  CT  DCE A 621       4.086  39.058  36.027  1.00  0.00      A    C
ATOM   4962  HC  DCE A 621       4.594  39.032  36.991  1.00  0.00      A    H
ATOM   4963  HC1 DCE A 621       4.515  39.887  35.464  1.00  0.00      A    H
ATOM   4964  Cl  DCE A 621       4.602  37.696  35.081  1.00  0.00      A   CL
ATOM   4965  CT1 DCE A 621       2.662  38.883  36.098  1.00  0.00      A    C
ATOM   4966  HC2 DCE A 621       2.454  37.914  36.552  1.00  0.00      A    H
ATOM   4967  Cl1 DCE A 621       1.992  40.179  37.123  1.00  0.00      A   CL
ATOM   4968  HC3 DCE A 621       2.251  38.894  35.088  1.00  0.00      A    H
ATOM   4969  CT  DCE A 622      35.326  35.870   9.551  1.00  0.00      A    C
ATOM   4970  HC  DCE A 622      36.228  36.480   9.594  1.00  0.00      A    H
ATOM   4971  HC1 DCE A 622      34.993  35.919  10.587  1.00  0.00      A    H
ATOM   4972  Cl  DCE A 622      34.086  36.633   8.496  1.00  0.00      A   CL
ATOM   4973  CT1 DCE A 622      35.871  34.553   9.045  1.00  0.00      A    C
ATOM   4974  HC2 DCE A 622      36.669  34.178   9.686  1.00  0.00      A    H
ATOM   4975  Cl1 DCE A 622      34.681  33.336   9.235  1.00  0.00      A   CL
ATOM   4976  HC3 DCE A 622      36.022  34.384   7.979  1.00  0.00      A    H
ATOM   4977  CT  DCE A 623      30.288  35.305  54.370  1.00  0.00      A    C
ATOM   4978  HC  DCE A 623      30.194  36.000  55.205  1.00  0.00      A    H
ATOM   4979  HC1 DCE A 623      31.111  34.620  54.575  1.00  0.00      A    H
ATOM   4980  Cl  DCE A 623      28.837  34.201  54.256  1.00  0.00      A   CL
ATOM   4981  CT1 DCE A 623      30.493  36.004  53.044  1.00  0.00      A    C
ATOM   4982  HC2 DCE A 623      30.701  35.317  52.225  1.00  0.00      A    H
ATOM   4983  Cl1 DCE A 623      28.967  36.723  52.543  1.00  0.00      A   CL
ATOM   4984  HC3 DCE A 623      31.316  36.710  53.164  1.00  0.00      A    H
ATOM   4985  CT  DCE A 624      38.131   2.278  34.215  1.00  0.00      A    C
ATOM   4986  HC  DCE A 624      37.102   2.057  34.502  1.00  0.00      A    H
ATOM   4987  HC1 DCE A 624      38.443   1.581  33.437  1.00  0.00      A    H
ATOM   4988  Cl  DCE A 624      38.289   3.908  33.589  1.00  0.00      A   CL
ATOM   4989  CT1 DCE A 624      39.041   2.239  35.481  1.00  0.00      A    C
ATOM   4990  HC2 DCE A 624      38.723   2.930  36.262  1.00  0.00      A    H
ATOM   4991  Cl1 DCE A 624      39.024   0.574  36.105  1.00  0.00      A   CL
ATOM   4992  HC3 DCE A 624      40.074   2.538  35.308  1.00  0.00      A    H
ATOM   4993  CT  DCE A 625      31.785  53.366  35.694  1.00  0.00      A    C
ATOM   4994  HC  DCE A 625      32.051  52.317  35.822  1.00  0.00      A    H
ATOM   4995  HC1 DCE A 625      32.611  53.952  36.097  1.00  0.00      A    H
ATOM   4996  Cl  DCE A 625      31.594  53.667  33.931  1.00  0.00      A   CL
ATOM   4997  CT1 DCE A 625      30.413  53.560  36.336  1.00  0.00      A    C
ATOM   4998  HC2 DCE A 625      29.618  52.874  36.043  1.00  0.00      A    H
ATOM   4999  Cl1 DCE A 625      30.569  53.473  38.033  1.00  0.00      A   CL
ATOM   5000  HC3 DCE A 625      29.994  54.542  36.116  1.00  0.00      A    H
ATOM   5001  CT  DCE A 626      30.891  45.268  35.189  1.00  0.00      A    C
ATOM   5002  HC  DCE A 626      30.203  44.737  34.531  1.00  0.00      A    H
ATOM   5003  HC1 DCE A 626      31.708  44.573  35.382  1.00  0.00      A    H
ATOM   5004  Cl  DCE A 626      31.587  46.543  34.301  1.00  0.00      A   CL
ATOM   5005  CT1 DCE A 626      30.060  45.750  36.402  1.00  0.00      A    C
ATOM   5006  HC2 DCE A 626      29.740  44.901  37.007  1.00  0.00      A    H
ATOM   5007  Cl1 DCE A 626      31.145  46.685  37.395  1.00  0.00      A   CL
ATOM   5008  HC3 DCE A 626      29.185  46.310  36.074  1.00  0.00      A    H
ATOM   5009  CT  DCE A 627      27.329  39.902  43.117  1.00  0.00      A    C
ATOM   5010  HC  DCE A 627      28.044  40.696  42.903  1.00  0.00      A    H
ATOM   5011  HC1 DCE A 627      26.974  39.937  44.147  1.00  0.00      A    H
ATOM   5012  Cl  DCE A 627      25.917  40.031  42.132  1.00  0.00      A   CL
ATOM   5013  CT1 DCE A 627      27.953  38.514  43.000  1.00  0.00      A    C
ATOM   5014  HC2 DCE A 627      27.962  38.202  41.956  1.00  0.00      A    H
ATOM   5015  Cl1 DCE A 627      29.672  38.349  43.448  1.00  0.00      A   CL
ATOM   5016  HC3 DCE A 627      27.332  37.804  43.545  1.00  0.00      A    H
ATOM   5017  CT  DCE A 628      35.656  45.559  25.377  1.00  0.00      A    C
ATOM   5018  HC  DCE A 628      35.350  45.767  26.402  1.00  0.00      A    H
ATOM   5019  HC1 DCE A 628      35.044  46.158  24.703  1.00  0.00      A    H
ATOM   5020  Cl  DCE A 628      37.241  46.168  25.110  1.00  0.00      A   CL
ATOM   5021  CT1 DCE A 628      35.615  44.091  25.097  1.00  0.00      A    C
ATOM   5022  HC2 DCE A 628      36.170  43.895  24.180  1.00  0.00      A    H
ATOM   5023  Cl1 DCE A 628      36.674  43.197  26.204  1.00  0.00      A   CL
ATOM   5024  HC3 DCE A 628      34.632  43.666  24.899  1.00  0.00      A    H
ATOM   5025  CT  DCE A 629      10.316  43.936  28.235  1.00  0.00      A    C
ATOM   5026  HC  DCE A 629      11.202  43.476  28.673  1.00  0.00      A    H
ATOM   5027  HC1 DCE A 629      10.015  43.336  27.376  1.00  0.00      A    H
ATOM   5028  Cl  DCE A 629       9.033  43.802  29.435  1.00  0.00      A   CL
ATOM   5029  CT1 DCE A 629      10.541  45.376  27.770  1.00  0.00      A    C
ATOM   5030  HC2 DCE A 629      11.483  45.513  27.239  1.00  0.00      A    H
ATOM   5031  Cl1 DCE A 629       9.218  45.932  26.716  1.00  0.00      A   CL
ATOM   5032  HC3 DCE A 629      10.612  46.000  28.661  1.00  0.00      A    H
ATOM   5033  CT  DCE A 630      17.914   8.646  24.919  1.00  0.00      A    C
ATOM   5034  HC  DCE A 630      18.057   8.011  25.793  1.00  0.00      A    H
ATOM   5035  HC1 DCE A 630      17.243   8.106  24.251  1.00  0.00      A    H
ATOM   5036  Cl  DCE A 630      17.061  10.105  25.429  1.00  0.00      A   CL
ATOM   5037  CT1 DCE A 630      19.265   8.799  24.186  1.00  0.00      A    C
ATOM   5038  HC2 DCE A 630      19.820   7.911  24.489  1.00  0.00      A    H
ATOM   5039  Cl1 DCE A 630      19.290   8.718  22.372  1.00  0.00      A   CL
ATOM   5040  HC3 DCE A 630      19.741   9.742  24.454  1.00  0.00      A    H
ATOM   5041  CT  DCE A 631      16.736  54.280  20.183  1.00  0.00      A    C
ATOM   5042  HC  DCE A 631      15.808  53.729  20.340  1.00  0.00      A    H
ATOM   5043  HC1 DCE A 631      17.226  53.876  19.297  1.00  0.00      A    H
ATOM   5044  Cl  DCE A 631      16.251  56.027  19.854  1.00  0.00      A   CL
ATOM   5045  CT1 DCE A 631      17.736  54.159  21.397  1.00  0.00      A    C
ATOM   5046  HC2 DCE A 631      18.715  54.599  21.207  1.00  0.00      A    H
ATOM   5047  Cl1 DCE A 631      16.956  54.838  22.787  1.00  0.00      A   CL
ATOM   5048  HC3 DCE A 631      17.874  53.105  21.639  1.00  0.00      A    H
ATOM   5049  CT  DCE A 632      33.318  34.686  15.886  1.00  0.00      A    C
ATOM   5050  HC  DCE A 632      32.279  34.370  15.794  1.00  0.00      A    H
ATOM   5051  HC1 DCE A 632      33.964  34.274  15.111  1.00  0.00      A    H
ATOM   5052  Cl  DCE A 632      33.405  36.392  16.043  1.00  0.00      A   CL
ATOM   5053  CT1 DCE A 632      33.779  34.016  17.206  1.00  0.00      A    C
ATOM   5054  HC2 DCE A 632      33.580  32.949  17.107  1.00  0.00      A    H
ATOM   5055  Cl1 DCE A 632      35.591  34.019  17.348  1.00  0.00      A   CL
ATOM   5056  HC3 DCE A 632      33.378  34.465  18.115  1.00  0.00      A    H
ATOM   5057  CT  DCE A 633       6.396  24.017  43.936  1.00  0.00      A    C
ATOM   5058  HC  DCE A 633       6.070  24.675  43.130  1.00  0.00      A    H
ATOM   5059  HC1 DCE A 633       5.554  23.848  44.607  1.00  0.00      A    H
ATOM   5060  Cl  DCE A 633       6.947  22.488  43.275  1.00  0.00      A   CL
ATOM   5061  CT1 DCE A 633       7.404  24.679  44.797  1.00  0.00      A    C
[truncated: 520,615 more chars]
