# Supplementary material for: Ion and Solvent Modulation of Ferrocene and Decamethylferrocene Oxidation Potentials in Organic Electrolytes as Predicted by Molecular Dynamics Simulations
Source: J Phys Chem B. 2025 Feb 11;129(7):2067–81. doi: 10.1021/acs.jpcb.4c08321 (PMC11848929; doi:10.1021/acs.jpcb.4c08321)
Supplement: Supplementary file 2 — jp4c08321_si_002.zip [file jp4c08321_si_002.zip › simulation_files/pdb_files/DMFc_BMIMBF4_0400_ACN_0000.pdb]

TITLE     MDANALYSIS FRAME 0: Created by PDBWriter
CRYST1   50.286   50.286   50.286  90.00  90.00  90.00 P 1           1
ATOM      1  N1  BMIMA   1       4.159  29.314  17.921  1.00  0.00      A    N
ATOM      2  N11 BMIMA   1       5.298  28.930  19.754  1.00  0.00      A    N
ATOM      3  C1  BMIMA   1       5.345  28.947  18.436  1.00  0.00      A    C
ATOM      4  H1  BMIMA   1       6.253  28.729  17.915  1.00  0.00      A    H
ATOM      5  C2  BMIMA   1       3.400  29.713  19.007  1.00  0.00      A    C
ATOM      6  H2  BMIMA   1       2.438  30.101  18.752  1.00  0.00      A    H
ATOM      7  C21 BMIMA   1       4.038  29.364  20.175  1.00  0.00      A    C
ATOM      8  H21 BMIMA   1       3.795  29.527  21.203  1.00  0.00      A    H
ATOM      9  C3  BMIMA   1       3.699  29.392  16.520  1.00  0.00      A    C
ATOM     10  H3  BMIMA   1       4.318  30.068  15.949  1.00  0.00      A    H
ATOM     11  H31 BMIMA   1       3.697  28.424  16.042  1.00  0.00      A    H
ATOM     12  H32 BMIMA   1       2.766  29.935  16.484  1.00  0.00      A    H
ATOM     13  C4  BMIMA   1       6.355  28.449  20.651  1.00  0.00      A    C
ATOM     14  H4  BMIMA   1       6.642  29.146  21.425  1.00  0.00      A    H
ATOM     15  H41 BMIMA   1       7.160  28.312  19.943  1.00  0.00      A    H
ATOM     16  C5  BMIMA   1       6.066  27.106  21.343  1.00  0.00      A    C
ATOM     17  H5  BMIMA   1       5.269  27.288  22.059  1.00  0.00      A    H
ATOM     18  H51 BMIMA   1       5.771  26.461  20.519  1.00  0.00      A    H
ATOM     19  C51 BMIMA   1       7.325  26.516  21.970  1.00  0.00      A    C
ATOM     20  H52 BMIMA   1       8.208  26.581  21.339  1.00  0.00      A    H
ATOM     21  H53 BMIMA   1       7.536  27.016  22.912  1.00  0.00      A    H
ATOM     22  C6  BMIMA   1       7.132  24.996  22.293  1.00  0.00      A    C
ATOM     23  H6  BMIMA   1       6.311  24.890  22.992  1.00  0.00      A    H
ATOM     24  H61 BMIMA   1       6.874  24.472  21.380  1.00  0.00      A    H
ATOM     25  H62 BMIMA   1       8.040  24.495  22.611  1.00  0.00      A    H
ATOM     26  N1  BMIMA   2       5.066  42.074  35.712  1.00  0.00      A    N
ATOM     27  N11 BMIMA   2       3.040  42.603  35.086  1.00  0.00      A    N
ATOM     28  C1  BMIMA   2       3.844  41.619  35.437  1.00  0.00      A    C
ATOM     29  H1  BMIMA   2       3.569  40.606  35.634  1.00  0.00      A    H
ATOM     30  C2  BMIMA   2       5.054  43.407  35.251  1.00  0.00      A    C
ATOM     31  H2  BMIMA   2       5.954  43.960  35.096  1.00  0.00      A    H
ATOM     32  C21 BMIMA   2       3.777  43.763  34.966  1.00  0.00      A    C
ATOM     33  H21 BMIMA   2       3.364  44.618  34.477  1.00  0.00      A    H
ATOM     34  C3  BMIMA   2       6.192  41.244  36.212  1.00  0.00      A    C
ATOM     35  H3  BMIMA   2       6.864  40.977  35.410  1.00  0.00      A    H
ATOM     36  H31 BMIMA   2       6.677  41.797  37.002  1.00  0.00      A    H
ATOM     37  H32 BMIMA   2       5.786  40.269  36.439  1.00  0.00      A    H
ATOM     38  C4  BMIMA   2       1.579  42.480  35.025  1.00  0.00      A    C
ATOM     39  H4  BMIMA   2       1.324  41.432  35.070  1.00  0.00      A    H
ATOM     40  H41 BMIMA   2       1.339  42.847  34.038  1.00  0.00      A    H
ATOM     41  C5  BMIMA   2       0.756  43.312  35.991  1.00  0.00      A    C
ATOM     42  H5  BMIMA   2       0.498  44.314  35.656  1.00  0.00      A    H
ATOM     43  H51 BMIMA   2      -0.182  42.763  36.008  1.00  0.00      A    H
ATOM     44  C51 BMIMA   2       1.359  43.277  37.468  1.00  0.00      A    C
ATOM     45  H52 BMIMA   2       2.389  42.929  37.478  1.00  0.00      A    H
ATOM     46  H53 BMIMA   2       1.295  44.321  37.766  1.00  0.00      A    H
ATOM     47  C6  BMIMA   2       0.653  42.314  38.415  1.00  0.00      A    C
ATOM     48  H6  BMIMA   2       1.238  42.187  39.319  1.00  0.00      A    H
ATOM     49  H61 BMIMA   2      -0.310  42.746  38.664  1.00  0.00      A    H
ATOM     50  H62 BMIMA   2       0.549  41.333  37.966  1.00  0.00      A    H
ATOM     51  N1  BMIMA   3      47.290  33.615  22.759  1.00  0.00      A    N
ATOM     52  N11 BMIMA   3      49.300  34.256  22.478  1.00  0.00      A    N
ATOM     53  C1  BMIMA   3      48.353  33.535  21.981  1.00  0.00      A    C
ATOM     54  H1  BMIMA   3      48.420  33.030  21.041  1.00  0.00      A    H
ATOM     55  C2  BMIMA   3      47.649  34.341  23.835  1.00  0.00      A    C
ATOM     56  H2  BMIMA   3      46.926  34.400  24.619  1.00  0.00      A    H
ATOM     57  C21 BMIMA   3      48.890  34.726  23.664  1.00  0.00      A    C
ATOM     58  H21 BMIMA   3      49.622  35.067  24.362  1.00  0.00      A    H
ATOM     59  C3  BMIMA   3      45.989  32.957  22.602  1.00  0.00      A    C
ATOM     60  H3  BMIMA   3      45.356  32.948  23.478  1.00  0.00      A    H
ATOM     61  H31 BMIMA   3      45.393  33.335  21.785  1.00  0.00      A    H
ATOM     62  H32 BMIMA   3      46.166  31.910  22.403  1.00  0.00      A    H
ATOM     63  C4  BMIMA   3      50.712  34.374  21.987  1.00  0.00      A    C
ATOM     64  H4  BMIMA   3      50.793  33.632  21.207  1.00  0.00      A    H
ATOM     65  H41 BMIMA   3      51.493  34.246  22.722  1.00  0.00      A    H
ATOM     66  C5  BMIMA   3      50.916  35.617  21.065  1.00  0.00      A    C
ATOM     67  H5  BMIMA   3      50.953  36.487  21.716  1.00  0.00      A    H
ATOM     68  H51 BMIMA   3      51.833  35.469  20.500  1.00  0.00      A    H
ATOM     69  C51 BMIMA   3      49.741  35.818  20.090  1.00  0.00      A    C
ATOM     70  H52 BMIMA   3      49.665  34.933  19.462  1.00  0.00      A    H
ATOM     71  H53 BMIMA   3      48.791  36.033  20.572  1.00  0.00      A    H
ATOM     72  C6  BMIMA   3      49.974  37.127  19.270  1.00  0.00      A    C
ATOM     73  H6  BMIMA   3      50.108  38.020  19.869  1.00  0.00      A    H
ATOM     74  H61 BMIMA   3      50.960  37.082  18.821  1.00  0.00      A    H
ATOM     75  H62 BMIMA   3      49.262  37.322  18.476  1.00  0.00      A    H
ATOM     76  N1  BMIMA   4       0.879  24.409   2.018  1.00  0.00      A    N
ATOM     77  N11 BMIMA   4       1.371  25.747   0.438  1.00  0.00      A    N
ATOM     78  C1  BMIMA   4       1.426  24.542   0.855  1.00  0.00      A    C
ATOM     79  H1  BMIMA   4       2.006  23.775   0.389  1.00  0.00      A    H
ATOM     80  C2  BMIMA   4       0.386  25.612   2.331  1.00  0.00      A    C
ATOM     81  H2  BMIMA   4      -0.074  25.816   3.274  1.00  0.00      A    H
ATOM     82  C21 BMIMA   4       0.706  26.492   1.389  1.00  0.00      A    C
ATOM     83  H21 BMIMA   4       0.564  27.551   1.408  1.00  0.00      A    H
ATOM     84  C3  BMIMA   4       0.878  23.251   2.924  1.00  0.00      A    C
ATOM     85  H3  BMIMA   4       0.530  23.623   3.876  1.00  0.00      A    H
ATOM     86  H31 BMIMA   4       0.178  22.466   2.675  1.00  0.00      A    H
ATOM     87  H32 BMIMA   4       1.902  22.916   2.996  1.00  0.00      A    H
ATOM     88  C4  BMIMA   4       1.785  26.400  -0.845  1.00  0.00      A    C
ATOM     89  H4  BMIMA   4       1.004  27.111  -1.070  1.00  0.00      A    H
ATOM     90  H41 BMIMA   4       1.741  25.538  -1.494  1.00  0.00      A    H
ATOM     91  C5  BMIMA   4       3.115  27.151  -0.810  1.00  0.00      A    C
ATOM     92  H5  BMIMA   4       3.813  26.342  -0.611  1.00  0.00      A    H
ATOM     93  H51 BMIMA   4       3.191  27.735  -1.724  1.00  0.00      A    H
ATOM     94  C51 BMIMA   4       3.252  28.046   0.359  1.00  0.00      A    C
ATOM     95  H52 BMIMA   4       2.360  28.665   0.322  1.00  0.00      A    H
ATOM     96  H53 BMIMA   4       3.258  27.485   1.290  1.00  0.00      A    H
ATOM     97  C6  BMIMA   4       4.514  28.881   0.350  1.00  0.00      A    C
ATOM     98  H6  BMIMA   4       4.348  29.714   1.022  1.00  0.00      A    H
ATOM     99  H61 BMIMA   4       5.320  28.352   0.845  1.00  0.00      A    H
ATOM    100  H62 BMIMA   4       4.806  29.318  -0.598  1.00  0.00      A    H
ATOM    101  N1  BMIMA   5      43.093  29.818  26.753  1.00  0.00      A    N
ATOM    102  N11 BMIMA   5      44.574  28.657  27.825  1.00  0.00      A    N
ATOM    103  C1  BMIMA   5      44.355  29.477  26.849  1.00  0.00      A    C
ATOM    104  H1  BMIMA   5      45.096  29.816  26.158  1.00  0.00      A    H
ATOM    105  C2  BMIMA   5      42.449  29.039  27.680  1.00  0.00      A    C
ATOM    106  H2  BMIMA   5      41.391  28.950  27.794  1.00  0.00      A    H
ATOM    107  C21 BMIMA   5      43.382  28.480  28.434  1.00  0.00      A    C
ATOM    108  H21 BMIMA   5      43.442  27.908  29.334  1.00  0.00      A    H
ATOM    109  C3  BMIMA   5      42.460  30.884  25.949  1.00  0.00      A    C
ATOM    110  H3  BMIMA   5      42.007  31.629  26.587  1.00  0.00      A    H
ATOM    111  H31 BMIMA   5      43.242  31.466  25.484  1.00  0.00      A    H
ATOM    112  H32 BMIMA   5      41.839  30.404  25.208  1.00  0.00      A    H
ATOM    113  C4  BMIMA   5      45.839  28.185  28.361  1.00  0.00      A    C
ATOM    114  H4  BMIMA   5      45.836  28.232  29.440  1.00  0.00      A    H
ATOM    115  H41 BMIMA   5      46.516  28.968  28.053  1.00  0.00      A    H
ATOM    116  C5  BMIMA   5      46.405  26.855  27.958  1.00  0.00      A    C
ATOM    117  H5  BMIMA   5      46.416  26.905  26.872  1.00  0.00      A    H
ATOM    118  H51 BMIMA   5      47.404  26.890  28.385  1.00  0.00      A    H
ATOM    119  C51 BMIMA   5      45.628  25.585  28.240  1.00  0.00      A    C
ATOM    120  H52 BMIMA   5      44.563  25.777  28.132  1.00  0.00      A    H
ATOM    121  H53 BMIMA   5      46.079  24.769  27.681  1.00  0.00      A    H
ATOM    122  C6  BMIMA   5      45.886  25.083  29.722  1.00  0.00      A    C
ATOM    123  H6  BMIMA   5      46.852  24.592  29.739  1.00  0.00      A    H
ATOM    124  H61 BMIMA   5      45.881  25.938  30.389  1.00  0.00      A    H
ATOM    125  H62 BMIMA   5      45.072  24.430  30.013  1.00  0.00      A    H
ATOM    126  N1  BMIMA   6      41.830  39.437  36.792  1.00  0.00      A    N
ATOM    127  N11 BMIMA   6      39.749  39.819  37.244  1.00  0.00      A    N
ATOM    128  C1  BMIMA   6      40.794  39.079  37.532  1.00  0.00      A    C
ATOM    129  H1  BMIMA   6      40.797  38.230  38.182  1.00  0.00      A    H
ATOM    130  C2  BMIMA   6      41.377  40.529  35.991  1.00  0.00      A    C
ATOM    131  H2  BMIMA   6      42.047  41.085  35.373  1.00  0.00      A    H
ATOM    132  C21 BMIMA   6      40.112  40.764  36.279  1.00  0.00      A    C
ATOM    133  H21 BMIMA   6      39.491  41.530  35.870  1.00  0.00      A    H
ATOM    134  C3  BMIMA   6      43.160  38.732  36.852  1.00  0.00      A    C
ATOM    135  H3  BMIMA   6      43.763  39.168  36.069  1.00  0.00      A    H
ATOM    136  H31 BMIMA   6      43.631  39.105  37.750  1.00  0.00      A    H
ATOM    137  H32 BMIMA   6      42.973  37.674  36.745  1.00  0.00      A    H
ATOM    138  C4  BMIMA   6      38.516  39.845  37.991  1.00  0.00      A    C
ATOM    139  H4  BMIMA   6      38.280  40.850  38.311  1.00  0.00      A    H
ATOM    140  H41 BMIMA   6      38.777  39.234  38.842  1.00  0.00      A    H
ATOM    141  C5  BMIMA   6      37.203  39.274  37.270  1.00  0.00      A    C
ATOM    142  H5  BMIMA   6      36.669  40.074  36.765  1.00  0.00      A    H
ATOM    143  H51 BMIMA   6      37.378  38.576  36.455  1.00  0.00      A    H
ATOM    144  C51 BMIMA   6      36.267  38.691  38.289  1.00  0.00      A    C
ATOM    145  H52 BMIMA   6      36.152  39.314  39.172  1.00  0.00      A    H
ATOM    146  H53 BMIMA   6      35.291  38.562  37.827  1.00  0.00      A    H
ATOM    147  C6  BMIMA   6      36.637  37.250  38.720  1.00  0.00      A    C
ATOM    148  H6  BMIMA   6      36.354  36.571  37.924  1.00  0.00      A    H
ATOM    149  H61 BMIMA   6      37.683  37.047  38.920  1.00  0.00      A    H
ATOM    150  H62 BMIMA   6      36.065  37.032  39.615  1.00  0.00      A    H
ATOM    151  N1  BMIMA   7       3.465  39.701  17.032  1.00  0.00      A    N
ATOM    152  N11 BMIMA   7       4.249  41.197  18.467  1.00  0.00      A    N
ATOM    153  C1  BMIMA   7       3.345  40.229  18.291  1.00  0.00      A    C
ATOM    154  H1  BMIMA   7       2.616  39.974  19.029  1.00  0.00      A    H
ATOM    155  C2  BMIMA   7       4.450  40.413  16.433  1.00  0.00      A    C
ATOM    156  H2  BMIMA   7       4.702  40.177  15.423  1.00  0.00      A    H
ATOM    157  C21 BMIMA   7       4.872  41.316  17.234  1.00  0.00      A    C
ATOM    158  H21 BMIMA   7       5.664  42.028  17.152  1.00  0.00      A    H
ATOM    159  C3  BMIMA   7       2.569  38.726  16.338  1.00  0.00      A    C
ATOM    160  H3  BMIMA   7       3.159  37.865  16.059  1.00  0.00      A    H
ATOM    161  H31 BMIMA   7       1.811  38.338  17.003  1.00  0.00      A    H
ATOM    162  H32 BMIMA   7       2.057  39.192  15.510  1.00  0.00      A    H
ATOM    163  C4  BMIMA   7       4.453  42.020  19.605  1.00  0.00      A    C
ATOM    164  H4  BMIMA   7       5.508  41.933  19.817  1.00  0.00      A    H
ATOM    165  H41 BMIMA   7       3.901  41.588  20.427  1.00  0.00      A    H
ATOM    166  C5  BMIMA   7       4.084  43.556  19.486  1.00  0.00      A    C
ATOM    167  H5  BMIMA   7       4.205  44.012  20.465  1.00  0.00      A    H
ATOM    168  H51 BMIMA   7       4.830  44.091  18.904  1.00  0.00      A    H
ATOM    169  C51 BMIMA   7       2.695  43.828  18.821  1.00  0.00      A    C
ATOM    170  H52 BMIMA   7       2.794  43.380  17.836  1.00  0.00      A    H
ATOM    171  H53 BMIMA   7       1.849  43.334  19.292  1.00  0.00      A    H
ATOM    172  C6  BMIMA   7       2.372  45.280  18.849  1.00  0.00      A    C
ATOM    173  H6  BMIMA   7       1.381  45.564  18.513  1.00  0.00      A    H
ATOM    174  H61 BMIMA   7       2.412  45.708  19.845  1.00  0.00      A    H
ATOM    175  H62 BMIMA   7       3.043  45.835  18.204  1.00  0.00      A    H
ATOM    176  N1  BMIMA   8      24.884  36.676  33.397  1.00  0.00      A    N
ATOM    177  N11 BMIMA   8      24.715  34.551  33.413  1.00  0.00      A    N
ATOM    178  C1  BMIMA   8      24.843  35.654  34.161  1.00  0.00      A    C
ATOM    179  H1  BMIMA   8      24.920  35.720  35.225  1.00  0.00      A    H
ATOM    180  C2  BMIMA   8      24.694  36.254  32.067  1.00  0.00      A    C
ATOM    181  H2  BMIMA   8      24.695  37.017  31.319  1.00  0.00      A    H
ATOM    182  C21 BMIMA   8      24.614  34.864  32.066  1.00  0.00      A    C
ATOM    183  H21 BMIMA   8      24.647  34.203  31.228  1.00  0.00      A    H
ATOM    184  C3  BMIMA   8      25.021  38.074  33.809  1.00  0.00      A    C
ATOM    185  H3  BMIMA   8      25.101  38.094  34.886  1.00  0.00      A    H
ATOM    186  H31 BMIMA   8      25.919  38.523  33.411  1.00  0.00      A    H
ATOM    187  H32 BMIMA   8      24.192  38.649  33.423  1.00  0.00      A    H
ATOM    188  C4  BMIMA   8      24.771  33.193  33.926  1.00  0.00      A    C
ATOM    189  H4  BMIMA   8      24.309  32.510  33.228  1.00  0.00      A    H
ATOM    190  H41 BMIMA   8      24.244  33.186  34.869  1.00  0.00      A    H
ATOM    191  C5  BMIMA   8      26.270  32.771  34.173  1.00  0.00      A    C
ATOM    192  H5  BMIMA   8      26.814  32.798  33.232  1.00  0.00      A    H
ATOM    193  H51 BMIMA   8      26.608  33.595  34.797  1.00  0.00      A    H
ATOM    194  C51 BMIMA   8      26.530  31.360  34.654  1.00  0.00      A    C
ATOM    195  H52 BMIMA   8      25.827  31.076  35.433  1.00  0.00      A    H
ATOM    196  H53 BMIMA   8      26.337  30.697  33.814  1.00  0.00      A    H
ATOM    197  C6  BMIMA   8      27.968  30.949  34.989  1.00  0.00      A    C
ATOM    198  H6  BMIMA   8      27.855  29.936  35.358  1.00  0.00      A    H
ATOM    199  H61 BMIMA   8      28.637  31.041  34.141  1.00  0.00      A    H
ATOM    200  H62 BMIMA   8      28.406  31.505  35.809  1.00  0.00      A    H
ATOM    201  N1  BMIMA   9      39.431  17.105  47.274  1.00  0.00      A    N
ATOM    202  N11 BMIMA   9      39.778  18.209  49.037  1.00  0.00      A    N
ATOM    203  C1  BMIMA   9      38.855  17.725  48.269  1.00  0.00      A    C
ATOM    204  H1  BMIMA   9      37.824  17.497  48.438  1.00  0.00      A    H
ATOM    205  C2  BMIMA   9      40.790  17.379  47.234  1.00  0.00      A    C
ATOM    206  H2  BMIMA   9      41.466  17.160  46.437  1.00  0.00      A    H
ATOM    207  C21 BMIMA   9      41.017  17.942  48.429  1.00  0.00      A    C
ATOM    208  H21 BMIMA   9      41.971  18.206  48.831  1.00  0.00      A    H
ATOM    209  C3  BMIMA   9      38.609  16.525  46.182  1.00  0.00      A    C
ATOM    210  H3  BMIMA   9      37.775  17.205  46.097  1.00  0.00      A    H
ATOM    211  H31 BMIMA   9      39.148  16.520  45.247  1.00  0.00      A    H
ATOM    212  H32 BMIMA   9      38.370  15.523  46.507  1.00  0.00      A    H
ATOM    213  C4  BMIMA   9      39.584  18.929  50.293  1.00  0.00      A    C
ATOM    214  H4  BMIMA   9      40.401  18.612  50.923  1.00  0.00      A    H
ATOM    215  H41 BMIMA   9      38.766  18.474  50.832  1.00  0.00      A    H
ATOM    216  C5  BMIMA   9      39.604  20.438  50.293  1.00  0.00      A    C
ATOM    217  H5  BMIMA   9      38.546  20.602  50.480  1.00  0.00      A    H
ATOM    218  H51 BMIMA   9      40.098  20.932  51.125  1.00  0.00      A    H
ATOM    219  C51 BMIMA   9      39.868  21.161  48.870  1.00  0.00      A    C
ATOM    220  H52 BMIMA   9      40.900  20.913  48.635  1.00  0.00      A    H
ATOM    221  H53 BMIMA   9      39.170  20.705  48.173  1.00  0.00      A    H
ATOM    222  C6  BMIMA   9      39.632  22.620  48.855  1.00  0.00      A    C
ATOM    223  H6  BMIMA   9      40.299  23.157  48.189  1.00  0.00      A    H
ATOM    224  H61 BMIMA   9      38.620  22.844  48.537  1.00  0.00      A    H
ATOM    225  H62 BMIMA   9      39.841  23.042  49.831  1.00  0.00      A    H
ATOM    226  N1  BMIMA  10      24.755  42.011  21.474  1.00  0.00      A    N
ATOM    227  N11 BMIMA  10      24.621  40.012  22.353  1.00  0.00      A    N
ATOM    228  C1  BMIMA  10      25.144  41.237  22.469  1.00  0.00      A    C
ATOM    229  H1  BMIMA  10      25.676  41.526  23.350  1.00  0.00      A    H
ATOM    230  C2  BMIMA  10      23.986  41.219  20.634  1.00  0.00      A    C
ATOM    231  H2  BMIMA  10      23.697  41.543  19.659  1.00  0.00      A    H
ATOM    232  C21 BMIMA  10      23.909  40.001  21.196  1.00  0.00      A    C
ATOM    233  H21 BMIMA  10      23.534  39.107  20.748  1.00  0.00      A    H
ATOM    234  C3  BMIMA  10      25.130  43.403  21.165  1.00  0.00      A    C
ATOM    235  H3  BMIMA  10      26.148  43.751  21.073  1.00  0.00      A    H
ATOM    236  H31 BMIMA  10      24.652  43.694  20.241  1.00  0.00      A    H
ATOM    237  H32 BMIMA  10      24.777  44.027  21.972  1.00  0.00      A    H
ATOM    238  C4  BMIMA  10      24.844  38.847  23.234  1.00  0.00      A    C
ATOM    239  H4  BMIMA  10      24.210  38.042  22.891  1.00  0.00      A    H
ATOM    240  H41 BMIMA  10      24.621  39.030  24.275  1.00  0.00      A    H
ATOM    241  C5  BMIMA  10      26.228  38.211  23.279  1.00  0.00      A    C
ATOM    242  H5  BMIMA  10      26.676  37.971  22.318  1.00  0.00      A    H
ATOM    243  H51 BMIMA  10      26.955  38.891  23.716  1.00  0.00      A    H
ATOM    244  C51 BMIMA  10      26.208  36.871  24.029  1.00  0.00      A    C
ATOM    245  H52 BMIMA  10      25.966  37.063  25.071  1.00  0.00      A    H
ATOM    246  H53 BMIMA  10      25.505  36.134  23.649  1.00  0.00      A    H
ATOM    247  C6  BMIMA  10      27.620  36.236  24.107  1.00  0.00      A    C
ATOM    248  H6  BMIMA  10      28.361  37.011  24.269  1.00  0.00      A    H
ATOM    249  H61 BMIMA  10      27.871  35.483  24.844  1.00  0.00      A    H
ATOM    250  H62 BMIMA  10      27.641  35.658  23.190  1.00  0.00      A    H
ATOM    251  N1  BMIMA  11       2.887  16.252   0.953  1.00  0.00      A    N
ATOM    252  N11 BMIMA  11       1.527  15.351   2.373  1.00  0.00      A    N
ATOM    253  C1  BMIMA  11       2.659  15.185   1.726  1.00  0.00      A    C
ATOM    254  H1  BMIMA  11       3.271  14.311   1.799  1.00  0.00      A    H
ATOM    255  C2  BMIMA  11       1.775  17.054   0.999  1.00  0.00      A    C
ATOM    256  H2  BMIMA  11       1.685  17.894   0.345  1.00  0.00      A    H
ATOM    257  C21 BMIMA  11       0.904  16.423   1.755  1.00  0.00      A    C
ATOM    258  H21 BMIMA  11      -0.111  16.621   2.023  1.00  0.00      A    H
ATOM    259  C3  BMIMA  11       4.088  16.478   0.243  1.00  0.00      A    C
ATOM    260  H3  BMIMA  11       4.627  15.543   0.232  1.00  0.00      A    H
ATOM    261  H31 BMIMA  11       3.742  16.843  -0.713  1.00  0.00      A    H
ATOM    262  H32 BMIMA  11       4.678  17.221   0.761  1.00  0.00      A    H
ATOM    263  C4  BMIMA  11       1.095  14.463   3.491  1.00  0.00      A    C
ATOM    264  H4  BMIMA  11       1.598  13.513   3.382  1.00  0.00      A    H
ATOM    265  H41 BMIMA  11       0.026  14.358   3.378  1.00  0.00      A    H
ATOM    266  C5  BMIMA  11       1.347  15.012   4.843  1.00  0.00      A    C
ATOM    267  H5  BMIMA  11       0.986  16.038   4.867  1.00  0.00      A    H
ATOM    268  H51 BMIMA  11       0.728  14.421   5.514  1.00  0.00      A    H
ATOM    269  C51 BMIMA  11       2.868  14.939   5.275  1.00  0.00      A    C
ATOM    270  H52 BMIMA  11       3.155  13.926   5.545  1.00  0.00      A    H
ATOM    271  H53 BMIMA  11       3.420  15.341   4.429  1.00  0.00      A    H
ATOM    272  C6  BMIMA  11       3.194  15.998   6.318  1.00  0.00      A    C
ATOM    273  H6  BMIMA  11       2.571  15.820   7.186  1.00  0.00      A    H
ATOM    274  H61 BMIMA  11       4.212  15.869   6.667  1.00  0.00      A    H
ATOM    275  H62 BMIMA  11       3.081  17.016   5.964  1.00  0.00      A    H
ATOM    276  N1  BMIMA  12      36.911  46.122  42.897  1.00  0.00      A    N
ATOM    277  N11 BMIMA  12      37.636  45.019  41.183  1.00  0.00      A    N
ATOM    278  C1  BMIMA  12      37.033  46.108  41.606  1.00  0.00      A    C
ATOM    279  H1  BMIMA  12      36.646  46.881  40.978  1.00  0.00      A    H
ATOM    280  C2  BMIMA  12      37.433  44.942  43.333  1.00  0.00      A    C
ATOM    281  H2  BMIMA  12      37.415  44.598  44.344  1.00  0.00      A    H
ATOM    282  C21 BMIMA  12      37.999  44.382  42.329  1.00  0.00      A    C
ATOM    283  H21 BMIMA  12      38.581  43.491  42.237  1.00  0.00      A    H
ATOM    284  C3  BMIMA  12      36.232  47.243  43.566  1.00  0.00      A    C
ATOM    285  H3  BMIMA  12      35.771  46.844  44.457  1.00  0.00      A    H
ATOM    286  H31 BMIMA  12      36.951  48.034  43.724  1.00  0.00      A    H
ATOM    287  H32 BMIMA  12      35.376  47.473  42.950  1.00  0.00      A    H
ATOM    288  C4  BMIMA  12      37.878  44.682  39.804  1.00  0.00      A    C
ATOM    289  H4  BMIMA  12      38.941  44.536  39.684  1.00  0.00      A    H
ATOM    290  H41 BMIMA  12      37.570  45.504  39.174  1.00  0.00      A    H
ATOM    291  C5  BMIMA  12      37.273  43.340  39.354  1.00  0.00      A    C
ATOM    292  H5  BMIMA  12      37.098  43.300  38.282  1.00  0.00      A    H
ATOM    293  H51 BMIMA  12      37.885  42.547  39.777  1.00  0.00      A    H
ATOM    294  C51 BMIMA  12      35.854  43.412  39.906  1.00  0.00      A    C
ATOM    295  H52 BMIMA  12      35.937  43.295  40.984  1.00  0.00      A    H
ATOM    296  H53 BMIMA  12      35.465  44.400  39.674  1.00  0.00      A    H
ATOM    297  C6  BMIMA  12      34.849  42.441  39.314  1.00  0.00      A    C
ATOM    298  H6  BMIMA  12      34.634  42.647  38.272  1.00  0.00      A    H
ATOM    299  H61 BMIMA  12      35.134  41.402  39.433  1.00  0.00      A    H
ATOM    300  H62 BMIMA  12      33.941  42.609  39.881  1.00  0.00      A    H
ATOM    301  N1  BMIMA  13       3.468  16.452  36.900  1.00  0.00      A    N
ATOM    302  N11 BMIMA  13       2.216  14.834  37.560  1.00  0.00      A    N
ATOM    303  C1  BMIMA  13       2.265  16.120  37.202  1.00  0.00      A    C
ATOM    304  H1  BMIMA  13       1.436  16.778  37.050  1.00  0.00      A    H
ATOM    305  C2  BMIMA  13       4.276  15.325  37.000  1.00  0.00      A    C
ATOM    306  H2  BMIMA  13       5.330  15.409  36.851  1.00  0.00      A    H
ATOM    307  C21 BMIMA  13       3.529  14.347  37.441  1.00  0.00      A    C
ATOM    308  H21 BMIMA  13       3.840  13.376  37.757  1.00  0.00      A    H
ATOM    309  C3  BMIMA  13       3.937  17.768  36.366  1.00  0.00      A    C
ATOM    310  H3  BMIMA  13       4.827  17.919  35.774  1.00  0.00      A    H
ATOM    311  H31 BMIMA  13       3.135  18.172  35.766  1.00  0.00      A    H
ATOM    312  H32 BMIMA  13       4.052  18.449  37.197  1.00  0.00      A    H
ATOM    313  C4  BMIMA  13       1.073  14.129  38.181  1.00  0.00      A    C
ATOM    314  H4  BMIMA  13       0.792  14.861  38.923  1.00  0.00      A    H
ATOM    315  H41 BMIMA  13       1.307  13.129  38.515  1.00  0.00      A    H
ATOM    316  C5  BMIMA  13       0.064  13.846  37.069  1.00  0.00      A    C
ATOM    317  H5  BMIMA  13       0.242  14.532  36.244  1.00  0.00      A    H
ATOM    318  H51 BMIMA  13       0.328  12.884  36.638  1.00  0.00      A    H
ATOM    319  C51 BMIMA  13      -1.436  13.970  37.336  1.00  0.00      A    C
ATOM    320  H52 BMIMA  13      -1.749  13.197  38.032  1.00  0.00      A    H
ATOM    321  H53 BMIMA  13      -1.694  14.890  37.855  1.00  0.00      A    H
ATOM    322  C6  BMIMA  13      -2.307  13.711  36.118  1.00  0.00      A    C
ATOM    323  H6  BMIMA  13      -3.332  13.754  36.467  1.00  0.00      A    H
ATOM    324  H61 BMIMA  13      -2.223  14.545  35.430  1.00  0.00      A    H
ATOM    325  H62 BMIMA  13      -2.140  12.856  35.474  1.00  0.00      A    H
ATOM    326  N1  BMIMA  14      21.194  13.221   5.233  1.00  0.00      A    N
ATOM    327  N11 BMIMA  14      23.085  12.765   6.120  1.00  0.00      A    N
ATOM    328  C1  BMIMA  14      22.296  12.450   5.112  1.00  0.00      A    C
ATOM    329  H1  BMIMA  14      22.612  11.841   4.293  1.00  0.00      A    H
ATOM    330  C2  BMIMA  14      21.254  13.952   6.410  1.00  0.00      A    C
ATOM    331  H2  BMIMA  14      20.391  14.472   6.764  1.00  0.00      A    H
ATOM    332  C21 BMIMA  14      22.461  13.664   6.977  1.00  0.00      A    C
ATOM    333  H21 BMIMA  14      22.968  14.026   7.845  1.00  0.00      A    H
ATOM    334  C3  BMIMA  14      20.066  13.235   4.318  1.00  0.00      A    C
ATOM    335  H3  BMIMA  14      19.697  14.209   4.034  1.00  0.00      A    H
ATOM    336  H31 BMIMA  14      20.332  12.722   3.405  1.00  0.00      A    H
ATOM    337  H32 BMIMA  14      19.309  12.808   4.959  1.00  0.00      A    H
ATOM    338  C4  BMIMA  14      24.514  12.381   6.287  1.00  0.00      A    C
ATOM    339  H4  BMIMA  14      25.129  13.268   6.322  1.00  0.00      A    H
ATOM    340  H41 BMIMA  14      24.774  11.929   5.342  1.00  0.00      A    H
ATOM    341  C5  BMIMA  14      24.712  11.592   7.582  1.00  0.00      A    C
ATOM    342  H5  BMIMA  14      25.728  11.211   7.635  1.00  0.00      A    H
ATOM    343  H51 BMIMA  14      24.667  12.116   8.533  1.00  0.00      A    H
ATOM    344  C51 BMIMA  14      23.762  10.401   7.707  1.00  0.00      A    C
ATOM    345  H52 BMIMA  14      22.736  10.735   7.839  1.00  0.00      A    H
ATOM    346  H53 BMIMA  14      23.771   9.904   6.741  1.00  0.00      A    H
ATOM    347  C6  BMIMA  14      24.294   9.382   8.762  1.00  0.00      A    C
ATOM    348  H6  BMIMA  14      25.268   9.009   8.467  1.00  0.00      A    H
ATOM    349  H61 BMIMA  14      24.684   9.932   9.610  1.00  0.00      A    H
ATOM    350  H62 BMIMA  14      23.602   8.605   9.068  1.00  0.00      A    H
ATOM    351  N1  BMIMA  15      10.410  44.283  27.367  1.00  0.00      A    N
ATOM    352  N11 BMIMA  15      10.666  44.497  29.541  1.00  0.00      A    N
ATOM    353  C1  BMIMA  15       9.956  43.978  28.568  1.00  0.00      A    C
ATOM    354  H1  BMIMA  15       9.132  43.306  28.679  1.00  0.00      A    H
ATOM    355  C2  BMIMA  15      11.412  45.176  27.562  1.00  0.00      A    C
ATOM    356  H2  BMIMA  15      11.846  45.740  26.765  1.00  0.00      A    H
ATOM    357  C21 BMIMA  15      11.566  45.321  28.920  1.00  0.00      A    C
ATOM    358  H21 BMIMA  15      12.184  45.992  29.477  1.00  0.00      A    H
ATOM    359  C3  BMIMA  15      10.000  43.741  26.099  1.00  0.00      A    C
ATOM    360  H3  BMIMA  15      10.004  42.662  26.146  1.00  0.00      A    H
ATOM    361  H31 BMIMA  15       8.988  44.043  25.871  1.00  0.00      A    H
ATOM    362  H32 BMIMA  15      10.598  44.196  25.324  1.00  0.00      A    H
ATOM    363  C4  BMIMA  15      10.751  44.120  30.923  1.00  0.00      A    C
ATOM    364  H4  BMIMA  15       9.798  43.783  31.304  1.00  0.00      A    H
ATOM    365  H41 BMIMA  15      11.002  45.045  31.421  1.00  0.00      A    H
ATOM    366  C5  BMIMA  15      11.833  43.066  31.218  1.00  0.00      A    C
ATOM    367  H5  BMIMA  15      11.455  42.078  30.968  1.00  0.00      A    H
ATOM    368  H51 BMIMA  15      12.700  43.271  30.594  1.00  0.00      A    H
ATOM    369  C51 BMIMA  15      12.176  43.053  32.754  1.00  0.00      A    C
ATOM    370  H52 BMIMA  15      12.801  43.879  33.084  1.00  0.00      A    H
ATOM    371  H53 BMIMA  15      11.268  42.992  33.349  1.00  0.00      A    H
ATOM    372  C6  BMIMA  15      12.942  41.805  33.118  1.00  0.00      A    C
ATOM    373  H6  BMIMA  15      12.867  41.765  34.199  1.00  0.00      A    H
ATOM    374  H61 BMIMA  15      12.473  40.917  32.708  1.00  0.00      A    H
ATOM    375  H62 BMIMA  15      13.963  41.901  32.766  1.00  0.00      A    H
ATOM    376  N1  BMIMA  16      51.163  28.464  43.953  1.00  0.00      A    N
ATOM    377  N11 BMIMA  16      50.473  30.473  43.632  1.00  0.00      A    N
ATOM    378  C1  BMIMA  16      50.159  29.319  44.143  1.00  0.00      A    C
ATOM    379  H1  BMIMA  16      49.195  29.064  44.529  1.00  0.00      A    H
ATOM    380  C2  BMIMA  16      52.140  29.090  43.271  1.00  0.00      A    C
ATOM    381  H2  BMIMA  16      53.011  28.560  42.954  1.00  0.00      A    H
ATOM    382  C21 BMIMA  16      51.790  30.358  43.116  1.00  0.00      A    C
ATOM    383  H21 BMIMA  16      52.268  31.182  42.633  1.00  0.00      A    H
ATOM    384  C3  BMIMA  16      51.202  27.048  44.438  1.00  0.00      A    C
ATOM    385  H3  BMIMA  16      50.443  27.033  45.207  1.00  0.00      A    H
ATOM    386  H31 BMIMA  16      50.972  26.330  43.665  1.00  0.00      A    H
ATOM    387  H32 BMIMA  16      52.134  26.752  44.896  1.00  0.00      A    H
ATOM    388  C4  BMIMA  16      49.570  31.681  43.496  1.00  0.00      A    C
ATOM    389  H4  BMIMA  16      48.538  31.387  43.375  1.00  0.00      A    H
ATOM    390  H41 BMIMA  16      49.825  32.384  42.716  1.00  0.00      A    H
ATOM    391  C5  BMIMA  16      49.718  32.563  44.714  1.00  0.00      A    C
ATOM    392  H5  BMIMA  16      49.525  32.033  45.643  1.00  0.00      A    H
ATOM    393  H51 BMIMA  16      50.737  32.938  44.758  1.00  0.00      A    H
ATOM    394  C51 BMIMA  16      48.634  33.681  44.453  1.00  0.00      A    C
ATOM    395  H52 BMIMA  16      48.593  33.844  43.379  1.00  0.00      A    H
ATOM    396  H53 BMIMA  16      47.615  33.421  44.727  1.00  0.00      A    H
ATOM    397  C6  BMIMA  16      48.791  35.073  45.119  1.00  0.00      A    C
ATOM    398  H6  BMIMA  16      47.963  35.709  44.828  1.00  0.00      A    H
ATOM    399  H61 BMIMA  16      49.003  35.007  46.180  1.00  0.00      A    H
ATOM    400  H62 BMIMA  16      49.584  35.672  44.687  1.00  0.00      A    H
ATOM    401  N1  BMIMA  17      37.647   9.929   3.579  1.00  0.00      A    N
ATOM    402  N11 BMIMA  17      38.478   9.171   5.379  1.00  0.00      A    N
ATOM    403  C1  BMIMA  17      38.182  10.279   4.732  1.00  0.00      A    C
ATOM    404  H1  BMIMA  17      38.064  11.269   5.117  1.00  0.00      A    H
ATOM    405  C2  BMIMA  17      37.628   8.567   3.478  1.00  0.00      A    C
ATOM    406  H2  BMIMA  17      37.238   8.131   2.584  1.00  0.00      A    H
ATOM    407  C21 BMIMA  17      38.189   8.101   4.552  1.00  0.00      A    C
ATOM    408  H21 BMIMA  17      38.365   7.093   4.858  1.00  0.00      A    H
ATOM    409  C3  BMIMA  17      37.006  10.873   2.668  1.00  0.00      A    C
ATOM    410  H3  BMIMA  17      37.720  11.613   2.340  1.00  0.00      A    H
ATOM    411  H31 BMIMA  17      36.671  10.340   1.791  1.00  0.00      A    H
ATOM    412  H32 BMIMA  17      36.141  11.354   3.101  1.00  0.00      A    H
ATOM    413  C4  BMIMA  17      39.110   9.070   6.711  1.00  0.00      A    C
ATOM    414  H4  BMIMA  17      38.834   8.204   7.294  1.00  0.00      A    H
ATOM    415  H41 BMIMA  17      38.699   9.922   7.232  1.00  0.00      A    H
ATOM    416  C5  BMIMA  17      40.679   9.260   6.667  1.00  0.00      A    C
ATOM    417  H5  BMIMA  17      41.074   8.521   5.975  1.00  0.00      A    H
ATOM    418  H51 BMIMA  17      40.844  10.268   6.295  1.00  0.00      A    H
ATOM    419  C51 BMIMA  17      41.243   9.002   8.069  1.00  0.00      A    C
ATOM    420  H52 BMIMA  17      40.873   9.762   8.752  1.00  0.00      A    H
ATOM    421  H53 BMIMA  17      40.974   8.025   8.463  1.00  0.00      A    H
ATOM    422  C6  BMIMA  17      42.754   9.046   7.993  1.00  0.00      A    C
ATOM    423  H6  BMIMA  17      43.208   8.682   8.909  1.00  0.00      A    H
ATOM    424  H61 BMIMA  17      43.044   8.286   7.276  1.00  0.00      A    H
ATOM    425  H62 BMIMA  17      43.219   9.909   7.531  1.00  0.00      A    H
ATOM    426  N1  BMIMA  18       3.735  14.869  17.809  1.00  0.00      A    N
ATOM    427  N11 BMIMA  18       3.971  15.893  19.596  1.00  0.00      A    N
ATOM    428  C1  BMIMA  18       4.226  15.941  18.367  1.00  0.00      A    C
ATOM    429  H1  BMIMA  18       4.751  16.733  17.878  1.00  0.00      A    H
ATOM    430  C2  BMIMA  18       3.353  13.989  18.788  1.00  0.00      A    C
ATOM    431  H2  BMIMA  18       3.068  12.973  18.627  1.00  0.00      A    H
ATOM    432  C21 BMIMA  18       3.462  14.664  19.909  1.00  0.00      A    C
ATOM    433  H21 BMIMA  18       3.323  14.366  20.925  1.00  0.00      A    H
ATOM    434  C3  BMIMA  18       3.702  14.627  16.389  1.00  0.00      A    C
ATOM    435  H3  BMIMA  18       2.701  14.348  16.097  1.00  0.00      A    H
ATOM    436  H31 BMIMA  18       4.015  15.539  15.903  1.00  0.00      A    H
ATOM    437  H32 BMIMA  18       4.379  13.823  16.139  1.00  0.00      A    H
ATOM    438  C4  BMIMA  18       4.525  16.815  20.629  1.00  0.00      A    C
ATOM    439  H4  BMIMA  18       5.555  17.059  20.413  1.00  0.00      A    H
ATOM    440  H41 BMIMA  18       4.538  16.282  21.568  1.00  0.00      A    H
ATOM    441  C5  BMIMA  18       3.640  18.092  20.803  1.00  0.00      A    C
ATOM    442  H5  BMIMA  18       3.882  18.683  21.683  1.00  0.00      A    H
ATOM    443  H51 BMIMA  18       3.984  18.737  19.999  1.00  0.00      A    H
ATOM    444  C51 BMIMA  18       2.170  17.752  20.724  1.00  0.00      A    C
ATOM    445  H52 BMIMA  18       2.001  17.557  19.668  1.00  0.00      A    H
ATOM    446  H53 BMIMA  18       1.909  16.945  21.405  1.00  0.00      A    H
ATOM    447  C6  BMIMA  18       1.309  18.936  20.915  1.00  0.00      A    C
ATOM    448  H6  BMIMA  18       1.808  19.848  20.608  1.00  0.00      A    H
ATOM    449  H61 BMIMA  18       0.380  18.754  20.387  1.00  0.00      A    H
ATOM    450  H62 BMIMA  18       1.121  19.104  21.970  1.00  0.00      A    H
ATOM    451  N1  BMIMA  19      48.304  19.313  35.023  1.00  0.00      A    N
ATOM    452  N11 BMIMA  19      47.817  21.247  34.177  1.00  0.00      A    N
ATOM    453  C1  BMIMA  19      48.096  20.595  35.308  1.00  0.00      A    C
ATOM    454  H1  BMIMA  19      47.848  20.922  36.295  1.00  0.00      A    H
ATOM    455  C2  BMIMA  19      48.460  19.255  33.644  1.00  0.00      A    C
ATOM    456  H2  BMIMA  19      48.645  18.368  33.078  1.00  0.00      A    H
ATOM    457  C21 BMIMA  19      48.156  20.426  33.120  1.00  0.00      A    C
ATOM    458  H21 BMIMA  19      48.369  20.678  32.104  1.00  0.00      A    H
ATOM    459  C3  BMIMA  19      48.349  18.147  35.921  1.00  0.00      A    C
ATOM    460  H3  BMIMA  19      47.467  17.539  35.779  1.00  0.00      A    H
ATOM    461  H31 BMIMA  19      49.225  17.597  35.611  1.00  0.00      A    H
ATOM    462  H32 BMIMA  19      48.320  18.562  36.918  1.00  0.00      A    H
ATOM    463  C4  BMIMA  19      47.236  22.576  33.956  1.00  0.00      A    C
ATOM    464  H4  BMIMA  19      46.851  22.958  34.890  1.00  0.00      A    H
ATOM    465  H41 BMIMA  19      46.431  22.344  33.274  1.00  0.00      A    H
ATOM    466  C5  BMIMA  19      48.221  23.582  33.344  1.00  0.00      A    C
ATOM    467  H5  BMIMA  19      48.943  23.839  34.114  1.00  0.00      A    H
ATOM    468  H51 BMIMA  19      48.880  23.123  32.611  1.00  0.00      A    H
ATOM    469  C51 BMIMA  19      47.505  24.847  32.707  1.00  0.00      A    C
ATOM    470  H52 BMIMA  19      48.114  25.251  31.902  1.00  0.00      A    H
ATOM    471  H53 BMIMA  19      46.521  24.455  32.460  1.00  0.00      A    H
ATOM    472  C6  BMIMA  19      47.191  25.909  33.731  1.00  0.00      A    C
ATOM    473  H6  BMIMA  19      46.786  25.362  34.575  1.00  0.00      A    H
ATOM    474  H61 BMIMA  19      48.136  26.375  33.985  1.00  0.00      A    H
ATOM    475  H62 BMIMA  19      46.430  26.601  33.388  1.00  0.00      A    H
ATOM    476  N1  BMIMA  20       4.876  24.348  37.112  1.00  0.00      A    N
ATOM    477  N11 BMIMA  20       4.233  23.324  38.880  1.00  0.00      A    N
ATOM    478  C1  BMIMA  20       4.389  24.522  38.337  1.00  0.00      A    C
ATOM    479  H1  BMIMA  20       4.272  25.478  38.801  1.00  0.00      A    H
ATOM    480  C2  BMIMA  20       4.820  23.034  36.809  1.00  0.00      A    C
ATOM    481  H2  BMIMA  20       5.013  22.624  35.842  1.00  0.00      A    H
ATOM    482  C21 BMIMA  20       4.373  22.375  37.892  1.00  0.00      A    C
ATOM    483  H21 BMIMA  20       4.181  21.357  38.153  1.00  0.00      A    H
ATOM    484  C3  BMIMA  20       5.315  25.401  36.253  1.00  0.00      A    C
ATOM    485  H3  BMIMA  20       6.221  25.890  36.577  1.00  0.00      A    H
ATOM    486  H31 BMIMA  20       5.471  25.054  35.242  1.00  0.00      A    H
ATOM    487  H32 BMIMA  20       4.484  26.086  36.177  1.00  0.00      A    H
ATOM    488  C4  BMIMA  20       3.690  23.081  40.230  1.00  0.00      A    C
ATOM    489  H4  BMIMA  20       3.062  22.208  40.126  1.00  0.00      A    H
ATOM    490  H41 BMIMA  20       3.222  23.943  40.682  1.00  0.00      A    H
ATOM    491  C5  BMIMA  20       4.739  22.647  41.260  1.00  0.00      A    C
ATOM    492  H5  BMIMA  20       5.582  23.325  41.157  1.00  0.00      A    H
ATOM    493  H51 BMIMA  20       4.266  22.846  42.218  1.00  0.00      A    H
ATOM    494  C51 BMIMA  20       5.161  21.226  41.235  1.00  0.00      A    C
ATOM    495  H52 BMIMA  20       4.265  20.676  41.510  1.00  0.00      A    H
ATOM    496  H53 BMIMA  20       5.507  20.855  40.274  1.00  0.00      A    H
ATOM    497  C6  BMIMA  20       6.189  21.077  42.301  1.00  0.00      A    C
ATOM    498  H6  BMIMA  20       6.116  20.026  42.557  1.00  0.00      A    H
ATOM    499  H61 BMIMA  20       7.161  21.384  41.933  1.00  0.00      A    H
ATOM    500  H62 BMIMA  20       5.801  21.705  43.096  1.00  0.00      A    H
ATOM    501  N1  BMIMA  21      42.392  28.847  42.295  1.00  0.00      A    N
ATOM    502  N11 BMIMA  21      44.263  28.474  41.250  1.00  0.00      A    N
ATOM    503  C1  BMIMA  21      43.629  28.407  42.385  1.00  0.00      A    C
ATOM    504  H1  BMIMA  21      44.057  28.043  43.294  1.00  0.00      A    H
ATOM    505  C2  BMIMA  21      42.205  29.226  40.975  1.00  0.00      A    C
ATOM    506  H2  BMIMA  21      41.261  29.656  40.719  1.00  0.00      A    H
ATOM    507  C21 BMIMA  21      43.388  28.927  40.315  1.00  0.00      A    C
ATOM    508  H21 BMIMA  21      43.633  29.058  39.284  1.00  0.00      A    H
ATOM    509  C3  BMIMA  21      41.458  28.902  43.439  1.00  0.00      A    C
ATOM    510  H3  BMIMA  21      41.957  29.179  44.356  1.00  0.00      A    H
ATOM    511  H31 BMIMA  21      40.758  29.662  43.126  1.00  0.00      A    H
ATOM    512  H32 BMIMA  21      41.069  27.894  43.461  1.00  0.00      A    H
ATOM    513  C4  BMIMA  21      45.681  27.989  41.013  1.00  0.00      A    C
ATOM    514  H4  BMIMA  21      45.713  27.007  40.565  1.00  0.00      A    H
ATOM    515  H41 BMIMA  21      46.030  27.807  42.019  1.00  0.00      A    H
ATOM    516  C5  BMIMA  21      46.558  29.096  40.494  1.00  0.00      A    C
ATOM    517  H5  BMIMA  21      46.391  29.212  39.427  1.00  0.00      A    H
ATOM    518  H51 BMIMA  21      46.287  30.068  40.899  1.00  0.00      A    H
ATOM    519  C51 BMIMA  21      48.098  28.797  40.653  1.00  0.00      A    C
ATOM    520  H52 BMIMA  21      48.475  28.757  41.672  1.00  0.00      A    H
ATOM    521  H53 BMIMA  21      48.267  27.837  40.174  1.00  0.00      A    H
ATOM    522  C6  BMIMA  21      48.873  29.900  39.970  1.00  0.00      A    C
ATOM    523  H6  BMIMA  21      48.686  29.924  38.903  1.00  0.00      A    H
ATOM    524  H61 BMIMA  21      48.696  30.908  40.328  1.00  0.00      A    H
ATOM    525  H62 BMIMA  21      49.921  29.680  40.141  1.00  0.00      A    H
ATOM    526  N1  BMIMA  22      49.345  32.070   8.855  1.00  0.00      A    N
ATOM    527  N11 BMIMA  22      50.153  30.158   9.401  1.00  0.00      A    N
ATOM    528  C1  BMIMA  22      50.111  31.427   9.708  1.00  0.00      A    C
ATOM    529  H1  BMIMA  22      50.593  31.922  10.524  1.00  0.00      A    H
ATOM    530  C2  BMIMA  22      49.028  31.219   7.783  1.00  0.00      A    C
ATOM    531  H2  BMIMA  22      48.494  31.471   6.893  1.00  0.00      A    H
ATOM    532  C21 BMIMA  22      49.374  29.957   8.285  1.00  0.00      A    C
ATOM    533  H21 BMIMA  22      49.192  28.966   7.930  1.00  0.00      A    H
ATOM    534  C3  BMIMA  22      48.933  33.484   8.901  1.00  0.00      A    C
ATOM    535  H3  BMIMA  22      47.890  33.544   9.174  1.00  0.00      A    H
ATOM    536  H31 BMIMA  22      49.524  34.038   9.615  1.00  0.00      A    H
ATOM    537  H32 BMIMA  22      48.974  33.811   7.873  1.00  0.00      A    H
ATOM    538  C4  BMIMA  22      50.813  29.142  10.171  1.00  0.00      A    C
ATOM    539  H4  BMIMA  22      51.587  29.749  10.617  1.00  0.00      A    H
ATOM    540  H41 BMIMA  22      51.390  28.434   9.593  1.00  0.00      A    H
ATOM    541  C5  BMIMA  22      49.941  28.449  11.174  1.00  0.00      A    C
ATOM    542  H5  BMIMA  22      49.200  27.855  10.645  1.00  0.00      A    H
ATOM    543  H51 BMIMA  22      50.446  27.775  11.862  1.00  0.00      A    H
ATOM    544  C51 BMIMA  22      49.063  29.369  12.019  1.00  0.00      A    C
ATOM    545  H52 BMIMA  22      49.611  29.666  12.910  1.00  0.00      A    H
ATOM    546  H53 BMIMA  22      48.647  30.214  11.476  1.00  0.00      A    H
ATOM    547  C6  BMIMA  22      47.740  28.776  12.419  1.00  0.00      A    C
ATOM    548  H6  BMIMA  22      47.319  29.552  13.048  1.00  0.00      A    H
ATOM    549  H61 BMIMA  22      47.039  28.438  11.665  1.00  0.00      A    H
ATOM    550  H62 BMIMA  22      47.990  27.955  13.082  1.00  0.00      A    H
ATOM    551  N1  BMIMA  23      46.126  20.507  27.970  1.00  0.00      A    N
ATOM    552  N11 BMIMA  23      47.021  20.736  26.027  1.00  0.00      A    N
ATOM    553  C1  BMIMA  23      47.259  20.700  27.343  1.00  0.00      A    C
ATOM    554  H1  BMIMA  23      48.229  20.685  27.792  1.00  0.00      A    H
ATOM    555  C2  BMIMA  23      45.100  20.518  27.026  1.00  0.00      A    C
ATOM    556  H2  BMIMA  23      44.052  20.364  27.158  1.00  0.00      A    H
ATOM    557  C21 BMIMA  23      45.663  20.768  25.861  1.00  0.00      A    C
ATOM    558  H21 BMIMA  23      45.260  20.831  24.874  1.00  0.00      A    H
ATOM    559  C3  BMIMA  23      45.981  20.219  29.411  1.00  0.00      A    C
ATOM    560  H3  BMIMA  23      45.642  21.094  29.946  1.00  0.00      A    H
ATOM    561  H31 BMIMA  23      45.182  19.504  29.531  1.00  0.00      A    H
ATOM    562  H32 BMIMA  23      46.969  19.899  29.709  1.00  0.00      A    H
ATOM    563  C4  BMIMA  23      48.067  20.756  25.016  1.00  0.00      A    C
ATOM    564  H4  BMIMA  23      47.581  20.544  24.075  1.00  0.00      A    H
ATOM    565  H41 BMIMA  23      48.677  19.931  25.354  1.00  0.00      A    H
ATOM    566  C5  BMIMA  23      48.743  22.140  24.940  1.00  0.00      A    C
ATOM    567  H5  BMIMA  23      49.494  22.126  25.725  1.00  0.00      A    H
ATOM    568  H51 BMIMA  23      49.216  22.183  23.962  1.00  0.00      A    H
ATOM    569  C51 BMIMA  23      47.989  23.408  25.174  1.00  0.00      A    C
ATOM    570  H52 BMIMA  23      47.503  23.725  24.255  1.00  0.00      A    H
ATOM    571  H53 BMIMA  23      47.261  23.144  25.937  1.00  0.00      A    H
ATOM    572  C6  BMIMA  23      48.984  24.505  25.632  1.00  0.00      A    C
ATOM    573  H6  BMIMA  23      49.478  24.134  26.523  1.00  0.00      A    H
ATOM    574  H61 BMIMA  23      49.662  24.570  24.789  1.00  0.00      A    H
ATOM    575  H62 BMIMA  23      48.553  25.483  25.813  1.00  0.00      A    H
ATOM    576  N1  BMIMA  24      32.192  44.042  43.223  1.00  0.00      A    N
ATOM    577  N11 BMIMA  24      30.873  44.896  44.674  1.00  0.00      A    N
ATOM    578  C1  BMIMA  24      32.099  44.938  44.167  1.00  0.00      A    C
ATOM    579  H1  BMIMA  24      32.917  45.378  44.697  1.00  0.00      A    H
ATOM    580  C2  BMIMA  24      30.943  43.595  42.840  1.00  0.00      A    C
ATOM    581  H2  BMIMA  24      30.747  42.776  42.183  1.00  0.00      A    H
ATOM    582  C21 BMIMA  24      30.091  44.129  43.794  1.00  0.00      A    C
ATOM    583  H21 BMIMA  24      29.050  43.893  43.848  1.00  0.00      A    H
ATOM    584  C3  BMIMA  24      33.417  43.575  42.697  1.00  0.00      A    C
ATOM    585  H3  BMIMA  24      33.378  43.413  41.630  1.00  0.00      A    H
ATOM    586  H31 BMIMA  24      34.242  44.264  42.804  1.00  0.00      A    H
ATOM    587  H32 BMIMA  24      33.698  42.668  43.211  1.00  0.00      A    H
ATOM    588  C4  BMIMA  24      30.412  45.566  45.911  1.00  0.00      A    C
ATOM    589  H4  BMIMA  24      29.416  45.954  45.760  1.00  0.00      A    H
ATOM    590  H41 BMIMA  24      31.045  46.440  45.946  1.00  0.00      A    H
ATOM    591  C5  BMIMA  24      30.435  44.804  47.240  1.00  0.00      A    C
ATOM    592  H5  BMIMA  24      31.391  44.289  47.283  1.00  0.00      A    H
ATOM    593  H51 BMIMA  24      30.347  45.492  48.077  1.00  0.00      A    H
ATOM    594  C51 BMIMA  24      29.327  43.657  47.335  1.00  0.00      A    C
ATOM    595  H52 BMIMA  24      29.306  43.373  48.384  1.00  0.00      A    H
ATOM    596  H53 BMIMA  24      28.333  44.010  47.072  1.00  0.00      A    H
ATOM    597  C6  BMIMA  24      29.662  42.427  46.540  1.00  0.00      A    C
ATOM    598  H6  BMIMA  24      30.442  41.908  47.086  1.00  0.00      A    H
ATOM    599  H61 BMIMA  24      28.776  41.805  46.496  1.00  0.00      A    H
ATOM    600  H62 BMIMA  24      30.030  42.719  45.563  1.00  0.00      A    H
ATOM    601  N1  BMIMA  25       8.962  19.648  23.462  1.00  0.00      A    N
ATOM    602  N11 BMIMA  25       9.166  17.704  22.445  1.00  0.00      A    N
ATOM    603  C1  BMIMA  25       8.393  18.766  22.623  1.00  0.00      A    C
ATOM    604  H1  BMIMA  25       7.393  18.780  22.246  1.00  0.00      A    H
ATOM    605  C2  BMIMA  25      10.223  19.221  23.653  1.00  0.00      A    C
ATOM    606  H2  BMIMA  25      10.908  19.805  24.228  1.00  0.00      A    H
ATOM    607  C21 BMIMA  25      10.390  18.028  22.990  1.00  0.00      A    C
ATOM    608  H21 BMIMA  25      11.248  17.399  22.905  1.00  0.00      A    H
ATOM    609  C3  BMIMA  25       8.452  20.956  23.953  1.00  0.00      A    C
ATOM    610  H3  BMIMA  25       7.398  20.972  23.718  1.00  0.00      A    H
ATOM    611  H31 BMIMA  25       8.654  21.113  25.002  1.00  0.00      A    H
ATOM    612  H32 BMIMA  25       8.889  21.793  23.428  1.00  0.00      A    H
ATOM    613  C4  BMIMA  25       8.873  16.441  21.717  1.00  0.00      A    C
ATOM    614  H4  BMIMA  25       9.866  16.046  21.561  1.00  0.00      A    H
ATOM    615  H41 BMIMA  25       8.415  16.685  20.770  1.00  0.00      A    H
ATOM    616  C5  BMIMA  25       8.062  15.447  22.542  1.00  0.00      A    C
ATOM    617  H5  BMIMA  25       7.038  15.519  22.184  1.00  0.00      A    H
ATOM    618  H51 BMIMA  25       8.485  14.490  22.246  1.00  0.00      A    H
ATOM    619  C51 BMIMA  25       8.184  15.655  24.060  1.00  0.00      A    C
ATOM    620  H52 BMIMA  25       9.256  15.539  24.193  1.00  0.00      A    H
ATOM    621  H53 BMIMA  25       7.778  16.590  24.438  1.00  0.00      A    H
ATOM    622  C6  BMIMA  25       7.705  14.450  24.889  1.00  0.00      A    C
ATOM    623  H6  BMIMA  25       7.775  13.532  24.316  1.00  0.00      A    H
ATOM    624  H61 BMIMA  25       8.203  14.153  25.806  1.00  0.00      A    H
ATOM    625  H62 BMIMA  25       6.679  14.633  25.186  1.00  0.00      A    H
ATOM    626  N1  BMIMA  26      14.587  10.218  20.634  1.00  0.00      A    N
ATOM    627  N11 BMIMA  26      13.666   8.918  19.089  1.00  0.00      A    N
ATOM    628  C1  BMIMA  26      14.500   9.935  19.315  1.00  0.00      A    C
ATOM    629  H1  BMIMA  26      15.007  10.442  18.522  1.00  0.00      A    H
ATOM    630  C2  BMIMA  26      13.701   9.297  21.258  1.00  0.00      A    C
ATOM    631  H2  BMIMA  26      13.488   9.291  22.304  1.00  0.00      A    H
ATOM    632  C21 BMIMA  26      13.049   8.675  20.323  1.00  0.00      A    C
ATOM    633  H21 BMIMA  26      12.187   8.058  20.452  1.00  0.00      A    H
ATOM    634  C3  BMIMA  26      15.340  11.255  21.232  1.00  0.00      A    C
ATOM    635  H3  BMIMA  26      15.334  11.279  22.312  1.00  0.00      A    H
ATOM    636  H31 BMIMA  26      16.312  11.145  20.774  1.00  0.00      A    H
ATOM    637  H32 BMIMA  26      14.973  12.059  20.611  1.00  0.00      A    H
ATOM    638  C4  BMIMA  26      13.417   8.255  17.844  1.00  0.00      A    C
ATOM    639  H4  BMIMA  26      13.316   7.210  18.098  1.00  0.00      A    H
ATOM    640  H41 BMIMA  26      14.320   8.432  17.277  1.00  0.00      A    H
ATOM    641  C5  BMIMA  26      12.162   8.689  17.067  1.00  0.00      A    C
ATOM    642  H5  BMIMA  26      11.940   9.706  17.379  1.00  0.00      A    H
ATOM    643  H51 BMIMA  26      12.375   8.526  16.013  1.00  0.00      A    H
ATOM    644  C51 BMIMA  26      10.988   7.702  17.449  1.00  0.00      A    C
ATOM    645  H52 BMIMA  26      11.137   6.773  16.904  1.00  0.00      A    H
ATOM    646  H53 BMIMA  26      10.855   7.528  18.514  1.00  0.00      A    H
ATOM    647  C6  BMIMA  26       9.662   8.191  16.909  1.00  0.00      A    C
ATOM    648  H6  BMIMA  26       9.882   8.444  15.878  1.00  0.00      A    H
ATOM    649  H61 BMIMA  26       8.818   7.511  16.916  1.00  0.00      A    H
ATOM    650  H62 BMIMA  26       9.399   9.129  17.385  1.00  0.00      A    H
ATOM    651  N1  BMIMA  27      33.798   0.668  20.642  1.00  0.00      A    N
ATOM    652  N11 BMIMA  27      33.260   2.523  19.748  1.00  0.00      A    N
ATOM    653  C1  BMIMA  27      33.961   1.491  19.631  1.00  0.00      A    C
ATOM    654  H1  BMIMA  27      34.605   1.380  18.785  1.00  0.00      A    H
ATOM    655  C2  BMIMA  27      32.872   1.177  21.496  1.00  0.00      A    C
ATOM    656  H2  BMIMA  27      32.608   0.606  22.359  1.00  0.00      A    H
ATOM    657  C21 BMIMA  27      32.615   2.448  20.974  1.00  0.00      A    C
ATOM    658  H21 BMIMA  27      32.026   3.210  21.437  1.00  0.00      A    H
ATOM    659  C3  BMIMA  27      34.523  -0.618  20.682  1.00  0.00      A    C
ATOM    660  H3  BMIMA  27      35.592  -0.621  20.533  1.00  0.00      A    H
ATOM    661  H31 BMIMA  27      34.340  -1.089  21.637  1.00  0.00      A    H
ATOM    662  H32 BMIMA  27      34.125  -1.218  19.877  1.00  0.00      A    H
ATOM    663  C4  BMIMA  27      33.268   3.688  18.841  1.00  0.00      A    C
ATOM    664  H4  BMIMA  27      33.944   3.302  18.093  1.00  0.00      A    H
ATOM    665  H41 BMIMA  27      33.757   4.557  19.256  1.00  0.00      A    H
ATOM    666  C5  BMIMA  27      31.964   3.958  18.239  1.00  0.00      A    C
ATOM    667  H5  BMIMA  27      31.424   3.066  17.933  1.00  0.00      A    H
ATOM    668  H51 BMIMA  27      31.470   4.581  18.981  1.00  0.00      A    H
ATOM    669  C51 BMIMA  27      32.118   4.864  17.033  1.00  0.00      A    C
ATOM    670  H52 BMIMA  27      32.904   5.605  17.153  1.00  0.00      A    H
ATOM    671  H53 BMIMA  27      32.465   4.237  16.216  1.00  0.00      A    H
ATOM    672  C6  BMIMA  27      30.781   5.442  16.654  1.00  0.00      A    C
ATOM    673  H6  BMIMA  27      30.132   4.752  16.126  1.00  0.00      A    H
ATOM    674  H61 BMIMA  27      30.192   5.967  17.398  1.00  0.00      A    H
ATOM    675  H62 BMIMA  27      30.934   6.260  15.960  1.00  0.00      A    H
ATOM    676  N1  BMIMA  28      20.510  40.912  33.652  1.00  0.00      A    N
ATOM    677  N11 BMIMA  28      18.918  41.795  32.632  1.00  0.00      A    N
ATOM    678  C1  BMIMA  28      20.211  41.805  32.784  1.00  0.00      A    C
ATOM    679  H1  BMIMA  28      20.839  42.423  32.178  1.00  0.00      A    H
ATOM    680  C2  BMIMA  28      19.351  40.483  34.299  1.00  0.00      A    C
ATOM    681  H2  BMIMA  28      19.280  39.833  35.143  1.00  0.00      A    H
ATOM    682  C21 BMIMA  28      18.395  41.044  33.655  1.00  0.00      A    C
ATOM    683  H21 BMIMA  28      17.333  40.996  33.751  1.00  0.00      A    H
ATOM    684  C3  BMIMA  28      21.857  40.376  33.900  1.00  0.00      A    C
ATOM    685  H3  BMIMA  28      21.893  39.695  34.738  1.00  0.00      A    H
ATOM    686  H31 BMIMA  28      22.151  39.796  33.037  1.00  0.00      A    H
ATOM    687  H32 BMIMA  28      22.504  41.241  33.880  1.00  0.00      A    H
ATOM    688  C4  BMIMA  28      18.043  42.776  31.932  1.00  0.00      A    C
ATOM    689  H4  BMIMA  28      17.209  42.253  31.488  1.00  0.00      A    H
ATOM    690  H41 BMIMA  28      18.685  43.110  31.130  1.00  0.00      A    H
ATOM    691  C5  BMIMA  28      17.623  43.968  32.821  1.00  0.00      A    C
ATOM    692  H5  BMIMA  28      16.773  43.479  33.290  1.00  0.00      A    H
ATOM    693  H51 BMIMA  28      18.350  44.306  33.555  1.00  0.00      A    H
ATOM    694  C51 BMIMA  28      16.986  45.239  32.165  1.00  0.00      A    C
ATOM    695  H52 BMIMA  28      17.483  45.834  31.403  1.00  0.00      A    H
ATOM    696  H53 BMIMA  28      16.056  44.935  31.691  1.00  0.00      A    H
ATOM    697  C6  BMIMA  28      16.626  46.131  33.320  1.00  0.00      A    C
ATOM    698  H6  BMIMA  28      16.020  45.666  34.089  1.00  0.00      A    H
ATOM    699  H61 BMIMA  28      17.535  46.498  33.784  1.00  0.00      A    H
ATOM    700  H62 BMIMA  28      16.131  47.033  32.977  1.00  0.00      A    H
ATOM    701  N1  BMIMA  29       9.666  24.429  17.666  1.00  0.00      A    N
ATOM    702  N11 BMIMA  29       9.110  26.007  16.253  1.00  0.00      A    N
ATOM    703  C1  BMIMA  29      10.134  25.243  16.673  1.00  0.00      A    C
ATOM    704  H1  BMIMA  29      11.146  25.391  16.361  1.00  0.00      A    H
ATOM    705  C2  BMIMA  29       8.386  24.827  17.947  1.00  0.00      A    C
ATOM    706  H2  BMIMA  29       7.897  24.322  18.751  1.00  0.00      A    H
ATOM    707  C21 BMIMA  29       8.002  25.813  17.117  1.00  0.00      A    C
ATOM    708  H21 BMIMA  29       7.134  26.393  16.890  1.00  0.00      A    H
ATOM    709  C3  BMIMA  29      10.513  23.497  18.419  1.00  0.00      A    C
ATOM    710  H3  BMIMA  29      10.412  22.516  17.978  1.00  0.00      A    H
ATOM    711  H31 BMIMA  29      11.579  23.669  18.402  1.00  0.00      A    H
ATOM    712  H32 BMIMA  29      10.109  23.393  19.415  1.00  0.00      A    H
ATOM    713  C4  BMIMA  29       9.197  27.157  15.333  1.00  0.00      A    C
ATOM    714  H4  BMIMA  29      10.190  27.577  15.384  1.00  0.00      A    H
ATOM    715  H41 BMIMA  29       8.546  27.867  15.821  1.00  0.00      A    H
ATOM    716  C5  BMIMA  29       8.788  26.940  13.897  1.00  0.00      A    C
ATOM    717  H5  BMIMA  29       8.708  27.851  13.309  1.00  0.00      A    H
ATOM    718  H51 BMIMA  29       9.582  26.370  13.422  1.00  0.00      A    H
ATOM    719  C51 BMIMA  29       7.496  26.083  13.858  1.00  0.00      A    C
ATOM    720  H52 BMIMA  29       7.678  25.270  14.556  1.00  0.00      A    H
ATOM    721  H53 BMIMA  29       6.671  26.727  14.151  1.00  0.00      A    H
ATOM    722  C6  BMIMA  29       7.362  25.584  12.484  1.00  0.00      A    C
ATOM    723  H6  BMIMA  29       8.282  25.282  11.996  1.00  0.00      A    H
ATOM    724  H61 BMIMA  29       6.868  24.620  12.432  1.00  0.00      A    H
ATOM    725  H62 BMIMA  29       6.933  26.281  11.773  1.00  0.00      A    H
ATOM    726  N1  BMIMA  30      36.290  46.092  49.178  1.00  0.00      A    N
ATOM    727  N11 BMIMA  30      35.320  48.035  49.259  1.00  0.00      A    N
ATOM    728  C1  BMIMA  30      35.723  47.068  48.473  1.00  0.00      A    C
ATOM    729  H1  BMIMA  30      35.353  47.127  47.472  1.00  0.00      A    H
ATOM    730  C2  BMIMA  30      36.270  46.466  50.494  1.00  0.00      A    C
ATOM    731  H2  BMIMA  30      36.780  45.987  51.301  1.00  0.00      A    H
ATOM    732  C21 BMIMA  30      35.767  47.712  50.611  1.00  0.00      A    C
ATOM    733  H21 BMIMA  30      35.594  48.464  51.350  1.00  0.00      A    H
ATOM    734  C3  BMIMA  30      37.162  45.018  48.621  1.00  0.00      A    C
ATOM    735  H3  BMIMA  30      38.223  45.033  48.819  1.00  0.00      A    H
ATOM    736  H31 BMIMA  30      36.683  44.157  49.062  1.00  0.00      A    H
ATOM    737  H32 BMIMA  30      37.124  44.805  47.563  1.00  0.00      A    H
ATOM    738  C4  BMIMA  30      34.627  49.332  48.824  1.00  0.00      A    C
ATOM    739  H4  BMIMA  30      35.027  49.550  47.845  1.00  0.00      A    H
ATOM    740  H41 BMIMA  30      35.009  50.107  49.472  1.00  0.00      A    H
ATOM    741  C5  BMIMA  30      33.104  49.228  48.683  1.00  0.00      A    C
ATOM    742  H5  BMIMA  30      32.717  50.169  48.300  1.00  0.00      A    H
ATOM    743  H51 BMIMA  30      32.816  48.401  48.039  1.00  0.00      A    H
ATOM    744  C51 BMIMA  30      32.414  49.077  50.091  1.00  0.00      A    C
ATOM    745  H52 BMIMA  30      31.349  49.158  49.889  1.00  0.00      A    H
ATOM    746  H53 BMIMA  30      32.692  48.100  50.478  1.00  0.00      A    H
ATOM    747  C6  BMIMA  30      32.897  50.121  51.131  1.00  0.00      A    C
ATOM    748  H6  BMIMA  30      33.901  49.937  51.496  1.00  0.00      A    H
ATOM    749  H61 BMIMA  30      32.831  51.123  50.725  1.00  0.00      A    H
ATOM    750  H62 BMIMA  30      32.258  50.122  52.007  1.00  0.00      A    H
ATOM    751  N1  BMIMA  31      21.002  23.571  28.957  1.00  0.00      A    N
ATOM    752  N11 BMIMA  31      20.834  21.477  29.288  1.00  0.00      A    N
ATOM    753  C1  BMIMA  31      20.871  22.677  29.927  1.00  0.00      A    C
ATOM    754  H1  BMIMA  31      20.935  22.845  30.980  1.00  0.00      A    H
ATOM    755  C2  BMIMA  31      20.608  23.033  27.734  1.00  0.00      A    C
ATOM    756  H2  BMIMA  31      20.491  23.677  26.890  1.00  0.00      A    H
ATOM    757  C21 BMIMA  31      20.530  21.719  27.974  1.00  0.00      A    C
ATOM    758  H21 BMIMA  31      20.248  20.878  27.379  1.00  0.00      A    H
ATOM    759  C3  BMIMA  31      21.063  25.018  29.189  1.00  0.00      A    C
ATOM    760  H3  BMIMA  31      21.798  25.374  29.896  1.00  0.00      A    H
ATOM    761  H31 BMIMA  31      21.250  25.378  28.188  1.00  0.00      A    H
ATOM    762  H32 BMIMA  31      20.095  25.373  29.509  1.00  0.00      A    H
ATOM    763  C4  BMIMA  31      20.604  20.146  29.977  1.00  0.00      A    C
ATOM    764  H4  BMIMA  31      19.696  19.734  29.562  1.00  0.00      A    H
ATOM    765  H41 BMIMA  31      20.456  20.409  31.014  1.00  0.00      A    H
ATOM    766  C5  BMIMA  31      21.855  19.331  29.961  1.00  0.00      A    C
ATOM    767  H5  BMIMA  31      21.832  18.659  29.107  1.00  0.00      A    H
ATOM    768  H51 BMIMA  31      22.680  19.986  29.697  1.00  0.00      A    H
ATOM    769  C51 BMIMA  31      22.153  18.607  31.329  1.00  0.00      A    C
ATOM    770  H52 BMIMA  31      21.281  18.509  31.971  1.00  0.00      A    H
ATOM    771  H53 BMIMA  31      22.744  17.731  31.073  1.00  0.00      A    H
ATOM    772  C6  BMIMA  31      23.038  19.490  32.038  1.00  0.00      A    C
ATOM    773  H6  BMIMA  31      22.524  20.423  32.236  1.00  0.00      A    H
ATOM    774  H61 BMIMA  31      23.369  19.043  32.969  1.00  0.00      A    H
ATOM    775  H62 BMIMA  31      23.965  19.671  31.506  1.00  0.00      A    H
ATOM    776  N1  BMIMA  32      28.022   2.277  11.320  1.00  0.00      A    N
ATOM    777  N11 BMIMA  32      29.673   2.085  12.730  1.00  0.00      A    N
ATOM    778  C1  BMIMA  32      29.180   1.683  11.542  1.00  0.00      A    C
ATOM    779  H1  BMIMA  32      29.736   1.048  10.886  1.00  0.00      A    H
ATOM    780  C2  BMIMA  32      27.778   3.187  12.344  1.00  0.00      A    C
ATOM    781  H2  BMIMA  32      26.937   3.844  12.314  1.00  0.00      A    H
ATOM    782  C21 BMIMA  32      28.734   2.984  13.265  1.00  0.00      A    C
ATOM    783  H21 BMIMA  32      28.880   3.454  14.213  1.00  0.00      A    H
ATOM    784  C3  BMIMA  32      27.129   2.203  10.182  1.00  0.00      A    C
ATOM    785  H3  BMIMA  32      26.707   3.184  10.022  1.00  0.00      A    H
ATOM    786  H31 BMIMA  32      27.645   1.878   9.291  1.00  0.00      A    H
ATOM    787  H32 BMIMA  32      26.322   1.533  10.439  1.00  0.00      A    H
ATOM    788  C4  BMIMA  32      30.848   1.457  13.468  1.00  0.00      A    C
ATOM    789  H4  BMIMA  32      31.194   0.603  12.904  1.00  0.00      A    H
ATOM    790  H41 BMIMA  32      30.528   1.032  14.408  1.00  0.00      A    H
ATOM    791  C5  BMIMA  32      31.943   2.409  13.743  1.00  0.00      A    C
ATOM    792  H5  BMIMA  32      31.619   3.006  14.592  1.00  0.00      A    H
ATOM    793  H51 BMIMA  32      32.712   1.728  14.099  1.00  0.00      A    H
ATOM    794  C51 BMIMA  32      32.320   3.361  12.577  1.00  0.00      A    C
ATOM    795  H52 BMIMA  32      32.773   2.545  12.019  1.00  0.00      A    H
ATOM    796  H53 BMIMA  32      31.470   3.755  12.025  1.00  0.00      A    H
ATOM    797  C6  BMIMA  32      33.403   4.338  12.948  1.00  0.00      A    C
ATOM    798  H6  BMIMA  32      34.253   3.755  13.284  1.00  0.00      A    H
ATOM    799  H61 BMIMA  32      33.832   4.868  12.105  1.00  0.00      A    H
ATOM    800  H62 BMIMA  32      33.126   5.096  13.672  1.00  0.00      A    H
ATOM    801  N1  BMIMA  33       1.555  44.642  46.658  1.00  0.00      A    N
ATOM    802  N11 BMIMA  33       3.413  43.847  47.336  1.00  0.00      A    N
ATOM    803  C1  BMIMA  33       2.819  44.668  46.516  1.00  0.00      A    C
ATOM    804  H1  BMIMA  33       3.392  45.298  45.870  1.00  0.00      A    H
ATOM    805  C2  BMIMA  33       1.273  43.563  47.468  1.00  0.00      A    C
ATOM    806  H2  BMIMA  33       0.282  43.288  47.756  1.00  0.00      A    H
ATOM    807  C21 BMIMA  33       2.411  43.144  47.975  1.00  0.00      A    C
ATOM    808  H21 BMIMA  33       2.731  42.444  48.715  1.00  0.00      A    H
ATOM    809  C3  BMIMA  33       0.568  45.568  46.205  1.00  0.00      A    C
ATOM    810  H3  BMIMA  33       0.125  46.017  47.082  1.00  0.00      A    H
ATOM    811  H31 BMIMA  33       1.038  46.361  45.642  1.00  0.00      A    H
ATOM    812  H32 BMIMA  33      -0.140  45.023  45.598  1.00  0.00      A    H
ATOM    813  C4  BMIMA  33       4.857  43.587  47.429  1.00  0.00      A    C
ATOM    814  H4  BMIMA  33       5.218  43.826  46.440  1.00  0.00      A    H
ATOM    815  H41 BMIMA  33       4.965  42.515  47.506  1.00  0.00      A    H
ATOM    816  C5  BMIMA  33       5.514  44.432  48.524  1.00  0.00      A    C
ATOM    817  H5  BMIMA  33       5.288  43.938  49.465  1.00  0.00      A    H
ATOM    818  H51 BMIMA  33       6.587  44.489  48.362  1.00  0.00      A    H
ATOM    819  C51 BMIMA  33       4.971  45.903  48.651  1.00  0.00      A    C
ATOM    820  H52 BMIMA  33       5.046  46.407  47.691  1.00  0.00      A    H
ATOM    821  H53 BMIMA  33       3.980  45.884  49.097  1.00  0.00      A    H
ATOM    822  C6  BMIMA  33       5.865  46.569  49.721  1.00  0.00      A    C
ATOM    823  H6  BMIMA  33       5.640  47.629  49.767  1.00  0.00      A    H
ATOM    824  H61 BMIMA  33       5.814  46.229  50.749  1.00  0.00      A    H
ATOM    825  H62 BMIMA  33       6.905  46.418  49.455  1.00  0.00      A    H
ATOM    826  N1  BMIMA  34      34.475  29.218  11.645  1.00  0.00      A    N
ATOM    827  N11 BMIMA  34      33.853  27.132  11.585  1.00  0.00      A    N
ATOM    828  C1  BMIMA  34      34.714  28.004  12.046  1.00  0.00      A    C
ATOM    829  H1  BMIMA  34      35.399  27.830  12.848  1.00  0.00      A    H
ATOM    830  C2  BMIMA  34      33.431  29.159  10.778  1.00  0.00      A    C
ATOM    831  H2  BMIMA  34      33.109  30.062  10.308  1.00  0.00      A    H
ATOM    832  C21 BMIMA  34      33.139  27.870  10.658  1.00  0.00      A    C
ATOM    833  H21 BMIMA  34      32.405  27.433  10.018  1.00  0.00      A    H
ATOM    834  C3  BMIMA  34      35.079  30.350  12.274  1.00  0.00      A    C
ATOM    835  H3  BMIMA  34      34.603  30.483  13.234  1.00  0.00      A    H
ATOM    836  H31 BMIMA  34      36.063  29.997  12.544  1.00  0.00      A    H
ATOM    837  H32 BMIMA  34      35.012  31.273  11.717  1.00  0.00      A    H
ATOM    838  C4  BMIMA  34      33.666  25.714  11.969  1.00  0.00      A    C
ATOM    839  H4  BMIMA  34      34.549  25.257  12.391  1.00  0.00      A    H
ATOM    840  H41 BMIMA  34      33.538  25.316  10.973  1.00  0.00      A    H
ATOM    841  C5  BMIMA  34      32.388  25.425  12.734  1.00  0.00      A    C
ATOM    842  H5  BMIMA  34      32.210  24.355  12.655  1.00  0.00      A    H
ATOM    843  H51 BMIMA  34      32.467  25.704  13.781  1.00  0.00      A    H
ATOM    844  C51 BMIMA  34      31.051  26.034  12.245  1.00  0.00      A    C
ATOM    845  H52 BMIMA  34      31.111  27.117  12.174  1.00  0.00      A    H
ATOM    846  H53 BMIMA  34      30.744  25.527  11.333  1.00  0.00      A    H
ATOM    847  C6  BMIMA  34      29.884  25.608  13.098  1.00  0.00      A    C
ATOM    848  H6  BMIMA  34      28.909  25.909  12.732  1.00  0.00      A    H
ATOM    849  H61 BMIMA  34      29.745  24.537  13.015  1.00  0.00      A    H
ATOM    850  H62 BMIMA  34      29.992  25.978  14.112  1.00  0.00      A    H
ATOM    851  N1  BMIMA  35      39.535  26.530  39.044  1.00  0.00      A    N
ATOM    852  N11 BMIMA  35      39.276  27.813  37.372  1.00  0.00      A    N
ATOM    853  C1  BMIMA  35      40.112  27.045  38.028  1.00  0.00      A    C
ATOM    854  H1  BMIMA  35      41.131  26.884  37.747  1.00  0.00      A    H
ATOM    855  C2  BMIMA  35      38.264  27.135  39.119  1.00  0.00      A    C
ATOM    856  H2  BMIMA  35      37.627  26.818  39.916  1.00  0.00      A    H
ATOM    857  C21 BMIMA  35      38.117  27.835  38.069  1.00  0.00      A    C
ATOM    858  H21 BMIMA  35      37.323  28.451  37.707  1.00  0.00      A    H
ATOM    859  C3  BMIMA  35      40.286  25.956  40.140  1.00  0.00      A    C
ATOM    860  H3  BMIMA  35      39.633  25.343  40.743  1.00  0.00      A    H
ATOM    861  H31 BMIMA  35      41.165  25.420  39.811  1.00  0.00      A    H
ATOM    862  H32 BMIMA  35      40.535  26.836  40.715  1.00  0.00      A    H
ATOM    863  C4  BMIMA  35      39.446  28.400  36.028  1.00  0.00      A    C
ATOM    864  H4  BMIMA  35      38.455  28.467  35.604  1.00  0.00      A    H
ATOM    865  H41 BMIMA  35      40.043  27.938  35.256  1.00  0.00      A    H
ATOM    866  C5  BMIMA  35      40.032  29.849  36.052  1.00  0.00      A    C
ATOM    867  H5  BMIMA  35      39.711  30.373  35.155  1.00  0.00      A    H
ATOM    868  H51 BMIMA  35      39.480  30.334  36.854  1.00  0.00      A    H
ATOM    869  C51 BMIMA  35      41.539  29.873  36.325  1.00  0.00      A    C
ATOM    870  H52 BMIMA  35      41.740  29.458  37.310  1.00  0.00      A    H
ATOM    871  H53 BMIMA  35      42.100  29.234  35.649  1.00  0.00      A    H
ATOM    872  C6  BMIMA  35      42.125  31.237  36.354  1.00  0.00      A    C
ATOM    873  H6  BMIMA  35      41.545  31.838  37.046  1.00  0.00      A    H
ATOM    874  H61 BMIMA  35      43.189  31.280  36.557  1.00  0.00      A    H
ATOM    875  H62 BMIMA  35      42.033  31.746  35.402  1.00  0.00      A    H
ATOM    876  N1  BMIMA  36      41.175   1.637  21.833  1.00  0.00      A    N
ATOM    877  N11 BMIMA  36      42.864   2.286  22.969  1.00  0.00      A    N
ATOM    878  C1  BMIMA  36      42.297   1.239  22.414  1.00  0.00      A    C
ATOM    879  H1  BMIMA  36      42.695   0.248  22.369  1.00  0.00      A    H
ATOM    880  C2  BMIMA  36      41.011   3.007  22.117  1.00  0.00      A    C
ATOM    881  H2  BMIMA  36      40.247   3.629  21.703  1.00  0.00      A    H
ATOM    882  C21 BMIMA  36      42.073   3.462  22.777  1.00  0.00      A    C
ATOM    883  H21 BMIMA  36      42.350   4.437  23.112  1.00  0.00      A    H
ATOM    884  C3  BMIMA  36      40.270   0.941  20.916  1.00  0.00      A    C
ATOM    885  H3  BMIMA  36      40.457   1.449  19.981  1.00  0.00      A    H
ATOM    886  H31 BMIMA  36      40.444  -0.124  20.883  1.00  0.00      A    H
ATOM    887  H32 BMIMA  36      39.277   1.099  21.310  1.00  0.00      A    H
ATOM    888  C4  BMIMA  36      44.197   2.376  23.640  1.00  0.00      A    C
ATOM    889  H4  BMIMA  36      44.458   1.387  23.987  1.00  0.00      A    H
ATOM    890  H41 BMIMA  36      44.156   3.039  24.491  1.00  0.00      A    H
ATOM    891  C5  BMIMA  36      45.236   2.798  22.617  1.00  0.00      A    C
ATOM    892  H5  BMIMA  36      44.925   3.801  22.338  1.00  0.00      A    H
ATOM    893  H51 BMIMA  36      46.178   2.924  23.143  1.00  0.00      A    H
ATOM    894  C51 BMIMA  36      45.424   1.783  21.450  1.00  0.00      A    C
ATOM    895  H52 BMIMA  36      45.795   0.880  21.929  1.00  0.00      A    H
ATOM    896  H53 BMIMA  36      44.532   1.519  20.889  1.00  0.00      A    H
ATOM    897  C6  BMIMA  36      46.508   2.256  20.491  1.00  0.00      A    C
ATOM    898  H6  BMIMA  36      46.061   2.944  19.782  1.00  0.00      A    H
ATOM    899  H61 BMIMA  36      47.399   2.629  20.983  1.00  0.00      A    H
ATOM    900  H62 BMIMA  36      46.948   1.380  20.027  1.00  0.00      A    H
ATOM    901  N1  BMIMA  37      -1.572  50.073  23.745  1.00  0.00      A    N
ATOM    902  N11 BMIMA  37      -0.742  49.153  21.996  1.00  0.00      A    N
ATOM    903  C1  BMIMA  37      -1.045  48.987  23.260  1.00  0.00      A    C
ATOM    904  H1  BMIMA  37      -1.026  48.063  23.798  1.00  0.00      A    H
ATOM    905  C2  BMIMA  37      -1.602  51.049  22.798  1.00  0.00      A    C
ATOM    906  H2  BMIMA  37      -1.983  51.997  23.106  1.00  0.00      A    H
ATOM    907  C21 BMIMA  37      -1.129  50.445  21.638  1.00  0.00      A    C
ATOM    908  H21 BMIMA  37      -0.941  50.849  20.667  1.00  0.00      A    H
ATOM    909  C3  BMIMA  37      -1.981  50.196  25.148  1.00  0.00      A    C
ATOM    910  H3  BMIMA  37      -1.261  50.913  25.514  1.00  0.00      A    H
ATOM    911  H31 BMIMA  37      -2.958  50.637  25.275  1.00  0.00      A    H
ATOM    912  H32 BMIMA  37      -2.055  49.299  25.745  1.00  0.00      A    H
ATOM    913  C4  BMIMA  37      -0.190  48.140  21.051  1.00  0.00      A    C
ATOM    914  H4  BMIMA  37      -0.402  48.553  20.076  1.00  0.00      A    H
ATOM    915  H41 BMIMA  37      -0.532  47.124  21.184  1.00  0.00      A    H
ATOM    916  C5  BMIMA  37       1.331  48.103  21.123  1.00  0.00      A    C
ATOM    917  H5  BMIMA  37       1.512  47.225  21.738  1.00  0.00      A    H
ATOM    918  H51 BMIMA  37       1.797  47.752  20.206  1.00  0.00      A    H
ATOM    919  C51 BMIMA  37       2.021  49.275  21.739  1.00  0.00      A    C
ATOM    920  H52 BMIMA  37       1.829  50.092  21.049  1.00  0.00      A    H
ATOM    921  H53 BMIMA  37       1.639  49.393  22.750  1.00  0.00      A    H
ATOM    922  C6  BMIMA  37       3.572  49.064  21.733  1.00  0.00      A    C
ATOM    923  H6  BMIMA  37       3.965  49.072  20.722  1.00  0.00      A    H
ATOM    924  H61 BMIMA  37       4.169  49.803  22.257  1.00  0.00      A    H
ATOM    925  H62 BMIMA  37       3.686  48.050  22.098  1.00  0.00      A    H
ATOM    926  N1  BMIMA  38       7.611  14.902  41.224  1.00  0.00      A    N
ATOM    927  N11 BMIMA  38       5.513  15.371  41.664  1.00  0.00      A    N
ATOM    928  C1  BMIMA  38       6.731  15.875  41.401  1.00  0.00      A    C
ATOM    929  H1  BMIMA  38       7.038  16.898  41.348  1.00  0.00      A    H
ATOM    930  C2  BMIMA  38       6.989  13.703  41.556  1.00  0.00      A    C
ATOM    931  H2  BMIMA  38       7.578  12.813  41.526  1.00  0.00      A    H
ATOM    932  C21 BMIMA  38       5.703  13.978  41.785  1.00  0.00      A    C
ATOM    933  H21 BMIMA  38       4.891  13.351  42.082  1.00  0.00      A    H
ATOM    934  C3  BMIMA  38       9.058  15.208  41.179  1.00  0.00      A    C
ATOM    935  H3  BMIMA  38       9.347  16.239  41.037  1.00  0.00      A    H
ATOM    936  H31 BMIMA  38       9.573  14.905  42.079  1.00  0.00      A    H
ATOM    937  H32 BMIMA  38       9.306  14.707  40.255  1.00  0.00      A    H
ATOM    938  C4  BMIMA  38       4.208  16.080  41.450  1.00  0.00      A    C
ATOM    939  H4  BMIMA  38       3.542  15.235  41.537  1.00  0.00      A    H
ATOM    940  H41 BMIMA  38       3.945  16.581  40.530  1.00  0.00      A    H
ATOM    941  C5  BMIMA  38       3.937  17.032  42.569  1.00  0.00      A    C
ATOM    942  H5  BMIMA  38       4.605  17.889  42.531  1.00  0.00      A    H
ATOM    943  H51 BMIMA  38       2.920  17.389  42.431  1.00  0.00      A    H
ATOM    944  C51 BMIMA  38       4.239  16.245  43.923  1.00  0.00      A    C
ATOM    945  H52 BMIMA  38       3.479  15.468  43.941  1.00  0.00      A    H
ATOM    946  H53 BMIMA  38       5.268  15.904  43.846  1.00  0.00      A    H
ATOM    947  C6  BMIMA  38       4.107  17.206  45.117  1.00  0.00      A    C
ATOM    948  H6  BMIMA  38       3.058  17.422  45.286  1.00  0.00      A    H
ATOM    949  H61 BMIMA  38       4.521  16.814  46.039  1.00  0.00      A    H
ATOM    950  H62 BMIMA  38       4.566  18.149  44.843  1.00  0.00      A    H
ATOM    951  N1  BMIMA  39      36.322  33.746  29.271  1.00  0.00      A    N
ATOM    952  N11 BMIMA  39      35.998  33.954  27.179  1.00  0.00      A    N
ATOM    953  C1  BMIMA  39      36.140  33.070  28.140  1.00  0.00      A    C
ATOM    954  H1  BMIMA  39      35.927  32.025  28.070  1.00  0.00      A    H
ATOM    955  C2  BMIMA  39      36.600  35.048  28.975  1.00  0.00      A    C
ATOM    956  H2  BMIMA  39      37.043  35.772  29.623  1.00  0.00      A    H
ATOM    957  C21 BMIMA  39      36.406  35.198  27.699  1.00  0.00      A    C
ATOM    958  H21 BMIMA  39      36.623  36.057  27.103  1.00  0.00      A    H
ATOM    959  C3  BMIMA  39      36.533  33.179  30.602  1.00  0.00      A    C
ATOM    960  H3  BMIMA  39      37.565  32.864  30.627  1.00  0.00      A    H
ATOM    961  H31 BMIMA  39      36.447  33.898  31.404  1.00  0.00      A    H
ATOM    962  H32 BMIMA  39      35.993  32.259  30.772  1.00  0.00      A    H
ATOM    963  C4  BMIMA  39      35.683  33.589  25.756  1.00  0.00      A    C
ATOM    964  H4  BMIMA  39      34.741  34.084  25.575  1.00  0.00      A    H
ATOM    965  H41 BMIMA  39      35.583  32.516  25.839  1.00  0.00      A    H
ATOM    966  C5  BMIMA  39      36.821  33.888  24.709  1.00  0.00      A    C
ATOM    967  H5  BMIMA  39      37.003  34.947  24.546  1.00  0.00      A    H
ATOM    968  H51 BMIMA  39      37.803  33.448  24.866  1.00  0.00      A    H
ATOM    969  C51 BMIMA  39      36.342  33.431  23.387  1.00  0.00      A    C
ATOM    970  H52 BMIMA  39      36.367  32.350  23.277  1.00  0.00      A    H
ATOM    971  H53 BMIMA  39      35.375  33.885  23.189  1.00  0.00      A    H
ATOM    972  C6  BMIMA  39      37.252  33.981  22.311  1.00  0.00      A    C
ATOM    973  H6  BMIMA  39      37.096  34.980  21.922  1.00  0.00      A    H
ATOM    974  H61 BMIMA  39      38.239  34.100  22.742  1.00  0.00      A    H
ATOM    975  H62 BMIMA  39      37.346  33.390  21.407  1.00  0.00      A    H
ATOM    976  N1  BMIMA  40      35.606  42.285  12.913  1.00  0.00      A    N
ATOM    977  N11 BMIMA  40      35.030  44.324  13.244  1.00  0.00      A    N
ATOM    978  C1  BMIMA  40      35.405  43.185  13.789  1.00  0.00      A    C
ATOM    979  H1  BMIMA  40      35.670  42.972  14.802  1.00  0.00      A    H
ATOM    980  C2  BMIMA  40      35.212  42.745  11.684  1.00  0.00      A    C
ATOM    981  H2  BMIMA  40      35.207  42.193  10.769  1.00  0.00      A    H
ATOM    982  C21 BMIMA  40      34.942  44.082  11.876  1.00  0.00      A    C
ATOM    983  H21 BMIMA  40      34.723  44.912  11.240  1.00  0.00      A    H
ATOM    984  C3  BMIMA  40      35.980  40.881  13.225  1.00  0.00      A    C
ATOM    985  H3  BMIMA  40      35.953  40.608  14.270  1.00  0.00      A    H
ATOM    986  H31 BMIMA  40      35.233  40.301  12.704  1.00  0.00      A    H
ATOM    987  H32 BMIMA  40      36.994  40.784  12.867  1.00  0.00      A    H
ATOM    988  C4  BMIMA  40      34.585  45.536  13.903  1.00  0.00      A    C
ATOM    989  H4  BMIMA  40      34.037  45.281  14.798  1.00  0.00      A    H
ATOM    990  H41 BMIMA  40      33.947  46.052  13.200  1.00  0.00      A    H
ATOM    991  C5  BMIMA  40      35.755  46.429  14.220  1.00  0.00      A    C
ATOM    992  H5  BMIMA  40      35.382  47.325  14.708  1.00  0.00      A    H
ATOM    993  H51 BMIMA  40      36.424  45.889  14.886  1.00  0.00      A    H
ATOM    994  C51 BMIMA  40      36.593  46.883  12.998  1.00  0.00      A    C
ATOM    995  H52 BMIMA  40      37.107  46.023  12.577  1.00  0.00      A    H
ATOM    996  H53 BMIMA  40      35.922  47.270  12.236  1.00  0.00      A    H
ATOM    997  C6  BMIMA  40      37.554  47.971  13.408  1.00  0.00      A    C
ATOM    998  H6  BMIMA  40      38.156  47.764  14.285  1.00  0.00      A    H
ATOM    999  H61 BMIMA  40      38.194  48.216  12.568  1.00  0.00      A    H
ATOM   1000  H62 BMIMA  40      37.021  48.910  13.509  1.00  0.00      A    H
ATOM   1001  N1  BMIMA  41      38.701  11.583  47.597  1.00  0.00      A    N
ATOM   1002  N11 BMIMA  41      39.343  10.474  49.391  1.00  0.00      A    N
ATOM   1003  C1  BMIMA  41      39.692  11.356  48.463  1.00  0.00      A    C
ATOM   1004  H1  BMIMA  41      40.666  11.793  48.411  1.00  0.00      A    H
ATOM   1005  C2  BMIMA  41      37.588  10.881  48.040  1.00  0.00      A    C
ATOM   1006  H2  BMIMA  41      36.675  10.974  47.495  1.00  0.00      A    H
ATOM   1007  C21 BMIMA  41      37.993  10.200  49.136  1.00  0.00      A    C
ATOM   1008  H21 BMIMA  41      37.394   9.542  49.727  1.00  0.00      A    H
ATOM   1009  C3  BMIMA  41      38.751  12.352  46.358  1.00  0.00      A    C
ATOM   1010  H3  BMIMA  41      39.733  12.747  46.145  1.00  0.00      A    H
ATOM   1011  H31 BMIMA  41      38.580  11.591  45.611  1.00  0.00      A    H
ATOM   1012  H32 BMIMA  41      38.055  13.177  46.316  1.00  0.00      A    H
ATOM   1013  C4  BMIMA  41      40.172   9.789  50.426  1.00  0.00      A    C
ATOM   1014  H4  BMIMA  41      40.800   9.105  49.875  1.00  0.00      A    H
ATOM   1015  H41 BMIMA  41      39.512   9.218  51.061  1.00  0.00      A    H
ATOM   1016  C5  BMIMA  41      40.946  10.695  51.350  1.00  0.00      A    C
ATOM   1017  H5  BMIMA  41      41.468  11.457  50.777  1.00  0.00      A    H
ATOM   1018  H51 BMIMA  41      40.198  11.128  52.008  1.00  0.00      A    H
ATOM   1019  C51 BMIMA  41      42.049  10.040  52.208  1.00  0.00      A    C
ATOM   1020  H52 BMIMA  41      42.682   9.428  51.571  1.00  0.00      A    H
ATOM   1021  H53 BMIMA  41      42.620  10.770  52.778  1.00  0.00      A    H
ATOM   1022  C6  BMIMA  41      41.457   9.136  53.297  1.00  0.00      A    C
ATOM   1023  H6  BMIMA  41      40.920   8.346  52.785  1.00  0.00      A    H
ATOM   1024  H61 BMIMA  41      42.193   8.583  53.870  1.00  0.00      A    H
ATOM   1025  H62 BMIMA  41      40.811   9.727  53.937  1.00  0.00      A    H
ATOM   1026  N1  BMIMA  42      23.823  33.533  43.867  1.00  0.00      A    N
ATOM   1027  N11 BMIMA  42      21.684  33.765  43.346  1.00  0.00      A    N
ATOM   1028  C1  BMIMA  42      22.678  32.939  43.557  1.00  0.00      A    C
ATOM   1029  H1  BMIMA  42      22.487  31.902  43.385  1.00  0.00      A    H
ATOM   1030  C2  BMIMA  42      23.557  34.864  43.814  1.00  0.00      A    C
ATOM   1031  H2  BMIMA  42      24.352  35.523  44.087  1.00  0.00      A    H
ATOM   1032  C21 BMIMA  42      22.290  35.007  43.460  1.00  0.00      A    C
ATOM   1033  H21 BMIMA  42      21.778  35.937  43.343  1.00  0.00      A    H
ATOM   1034  C3  BMIMA  42      25.116  32.852  44.029  1.00  0.00      A    C
ATOM   1035  H3  BMIMA  42      24.966  31.802  43.826  1.00  0.00      A    H
ATOM   1036  H31 BMIMA  42      25.806  33.276  43.314  1.00  0.00      A    H
ATOM   1037  H32 BMIMA  42      25.428  32.961  45.057  1.00  0.00      A    H
ATOM   1038  C4  BMIMA  42      20.370  33.363  42.841  1.00  0.00      A    C
ATOM   1039  H4  BMIMA  42      19.751  34.136  43.273  1.00  0.00      A    H
ATOM   1040  H41 BMIMA  42      20.268  32.376  43.269  1.00  0.00      A    H
ATOM   1041  C5  BMIMA  42      20.284  33.214  41.294  1.00  0.00      A    C
ATOM   1042  H5  BMIMA  42      20.801  32.273  41.124  1.00  0.00      A    H
ATOM   1043  H51 BMIMA  42      19.214  33.042  41.209  1.00  0.00      A    H
ATOM   1044  C51 BMIMA  42      20.691  34.467  40.412  1.00  0.00      A    C
ATOM   1045  H52 BMIMA  42      20.214  35.368  40.789  1.00  0.00      A    H
ATOM   1046  H53 BMIMA  42      21.768  34.535  40.542  1.00  0.00      A    H
ATOM   1047  C6  BMIMA  42      20.202  34.444  38.972  1.00  0.00      A    C
ATOM   1048  H6  BMIMA  42      20.843  33.847  38.333  1.00  0.00      A    H
ATOM   1049  H61 BMIMA  42      19.162  34.141  38.941  1.00  0.00      A    H
ATOM   1050  H62 BMIMA  42      20.254  35.429  38.523  1.00  0.00      A    H
ATOM   1051  N1  BMIMA  43      45.297  45.130  48.855  1.00  0.00      A    N
ATOM   1052  N11 BMIMA  43      46.493  46.851  49.174  1.00  0.00      A    N
ATOM   1053  C1  BMIMA  43      46.466  45.706  48.523  1.00  0.00      A    C
ATOM   1054  H1  BMIMA  43      47.245  45.290  47.921  1.00  0.00      A    H
ATOM   1055  C2  BMIMA  43      44.498  45.961  49.642  1.00  0.00      A    C
ATOM   1056  H2  BMIMA  43      43.551  45.651  50.025  1.00  0.00      A    H
ATOM   1057  C21 BMIMA  43      45.263  47.059  49.724  1.00  0.00      A    C
ATOM   1058  H21 BMIMA  43      45.070  47.983  50.224  1.00  0.00      A    H
ATOM   1059  C3  BMIMA  43      45.025  43.728  48.592  1.00  0.00      A    C
ATOM   1060  H3  BMIMA  43      45.875  43.219  48.163  1.00  0.00      A    H
ATOM   1061  H31 BMIMA  43      44.723  43.362  49.562  1.00  0.00      A    H
ATOM   1062  H32 BMIMA  43      44.181  43.605  47.929  1.00  0.00      A    H
ATOM   1063  C4  BMIMA  43      47.575  47.835  49.099  1.00  0.00      A    C
ATOM   1064  H4  BMIMA  43      48.440  47.280  48.767  1.00  0.00      A    H
ATOM   1065  H41 BMIMA  43      47.805  48.104  50.119  1.00  0.00      A    H
ATOM   1066  C5  BMIMA  43      47.331  48.994  48.127  1.00  0.00      A    C
ATOM   1067  H5  BMIMA  43      46.922  49.779  48.757  1.00  0.00      A    H
ATOM   1068  H51 BMIMA  43      48.359  49.304  47.955  1.00  0.00      A    H
ATOM   1069  C51 BMIMA  43      46.208  48.812  47.060  1.00  0.00      A    C
ATOM   1070  H52 BMIMA  43      46.249  47.928  46.428  1.00  0.00      A    H
ATOM   1071  H53 BMIMA  43      45.308  48.683  47.655  1.00  0.00      A    H
ATOM   1072  C6  BMIMA  43      46.127  50.051  46.135  1.00  0.00      A    C
ATOM   1073  H6  BMIMA  43      45.785  50.866  46.762  1.00  0.00      A    H
ATOM   1074  H61 BMIMA  43      47.064  50.282  45.641  1.00  0.00      A    H
ATOM   1075  H62 BMIMA  43      45.370  49.947  45.365  1.00  0.00      A    H
ATOM   1076  N1  BMIMA  44      43.665  22.177  46.687  1.00  0.00      A    N
ATOM   1077  N11 BMIMA  44      45.711  22.127  47.365  1.00  0.00      A    N
ATOM   1078  C1  BMIMA  44      44.886  21.834  46.374  1.00  0.00      A    C
ATOM   1079  H1  BMIMA  44      45.039  21.257  45.487  1.00  0.00      A    H
ATOM   1080  C2  BMIMA  44      43.782  22.932  47.824  1.00  0.00      A    C
ATOM   1081  H2  BMIMA  44      42.883  23.408  48.148  1.00  0.00      A    H
ATOM   1082  C21 BMIMA  44      45.073  22.949  48.266  1.00  0.00      A    C
ATOM   1083  H21 BMIMA  44      45.481  23.355  49.165  1.00  0.00      A    H
ATOM   1084  C3  BMIMA  44      42.415  21.870  45.867  1.00  0.00      A    C
ATOM   1085  H3  BMIMA  44      41.784  22.733  45.717  1.00  0.00      A    H
ATOM   1086  H31 BMIMA  44      42.688  21.595  44.859  1.00  0.00      A    H
ATOM   1087  H32 BMIMA  44      41.802  21.083  46.281  1.00  0.00      A    H
ATOM   1088  C4  BMIMA  44      47.135  21.837  47.569  1.00  0.00      A    C
ATOM   1089  H4  BMIMA  44      47.425  20.875  47.174  1.00  0.00      A    H
ATOM   1090  H41 BMIMA  44      47.394  21.846  48.618  1.00  0.00      A    H
ATOM   1091  C5  BMIMA  44      47.908  22.984  46.922  1.00  0.00      A    C
ATOM   1092  H5  BMIMA  44      47.804  22.884  45.844  1.00  0.00      A    H
ATOM   1093  H51 BMIMA  44      47.463  23.930  47.220  1.00  0.00      A    H
ATOM   1094  C51 BMIMA  44      49.410  23.028  47.403  1.00  0.00      A    C
ATOM   1095  H52 BMIMA  44      49.384  23.048  48.490  1.00  0.00      A    H
ATOM   1096  H53 BMIMA  44      49.923  22.127  47.074  1.00  0.00      A    H
ATOM   1097  C6  BMIMA  44      50.158  24.244  46.889  1.00  0.00      A    C
ATOM   1098  H6  BMIMA  44      51.229  24.178  47.046  1.00  0.00      A    H
ATOM   1099  H61 BMIMA  44      50.055  24.256  45.810  1.00  0.00      A    H
ATOM   1100  H62 BMIMA  44      49.747  25.161  47.295  1.00  0.00      A    H
ATOM   1101  N1  BMIMA  45      50.980  17.883  28.122  1.00  0.00      A    N
ATOM   1102  N11 BMIMA  45      51.083  17.663  25.977  1.00  0.00      A    N
ATOM   1103  C1  BMIMA  45      51.050  17.029  27.116  1.00  0.00      A    C
ATOM   1104  H1  BMIMA  45      50.993  15.962  27.154  1.00  0.00      A    H
ATOM   1105  C2  BMIMA  45      51.175  19.158  27.600  1.00  0.00      A    C
ATOM   1106  H2  BMIMA  45      51.160  19.958  28.308  1.00  0.00      A    H
ATOM   1107  C21 BMIMA  45      51.155  19.043  26.256  1.00  0.00      A    C
ATOM   1108  H21 BMIMA  45      51.396  19.782  25.525  1.00  0.00      A    H
ATOM   1109  C3  BMIMA  45      50.347  17.608  29.387  1.00  0.00      A    C
ATOM   1110  H3  BMIMA  45      49.853  18.513  29.710  1.00  0.00      A    H
ATOM   1111  H31 BMIMA  45      49.655  16.802  29.193  1.00  0.00      A    H
ATOM   1112  H32 BMIMA  45      51.096  17.184  30.039  1.00  0.00      A    H
ATOM   1113  C4  BMIMA  45      51.153  17.125  24.564  1.00  0.00      A    C
ATOM   1114  H4  BMIMA  45      52.030  16.495  24.518  1.00  0.00      A    H
ATOM   1115  H41 BMIMA  45      51.429  18.004  24.001  1.00  0.00      A    H
ATOM   1116  C5  BMIMA  45      49.849  16.590  23.949  1.00  0.00      A    C
ATOM   1117  H5  BMIMA  45      49.069  17.285  24.252  1.00  0.00      A    H
ATOM   1118  H51 BMIMA  45      49.976  16.673  22.872  1.00  0.00      A    H
ATOM   1119  C51 BMIMA  45      49.507  15.189  24.503  1.00  0.00      A    C
ATOM   1120  H52 BMIMA  45      50.389  14.579  24.321  1.00  0.00      A    H
ATOM   1121  H53 BMIMA  45      49.329  15.339  25.564  1.00  0.00      A    H
ATOM   1122  C6  BMIMA  45      48.209  14.724  23.844  1.00  0.00      A    C
ATOM   1123  H6  BMIMA  45      47.394  15.429  23.963  1.00  0.00      A    H
ATOM   1124  H61 BMIMA  45      48.381  14.697  22.774  1.00  0.00      A    H
ATOM   1125  H62 BMIMA  45      47.862  13.748  24.162  1.00  0.00      A    H
ATOM   1126  N1  BMIMA  46       6.931  44.807  32.093  1.00  0.00      A    N
ATOM   1127  N11 BMIMA  46       5.263  43.453  31.985  1.00  0.00      A    N
ATOM   1128  C1  BMIMA  46       5.637  44.685  31.936  1.00  0.00      A    C
ATOM   1129  H1  BMIMA  46       4.871  45.415  31.787  1.00  0.00      A    H
ATOM   1130  C2  BMIMA  46       7.384  43.504  32.324  1.00  0.00      A    C
ATOM   1131  H2  BMIMA  46       8.417  43.500  32.595  1.00  0.00      A    H
ATOM   1132  C21 BMIMA  46       6.342  42.697  32.343  1.00  0.00      A    C
ATOM   1133  H21 BMIMA  46       6.216  41.646  32.486  1.00  0.00      A    H
ATOM   1134  C3  BMIMA  46       7.694  46.025  32.229  1.00  0.00      A    C
ATOM   1135  H3  BMIMA  46       7.123  46.935  32.116  1.00  0.00      A    H
ATOM   1136  H31 BMIMA  46       8.302  45.983  33.121  1.00  0.00      A    H
ATOM   1137  H32 BMIMA  46       8.417  46.005  31.427  1.00  0.00      A    H
ATOM   1138  C4  BMIMA  46       3.895  42.851  31.690  1.00  0.00      A    C
ATOM   1139  H4  BMIMA  46       3.179  43.603  31.393  1.00  0.00      A    H
ATOM   1140  H41 BMIMA  46       3.597  42.482  32.661  1.00  0.00      A    H
ATOM   1141  C5  BMIMA  46       3.987  41.790  30.480  1.00  0.00      A    C
ATOM   1142  H5  BMIMA  46       4.907  41.224  30.604  1.00  0.00      A    H
ATOM   1143  H51 BMIMA  46       3.145  41.113  30.356  1.00  0.00      A    H
ATOM   1144  C51 BMIMA  46       4.238  42.561  29.091  1.00  0.00      A    C
ATOM   1145  H52 BMIMA  46       3.826  43.564  29.175  1.00  0.00      A    H
ATOM   1146  H53 BMIMA  46       5.293  42.715  28.879  1.00  0.00      A    H
ATOM   1147  C6  BMIMA  46       3.553  41.825  27.908  1.00  0.00      A    C
ATOM   1148  H6  BMIMA  46       3.355  42.381  26.998  1.00  0.00      A    H
ATOM   1149  H61 BMIMA  46       4.061  40.889  27.708  1.00  0.00      A    H
ATOM   1150  H62 BMIMA  46       2.564  41.547  28.255  1.00  0.00      A    H
ATOM   1151  N1  BMIMA  47      37.914   4.306  48.804  1.00  0.00      A    N
ATOM   1152  N11 BMIMA  47      37.966   2.290  49.643  1.00  0.00      A    N
ATOM   1153  C1  BMIMA  47      37.469   3.497  49.771  1.00  0.00      A    C
ATOM   1154  H1  BMIMA  47      36.887   3.799  50.615  1.00  0.00      A    H
ATOM   1155  C2  BMIMA  47      38.571   3.527  47.849  1.00  0.00      A    C
ATOM   1156  H2  BMIMA  47      39.045   3.965  46.998  1.00  0.00      A    H
ATOM   1157  C21 BMIMA  47      38.587   2.239  48.347  1.00  0.00      A    C
ATOM   1158  H21 BMIMA  47      38.999   1.348  47.925  1.00  0.00      A    H
ATOM   1159  C3  BMIMA  47      37.537   5.675  48.636  1.00  0.00      A    C
ATOM   1160  H3  BMIMA  47      38.450   6.252  48.665  1.00  0.00      A    H
ATOM   1161  H31 BMIMA  47      37.071   5.823  47.673  1.00  0.00      A    H
ATOM   1162  H32 BMIMA  47      36.873   6.048  49.401  1.00  0.00      A    H
ATOM   1163  C4  BMIMA  47      37.682   1.169  50.598  1.00  0.00      A    C
ATOM   1164  H4  BMIMA  47      36.888   0.575  50.170  1.00  0.00      A    H
ATOM   1165  H41 BMIMA  47      37.333   1.491  51.569  1.00  0.00      A    H
ATOM   1166  C5  BMIMA  47      38.962   0.428  50.877  1.00  0.00      A    C
ATOM   1167  H5  BMIMA  47      39.568   0.309  49.983  1.00  0.00      A    H
ATOM   1168  H51 BMIMA  47      39.557   1.065  51.526  1.00  0.00      A    H
ATOM   1169  C51 BMIMA  47      38.823  -0.935  51.548  1.00  0.00      A    C
ATOM   1170  H52 BMIMA  47      38.432  -0.897  52.562  1.00  0.00      A    H
ATOM   1171  H53 BMIMA  47      38.028  -1.495  51.063  1.00  0.00      A    H
ATOM   1172  C6  BMIMA  47      40.139  -1.721  51.417  1.00  0.00      A    C
ATOM   1173  H6  BMIMA  47      40.288  -1.898  50.358  1.00  0.00      A    H
ATOM   1174  H61 BMIMA  47      41.008  -1.255  51.868  1.00  0.00      A    H
ATOM   1175  H62 BMIMA  47      40.013  -2.676  51.913  1.00  0.00      A    H
ATOM   1176  N1  BMIMA  48      37.043   2.635  24.108  1.00  0.00      A    N
ATOM   1177  N11 BMIMA  48      35.759   4.075  23.319  1.00  0.00      A    N
ATOM   1178  C1  BMIMA  48      36.966   3.642  23.308  1.00  0.00      A    C
ATOM   1179  H1  BMIMA  48      37.767   4.073  22.746  1.00  0.00      A    H
ATOM   1180  C2  BMIMA  48      35.915   2.618  24.923  1.00  0.00      A    C
ATOM   1181  H2  BMIMA  48      35.719   1.926  25.712  1.00  0.00      A    H
ATOM   1182  C21 BMIMA  48      35.050   3.521  24.361  1.00  0.00      A    C
ATOM   1183  H21 BMIMA  48      34.016   3.720  24.537  1.00  0.00      A    H
ATOM   1184  C3  BMIMA  48      38.223   1.813  24.312  1.00  0.00      A    C
ATOM   1185  H3  BMIMA  48      38.979   2.443  24.757  1.00  0.00      A    H
ATOM   1186  H31 BMIMA  48      37.975   1.014  24.994  1.00  0.00      A    H
ATOM   1187  H32 BMIMA  48      38.699   1.393  23.438  1.00  0.00      A    H
ATOM   1188  C4  BMIMA  48      35.301   5.331  22.704  1.00  0.00      A    C
ATOM   1189  H4  BMIMA  48      34.227   5.217  22.679  1.00  0.00      A    H
ATOM   1190  H41 BMIMA  48      35.609   5.211  21.675  1.00  0.00      A    H
ATOM   1191  C5  BMIMA  48      35.778   6.616  23.309  1.00  0.00      A    C
ATOM   1192  H5  BMIMA  48      36.819   6.725  23.018  1.00  0.00      A    H
ATOM   1193  H51 BMIMA  48      35.171   7.375  22.821  1.00  0.00      A    H
ATOM   1194  C51 BMIMA  48      35.596   6.853  24.821  1.00  0.00      A    C
ATOM   1195  H52 BMIMA  48      34.536   6.852  25.060  1.00  0.00      A    H
ATOM   1196  H53 BMIMA  48      36.143   6.129  25.420  1.00  0.00      A    H
ATOM   1197  C6  BMIMA  48      35.938   8.284  25.210  1.00  0.00      A    C
ATOM   1198  H6  BMIMA  48      36.966   8.571  25.017  1.00  0.00      A    H
ATOM   1199  H61 BMIMA  48      35.269   8.999  24.745  1.00  0.00      A    H
ATOM   1200  H62 BMIMA  48      35.619   8.491  26.224  1.00  0.00      A    H
ATOM   1201  N1  BMIMA  49      26.739  27.719  25.153  1.00  0.00      A    N
ATOM   1202  N11 BMIMA  49      25.115  29.036  25.718  1.00  0.00      A    N
ATOM   1203  C1  BMIMA  49      26.416  28.881  25.715  1.00  0.00      A    C
ATOM   1204  H1  BMIMA  49      27.107  29.663  25.942  1.00  0.00      A    H
ATOM   1205  C2  BMIMA  49      25.575  27.032  25.028  1.00  0.00      A    C
ATOM   1206  H2  BMIMA  49      25.451  26.019  24.715  1.00  0.00      A    H
ATOM   1207  C21 BMIMA  49      24.592  27.735  25.441  1.00  0.00      A    C
ATOM   1208  H21 BMIMA  49      23.607  27.397  25.678  1.00  0.00      A    H
ATOM   1209  C3  BMIMA  49      28.104  27.244  24.776  1.00  0.00      A    C
ATOM   1210  H3  BMIMA  49      28.123  26.231  25.151  1.00  0.00      A    H
ATOM   1211  H31 BMIMA  49      28.263  27.275  23.709  1.00  0.00      A    H
ATOM   1212  H32 BMIMA  49      28.908  27.798  25.237  1.00  0.00      A    H
ATOM   1213  C4  BMIMA  49      24.230  30.047  26.320  1.00  0.00      A    C
ATOM   1214  H4  BMIMA  49      24.886  30.763  26.793  1.00  0.00      A    H
ATOM   1215  H41 BMIMA  49      23.592  29.579  27.054  1.00  0.00      A    H
ATOM   1216  C5  BMIMA  49      23.218  30.686  25.354  1.00  0.00      A    C
ATOM   1217  H5  BMIMA  49      22.894  31.480  26.023  1.00  0.00      A    H
ATOM   1218  H51 BMIMA  49      23.793  31.163  24.565  1.00  0.00      A    H
ATOM   1219  C51 BMIMA  49      22.134  29.828  24.806  1.00  0.00      A    C
ATOM   1220  H52 BMIMA  49      22.472  28.918  24.318  1.00  0.00      A    H
ATOM   1221  H53 BMIMA  49      21.483  29.562  25.635  1.00  0.00      A    H
ATOM   1222  C6  BMIMA  49      21.184  30.692  23.959  1.00  0.00      A    C
ATOM   1223  H6  BMIMA  49      21.641  31.232  23.138  1.00  0.00      A    H
ATOM   1224  H61 BMIMA  49      20.448  29.986  23.591  1.00  0.00      A    H
ATOM   1225  H62 BMIMA  49      20.811  31.323  24.758  1.00  0.00      A    H
ATOM   1226  N1  BMIMA  50       3.676  30.636   4.393  1.00  0.00      A    N
ATOM   1227  N11 BMIMA  50       5.113  32.292   4.426  1.00  0.00      A    N
ATOM   1228  C1  BMIMA  50       3.904  31.872   4.718  1.00  0.00      A    C
ATOM   1229  H1  BMIMA  50       3.174  32.573   5.063  1.00  0.00      A    H
ATOM   1230  C2  BMIMA  50       4.928  30.133   4.127  1.00  0.00      A    C
ATOM   1231  H2  BMIMA  50       5.167  29.112   3.926  1.00  0.00      A    H
ATOM   1232  C21 BMIMA  50       5.777  31.189   3.963  1.00  0.00      A    C
ATOM   1233  H21 BMIMA  50       6.830  31.208   3.785  1.00  0.00      A    H
ATOM   1234  C3  BMIMA  50       2.452  29.843   4.733  1.00  0.00      A    C
ATOM   1235  H3  BMIMA  50       2.812  29.042   5.361  1.00  0.00      A    H
ATOM   1236  H31 BMIMA  50       1.675  30.474   5.138  1.00  0.00      A    H
ATOM   1237  H32 BMIMA  50       2.133  29.441   3.783  1.00  0.00      A    H
ATOM   1238  C4  BMIMA  50       5.593  33.634   4.800  1.00  0.00      A    C
ATOM   1239  H4  BMIMA  50       4.710  34.255   4.766  1.00  0.00      A    H
ATOM   1240  H41 BMIMA  50       6.079  33.952   3.889  1.00  0.00      A    H
ATOM   1241  C5  BMIMA  50       6.506  33.741   6.000  1.00  0.00      A    C
ATOM   1242  H5  BMIMA  50       7.244  34.484   5.710  1.00  0.00      A    H
ATOM   1243  H51 BMIMA  50       5.940  33.984   6.896  1.00  0.00      A    H
ATOM   1244  C51 BMIMA  50       7.038  32.404   6.359  1.00  0.00      A    C
ATOM   1245  H52 BMIMA  50       6.122  31.825   6.438  1.00  0.00      A    H
ATOM   1246  H53 BMIMA  50       7.679  32.074   5.545  1.00  0.00      A    H
ATOM   1247  C6  BMIMA  50       7.754  32.294   7.695  1.00  0.00      A    C
ATOM   1248  H6  BMIMA  50       8.194  31.310   7.811  1.00  0.00      A    H
ATOM   1249  H61 BMIMA  50       8.555  33.018   7.600  1.00  0.00      A    H
ATOM   1250  H62 BMIMA  50       7.209  32.691   8.543  1.00  0.00      A    H
ATOM   1251  N1  BMIMA  51      47.965  -0.999  30.395  1.00  0.00      A    N
ATOM   1252  N11 BMIMA  51      46.417  -0.131  31.497  1.00  0.00      A    N
ATOM   1253  C1  BMIMA  51      46.688  -0.645  30.310  1.00  0.00      A    C
ATOM   1254  H1  BMIMA  51      46.020  -0.881  29.509  1.00  0.00      A    H
ATOM   1255  C2  BMIMA  51      48.358  -0.855  31.720  1.00  0.00      A    C
ATOM   1256  H2  BMIMA  51      49.314  -1.200  32.049  1.00  0.00      A    H
ATOM   1257  C21 BMIMA  51      47.519  -0.110  32.314  1.00  0.00      A    C
ATOM   1258  H21 BMIMA  51      47.609   0.274  33.306  1.00  0.00      A    H
ATOM   1259  C3  BMIMA  51      48.778  -1.550  29.316  1.00  0.00      A    C
ATOM   1260  H3  BMIMA  51      48.096  -2.181  28.766  1.00  0.00      A    H
ATOM   1261  H31 BMIMA  51      48.984  -0.664  28.734  1.00  0.00      A    H
ATOM   1262  H32 BMIMA  51      49.643  -2.104  29.649  1.00  0.00      A    H
ATOM   1263  C4  BMIMA  51      45.066   0.235  32.023  1.00  0.00      A    C
ATOM   1264  H4  BMIMA  51      45.087   0.128  33.098  1.00  0.00      A    H
ATOM   1265  H41 BMIMA  51      44.306  -0.412  31.611  1.00  0.00      A    H
ATOM   1266  C5  BMIMA  51      44.750   1.744  31.808  1.00  0.00      A    C
ATOM   1267  H5  BMIMA  51      45.694   2.280  31.859  1.00  0.00      A    H
ATOM   1268  H51 BMIMA  51      44.294   1.901  30.834  1.00  0.00      A    H
ATOM   1269  C51 BMIMA  51      43.750   2.315  32.853  1.00  0.00      A    C
ATOM   1270  H52 BMIMA  51      42.950   1.587  32.962  1.00  0.00      A    H
ATOM   1271  H53 BMIMA  51      44.216   2.432  33.828  1.00  0.00      A    H
ATOM   1272  C6  BMIMA  51      43.184   3.616  32.427  1.00  0.00      A    C
ATOM   1273  H6  BMIMA  51      42.370   3.570  31.712  1.00  0.00      A    H
ATOM   1274  H61 BMIMA  51      42.749   4.083  33.303  1.00  0.00      A    H
ATOM   1275  H62 BMIMA  51      43.969   4.237  32.011  1.00  0.00      A    H
ATOM   1276  N1  BMIMA  52      36.981  33.182  37.583  1.00  0.00      A    N
ATOM   1277  N11 BMIMA  52      38.664  33.186  36.232  1.00  0.00      A    N
ATOM   1278  C1  BMIMA  52      37.362  33.362  36.331  1.00  0.00      A    C
ATOM   1279  H1  BMIMA  52      36.700  33.531  35.509  1.00  0.00      A    H
ATOM   1280  C2  BMIMA  52      38.081  32.849  38.338  1.00  0.00      A    C
ATOM   1281  H2  BMIMA  52      38.092  32.571  39.369  1.00  0.00      A    H
ATOM   1282  C21 BMIMA  52      39.134  32.933  37.543  1.00  0.00      A    C
ATOM   1283  H21 BMIMA  52      40.162  32.766  37.778  1.00  0.00      A    H
ATOM   1284  C3  BMIMA  52      35.613  33.265  38.061  1.00  0.00      A    C
ATOM   1285  H3  BMIMA  52      35.408  34.325  38.092  1.00  0.00      A    H
ATOM   1286  H31 BMIMA  52      35.038  32.877  37.234  1.00  0.00      A    H
ATOM   1287  H32 BMIMA  52      35.407  32.641  38.917  1.00  0.00      A    H
ATOM   1288  C4  BMIMA  52      39.397  33.243  34.975  1.00  0.00      A    C
ATOM   1289  H4  BMIMA  52      38.623  32.982  34.269  1.00  0.00      A    H
ATOM   1290  H41 BMIMA  52      40.108  32.431  34.926  1.00  0.00      A    H
ATOM   1291  C5  BMIMA  52      40.049  34.596  34.792  1.00  0.00      A    C
ATOM   1292  H5  BMIMA  52      40.964  34.409  35.348  1.00  0.00      A    H
ATOM   1293  H51 BMIMA  52      40.390  34.805  33.781  1.00  0.00      A    H
ATOM   1294  C51 BMIMA  52      39.351  35.857  35.208  1.00  0.00      A    C
ATOM   1295  H52 BMIMA  52      38.531  36.013  34.512  1.00  0.00      A    H
ATOM   1296  H53 BMIMA  52      38.975  35.814  36.227  1.00  0.00      A    H
ATOM   1297  C6  BMIMA  52      40.355  37.042  35.019  1.00  0.00      A    C
ATOM   1298  H6  BMIMA  52      39.881  37.992  35.239  1.00  0.00      A    H
ATOM   1299  H61 BMIMA  52      41.241  36.881  35.623  1.00  0.00      A    H
ATOM   1300  H62 BMIMA  52      40.680  37.165  33.992  1.00  0.00      A    H
ATOM   1301  N1  BMIMA  53      17.339  31.070  46.520  1.00  0.00      A    N
ATOM   1302  N11 BMIMA  53      17.807  32.732  47.753  1.00  0.00      A    N
ATOM   1303  C1  BMIMA  53      18.096  31.439  47.521  1.00  0.00      A    C
ATOM   1304  H1  BMIMA  53      18.921  30.861  47.877  1.00  0.00      A    H
ATOM   1305  C2  BMIMA  53      16.522  32.121  46.128  1.00  0.00      A    C
ATOM   1306  H2  BMIMA  53      15.881  32.143  45.274  1.00  0.00      A    H
ATOM   1307  C21 BMIMA  53      16.751  33.119  46.936  1.00  0.00      A    C
ATOM   1308  H21 BMIMA  53      16.379  34.118  47.002  1.00  0.00      A    H
ATOM   1309  C3  BMIMA  53      17.367  29.836  45.812  1.00  0.00      A    C
ATOM   1310  H3  BMIMA  53      16.651  29.872  45.004  1.00  0.00      A    H
ATOM   1311  H31 BMIMA  53      18.366  29.568  45.502  1.00  0.00      A    H
ATOM   1312  H32 BMIMA  53      17.199  29.113  46.597  1.00  0.00      A    H
ATOM   1313  C4  BMIMA  53      18.595  33.628  48.595  1.00  0.00      A    C
ATOM   1314  H4  BMIMA  53      18.246  34.635  48.423  1.00  0.00      A    H
ATOM   1315  H41 BMIMA  53      19.600  33.365  48.301  1.00  0.00      A    H
ATOM   1316  C5  BMIMA  53      18.398  33.368  50.041  1.00  0.00      A    C
ATOM   1317  H5  BMIMA  53      19.093  32.625  50.424  1.00  0.00      A    H
ATOM   1318  H51 BMIMA  53      18.462  34.318  50.566  1.00  0.00      A    H
ATOM   1319  C51 BMIMA  53      16.909  33.107  50.338  1.00  0.00      A    C
ATOM   1320  H52 BMIMA  53      16.296  33.963  50.068  1.00  0.00      A    H
ATOM   1321  H53 BMIMA  53      16.488  32.420  49.608  1.00  0.00      A    H
ATOM   1322  C6  BMIMA  53      16.504  32.736  51.782  1.00  0.00      A    C
ATOM   1323  H6  BMIMA  53      16.960  31.785  52.032  1.00  0.00      A    H
ATOM   1324  H61 BMIMA  53      16.795  33.431  52.562  1.00  0.00      A    H
ATOM   1325  H62 BMIMA  53      15.433  32.569  51.795  1.00  0.00      A    H
ATOM   1326  N1  BMIMA  54      48.481  18.962  49.681  1.00  0.00      A    N
ATOM   1327  N11 BMIMA  54      48.201  17.170  48.453  1.00  0.00      A    N
ATOM   1328  C1  BMIMA  54      47.679  17.947  49.358  1.00  0.00      A    C
ATOM   1329  H1  BMIMA  54      46.760  17.608  49.784  1.00  0.00      A    H
ATOM   1330  C2  BMIMA  54      49.626  18.787  48.936  1.00  0.00      A    C
ATOM   1331  H2  BMIMA  54      50.461  19.449  49.014  1.00  0.00      A    H
ATOM   1332  C21 BMIMA  54      49.367  17.761  48.148  1.00  0.00      A    C
ATOM   1333  H21 BMIMA  54      49.861  17.368  47.286  1.00  0.00      A    H
ATOM   1334  C3  BMIMA  54      48.339  19.973  50.733  1.00  0.00      A    C
ATOM   1335  H3  BMIMA  54      48.856  19.506  51.558  1.00  0.00      A    H
ATOM   1336  H31 BMIMA  54      48.899  20.848  50.439  1.00  0.00      A    H
ATOM   1337  H32 BMIMA  54      47.308  20.228  50.926  1.00  0.00      A    H
ATOM   1338  C4  BMIMA  54      47.599  15.933  47.926  1.00  0.00      A    C
ATOM   1339  H4  BMIMA  54      47.734  15.869  46.856  1.00  0.00      A    H
ATOM   1340  H41 BMIMA  54      46.550  15.929  48.182  1.00  0.00      A    H
ATOM   1341  C5  BMIMA  54      48.252  14.692  48.561  1.00  0.00      A    C
ATOM   1342  H5  BMIMA  54      47.515  13.950  48.855  1.00  0.00      A    H
ATOM   1343  H51 BMIMA  54      48.895  14.135  47.884  1.00  0.00      A    H
ATOM   1344  C51 BMIMA  54      49.016  14.891  49.841  1.00  0.00      A    C
ATOM   1345  H52 BMIMA  54      49.866  15.539  49.643  1.00  0.00      A    H
ATOM   1346  H53 BMIMA  54      48.405  15.452  50.544  1.00  0.00      A    H
ATOM   1347  C6  BMIMA  54      49.687  13.594  50.330  1.00  0.00      A    C
ATOM   1348  H6  BMIMA  54      50.288  13.726  51.222  1.00  0.00      A    H
ATOM   1349  H61 BMIMA  54      48.923  12.855  50.539  1.00  0.00      A    H
ATOM   1350  H62 BMIMA  54      50.270  13.057  49.590  1.00  0.00      A    H
ATOM   1351  N1  BMIMA  55      10.844  46.334  36.746  1.00  0.00      A    N
ATOM   1352  N11 BMIMA  55      12.602  45.512  35.972  1.00  0.00      A    N
ATOM   1353  C1  BMIMA  55      11.840  45.589  37.048  1.00  0.00      A    C
ATOM   1354  H1  BMIMA  55      11.909  45.111  38.002  1.00  0.00      A    H
ATOM   1355  C2  BMIMA  55      10.934  46.785  35.418  1.00  0.00      A    C
ATOM   1356  H2  BMIMA  55      10.296  47.487  34.927  1.00  0.00      A    H
ATOM   1357  C21 BMIMA  55      12.115  46.305  34.966  1.00  0.00      A    C
ATOM   1358  H21 BMIMA  55      12.581  46.382  34.007  1.00  0.00      A    H
ATOM   1359  C3  BMIMA  55       9.790  46.704  37.767  1.00  0.00      A    C
ATOM   1360  H3  BMIMA  55       9.964  46.902  38.814  1.00  0.00      A    H
ATOM   1361  H31 BMIMA  55       9.324  47.603  37.392  1.00  0.00      A    H
ATOM   1362  H32 BMIMA  55       9.091  45.881  37.743  1.00  0.00      A    H
ATOM   1363  C4  BMIMA  55      13.789  44.675  35.957  1.00  0.00      A    C
ATOM   1364  H4  BMIMA  55      13.912  44.487  34.900  1.00  0.00      A    H
ATOM   1365  H41 BMIMA  55      13.467  43.693  36.273  1.00  0.00      A    H
ATOM   1366  C5  BMIMA  55      15.065  45.076  36.713  1.00  0.00      A    C
ATOM   1367  H5  BMIMA  55      15.010  44.371  37.538  1.00  0.00      A    H
ATOM   1368  H51 BMIMA  55      15.993  44.684  36.305  1.00  0.00      A    H
ATOM   1369  C51 BMIMA  55      15.168  46.451  37.266  1.00  0.00      A    C
ATOM   1370  H52 BMIMA  55      14.840  47.066  36.432  1.00  0.00      A    H
ATOM   1371  H53 BMIMA  55      14.523  46.485  38.141  1.00  0.00      A    H
ATOM   1372  C6  BMIMA  55      16.570  46.759  37.837  1.00  0.00      A    C
ATOM   1373  H6  BMIMA  55      17.387  46.839  37.129  1.00  0.00      A    H
ATOM   1374  H61 BMIMA  55      16.542  47.632  38.480  1.00  0.00      A    H
ATOM   1375  H62 BMIMA  55      16.924  46.055  38.581  1.00  0.00      A    H
ATOM   1376  N1  BMIMA  56      14.325   4.042   8.585  1.00  0.00      A    N
ATOM   1377  N11 BMIMA  56      14.429   1.917   8.326  1.00  0.00      A    N
ATOM   1378  C1  BMIMA  56      14.579   3.068   7.746  1.00  0.00      A    C
ATOM   1379  H1  BMIMA  56      14.904   3.180   6.734  1.00  0.00      A    H
ATOM   1380  C2  BMIMA  56      13.854   3.462   9.753  1.00  0.00      A    C
ATOM   1381  H2  BMIMA  56      13.352   4.043  10.495  1.00  0.00      A    H
ATOM   1382  C21 BMIMA  56      14.051   2.124   9.649  1.00  0.00      A    C
ATOM   1383  H21 BMIMA  56      13.755   1.431  10.406  1.00  0.00      A    H
ATOM   1384  C3  BMIMA  56      14.499   5.433   8.335  1.00  0.00      A    C
ATOM   1385  H3  BMIMA  56      14.810   5.837   9.288  1.00  0.00      A    H
ATOM   1386  H31 BMIMA  56      15.338   5.639   7.686  1.00  0.00      A    H
ATOM   1387  H32 BMIMA  56      13.515   5.737   8.012  1.00  0.00      A    H
ATOM   1388  C4  BMIMA  56      14.741   0.712   7.596  1.00  0.00      A    C
ATOM   1389  H4  BMIMA  56      15.187   0.026   8.301  1.00  0.00      A    H
ATOM   1390  H41 BMIMA  56      15.494   1.064   6.905  1.00  0.00      A    H
ATOM   1391  C5  BMIMA  56      13.663   0.087   6.625  1.00  0.00      A    C
ATOM   1392  H5  BMIMA  56      14.091  -0.661   5.961  1.00  0.00      A    H
ATOM   1393  H51 BMIMA  56      12.985  -0.431   7.298  1.00  0.00      A    H
ATOM   1394  C51 BMIMA  56      12.899   1.008   5.689  1.00  0.00      A    C
ATOM   1395  H52 BMIMA  56      12.607   1.967   6.109  1.00  0.00      A    H
ATOM   1396  H53 BMIMA  56      13.620   1.307   4.931  1.00  0.00      A    H
ATOM   1397  C6  BMIMA  56      11.782   0.326   4.957  1.00  0.00      A    C
ATOM   1398  H6  BMIMA  56      11.005  -0.014   5.632  1.00  0.00      A    H
ATOM   1399  H61 BMIMA  56      11.199   0.899   4.245  1.00  0.00      A    H
ATOM   1400  H62 BMIMA  56      12.120  -0.574   4.457  1.00  0.00      A    H
ATOM   1401  N1  BMIMA  57       2.702  42.325  42.785  1.00  0.00      A    N
ATOM   1402  N11 BMIMA  57       0.772  41.754  43.636  1.00  0.00      A    N
ATOM   1403  C1  BMIMA  57       1.391  42.263  42.572  1.00  0.00      A    C
ATOM   1404  H1  BMIMA  57       0.867  42.551  41.686  1.00  0.00      A    H
ATOM   1405  C2  BMIMA  57       2.867  41.983  44.123  1.00  0.00      A    C
ATOM   1406  H2  BMIMA  57       3.772  41.940  44.689  1.00  0.00      A    H
ATOM   1407  C21 BMIMA  57       1.665  41.644  44.669  1.00  0.00      A    C
ATOM   1408  H21 BMIMA  57       1.396  41.226  45.614  1.00  0.00      A    H
ATOM   1409  C3  BMIMA  57       3.618  43.146  42.096  1.00  0.00      A    C
ATOM   1410  H3  BMIMA  57       4.614  42.762  42.263  1.00  0.00      A    H
ATOM   1411  H31 BMIMA  57       3.324  43.190  41.058  1.00  0.00      A    H
ATOM   1412  H32 BMIMA  57       3.684  44.070  42.650  1.00  0.00      A    H
ATOM   1413  C4  BMIMA  57      -0.649  41.587  43.815  1.00  0.00      A    C
ATOM   1414  H4  BMIMA  57      -0.990  41.844  42.823  1.00  0.00      A    H
ATOM   1415  H41 BMIMA  57      -0.851  42.324  44.578  1.00  0.00      A    H
ATOM   1416  C5  BMIMA  57      -1.124  40.144  44.013  1.00  0.00      A    C
ATOM   1417  H5  BMIMA  57      -0.847  39.445  43.228  1.00  0.00      A    H
ATOM   1418  H51 BMIMA  57      -0.787  39.838  45.001  1.00  0.00      A    H
ATOM   1419  C51 BMIMA  57      -2.687  40.245  44.111  1.00  0.00      A    C
ATOM   1420  H52 BMIMA  57      -2.889  40.829  45.005  1.00  0.00      A    H
ATOM   1421  H53 BMIMA  57      -3.045  40.836  43.272  1.00  0.00      A    H
ATOM   1422  C6  BMIMA  57      -3.401  38.888  44.361  1.00  0.00      A    C
ATOM   1423  H6  BMIMA  57      -3.317  38.324  43.438  1.00  0.00      A    H
ATOM   1424  H61 BMIMA  57      -2.859  38.219  45.019  1.00  0.00      A    H
ATOM   1425  H62 BMIMA  57      -4.439  39.001  44.652  1.00  0.00      A    H
ATOM   1426  N1  BMIMA  58      44.472  13.650  11.938  1.00  0.00      A    N
ATOM   1427  N11 BMIMA  58      45.527  12.594  13.458  1.00  0.00      A    N
ATOM   1428  C1  BMIMA  58      45.610  13.074  12.240  1.00  0.00      A    C
ATOM   1429  H1  BMIMA  58      46.392  12.921  11.528  1.00  0.00      A    H
ATOM   1430  C2  BMIMA  58      43.653  13.519  12.969  1.00  0.00      A    C
ATOM   1431  H2  BMIMA  58      42.633  13.835  12.988  1.00  0.00      A    H
ATOM   1432  C21 BMIMA  58      44.306  12.966  13.974  1.00  0.00      A    C
ATOM   1433  H21 BMIMA  58      43.997  12.584  14.922  1.00  0.00      A    H
ATOM   1434  C3  BMIMA  58      43.978  14.093  10.606  1.00  0.00      A    C
ATOM   1435  H3  BMIMA  58      43.956  13.228   9.959  1.00  0.00      A    H
ATOM   1436  H31 BMIMA  58      43.011  14.562  10.712  1.00  0.00      A    H
ATOM   1437  H32 BMIMA  58      44.738  14.758  10.224  1.00  0.00      A    H
ATOM   1438  C4  BMIMA  58      46.586  12.013  14.263  1.00  0.00      A    C
ATOM   1439  H4  BMIMA  58      46.184  12.026  15.265  1.00  0.00      A    H
ATOM   1440  H41 BMIMA  58      47.496  12.579  14.128  1.00  0.00      A    H
ATOM   1441  C5  BMIMA  58      46.775  10.618  13.734  1.00  0.00      A    C
ATOM   1442  H5  BMIMA  58      47.377  10.667  12.830  1.00  0.00      A    H
ATOM   1443  H51 BMIMA  58      47.209   9.973  14.495  1.00  0.00      A    H
ATOM   1444  C51 BMIMA  58      45.474   9.974  13.335  1.00  0.00      A    C
ATOM   1445  H52 BMIMA  58      44.607   9.978  13.991  1.00  0.00      A    H
ATOM   1446  H53 BMIMA  58      45.059  10.428  12.439  1.00  0.00      A    H
ATOM   1447  C6  BMIMA  58      45.609   8.429  13.120  1.00  0.00      A    C
ATOM   1448  H6  BMIMA  58      44.903   7.941  12.457  1.00  0.00      A    H
ATOM   1449  H61 BMIMA  58      46.565   8.164  12.685  1.00  0.00      A    H
ATOM   1450  H62 BMIMA  58      45.619   7.851  14.037  1.00  0.00      A    H
ATOM   1451  N1  BMIMA  59       5.040  22.798  45.806  1.00  0.00      A    N
ATOM   1452  N11 BMIMA  59       6.892  21.998  46.567  1.00  0.00      A    N
ATOM   1453  C1  BMIMA  59       6.370  22.935  45.806  1.00  0.00      A    C
ATOM   1454  H1  BMIMA  59       6.834  23.654  45.165  1.00  0.00      A    H
ATOM   1455  C2  BMIMA  59       4.724  21.779  46.707  1.00  0.00      A    C
ATOM   1456  H2  BMIMA  59       3.728  21.502  46.974  1.00  0.00      A    H
ATOM   1457  C21 BMIMA  59       5.913  21.371  47.196  1.00  0.00      A    C
ATOM   1458  H21 BMIMA  59       6.129  20.661  47.964  1.00  0.00      A    H
ATOM   1459  C3  BMIMA  59       4.003  23.607  45.075  1.00  0.00      A    C
ATOM   1460  H3  BMIMA  59       3.475  22.936  44.414  1.00  0.00      A    H
ATOM   1461  H31 BMIMA  59       3.309  24.174  45.678  1.00  0.00      A    H
ATOM   1462  H32 BMIMA  59       4.519  24.394  44.545  1.00  0.00      A    H
ATOM   1463  C4  BMIMA  59       8.370  21.826  46.855  1.00  0.00      A    C
ATOM   1464  H4  BMIMA  59       8.392  21.668  47.924  1.00  0.00      A    H
ATOM   1465  H41 BMIMA  59       8.798  22.789  46.620  1.00  0.00      A    H
ATOM   1466  C5  BMIMA  59       9.013  20.636  46.182  1.00  0.00      A    C
ATOM   1467  H5  BMIMA  59      10.065  20.871  46.323  1.00  0.00      A    H
ATOM   1468  H51 BMIMA  59       8.753  19.760  46.772  1.00  0.00      A    H
ATOM   1469  C51 BMIMA  59       8.571  20.402  44.758  1.00  0.00      A    C
ATOM   1470  H52 BMIMA  59       7.549  20.033  44.760  1.00  0.00      A    H
ATOM   1471  H53 BMIMA  59       8.571  21.326  44.185  1.00  0.00      A    H
ATOM   1472  C6  BMIMA  59       9.415  19.393  44.073  1.00  0.00      A    C
ATOM   1473  H6  BMIMA  59      10.462  19.673  44.041  1.00  0.00      A    H
ATOM   1474  H61 BMIMA  59       9.219  18.460  44.588  1.00  0.00      A    H
ATOM   1475  H62 BMIMA  59       9.052  19.182  43.074  1.00  0.00      A    H
ATOM   1476  N1  BMIMA  60      28.880  38.644   3.606  1.00  0.00      A    N
ATOM   1477  N11 BMIMA  60      28.840  40.402   2.387  1.00  0.00      A    N
ATOM   1478  C1  BMIMA  60      28.290  39.771   3.404  1.00  0.00      A    C
ATOM   1479  H1  BMIMA  60      27.558  40.168   4.074  1.00  0.00      A    H
ATOM   1480  C2  BMIMA  60      29.934  38.537   2.775  1.00  0.00      A    C
ATOM   1481  H2  BMIMA  60      30.630  37.727   2.757  1.00  0.00      A    H
ATOM   1482  C21 BMIMA  60      29.934  39.690   2.017  1.00  0.00      A    C
ATOM   1483  H21 BMIMA  60      30.667  40.092   1.352  1.00  0.00      A    H
ATOM   1484  C3  BMIMA  60      28.633  37.834   4.849  1.00  0.00      A    C
ATOM   1485  H3  BMIMA  60      29.656  37.538   5.027  1.00  0.00      A    H
ATOM   1486  H31 BMIMA  60      28.234  38.484   5.613  1.00  0.00      A    H
ATOM   1487  H32 BMIMA  60      28.027  36.963   4.648  1.00  0.00      A    H
ATOM   1488  C4  BMIMA  60      28.605  41.842   2.174  1.00  0.00      A    C
ATOM   1489  H4  BMIMA  60      29.536  42.316   2.448  1.00  0.00      A    H
ATOM   1490  H41 BMIMA  60      27.960  42.074   3.008  1.00  0.00      A    H
ATOM   1491  C5  BMIMA  60      27.784  42.137   0.909  1.00  0.00      A    C
ATOM   1492  H5  BMIMA  60      27.591  43.205   0.840  1.00  0.00      A    H
ATOM   1493  H51 BMIMA  60      28.435  41.736   0.137  1.00  0.00      A    H
ATOM   1494  C51 BMIMA  60      26.502  41.382   0.687  1.00  0.00      A    C
ATOM   1495  H52 BMIMA  60      26.681  40.311   0.749  1.00  0.00      A    H
ATOM   1496  H53 BMIMA  60      25.701  41.710   1.344  1.00  0.00      A    H
ATOM   1497  C6  BMIMA  60      26.093  41.733  -0.731  1.00  0.00      A    C
ATOM   1498  H6  BMIMA  60      26.762  41.225  -1.417  1.00  0.00      A    H
ATOM   1499  H61 BMIMA  60      25.102  41.335  -0.918  1.00  0.00      A    H
ATOM   1500  H62 BMIMA  60      26.089  42.816  -0.784  1.00  0.00      A    H
ATOM   1501  N1  BMIMA  61      48.115  18.067  12.688  1.00  0.00      A    N
ATOM   1502  N11 BMIMA  61      49.417  17.603  14.389  1.00  0.00      A    N
ATOM   1503  C1  BMIMA  61      48.673  17.088  13.407  1.00  0.00      A    C
ATOM   1504  H1  BMIMA  61      48.548  16.058  13.148  1.00  0.00      A    H
ATOM   1505  C2  BMIMA  61      48.598  19.251  13.205  1.00  0.00      A    C
ATOM   1506  H2  BMIMA  61      48.329  20.210  12.819  1.00  0.00      A    H
ATOM   1507  C21 BMIMA  61      49.381  18.956  14.267  1.00  0.00      A    C
ATOM   1508  H21 BMIMA  61      49.937  19.625  14.887  1.00  0.00      A    H
ATOM   1509  C3  BMIMA  61      47.329  17.919  11.566  1.00  0.00      A    C
ATOM   1510  H3  BMIMA  61      47.939  18.073  10.688  1.00  0.00      A    H
ATOM   1511  H31 BMIMA  61      46.921  16.919  11.560  1.00  0.00      A    H
ATOM   1512  H32 BMIMA  61      46.550  18.664  11.502  1.00  0.00      A    H
ATOM   1513  C4  BMIMA  61      50.177  16.890  15.344  1.00  0.00      A    C
ATOM   1514  H4  BMIMA  61      50.996  17.502  15.692  1.00  0.00      A    H
ATOM   1515  H41 BMIMA  61      50.556  15.989  14.885  1.00  0.00      A    H
ATOM   1516  C5  BMIMA  61      49.437  16.652  16.616  1.00  0.00      A    C
ATOM   1517  H5  BMIMA  61      48.918  17.564  16.899  1.00  0.00      A    H
ATOM   1518  H51 BMIMA  61      48.708  15.875  16.402  1.00  0.00      A    H
ATOM   1519  C51 BMIMA  61      50.426  16.277  17.656  1.00  0.00      A    C
ATOM   1520  H52 BMIMA  61      50.770  15.304  17.316  1.00  0.00      A    H
ATOM   1521  H53 BMIMA  61      51.265  16.965  17.713  1.00  0.00      A    H
ATOM   1522  C6  BMIMA  61      49.849  15.982  19.019  1.00  0.00      A    C
ATOM   1523  H6  BMIMA  61      48.931  15.406  19.053  1.00  0.00      A    H
ATOM   1524  H61 BMIMA  61      50.660  15.504  19.556  1.00  0.00      A    H
ATOM   1525  H62 BMIMA  61      49.679  16.952  19.470  1.00  0.00      A    H
ATOM   1526  N1  BMIMA  62      50.028  31.938  27.957  1.00  0.00      A    N
ATOM   1527  N11 BMIMA  62      49.555  31.401  25.943  1.00  0.00      A    N
ATOM   1528  C1  BMIMA  62      49.266  31.180  27.207  1.00  0.00      A    C
ATOM   1529  H1  BMIMA  62      48.534  30.492  27.571  1.00  0.00      A    H
ATOM   1530  C2  BMIMA  62      51.041  32.507  27.149  1.00  0.00      A    C
ATOM   1531  H2  BMIMA  62      51.848  33.119  27.487  1.00  0.00      A    H
ATOM   1532  C21 BMIMA  62      50.729  32.144  25.873  1.00  0.00      A    C
ATOM   1533  H21 BMIMA  62      51.298  32.356  24.994  1.00  0.00      A    H
ATOM   1534  C3  BMIMA  62      50.060  32.055  29.412  1.00  0.00      A    C
ATOM   1535  H3  BMIMA  62      50.648  31.268  29.861  1.00  0.00      A    H
ATOM   1536  H31 BMIMA  62      50.626  32.918  29.729  1.00  0.00      A    H
ATOM   1537  H32 BMIMA  62      49.017  32.010  29.689  1.00  0.00      A    H
ATOM   1538  C4  BMIMA  62      48.785  30.826  24.793  1.00  0.00      A    C
ATOM   1539  H4  BMIMA  62      48.522  31.510  23.999  1.00  0.00      A    H
ATOM   1540  H41 BMIMA  62      47.894  30.384  25.214  1.00  0.00      A    H
ATOM   1541  C5  BMIMA  62      49.430  29.555  24.222  1.00  0.00      A    C
ATOM   1542  H5  BMIMA  62      48.608  29.141  23.642  1.00  0.00      A    H
ATOM   1543  H51 BMIMA  62      50.303  29.861  23.652  1.00  0.00      A    H
ATOM   1544  C51 BMIMA  62      49.889  28.488  25.135  1.00  0.00      A    C
ATOM   1545  H52 BMIMA  62      50.470  29.050  25.863  1.00  0.00      A    H
ATOM   1546  H53 BMIMA  62      49.104  27.994  25.701  1.00  0.00      A    H
ATOM   1547  C6  BMIMA  62      50.707  27.423  24.355  1.00  0.00      A    C
ATOM   1548  H6  BMIMA  62      51.133  26.650  24.985  1.00  0.00      A    H
ATOM   1549  H61 BMIMA  62      50.050  26.844  23.716  1.00  0.00      A    H
ATOM   1550  H62 BMIMA  62      51.496  27.838  23.739  1.00  0.00      A    H
ATOM   1551  N1  BMIMA  63      10.101  14.468  36.676  1.00  0.00      A    N
ATOM   1552  N11 BMIMA  63      11.386  12.942  35.886  1.00  0.00      A    N
ATOM   1553  C1  BMIMA  63      11.307  13.893  36.789  1.00  0.00      A    C
ATOM   1554  H1  BMIMA  63      12.116  14.390  37.281  1.00  0.00      A    H
ATOM   1555  C2  BMIMA  63       9.320  13.795  35.735  1.00  0.00      A    C
ATOM   1556  H2  BMIMA  63       8.342  14.104  35.439  1.00  0.00      A    H
ATOM   1557  C21 BMIMA  63      10.115  12.755  35.266  1.00  0.00      A    C
ATOM   1558  H21 BMIMA  63       9.911  12.047  34.493  1.00  0.00      A    H
ATOM   1559  C3  BMIMA  63       9.645  15.625  37.381  1.00  0.00      A    C
ATOM   1560  H3  BMIMA  63       9.640  16.439  36.672  1.00  0.00      A    H
ATOM   1561  H31 BMIMA  63       8.670  15.505  37.829  1.00  0.00      A    H
ATOM   1562  H32 BMIMA  63      10.274  15.963  38.192  1.00  0.00      A    H
ATOM   1563  C4  BMIMA  63      12.673  12.430  35.465  1.00  0.00      A    C
ATOM   1564  H4  BMIMA  63      13.437  13.162  35.683  1.00  0.00      A    H
ATOM   1565  H41 BMIMA  63      12.727  12.310  34.393  1.00  0.00      A    H
ATOM   1566  C5  BMIMA  63      12.942  11.068  36.083  1.00  0.00      A    C
ATOM   1567  H5  BMIMA  63      13.904  10.642  35.809  1.00  0.00      A    H
ATOM   1568  H51 BMIMA  63      12.794  11.290  37.137  1.00  0.00      A    H
ATOM   1569  C51 BMIMA  63      11.976   9.994  35.756  1.00  0.00      A    C
ATOM   1570  H52 BMIMA  63      11.022  10.467  35.976  1.00  0.00      A    H
ATOM   1571  H53 BMIMA  63      12.093   9.735  34.707  1.00  0.00      A    H
ATOM   1572  C6  BMIMA  63      12.116   8.788  36.571  1.00  0.00      A    C
ATOM   1573  H6  BMIMA  63      11.454   7.933  36.498  1.00  0.00      A    H
ATOM   1574  H61 BMIMA  63      13.022   8.238  36.345  1.00  0.00      A    H
ATOM   1575  H62 BMIMA  63      11.941   8.927  37.632  1.00  0.00      A    H
ATOM   1576  N1  BMIMA  64      12.469  36.962  13.170  1.00  0.00      A    N
ATOM   1577  N11 BMIMA  64      12.961  37.582  11.195  1.00  0.00      A    N
ATOM   1578  C1  BMIMA  64      12.193  37.856  12.216  1.00  0.00      A    C
ATOM   1579  H1  BMIMA  64      11.634  38.762  12.315  1.00  0.00      A    H
ATOM   1580  C2  BMIMA  64      13.438  36.121  12.737  1.00  0.00      A    C
ATOM   1581  H2  BMIMA  64      13.709  35.252  13.296  1.00  0.00      A    H
ATOM   1582  C21 BMIMA  64      13.635  36.495  11.470  1.00  0.00      A    C
ATOM   1583  H21 BMIMA  64      14.236  35.891  10.827  1.00  0.00      A    H
ATOM   1584  C3  BMIMA  64      11.866  37.006  14.512  1.00  0.00      A    C
ATOM   1585  H3  BMIMA  64      12.632  37.543  15.052  1.00  0.00      A    H
ATOM   1586  H31 BMIMA  64      10.935  37.546  14.604  1.00  0.00      A    H
ATOM   1587  H32 BMIMA  64      11.742  35.976  14.812  1.00  0.00      A    H
ATOM   1588  C4  BMIMA  64      13.077  38.429   9.971  1.00  0.00      A    C
ATOM   1589  H4  BMIMA  64      12.255  39.129  10.013  1.00  0.00      A    H
ATOM   1590  H41 BMIMA  64      12.897  37.856   9.073  1.00  0.00      A    H
ATOM   1591  C5  BMIMA  64      14.381  39.183   9.742  1.00  0.00      A    C
ATOM   1592  H5  BMIMA  64      13.990  40.172   9.516  1.00  0.00      A    H
ATOM   1593  H51 BMIMA  64      14.864  39.233  10.714  1.00  0.00      A    H
ATOM   1594  C51 BMIMA  64      15.191  38.589   8.648  1.00  0.00      A    C
ATOM   1595  H52 BMIMA  64      14.654  38.630   7.703  1.00  0.00      A    H
ATOM   1596  H53 BMIMA  64      16.071  39.222   8.733  1.00  0.00      A    H
ATOM   1597  C6  BMIMA  64      15.670  37.191   8.853  1.00  0.00      A    C
ATOM   1598  H6  BMIMA  64      16.102  37.088   9.841  1.00  0.00      A    H
ATOM   1599  H61 BMIMA  64      14.800  36.557   8.984  1.00  0.00      A    H
ATOM   1600  H62 BMIMA  64      16.387  36.828   8.126  1.00  0.00      A    H
ATOM   1601  N1  BMIMA  65      43.919  45.877   2.820  1.00  0.00      A    N
ATOM   1602  N11 BMIMA  65      43.781  43.692   3.221  1.00  0.00      A    N
ATOM   1603  C1  BMIMA  65      43.130  44.786   2.938  1.00  0.00      A    C
ATOM   1604  H1  BMIMA  65      42.063  44.838   2.958  1.00  0.00      A    H
ATOM   1605  C2  BMIMA  65      45.204  45.399   2.925  1.00  0.00      A    C
ATOM   1606  H2  BMIMA  65      46.104  45.937   2.720  1.00  0.00      A    H
ATOM   1607  C21 BMIMA  65      45.142  44.105   3.237  1.00  0.00      A    C
ATOM   1608  H21 BMIMA  65      45.894  43.380   3.456  1.00  0.00      A    H
ATOM   1609  C3  BMIMA  65      43.482  47.258   2.708  1.00  0.00      A    C
ATOM   1610  H3  BMIMA  65      42.447  47.217   2.405  1.00  0.00      A    H
ATOM   1611  H31 BMIMA  65      43.538  47.714   3.686  1.00  0.00      A    H
ATOM   1612  H32 BMIMA  65      43.999  47.783   1.918  1.00  0.00      A    H
ATOM   1613  C4  BMIMA  65      43.180  42.425   3.694  1.00  0.00      A    C
ATOM   1614  H4  BMIMA  65      44.029  41.862   4.052  1.00  0.00      A    H
ATOM   1615  H41 BMIMA  65      42.807  41.935   2.806  1.00  0.00      A    H
ATOM   1616  C5  BMIMA  65      41.934  42.460   4.598  1.00  0.00      A    C
ATOM   1617  H5  BMIMA  65      41.096  42.809   4.001  1.00  0.00      A    H
ATOM   1618  H51 BMIMA  65      41.745  41.457   4.969  1.00  0.00      A    H
ATOM   1619  C51 BMIMA  65      41.931  43.372   5.836  1.00  0.00      A    C
ATOM   1620  H52 BMIMA  65      42.819  43.294   6.457  1.00  0.00      A    H
ATOM   1621  H53 BMIMA  65      41.849  44.402   5.497  1.00  0.00      A    H
ATOM   1622  C6  BMIMA  65      40.723  43.133   6.618  1.00  0.00      A    C
ATOM   1623  H6  BMIMA  65      40.774  43.611   7.589  1.00  0.00      A    H
ATOM   1624  H61 BMIMA  65      39.830  43.180   6.004  1.00  0.00      A    H
ATOM   1625  H62 BMIMA  65      40.744  42.107   6.965  1.00  0.00      A    H
ATOM   1626  N1  BMIMA  66      24.417   6.508  45.178  1.00  0.00      A    N
ATOM   1627  N11 BMIMA  66      25.699   7.720  43.956  1.00  0.00      A    N
ATOM   1628  C1  BMIMA  66      25.412   7.314  45.189  1.00  0.00      A    C
ATOM   1629  H1  BMIMA  66      25.899   7.761  46.029  1.00  0.00      A    H
ATOM   1630  C2  BMIMA  66      24.125   6.270  43.772  1.00  0.00      A    C
ATOM   1631  H2  BMIMA  66      23.418   5.561  43.401  1.00  0.00      A    H
ATOM   1632  C21 BMIMA  66      24.890   7.044  43.046  1.00  0.00      A    C
ATOM   1633  H21 BMIMA  66      24.970   7.131  41.985  1.00  0.00      A    H
ATOM   1634  C3  BMIMA  66      23.813   5.953  46.358  1.00  0.00      A    C
ATOM   1635  H3  BMIMA  66      22.918   6.538  46.513  1.00  0.00      A    H
ATOM   1636  H31 BMIMA  66      23.565   4.942  46.068  1.00  0.00      A    H
ATOM   1637  H32 BMIMA  66      24.424   5.989  47.248  1.00  0.00      A    H
ATOM   1638  C4  BMIMA  66      26.649   8.807  43.659  1.00  0.00      A    C
ATOM   1639  H4  BMIMA  66      27.350   8.581  42.869  1.00  0.00      A    H
ATOM   1640  H41 BMIMA  66      27.167   8.950  44.595  1.00  0.00      A    H
ATOM   1641  C5  BMIMA  66      25.975  10.069  43.119  1.00  0.00      A    C
ATOM   1642  H5  BMIMA  66      25.383   9.694  42.288  1.00  0.00      A    H
ATOM   1643  H51 BMIMA  66      25.329  10.352  43.946  1.00  0.00      A    H
ATOM   1644  C51 BMIMA  66      27.016  11.261  42.794  1.00  0.00      A    C
ATOM   1645  H52 BMIMA  66      27.511  11.058  41.848  1.00  0.00      A    H
ATOM   1646  H53 BMIMA  66      26.509  12.210  42.641  1.00  0.00      A    H
ATOM   1647  C6  BMIMA  66      28.029  11.498  43.777  1.00  0.00      A    C
ATOM   1648  H6  BMIMA  66      27.646  11.345  44.779  1.00  0.00      A    H
ATOM   1649  H61 BMIMA  66      28.880  10.834  43.672  1.00  0.00      A    H
ATOM   1650  H62 BMIMA  66      28.426  12.502  43.683  1.00  0.00      A    H
ATOM   1651  N1  BMIMA  67      34.660  27.942   7.294  1.00  0.00      A    N
ATOM   1652  N11 BMIMA  67      33.267  26.307   7.197  1.00  0.00      A    N
ATOM   1653  C1  BMIMA  67      33.417  27.609   6.988  1.00  0.00      A    C
ATOM   1654  H1  BMIMA  67      32.696  28.338   6.684  1.00  0.00      A    H
ATOM   1655  C2  BMIMA  67      35.287  26.749   7.631  1.00  0.00      A    C
ATOM   1656  H2  BMIMA  67      36.334  26.817   7.833  1.00  0.00      A    H
ATOM   1657  C21 BMIMA  67      34.427  25.709   7.568  1.00  0.00      A    C
ATOM   1658  H21 BMIMA  67      34.513  24.658   7.737  1.00  0.00      A    H
ATOM   1659  C3  BMIMA  67      35.170  29.267   7.082  1.00  0.00      A    C
ATOM   1660  H3  BMIMA  67      34.514  29.723   6.355  1.00  0.00      A    H
ATOM   1661  H31 BMIMA  67      35.177  29.752   8.047  1.00  0.00      A    H
ATOM   1662  H32 BMIMA  67      36.200  29.083   6.817  1.00  0.00      A    H
ATOM   1663  C4  BMIMA  67      32.015  25.536   7.066  1.00  0.00      A    C
ATOM   1664  H4  BMIMA  67      32.204  24.644   6.487  1.00  0.00      A    H
ATOM   1665  H41 BMIMA  67      31.280  26.185   6.613  1.00  0.00      A    H
ATOM   1666  C5  BMIMA  67      31.309  25.235   8.312  1.00  0.00      A    C
ATOM   1667  H5  BMIMA  67      32.057  24.882   9.018  1.00  0.00      A    H
ATOM   1668  H51 BMIMA  67      31.004  26.214   8.674  1.00  0.00      A    H
ATOM   1669  C51 BMIMA  67      29.994  24.398   8.252  1.00  0.00      A    C
ATOM   1670  H52 BMIMA  67      29.352  24.579   7.395  1.00  0.00      A    H
ATOM   1671  H53 BMIMA  67      30.363  23.376   8.289  1.00  0.00      A    H
ATOM   1672  C6  BMIMA  67      29.161  24.586   9.519  1.00  0.00      A    C
ATOM   1673  H6  BMIMA  67      28.287  23.944   9.513  1.00  0.00      A    H
ATOM   1674  H61 BMIMA  67      29.800  24.324  10.354  1.00  0.00      A    H
ATOM   1675  H62 BMIMA  67      28.879  25.610   9.737  1.00  0.00      A    H
ATOM   1676  N1  BMIMA  68      13.526  36.306  26.097  1.00  0.00      A    N
ATOM   1677  N11 BMIMA  68      13.385  38.366  26.507  1.00  0.00      A    N
ATOM   1678  C1  BMIMA  68      13.072  37.207  26.950  1.00  0.00      A    C
ATOM   1679  H1  BMIMA  68      12.315  37.060  27.691  1.00  0.00      A    H
ATOM   1680  C2  BMIMA  68      14.544  36.870  25.440  1.00  0.00      A    C
ATOM   1681  H2  BMIMA  68      15.168  36.280  24.805  1.00  0.00      A    H
ATOM   1682  C21 BMIMA  68      14.376  38.169  25.607  1.00  0.00      A    C
ATOM   1683  H21 BMIMA  68      14.809  38.980  25.064  1.00  0.00      A    H
ATOM   1684  C3  BMIMA  68      13.158  34.864  25.983  1.00  0.00      A    C
ATOM   1685  H3  BMIMA  68      12.244  34.433  26.364  1.00  0.00      A    H
ATOM   1686  H31 BMIMA  68      13.378  34.573  24.966  1.00  0.00      A    H
ATOM   1687  H32 BMIMA  68      13.855  34.186  26.454  1.00  0.00      A    H
ATOM   1688  C4  BMIMA  68      12.793  39.652  26.945  1.00  0.00      A    C
ATOM   1689  H4  BMIMA  68      11.810  39.503  27.365  1.00  0.00      A    H
ATOM   1690  H41 BMIMA  68      12.735  40.265  26.057  1.00  0.00      A    H
ATOM   1691  C5  BMIMA  68      13.578  40.291  28.020  1.00  0.00      A    C
ATOM   1692  H5  BMIMA  68      14.601  40.422  27.676  1.00  0.00      A    H
ATOM   1693  H51 BMIMA  68      13.235  41.286  28.295  1.00  0.00      A    H
ATOM   1694  C51 BMIMA  68      13.548  39.462  29.292  1.00  0.00      A    C
ATOM   1695  H52 BMIMA  68      12.723  39.665  29.970  1.00  0.00      A    H
ATOM   1696  H53 BMIMA  68      13.450  38.415  29.017  1.00  0.00      A    H
ATOM   1697  C6  BMIMA  68      14.820  39.561  30.131  1.00  0.00      A    C
ATOM   1698  H6  BMIMA  68      15.673  39.133  29.615  1.00  0.00      A    H
ATOM   1699  H61 BMIMA  68      15.091  40.585  30.358  1.00  0.00      A    H
ATOM   1700  H62 BMIMA  68      14.826  38.825  30.927  1.00  0.00      A    H
ATOM   1701  N1  BMIMA  69      22.328  22.106  21.884  1.00  0.00      A    N
ATOM   1702  N11 BMIMA  69      22.171  24.265  21.924  1.00  0.00      A    N
ATOM   1703  C1  BMIMA  69      22.495  23.212  21.179  1.00  0.00      A    C
ATOM   1704  H1  BMIMA  69      22.919  23.319  20.204  1.00  0.00      A    H
ATOM   1705  C2  BMIMA  69      21.987  22.555  23.152  1.00  0.00      A    C
ATOM   1706  H2  BMIMA  69      21.974  21.790  23.897  1.00  0.00      A    H
ATOM   1707  C21 BMIMA  69      21.868  23.881  23.142  1.00  0.00      A    C
ATOM   1708  H21 BMIMA  69      21.683  24.566  23.939  1.00  0.00      A    H
ATOM   1709  C3  BMIMA  69      22.639  20.787  21.410  1.00  0.00      A    C
ATOM   1710  H3  BMIMA  69      22.315  19.971  22.040  1.00  0.00      A    H
ATOM   1711  H31 BMIMA  69      22.449  20.639  20.357  1.00  0.00      A    H
ATOM   1712  H32 BMIMA  69      23.714  20.819  21.511  1.00  0.00      A    H
ATOM   1713  C4  BMIMA  69      22.305  25.681  21.575  1.00  0.00      A    C
ATOM   1714  H4  BMIMA  69      21.541  26.230  22.105  1.00  0.00      A    H
ATOM   1715  H41 BMIMA  69      22.105  25.800  20.521  1.00  0.00      A    H
ATOM   1716  C5  BMIMA  69      23.559  26.281  21.977  1.00  0.00      A    C
ATOM   1717  H5  BMIMA  69      23.485  27.217  22.524  1.00  0.00      A    H
ATOM   1718  H51 BMIMA  69      23.959  25.645  22.762  1.00  0.00      A    H
ATOM   1719  C51 BMIMA  69      24.560  26.524  20.792  1.00  0.00      A    C
ATOM   1720  H52 BMIMA  69      24.728  25.549  20.341  1.00  0.00      A    H
ATOM   1721  H53 BMIMA  69      24.098  27.112  20.003  1.00  0.00      A    H
ATOM   1722  C6  BMIMA  69      25.848  27.226  21.149  1.00  0.00      A    C
ATOM   1723  H6  BMIMA  69      25.698  28.239  21.502  1.00  0.00      A    H
ATOM   1724  H61 BMIMA  69      26.278  26.714  22.002  1.00  0.00      A    H
ATOM   1725  H62 BMIMA  69      26.586  27.196  20.356  1.00  0.00      A    H
ATOM   1726  N1  BMIMA  70      39.200  46.633   9.358  1.00  0.00      A    N
ATOM   1727  N11 BMIMA  70      40.884  47.186  10.536  1.00  0.00      A    N
ATOM   1728  C1  BMIMA  70      40.152  47.548   9.482  1.00  0.00      A    C
ATOM   1729  H1  BMIMA  70      40.229  48.409   8.854  1.00  0.00      A    H
ATOM   1730  C2  BMIMA  70      39.319  45.608  10.268  1.00  0.00      A    C
ATOM   1731  H2  BMIMA  70      38.667  44.762  10.297  1.00  0.00      A    H
ATOM   1732  C21 BMIMA  70      40.355  45.968  11.006  1.00  0.00      A    C
ATOM   1733  H21 BMIMA  70      40.831  45.541  11.861  1.00  0.00      A    H
ATOM   1734  C3  BMIMA  70      38.056  46.644   8.528  1.00  0.00      A    C
ATOM   1735  H3  BMIMA  70      38.095  45.785   7.875  1.00  0.00      A    H
ATOM   1736  H31 BMIMA  70      37.223  46.481   9.195  1.00  0.00      A    H
ATOM   1737  H32 BMIMA  70      37.981  47.470   7.836  1.00  0.00      A    H
ATOM   1738  C4  BMIMA  70      41.997  48.015  11.108  1.00  0.00      A    C
ATOM   1739  H4  BMIMA  70      42.103  48.851  10.433  1.00  0.00      A    H
ATOM   1740  H41 BMIMA  70      42.837  47.338  11.043  1.00  0.00      A    H
ATOM   1741  C5  BMIMA  70      41.754  48.606  12.462  1.00  0.00      A    C
ATOM   1742  H5  BMIMA  70      42.453  49.438  12.424  1.00  0.00      A    H
ATOM   1743  H51 BMIMA  70      40.750  48.956  12.687  1.00  0.00      A    H
ATOM   1744  C51 BMIMA  70      42.158  47.718  13.648  1.00  0.00      A    C
ATOM   1745  H52 BMIMA  70      42.015  48.189  14.617  1.00  0.00      A    H
ATOM   1746  H53 BMIMA  70      41.436  46.906  13.620  1.00  0.00      A    H
ATOM   1747  C6  BMIMA  70      43.621  47.203  13.639  1.00  0.00      A    C
ATOM   1748  H6  BMIMA  70      43.654  46.415  12.896  1.00  0.00      A    H
ATOM   1749  H61 BMIMA  70      44.223  48.060  13.361  1.00  0.00      A    H
ATOM   1750  H62 BMIMA  70      43.933  46.717  14.557  1.00  0.00      A    H
ATOM   1751  N1  BMIMA  71      36.012  37.254   5.937  1.00  0.00      A    N
ATOM   1752  N11 BMIMA  71      35.306  38.227   7.684  1.00  0.00      A    N
ATOM   1753  C1  BMIMA  71      35.743  38.405   6.448  1.00  0.00      A    C
ATOM   1754  H1  BMIMA  71      35.839  39.378   6.015  1.00  0.00      A    H
ATOM   1755  C2  BMIMA  71      35.814  36.308   6.957  1.00  0.00      A    C
ATOM   1756  H2  BMIMA  71      36.089  35.291   6.781  1.00  0.00      A    H
ATOM   1757  C21 BMIMA  71      35.192  36.892   7.963  1.00  0.00      A    C
ATOM   1758  H21 BMIMA  71      34.864  36.592   8.934  1.00  0.00      A    H
ATOM   1759  C3  BMIMA  71      36.603  36.998   4.606  1.00  0.00      A    C
ATOM   1760  H3  BMIMA  71      35.999  36.269   4.086  1.00  0.00      A    H
ATOM   1761  H31 BMIMA  71      36.771  37.929   4.084  1.00  0.00      A    H
ATOM   1762  H32 BMIMA  71      37.534  36.452   4.629  1.00  0.00      A    H
ATOM   1763  C4  BMIMA  71      34.941  39.382   8.624  1.00  0.00      A    C
ATOM   1764  H4  BMIMA  71      33.913  39.208   8.904  1.00  0.00      A    H
ATOM   1765  H41 BMIMA  71      34.889  40.292   8.045  1.00  0.00      A    H
ATOM   1766  C5  BMIMA  71      35.966  39.758   9.639  1.00  0.00      A    C
ATOM   1767  H5  BMIMA  71      35.513  40.475  10.318  1.00  0.00      A    H
ATOM   1768  H51 BMIMA  71      36.203  38.836  10.164  1.00  0.00      A    H
ATOM   1769  C51 BMIMA  71      37.174  40.390   9.032  1.00  0.00      A    C
ATOM   1770  H52 BMIMA  71      37.539  39.690   8.284  1.00  0.00      A    H
ATOM   1771  H53 BMIMA  71      36.839  41.366   8.690  1.00  0.00      A    H
ATOM   1772  C6  BMIMA  71      38.297  40.658  10.013  1.00  0.00      A    C
ATOM   1773  H6  BMIMA  71      39.165  40.981   9.450  1.00  0.00      A    H
ATOM   1774  H61 BMIMA  71      37.954  41.317  10.803  1.00  0.00      A    H
ATOM   1775  H62 BMIMA  71      38.650  39.728  10.444  1.00  0.00      A    H
ATOM   1776  N1  BMIMA  72      23.991  16.021  13.475  1.00  0.00      A    N
ATOM   1777  N11 BMIMA  72      23.326  14.314  12.252  1.00  0.00      A    N
ATOM   1778  C1  BMIMA  72      23.331  14.892  13.444  1.00  0.00      A    C
ATOM   1779  H1  BMIMA  72      22.951  14.436  14.332  1.00  0.00      A    H
ATOM   1780  C2  BMIMA  72      24.279  16.249  12.130  1.00  0.00      A    C
ATOM   1781  H2  BMIMA  72      24.773  17.154  11.851  1.00  0.00      A    H
ATOM   1782  C21 BMIMA  72      24.081  15.139  11.422  1.00  0.00      A    C
ATOM   1783  H21 BMIMA  72      24.370  14.889  10.424  1.00  0.00      A    H
ATOM   1784  C3  BMIMA  72      24.262  16.792  14.643  1.00  0.00      A    C
ATOM   1785  H3  BMIMA  72      23.716  17.715  14.516  1.00  0.00      A    H
ATOM   1786  H31 BMIMA  72      23.864  16.308  15.523  1.00  0.00      A    H
ATOM   1787  H32 BMIMA  72      25.283  17.133  14.736  1.00  0.00      A    H
ATOM   1788  C4  BMIMA  72      23.072  12.868  11.959  1.00  0.00      A    C
ATOM   1789  H4  BMIMA  72      22.632  12.534  12.886  1.00  0.00      A    H
ATOM   1790  H41 BMIMA  72      24.072  12.521  11.746  1.00  0.00      A    H
ATOM   1791  C5  BMIMA  72      22.157  12.605  10.771  1.00  0.00      A    C
ATOM   1792  H5  BMIMA  72      22.454  13.094   9.847  1.00  0.00      A    H
ATOM   1793  H51 BMIMA  72      22.095  11.542  10.555  1.00  0.00      A    H
ATOM   1794  C51 BMIMA  72      20.747  13.065  11.039  1.00  0.00      A    C
ATOM   1795  H52 BMIMA  72      20.266  12.524  11.850  1.00  0.00      A    H
ATOM   1796  H53 BMIMA  72      20.672  14.128  11.257  1.00  0.00      A    H
ATOM   1797  C6  BMIMA  72      19.734  12.801   9.939  1.00  0.00      A    C
ATOM   1798  H6  BMIMA  72      18.770  13.172  10.268  1.00  0.00      A    H
ATOM   1799  H61 BMIMA  72      19.928  13.402   9.057  1.00  0.00      A    H
ATOM   1800  H62 BMIMA  72      19.628  11.783   9.583  1.00  0.00      A    H
ATOM   1801  N1  BMIMA  73       2.996  48.734  42.945  1.00  0.00      A    N
ATOM   1802  N11 BMIMA  73       4.287  48.227  41.311  1.00  0.00      A    N
ATOM   1803  C1  BMIMA  73       3.520  47.761  42.253  1.00  0.00      A    C
ATOM   1804  H1  BMIMA  73       3.430  46.700  42.338  1.00  0.00      A    H
ATOM   1805  C2  BMIMA  73       3.537  49.895  42.412  1.00  0.00      A    C
ATOM   1806  H2  BMIMA  73       3.334  50.885  42.757  1.00  0.00      A    H
ATOM   1807  C21 BMIMA  73       4.338  49.566  41.487  1.00  0.00      A    C
ATOM   1808  H21 BMIMA  73       4.989  50.067  40.804  1.00  0.00      A    H
ATOM   1809  C3  BMIMA  73       1.991  48.650  43.982  1.00  0.00      A    C
ATOM   1810  H3  BMIMA  73       2.410  47.911  44.648  1.00  0.00      A    H
ATOM   1811  H31 BMIMA  73       1.842  49.588  44.497  1.00  0.00      A    H
ATOM   1812  H32 BMIMA  73       1.029  48.310  43.627  1.00  0.00      A    H
ATOM   1813  C4  BMIMA  73       5.236  47.423  40.527  1.00  0.00      A    C
ATOM   1814  H4  BMIMA  73       5.382  46.462  40.997  1.00  0.00      A    H
ATOM   1815  H41 BMIMA  73       6.174  47.954  40.600  1.00  0.00      A    H
ATOM   1816  C5  BMIMA  73       4.991  47.370  38.966  1.00  0.00      A    C
ATOM   1817  H5  BMIMA  73       4.686  48.357  38.627  1.00  0.00      A    H
ATOM   1818  H51 BMIMA  73       5.826  47.034  38.356  1.00  0.00      A    H
ATOM   1819  C51 BMIMA  73       3.825  46.453  38.632  1.00  0.00      A    C
ATOM   1820  H52 BMIMA  73       4.038  45.907  37.717  1.00  0.00      A    H
ATOM   1821  H53 BMIMA  73       3.693  45.630  39.330  1.00  0.00      A    H
ATOM   1822  C6  BMIMA  73       2.522  47.207  38.522  1.00  0.00      A    C
ATOM   1823  H6  BMIMA  73       1.693  46.508  38.519  1.00  0.00      A    H
ATOM   1824  H61 BMIMA  73       2.485  47.769  39.448  1.00  0.00      A    H
ATOM   1825  H62 BMIMA  73       2.308  47.948  37.761  1.00  0.00      A    H
ATOM   1826  N1  BMIMA  74      19.514  25.813   4.954  1.00  0.00      A    N
ATOM   1827  N11 BMIMA  74      17.428  25.650   4.504  1.00  0.00      A    N
ATOM   1828  C1  BMIMA  74      18.352  26.366   4.993  1.00  0.00      A    C
ATOM   1829  H1  BMIMA  74      18.126  27.298   5.466  1.00  0.00      A    H
ATOM   1830  C2  BMIMA  74      19.304  24.633   4.199  1.00  0.00      A    C
ATOM   1831  H2  BMIMA  74      20.053  23.881   4.077  1.00  0.00      A    H
ATOM   1832  C21 BMIMA  74      18.004  24.506   4.004  1.00  0.00      A    C
ATOM   1833  H21 BMIMA  74      17.409  23.722   3.589  1.00  0.00      A    H
ATOM   1834  C3  BMIMA  74      20.674  26.295   5.687  1.00  0.00      A    C
ATOM   1835  H3  BMIMA  74      21.630  25.949   5.324  1.00  0.00      A    H
ATOM   1836  H31 BMIMA  74      20.582  27.360   5.529  1.00  0.00      A    H
ATOM   1837  H32 BMIMA  74      20.642  26.208   6.763  1.00  0.00      A    H
ATOM   1838  C4  BMIMA  74      16.051  26.104   4.169  1.00  0.00      A    C
ATOM   1839  H4  BMIMA  74      15.676  25.412   3.431  1.00  0.00      A    H
ATOM   1840  H41 BMIMA  74      16.052  27.118   3.797  1.00  0.00      A    H
ATOM   1841  C5  BMIMA  74      15.079  25.930   5.317  1.00  0.00      A    C
ATOM   1842  H5  BMIMA  74      15.078  24.921   5.720  1.00  0.00      A    H
ATOM   1843  H51 BMIMA  74      15.566  26.541   6.073  1.00  0.00      A    H
ATOM   1844  C51 BMIMA  74      13.692  26.525   5.128  1.00  0.00      A    C
ATOM   1845  H52 BMIMA  74      13.846  27.591   4.977  1.00  0.00      A    H
ATOM   1846  H53 BMIMA  74      13.273  26.135   4.203  1.00  0.00      A    H
ATOM   1847  C6  BMIMA  74      12.875  26.133   6.334  1.00  0.00      A    C
ATOM   1848  H6  BMIMA  74      13.423  26.409   7.228  1.00  0.00      A    H
ATOM   1849  H61 BMIMA  74      11.955  26.705   6.369  1.00  0.00      A    H
ATOM   1850  H62 BMIMA  74      12.610  25.084   6.399  1.00  0.00      A    H
ATOM   1851  N1  BMIMA  75      38.025   7.343  34.893  1.00  0.00      A    N
ATOM   1852  N11 BMIMA  75      36.553   8.282  33.600  1.00  0.00      A    N
ATOM   1853  C1  BMIMA  75      37.526   8.501  34.515  1.00  0.00      A    C
ATOM   1854  H1  BMIMA  75      37.927   9.460  34.766  1.00  0.00      A    H
ATOM   1855  C2  BMIMA  75      37.372   6.377  34.203  1.00  0.00      A    C
ATOM   1856  H2  BMIMA  75      37.588   5.385  34.535  1.00  0.00      A    H
ATOM   1857  C21 BMIMA  75      36.403   6.919  33.512  1.00  0.00      A    C
ATOM   1858  H21 BMIMA  75      35.568   6.489  33.002  1.00  0.00      A    H
ATOM   1859  C3  BMIMA  75      39.224   7.117  35.660  1.00  0.00      A    C
ATOM   1860  H3  BMIMA  75      39.902   6.390  35.238  1.00  0.00      A    H
ATOM   1861  H31 BMIMA  75      39.727   8.067  35.757  1.00  0.00      A    H
ATOM   1862  H32 BMIMA  75      38.973   6.787  36.657  1.00  0.00      A    H
ATOM   1863  C4  BMIMA  75      35.606   9.142  32.812  1.00  0.00      A    C
ATOM   1864  H4  BMIMA  75      35.428   8.615  31.887  1.00  0.00      A    H
ATOM   1865  H41 BMIMA  75      36.156  10.055  32.638  1.00  0.00      A    H
ATOM   1866  C5  BMIMA  75      34.443   9.418  33.676  1.00  0.00      A    C
ATOM   1867  H5  BMIMA  75      33.924  10.231  33.174  1.00  0.00      A    H
ATOM   1868  H51 BMIMA  75      33.830   8.521  33.680  1.00  0.00      A    H
ATOM   1869  C51 BMIMA  75      34.725  10.016  35.092  1.00  0.00      A    C
ATOM   1870  H52 BMIMA  75      35.333   9.230  35.534  1.00  0.00      A    H
ATOM   1871  H53 BMIMA  75      35.407  10.857  35.011  1.00  0.00      A    H
ATOM   1872  C6  BMIMA  75      33.551  10.233  35.975  1.00  0.00      A    C
ATOM   1873  H6  BMIMA  75      32.956  11.010  35.507  1.00  0.00      A    H
ATOM   1874  H61 BMIMA  75      32.907   9.364  36.043  1.00  0.00      A    H
ATOM   1875  H62 BMIMA  75      33.858  10.609  36.944  1.00  0.00      A    H
ATOM   1876  N1  BMIMA  76      26.222  39.672  27.460  1.00  0.00      A    N
ATOM   1877  N11 BMIMA  76      24.189  39.278  28.143  1.00  0.00      A    N
ATOM   1878  C1  BMIMA  76      24.991  40.175  27.610  1.00  0.00      A    C
ATOM   1879  H1  BMIMA  76      24.742  41.197  27.415  1.00  0.00      A    H
ATOM   1880  C2  BMIMA  76      26.214  38.503  28.199  1.00  0.00      A    C
ATOM   1881  H2  BMIMA  76      27.080  37.896  28.347  1.00  0.00      A    H
ATOM   1882  C21 BMIMA  76      24.957  38.242  28.559  1.00  0.00      A    C
ATOM   1883  H21 BMIMA  76      24.422  37.444  29.026  1.00  0.00      A    H
ATOM   1884  C3  BMIMA  76      27.306  40.378  26.841  1.00  0.00      A    C
ATOM   1885  H3  BMIMA  76      28.020  40.731  27.571  1.00  0.00      A    H
ATOM   1886  H31 BMIMA  76      27.697  39.727  26.073  1.00  0.00      A    H
ATOM   1887  H32 BMIMA  76      26.902  41.233  26.319  1.00  0.00      A    H
ATOM   1888  C4  BMIMA  76      22.718  39.411  28.361  1.00  0.00      A    C
ATOM   1889  H4  BMIMA  76      22.571  40.435  28.053  1.00  0.00      A    H
ATOM   1890  H41 BMIMA  76      22.409  39.404  29.396  1.00  0.00      A    H
ATOM   1891  C5  BMIMA  76      21.852  38.614  27.417  1.00  0.00      A    C
ATOM   1892  H5  BMIMA  76      21.816  37.616  27.844  1.00  0.00      A    H
ATOM   1893  H51 BMIMA  76      20.893  39.127  27.412  1.00  0.00      A    H
ATOM   1894  C51 BMIMA  76      22.423  38.673  25.987  1.00  0.00      A    C
ATOM   1895  H52 BMIMA  76      22.721  39.712  25.872  1.00  0.00      A    H
ATOM   1896  H53 BMIMA  76      23.325  38.067  26.012  1.00  0.00      A    H
ATOM   1897  C6  BMIMA  76      21.451  38.197  24.902  1.00  0.00      A    C
ATOM   1898  H6  BMIMA  76      21.965  38.459  23.984  1.00  0.00      A    H
ATOM   1899  H61 BMIMA  76      21.285  37.142  25.087  1.00  0.00      A    H
ATOM   1900  H62 BMIMA  76      20.500  38.717  24.890  1.00  0.00      A    H
ATOM   1901  N1  BMIMA  77      41.102   7.746  15.946  1.00  0.00      A    N
ATOM   1902  N11 BMIMA  77      41.333   5.997  17.333  1.00  0.00      A    N
ATOM   1903  C1  BMIMA  77      41.945   6.835  16.445  1.00  0.00      A    C
ATOM   1904  H1  BMIMA  77      42.983   6.754  16.200  1.00  0.00      A    H
ATOM   1905  C2  BMIMA  77      39.891   7.388  16.439  1.00  0.00      A    C
ATOM   1906  H2  BMIMA  77      39.008   7.856  16.060  1.00  0.00      A    H
ATOM   1907  C21 BMIMA  77      40.031   6.411  17.318  1.00  0.00      A    C
ATOM   1908  H21 BMIMA  77      39.293   5.898  17.896  1.00  0.00      A    H
ATOM   1909  C3  BMIMA  77      41.344   8.773  14.946  1.00  0.00      A    C
ATOM   1910  H3  BMIMA  77      41.325   9.751  15.403  1.00  0.00      A    H
ATOM   1911  H31 BMIMA  77      42.307   8.738  14.457  1.00  0.00      A    H
ATOM   1912  H32 BMIMA  77      40.678   8.640  14.106  1.00  0.00      A    H
ATOM   1913  C4  BMIMA  77      41.855   4.801  18.096  1.00  0.00      A    C
ATOM   1914  H4  BMIMA  77      42.715   4.501  17.516  1.00  0.00      A    H
ATOM   1915  H41 BMIMA  77      41.134   4.000  18.026  1.00  0.00      A    H
ATOM   1916  C5  BMIMA  77      42.181   5.254  19.513  1.00  0.00      A    C
ATOM   1917  H5  BMIMA  77      41.246   5.380  20.053  1.00  0.00      A    H
ATOM   1918  H51 BMIMA  77      42.677   4.408  19.982  1.00  0.00      A    H
ATOM   1919  C51 BMIMA  77      42.947   6.612  19.550  1.00  0.00      A    C
ATOM   1920  H52 BMIMA  77      43.674   6.656  18.742  1.00  0.00      A    H
ATOM   1921  H53 BMIMA  77      42.164   7.320  19.290  1.00  0.00      A    H
ATOM   1922  C6  BMIMA  77      43.603   7.145  20.842  1.00  0.00      A    C
ATOM   1923  H6  BMIMA  77      44.037   8.101  20.572  1.00  0.00      A    H
ATOM   1924  H61 BMIMA  77      42.817   7.274  21.578  1.00  0.00      A    H
ATOM   1925  H62 BMIMA  77      44.322   6.464  21.283  1.00  0.00      A    H
ATOM   1926  N1  BMIMA  78      38.005  41.031  26.265  1.00  0.00      A    N
ATOM   1927  N11 BMIMA  78      39.057  39.376  25.300  1.00  0.00      A    N
ATOM   1928  C1  BMIMA  78      38.000  40.219  25.233  1.00  0.00      A    C
ATOM   1929  H1  BMIMA  78      37.287  40.357  24.448  1.00  0.00      A    H
ATOM   1930  C2  BMIMA  78      39.007  40.605  27.139  1.00  0.00      A    C
ATOM   1931  H2  BMIMA  78      39.211  41.104  28.061  1.00  0.00      A    H
ATOM   1932  C21 BMIMA  78      39.613  39.608  26.551  1.00  0.00      A    C
ATOM   1933  H21 BMIMA  78      40.441  39.041  26.918  1.00  0.00      A    H
ATOM   1934  C3  BMIMA  78      37.060  42.134  26.437  1.00  0.00      A    C
ATOM   1935  H3  BMIMA  78      37.358  42.974  25.827  1.00  0.00      A    H
ATOM   1936  H31 BMIMA  78      36.072  41.865  26.096  1.00  0.00      A    H
ATOM   1937  H32 BMIMA  78      37.047  42.395  27.485  1.00  0.00      A    H
ATOM   1938  C4  BMIMA  78      39.478  38.350  24.268  1.00  0.00      A    C
ATOM   1939  H4  BMIMA  78      38.672  37.881  23.723  1.00  0.00      A    H
ATOM   1940  H41 BMIMA  78      39.936  37.560  24.845  1.00  0.00      A    H
ATOM   1941  C5  BMIMA  78      40.672  38.775  23.447  1.00  0.00      A    C
ATOM   1942  H5  BMIMA  78      41.558  38.492  24.010  1.00  0.00      A    H
ATOM   1943  H51 BMIMA  78      40.665  38.301  22.468  1.00  0.00      A    H
ATOM   1944  C51 BMIMA  78      40.690  40.283  23.257  1.00  0.00      A    C
ATOM   1945  H52 BMIMA  78      39.842  40.572  22.640  1.00  0.00      A    H
ATOM   1946  H53 BMIMA  78      40.697  40.649  24.280  1.00  0.00      A    H
ATOM   1947  C6  BMIMA  78      41.941  40.682  22.481  1.00  0.00      A    C
ATOM   1948  H6  BMIMA  78      42.751  41.079  23.082  1.00  0.00      A    H
ATOM   1949  H61 BMIMA  78      42.321  39.813  21.957  1.00  0.00      A    H
ATOM   1950  H62 BMIMA  78      41.661  41.442  21.760  1.00  0.00      A    H
ATOM   1951  N1  BMIMA  79      18.299  10.951  40.347  1.00  0.00      A    N
ATOM   1952  N11 BMIMA  79      18.314  10.323  38.236  1.00  0.00      A    N
ATOM   1953  C1  BMIMA  79      17.704  11.011  39.172  1.00  0.00      A    C
ATOM   1954  H1  BMIMA  79      16.761  11.486  39.002  1.00  0.00      A    H
ATOM   1955  C2  BMIMA  79      19.434  10.183  40.233  1.00  0.00      A    C
ATOM   1956  H2  BMIMA  79      20.095   9.861  41.008  1.00  0.00      A    H
ATOM   1957  C21 BMIMA  79      19.468   9.802  38.890  1.00  0.00      A    C
ATOM   1958  H21 BMIMA  79      20.116   9.120  38.384  1.00  0.00      A    H
ATOM   1959  C3  BMIMA  79      17.778  11.657  41.548  1.00  0.00      A    C
ATOM   1960  H3  BMIMA  79      17.408  10.963  42.287  1.00  0.00      A    H
ATOM   1961  H31 BMIMA  79      18.527  12.295  41.992  1.00  0.00      A    H
ATOM   1962  H32 BMIMA  79      17.062  12.355  41.139  1.00  0.00      A    H
ATOM   1963  C4  BMIMA  79      17.672  10.005  36.891  1.00  0.00      A    C
ATOM   1964  H4  BMIMA  79      18.502   9.772  36.241  1.00  0.00      A    H
ATOM   1965  H41 BMIMA  79      17.172  10.922  36.617  1.00  0.00      A    H
ATOM   1966  C5  BMIMA  79      16.611   8.912  36.953  1.00  0.00      A    C
ATOM   1967  H5  BMIMA  79      15.779   9.113  37.623  1.00  0.00      A    H
ATOM   1968  H51 BMIMA  79      16.262   8.847  35.925  1.00  0.00      A    H
ATOM   1969  C51 BMIMA  79      17.240   7.563  37.367  1.00  0.00      A    C
ATOM   1970  H52 BMIMA  79      18.075   7.193  36.777  1.00  0.00      A    H
ATOM   1971  H53 BMIMA  79      17.544   7.656  38.407  1.00  0.00      A    H
ATOM   1972  C6  BMIMA  79      16.224   6.448  37.421  1.00  0.00      A    C
ATOM   1973  H6  BMIMA  79      15.431   6.679  38.123  1.00  0.00      A    H
ATOM   1974  H61 BMIMA  79      15.709   6.247  36.488  1.00  0.00      A    H
ATOM   1975  H62 BMIMA  79      16.595   5.468  37.697  1.00  0.00      A    H
ATOM   1976  N1  BMIMA  80      42.085  16.846  29.400  1.00  0.00      A    N
ATOM   1977  N11 BMIMA  80      43.945  16.361  30.368  1.00  0.00      A    N
ATOM   1978  C1  BMIMA  80      42.683  16.099  30.336  1.00  0.00      A    C
ATOM   1979  H1  BMIMA  80      42.357  15.335  31.008  1.00  0.00      A    H
ATOM   1980  C2  BMIMA  80      43.087  17.438  28.651  1.00  0.00      A    C
ATOM   1981  H2  BMIMA  80      42.769  18.033  27.823  1.00  0.00      A    H
ATOM   1982  C21 BMIMA  80      44.280  17.066  29.197  1.00  0.00      A    C
ATOM   1983  H21 BMIMA  80      45.308  17.237  28.963  1.00  0.00      A    H
ATOM   1984  C3  BMIMA  80      40.655  16.665  29.107  1.00  0.00      A    C
ATOM   1985  H3  BMIMA  80      40.520  16.330  28.089  1.00  0.00      A    H
ATOM   1986  H31 BMIMA  80      40.175  16.080  29.877  1.00  0.00      A    H
ATOM   1987  H32 BMIMA  80      40.199  17.636  29.237  1.00  0.00      A    H
ATOM   1988  C4  BMIMA  80      44.950  15.730  31.199  1.00  0.00      A    C
ATOM   1989  H4  BMIMA  80      45.864  15.751  30.624  1.00  0.00      A    H
ATOM   1990  H41 BMIMA  80      44.601  14.709  31.244  1.00  0.00      A    H
ATOM   1991  C5  BMIMA  80      45.160  16.483  32.542  1.00  0.00      A    C
ATOM   1992  H5  BMIMA  80      44.323  16.263  33.200  1.00  0.00      A    H
ATOM   1993  H51 BMIMA  80      45.972  15.935  33.013  1.00  0.00      A    H
ATOM   1994  C51 BMIMA  80      45.290  17.967  32.421  1.00  0.00      A    C
ATOM   1995  H52 BMIMA  80      46.316  18.241  32.187  1.00  0.00      A    H
ATOM   1996  H53 BMIMA  80      44.670  18.358  31.618  1.00  0.00      A    H
ATOM   1997  C6  BMIMA  80      44.835  18.663  33.709  1.00  0.00      A    C
ATOM   1998  H6  BMIMA  80      45.639  18.579  34.432  1.00  0.00      A    H
ATOM   1999  H61 BMIMA  80      44.494  19.686  33.597  1.00  0.00      A    H
ATOM   2000  H62 BMIMA  80      43.984  18.124  34.108  1.00  0.00      A    H
ATOM   2001  N1  BMIMA  81      31.230  23.323  39.091  1.00  0.00      A    N
ATOM   2002  N11 BMIMA  81      30.528  25.305  38.969  1.00  0.00      A    N
ATOM   2003  C1  BMIMA  81      31.611  24.584  38.939  1.00  0.00      A    C
ATOM   2004  H1  BMIMA  81      32.608  24.952  39.056  1.00  0.00      A    H
ATOM   2005  C2  BMIMA  81      29.878  23.255  39.009  1.00  0.00      A    C
ATOM   2006  H2  BMIMA  81      29.265  22.389  39.133  1.00  0.00      A    H
ATOM   2007  C21 BMIMA  81      29.422  24.542  38.977  1.00  0.00      A    C
ATOM   2008  H21 BMIMA  81      28.456  24.998  38.975  1.00  0.00      A    H
ATOM   2009  C3  BMIMA  81      32.117  22.150  38.944  1.00  0.00      A    C
ATOM   2010  H3  BMIMA  81      31.548  21.559  38.241  1.00  0.00      A    H
ATOM   2011  H31 BMIMA  81      33.160  22.218  38.672  1.00  0.00      A    H
ATOM   2012  H32 BMIMA  81      32.204  21.665  39.905  1.00  0.00      A    H
ATOM   2013  C4  BMIMA  81      30.495  26.742  38.775  1.00  0.00      A    C
ATOM   2014  H4  BMIMA  81      29.605  27.060  38.252  1.00  0.00      A    H
ATOM   2015  H41 BMIMA  81      31.434  26.920  38.272  1.00  0.00      A    H
ATOM   2016  C5  BMIMA  81      30.416  27.222  40.213  1.00  0.00      A    C
ATOM   2017  H5  BMIMA  81      31.291  26.896  40.771  1.00  0.00      A    H
ATOM   2018  H51 BMIMA  81      30.274  28.292  40.342  1.00  0.00      A    H
ATOM   2019  C51 BMIMA  81      29.242  26.663  41.077  1.00  0.00      A    C
ATOM   2020  H52 BMIMA  81      28.318  27.079  40.684  1.00  0.00      A    H
ATOM   2021  H53 BMIMA  81      29.245  25.578  41.146  1.00  0.00      A    H
ATOM   2022  C6  BMIMA  81      29.315  27.238  42.520  1.00  0.00      A    C
ATOM   2023  H6  BMIMA  81      28.534  26.923  43.203  1.00  0.00      A    H
ATOM   2024  H61 BMIMA  81      30.212  27.066  43.103  1.00  0.00      A    H
ATOM   2025  H62 BMIMA  81      29.229  28.308  42.366  1.00  0.00      A    H
ATOM   2026  N1  BMIMA  82      14.859  34.899  21.773  1.00  0.00      A    N
ATOM   2027  N11 BMIMA  82      13.637  36.687  21.852  1.00  0.00      A    N
ATOM   2028  C1  BMIMA  82      14.846  36.192  21.610  1.00  0.00      A    C
ATOM   2029  H1  BMIMA  82      15.614  36.788  21.165  1.00  0.00      A    H
ATOM   2030  C2  BMIMA  82      13.637  34.517  22.287  1.00  0.00      A    C
ATOM   2031  H2  BMIMA  82      13.455  33.473  22.422  1.00  0.00      A    H
ATOM   2032  C21 BMIMA  82      12.848  35.603  22.315  1.00  0.00      A    C
ATOM   2033  H21 BMIMA  82      11.849  35.816  22.626  1.00  0.00      A    H
ATOM   2034  C3  BMIMA  82      15.941  33.947  21.545  1.00  0.00      A    C
ATOM   2035  H3  BMIMA  82      16.517  33.956  22.459  1.00  0.00      A    H
ATOM   2036  H31 BMIMA  82      15.509  32.993  21.282  1.00  0.00      A    H
ATOM   2037  H32 BMIMA  82      16.626  34.208  20.753  1.00  0.00      A    H
ATOM   2038  C4  BMIMA  82      13.147  38.051  21.737  1.00  0.00      A    C
ATOM   2039  H4  BMIMA  82      13.927  38.792  21.837  1.00  0.00      A    H
ATOM   2040  H41 BMIMA  82      12.468  38.160  22.570  1.00  0.00      A    H
ATOM   2041  C5  BMIMA  82      12.420  38.329  20.411  1.00  0.00      A    C
ATOM   2042  H5  BMIMA  82      11.590  37.628  20.371  1.00  0.00      A    H
ATOM   2043  H51 BMIMA  82      11.914  39.289  20.362  1.00  0.00      A    H
ATOM   2044  C51 BMIMA  82      13.345  38.074  19.330  1.00  0.00      A    C
ATOM   2045  H52 BMIMA  82      14.196  38.743  19.434  1.00  0.00      A    H
ATOM   2046  H53 BMIMA  82      13.764  37.083  19.486  1.00  0.00      A    H
ATOM   2047  C6  BMIMA  82      12.705  38.112  17.967  1.00  0.00      A    C
ATOM   2048  H6  BMIMA  82      12.100  37.302  17.574  1.00  0.00      A    H
ATOM   2049  H61 BMIMA  82      12.142  39.031  17.847  1.00  0.00      A    H
ATOM   2050  H62 BMIMA  82      13.560  38.250  17.315  1.00  0.00      A    H
ATOM   2051  N1  BMIMA  83      25.811   3.261  38.668  1.00  0.00      A    N
ATOM   2052  N11 BMIMA  83      23.804   2.562  38.545  1.00  0.00      A    N
ATOM   2053  C1  BMIMA  83      25.068   2.231  38.433  1.00  0.00      A    C
ATOM   2054  H1  BMIMA  83      25.455   1.235  38.468  1.00  0.00      A    H
ATOM   2055  C2  BMIMA  83      25.019   4.357  38.821  1.00  0.00      A    C
ATOM   2056  H2  BMIMA  83      25.329   5.358  39.026  1.00  0.00      A    H
ATOM   2057  C21 BMIMA  83      23.770   3.932  38.672  1.00  0.00      A    C
ATOM   2058  H21 BMIMA  83      22.849   4.471  38.704  1.00  0.00      A    H
ATOM   2059  C3  BMIMA  83      27.188   3.377  39.175  1.00  0.00      A    C
ATOM   2060  H3  BMIMA  83      27.919   3.115  38.425  1.00  0.00      A    H
ATOM   2061  H31 BMIMA  83      27.479   4.336  39.576  1.00  0.00      A    H
ATOM   2062  H32 BMIMA  83      27.221   2.558  39.877  1.00  0.00      A    H
ATOM   2063  C4  BMIMA  83      22.557   1.680  38.589  1.00  0.00      A    C
ATOM   2064  H4  BMIMA  83      21.708   2.342  38.668  1.00  0.00      A    H
ATOM   2065  H41 BMIMA  83      22.566   1.036  39.456  1.00  0.00      A    H
ATOM   2066  C5  BMIMA  83      22.269   0.859  37.361  1.00  0.00      A    C
ATOM   2067  H5  BMIMA  83      22.759  -0.107  37.449  1.00  0.00      A    H
ATOM   2068  H51 BMIMA  83      21.226   0.555  37.371  1.00  0.00      A    H
ATOM   2069  C51 BMIMA  83      22.673   1.456  36.085  1.00  0.00      A    C
ATOM   2070  H52 BMIMA  83      21.994   2.297  35.966  1.00  0.00      A    H
ATOM   2071  H53 BMIMA  83      23.688   1.845  36.071  1.00  0.00      A    H
ATOM   2072  C6  BMIMA  83      22.600   0.437  34.960  1.00  0.00      A    C
ATOM   2073  H6  BMIMA  83      23.347  -0.336  35.103  1.00  0.00      A    H
ATOM   2074  H61 BMIMA  83      21.613  -0.006  34.890  1.00  0.00      A    H
ATOM   2075  H62 BMIMA  83      22.781   0.870  33.983  1.00  0.00      A    H
ATOM   2076  N1  BMIMA  84      30.466  34.404  34.476  1.00  0.00      A    N
ATOM   2077  N11 BMIMA  84      32.104  33.057  33.943  1.00  0.00      A    N
ATOM   2078  C1  BMIMA  84      31.261  33.455  34.915  1.00  0.00      A    C
ATOM   2079  H1  BMIMA  84      31.402  32.923  35.832  1.00  0.00      A    H
ATOM   2080  C2  BMIMA  84      30.802  34.664  33.198  1.00  0.00      A    C
ATOM   2081  H2  BMIMA  84      30.227  35.400  32.680  1.00  0.00      A    H
ATOM   2082  C21 BMIMA  84      31.690  33.792  32.834  1.00  0.00      A    C
ATOM   2083  H21 BMIMA  84      32.124  33.725  31.860  1.00  0.00      A    H
ATOM   2084  C3  BMIMA  84      29.430  35.012  35.278  1.00  0.00      A    C
ATOM   2085  H3  BMIMA  84      29.343  34.506  36.228  1.00  0.00      A    H
ATOM   2086  H31 BMIMA  84      29.618  36.075  35.310  1.00  0.00      A    H
ATOM   2087  H32 BMIMA  84      28.546  34.956  34.660  1.00  0.00      A    H
ATOM   2088  C4  BMIMA  84      33.155  32.008  33.951  1.00  0.00      A    C
ATOM   2089  H4  BMIMA  84      33.057  31.511  34.904  1.00  0.00      A    H
ATOM   2090  H41 BMIMA  84      34.122  32.483  33.877  1.00  0.00      A    H
ATOM   2091  C5  BMIMA  84      33.061  30.919  32.876  1.00  0.00      A    C
ATOM   2092  H5  BMIMA  84      33.020  31.495  31.955  1.00  0.00      A    H
ATOM   2093  H51 BMIMA  84      34.021  30.425  33.002  1.00  0.00      A    H
ATOM   2094  C51 BMIMA  84      31.880  29.945  33.074  1.00  0.00      A    C
ATOM   2095  H52 BMIMA  84      31.991  29.643  34.112  1.00  0.00      A    H
ATOM   2096  H53 BMIMA  84      30.933  30.455  32.920  1.00  0.00      A    H
ATOM   2097  C6  BMIMA  84      31.898  28.691  32.220  1.00  0.00      A    C
ATOM   2098  H6  BMIMA  84      32.195  29.000  31.225  1.00  0.00      A    H
ATOM   2099  H61 BMIMA  84      32.652  28.002  32.582  1.00  0.00      A    H
ATOM   2100  H62 BMIMA  84      30.943  28.201  32.067  1.00  0.00      A    H
ATOM   2101  N1  BMIMA  85       7.091  37.439  37.757  1.00  0.00      A    N
ATOM   2102  N11 BMIMA  85       5.228  36.488  37.671  1.00  0.00      A    N
ATOM   2103  C1  BMIMA  85       6.244  36.775  38.483  1.00  0.00      A    C
ATOM   2104  H1  BMIMA  85       6.356  36.459  39.498  1.00  0.00      A    H
ATOM   2105  C2  BMIMA  85       6.537  37.615  36.496  1.00  0.00      A    C
ATOM   2106  H2  BMIMA  85       7.061  38.127  35.718  1.00  0.00      A    H
ATOM   2107  C21 BMIMA  85       5.355  37.109  36.440  1.00  0.00      A    C
ATOM   2108  H21 BMIMA  85       4.753  37.137  35.558  1.00  0.00      A    H
ATOM   2109  C3  BMIMA  85       8.530  37.571  38.011  1.00  0.00      A    C
ATOM   2110  H3  BMIMA  85       9.027  36.658  37.717  1.00  0.00      A    H
ATOM   2111  H31 BMIMA  85       8.963  38.389  37.455  1.00  0.00      A    H
ATOM   2112  H32 BMIMA  85       8.608  37.773  39.069  1.00  0.00      A    H
ATOM   2113  C4  BMIMA  85       3.978  35.790  38.059  1.00  0.00      A    C
ATOM   2114  H4  BMIMA  85       3.080  36.250  37.674  1.00  0.00      A    H
ATOM   2115  H41 BMIMA  85       4.057  36.055  39.103  1.00  0.00      A    H
ATOM   2116  C5  BMIMA  85       3.839  34.309  37.620  1.00  0.00      A    C
ATOM   2117  H5  BMIMA  85       3.196  33.773  38.313  1.00  0.00      A    H
ATOM   2118  H51 BMIMA  85       3.344  34.230  36.655  1.00  0.00      A    H
ATOM   2119  C51 BMIMA  85       5.142  33.502  37.628  1.00  0.00      A    C
ATOM   2120  H52 BMIMA  85       5.942  34.006  37.092  1.00  0.00      A    H
ATOM   2121  H53 BMIMA  85       5.595  33.458  38.615  1.00  0.00      A    H
ATOM   2122  C6  BMIMA  85       5.078  31.957  37.357  1.00  0.00      A    C
ATOM   2123  H6  BMIMA  85       5.036  31.789  36.287  1.00  0.00      A    H
ATOM   2124  H61 BMIMA  85       6.027  31.499  37.612  1.00  0.00      A    H
ATOM   2125  H62 BMIMA  85       4.252  31.364  37.733  1.00  0.00      A    H
ATOM   2126  N1  BMIMA  86      11.630  12.374  14.021  1.00  0.00      A    N
ATOM   2127  N11 BMIMA  86      13.089  10.902  13.431  1.00  0.00      A    N
ATOM   2128  C1  BMIMA  86      12.500  11.455  14.454  1.00  0.00      A    C
ATOM   2129  H1  BMIMA  86      12.581  11.186  15.486  1.00  0.00      A    H
ATOM   2130  C2  BMIMA  86      11.834  12.512  12.648  1.00  0.00      A    C
ATOM   2131  H2  BMIMA  86      11.403  13.202  11.956  1.00  0.00      A    H
ATOM   2132  C21 BMIMA  86      12.714  11.569  12.258  1.00  0.00      A    C
ATOM   2133  H21 BMIMA  86      13.065  11.317  11.281  1.00  0.00      A    H
ATOM   2134  C3  BMIMA  86      10.836  13.303  14.841  1.00  0.00      A    C
ATOM   2135  H3  BMIMA  86      11.457  14.153  15.082  1.00  0.00      A    H
ATOM   2136  H31 BMIMA  86      10.047  13.618  14.174  1.00  0.00      A    H
ATOM   2137  H32 BMIMA  86      10.525  12.804  15.747  1.00  0.00      A    H
ATOM   2138  C4  BMIMA  86      14.028   9.790  13.523  1.00  0.00      A    C
ATOM   2139  H4  BMIMA  86      13.825   9.020  12.794  1.00  0.00      A    H
ATOM   2140  H41 BMIMA  86      13.995   9.398  14.529  1.00  0.00      A    H
ATOM   2141  C5  BMIMA  86      15.485  10.175  13.337  1.00  0.00      A    C
ATOM   2142  H5  BMIMA  86      15.706  11.091  13.879  1.00  0.00      A    H
ATOM   2143  H51 BMIMA  86      16.173   9.397  13.657  1.00  0.00      A    H
ATOM   2144  C51 BMIMA  86      15.740  10.393  11.845  1.00  0.00      A    C
ATOM   2145  H52 BMIMA  86      15.329   9.559  11.281  1.00  0.00      A    H
ATOM   2146  H53 BMIMA  86      15.251  11.307  11.518  1.00  0.00      A    H
ATOM   2147  C6  BMIMA  86      17.241  10.674  11.540  1.00  0.00      A    C
ATOM   2148  H6  BMIMA  86      17.375  10.841  10.477  1.00  0.00      A    H
ATOM   2149  H61 BMIMA  86      17.529  11.659  11.888  1.00  0.00      A    H
ATOM   2150  H62 BMIMA  86      17.953   9.999  12.002  1.00  0.00      A    H
ATOM   2151  N1  BMIMA  87      27.803  28.090  47.109  1.00  0.00      A    N
ATOM   2152  N11 BMIMA  87      26.231  29.490  47.159  1.00  0.00      A    N
ATOM   2153  C1  BMIMA  87      26.603  28.302  47.577  1.00  0.00      A    C
ATOM   2154  H1  BMIMA  87      25.940  27.593  48.025  1.00  0.00      A    H
ATOM   2155  C2  BMIMA  87      28.359  29.280  46.620  1.00  0.00      A    C
ATOM   2156  H2  BMIMA  87      29.362  29.385  46.269  1.00  0.00      A    H
ATOM   2157  C21 BMIMA  87      27.309  30.153  46.589  1.00  0.00      A    C
ATOM   2158  H21 BMIMA  87      27.223  31.163  46.253  1.00  0.00      A    H
ATOM   2159  C3  BMIMA  87      28.396  26.798  47.163  1.00  0.00      A    C
ATOM   2160  H3  BMIMA  87      27.824  26.274  47.915  1.00  0.00      A    H
ATOM   2161  H31 BMIMA  87      28.307  26.289  46.215  1.00  0.00      A    H
ATOM   2162  H32 BMIMA  87      29.390  26.869  47.579  1.00  0.00      A    H
ATOM   2163  C4  BMIMA  87      24.862  30.062  47.361  1.00  0.00      A    C
ATOM   2164  H4  BMIMA  87      24.242  29.184  47.259  1.00  0.00      A    H
ATOM   2165  H41 BMIMA  87      24.712  30.741  46.535  1.00  0.00      A    H
ATOM   2166  C5  BMIMA  87      24.713  30.734  48.740  1.00  0.00      A    C
ATOM   2167  H5  BMIMA  87      23.666  31.016  48.824  1.00  0.00      A    H
ATOM   2168  H51 BMIMA  87      24.787  29.964  49.504  1.00  0.00      A    H
ATOM   2169  C51 BMIMA  87      25.623  31.952  48.983  1.00  0.00      A    C
ATOM   2170  H52 BMIMA  87      26.629  31.626  48.729  1.00  0.00      A    H
ATOM   2171  H53 BMIMA  87      25.419  32.772  48.299  1.00  0.00      A    H
ATOM   2172  C6  BMIMA  87      25.608  32.500  50.421  1.00  0.00      A    C
ATOM   2173  H6  BMIMA  87      24.676  33.011  50.634  1.00  0.00      A    H
ATOM   2174  H61 BMIMA  87      25.729  31.734  51.179  1.00  0.00      A    H
ATOM   2175  H62 BMIMA  87      26.428  33.196  50.559  1.00  0.00      A    H
ATOM   2176  N1  BMIMA  88      46.957   9.764  38.601  1.00  0.00      A    N
ATOM   2177  N11 BMIMA  88      44.992   9.781  37.792  1.00  0.00      A    N
ATOM   2178  C1  BMIMA  88      46.103  10.451  37.858  1.00  0.00      A    C
ATOM   2179  H1  BMIMA  88      46.339  11.349  37.328  1.00  0.00      A    H
ATOM   2180  C2  BMIMA  88      46.297   8.661  39.060  1.00  0.00      A    C
ATOM   2181  H2  BMIMA  88      46.809   7.987  39.711  1.00  0.00      A    H
ATOM   2182  C21 BMIMA  88      45.018   8.650  38.611  1.00  0.00      A    C
ATOM   2183  H21 BMIMA  88      44.225   7.995  38.898  1.00  0.00      A    H
ATOM   2184  C3  BMIMA  88      48.213  10.210  39.088  1.00  0.00      A    C
ATOM   2185  H3  BMIMA  88      48.913   9.423  39.327  1.00  0.00      A    H
ATOM   2186  H31 BMIMA  88      48.726  10.820  38.358  1.00  0.00      A    H
ATOM   2187  H32 BMIMA  88      48.012  10.677  40.040  1.00  0.00      A    H
ATOM   2188  C4  BMIMA  88      43.863  10.222  37.072  1.00  0.00      A    C
ATOM   2189  H4  BMIMA  88      44.216  11.037  36.458  1.00  0.00      A    H
ATOM   2190  H41 BMIMA  88      43.204  10.722  37.767  1.00  0.00      A    H
ATOM   2191  C5  BMIMA  88      43.249   9.101  36.145  1.00  0.00      A    C
ATOM   2192  H5  BMIMA  88      42.774   8.284  36.681  1.00  0.00      A    H
ATOM   2193  H51 BMIMA  88      42.497   9.567  35.513  1.00  0.00      A    H
ATOM   2194  C51 BMIMA  88      44.377   8.499  35.343  1.00  0.00      A    C
ATOM   2195  H52 BMIMA  88      44.899   9.361  34.935  1.00  0.00      A    H
ATOM   2196  H53 BMIMA  88      45.050   7.894  35.946  1.00  0.00      A    H
ATOM   2197  C6  BMIMA  88      43.742   7.848  34.147  1.00  0.00      A    C
ATOM   2198  H6  BMIMA  88      44.395   7.659  33.302  1.00  0.00      A    H
ATOM   2199  H61 BMIMA  88      43.215   6.961  34.479  1.00  0.00      A    H
ATOM   2200  H62 BMIMA  88      42.997   8.569  33.831  1.00  0.00      A    H
ATOM   2201  N1  BMIMA  89      13.059   9.802  44.452  1.00  0.00      A    N
ATOM   2202  N11 BMIMA  89      11.338   9.575  43.188  1.00  0.00      A    N
ATOM   2203  C1  BMIMA  89      12.537   9.111  43.416  1.00  0.00      A    C
ATOM   2204  H1  BMIMA  89      12.906   8.239  42.920  1.00  0.00      A    H
ATOM   2205  C2  BMIMA  89      12.227  10.852  44.794  1.00  0.00      A    C
ATOM   2206  H2  BMIMA  89      12.495  11.597  45.510  1.00  0.00      A    H
ATOM   2207  C21 BMIMA  89      11.136  10.667  44.079  1.00  0.00      A    C
ATOM   2208  H21 BMIMA  89      10.202  11.160  44.239  1.00  0.00      A    H
ATOM   2209  C3  BMIMA  89      14.400   9.690  44.994  1.00  0.00      A    C
ATOM   2210  H3  BMIMA  89      14.856   8.794  44.598  1.00  0.00      A    H
ATOM   2211  H31 BMIMA  89      14.872  10.639  44.787  1.00  0.00      A    H
ATOM   2212  H32 BMIMA  89      14.237   9.548  46.052  1.00  0.00      A    H
ATOM   2213  C4  BMIMA  89      10.429   9.129  42.045  1.00  0.00      A    C
ATOM   2214  H4  BMIMA  89       9.561   8.660  42.486  1.00  0.00      A    H
ATOM   2215  H41 BMIMA  89      10.838   8.265  41.542  1.00  0.00      A    H
ATOM   2216  C5  BMIMA  89      10.109  10.305  41.102  1.00  0.00      A    C
ATOM   2217  H5  BMIMA  89       9.600   9.923  40.221  1.00  0.00      A    H
ATOM   2218  H51 BMIMA  89       9.388  10.851  41.705  1.00  0.00      A    H
ATOM   2219  C51 BMIMA  89      11.428  11.083  40.703  1.00  0.00      A    C
ATOM   2220  H52 BMIMA  89      11.700  11.686  41.565  1.00  0.00      A    H
ATOM   2221  H53 BMIMA  89      12.152  10.326  40.414  1.00  0.00      A    H
ATOM   2222  C6  BMIMA  89      11.373  12.111  39.564  1.00  0.00      A    C
ATOM   2223  H6  BMIMA  89      11.318  11.675  38.573  1.00  0.00      A    H
ATOM   2224  H61 BMIMA  89      10.483  12.726  39.642  1.00  0.00      A    H
ATOM   2225  H62 BMIMA  89      12.095  12.912  39.448  1.00  0.00      A    H
ATOM   2226  N1  BMIMA  90       4.667  14.097  26.425  1.00  0.00      A    N
ATOM   2227  N11 BMIMA  90       5.447  15.036  28.182  1.00  0.00      A    N
ATOM   2228  C1  BMIMA  90       4.796  15.229  27.020  1.00  0.00      A    C
ATOM   2229  H1  BMIMA  90       4.452  16.182  26.679  1.00  0.00      A    H
ATOM   2230  C2  BMIMA  90       5.279  13.115  27.216  1.00  0.00      A    C
ATOM   2231  H2  BMIMA  90       5.260  12.100  26.884  1.00  0.00      A    H
ATOM   2232  C21 BMIMA  90       5.759  13.723  28.275  1.00  0.00      A    C
ATOM   2233  H21 BMIMA  90       6.292  13.225  29.055  1.00  0.00      A    H
ATOM   2234  C3  BMIMA  90       3.858  13.916  25.247  1.00  0.00      A    C
ATOM   2235  H3  BMIMA  90       4.511  13.934  24.386  1.00  0.00      A    H
ATOM   2236  H31 BMIMA  90       3.273  13.016  25.364  1.00  0.00      A    H
ATOM   2237  H32 BMIMA  90       3.092  14.675  25.198  1.00  0.00      A    H
ATOM   2238  C4  BMIMA  90       5.957  16.136  29.015  1.00  0.00      A    C
ATOM   2239  H4  BMIMA  90       5.751  15.757  30.005  1.00  0.00      A    H
ATOM   2240  H41 BMIMA  90       5.276  16.974  28.981  1.00  0.00      A    H
ATOM   2241  C5  BMIMA  90       7.421  16.531  28.908  1.00  0.00      A    C
ATOM   2242  H5  BMIMA  90       7.722  17.136  29.760  1.00  0.00      A    H
ATOM   2243  H51 BMIMA  90       7.795  15.528  29.097  1.00  0.00      A    H
ATOM   2244  C51 BMIMA  90       7.839  17.238  27.655  1.00  0.00      A    C
ATOM   2245  H52 BMIMA  90       7.333  16.734  26.836  1.00  0.00      A    H
ATOM   2246  H53 BMIMA  90       7.415  18.235  27.746  1.00  0.00      A    H
ATOM   2247  C6  BMIMA  90       9.335  17.157  27.429  1.00  0.00      A    C
ATOM   2248  H6  BMIMA  90       9.711  17.491  26.469  1.00  0.00      A    H
ATOM   2249  H61 BMIMA  90       9.814  17.704  28.234  1.00  0.00      A    H
ATOM   2250  H62 BMIMA  90       9.553  16.096  27.395  1.00  0.00      A    H
ATOM   2251  N1  BMIMA  91      12.419  19.665  20.736  1.00  0.00      A    N
ATOM   2252  N11 BMIMA  91      12.589  17.611  19.948  1.00  0.00      A    N
ATOM   2253  C1  BMIMA  91      12.009  18.814  19.774  1.00  0.00      A    C
ATOM   2254  H1  BMIMA  91      11.424  19.157  18.948  1.00  0.00      A    H
ATOM   2255  C2  BMIMA  91      13.207  18.923  21.616  1.00  0.00      A    C
ATOM   2256  H2  BMIMA  91      13.618  19.303  22.526  1.00  0.00      A    H
ATOM   2257  C21 BMIMA  91      13.310  17.653  21.118  1.00  0.00      A    C
ATOM   2258  H21 BMIMA  91      13.681  16.805  21.651  1.00  0.00      A    H
ATOM   2259  C3  BMIMA  91      12.099  21.152  20.868  1.00  0.00      A    C
ATOM   2260  H3  BMIMA  91      12.031  21.435  19.828  1.00  0.00      A    H
ATOM   2261  H31 BMIMA  91      11.259  21.399  21.500  1.00  0.00      A    H
ATOM   2262  H32 BMIMA  91      13.059  21.532  21.184  1.00  0.00      A    H
ATOM   2263  C4  BMIMA  91      12.511  16.368  19.176  1.00  0.00      A    C
ATOM   2264  H4  BMIMA  91      12.211  16.749  18.211  1.00  0.00      A    H
ATOM   2265  H41 BMIMA  91      11.649  15.780  19.457  1.00  0.00      A    H
ATOM   2266  C5  BMIMA  91      13.885  15.580  19.103  1.00  0.00      A    C
ATOM   2267  H5  BMIMA  91      13.966  14.713  19.753  1.00  0.00      A    H
ATOM   2268  H51 BMIMA  91      13.835  15.140  18.111  1.00  0.00      A    H
ATOM   2269  C51 BMIMA  91      15.187  16.370  19.185  1.00  0.00      A    C
ATOM   2270  H52 BMIMA  91      15.194  16.928  18.253  1.00  0.00      A    H
ATOM   2271  H53 BMIMA  91      15.257  16.998  20.070  1.00  0.00      A    H
ATOM   2272  C6  BMIMA  91      16.383  15.424  19.273  1.00  0.00      A    C
ATOM   2273  H6  BMIMA  91      17.319  15.917  19.513  1.00  0.00      A    H
ATOM   2274  H61 BMIMA  91      16.147  14.780  20.112  1.00  0.00      A    H
ATOM   2275  H62 BMIMA  91      16.489  14.934  18.312  1.00  0.00      A    H
ATOM   2276  N1  BMIMA  92      29.196  41.635  16.297  1.00  0.00      A    N
ATOM   2277  N11 BMIMA  92      30.316  40.627  17.754  1.00  0.00      A    N
ATOM   2278  C1  BMIMA  92      30.111  40.761  16.519  1.00  0.00      A    C
ATOM   2279  H1  BMIMA  92      30.791  40.397  15.779  1.00  0.00      A    H
ATOM   2280  C2  BMIMA  92      28.614  42.015  17.490  1.00  0.00      A    C
ATOM   2281  H2  BMIMA  92      27.738  42.618  17.590  1.00  0.00      A    H
ATOM   2282  C21 BMIMA  92      29.369  41.385  18.429  1.00  0.00      A    C
ATOM   2283  H21 BMIMA  92      29.290  41.456  19.492  1.00  0.00      A    H
ATOM   2284  C3  BMIMA  92      28.768  42.138  14.952  1.00  0.00      A    C
ATOM   2285  H3  BMIMA  92      27.758  41.866  14.683  1.00  0.00      A    H
ATOM   2286  H31 BMIMA  92      28.860  43.214  14.931  1.00  0.00      A    H
ATOM   2287  H32 BMIMA  92      29.438  41.707  14.223  1.00  0.00      A    H
ATOM   2288  C4  BMIMA  92      31.325  39.750  18.408  1.00  0.00      A    C
ATOM   2289  H4  BMIMA  92      31.880  40.385  19.082  1.00  0.00      A    H
ATOM   2290  H41 BMIMA  92      31.977  39.345  17.648  1.00  0.00      A    H
ATOM   2291  C5  BMIMA  92      30.753  38.510  19.158  1.00  0.00      A    C
ATOM   2292  H5  BMIMA  92      29.886  38.163  18.601  1.00  0.00      A    H
ATOM   2293  H51 BMIMA  92      31.545  37.770  19.073  1.00  0.00      A    H
ATOM   2294  C51 BMIMA  92      30.313  38.824  20.624  1.00  0.00      A    C
ATOM   2295  H52 BMIMA  92      31.265  39.076  21.083  1.00  0.00      A    H
ATOM   2296  H53 BMIMA  92      29.528  39.575  20.652  1.00  0.00      A    H
ATOM   2297  C6  BMIMA  92      29.614  37.677  21.405  1.00  0.00      A    C
ATOM   2298  H6  BMIMA  92      28.664  37.479  20.921  1.00  0.00      A    H
ATOM   2299  H61 BMIMA  92      30.301  36.840  21.470  1.00  0.00      A    H
ATOM   2300  H62 BMIMA  92      29.412  38.031  22.409  1.00  0.00      A    H
ATOM   2301  N1  BMIMA  93      44.402   3.222   9.599  1.00  0.00      A    N
ATOM   2302  N11 BMIMA  93      43.684   1.758   8.146  1.00  0.00      A    N
ATOM   2303  C1  BMIMA  93      44.505   2.855   8.320  1.00  0.00      A    C
ATOM   2304  H1  BMIMA  93      45.092   3.188   7.491  1.00  0.00      A    H
ATOM   2305  C2  BMIMA  93      43.488   2.386  10.286  1.00  0.00      A    C
ATOM   2306  H2  BMIMA  93      43.183   2.476  11.306  1.00  0.00      A    H
ATOM   2307  C21 BMIMA  93      43.091   1.477   9.392  1.00  0.00      A    C
ATOM   2308  H21 BMIMA  93      42.455   0.628   9.516  1.00  0.00      A    H
ATOM   2309  C3  BMIMA  93      45.043   4.391  10.138  1.00  0.00      A    C
ATOM   2310  H3  BMIMA  93      45.235   4.409  11.201  1.00  0.00      A    H
ATOM   2311  H31 BMIMA  93      45.993   4.447   9.628  1.00  0.00      A    H
ATOM   2312  H32 BMIMA  93      44.606   5.360   9.944  1.00  0.00      A    H
ATOM   2313  C4  BMIMA  93      43.588   0.938   6.887  1.00  0.00      A    C
ATOM   2314  H4  BMIMA  93      43.063   0.054   7.218  1.00  0.00      A    H
ATOM   2315  H41 BMIMA  93      44.578   0.632   6.582  1.00  0.00      A    H
ATOM   2316  C5  BMIMA  93      42.772   1.523   5.781  1.00  0.00      A    C
ATOM   2317  H5  BMIMA  93      41.763   1.650   6.165  1.00  0.00      A    H
ATOM   2318  H51 BMIMA  93      43.209   2.486   5.532  1.00  0.00      A    H
ATOM   2319  C51 BMIMA  93      42.700   0.686   4.604  1.00  0.00      A    C
ATOM   2320  H52 BMIMA  93      43.677   0.388   4.230  1.00  0.00      A    H
ATOM   2321  H53 BMIMA  93      42.091  -0.191   4.804  1.00  0.00      A    H
ATOM   2322  C6  BMIMA  93      42.162   1.392   3.361  1.00  0.00      A    C
ATOM   2323  H6  BMIMA  93      42.204   0.778   2.469  1.00  0.00      A    H
ATOM   2324  H61 BMIMA  93      41.187   1.829   3.544  1.00  0.00      A    H
ATOM   2325  H62 BMIMA  93      42.888   2.172   3.158  1.00  0.00      A    H
ATOM   2326  N1  BMIMA  94      13.376  39.683  46.961  1.00  0.00      A    N
ATOM   2327  N11 BMIMA  94      11.488  39.316  47.928  1.00  0.00      A    N
ATOM   2328  C1  BMIMA  94      12.347  38.899  47.071  1.00  0.00      A    C
ATOM   2329  H1  BMIMA  94      12.146  38.038  46.469  1.00  0.00      A    H
ATOM   2330  C2  BMIMA  94      13.291  40.693  47.963  1.00  0.00      A    C
ATOM   2331  H2  BMIMA  94      13.992  41.460  48.210  1.00  0.00      A    H
ATOM   2332  C21 BMIMA  94      12.101  40.388  48.567  1.00  0.00      A    C
ATOM   2333  H21 BMIMA  94      11.696  40.862  49.434  1.00  0.00      A    H
ATOM   2334  C3  BMIMA  94      14.321  39.586  45.804  1.00  0.00      A    C
ATOM   2335  H3  BMIMA  94      14.688  40.511  45.385  1.00  0.00      A    H
ATOM   2336  H31 BMIMA  94      15.090  38.888  46.102  1.00  0.00      A    H
ATOM   2337  H32 BMIMA  94      13.764  39.112  45.010  1.00  0.00      A    H
ATOM   2338  C4  BMIMA  94      10.261  38.619  48.412  1.00  0.00      A    C
ATOM   2339  H4  BMIMA  94      10.274  38.848  49.468  1.00  0.00      A    H
ATOM   2340  H41 BMIMA  94      10.366  37.544  48.430  1.00  0.00      A    H
ATOM   2341  C5  BMIMA  94       9.036  39.273  47.763  1.00  0.00      A    C
ATOM   2342  H5  BMIMA  94       8.810  38.774  46.824  1.00  0.00      A    H
ATOM   2343  H51 BMIMA  94       8.131  39.228  48.364  1.00  0.00      A    H
ATOM   2344  C51 BMIMA  94       9.113  40.751  47.639  1.00  0.00      A    C
ATOM   2345  H52 BMIMA  94       9.200  41.254  48.598  1.00  0.00      A    H
ATOM   2346  H53 BMIMA  94      10.048  41.008  47.148  1.00  0.00      A    H
ATOM   2347  C6  BMIMA  94       7.959  41.408  46.782  1.00  0.00      A    C
ATOM   2348  H6  BMIMA  94       8.140  42.470  46.664  1.00  0.00      A    H
ATOM   2349  H61 BMIMA  94       7.794  40.918  45.829  1.00  0.00      A    H
ATOM   2350  H62 BMIMA  94       7.072  41.354  47.403  1.00  0.00      A    H
ATOM   2351  N1  BMIMA  95      49.771   5.941  26.363  1.00  0.00      A    N
ATOM   2352  N11 BMIMA  95      49.378   4.802  28.186  1.00  0.00      A    N
ATOM   2353  C1  BMIMA  95      49.994   5.836  27.666  1.00  0.00      A    C
ATOM   2354  H1  BMIMA  95      50.587   6.534  28.218  1.00  0.00      A    H
ATOM   2355  C2  BMIMA  95      48.876   4.919  26.079  1.00  0.00      A    C
ATOM   2356  H2  BMIMA  95      48.593   4.818  25.055  1.00  0.00      A    H
ATOM   2357  C21 BMIMA  95      48.657   4.239  27.175  1.00  0.00      A    C
ATOM   2358  H21 BMIMA  95      48.124   3.332  27.358  1.00  0.00      A    H
ATOM   2359  C3  BMIMA  95      50.200   6.986  25.448  1.00  0.00      A    C
ATOM   2360  H3  BMIMA  95      49.455   7.762  25.548  1.00  0.00      A    H
ATOM   2361  H31 BMIMA  95      51.137   7.340  25.853  1.00  0.00      A    H
ATOM   2362  H32 BMIMA  95      50.229   6.605  24.438  1.00  0.00      A    H
ATOM   2363  C4  BMIMA  95      49.433   4.270  29.552  1.00  0.00      A    C
ATOM   2364  H4  BMIMA  95      48.431   3.898  29.706  1.00  0.00      A    H
ATOM   2365  H41 BMIMA  95      49.644   5.095  30.217  1.00  0.00      A    H
ATOM   2366  C5  BMIMA  95      50.489   3.198  29.694  1.00  0.00      A    C
ATOM   2367  H5  BMIMA  95      50.321   2.672  28.757  1.00  0.00      A    H
ATOM   2368  H51 BMIMA  95      51.449   3.701  29.783  1.00  0.00      A    H
ATOM   2369  C51 BMIMA  95      50.210   2.422  31.012  1.00  0.00      A    C
ATOM   2370  H52 BMIMA  95      50.227   3.088  31.871  1.00  0.00      A    H
ATOM   2371  H53 BMIMA  95      49.200   2.030  30.930  1.00  0.00      A    H
ATOM   2372  C6  BMIMA  95      51.336   1.338  31.260  1.00  0.00      A    C
ATOM   2373  H6  BMIMA  95      51.640   0.878  30.326  1.00  0.00      A    H
ATOM   2374  H61 BMIMA  95      52.318   1.712  31.528  1.00  0.00      A    H
ATOM   2375  H62 BMIMA  95      51.088   0.642  32.052  1.00  0.00      A    H
ATOM   2376  N1  BMIMA  96      16.856  35.401  15.760  1.00  0.00      A    N
ATOM   2377  N11 BMIMA  96      17.682  36.191  13.912  1.00  0.00      A    N
ATOM   2378  C1  BMIMA  96      16.604  35.958  14.639  1.00  0.00      A    C
ATOM   2379  H1  BMIMA  96      15.657  36.373  14.367  1.00  0.00      A    H
ATOM   2380  C2  BMIMA  96      18.203  35.054  15.741  1.00  0.00      A    C
ATOM   2381  H2  BMIMA  96      18.662  34.557  16.567  1.00  0.00      A    H
ATOM   2382  C21 BMIMA  96      18.685  35.652  14.643  1.00  0.00      A    C
ATOM   2383  H21 BMIMA  96      19.714  35.705  14.362  1.00  0.00      A    H
ATOM   2384  C3  BMIMA  96      15.866  35.020  16.777  1.00  0.00      A    C
ATOM   2385  H3  BMIMA  96      16.084  34.058  17.219  1.00  0.00      A    H
ATOM   2386  H31 BMIMA  96      15.831  35.667  17.641  1.00  0.00      A    H
ATOM   2387  H32 BMIMA  96      14.920  35.041  16.257  1.00  0.00      A    H
ATOM   2388  C4  BMIMA  96      17.807  36.698  12.491  1.00  0.00      A    C
ATOM   2389  H4  BMIMA  96      17.089  36.142  11.906  1.00  0.00      A    H
ATOM   2390  H41 BMIMA  96      18.771  36.363  12.137  1.00  0.00      A    H
ATOM   2391  C5  BMIMA  96      17.784  38.255  12.312  1.00  0.00      A    C
ATOM   2392  H5  BMIMA  96      18.077  38.418  11.278  1.00  0.00      A    H
ATOM   2393  H51 BMIMA  96      16.780  38.646  12.452  1.00  0.00      A    H
ATOM   2394  C51 BMIMA  96      18.588  38.997  13.365  1.00  0.00      A    C
ATOM   2395  H52 BMIMA  96      18.241  38.691  14.348  1.00  0.00      A    H
ATOM   2396  H53 BMIMA  96      19.636  38.760  13.201  1.00  0.00      A    H
ATOM   2397  C6  BMIMA  96      18.531  40.577  13.320  1.00  0.00      A    C
ATOM   2398  H6  BMIMA  96      17.536  40.946  13.542  1.00  0.00      A    H
ATOM   2399  H61 BMIMA  96      19.109  41.197  13.995  1.00  0.00      A    H
ATOM   2400  H62 BMIMA  96      18.797  40.918  12.326  1.00  0.00      A    H
ATOM   2401  N1  BMIMA  97      25.153  44.884  13.190  1.00  0.00      A    N
ATOM   2402  N11 BMIMA  97      23.115  44.020  13.314  1.00  0.00      A    N
ATOM   2403  C1  BMIMA  97      24.288  44.017  12.648  1.00  0.00      A    C
ATOM   2404  H1  BMIMA  97      24.471  43.444  11.764  1.00  0.00      A    H
ATOM   2405  C2  BMIMA  97      24.376  45.712  14.070  1.00  0.00      A    C
ATOM   2406  H2  BMIMA  97      24.785  46.465  14.707  1.00  0.00      A    H
ATOM   2407  C21 BMIMA  97      23.221  45.068  14.210  1.00  0.00      A    C
ATOM   2408  H21 BMIMA  97      22.408  45.344  14.846  1.00  0.00      A    H
ATOM   2409  C3  BMIMA  97      26.489  45.137  12.852  1.00  0.00      A    C
ATOM   2410  H3  BMIMA  97      27.020  45.303  13.778  1.00  0.00      A    H
ATOM   2411  H31 BMIMA  97      26.899  44.348  12.240  1.00  0.00      A    H
ATOM   2412  H32 BMIMA  97      26.540  46.100  12.366  1.00  0.00      A    H
ATOM   2413  C4  BMIMA  97      21.868  43.499  12.781  1.00  0.00      A    C
ATOM   2414  H4  BMIMA  97      21.484  42.839  13.545  1.00  0.00      A    H
ATOM   2415  H41 BMIMA  97      22.069  42.913  11.896  1.00  0.00      A    H
ATOM   2416  C5  BMIMA  97      20.733  44.508  12.551  1.00  0.00      A    C
ATOM   2417  H5  BMIMA  97      20.826  45.385  13.187  1.00  0.00      A    H
ATOM   2418  H51 BMIMA  97      20.802  44.809  11.509  1.00  0.00      A    H
ATOM   2419  C51 BMIMA  97      19.349  44.000  12.743  1.00  0.00      A    C
ATOM   2420  H52 BMIMA  97      19.122  43.080  12.210  1.00  0.00      A    H
ATOM   2421  H53 BMIMA  97      19.256  43.818  13.810  1.00  0.00      A    H
ATOM   2422  C6  BMIMA  97      18.331  45.046  12.256  1.00  0.00      A    C
ATOM   2423  H6  BMIMA  97      17.346  44.725  12.576  1.00  0.00      A    H
ATOM   2424  H61 BMIMA  97      18.359  46.092  12.538  1.00  0.00      A    H
ATOM   2425  H62 BMIMA  97      18.264  44.972  11.176  1.00  0.00      A    H
ATOM   2426  N1  BMIMA  98      47.403   3.156  44.221  1.00  0.00      A    N
ATOM   2427  N11 BMIMA  98      49.209   2.994  43.081  1.00  0.00      A    N
ATOM   2428  C1  BMIMA  98      47.972   3.394  43.027  1.00  0.00      A    C
ATOM   2429  H1  BMIMA  98      47.571   3.947  42.204  1.00  0.00      A    H
ATOM   2430  C2  BMIMA  98      48.317   2.489  44.982  1.00  0.00      A    C
ATOM   2431  H2  BMIMA  98      48.066   2.034  45.915  1.00  0.00      A    H
ATOM   2432  C21 BMIMA  98      49.487   2.427  44.290  1.00  0.00      A    C
ATOM   2433  H21 BMIMA  98      50.391   1.934  44.572  1.00  0.00      A    H
ATOM   2434  C3  BMIMA  98      46.028   3.596  44.539  1.00  0.00      A    C
ATOM   2435  H3  BMIMA  98      46.115   4.398  45.257  1.00  0.00      A    H
ATOM   2436  H31 BMIMA  98      45.494   3.982  43.683  1.00  0.00      A    H
ATOM   2437  H32 BMIMA  98      45.524   2.821  45.097  1.00  0.00      A    H
ATOM   2438  C4  BMIMA  98      50.103   3.121  41.975  1.00  0.00      A    C
ATOM   2439  H4  BMIMA  98      50.955   3.639  42.389  1.00  0.00      A    H
ATOM   2440  H41 BMIMA  98      49.696   3.637  41.118  1.00  0.00      A    H
ATOM   2441  C5  BMIMA  98      50.375   1.762  41.323  1.00  0.00      A    C
ATOM   2442  H5  BMIMA  98      50.727   1.135  42.138  1.00  0.00      A    H
ATOM   2443  H51 BMIMA  98      49.437   1.374  40.937  1.00  0.00      A    H
ATOM   2444  C51 BMIMA  98      51.396   1.833  40.175  1.00  0.00      A    C
ATOM   2445  H52 BMIMA  98      51.078   2.575  39.448  1.00  0.00      A    H
ATOM   2446  H53 BMIMA  98      52.354   2.216  40.519  1.00  0.00      A    H
ATOM   2447  C6  BMIMA  98      51.669   0.506  39.438  1.00  0.00      A    C
ATOM   2448  H6  BMIMA  98      52.570   0.637  38.850  1.00  0.00      A    H
ATOM   2449  H61 BMIMA  98      51.792  -0.279  40.175  1.00  0.00      A    H
ATOM   2450  H62 BMIMA  98      50.722   0.361  38.930  1.00  0.00      A    H
ATOM   2451  N1  BMIMA  99       0.655  18.040   8.536  1.00  0.00      A    N
ATOM   2452  N11 BMIMA  99      -0.167  18.879   6.724  1.00  0.00      A    N
ATOM   2453  C1  BMIMA  99       0.665  19.095   7.752  1.00  0.00      A    C
ATOM   2454  H1  BMIMA  99       1.224  20.006   7.751  1.00  0.00      A    H
ATOM   2455  C2  BMIMA  99      -0.183  17.130   7.924  1.00  0.00      A    C
ATOM   2456  H2  BMIMA  99      -0.404  16.239   8.470  1.00  0.00      A    H
ATOM   2457  C21 BMIMA  99      -0.469  17.551   6.760  1.00  0.00      A    C
ATOM   2458  H21 BMIMA  99      -0.977  17.105   5.934  1.00  0.00      A    H
ATOM   2459  C3  BMIMA  99       1.356  17.860   9.755  1.00  0.00      A    C
ATOM   2460  H3  BMIMA  99       2.399  17.782   9.486  1.00  0.00      A    H
ATOM   2461  H31 BMIMA  99       1.411  18.763  10.345  1.00  0.00      A    H
ATOM   2462  H32 BMIMA  99       0.999  17.021  10.333  1.00  0.00      A    H
ATOM   2463  C4  BMIMA  99      -0.442  19.848   5.659  1.00  0.00      A    C
ATOM   2464  H4  BMIMA  99      -0.404  20.765   6.228  1.00  0.00      A    H
ATOM   2465  H41 BMIMA  99      -1.483  19.742   5.389  1.00  0.00      A    H
ATOM   2466  C5  BMIMA  99       0.483  19.766   4.501  1.00  0.00      A    C
ATOM   2467  H5  BMIMA  99       0.271  18.787   4.079  1.00  0.00      A    H
ATOM   2468  H51 BMIMA  99       0.404  20.463   3.670  1.00  0.00      A    H
ATOM   2469  C51 BMIMA  99       1.969  19.846   4.883  1.00  0.00      A    C
ATOM   2470  H52 BMIMA  99       2.327  20.824   5.194  1.00  0.00      A    H
ATOM   2471  H53 BMIMA  99       2.028  19.211   5.763  1.00  0.00      A    H
ATOM   2472  C6  BMIMA  99       2.845  19.155   3.816  1.00  0.00      A    C
ATOM   2473  H6  BMIMA  99       2.444  18.161   3.655  1.00  0.00      A    H
ATOM   2474  H61 BMIMA  99       3.002  19.803   2.961  1.00  0.00      A    H
ATOM   2475  H62 BMIMA  99       3.807  18.985   4.286  1.00  0.00      A    H
ATOM   2476  N1  BMIMA 100       1.693   3.466  22.204  1.00  0.00      A    N
ATOM   2477  N11 BMIMA 100       1.395   3.304  20.101  1.00  0.00      A    N
ATOM   2478  C1  BMIMA 100       1.069   3.957  21.196  1.00  0.00      A    C
ATOM   2479  H1  BMIMA 100       0.268   4.655  21.307  1.00  0.00      A    H
ATOM   2480  C2  BMIMA 100       2.593   2.494  21.685  1.00  0.00      A    C
ATOM   2481  H2  BMIMA 100       3.380   2.064  22.265  1.00  0.00      A    H
ATOM   2482  C21 BMIMA 100       2.348   2.375  20.407  1.00  0.00      A    C
ATOM   2483  H21 BMIMA 100       2.880   1.889  19.619  1.00  0.00      A    H
ATOM   2484  C3  BMIMA 100       1.525   3.954  23.600  1.00  0.00      A    C
ATOM   2485  H3  BMIMA 100       1.540   3.094  24.253  1.00  0.00      A    H
ATOM   2486  H31 BMIMA 100       2.265   4.687  23.884  1.00  0.00      A    H
ATOM   2487  H32 BMIMA 100       0.566   4.431  23.739  1.00  0.00      A    H
ATOM   2488  C4  BMIMA 100       0.804   3.538  18.783  1.00  0.00      A    C
ATOM   2489  H4  BMIMA 100      -0.163   3.970  18.993  1.00  0.00      A    H
ATOM   2490  H41 BMIMA 100       0.457   2.661  18.258  1.00  0.00      A    H
ATOM   2491  C5  BMIMA 100       1.572   4.538  17.967  1.00  0.00      A    C
ATOM   2492  H5  BMIMA 100       0.913   4.802  17.144  1.00  0.00      A    H
ATOM   2493  H51 BMIMA 100       1.797   5.346  18.659  1.00  0.00      A    H
ATOM   2494  C51 BMIMA 100       2.886   3.957  17.415  1.00  0.00      A    C
ATOM   2495  H52 BMIMA 100       3.427   3.679  18.316  1.00  0.00      A    H
ATOM   2496  H53 BMIMA 100       2.567   3.144  16.768  1.00  0.00      A    H
ATOM   2497  C6  BMIMA 100       3.540   4.956  16.548  1.00  0.00      A    C
ATOM   2498  H6  BMIMA 100       2.993   5.056  15.618  1.00  0.00      A    H
ATOM   2499  H61 BMIMA 100       3.524   5.860  17.146  1.00  0.00      A    H
ATOM   2500  H62 BMIMA 100       4.566   4.832  16.220  1.00  0.00      A    H
ATOM   2501  N1  BMIMA 101      29.666  10.161  22.989  1.00  0.00      A    N
ATOM   2502  N11 BMIMA 101      31.766  10.819  23.143  1.00  0.00      A    N
ATOM   2503  C1  BMIMA 101      30.870   9.844  23.486  1.00  0.00      A    C
ATOM   2504  H1  BMIMA 101      31.056   8.966  24.069  1.00  0.00      A    H
ATOM   2505  C2  BMIMA 101      29.784  11.235  22.148  1.00  0.00      A    C
ATOM   2506  H2  BMIMA 101      28.994  11.532  21.493  1.00  0.00      A    H
ATOM   2507  C21 BMIMA 101      31.053  11.674  22.333  1.00  0.00      A    C
ATOM   2508  H21 BMIMA 101      31.647  12.409  21.836  1.00  0.00      A    H
ATOM   2509  C3  BMIMA 101      28.363   9.538  23.283  1.00  0.00      A    C
ATOM   2510  H3  BMIMA 101      28.449   8.461  23.313  1.00  0.00      A    H
ATOM   2511  H31 BMIMA 101      27.977   9.923  24.216  1.00  0.00      A    H
ATOM   2512  H32 BMIMA 101      27.642   9.867  22.549  1.00  0.00      A    H
ATOM   2513  C4  BMIMA 101      33.226  10.931  23.492  1.00  0.00      A    C
ATOM   2514  H4  BMIMA 101      33.761  10.969  22.555  1.00  0.00      A    H
ATOM   2515  H41 BMIMA 101      33.558  10.084  24.074  1.00  0.00      A    H
ATOM   2516  C5  BMIMA 101      33.511  12.203  24.276  1.00  0.00      A    C
ATOM   2517  H5  BMIMA 101      34.478  11.995  24.727  1.00  0.00      A    H
ATOM   2518  H51 BMIMA 101      33.532  13.088  23.645  1.00  0.00      A    H
ATOM   2519  C51 BMIMA 101      32.547  12.450  25.353  1.00  0.00      A    C
ATOM   2520  H52 BMIMA 101      31.684  11.831  25.121  1.00  0.00      A    H
ATOM   2521  H53 BMIMA 101      33.008  12.136  26.286  1.00  0.00      A    H
ATOM   2522  C6  BMIMA 101      31.950  13.855  25.377  1.00  0.00      A    C
ATOM   2523  H6  BMIMA 101      31.459  14.032  24.427  1.00  0.00      A    H
ATOM   2524  H61 BMIMA 101      31.335  13.938  26.266  1.00  0.00      A    H
ATOM   2525  H62 BMIMA 101      32.757  14.533  25.629  1.00  0.00      A    H
ATOM   2526  N1  BMIMA 102      22.437  34.755  21.558  1.00  0.00      A    N
ATOM   2527  N11 BMIMA 102      23.808  33.089  21.123  1.00  0.00      A    N
ATOM   2528  C1  BMIMA 102      23.092  34.085  20.627  1.00  0.00      A    C
ATOM   2529  H1  BMIMA 102      23.074  34.316  19.583  1.00  0.00      A    H
ATOM   2530  C2  BMIMA 102      22.978  34.363  22.765  1.00  0.00      A    C
ATOM   2531  H2  BMIMA 102      22.676  34.881  23.649  1.00  0.00      A    H
ATOM   2532  C21 BMIMA 102      23.830  33.298  22.518  1.00  0.00      A    C
ATOM   2533  H21 BMIMA 102      24.421  32.694  23.170  1.00  0.00      A    H
ATOM   2534  C3  BMIMA 102      21.361  35.777  21.382  1.00  0.00      A    C
ATOM   2535  H3  BMIMA 102      21.491  36.649  22.005  1.00  0.00      A    H
ATOM   2536  H31 BMIMA 102      21.501  35.999  20.334  1.00  0.00      A    H
ATOM   2537  H32 BMIMA 102      20.403  35.306  21.540  1.00  0.00      A    H
ATOM   2538  C4  BMIMA 102      24.538  32.111  20.320  1.00  0.00      A    C
ATOM   2539  H4  BMIMA 102      25.536  32.087  20.731  1.00  0.00      A    H
ATOM   2540  H41 BMIMA 102      24.544  32.500  19.313  1.00  0.00      A    H
ATOM   2541  C5  BMIMA 102      23.954  30.739  20.312  1.00  0.00      A    C
ATOM   2542  H5  BMIMA 102      24.579  30.043  19.758  1.00  0.00      A    H
ATOM   2543  H51 BMIMA 102      23.801  30.439  21.345  1.00  0.00      A    H
ATOM   2544  C51 BMIMA 102      22.696  30.612  19.490  1.00  0.00      A    C
ATOM   2545  H52 BMIMA 102      22.272  31.610  19.417  1.00  0.00      A    H
ATOM   2546  H53 BMIMA 102      23.145  30.269  18.561  1.00  0.00      A    H
ATOM   2547  C6  BMIMA 102      21.780  29.525  19.968  1.00  0.00      A    C
ATOM   2548  H6  BMIMA 102      21.128  29.622  20.829  1.00  0.00      A    H
ATOM   2549  H61 BMIMA 102      21.044  29.366  19.189  1.00  0.00      A    H
ATOM   2550  H62 BMIMA 102      22.386  28.627  20.001  1.00  0.00      A    H
ATOM   2551  N1  BMIMA 103      33.957  12.982  17.343  1.00  0.00      A    N
ATOM   2552  N11 BMIMA 103      35.340  13.273  15.800  1.00  0.00      A    N
ATOM   2553  C1  BMIMA 103      35.178  13.341  17.111  1.00  0.00      A    C
ATOM   2554  H1  BMIMA 103      35.884  13.529  17.891  1.00  0.00      A    H
ATOM   2555  C2  BMIMA 103      33.236  12.766  16.204  1.00  0.00      A    C
ATOM   2556  H2  BMIMA 103      32.193  12.569  16.084  1.00  0.00      A    H
ATOM   2557  C21 BMIMA 103      34.202  12.743  15.235  1.00  0.00      A    C
ATOM   2558  H21 BMIMA 103      34.015  12.552  14.201  1.00  0.00      A    H
ATOM   2559  C3  BMIMA 103      33.317  12.951  18.610  1.00  0.00      A    C
ATOM   2560  H3  BMIMA 103      33.509  11.920  18.871  1.00  0.00      A    H
ATOM   2561  H31 BMIMA 103      33.965  13.580  19.202  1.00  0.00      A    H
ATOM   2562  H32 BMIMA 103      32.298  13.296  18.519  1.00  0.00      A    H
ATOM   2563  C4  BMIMA 103      36.519  13.527  15.015  1.00  0.00      A    C
ATOM   2564  H4  BMIMA 103      36.591  12.957  14.100  1.00  0.00      A    H
ATOM   2565  H41 BMIMA 103      37.306  13.187  15.672  1.00  0.00      A    H
ATOM   2566  C5  BMIMA 103      36.660  15.058  14.740  1.00  0.00      A    C
ATOM   2567  H5  BMIMA 103      36.514  15.694  15.609  1.00  0.00      A    H
ATOM   2568  H51 BMIMA 103      37.660  15.270  14.370  1.00  0.00      A    H
ATOM   2569  C51 BMIMA 103      35.689  15.596  13.675  1.00  0.00      A    C
ATOM   2570  H52 BMIMA 103      35.765  14.916  12.831  1.00  0.00      A    H
ATOM   2571  H53 BMIMA 103      34.667  15.678  14.036  1.00  0.00      A    H
ATOM   2572  C6  BMIMA 103      36.163  16.988  13.233  1.00  0.00      A    C
ATOM   2573  H6  BMIMA 103      36.170  17.717  14.035  1.00  0.00      A    H
ATOM   2574  H61 BMIMA 103      37.190  16.963  12.887  1.00  0.00      A    H
ATOM   2575  H62 BMIMA 103      35.614  17.420  12.405  1.00  0.00      A    H
ATOM   2576  N1  BMIMA 104      17.314  41.868  25.091  1.00  0.00      A    N
ATOM   2577  N11 BMIMA 104      19.293  41.702  24.290  1.00  0.00      A    N
ATOM   2578  C1  BMIMA 104      18.578  42.303  25.216  1.00  0.00      A    C
ATOM   2579  H1  BMIMA 104      18.965  43.030  25.898  1.00  0.00      A    H
ATOM   2580  C2  BMIMA 104      17.189  41.132  23.964  1.00  0.00      A    C
ATOM   2581  H2  BMIMA 104      16.294  40.631  23.667  1.00  0.00      A    H
ATOM   2582  C21 BMIMA 104      18.410  41.016  23.484  1.00  0.00      A    C
ATOM   2583  H21 BMIMA 104      18.758  40.418  22.670  1.00  0.00      A    H
ATOM   2584  C3  BMIMA 104      16.227  42.298  25.934  1.00  0.00      A    C
ATOM   2585  H3  BMIMA 104      15.418  41.583  25.973  1.00  0.00      A    H
ATOM   2586  H31 BMIMA 104      16.540  42.618  26.917  1.00  0.00      A    H
ATOM   2587  H32 BMIMA 104      15.890  43.194  25.433  1.00  0.00      A    H
ATOM   2588  C4  BMIMA 104      20.761  41.905  24.176  1.00  0.00      A    C
ATOM   2589  H4  BMIMA 104      21.020  41.110  23.492  1.00  0.00      A    H
ATOM   2590  H41 BMIMA 104      21.173  41.822  25.171  1.00  0.00      A    H
ATOM   2591  C5  BMIMA 104      21.193  43.243  23.542  1.00  0.00      A    C
ATOM   2592  H5  BMIMA 104      20.443  43.933  23.921  1.00  0.00      A    H
ATOM   2593  H51 BMIMA 104      22.150  43.541  23.963  1.00  0.00      A    H
ATOM   2594  C51 BMIMA 104      21.113  43.386  22.030  1.00  0.00      A    C
ATOM   2595  H52 BMIMA 104      21.872  42.828  21.487  1.00  0.00      A    H
ATOM   2596  H53 BMIMA 104      20.280  42.767  21.707  1.00  0.00      A    H
ATOM   2597  C6  BMIMA 104      21.240  44.788  21.612  1.00  0.00      A    C
ATOM   2598  H6  BMIMA 104      22.176  45.225  21.941  1.00  0.00      A    H
ATOM   2599  H61 BMIMA 104      21.174  44.816  20.531  1.00  0.00      A    H
ATOM   2600  H62 BMIMA 104      20.407  45.384  21.969  1.00  0.00      A    H
ATOM   2601  N1  BMIMA 105      20.806  27.234  -0.412  1.00  0.00      A    N
ATOM   2602  N11 BMIMA 105      21.542  28.186   1.395  1.00  0.00      A    N
ATOM   2603  C1  BMIMA 105      20.658  27.394   0.874  1.00  0.00      A    C
ATOM   2604  H1  BMIMA 105      19.880  26.875   1.391  1.00  0.00      A    H
ATOM   2605  C2  BMIMA 105      21.887  28.042  -0.839  1.00  0.00      A    C
ATOM   2606  H2  BMIMA 105      22.294  28.096  -1.825  1.00  0.00      A    H
ATOM   2607  C21 BMIMA 105      22.298  28.645   0.276  1.00  0.00      A    C
ATOM   2608  H21 BMIMA 105      23.161  29.219   0.534  1.00  0.00      A    H
ATOM   2609  C3  BMIMA 105      19.857  26.586  -1.308  1.00  0.00      A    C
ATOM   2610  H3  BMIMA 105      19.450  27.317  -1.991  1.00  0.00      A    H
ATOM   2611  H31 BMIMA 105      20.333  25.979  -2.064  1.00  0.00      A    H
ATOM   2612  H32 BMIMA 105      19.157  25.989  -0.743  1.00  0.00      A    H
ATOM   2613  C4  BMIMA 105      21.673  28.525   2.830  1.00  0.00      A    C
ATOM   2614  H4  BMIMA 105      22.733  28.477   3.032  1.00  0.00      A    H
ATOM   2615  H41 BMIMA 105      21.185  27.706   3.337  1.00  0.00      A    H
ATOM   2616  C5  BMIMA 105      20.839  29.732   3.259  1.00  0.00      A    C
ATOM   2617  H5  BMIMA 105      19.792  29.444   3.218  1.00  0.00      A    H
ATOM   2618  H51 BMIMA 105      21.116  29.924   4.293  1.00  0.00      A    H
ATOM   2619  C51 BMIMA 105      21.034  30.954   2.372  1.00  0.00      A    C
ATOM   2620  H52 BMIMA 105      22.078  31.084   2.097  1.00  0.00      A    H
ATOM   2621  H53 BMIMA 105      20.535  30.804   1.418  1.00  0.00      A    H
ATOM   2622  C6  BMIMA 105      20.468  32.224   2.861  1.00  0.00      A    C
ATOM   2623  H6  BMIMA 105      20.861  32.608   3.796  1.00  0.00      A    H
ATOM   2624  H61 BMIMA 105      20.683  33.047   2.189  1.00  0.00      A    H
ATOM   2625  H62 BMIMA 105      19.387  32.185   2.939  1.00  0.00      A    H
ATOM   2626  N1  BMIMA 106       2.324  36.462   9.823  1.00  0.00      A    N
ATOM   2627  N11 BMIMA 106       3.924  37.189   8.445  1.00  0.00      A    N
ATOM   2628  C1  BMIMA 106       2.917  37.527   9.274  1.00  0.00      A    C
ATOM   2629  H1  BMIMA 106       2.728  38.556   9.492  1.00  0.00      A    H
ATOM   2630  C2  BMIMA 106       2.840  35.349   9.290  1.00  0.00      A    C
ATOM   2631  H2  BMIMA 106       2.473  34.386   9.569  1.00  0.00      A    H
ATOM   2632  C21 BMIMA 106       3.900  35.853   8.472  1.00  0.00      A    C
ATOM   2633  H21 BMIMA 106       4.678  35.299   7.994  1.00  0.00      A    H
ATOM   2634  C3  BMIMA 106       1.042  36.532  10.475  1.00  0.00      A    C
ATOM   2635  H3  BMIMA 106       1.085  35.974  11.399  1.00  0.00      A    H
ATOM   2636  H31 BMIMA 106       0.613  37.517  10.587  1.00  0.00      A    H
ATOM   2637  H32 BMIMA 106       0.416  35.929   9.834  1.00  0.00      A    H
ATOM   2638  C4  BMIMA 106       4.966  38.126   7.971  1.00  0.00      A    C
ATOM   2639  H4  BMIMA 106       4.953  38.768   8.839  1.00  0.00      A    H
ATOM   2640  H41 BMIMA 106       4.569  38.580   7.075  1.00  0.00      A    H
ATOM   2641  C5  BMIMA 106       6.379  37.548   7.616  1.00  0.00      A    C
ATOM   2642  H5  BMIMA 106       6.312  37.030   6.663  1.00  0.00      A    H
ATOM   2643  H51 BMIMA 106       6.953  38.471   7.635  1.00  0.00      A    H
ATOM   2644  C51 BMIMA 106       7.008  36.661   8.717  1.00  0.00      A    C
ATOM   2645  H52 BMIMA 106       7.139  37.051   9.723  1.00  0.00      A    H
ATOM   2646  H53 BMIMA 106       6.414  35.751   8.720  1.00  0.00      A    H
ATOM   2647  C6  BMIMA 106       8.457  36.273   8.339  1.00  0.00      A    C
ATOM   2648  H6  BMIMA 106       9.030  37.090   7.916  1.00  0.00      A    H
ATOM   2649  H61 BMIMA 106       9.149  35.961   9.114  1.00  0.00      A    H
ATOM   2650  H62 BMIMA 106       8.491  35.546   7.536  1.00  0.00      A    H
ATOM   2651  N1  BMIMA 107      10.477  24.449  33.428  1.00  0.00      A    N
ATOM   2652  N11 BMIMA 107      12.591  24.424  33.412  1.00  0.00      A    N
ATOM   2653  C1  BMIMA 107      11.539  24.365  32.655  1.00  0.00      A    C
ATOM   2654  H1  BMIMA 107      11.561  24.335  31.587  1.00  0.00      A    H
ATOM   2655  C2  BMIMA 107      10.844  24.400  34.736  1.00  0.00      A    C
ATOM   2656  H2  BMIMA 107      10.070  24.434  35.470  1.00  0.00      A    H
ATOM   2657  C21 BMIMA 107      12.212  24.430  34.757  1.00  0.00      A    C
ATOM   2658  H21 BMIMA 107      12.956  24.540  35.516  1.00  0.00      A    H
ATOM   2659  C3  BMIMA 107       9.156  24.337  32.876  1.00  0.00      A    C
ATOM   2660  H3  BMIMA 107       8.450  24.592  33.652  1.00  0.00      A    H
ATOM   2661  H31 BMIMA 107       9.131  24.903  31.956  1.00  0.00      A    H
ATOM   2662  H32 BMIMA 107       9.139  23.294  32.598  1.00  0.00      A    H
ATOM   2663  C4  BMIMA 107      13.957  24.426  32.876  1.00  0.00      A    C
ATOM   2664  H4  BMIMA 107      13.890  23.802  31.998  1.00  0.00      A    H
ATOM   2665  H41 BMIMA 107      14.471  23.845  33.628  1.00  0.00      A    H
ATOM   2666  C5  BMIMA 107      14.647  25.751  32.772  1.00  0.00      A    C
ATOM   2667  H5  BMIMA 107      15.698  25.611  32.533  1.00  0.00      A    H
ATOM   2668  H51 BMIMA 107      14.204  26.187  31.880  1.00  0.00      A    H
ATOM   2669  C51 BMIMA 107      14.536  26.685  33.976  1.00  0.00      A    C
ATOM   2670  H52 BMIMA 107      13.518  26.777  34.347  1.00  0.00      A    H
ATOM   2671  H53 BMIMA 107      15.249  26.239  34.664  1.00  0.00      A    H
ATOM   2672  C6  BMIMA 107      15.016  28.051  33.553  1.00  0.00      A    C
ATOM   2673  H6  BMIMA 107      14.705  28.278  32.539  1.00  0.00      A    H
ATOM   2674  H61 BMIMA 107      14.699  28.766  34.303  1.00  0.00      A    H
ATOM   2675  H62 BMIMA 107      16.082  27.959  33.383  1.00  0.00      A    H
ATOM   2676  N1  BMIMA 108      10.389   7.027   7.900  1.00  0.00      A    N
ATOM   2677  N11 BMIMA 108      10.263   7.500   5.828  1.00  0.00      A    N
ATOM   2678  C1  BMIMA 108      11.134   7.322   6.836  1.00  0.00      A    C
ATOM   2679  H1  BMIMA 108      12.151   7.625   6.962  1.00  0.00      A    H
ATOM   2680  C2  BMIMA 108       9.022   7.092   7.628  1.00  0.00      A    C
ATOM   2681  H2  BMIMA 108       8.338   6.916   8.429  1.00  0.00      A    H
ATOM   2682  C21 BMIMA 108       8.947   7.274   6.306  1.00  0.00      A    C
ATOM   2683  H21 BMIMA 108       8.112   7.372   5.648  1.00  0.00      A    H
ATOM   2684  C3  BMIMA 108      10.929   6.925   9.257  1.00  0.00      A    C
ATOM   2685  H3  BMIMA 108      11.968   7.213   9.310  1.00  0.00      A    H
ATOM   2686  H31 BMIMA 108      10.486   7.681   9.889  1.00  0.00      A    H
ATOM   2687  H32 BMIMA 108      10.789   5.921   9.629  1.00  0.00      A    H
ATOM   2688  C4  BMIMA 108      10.540   7.724   4.386  1.00  0.00      A    C
ATOM   2689  H4  BMIMA 108      10.278   6.827   3.844  1.00  0.00      A    H
ATOM   2690  H41 BMIMA 108      11.600   7.898   4.264  1.00  0.00      A    H
ATOM   2691  C5  BMIMA 108       9.845   8.874   3.719  1.00  0.00      A    C
ATOM   2692  H5  BMIMA 108      10.405   9.228   2.857  1.00  0.00      A    H
ATOM   2693  H51 BMIMA 108       8.892   8.461   3.399  1.00  0.00      A    H
ATOM   2694  C51 BMIMA 108       9.615  10.104   4.681  1.00  0.00      A    C
ATOM   2695  H52 BMIMA 108       8.933   9.689   5.419  1.00  0.00      A    H
ATOM   2696  H53 BMIMA 108      10.541  10.426   5.151  1.00  0.00      A    H
ATOM   2697  C6  BMIMA 108       9.156  11.294   3.898  1.00  0.00      A    C
ATOM   2698  H6  BMIMA 108       8.324  10.906   3.322  1.00  0.00      A    H
ATOM   2699  H61 BMIMA 108       8.792  12.135   4.477  1.00  0.00      A    H
ATOM   2700  H62 BMIMA 108      10.009  11.638   3.324  1.00  0.00      A    H
ATOM   2701  N1  BMIMA 109      31.186   5.423   7.934  1.00  0.00      A    N
ATOM   2702  N11 BMIMA 109      29.318   5.150   6.962  1.00  0.00      A    N
ATOM   2703  C1  BMIMA 109      29.954   4.966   8.107  1.00  0.00      A    C
ATOM   2704  H1  BMIMA 109      29.558   4.639   9.044  1.00  0.00      A    H
ATOM   2705  C2  BMIMA 109      31.344   5.571   6.571  1.00  0.00      A    C
ATOM   2706  H2  BMIMA 109      32.252   5.862   6.088  1.00  0.00      A    H
ATOM   2707  C21 BMIMA 109      30.202   5.438   5.969  1.00  0.00      A    C
ATOM   2708  H21 BMIMA 109      30.081   5.641   4.927  1.00  0.00      A    H
ATOM   2709  C3  BMIMA 109      32.198   5.627   8.990  1.00  0.00      A    C
ATOM   2710  H3  BMIMA 109      32.608   4.630   9.057  1.00  0.00      A    H
ATOM   2711  H31 BMIMA 109      32.842   6.413   8.625  1.00  0.00      A    H
ATOM   2712  H32 BMIMA 109      31.738   6.070   9.861  1.00  0.00      A    H
ATOM   2713  C4  BMIMA 109      27.907   4.821   6.704  1.00  0.00      A    C
ATOM   2714  H4  BMIMA 109      27.423   5.727   6.369  1.00  0.00      A    H
ATOM   2715  H41 BMIMA 109      27.523   4.586   7.686  1.00  0.00      A    H
ATOM   2716  C5  BMIMA 109      27.674   3.564   5.805  1.00  0.00      A    C
ATOM   2717  H5  BMIMA 109      28.426   2.799   5.979  1.00  0.00      A    H
ATOM   2718  H51 BMIMA 109      26.671   3.257   6.090  1.00  0.00      A    H
ATOM   2719  C51 BMIMA 109      27.489   3.748   4.259  1.00  0.00      A    C
ATOM   2720  H52 BMIMA 109      28.343   4.195   3.757  1.00  0.00      A    H
ATOM   2721  H53 BMIMA 109      27.570   2.713   3.937  1.00  0.00      A    H
ATOM   2722  C6  BMIMA 109      26.252   4.359   3.779  1.00  0.00      A    C
ATOM   2723  H6  BMIMA 109      25.992   4.034   2.779  1.00  0.00      A    H
ATOM   2724  H61 BMIMA 109      25.414   4.040   4.389  1.00  0.00      A    H
ATOM   2725  H62 BMIMA 109      26.159   5.431   3.913  1.00  0.00      A    H
ATOM   2726  N1  BMIMA 110      14.383   4.457  21.401  1.00  0.00      A    N
ATOM   2727  N11 BMIMA 110      15.047   3.584  19.496  1.00  0.00      A    N
ATOM   2728  C1  BMIMA 110      14.612   4.699  20.100  1.00  0.00      A    C
ATOM   2729  H1  BMIMA 110      14.484   5.631  19.593  1.00  0.00      A    H
ATOM   2730  C2  BMIMA 110      14.724   3.185  21.612  1.00  0.00      A    C
ATOM   2731  H2  BMIMA 110      14.657   2.765  22.592  1.00  0.00      A    H
ATOM   2732  C21 BMIMA 110      15.114   2.599  20.423  1.00  0.00      A    C
ATOM   2733  H21 BMIMA 110      15.455   1.595  20.299  1.00  0.00      A    H
ATOM   2734  C3  BMIMA 110      13.798   5.213  22.530  1.00  0.00      A    C
ATOM   2735  H3  BMIMA 110      14.369   5.105  23.440  1.00  0.00      A    H
ATOM   2736  H31 BMIMA 110      13.703   6.225  22.166  1.00  0.00      A    H
ATOM   2737  H32 BMIMA 110      12.873   4.716  22.781  1.00  0.00      A    H
ATOM   2738  C4  BMIMA 110      15.271   3.496  18.036  1.00  0.00      A    C
ATOM   2739  H4  BMIMA 110      16.230   3.000  17.998  1.00  0.00      A    H
ATOM   2740  H41 BMIMA 110      15.437   4.479  17.621  1.00  0.00      A    H
ATOM   2741  C5  BMIMA 110      14.240   2.718  17.166  1.00  0.00      A    C
ATOM   2742  H5  BMIMA 110      14.609   2.694  16.143  1.00  0.00      A    H
ATOM   2743  H51 BMIMA 110      14.153   1.711  17.566  1.00  0.00      A    H
ATOM   2744  C51 BMIMA 110      12.824   3.315  17.220  1.00  0.00      A    C
ATOM   2745  H52 BMIMA 110      12.079   2.668  16.765  1.00  0.00      A    H
ATOM   2746  H53 BMIMA 110      12.605   3.439  18.277  1.00  0.00      A    H
ATOM   2747  C6  BMIMA 110      12.730   4.640  16.452  1.00  0.00      A    C
ATOM   2748  H6  BMIMA 110      11.707   4.995  16.441  1.00  0.00      A    H
ATOM   2749  H61 BMIMA 110      13.435   5.353  16.865  1.00  0.00      A    H
ATOM   2750  H62 BMIMA 110      13.042   4.667  15.414  1.00  0.00      A    H
ATOM   2751  N1  BMIMA 111      19.611  12.719  48.989  1.00  0.00      A    N
ATOM   2752  N11 BMIMA 111      21.227  11.412  49.492  1.00  0.00      A    N
ATOM   2753  C1  BMIMA 111      20.239  12.138  50.028  1.00  0.00      A    C
ATOM   2754  H1  BMIMA 111      20.148  12.388  51.064  1.00  0.00      A    H
ATOM   2755  C2  BMIMA 111      20.120  12.259  47.824  1.00  0.00      A    C
ATOM   2756  H2  BMIMA 111      19.768  12.534  46.854  1.00  0.00      A    H
ATOM   2757  C21 BMIMA 111      21.168  11.438  48.149  1.00  0.00      A    C
ATOM   2758  H21 BMIMA 111      21.776  10.823  47.522  1.00  0.00      A    H
ATOM   2759  C3  BMIMA 111      18.632  13.815  48.965  1.00  0.00      A    C
ATOM   2760  H3  BMIMA 111      17.625  13.483  48.759  1.00  0.00      A    H
ATOM   2761  H31 BMIMA 111      18.663  14.293  49.933  1.00  0.00      A    H
ATOM   2762  H32 BMIMA 111      19.003  14.479  48.199  1.00  0.00      A    H
ATOM   2763  C4  BMIMA 111      22.150  10.594  50.280  1.00  0.00      A    C
ATOM   2764  H4  BMIMA 111      22.175  11.119  51.224  1.00  0.00      A    H
ATOM   2765  H41 BMIMA 111      23.023  10.593  49.643  1.00  0.00      A    H
ATOM   2766  C5  BMIMA 111      21.607   9.163  50.555  1.00  0.00      A    C
ATOM   2767  H5  BMIMA 111      22.251   8.480  51.103  1.00  0.00      A    H
ATOM   2768  H51 BMIMA 111      20.653   9.225  51.073  1.00  0.00      A    H
ATOM   2769  C51 BMIMA 111      21.410   8.357  49.236  1.00  0.00      A    C
ATOM   2770  H52 BMIMA 111      20.461   8.713  48.844  1.00  0.00      A    H
ATOM   2771  H53 BMIMA 111      22.196   8.578  48.519  1.00  0.00      A    H
ATOM   2772  C6  BMIMA 111      21.060   6.940  49.537  1.00  0.00      A    C
ATOM   2773  H6  BMIMA 111      21.852   6.339  49.969  1.00  0.00      A    H
ATOM   2774  H61 BMIMA 111      20.150   6.768  50.100  1.00  0.00      A    H
ATOM   2775  H62 BMIMA 111      20.971   6.480  48.560  1.00  0.00      A    H
ATOM   2776  N1  BMIMA 112      22.337   7.915  32.045  1.00  0.00      A    N
ATOM   2777  N11 BMIMA 112      20.435   8.780  31.626  1.00  0.00      A    N
ATOM   2778  C1  BMIMA 112      21.663   9.016  31.948  1.00  0.00      A    C
ATOM   2779  H1  BMIMA 112      22.023  10.020  32.018  1.00  0.00      A    H
ATOM   2780  C2  BMIMA 112      21.472   6.894  31.799  1.00  0.00      A    C
ATOM   2781  H2  BMIMA 112      21.667   5.858  31.971  1.00  0.00      A    H
ATOM   2782  C21 BMIMA 112      20.307   7.439  31.391  1.00  0.00      A    C
ATOM   2783  H21 BMIMA 112      19.345   7.016  31.197  1.00  0.00      A    H
ATOM   2784  C3  BMIMA 112      23.729   7.884  32.492  1.00  0.00      A    C
ATOM   2785  H3  BMIMA 112      23.817   8.514  33.365  1.00  0.00      A    H
ATOM   2786  H31 BMIMA 112      24.044   6.862  32.645  1.00  0.00      A    H
ATOM   2787  H32 BMIMA 112      24.406   8.285  31.752  1.00  0.00      A    H
ATOM   2788  C4  BMIMA 112      19.477   9.869  31.307  1.00  0.00      A    C
ATOM   2789  H4  BMIMA 112      20.008  10.790  31.499  1.00  0.00      A    H
ATOM   2790  H41 BMIMA 112      18.688   9.941  32.040  1.00  0.00      A    H
ATOM   2791  C5  BMIMA 112      18.978  10.010  29.866  1.00  0.00      A    C
ATOM   2792  H5  BMIMA 112      19.830   9.742  29.247  1.00  0.00      A    H
ATOM   2793  H51 BMIMA 112      18.167   9.308  29.691  1.00  0.00      A    H
ATOM   2794  C51 BMIMA 112      18.554  11.415  29.551  1.00  0.00      A    C
ATOM   2795  H52 BMIMA 112      17.698  11.640  30.181  1.00  0.00      A    H
ATOM   2796  H53 BMIMA 112      19.446  12.000  29.758  1.00  0.00      A    H
ATOM   2797  C6  BMIMA 112      18.156  11.507  27.995  1.00  0.00      A    C
ATOM   2798  H6  BMIMA 112      17.459  10.730  27.701  1.00  0.00      A    H
ATOM   2799  H61 BMIMA 112      17.763  12.515  27.934  1.00  0.00      A    H
ATOM   2800  H62 BMIMA 112      18.912  11.364  27.232  1.00  0.00      A    H
ATOM   2801  N1  BMIMA 113      31.039  10.073   8.955  1.00  0.00      A    N
ATOM   2802  N11 BMIMA 113      32.918   9.369   9.631  1.00  0.00      A    N
ATOM   2803  C1  BMIMA 113      31.682   9.577   9.968  1.00  0.00      A    C
ATOM   2804  H1  BMIMA 113      31.265   9.536  10.951  1.00  0.00      A    H
ATOM   2805  C2  BMIMA 113      31.902  10.088   7.882  1.00  0.00      A    C
ATOM   2806  H2  BMIMA 113      31.702  10.543   6.936  1.00  0.00      A    H
ATOM   2807  C21 BMIMA 113      33.003   9.591   8.286  1.00  0.00      A    C
ATOM   2808  H21 BMIMA 113      33.902   9.426   7.735  1.00  0.00      A    H
ATOM   2809  C3  BMIMA 113      29.810  10.848   8.962  1.00  0.00      A    C
ATOM   2810  H3  BMIMA 113      30.121  11.850   9.218  1.00  0.00      A    H
ATOM   2811  H31 BMIMA 113      29.542  10.743   7.921  1.00  0.00      A    H
ATOM   2812  H32 BMIMA 113      29.230  10.357   9.730  1.00  0.00      A    H
ATOM   2813  C4  BMIMA 113      34.057   8.995  10.519  1.00  0.00      A    C
ATOM   2814  H4  BMIMA 113      34.869   8.698   9.872  1.00  0.00      A    H
ATOM   2815  H41 BMIMA 113      33.721   8.158  11.114  1.00  0.00      A    H
ATOM   2816  C5  BMIMA 113      34.617  10.048  11.348  1.00  0.00      A    C
ATOM   2817  H5  BMIMA 113      33.867  10.611  11.898  1.00  0.00      A    H
ATOM   2818  H51 BMIMA 113      35.322   9.574  12.026  1.00  0.00      A    H
ATOM   2819  C51 BMIMA 113      35.293  11.072  10.527  1.00  0.00      A    C
ATOM   2820  H52 BMIMA 113      36.143  10.614  10.027  1.00  0.00      A    H
ATOM   2821  H53 BMIMA 113      34.527  11.492   9.881  1.00  0.00      A    H
ATOM   2822  C6  BMIMA 113      35.829  12.149  11.416  1.00  0.00      A    C
ATOM   2823  H6  BMIMA 113      35.005  12.806  11.674  1.00  0.00      A    H
ATOM   2824  H61 BMIMA 113      36.178  11.696  12.337  1.00  0.00      A    H
ATOM   2825  H62 BMIMA 113      36.579  12.734  10.897  1.00  0.00      A    H
ATOM   2826  N1  BMIMA 114      32.246  14.809   8.722  1.00  0.00      A    N
ATOM   2827  N11 BMIMA 114      30.243  15.486   8.687  1.00  0.00      A    N
ATOM   2828  C1  BMIMA 114      31.406  15.684   9.252  1.00  0.00      A    C
ATOM   2829  H1  BMIMA 114      31.558  16.413  10.020  1.00  0.00      A    H
ATOM   2830  C2  BMIMA 114      31.735  14.253   7.564  1.00  0.00      A    C
ATOM   2831  H2  BMIMA 114      32.261  13.750   6.783  1.00  0.00      A    H
ATOM   2832  C21 BMIMA 114      30.439  14.668   7.543  1.00  0.00      A    C
ATOM   2833  H21 BMIMA 114      29.690  14.500   6.801  1.00  0.00      A    H
ATOM   2834  C3  BMIMA 114      33.660  14.606   9.179  1.00  0.00      A    C
ATOM   2835  H3  BMIMA 114      33.533  13.761   9.840  1.00  0.00      A    H
ATOM   2836  H31 BMIMA 114      34.134  14.535   8.211  1.00  0.00      A    H
ATOM   2837  H32 BMIMA 114      33.939  15.432   9.817  1.00  0.00      A    H
ATOM   2838  C4  BMIMA 114      28.988  16.022   9.233  1.00  0.00      A    C
ATOM   2839  H4  BMIMA 114      28.398  16.345   8.388  1.00  0.00      A    H
ATOM   2840  H41 BMIMA 114      29.154  16.955   9.750  1.00  0.00      A    H
ATOM   2841  C5  BMIMA 114      28.138  15.112  10.233  1.00  0.00      A    C
ATOM   2842  H5  BMIMA 114      28.703  14.706  11.068  1.00  0.00      A    H
ATOM   2843  H51 BMIMA 114      27.304  15.624  10.706  1.00  0.00      A    H
ATOM   2844  C51 BMIMA 114      27.557  13.901   9.423  1.00  0.00      A    C
ATOM   2845  H52 BMIMA 114      26.773  14.206   8.734  1.00  0.00      A    H
ATOM   2846  H53 BMIMA 114      28.258  13.448   8.727  1.00  0.00      A    H
ATOM   2847  C6  BMIMA 114      26.980  12.814  10.372  1.00  0.00      A    C
ATOM   2848  H6  BMIMA 114      27.646  12.651  11.211  1.00  0.00      A    H
ATOM   2849  H61 BMIMA 114      26.024  13.005  10.846  1.00  0.00      A    H
ATOM   2850  H62 BMIMA 114      26.978  11.913   9.770  1.00  0.00      A    H
ATOM   2851  N1  BMIMA 115      37.198  21.006  42.745  1.00  0.00      A    N
ATOM   2852  N11 BMIMA 115      37.134  22.696  44.060  1.00  0.00      A    N
ATOM   2853  C1  BMIMA 115      37.815  21.632  43.739  1.00  0.00      A    C
ATOM   2854  H1  BMIMA 115      38.663  21.263  44.275  1.00  0.00      A    H
ATOM   2855  C2  BMIMA 115      36.082  21.789  42.455  1.00  0.00      A    C
ATOM   2856  H2  BMIMA 115      35.412  21.385  41.729  1.00  0.00      A    H
ATOM   2857  C21 BMIMA 115      36.088  22.886  43.211  1.00  0.00      A    C
ATOM   2858  H21 BMIMA 115      35.372  23.671  43.318  1.00  0.00      A    H
ATOM   2859  C3  BMIMA 115      37.470  19.624  42.183  1.00  0.00      A    C
ATOM   2860  H3  BMIMA 115      37.978  18.927  42.833  1.00  0.00      A    H
ATOM   2861  H31 BMIMA 115      36.538  19.214  41.820  1.00  0.00      A    H
ATOM   2862  H32 BMIMA 115      38.208  19.700  41.398  1.00  0.00      A    H
ATOM   2863  C4  BMIMA 115      37.286  23.388  45.283  1.00  0.00      A    C
ATOM   2864  H4  BMIMA 115      37.521  22.699  46.081  1.00  0.00      A    H
ATOM   2865  H41 BMIMA 115      36.328  23.764  45.608  1.00  0.00      A    H
ATOM   2866  C5  BMIMA 115      38.245  24.456  45.366  1.00  0.00      A    C
ATOM   2867  H5  BMIMA 115      39.285  24.154  45.281  1.00  0.00      A    H
ATOM   2868  H51 BMIMA 115      38.096  25.101  44.504  1.00  0.00      A    H
ATOM   2869  C51 BMIMA 115      38.193  25.318  46.660  1.00  0.00      A    C
ATOM   2870  H52 BMIMA 115      37.139  25.573  46.735  1.00  0.00      A    H
ATOM   2871  H53 BMIMA 115      38.454  24.633  47.463  1.00  0.00      A    H
ATOM   2872  C6  BMIMA 115      39.131  26.518  46.817  1.00  0.00      A    C
ATOM   2873  H6  BMIMA 115      40.130  26.163  47.043  1.00  0.00      A    H
ATOM   2874  H61 BMIMA 115      39.366  27.054  45.905  1.00  0.00      A    H
ATOM   2875  H62 BMIMA 115      38.744  27.197  47.568  1.00  0.00      A    H
ATOM   2876  N1  BMIMA 116       6.617  27.880  30.605  1.00  0.00      A    N
ATOM   2877  N11 BMIMA 116       4.993  28.903  29.620  1.00  0.00      A    N
ATOM   2878  C1  BMIMA 116       5.751  27.813  29.605  1.00  0.00      A    C
ATOM   2879  H1  BMIMA 116       5.432  26.880  29.193  1.00  0.00      A    H
ATOM   2880  C2  BMIMA 116       6.620  29.199  30.971  1.00  0.00      A    C
ATOM   2881  H2  BMIMA 116       7.363  29.661  31.584  1.00  0.00      A    H
ATOM   2882  C21 BMIMA 116       5.612  29.786  30.425  1.00  0.00      A    C
ATOM   2883  H21 BMIMA 116       5.346  30.820  30.394  1.00  0.00      A    H
ATOM   2884  C3  BMIMA 116       7.324  26.722  31.293  1.00  0.00      A    C
ATOM   2885  H3  BMIMA 116       7.489  26.063  30.453  1.00  0.00      A    H
ATOM   2886  H31 BMIMA 116       8.175  27.162  31.793  1.00  0.00      A    H
ATOM   2887  H32 BMIMA 116       6.618  26.339  32.015  1.00  0.00      A    H
ATOM   2888  C4  BMIMA 116       3.853  29.134  28.718  1.00  0.00      A    C
ATOM   2889  H4  BMIMA 116       3.232  29.906  29.148  1.00  0.00      A    H
ATOM   2890  H41 BMIMA 116       3.308  28.202  28.664  1.00  0.00      A    H
ATOM   2891  C5  BMIMA 116       4.201  29.524  27.338  1.00  0.00      A    C
ATOM   2892  H5  BMIMA 116       4.497  30.552  27.532  1.00  0.00      A    H
ATOM   2893  H51 BMIMA 116       5.043  28.916  27.017  1.00  0.00      A    H
ATOM   2894  C51 BMIMA 116       3.083  29.370  26.246  1.00  0.00      A    C
ATOM   2895  H52 BMIMA 116       2.894  28.301  26.197  1.00  0.00      A    H
ATOM   2896  H53 BMIMA 116       2.181  29.911  26.521  1.00  0.00      A    H
ATOM   2897  C6  BMIMA 116       3.572  29.913  24.961  1.00  0.00      A    C
ATOM   2898  H6  BMIMA 116       2.783  30.082  24.238  1.00  0.00      A    H
ATOM   2899  H61 BMIMA 116       4.135  30.831  25.088  1.00  0.00      A    H
ATOM   2900  H62 BMIMA 116       4.375  29.283  24.595  1.00  0.00      A    H
ATOM   2901  N1  BMIMA 117      19.683  51.220   8.164  1.00  0.00      A    N
ATOM   2902  N11 BMIMA 117      19.231  49.369   7.151  1.00  0.00      A    N
ATOM   2903  C1  BMIMA 117      20.144  50.299   7.398  1.00  0.00      A    C
ATOM   2904  H1  BMIMA 117      21.165  50.280   7.081  1.00  0.00      A    H
ATOM   2905  C2  BMIMA 117      18.368  50.973   8.452  1.00  0.00      A    C
ATOM   2906  H2  BMIMA 117      17.870  51.727   9.021  1.00  0.00      A    H
ATOM   2907  C21 BMIMA 117      18.083  49.916   7.705  1.00  0.00      A    C
ATOM   2908  H21 BMIMA 117      17.194  49.361   7.498  1.00  0.00      A    H
ATOM   2909  C3  BMIMA 117      20.432  52.356   8.574  1.00  0.00      A    C
ATOM   2910  H3  BMIMA 117      21.147  52.083   9.337  1.00  0.00      A    H
ATOM   2911  H31 BMIMA 117      20.931  52.859   7.759  1.00  0.00      A    H
ATOM   2912  H32 BMIMA 117      19.739  53.089   8.960  1.00  0.00      A    H
ATOM   2913  C4  BMIMA 117      19.483  48.161   6.317  1.00  0.00      A    C
ATOM   2914  H4  BMIMA 117      20.522  48.126   6.025  1.00  0.00      A    H
ATOM   2915  H41 BMIMA 117      18.903  48.266   5.412  1.00  0.00      A    H
ATOM   2916  C5  BMIMA 117      19.138  46.923   7.005  1.00  0.00      A    C
ATOM   2917  H5  BMIMA 117      18.297  47.063   7.680  1.00  0.00      A    H
ATOM   2918  H51 BMIMA 117      18.779  46.321   6.174  1.00  0.00      A    H
ATOM   2919  C51 BMIMA 117      20.331  46.365   7.711  1.00  0.00      A    C
ATOM   2920  H52 BMIMA 117      21.131  46.310   6.978  1.00  0.00      A    H
ATOM   2921  H53 BMIMA 117      20.641  46.994   8.541  1.00  0.00      A    H
ATOM   2922  C6  BMIMA 117      20.036  45.014   8.303  1.00  0.00      A    C
ATOM   2923  H6  BMIMA 117      20.929  44.406   8.215  1.00  0.00      A    H
ATOM   2924  H61 BMIMA 117      19.631  45.097   9.305  1.00  0.00      A    H
ATOM   2925  H62 BMIMA 117      19.277  44.646   7.621  1.00  0.00      A    H
ATOM   2926  N1  BMIMA 118      12.544  42.115   3.505  1.00  0.00      A    N
ATOM   2927  N11 BMIMA 118      12.859  43.754   2.174  1.00  0.00      A    N
ATOM   2928  C1  BMIMA 118      12.874  42.445   2.279  1.00  0.00      A    C
ATOM   2929  H1  BMIMA 118      13.262  41.706   1.611  1.00  0.00      A    H
ATOM   2930  C2  BMIMA 118      12.123  43.247   4.134  1.00  0.00      A    C
ATOM   2931  H2  BMIMA 118      11.737  43.222   5.129  1.00  0.00      A    H
ATOM   2932  C21 BMIMA 118      12.276  44.257   3.285  1.00  0.00      A    C
ATOM   2933  H21 BMIMA 118      12.048  45.280   3.490  1.00  0.00      A    H
ATOM   2934  C3  BMIMA 118      12.395  40.741   3.977  1.00  0.00      A    C
ATOM   2935  H3  BMIMA 118      11.446  40.609   4.475  1.00  0.00      A    H
ATOM   2936  H31 BMIMA 118      12.597  40.053   3.169  1.00  0.00      A    H
ATOM   2937  H32 BMIMA 118      13.053  40.495   4.798  1.00  0.00      A    H
ATOM   2938  C4  BMIMA 118      13.122  44.582   0.958  1.00  0.00      A    C
ATOM   2939  H4  BMIMA 118      13.756  44.023   0.286  1.00  0.00      A    H
ATOM   2940  H41 BMIMA 118      13.784  45.376   1.269  1.00  0.00      A    H
ATOM   2941  C5  BMIMA 118      11.986  45.299   0.233  1.00  0.00      A    C
ATOM   2942  H5  BMIMA 118      11.505  45.911   0.992  1.00  0.00      A    H
ATOM   2943  H51 BMIMA 118      12.364  45.891  -0.596  1.00  0.00      A    H
ATOM   2944  C51 BMIMA 118      10.974  44.340  -0.334  1.00  0.00      A    C
ATOM   2945  H52 BMIMA 118      11.577  43.550  -0.773  1.00  0.00      A    H
ATOM   2946  H53 BMIMA 118      10.437  43.936   0.520  1.00  0.00      A    H
ATOM   2947  C6  BMIMA 118      10.034  45.077  -1.303  1.00  0.00      A    C
ATOM   2948  H6  BMIMA 118      10.508  45.595  -2.129  1.00  0.00      A    H
ATOM   2949  H61 BMIMA 118       9.316  44.397  -1.748  1.00  0.00      A    H
ATOM   2950  H62 BMIMA 118       9.418  45.810  -0.795  1.00  0.00      A    H
ATOM   2951  N1  BMIMA 119      40.965  33.206  42.422  1.00  0.00      A    N
ATOM   2952  N11 BMIMA 119      42.948  32.534  41.943  1.00  0.00      A    N
ATOM   2953  C1  BMIMA 119      41.796  32.819  41.468  1.00  0.00      A    C
ATOM   2954  H1  BMIMA 119      41.543  32.827  40.429  1.00  0.00      A    H
ATOM   2955  C2  BMIMA 119      41.623  33.062  43.596  1.00  0.00      A    C
ATOM   2956  H2  BMIMA 119      41.065  33.315  44.470  1.00  0.00      A    H
ATOM   2957  C21 BMIMA 119      42.859  32.623  43.280  1.00  0.00      A    C
ATOM   2958  H21 BMIMA 119      43.620  32.296  43.954  1.00  0.00      A    H
ATOM   2959  C3  BMIMA 119      39.596  33.702  42.279  1.00  0.00      A    C
ATOM   2960  H3  BMIMA 119      38.836  33.362  42.967  1.00  0.00      A    H
ATOM   2961  H31 BMIMA 119      39.582  34.772  42.428  1.00  0.00      A    H
ATOM   2962  H32 BMIMA 119      39.327  33.639  41.236  1.00  0.00      A    H
ATOM   2963  C4  BMIMA 119      44.212  32.171  41.175  1.00  0.00      A    C
ATOM   2964  H4  BMIMA 119      43.956  32.237  40.128  1.00  0.00      A    H
ATOM   2965  H41 BMIMA 119      44.412  31.131  41.384  1.00  0.00      A    H
ATOM   2966  C5  BMIMA 119      45.486  33.051  41.370  1.00  0.00      A    C
ATOM   2967  H5  BMIMA 119      45.930  32.573  42.240  1.00  0.00      A    H
ATOM   2968  H51 BMIMA 119      46.164  33.046  40.520  1.00  0.00      A    H
ATOM   2969  C51 BMIMA 119      45.081  34.473  41.789  1.00  0.00      A    C
ATOM   2970  H52 BMIMA 119      44.114  34.738  41.370  1.00  0.00      A    H
ATOM   2971  H53 BMIMA 119      44.940  34.400  42.865  1.00  0.00      A    H
ATOM   2972  C6  BMIMA 119      46.179  35.547  41.612  1.00  0.00      A    C
ATOM   2973  H6  BMIMA 119      45.890  36.438  42.159  1.00  0.00      A    H
ATOM   2974  H61 BMIMA 119      47.105  35.267  42.101  1.00  0.00      A    H
ATOM   2975  H62 BMIMA 119      46.417  35.849  40.599  1.00  0.00      A    H
ATOM   2976  N1  BMIMA 120      17.372  39.650  47.670  1.00  0.00      A    N
ATOM   2977  N11 BMIMA 120      18.350  38.205  46.425  1.00  0.00      A    N
ATOM   2978  C1  BMIMA 120      17.666  38.396  47.519  1.00  0.00      A    C
ATOM   2979  H1  BMIMA 120      17.398  37.758  48.333  1.00  0.00      A    H
ATOM   2980  C2  BMIMA 120      17.766  40.276  46.551  1.00  0.00      A    C
ATOM   2981  H2  BMIMA 120      17.678  41.340  46.516  1.00  0.00      A    H
ATOM   2982  C21 BMIMA 120      18.258  39.371  45.681  1.00  0.00      A    C
ATOM   2983  H21 BMIMA 120      18.726  39.442  44.724  1.00  0.00      A    H
ATOM   2984  C3  BMIMA 120      16.643  40.179  48.844  1.00  0.00      A    C
ATOM   2985  H3  BMIMA 120      16.692  39.672  49.796  1.00  0.00      A    H
ATOM   2986  H31 BMIMA 120      16.981  41.186  49.039  1.00  0.00      A    H
ATOM   2987  H32 BMIMA 120      15.596  40.099  48.594  1.00  0.00      A    H
ATOM   2988  C4  BMIMA 120      18.898  36.972  45.943  1.00  0.00      A    C
ATOM   2989  H4  BMIMA 120      19.195  36.431  46.829  1.00  0.00      A    H
ATOM   2990  H41 BMIMA 120      19.839  37.300  45.525  1.00  0.00      A    H
ATOM   2991  C5  BMIMA 120      18.042  36.155  44.960  1.00  0.00      A    C
ATOM   2992  H5  BMIMA 120      18.758  35.429  44.584  1.00  0.00      A    H
ATOM   2993  H51 BMIMA 120      17.303  35.595  45.527  1.00  0.00      A    H
ATOM   2994  C51 BMIMA 120      17.573  37.041  43.786  1.00  0.00      A    C
ATOM   2995  H52 BMIMA 120      16.890  37.813  44.132  1.00  0.00      A    H
ATOM   2996  H53 BMIMA 120      18.454  37.485  43.330  1.00  0.00      A    H
ATOM   2997  C6  BMIMA 120      16.833  36.130  42.832  1.00  0.00      A    C
ATOM   2998  H6  BMIMA 120      17.538  35.527  42.271  1.00  0.00      A    H
ATOM   2999  H61 BMIMA 120      15.979  35.645  43.292  1.00  0.00      A    H
ATOM   3000  H62 BMIMA 120      16.365  36.735  42.064  1.00  0.00      A    H
ATOM   3001  N1  BMIMA 121      11.431  34.302   0.966  1.00  0.00      A    N
ATOM   3002  N11 BMIMA 121      10.133  35.331   2.362  1.00  0.00      A    N
ATOM   3003  C1  BMIMA 121      10.840  34.230   2.148  1.00  0.00      A    C
ATOM   3004  H1  BMIMA 121      10.861  33.436   2.863  1.00  0.00      A    H
ATOM   3005  C2  BMIMA 121      11.004  35.491   0.377  1.00  0.00      A    C
ATOM   3006  H2  BMIMA 121      11.153  35.756  -0.647  1.00  0.00      A    H
ATOM   3007  C21 BMIMA 121      10.170  36.105   1.247  1.00  0.00      A    C
ATOM   3008  H21 BMIMA 121       9.683  37.044   1.101  1.00  0.00      A    H
ATOM   3009  C3  BMIMA 121      12.250  33.303   0.287  1.00  0.00      A    C
ATOM   3010  H3  BMIMA 121      11.593  32.693  -0.316  1.00  0.00      A    H
ATOM   3011  H31 BMIMA 121      13.159  33.631  -0.194  1.00  0.00      A    H
ATOM   3012  H32 BMIMA 121      12.534  32.671   1.115  1.00  0.00      A    H
ATOM   3013  C4  BMIMA 121       9.183  35.429   3.484  1.00  0.00      A    C
ATOM   3014  H4  BMIMA 121       9.468  34.730   4.256  1.00  0.00      A    H
ATOM   3015  H41 BMIMA 121       8.184  35.217   3.134  1.00  0.00      A    H
ATOM   3016  C5  BMIMA 121       9.372  36.777   4.126  1.00  0.00      A    C
ATOM   3017  H5  BMIMA 121       9.148  37.572   3.419  1.00  0.00      A    H
ATOM   3018  H51 BMIMA 121       8.557  36.890   4.836  1.00  0.00      A    H
ATOM   3019  C51 BMIMA 121      10.812  36.872   4.848  1.00  0.00      A    C
ATOM   3020  H52 BMIMA 121      10.866  35.983   5.472  1.00  0.00      A    H
ATOM   3021  H53 BMIMA 121      11.553  36.941   4.056  1.00  0.00      A    H
ATOM   3022  C6  BMIMA 121      10.954  38.111   5.684  1.00  0.00      A    C
ATOM   3023  H6  BMIMA 121      10.683  38.964   5.073  1.00  0.00      A    H
ATOM   3024  H61 BMIMA 121      10.333  38.271   6.558  1.00  0.00      A    H
ATOM   3025  H62 BMIMA 121      11.983  38.177   6.019  1.00  0.00      A    H
ATOM   3026  N1  BMIMA 122      26.299  -2.067  33.602  1.00  0.00      A    N
ATOM   3027  N11 BMIMA 122      25.554  -0.661  32.231  1.00  0.00      A    N
ATOM   3028  C1  BMIMA 122      26.587  -1.062  32.874  1.00  0.00      A    C
ATOM   3029  H1  BMIMA 122      27.583  -0.724  32.682  1.00  0.00      A    H
ATOM   3030  C2  BMIMA 122      24.922  -2.322  33.519  1.00  0.00      A    C
ATOM   3031  H2  BMIMA 122      24.514  -3.108  34.116  1.00  0.00      A    H
ATOM   3032  C21 BMIMA 122      24.453  -1.414  32.650  1.00  0.00      A    C
ATOM   3033  H21 BMIMA 122      23.475  -1.207  32.274  1.00  0.00      A    H
ATOM   3034  C3  BMIMA 122      27.160  -2.854  34.454  1.00  0.00      A    C
ATOM   3035  H3  BMIMA 122      27.869  -3.389  33.839  1.00  0.00      A    H
ATOM   3036  H31 BMIMA 122      27.823  -2.182  34.979  1.00  0.00      A    H
ATOM   3037  H32 BMIMA 122      26.701  -3.648  35.023  1.00  0.00      A    H
ATOM   3038  C4  BMIMA 122      25.501   0.448  31.225  1.00  0.00      A    C
ATOM   3039  H4  BMIMA 122      24.891   0.025  30.440  1.00  0.00      A    H
ATOM   3040  H41 BMIMA 122      26.466   0.540  30.751  1.00  0.00      A    H
ATOM   3041  C5  BMIMA 122      24.890   1.763  31.688  1.00  0.00      A    C
ATOM   3042  H5  BMIMA 122      24.604   2.368  30.832  1.00  0.00      A    H
ATOM   3043  H51 BMIMA 122      23.984   1.417  32.179  1.00  0.00      A    H
ATOM   3044  C51 BMIMA 122      25.769   2.577  32.672  1.00  0.00      A    C
ATOM   3045  H52 BMIMA 122      25.711   2.082  33.638  1.00  0.00      A    H
ATOM   3046  H53 BMIMA 122      26.820   2.432  32.432  1.00  0.00      A    H
ATOM   3047  C6  BMIMA 122      25.244   3.998  32.731  1.00  0.00      A    C
ATOM   3048  H6  BMIMA 122      24.365   3.944  33.362  1.00  0.00      A    H
ATOM   3049  H61 BMIMA 122      25.883   4.718  33.231  1.00  0.00      A    H
ATOM   3050  H62 BMIMA 122      25.073   4.276  31.698  1.00  0.00      A    H
ATOM   3051  N1  BMIMA 123       7.815  50.789  42.068  1.00  0.00      A    N
ATOM   3052  N11 BMIMA 123       8.973  49.124  42.776  1.00  0.00      A    N
ATOM   3053  C1  BMIMA 123       8.923  50.105  41.932  1.00  0.00      A    C
ATOM   3054  H1  BMIMA 123       9.694  50.342  41.230  1.00  0.00      A    H
ATOM   3055  C2  BMIMA 123       7.164  50.273  43.193  1.00  0.00      A    C
ATOM   3056  H2  BMIMA 123       6.297  50.725  43.622  1.00  0.00      A    H
ATOM   3057  C21 BMIMA 123       7.819  49.193  43.550  1.00  0.00      A    C
ATOM   3058  H21 BMIMA 123       7.562  48.562  44.372  1.00  0.00      A    H
ATOM   3059  C3  BMIMA 123       7.591  52.098  41.344  1.00  0.00      A    C
ATOM   3060  H3  BMIMA 123       8.388  52.328  40.652  1.00  0.00      A    H
ATOM   3061  H31 BMIMA 123       6.651  51.941  40.836  1.00  0.00      A    H
ATOM   3062  H32 BMIMA 123       7.557  52.842  42.126  1.00  0.00      A    H
ATOM   3063  C4  BMIMA 123       9.990  48.077  42.815  1.00  0.00      A    C
ATOM   3064  H4  BMIMA 123      10.368  47.976  41.808  1.00  0.00      A    H
ATOM   3065  H41 BMIMA 123       9.539  47.183  43.219  1.00  0.00      A    H
ATOM   3066  C5  BMIMA 123      11.215  48.363  43.755  1.00  0.00      A    C
ATOM   3067  H5  BMIMA 123      10.700  48.688  44.655  1.00  0.00      A    H
ATOM   3068  H51 BMIMA 123      11.606  47.355  43.864  1.00  0.00      A    H
ATOM   3069  C51 BMIMA 123      12.347  49.296  43.335  1.00  0.00      A    C
ATOM   3070  H52 BMIMA 123      12.771  48.962  42.392  1.00  0.00      A    H
ATOM   3071  H53 BMIMA 123      11.971  50.298  43.141  1.00  0.00      A    H
ATOM   3072  C6  BMIMA 123      13.350  49.473  44.469  1.00  0.00      A    C
ATOM   3073  H6  BMIMA 123      12.913  50.028  45.291  1.00  0.00      A    H
ATOM   3074  H61 BMIMA 123      13.667  48.510  44.852  1.00  0.00      A    H
ATOM   3075  H62 BMIMA 123      14.264  49.997  44.213  1.00  0.00      A    H
ATOM   3076  N1  BMIMA 124       7.396  34.443  19.801  1.00  0.00      A    N
ATOM   3077  N11 BMIMA 124       5.603  33.830  18.625  1.00  0.00      A    N
ATOM   3078  C1  BMIMA 124       6.037  34.400  19.750  1.00  0.00      A    C
ATOM   3079  H1  BMIMA 124       5.405  34.607  20.588  1.00  0.00      A    H
ATOM   3080  C2  BMIMA 124       7.817  34.204  18.498  1.00  0.00      A    C
ATOM   3081  H2  BMIMA 124       8.827  34.441  18.244  1.00  0.00      A    H
ATOM   3082  C21 BMIMA 124       6.772  33.650  17.872  1.00  0.00      A    C
ATOM   3083  H21 BMIMA 124       6.727  33.211  16.900  1.00  0.00      A    H
ATOM   3084  C3  BMIMA 124       8.158  35.232  20.817  1.00  0.00      A    C
ATOM   3085  H3  BMIMA 124       7.477  35.518  21.605  1.00  0.00      A    H
ATOM   3086  H31 BMIMA 124       9.029  34.712  21.185  1.00  0.00      A    H
ATOM   3087  H32 BMIMA 124       8.444  36.117  20.268  1.00  0.00      A    H
ATOM   3088  C4  BMIMA 124       4.284  33.397  18.349  1.00  0.00      A    C
ATOM   3089  H4  BMIMA 124       3.901  33.100  19.314  1.00  0.00      A    H
ATOM   3090  H41 BMIMA 124       4.305  32.465  17.802  1.00  0.00      A    H
ATOM   3091  C5  BMIMA 124       3.421  34.360  17.638  1.00  0.00      A    C
ATOM   3092  H5  BMIMA 124       3.264  35.225  18.277  1.00  0.00      A    H
ATOM   3093  H51 BMIMA 124       3.976  34.591  16.733  1.00  0.00      A    H
ATOM   3094  C51 BMIMA 124       2.010  33.843  17.385  1.00  0.00      A    C
ATOM   3095  H52 BMIMA 124       1.843  32.969  16.761  1.00  0.00      A    H
ATOM   3096  H53 BMIMA 124       1.596  33.603  18.361  1.00  0.00      A    H
ATOM   3097  C6  BMIMA 124       1.090  34.891  16.756  1.00  0.00      A    C
ATOM   3098  H6  BMIMA 124       1.191  34.896  15.677  1.00  0.00      A    H
ATOM   3099  H61 BMIMA 124       0.068  34.564  16.907  1.00  0.00      A    H
ATOM   3100  H62 BMIMA 124       1.067  35.882  17.196  1.00  0.00      A    H
ATOM   3101  N1  BMIMA 125      30.837  -0.566  27.181  1.00  0.00      A    N
ATOM   3102  N11 BMIMA 125      30.270   1.247  28.118  1.00  0.00      A    N
ATOM   3103  C1  BMIMA 125      31.209   0.327  28.055  1.00  0.00      A    C
ATOM   3104  H1  BMIMA 125      32.208   0.316  28.436  1.00  0.00      A    H
ATOM   3105  C2  BMIMA 125      29.700  -0.131  26.646  1.00  0.00      A    C
ATOM   3106  H2  BMIMA 125      29.192  -0.680  25.884  1.00  0.00      A    H
ATOM   3107  C21 BMIMA 125      29.260   0.946  27.225  1.00  0.00      A    C
ATOM   3108  H21 BMIMA 125      28.308   1.426  27.182  1.00  0.00      A    H
ATOM   3109  C3  BMIMA 125      31.618  -1.756  26.865  1.00  0.00      A    C
ATOM   3110  H3  BMIMA 125      32.561  -1.395  26.480  1.00  0.00      A    H
ATOM   3111  H31 BMIMA 125      31.872  -2.340  27.737  1.00  0.00      A    H
ATOM   3112  H32 BMIMA 125      31.304  -2.393  26.052  1.00  0.00      A    H
ATOM   3113  C4  BMIMA 125      30.277   2.423  29.081  1.00  0.00      A    C
ATOM   3114  H4  BMIMA 125      30.324   2.126  30.118  1.00  0.00      A    H
ATOM   3115  H41 BMIMA 125      29.321   2.925  29.091  1.00  0.00      A    H
ATOM   3116  C5  BMIMA 125      31.518   3.262  28.788  1.00  0.00      A    C
ATOM   3117  H5  BMIMA 125      32.010   3.284  29.758  1.00  0.00      A    H
ATOM   3118  H51 BMIMA 125      32.158   2.862  28.006  1.00  0.00      A    H
ATOM   3119  C51 BMIMA 125      31.090   4.698  28.535  1.00  0.00      A    C
ATOM   3120  H52 BMIMA 125      30.264   4.578  27.839  1.00  0.00      A    H
ATOM   3121  H53 BMIMA 125      30.744   5.225  29.421  1.00  0.00      A    H
ATOM   3122  C6  BMIMA 125      32.210   5.459  27.875  1.00  0.00      A    C
ATOM   3123  H6  BMIMA 125      31.809   6.413  27.553  1.00  0.00      A    H
ATOM   3124  H61 BMIMA 125      33.018   5.665  28.568  1.00  0.00      A    H
ATOM   3125  H62 BMIMA 125      32.613   4.850  27.074  1.00  0.00      A    H
ATOM   3126  N1  BMIMA 126      40.344  16.421  22.264  1.00  0.00      A    N
ATOM   3127  N11 BMIMA 126      39.488  16.021  20.339  1.00  0.00      A    N
ATOM   3128  C1  BMIMA 126      39.667  15.508  21.566  1.00  0.00      A    C
ATOM   3129  H1  BMIMA 126      39.379  14.535  21.904  1.00  0.00      A    H
ATOM   3130  C2  BMIMA 126      40.607  17.514  21.429  1.00  0.00      A    C
ATOM   3131  H2  BMIMA 126      41.118  18.392  21.760  1.00  0.00      A    H
ATOM   3132  C21 BMIMA 126      40.040  17.267  20.278  1.00  0.00      A    C
ATOM   3133  H21 BMIMA 126      39.953  17.950  19.462  1.00  0.00      A    H
ATOM   3134  C3  BMIMA 126      40.907  16.163  23.619  1.00  0.00      A    C
ATOM   3135  H3  BMIMA 126      40.907  15.097  23.790  1.00  0.00      A    H
ATOM   3136  H31 BMIMA 126      41.919  16.529  23.710  1.00  0.00      A    H
ATOM   3137  H32 BMIMA 126      40.333  16.641  24.399  1.00  0.00      A    H
ATOM   3138  C4  BMIMA 126      38.978  15.304  19.167  1.00  0.00      A    C
ATOM   3139  H4  BMIMA 126      38.408  16.116  18.740  1.00  0.00      A    H
ATOM   3140  H41 BMIMA 126      38.293  14.488  19.345  1.00  0.00      A    H
ATOM   3141  C5  BMIMA 126      40.154  14.785  18.378  1.00  0.00      A    C
ATOM   3142  H5  BMIMA 126      41.022  15.431  18.481  1.00  0.00      A    H
ATOM   3143  H51 BMIMA 126      40.331  13.883  18.957  1.00  0.00      A    H
ATOM   3144  C51 BMIMA 126      39.769  14.245  16.993  1.00  0.00      A    C
ATOM   3145  H52 BMIMA 126      39.018  13.461  17.049  1.00  0.00      A    H
ATOM   3146  H53 BMIMA 126      39.362  14.978  16.301  1.00  0.00      A    H
ATOM   3147  C6  BMIMA 126      40.965  13.737  16.285  1.00  0.00      A    C
ATOM   3148  H6  BMIMA 126      41.558  13.010  16.827  1.00  0.00      A    H
ATOM   3149  H61 BMIMA 126      40.530  13.277  15.405  1.00  0.00      A    H
ATOM   3150  H62 BMIMA 126      41.535  14.588  15.929  1.00  0.00      A    H
ATOM   3151  N1  BMIMA 127      13.197  22.280  42.496  1.00  0.00      A    N
ATOM   3152  N11 BMIMA 127      14.330  22.465  44.348  1.00  0.00      A    N
ATOM   3153  C1  BMIMA 127      14.406  22.357  43.012  1.00  0.00      A    C
ATOM   3154  H1  BMIMA 127      15.266  22.556  42.410  1.00  0.00      A    H
ATOM   3155  C2  BMIMA 127      12.273  22.358  43.569  1.00  0.00      A    C
ATOM   3156  H2  BMIMA 127      11.244  22.376  43.283  1.00  0.00      A    H
ATOM   3157  C21 BMIMA 127      12.977  22.473  44.720  1.00  0.00      A    C
ATOM   3158  H21 BMIMA 127      12.695  22.679  45.729  1.00  0.00      A    H
ATOM   3159  C3  BMIMA 127      12.868  22.102  41.091  1.00  0.00      A    C
ATOM   3160  H3  BMIMA 127      13.574  21.412  40.653  1.00  0.00      A    H
ATOM   3161  H31 BMIMA 127      11.852  21.740  41.036  1.00  0.00      A    H
ATOM   3162  H32 BMIMA 127      12.944  23.045  40.569  1.00  0.00      A    H
ATOM   3163  C4  BMIMA 127      15.466  22.692  45.242  1.00  0.00      A    C
ATOM   3164  H4  BMIMA 127      15.299  23.580  45.834  1.00  0.00      A    H
ATOM   3165  H41 BMIMA 127      16.322  22.817  44.596  1.00  0.00      A    H
ATOM   3166  C5  BMIMA 127      15.691  21.567  46.219  1.00  0.00      A    C
ATOM   3167  H5  BMIMA 127      15.030  21.690  47.073  1.00  0.00      A    H
ATOM   3168  H51 BMIMA 127      15.453  20.630  45.723  1.00  0.00      A    H
ATOM   3169  C51 BMIMA 127      17.125  21.524  46.873  1.00  0.00      A    C
ATOM   3170  H52 BMIMA 127      17.907  21.347  46.139  1.00  0.00      A    H
ATOM   3171  H53 BMIMA 127      17.406  22.440  47.386  1.00  0.00      A    H
ATOM   3172  C6  BMIMA 127      17.112  20.310  47.835  1.00  0.00      A    C
ATOM   3173  H6  BMIMA 127      17.147  19.532  47.081  1.00  0.00      A    H
ATOM   3174  H61 BMIMA 127      17.887  20.285  48.593  1.00  0.00      A    H
ATOM   3175  H62 BMIMA 127      16.179  20.316  48.386  1.00  0.00      A    H
ATOM   3176  N1  BMIMA 128       9.308  28.082  47.365  1.00  0.00      A    N
ATOM   3177  N11 BMIMA 128       7.993  29.775  47.321  1.00  0.00      A    N
ATOM   3178  C1  BMIMA 128       8.348  28.683  46.681  1.00  0.00      A    C
ATOM   3179  H1  BMIMA 128       7.961  28.306  45.759  1.00  0.00      A    H
ATOM   3180  C2  BMIMA 128       9.617  28.854  48.487  1.00  0.00      A    C
ATOM   3181  H2  BMIMA 128      10.480  28.599  49.062  1.00  0.00      A    H
ATOM   3182  C21 BMIMA 128       8.754  29.861  48.492  1.00  0.00      A    C
ATOM   3183  H21 BMIMA 128       8.721  30.780  49.035  1.00  0.00      A    H
ATOM   3184  C3  BMIMA 128       9.892  26.817  46.877  1.00  0.00      A    C
ATOM   3185  H3  BMIMA 128      10.798  27.093  46.359  1.00  0.00      A    H
ATOM   3186  H31 BMIMA 128      10.133  26.087  47.636  1.00  0.00      A    H
ATOM   3187  H32 BMIMA 128       9.230  26.385  46.141  1.00  0.00      A    H
ATOM   3188  C4  BMIMA 128       7.009  30.844  46.892  1.00  0.00      A    C
ATOM   3189  H4  BMIMA 128       7.089  31.025  45.831  1.00  0.00      A    H
ATOM   3190  H41 BMIMA 128       7.380  31.676  47.473  1.00  0.00      A    H
ATOM   3191  C5  BMIMA 128       5.537  30.681  47.346  1.00  0.00      A    C
ATOM   3192  H5  BMIMA 128       5.642  30.704  48.427  1.00  0.00      A    H
ATOM   3193  H51 BMIMA 128       4.927  31.448  46.875  1.00  0.00      A    H
ATOM   3194  C51 BMIMA 128       4.985  29.317  46.830  1.00  0.00      A    C
ATOM   3195  H52 BMIMA 128       5.674  28.644  47.334  1.00  0.00      A    H
ATOM   3196  H53 BMIMA 128       3.971  29.205  47.207  1.00  0.00      A    H
ATOM   3197  C6  BMIMA 128       4.902  29.146  45.345  1.00  0.00      A    C
ATOM   3198  H6  BMIMA 128       5.832  29.454  44.882  1.00  0.00      A    H
ATOM   3199  H61 BMIMA 128       4.771  28.098  45.098  1.00  0.00      A    H
ATOM   3200  H62 BMIMA 128       4.069  29.680  44.901  1.00  0.00      A    H
ATOM   3201  N1  BMIMA 129      39.289   9.514  27.930  1.00  0.00      A    N
ATOM   3202  N11 BMIMA 129      38.792  11.038  26.499  1.00  0.00      A    N
ATOM   3203  C1  BMIMA 129      38.930  10.742  27.801  1.00  0.00      A    C
ATOM   3204  H1  BMIMA 129      38.729  11.354  28.654  1.00  0.00      A    H
ATOM   3205  C2  BMIMA 129      39.431   8.916  26.680  1.00  0.00      A    C
ATOM   3206  H2  BMIMA 129      39.863   7.955  26.508  1.00  0.00      A    H
ATOM   3207  C21 BMIMA 129      39.076   9.899  25.824  1.00  0.00      A    C
ATOM   3208  H21 BMIMA 129      39.154   9.911  24.759  1.00  0.00      A    H
ATOM   3209  C3  BMIMA 129      39.336   8.704  29.100  1.00  0.00      A    C
ATOM   3210  H3  BMIMA 129      40.259   8.155  28.980  1.00  0.00      A    H
ATOM   3211  H31 BMIMA 129      39.383   9.320  29.986  1.00  0.00      A    H
ATOM   3212  H32 BMIMA 129      38.411   8.148  29.067  1.00  0.00      A    H
ATOM   3213  C4  BMIMA 129      38.450  12.347  25.874  1.00  0.00      A    C
ATOM   3214  H4  BMIMA 129      38.144  12.206  24.848  1.00  0.00      A    H
ATOM   3215  H41 BMIMA 129      39.402  12.852  25.810  1.00  0.00      A    H
ATOM   3216  C5  BMIMA 129      37.389  13.108  26.589  1.00  0.00      A    C
ATOM   3217  H5  BMIMA 129      36.409  12.848  26.198  1.00  0.00      A    H
ATOM   3218  H51 BMIMA 129      37.336  12.819  27.635  1.00  0.00      A    H
ATOM   3219  C51 BMIMA 129      37.741  14.579  26.320  1.00  0.00      A    C
ATOM   3220  H52 BMIMA 129      38.676  14.826  26.817  1.00  0.00      A    H
ATOM   3221  H53 BMIMA 129      37.956  14.799  25.278  1.00  0.00      A    H
ATOM   3222  C6  BMIMA 129      36.558  15.507  26.772  1.00  0.00      A    C
ATOM   3223  H6  BMIMA 129      36.545  16.460  26.255  1.00  0.00      A    H
ATOM   3224  H61 BMIMA 129      35.640  14.976  26.546  1.00  0.00      A    H
ATOM   3225  H62 BMIMA 129      36.628  15.751  27.825  1.00  0.00      A    H
ATOM   3226  N1  BMIMA 130       6.844   6.172  22.953  1.00  0.00      A    N
ATOM   3227  N11 BMIMA 130       7.057   6.245  20.778  1.00  0.00      A    N
ATOM   3228  C1  BMIMA 130       6.344   5.843  21.800  1.00  0.00      A    C
ATOM   3229  H1  BMIMA 130       5.386   5.374  21.728  1.00  0.00      A    H
ATOM   3230  C2  BMIMA 130       7.960   6.901  22.671  1.00  0.00      A    C
ATOM   3231  H2  BMIMA 130       8.611   7.325  23.404  1.00  0.00      A    H
ATOM   3232  C21 BMIMA 130       8.077   7.012  21.324  1.00  0.00      A    C
ATOM   3233  H21 BMIMA 130       8.773   7.527  20.699  1.00  0.00      A    H
ATOM   3234  C3  BMIMA 130       6.316   5.921  24.282  1.00  0.00      A    C
ATOM   3235  H3  BMIMA 130       5.316   5.516  24.230  1.00  0.00      A    H
ATOM   3236  H31 BMIMA 130       6.926   5.306  24.927  1.00  0.00      A    H
ATOM   3237  H32 BMIMA 130       6.134   6.895  24.713  1.00  0.00      A    H
ATOM   3238  C4  BMIMA 130       6.832   6.061  19.324  1.00  0.00      A    C
ATOM   3239  H4  BMIMA 130       7.295   6.902  18.828  1.00  0.00      A    H
ATOM   3240  H41 BMIMA 130       5.769   6.078  19.135  1.00  0.00      A    H
ATOM   3241  C5  BMIMA 130       7.162   4.684  18.766  1.00  0.00      A    C
ATOM   3242  H5  BMIMA 130       6.608   4.620  17.833  1.00  0.00      A    H
ATOM   3243  H51 BMIMA 130       8.214   4.521  18.546  1.00  0.00      A    H
ATOM   3244  C51 BMIMA 130       6.729   3.525  19.644  1.00  0.00      A    C
ATOM   3245  H52 BMIMA 130       7.339   3.545  20.544  1.00  0.00      A    H
ATOM   3246  H53 BMIMA 130       5.687   3.493  19.952  1.00  0.00      A    H
ATOM   3247  C6  BMIMA 130       7.168   2.259  18.926  1.00  0.00      A    C
ATOM   3248  H6  BMIMA 130       7.121   1.404  19.591  1.00  0.00      A    H
ATOM   3249  H61 BMIMA 130       6.643   2.065  17.998  1.00  0.00      A    H
ATOM   3250  H62 BMIMA 130       8.235   2.336  18.749  1.00  0.00      A    H
ATOM   3251  N1  BMIMA 131      15.907  25.368   9.189  1.00  0.00      A    N
ATOM   3252  N11 BMIMA 131      13.906  25.270  10.033  1.00  0.00      A    N
ATOM   3253  C1  BMIMA 131      14.853  24.565   9.453  1.00  0.00      A    C
ATOM   3254  H1  BMIMA 131      14.847  23.496   9.457  1.00  0.00      A    H
ATOM   3255  C2  BMIMA 131      15.447  26.613   9.524  1.00  0.00      A    C
ATOM   3256  H2  BMIMA 131      16.083  27.458   9.375  1.00  0.00      A    H
ATOM   3257  C21 BMIMA 131      14.210  26.581   9.972  1.00  0.00      A    C
ATOM   3258  H21 BMIMA 131      13.521  27.344  10.263  1.00  0.00      A    H
ATOM   3259  C3  BMIMA 131      17.176  24.977   8.626  1.00  0.00      A    C
ATOM   3260  H3  BMIMA 131      17.078  23.907   8.520  1.00  0.00      A    H
ATOM   3261  H31 BMIMA 131      17.290  25.346   7.617  1.00  0.00      A    H
ATOM   3262  H32 BMIMA 131      17.980  25.236   9.299  1.00  0.00      A    H
ATOM   3263  C4  BMIMA 131      12.760  24.619  10.707  1.00  0.00      A    C
ATOM   3264  H4  BMIMA 131      12.359  25.359  11.384  1.00  0.00      A    H
ATOM   3265  H41 BMIMA 131      13.068  23.700  11.184  1.00  0.00      A    H
ATOM   3266  C5  BMIMA 131      11.587  24.408   9.617  1.00  0.00      A    C
ATOM   3267  H5  BMIMA 131      10.685  24.273  10.209  1.00  0.00      A    H
ATOM   3268  H51 BMIMA 131      11.520  25.362   9.101  1.00  0.00      A    H
ATOM   3269  C51 BMIMA 131      11.697  23.150   8.736  1.00  0.00      A    C
ATOM   3270  H52 BMIMA 131      12.707  23.084   8.337  1.00  0.00      A    H
ATOM   3271  H53 BMIMA 131      11.626  22.240   9.326  1.00  0.00      A    H
ATOM   3272  C6  BMIMA 131      10.678  23.096   7.611  1.00  0.00      A    C
ATOM   3273  H6  BMIMA 131      10.499  24.110   7.273  1.00  0.00      A    H
ATOM   3274  H61 BMIMA 131      11.061  22.595   6.729  1.00  0.00      A    H
ATOM   3275  H62 BMIMA 131       9.710  22.768   7.973  1.00  0.00      A    H
ATOM   3276  N1  BMIMA 132      17.362  30.162  17.346  1.00  0.00      A    N
ATOM   3277  N11 BMIMA 132      16.643  29.637  19.306  1.00  0.00      A    N
ATOM   3278  C1  BMIMA 132      17.705  29.815  18.535  1.00  0.00      A    C
ATOM   3279  H1  BMIMA 132      18.722  29.682  18.837  1.00  0.00      A    H
ATOM   3280  C2  BMIMA 132      15.969  30.220  17.344  1.00  0.00      A    C
ATOM   3281  H2  BMIMA 132      15.484  30.610  16.477  1.00  0.00      A    H
ATOM   3282  C21 BMIMA 132      15.533  29.866  18.541  1.00  0.00      A    C
ATOM   3283  H21 BMIMA 132      14.520  29.838  18.877  1.00  0.00      A    H
ATOM   3284  C3  BMIMA 132      18.089  30.161  16.096  1.00  0.00      A    C
ATOM   3285  H3  BMIMA 132      17.322  30.355  15.361  1.00  0.00      A    H
ATOM   3286  H31 BMIMA 132      18.779  30.992  16.088  1.00  0.00      A    H
ATOM   3287  H32 BMIMA 132      18.530  29.224  15.788  1.00  0.00      A    H
ATOM   3288  C4  BMIMA 132      16.811  29.165  20.655  1.00  0.00      A    C
ATOM   3289  H4  BMIMA 132      16.342  29.830  21.365  1.00  0.00      A    H
ATOM   3290  H41 BMIMA 132      17.855  29.389  20.817  1.00  0.00      A    H
ATOM   3291  C5  BMIMA 132      16.336  27.808  20.845  1.00  0.00      A    C
ATOM   3292  H5  BMIMA 132      15.252  27.738  20.836  1.00  0.00      A    H
ATOM   3293  H51 BMIMA 132      16.734  27.160  20.069  1.00  0.00      A    H
ATOM   3294  C51 BMIMA 132      16.797  27.206  22.139  1.00  0.00      A    C
ATOM   3295  H52 BMIMA 132      16.665  27.868  22.991  1.00  0.00      A    H
ATOM   3296  H53 BMIMA 132      16.442  26.212  22.401  1.00  0.00      A    H
ATOM   3297  C6  BMIMA 132      18.233  26.946  22.055  1.00  0.00      A    C
ATOM   3298  H6  BMIMA 132      18.486  26.513  23.017  1.00  0.00      A    H
ATOM   3299  H61 BMIMA 132      18.669  26.434  21.205  1.00  0.00      A    H
ATOM   3300  H62 BMIMA 132      18.573  27.970  21.955  1.00  0.00      A    H
ATOM   3301  N1  BMIMA 133      26.889  10.336  13.203  1.00  0.00      A    N
ATOM   3302  N11 BMIMA 133      28.667   9.670  14.256  1.00  0.00      A    N
ATOM   3303  C1  BMIMA 133      27.591   9.278  13.615  1.00  0.00      A    C
ATOM   3304  H1  BMIMA 133      27.400   8.275  13.298  1.00  0.00      A    H
ATOM   3305  C2  BMIMA 133      27.508  11.444  13.679  1.00  0.00      A    C
ATOM   3306  H2  BMIMA 133      27.053  12.393  13.498  1.00  0.00      A    H
ATOM   3307  C21 BMIMA 133      28.610  11.076  14.225  1.00  0.00      A    C
ATOM   3308  H21 BMIMA 133      29.304  11.731  14.704  1.00  0.00      A    H
ATOM   3309  C3  BMIMA 133      25.526  10.230  12.546  1.00  0.00      A    C
ATOM   3310  H3  BMIMA 133      25.635   9.463  11.794  1.00  0.00      A    H
ATOM   3311  H31 BMIMA 133      24.828   9.842  13.273  1.00  0.00      A    H
ATOM   3312  H32 BMIMA 133      25.288  11.244  12.261  1.00  0.00      A    H
ATOM   3313  C4  BMIMA 133      29.821   8.791  14.633  1.00  0.00      A    C
ATOM   3314  H4  BMIMA 133      29.880   7.979  13.922  1.00  0.00      A    H
ATOM   3315  H41 BMIMA 133      29.560   8.288  15.552  1.00  0.00      A    H
ATOM   3316  C5  BMIMA 133      31.299   9.430  14.656  1.00  0.00      A    C
ATOM   3317  H5  BMIMA 133      31.554   9.915  13.717  1.00  0.00      A    H
ATOM   3318  H51 BMIMA 133      31.393  10.167  15.449  1.00  0.00      A    H
ATOM   3319  C51 BMIMA 133      32.376   8.421  14.894  1.00  0.00      A    C
ATOM   3320  H52 BMIMA 133      32.327   7.903  15.848  1.00  0.00      A    H
ATOM   3321  H53 BMIMA 133      32.308   7.654  14.127  1.00  0.00      A    H
ATOM   3322  C6  BMIMA 133      33.794   8.941  14.922  1.00  0.00      A    C
ATOM   3323  H6  BMIMA 133      34.503   8.124  15.001  1.00  0.00      A    H
ATOM   3324  H61 BMIMA 133      33.858   9.513  14.003  1.00  0.00      A    H
ATOM   3325  H62 BMIMA 133      34.104   9.546  15.766  1.00  0.00      A    H
ATOM   3326  N1  BMIMA 134      31.951  38.888  12.436  1.00  0.00      A    N
ATOM   3327  N11 BMIMA 134      31.716  36.833  11.867  1.00  0.00      A    N
ATOM   3328  C1  BMIMA 134      32.526  37.699  12.490  1.00  0.00      A    C
ATOM   3329  H1  BMIMA 134      33.504  37.636  12.917  1.00  0.00      A    H
ATOM   3330  C2  BMIMA 134      30.702  38.774  11.939  1.00  0.00      A    C
ATOM   3331  H2  BMIMA 134      30.086  39.633  11.792  1.00  0.00      A    H
ATOM   3332  C21 BMIMA 134      30.518  37.484  11.561  1.00  0.00      A    C
ATOM   3333  H21 BMIMA 134      29.737  36.947  11.068  1.00  0.00      A    H
ATOM   3334  C3  BMIMA 134      32.453  40.144  13.012  1.00  0.00      A    C
ATOM   3335  H3  BMIMA 134      32.845  40.796  12.244  1.00  0.00      A    H
ATOM   3336  H31 BMIMA 134      31.671  40.664  13.544  1.00  0.00      A    H
ATOM   3337  H32 BMIMA 134      33.303  39.859  13.614  1.00  0.00      A    H
ATOM   3338  C4  BMIMA 134      32.037  35.396  11.772  1.00  0.00      A    C
ATOM   3339  H4  BMIMA 134      32.955  35.353  12.339  1.00  0.00      A    H
ATOM   3340  H41 BMIMA 134      32.288  35.226  10.735  1.00  0.00      A    H
ATOM   3341  C5  BMIMA 134      30.934  34.403  12.316  1.00  0.00      A    C
ATOM   3342  H5  BMIMA 134      30.526  34.829  13.229  1.00  0.00      A    H
ATOM   3343  H51 BMIMA 134      30.253  34.162  11.503  1.00  0.00      A    H
ATOM   3344  C51 BMIMA 134      31.633  33.069  12.630  1.00  0.00      A    C
ATOM   3345  H52 BMIMA 134      32.286  32.705  11.841  1.00  0.00      A    H
ATOM   3346  H53 BMIMA 134      32.238  33.306  13.501  1.00  0.00      A    H
ATOM   3347  C6  BMIMA 134      30.653  31.994  13.047  1.00  0.00      A    C
ATOM   3348  H6  BMIMA 134      30.231  32.327  13.988  1.00  0.00      A    H
ATOM   3349  H61 BMIMA 134      29.897  31.867  12.280  1.00  0.00      A    H
ATOM   3350  H62 BMIMA 134      31.188  31.072  13.242  1.00  0.00      A    H
ATOM   3351  N1  BMIMA 135      32.903  30.737  24.032  1.00  0.00      A    N
ATOM   3352  N11 BMIMA 135      34.812  29.842  23.827  1.00  0.00      A    N
ATOM   3353  C1  BMIMA 135      33.693  30.133  23.176  1.00  0.00      A    C
ATOM   3354  H1  BMIMA 135      33.565  29.964  22.128  1.00  0.00      A    H
ATOM   3355  C2  BMIMA 135      33.432  30.573  25.308  1.00  0.00      A    C
ATOM   3356  H2  BMIMA 135      33.043  30.804  26.276  1.00  0.00      A    H
ATOM   3357  C21 BMIMA 135      34.630  30.002  25.171  1.00  0.00      A    C
ATOM   3358  H21 BMIMA 135      35.327  29.739  25.936  1.00  0.00      A    H
ATOM   3359  C3  BMIMA 135      31.567  31.228  23.743  1.00  0.00      A    C
ATOM   3360  H3  BMIMA 135      31.545  31.386  22.674  1.00  0.00      A    H
ATOM   3361  H31 BMIMA 135      30.828  30.483  23.999  1.00  0.00      A    H
ATOM   3362  H32 BMIMA 135      31.373  32.158  24.255  1.00  0.00      A    H
ATOM   3363  C4  BMIMA 135      36.086  29.560  23.135  1.00  0.00      A    C
ATOM   3364  H4  BMIMA 135      36.776  30.081  23.782  1.00  0.00      A    H
ATOM   3365  H41 BMIMA 135      36.042  30.040  22.169  1.00  0.00      A    H
ATOM   3366  C5  BMIMA 135      36.467  28.077  22.990  1.00  0.00      A    C
ATOM   3367  H5  BMIMA 135      35.785  27.638  22.267  1.00  0.00      A    H
ATOM   3368  H51 BMIMA 135      37.490  27.884  22.679  1.00  0.00      A    H
ATOM   3369  C51 BMIMA 135      36.230  27.250  24.230  1.00  0.00      A    C
ATOM   3370  H52 BMIMA 135      36.635  27.782  25.087  1.00  0.00      A    H
ATOM   3371  H53 BMIMA 135      35.150  27.312  24.338  1.00  0.00      A    H
ATOM   3372  C6  BMIMA 135      36.676  25.809  24.052  1.00  0.00      A    C
ATOM   3373  H6  BMIMA 135      36.385  25.137  24.852  1.00  0.00      A    H
ATOM   3374  H61 BMIMA 135      36.153  25.468  23.166  1.00  0.00      A    H
ATOM   3375  H62 BMIMA 135      37.739  25.644  23.925  1.00  0.00      A    H
ATOM   3376  N1  BMIMA 136      34.476  38.072  28.733  1.00  0.00      A    N
ATOM   3377  N11 BMIMA 136      32.652  36.832  28.490  1.00  0.00      A    N
ATOM   3378  C1  BMIMA 136      33.303  37.910  28.113  1.00  0.00      A    C
ATOM   3379  H1  BMIMA 136      32.980  38.627  27.389  1.00  0.00      A    H
ATOM   3380  C2  BMIMA 136      34.547  37.078  29.672  1.00  0.00      A    C
ATOM   3381  H2  BMIMA 136      35.373  37.047  30.348  1.00  0.00      A    H
ATOM   3382  C21 BMIMA 136      33.495  36.258  29.418  1.00  0.00      A    C
ATOM   3383  H21 BMIMA 136      33.268  35.316  29.868  1.00  0.00      A    H
ATOM   3384  C3  BMIMA 136      35.387  39.183  28.642  1.00  0.00      A    C
ATOM   3385  H3  BMIMA 136      34.750  39.991  28.313  1.00  0.00      A    H
ATOM   3386  H31 BMIMA 136      35.706  39.399  29.651  1.00  0.00      A    H
ATOM   3387  H32 BMIMA 136      36.251  38.897  28.061  1.00  0.00      A    H
ATOM   3388  C4  BMIMA 136      31.291  36.377  27.997  1.00  0.00      A    C
ATOM   3389  H4  BMIMA 136      30.570  37.030  28.467  1.00  0.00      A    H
ATOM   3390  H41 BMIMA 136      31.003  35.398  28.349  1.00  0.00      A    H
ATOM   3391  C5  BMIMA 136      31.182  36.472  26.463  1.00  0.00      A    C
ATOM   3392  H5  BMIMA 136      30.129  36.634  26.250  1.00  0.00      A    H
ATOM   3393  H51 BMIMA 136      31.731  37.312  26.045  1.00  0.00      A    H
ATOM   3394  C51 BMIMA 136      31.719  35.198  25.936  1.00  0.00      A    C
ATOM   3395  H52 BMIMA 136      32.691  34.944  26.351  1.00  0.00      A    H
ATOM   3396  H53 BMIMA 136      31.061  34.379  26.218  1.00  0.00      A    H
ATOM   3397  C6  BMIMA 136      31.915  35.304  24.434  1.00  0.00      A    C
ATOM   3398  H6  BMIMA 136      31.854  34.330  23.962  1.00  0.00      A    H
ATOM   3399  H61 BMIMA 136      31.062  35.869  24.077  1.00  0.00      A    H
ATOM   3400  H62 BMIMA 136      32.829  35.750  24.058  1.00  0.00      A    H
ATOM   3401  N1  BMIMA 137      44.933   5.799  28.985  1.00  0.00      A    N
ATOM   3402  N11 BMIMA 137      44.211   5.971  27.012  1.00  0.00      A    N
ATOM   3403  C1  BMIMA 137      45.231   5.647  27.740  1.00  0.00      A    C
ATOM   3404  H1  BMIMA 137      46.224   5.539  27.362  1.00  0.00      A    H
ATOM   3405  C2  BMIMA 137      43.590   6.005  29.052  1.00  0.00      A    C
ATOM   3406  H2  BMIMA 137      43.137   6.189  30.002  1.00  0.00      A    H
ATOM   3407  C21 BMIMA 137      43.110   6.024  27.862  1.00  0.00      A    C
ATOM   3408  H21 BMIMA 137      42.071   6.098  27.628  1.00  0.00      A    H
ATOM   3409  C3  BMIMA 137      45.878   5.697  30.082  1.00  0.00      A    C
ATOM   3410  H3  BMIMA 137      46.857   5.942  29.697  1.00  0.00      A    H
ATOM   3411  H31 BMIMA 137      45.684   6.275  30.974  1.00  0.00      A    H
ATOM   3412  H32 BMIMA 137      45.986   4.634  30.238  1.00  0.00      A    H
ATOM   3413  C4  BMIMA 137      44.245   6.076  25.499  1.00  0.00      A    C
ATOM   3414  H4  BMIMA 137      43.201   6.034  25.226  1.00  0.00      A    H
ATOM   3415  H41 BMIMA 137      44.814   5.245  25.109  1.00  0.00      A    H
ATOM   3416  C5  BMIMA 137      44.712   7.495  25.106  1.00  0.00      A    C
ATOM   3417  H5  BMIMA 137      45.769   7.494  25.359  1.00  0.00      A    H
ATOM   3418  H51 BMIMA 137      44.605   7.629  24.033  1.00  0.00      A    H
ATOM   3419  C51 BMIMA 137      43.930   8.661  25.790  1.00  0.00      A    C
ATOM   3420  H52 BMIMA 137      42.936   8.531  25.371  1.00  0.00      A    H
ATOM   3421  H53 BMIMA 137      43.956   8.554  26.871  1.00  0.00      A    H
ATOM   3422  C6  BMIMA 137      44.481  10.058  25.325  1.00  0.00      A    C
ATOM   3423  H6  BMIMA 137      44.668  10.060  24.257  1.00  0.00      A    H
ATOM   3424  H61 BMIMA 137      43.803  10.879  25.529  1.00  0.00      A    H
ATOM   3425  H62 BMIMA 137      45.412  10.247  25.847  1.00  0.00      A    H
ATOM   3426  N1  BMIMA 138      16.220  20.834  27.986  1.00  0.00      A    N
ATOM   3427  N11 BMIMA 138      16.879  22.253  26.605  1.00  0.00      A    N
ATOM   3428  C1  BMIMA 138      16.034  22.037  27.535  1.00  0.00      A    C
ATOM   3429  H1  BMIMA 138      15.291  22.692  27.938  1.00  0.00      A    H
ATOM   3430  C2  BMIMA 138      17.098  20.191  27.185  1.00  0.00      A    C
ATOM   3431  H2  BMIMA 138      17.360  19.166  27.336  1.00  0.00      A    H
ATOM   3432  C21 BMIMA 138      17.611  21.094  26.373  1.00  0.00      A    C
ATOM   3433  H21 BMIMA 138      18.328  20.961  25.593  1.00  0.00      A    H
ATOM   3434  C3  BMIMA 138      15.421  20.308  29.187  1.00  0.00      A    C
ATOM   3435  H3  BMIMA 138      16.083  19.995  29.981  1.00  0.00      A    H
ATOM   3436  H31 BMIMA 138      14.724  21.028  29.588  1.00  0.00      A    H
ATOM   3437  H32 BMIMA 138      14.882  19.443  28.830  1.00  0.00      A    H
ATOM   3438  C4  BMIMA 138      17.124  23.541  25.933  1.00  0.00      A    C
ATOM   3439  H4  BMIMA 138      18.138  23.794  26.205  1.00  0.00      A    H
ATOM   3440  H41 BMIMA 138      16.430  24.227  26.397  1.00  0.00      A    H
ATOM   3441  C5  BMIMA 138      16.915  23.582  24.403  1.00  0.00      A    C
ATOM   3442  H5  BMIMA 138      16.530  24.566  24.147  1.00  0.00      A    H
ATOM   3443  H51 BMIMA 138      17.821  23.335  23.856  1.00  0.00      A    H
ATOM   3444  C51 BMIMA 138      15.878  22.567  23.932  1.00  0.00      A    C
ATOM   3445  H52 BMIMA 138      16.338  21.588  24.042  1.00  0.00      A    H
ATOM   3446  H53 BMIMA 138      14.873  22.655  24.335  1.00  0.00      A    H
ATOM   3447  C6  BMIMA 138      15.515  22.707  22.433  1.00  0.00      A    C
ATOM   3448  H6  BMIMA 138      14.853  23.565  22.417  1.00  0.00      A    H
ATOM   3449  H61 BMIMA 138      16.443  22.760  21.876  1.00  0.00      A    H
ATOM   3450  H62 BMIMA 138      14.924  21.842  22.152  1.00  0.00      A    H
ATOM   3451  N1  BMIMA 139       6.206  46.881  24.859  1.00  0.00      A    N
ATOM   3452  N11 BMIMA 139       4.317  45.940  25.293  1.00  0.00      A    N
ATOM   3453  C1  BMIMA 139       5.632  45.772  25.314  1.00  0.00      A    C
ATOM   3454  H1  BMIMA 139       6.112  44.941  25.786  1.00  0.00      A    H
ATOM   3455  C2  BMIMA 139       5.163  47.711  24.471  1.00  0.00      A    C
ATOM   3456  H2  BMIMA 139       5.362  48.682  24.074  1.00  0.00      A    H
ATOM   3457  C21 BMIMA 139       4.006  47.213  24.924  1.00  0.00      A    C
ATOM   3458  H21 BMIMA 139       3.056  47.694  25.000  1.00  0.00      A    H
ATOM   3459  C3  BMIMA 139       7.625  47.194  24.693  1.00  0.00      A    C
ATOM   3460  H3  BMIMA 139       7.696  47.503  23.661  1.00  0.00      A    H
ATOM   3461  H31 BMIMA 139       7.999  47.935  25.384  1.00  0.00      A    H
ATOM   3462  H32 BMIMA 139       8.100  46.238  24.854  1.00  0.00      A    H
ATOM   3463  C4  BMIMA 139       3.285  45.004  25.784  1.00  0.00      A    C
ATOM   3464  H4  BMIMA 139       2.426  45.585  26.085  1.00  0.00      A    H
ATOM   3465  H41 BMIMA 139       3.613  44.590  26.726  1.00  0.00      A    H
ATOM   3466  C5  BMIMA 139       2.959  44.047  24.697  1.00  0.00      A    C
ATOM   3467  H5  BMIMA 139       3.844  43.416  24.714  1.00  0.00      A    H
ATOM   3468  H51 BMIMA 139       2.128  43.392  24.945  1.00  0.00      A    H
ATOM   3469  C51 BMIMA 139       2.588  44.738  23.359  1.00  0.00      A    C
ATOM   3470  H52 BMIMA 139       2.008  45.647  23.500  1.00  0.00      A    H
ATOM   3471  H53 BMIMA 139       3.534  45.110  22.975  1.00  0.00      A    H
ATOM   3472  C6  BMIMA 139       2.053  43.773  22.335  1.00  0.00      A    C
ATOM   3473  H6  BMIMA 139       1.147  43.283  22.673  1.00  0.00      A    H
ATOM   3474  H61 BMIMA 139       1.780  44.359  21.465  1.00  0.00      A    H
ATOM   3475  H62 BMIMA 139       2.746  43.028  21.960  1.00  0.00      A    H
ATOM   3476  N1  BMIMA 140      46.287  26.082   5.712  1.00  0.00      A    N
ATOM   3477  N11 BMIMA 140      47.784  24.633   6.212  1.00  0.00      A    N
ATOM   3478  C1  BMIMA 140      47.463  25.555   5.393  1.00  0.00      A    C
ATOM   3479  H1  BMIMA 140      48.082  25.796   4.555  1.00  0.00      A    H
ATOM   3480  C2  BMIMA 140      45.849  25.374   6.760  1.00  0.00      A    C
ATOM   3481  H2  BMIMA 140      44.907  25.688   7.153  1.00  0.00      A    H
ATOM   3482  C21 BMIMA 140      46.753  24.515   7.143  1.00  0.00      A    C
ATOM   3483  H21 BMIMA 140      46.785  23.831   7.962  1.00  0.00      A    H
ATOM   3484  C3  BMIMA 140      45.578  27.117   5.052  1.00  0.00      A    C
ATOM   3485  H3  BMIMA 140      44.850  26.705   4.369  1.00  0.00      A    H
ATOM   3486  H31 BMIMA 140      45.018  27.642   5.811  1.00  0.00      A    H
ATOM   3487  H32 BMIMA 140      46.201  27.863   4.581  1.00  0.00      A    H
ATOM   3488  C4  BMIMA 140      48.968  23.779   6.022  1.00  0.00      A    C
ATOM   3489  H4  BMIMA 140      49.365  23.919   5.028  1.00  0.00      A    H
ATOM   3490  H41 BMIMA 140      48.689  22.744   6.150  1.00  0.00      A    H
ATOM   3491  C5  BMIMA 140      50.062  24.186   6.992  1.00  0.00      A    C
ATOM   3492  H5  BMIMA 140      49.632  24.006   7.973  1.00  0.00      A    H
ATOM   3493  H51 BMIMA 140      50.949  23.569   6.877  1.00  0.00      A    H
ATOM   3494  C51 BMIMA 140      50.509  25.635   7.083  1.00  0.00      A    C
ATOM   3495  H52 BMIMA 140      50.692  26.032   6.087  1.00  0.00      A    H
ATOM   3496  H53 BMIMA 140      49.731  26.221   7.565  1.00  0.00      A    H
ATOM   3497  C6  BMIMA 140      51.682  25.664   8.053  1.00  0.00      A    C
ATOM   3498  H6  BMIMA 140      52.500  25.022   7.748  1.00  0.00      A    H
ATOM   3499  H61 BMIMA 140      52.055  26.635   8.359  1.00  0.00      A    H
ATOM   3500  H62 BMIMA 140      51.282  25.277   8.983  1.00  0.00      A    H
ATOM   3501  N1  BMIMA 141      45.571  46.993   7.858  1.00  0.00      A    N
ATOM   3502  N11 BMIMA 141      45.400  45.492   9.416  1.00  0.00      A    N
ATOM   3503  C1  BMIMA 141      45.248  45.773   8.138  1.00  0.00      A    C
ATOM   3504  H1  BMIMA 141      45.021  45.041   7.392  1.00  0.00      A    H
ATOM   3505  C2  BMIMA 141      45.817  47.620   9.099  1.00  0.00      A    C
ATOM   3506  H2  BMIMA 141      46.195  48.612   9.215  1.00  0.00      A    H
ATOM   3507  C21 BMIMA 141      45.776  46.637  10.036  1.00  0.00      A    C
ATOM   3508  H21 BMIMA 141      46.014  46.578  11.075  1.00  0.00      A    H
ATOM   3509  C3  BMIMA 141      45.848  47.691   6.564  1.00  0.00      A    C
ATOM   3510  H3  BMIMA 141      46.732  48.304   6.652  1.00  0.00      A    H
ATOM   3511  H31 BMIMA 141      45.926  46.960   5.773  1.00  0.00      A    H
ATOM   3512  H32 BMIMA 141      45.061  48.358   6.244  1.00  0.00      A    H
ATOM   3513  C4  BMIMA 141      45.417  44.208  10.131  1.00  0.00      A    C
ATOM   3514  H4  BMIMA 141      46.135  44.382  10.918  1.00  0.00      A    H
ATOM   3515  H41 BMIMA 141      45.751  43.545   9.346  1.00  0.00      A    H
ATOM   3516  C5  BMIMA 141      44.057  43.829  10.630  1.00  0.00      A    C
ATOM   3517  H5  BMIMA 141      44.171  42.992  11.315  1.00  0.00      A    H
ATOM   3518  H51 BMIMA 141      43.624  44.675  11.157  1.00  0.00      A    H
ATOM   3519  C51 BMIMA 141      43.014  43.459   9.527  1.00  0.00      A    C
ATOM   3520  H52 BMIMA 141      42.766  44.404   9.050  1.00  0.00      A    H
ATOM   3521  H53 BMIMA 141      43.522  42.852   8.782  1.00  0.00      A    H
ATOM   3522  C6  BMIMA 141      41.732  42.782  10.005  1.00  0.00      A    C
ATOM   3523  H6  BMIMA 141      41.253  43.249  10.858  1.00  0.00      A    H
ATOM   3524  H61 BMIMA 141      41.012  42.510   9.243  1.00  0.00      A    H
ATOM   3525  H62 BMIMA 141      42.056  41.883  10.518  1.00  0.00      A    H
ATOM   3526  N1  BMIMA 142      41.760  34.754   4.666  1.00  0.00      A    N
ATOM   3527  N11 BMIMA 142      43.634  34.022   5.494  1.00  0.00      A    N
ATOM   3528  C1  BMIMA 142      42.612  33.749   4.741  1.00  0.00      A    C
ATOM   3529  H1  BMIMA 142      42.497  32.733   4.429  1.00  0.00      A    H
ATOM   3530  C2  BMIMA 142      42.378  35.770   5.363  1.00  0.00      A    C
ATOM   3531  H2  BMIMA 142      41.913  36.714   5.543  1.00  0.00      A    H
ATOM   3532  C21 BMIMA 142      43.504  35.307   5.920  1.00  0.00      A    C
ATOM   3533  H21 BMIMA 142      44.271  35.688   6.559  1.00  0.00      A    H
ATOM   3534  C3  BMIMA 142      40.480  34.796   3.922  1.00  0.00      A    C
ATOM   3535  H3  BMIMA 142      39.750  34.102   4.314  1.00  0.00      A    H
ATOM   3536  H31 BMIMA 142      40.094  35.804   3.876  1.00  0.00      A    H
ATOM   3537  H32 BMIMA 142      40.823  34.452   2.958  1.00  0.00      A    H
ATOM   3538  C4  BMIMA 142      44.732  33.138   5.735  1.00  0.00      A    C
ATOM   3539  H4  BMIMA 142      44.341  32.138   5.621  1.00  0.00      A    H
ATOM   3540  H41 BMIMA 142      45.032  33.246   6.767  1.00  0.00      A    H
ATOM   3541  C5  BMIMA 142      46.007  33.425   4.920  1.00  0.00      A    C
ATOM   3542  H5  BMIMA 142      45.877  34.497   4.793  1.00  0.00      A    H
ATOM   3543  H51 BMIMA 142      46.911  33.106   5.433  1.00  0.00      A    H
ATOM   3544  C51 BMIMA 142      46.059  32.748   3.484  1.00  0.00      A    C
ATOM   3545  H52 BMIMA 142      46.150  31.666   3.531  1.00  0.00      A    H
ATOM   3546  H53 BMIMA 142      45.070  32.838   3.042  1.00  0.00      A    H
ATOM   3547  C6  BMIMA 142      46.987  33.455   2.580  1.00  0.00      A    C
ATOM   3548  H6  BMIMA 142      46.482  34.270   2.075  1.00  0.00      A    H
ATOM   3549  H61 BMIMA 142      47.773  33.993   3.098  1.00  0.00      A    H
ATOM   3550  H62 BMIMA 142      47.412  32.814   1.815  1.00  0.00      A    H
ATOM   3551  N1  BMIMA 143      26.774  19.653  18.001  1.00  0.00      A    N
ATOM   3552  N11 BMIMA 143      27.728  19.848  19.935  1.00  0.00      A    N
ATOM   3553  C1  BMIMA 143      26.601  19.969  19.246  1.00  0.00      A    C
ATOM   3554  H1  BMIMA 143      25.635  20.207  19.638  1.00  0.00      A    H
ATOM   3555  C2  BMIMA 143      28.043  19.289  17.791  1.00  0.00      A    C
ATOM   3556  H2  BMIMA 143      28.412  18.913  16.862  1.00  0.00      A    H
ATOM   3557  C21 BMIMA 143      28.645  19.459  18.954  1.00  0.00      A    C
ATOM   3558  H21 BMIMA 143      29.644  19.152  19.172  1.00  0.00      A    H
ATOM   3559  C3  BMIMA 143      25.766  19.573  16.942  1.00  0.00      A    C
ATOM   3560  H3  BMIMA 143      25.727  20.593  16.588  1.00  0.00      A    H
ATOM   3561  H31 BMIMA 143      26.060  18.869  16.177  1.00  0.00      A    H
ATOM   3562  H32 BMIMA 143      24.843  19.225  17.380  1.00  0.00      A    H
ATOM   3563  C4  BMIMA 143      28.083  19.877  21.355  1.00  0.00      A    C
ATOM   3564  H4  BMIMA 143      27.169  20.259  21.785  1.00  0.00      A    H
ATOM   3565  H41 BMIMA 143      28.950  20.486  21.562  1.00  0.00      A    H
ATOM   3566  C5  BMIMA 143      28.304  18.519  21.702  1.00  0.00      A    C
ATOM   3567  H5  BMIMA 143      27.435  18.015  21.287  1.00  0.00      A    H
ATOM   3568  H51 BMIMA 143      29.254  18.183  21.295  1.00  0.00      A    H
ATOM   3569  C51 BMIMA 143      28.352  18.328  23.288  1.00  0.00      A    C
ATOM   3570  H52 BMIMA 143      29.318  18.658  23.660  1.00  0.00      A    H
ATOM   3571  H53 BMIMA 143      27.525  18.909  23.688  1.00  0.00      A    H
ATOM   3572  C6  BMIMA 143      28.188  16.869  23.669  1.00  0.00      A    C
ATOM   3573  H6  BMIMA 143      27.269  16.417  23.314  1.00  0.00      A    H
ATOM   3574  H61 BMIMA 143      29.028  16.345  23.227  1.00  0.00      A    H
ATOM   3575  H62 BMIMA 143      28.193  16.749  24.747  1.00  0.00      A    H
ATOM   3576  N1  BMIMA 144      18.457  34.446  25.306  1.00  0.00      A    N
ATOM   3577  N11 BMIMA 144      17.853  35.716  26.882  1.00  0.00      A    N
ATOM   3578  C1  BMIMA 144      18.813  35.447  26.014  1.00  0.00      A    C
ATOM   3579  H1  BMIMA 144      19.728  35.994  25.923  1.00  0.00      A    H
ATOM   3580  C2  BMIMA 144      17.430  33.785  25.955  1.00  0.00      A    C
ATOM   3581  H2  BMIMA 144      17.091  32.836  25.601  1.00  0.00      A    H
ATOM   3582  C21 BMIMA 144      16.959  34.675  26.861  1.00  0.00      A    C
ATOM   3583  H21 BMIMA 144      16.082  34.643  27.470  1.00  0.00      A    H
ATOM   3584  C3  BMIMA 144      19.383  33.934  24.330  1.00  0.00      A    C
ATOM   3585  H3  BMIMA 144      20.230  33.566  24.890  1.00  0.00      A    H
ATOM   3586  H31 BMIMA 144      18.865  33.153  23.793  1.00  0.00      A    H
ATOM   3587  H32 BMIMA 144      19.573  34.776  23.682  1.00  0.00      A    H
ATOM   3588  C4  BMIMA 144      17.913  36.910  27.834  1.00  0.00      A    C
ATOM   3589  H4  BMIMA 144      16.884  37.055  28.129  1.00  0.00      A    H
ATOM   3590  H41 BMIMA 144      18.378  37.773  27.380  1.00  0.00      A    H
ATOM   3591  C5  BMIMA 144      18.700  36.681  29.101  1.00  0.00      A    C
ATOM   3592  H5  BMIMA 144      18.044  36.169  29.801  1.00  0.00      A    H
ATOM   3593  H51 BMIMA 144      19.548  36.025  28.923  1.00  0.00      A    H
ATOM   3594  C51 BMIMA 144      19.244  37.977  29.770  1.00  0.00      A    C
ATOM   3595  H52 BMIMA 144      19.776  38.519  28.992  1.00  0.00      A    H
ATOM   3596  H53 BMIMA 144      18.392  38.531  30.157  1.00  0.00      A    H
ATOM   3597  C6  BMIMA 144      20.158  37.627  31.000  1.00  0.00      A    C
ATOM   3598  H6  BMIMA 144      19.574  37.058  31.715  1.00  0.00      A    H
ATOM   3599  H61 BMIMA 144      21.024  37.077  30.650  1.00  0.00      A    H
ATOM   3600  H62 BMIMA 144      20.613  38.427  31.573  1.00  0.00      A    H
ATOM   3601  N1  BMIMA 145      37.118  40.542  19.198  1.00  0.00      A    N
ATOM   3602  N11 BMIMA 145      35.748  39.418  20.395  1.00  0.00      A    N
ATOM   3603  C1  BMIMA 145      37.011  39.585  20.111  1.00  0.00      A    C
ATOM   3604  H1  BMIMA 145      37.838  39.068  20.549  1.00  0.00      A    H
ATOM   3605  C2  BMIMA 145      35.842  41.025  18.920  1.00  0.00      A    C
ATOM   3606  H2  BMIMA 145      35.640  41.838  18.258  1.00  0.00      A    H
ATOM   3607  C21 BMIMA 145      34.980  40.351  19.714  1.00  0.00      A    C
ATOM   3608  H21 BMIMA 145      33.915  40.394  19.772  1.00  0.00      A    H
ATOM   3609  C3  BMIMA 145      38.364  41.127  18.622  1.00  0.00      A    C
ATOM   3610  H3  BMIMA 145      38.371  42.205  18.699  1.00  0.00      A    H
ATOM   3611  H31 BMIMA 145      39.191  40.639  19.115  1.00  0.00      A    H
ATOM   3612  H32 BMIMA 145      38.384  40.836  17.582  1.00  0.00      A    H
ATOM   3613  C4  BMIMA 145      35.129  38.472  21.342  1.00  0.00      A    C
ATOM   3614  H4  BMIMA 145      34.330  38.884  21.940  1.00  0.00      A    H
ATOM   3615  H41 BMIMA 145      35.876  38.172  22.063  1.00  0.00      A    H
ATOM   3616  C5  BMIMA 145      34.554  37.260  20.610  1.00  0.00      A    C
ATOM   3617  H5  BMIMA 145      33.815  37.587  19.883  1.00  0.00      A    H
ATOM   3618  H51 BMIMA 145      35.341  36.865  19.973  1.00  0.00      A    H
ATOM   3619  C51 BMIMA 145      33.951  36.149  21.444  1.00  0.00      A    C
ATOM   3620  H52 BMIMA 145      34.755  35.665  21.992  1.00  0.00      A    H
ATOM   3621  H53 BMIMA 145      33.229  36.554  22.148  1.00  0.00      A    H
ATOM   3622  C6  BMIMA 145      33.476  35.129  20.401  1.00  0.00      A    C
ATOM   3623  H6  BMIMA 145      34.161  35.008  19.568  1.00  0.00      A    H
ATOM   3624  H61 BMIMA 145      33.336  34.160  20.866  1.00  0.00      A    H
ATOM   3625  H62 BMIMA 145      32.560  35.470  19.932  1.00  0.00      A    H
ATOM   3626  N1  BMIMA 146      30.554  41.429   8.001  1.00  0.00      A    N
ATOM   3627  N11 BMIMA 146      28.490  41.239   8.686  1.00  0.00      A    N
ATOM   3628  C1  BMIMA 146      29.462  40.665   7.971  1.00  0.00      A    C
ATOM   3629  H1  BMIMA 146      29.484  39.818   7.319  1.00  0.00      A    H
ATOM   3630  C2  BMIMA 146      30.290  42.527   8.805  1.00  0.00      A    C
ATOM   3631  H2  BMIMA 146      30.986  43.297   9.057  1.00  0.00      A    H
ATOM   3632  C21 BMIMA 146      29.034  42.350   9.210  1.00  0.00      A    C
ATOM   3633  H21 BMIMA 146      28.460  43.001   9.833  1.00  0.00      A    H
ATOM   3634  C3  BMIMA 146      31.781  41.020   7.333  1.00  0.00      A    C
ATOM   3635  H3  BMIMA 146      32.294  41.830   6.837  1.00  0.00      A    H
ATOM   3636  H31 BMIMA 146      32.427  40.726   8.147  1.00  0.00      A    H
ATOM   3637  H32 BMIMA 146      31.635  40.194   6.653  1.00  0.00      A    H
ATOM   3638  C4  BMIMA 146      27.113  40.776   8.877  1.00  0.00      A    C
ATOM   3639  H4  BMIMA 146      26.815  40.335   7.937  1.00  0.00      A    H
ATOM   3640  H41 BMIMA 146      26.595  41.712   9.025  1.00  0.00      A    H
ATOM   3641  C5  BMIMA 146      26.987  39.650   9.963  1.00  0.00      A    C
ATOM   3642  H5  BMIMA 146      26.410  38.832   9.540  1.00  0.00      A    H
ATOM   3643  H51 BMIMA 146      28.000  39.325  10.189  1.00  0.00      A    H
ATOM   3644  C51 BMIMA 146      26.296  40.077  11.276  1.00  0.00      A    C
ATOM   3645  H52 BMIMA 146      25.242  40.206  11.047  1.00  0.00      A    H
ATOM   3646  H53 BMIMA 146      26.274  39.219  11.944  1.00  0.00      A    H
ATOM   3647  C6  BMIMA 146      26.968  41.165  11.994  1.00  0.00      A    C
ATOM   3648  H6  BMIMA 146      28.017  40.952  12.165  1.00  0.00      A    H
ATOM   3649  H61 BMIMA 146      26.830  42.140  11.541  1.00  0.00      A    H
ATOM   3650  H62 BMIMA 146      26.586  41.246  13.006  1.00  0.00      A    H
ATOM   3651  N1  BMIMA 147      39.968  15.934  38.064  1.00  0.00      A    N
ATOM   3652  N11 BMIMA 147      41.368  14.745  36.826  1.00  0.00      A    N
ATOM   3653  C1  BMIMA 147      40.671  14.801  37.958  1.00  0.00      A    C
ATOM   3654  H1  BMIMA 147      40.622  14.055  38.721  1.00  0.00      A    H
ATOM   3655  C2  BMIMA 147      40.133  16.570  36.819  1.00  0.00      A    C
ATOM   3656  H2  BMIMA 147      39.616  17.461  36.535  1.00  0.00      A    H
ATOM   3657  C21 BMIMA 147      40.941  15.841  36.106  1.00  0.00      A    C
ATOM   3658  H21 BMIMA 147      41.284  16.057  35.119  1.00  0.00      A    H
ATOM   3659  C3  BMIMA 147      39.140  16.405  39.180  1.00  0.00      A    C
ATOM   3660  H3  BMIMA 147      39.230  17.464  39.373  1.00  0.00      A    H
ATOM   3661  H31 BMIMA 147      38.152  16.117  38.853  1.00  0.00      A    H
ATOM   3662  H32 BMIMA 147      39.316  15.783  40.045  1.00  0.00      A    H
ATOM   3663  C4  BMIMA 147      42.306  13.726  36.328  1.00  0.00      A    C
ATOM   3664  H4  BMIMA 147      42.023  13.498  35.311  1.00  0.00      A    H
ATOM   3665  H41 BMIMA 147      42.262  12.784  36.855  1.00  0.00      A    H
ATOM   3666  C5  BMIMA 147      43.693  14.341  36.298  1.00  0.00      A    C
ATOM   3667  H5  BMIMA 147      44.424  13.537  36.270  1.00  0.00      A    H
ATOM   3668  H51 BMIMA 147      43.781  14.809  35.321  1.00  0.00      A    H
ATOM   3669  C51 BMIMA 147      43.908  15.419  37.455  1.00  0.00      A    C
ATOM   3670  H52 BMIMA 147      43.199  16.238  37.358  1.00  0.00      A    H
ATOM   3671  H53 BMIMA 147      43.758  14.898  38.396  1.00  0.00      A    H
ATOM   3672  C6  BMIMA 147      45.310  16.013  37.427  1.00  0.00      A    C
ATOM   3673  H6  BMIMA 147      45.386  16.943  37.978  1.00  0.00      A    H
ATOM   3674  H61 BMIMA 147      46.034  15.423  37.977  1.00  0.00      A    H
ATOM   3675  H62 BMIMA 147      45.645  16.178  36.409  1.00  0.00      A    H
ATOM   3676  N1  BMIMA 148      38.136  28.821  31.183  1.00  0.00      A    N
ATOM   3677  N11 BMIMA 148      36.749  27.259  31.636  1.00  0.00      A    N
ATOM   3678  C1  BMIMA 148      37.933  27.761  31.900  1.00  0.00      A    C
ATOM   3679  H1  BMIMA 148      38.561  27.327  32.648  1.00  0.00      A    H
ATOM   3680  C2  BMIMA 148      37.037  29.118  30.411  1.00  0.00      A    C
ATOM   3681  H2  BMIMA 148      37.000  30.015  29.832  1.00  0.00      A    H
ATOM   3682  C21 BMIMA 148      36.180  28.038  30.688  1.00  0.00      A    C
ATOM   3683  H21 BMIMA 148      35.177  27.862  30.366  1.00  0.00      A    H
ATOM   3684  C3  BMIMA 148      39.287  29.704  31.366  1.00  0.00      A    C
ATOM   3685  H3  BMIMA 148      39.075  30.722  31.072  1.00  0.00      A    H
ATOM   3686  H31 BMIMA 148      39.538  29.670  32.416  1.00  0.00      A    H
ATOM   3687  H32 BMIMA 148      40.134  29.216  30.907  1.00  0.00      A    H
ATOM   3688  C4  BMIMA 148      36.196  26.017  32.219  1.00  0.00      A    C
ATOM   3689  H4  BMIMA 148      37.171  25.558  32.272  1.00  0.00      A    H
ATOM   3690  H41 BMIMA 148      35.616  25.501  31.468  1.00  0.00      A    H
ATOM   3691  C5  BMIMA 148      35.526  26.198  33.545  1.00  0.00      A    C
ATOM   3692  H5  BMIMA 148      36.244  26.676  34.207  1.00  0.00      A    H
ATOM   3693  H51 BMIMA 148      34.616  26.782  33.435  1.00  0.00      A    H
ATOM   3694  C51 BMIMA 148      35.237  24.845  34.208  1.00  0.00      A    C
ATOM   3695  H52 BMIMA 148      34.342  24.407  33.773  1.00  0.00      A    H
ATOM   3696  H53 BMIMA 148      36.098  24.195  34.077  1.00  0.00      A    H
ATOM   3697  C6  BMIMA 148      34.960  25.040  35.699  1.00  0.00      A    C
ATOM   3698  H6  BMIMA 148      33.902  25.231  35.841  1.00  0.00      A    H
ATOM   3699  H61 BMIMA 148      35.222  24.170  36.290  1.00  0.00      A    H
ATOM   3700  H62 BMIMA 148      35.476  25.820  36.247  1.00  0.00      A    H
ATOM   3701  N1  BMIMA 149      37.596  28.087  19.584  1.00  0.00      A    N
ATOM   3702  N11 BMIMA 149      36.388  26.415  19.921  1.00  0.00      A    N
ATOM   3703  C1  BMIMA 149      36.365  27.668  19.546  1.00  0.00      A    C
ATOM   3704  H1  BMIMA 149      35.495  28.207  19.238  1.00  0.00      A    H
ATOM   3705  C2  BMIMA 149      38.471  27.123  20.080  1.00  0.00      A    C
ATOM   3706  H2  BMIMA 149      39.530  27.230  20.159  1.00  0.00      A    H
ATOM   3707  C21 BMIMA 149      37.665  26.059  20.339  1.00  0.00      A    C
ATOM   3708  H21 BMIMA 149      37.890  25.041  20.566  1.00  0.00      A    H
ATOM   3709  C3  BMIMA 149      38.051  29.308  18.923  1.00  0.00      A    C
ATOM   3710  H3  BMIMA 149      37.620  29.512  17.954  1.00  0.00      A    H
ATOM   3711  H31 BMIMA 149      38.109  30.122  19.631  1.00  0.00      A    H
ATOM   3712  H32 BMIMA 149      39.075  29.061  18.685  1.00  0.00      A    H
ATOM   3713  C4  BMIMA 149      35.231  25.569  20.235  1.00  0.00      A    C
ATOM   3714  H4  BMIMA 149      34.350  25.938  19.732  1.00  0.00      A    H
ATOM   3715  H41 BMIMA 149      35.044  25.653  21.296  1.00  0.00      A    H
ATOM   3716  C5  BMIMA 149      35.444  24.099  19.911  1.00  0.00      A    C
ATOM   3717  H5  BMIMA 149      36.215  23.726  20.581  1.00  0.00      A    H
ATOM   3718  H51 BMIMA 149      34.539  23.511  20.037  1.00  0.00      A    H
ATOM   3719  C51 BMIMA 149      35.903  23.593  18.547  1.00  0.00      A    C
ATOM   3720  H52 BMIMA 149      35.296  24.120  17.815  1.00  0.00      A    H
ATOM   3721  H53 BMIMA 149      36.939  23.922  18.523  1.00  0.00      A    H
ATOM   3722  C6  BMIMA 149      35.715  22.031  18.367  1.00  0.00      A    C
ATOM   3723  H6  BMIMA 149      35.921  21.694  17.357  1.00  0.00      A    H
ATOM   3724  H61 BMIMA 149      36.354  21.457  19.028  1.00  0.00      A    H
ATOM   3725  H62 BMIMA 149      34.691  21.828  18.658  1.00  0.00      A    H
ATOM   3726  N1  BMIMA 150      10.332  44.950  13.030  1.00  0.00      A    N
ATOM   3727  N11 BMIMA 150      10.793  45.552  15.008  1.00  0.00      A    N
ATOM   3728  C1  BMIMA 150      10.592  44.526  14.233  1.00  0.00      A    C
ATOM   3729  H1  BMIMA 150      10.448  43.514  14.545  1.00  0.00      A    H
ATOM   3730  C2  BMIMA 150      10.616  46.340  13.007  1.00  0.00      A    C
ATOM   3731  H2  BMIMA 150      10.439  46.805  12.062  1.00  0.00      A    H
ATOM   3732  C21 BMIMA 150      10.873  46.683  14.237  1.00  0.00      A    C
ATOM   3733  H21 BMIMA 150      11.029  47.656  14.649  1.00  0.00      A    H
ATOM   3734  C3  BMIMA 150       9.837  44.062  11.933  1.00  0.00      A    C
ATOM   3735  H3  BMIMA 150       9.705  44.451  10.934  1.00  0.00      A    H
ATOM   3736  H31 BMIMA 150      10.522  43.233  11.839  1.00  0.00      A    H
ATOM   3737  H32 BMIMA 150       8.882  43.669  12.249  1.00  0.00      A    H
ATOM   3738  C4  BMIMA 150      10.892  45.342  16.445  1.00  0.00      A    C
ATOM   3739  H4  BMIMA 150      10.462  44.383  16.694  1.00  0.00      A    H
ATOM   3740  H41 BMIMA 150      10.442  46.159  16.988  1.00  0.00      A    H
ATOM   3741  C5  BMIMA 150      12.322  45.264  16.987  1.00  0.00      A    C
ATOM   3742  H5  BMIMA 150      12.855  44.717  16.213  1.00  0.00      A    H
ATOM   3743  H51 BMIMA 150      12.737  46.256  17.141  1.00  0.00      A    H
ATOM   3744  C51 BMIMA 150      12.407  44.443  18.355  1.00  0.00      A    C
ATOM   3745  H52 BMIMA 150      13.386  44.654  18.777  1.00  0.00      A    H
ATOM   3746  H53 BMIMA 150      11.718  44.907  19.057  1.00  0.00      A    H
ATOM   3747  C6  BMIMA 150      12.052  42.945  18.209  1.00  0.00      A    C
ATOM   3748  H6  BMIMA 150      12.400  42.393  19.075  1.00  0.00      A    H
ATOM   3749  H61 BMIMA 150      10.975  42.829  18.175  1.00  0.00      A    H
ATOM   3750  H62 BMIMA 150      12.626  42.528  17.389  1.00  0.00      A    H
ATOM   3751  N1  BMIMA 151      41.203  21.187  21.146  1.00  0.00      A    N
ATOM   3752  N11 BMIMA 151      39.074  21.218  21.383  1.00  0.00      A    N
ATOM   3753  C1  BMIMA 151      40.246  21.459  21.991  1.00  0.00      A    C
ATOM   3754  H1  BMIMA 151      40.409  21.676  23.025  1.00  0.00      A    H
ATOM   3755  C2  BMIMA 151      40.576  20.934  19.947  1.00  0.00      A    C
ATOM   3756  H2  BMIMA 151      41.144  20.793  19.054  1.00  0.00      A    H
ATOM   3757  C21 BMIMA 151      39.291  21.069  20.076  1.00  0.00      A    C
ATOM   3758  H21 BMIMA 151      38.551  20.983  19.311  1.00  0.00      A    H
ATOM   3759  C3  BMIMA 151      42.686  21.445  21.493  1.00  0.00      A    C
ATOM   3760  H3  BMIMA 151      43.248  20.533  21.356  1.00  0.00      A    H
ATOM   3761  H31 BMIMA 151      43.058  22.226  20.847  1.00  0.00      A    H
ATOM   3762  H32 BMIMA 151      42.769  21.708  22.537  1.00  0.00      A    H
ATOM   3763  C4  BMIMA 151      37.789  21.523  21.939  1.00  0.00      A    C
ATOM   3764  H4  BMIMA 151      37.117  21.769  21.130  1.00  0.00      A    H
ATOM   3765  H41 BMIMA 151      37.897  22.385  22.581  1.00  0.00      A    H
ATOM   3766  C5  BMIMA 151      37.153  20.421  22.858  1.00  0.00      A    C
ATOM   3767  H5  BMIMA 151      37.460  20.803  23.829  1.00  0.00      A    H
ATOM   3768  H51 BMIMA 151      36.110  20.622  22.628  1.00  0.00      A    H
ATOM   3769  C51 BMIMA 151      37.573  18.940  22.615  1.00  0.00      A    C
ATOM   3770  H52 BMIMA 151      36.980  18.489  21.823  1.00  0.00      A    H
ATOM   3771  H53 BMIMA 151      38.609  18.882  22.293  1.00  0.00      A    H
ATOM   3772  C6  BMIMA 151      37.561  18.173  23.951  1.00  0.00      A    C
ATOM   3773  H6  BMIMA 151      37.457  17.099  23.849  1.00  0.00      A    H
ATOM   3774  H61 BMIMA 151      38.473  18.328  24.516  1.00  0.00      A    H
ATOM   3775  H62 BMIMA 151      36.746  18.546  24.560  1.00  0.00      A    H
ATOM   3776  N1  BMIMA 152      16.364  20.310   2.968  1.00  0.00      A    N
ATOM   3777  N11 BMIMA 152      14.367  20.107   2.337  1.00  0.00      A    N
ATOM   3778  C1  BMIMA 152      15.304  19.626   3.151  1.00  0.00      A    C
ATOM   3779  H1  BMIMA 152      15.128  19.000   3.999  1.00  0.00      A    H
ATOM   3780  C2  BMIMA 152      16.148  21.214   1.861  1.00  0.00      A    C
ATOM   3781  H2  BMIMA 152      16.940  21.794   1.441  1.00  0.00      A    H
ATOM   3782  C21 BMIMA 152      14.933  21.082   1.491  1.00  0.00      A    C
ATOM   3783  H21 BMIMA 152      14.371  21.639   0.773  1.00  0.00      A    H
ATOM   3784  C3  BMIMA 152      17.590  20.286   3.618  1.00  0.00      A    C
ATOM   3785  H3  BMIMA 152      18.153  19.473   3.184  1.00  0.00      A    H
ATOM   3786  H31 BMIMA 152      18.033  21.235   3.352  1.00  0.00      A    H
ATOM   3787  H32 BMIMA 152      17.577  20.218   4.696  1.00  0.00      A    H
ATOM   3788  C4  BMIMA 152      12.866  19.876   2.383  1.00  0.00      A    C
ATOM   3789  H4  BMIMA 152      12.566  18.918   2.782  1.00  0.00      A    H
ATOM   3790  H41 BMIMA 152      12.615  19.955   1.336  1.00  0.00      A    H
ATOM   3791  C5  BMIMA 152      12.000  20.871   3.170  1.00  0.00      A    C
ATOM   3792  H5  BMIMA 152      10.961  20.565   3.069  1.00  0.00      A    H
ATOM   3793  H51 BMIMA 152      12.390  20.766   4.179  1.00  0.00      A    H
ATOM   3794  C51 BMIMA 152      12.222  22.293   2.680  1.00  0.00      A    C
ATOM   3795  H52 BMIMA 152      13.300  22.427   2.633  1.00  0.00      A    H
ATOM   3796  H53 BMIMA 152      11.843  22.424   1.670  1.00  0.00      A    H
ATOM   3797  C6  BMIMA 152      11.668  23.337   3.594  1.00  0.00      A    C
ATOM   3798  H6  BMIMA 152      12.008  23.290   4.623  1.00  0.00      A    H
ATOM   3799  H61 BMIMA 152      11.913  24.347   3.287  1.00  0.00      A    H
ATOM   3800  H62 BMIMA 152      10.591  23.211   3.580  1.00  0.00      A    H
ATOM   3801  N1  BMIMA 153      33.151  34.061   3.109  1.00  0.00      A    N
ATOM   3802  N11 BMIMA 153      32.224  34.180   5.055  1.00  0.00      A    N
ATOM   3803  C1  BMIMA 153      32.897  33.381   4.207  1.00  0.00      A    C
ATOM   3804  H1  BMIMA 153      33.225  32.393   4.449  1.00  0.00      A    H
ATOM   3805  C2  BMIMA 153      32.808  35.346   3.322  1.00  0.00      A    C
ATOM   3806  H2  BMIMA 153      33.124  36.079   2.612  1.00  0.00      A    H
ATOM   3807  C21 BMIMA 153      32.246  35.474   4.589  1.00  0.00      A    C
ATOM   3808  H21 BMIMA 153      31.844  36.256   5.195  1.00  0.00      A    H
ATOM   3809  C3  BMIMA 153      34.128  33.812   2.031  1.00  0.00      A    C
ATOM   3810  H3  BMIMA 153      35.097  33.698   2.495  1.00  0.00      A    H
ATOM   3811  H31 BMIMA 153      34.161  32.889   1.472  1.00  0.00      A    H
ATOM   3812  H32 BMIMA 153      34.029  34.600   1.299  1.00  0.00      A    H
ATOM   3813  C4  BMIMA 153      31.707  33.720   6.376  1.00  0.00      A    C
ATOM   3814  H4  BMIMA 153      31.431  32.691   6.198  1.00  0.00      A    H
ATOM   3815  H41 BMIMA 153      30.755  34.194   6.561  1.00  0.00      A    H
ATOM   3816  C5  BMIMA 153      32.556  33.950   7.671  1.00  0.00      A    C
ATOM   3817  H5  BMIMA 153      32.910  34.968   7.817  1.00  0.00      A    H
ATOM   3818  H51 BMIMA 153      31.959  33.655   8.530  1.00  0.00      A    H
ATOM   3819  C51 BMIMA 153      33.719  32.921   7.693  1.00  0.00      A    C
ATOM   3820  H52 BMIMA 153      33.450  31.927   7.347  1.00  0.00      A    H
ATOM   3821  H53 BMIMA 153      34.504  33.304   7.046  1.00  0.00      A    H
ATOM   3822  C6  BMIMA 153      34.205  32.855   9.097  1.00  0.00      A    C
ATOM   3823  H6  BMIMA 153      34.883  32.011   9.160  1.00  0.00      A    H
ATOM   3824  H61 BMIMA 153      34.744  33.769   9.318  1.00  0.00      A    H
ATOM   3825  H62 BMIMA 153      33.433  32.757   9.852  1.00  0.00      A    H
ATOM   3826  N1  BMIMA 154      10.362   7.958  29.014  1.00  0.00      A    N
ATOM   3827  N11 BMIMA 154       8.953   9.625  28.655  1.00  0.00      A    N
ATOM   3828  C1  BMIMA 154       9.730   9.024  29.538  1.00  0.00      A    C
ATOM   3829  H1  BMIMA 154       9.740   9.439  30.524  1.00  0.00      A    H
ATOM   3830  C2  BMIMA 154       9.924   7.887  27.739  1.00  0.00      A    C
ATOM   3831  H2  BMIMA 154      10.156   7.193  26.961  1.00  0.00      A    H
ATOM   3832  C21 BMIMA 154       9.084   8.937  27.488  1.00  0.00      A    C
ATOM   3833  H21 BMIMA 154       8.396   9.080  26.684  1.00  0.00      A    H
ATOM   3834  C3  BMIMA 154      11.281   6.929  29.635  1.00  0.00      A    C
ATOM   3835  H3  BMIMA 154      12.096   6.789  28.941  1.00  0.00      A    H
ATOM   3836  H31 BMIMA 154      11.617   7.197  30.626  1.00  0.00      A    H
ATOM   3837  H32 BMIMA 154      10.697   6.021  29.654  1.00  0.00      A    H
ATOM   3838  C4  BMIMA 154       8.435  11.050  28.796  1.00  0.00      A    C
ATOM   3839  H4  BMIMA 154       8.694  11.335  29.806  1.00  0.00      A    H
ATOM   3840  H41 BMIMA 154       7.361  11.054  28.908  1.00  0.00      A    H
ATOM   3841  C5  BMIMA 154       8.945  12.059  27.811  1.00  0.00      A    C
ATOM   3842  H5  BMIMA 154       8.468  11.909  26.846  1.00  0.00      A    H
ATOM   3843  H51 BMIMA 154       8.678  13.063  28.132  1.00  0.00      A    H
ATOM   3844  C51 BMIMA 154      10.433  12.086  27.746  1.00  0.00      A    C
ATOM   3845  H52 BMIMA 154      10.802  11.998  28.765  1.00  0.00      A    H
ATOM   3846  H53 BMIMA 154      10.770  11.221  27.180  1.00  0.00      A    H
ATOM   3847  C6  BMIMA 154      11.000  13.216  27.017  1.00  0.00      A    C
ATOM   3848  H6  BMIMA 154      11.041  13.999  27.765  1.00  0.00      A    H
ATOM   3849  H61 BMIMA 154      12.013  12.960  26.728  1.00  0.00      A    H
ATOM   3850  H62 BMIMA 154      10.373  13.437  26.162  1.00  0.00      A    H
ATOM   3851  N1  BMIMA 155      42.280  23.343  33.724  1.00  0.00      A    N
ATOM   3852  N11 BMIMA 155      40.924  21.900  32.927  1.00  0.00      A    N
ATOM   3853  C1  BMIMA 155      41.111  23.158  33.121  1.00  0.00      A    C
ATOM   3854  H1  BMIMA 155      40.432  23.895  32.750  1.00  0.00      A    H
ATOM   3855  C2  BMIMA 155      42.728  22.120  34.090  1.00  0.00      A    C
ATOM   3856  H2  BMIMA 155      43.515  22.014  34.803  1.00  0.00      A    H
ATOM   3857  C21 BMIMA 155      41.799  21.186  33.663  1.00  0.00      A    C
ATOM   3858  H21 BMIMA 155      41.691  20.128  33.762  1.00  0.00      A    H
ATOM   3859  C3  BMIMA 155      42.975  24.621  33.898  1.00  0.00      A    C
ATOM   3860  H3  BMIMA 155      43.681  24.636  33.081  1.00  0.00      A    H
ATOM   3861  H31 BMIMA 155      42.390  25.487  33.626  1.00  0.00      A    H
ATOM   3862  H32 BMIMA 155      43.358  24.719  34.903  1.00  0.00      A    H
ATOM   3863  C4  BMIMA 155      39.882  21.393  32.114  1.00  0.00      A    C
ATOM   3864  H4  BMIMA 155      39.028  22.052  32.173  1.00  0.00      A    H
ATOM   3865  H41 BMIMA 155      39.522  20.482  32.568  1.00  0.00      A    H
ATOM   3866  C5  BMIMA 155      40.176  21.239  30.619  1.00  0.00      A    C
ATOM   3867  H5  BMIMA 155      39.449  20.561  30.177  1.00  0.00      A    H
ATOM   3868  H51 BMIMA 155      39.967  22.210  30.178  1.00  0.00      A    H
ATOM   3869  C51 BMIMA 155      41.627  20.787  30.281  1.00  0.00      A    C
ATOM   3870  H52 BMIMA 155      42.263  21.225  31.046  1.00  0.00      A    H
ATOM   3871  H53 BMIMA 155      41.823  19.720  30.352  1.00  0.00      A    H
ATOM   3872  C6  BMIMA 155      42.094  21.182  28.878  1.00  0.00      A    C
ATOM   3873  H6  BMIMA 155      41.520  22.003  28.464  1.00  0.00      A    H
ATOM   3874  H61 BMIMA 155      43.159  21.291  28.703  1.00  0.00      A    H
ATOM   3875  H62 BMIMA 155      41.800  20.321  28.289  1.00  0.00      A    H
ATOM   3876  N1  BMIMA 156      23.927  20.960  12.395  1.00  0.00      A    N
ATOM   3877  N11 BMIMA 156      24.591  21.372  10.442  1.00  0.00      A    N
ATOM   3878  C1  BMIMA 156      24.744  21.672  11.686  1.00  0.00      A    C
ATOM   3879  H1  BMIMA 156      25.270  22.575  11.910  1.00  0.00      A    H
ATOM   3880  C2  BMIMA 156      23.134  20.192  11.571  1.00  0.00      A    C
ATOM   3881  H2  BMIMA 156      22.379  19.554  11.976  1.00  0.00      A    H
ATOM   3882  C21 BMIMA 156      23.519  20.498  10.332  1.00  0.00      A    C
ATOM   3883  H21 BMIMA 156      23.171  20.146   9.385  1.00  0.00      A    H
ATOM   3884  C3  BMIMA 156      23.666  21.078  13.872  1.00  0.00      A    C
ATOM   3885  H3  BMIMA 156      22.882  21.819  13.921  1.00  0.00      A    H
ATOM   3886  H31 BMIMA 156      23.371  20.157  14.352  1.00  0.00      A    H
ATOM   3887  H32 BMIMA 156      24.616  21.289  14.342  1.00  0.00      A    H
ATOM   3888  C4  BMIMA 156      25.257  22.131   9.325  1.00  0.00      A    C
ATOM   3889  H4  BMIMA 156      25.847  22.915   9.776  1.00  0.00      A    H
ATOM   3890  H41 BMIMA 156      24.555  22.736   8.770  1.00  0.00      A    H
ATOM   3891  C5  BMIMA 156      26.130  21.274   8.425  1.00  0.00      A    C
ATOM   3892  H5  BMIMA 156      25.528  20.672   7.749  1.00  0.00      A    H
ATOM   3893  H51 BMIMA 156      26.612  22.024   7.805  1.00  0.00      A    H
ATOM   3894  C51 BMIMA 156      27.178  20.334   9.095  1.00  0.00      A    C
ATOM   3895  H52 BMIMA 156      27.855  21.034   9.577  1.00  0.00      A    H
ATOM   3896  H53 BMIMA 156      26.633  19.720   9.808  1.00  0.00      A    H
ATOM   3897  C6  BMIMA 156      28.068  19.621   8.067  1.00  0.00      A    C
ATOM   3898  H6  BMIMA 156      28.808  18.952   8.490  1.00  0.00      A    H
ATOM   3899  H61 BMIMA 156      27.470  19.037   7.377  1.00  0.00      A    H
ATOM   3900  H62 BMIMA 156      28.718  20.295   7.520  1.00  0.00      A    H
ATOM   3901  N1  BMIMA 157      13.599  18.216   8.004  1.00  0.00      A    N
ATOM   3902  N11 BMIMA 157      14.330  16.189   8.197  1.00  0.00      A    N
ATOM   3903  C1  BMIMA 157      13.302  16.964   8.466  1.00  0.00      A    C
ATOM   3904  H1  BMIMA 157      12.301  16.621   8.620  1.00  0.00      A    H
ATOM   3905  C2  BMIMA 157      14.851  18.190   7.532  1.00  0.00      A    C
ATOM   3906  H2  BMIMA 157      15.314  19.048   7.095  1.00  0.00      A    H
ATOM   3907  C21 BMIMA 157      15.347  16.982   7.788  1.00  0.00      A    C
ATOM   3908  H21 BMIMA 157      16.231  16.408   7.613  1.00  0.00      A    H
ATOM   3909  C3  BMIMA 157      12.663  19.285   7.715  1.00  0.00      A    C
ATOM   3910  H3  BMIMA 157      12.829  19.704   6.734  1.00  0.00      A    H
ATOM   3911  H31 BMIMA 157      11.749  18.714   7.646  1.00  0.00      A    H
ATOM   3912  H32 BMIMA 157      12.610  20.065   8.461  1.00  0.00      A    H
ATOM   3913  C4  BMIMA 157      14.516  14.784   8.588  1.00  0.00      A    C
ATOM   3914  H4  BMIMA 157      15.406  14.413   8.103  1.00  0.00      A    H
ATOM   3915  H41 BMIMA 157      13.640  14.263   8.230  1.00  0.00      A    H
ATOM   3916  C5  BMIMA 157      14.591  14.572  10.156  1.00  0.00      A    C
ATOM   3917  H5  BMIMA 157      13.697  14.922  10.665  1.00  0.00      A    H
ATOM   3918  H51 BMIMA 157      14.756  13.507  10.296  1.00  0.00      A    H
ATOM   3919  C51 BMIMA 157      15.863  15.267  10.712  1.00  0.00      A    C
ATOM   3920  H52 BMIMA 157      16.750  15.059  10.117  1.00  0.00      A    H
ATOM   3921  H53 BMIMA 157      15.593  16.320  10.739  1.00  0.00      A    H
ATOM   3922  C6  BMIMA 157      16.129  14.939  12.172  1.00  0.00      A    C
ATOM   3923  H6  BMIMA 157      15.207  14.987  12.740  1.00  0.00      A    H
ATOM   3924  H61 BMIMA 157      16.429  13.900  12.239  1.00  0.00      A    H
ATOM   3925  H62 BMIMA 157      16.955  15.572  12.478  1.00  0.00      A    H
ATOM   3926  N1  BMIMA 158      24.017  14.257  34.739  1.00  0.00      A    N
ATOM   3927  N11 BMIMA 158      24.235  14.530  32.581  1.00  0.00      A    N
ATOM   3928  C1  BMIMA 158      23.747  15.030  33.706  1.00  0.00      A    C
ATOM   3929  H1  BMIMA 158      23.420  16.029  33.900  1.00  0.00      A    H
ATOM   3930  C2  BMIMA 158      24.658  13.168  34.216  1.00  0.00      A    C
ATOM   3931  H2  BMIMA 158      25.086  12.350  34.753  1.00  0.00      A    H
ATOM   3932  C21 BMIMA 158      24.587  13.237  32.913  1.00  0.00      A    C
ATOM   3933  H21 BMIMA 158      24.956  12.460  32.280  1.00  0.00      A    H
ATOM   3934  C3  BMIMA 158      23.761  14.526  36.155  1.00  0.00      A    C
ATOM   3935  H3  BMIMA 158      23.724  13.682  36.828  1.00  0.00      A    H
ATOM   3936  H31 BMIMA 158      24.637  15.102  36.413  1.00  0.00      A    H
ATOM   3937  H32 BMIMA 158      22.823  15.028  36.343  1.00  0.00      A    H
ATOM   3938  C4  BMIMA 158      24.530  15.297  31.335  1.00  0.00      A    C
ATOM   3939  H4  BMIMA 158      23.814  16.098  31.224  1.00  0.00      A    H
ATOM   3940  H41 BMIMA 158      24.549  14.595  30.515  1.00  0.00      A    H
ATOM   3941  C5  BMIMA 158      25.808  16.141  31.243  1.00  0.00      A    C
ATOM   3942  H5  BMIMA 158      25.968  16.618  30.279  1.00  0.00      A    H
ATOM   3943  H51 BMIMA 158      25.693  16.975  31.930  1.00  0.00      A    H
ATOM   3944  C51 BMIMA 158      27.043  15.284  31.647  1.00  0.00      A    C
ATOM   3945  H52 BMIMA 158      27.929  15.863  31.895  1.00  0.00      A    H
ATOM   3946  H53 BMIMA 158      26.870  14.734  32.569  1.00  0.00      A    H
ATOM   3947  C6  BMIMA 158      27.334  14.130  30.692  1.00  0.00      A    C
ATOM   3948  H6  BMIMA 158      28.107  13.447  31.023  1.00  0.00      A    H
ATOM   3949  H61 BMIMA 158      26.447  13.508  30.660  1.00  0.00      A    H
ATOM   3950  H62 BMIMA 158      27.478  14.489  29.679  1.00  0.00      A    H
ATOM   3951  N1  BMIMA 159      12.264  40.844  39.734  1.00  0.00      A    N
ATOM   3952  N11 BMIMA 159      10.159  40.934  39.369  1.00  0.00      A    N
ATOM   3953  C1  BMIMA 159      11.060  40.868  40.326  1.00  0.00      A    C
ATOM   3954  H1  BMIMA 159      10.885  40.956  41.377  1.00  0.00      A    H
ATOM   3955  C2  BMIMA 159      12.115  41.291  38.445  1.00  0.00      A    C
ATOM   3956  H2  BMIMA 159      12.935  41.586  37.827  1.00  0.00      A    H
ATOM   3957  C21 BMIMA 159      10.856  41.082  38.193  1.00  0.00      A    C
ATOM   3958  H21 BMIMA 159      10.290  41.187  37.293  1.00  0.00      A    H
ATOM   3959  C3  BMIMA 159      13.532  40.859  40.459  1.00  0.00      A    C
ATOM   3960  H3  BMIMA 159      13.722  41.922  40.450  1.00  0.00      A    H
ATOM   3961  H31 BMIMA 159      13.466  40.493  41.473  1.00  0.00      A    H
ATOM   3962  H32 BMIMA 159      14.330  40.430  39.872  1.00  0.00      A    H
ATOM   3963  C4  BMIMA 159       8.695  40.920  39.608  1.00  0.00      A    C
ATOM   3964  H4  BMIMA 159       8.661  40.605  40.641  1.00  0.00      A    H
ATOM   3965  H41 BMIMA 159       8.080  40.427  38.870  1.00  0.00      A    H
ATOM   3966  C5  BMIMA 159       8.270  42.353  39.592  1.00  0.00      A    C
ATOM   3967  H5  BMIMA 159       9.187  42.921  39.724  1.00  0.00      A    H
ATOM   3968  H51 BMIMA 159       7.878  42.574  38.603  1.00  0.00      A    H
ATOM   3969  C51 BMIMA 159       7.386  42.820  40.708  1.00  0.00      A    C
ATOM   3970  H52 BMIMA 159       6.705  42.029  41.012  1.00  0.00      A    H
ATOM   3971  H53 BMIMA 159       8.087  43.071  41.499  1.00  0.00      A    H
ATOM   3972  C6  BMIMA 159       6.614  43.992  40.259  1.00  0.00      A    C
ATOM   3973  H6  BMIMA 159       7.166  44.907  40.075  1.00  0.00      A    H
ATOM   3974  H61 BMIMA 159       5.965  43.608  39.481  1.00  0.00      A    H
ATOM   3975  H62 BMIMA 159       5.992  44.320  41.085  1.00  0.00      A    H
ATOM   3976  N1  BMIMA 160      28.728   2.052  46.486  1.00  0.00      A    N
ATOM   3977  N11 BMIMA 160      29.519   2.865  48.269  1.00  0.00      A    N
ATOM   3978  C1  BMIMA 160      28.484   2.915  47.450  1.00  0.00      A    C
ATOM   3979  H1  BMIMA 160      27.539   3.364  47.671  1.00  0.00      A    H
ATOM   3980  C2  BMIMA 160      29.935   1.436  46.780  1.00  0.00      A    C
ATOM   3981  H2  BMIMA 160      30.212   0.599  46.177  1.00  0.00      A    H
ATOM   3982  C21 BMIMA 160      30.473   2.066  47.773  1.00  0.00      A    C
ATOM   3983  H21 BMIMA 160      31.359   2.028  48.368  1.00  0.00      A    H
ATOM   3984  C3  BMIMA 160      28.016   1.813  45.232  1.00  0.00      A    C
ATOM   3985  H3  BMIMA 160      27.045   1.422  45.498  1.00  0.00      A    H
ATOM   3986  H31 BMIMA 160      27.779   2.794  44.848  1.00  0.00      A    H
ATOM   3987  H32 BMIMA 160      28.686   1.163  44.688  1.00  0.00      A    H
ATOM   3988  C4  BMIMA 160      29.521   3.662  49.498  1.00  0.00      A    C
ATOM   3989  H4  BMIMA 160      28.654   4.305  49.488  1.00  0.00      A    H
ATOM   3990  H41 BMIMA 160      30.382   4.312  49.439  1.00  0.00      A    H
ATOM   3991  C5  BMIMA 160      29.483   2.777  50.765  1.00  0.00      A    C
ATOM   3992  H5  BMIMA 160      30.312   2.086  50.640  1.00  0.00      A    H
ATOM   3993  H51 BMIMA 160      29.679   3.261  51.719  1.00  0.00      A    H
ATOM   3994  C51 BMIMA 160      28.296   1.863  50.924  1.00  0.00      A    C
ATOM   3995  H52 BMIMA 160      27.437   2.493  51.142  1.00  0.00      A    H
ATOM   3996  H53 BMIMA 160      28.096   1.287  50.025  1.00  0.00      A    H
ATOM   3997  C6  BMIMA 160      28.672   0.913  52.126  1.00  0.00      A    C
ATOM   3998  H6  BMIMA 160      27.840   0.221  52.189  1.00  0.00      A    H
ATOM   3999  H61 BMIMA 160      29.580   0.380  51.871  1.00  0.00      A    H
ATOM   4000  H62 BMIMA 160      28.945   1.391  53.060  1.00  0.00      A    H
ATOM   4001  N1  BMIMA 161      19.229  46.147  -0.457  1.00  0.00      A    N
ATOM   4002  N11 BMIMA 161      19.239  45.967   1.658  1.00  0.00      A    N
ATOM   4003  C1  BMIMA 161      19.945  46.378   0.664  1.00  0.00      A    C
ATOM   4004  H1  BMIMA 161      20.920  46.811   0.727  1.00  0.00      A    H
ATOM   4005  C2  BMIMA 161      18.015  45.660  -0.091  1.00  0.00      A    C
ATOM   4006  H2  BMIMA 161      17.160  45.519  -0.716  1.00  0.00      A    H
ATOM   4007  C21 BMIMA 161      18.033  45.537   1.221  1.00  0.00      A    C
ATOM   4008  H21 BMIMA 161      17.227  45.183   1.824  1.00  0.00      A    H
ATOM   4009  C3  BMIMA 161      19.580  46.441  -1.859  1.00  0.00      A    C
ATOM   4010  H3  BMIMA 161      18.672  46.695  -2.385  1.00  0.00      A    H
ATOM   4011  H31 BMIMA 161      20.244  47.293  -1.888  1.00  0.00      A    H
ATOM   4012  H32 BMIMA 161      19.992  45.564  -2.334  1.00  0.00      A    H
ATOM   4013  C4  BMIMA 161      19.764  45.894   2.969  1.00  0.00      A    C
ATOM   4014  H4  BMIMA 161      19.169  46.492   3.643  1.00  0.00      A    H
ATOM   4015  H41 BMIMA 161      20.741  46.355   2.965  1.00  0.00      A    H
ATOM   4016  C5  BMIMA 161      19.753  44.474   3.552  1.00  0.00      A    C
ATOM   4017  H5  BMIMA 161      18.741  44.191   3.827  1.00  0.00      A    H
ATOM   4018  H51 BMIMA 161      20.151  43.807   2.791  1.00  0.00      A    H
ATOM   4019  C51 BMIMA 161      20.810  44.308   4.633  1.00  0.00      A    C
ATOM   4020  H52 BMIMA 161      21.735  44.265   4.063  1.00  0.00      A    H
ATOM   4021  H53 BMIMA 161      20.719  45.242   5.182  1.00  0.00      A    H
ATOM   4022  C6  BMIMA 161      20.534  43.051   5.423  1.00  0.00      A    C
ATOM   4023  H6  BMIMA 161      21.274  43.097   6.213  1.00  0.00      A    H
ATOM   4024  H61 BMIMA 161      19.541  43.103   5.856  1.00  0.00      A    H
ATOM   4025  H62 BMIMA 161      20.592  42.174   4.787  1.00  0.00      A    H
ATOM   4026  N1  BMIMA 162       4.071  33.532  33.767  1.00  0.00      A    N
ATOM   4027  N11 BMIMA 162       2.186  32.531  33.506  1.00  0.00      A    N
ATOM   4028  C1  BMIMA 162       3.506  32.440  33.325  1.00  0.00      A    C
ATOM   4029  H1  BMIMA 162       4.058  31.559  33.075  1.00  0.00      A    H
ATOM   4030  C2  BMIMA 162       3.087  34.408  34.070  1.00  0.00      A    C
ATOM   4031  H2  BMIMA 162       3.263  35.410  34.393  1.00  0.00      A    H
ATOM   4032  C21 BMIMA 162       1.921  33.857  33.917  1.00  0.00      A    C
ATOM   4033  H21 BMIMA 162       0.998  34.379  34.047  1.00  0.00      A    H
ATOM   4034  C3  BMIMA 162       5.541  33.894  33.849  1.00  0.00      A    C
ATOM   4035  H3  BMIMA 162       6.027  33.260  34.576  1.00  0.00      A    H
ATOM   4036  H31 BMIMA 162       5.876  33.649  32.852  1.00  0.00      A    H
ATOM   4037  H32 BMIMA 162       5.667  34.944  34.067  1.00  0.00      A    H
ATOM   4038  C4  BMIMA 162       1.103  31.623  33.303  1.00  0.00      A    C
ATOM   4039  H4  BMIMA 162       1.440  30.831  32.651  1.00  0.00      A    H
ATOM   4040  H41 BMIMA 162       0.365  32.072  32.655  1.00  0.00      A    H
ATOM   4041  C5  BMIMA 162       0.415  31.019  34.499  1.00  0.00      A    C
ATOM   4042  H5  BMIMA 162      -0.188  31.766  35.008  1.00  0.00      A    H
ATOM   4043  H51 BMIMA 162      -0.282  30.290  34.094  1.00  0.00      A    H
ATOM   4044  C51 BMIMA 162       1.380  30.366  35.480  1.00  0.00      A    C
ATOM   4045  H52 BMIMA 162       1.896  29.494  35.086  1.00  0.00      A    H
ATOM   4046  H53 BMIMA 162       2.185  31.043  35.757  1.00  0.00      A    H
ATOM   4047  C6  BMIMA 162       0.731  29.801  36.681  1.00  0.00      A    C
ATOM   4048  H6  BMIMA 162       1.267  29.075  37.282  1.00  0.00      A    H
ATOM   4049  H61 BMIMA 162       0.502  30.558  37.422  1.00  0.00      A    H
ATOM   4050  H62 BMIMA 162      -0.198  29.312  36.409  1.00  0.00      A    H
ATOM   4051  N1  BMIMA 163      50.950  45.801  30.874  1.00  0.00      A    N
ATOM   4052  N11 BMIMA 163      49.272  46.009  32.197  1.00  0.00      A    N
ATOM   4053  C1  BMIMA 163      49.675  45.721  30.980  1.00  0.00      A    C
ATOM   4054  H1  BMIMA 163      49.102  45.584  30.088  1.00  0.00      A    H
ATOM   4055  C2  BMIMA 163      51.448  46.201  32.083  1.00  0.00      A    C
ATOM   4056  H2  BMIMA 163      52.487  46.285  32.316  1.00  0.00      A    H
ATOM   4057  C21 BMIMA 163      50.419  46.289  32.888  1.00  0.00      A    C
ATOM   4058  H21 BMIMA 163      50.405  46.588  33.914  1.00  0.00      A    H
ATOM   4059  C3  BMIMA 163      51.733  45.714  29.641  1.00  0.00      A    C
ATOM   4060  H3  BMIMA 163      51.127  45.850  28.757  1.00  0.00      A    H
ATOM   4061  H31 BMIMA 163      52.499  46.472  29.698  1.00  0.00      A    H
ATOM   4062  H32 BMIMA 163      52.243  44.768  29.530  1.00  0.00      A    H
ATOM   4063  C4  BMIMA 163      47.929  45.733  32.760  1.00  0.00      A    C
ATOM   4064  H4  BMIMA 163      47.253  45.765  31.918  1.00  0.00      A    H
ATOM   4065  H41 BMIMA 163      47.670  46.548  33.420  1.00  0.00      A    H
ATOM   4066  C5  BMIMA 163      47.949  44.349  33.325  1.00  0.00      A    C
ATOM   4067  H5  BMIMA 163      48.237  43.627  32.565  1.00  0.00      A    H
ATOM   4068  H51 BMIMA 163      48.716  44.366  34.096  1.00  0.00      A    H
ATOM   4069  C51 BMIMA 163      46.644  43.943  33.981  1.00  0.00      A    C
ATOM   4070  H52 BMIMA 163      46.615  44.506  34.911  1.00  0.00      A    H
ATOM   4071  H53 BMIMA 163      45.828  44.212  33.316  1.00  0.00      A    H
ATOM   4072  C6  BMIMA 163      46.649  42.448  34.204  1.00  0.00      A    C
ATOM   4073  H6  BMIMA 163      47.343  42.177  34.991  1.00  0.00      A    H
ATOM   4074  H61 BMIMA 163      45.706  41.997  34.490  1.00  0.00      A    H
ATOM   4075  H62 BMIMA 163      46.910  41.934  33.287  1.00  0.00      A    H
ATOM   4076  N1  BMIMA 164      21.851   0.161  42.362  1.00  0.00      A    N
ATOM   4077  N11 BMIMA 164      19.755   0.595  42.507  1.00  0.00      A    N
ATOM   4078  C1  BMIMA 164      20.672  -0.314  42.429  1.00  0.00      A    C
ATOM   4079  H1  BMIMA 164      20.459  -1.360  42.359  1.00  0.00      A    H
ATOM   4080  C2  BMIMA 164      21.739   1.501  42.381  1.00  0.00      A    C
ATOM   4081  H2  BMIMA 164      22.519   2.224  42.477  1.00  0.00      A    H
ATOM   4082  C21 BMIMA 164      20.413   1.824  42.445  1.00  0.00      A    C
ATOM   4083  H21 BMIMA 164      19.965   2.785  42.575  1.00  0.00      A    H
ATOM   4084  C3  BMIMA 164      23.023  -0.628  42.042  1.00  0.00      A    C
ATOM   4085  H3  BMIMA 164      23.411  -0.344  41.075  1.00  0.00      A    H
ATOM   4086  H31 BMIMA 164      23.702  -0.392  42.848  1.00  0.00      A    H
ATOM   4087  H32 BMIMA 164      22.707  -1.661  42.037  1.00  0.00      A    H
ATOM   4088  C4  BMIMA 164      18.323   0.347  42.547  1.00  0.00      A    C
ATOM   4089  H4  BMIMA 164      18.150  -0.514  41.919  1.00  0.00      A    H
ATOM   4090  H41 BMIMA 164      17.874   1.159  41.994  1.00  0.00      A    H
ATOM   4091  C5  BMIMA 164      17.724   0.183  43.989  1.00  0.00      A    C
ATOM   4092  H5  BMIMA 164      17.986   1.150  44.410  1.00  0.00      A    H
ATOM   4093  H51 BMIMA 164      16.637   0.162  43.955  1.00  0.00      A    H
ATOM   4094  C51 BMIMA 164      18.458  -0.866  44.780  1.00  0.00      A    C
ATOM   4095  H52 BMIMA 164      18.252  -1.859  44.387  1.00  0.00      A    H
ATOM   4096  H53 BMIMA 164      19.523  -0.652  44.740  1.00  0.00      A    H
ATOM   4097  C6  BMIMA 164      17.935  -0.798  46.274  1.00  0.00      A    C
ATOM   4098  H6  BMIMA 164      18.403  -1.549  46.899  1.00  0.00      A    H
ATOM   4099  H61 BMIMA 164      18.151   0.171  46.709  1.00  0.00      A    H
ATOM   4100  H62 BMIMA 164      16.852  -0.820  46.231  1.00  0.00      A    H
ATOM   4101  N1  BMIMA 165      15.410  15.899  45.242  1.00  0.00      A    N
ATOM   4102  N11 BMIMA 165      14.364  15.078  43.574  1.00  0.00      A    N
ATOM   4103  C1  BMIMA 165      15.507  15.571  43.976  1.00  0.00      A    C
ATOM   4104  H1  BMIMA 165      16.423  15.488  43.432  1.00  0.00      A    H
ATOM   4105  C2  BMIMA 165      14.084  15.699  45.594  1.00  0.00      A    C
ATOM   4106  H2  BMIMA 165      13.676  16.119  46.487  1.00  0.00      A    H
ATOM   4107  C21 BMIMA 165      13.453  15.205  44.569  1.00  0.00      A    C
ATOM   4108  H21 BMIMA 165      12.417  15.086  44.342  1.00  0.00      A    H
ATOM   4109  C3  BMIMA 165      16.551  16.336  46.064  1.00  0.00      A    C
ATOM   4110  H3  BMIMA 165      16.764  17.394  46.021  1.00  0.00      A    H
ATOM   4111  H31 BMIMA 165      16.535  16.021  47.097  1.00  0.00      A    H
ATOM   4112  H32 BMIMA 165      17.458  15.983  45.595  1.00  0.00      A    H
ATOM   4113  C4  BMIMA 165      14.040  14.603  42.184  1.00  0.00      A    C
ATOM   4114  H4  BMIMA 165      13.262  13.855  42.223  1.00  0.00      A    H
ATOM   4115  H41 BMIMA 165      14.971  14.075  42.042  1.00  0.00      A    H
ATOM   4116  C5  BMIMA 165      13.654  15.555  41.005  1.00  0.00      A    C
ATOM   4117  H5  BMIMA 165      14.602  15.800  40.533  1.00  0.00      A    H
ATOM   4118  H51 BMIMA 165      13.116  14.880  40.345  1.00  0.00      A    H
ATOM   4119  C51 BMIMA 165      12.706  16.656  41.324  1.00  0.00      A    C
ATOM   4120  H52 BMIMA 165      11.715  16.352  41.651  1.00  0.00      A    H
ATOM   4121  H53 BMIMA 165      13.115  17.210  42.165  1.00  0.00      A    H
ATOM   4122  C6  BMIMA 165      12.547  17.742  40.225  1.00  0.00      A    C
ATOM   4123  H6  BMIMA 165      11.988  18.620  40.529  1.00  0.00      A    H
ATOM   4124  H61 BMIMA 165      13.518  18.091  39.894  1.00  0.00      A    H
ATOM   4125  H62 BMIMA 165      12.001  17.333  39.383  1.00  0.00      A    H
ATOM   4126  N1  BMIMA 166      29.084  44.133  30.442  1.00  0.00      A    N
ATOM   4127  N11 BMIMA 166      26.975  44.566  30.440  1.00  0.00      A    N
ATOM   4128  C1  BMIMA 166      28.088  44.792  31.014  1.00  0.00      A    C
ATOM   4129  H1  BMIMA 166      28.188  45.331  31.932  1.00  0.00      A    H
ATOM   4130  C2  BMIMA 166      28.509  43.449  29.411  1.00  0.00      A    C
ATOM   4131  H2  BMIMA 166      29.150  42.924  28.737  1.00  0.00      A    H
ATOM   4132  C21 BMIMA 166      27.247  43.707  29.438  1.00  0.00      A    C
ATOM   4133  H21 BMIMA 166      26.474  43.348  28.795  1.00  0.00      A    H
ATOM   4134  C3  BMIMA 166      30.546  44.282  30.610  1.00  0.00      A    C
ATOM   4135  H3  BMIMA 166      30.974  43.291  30.629  1.00  0.00      A    H
ATOM   4136  H31 BMIMA 166      30.956  44.876  29.807  1.00  0.00      A    H
ATOM   4137  H32 BMIMA 166      30.779  44.824  31.514  1.00  0.00      A    H
ATOM   4138  C4  BMIMA 166      25.705  45.119  30.873  1.00  0.00      A    C
ATOM   4139  H4  BMIMA 166      25.824  45.471  31.888  1.00  0.00      A    H
ATOM   4140  H41 BMIMA 166      25.060  44.273  30.688  1.00  0.00      A    H
ATOM   4141  C5  BMIMA 166      25.057  46.241  30.151  1.00  0.00      A    C
ATOM   4142  H5  BMIMA 166      24.141  46.462  30.692  1.00  0.00      A    H
ATOM   4143  H51 BMIMA 166      25.732  47.052  30.414  1.00  0.00      A    H
ATOM   4144  C51 BMIMA 166      24.873  46.140  28.674  1.00  0.00      A    C
ATOM   4145  H52 BMIMA 166      25.837  45.827  28.279  1.00  0.00      A    H
ATOM   4146  H53 BMIMA 166      24.147  45.368  28.432  1.00  0.00      A    H
ATOM   4147  C6  BMIMA 166      24.429  47.492  28.102  1.00  0.00      A    C
ATOM   4148  H6  BMIMA 166      24.612  47.417  27.036  1.00  0.00      A    H
ATOM   4149  H61 BMIMA 166      23.375  47.741  28.130  1.00  0.00      A    H
ATOM   4150  H62 BMIMA 166      25.002  48.315  28.513  1.00  0.00      A    H
ATOM   4151  N1  BMIMA 167      50.173   7.928  17.642  1.00  0.00      A    N
ATOM   4152  N11 BMIMA 167      48.075   7.607  17.674  1.00  0.00      A    N
ATOM   4153  C1  BMIMA 167      49.083   7.966  16.937  1.00  0.00      A    C
ATOM   4154  H1  BMIMA 167      48.913   8.368  15.962  1.00  0.00      A    H
ATOM   4155  C2  BMIMA 167      49.829   7.498  18.900  1.00  0.00      A    C
ATOM   4156  H2  BMIMA 167      50.545   7.343  19.677  1.00  0.00      A    H
ATOM   4157  C21 BMIMA 167      48.542   7.282  18.965  1.00  0.00      A    C
ATOM   4158  H21 BMIMA 167      47.867   7.120  19.776  1.00  0.00      A    H
ATOM   4159  C3  BMIMA 167      51.462   8.442  17.176  1.00  0.00      A    C
ATOM   4160  H3  BMIMA 167      52.020   7.688  16.640  1.00  0.00      A    H
ATOM   4161  H31 BMIMA 167      51.272   9.214  16.445  1.00  0.00      A    H
ATOM   4162  H32 BMIMA 167      52.099   8.894  17.923  1.00  0.00      A    H
ATOM   4163  C4  BMIMA 167      46.794   7.367  17.157  1.00  0.00      A    C
ATOM   4164  H4  BMIMA 167      46.682   8.178  16.452  1.00  0.00      A    H
ATOM   4165  H41 BMIMA 167      46.131   7.492  18.001  1.00  0.00      A    H
ATOM   4166  C5  BMIMA 167      46.608   6.076  16.457  1.00  0.00      A    C
ATOM   4167  H5  BMIMA 167      45.568   5.828  16.257  1.00  0.00      A    H
ATOM   4168  H51 BMIMA 167      47.191   6.211  15.550  1.00  0.00      A    H
ATOM   4169  C51 BMIMA 167      47.169   4.897  17.374  1.00  0.00      A    C
ATOM   4170  H52 BMIMA 167      48.244   4.888  17.538  1.00  0.00      A    H
ATOM   4171  H53 BMIMA 167      46.582   4.915  18.289  1.00  0.00      A    H
ATOM   4172  C6  BMIMA 167      46.972   3.630  16.543  1.00  0.00      A    C
ATOM   4173  H6  BMIMA 167      46.856   2.712  17.107  1.00  0.00      A    H
ATOM   4174  H61 BMIMA 167      46.066   3.584  15.949  1.00  0.00      A    H
ATOM   4175  H62 BMIMA 167      47.779   3.534  15.825  1.00  0.00      A    H
ATOM   4176  N1  BMIMA 168      45.272   9.270  44.593  1.00  0.00      A    N
ATOM   4177  N11 BMIMA 168      45.493   8.516  46.622  1.00  0.00      A    N
ATOM   4178  C1  BMIMA 168      45.362   9.586  45.881  1.00  0.00      A    C
ATOM   4179  H1  BMIMA 168      45.279  10.564  46.304  1.00  0.00      A    H
ATOM   4180  C2  BMIMA 168      45.444   7.943  44.530  1.00  0.00      A    C
ATOM   4181  H2  BMIMA 168      45.517   7.386  43.622  1.00  0.00      A    H
ATOM   4182  C21 BMIMA 168      45.612   7.429  45.768  1.00  0.00      A    C
ATOM   4183  H21 BMIMA 168      45.785   6.415  46.057  1.00  0.00      A    H
ATOM   4184  C3  BMIMA 168      44.933  10.179  43.473  1.00  0.00      A    C
ATOM   4185  H3  BMIMA 168      45.807  10.662  43.061  1.00  0.00      A    H
ATOM   4186  H31 BMIMA 168      44.436   9.654  42.670  1.00  0.00      A    H
ATOM   4187  H32 BMIMA 168      44.158  10.847  43.819  1.00  0.00      A    H
ATOM   4188  C4  BMIMA 168      45.745   8.414  48.036  1.00  0.00      A    C
ATOM   4189  H4  BMIMA 168      45.342   7.457  48.331  1.00  0.00      A    H
ATOM   4190  H41 BMIMA 168      45.122   9.192  48.452  1.00  0.00      A    H
ATOM   4191  C5  BMIMA 168      47.222   8.548  48.481  1.00  0.00      A    C
ATOM   4192  H5  BMIMA 168      47.363   8.205  49.503  1.00  0.00      A    H
ATOM   4193  H51 BMIMA 168      47.756   7.897  47.794  1.00  0.00      A    H
ATOM   4194  C51 BMIMA 168      47.827   9.952  48.280  1.00  0.00      A    C
ATOM   4195  H52 BMIMA 168      47.264  10.303  47.418  1.00  0.00      A    H
ATOM   4196  H53 BMIMA 168      47.586  10.624  49.099  1.00  0.00      A    H
ATOM   4197  C6  BMIMA 168      49.217   9.779  47.879  1.00  0.00      A    C
ATOM   4198  H6  BMIMA 168      49.749   8.975  48.373  1.00  0.00      A    H
ATOM   4199  H61 BMIMA 168      49.477   9.462  46.875  1.00  0.00      A    H
ATOM   4200  H62 BMIMA 168      49.811  10.685  47.901  1.00  0.00      A    H
ATOM   4201  N1  BMIMA 169       3.323  24.200  14.899  1.00  0.00      A    N
ATOM   4202  N11 BMIMA 169       1.277  24.238  14.370  1.00  0.00      A    N
ATOM   4203  C1  BMIMA 169       2.340  25.014  14.562  1.00  0.00      A    C
ATOM   4204  H1  BMIMA 169       2.393  26.042  14.275  1.00  0.00      A    H
ATOM   4205  C2  BMIMA 169       2.840  22.935  15.073  1.00  0.00      A    C
ATOM   4206  H2  BMIMA 169       3.525  22.183  15.397  1.00  0.00      A    H
ATOM   4207  C21 BMIMA 169       1.562  22.933  14.733  1.00  0.00      A    C
ATOM   4208  H21 BMIMA 169       0.872  22.118  14.715  1.00  0.00      A    H
ATOM   4209  C3  BMIMA 169       4.703  24.607  14.856  1.00  0.00      A    C
ATOM   4210  H3  BMIMA 169       4.669  25.667  14.651  1.00  0.00      A    H
ATOM   4211  H31 BMIMA 169       4.975  24.453  15.889  1.00  0.00      A    H
ATOM   4212  H32 BMIMA 169       5.258  23.965  14.187  1.00  0.00      A    H
ATOM   4213  C4  BMIMA 169      -0.049  24.661  13.900  1.00  0.00      A    C
ATOM   4214  H4  BMIMA 169       0.013  25.734  14.014  1.00  0.00      A    H
ATOM   4215  H41 BMIMA 169      -0.816  24.418  14.620  1.00  0.00      A    H
ATOM   4216  C5  BMIMA 169      -0.254  24.254  12.436  1.00  0.00      A    C
ATOM   4217  H5  BMIMA 169       0.502  24.683  11.784  1.00  0.00      A    H
ATOM   4218  H51 BMIMA 169      -0.188  23.180  12.279  1.00  0.00      A    H
ATOM   4219  C51 BMIMA 169      -1.656  24.681  11.973  1.00  0.00      A    C
ATOM   4220  H52 BMIMA 169      -2.506  24.023  12.136  1.00  0.00      A    H
ATOM   4221  H53 BMIMA 169      -1.929  25.654  12.373  1.00  0.00      A    H
ATOM   4222  C6  BMIMA 169      -1.629  24.950  10.418  1.00  0.00      A    C
ATOM   4223  H6  BMIMA 169      -1.733  23.996   9.914  1.00  0.00      A    H
ATOM   4224  H61 BMIMA 169      -2.482  25.514  10.057  1.00  0.00      A    H
ATOM   4225  H62 BMIMA 169      -0.780  25.558  10.130  1.00  0.00      A    H
ATOM   4226  N1  BMIMA 170      29.539  30.429  20.012  1.00  0.00      A    N
ATOM   4227  N11 BMIMA 170      29.726  32.574  20.066  1.00  0.00      A    N
ATOM   4228  C1  BMIMA 170      28.953  31.580  20.250  1.00  0.00      A    C
ATOM   4229  H1  BMIMA 170      27.911  31.737  20.432  1.00  0.00      A    H
ATOM   4230  C2  BMIMA 170      30.882  30.704  19.766  1.00  0.00      A    C
ATOM   4231  H2  BMIMA 170      31.684  30.014  19.619  1.00  0.00      A    H
ATOM   4232  C21 BMIMA 170      30.976  32.007  20.035  1.00  0.00      A    C
ATOM   4233  H21 BMIMA 170      31.732  32.762  20.031  1.00  0.00      A    H
ATOM   4234  C3  BMIMA 170      28.924  29.055  20.122  1.00  0.00      A    C
ATOM   4235  H3  BMIMA 170      29.125  28.569  19.178  1.00  0.00      A    H
ATOM   4236  H31 BMIMA 170      29.319  28.422  20.904  1.00  0.00      A    H
ATOM   4237  H32 BMIMA 170      27.904  29.274  20.399  1.00  0.00      A    H
ATOM   4238  C4  BMIMA 170      29.316  33.995  20.097  1.00  0.00      A    C
ATOM   4239  H4  BMIMA 170      30.036  34.516  20.710  1.00  0.00      A    H
ATOM   4240  H41 BMIMA 170      28.338  34.105  20.543  1.00  0.00      A    H
ATOM   4241  C5  BMIMA 170      29.307  34.622  18.720  1.00  0.00      A    C
ATOM   4242  H5  BMIMA 170      28.239  34.674  18.524  1.00  0.00      A    H
ATOM   4243  H51 BMIMA 170      29.869  35.552  18.707  1.00  0.00      A    H
ATOM   4244  C51 BMIMA 170      29.991  33.841  17.617  1.00  0.00      A    C
ATOM   4245  H52 BMIMA 170      31.031  33.673  17.886  1.00  0.00      A    H
ATOM   4246  H53 BMIMA 170      29.638  32.821  17.488  1.00  0.00      A    H
ATOM   4247  C6  BMIMA 170      30.015  34.553  16.249  1.00  0.00      A    C
ATOM   4248  H6  BMIMA 170      30.547  33.927  15.542  1.00  0.00      A    H
ATOM   4249  H61 BMIMA 170      29.029  34.613  15.803  1.00  0.00      A    H
ATOM   4250  H62 BMIMA 170      30.468  35.537  16.306  1.00  0.00      A    H
ATOM   4251  N1  BMIMA 171      47.342  12.796  29.283  1.00  0.00      A    N
ATOM   4252  N11 BMIMA 171      48.193  13.038  31.290  1.00  0.00      A    N
ATOM   4253  C1  BMIMA 171      47.388  12.311  30.522  1.00  0.00      A    C
ATOM   4254  H1  BMIMA 171      46.844  11.439  30.816  1.00  0.00      A    H
ATOM   4255  C2  BMIMA 171      48.259  13.752  29.197  1.00  0.00      A    C
ATOM   4256  H2  BMIMA 171      48.362  14.192  28.229  1.00  0.00      A    H
ATOM   4257  C21 BMIMA 171      48.806  13.839  30.394  1.00  0.00      A    C
ATOM   4258  H21 BMIMA 171      49.573  14.439  30.832  1.00  0.00      A    H
ATOM   4259  C3  BMIMA 171      46.685  12.256  28.176  1.00  0.00      A    C
ATOM   4260  H3  BMIMA 171      46.173  13.177  27.939  1.00  0.00      A    H
ATOM   4261  H31 BMIMA 171      47.408  11.867  27.475  1.00  0.00      A    H
ATOM   4262  H32 BMIMA 171      45.940  11.539  28.489  1.00  0.00      A    H
ATOM   4263  C4  BMIMA 171      48.764  12.715  32.631  1.00  0.00      A    C
ATOM   4264  H4  BMIMA 171      48.154  12.129  33.303  1.00  0.00      A    H
ATOM   4265  H41 BMIMA 171      48.905  13.669  33.118  1.00  0.00      A    H
ATOM   4266  C5  BMIMA 171      50.048  11.962  32.666  1.00  0.00      A    C
ATOM   4267  H5  BMIMA 171      50.860  12.683  32.628  1.00  0.00      A    H
ATOM   4268  H51 BMIMA 171      50.171  11.406  33.592  1.00  0.00      A    H
ATOM   4269  C51 BMIMA 171      50.136  11.034  31.454  1.00  0.00      A    C
ATOM   4270  H52 BMIMA 171      49.267  10.388  31.359  1.00  0.00      A    H
ATOM   4271  H53 BMIMA 171      50.098  11.718  30.610  1.00  0.00      A    H
ATOM   4272  C6  BMIMA 171      51.497  10.266  31.558  1.00  0.00      A    C
ATOM   4273  H6  BMIMA 171      51.463   9.402  32.212  1.00  0.00      A    H
ATOM   4274  H61 BMIMA 171      51.804   9.919  30.578  1.00  0.00      A    H
ATOM   4275  H62 BMIMA 171      52.350  10.837  31.909  1.00  0.00      A    H
ATOM   4276  N1  BMIMA 172      49.461   2.269  36.184  1.00  0.00      A    N
ATOM   4277  N11 BMIMA 172      48.276   3.643  37.301  1.00  0.00      A    N
ATOM   4278  C1  BMIMA 172      49.224   3.537  36.402  1.00  0.00      A    C
ATOM   4279  H1  BMIMA 172      49.777   4.332  35.948  1.00  0.00      A    H
ATOM   4280  C2  BMIMA 172      48.667   1.520  37.037  1.00  0.00      A    C
ATOM   4281  H2  BMIMA 172      48.693   0.463  37.188  1.00  0.00      A    H
ATOM   4282  C21 BMIMA 172      47.957   2.390  37.716  1.00  0.00      A    C
ATOM   4283  H21 BMIMA 172      47.180   2.246  38.435  1.00  0.00      A    H
ATOM   4284  C3  BMIMA 172      50.424   1.754  35.253  1.00  0.00      A    C
ATOM   4285  H3  BMIMA 172      51.159   2.524  35.073  1.00  0.00      A    H
ATOM   4286  H31 BMIMA 172      50.942   0.976  35.794  1.00  0.00      A    H
ATOM   4287  H32 BMIMA 172      49.923   1.357  34.382  1.00  0.00      A    H
ATOM   4288  C4  BMIMA 172      47.741   4.834  37.890  1.00  0.00      A    C
ATOM   4289  H4  BMIMA 172      48.530   5.564  37.779  1.00  0.00      A    H
ATOM   4290  H41 BMIMA 172      47.487   4.646  38.922  1.00  0.00      A    H
ATOM   4291  C5  BMIMA 172      46.500   5.296  37.108  1.00  0.00      A    C
ATOM   4292  H5  BMIMA 172      46.263   6.281  37.503  1.00  0.00      A    H
ATOM   4293  H51 BMIMA 172      46.848   5.467  36.093  1.00  0.00      A    H
ATOM   4294  C51 BMIMA 172      45.301   4.387  37.153  1.00  0.00      A    C
ATOM   4295  H52 BMIMA 172      45.569   3.371  36.874  1.00  0.00      A    H
ATOM   4296  H53 BMIMA 172      45.006   4.232  38.187  1.00  0.00      A    H
ATOM   4297  C6  BMIMA 172      44.117   4.714  36.323  1.00  0.00      A    C
ATOM   4298  H6  BMIMA 172      43.833   5.695  36.686  1.00  0.00      A    H
ATOM   4299  H61 BMIMA 172      44.358   4.657  35.267  1.00  0.00      A    H
ATOM   4300  H62 BMIMA 172      43.263   4.095  36.571  1.00  0.00      A    H
ATOM   4301  N1  BMIMA 173       6.915  24.173   0.624  1.00  0.00      A    N
ATOM   4302  N11 BMIMA 173       8.258  25.816   1.038  1.00  0.00      A    N
ATOM   4303  C1  BMIMA 173       7.003  25.500   0.720  1.00  0.00      A    C
ATOM   4304  H1  BMIMA 173       6.275  26.282   0.733  1.00  0.00      A    H
ATOM   4305  C2  BMIMA 173       8.166  23.689   0.870  1.00  0.00      A    C
ATOM   4306  H2  BMIMA 173       8.493  22.675   0.946  1.00  0.00      A    H
ATOM   4307  C21 BMIMA 173       9.009  24.673   0.979  1.00  0.00      A    C
ATOM   4308  H21 BMIMA 173      10.072  24.600   1.058  1.00  0.00      A    H
ATOM   4309  C3  BMIMA 173       5.617  23.483   0.598  1.00  0.00      A    C
ATOM   4310  H3  BMIMA 173       5.335  23.173   1.593  1.00  0.00      A    H
ATOM   4311  H31 BMIMA 173       4.787  24.085   0.261  1.00  0.00      A    H
ATOM   4312  H32 BMIMA 173       5.702  22.695  -0.135  1.00  0.00      A    H
ATOM   4313  C4  BMIMA 173       8.724  27.200   1.320  1.00  0.00      A    C
ATOM   4314  H4  BMIMA 173       8.063  27.873   0.795  1.00  0.00      A    H
ATOM   4315  H41 BMIMA 173       9.665  27.382   0.822  1.00  0.00      A    H
ATOM   4316  C5  BMIMA 173       8.939  27.740   2.748  1.00  0.00      A    C
ATOM   4317  H5  BMIMA 173       9.930  28.183   2.803  1.00  0.00      A    H
ATOM   4318  H51 BMIMA 173       8.180  28.446   3.076  1.00  0.00      A    H
ATOM   4319  C51 BMIMA 173       8.827  26.589   3.769  1.00  0.00      A    C
ATOM   4320  H52 BMIMA 173       7.981  25.924   3.616  1.00  0.00      A    H
ATOM   4321  H53 BMIMA 173       9.765  26.038   3.777  1.00  0.00      A    H
ATOM   4322  C6  BMIMA 173       8.566  27.186   5.151  1.00  0.00      A    C
ATOM   4323  H6  BMIMA 173       8.689  26.467   5.953  1.00  0.00      A    H
ATOM   4324  H61 BMIMA 173       9.401  27.851   5.342  1.00  0.00      A    H
ATOM   4325  H62 BMIMA 173       7.619  27.704   5.242  1.00  0.00      A    H
ATOM   4326  N1  BMIMA 174      45.260  35.858  35.487  1.00  0.00      A    N
ATOM   4327  N11 BMIMA 174      46.720  37.423  35.594  1.00  0.00      A    N
ATOM   4328  C1  BMIMA 174      46.028  36.663  34.793  1.00  0.00      A    C
ATOM   4329  H1  BMIMA 174      46.091  36.672  33.726  1.00  0.00      A    H
ATOM   4330  C2  BMIMA 174      45.453  36.101  36.788  1.00  0.00      A    C
ATOM   4331  H2  BMIMA 174      44.793  35.600  37.461  1.00  0.00      A    H
ATOM   4332  C21 BMIMA 174      46.292  37.115  36.843  1.00  0.00      A    C
ATOM   4333  H21 BMIMA 174      46.638  37.688  37.676  1.00  0.00      A    H
ATOM   4334  C3  BMIMA 174      44.369  34.846  34.911  1.00  0.00      A    C
ATOM   4335  H3  BMIMA 174      44.134  34.045  35.595  1.00  0.00      A    H
ATOM   4336  H31 BMIMA 174      43.416  35.317  34.720  1.00  0.00      A    H
ATOM   4337  H32 BMIMA 174      44.827  34.407  34.037  1.00  0.00      A    H
ATOM   4338  C4  BMIMA 174      47.656  38.471  35.264  1.00  0.00      A    C
ATOM   4339  H4  BMIMA 174      47.343  39.256  35.937  1.00  0.00      A    H
ATOM   4340  H41 BMIMA 174      47.472  38.835  34.264  1.00  0.00      A    H
ATOM   4341  C5  BMIMA 174      49.175  38.087  35.379  1.00  0.00      A    C
ATOM   4342  H5  BMIMA 174      49.541  38.203  36.396  1.00  0.00      A    H
ATOM   4343  H51 BMIMA 174      49.236  37.032  35.125  1.00  0.00      A    H
ATOM   4344  C51 BMIMA 174      50.060  38.965  34.546  1.00  0.00      A    C
ATOM   4345  H52 BMIMA 174      49.621  39.049  33.555  1.00  0.00      A    H
ATOM   4346  H53 BMIMA 174      49.924  39.938  35.012  1.00  0.00      A    H
ATOM   4347  C6  BMIMA 174      51.570  38.546  34.502  1.00  0.00      A    C
ATOM   4348  H6  BMIMA 174      52.112  39.180  33.810  1.00  0.00      A    H
ATOM   4349  H61 BMIMA 174      52.111  38.608  35.440  1.00  0.00      A    H
ATOM   4350  H62 BMIMA 174      51.686  37.516  34.183  1.00  0.00      A    H
ATOM   4351  N1  BMIMA 175      21.279  26.742  43.264  1.00  0.00      A    N
ATOM   4352  N11 BMIMA 175      22.418  25.433  41.917  1.00  0.00      A    N
ATOM   4353  C1  BMIMA 175      22.447  26.397  42.760  1.00  0.00      A    C
ATOM   4354  H1  BMIMA 175      23.323  26.982  42.944  1.00  0.00      A    H
ATOM   4355  C2  BMIMA 175      20.422  25.791  42.717  1.00  0.00      A    C
ATOM   4356  H2  BMIMA 175      19.369  25.786  42.896  1.00  0.00      A    H
ATOM   4357  C21 BMIMA 175      21.125  25.022  41.848  1.00  0.00      A    C
ATOM   4358  H21 BMIMA 175      20.733  24.299  41.167  1.00  0.00      A    H
ATOM   4359  C3  BMIMA 175      21.048  27.900  44.193  1.00  0.00      A    C
ATOM   4360  H3  BMIMA 175      21.870  28.586  44.053  1.00  0.00      A    H
ATOM   4361  H31 BMIMA 175      20.134  28.339  43.820  1.00  0.00      A    H
ATOM   4362  H32 BMIMA 175      20.880  27.624  45.223  1.00  0.00      A    H
ATOM   4363  C4  BMIMA 175      23.582  24.781  41.340  1.00  0.00      A    C
ATOM   4364  H4  BMIMA 175      24.330  25.525  41.573  1.00  0.00      A    H
ATOM   4365  H41 BMIMA 175      23.468  24.816  40.267  1.00  0.00      A    H
ATOM   4366  C5  BMIMA 175      23.989  23.377  41.873  1.00  0.00      A    C
ATOM   4367  H5  BMIMA 175      23.939  23.576  42.940  1.00  0.00      A    H
ATOM   4368  H51 BMIMA 175      23.307  22.580  41.588  1.00  0.00      A    H
ATOM   4369  C51 BMIMA 175      25.454  23.028  41.561  1.00  0.00      A    C
ATOM   4370  H52 BMIMA 175      26.009  23.911  41.866  1.00  0.00      A    H
ATOM   4371  H53 BMIMA 175      25.736  22.209  42.217  1.00  0.00      A    H
ATOM   4372  C6  BMIMA 175      25.550  22.646  40.116  1.00  0.00      A    C
ATOM   4373  H6  BMIMA 175      24.881  21.868  39.767  1.00  0.00      A    H
ATOM   4374  H61 BMIMA 175      25.364  23.507  39.484  1.00  0.00      A    H
ATOM   4375  H62 BMIMA 175      26.567  22.372  39.861  1.00  0.00      A    H
ATOM   4376  N1  BMIMA 176      39.378  33.297  49.689  1.00  0.00      A    N
ATOM   4377  N11 BMIMA 176      39.266  34.207  47.795  1.00  0.00      A    N
ATOM   4378  C1  BMIMA 176      38.755  33.313  48.556  1.00  0.00      A    C
ATOM   4379  H1  BMIMA 176      37.903  32.719  48.301  1.00  0.00      A    H
ATOM   4380  C2  BMIMA 176      40.371  34.235  49.702  1.00  0.00      A    C
ATOM   4381  H2  BMIMA 176      41.038  34.348  50.528  1.00  0.00      A    H
ATOM   4382  C21 BMIMA 176      40.346  34.777  48.454  1.00  0.00      A    C
ATOM   4383  H21 BMIMA 176      40.964  35.541  48.036  1.00  0.00      A    H
ATOM   4384  C3  BMIMA 176      38.988  32.460  50.840  1.00  0.00      A    C
ATOM   4385  H3  BMIMA 176      38.737  33.105  51.670  1.00  0.00      A    H
ATOM   4386  H31 BMIMA 176      38.106  31.913  50.541  1.00  0.00      A    H
ATOM   4387  H32 BMIMA 176      39.799  31.799  51.109  1.00  0.00      A    H
ATOM   4388  C4  BMIMA 176      38.740  34.591  46.505  1.00  0.00      A    C
ATOM   4389  H4  BMIMA 176      38.234  33.688  46.198  1.00  0.00      A    H
ATOM   4390  H41 BMIMA 176      39.598  34.610  45.850  1.00  0.00      A    H
ATOM   4391  C5  BMIMA 176      37.894  35.857  46.488  1.00  0.00      A    C
ATOM   4392  H5  BMIMA 176      36.936  35.459  46.812  1.00  0.00      A    H
ATOM   4393  H51 BMIMA 176      38.176  36.652  47.174  1.00  0.00      A    H
ATOM   4394  C51 BMIMA 176      37.832  36.453  45.093  1.00  0.00      A    C
ATOM   4395  H52 BMIMA 176      38.827  36.712  44.739  1.00  0.00      A    H
ATOM   4396  H53 BMIMA 176      37.495  35.726  44.359  1.00  0.00      A    H
ATOM   4397  C6  BMIMA 176      36.893  37.628  44.897  1.00  0.00      A    C
ATOM   4398  H6  BMIMA 176      37.341  38.401  45.511  1.00  0.00      A    H
ATOM   4399  H61 BMIMA 176      36.657  37.796  43.852  1.00  0.00      A    H
ATOM   4400  H62 BMIMA 176      35.895  37.410  45.260  1.00  0.00      A    H
ATOM   4401  N1  BMIMA 177       6.221  50.366  47.633  1.00  0.00      A    N
ATOM   4402  N11 BMIMA 177       8.147  49.480  47.515  1.00  0.00      A    N
ATOM   4403  C1  BMIMA 177       7.492  50.601  47.610  1.00  0.00      A    C
ATOM   4404  H1  BMIMA 177       7.928  51.577  47.600  1.00  0.00      A    H
ATOM   4405  C2  BMIMA 177       6.053  49.035  47.294  1.00  0.00      A    C
ATOM   4406  H2  BMIMA 177       5.106  48.575  47.115  1.00  0.00      A    H
ATOM   4407  C21 BMIMA 177       7.273  48.491  47.379  1.00  0.00      A    C
ATOM   4408  H21 BMIMA 177       7.560  47.476  47.212  1.00  0.00      A    H
ATOM   4409  C3  BMIMA 177       5.180  51.369  47.485  1.00  0.00      A    C
ATOM   4410  H3  BMIMA 177       5.730  52.159  46.993  1.00  0.00      A    H
ATOM   4411  H31 BMIMA 177       4.302  51.033  46.954  1.00  0.00      A    H
ATOM   4412  H32 BMIMA 177       4.864  51.620  48.487  1.00  0.00      A    H
ATOM   4413  C4  BMIMA 177       9.636  49.233  47.710  1.00  0.00      A    C
ATOM   4414  H4  BMIMA 177       9.994  50.217  47.445  1.00  0.00      A    H
ATOM   4415  H41 BMIMA 177       9.924  48.475  46.996  1.00  0.00      A    H
ATOM   4416  C5  BMIMA 177      10.056  48.746  49.092  1.00  0.00      A    C
ATOM   4417  H5  BMIMA 177       9.552  47.802  49.280  1.00  0.00      A    H
ATOM   4418  H51 BMIMA 177      11.129  48.589  49.168  1.00  0.00      A    H
ATOM   4419  C51 BMIMA 177       9.432  49.618  50.080  1.00  0.00      A    C
ATOM   4420  H52 BMIMA 177       9.803  50.634  49.970  1.00  0.00      A    H
ATOM   4421  H53 BMIMA 177       8.360  49.613  49.897  1.00  0.00      A    H
ATOM   4422  C6  BMIMA 177       9.573  49.154  51.557  1.00  0.00      A    C
ATOM   4423  H6  BMIMA 177       8.825  49.669  52.149  1.00  0.00      A    H
ATOM   4424  H61 BMIMA 177       9.298  48.110  51.652  1.00  0.00      A    H
ATOM   4425  H62 BMIMA 177      10.551  49.249  52.015  1.00  0.00      A    H
ATOM   4426  N1  BMIMA 178      23.239  28.073   8.898  1.00  0.00      A    N
ATOM   4427  N11 BMIMA 178      25.277  28.259   9.293  1.00  0.00      A    N
ATOM   4428  C1  BMIMA 178      24.117  28.852   9.391  1.00  0.00      A    C
ATOM   4429  H1  BMIMA 178      23.904  29.768   9.899  1.00  0.00      A    H
ATOM   4430  C2  BMIMA 178      23.842  26.890   8.510  1.00  0.00      A    C
ATOM   4431  H2  BMIMA 178      23.293  26.120   8.015  1.00  0.00      A    H
ATOM   4432  C21 BMIMA 178      25.157  27.028   8.817  1.00  0.00      A    C
ATOM   4433  H21 BMIMA 178      26.036  26.445   8.651  1.00  0.00      A    H
ATOM   4434  C3  BMIMA 178      21.819  28.370   8.667  1.00  0.00      A    C
ATOM   4435  H3  BMIMA 178      21.653  29.436   8.622  1.00  0.00      A    H
ATOM   4436  H31 BMIMA 178      21.490  27.944   7.731  1.00  0.00      A    H
ATOM   4437  H32 BMIMA 178      21.197  27.975   9.458  1.00  0.00      A    H
ATOM   4438  C4  BMIMA 178      26.562  28.758   9.734  1.00  0.00      A    C
ATOM   4439  H4  BMIMA 178      26.716  29.677   9.188  1.00  0.00      A    H
ATOM   4440  H41 BMIMA 178      27.381  28.089   9.512  1.00  0.00      A    H
ATOM   4441  C5  BMIMA 178      26.511  29.163  11.247  1.00  0.00      A    C
ATOM   4442  H5  BMIMA 178      25.662  29.831  11.365  1.00  0.00      A    H
ATOM   4443  H51 BMIMA 178      26.237  28.213  11.701  1.00  0.00      A    H
ATOM   4444  C51 BMIMA 178      27.769  29.771  11.799  1.00  0.00      A    C
ATOM   4445  H52 BMIMA 178      28.239  30.314  10.983  1.00  0.00      A    H
ATOM   4446  H53 BMIMA 178      27.499  30.482  12.576  1.00  0.00      A    H
ATOM   4447  C6  BMIMA 178      28.713  28.738  12.426  1.00  0.00      A    C
ATOM   4448  H6  BMIMA 178      29.108  27.999  11.737  1.00  0.00      A    H
ATOM   4449  H61 BMIMA 178      29.505  29.179  13.021  1.00  0.00      A    H
ATOM   4450  H62 BMIMA 178      28.188  28.068  13.097  1.00  0.00      A    H
ATOM   4451  N1  BMIMA 179       0.630  40.419   4.571  1.00  0.00      A    N
ATOM   4452  N11 BMIMA 179       0.553  38.492   5.580  1.00  0.00      A    N
ATOM   4453  C1  BMIMA 179       1.247  39.267   4.697  1.00  0.00      A    C
ATOM   4454  H1  BMIMA 179       2.119  39.028   4.127  1.00  0.00      A    H
ATOM   4455  C2  BMIMA 179      -0.117  40.606   5.726  1.00  0.00      A    C
ATOM   4456  H2  BMIMA 179      -0.393  41.571   6.093  1.00  0.00      A    H
ATOM   4457  C21 BMIMA 179      -0.374  39.373   6.191  1.00  0.00      A    C
ATOM   4458  H21 BMIMA 179      -0.866  39.014   7.068  1.00  0.00      A    H
ATOM   4459  C3  BMIMA 179       1.005  41.438   3.657  1.00  0.00      A    C
ATOM   4460  H3  BMIMA 179       0.094  41.889   3.292  1.00  0.00      A    H
ATOM   4461  H31 BMIMA 179       1.643  42.129   4.189  1.00  0.00      A    H
ATOM   4462  H32 BMIMA 179       1.551  41.065   2.804  1.00  0.00      A    H
ATOM   4463  C4  BMIMA 179       0.972  37.163   5.983  1.00  0.00      A    C
ATOM   4464  H4  BMIMA 179       0.770  37.027   7.035  1.00  0.00      A    H
ATOM   4465  H41 BMIMA 179       2.036  37.154   5.802  1.00  0.00      A    H
ATOM   4466  C5  BMIMA 179       0.184  36.110   5.288  1.00  0.00      A    C
ATOM   4467  H5  BMIMA 179      -0.866  36.342   5.448  1.00  0.00      A    H
ATOM   4468  H51 BMIMA 179       0.414  36.220   4.231  1.00  0.00      A    H
ATOM   4469  C51 BMIMA 179       0.656  34.766   5.866  1.00  0.00      A    C
ATOM   4470  H52 BMIMA 179       1.721  34.680   5.671  1.00  0.00      A    H
ATOM   4471  H53 BMIMA 179       0.518  34.820   6.943  1.00  0.00      A    H
ATOM   4472  C6  BMIMA 179      -0.112  33.588   5.328  1.00  0.00      A    C
ATOM   4473  H6  BMIMA 179       0.394  32.673   5.616  1.00  0.00      A    H
ATOM   4474  H61 BMIMA 179      -1.114  33.567   5.742  1.00  0.00      A    H
ATOM   4475  H62 BMIMA 179      -0.053  33.659   4.248  1.00  0.00      A    H
ATOM   4476  N1  BMIMA 180       6.321  39.928   4.282  1.00  0.00      A    N
ATOM   4477  N11 BMIMA 180       7.035  41.866   5.000  1.00  0.00      A    N
ATOM   4478  C1  BMIMA 180       6.099  41.209   4.290  1.00  0.00      A    C
ATOM   4479  H1  BMIMA 180       5.202  41.654   3.917  1.00  0.00      A    H
ATOM   4480  C2  BMIMA 180       7.482  39.709   4.966  1.00  0.00      A    C
ATOM   4481  H2  BMIMA 180       7.945  38.756   5.103  1.00  0.00      A    H
ATOM   4482  C21 BMIMA 180       7.975  40.880   5.379  1.00  0.00      A    C
ATOM   4483  H21 BMIMA 180       8.772  41.073   6.063  1.00  0.00      A    H
ATOM   4484  C3  BMIMA 180       5.523  38.997   3.529  1.00  0.00      A    C
ATOM   4485  H3  BMIMA 180       4.582  39.391   3.174  1.00  0.00      A    H
ATOM   4486  H31 BMIMA 180       6.137  38.591   2.739  1.00  0.00      A    H
ATOM   4487  H32 BMIMA 180       5.304  38.262   4.290  1.00  0.00      A    H
ATOM   4488  C4  BMIMA 180       7.069  43.293   5.390  1.00  0.00      A    C
ATOM   4489  H4  BMIMA 180       7.483  43.393   6.382  1.00  0.00      A    H
ATOM   4490  H41 BMIMA 180       6.050  43.646   5.447  1.00  0.00      A    H
ATOM   4491  C5  BMIMA 180       7.873  44.080   4.377  1.00  0.00      A    C
ATOM   4492  H5  BMIMA 180       8.129  45.091   4.681  1.00  0.00      A    H
ATOM   4493  H51 BMIMA 180       8.847  43.609   4.274  1.00  0.00      A    H
ATOM   4494  C51 BMIMA 180       7.220  44.118   2.986  1.00  0.00      A    C
ATOM   4495  H52 BMIMA 180       6.958  43.101   2.706  1.00  0.00      A    H
ATOM   4496  H53 BMIMA 180       6.352  44.773   2.973  1.00  0.00      A    H
ATOM   4497  C6  BMIMA 180       8.262  44.643   1.999  1.00  0.00      A    C
ATOM   4498  H6  BMIMA 180       9.225  44.172   2.160  1.00  0.00      A    H
ATOM   4499  H61 BMIMA 180       8.070  44.271   0.999  1.00  0.00      A    H
ATOM   4500  H62 BMIMA 180       8.374  45.718   2.083  1.00  0.00      A    H
ATOM   4501  N1  BMIMA 181      22.674  35.303  50.009  1.00  0.00      A    N
ATOM   4502  N11 BMIMA 181      23.060  37.139  49.075  1.00  0.00      A    N
ATOM   4503  C1  BMIMA 181      22.537  35.996  48.852  1.00  0.00      A    C
ATOM   4504  H1  BMIMA 181      22.013  35.677  47.977  1.00  0.00      A    H
ATOM   4505  C2  BMIMA 181      23.248  36.132  50.981  1.00  0.00      A    C
ATOM   4506  H2  BMIMA 181      23.241  35.804  51.997  1.00  0.00      A    H
ATOM   4507  C21 BMIMA 181      23.533  37.238  50.359  1.00  0.00      A    C
ATOM   4508  H21 BMIMA 181      24.012  38.120  50.725  1.00  0.00      A    H
ATOM   4509  C3  BMIMA 181      22.224  33.951  50.274  1.00  0.00      A    C
ATOM   4510  H3  BMIMA 181      22.524  33.260  49.500  1.00  0.00      A    H
ATOM   4511  H31 BMIMA 181      22.513  33.654  51.271  1.00  0.00      A    H
ATOM   4512  H32 BMIMA 181      21.144  33.928  50.279  1.00  0.00      A    H
ATOM   4513  C4  BMIMA 181      23.155  38.308  48.195  1.00  0.00      A    C
ATOM   4514  H4  BMIMA 181      22.863  39.209  48.713  1.00  0.00      A    H
ATOM   4515  H41 BMIMA 181      22.488  38.029  47.393  1.00  0.00      A    H
ATOM   4516  C5  BMIMA 181      24.577  38.522  47.728  1.00  0.00      A    C
ATOM   4517  H5  BMIMA 181      24.497  39.334  47.009  1.00  0.00      A    H
ATOM   4518  H51 BMIMA 181      25.240  38.738  48.562  1.00  0.00      A    H
ATOM   4519  C51 BMIMA 181      25.138  37.468  46.775  1.00  0.00      A    C
ATOM   4520  H52 BMIMA 181      25.386  36.574  47.340  1.00  0.00      A    H
ATOM   4521  H53 BMIMA 181      24.358  37.234  46.055  1.00  0.00      A    H
ATOM   4522  C6  BMIMA 181      26.410  37.978  46.068  1.00  0.00      A    C
ATOM   4523  H6  BMIMA 181      27.090  38.306  46.846  1.00  0.00      A    H
ATOM   4524  H61 BMIMA 181      27.001  37.315  45.447  1.00  0.00      A    H
ATOM   4525  H62 BMIMA 181      26.118  38.861  45.511  1.00  0.00      A    H
ATOM   4526  N1  BMIMA 182      36.556  39.977  32.561  1.00  0.00      A    N
ATOM   4527  N11 BMIMA 182      35.306  41.555  31.741  1.00  0.00      A    N
ATOM   4528  C1  BMIMA 182      36.533  41.233  32.043  1.00  0.00      A    C
ATOM   4529  H1  BMIMA 182      37.395  41.863  31.991  1.00  0.00      A    H
ATOM   4530  C2  BMIMA 182      35.333  39.412  32.414  1.00  0.00      A    C
ATOM   4531  H2  BMIMA 182      35.156  38.399  32.702  1.00  0.00      A    H
ATOM   4532  C21 BMIMA 182      34.582  40.377  31.801  1.00  0.00      A    C
ATOM   4533  H21 BMIMA 182      33.532  40.275  31.637  1.00  0.00      A    H
ATOM   4534  C3  BMIMA 182      37.742  39.339  33.128  1.00  0.00      A    C
ATOM   4535  H3  BMIMA 182      38.595  39.978  32.953  1.00  0.00      A    H
ATOM   4536  H31 BMIMA 182      37.489  39.319  34.178  1.00  0.00      A    H
ATOM   4537  H32 BMIMA 182      37.828  38.375  32.649  1.00  0.00      A    H
ATOM   4538  C4  BMIMA 182      34.740  42.861  31.230  1.00  0.00      A    C
ATOM   4539  H4  BMIMA 182      35.508  43.618  31.279  1.00  0.00      A    H
ATOM   4540  H41 BMIMA 182      33.771  43.064  31.662  1.00  0.00      A    H
ATOM   4541  C5  BMIMA 182      34.513  42.954  29.703  1.00  0.00      A    C
ATOM   4542  H5  BMIMA 182      35.320  42.407  29.223  1.00  0.00      A    H
ATOM   4543  H51 BMIMA 182      33.618  42.347  29.590  1.00  0.00      A    H
ATOM   4544  C51 BMIMA 182      34.102  44.282  29.139  1.00  0.00      A    C
ATOM   4545  H52 BMIMA 182      33.142  44.668  29.473  1.00  0.00      A    H
ATOM   4546  H53 BMIMA 182      34.847  45.051  29.329  1.00  0.00      A    H
ATOM   4547  C6  BMIMA 182      34.024  44.215  27.626  1.00  0.00      A    C
ATOM   4548  H6  BMIMA 182      33.322  43.437  27.349  1.00  0.00      A    H
ATOM   4549  H61 BMIMA 182      33.720  45.182  27.244  1.00  0.00      A    H
ATOM   4550  H62 BMIMA 182      34.962  44.060  27.105  1.00  0.00      A    H
ATOM   4551  N1  BMIMA 183       1.274  38.160  41.765  1.00  0.00      A    N
ATOM   4552  N11 BMIMA 183       0.151  37.047  40.332  1.00  0.00      A    N
ATOM   4553  C1  BMIMA 183       0.601  37.023  41.581  1.00  0.00      A    C
ATOM   4554  H1  BMIMA 183       0.520  36.181  42.235  1.00  0.00      A    H
ATOM   4555  C2  BMIMA 183       1.311  38.862  40.599  1.00  0.00      A    C
ATOM   4556  H2  BMIMA 183       1.902  39.752  40.611  1.00  0.00      A    H
ATOM   4557  C21 BMIMA 183       0.604  38.196  39.742  1.00  0.00      A    C
ATOM   4558  H21 BMIMA 183       0.532  38.343  38.687  1.00  0.00      A    H
ATOM   4559  C3  BMIMA 183       2.047  38.359  42.921  1.00  0.00      A    C
ATOM   4560  H3  BMIMA 183       1.410  38.744  43.703  1.00  0.00      A    H
ATOM   4561  H31 BMIMA 183       2.281  37.388  43.332  1.00  0.00      A    H
ATOM   4562  H32 BMIMA 183       2.982  38.896  42.854  1.00  0.00      A    H
ATOM   4563  C4  BMIMA 183      -0.766  36.080  39.639  1.00  0.00      A    C
ATOM   4564  H4  BMIMA 183      -1.697  36.566  39.391  1.00  0.00      A    H
ATOM   4565  H41 BMIMA 183      -1.028  35.331  40.371  1.00  0.00      A    H
ATOM   4566  C5  BMIMA 183      -0.068  35.524  38.486  1.00  0.00      A    C
ATOM   4567  H5  BMIMA 183       0.066  36.379  37.828  1.00  0.00      A    H
ATOM   4568  H51 BMIMA 183       0.917  35.133  38.726  1.00  0.00      A    H
ATOM   4569  C51 BMIMA 183      -0.921  34.628  37.761  1.00  0.00      A    C
ATOM   4570  H52 BMIMA 183      -1.292  33.845  38.419  1.00  0.00      A    H
ATOM   4571  H53 BMIMA 183      -1.777  35.252  37.518  1.00  0.00      A    H
ATOM   4572  C6  BMIMA 183      -0.379  33.966  36.486  1.00  0.00      A    C
ATOM   4573  H6  BMIMA 183       0.045  34.817  35.965  1.00  0.00      A    H
ATOM   4574  H61 BMIMA 183       0.344  33.187  36.703  1.00  0.00      A    H
ATOM   4575  H62 BMIMA 183      -1.232  33.502  36.005  1.00  0.00      A    H
ATOM   4576  N1  BMIMA 184       3.904  11.328   6.301  1.00  0.00      A    N
ATOM   4577  N11 BMIMA 184       4.964  10.825   4.420  1.00  0.00      A    N
ATOM   4578  C1  BMIMA 184       4.026  10.451   5.316  1.00  0.00      A    C
ATOM   4579  H1  BMIMA 184       3.413   9.577   5.256  1.00  0.00      A    H
ATOM   4580  C2  BMIMA 184       4.937  12.146   6.187  1.00  0.00      A    C
ATOM   4581  H2  BMIMA 184       5.150  12.821   6.988  1.00  0.00      A    H
ATOM   4582  C21 BMIMA 184       5.509  11.971   4.970  1.00  0.00      A    C
ATOM   4583  H21 BMIMA 184       6.315  12.541   4.563  1.00  0.00      A    H
ATOM   4584  C3  BMIMA 184       3.073  11.146   7.558  1.00  0.00      A    C
ATOM   4585  H3  BMIMA 184       3.736  11.135   8.411  1.00  0.00      A    H
ATOM   4586  H31 BMIMA 184       2.442  12.013   7.685  1.00  0.00      A    H
ATOM   4587  H32 BMIMA 184       2.509  10.237   7.409  1.00  0.00      A    H
ATOM   4588  C4  BMIMA 184       5.295  10.155   3.170  1.00  0.00      A    C
ATOM   4589  H4  BMIMA 184       4.832   9.184   3.268  1.00  0.00      A    H
ATOM   4590  H41 BMIMA 184       6.358   9.967   3.217  1.00  0.00      A    H
ATOM   4591  C5  BMIMA 184       4.667  10.812   1.917  1.00  0.00      A    C
ATOM   4592  H5  BMIMA 184       5.323  11.676   1.843  1.00  0.00      A    H
ATOM   4593  H51 BMIMA 184       4.739  10.180   1.036  1.00  0.00      A    H
ATOM   4594  C51 BMIMA 184       3.293  11.385   2.164  1.00  0.00      A    C
ATOM   4595  H52 BMIMA 184       2.651  10.552   2.439  1.00  0.00      A    H
ATOM   4596  H53 BMIMA 184       3.226  12.121   2.962  1.00  0.00      A    H
ATOM   4597  C6  BMIMA 184       2.723  11.837   0.829  1.00  0.00      A    C
ATOM   4598  H6  BMIMA 184       3.258  12.633   0.322  1.00  0.00      A    H
ATOM   4599  H61 BMIMA 184       2.711  11.100   0.035  1.00  0.00      A    H
ATOM   4600  H62 BMIMA 184       1.748  12.247   1.064  1.00  0.00      A    H
ATOM   4601  N1  BMIMA 185      46.291  45.612  18.454  1.00  0.00      A    N
ATOM   4602  N11 BMIMA 185      46.966  47.616  18.075  1.00  0.00      A    N
ATOM   4603  C1  BMIMA 185      45.955  46.887  18.478  1.00  0.00      A    C
ATOM   4604  H1  BMIMA 185      45.059  47.331  18.856  1.00  0.00      A    H
ATOM   4605  C2  BMIMA 185      47.562  45.490  17.915  1.00  0.00      A    C
ATOM   4606  H2  BMIMA 185      48.026  44.561  17.669  1.00  0.00      A    H
ATOM   4607  C21 BMIMA 185      47.976  46.756  17.732  1.00  0.00      A    C
ATOM   4608  H21 BMIMA 185      48.863  47.148  17.285  1.00  0.00      A    H
ATOM   4609  C3  BMIMA 185      45.357  44.506  18.584  1.00  0.00      A    C
ATOM   4610  H3  BMIMA 185      44.664  44.617  17.764  1.00  0.00      A    H
ATOM   4611  H31 BMIMA 185      45.903  43.581  18.465  1.00  0.00      A    H
ATOM   4612  H32 BMIMA 185      44.842  44.473  19.532  1.00  0.00      A    H
ATOM   4613  C4  BMIMA 185      46.864  49.084  17.771  1.00  0.00      A    C
ATOM   4614  H4  BMIMA 185      47.880  49.412  17.937  1.00  0.00      A    H
ATOM   4615  H41 BMIMA 185      46.123  49.490  18.444  1.00  0.00      A    H
ATOM   4616  C5  BMIMA 185      46.372  49.122  16.382  1.00  0.00      A    C
ATOM   4617  H5  BMIMA 185      47.055  48.518  15.790  1.00  0.00      A    H
ATOM   4618  H51 BMIMA 185      45.482  48.507  16.278  1.00  0.00      A    H
ATOM   4619  C51 BMIMA 185      46.036  50.584  15.948  1.00  0.00      A    C
ATOM   4620  H52 BMIMA 185      45.279  51.028  16.589  1.00  0.00      A    H
ATOM   4621  H53 BMIMA 185      46.961  51.154  15.988  1.00  0.00      A    H
ATOM   4622  C6  BMIMA 185      45.667  50.868  14.526  1.00  0.00      A    C
ATOM   4623  H6  BMIMA 185      46.522  50.542  13.945  1.00  0.00      A    H
ATOM   4624  H61 BMIMA 185      44.796  50.260  14.312  1.00  0.00      A    H
ATOM   4625  H62 BMIMA 185      45.571  51.898  14.201  1.00  0.00      A    H
ATOM   4626  N1  BMIMA 186      16.741   6.463   3.417  1.00  0.00      A    N
ATOM   4627  N11 BMIMA 186      17.353   7.584   5.067  1.00  0.00      A    N
ATOM   4628  C1  BMIMA 186      16.432   6.801   4.635  1.00  0.00      A    C
ATOM   4629  H1  BMIMA 186      15.588   6.430   5.177  1.00  0.00      A    H
ATOM   4630  C2  BMIMA 186      17.820   7.205   3.009  1.00  0.00      A    C
ATOM   4631  H2  BMIMA 186      18.242   7.200   2.028  1.00  0.00      A    H
ATOM   4632  C21 BMIMA 186      18.292   7.835   4.094  1.00  0.00      A    C
ATOM   4633  H21 BMIMA 186      19.090   8.523   4.268  1.00  0.00      A    H
ATOM   4634  C3  BMIMA 186      15.969   5.433   2.691  1.00  0.00      A    C
ATOM   4635  H3  BMIMA 186      16.451   5.180   1.758  1.00  0.00      A    H
ATOM   4636  H31 BMIMA 186      15.790   4.765   3.519  1.00  0.00      A    H
ATOM   4637  H32 BMIMA 186      15.089   5.998   2.421  1.00  0.00      A    H
ATOM   4638  C4  BMIMA 186      17.557   8.136   6.436  1.00  0.00      A    C
ATOM   4639  H4  BMIMA 186      18.612   8.238   6.644  1.00  0.00      A    H
ATOM   4640  H41 BMIMA 186      17.165   7.369   7.087  1.00  0.00      A    H
ATOM   4641  C5  BMIMA 186      16.738   9.429   6.707  1.00  0.00      A    C
ATOM   4642  H5  BMIMA 186      15.879   9.420   6.041  1.00  0.00      A    H
ATOM   4643  H51 BMIMA 186      16.340   9.390   7.718  1.00  0.00      A    H
ATOM   4644  C51 BMIMA 186      17.656  10.674   6.442  1.00  0.00      A    C
ATOM   4645  H52 BMIMA 186      18.464  10.652   7.170  1.00  0.00      A    H
ATOM   4646  H53 BMIMA 186      18.132  10.680   5.465  1.00  0.00      A    H
ATOM   4647  C6  BMIMA 186      16.807  11.975   6.566  1.00  0.00      A    C
ATOM   4648  H6  BMIMA 186      16.227  11.991   7.482  1.00  0.00      A    H
ATOM   4649  H61 BMIMA 186      17.483  12.819   6.642  1.00  0.00      A    H
ATOM   4650  H62 BMIMA 186      16.113  12.078   5.739  1.00  0.00      A    H
ATOM   4651  N1  BMIMA 187      26.057   7.588   0.411  1.00  0.00      A    N
ATOM   4652  N11 BMIMA 187      26.002   8.634   2.248  1.00  0.00      A    N
ATOM   4653  C1  BMIMA 187      26.651   8.530   1.170  1.00  0.00      A    C
ATOM   4654  H1  BMIMA 187      27.526   9.061   0.863  1.00  0.00      A    H
ATOM   4655  C2  BMIMA 187      24.861   7.147   1.005  1.00  0.00      A    C
ATOM   4656  H2  BMIMA 187      24.178   6.434   0.598  1.00  0.00      A    H
ATOM   4657  C21 BMIMA 187      24.862   7.878   2.168  1.00  0.00      A    C
ATOM   4658  H21 BMIMA 187      24.094   7.907   2.909  1.00  0.00      A    H
ATOM   4659  C3  BMIMA 187      26.540   7.083  -0.873  1.00  0.00      A    C
ATOM   4660  H3  BMIMA 187      25.923   6.329  -1.340  1.00  0.00      A    H
ATOM   4661  H31 BMIMA 187      26.445   7.932  -1.533  1.00  0.00      A    H
ATOM   4662  H32 BMIMA 187      27.536   6.689  -0.732  1.00  0.00      A    H
ATOM   4663  C4  BMIMA 187      26.587   9.249   3.442  1.00  0.00      A    C
ATOM   4664  H4  BMIMA 187      26.066  10.166   3.672  1.00  0.00      A    H
ATOM   4665  H41 BMIMA 187      27.575   9.634   3.235  1.00  0.00      A    H
ATOM   4666  C5  BMIMA 187      26.620   8.492   4.743  1.00  0.00      A    C
ATOM   4667  H5  BMIMA 187      25.634   8.243   5.126  1.00  0.00      A    H
ATOM   4668  H51 BMIMA 187      27.134   7.564   4.507  1.00  0.00      A    H
ATOM   4669  C51 BMIMA 187      27.459   9.240   5.756  1.00  0.00      A    C
ATOM   4670  H52 BMIMA 187      27.020  10.196   6.031  1.00  0.00      A    H
ATOM   4671  H53 BMIMA 187      27.258   8.640   6.640  1.00  0.00      A    H
ATOM   4672  C6  BMIMA 187      28.987   9.267   5.585  1.00  0.00      A    C
ATOM   4673  H6  BMIMA 187      29.389   8.278   5.398  1.00  0.00      A    H
ATOM   4674  H61 BMIMA 187      29.131   9.841   4.677  1.00  0.00      A    H
ATOM   4675  H62 BMIMA 187      29.625   9.701   6.346  1.00  0.00      A    H
ATOM   4676  N1  BMIMA 188      27.381  20.717  27.225  1.00  0.00      A    N
ATOM   4677  N11 BMIMA 188      25.620  21.981  27.241  1.00  0.00      A    N
ATOM   4678  C1  BMIMA 188      26.624  21.564  26.578  1.00  0.00      A    C
ATOM   4679  H1  BMIMA 188      26.847  21.851  25.573  1.00  0.00      A    H
ATOM   4680  C2  BMIMA 188      26.719  20.483  28.399  1.00  0.00      A    C
ATOM   4681  H2  BMIMA 188      27.146  19.841  29.140  1.00  0.00      A    H
ATOM   4682  C21 BMIMA 188      25.696  21.302  28.416  1.00  0.00      A    C
ATOM   4683  H21 BMIMA 188      24.956  21.526  29.153  1.00  0.00      A    H
ATOM   4684  C3  BMIMA 188      28.682  20.267  26.663  1.00  0.00      A    C
ATOM   4685  H3  BMIMA 188      29.239  21.185  26.555  1.00  0.00      A    H
ATOM   4686  H31 BMIMA 188      29.104  19.520  27.320  1.00  0.00      A    H
ATOM   4687  H32 BMIMA 188      28.380  19.735  25.772  1.00  0.00      A    H
ATOM   4688  C4  BMIMA 188      24.571  22.802  26.651  1.00  0.00      A    C
ATOM   4689  H4  BMIMA 188      23.615  22.434  26.993  1.00  0.00      A    H
ATOM   4690  H41 BMIMA 188      24.633  22.752  25.574  1.00  0.00      A    H
ATOM   4691  C5  BMIMA 188      24.649  24.315  27.137  1.00  0.00      A    C
ATOM   4692  H5  BMIMA 188      25.492  24.687  26.561  1.00  0.00      A    H
ATOM   4693  H51 BMIMA 188      23.718  24.729  26.758  1.00  0.00      A    H
ATOM   4694  C51 BMIMA 188      24.894  24.667  28.612  1.00  0.00      A    C
ATOM   4695  H52 BMIMA 188      23.988  24.474  29.182  1.00  0.00      A    H
ATOM   4696  H53 BMIMA 188      25.706  24.023  28.939  1.00  0.00      A    H
ATOM   4697  C6  BMIMA 188      25.380  26.091  28.750  1.00  0.00      A    C
ATOM   4698  H6  BMIMA 188      26.352  26.122  28.271  1.00  0.00      A    H
ATOM   4699  H61 BMIMA 188      24.708  26.808  28.292  1.00  0.00      A    H
ATOM   4700  H62 BMIMA 188      25.536  26.312  29.799  1.00  0.00      A    H
ATOM   4701  N1  BMIMA 189      44.396  47.647  26.378  1.00  0.00      A    N
ATOM   4702  N11 BMIMA 189      43.653  45.644  26.650  1.00  0.00      A    N
ATOM   4703  C1  BMIMA 189      43.568  46.880  27.036  1.00  0.00      A    C
ATOM   4704  H1  BMIMA 189      42.880  47.182  27.795  1.00  0.00      A    H
ATOM   4705  C2  BMIMA 189      45.134  46.827  25.488  1.00  0.00      A    C
ATOM   4706  H2  BMIMA 189      45.902  47.240  24.871  1.00  0.00      A    H
ATOM   4707  C21 BMIMA 189      44.723  45.577  25.752  1.00  0.00      A    C
ATOM   4708  H21 BMIMA 189      44.978  44.630  25.329  1.00  0.00      A    H
ATOM   4709  C3  BMIMA 189      44.594  49.010  26.613  1.00  0.00      A    C
ATOM   4710  H3  BMIMA 189      44.873  49.480  25.682  1.00  0.00      A    H
ATOM   4711  H31 BMIMA 189      43.651  49.399  26.970  1.00  0.00      A    H
ATOM   4712  H32 BMIMA 189      45.295  49.130  27.426  1.00  0.00      A    H
ATOM   4713  C4  BMIMA 189      42.900  44.540  27.235  1.00  0.00      A    C
ATOM   4714  H4  BMIMA 189      42.511  44.966  28.148  1.00  0.00      A    H
ATOM   4715  H41 BMIMA 189      43.615  43.823  27.610  1.00  0.00      A    H
ATOM   4716  C5  BMIMA 189      41.819  43.988  26.270  1.00  0.00      A    C
ATOM   4717  H5  BMIMA 189      42.254  43.430  25.446  1.00  0.00      A    H
ATOM   4718  H51 BMIMA 189      41.207  43.407  26.956  1.00  0.00      A    H
ATOM   4719  C51 BMIMA 189      41.047  45.160  25.622  1.00  0.00      A    C
ATOM   4720  H52 BMIMA 189      40.705  45.783  26.445  1.00  0.00      A    H
ATOM   4721  H53 BMIMA 189      41.608  45.856  25.005  1.00  0.00      A    H
ATOM   4722  C6  BMIMA 189      39.850  44.477  24.962  1.00  0.00      A    C
ATOM   4723  H6  BMIMA 189      39.168  44.071  25.700  1.00  0.00      A    H
ATOM   4724  H61 BMIMA 189      39.321  45.243  24.407  1.00  0.00      A    H
ATOM   4725  H62 BMIMA 189      40.106  43.695  24.256  1.00  0.00      A    H
ATOM   4726  N1  BMIMA 190       4.421  12.246  32.333  1.00  0.00      A    N
ATOM   4727  N11 BMIMA 190       5.086  10.403  33.165  1.00  0.00      A    N
ATOM   4728  C1  BMIMA 190       4.844  11.686  33.432  1.00  0.00      A    C
ATOM   4729  H1  BMIMA 190       4.915  12.195  34.370  1.00  0.00      A    H
ATOM   4730  C2  BMIMA 190       4.290  11.269  31.353  1.00  0.00      A    C
ATOM   4731  H2  BMIMA 190       3.821  11.589  30.449  1.00  0.00      A    H
ATOM   4732  C21 BMIMA 190       4.951  10.200  31.760  1.00  0.00      A    C
ATOM   4733  H21 BMIMA 190       5.233   9.305  31.250  1.00  0.00      A    H
ATOM   4734  C3  BMIMA 190       3.750  13.527  32.279  1.00  0.00      A    C
ATOM   4735  H3  BMIMA 190       3.927  14.018  31.334  1.00  0.00      A    H
ATOM   4736  H31 BMIMA 190       2.691  13.492  32.487  1.00  0.00      A    H
ATOM   4737  H32 BMIMA 190       4.311  14.064  33.030  1.00  0.00      A    H
ATOM   4738  C4  BMIMA 190       5.655   9.516  34.244  1.00  0.00      A    C
ATOM   4739  H4  BMIMA 190       5.134   8.579  34.118  1.00  0.00      A    H
ATOM   4740  H41 BMIMA 190       5.312   9.940  35.176  1.00  0.00      A    H
ATOM   4741  C5  BMIMA 190       7.167   9.402  34.296  1.00  0.00      A    C
ATOM   4742  H5  BMIMA 190       7.534  10.388  34.572  1.00  0.00      A    H
ATOM   4743  H51 BMIMA 190       7.445   8.793  35.152  1.00  0.00      A    H
ATOM   4744  C51 BMIMA 190       7.709   9.010  32.942  1.00  0.00      A    C
ATOM   4745  H52 BMIMA 190       7.010   8.316  32.484  1.00  0.00      A    H
ATOM   4746  H53 BMIMA 190       7.905   9.774  32.193  1.00  0.00      A    H
ATOM   4747  C6  BMIMA 190       9.030   8.250  33.284  1.00  0.00      A    C
ATOM   4748  H6  BMIMA 190       9.847   8.833  33.692  1.00  0.00      A    H
ATOM   4749  H61 BMIMA 190       8.822   7.449  33.984  1.00  0.00      A    H
ATOM   4750  H62 BMIMA 190       9.344   7.739  32.380  1.00  0.00      A    H
ATOM   4751  N1  BMIMA 191      16.411  18.886  37.356  1.00  0.00      A    N
ATOM   4752  N11 BMIMA 191      17.299  20.358  38.563  1.00  0.00      A    N
ATOM   4753  C1  BMIMA 191      16.290  19.579  38.448  1.00  0.00      A    C
ATOM   4754  H1  BMIMA 191      15.416  19.681  39.055  1.00  0.00      A    H
ATOM   4755  C2  BMIMA 191      17.588  19.225  36.780  1.00  0.00      A    C
ATOM   4756  H2  BMIMA 191      17.959  18.792  35.877  1.00  0.00      A    H
ATOM   4757  C21 BMIMA 191      18.169  20.085  37.562  1.00  0.00      A    C
ATOM   4758  H21 BMIMA 191      19.106  20.598  37.579  1.00  0.00      A    H
ATOM   4759  C3  BMIMA 191      15.458  17.960  36.657  1.00  0.00      A    C
ATOM   4760  H3  BMIMA 191      14.962  17.419  37.450  1.00  0.00      A    H
ATOM   4761  H31 BMIMA 191      14.711  18.542  36.136  1.00  0.00      A    H
ATOM   4762  H32 BMIMA 191      15.925  17.343  35.904  1.00  0.00      A    H
ATOM   4763  C4  BMIMA 191      17.437  21.469  39.551  1.00  0.00      A    C
ATOM   4764  H4  BMIMA 191      16.431  21.783  39.784  1.00  0.00      A    H
ATOM   4765  H41 BMIMA 191      17.749  22.207  38.827  1.00  0.00      A    H
ATOM   4766  C5  BMIMA 191      18.462  21.254  40.632  1.00  0.00      A    C
ATOM   4767  H5  BMIMA 191      18.320  20.291  41.115  1.00  0.00      A    H
ATOM   4768  H51 BMIMA 191      19.390  21.240  40.066  1.00  0.00      A    H
ATOM   4769  C51 BMIMA 191      18.512  22.336  41.665  1.00  0.00      A    C
ATOM   4770  H52 BMIMA 191      18.845  23.239  41.160  1.00  0.00      A    H
ATOM   4771  H53 BMIMA 191      17.616  22.557  42.239  1.00  0.00      A    H
ATOM   4772  C6  BMIMA 191      19.559  22.059  42.688  1.00  0.00      A    C
ATOM   4773  H6  BMIMA 191      19.590  22.950  43.306  1.00  0.00      A    H
ATOM   4774  H61 BMIMA 191      19.379  21.249  43.385  1.00  0.00      A    H
ATOM   4775  H62 BMIMA 191      20.520  21.861  42.227  1.00  0.00      A    H
ATOM   4776  N1  BMIMA 192      26.560  35.433  12.827  1.00  0.00      A    N
ATOM   4777  N11 BMIMA 192      26.544  34.747  14.805  1.00  0.00      A    N
ATOM   4778  C1  BMIMA 192      26.434  35.856  14.090  1.00  0.00      A    C
ATOM   4779  H1  BMIMA 192      25.995  36.762  14.449  1.00  0.00      A    H
ATOM   4780  C2  BMIMA 192      26.992  34.146  12.837  1.00  0.00      A    C
ATOM   4781  H2  BMIMA 192      27.285  33.601  11.965  1.00  0.00      A    H
ATOM   4782  C21 BMIMA 192      27.005  33.714  14.053  1.00  0.00      A    C
ATOM   4783  H21 BMIMA 192      27.243  32.729  14.392  1.00  0.00      A    H
ATOM   4784  C3  BMIMA 192      26.514  36.275  11.653  1.00  0.00      A    C
ATOM   4785  H3  BMIMA 192      25.573  36.805  11.618  1.00  0.00      A    H
ATOM   4786  H31 BMIMA 192      27.221  37.091  11.640  1.00  0.00      A    H
ATOM   4787  H32 BMIMA 192      26.605  35.671  10.763  1.00  0.00      A    H
ATOM   4788  C4  BMIMA 192      26.262  34.623  16.293  1.00  0.00      A    C
ATOM   4789  H4  BMIMA 192      26.360  35.633  16.662  1.00  0.00      A    H
ATOM   4790  H41 BMIMA 192      26.956  34.013  16.853  1.00  0.00      A    H
ATOM   4791  C5  BMIMA 192      24.862  34.128  16.667  1.00  0.00      A    C
ATOM   4792  H5  BMIMA 192      24.833  33.043  16.612  1.00  0.00      A    H
ATOM   4793  H51 BMIMA 192      24.687  34.322  17.722  1.00  0.00      A    H
ATOM   4794  C51 BMIMA 192      23.793  34.852  15.890  1.00  0.00      A    C
ATOM   4795  H52 BMIMA 192      24.126  35.885  15.937  1.00  0.00      A    H
ATOM   4796  H53 BMIMA 192      23.920  34.659  14.828  1.00  0.00      A    H
ATOM   4797  C6  BMIMA 192      22.269  34.708  16.247  1.00  0.00      A    C
ATOM   4798  H6  BMIMA 192      21.505  34.853  15.492  1.00  0.00      A    H
ATOM   4799  H61 BMIMA 192      22.081  33.690  16.567  1.00  0.00      A    H
ATOM   4800  H62 BMIMA 192      22.033  35.358  17.083  1.00  0.00      A    H
ATOM   4801  N1  BMIMA 193      21.968   5.735   9.418  1.00  0.00      A    N
ATOM   4802  N11 BMIMA 193      23.662   5.798  10.686  1.00  0.00      A    N
ATOM   4803  C1  BMIMA 193      22.335   5.845  10.655  1.00  0.00      A    C
ATOM   4804  H1  BMIMA 193      21.651   5.854  11.477  1.00  0.00      A    H
ATOM   4805  C2  BMIMA 193      23.086   5.875   8.595  1.00  0.00      A    C
ATOM   4806  H2  BMIMA 193      22.887   5.967   7.550  1.00  0.00      A    H
ATOM   4807  C21 BMIMA 193      24.101   5.855   9.370  1.00  0.00      A    C
ATOM   4808  H21 BMIMA 193      25.137   5.734   9.141  1.00  0.00      A    H
ATOM   4809  C3  BMIMA 193      20.556   5.816   8.915  1.00  0.00      A    C
ATOM   4810  H3  BMIMA 193      19.920   6.121   9.733  1.00  0.00      A    H
ATOM   4811  H31 BMIMA 193      20.642   6.716   8.325  1.00  0.00      A    H
ATOM   4812  H32 BMIMA 193      20.152   5.092   8.223  1.00  0.00      A    H
ATOM   4813  C4  BMIMA 193      24.522   5.533  11.868  1.00  0.00      A    C
ATOM   4814  H4  BMIMA 193      24.785   6.441  12.389  1.00  0.00      A    H
ATOM   4815  H41 BMIMA 193      25.500   5.215  11.539  1.00  0.00      A    H
ATOM   4816  C5  BMIMA 193      23.770   4.592  12.833  1.00  0.00      A    C
ATOM   4817  H5  BMIMA 193      24.299   4.459  13.773  1.00  0.00      A    H
ATOM   4818  H51 BMIMA 193      22.771   4.987  12.997  1.00  0.00      A    H
ATOM   4819  C51 BMIMA 193      23.639   3.196  12.174  1.00  0.00      A    C
ATOM   4820  H52 BMIMA 193      23.143   3.275  11.210  1.00  0.00      A    H
ATOM   4821  H53 BMIMA 193      24.637   2.806  11.992  1.00  0.00      A    H
ATOM   4822  C6  BMIMA 193      22.896   2.235  13.151  1.00  0.00      A    C
ATOM   4823  H6  BMIMA 193      21.872   2.398  13.466  1.00  0.00      A    H
ATOM   4824  H61 BMIMA 193      22.864   1.306  12.593  1.00  0.00      A    H
ATOM   4825  H62 BMIMA 193      23.405   1.881  14.040  1.00  0.00      A    H
ATOM   4826  N1  BMIMA 194      48.175  41.840  13.872  1.00  0.00      A    N
ATOM   4827  N11 BMIMA 194      49.007  41.157  12.006  1.00  0.00      A    N
ATOM   4828  C1  BMIMA 194      47.970  41.752  12.563  1.00  0.00      A    C
ATOM   4829  H1  BMIMA 194      47.032  42.016  12.123  1.00  0.00      A    H
ATOM   4830  C2  BMIMA 194      49.510  41.405  14.101  1.00  0.00      A    C
ATOM   4831  H2  BMIMA 194      49.875  41.428  15.105  1.00  0.00      A    H
ATOM   4832  C21 BMIMA 194      49.985  40.969  12.952  1.00  0.00      A    C
ATOM   4833  H21 BMIMA 194      50.968  40.621  12.721  1.00  0.00      A    H
ATOM   4834  C3  BMIMA 194      47.310  42.291  14.905  1.00  0.00      A    C
ATOM   4835  H3  BMIMA 194      47.736  43.215  15.267  1.00  0.00      A    H
ATOM   4836  H31 BMIMA 194      46.278  42.351  14.592  1.00  0.00      A    H
ATOM   4837  H32 BMIMA 194      47.343  41.653  15.776  1.00  0.00      A    H
ATOM   4838  C4  BMIMA 194      48.927  40.685  10.616  1.00  0.00      A    C
ATOM   4839  H4  BMIMA 194      47.899  40.858  10.332  1.00  0.00      A    H
ATOM   4840  H41 BMIMA 194      49.160  39.631  10.587  1.00  0.00      A    H
ATOM   4841  C5  BMIMA 194      49.873  41.427   9.738  1.00  0.00      A    C
ATOM   4842  H5  BMIMA 194      50.869  41.249  10.137  1.00  0.00      A    H
ATOM   4843  H51 BMIMA 194      49.690  41.021   8.747  1.00  0.00      A    H
ATOM   4844  C51 BMIMA 194      49.714  43.001   9.756  1.00  0.00      A    C
ATOM   4845  H52 BMIMA 194      48.650  43.200   9.664  1.00  0.00      A    H
ATOM   4846  H53 BMIMA 194      50.000  43.451  10.704  1.00  0.00      A    H
ATOM   4847  C6  BMIMA 194      50.485  43.719   8.676  1.00  0.00      A    C
ATOM   4848  H6  BMIMA 194      51.544  43.490   8.633  1.00  0.00      A    H
ATOM   4849  H61 BMIMA 194      50.074  43.576   7.683  1.00  0.00      A    H
ATOM   4850  H62 BMIMA 194      50.418  44.797   8.764  1.00  0.00      A    H
ATOM   4851  N1  BMIMA 195      20.542  40.277  52.733  1.00  0.00      A    N
ATOM   4852  N11 BMIMA 195      20.618  41.616  50.989  1.00  0.00      A    N
ATOM   4853  C1  BMIMA 195      19.873  40.737  51.677  1.00  0.00      A    C
ATOM   4854  H1  BMIMA 195      19.015  40.276  51.237  1.00  0.00      A    H
ATOM   4855  C2  BMIMA 195      21.740  40.953  52.741  1.00  0.00      A    C
ATOM   4856  H2  BMIMA 195      22.337  40.724  53.597  1.00  0.00      A    H
ATOM   4857  C21 BMIMA 195      21.820  41.783  51.692  1.00  0.00      A    C
ATOM   4858  H21 BMIMA 195      22.600  42.436  51.368  1.00  0.00      A    H
ATOM   4859  C3  BMIMA 195      20.131  39.244  53.708  1.00  0.00      A    C
ATOM   4860  H3  BMIMA 195      19.391  38.535  53.368  1.00  0.00      A    H
ATOM   4861  H31 BMIMA 195      21.053  38.757  53.990  1.00  0.00      A    H
ATOM   4862  H32 BMIMA 195      19.740  39.717  54.597  1.00  0.00      A    H
ATOM   4863  C4  BMIMA 195      20.157  42.275  49.740  1.00  0.00      A    C
ATOM   4864  H4  BMIMA 195      20.527  43.271  49.933  1.00  0.00      A    H
ATOM   4865  H41 BMIMA 195      19.087  42.194  49.616  1.00  0.00      A    H
ATOM   4866  C5  BMIMA 195      20.859  41.674  48.638  1.00  0.00      A    C
ATOM   4867  H5  BMIMA 195      21.910  41.752  48.904  1.00  0.00      A    H
ATOM   4868  H51 BMIMA 195      20.535  40.643  48.518  1.00  0.00      A    H
ATOM   4869  C51 BMIMA 195      20.827  42.439  47.303  1.00  0.00      A    C
ATOM   4870  H52 BMIMA 195      19.808  42.673  47.006  1.00  0.00      A    H
ATOM   4871  H53 BMIMA 195      21.477  43.307  47.370  1.00  0.00      A    H
ATOM   4872  C6  BMIMA 195      21.339  41.631  46.164  1.00  0.00      A    C
ATOM   4873  H6  BMIMA 195      20.975  40.610  46.185  1.00  0.00      A    H
ATOM   4874  H61 BMIMA 195      21.180  42.071  45.186  1.00  0.00      A    H
ATOM   4875  H62 BMIMA 195      22.402  41.436  46.242  1.00  0.00      A    H
ATOM   4876  N1  BMIMA 196      40.495  38.801  14.788  1.00  0.00      A    N
ATOM   4877  N11 BMIMA 196      41.575  37.584  16.270  1.00  0.00      A    N
ATOM   4878  C1  BMIMA 196      41.448  37.881  14.998  1.00  0.00      A    C
ATOM   4879  H1  BMIMA 196      42.029  37.374  14.257  1.00  0.00      A    H
ATOM   4880  C2  BMIMA 196      40.094  39.244  15.994  1.00  0.00      A    C
ATOM   4881  H2  BMIMA 196      39.442  40.073  16.161  1.00  0.00      A    H
ATOM   4882  C21 BMIMA 196      40.563  38.369  16.892  1.00  0.00      A    C
ATOM   4883  H21 BMIMA 196      40.472  38.347  17.956  1.00  0.00      A    H
ATOM   4884  C3  BMIMA 196      40.164  39.371  13.468  1.00  0.00      A    C
ATOM   4885  H3  BMIMA 196      41.125  39.500  12.994  1.00  0.00      A    H
ATOM   4886  H31 BMIMA 196      39.707  38.540  12.951  1.00  0.00      A    H
ATOM   4887  H32 BMIMA 196      39.615  40.300  13.419  1.00  0.00      A    H
ATOM   4888  C4  BMIMA 196      42.652  36.840  16.906  1.00  0.00      A    C
ATOM   4889  H4  BMIMA 196      43.062  36.043  16.304  1.00  0.00      A    H
ATOM   4890  H41 BMIMA 196      42.212  36.353  17.764  1.00  0.00      A    H
ATOM   4891  C5  BMIMA 196      43.772  37.828  17.402  1.00  0.00      A    C
ATOM   4892  H5  BMIMA 196      43.309  38.630  17.972  1.00  0.00      A    H
ATOM   4893  H51 BMIMA 196      44.442  37.191  17.974  1.00  0.00      A    H
ATOM   4894  C51 BMIMA 196      44.496  38.420  16.118  1.00  0.00      A    C
ATOM   4895  H52 BMIMA 196      44.867  37.683  15.409  1.00  0.00      A    H
ATOM   4896  H53 BMIMA 196      43.746  38.995  15.582  1.00  0.00      A    H
ATOM   4897  C6  BMIMA 196      45.634  39.445  16.486  1.00  0.00      A    C
ATOM   4898  H6  BMIMA 196      46.436  38.931  17.002  1.00  0.00      A    H
ATOM   4899  H61 BMIMA 196      46.140  39.873  15.628  1.00  0.00      A    H
ATOM   4900  H62 BMIMA 196      45.206  40.197  17.139  1.00  0.00      A    H
ATOM   4901  N1  BMIMA 197      44.226  23.557  38.391  1.00  0.00      A    N
ATOM   4902  N11 BMIMA 197      46.395  23.836  38.339  1.00  0.00      A    N
ATOM   4903  C1  BMIMA 197      45.346  23.600  37.649  1.00  0.00      A    C
ATOM   4904  H1  BMIMA 197      45.358  23.332  36.614  1.00  0.00      A    H
ATOM   4905  C2  BMIMA 197      44.645  23.815  39.681  1.00  0.00      A    C
ATOM   4906  H2  BMIMA 197      44.023  23.930  40.541  1.00  0.00      A    H
ATOM   4907  C21 BMIMA 197      45.997  24.071  39.591  1.00  0.00      A    C
ATOM   4908  H21 BMIMA 197      46.656  24.388  40.368  1.00  0.00      A    H
ATOM   4909  C3  BMIMA 197      42.825  23.192  37.975  1.00  0.00      A    C
ATOM   4910  H3  BMIMA 197      42.223  23.749  38.678  1.00  0.00      A    H
ATOM   4911  H31 BMIMA 197      42.639  23.486  36.952  1.00  0.00      A    H
ATOM   4912  H32 BMIMA 197      42.645  22.131  38.062  1.00  0.00      A    H
ATOM   4913  C4  BMIMA 197      47.801  23.687  37.947  1.00  0.00      A    C
ATOM   4914  H4  BMIMA 197      47.975  23.370  36.930  1.00  0.00      A    H
ATOM   4915  H41 BMIMA 197      48.109  22.862  38.571  1.00  0.00      A    H
ATOM   4916  C5  BMIMA 197      48.573  24.962  38.409  1.00  0.00      A    C
ATOM   4917  H5  BMIMA 197      48.322  25.644  37.601  1.00  0.00      A    H
ATOM   4918  H51 BMIMA 197      48.291  25.448  39.339  1.00  0.00      A    H
ATOM   4919  C51 BMIMA 197      50.075  24.591  38.390  1.00  0.00      A    C
ATOM   4920  H52 BMIMA 197      50.198  23.810  39.136  1.00  0.00      A    H
ATOM   4921  H53 BMIMA 197      50.448  24.146  37.472  1.00  0.00      A    H
ATOM   4922  C6  BMIMA 197      51.023  25.662  38.743  1.00  0.00      A    C
ATOM   4923  H6  BMIMA 197      51.053  25.730  39.824  1.00  0.00      A    H
ATOM   4924  H61 BMIMA 197      51.989  25.450  38.299  1.00  0.00      A    H
ATOM   4925  H62 BMIMA 197      50.729  26.637  38.370  1.00  0.00      A    H
ATOM   4926  N1  BMIMA 198      34.770   2.483  31.715  1.00  0.00      A    N
ATOM   4927  N11 BMIMA 198      35.725   4.300  30.907  1.00  0.00      A    N
ATOM   4928  C1  BMIMA 198      34.570   3.677  31.113  1.00  0.00      A    C
ATOM   4929  H1  BMIMA 198      33.602   4.055  30.865  1.00  0.00      A    H
ATOM   4930  C2  BMIMA 198      36.125   2.331  31.867  1.00  0.00      A    C
ATOM   4931  H2  BMIMA 198      36.577   1.444  32.253  1.00  0.00      A    H
ATOM   4932  C21 BMIMA 198      36.666   3.468  31.417  1.00  0.00      A    C
ATOM   4933  H21 BMIMA 198      37.710   3.679  31.339  1.00  0.00      A    H
ATOM   4934  C3  BMIMA 198      33.642   1.653  32.121  1.00  0.00      A    C
ATOM   4935  H3  BMIMA 198      33.344   1.966  33.110  1.00  0.00      A    H
ATOM   4936  H31 BMIMA 198      32.825   1.953  31.482  1.00  0.00      A    H
ATOM   4937  H32 BMIMA 198      33.867   0.597  32.146  1.00  0.00      A    H
ATOM   4938  C4  BMIMA 198      35.811   5.531  30.050  1.00  0.00      A    C
ATOM   4939  H4  BMIMA 198      36.450   6.146  30.667  1.00  0.00      A    H
ATOM   4940  H41 BMIMA 198      34.841   6.006  30.069  1.00  0.00      A    H
ATOM   4941  C5  BMIMA 198      36.411   5.494  28.653  1.00  0.00      A    C
ATOM   4942  H5  BMIMA 198      35.544   5.426  28.001  1.00  0.00      A    H
ATOM   4943  H51 BMIMA 198      36.948   6.424  28.481  1.00  0.00      A    H
ATOM   4944  C51 BMIMA 198      37.404   4.351  28.452  1.00  0.00      A    C
ATOM   4945  H52 BMIMA 198      38.087   4.406  29.296  1.00  0.00      A    H
ATOM   4946  H53 BMIMA 198      36.921   3.383  28.352  1.00  0.00      A    H
ATOM   4947  C6  BMIMA 198      38.155   4.600  27.203  1.00  0.00      A    C
ATOM   4948  H6  BMIMA 198      37.505   4.620  26.336  1.00  0.00      A    H
ATOM   4949  H61 BMIMA 198      38.710   5.530  27.254  1.00  0.00      A    H
ATOM   4950  H62 BMIMA 198      38.810   3.757  27.015  1.00  0.00      A    H
ATOM   4951  N1  BMIMA 199      39.340  24.022   9.051  1.00  0.00      A    N
ATOM   4952  N11 BMIMA 199      39.549  21.943   9.767  1.00  0.00      A    N
ATOM   4953  C1  BMIMA 199      39.195  23.188  10.070  1.00  0.00      A    C
ATOM   4954  H1  BMIMA 199      39.017  23.470  11.086  1.00  0.00      A    H
ATOM   4955  C2  BMIMA 199      39.630  23.207   7.986  1.00  0.00      A    C
ATOM   4956  H2  BMIMA 199      39.688  23.526   6.969  1.00  0.00      A    H
ATOM   4957  C21 BMIMA 199      39.828  21.950   8.424  1.00  0.00      A    C
ATOM   4958  H21 BMIMA 199      39.916  21.050   7.856  1.00  0.00      A    H
ATOM   4959  C3  BMIMA 199      39.151  25.490   9.112  1.00  0.00      A    C
ATOM   4960  H3  BMIMA 199      40.114  25.820   8.751  1.00  0.00      A    H
ATOM   4961  H31 BMIMA 199      38.323  25.838   8.513  1.00  0.00      A    H
ATOM   4962  H32 BMIMA 199      38.986  25.863  10.112  1.00  0.00      A    H
ATOM   4963  C4  BMIMA 199      39.571  20.754  10.680  1.00  0.00      A    C
ATOM   4964  H4  BMIMA 199      39.037  21.077  11.562  1.00  0.00      A    H
ATOM   4965  H41 BMIMA 199      40.559  20.486  11.025  1.00  0.00      A    H
ATOM   4966  C5  BMIMA 199      38.782  19.642  10.087  1.00  0.00      A    C
ATOM   4967  H5  BMIMA 199      37.733  19.923  10.042  1.00  0.00      A    H
ATOM   4968  H51 BMIMA 199      39.200  19.376   9.120  1.00  0.00      A    H
ATOM   4969  C51 BMIMA 199      38.789  18.392  10.889  1.00  0.00      A    C
ATOM   4970  H52 BMIMA 199      39.833  18.173  11.094  1.00  0.00      A    H
ATOM   4971  H53 BMIMA 199      38.311  18.515  11.857  1.00  0.00      A    H
ATOM   4972  C6  BMIMA 199      38.179  17.237  10.115  1.00  0.00      A    C
ATOM   4973  H6  BMIMA 199      37.318  17.582   9.555  1.00  0.00      A    H
ATOM   4974  H61 BMIMA 199      38.862  16.895   9.345  1.00  0.00      A    H
ATOM   4975  H62 BMIMA 199      37.933  16.420  10.783  1.00  0.00      A    H
ATOM   4976  N1  BMIMA 200      16.046  -0.232  35.514  1.00  0.00      A    N
ATOM   4977  N11 BMIMA 200      16.825  -0.044  37.549  1.00  0.00      A    N
ATOM   4978  C1  BMIMA 200      15.821   0.108  36.773  1.00  0.00      A    C
ATOM   4979  H1  BMIMA 200      14.870   0.445  37.125  1.00  0.00      A    H
ATOM   4980  C2  BMIMA 200      17.345  -0.614  35.462  1.00  0.00      A    C
ATOM   4981  H2  BMIMA 200      17.782  -0.871  34.522  1.00  0.00      A    H
ATOM   4982  C21 BMIMA 200      17.836  -0.551  36.734  1.00  0.00      A    C
ATOM   4983  H21 BMIMA 200      18.790  -0.777  37.157  1.00  0.00      A    H
ATOM   4984  C3  BMIMA 200      14.933  -0.529  34.575  1.00  0.00      A    C
ATOM   4985  H3  BMIMA 200      13.985  -0.162  34.941  1.00  0.00      A    H
ATOM   4986  H31 BMIMA 200      15.085  -0.035  33.627  1.00  0.00      A    H
ATOM   4987  H32 BMIMA 200      14.955  -1.600  34.444  1.00  0.00      A    H
ATOM   4988  C4  BMIMA 200      16.987   0.567  38.896  1.00  0.00      A    C
ATOM   4989  H4  BMIMA 200      17.678  -0.049  39.452  1.00  0.00      A    H
ATOM   4990  H41 BMIMA 200      15.978   0.593  39.280  1.00  0.00      A    H
ATOM   4991  C5  BMIMA 200      17.550   1.995  38.930  1.00  0.00      A    C
ATOM   4992  H5  BMIMA 200      16.709   2.668  38.783  1.00  0.00      A    H
ATOM   4993  H51 BMIMA 200      17.807   2.279  39.947  1.00  0.00      A    H
ATOM   4994  C51 BMIMA 200      18.550   2.330  37.856  1.00  0.00      A    C
ATOM   4995  H52 BMIMA 200      19.454   1.730  37.932  1.00  0.00      A    H
ATOM   4996  H53 BMIMA 200      18.193   2.051  36.868  1.00  0.00      A    H
ATOM   4997  C6  BMIMA 200      19.133   3.615  37.817  1.00  0.00      A    C
ATOM   4998  H6  BMIMA 200      19.740   3.799  36.939  1.00  0.00      A    H
ATOM   4999  H61 BMIMA 200      18.475   4.457  38.001  1.00  0.00      A    H
ATOM   5000  H62 BMIMA 200      19.908   3.768  38.559  1.00  0.00      A    H
ATOM   5001  N1  BMIMA 201      21.570  37.950  38.695  1.00  0.00      A    N
ATOM   5002  N11 BMIMA 201      19.438  38.443  38.938  1.00  0.00      A    N
ATOM   5003  C1  BMIMA 201      20.451  38.292  38.113  1.00  0.00      A    C
ATOM   5004  H1  BMIMA 201      20.355  38.379  37.052  1.00  0.00      A    H
ATOM   5005  C2  BMIMA 201      21.292  37.834  40.048  1.00  0.00      A    C
ATOM   5006  H2  BMIMA 201      22.078  37.716  40.762  1.00  0.00      A    H
ATOM   5007  C21 BMIMA 201      19.911  38.062  40.195  1.00  0.00      A    C
ATOM   5008  H21 BMIMA 201      19.370  38.121  41.113  1.00  0.00      A    H
ATOM   5009  C3  BMIMA 201      22.836  37.535  38.057  1.00  0.00      A    C
ATOM   5010  H3  BMIMA 201      23.590  37.406  38.819  1.00  0.00      A    H
ATOM   5011  H31 BMIMA 201      22.718  36.611  37.509  1.00  0.00      A    H
ATOM   5012  H32 BMIMA 201      23.185  38.257  37.335  1.00  0.00      A    H
ATOM   5013  C4  BMIMA 201      18.080  38.599  38.526  1.00  0.00      A    C
ATOM   5014  H4  BMIMA 201      18.027  39.406  37.810  1.00  0.00      A    H
ATOM   5015  H41 BMIMA 201      17.530  39.079  39.322  1.00  0.00      A    H
ATOM   5016  C5  BMIMA 201      17.361  37.400  38.053  1.00  0.00      A    C
ATOM   5017  H5  BMIMA 201      16.437  37.749  37.599  1.00  0.00      A    H
ATOM   5018  H51 BMIMA 201      18.022  36.938  37.325  1.00  0.00      A    H
ATOM   5019  C51 BMIMA 201      17.094  36.427  39.164  1.00  0.00      A    C
ATOM   5020  H52 BMIMA 201      18.029  36.134  39.633  1.00  0.00      A    H
ATOM   5021  H53 BMIMA 201      16.447  36.877  39.913  1.00  0.00      A    H
ATOM   5022  C6  BMIMA 201      16.394  35.214  38.556  1.00  0.00      A    C
ATOM   5023  H6  BMIMA 201      16.863  34.742  37.700  1.00  0.00      A    H
ATOM   5024  H61 BMIMA 201      16.091  34.559  39.365  1.00  0.00      A    H
ATOM   5025  H62 BMIMA 201      15.402  35.521  38.247  1.00  0.00      A    H
ATOM   5026  N1  BMIMA 202      45.903  29.747  18.756  1.00  0.00      A    N
ATOM   5027  N11 BMIMA 202      47.249  30.678  17.351  1.00  0.00      A    N
ATOM   5028  C1  BMIMA 202      47.089  30.296  18.549  1.00  0.00      A    C
ATOM   5029  H1  BMIMA 202      47.796  30.552  19.309  1.00  0.00      A    H
ATOM   5030  C2  BMIMA 202      45.282  29.677  17.540  1.00  0.00      A    C
ATOM   5031  H2  BMIMA 202      44.318  29.258  17.354  1.00  0.00      A    H
ATOM   5032  C21 BMIMA 202      46.154  30.254  16.620  1.00  0.00      A    C
ATOM   5033  H21 BMIMA 202      46.113  30.583  15.605  1.00  0.00      A    H
ATOM   5034  C3  BMIMA 202      45.468  29.239  20.079  1.00  0.00      A    C
ATOM   5035  H3  BMIMA 202      45.953  29.793  20.869  1.00  0.00      A    H
ATOM   5036  H31 BMIMA 202      44.406  29.427  20.137  1.00  0.00      A    H
ATOM   5037  H32 BMIMA 202      45.755  28.201  20.163  1.00  0.00      A    H
ATOM   5038  C4  BMIMA 202      48.408  31.446  16.872  1.00  0.00      A    C
ATOM   5039  H4  BMIMA 202      49.087  31.594  17.699  1.00  0.00      A    H
ATOM   5040  H41 BMIMA 202      48.051  32.390  16.488  1.00  0.00      A    H
ATOM   5041  C5  BMIMA 202      49.151  30.689  15.821  1.00  0.00      A    C
ATOM   5042  H5  BMIMA 202      48.473  30.366  15.036  1.00  0.00      A    H
ATOM   5043  H51 BMIMA 202      49.837  31.446  15.452  1.00  0.00      A    H
ATOM   5044  C51 BMIMA 202      49.935  29.483  16.376  1.00  0.00      A    C
ATOM   5045  H52 BMIMA 202      50.687  29.824  17.083  1.00  0.00      A    H
ATOM   5046  H53 BMIMA 202      49.309  28.978  17.108  1.00  0.00      A    H
ATOM   5047  C6  BMIMA 202      50.675  28.608  15.410  1.00  0.00      A    C
ATOM   5048  H6  BMIMA 202      51.090  27.855  16.070  1.00  0.00      A    H
ATOM   5049  H61 BMIMA 202      50.073  28.099  14.666  1.00  0.00      A    H
ATOM   5050  H62 BMIMA 202      51.512  29.045  14.878  1.00  0.00      A    H
ATOM   5051  N1  BMIMA 203      29.578  39.292  32.228  1.00  0.00      A    N
ATOM   5052  N11 BMIMA 203      30.987  38.698  33.676  1.00  0.00      A    N
ATOM   5053  C1  BMIMA 203      29.914  39.508  33.494  1.00  0.00      A    C
ATOM   5054  H1  BMIMA 203      29.409  40.178  34.156  1.00  0.00      A    H
ATOM   5055  C2  BMIMA 203      30.562  38.627  31.532  1.00  0.00      A    C
ATOM   5056  H2  BMIMA 203      30.399  38.646  30.477  1.00  0.00      A    H
ATOM   5057  C21 BMIMA 203      31.343  38.126  32.532  1.00  0.00      A    C
ATOM   5058  H21 BMIMA 203      32.248  37.562  32.589  1.00  0.00      A    H
ATOM   5059  C3  BMIMA 203      28.526  39.955  31.528  1.00  0.00      A    C
ATOM   5060  H3  BMIMA 203      28.899  40.452  30.645  1.00  0.00      A    H
ATOM   5061  H31 BMIMA 203      27.760  39.227  31.305  1.00  0.00      A    H
[truncated: 552,215 more chars]
