# Supplementary material for: Ion and Solvent Modulation of Ferrocene and Decamethylferrocene Oxidation Potentials in Organic Electrolytes as Predicted by Molecular Dynamics Simulations
Source: J Phys Chem B. 2025 Feb 11;129(7):2067–81. doi: 10.1021/acs.jpcb.4c08321 (PMC11848929; doi:10.1021/acs.jpcb.4c08321)
Supplement: Supplementary file 2 — jp4c08321_si_002.zip [file jp4c08321_si_002.zip › simulation_files/pdb_files/Fc_BMIMBF4_0300_ACN_0075.pdb]

TITLE     MDANALYSIS FRAME 0: Created by PDBWriter
CRYST1   46.620   46.620   46.620  90.00  90.00  90.00 P 1           1
ATOM      1  N1  BMIMA   1       5.126  41.892  25.789  1.00  0.00      A    N
ATOM      2  N11 BMIMA   1       3.040  41.591  25.776  1.00  0.00      A    N
ATOM      3  C1  BMIMA   1       3.981  42.377  26.181  1.00  0.00      A    C
ATOM      4  H1  BMIMA   1       3.854  43.262  26.767  1.00  0.00      A    H
ATOM      5  C2  BMIMA   1       4.867  40.730  25.069  1.00  0.00      A    C
ATOM      6  H2  BMIMA   1       5.664  40.133  24.683  1.00  0.00      A    H
ATOM      7  C21 BMIMA   1       3.548  40.636  24.993  1.00  0.00      A    C
ATOM      8  H21 BMIMA   1       2.899  39.908  24.557  1.00  0.00      A    H
ATOM      9  C3  BMIMA   1       6.407  42.422  26.311  1.00  0.00      A    C
ATOM     10  H3  BMIMA   1       6.262  43.431  26.668  1.00  0.00      A    H
ATOM     11  H31 BMIMA   1       6.572  41.800  27.178  1.00  0.00      A    H
ATOM     12  H32 BMIMA   1       7.223  42.280  25.618  1.00  0.00      A    H
ATOM     13  C4  BMIMA   1       1.576  41.749  26.009  1.00  0.00      A    C
ATOM     14  H4  BMIMA   1       1.073  41.360  25.136  1.00  0.00      A    H
ATOM     15  H41 BMIMA   1       1.421  42.817  26.068  1.00  0.00      A    H
ATOM     16  C5  BMIMA   1       1.072  41.137  27.304  1.00  0.00      A    C
ATOM     17  H5  BMIMA   1       1.051  40.076  27.070  1.00  0.00      A    H
ATOM     18  H51 BMIMA   1       1.607  41.444  28.200  1.00  0.00      A    H
ATOM     19  C51 BMIMA   1      -0.335  41.461  27.579  1.00  0.00      A    C
ATOM     20  H52 BMIMA   1      -0.534  42.505  27.807  1.00  0.00      A    H
ATOM     21  H53 BMIMA   1      -0.945  41.171  26.728  1.00  0.00      A    H
ATOM     22  C6  BMIMA   1      -0.986  40.771  28.810  1.00  0.00      A    C
ATOM     23  H6  BMIMA   1      -0.487  41.004  29.743  1.00  0.00      A    H
ATOM     24  H61 BMIMA   1      -1.980  41.193  28.913  1.00  0.00      A    H
ATOM     25  H62 BMIMA   1      -0.941  39.709  28.602  1.00  0.00      A    H
ATOM     36  N1  BMIMA   2      29.749   8.417  25.083  1.00  0.00      A    N
ATOM     37  N11 BMIMA   2      30.358   9.129  27.044  1.00  0.00      A    N
ATOM     38  C1  BMIMA   2      29.760   9.514  25.947  1.00  0.00      A    C
ATOM     39  H1  BMIMA   2      29.284  10.471  25.930  1.00  0.00      A    H
ATOM     40  C2  BMIMA   2      30.473   7.372  25.723  1.00  0.00      A    C
ATOM     41  H2  BMIMA   2      30.603   6.408  25.281  1.00  0.00      A    H
ATOM     42  C21 BMIMA   2      30.886   7.881  26.866  1.00  0.00      A    C
ATOM     43  H21 BMIMA   2      31.456   7.481  27.676  1.00  0.00      A    H
ATOM     44  C3  BMIMA   2      29.003   8.362  23.759  1.00  0.00      A    C
ATOM     45  H3  BMIMA   2      28.542   9.338  23.739  1.00  0.00      A    H
ATOM     46  H31 BMIMA   2      29.621   8.241  22.882  1.00  0.00      A    H
ATOM     47  H32 BMIMA   2      28.257   7.585  23.837  1.00  0.00      A    H
ATOM     48  C4  BMIMA   2      30.573  10.105  28.189  1.00  0.00      A    C
ATOM     49  H4  BMIMA   2      30.390  11.121  27.871  1.00  0.00      A    H
ATOM     50  H41 BMIMA   2      31.630  10.255  28.352  1.00  0.00      A    H
ATOM     51  C5  BMIMA   2      29.828   9.690  29.444  1.00  0.00      A    C
ATOM     52  H5  BMIMA   2      29.292  10.562  29.811  1.00  0.00      A    H
ATOM     53  H51 BMIMA   2      29.063   8.952  29.220  1.00  0.00      A    H
ATOM     54  C51 BMIMA   2      30.668   9.208  30.630  1.00  0.00      A    C
ATOM     55  H52 BMIMA   2      31.116   8.259  30.346  1.00  0.00      A    H
ATOM     56  H53 BMIMA   2      31.465   9.902  30.882  1.00  0.00      A    H
ATOM     57  C6  BMIMA   2      29.723   9.041  31.771  1.00  0.00      A    C
ATOM     58  H6  BMIMA   2      29.311  10.034  31.910  1.00  0.00      A    H
ATOM     59  H61 BMIMA   2      28.903   8.363  31.566  1.00  0.00      A    H
ATOM     60  H62 BMIMA   2      30.339   8.597  32.545  1.00  0.00      A    H
ATOM     71  N1  BMIMA   3       6.533  -0.016  24.863  1.00  0.00      A    N
ATOM     72  N11 BMIMA   3       7.653   0.640  23.203  1.00  0.00      A    N
ATOM     73  C1  BMIMA   3       6.516   0.159  23.598  1.00  0.00      A    C
ATOM     74  H1  BMIMA   3       5.621   0.290  23.029  1.00  0.00      A    H
ATOM     75  C2  BMIMA   3       7.817  -0.001  25.295  1.00  0.00      A    C
ATOM     76  H2  BMIMA   3       8.118  -0.217  26.297  1.00  0.00      A    H
ATOM     77  C21 BMIMA   3       8.548   0.357  24.240  1.00  0.00      A    C
ATOM     78  H21 BMIMA   3       9.593   0.532  24.105  1.00  0.00      A    H
ATOM     79  C3  BMIMA   3       5.439  -0.533  25.672  1.00  0.00      A    C
ATOM     80  H3  BMIMA   3       4.527  -0.665  25.108  1.00  0.00      A    H
ATOM     81  H31 BMIMA   3       5.711  -1.399  26.258  1.00  0.00      A    H
ATOM     82  H32 BMIMA   3       5.250   0.271  26.368  1.00  0.00      A    H
ATOM     83  C4  BMIMA   3       7.944   1.223  21.918  1.00  0.00      A    C
ATOM     84  H4  BMIMA   3       7.166   0.899  21.243  1.00  0.00      A    H
ATOM     85  H41 BMIMA   3       8.787   0.629  21.595  1.00  0.00      A    H
ATOM     86  C5  BMIMA   3       8.262   2.776  21.881  1.00  0.00      A    C
ATOM     87  H5  BMIMA   3       7.426   3.347  22.278  1.00  0.00      A    H
ATOM     88  H51 BMIMA   3       9.038   2.932  22.626  1.00  0.00      A    H
ATOM     89  C51 BMIMA   3       8.632   3.336  20.483  1.00  0.00      A    C
ATOM     90  H52 BMIMA   3       9.265   2.725  19.845  1.00  0.00      A    H
ATOM     91  H53 BMIMA   3       7.713   3.531  19.935  1.00  0.00      A    H
ATOM     92  C6  BMIMA   3       9.135   4.811  20.601  1.00  0.00      A    C
ATOM     93  H6  BMIMA   3       9.746   4.916  21.490  1.00  0.00      A    H
ATOM     94  H61 BMIMA   3       9.757   5.139  19.775  1.00  0.00      A    H
ATOM     95  H62 BMIMA   3       8.331   5.526  20.734  1.00  0.00      A    H
ATOM    106  N1  BMIMA   4       9.740  22.380  42.706  1.00  0.00      A    N
ATOM    107  N11 BMIMA   4       8.650  23.733  41.532  1.00  0.00      A    N
ATOM    108  C1  BMIMA   4       9.851  23.424  41.951  1.00  0.00      A    C
ATOM    109  H1  BMIMA   4      10.768  23.947  41.782  1.00  0.00      A    H
ATOM    110  C2  BMIMA   4       8.444  22.001  42.661  1.00  0.00      A    C
ATOM    111  H2  BMIMA   4       8.128  21.232  43.331  1.00  0.00      A    H
ATOM    112  C21 BMIMA   4       7.730  22.783  41.846  1.00  0.00      A    C
ATOM    113  H21 BMIMA   4       6.709  22.674  41.549  1.00  0.00      A    H
ATOM    114  C3  BMIMA   4      10.777  21.702  43.578  1.00  0.00      A    C
ATOM    115  H3  BMIMA   4      10.907  22.292  44.473  1.00  0.00      A    H
ATOM    116  H31 BMIMA   4      10.400  20.736  43.881  1.00  0.00      A    H
ATOM    117  H32 BMIMA   4      11.754  21.659  43.118  1.00  0.00      A    H
ATOM    118  C4  BMIMA   4       8.310  24.861  40.665  1.00  0.00      A    C
ATOM    119  H4  BMIMA   4       7.410  24.598  40.129  1.00  0.00      A    H
ATOM    120  H41 BMIMA   4       9.177  24.852  40.020  1.00  0.00      A    H
ATOM    121  C5  BMIMA   4       8.076  26.251  41.321  1.00  0.00      A    C
ATOM    122  H5  BMIMA   4       9.002  26.600  41.770  1.00  0.00      A    H
ATOM    123  H51 BMIMA   4       7.804  26.901  40.493  1.00  0.00      A    H
ATOM    124  C51 BMIMA   4       6.931  26.246  42.338  1.00  0.00      A    C
ATOM    125  H52 BMIMA   4       5.996  26.281  41.785  1.00  0.00      A    H
ATOM    126  H53 BMIMA   4       7.068  25.379  42.979  1.00  0.00      A    H
ATOM    127  C6  BMIMA   4       6.943  27.518  43.188  1.00  0.00      A    C
ATOM    128  H6  BMIMA   4       6.249  27.490  44.019  1.00  0.00      A    H
ATOM    129  H61 BMIMA   4       7.940  27.795  43.511  1.00  0.00      A    H
ATOM    130  H62 BMIMA   4       6.577  28.397  42.669  1.00  0.00      A    H
ATOM    141  N1  BMIMA   5      14.316  24.349  17.807  1.00  0.00      A    N
ATOM    142  N11 BMIMA   5      13.553  25.388  19.578  1.00  0.00      A    N
ATOM    143  C1  BMIMA   5      14.210  24.337  19.147  1.00  0.00      A    C
ATOM    144  H1  BMIMA   5      14.623  23.621  19.825  1.00  0.00      A    H
ATOM    145  C2  BMIMA   5      13.478  25.324  17.277  1.00  0.00      A    C
ATOM    146  H2  BMIMA   5      13.343  25.350  16.218  1.00  0.00      A    H
ATOM    147  C21 BMIMA   5      12.979  25.952  18.413  1.00  0.00      A    C
ATOM    148  H21 BMIMA   5      12.294  26.767  18.487  1.00  0.00      A    H
ATOM    149  C3  BMIMA   5      15.171  23.469  17.024  1.00  0.00      A    C
ATOM    150  H3  BMIMA   5      16.068  23.183  17.553  1.00  0.00      A    H
ATOM    151  H31 BMIMA   5      14.702  22.515  16.828  1.00  0.00      A    H
ATOM    152  H32 BMIMA   5      15.375  23.833  16.028  1.00  0.00      A    H
ATOM    153  C4  BMIMA   5      13.221  25.758  20.931  1.00  0.00      A    C
ATOM    154  H4  BMIMA   5      13.275  24.805  21.436  1.00  0.00      A    H
ATOM    155  H41 BMIMA   5      12.160  25.959  20.949  1.00  0.00      A    H
ATOM    156  C5  BMIMA   5      14.065  26.801  21.649  1.00  0.00      A    C
ATOM    157  H5  BMIMA   5      13.403  27.424  22.245  1.00  0.00      A    H
ATOM    158  H51 BMIMA   5      14.787  26.437  22.375  1.00  0.00      A    H
ATOM    159  C51 BMIMA   5      14.816  27.643  20.638  1.00  0.00      A    C
ATOM    160  H52 BMIMA   5      15.550  27.067  20.080  1.00  0.00      A    H
ATOM    161  H53 BMIMA   5      14.010  27.844  19.937  1.00  0.00      A    H
ATOM    162  C6  BMIMA   5      15.436  28.918  21.092  1.00  0.00      A    C
ATOM    163  H6  BMIMA   5      14.733  29.442  21.730  1.00  0.00      A    H
ATOM    164  H61 BMIMA   5      16.305  28.740  21.716  1.00  0.00      A    H
ATOM    165  H62 BMIMA   5      15.664  29.639  20.316  1.00  0.00      A    H
ATOM    176  N1  BMIMA   6      19.880  24.864  24.015  1.00  0.00      A    N
ATOM    177  N11 BMIMA   6      17.884  25.000  24.594  1.00  0.00      A    N
ATOM    178  C1  BMIMA   6      18.752  24.197  24.046  1.00  0.00      A    C
ATOM    179  H1  BMIMA   6      18.443  23.240  23.684  1.00  0.00      A    H
ATOM    180  C2  BMIMA   6      19.689  26.147  24.535  1.00  0.00      A    C
ATOM    181  H2  BMIMA   6      20.531  26.802  24.595  1.00  0.00      A    H
ATOM    182  C21 BMIMA   6      18.448  26.241  24.944  1.00  0.00      A    C
ATOM    183  H21 BMIMA   6      17.797  27.024  25.266  1.00  0.00      A    H
ATOM    184  C3  BMIMA   6      21.113  24.325  23.426  1.00  0.00      A    C
ATOM    185  H3  BMIMA   6      20.970  23.288  23.163  1.00  0.00      A    H
ATOM    186  H31 BMIMA   6      21.292  24.773  22.460  1.00  0.00      A    H
ATOM    187  H32 BMIMA   6      21.994  24.395  24.047  1.00  0.00      A    H
ATOM    188  C4  BMIMA   6      16.557  24.532  25.081  1.00  0.00      A    C
ATOM    189  H4  BMIMA   6      16.406  23.603  24.552  1.00  0.00      A    H
ATOM    190  H41 BMIMA   6      16.003  25.344  24.633  1.00  0.00      A    H
ATOM    191  C5  BMIMA   6      16.425  24.548  26.660  1.00  0.00      A    C
ATOM    192  H5  BMIMA   6      16.879  23.647  27.064  1.00  0.00      A    H
ATOM    193  H51 BMIMA   6      17.028  25.379  27.018  1.00  0.00      A    H
ATOM    194  C51 BMIMA   6      15.024  24.774  27.090  1.00  0.00      A    C
ATOM    195  H52 BMIMA   6      14.727  25.765  26.759  1.00  0.00      A    H
ATOM    196  H53 BMIMA   6      14.335  24.098  26.590  1.00  0.00      A    H
ATOM    197  C6  BMIMA   6      14.780  24.825  28.610  1.00  0.00      A    C
ATOM    198  H6  BMIMA   6      13.701  24.803  28.709  1.00  0.00      A    H
ATOM    199  H61 BMIMA   6      15.156  23.942  29.113  1.00  0.00      A    H
ATOM    200  H62 BMIMA   6      15.324  25.671  29.015  1.00  0.00      A    H
ATOM    211  N1  BMIMA   7      35.310  21.624  13.524  1.00  0.00      A    N
ATOM    212  N11 BMIMA   7      34.942  21.350  11.363  1.00  0.00      A    N
ATOM    213  C1  BMIMA   7      34.978  20.774  12.548  1.00  0.00      A    C
ATOM    214  H1  BMIMA   7      34.846  19.728  12.727  1.00  0.00      A    H
ATOM    215  C2  BMIMA   7      35.523  22.830  12.980  1.00  0.00      A    C
ATOM    216  H2  BMIMA   7      35.823  23.685  13.544  1.00  0.00      A    H
ATOM    217  C21 BMIMA   7      35.231  22.702  11.659  1.00  0.00      A    C
ATOM    218  H21 BMIMA   7      35.195  23.505  10.957  1.00  0.00      A    H
ATOM    219  C3  BMIMA   7      35.316  21.282  14.925  1.00  0.00      A    C
ATOM    220  H3  BMIMA   7      36.163  21.796  15.355  1.00  0.00      A    H
ATOM    221  H31 BMIMA   7      34.380  21.474  15.428  1.00  0.00      A    H
ATOM    222  H32 BMIMA   7      35.480  20.243  15.168  1.00  0.00      A    H
ATOM    223  C4  BMIMA   7      34.503  20.846  10.089  1.00  0.00      A    C
ATOM    224  H4  BMIMA   7      34.062  19.860  10.079  1.00  0.00      A    H
ATOM    225  H41 BMIMA   7      35.419  20.728   9.528  1.00  0.00      A    H
ATOM    226  C5  BMIMA   7      33.442  21.782   9.450  1.00  0.00      A    C
ATOM    227  H5  BMIMA   7      33.414  22.811   9.802  1.00  0.00      A    H
ATOM    228  H51 BMIMA   7      33.535  21.675   8.373  1.00  0.00      A    H
ATOM    229  C51 BMIMA   7      31.980  21.343   9.635  1.00  0.00      A    C
ATOM    230  H52 BMIMA   7      31.834  20.267   9.700  1.00  0.00      A    H
ATOM    231  H53 BMIMA   7      31.725  21.685  10.635  1.00  0.00      A    H
ATOM    232  C6  BMIMA   7      31.053  21.875   8.527  1.00  0.00      A    C
ATOM    233  H6  BMIMA   7      30.028  21.600   8.747  1.00  0.00      A    H
ATOM    234  H61 BMIMA   7      31.082  22.936   8.308  1.00  0.00      A    H
ATOM    235  H62 BMIMA   7      31.283  21.494   7.538  1.00  0.00      A    H
ATOM    246  N1  BMIMA   8      45.741  16.885  34.310  1.00  0.00      A    N
ATOM    247  N11 BMIMA   8      46.226  18.681  33.260  1.00  0.00      A    N
ATOM    248  C1  BMIMA   8      46.696  17.742  34.034  1.00  0.00      A    C
ATOM    249  H1  BMIMA   8      47.693  17.593  34.391  1.00  0.00      A    H
ATOM    250  C2  BMIMA   8      44.514  17.304  33.743  1.00  0.00      A    C
ATOM    251  H2  BMIMA   8      43.532  16.884  33.729  1.00  0.00      A    H
ATOM    252  C21 BMIMA   8      44.885  18.437  33.077  1.00  0.00      A    C
ATOM    253  H21 BMIMA   8      44.262  19.059  32.472  1.00  0.00      A    H
ATOM    254  C3  BMIMA   8      45.776  15.711  35.203  1.00  0.00      A    C
ATOM    255  H3  BMIMA   8      45.675  15.951  36.251  1.00  0.00      A    H
ATOM    256  H31 BMIMA   8      45.054  14.968  34.899  1.00  0.00      A    H
ATOM    257  H32 BMIMA   8      46.739  15.222  35.241  1.00  0.00      A    H
ATOM    258  C4  BMIMA   8      47.089  19.749  32.670  1.00  0.00      A    C
ATOM    259  H4  BMIMA   8      48.074  19.395  32.934  1.00  0.00      A    H
ATOM    260  H41 BMIMA   8      46.871  20.643  33.234  1.00  0.00      A    H
ATOM    261  C5  BMIMA   8      46.897  19.873  31.153  1.00  0.00      A    C
ATOM    262  H5  BMIMA   8      46.062  20.508  30.869  1.00  0.00      A    H
ATOM    263  H51 BMIMA   8      47.660  20.449  30.635  1.00  0.00      A    H
ATOM    264  C51 BMIMA   8      46.686  18.552  30.513  1.00  0.00      A    C
ATOM    265  H52 BMIMA   8      47.538  17.913  30.730  1.00  0.00      A    H
ATOM    266  H53 BMIMA   8      45.730  18.234  30.921  1.00  0.00      A    H
ATOM    267  C6  BMIMA   8      46.450  18.583  29.029  1.00  0.00      A    C
ATOM    268  H6  BMIMA   8      46.532  17.578  28.631  1.00  0.00      A    H
ATOM    269  H61 BMIMA   8      45.478  18.998  28.788  1.00  0.00      A    H
ATOM    270  H62 BMIMA   8      47.163  19.241  28.546  1.00  0.00      A    H
ATOM    281  N1  BMIMA   9       3.988  35.888  38.005  1.00  0.00      A    N
ATOM    282  N11 BMIMA   9       4.433  35.636  35.945  1.00  0.00      A    N
ATOM    283  C1  BMIMA   9       4.391  34.999  37.126  1.00  0.00      A    C
ATOM    284  H1  BMIMA   9       4.534  33.991  37.451  1.00  0.00      A    H
ATOM    285  C2  BMIMA   9       3.989  37.146  37.395  1.00  0.00      A    C
ATOM    286  H2  BMIMA   9       3.854  38.039  37.964  1.00  0.00      A    H
ATOM    287  C21 BMIMA   9       4.291  36.949  36.154  1.00  0.00      A    C
ATOM    288  H21 BMIMA   9       4.350  37.619  35.324  1.00  0.00      A    H
ATOM    289  C3  BMIMA   9       3.950  35.645  39.445  1.00  0.00      A    C
ATOM    290  H3  BMIMA   9       3.380  36.428  39.921  1.00  0.00      A    H
ATOM    291  H31 BMIMA   9       3.525  34.671  39.635  1.00  0.00      A    H
ATOM    292  H32 BMIMA   9       4.995  35.799  39.674  1.00  0.00      A    H
ATOM    293  C4  BMIMA   9       4.386  34.989  34.654  1.00  0.00      A    C
ATOM    294  H4  BMIMA   9       3.525  35.342  34.106  1.00  0.00      A    H
ATOM    295  H41 BMIMA   9       4.066  33.974  34.842  1.00  0.00      A    H
ATOM    296  C5  BMIMA   9       5.687  35.136  33.833  1.00  0.00      A    C
ATOM    297  H5  BMIMA   9       5.693  34.229  33.233  1.00  0.00      A    H
ATOM    298  H51 BMIMA   9       5.554  35.949  33.124  1.00  0.00      A    H
ATOM    299  C51 BMIMA   9       6.988  35.609  34.591  1.00  0.00      A    C
ATOM    300  H52 BMIMA   9       6.647  36.493  35.124  1.00  0.00      A    H
ATOM    301  H53 BMIMA   9       7.343  34.772  35.186  1.00  0.00      A    H
ATOM    302  C6  BMIMA   9       8.069  35.970  33.614  1.00  0.00      A    C
ATOM    303  H6  BMIMA   9       8.934  36.047  34.262  1.00  0.00      A    H
ATOM    304  H61 BMIMA   9       8.330  35.303  32.800  1.00  0.00      A    H
ATOM    305  H62 BMIMA   9       7.950  36.955  33.178  1.00  0.00      A    H
ATOM    316  N1  BMIMA  10      36.061  12.605  41.862  1.00  0.00      A    N
ATOM    317  N11 BMIMA  10      37.190  10.789  41.507  1.00  0.00      A    N
ATOM    318  C1  BMIMA  10      36.662  11.867  40.935  1.00  0.00      A    C
ATOM    319  H1  BMIMA  10      36.674  12.074  39.886  1.00  0.00      A    H
ATOM    320  C2  BMIMA  10      36.275  11.932  43.059  1.00  0.00      A    C
ATOM    321  H2  BMIMA  10      35.989  12.422  43.964  1.00  0.00      A    H
ATOM    322  C21 BMIMA  10      37.089  10.888  42.904  1.00  0.00      A    C
ATOM    323  H21 BMIMA  10      37.624  10.292  43.612  1.00  0.00      A    H
ATOM    324  C3  BMIMA  10      35.274  13.866  41.734  1.00  0.00      A    C
ATOM    325  H3  BMIMA  10      35.655  14.605  42.424  1.00  0.00      A    H
ATOM    326  H31 BMIMA  10      35.361  14.078  40.679  1.00  0.00      A    H
ATOM    327  H32 BMIMA  10      34.255  13.814  42.088  1.00  0.00      A    H
ATOM    328  C4  BMIMA  10      37.706   9.583  40.777  1.00  0.00      A    C
ATOM    329  H4  BMIMA  10      38.740   9.386  41.017  1.00  0.00      A    H
ATOM    330  H41 BMIMA  10      37.636   9.909  39.750  1.00  0.00      A    H
ATOM    331  C5  BMIMA  10      36.927   8.279  40.947  1.00  0.00      A    C
ATOM    332  H5  BMIMA  10      37.411   7.459  40.423  1.00  0.00      A    H
ATOM    333  H51 BMIMA  10      36.827   8.076  42.010  1.00  0.00      A    H
ATOM    334  C51 BMIMA  10      35.650   8.436  40.113  1.00  0.00      A    C
ATOM    335  H52 BMIMA  10      35.068   9.301  40.421  1.00  0.00      A    H
ATOM    336  H53 BMIMA  10      35.782   8.564  39.042  1.00  0.00      A    H
ATOM    337  C6  BMIMA  10      34.825   7.204  40.399  1.00  0.00      A    C
ATOM    338  H6  BMIMA  10      35.253   6.270  40.051  1.00  0.00      A    H
ATOM    339  H61 BMIMA  10      34.415   7.103  41.397  1.00  0.00      A    H
ATOM    340  H62 BMIMA  10      33.927   7.305  39.799  1.00  0.00      A    H
ATOM    351  N1  BMIMA  11      45.474   0.360  36.963  1.00  0.00      A    N
ATOM    352  N11 BMIMA  11      45.027   1.912  38.278  1.00  0.00      A    N
ATOM    353  C1  BMIMA  11      44.621   1.273  37.208  1.00  0.00      A    C
ATOM    354  H1  BMIMA  11      43.822   1.618  36.588  1.00  0.00      A    H
ATOM    355  C2  BMIMA  11      46.494   0.391  37.869  1.00  0.00      A    C
ATOM    356  H2  BMIMA  11      47.256  -0.356  37.908  1.00  0.00      A    H
ATOM    357  C21 BMIMA  11      46.231   1.445  38.718  1.00  0.00      A    C
ATOM    358  H21 BMIMA  11      46.714   1.676  39.643  1.00  0.00      A    H
ATOM    359  C3  BMIMA  11      45.287  -0.642  35.952  1.00  0.00      A    C
ATOM    360  H3  BMIMA  11      44.426  -0.343  35.372  1.00  0.00      A    H
ATOM    361  H31 BMIMA  11      46.199  -0.467  35.401  1.00  0.00      A    H
ATOM    362  H32 BMIMA  11      45.281  -1.626  36.396  1.00  0.00      A    H
ATOM    363  C4  BMIMA  11      44.356   3.102  38.924  1.00  0.00      A    C
ATOM    364  H4  BMIMA  11      43.794   3.555  38.120  1.00  0.00      A    H
ATOM    365  H41 BMIMA  11      45.057   3.801  39.357  1.00  0.00      A    H
ATOM    366  C5  BMIMA  11      43.314   2.678  39.936  1.00  0.00      A    C
ATOM    367  H5  BMIMA  11      42.568   3.454  40.087  1.00  0.00      A    H
ATOM    368  H51 BMIMA  11      42.870   1.759  39.562  1.00  0.00      A    H
ATOM    369  C51 BMIMA  11      43.728   2.455  41.368  1.00  0.00      A    C
ATOM    370  H52 BMIMA  11      44.693   1.959  41.444  1.00  0.00      A    H
ATOM    371  H53 BMIMA  11      43.823   3.422  41.855  1.00  0.00      A    H
ATOM    372  C6  BMIMA  11      42.735   1.480  41.964  1.00  0.00      A    C
ATOM    373  H6  BMIMA  11      42.653   0.578  41.370  1.00  0.00      A    H
ATOM    374  H61 BMIMA  11      43.053   1.010  42.888  1.00  0.00      A    H
ATOM    375  H62 BMIMA  11      41.744   1.907  42.065  1.00  0.00      A    H
ATOM    386  N1  BMIMA  12      30.817   0.681  25.506  1.00  0.00      A    N
ATOM    387  N11 BMIMA  12      30.476   1.532  23.494  1.00  0.00      A    N
ATOM    388  C1  BMIMA  12      31.316   0.897  24.323  1.00  0.00      A    C
ATOM    389  H1  BMIMA  12      32.321   0.623  24.081  1.00  0.00      A    H
ATOM    390  C2  BMIMA  12      29.576   1.267  25.479  1.00  0.00      A    C
ATOM    391  H2  BMIMA  12      28.974   1.441  26.344  1.00  0.00      A    H
ATOM    392  C21 BMIMA  12      29.321   1.767  24.264  1.00  0.00      A    C
ATOM    393  H21 BMIMA  12      28.427   2.264  23.960  1.00  0.00      A    H
ATOM    394  C3  BMIMA  12      31.556   0.401  26.720  1.00  0.00      A    C
ATOM    395  H3  BMIMA  12      31.325   1.209  27.398  1.00  0.00      A    H
ATOM    396  H31 BMIMA  12      31.359  -0.552  27.189  1.00  0.00      A    H
ATOM    397  H32 BMIMA  12      32.613   0.413  26.496  1.00  0.00      A    H
ATOM    398  C4  BMIMA  12      30.691   2.144  22.192  1.00  0.00      A    C
ATOM    399  H4  BMIMA  12      31.744   2.275  21.992  1.00  0.00      A    H
ATOM    400  H41 BMIMA  12      30.291   3.145  22.260  1.00  0.00      A    H
ATOM    401  C5  BMIMA  12      30.052   1.281  21.073  1.00  0.00      A    C
ATOM    402  H5  BMIMA  12      30.074   1.850  20.147  1.00  0.00      A    H
ATOM    403  H51 BMIMA  12      30.753   0.465  20.915  1.00  0.00      A    H
ATOM    404  C51 BMIMA  12      28.683   0.583  21.401  1.00  0.00      A    C
ATOM    405  H52 BMIMA  12      28.749   0.039  22.339  1.00  0.00      A    H
ATOM    406  H53 BMIMA  12      27.925   1.362  21.392  1.00  0.00      A    H
ATOM    407  C6  BMIMA  12      28.365  -0.521  20.392  1.00  0.00      A    C
ATOM    408  H6  BMIMA  12      28.363  -0.153  19.373  1.00  0.00      A    H
ATOM    409  H61 BMIMA  12      29.085  -1.331  20.384  1.00  0.00      A    H
ATOM    410  H62 BMIMA  12      27.416  -0.967  20.666  1.00  0.00      A    H
ATOM    421  N1  BMIMA  13      20.872  38.749  43.307  1.00  0.00      A    N
ATOM    422  N11 BMIMA  13      19.131  37.531  42.893  1.00  0.00      A    N
ATOM    423  C1  BMIMA  13      20.446  37.499  43.138  1.00  0.00      A    C
ATOM    424  H1  BMIMA  13      20.922  36.545  43.212  1.00  0.00      A    H
ATOM    425  C2  BMIMA  13      19.805  39.576  43.044  1.00  0.00      A    C
ATOM    426  H2  BMIMA  13      19.940  40.635  43.066  1.00  0.00      A    H
ATOM    427  C21 BMIMA  13      18.717  38.816  42.842  1.00  0.00      A    C
ATOM    428  H21 BMIMA  13      17.733  39.132  42.573  1.00  0.00      A    H
ATOM    429  C3  BMIMA  13      22.191  39.090  43.772  1.00  0.00      A    C
ATOM    430  H3  BMIMA  13      22.383  40.152  43.792  1.00  0.00      A    H
ATOM    431  H31 BMIMA  13      22.314  38.754  44.791  1.00  0.00      A    H
ATOM    432  H32 BMIMA  13      22.914  38.635  43.111  1.00  0.00      A    H
ATOM    433  C4  BMIMA  13      18.292  36.322  42.954  1.00  0.00      A    C
ATOM    434  H4  BMIMA  13      17.714  36.406  43.863  1.00  0.00      A    H
ATOM    435  H41 BMIMA  13      18.930  35.466  43.115  1.00  0.00      A    H
ATOM    436  C5  BMIMA  13      17.500  36.068  41.631  1.00  0.00      A    C
ATOM    437  H5  BMIMA  13      16.988  35.125  41.808  1.00  0.00      A    H
ATOM    438  H51 BMIMA  13      16.716  36.796  41.440  1.00  0.00      A    H
ATOM    439  C51 BMIMA  13      18.296  35.926  40.348  1.00  0.00      A    C
ATOM    440  H52 BMIMA  13      18.740  36.847  39.979  1.00  0.00      A    H
ATOM    441  H53 BMIMA  13      19.164  35.294  40.520  1.00  0.00      A    H
ATOM    442  C6  BMIMA  13      17.404  35.524  39.215  1.00  0.00      A    C
ATOM    443  H6  BMIMA  13      16.510  36.128  39.114  1.00  0.00      A    H
ATOM    444  H61 BMIMA  13      17.905  35.576  38.255  1.00  0.00      A    H
ATOM    445  H62 BMIMA  13      17.032  34.510  39.311  1.00  0.00      A    H
ATOM    456  N1  BMIMA  14      41.200   1.014  12.100  1.00  0.00      A    N
ATOM    457  N11 BMIMA  14      40.755   3.133  12.215  1.00  0.00      A    N
ATOM    458  C1  BMIMA  14      41.714   2.223  12.152  1.00  0.00      A    C
ATOM    459  H1  BMIMA  14      42.740   2.504  12.254  1.00  0.00      A    H
ATOM    460  C2  BMIMA  14      39.849   1.149  12.171  1.00  0.00      A    C
ATOM    461  H2  BMIMA  14      39.233   0.281  12.255  1.00  0.00      A    H
ATOM    462  C21 BMIMA  14      39.583   2.448  12.227  1.00  0.00      A    C
ATOM    463  H21 BMIMA  14      38.672   3.005  12.220  1.00  0.00      A    H
ATOM    464  C3  BMIMA  14      41.932  -0.205  12.339  1.00  0.00      A    C
ATOM    465  H3  BMIMA  14      41.443  -1.030  11.842  1.00  0.00      A    H
ATOM    466  H31 BMIMA  14      42.974  -0.095  12.078  1.00  0.00      A    H
ATOM    467  H32 BMIMA  14      41.844  -0.568  13.352  1.00  0.00      A    H
ATOM    468  C4  BMIMA  14      41.042   4.589  12.400  1.00  0.00      A    C
ATOM    469  H4  BMIMA  14      42.075   4.467  12.692  1.00  0.00      A    H
ATOM    470  H41 BMIMA  14      40.496   4.984  13.244  1.00  0.00      A    H
ATOM    471  C5  BMIMA  14      40.708   5.538  11.275  1.00  0.00      A    C
ATOM    472  H5  BMIMA  14      40.809   4.979  10.348  1.00  0.00      A    H
ATOM    473  H51 BMIMA  14      39.652   5.797  11.300  1.00  0.00      A    H
ATOM    474  C51 BMIMA  14      41.441   6.856  11.279  1.00  0.00      A    C
ATOM    475  H52 BMIMA  14      41.111   7.536  12.060  1.00  0.00      A    H
ATOM    476  H53 BMIMA  14      42.464   6.551  11.482  1.00  0.00      A    H
ATOM    477  C6  BMIMA  14      41.358   7.581  10.003  1.00  0.00      A    C
ATOM    478  H6  BMIMA  14      40.319   7.869   9.884  1.00  0.00      A    H
ATOM    479  H61 BMIMA  14      42.074   8.389   9.908  1.00  0.00      A    H
ATOM    480  H62 BMIMA  14      41.518   6.824   9.244  1.00  0.00      A    H
ATOM    491  N1  BMIMA  15      11.071  43.988  26.965  1.00  0.00      A    N
ATOM    492  N11 BMIMA  15      12.279  45.664  26.253  1.00  0.00      A    N
ATOM    493  C1  BMIMA  15      11.648  45.136  27.283  1.00  0.00      A    C
ATOM    494  H1  BMIMA  15      11.801  45.536  28.263  1.00  0.00      A    H
ATOM    495  C2  BMIMA  15      11.422  43.800  25.630  1.00  0.00      A    C
ATOM    496  H2  BMIMA  15      11.007  42.935  25.160  1.00  0.00      A    H
ATOM    497  C21 BMIMA  15      12.167  44.775  25.235  1.00  0.00      A    C
ATOM    498  H21 BMIMA  15      12.543  44.869  24.240  1.00  0.00      A    H
ATOM    499  C3  BMIMA  15      10.336  43.052  27.813  1.00  0.00      A    C
ATOM    500  H3  BMIMA  15      10.924  42.552  28.568  1.00  0.00      A    H
ATOM    501  H31 BMIMA  15       9.723  43.760  28.351  1.00  0.00      A    H
ATOM    502  H32 BMIMA  15       9.725  42.397  27.209  1.00  0.00      A    H
ATOM    503  C4  BMIMA  15      13.077  46.933  26.155  1.00  0.00      A    C
ATOM    504  H4  BMIMA  15      12.636  47.390  25.281  1.00  0.00      A    H
ATOM    505  H41 BMIMA  15      14.081  46.654  25.872  1.00  0.00      A    H
ATOM    506  C5  BMIMA  15      12.814  47.944  27.267  1.00  0.00      A    C
ATOM    507  H5  BMIMA  15      11.761  48.041  27.517  1.00  0.00      A    H
ATOM    508  H51 BMIMA  15      13.254  47.563  28.185  1.00  0.00      A    H
ATOM    509  C51 BMIMA  15      13.308  49.382  27.005  1.00  0.00      A    C
ATOM    510  H52 BMIMA  15      14.346  49.091  26.866  1.00  0.00      A    H
ATOM    511  H53 BMIMA  15      13.032  49.755  26.022  1.00  0.00      A    H
ATOM    512  C6  BMIMA  15      13.145  50.439  28.104  1.00  0.00      A    C
ATOM    513  H6  BMIMA  15      12.084  50.606  28.256  1.00  0.00      A    H
ATOM    514  H61 BMIMA  15      13.603  50.048  29.005  1.00  0.00      A    H
ATOM    515  H62 BMIMA  15      13.536  51.418  27.852  1.00  0.00      A    H
ATOM    526  N1  BMIMA  16      41.140  30.500  42.842  1.00  0.00      A    N
ATOM    527  N11 BMIMA  16      41.581  28.652  43.876  1.00  0.00      A    N
ATOM    528  C1  BMIMA  16      41.077  29.122  42.806  1.00  0.00      A    C
ATOM    529  H1  BMIMA  16      40.698  28.517  42.010  1.00  0.00      A    H
ATOM    530  C2  BMIMA  16      41.812  30.811  43.999  1.00  0.00      A    C
ATOM    531  H2  BMIMA  16      41.917  31.844  44.252  1.00  0.00      A    H
ATOM    532  C21 BMIMA  16      42.055  29.679  44.723  1.00  0.00      A    C
ATOM    533  H21 BMIMA  16      42.391  29.486  45.718  1.00  0.00      A    H
ATOM    534  C3  BMIMA  16      40.762  31.412  41.772  1.00  0.00      A    C
ATOM    535  H3  BMIMA  16      41.450  32.231  41.624  1.00  0.00      A    H
ATOM    536  H31 BMIMA  16      40.754  30.994  40.776  1.00  0.00      A    H
ATOM    537  H32 BMIMA  16      39.729  31.717  41.853  1.00  0.00      A    H
ATOM    538  C4  BMIMA  16      41.746  27.274  44.190  1.00  0.00      A    C
ATOM    539  H4  BMIMA  16      40.838  26.700  44.084  1.00  0.00      A    H
ATOM    540  H41 BMIMA  16      42.021  27.393  45.227  1.00  0.00      A    H
ATOM    541  C5  BMIMA  16      42.893  26.605  43.430  1.00  0.00      A    C
ATOM    542  H5  BMIMA  16      43.045  25.532  43.511  1.00  0.00      A    H
ATOM    543  H51 BMIMA  16      42.535  26.790  42.421  1.00  0.00      A    H
ATOM    544  C51 BMIMA  16      44.261  27.234  43.715  1.00  0.00      A    C
ATOM    545  H52 BMIMA  16      44.167  28.308  43.574  1.00  0.00      A    H
ATOM    546  H53 BMIMA  16      44.452  27.163  44.782  1.00  0.00      A    H
ATOM    547  C6  BMIMA  16      45.272  26.472  43.035  1.00  0.00      A    C
ATOM    548  H6  BMIMA  16      45.156  26.448  41.957  1.00  0.00      A    H
ATOM    549  H61 BMIMA  16      46.281  26.861  43.103  1.00  0.00      A    H
ATOM    550  H62 BMIMA  16      45.325  25.487  43.486  1.00  0.00      A    H
ATOM    561  N1  BMIMA  17      37.048  32.631  33.713  1.00  0.00      A    N
ATOM    562  N11 BMIMA  17      35.213  31.364  33.595  1.00  0.00      A    N
ATOM    563  C1  BMIMA  17      36.436  31.532  34.138  1.00  0.00      A    C
ATOM    564  H1  BMIMA  17      36.884  30.767  34.736  1.00  0.00      A    H
ATOM    565  C2  BMIMA  17      36.300  33.086  32.682  1.00  0.00      A    C
ATOM    566  H2  BMIMA  17      36.575  33.884  32.028  1.00  0.00      A    H
ATOM    567  C21 BMIMA  17      35.176  32.295  32.557  1.00  0.00      A    C
ATOM    568  H21 BMIMA  17      34.356  32.212  31.878  1.00  0.00      A    H
ATOM    569  C3  BMIMA  17      38.401  33.060  33.929  1.00  0.00      A    C
ATOM    570  H3  BMIMA  17      39.025  32.715  33.118  1.00  0.00      A    H
ATOM    571  H31 BMIMA  17      38.445  34.135  34.020  1.00  0.00      A    H
ATOM    572  H32 BMIMA  17      38.792  32.624  34.836  1.00  0.00      A    H
ATOM    573  C4  BMIMA  17      34.319  30.193  33.839  1.00  0.00      A    C
ATOM    574  H4  BMIMA  17      34.938  29.641  34.531  1.00  0.00      A    H
ATOM    575  H41 BMIMA  17      34.270  29.751  32.855  1.00  0.00      A    H
ATOM    576  C5  BMIMA  17      32.868  30.678  34.295  1.00  0.00      A    C
ATOM    577  H5  BMIMA  17      32.378  31.058  33.402  1.00  0.00      A    H
ATOM    578  H51 BMIMA  17      32.363  29.815  34.722  1.00  0.00      A    H
ATOM    579  C51 BMIMA  17      32.884  31.743  35.414  1.00  0.00      A    C
ATOM    580  H52 BMIMA  17      33.373  31.217  36.230  1.00  0.00      A    H
ATOM    581  H53 BMIMA  17      33.540  32.569  35.147  1.00  0.00      A    H
ATOM    582  C6  BMIMA  17      31.439  32.118  35.849  1.00  0.00      A    C
ATOM    583  H6  BMIMA  17      30.793  31.268  36.034  1.00  0.00      A    H
ATOM    584  H61 BMIMA  17      31.504  32.649  36.792  1.00  0.00      A    H
ATOM    585  H62 BMIMA  17      30.875  32.794  35.217  1.00  0.00      A    H
ATOM    596  N1  BMIMA  18      20.616  43.555   4.116  1.00  0.00      A    N
ATOM    597  N11 BMIMA  18      20.141  42.760   2.183  1.00  0.00      A    N
ATOM    598  C1  BMIMA  18      21.167  43.107   2.959  1.00  0.00      A    C
ATOM    599  H1  BMIMA  18      22.186  43.168   2.641  1.00  0.00      A    H
ATOM    600  C2  BMIMA  18      19.272  43.462   4.048  1.00  0.00      A    C
ATOM    601  H2  BMIMA  18      18.657  43.749   4.873  1.00  0.00      A    H
ATOM    602  C21 BMIMA  18      18.962  42.914   2.854  1.00  0.00      A    C
ATOM    603  H21 BMIMA  18      18.000  42.743   2.421  1.00  0.00      A    H
ATOM    604  C3  BMIMA  18      21.335  44.244   5.182  1.00  0.00      A    C
ATOM    605  H3  BMIMA  18      22.289  44.513   4.754  1.00  0.00      A    H
ATOM    606  H31 BMIMA  18      20.826  45.163   5.435  1.00  0.00      A    H
ATOM    607  H32 BMIMA  18      21.316  43.596   6.046  1.00  0.00      A    H
ATOM    608  C4  BMIMA  18      20.245  42.173   0.802  1.00  0.00      A    C
ATOM    609  H4  BMIMA  18      19.281  41.710   0.651  1.00  0.00      A    H
ATOM    610  H41 BMIMA  18      21.066  41.474   0.860  1.00  0.00      A    H
ATOM    611  C5  BMIMA  18      20.645  43.197  -0.250  1.00  0.00      A    C
ATOM    612  H5  BMIMA  18      21.546  43.725   0.053  1.00  0.00      A    H
ATOM    613  H51 BMIMA  18      20.835  42.605  -1.142  1.00  0.00      A    H
ATOM    614  C51 BMIMA  18      19.542  44.233  -0.430  1.00  0.00      A    C
ATOM    615  H52 BMIMA  18      18.582  43.867  -0.785  1.00  0.00      A    H
ATOM    616  H53 BMIMA  18      19.472  44.872   0.446  1.00  0.00      A    H
ATOM    617  C6  BMIMA  18      19.878  45.169  -1.546  1.00  0.00      A    C
ATOM    618  H6  BMIMA  18      20.938  45.393  -1.589  1.00  0.00      A    H
ATOM    619  H61 BMIMA  18      19.605  44.757  -2.511  1.00  0.00      A    H
ATOM    620  H62 BMIMA  18      19.344  46.106  -1.442  1.00  0.00      A    H
ATOM    631  N1  BMIMA  19      33.035   6.176  18.065  1.00  0.00      A    N
ATOM    632  N11 BMIMA  19      30.889   5.970  18.326  1.00  0.00      A    N
ATOM    633  C1  BMIMA  19      32.046   5.334  18.142  1.00  0.00      A    C
ATOM    634  H1  BMIMA  19      32.246   4.384  17.694  1.00  0.00      A    H
ATOM    635  C2  BMIMA  19      32.526   7.443  18.213  1.00  0.00      A    C
ATOM    636  H2  BMIMA  19      33.188   8.281  18.209  1.00  0.00      A    H
ATOM    637  C21 BMIMA  19      31.163   7.291  18.242  1.00  0.00      A    C
ATOM    638  H21 BMIMA  19      30.302   7.921  18.288  1.00  0.00      A    H
ATOM    639  C3  BMIMA  19      34.422   5.892  17.815  1.00  0.00      A    C
ATOM    640  H3  BMIMA  19      35.072   6.300  18.575  1.00  0.00      A    H
ATOM    641  H31 BMIMA  19      34.526   4.831  17.644  1.00  0.00      A    H
ATOM    642  H32 BMIMA  19      34.441   6.509  16.929  1.00  0.00      A    H
ATOM    643  C4  BMIMA  19      29.511   5.474  18.179  1.00  0.00      A    C
ATOM    644  H4  BMIMA  19      29.656   4.560  17.621  1.00  0.00      A    H
ATOM    645  H41 BMIMA  19      29.043   6.172  17.501  1.00  0.00      A    H
ATOM    646  C5  BMIMA  19      28.774   5.039  19.511  1.00  0.00      A    C
ATOM    647  H5  BMIMA  19      28.021   5.804  19.686  1.00  0.00      A    H
ATOM    648  H51 BMIMA  19      28.276   4.080  19.627  1.00  0.00      A    H
ATOM    649  C51 BMIMA  19      29.621   5.234  20.689  1.00  0.00      A    C
ATOM    650  H52 BMIMA  19      30.387   4.475  20.553  1.00  0.00      A    H
ATOM    651  H53 BMIMA  19      29.911   6.280  20.643  1.00  0.00      A    H
ATOM    652  C6  BMIMA  19      28.815   5.064  21.998  1.00  0.00      A    C
ATOM    653  H6  BMIMA  19      27.978   5.744  22.109  1.00  0.00      A    H
ATOM    654  H61 BMIMA  19      28.427   4.057  22.105  1.00  0.00      A    H
ATOM    655  H62 BMIMA  19      29.441   5.163  22.878  1.00  0.00      A    H
ATOM    666  N1  BMIMA  20       7.789  35.779  27.670  1.00  0.00      A    N
ATOM    667  N11 BMIMA  20       9.801  36.459  28.075  1.00  0.00      A    N
ATOM    668  C1  BMIMA  20       8.803  36.448  27.227  1.00  0.00      A    C
ATOM    669  H1  BMIMA  20       8.733  36.868  26.247  1.00  0.00      A    H
ATOM    670  C2  BMIMA  20       8.109  35.363  28.949  1.00  0.00      A    C
ATOM    671  H2  BMIMA  20       7.497  34.723  29.546  1.00  0.00      A    H
ATOM    672  C21 BMIMA  20       9.362  35.771  29.192  1.00  0.00      A    C
ATOM    673  H21 BMIMA  20       9.967  35.677  30.067  1.00  0.00      A    H
ATOM    674  C3  BMIMA  20       6.503  35.829  27.038  1.00  0.00      A    C
ATOM    675  H3  BMIMA  20       6.050  34.850  27.079  1.00  0.00      A    H
ATOM    676  H31 BMIMA  20       6.040  36.601  27.634  1.00  0.00      A    H
ATOM    677  H32 BMIMA  20       6.770  35.975  26.002  1.00  0.00      A    H
ATOM    678  C4  BMIMA  20      11.137  37.002  27.905  1.00  0.00      A    C
ATOM    679  H4  BMIMA  20      11.501  36.490  27.027  1.00  0.00      A    H
ATOM    680  H41 BMIMA  20      11.584  36.510  28.756  1.00  0.00      A    H
ATOM    681  C5  BMIMA  20      11.139  38.523  27.835  1.00  0.00      A    C
ATOM    682  H5  BMIMA  20      10.560  38.779  26.952  1.00  0.00      A    H
ATOM    683  H51 BMIMA  20      10.732  38.903  28.769  1.00  0.00      A    H
ATOM    684  C51 BMIMA  20      12.603  39.107  27.745  1.00  0.00      A    C
ATOM    685  H52 BMIMA  20      13.261  38.868  26.913  1.00  0.00      A    H
ATOM    686  H53 BMIMA  20      12.449  40.183  27.724  1.00  0.00      A    H
ATOM    687  C6  BMIMA  20      13.428  38.954  29.070  1.00  0.00      A    C
ATOM    688  H6  BMIMA  20      12.672  39.124  29.829  1.00  0.00      A    H
ATOM    689  H61 BMIMA  20      13.867  37.976  29.225  1.00  0.00      A    H
ATOM    690  H62 BMIMA  20      14.291  39.605  28.989  1.00  0.00      A    H
ATOM    701  N1  BMIMA  21      33.840  13.660  28.851  1.00  0.00      A    N
ATOM    702  N11 BMIMA  21      32.079  14.480  27.922  1.00  0.00      A    N
ATOM    703  C1  BMIMA  21      33.321  14.128  27.755  1.00  0.00      A    C
ATOM    704  H1  BMIMA  21      33.912  14.155  26.865  1.00  0.00      A    H
ATOM    705  C2  BMIMA  21      32.873  13.760  29.836  1.00  0.00      A    C
ATOM    706  H2  BMIMA  21      32.983  13.364  30.822  1.00  0.00      A    H
ATOM    707  C21 BMIMA  21      31.845  14.478  29.294  1.00  0.00      A    C
ATOM    708  H21 BMIMA  21      30.929  14.861  29.688  1.00  0.00      A    H
ATOM    709  C3  BMIMA  21      35.169  13.153  29.119  1.00  0.00      A    C
ATOM    710  H3  BMIMA  21      35.274  13.030  30.187  1.00  0.00      A    H
ATOM    711  H31 BMIMA  21      35.270  12.272  28.503  1.00  0.00      A    H
ATOM    712  H32 BMIMA  21      35.853  13.900  28.745  1.00  0.00      A    H
ATOM    713  C4  BMIMA  21      31.185  15.016  26.831  1.00  0.00      A    C
ATOM    714  H4  BMIMA  21      30.215  14.550  26.915  1.00  0.00      A    H
ATOM    715  H41 BMIMA  21      31.627  14.616  25.930  1.00  0.00      A    H
ATOM    716  C5  BMIMA  21      31.056  16.485  26.825  1.00  0.00      A    C
ATOM    717  H5  BMIMA  21      32.068  16.879  26.848  1.00  0.00      A    H
ATOM    718  H51 BMIMA  21      30.540  16.849  25.940  1.00  0.00      A    H
ATOM    719  C51 BMIMA  21      30.274  17.140  27.970  1.00  0.00      A    C
ATOM    720  H52 BMIMA  21      29.259  16.760  28.043  1.00  0.00      A    H
ATOM    721  H53 BMIMA  21      30.784  16.993  28.919  1.00  0.00      A    H
ATOM    722  C6  BMIMA  21      30.077  18.597  27.731  1.00  0.00      A    C
ATOM    723  H6  BMIMA  21      29.487  18.989  28.551  1.00  0.00      A    H
ATOM    724  H61 BMIMA  21      31.004  19.158  27.751  1.00  0.00      A    H
ATOM    725  H62 BMIMA  21      29.576  18.762  26.785  1.00  0.00      A    H
ATOM    736  N1  BMIMA  22      24.655   2.670  11.141  1.00  0.00      A    N
ATOM    737  N11 BMIMA  22      25.195   1.715  12.970  1.00  0.00      A    N
ATOM    738  C1  BMIMA  22      25.611   2.550  12.041  1.00  0.00      A    C
ATOM    739  H1  BMIMA  22      26.516   3.108  11.932  1.00  0.00      A    H
ATOM    740  C2  BMIMA  22      23.571   1.892  11.468  1.00  0.00      A    C
ATOM    741  H2  BMIMA  22      22.719   1.809  10.829  1.00  0.00      A    H
ATOM    742  C21 BMIMA  22      23.915   1.256  12.612  1.00  0.00      A    C
ATOM    743  H21 BMIMA  22      23.397   0.533  13.204  1.00  0.00      A    H
ATOM    744  C3  BMIMA  22      24.821   3.335   9.885  1.00  0.00      A    C
ATOM    745  H3  BMIMA  22      24.826   4.407  10.012  1.00  0.00      A    H
ATOM    746  H31 BMIMA  22      25.671   2.974   9.325  1.00  0.00      A    H
ATOM    747  H32 BMIMA  22      23.961   3.113   9.270  1.00  0.00      A    H
ATOM    748  C4  BMIMA  22      25.914   1.392  14.171  1.00  0.00      A    C
ATOM    749  H4  BMIMA  22      26.847   1.930  14.079  1.00  0.00      A    H
ATOM    750  H41 BMIMA  22      26.132   0.336  14.221  1.00  0.00      A    H
ATOM    751  C5  BMIMA  22      25.200   1.715  15.448  1.00  0.00      A    C
ATOM    752  H5  BMIMA  22      25.299   2.787  15.599  1.00  0.00      A    H
ATOM    753  H51 BMIMA  22      24.147   1.496  15.292  1.00  0.00      A    H
ATOM    754  C51 BMIMA  22      25.717   0.841  16.559  1.00  0.00      A    C
ATOM    755  H52 BMIMA  22      25.624  -0.235  16.440  1.00  0.00      A    H
ATOM    756  H53 BMIMA  22      26.794   0.973  16.501  1.00  0.00      A    H
ATOM    757  C6  BMIMA  22      25.329   1.446  17.881  1.00  0.00      A    C
ATOM    758  H6  BMIMA  22      25.891   1.122  18.750  1.00  0.00      A    H
ATOM    759  H61 BMIMA  22      25.198   2.495  17.639  1.00  0.00      A    H
ATOM    760  H62 BMIMA  22      24.305   1.122  18.024  1.00  0.00      A    H
ATOM    771  N1  BMIMA  23      25.935  25.761  38.732  1.00  0.00      A    N
ATOM    772  N11 BMIMA  23      24.071  25.437  39.678  1.00  0.00      A    N
ATOM    773  C1  BMIMA  23      25.258  26.028  39.817  1.00  0.00      A    C
ATOM    774  H1  BMIMA  23      25.586  26.740  40.544  1.00  0.00      A    H
ATOM    775  C2  BMIMA  23      25.291  24.832  37.952  1.00  0.00      A    C
ATOM    776  H2  BMIMA  23      25.762  24.496  37.054  1.00  0.00      A    H
ATOM    777  C21 BMIMA  23      24.076  24.729  38.529  1.00  0.00      A    C
ATOM    778  H21 BMIMA  23      23.151  24.249  38.296  1.00  0.00      A    H
ATOM    779  C3  BMIMA  23      27.260  26.272  38.368  1.00  0.00      A    C
ATOM    780  H3  BMIMA  23      27.037  26.916  37.529  1.00  0.00      A    H
ATOM    781  H31 BMIMA  23      27.610  26.812  39.235  1.00  0.00      A    H
ATOM    782  H32 BMIMA  23      27.969  25.528  38.035  1.00  0.00      A    H
ATOM    783  C4  BMIMA  23      23.023  25.372  40.753  1.00  0.00      A    C
ATOM    784  H4  BMIMA  23      23.523  25.659  41.666  1.00  0.00      A    H
ATOM    785  H41 BMIMA  23      22.693  24.364  40.956  1.00  0.00      A    H
ATOM    786  C5  BMIMA  23      21.814  26.337  40.740  1.00  0.00      A    C
ATOM    787  H5  BMIMA  23      22.083  27.389  40.791  1.00  0.00      A    H
ATOM    788  H51 BMIMA  23      21.463  26.227  39.717  1.00  0.00      A    H
ATOM    789  C51 BMIMA  23      20.651  26.108  41.704  1.00  0.00      A    C
ATOM    790  H52 BMIMA  23      20.306  25.081  41.615  1.00  0.00      A    H
ATOM    791  H53 BMIMA  23      21.117  26.212  42.681  1.00  0.00      A    H
ATOM    792  C6  BMIMA  23      19.524  27.134  41.508  1.00  0.00      A    C
ATOM    793  H6  BMIMA  23      18.655  27.001  42.141  1.00  0.00      A    H
ATOM    794  H61 BMIMA  23      19.886  28.149  41.628  1.00  0.00      A    H
ATOM    795  H62 BMIMA  23      19.225  27.149  40.466  1.00  0.00      A    H
ATOM    806  N1  BMIMA  24       5.209  36.144   9.779  1.00  0.00      A    N
ATOM    807  N11 BMIMA  24       6.751  37.493  10.320  1.00  0.00      A    N
ATOM    808  C1  BMIMA  24       5.569  37.069  10.655  1.00  0.00      A    C
ATOM    809  H1  BMIMA  24       5.205  37.344  11.622  1.00  0.00      A    H
ATOM    810  C2  BMIMA  24       6.026  36.298   8.652  1.00  0.00      A    C
ATOM    811  H2  BMIMA  24       5.788  35.873   7.702  1.00  0.00      A    H
ATOM    812  C21 BMIMA  24       6.985  37.219   9.018  1.00  0.00      A    C
ATOM    813  H21 BMIMA  24       7.736  37.648   8.390  1.00  0.00      A    H
ATOM    814  C3  BMIMA  24       3.934  35.502   9.693  1.00  0.00      A    C
ATOM    815  H3  BMIMA  24       3.788  34.717  10.421  1.00  0.00      A    H
ATOM    816  H31 BMIMA  24       3.050  36.120   9.633  1.00  0.00      A    H
ATOM    817  H32 BMIMA  24       3.952  35.032   8.721  1.00  0.00      A    H
ATOM    818  C4  BMIMA  24       7.560  38.488  11.067  1.00  0.00      A    C
ATOM    819  H4  BMIMA  24       8.491  37.945  11.140  1.00  0.00      A    H
ATOM    820  H41 BMIMA  24       7.174  38.680  12.057  1.00  0.00      A    H
ATOM    821  C5  BMIMA  24       7.882  39.748  10.275  1.00  0.00      A    C
ATOM    822  H5  BMIMA  24       8.518  39.445   9.448  1.00  0.00      A    H
ATOM    823  H51 BMIMA  24       6.925  40.142   9.945  1.00  0.00      A    H
ATOM    824  C51 BMIMA  24       8.483  40.898  11.082  1.00  0.00      A    C
ATOM    825  H52 BMIMA  24       7.687  41.096  11.795  1.00  0.00      A    H
ATOM    826  H53 BMIMA  24       9.385  40.523  11.559  1.00  0.00      A    H
ATOM    827  C6  BMIMA  24       8.924  42.188  10.381  1.00  0.00      A    C
ATOM    828  H6  BMIMA  24       8.977  42.949  11.151  1.00  0.00      A    H
ATOM    829  H61 BMIMA  24       9.813  42.050   9.776  1.00  0.00      A    H
ATOM    830  H62 BMIMA  24       8.212  42.517   9.633  1.00  0.00      A    H
ATOM    841  N1  BMIMA  25      21.307  44.348  11.360  1.00  0.00      A    N
ATOM    842  N11 BMIMA  25      23.217  43.909  10.474  1.00  0.00      A    N
ATOM    843  C1  BMIMA  25      21.922  43.951  10.244  1.00  0.00      A    C
ATOM    844  H1  BMIMA  25      21.432  43.687   9.331  1.00  0.00      A    H
ATOM    845  C2  BMIMA  25      22.266  44.408  12.376  1.00  0.00      A    C
ATOM    846  H2  BMIMA  25      21.919  44.618  13.364  1.00  0.00      A    H
ATOM    847  C21 BMIMA  25      23.451  44.192  11.846  1.00  0.00      A    C
ATOM    848  H21 BMIMA  25      24.396  44.167  12.342  1.00  0.00      A    H
ATOM    849  C3  BMIMA  25      19.843  44.390  11.632  1.00  0.00      A    C
ATOM    850  H3  BMIMA  25      19.612  44.633  12.659  1.00  0.00      A    H
ATOM    851  H31 BMIMA  25      19.442  45.024  10.855  1.00  0.00      A    H
ATOM    852  H32 BMIMA  25      19.390  43.414  11.532  1.00  0.00      A    H
ATOM    853  C4  BMIMA  25      24.214  43.464   9.442  1.00  0.00      A    C
ATOM    854  H4  BMIMA  25      23.661  43.003   8.638  1.00  0.00      A    H
ATOM    855  H41 BMIMA  25      24.832  42.718   9.921  1.00  0.00      A    H
ATOM    856  C5  BMIMA  25      25.134  44.682   9.053  1.00  0.00      A    C
ATOM    857  H5  BMIMA  25      25.580  45.055   9.972  1.00  0.00      A    H
ATOM    858  H51 BMIMA  25      25.886  44.317   8.358  1.00  0.00      A    H
ATOM    859  C51 BMIMA  25      24.307  45.867   8.400  1.00  0.00      A    C
ATOM    860  H52 BMIMA  25      23.877  45.426   7.505  1.00  0.00      A    H
ATOM    861  H53 BMIMA  25      23.564  46.046   9.174  1.00  0.00      A    H
ATOM    862  C6  BMIMA  25      24.952  47.193   8.015  1.00  0.00      A    C
ATOM    863  H6  BMIMA  25      25.428  47.141   7.042  1.00  0.00      A    H
ATOM    864  H61 BMIMA  25      24.166  47.939   7.986  1.00  0.00      A    H
ATOM    865  H62 BMIMA  25      25.669  47.448   8.787  1.00  0.00      A    H
ATOM    876  N1  BMIMA  26      24.630   8.405  22.432  1.00  0.00      A    N
ATOM    877  N11 BMIMA  26      22.787   8.195  23.561  1.00  0.00      A    N
ATOM    878  C1  BMIMA  26      23.661   9.063  23.016  1.00  0.00      A    C
ATOM    879  H1  BMIMA  26      23.693  10.118  23.184  1.00  0.00      A    H
ATOM    880  C2  BMIMA  26      24.358   7.015  22.483  1.00  0.00      A    C
ATOM    881  H2  BMIMA  26      25.066   6.328  22.073  1.00  0.00      A    H
ATOM    882  C21 BMIMA  26      23.200   6.959  23.203  1.00  0.00      A    C
ATOM    883  H21 BMIMA  26      22.706   6.072  23.535  1.00  0.00      A    H
ATOM    884  C3  BMIMA  26      25.896   8.933  21.916  1.00  0.00      A    C
ATOM    885  H3  BMIMA  26      26.664   8.218  22.174  1.00  0.00      A    H
ATOM    886  H31 BMIMA  26      25.698   9.011  20.857  1.00  0.00      A    H
ATOM    887  H32 BMIMA  26      25.933   9.934  22.319  1.00  0.00      A    H
ATOM    888  C4  BMIMA  26      21.558   8.541  24.291  1.00  0.00      A    C
ATOM    889  H4  BMIMA  26      21.118   7.556  24.243  1.00  0.00      A    H
ATOM    890  H41 BMIMA  26      21.032   9.236  23.653  1.00  0.00      A    H
ATOM    891  C5  BMIMA  26      21.672   8.967  25.701  1.00  0.00      A    C
ATOM    892  H5  BMIMA  26      22.431   8.375  26.207  1.00  0.00      A    H
ATOM    893  H51 BMIMA  26      22.114   9.943  25.518  1.00  0.00      A    H
ATOM    894  C51 BMIMA  26      20.222   8.998  26.079  1.00  0.00      A    C
ATOM    895  H52 BMIMA  26      19.552   9.399  25.322  1.00  0.00      A    H
ATOM    896  H53 BMIMA  26      19.892   7.983  26.282  1.00  0.00      A    H
ATOM    897  C6  BMIMA  26      19.852   9.769  27.374  1.00  0.00      A    C
ATOM    898  H6  BMIMA  26      19.946  10.842  27.247  1.00  0.00      A    H
ATOM    899  H61 BMIMA  26      18.893   9.582  27.843  1.00  0.00      A    H
ATOM    900  H62 BMIMA  26      20.579   9.509  28.135  1.00  0.00      A    H
ATOM    911  N1  BMIMA  27       6.956  38.211  22.426  1.00  0.00      A    N
ATOM    912  N11 BMIMA  27       6.088  37.523  20.592  1.00  0.00      A    N
ATOM    913  C1  BMIMA  27       6.730  37.149  21.686  1.00  0.00      A    C
ATOM    914  H1  BMIMA  27       7.116  36.198  21.986  1.00  0.00      A    H
ATOM    915  C2  BMIMA  27       6.354  39.319  21.815  1.00  0.00      A    C
ATOM    916  H2  BMIMA  27       6.337  40.274  22.294  1.00  0.00      A    H
ATOM    917  C21 BMIMA  27       5.846  38.880  20.654  1.00  0.00      A    C
ATOM    918  H21 BMIMA  27       5.367  39.365  19.831  1.00  0.00      A    H
ATOM    919  C3  BMIMA  27       7.791  38.219  23.705  1.00  0.00      A    C
ATOM    920  H3  BMIMA  27       7.738  39.246  24.033  1.00  0.00      A    H
ATOM    921  H31 BMIMA  27       7.304  37.563  24.411  1.00  0.00      A    H
ATOM    922  H32 BMIMA  27       8.826  37.977  23.518  1.00  0.00      A    H
ATOM    923  C4  BMIMA  27       5.613  36.681  19.507  1.00  0.00      A    C
ATOM    924  H4  BMIMA  27       4.955  37.407  19.054  1.00  0.00      A    H
ATOM    925  H41 BMIMA  27       4.963  35.896  19.863  1.00  0.00      A    H
ATOM    926  C5  BMIMA  27       6.813  36.118  18.586  1.00  0.00      A    C
ATOM    927  H5  BMIMA  27       7.109  35.125  18.915  1.00  0.00      A    H
ATOM    928  H51 BMIMA  27       6.524  36.130  17.538  1.00  0.00      A    H
ATOM    929  C51 BMIMA  27       8.173  36.847  18.621  1.00  0.00      A    C
ATOM    930  H52 BMIMA  27       8.035  37.815  18.146  1.00  0.00      A    H
ATOM    931  H53 BMIMA  27       8.572  36.849  19.632  1.00  0.00      A    H
ATOM    932  C6  BMIMA  27       9.147  36.166  17.593  1.00  0.00      A    C
ATOM    933  H6  BMIMA  27       8.672  36.025  16.629  1.00  0.00      A    H
ATOM    934  H61 BMIMA  27      10.112  36.639  17.450  1.00  0.00      A    H
ATOM    935  H62 BMIMA  27       9.219  35.100  17.776  1.00  0.00      A    H
ATOM    946  N1  BMIMA  28      16.520  16.952   4.242  1.00  0.00      A    N
ATOM    947  N11 BMIMA  28      17.384  15.112   5.058  1.00  0.00      A    N
ATOM    948  C1  BMIMA  28      16.535  16.105   5.283  1.00  0.00      A    C
ATOM    949  H1  BMIMA  28      16.034  16.327   6.201  1.00  0.00      A    H
ATOM    950  C2  BMIMA  28      17.237  16.313   3.209  1.00  0.00      A    C
ATOM    951  H2  BMIMA  28      17.185  16.661   2.201  1.00  0.00      A    H
ATOM    952  C21 BMIMA  28      17.736  15.173   3.676  1.00  0.00      A    C
ATOM    953  H21 BMIMA  28      18.283  14.338   3.296  1.00  0.00      A    H
ATOM    954  C3  BMIMA  28      15.710  18.175   4.106  1.00  0.00      A    C
ATOM    955  H3  BMIMA  28      15.460  18.390   3.077  1.00  0.00      A    H
ATOM    956  H31 BMIMA  28      14.833  18.033   4.721  1.00  0.00      A    H
ATOM    957  H32 BMIMA  28      16.325  18.996   4.444  1.00  0.00      A    H
ATOM    958  C4  BMIMA  28      17.621  14.095   6.140  1.00  0.00      A    C
ATOM    959  H4  BMIMA  28      16.854  14.479   6.796  1.00  0.00      A    H
ATOM    960  H41 BMIMA  28      18.556  14.342   6.620  1.00  0.00      A    H
ATOM    961  C5  BMIMA  28      17.498  12.677   5.704  1.00  0.00      A    C
ATOM    962  H5  BMIMA  28      16.809  12.585   4.868  1.00  0.00      A    H
ATOM    963  H51 BMIMA  28      18.465  12.416   5.282  1.00  0.00      A    H
ATOM    964  C51 BMIMA  28      17.035  11.788   6.912  1.00  0.00      A    C
ATOM    965  H52 BMIMA  28      17.517  12.184   7.802  1.00  0.00      A    H
ATOM    966  H53 BMIMA  28      15.952  11.844   6.835  1.00  0.00      A    H
ATOM    967  C6  BMIMA  28      17.494  10.334   6.656  1.00  0.00      A    C
ATOM    968  H6  BMIMA  28      17.018  10.029   5.731  1.00  0.00      A    H
ATOM    969  H61 BMIMA  28      18.528  10.009   6.678  1.00  0.00      A    H
ATOM    970  H62 BMIMA  28      16.995   9.600   7.278  1.00  0.00      A    H
ATOM    981  N1  BMIMA  29      46.822   0.498  44.460  1.00  0.00      A    N
ATOM    982  N11 BMIMA  29      45.567   1.100  46.074  1.00  0.00      A    N
ATOM    983  C1  BMIMA  29      46.452   0.218  45.709  1.00  0.00      A    C
ATOM    984  H1  BMIMA  29      46.854  -0.521  46.369  1.00  0.00      A    H
ATOM    985  C2  BMIMA  29      46.207   1.696  44.071  1.00  0.00      A    C
ATOM    986  H2  BMIMA  29      46.491   2.158  43.151  1.00  0.00      A    H
ATOM    987  C21 BMIMA  29      45.293   1.950  45.008  1.00  0.00      A    C
ATOM    988  H21 BMIMA  29      44.712   2.843  45.089  1.00  0.00      A    H
ATOM    989  C3  BMIMA  29      47.900  -0.167  43.759  1.00  0.00      A    C
ATOM    990  H3  BMIMA  29      48.709  -0.442  44.420  1.00  0.00      A    H
ATOM    991  H31 BMIMA  29      47.510  -1.029  43.239  1.00  0.00      A    H
ATOM    992  H32 BMIMA  29      48.344   0.544  43.078  1.00  0.00      A    H
ATOM    993  C4  BMIMA  29      44.884   1.258  47.353  1.00  0.00      A    C
ATOM    994  H4  BMIMA  29      44.872   2.313  47.584  1.00  0.00      A    H
ATOM    995  H41 BMIMA  29      45.475   0.645  48.017  1.00  0.00      A    H
ATOM    996  C5  BMIMA  29      43.486   0.710  47.408  1.00  0.00      A    C
ATOM    997  H5  BMIMA  29      42.942   1.157  46.580  1.00  0.00      A    H
ATOM    998  H51 BMIMA  29      43.470  -0.351  47.171  1.00  0.00      A    H
ATOM    999  C51 BMIMA  29      42.925   0.944  48.825  1.00  0.00      A    C
ATOM   1000  H52 BMIMA  29      43.454   0.450  49.636  1.00  0.00      A    H
ATOM   1001  H53 BMIMA  29      42.973   2.005  49.056  1.00  0.00      A    H
ATOM   1002  C6  BMIMA  29      41.594   0.304  48.728  1.00  0.00      A    C
ATOM   1003  H6  BMIMA  29      41.317   0.237  47.682  1.00  0.00      A    H
ATOM   1004  H61 BMIMA  29      41.622  -0.736  49.034  1.00  0.00      A    H
ATOM   1005  H62 BMIMA  29      40.836   0.797  49.325  1.00  0.00      A    H
ATOM   1016  N1  BMIMA  30      37.858  21.221  30.861  1.00  0.00      A    N
ATOM   1017  N11 BMIMA  30      37.292  19.286  30.097  1.00  0.00      A    N
ATOM   1018  C1  BMIMA  30      38.036  20.338  29.875  1.00  0.00      A    C
ATOM   1019  H1  BMIMA  30      38.773  20.504  29.118  1.00  0.00      A    H
ATOM   1020  C2  BMIMA  30      37.013  20.629  31.806  1.00  0.00      A    C
ATOM   1021  H2  BMIMA  30      36.623  21.098  32.683  1.00  0.00      A    H
ATOM   1022  C21 BMIMA  30      36.622  19.424  31.299  1.00  0.00      A    C
ATOM   1023  H21 BMIMA  30      35.929  18.700  31.666  1.00  0.00      A    H
ATOM   1024  C3  BMIMA  30      38.568  22.481  30.969  1.00  0.00      A    C
ATOM   1025  H3  BMIMA  30      38.953  22.432  31.977  1.00  0.00      A    H
ATOM   1026  H31 BMIMA  30      39.478  22.331  30.406  1.00  0.00      A    H
ATOM   1027  H32 BMIMA  30      37.881  23.291  30.773  1.00  0.00      A    H
ATOM   1028  C4  BMIMA  30      37.386  18.086  29.332  1.00  0.00      A    C
ATOM   1029  H4  BMIMA  30      36.951  17.257  29.870  1.00  0.00      A    H
ATOM   1030  H41 BMIMA  30      38.454  17.996  29.199  1.00  0.00      A    H
ATOM   1031  C5  BMIMA  30      36.809  18.304  27.964  1.00  0.00      A    C
ATOM   1032  H5  BMIMA  30      37.343  19.204  27.670  1.00  0.00      A    H
ATOM   1033  H51 BMIMA  30      36.941  17.593  27.153  1.00  0.00      A    H
ATOM   1034  C51 BMIMA  30      35.315  18.680  28.064  1.00  0.00      A    C
ATOM   1035  H52 BMIMA  30      35.181  19.497  28.768  1.00  0.00      A    H
ATOM   1036  H53 BMIMA  30      35.018  18.995  27.067  1.00  0.00      A    H
ATOM   1037  C6  BMIMA  30      34.448  17.537  28.498  1.00  0.00      A    C
ATOM   1038  H6  BMIMA  30      34.529  17.100  29.487  1.00  0.00      A    H
ATOM   1039  H61 BMIMA  30      33.427  17.894  28.435  1.00  0.00      A    H
ATOM   1040  H62 BMIMA  30      34.576  16.763  27.750  1.00  0.00      A    H
ATOM   1051  N1  BMIMA  31       2.001  27.080  25.098  1.00  0.00      A    N
ATOM   1052  N11 BMIMA  31       0.118  27.779  25.807  1.00  0.00      A    N
ATOM   1053  C1  BMIMA  31       0.718  26.880  25.058  1.00  0.00      A    C
ATOM   1054  H1  BMIMA  31       0.202  26.094  24.550  1.00  0.00      A    H
ATOM   1055  C2  BMIMA  31       2.204  28.329  25.675  1.00  0.00      A    C
ATOM   1056  H2  BMIMA  31       3.166  28.792  25.676  1.00  0.00      A    H
ATOM   1057  C21 BMIMA  31       1.088  28.718  26.328  1.00  0.00      A    C
ATOM   1058  H21 BMIMA  31       1.025  29.523  27.027  1.00  0.00      A    H
ATOM   1059  C3  BMIMA  31       3.086  26.306  24.436  1.00  0.00      A    C
ATOM   1060  H3  BMIMA  31       3.822  25.966  25.149  1.00  0.00      A    H
ATOM   1061  H31 BMIMA  31       2.682  25.479  23.870  1.00  0.00      A    H
ATOM   1062  H32 BMIMA  31       3.608  26.873  23.680  1.00  0.00      A    H
ATOM   1063  C4  BMIMA  31      -1.328  27.933  25.866  1.00  0.00      A    C
ATOM   1064  H4  BMIMA  31      -1.483  28.195  26.902  1.00  0.00      A    H
ATOM   1065  H41 BMIMA  31      -1.822  27.008  25.610  1.00  0.00      A    H
ATOM   1066  C5  BMIMA  31      -1.761  28.917  24.844  1.00  0.00      A    C
ATOM   1067  H5  BMIMA  31      -2.826  28.747  24.707  1.00  0.00      A    H
ATOM   1068  H51 BMIMA  31      -1.518  29.898  25.244  1.00  0.00      A    H
ATOM   1069  C51 BMIMA  31      -0.997  28.949  23.481  1.00  0.00      A    C
ATOM   1070  H52 BMIMA  31      -0.014  29.375  23.661  1.00  0.00      A    H
ATOM   1071  H53 BMIMA  31      -0.953  27.941  23.077  1.00  0.00      A    H
ATOM   1072  C6  BMIMA  31      -1.673  29.810  22.360  1.00  0.00      A    C
ATOM   1073  H6  BMIMA  31      -2.669  29.410  22.210  1.00  0.00      A    H
ATOM   1074  H61 BMIMA  31      -1.665  30.847  22.676  1.00  0.00      A    H
ATOM   1075  H62 BMIMA  31      -1.234  29.662  21.380  1.00  0.00      A    H
ATOM   1086  N1  BMIMA  32      39.637  19.969  25.760  1.00  0.00      A    N
ATOM   1087  N11 BMIMA  32      38.227  18.907  24.549  1.00  0.00      A    N
ATOM   1088  C1  BMIMA  32      38.578  20.111  24.963  1.00  0.00      A    C
ATOM   1089  H1  BMIMA  32      38.102  21.045  24.754  1.00  0.00      A    H
ATOM   1090  C2  BMIMA  32      40.043  18.666  25.833  1.00  0.00      A    C
ATOM   1091  H2  BMIMA  32      40.877  18.367  26.429  1.00  0.00      A    H
ATOM   1092  C21 BMIMA  32      39.138  18.009  25.130  1.00  0.00      A    C
ATOM   1093  H21 BMIMA  32      39.110  16.977  24.855  1.00  0.00      A    H
ATOM   1094  C3  BMIMA  32      40.364  21.048  26.418  1.00  0.00      A    C
ATOM   1095  H3  BMIMA  32      40.166  21.867  25.743  1.00  0.00      A    H
ATOM   1096  H31 BMIMA  32      39.955  21.377  27.362  1.00  0.00      A    H
ATOM   1097  H32 BMIMA  32      41.437  20.936  26.468  1.00  0.00      A    H
ATOM   1098  C4  BMIMA  32      37.261  18.580  23.517  1.00  0.00      A    C
ATOM   1099  H4  BMIMA  32      36.446  18.594  24.226  1.00  0.00      A    H
ATOM   1100  H41 BMIMA  32      37.555  17.606  23.155  1.00  0.00      A    H
ATOM   1101  C5  BMIMA  32      37.161  19.644  22.436  1.00  0.00      A    C
ATOM   1102  H5  BMIMA  32      36.650  20.525  22.815  1.00  0.00      A    H
ATOM   1103  H51 BMIMA  32      38.204  19.927  22.321  1.00  0.00      A    H
ATOM   1104  C51 BMIMA  32      36.487  19.163  21.112  1.00  0.00      A    C
ATOM   1105  H52 BMIMA  32      35.733  18.473  21.483  1.00  0.00      A    H
ATOM   1106  H53 BMIMA  32      36.131  19.908  20.405  1.00  0.00      A    H
ATOM   1107  C6  BMIMA  32      37.534  18.399  20.275  1.00  0.00      A    C
ATOM   1108  H6  BMIMA  32      38.496  18.878  20.136  1.00  0.00      A    H
ATOM   1109  H61 BMIMA  32      37.911  17.573  20.869  1.00  0.00      A    H
ATOM   1110  H62 BMIMA  32      37.101  18.130  19.319  1.00  0.00      A    H
ATOM   1121  N1  BMIMA  33      38.974  35.415  15.966  1.00  0.00      A    N
ATOM   1122  N11 BMIMA  33      40.681  34.789  17.097  1.00  0.00      A    N
ATOM   1123  C1  BMIMA  33      40.179  34.897  15.893  1.00  0.00      A    C
ATOM   1124  H1  BMIMA  33      40.759  34.767  15.004  1.00  0.00      A    H
ATOM   1125  C2  BMIMA  33      38.644  35.480  17.351  1.00  0.00      A    C
ATOM   1126  H2  BMIMA  33      37.658  35.875  17.466  1.00  0.00      A    H
ATOM   1127  C21 BMIMA  33      39.664  34.923  18.015  1.00  0.00      A    C
ATOM   1128  H21 BMIMA  33      39.871  34.759  19.050  1.00  0.00      A    H
ATOM   1129  C3  BMIMA  33      38.238  35.974  14.843  1.00  0.00      A    C
ATOM   1130  H3  BMIMA  33      37.961  36.958  15.193  1.00  0.00      A    H
ATOM   1131  H31 BMIMA  33      38.754  36.090  13.902  1.00  0.00      A    H
ATOM   1132  H32 BMIMA  33      37.319  35.450  14.625  1.00  0.00      A    H
ATOM   1133  C4  BMIMA  33      42.045  34.395  17.317  1.00  0.00      A    C
ATOM   1134  H4  BMIMA  33      42.443  35.123  18.009  1.00  0.00      A    H
ATOM   1135  H41 BMIMA  33      42.540  34.438  16.358  1.00  0.00      A    H
ATOM   1136  C5  BMIMA  33      42.109  33.009  17.990  1.00  0.00      A    C
ATOM   1137  H5  BMIMA  33      41.148  32.748  18.425  1.00  0.00      A    H
ATOM   1138  H51 BMIMA  33      42.265  32.176  17.310  1.00  0.00      A    H
ATOM   1139  C51 BMIMA  33      43.160  32.898  19.099  1.00  0.00      A    C
ATOM   1140  H52 BMIMA  33      44.187  33.063  18.783  1.00  0.00      A    H
ATOM   1141  H53 BMIMA  33      42.898  33.648  19.841  1.00  0.00      A    H
ATOM   1142  C6  BMIMA  33      43.086  31.578  19.911  1.00  0.00      A    C
ATOM   1143  H6  BMIMA  33      43.130  30.759  19.202  1.00  0.00      A    H
ATOM   1144  H61 BMIMA  33      43.914  31.423  20.593  1.00  0.00      A    H
ATOM   1145  H62 BMIMA  33      42.214  31.540  20.554  1.00  0.00      A    H
ATOM   1156  N1  BMIMA  34       4.322  12.460  17.017  1.00  0.00      A    N
ATOM   1157  N11 BMIMA  34       5.615  13.118  15.383  1.00  0.00      A    N
ATOM   1158  C1  BMIMA  34       4.489  13.304  16.034  1.00  0.00      A    C
ATOM   1159  H1  BMIMA  34       3.735  14.015  15.771  1.00  0.00      A    H
ATOM   1160  C2  BMIMA  34       5.299  11.495  16.817  1.00  0.00      A    C
ATOM   1161  H2  BMIMA  34       5.334  10.634  17.448  1.00  0.00      A    H
ATOM   1162  C21 BMIMA  34       6.057  11.850  15.809  1.00  0.00      A    C
ATOM   1163  H21 BMIMA  34       6.976  11.502  15.392  1.00  0.00      A    H
ATOM   1164  C3  BMIMA  34       3.132  12.484  17.910  1.00  0.00      A    C
ATOM   1165  H3  BMIMA  34       3.279  11.840  18.764  1.00  0.00      A    H
ATOM   1166  H31 BMIMA  34       2.819  13.440  18.305  1.00  0.00      A    H
ATOM   1167  H32 BMIMA  34       2.211  12.190  17.428  1.00  0.00      A    H
ATOM   1168  C4  BMIMA  34       6.071  13.901  14.180  1.00  0.00      A    C
ATOM   1169  H4  BMIMA  34       5.312  14.650  14.007  1.00  0.00      A    H
ATOM   1170  H41 BMIMA  34       6.182  13.294  13.293  1.00  0.00      A    H
ATOM   1171  C5  BMIMA  34       7.422  14.571  14.316  1.00  0.00      A    C
ATOM   1172  H5  BMIMA  34       7.727  14.890  13.322  1.00  0.00      A    H
ATOM   1173  H51 BMIMA  34       7.249  15.420  14.972  1.00  0.00      A    H
ATOM   1174  C51 BMIMA  34       8.554  13.669  15.011  1.00  0.00      A    C
ATOM   1175  H52 BMIMA  34       8.423  13.652  16.090  1.00  0.00      A    H
ATOM   1176  H53 BMIMA  34       8.716  12.706  14.535  1.00  0.00      A    H
ATOM   1177  C6  BMIMA  34       9.982  14.347  15.095  1.00  0.00      A    C
ATOM   1178  H6  BMIMA  34      10.481  13.973  15.982  1.00  0.00      A    H
ATOM   1179  H61 BMIMA  34      10.652  14.195  14.257  1.00  0.00      A    H
ATOM   1180  H62 BMIMA  34       9.692  15.375  15.281  1.00  0.00      A    H
ATOM   1191  N1  BMIMA  35      40.467  22.169  45.318  1.00  0.00      A    N
ATOM   1192  N11 BMIMA  35      40.582  20.154  46.028  1.00  0.00      A    N
ATOM   1193  C1  BMIMA  35      40.408  20.968  44.968  1.00  0.00      A    C
ATOM   1194  H1  BMIMA  35      40.207  20.747  43.941  1.00  0.00      A    H
ATOM   1195  C2  BMIMA  35      40.703  22.219  46.666  1.00  0.00      A    C
ATOM   1196  H2  BMIMA  35      40.983  23.124  47.159  1.00  0.00      A    H
ATOM   1197  C21 BMIMA  35      40.676  20.935  47.135  1.00  0.00      A    C
ATOM   1198  H21 BMIMA  35      41.080  20.619  48.072  1.00  0.00      A    H
ATOM   1199  C3  BMIMA  35      40.653  23.328  44.393  1.00  0.00      A    C
ATOM   1200  H3  BMIMA  35      40.511  24.283  44.878  1.00  0.00      A    H
ATOM   1201  H31 BMIMA  35      41.660  23.273  44.008  1.00  0.00      A    H
ATOM   1202  H32 BMIMA  35      39.960  23.372  43.566  1.00  0.00      A    H
ATOM   1203  C4  BMIMA  35      40.532  18.648  46.005  1.00  0.00      A    C
ATOM   1204  H4  BMIMA  35      40.125  18.277  46.933  1.00  0.00      A    H
ATOM   1205  H41 BMIMA  35      41.568  18.342  46.013  1.00  0.00      A    H
ATOM   1206  C5  BMIMA  35      39.725  18.138  44.800  1.00  0.00      A    C
ATOM   1207  H5  BMIMA  35      38.685  18.361  45.027  1.00  0.00      A    H
ATOM   1208  H51 BMIMA  35      39.943  18.529  43.809  1.00  0.00      A    H
ATOM   1209  C51 BMIMA  35      39.835  16.642  44.668  1.00  0.00      A    C
ATOM   1210  H52 BMIMA  35      40.846  16.385  44.364  1.00  0.00      A    H
ATOM   1211  H53 BMIMA  35      39.568  16.245  45.644  1.00  0.00      A    H
ATOM   1212  C6  BMIMA  35      38.896  16.151  43.532  1.00  0.00      A    C
ATOM   1213  H6  BMIMA  35      38.997  15.082  43.381  1.00  0.00      A    H
ATOM   1214  H61 BMIMA  35      37.856  16.362  43.756  1.00  0.00      A    H
ATOM   1215  H62 BMIMA  35      39.093  16.675  42.604  1.00  0.00      A    H
ATOM   1226  N1  BMIMA  36       3.220  43.049  41.075  1.00  0.00      A    N
ATOM   1227  N11 BMIMA  36       1.050  43.347  40.809  1.00  0.00      A    N
ATOM   1228  C1  BMIMA  36       2.230  43.958  40.928  1.00  0.00      A    C
ATOM   1229  H1  BMIMA  36       2.334  45.009  40.763  1.00  0.00      A    H
ATOM   1230  C2  BMIMA  36       2.600  41.883  41.407  1.00  0.00      A    C
ATOM   1231  H2  BMIMA  36       3.213  41.081  41.757  1.00  0.00      A    H
ATOM   1232  C21 BMIMA  36       1.301  42.025  41.061  1.00  0.00      A    C
ATOM   1233  H21 BMIMA  36       0.498  41.323  41.114  1.00  0.00      A    H
ATOM   1234  C3  BMIMA  36       4.646  43.414  41.063  1.00  0.00      A    C
ATOM   1235  H3  BMIMA  36       5.106  43.353  40.087  1.00  0.00      A    H
ATOM   1236  H31 BMIMA  36       4.643  44.410  41.481  1.00  0.00      A    H
ATOM   1237  H32 BMIMA  36       5.003  42.721  41.811  1.00  0.00      A    H
ATOM   1238  C4  BMIMA  36      -0.158  43.886  40.173  1.00  0.00      A    C
ATOM   1239  H4  BMIMA  36      -0.534  43.196  39.432  1.00  0.00      A    H
ATOM   1240  H41 BMIMA  36       0.087  44.827  39.703  1.00  0.00      A    H
ATOM   1241  C5  BMIMA  36      -1.271  44.024  41.190  1.00  0.00      A    C
ATOM   1242  H5  BMIMA  36      -1.349  43.028  41.619  1.00  0.00      A    H
ATOM   1243  H51 BMIMA  36      -1.009  44.726  41.978  1.00  0.00      A    H
ATOM   1244  C51 BMIMA  36      -2.571  44.384  40.456  1.00  0.00      A    C
ATOM   1245  H52 BMIMA  36      -2.470  45.436  40.198  1.00  0.00      A    H
ATOM   1246  H53 BMIMA  36      -2.705  43.684  39.636  1.00  0.00      A    H
ATOM   1247  C6  BMIMA  36      -3.666  44.376  41.489  1.00  0.00      A    C
ATOM   1248  H6  BMIMA  36      -4.632  44.509  41.015  1.00  0.00      A    H
ATOM   1249  H61 BMIMA  36      -3.712  43.463  42.072  1.00  0.00      A    H
ATOM   1250  H62 BMIMA  36      -3.492  45.216  42.151  1.00  0.00      A    H
ATOM   1261  N1  BMIMA  37      20.628  23.570  34.816  1.00  0.00      A    N
ATOM   1262  N11 BMIMA  37      18.942  22.708  35.970  1.00  0.00      A    N
ATOM   1263  C1  BMIMA  37      20.179  22.545  35.544  1.00  0.00      A    C
ATOM   1264  H1  BMIMA  37      20.696  21.645  35.798  1.00  0.00      A    H
ATOM   1265  C2  BMIMA  37      19.573  24.506  34.888  1.00  0.00      A    C
ATOM   1266  H2  BMIMA  37      19.799  25.493  34.550  1.00  0.00      A    H
ATOM   1267  C21 BMIMA  37      18.615  23.993  35.635  1.00  0.00      A    C
ATOM   1268  H21 BMIMA  37      17.750  24.445  36.068  1.00  0.00      A    H
ATOM   1269  C3  BMIMA  37      21.944  23.820  34.226  1.00  0.00      A    C
ATOM   1270  H3  BMIMA  37      22.218  22.977  33.609  1.00  0.00      A    H
ATOM   1271  H31 BMIMA  37      21.919  24.720  33.629  1.00  0.00      A    H
ATOM   1272  H32 BMIMA  37      22.627  24.017  35.039  1.00  0.00      A    H
ATOM   1273  C4  BMIMA  37      18.243  21.826  36.853  1.00  0.00      A    C
ATOM   1274  H4  BMIMA  37      17.840  22.526  37.570  1.00  0.00      A    H
ATOM   1275  H41 BMIMA  37      19.002  21.148  37.214  1.00  0.00      A    H
ATOM   1276  C5  BMIMA  37      17.178  20.999  36.311  1.00  0.00      A    C
ATOM   1277  H5  BMIMA  37      17.755  20.230  35.804  1.00  0.00      A    H
ATOM   1278  H51 BMIMA  37      16.640  20.453  37.081  1.00  0.00      A    H
ATOM   1279  C51 BMIMA  37      16.116  21.669  35.505  1.00  0.00      A    C
ATOM   1280  H52 BMIMA  37      15.527  22.395  36.060  1.00  0.00      A    H
ATOM   1281  H53 BMIMA  37      16.657  22.200  34.726  1.00  0.00      A    H
ATOM   1282  C6  BMIMA  37      15.328  20.622  34.809  1.00  0.00      A    C
ATOM   1283  H6  BMIMA  37      15.858  20.153  33.987  1.00  0.00      A    H
ATOM   1284  H61 BMIMA  37      14.974  19.994  35.618  1.00  0.00      A    H
ATOM   1285  H62 BMIMA  37      14.434  21.024  34.347  1.00  0.00      A    H
ATOM   1296  N1  BMIMA  38      37.015  41.631  24.518  1.00  0.00      A    N
ATOM   1297  N11 BMIMA  38      38.234  43.155  25.361  1.00  0.00      A    N
ATOM   1298  C1  BMIMA  38      37.325  42.878  24.417  1.00  0.00      A    C
ATOM   1299  H1  BMIMA  38      36.811  43.504  23.719  1.00  0.00      A    H
ATOM   1300  C2  BMIMA  38      37.500  41.112  25.685  1.00  0.00      A    C
ATOM   1301  H2  BMIMA  38      37.207  40.148  26.039  1.00  0.00      A    H
ATOM   1302  C21 BMIMA  38      38.353  42.035  26.125  1.00  0.00      A    C
ATOM   1303  H21 BMIMA  38      38.869  42.045  27.061  1.00  0.00      A    H
ATOM   1304  C3  BMIMA  38      36.028  41.037  23.561  1.00  0.00      A    C
ATOM   1305  H3  BMIMA  38      36.312  40.042  23.252  1.00  0.00      A    H
ATOM   1306  H31 BMIMA  38      35.128  40.895  24.141  1.00  0.00      A    H
ATOM   1307  H32 BMIMA  38      35.812  41.723  22.755  1.00  0.00      A    H
ATOM   1308  C4  BMIMA  38      38.872  44.451  25.610  1.00  0.00      A    C
ATOM   1309  H4  BMIMA  38      39.887  44.121  25.446  1.00  0.00      A    H
ATOM   1310  H41 BMIMA  38      38.748  44.699  26.654  1.00  0.00      A    H
ATOM   1311  C5  BMIMA  38      38.319  45.645  24.745  1.00  0.00      A    C
ATOM   1312  H5  BMIMA  38      39.221  46.244  24.640  1.00  0.00      A    H
ATOM   1313  H51 BMIMA  38      38.022  45.345  23.744  1.00  0.00      A    H
ATOM   1314  C51 BMIMA  38      37.280  46.413  25.528  1.00  0.00      A    C
ATOM   1315  H52 BMIMA  38      36.541  45.672  25.822  1.00  0.00      A    H
ATOM   1316  H53 BMIMA  38      37.802  46.811  26.395  1.00  0.00      A    H
ATOM   1317  C6  BMIMA  38      36.741  47.556  24.658  1.00  0.00      A    C
ATOM   1318  H6  BMIMA  38      35.956  48.092  25.179  1.00  0.00      A    H
ATOM   1319  H61 BMIMA  38      37.576  48.187  24.378  1.00  0.00      A    H
ATOM   1320  H62 BMIMA  38      36.245  47.256  23.742  1.00  0.00      A    H
ATOM   1331  N1  BMIMA  39       6.622  43.573  17.670  1.00  0.00      A    N
ATOM   1332  N11 BMIMA  39       6.718  42.531  15.780  1.00  0.00      A    N
ATOM   1333  C1  BMIMA  39       6.661  42.371  17.067  1.00  0.00      A    C
ATOM   1334  H1  BMIMA  39       6.747  41.411  17.528  1.00  0.00      A    H
ATOM   1335  C2  BMIMA  39       6.238  44.522  16.759  1.00  0.00      A    C
ATOM   1336  H2  BMIMA  39       5.900  45.519  16.940  1.00  0.00      A    H
ATOM   1337  C21 BMIMA  39       6.366  43.859  15.531  1.00  0.00      A    C
ATOM   1338  H21 BMIMA  39       6.180  44.174  14.528  1.00  0.00      A    H
ATOM   1339  C3  BMIMA  39       6.668  43.897  19.082  1.00  0.00      A    C
ATOM   1340  H3  BMIMA  39       5.733  44.218  19.516  1.00  0.00      A    H
ATOM   1341  H31 BMIMA  39       7.021  43.060  19.665  1.00  0.00      A    H
ATOM   1342  H32 BMIMA  39       7.430  44.633  19.292  1.00  0.00      A    H
ATOM   1343  C4  BMIMA  39       6.759  41.407  14.787  1.00  0.00      A    C
ATOM   1344  H4  BMIMA  39       6.936  41.955  13.874  1.00  0.00      A    H
ATOM   1345  H41 BMIMA  39       5.831  40.879  14.626  1.00  0.00      A    H
ATOM   1346  C5  BMIMA  39       7.920  40.353  15.037  1.00  0.00      A    C
ATOM   1347  H5  BMIMA  39       7.578  39.668  15.808  1.00  0.00      A    H
ATOM   1348  H51 BMIMA  39       8.082  39.759  14.141  1.00  0.00      A    H
ATOM   1349  C51 BMIMA  39       9.372  40.806  15.440  1.00  0.00      A    C
ATOM   1350  H52 BMIMA  39       9.316  41.620  16.159  1.00  0.00      A    H
ATOM   1351  H53 BMIMA  39       9.997  39.957  15.705  1.00  0.00      A    H
ATOM   1352  C6  BMIMA  39      10.099  41.363  14.202  1.00  0.00      A    C
ATOM   1353  H6  BMIMA  39      10.382  40.594  13.492  1.00  0.00      A    H
ATOM   1354  H61 BMIMA  39       9.507  42.004  13.558  1.00  0.00      A    H
ATOM   1355  H62 BMIMA  39      11.057  41.788  14.477  1.00  0.00      A    H
ATOM   1366  N1  BMIMA  40       7.662  10.589  19.065  1.00  0.00      A    N
ATOM   1367  N11 BMIMA  40       8.487   8.979  17.927  1.00  0.00      A    N
ATOM   1368  C1  BMIMA  40       7.739   9.303  18.968  1.00  0.00      A    C
ATOM   1369  H1  BMIMA  40       7.450   8.661  19.772  1.00  0.00      A    H
ATOM   1370  C2  BMIMA  40       8.353  11.116  18.022  1.00  0.00      A    C
ATOM   1371  H2  BMIMA  40       8.302  12.174  17.883  1.00  0.00      A    H
ATOM   1372  C21 BMIMA  40       8.772  10.107  17.267  1.00  0.00      A    C
ATOM   1373  H21 BMIMA  40       9.362  10.160  16.379  1.00  0.00      A    H
ATOM   1374  C3  BMIMA  40       6.835  11.370  20.020  1.00  0.00      A    C
ATOM   1375  H3  BMIMA  40       6.624  10.760  20.886  1.00  0.00      A    H
ATOM   1376  H31 BMIMA  40       7.214  12.347  20.280  1.00  0.00      A    H
ATOM   1377  H32 BMIMA  40       5.869  11.530  19.564  1.00  0.00      A    H
ATOM   1378  C4  BMIMA  40       8.752   7.576  17.468  1.00  0.00      A    C
ATOM   1379  H4  BMIMA  40       9.432   7.002  18.079  1.00  0.00      A    H
ATOM   1380  H41 BMIMA  40       9.054   7.751  16.446  1.00  0.00      A    H
ATOM   1381  C5  BMIMA  40       7.418   6.874  17.362  1.00  0.00      A    C
ATOM   1382  H5  BMIMA  40       7.027   6.851  18.376  1.00  0.00      A    H
ATOM   1383  H51 BMIMA  40       6.710   7.413  16.737  1.00  0.00      A    H
ATOM   1384  C51 BMIMA  40       7.442   5.417  16.951  1.00  0.00      A    C
ATOM   1385  H52 BMIMA  40       7.863   5.354  15.951  1.00  0.00      A    H
ATOM   1386  H53 BMIMA  40       7.977   4.772  17.644  1.00  0.00      A    H
ATOM   1387  C6  BMIMA  40       6.012   4.810  17.035  1.00  0.00      A    C
ATOM   1388  H6  BMIMA  40       5.553   4.797  18.018  1.00  0.00      A    H
ATOM   1389  H61 BMIMA  40       5.444   5.392  16.318  1.00  0.00      A    H
ATOM   1390  H62 BMIMA  40       6.113   3.783  16.705  1.00  0.00      A    H
ATOM   1401  N1  BMIMA  41      12.880  31.509   8.378  1.00  0.00      A    N
ATOM   1402  N11 BMIMA  41      13.927  33.188   7.482  1.00  0.00      A    N
ATOM   1403  C1  BMIMA  41      12.878  32.813   8.215  1.00  0.00      A    C
ATOM   1404  H1  BMIMA  41      12.221  33.458   8.759  1.00  0.00      A    H
ATOM   1405  C2  BMIMA  41      14.065  31.006   7.851  1.00  0.00      A    C
ATOM   1406  H2  BMIMA  41      14.319  29.969   7.845  1.00  0.00      A    H
ATOM   1407  C21 BMIMA  41      14.682  32.036   7.322  1.00  0.00      A    C
ATOM   1408  H21 BMIMA  41      15.611  32.120   6.801  1.00  0.00      A    H
ATOM   1409  C3  BMIMA  41      11.762  30.782   8.945  1.00  0.00      A    C
ATOM   1410  H3  BMIMA  41      11.745  29.807   8.481  1.00  0.00      A    H
ATOM   1411  H31 BMIMA  41      11.974  30.747  10.003  1.00  0.00      A    H
ATOM   1412  H32 BMIMA  41      10.933  31.452   8.774  1.00  0.00      A    H
ATOM   1413  C4  BMIMA  41      14.131  34.533   6.961  1.00  0.00      A    C
ATOM   1414  H4  BMIMA  41      15.121  34.484   6.531  1.00  0.00      A    H
ATOM   1415  H41 BMIMA  41      14.222  35.314   7.701  1.00  0.00      A    H
ATOM   1416  C5  BMIMA  41      13.224  34.862   5.787  1.00  0.00      A    C
ATOM   1417  H5  BMIMA  41      12.213  35.066   6.128  1.00  0.00      A    H
ATOM   1418  H51 BMIMA  41      13.620  35.749   5.299  1.00  0.00      A    H
ATOM   1419  C51 BMIMA  41      13.159  33.842   4.720  1.00  0.00      A    C
ATOM   1420  H52 BMIMA  41      14.121  33.534   4.318  1.00  0.00      A    H
ATOM   1421  H53 BMIMA  41      12.679  32.978   5.173  1.00  0.00      A    H
ATOM   1422  C6  BMIMA  41      12.357  34.443   3.600  1.00  0.00      A    C
ATOM   1423  H6  BMIMA  41      11.489  34.990   3.951  1.00  0.00      A    H
ATOM   1424  H61 BMIMA  41      12.918  35.184   3.041  1.00  0.00      A    H
ATOM   1425  H62 BMIMA  41      12.081  33.724   2.837  1.00  0.00      A    H
ATOM   1436  N1  BMIMA  42       0.593  41.534  13.709  1.00  0.00      A    N
ATOM   1437  N11 BMIMA  42       0.687  43.219  12.266  1.00  0.00      A    N
ATOM   1438  C1  BMIMA  42      -0.116  42.438  12.994  1.00  0.00      A    C
ATOM   1439  H1  BMIMA  42      -1.181  42.520  13.045  1.00  0.00      A    H
ATOM   1440  C2  BMIMA  42       1.951  41.795  13.384  1.00  0.00      A    C
ATOM   1441  H2  BMIMA  42       2.711  41.212  13.856  1.00  0.00      A    H
ATOM   1442  C21 BMIMA  42       1.986  42.814  12.473  1.00  0.00      A    C
ATOM   1443  H21 BMIMA  42       2.742  43.324  11.917  1.00  0.00      A    H
ATOM   1444  C3  BMIMA  42      -0.012  40.426  14.505  1.00  0.00      A    C
ATOM   1445  H3  BMIMA  42       0.737  40.308  15.274  1.00  0.00      A    H
ATOM   1446  H31 BMIMA  42      -1.019  40.735  14.743  1.00  0.00      A    H
ATOM   1447  H32 BMIMA  42       0.018  39.523  13.914  1.00  0.00      A    H
ATOM   1448  C4  BMIMA  42       0.230  44.361  11.423  1.00  0.00      A    C
ATOM   1449  H4  BMIMA  42       0.697  45.310  11.639  1.00  0.00      A    H
ATOM   1450  H41 BMIMA  42      -0.846  44.430  11.483  1.00  0.00      A    H
ATOM   1451  C5  BMIMA  42       0.435  44.124   9.955  1.00  0.00      A    C
ATOM   1452  H5  BMIMA  42      -0.132  44.879   9.416  1.00  0.00      A    H
ATOM   1453  H51 BMIMA  42       1.483  44.303   9.730  1.00  0.00      A    H
ATOM   1454  C51 BMIMA  42      -0.087  42.800   9.447  1.00  0.00      A    C
ATOM   1455  H52 BMIMA  42       0.423  41.964   9.918  1.00  0.00      A    H
ATOM   1456  H53 BMIMA  42      -1.145  42.805   9.697  1.00  0.00      A    H
ATOM   1457  C6  BMIMA  42       0.226  42.766   7.971  1.00  0.00      A    C
ATOM   1458  H6  BMIMA  42       1.296  42.618   7.886  1.00  0.00      A    H
ATOM   1459  H61 BMIMA  42      -0.268  41.954   7.450  1.00  0.00      A    H
ATOM   1460  H62 BMIMA  42      -0.124  43.671   7.488  1.00  0.00      A    H
ATOM   1471  N1  BMIMA  43      39.402  36.117  40.383  1.00  0.00      A    N
ATOM   1472  N11 BMIMA  43      39.030  37.195  38.556  1.00  0.00      A    N
ATOM   1473  C1  BMIMA  43      39.825  36.382  39.174  1.00  0.00      A    C
ATOM   1474  H1  BMIMA  43      40.736  35.964  38.804  1.00  0.00      A    H
ATOM   1475  C2  BMIMA  43      38.303  36.965  40.623  1.00  0.00      A    C
ATOM   1476  H2  BMIMA  43      37.819  37.069  41.569  1.00  0.00      A    H
ATOM   1477  C21 BMIMA  43      37.996  37.550  39.438  1.00  0.00      A    C
ATOM   1478  H21 BMIMA  43      37.235  38.203  39.070  1.00  0.00      A    H
ATOM   1479  C3  BMIMA  43      40.010  35.386  41.466  1.00  0.00      A    C
ATOM   1480  H3  BMIMA  43      41.051  35.268  41.201  1.00  0.00      A    H
ATOM   1481  H31 BMIMA  43      39.976  35.981  42.367  1.00  0.00      A    H
ATOM   1482  H32 BMIMA  43      39.619  34.391  41.616  1.00  0.00      A    H
ATOM   1483  C4  BMIMA  43      39.070  37.647  37.162  1.00  0.00      A    C
ATOM   1484  H4  BMIMA  43      40.056  37.613  36.724  1.00  0.00      A    H
ATOM   1485  H41 BMIMA  43      38.728  38.665  37.047  1.00  0.00      A    H
ATOM   1486  C5  BMIMA  43      38.287  36.741  36.214  1.00  0.00      A    C
ATOM   1487  H5  BMIMA  43      38.499  36.943  35.167  1.00  0.00      A    H
ATOM   1488  H51 BMIMA  43      38.631  35.733  36.432  1.00  0.00      A    H
ATOM   1489  C51 BMIMA  43      36.840  36.856  36.362  1.00  0.00      A    C
ATOM   1490  H52 BMIMA  43      36.539  36.715  37.397  1.00  0.00      A    H
ATOM   1491  H53 BMIMA  43      36.506  37.816  35.979  1.00  0.00      A    H
ATOM   1492  C6  BMIMA  43      36.205  35.757  35.415  1.00  0.00      A    C
ATOM   1493  H6  BMIMA  43      36.233  34.771  35.865  1.00  0.00      A    H
ATOM   1494  H61 BMIMA  43      35.185  35.996  35.136  1.00  0.00      A    H
ATOM   1495  H62 BMIMA  43      36.785  35.721  34.500  1.00  0.00      A    H
ATOM   1506  N1  BMIMA  44      31.054  30.027  18.203  1.00  0.00      A    N
ATOM   1507  N11 BMIMA  44      29.878  30.967  16.757  1.00  0.00      A    N
ATOM   1508  C1  BMIMA  44      30.841  30.069  16.920  1.00  0.00      A    C
ATOM   1509  H1  BMIMA  44      31.418  29.544  16.189  1.00  0.00      A    H
ATOM   1510  C2  BMIMA  44      30.135  30.738  18.917  1.00  0.00      A    C
ATOM   1511  H2  BMIMA  44      30.111  30.765  19.984  1.00  0.00      A    H
ATOM   1512  C21 BMIMA  44      29.397  31.324  17.974  1.00  0.00      A    C
ATOM   1513  H21 BMIMA  44      28.518  31.920  18.087  1.00  0.00      A    H
ATOM   1514  C3  BMIMA  44      32.071  29.276  18.880  1.00  0.00      A    C
ATOM   1515  H3  BMIMA  44      32.390  28.578  18.120  1.00  0.00      A    H
ATOM   1516  H31 BMIMA  44      32.826  29.962  19.235  1.00  0.00      A    H
ATOM   1517  H32 BMIMA  44      31.600  28.696  19.660  1.00  0.00      A    H
ATOM   1518  C4  BMIMA  44      29.273  31.407  15.451  1.00  0.00      A    C
ATOM   1519  H4  BMIMA  44      30.038  31.232  14.709  1.00  0.00      A    H
ATOM   1520  H41 BMIMA  44      29.007  32.454  15.441  1.00  0.00      A    H
ATOM   1521  C5  BMIMA  44      28.042  30.660  15.028  1.00  0.00      A    C
ATOM   1522  H5  BMIMA  44      28.361  29.807  14.435  1.00  0.00      A    H
ATOM   1523  H51 BMIMA  44      27.641  30.264  15.958  1.00  0.00      A    H
ATOM   1524  C51 BMIMA  44      26.987  31.584  14.252  1.00  0.00      A    C
ATOM   1525  H52 BMIMA  44      26.856  32.450  14.895  1.00  0.00      A    H
ATOM   1526  H53 BMIMA  44      27.491  31.927  13.352  1.00  0.00      A    H
ATOM   1527  C6  BMIMA  44      25.705  30.771  14.046  1.00  0.00      A    C
ATOM   1528  H6  BMIMA  44      25.505  30.185  14.936  1.00  0.00      A    H
ATOM   1529  H61 BMIMA  44      24.828  31.325  13.734  1.00  0.00      A    H
ATOM   1530  H62 BMIMA  44      25.762  30.103  13.194  1.00  0.00      A    H
ATOM   1541  N1  BMIMA  45       9.509   6.617  37.928  1.00  0.00      A    N
ATOM   1542  N11 BMIMA  45      11.529   7.295  38.386  1.00  0.00      A    N
ATOM   1543  C1  BMIMA  45      10.683   6.252  38.445  1.00  0.00      A    C
ATOM   1544  H1  BMIMA  45      10.839   5.317  38.939  1.00  0.00      A    H
ATOM   1545  C2  BMIMA  45       9.571   7.946  37.648  1.00  0.00      A    C
ATOM   1546  H2  BMIMA  45       8.671   8.447  37.367  1.00  0.00      A    H
ATOM   1547  C21 BMIMA  45      10.851   8.328  37.857  1.00  0.00      A    C
ATOM   1548  H21 BMIMA  45      11.394   9.219  37.631  1.00  0.00      A    H
ATOM   1549  C3  BMIMA  45       8.431   5.668  37.681  1.00  0.00      A    C
ATOM   1550  H3  BMIMA  45       7.747   6.046  36.936  1.00  0.00      A    H
ATOM   1551  H31 BMIMA  45       8.813   4.771  37.216  1.00  0.00      A    H
ATOM   1552  H32 BMIMA  45       7.856   5.423  38.561  1.00  0.00      A    H
ATOM   1553  C4  BMIMA  45      12.904   7.305  38.913  1.00  0.00      A    C
ATOM   1554  H4  BMIMA  45      13.374   8.203  38.539  1.00  0.00      A    H
ATOM   1555  H41 BMIMA  45      13.403   6.459  38.463  1.00  0.00      A    H
ATOM   1556  C5  BMIMA  45      13.066   7.296  40.385  1.00  0.00      A    C
ATOM   1557  H5  BMIMA  45      12.704   6.366  40.816  1.00  0.00      A    H
ATOM   1558  H51 BMIMA  45      14.125   7.504  40.518  1.00  0.00      A    H
ATOM   1559  C51 BMIMA  45      12.213   8.448  40.922  1.00  0.00      A    C
ATOM   1560  H52 BMIMA  45      12.563   9.410  40.559  1.00  0.00      A    H
ATOM   1561  H53 BMIMA  45      11.220   8.241  40.531  1.00  0.00      A    H
ATOM   1562  C6  BMIMA  45      12.253   8.528  42.452  1.00  0.00      A    C
ATOM   1563  H6  BMIMA  45      11.918   7.593  42.885  1.00  0.00      A    H
ATOM   1564  H61 BMIMA  45      13.226   8.852  42.803  1.00  0.00      A    H
ATOM   1565  H62 BMIMA  45      11.498   9.244  42.756  1.00  0.00      A    H
ATOM   1576  N1  BMIMA  46      23.410  27.620   7.616  1.00  0.00      A    N
ATOM   1577  N11 BMIMA  46      23.304  25.450   7.130  1.00  0.00      A    N
ATOM   1578  C1  BMIMA  46      23.996  26.587   7.063  1.00  0.00      A    C
ATOM   1579  H1  BMIMA  46      24.827  26.662   6.395  1.00  0.00      A    H
ATOM   1580  C2  BMIMA  46      22.212  27.100   8.079  1.00  0.00      A    C
ATOM   1581  H2  BMIMA  46      21.448  27.655   8.577  1.00  0.00      A    H
ATOM   1582  C21 BMIMA  46      22.126  25.763   7.733  1.00  0.00      A    C
ATOM   1583  H21 BMIMA  46      21.429  24.958   7.818  1.00  0.00      A    H
ATOM   1584  C3  BMIMA  46      23.609  29.049   7.474  1.00  0.00      A    C
ATOM   1585  H3  BMIMA  46      24.374  29.404   8.148  1.00  0.00      A    H
ATOM   1586  H31 BMIMA  46      24.048  29.266   6.511  1.00  0.00      A    H
ATOM   1587  H32 BMIMA  46      22.670  29.574   7.560  1.00  0.00      A    H
ATOM   1588  C4  BMIMA  46      23.614  24.129   6.447  1.00  0.00      A    C
ATOM   1589  H4  BMIMA  46      23.022  23.318   6.845  1.00  0.00      A    H
ATOM   1590  H41 BMIMA  46      24.660  23.863   6.450  1.00  0.00      A    H
ATOM   1591  C5  BMIMA  46      23.336  24.487   4.937  1.00  0.00      A    C
ATOM   1592  H5  BMIMA  46      22.437  25.093   4.873  1.00  0.00      A    H
ATOM   1593  H51 BMIMA  46      24.224  25.024   4.614  1.00  0.00      A    H
ATOM   1594  C51 BMIMA  46      23.265  23.270   3.992  1.00  0.00      A    C
ATOM   1595  H52 BMIMA  46      24.180  22.714   4.182  1.00  0.00      A    H
ATOM   1596  H53 BMIMA  46      22.425  22.622   4.228  1.00  0.00      A    H
ATOM   1597  C6  BMIMA  46      23.248  23.710   2.541  1.00  0.00      A    C
ATOM   1598  H6  BMIMA  46      22.971  22.944   1.826  1.00  0.00      A    H
ATOM   1599  H61 BMIMA  46      22.516  24.497   2.401  1.00  0.00      A    H
ATOM   1600  H62 BMIMA  46      24.205  24.133   2.259  1.00  0.00      A    H
ATOM   1611  N1  BMIMA  47      35.727   2.937  28.260  1.00  0.00      A    N
ATOM   1612  N11 BMIMA  47      33.874   3.810  28.937  1.00  0.00      A    N
ATOM   1613  C1  BMIMA  47      35.196   4.063  28.667  1.00  0.00      A    C
ATOM   1614  H1  BMIMA  47      35.736   4.981  28.577  1.00  0.00      A    H
ATOM   1615  C2  BMIMA  47      34.653   2.012  28.211  1.00  0.00      A    C
ATOM   1616  H2  BMIMA  47      34.805   0.974  28.012  1.00  0.00      A    H
ATOM   1617  C21 BMIMA  47      33.553   2.530  28.568  1.00  0.00      A    C
ATOM   1618  H21 BMIMA  47      32.633   2.048  28.817  1.00  0.00      A    H
ATOM   1619  C3  BMIMA  47      37.093   2.733  27.989  1.00  0.00      A    C
ATOM   1620  H3  BMIMA  47      37.358   1.859  28.565  1.00  0.00      A    H
ATOM   1621  H31 BMIMA  47      37.163   2.473  26.943  1.00  0.00      A    H
ATOM   1622  H32 BMIMA  47      37.685   3.592  28.269  1.00  0.00      A    H
ATOM   1623  C4  BMIMA  47      32.915   4.744  29.512  1.00  0.00      A    C
ATOM   1624  H4  BMIMA  47      32.133   4.715  28.768  1.00  0.00      A    H
ATOM   1625  H41 BMIMA  47      33.384   5.713  29.592  1.00  0.00      A    H
ATOM   1626  C5  BMIMA  47      32.421   4.290  30.870  1.00  0.00      A    C
ATOM   1627  H5  BMIMA  47      32.365   3.206  30.922  1.00  0.00      A    H
ATOM   1628  H51 BMIMA  47      33.227   4.656  31.502  1.00  0.00      A    H
ATOM   1629  C51 BMIMA  47      31.187   5.037  31.288  1.00  0.00      A    C
ATOM   1630  H52 BMIMA  47      31.309   6.116  31.232  1.00  0.00      A    H
ATOM   1631  H53 BMIMA  47      30.405   4.743  30.593  1.00  0.00      A    H
ATOM   1632  C6  BMIMA  47      30.899   4.773  32.792  1.00  0.00      A    C
ATOM   1633  H6  BMIMA  47      30.323   5.618  33.153  1.00  0.00      A    H
ATOM   1634  H61 BMIMA  47      30.417   3.823  32.989  1.00  0.00      A    H
ATOM   1635  H62 BMIMA  47      31.934   4.847  33.106  1.00  0.00      A    H
ATOM   1646  N1  BMIMA  48       3.464  31.063  28.264  1.00  0.00      A    N
ATOM   1647  N11 BMIMA  48       2.685  32.601  26.911  1.00  0.00      A    N
ATOM   1648  C1  BMIMA  48       3.797  32.040  27.372  1.00  0.00      A    C
ATOM   1649  H1  BMIMA  48       4.785  32.244  27.018  1.00  0.00      A    H
ATOM   1650  C2  BMIMA  48       2.129  31.235  28.606  1.00  0.00      A    C
ATOM   1651  H2  BMIMA  48       1.714  30.689  29.425  1.00  0.00      A    H
ATOM   1652  C21 BMIMA  48       1.699  32.112  27.693  1.00  0.00      A    C
ATOM   1653  H21 BMIMA  48       0.721  32.527  27.583  1.00  0.00      A    H
ATOM   1654  C3  BMIMA  48       4.437  30.233  28.987  1.00  0.00      A    C
ATOM   1655  H3  BMIMA  48       4.117  30.283  30.017  1.00  0.00      A    H
ATOM   1656  H31 BMIMA  48       4.392  29.207  28.654  1.00  0.00      A    H
ATOM   1657  H32 BMIMA  48       5.452  30.591  28.893  1.00  0.00      A    H
ATOM   1658  C4  BMIMA  48       2.564  33.614  25.814  1.00  0.00      A    C
ATOM   1659  H4  BMIMA  48       3.368  34.326  25.926  1.00  0.00      A    H
ATOM   1660  H41 BMIMA  48       1.664  34.189  25.976  1.00  0.00      A    H
ATOM   1661  C5  BMIMA  48       2.241  33.067  24.395  1.00  0.00      A    C
ATOM   1662  H5  BMIMA  48       2.078  33.924  23.746  1.00  0.00      A    H
ATOM   1663  H51 BMIMA  48       3.027  32.494  23.910  1.00  0.00      A    H
ATOM   1664  C51 BMIMA  48       0.970  32.188  24.316  1.00  0.00      A    C
ATOM   1665  H52 BMIMA  48       0.612  32.250  23.292  1.00  0.00      A    H
ATOM   1666  H53 BMIMA  48       1.100  31.145  24.591  1.00  0.00      A    H
ATOM   1667  C6  BMIMA  48      -0.364  32.804  24.818  1.00  0.00      A    C
ATOM   1668  H6  BMIMA  48      -0.604  33.633  24.162  1.00  0.00      A    H
ATOM   1669  H61 BMIMA  48      -1.140  32.047  24.839  1.00  0.00      A    H
ATOM   1670  H62 BMIMA  48      -0.276  33.210  25.819  1.00  0.00      A    H
ATOM   1681  N1  BMIMA  49      41.518   8.988   1.017  1.00  0.00      A    N
ATOM   1682  N11 BMIMA  49      39.896   7.655   0.935  1.00  0.00      A    N
ATOM   1683  C1  BMIMA  49      40.820   8.207   0.224  1.00  0.00      A    C
ATOM   1684  H1  BMIMA  49      40.936   8.062  -0.828  1.00  0.00      A    H
ATOM   1685  C2  BMIMA  49      41.039   8.871   2.296  1.00  0.00      A    C
ATOM   1686  H2  BMIMA  49      41.489   9.318   3.155  1.00  0.00      A    H
ATOM   1687  C21 BMIMA  49      39.932   8.163   2.197  1.00  0.00      A    C
ATOM   1688  H21 BMIMA  49      39.226   7.879   2.946  1.00  0.00      A    H
ATOM   1689  C3  BMIMA  49      42.615   9.883   0.552  1.00  0.00      A    C
ATOM   1690  H3  BMIMA  49      42.524  10.859   1.005  1.00  0.00      A    H
ATOM   1691  H31 BMIMA  49      43.563   9.461   0.850  1.00  0.00      A    H
ATOM   1692  H32 BMIMA  49      42.715   9.936  -0.522  1.00  0.00      A    H
ATOM   1693  C4  BMIMA  49      39.062   6.509   0.464  1.00  0.00      A    C
ATOM   1694  H4  BMIMA  49      39.090   5.802   1.280  1.00  0.00      A    H
ATOM   1695  H41 BMIMA  49      39.476   6.056  -0.425  1.00  0.00      A    H
ATOM   1696  C5  BMIMA  49      37.673   7.022   0.190  1.00  0.00      A    C
ATOM   1697  H5  BMIMA  49      37.045   6.145   0.051  1.00  0.00      A    H
ATOM   1698  H51 BMIMA  49      37.280   7.530   1.067  1.00  0.00      A    H
ATOM   1699  C51 BMIMA  49      37.502   7.964  -0.999  1.00  0.00      A    C
ATOM   1700  H52 BMIMA  49      37.875   8.945  -0.715  1.00  0.00      A    H
ATOM   1701  H53 BMIMA  49      37.969   7.701  -1.944  1.00  0.00      A    H
ATOM   1702  C6  BMIMA  49      35.999   8.252  -1.255  1.00  0.00      A    C
ATOM   1703  H6  BMIMA  49      35.839   9.070  -1.948  1.00  0.00      A    H
ATOM   1704  H61 BMIMA  49      35.530   7.367  -1.668  1.00  0.00      A    H
ATOM   1705  H62 BMIMA  49      35.496   8.460  -0.317  1.00  0.00      A    H
ATOM   1716  N1  BMIMA  50      16.301  45.430  22.474  1.00  0.00      A    N
ATOM   1717  N11 BMIMA  50      16.104  44.885  20.431  1.00  0.00      A    N
ATOM   1718  C1  BMIMA  50      16.433  44.412  21.617  1.00  0.00      A    C
ATOM   1719  H1  BMIMA  50      16.747  43.401  21.766  1.00  0.00      A    H
ATOM   1720  C2  BMIMA  50      16.036  46.586  21.837  1.00  0.00      A    C
ATOM   1721  H2  BMIMA  50      16.003  47.560  22.273  1.00  0.00      A    H
ATOM   1722  C21 BMIMA  50      15.910  46.263  20.535  1.00  0.00      A    C
ATOM   1723  H21 BMIMA  50      15.761  46.896  19.688  1.00  0.00      A    H
ATOM   1724  C3  BMIMA  50      16.651  45.450  23.885  1.00  0.00      A    C
ATOM   1725  H3  BMIMA  50      17.611  45.905  24.083  1.00  0.00      A    H
ATOM   1726  H31 BMIMA  50      16.049  46.102  24.501  1.00  0.00      A    H
ATOM   1727  H32 BMIMA  50      16.606  44.421  24.211  1.00  0.00      A    H
ATOM   1728  C4  BMIMA  50      16.140  44.113  19.173  1.00  0.00      A    C
ATOM   1729  H4  BMIMA  50      16.522  43.164  19.517  1.00  0.00      A    H
ATOM   1730  H41 BMIMA  50      16.729  44.713  18.494  1.00  0.00      A    H
ATOM   1731  C5  BMIMA  50      14.772  43.948  18.505  1.00  0.00      A    C
ATOM   1732  H5  BMIMA  50      14.068  43.403  19.130  1.00  0.00      A    H
ATOM   1733  H51 BMIMA  50      14.301  44.861  18.150  1.00  0.00      A    H
ATOM   1734  C51 BMIMA  50      15.020  43.079  17.190  1.00  0.00      A    C
ATOM   1735  H52 BMIMA  50      15.671  43.653  16.536  1.00  0.00      A    H
ATOM   1736  H53 BMIMA  50      15.489  42.112  17.355  1.00  0.00      A    H
ATOM   1737  C6  BMIMA  50      13.692  42.971  16.391  1.00  0.00      A    C
ATOM   1738  H6  BMIMA  50      12.829  42.560  16.900  1.00  0.00      A    H
ATOM   1739  H61 BMIMA  50      13.571  43.981  16.015  1.00  0.00      A    H
ATOM   1740  H62 BMIMA  50      13.756  42.302  15.540  1.00  0.00      A    H
ATOM   1751  N1  BMIMA  51      36.580  -0.109  16.166  1.00  0.00      A    N
ATOM   1752  N11 BMIMA  51      37.662   0.811  17.737  1.00  0.00      A    N
ATOM   1753  C1  BMIMA  51      36.828  -0.113  17.462  1.00  0.00      A    C
ATOM   1754  H1  BMIMA  51      36.292  -0.671  18.201  1.00  0.00      A    H
ATOM   1755  C2  BMIMA  51      37.362   0.912  15.560  1.00  0.00      A    C
ATOM   1756  H2  BMIMA  51      37.308   1.143  14.518  1.00  0.00      A    H
ATOM   1757  C21 BMIMA  51      37.934   1.539  16.606  1.00  0.00      A    C
ATOM   1758  H21 BMIMA  51      38.547   2.406  16.497  1.00  0.00      A    H
ATOM   1759  C3  BMIMA  51      35.619  -1.010  15.509  1.00  0.00      A    C
ATOM   1760  H3  BMIMA  51      34.877  -1.344  16.219  1.00  0.00      A    H
ATOM   1761  H31 BMIMA  51      35.072  -0.365  14.838  1.00  0.00      A    H
ATOM   1762  H32 BMIMA  51      36.352  -1.640  15.026  1.00  0.00      A    H
ATOM   1763  C4  BMIMA  51      38.102   1.157  19.057  1.00  0.00      A    C
ATOM   1764  H4  BMIMA  51      37.605   0.481  19.738  1.00  0.00      A    H
ATOM   1765  H41 BMIMA  51      37.821   2.186  19.226  1.00  0.00      A    H
ATOM   1766  C5  BMIMA  51      39.571   1.021  19.383  1.00  0.00      A    C
ATOM   1767  H5  BMIMA  51      40.188   1.175  18.501  1.00  0.00      A    H
ATOM   1768  H51 BMIMA  51      39.784   1.878  20.017  1.00  0.00      A    H
ATOM   1769  C51 BMIMA  51      40.016  -0.304  19.954  1.00  0.00      A    C
ATOM   1770  H52 BMIMA  51      39.250  -0.629  20.655  1.00  0.00      A    H
ATOM   1771  H53 BMIMA  51      40.063  -1.022  19.139  1.00  0.00      A    H
ATOM   1772  C6  BMIMA  51      41.412  -0.124  20.644  1.00  0.00      A    C
ATOM   1773  H6  BMIMA  51      41.892  -1.060  20.906  1.00  0.00      A    H
ATOM   1774  H61 BMIMA  51      42.144   0.452  20.091  1.00  0.00      A    H
ATOM   1775  H62 BMIMA  51      41.322   0.403  21.587  1.00  0.00      A    H
ATOM   1786  N1  BMIMA  52      30.949  36.799  21.829  1.00  0.00      A    N
ATOM   1787  N11 BMIMA  52      30.679  35.499  20.114  1.00  0.00      A    N
ATOM   1788  C1  BMIMA  52      31.182  36.639  20.566  1.00  0.00      A    C
ATOM   1789  H1  BMIMA  52      31.790  37.334  20.027  1.00  0.00      A    H
ATOM   1790  C2  BMIMA  52      29.985  35.839  22.176  1.00  0.00      A    C
ATOM   1791  H2  BMIMA  52      29.548  35.765  23.148  1.00  0.00      A    H
ATOM   1792  C21 BMIMA  52      29.794  35.034  21.087  1.00  0.00      A    C
ATOM   1793  H21 BMIMA  52      29.166  34.174  21.011  1.00  0.00      A    H
ATOM   1794  C3  BMIMA  52      31.592  37.794  22.634  1.00  0.00      A    C
ATOM   1795  H3  BMIMA  52      32.478  37.938  22.034  1.00  0.00      A    H
ATOM   1796  H31 BMIMA  52      30.975  38.672  22.754  1.00  0.00      A    H
ATOM   1797  H32 BMIMA  52      31.691  37.250  23.562  1.00  0.00      A    H
ATOM   1798  C4  BMIMA  52      30.844  34.843  18.813  1.00  0.00      A    C
ATOM   1799  H4  BMIMA  52      29.979  34.207  18.694  1.00  0.00      A    H
ATOM   1800  H41 BMIMA  52      31.704  34.193  18.743  1.00  0.00      A    H
ATOM   1801  C5  BMIMA  52      30.898  35.818  17.605  1.00  0.00      A    C
ATOM   1802  H5  BMIMA  52      31.802  36.421  17.636  1.00  0.00      A    H
ATOM   1803  H51 BMIMA  52      30.844  35.116  16.777  1.00  0.00      A    H
ATOM   1804  C51 BMIMA  52      29.701  36.781  17.467  1.00  0.00      A    C
ATOM   1805  H52 BMIMA  52      28.757  36.243  17.426  1.00  0.00      A    H
ATOM   1806  H53 BMIMA  52      29.677  37.591  18.192  1.00  0.00      A    H
ATOM   1807  C6  BMIMA  52      29.760  37.437  16.097  1.00  0.00      A    C
ATOM   1808  H6  BMIMA  52      29.687  36.798  15.224  1.00  0.00      A    H
ATOM   1809  H61 BMIMA  52      28.835  38.003  16.063  1.00  0.00      A    H
ATOM   1810  H62 BMIMA  52      30.567  38.138  15.918  1.00  0.00      A    H
ATOM   1821  N1  BMIMA  53      21.990  16.064   4.271  1.00  0.00      A    N
ATOM   1822  N11 BMIMA  53      22.685  15.643   6.269  1.00  0.00      A    N
ATOM   1823  C1  BMIMA  53      22.693  16.489   5.278  1.00  0.00      A    C
ATOM   1824  H1  BMIMA  53      23.183  17.439   5.281  1.00  0.00      A    H
ATOM   1825  C2  BMIMA  53      21.430  14.828   4.637  1.00  0.00      A    C
ATOM   1826  H2  BMIMA  53      20.789  14.249   4.009  1.00  0.00      A    H
ATOM   1827  C21 BMIMA  53      21.952  14.565   5.863  1.00  0.00      A    C
ATOM   1828  H21 BMIMA  53      21.942  13.655   6.422  1.00  0.00      A    H
ATOM   1829  C3  BMIMA  53      21.644  16.843   3.085  1.00  0.00      A    C
ATOM   1830  H3  BMIMA  53      20.757  17.449   3.199  1.00  0.00      A    H
ATOM   1831  H31 BMIMA  53      22.536  17.374   2.789  1.00  0.00      A    H
ATOM   1832  H32 BMIMA  53      21.416  16.157   2.282  1.00  0.00      A    H
ATOM   1833  C4  BMIMA  53      23.512  15.653   7.471  1.00  0.00      A    C
ATOM   1834  H4  BMIMA  53      24.328  16.241   7.077  1.00  0.00      A    H
ATOM   1835  H41 BMIMA  53      23.859  14.659   7.710  1.00  0.00      A    H
ATOM   1836  C5  BMIMA  53      22.787  16.306   8.620  1.00  0.00      A    C
ATOM   1837  H5  BMIMA  53      22.163  17.075   8.172  1.00  0.00      A    H
ATOM   1838  H51 BMIMA  53      22.130  15.584   9.098  1.00  0.00      A    H
ATOM   1839  C51 BMIMA  53      23.574  16.911   9.748  1.00  0.00      A    C
ATOM   1840  H52 BMIMA  53      22.786  17.276  10.400  1.00  0.00      A    H
ATOM   1841  H53 BMIMA  53      24.274  16.271  10.280  1.00  0.00      A    H
ATOM   1842  C6  BMIMA  53      24.197  18.169   9.216  1.00  0.00      A    C
ATOM   1843  H6  BMIMA  53      24.456  18.643  10.156  1.00  0.00      A    H
ATOM   1844  H61 BMIMA  53      25.082  17.931   8.637  1.00  0.00      A    H
ATOM   1845  H62 BMIMA  53      23.440  18.719   8.669  1.00  0.00      A    H
ATOM   1856  N1  BMIMA  54      22.714   8.113   8.206  1.00  0.00      A    N
ATOM   1857  N11 BMIMA  54      22.193   8.597   6.197  1.00  0.00      A    N
ATOM   1858  C1  BMIMA  54      21.878   8.699   7.451  1.00  0.00      A    C
ATOM   1859  H1  BMIMA  54      20.983   9.100   7.877  1.00  0.00      A    H
ATOM   1860  C2  BMIMA  54      23.741   7.681   7.433  1.00  0.00      A    C
ATOM   1861  H2  BMIMA  54      24.457   7.013   7.861  1.00  0.00      A    H
ATOM   1862  C21 BMIMA  54      23.491   8.039   6.186  1.00  0.00      A    C
ATOM   1863  H21 BMIMA  54      23.927   7.754   5.254  1.00  0.00      A    H
ATOM   1864  C3  BMIMA  54      22.614   7.988   9.667  1.00  0.00      A    C
ATOM   1865  H3  BMIMA  54      22.299   8.935  10.081  1.00  0.00      A    H
ATOM   1866  H31 BMIMA  54      21.804   7.297   9.849  1.00  0.00      A    H
ATOM   1867  H32 BMIMA  54      23.552   7.661  10.090  1.00  0.00      A    H
ATOM   1868  C4  BMIMA  54      21.234   8.999   5.094  1.00  0.00      A    C
ATOM   1869  H4  BMIMA  54      21.762   9.506   4.300  1.00  0.00      A    H
ATOM   1870  H41 BMIMA  54      20.429   9.597   5.493  1.00  0.00      A    H
ATOM   1871  C5  BMIMA  54      20.424   7.795   4.500  1.00  0.00      A    C
ATOM   1872  H5  BMIMA  54      19.916   8.292   3.678  1.00  0.00      A    H
ATOM   1873  H51 BMIMA  54      20.996   6.948   4.129  1.00  0.00      A    H
ATOM   1874  C51 BMIMA  54      19.426   7.226   5.524  1.00  0.00      A    C
ATOM   1875  H52 BMIMA  54      19.978   6.592   6.213  1.00  0.00      A    H
ATOM   1876  H53 BMIMA  54      19.265   8.090   6.164  1.00  0.00      A    H
ATOM   1877  C6  BMIMA  54      18.220   6.602   4.941  1.00  0.00      A    C
ATOM   1878  H6  BMIMA  54      17.944   7.023   3.981  1.00  0.00      A    H
ATOM   1879  H61 BMIMA  54      18.513   5.580   4.729  1.00  0.00      A    H
ATOM   1880  H62 BMIMA  54      17.386   6.499   5.626  1.00  0.00      A    H
ATOM   1891  N1  BMIMA  55      25.129  39.292  34.535  1.00  0.00      A    N
ATOM   1892  N11 BMIMA  55      23.065  39.067  34.035  1.00  0.00      A    N
ATOM   1893  C1  BMIMA  55      24.250  38.552  33.853  1.00  0.00      A    C
ATOM   1894  H1  BMIMA  55      24.537  37.647  33.362  1.00  0.00      A    H
ATOM   1895  C2  BMIMA  55      24.481  40.359  35.139  1.00  0.00      A    C
ATOM   1896  H2  BMIMA  55      24.995  41.078  35.739  1.00  0.00      A    H
ATOM   1897  C21 BMIMA  55      23.226  40.162  34.848  1.00  0.00      A    C
ATOM   1898  H21 BMIMA  55      22.328  40.678  35.110  1.00  0.00      A    H
ATOM   1899  C3  BMIMA  55      26.566  39.145  34.451  1.00  0.00      A    C
ATOM   1900  H3  BMIMA  55      26.911  38.377  33.775  1.00  0.00      A    H
ATOM   1901  H31 BMIMA  55      27.000  39.995  33.945  1.00  0.00      A    H
ATOM   1902  H32 BMIMA  55      26.964  38.933  35.433  1.00  0.00      A    H
ATOM   1903  C4  BMIMA  55      21.804  38.595  33.399  1.00  0.00      A    C
ATOM   1904  H4  BMIMA  55      21.976  38.283  32.380  1.00  0.00      A    H
ATOM   1905  H41 BMIMA  55      21.225  39.503  33.319  1.00  0.00      A    H
ATOM   1906  C5  BMIMA  55      20.923  37.491  34.075  1.00  0.00      A    C
ATOM   1907  H5  BMIMA  55      20.032  37.164  33.545  1.00  0.00      A    H
ATOM   1908  H51 BMIMA  55      21.453  36.543  34.119  1.00  0.00      A    H
ATOM   1909  C51 BMIMA  55      20.271  37.809  35.423  1.00  0.00      A    C
ATOM   1910  H52 BMIMA  55      21.136  38.118  36.004  1.00  0.00      A    H
ATOM   1911  H53 BMIMA  55      19.495  38.533  35.187  1.00  0.00      A    H
ATOM   1912  C6  BMIMA  55      19.559  36.652  35.988  1.00  0.00      A    C
ATOM   1913  H6  BMIMA  55      18.808  36.395  35.250  1.00  0.00      A    H
ATOM   1914  H61 BMIMA  55      20.156  35.761  36.146  1.00  0.00      A    H
ATOM   1915  H62 BMIMA  55      19.117  36.895  36.948  1.00  0.00      A    H
ATOM   1926  N1  BMIMA  56      35.818  -0.165  48.417  1.00  0.00      A    N
ATOM   1927  N11 BMIMA  56      36.205   0.380  46.416  1.00  0.00      A    N
ATOM   1928  C1  BMIMA  56      36.337   0.733  47.672  1.00  0.00      A    C
ATOM   1929  H1  BMIMA  56      36.728   1.657  48.042  1.00  0.00      A    H
ATOM   1930  C2  BMIMA  56      35.210  -1.130  47.621  1.00  0.00      A    C
ATOM   1931  H2  BMIMA  56      34.704  -1.996  47.988  1.00  0.00      A    H
ATOM   1932  C21 BMIMA  56      35.505  -0.840  46.396  1.00  0.00      A    C
ATOM   1933  H21 BMIMA  56      35.237  -1.308  45.474  1.00  0.00      A    H
ATOM   1934  C3  BMIMA  56      35.770  -0.193  49.912  1.00  0.00      A    C
ATOM   1935  H3  BMIMA  56      36.251  -1.042  50.374  1.00  0.00      A    H
ATOM   1936  H31 BMIMA  56      36.222   0.711  50.294  1.00  0.00      A    H
ATOM   1937  H32 BMIMA  56      34.718  -0.212  50.156  1.00  0.00      A    H
ATOM   1938  C4  BMIMA  56      36.606   1.206  45.189  1.00  0.00      A    C
ATOM   1939  H4  BMIMA  56      36.693   2.217  45.558  1.00  0.00      A    H
ATOM   1940  H41 BMIMA  56      35.769   1.242  44.507  1.00  0.00      A    H
ATOM   1941  C5  BMIMA  56      37.800   0.641  44.436  1.00  0.00      A    C
ATOM   1942  H5  BMIMA  56      37.505  -0.374  44.181  1.00  0.00      A    H
ATOM   1943  H51 BMIMA  56      37.976   1.151  43.492  1.00  0.00      A    H
ATOM   1944  C51 BMIMA  56      39.017   0.587  45.308  1.00  0.00      A    C
ATOM   1945  H52 BMIMA  56      38.682   0.323  46.308  1.00  0.00      A    H
ATOM   1946  H53 BMIMA  56      39.736  -0.093  44.859  1.00  0.00      A    H
ATOM   1947  C6  BMIMA  56      39.740   1.896  45.290  1.00  0.00      A    C
ATOM   1948  H6  BMIMA  56      40.555   2.001  45.997  1.00  0.00      A    H
ATOM   1949  H61 BMIMA  56      40.167   2.011  44.301  1.00  0.00      A    H
ATOM   1950  H62 BMIMA  56      39.043   2.709  45.464  1.00  0.00      A    H
ATOM   1961  N1  BMIMA  57      11.483  43.010  37.586  1.00  0.00      A    N
ATOM   1962  N11 BMIMA  57      12.194  42.735  39.724  1.00  0.00      A    N
ATOM   1963  C1  BMIMA  57      11.869  43.588  38.727  1.00  0.00      A    C
ATOM   1964  H1  BMIMA  57      11.933  44.652  38.815  1.00  0.00      A    H
ATOM   1965  C2  BMIMA  57      11.732  41.654  37.869  1.00  0.00      A    C
ATOM   1966  H2  BMIMA  57      11.632  40.792  37.246  1.00  0.00      A    H
ATOM   1967  C21 BMIMA  57      12.030  41.530  39.165  1.00  0.00      A    C
ATOM   1968  H21 BMIMA  57      12.207  40.616  39.690  1.00  0.00      A    H
ATOM   1969  C3  BMIMA  57      11.236  43.633  36.226  1.00  0.00      A    C
ATOM   1970  H3  BMIMA  57      10.292  43.447  35.737  1.00  0.00      A    H
ATOM   1971  H31 BMIMA  57      11.385  44.681  36.440  1.00  0.00      A    H
ATOM   1972  H32 BMIMA  57      12.001  43.400  35.500  1.00  0.00      A    H
ATOM   1973  C4  BMIMA  57      12.578  42.986  41.145  1.00  0.00      A    C
ATOM   1974  H4  BMIMA  57      11.846  42.483  41.760  1.00  0.00      A    H
ATOM   1975  H41 BMIMA  57      12.581  44.053  41.308  1.00  0.00      A    H
ATOM   1976  C5  BMIMA  57      13.866  42.397  41.551  1.00  0.00      A    C
ATOM   1977  H5  BMIMA  57      14.340  43.038  42.290  1.00  0.00      A    H
ATOM   1978  H51 BMIMA  57      13.614  41.435  41.989  1.00  0.00      A    H
ATOM   1979  C51 BMIMA  57      14.943  42.371  40.445  1.00  0.00      A    C
ATOM   1980  H52 BMIMA  57      14.755  41.619  39.684  1.00  0.00      A    H
ATOM   1981  H53 BMIMA  57      15.038  43.364  40.013  1.00  0.00      A    H
ATOM   1982  C6  BMIMA  57      16.189  41.893  41.157  1.00  0.00      A    C
ATOM   1983  H6  BMIMA  57      15.912  41.058  41.790  1.00  0.00      A    H
ATOM   1984  H61 BMIMA  57      16.994  41.702  40.456  1.00  0.00      A    H
ATOM   1985  H62 BMIMA  57      16.502  42.704  41.804  1.00  0.00      A    H
ATOM   1996  N1  BMIMA  58      12.038  18.823   2.550  1.00  0.00      A    N
ATOM   1997  N11 BMIMA  58      12.920  19.523   0.708  1.00  0.00      A    N
ATOM   1998  C1  BMIMA  58      12.240  19.855   1.771  1.00  0.00      A    C
ATOM   1999  H1  BMIMA  58      12.066  20.868   2.064  1.00  0.00      A    H
ATOM   2000  C2  BMIMA  58      12.561  17.725   1.943  1.00  0.00      A    C
ATOM   2001  H2  BMIMA  58      12.551  16.716   2.292  1.00  0.00      A    H
ATOM   2002  C21 BMIMA  58      13.011  18.163   0.747  1.00  0.00      A    C
ATOM   2003  H21 BMIMA  58      13.336  17.547  -0.063  1.00  0.00      A    H
ATOM   2004  C3  BMIMA  58      11.277  18.896   3.841  1.00  0.00      A    C
ATOM   2005  H3  BMIMA  58      10.280  18.485   3.786  1.00  0.00      A    H
ATOM   2006  H31 BMIMA  58      11.812  18.445   4.664  1.00  0.00      A    H
ATOM   2007  H32 BMIMA  58      11.215  19.963   3.995  1.00  0.00      A    H
ATOM   2008  C4  BMIMA  58      13.441  20.338  -0.390  1.00  0.00      A    C
ATOM   2009  H4  BMIMA  58      12.831  21.229  -0.364  1.00  0.00      A    H
ATOM   2010  H41 BMIMA  58      13.255  19.732  -1.264  1.00  0.00      A    H
ATOM   2011  C5  BMIMA  58      14.921  20.600  -0.438  1.00  0.00      A    C
ATOM   2012  H5  BMIMA  58      15.301  21.290  -1.186  1.00  0.00      A    H
ATOM   2013  H51 BMIMA  58      14.927  21.092   0.531  1.00  0.00      A    H
ATOM   2014  C51 BMIMA  58      15.751  19.289  -0.291  1.00  0.00      A    C
ATOM   2015  H52 BMIMA  58      15.729  19.062   0.772  1.00  0.00      A    H
ATOM   2016  H53 BMIMA  58      15.466  18.468  -0.943  1.00  0.00      A    H
ATOM   2017  C6  BMIMA  58      17.210  19.422  -0.689  1.00  0.00      A    C
ATOM   2018  H6  BMIMA  58      17.382  19.469  -1.758  1.00  0.00      A    H
ATOM   2019  H61 BMIMA  58      17.487  20.391  -0.289  1.00  0.00      A    H
ATOM   2020  H62 BMIMA  58      17.870  18.720  -0.192  1.00  0.00      A    H
ATOM   2031  N1  BMIMA  59      46.841  38.672  45.963  1.00  0.00      A    N
ATOM   2032  N11 BMIMA  59      45.054  39.729  46.368  1.00  0.00      A    N
ATOM   2033  C1  BMIMA  59      46.357  39.735  46.530  1.00  0.00      A    C
ATOM   2034  H1  BMIMA  59      46.880  40.585  46.915  1.00  0.00      A    H
ATOM   2035  C2  BMIMA  59      45.814  37.938  45.490  1.00  0.00      A    C
ATOM   2036  H2  BMIMA  59      45.966  36.954  45.103  1.00  0.00      A    H
ATOM   2037  C21 BMIMA  59      44.714  38.572  45.774  1.00  0.00      A    C
ATOM   2038  H21 BMIMA  59      43.693  38.369  45.533  1.00  0.00      A    H
ATOM   2039  C3  BMIMA  59      48.262  38.280  46.078  1.00  0.00      A    C
ATOM   2040  H3  BMIMA  59      48.831  39.090  46.511  1.00  0.00      A    H
ATOM   2041  H31 BMIMA  59      48.330  37.539  46.860  1.00  0.00      A    H
ATOM   2042  H32 BMIMA  59      48.591  38.018  45.083  1.00  0.00      A    H
ATOM   2043  C4  BMIMA  59      44.086  40.774  46.826  1.00  0.00      A    C
ATOM   2044  H4  BMIMA  59      44.758  41.507  47.249  1.00  0.00      A    H
ATOM   2045  H41 BMIMA  59      43.421  40.410  47.594  1.00  0.00      A    H
ATOM   2046  C5  BMIMA  59      43.323  41.585  45.788  1.00  0.00      A    C
ATOM   2047  H5  BMIMA  59      44.010  41.713  44.954  1.00  0.00      A    H
ATOM   2048  H51 BMIMA  59      42.413  41.094  45.455  1.00  0.00      A    H
ATOM   2049  C51 BMIMA  59      42.961  43.038  46.271  1.00  0.00      A    C
ATOM   2050  H52 BMIMA  59      42.217  43.002  47.063  1.00  0.00      A    H
ATOM   2051  H53 BMIMA  59      43.867  43.489  46.669  1.00  0.00      A    H
ATOM   2052  C6  BMIMA  59      42.392  44.008  45.190  1.00  0.00      A    C
ATOM   2053  H6  BMIMA  59      41.843  43.604  44.348  1.00  0.00      A    H
ATOM   2054  H61 BMIMA  59      41.842  44.875  45.536  1.00  0.00      A    H
ATOM   2055  H62 BMIMA  59      43.314  44.349  44.733  1.00  0.00      A    H
ATOM   2066  N1  BMIMA  60      17.352   9.007  47.223  1.00  0.00      A    N
ATOM   2067  N11 BMIMA  60      16.779   7.834  45.444  1.00  0.00      A    N
ATOM   2068  C1  BMIMA  60      16.598   7.965  46.723  1.00  0.00      A    C
ATOM   2069  H1  BMIMA  60      15.890   7.408  47.299  1.00  0.00      A    H
ATOM   2070  C2  BMIMA  60      18.061   9.477  46.128  1.00  0.00      A    C
ATOM   2071  H2  BMIMA  60      18.728  10.311  46.136  1.00  0.00      A    H
ATOM   2072  C21 BMIMA  60      17.572   8.815  45.011  1.00  0.00      A    C
ATOM   2073  H21 BMIMA  60      17.850   8.764  43.980  1.00  0.00      A    H
ATOM   2074  C3  BMIMA  60      17.483   9.370  48.662  1.00  0.00      A    C
ATOM   2075  H3  BMIMA  60      16.793  10.194  48.769  1.00  0.00      A    H
ATOM   2076  H31 BMIMA  60      17.103   8.452  49.086  1.00  0.00      A    H
ATOM   2077  H32 BMIMA  60      18.460   9.681  48.999  1.00  0.00      A    H
ATOM   2078  C4  BMIMA  60      15.965   6.979  44.596  1.00  0.00      A    C
ATOM   2079  H4  BMIMA  60      15.609   7.536  43.741  1.00  0.00      A    H
ATOM   2080  H41 BMIMA  60      14.974   6.765  44.969  1.00  0.00      A    H
ATOM   2081  C5  BMIMA  60      16.605   5.669  44.339  1.00  0.00      A    C
ATOM   2082  H5  BMIMA  60      17.468   5.699  43.679  1.00  0.00      A    H
ATOM   2083  H51 BMIMA  60      16.802   5.229  45.313  1.00  0.00      A    H
ATOM   2084  C51 BMIMA  60      15.562   4.865  43.677  1.00  0.00      A    C
ATOM   2085  H52 BMIMA  60      14.825   4.642  44.445  1.00  0.00      A    H
ATOM   2086  H53 BMIMA  60      15.255   5.493  42.845  1.00  0.00      A    H
ATOM   2087  C6  BMIMA  60      16.025   3.499  43.287  1.00  0.00      A    C
ATOM   2088  H6  BMIMA  60      15.238   2.941  42.793  1.00  0.00      A    H
ATOM   2089  H61 BMIMA  60      16.848   3.586  42.586  1.00  0.00      A    H
ATOM   2090  H62 BMIMA  60      16.382   2.818  44.052  1.00  0.00      A    H
ATOM   2101  N1  BMIMA  61      30.759  13.818  20.280  1.00  0.00      A    N
ATOM   2102  N11 BMIMA  61      29.951  13.605  22.257  1.00  0.00      A    N
ATOM   2103  C1  BMIMA  61      29.802  13.269  20.993  1.00  0.00      A    C
ATOM   2104  H1  BMIMA  61      29.068  12.564  20.666  1.00  0.00      A    H
ATOM   2105  C2  BMIMA  61      31.596  14.524  21.103  1.00  0.00      A    C
ATOM   2106  H2  BMIMA  61      32.439  15.070  20.740  1.00  0.00      A    H
ATOM   2107  C21 BMIMA  61      31.102  14.419  22.317  1.00  0.00      A    C
ATOM   2108  H21 BMIMA  61      31.478  14.796  23.242  1.00  0.00      A    H
ATOM   2109  C3  BMIMA  61      30.979  13.757  18.840  1.00  0.00      A    C
ATOM   2110  H3  BMIMA  61      30.613  12.781  18.557  1.00  0.00      A    H
ATOM   2111  H31 BMIMA  61      30.397  14.559  18.411  1.00  0.00      A    H
ATOM   2112  H32 BMIMA  61      32.044  13.853  18.685  1.00  0.00      A    H
ATOM   2113  C4  BMIMA  61      29.092  13.259  23.444  1.00  0.00      A    C
ATOM   2114  H4  BMIMA  61      29.775  13.210  24.279  1.00  0.00      A    H
ATOM   2115  H41 BMIMA  61      28.661  12.280  23.290  1.00  0.00      A    H
ATOM   2116  C5  BMIMA  61      28.009  14.354  23.456  1.00  0.00      A    C
ATOM   2117  H5  BMIMA  61      27.817  14.574  22.409  1.00  0.00      A    H
ATOM   2118  H51 BMIMA  61      27.133  14.129  24.059  1.00  0.00      A    H
ATOM   2119  C51 BMIMA  61      28.511  15.671  23.973  1.00  0.00      A    C
ATOM   2120  H52 BMIMA  61      28.659  15.634  25.049  1.00  0.00      A    H
ATOM   2121  H53 BMIMA  61      29.496  15.890  23.569  1.00  0.00      A    H
ATOM   2122  C6  BMIMA  61      27.479  16.758  23.705  1.00  0.00      A    C
ATOM   2123  H6  BMIMA  61      26.531  16.506  24.167  1.00  0.00      A    H
ATOM   2124  H61 BMIMA  61      27.675  17.776  24.021  1.00  0.00      A    H
ATOM   2125  H62 BMIMA  61      27.252  16.818  22.647  1.00  0.00      A    H
ATOM   2136  N1  BMIMA  62       7.698  14.299   9.472  1.00  0.00      A    N
ATOM   2137  N11 BMIMA  62       9.361  15.521   8.864  1.00  0.00      A    N
ATOM   2138  C1  BMIMA  62       8.321  15.470   9.631  1.00  0.00      A    C
ATOM   2139  H1  BMIMA  62       8.054  16.286  10.268  1.00  0.00      A    H
ATOM   2140  C2  BMIMA  62       8.569  13.491   8.732  1.00  0.00      A    C
ATOM   2141  H2  BMIMA  62       8.344  12.480   8.473  1.00  0.00      A    H
ATOM   2142  C21 BMIMA  62       9.609  14.251   8.386  1.00  0.00      A    C
ATOM   2143  H21 BMIMA  62      10.520  14.015   7.879  1.00  0.00      A    H
ATOM   2144  C3  BMIMA  62       6.393  13.983  10.062  1.00  0.00      A    C
ATOM   2145  H3  BMIMA  62       6.512  13.605  11.067  1.00  0.00      A    H
ATOM   2146  H31 BMIMA  62       5.771  14.835   9.832  1.00  0.00      A    H
ATOM   2147  H32 BMIMA  62       6.060  13.102   9.533  1.00  0.00      A    H
ATOM   2148  C4  BMIMA  62      10.287  16.689   8.742  1.00  0.00      A    C
ATOM   2149  H4  BMIMA  62       9.654  17.562   8.686  1.00  0.00      A    H
ATOM   2150  H41 BMIMA  62      10.799  16.556   7.801  1.00  0.00      A    H
ATOM   2151  C5  BMIMA  62      11.285  16.804   9.839  1.00  0.00      A    C
ATOM   2152  H5  BMIMA  62      11.802  17.741   9.645  1.00  0.00      A    H
ATOM   2153  H51 BMIMA  62      10.751  17.017  10.762  1.00  0.00      A    H
ATOM   2154  C51 BMIMA  62      12.228  15.645   9.937  1.00  0.00      A    C
ATOM   2155  H52 BMIMA  62      11.877  14.815  10.545  1.00  0.00      A    H
ATOM   2156  H53 BMIMA  62      12.388  15.349   8.903  1.00  0.00      A    H
ATOM   2157  C6  BMIMA  62      13.511  15.977  10.710  1.00  0.00      A    C
ATOM   2158  H6  BMIMA  62      14.018  15.069  11.017  1.00  0.00      A    H
ATOM   2159  H61 BMIMA  62      14.178  16.577  10.102  1.00  0.00      A    H
ATOM   2160  H62 BMIMA  62      13.243  16.560  11.583  1.00  0.00      A    H
ATOM   2171  N1  BMIMA  63      48.351  45.348  21.852  1.00  0.00      A    N
ATOM   2172  N11 BMIMA  63      47.235  45.377  23.676  1.00  0.00      A    N
ATOM   2173  C1  BMIMA  63      47.251  44.946  22.437  1.00  0.00      A    C
ATOM   2174  H1  BMIMA  63      46.563  44.358  21.868  1.00  0.00      A    H
ATOM   2175  C2  BMIMA  63      49.095  46.128  22.731  1.00  0.00      A    C
ATOM   2176  H2  BMIMA  63      50.056  46.579  22.618  1.00  0.00      A    H
ATOM   2177  C21 BMIMA  63      48.352  46.155  23.855  1.00  0.00      A    C
ATOM   2178  H21 BMIMA  63      48.599  46.677  24.753  1.00  0.00      A    H
ATOM   2179  C3  BMIMA  63      48.806  44.925  20.574  1.00  0.00      A    C
ATOM   2180  H3  BMIMA  63      49.226  45.701  19.951  1.00  0.00      A    H
ATOM   2181  H31 BMIMA  63      49.658  44.304  20.810  1.00  0.00      A    H
ATOM   2182  H32 BMIMA  63      47.957  44.393  20.170  1.00  0.00      A    H
ATOM   2183  C4  BMIMA  63      46.192  45.237  24.696  1.00  0.00      A    C
ATOM   2184  H4  BMIMA  63      46.569  45.392  25.696  1.00  0.00      A    H
ATOM   2185  H41 BMIMA  63      46.099  44.162  24.657  1.00  0.00      A    H
ATOM   2186  C5  BMIMA  63      44.737  45.804  24.433  1.00  0.00      A    C
ATOM   2187  H5  BMIMA  63      44.938  46.866  24.313  1.00  0.00      A    H
ATOM   2188  H51 BMIMA  63      44.410  45.332  23.510  1.00  0.00      A    H
ATOM   2189  C51 BMIMA  63      43.793  45.493  25.559  1.00  0.00      A    C
ATOM   2190  H52 BMIMA  63      43.723  44.410  25.615  1.00  0.00      A    H
ATOM   2191  H53 BMIMA  63      44.321  45.740  26.476  1.00  0.00      A    H
ATOM   2192  C6  BMIMA  63      42.487  46.251  25.433  1.00  0.00      A    C
ATOM   2193  H6  BMIMA  63      41.757  46.117  26.223  1.00  0.00      A    H
ATOM   2194  H61 BMIMA  63      42.757  47.288  25.269  1.00  0.00      A    H
ATOM   2195  H62 BMIMA  63      41.914  46.005  24.547  1.00  0.00      A    H
ATOM   2206  N1  BMIMA  64      28.697  35.355  33.753  1.00  0.00      A    N
ATOM   2207  N11 BMIMA  64      30.250  36.302  34.938  1.00  0.00      A    N
ATOM   2208  C1  BMIMA  64      29.695  36.184  33.727  1.00  0.00      A    C
ATOM   2209  H1  BMIMA  64      29.905  36.830  32.902  1.00  0.00      A    H
ATOM   2210  C2  BMIMA  64      28.593  34.868  35.011  1.00  0.00      A    C
ATOM   2211  H2  BMIMA  64      27.773  34.206  35.188  1.00  0.00      A    H
ATOM   2212  C21 BMIMA  64      29.532  35.463  35.792  1.00  0.00      A    C
ATOM   2213  H21 BMIMA  64      29.612  35.532  36.855  1.00  0.00      A    H
ATOM   2214  C3  BMIMA  64      27.682  35.168  32.689  1.00  0.00      A    C
ATOM   2215  H3  BMIMA  64      28.240  34.961  31.788  1.00  0.00      A    H
ATOM   2216  H31 BMIMA  64      26.972  34.390  32.926  1.00  0.00      A    H
ATOM   2217  H32 BMIMA  64      27.141  36.093  32.554  1.00  0.00      A    H
ATOM   2218  C4  BMIMA  64      31.363  37.128  35.338  1.00  0.00      A    C
ATOM   2219  H4  BMIMA  64      31.777  37.640  34.482  1.00  0.00      A    H
ATOM   2220  H41 BMIMA  64      32.072  36.459  35.803  1.00  0.00      A    H
ATOM   2221  C5  BMIMA  64      30.737  38.180  36.218  1.00  0.00      A    C
ATOM   2222  H5  BMIMA  64      29.841  38.504  35.694  1.00  0.00      A    H
ATOM   2223  H51 BMIMA  64      30.716  37.701  37.194  1.00  0.00      A    H
ATOM   2224  C51 BMIMA  64      31.721  39.285  36.488  1.00  0.00      A    C
ATOM   2225  H52 BMIMA  64      32.619  38.876  36.943  1.00  0.00      A    H
ATOM   2226  H53 BMIMA  64      31.939  39.703  35.509  1.00  0.00      A    H
ATOM   2227  C6  BMIMA  64      31.130  40.309  37.412  1.00  0.00      A    C
ATOM   2228  H6  BMIMA  64      31.752  41.196  37.428  1.00  0.00      A    H
ATOM   2229  H61 BMIMA  64      30.118  40.631  37.199  1.00  0.00      A    H
ATOM   2230  H62 BMIMA  64      31.313  39.924  38.409  1.00  0.00      A    H
ATOM   2241  N1  BMIMA  65      20.087   1.814  20.694  1.00  0.00      A    N
ATOM   2242  N11 BMIMA  65      20.915   1.637  18.691  1.00  0.00      A    N
ATOM   2243  C1  BMIMA  65      19.865   1.433  19.466  1.00  0.00      A    C
ATOM   2244  H1  BMIMA  65      18.954   0.922  19.236  1.00  0.00      A    H
ATOM   2245  C2  BMIMA  65      21.362   2.346  20.730  1.00  0.00      A    C
ATOM   2246  H2  BMIMA  65      21.826   2.800  21.578  1.00  0.00      A    H
ATOM   2247  C21 BMIMA  65      21.940   2.115  19.532  1.00  0.00      A    C
ATOM   2248  H21 BMIMA  65      22.933   2.355  19.219  1.00  0.00      A    H
ATOM   2249  C3  BMIMA  65      19.135   1.644  21.764  1.00  0.00      A    C
ATOM   2250  H3  BMIMA  65      19.657   1.632  22.710  1.00  0.00      A    H
ATOM   2251  H31 BMIMA  65      18.568   2.562  21.712  1.00  0.00      A    H
ATOM   2252  H32 BMIMA  65      18.610   0.714  21.605  1.00  0.00      A    H
ATOM   2253  C4  BMIMA  65      21.178   1.151  17.341  1.00  0.00      A    C
ATOM   2254  H4  BMIMA  65      20.187   0.902  16.990  1.00  0.00      A    H
ATOM   2255  H41 BMIMA  65      21.769   0.249  17.298  1.00  0.00      A    H
ATOM   2256  C5  BMIMA  65      21.711   2.298  16.457  1.00  0.00      A    C
ATOM   2257  H5  BMIMA  65      22.762   2.453  16.691  1.00  0.00      A    H
ATOM   2258  H51 BMIMA  65      21.686   1.943  15.430  1.00  0.00      A    H
ATOM   2259  C51 BMIMA  65      20.991   3.694  16.687  1.00  0.00      A    C
ATOM   2260  H52 BMIMA  65      19.928   3.474  16.641  1.00  0.00      A    H
ATOM   2261  H53 BMIMA  65      21.151   4.043  17.704  1.00  0.00      A    H
ATOM   2262  C6  BMIMA  65      21.672   4.797  15.760  1.00  0.00      A    C
ATOM   2263  H6  BMIMA  65      22.712   4.531  15.609  1.00  0.00      A    H
ATOM   2264  H61 BMIMA  65      21.205   4.771  14.782  1.00  0.00      A    H
ATOM   2265  H62 BMIMA  65      21.634   5.797  16.177  1.00  0.00      A    H
ATOM   2276  N1  BMIMA  66      29.884  36.749   1.073  1.00  0.00      A    N
ATOM   2277  N11 BMIMA  66      30.603  37.414   2.942  1.00  0.00      A    N
ATOM   2278  C1  BMIMA  66      30.828  37.325   1.687  1.00  0.00      A    C
ATOM   2279  H1  BMIMA  66      31.744  37.668   1.255  1.00  0.00      A    H
ATOM   2280  C2  BMIMA  66      28.864  36.644   1.944  1.00  0.00      A    C
ATOM   2281  H2  BMIMA  66      27.890  36.297   1.675  1.00  0.00      A    H
ATOM   2282  C21 BMIMA  66      29.374  36.837   3.166  1.00  0.00      A    C
ATOM   2283  H21 BMIMA  66      29.068  36.763   4.186  1.00  0.00      A    H
ATOM   2284  C3  BMIMA  66      29.770  36.466  -0.348  1.00  0.00      A    C
ATOM   2285  H3  BMIMA  66      30.079  37.309  -0.948  1.00  0.00      A    H
ATOM   2286  H31 BMIMA  66      30.306  35.589  -0.680  1.00  0.00      A    H
ATOM   2287  H32 BMIMA  66      28.704  36.329  -0.446  1.00  0.00      A    H
ATOM   2288  C4  BMIMA  66      31.441  37.946   4.044  1.00  0.00      A    C
ATOM   2289  H4  BMIMA  66      32.459  38.143   3.743  1.00  0.00      A    H
ATOM   2290  H41 BMIMA  66      31.400  37.153   4.776  1.00  0.00      A    H
ATOM   2291  C5  BMIMA  66      30.914  39.193   4.670  1.00  0.00      A    C
ATOM   2292  H5  BMIMA  66      31.154  40.102   4.125  1.00  0.00      A    H
ATOM   2293  H51 BMIMA  66      29.829  39.137   4.695  1.00  0.00      A    H
ATOM   2294  C51 BMIMA  66      31.469  39.446   6.040  1.00  0.00      A    C
ATOM   2295  H52 BMIMA  66      31.452  38.552   6.657  1.00  0.00      A    H
ATOM   2296  H53 BMIMA  66      32.459  39.892   5.975  1.00  0.00      A    H
ATOM   2297  C6  BMIMA  66      30.856  40.571   6.795  1.00  0.00      A    C
ATOM   2298  H6  BMIMA  66      31.228  40.717   7.803  1.00  0.00      A    H
ATOM   2299  H61 BMIMA  66      31.041  41.497   6.263  1.00  0.00      A    H
ATOM   2300  H62 BMIMA  66      29.777  40.470   6.828  1.00  0.00      A    H
ATOM   2311  N1  BMIMA  67      11.211   8.505   0.675  1.00  0.00      A    N
ATOM   2312  N11 BMIMA  67      12.274   8.771   2.493  1.00  0.00      A    N
ATOM   2313  C1  BMIMA  67      12.351   8.292   1.297  1.00  0.00      A    C
ATOM   2314  H1  BMIMA  67      13.208   7.817   0.871  1.00  0.00      A    H
ATOM   2315  C2  BMIMA  67      10.324   9.070   1.613  1.00  0.00      A    C
ATOM   2316  H2  BMIMA  67       9.282   9.207   1.419  1.00  0.00      A    H
ATOM   2317  C21 BMIMA  67      11.024   9.306   2.737  1.00  0.00      A    C
ATOM   2318  H21 BMIMA  67      10.641   9.640   3.677  1.00  0.00      A    H
ATOM   2319  C3  BMIMA  67      10.838   8.197  -0.661  1.00  0.00      A    C
ATOM   2320  H3  BMIMA  67      11.595   7.733  -1.275  1.00  0.00      A    H
ATOM   2321  H31 BMIMA  67       9.910   7.660  -0.789  1.00  0.00      A    H
ATOM   2322  H32 BMIMA  67      10.703   9.144  -1.162  1.00  0.00      A    H
ATOM   2323  C4  BMIMA  67      13.338   8.725   3.481  1.00  0.00      A    C
ATOM   2324  H4  BMIMA  67      14.209   8.300   3.005  1.00  0.00      A    H
ATOM   2325  H41 BMIMA  67      13.000   8.127   4.315  1.00  0.00      A    H
ATOM   2326  C5  BMIMA  67      13.738  10.127   3.916  1.00  0.00      A    C
ATOM   2327  H5  BMIMA  67      12.984  10.520   4.593  1.00  0.00      A    H
ATOM   2328  H51 BMIMA  67      14.708  10.164   4.406  1.00  0.00      A    H
ATOM   2329  C51 BMIMA  67      13.735  11.186   2.735  1.00  0.00      A    C
ATOM   2330  H52 BMIMA  67      14.625  11.024   2.132  1.00  0.00      A    H
ATOM   2331  H53 BMIMA  67      12.757  11.145   2.262  1.00  0.00      A    H
ATOM   2332  C6  BMIMA  67      14.019  12.550   3.307  1.00  0.00      A    C
ATOM   2333  H6  BMIMA  67      13.977  13.340   2.566  1.00  0.00      A    H
ATOM   2334  H61 BMIMA  67      13.279  12.811   4.055  1.00  0.00      A    H
ATOM   2335  H62 BMIMA  67      14.995  12.630   3.770  1.00  0.00      A    H
ATOM   2346  N1  BMIMA  68       9.331   3.830  -1.056  1.00  0.00      A    N
ATOM   2347  N11 BMIMA  68       7.310   3.967  -0.482  1.00  0.00      A    N
ATOM   2348  C1  BMIMA  68       8.267   4.520  -1.139  1.00  0.00      A    C
ATOM   2349  H1  BMIMA  68       8.185   5.459  -1.643  1.00  0.00      A    H
ATOM   2350  C2  BMIMA  68       9.099   2.827  -0.114  1.00  0.00      A    C
ATOM   2351  H2  BMIMA  68       9.785   2.053   0.155  1.00  0.00      A    H
ATOM   2352  C21 BMIMA  68       7.786   2.825   0.081  1.00  0.00      A    C
ATOM   2353  H21 BMIMA  68       7.221   2.094   0.616  1.00  0.00      A    H
ATOM   2354  C3  BMIMA  68      10.752   4.210  -1.391  1.00  0.00      A    C
ATOM   2355  H3  BMIMA  68      11.002   3.831  -2.371  1.00  0.00      A    H
ATOM   2356  H31 BMIMA  68      10.772   5.290  -1.424  1.00  0.00      A    H
ATOM   2357  H32 BMIMA  68      11.461   3.772  -0.705  1.00  0.00      A    H
ATOM   2358  C4  BMIMA  68       5.926   4.532  -0.369  1.00  0.00      A    C
ATOM   2359  H4  BMIMA  68       5.179   3.791  -0.612  1.00  0.00      A    H
ATOM   2360  H41 BMIMA  68       5.824   5.224  -1.192  1.00  0.00      A    H
ATOM   2361  C5  BMIMA  68       5.566   5.206   0.907  1.00  0.00      A    C
ATOM   2362  H5  BMIMA  68       5.317   4.423   1.618  1.00  0.00      A    H
ATOM   2363  H51 BMIMA  68       6.401   5.824   1.227  1.00  0.00      A    H
ATOM   2364  C51 BMIMA  68       4.326   6.139   0.677  1.00  0.00      A    C
ATOM   2365  H52 BMIMA  68       4.617   6.968   0.037  1.00  0.00      A    H
ATOM   2366  H53 BMIMA  68       3.494   5.612   0.217  1.00  0.00      A    H
ATOM   2367  C6  BMIMA  68       3.885   6.668   2.016  1.00  0.00      A    C
ATOM   2368  H6  BMIMA  68       4.709   7.192   2.488  1.00  0.00      A    H
ATOM   2369  H61 BMIMA  68       3.015   7.308   1.920  1.00  0.00      A    H
ATOM   2370  H62 BMIMA  68       3.675   5.826   2.666  1.00  0.00      A    H
ATOM   2381  N1  BMIMA  69       6.434   8.361   6.567  1.00  0.00      A    N
ATOM   2382  N11 BMIMA  69       5.672   8.875   8.540  1.00  0.00      A    N
ATOM   2383  C1  BMIMA  69       5.706   7.996   7.594  1.00  0.00      A    C
ATOM   2384  H1  BMIMA  69       5.107   7.112   7.543  1.00  0.00      A    H
ATOM   2385  C2  BMIMA  69       7.029   9.524   7.067  1.00  0.00      A    C
ATOM   2386  H2  BMIMA  69       7.702  10.084   6.455  1.00  0.00      A    H
ATOM   2387  C21 BMIMA  69       6.455   9.917   8.186  1.00  0.00      A    C
ATOM   2388  H21 BMIMA  69       6.494  10.746   8.858  1.00  0.00      A    H
ATOM   2389  C3  BMIMA  69       6.793   7.559   5.398  1.00  0.00      A    C
ATOM   2390  H3  BMIMA  69       6.586   6.510   5.550  1.00  0.00      A    H
ATOM   2391  H31 BMIMA  69       6.185   7.844   4.552  1.00  0.00      A    H
ATOM   2392  H32 BMIMA  69       7.795   7.703   5.023  1.00  0.00      A    H
ATOM   2393  C4  BMIMA  69       4.884   8.787   9.754  1.00  0.00      A    C
ATOM   2394  H4  BMIMA  69       5.303   9.581  10.355  1.00  0.00      A    H
ATOM   2395  H41 BMIMA  69       5.078   7.843  10.242  1.00  0.00      A    H
ATOM   2396  C5  BMIMA  69       3.404   9.228   9.617  1.00  0.00      A    C
ATOM   2397  H5  BMIMA  69       2.857   8.416   9.146  1.00  0.00      A    H
ATOM   2398  H51 BMIMA  69       2.962   9.215  10.610  1.00  0.00      A    H
ATOM   2399  C51 BMIMA  69       3.208  10.464   8.758  1.00  0.00      A    C
ATOM   2400  H52 BMIMA  69       3.657  11.363   9.173  1.00  0.00      A    H
ATOM   2401  H53 BMIMA  69       3.804  10.359   7.855  1.00  0.00      A    H
ATOM   2402  C6  BMIMA  69       1.706  10.657   8.534  1.00  0.00      A    C
ATOM   2403  H6  BMIMA  69       1.207  10.652   9.496  1.00  0.00      A    H
ATOM   2404  H61 BMIMA  69       1.495  11.621   8.085  1.00  0.00      A    H
ATOM   2405  H62 BMIMA  69       1.353   9.819   7.945  1.00  0.00      A    H
ATOM   2416  N1  BMIMA  70      23.729   6.336  27.679  1.00  0.00      A    N
ATOM   2417  N11 BMIMA  70      25.445   5.786  26.442  1.00  0.00      A    N
ATOM   2418  C1  BMIMA  70      25.064   6.519  27.515  1.00  0.00      A    C
ATOM   2419  H1  BMIMA  70      25.674   7.084  28.186  1.00  0.00      A    H
ATOM   2420  C2  BMIMA  70      23.310   5.717  26.603  1.00  0.00      A    C
ATOM   2421  H2  BMIMA  70      22.259   5.527  26.582  1.00  0.00      A    H
ATOM   2422  C21 BMIMA  70      24.325   5.397  25.790  1.00  0.00      A    C
ATOM   2423  H21 BMIMA  70      24.424   5.014  24.798  1.00  0.00      A    H
ATOM   2424  C3  BMIMA  70      22.883   6.901  28.742  1.00  0.00      A    C
ATOM   2425  H3  BMIMA  70      22.121   6.294  29.208  1.00  0.00      A    H
ATOM   2426  H31 BMIMA  70      23.533   7.467  29.393  1.00  0.00      A    H
ATOM   2427  H32 BMIMA  70      22.261   7.567  28.163  1.00  0.00      A    H
ATOM   2428  C4  BMIMA  70      26.773   5.599  25.793  1.00  0.00      A    C
ATOM   2429  H4  BMIMA  70      27.325   6.523  25.885  1.00  0.00      A    H
ATOM   2430  H41 BMIMA  70      26.522   5.506  24.747  1.00  0.00      A    H
ATOM   2431  C5  BMIMA  70      27.603   4.436  26.288  1.00  0.00      A    C
ATOM   2432  H5  BMIMA  70      27.070   3.512  26.080  1.00  0.00      A    H
ATOM   2433  H51 BMIMA  70      28.551   4.402  25.757  1.00  0.00      A    H
ATOM   2434  C51 BMIMA  70      27.797   4.346  27.785  1.00  0.00      A    C
ATOM   2435  H52 BMIMA  70      28.348   5.264  27.970  1.00  0.00      A    H
ATOM   2436  H53 BMIMA  70      26.889   4.145  28.347  1.00  0.00      A    H
ATOM   2437  C6  BMIMA  70      28.732   3.298  28.226  1.00  0.00      A    C
ATOM   2438  H6  BMIMA  70      28.864   3.468  29.289  1.00  0.00      A    H
ATOM   2439  H61 BMIMA  70      28.174   2.376  28.113  1.00  0.00      A    H
ATOM   2440  H62 BMIMA  70      29.626   3.230  27.617  1.00  0.00      A    H
ATOM   2451  N1  BMIMA  71      25.735  13.349  18.500  1.00  0.00      A    N
ATOM   2452  N11 BMIMA  71      23.974  14.194  19.374  1.00  0.00      A    N
ATOM   2453  C1  BMIMA  71      25.207  13.824  19.588  1.00  0.00      A    C
ATOM   2454  H1  BMIMA  71      25.697  13.739  20.535  1.00  0.00      A    H
ATOM   2455  C2  BMIMA  71      24.944  13.662  17.462  1.00  0.00      A    C
ATOM   2456  H2  BMIMA  71      25.278  13.584  16.450  1.00  0.00      A    H
ATOM   2457  C21 BMIMA  71      23.805  14.231  17.988  1.00  0.00      A    C
ATOM   2458  H21 BMIMA  71      22.898  14.594  17.556  1.00  0.00      A    H
ATOM   2459  C3  BMIMA  71      27.121  12.835  18.200  1.00  0.00      A    C
ATOM   2460  H3  BMIMA  71      27.684  13.045  19.098  1.00  0.00      A    H
ATOM   2461  H31 BMIMA  71      27.063  11.780  17.973  1.00  0.00      A    H
ATOM   2462  H32 BMIMA  71      27.549  13.283  17.315  1.00  0.00      A    H
ATOM   2463  C4  BMIMA  71      23.003  14.712  20.367  1.00  0.00      A    C
ATOM   2464  H4  BMIMA  71      23.201  14.074  21.215  1.00  0.00      A    H
ATOM   2465  H41 BMIMA  71      22.048  14.507  19.907  1.00  0.00      A    H
ATOM   2466  C5  BMIMA  71      22.994  16.150  20.704  1.00  0.00      A    C
ATOM   2467  H5  BMIMA  71      22.770  16.725  19.809  1.00  0.00      A    H
ATOM   2468  H51 BMIMA  71      22.197  16.318  21.424  1.00  0.00      A    H
ATOM   2469  C51 BMIMA  71      24.241  16.640  21.524  1.00  0.00      A    C
ATOM   2470  H52 BMIMA  71      24.675  15.870  22.157  1.00  0.00      A    H
ATOM   2471  H53 BMIMA  71      25.014  17.114  20.926  1.00  0.00      A    H
ATOM   2472  C6  BMIMA  71      23.795  17.737  22.473  1.00  0.00      A    C
ATOM   2473  H6  BMIMA  71      23.498  17.305  23.422  1.00  0.00      A    H
ATOM   2474  H61 BMIMA  71      24.650  18.344  22.751  1.00  0.00      A    H
ATOM   2475  H62 BMIMA  71      23.011  18.388  22.104  1.00  0.00      A    H
ATOM   2486  N1  BMIMA  72      20.019  20.338  11.972  1.00  0.00      A    N
ATOM   2487  N11 BMIMA  72      18.893  22.141  11.943  1.00  0.00      A    N
ATOM   2488  C1  BMIMA  72      19.659  21.373  12.691  1.00  0.00      A    C
ATOM   2489  H1  BMIMA  72      19.952  21.509  13.710  1.00  0.00      A    H
ATOM   2490  C2  BMIMA  72      19.442  20.486  10.738  1.00  0.00      A    C
ATOM   2491  H2  BMIMA  72      19.752  19.816   9.967  1.00  0.00      A    H
ATOM   2492  C21 BMIMA  72      18.804  21.594  10.698  1.00  0.00      A    C
ATOM   2493  H21 BMIMA  72      18.355  22.066   9.852  1.00  0.00      A    H
ATOM   2494  C3  BMIMA  72      20.725  19.179  12.510  1.00  0.00      A    C
ATOM   2495  H3  BMIMA  72      20.073  18.320  12.557  1.00  0.00      A    H
ATOM   2496  H31 BMIMA  72      21.609  19.004  11.915  1.00  0.00      A    H
ATOM   2497  H32 BMIMA  72      20.962  19.412  13.538  1.00  0.00      A    H
ATOM   2498  C4  BMIMA  72      18.602  23.521  12.229  1.00  0.00      A    C
ATOM   2499  H4  BMIMA  72      18.858  24.151  11.390  1.00  0.00      A    H
ATOM   2500  H41 BMIMA  72      19.239  23.701  13.082  1.00  0.00      A    H
ATOM   2501  C5  BMIMA  72      17.106  23.808  12.503  1.00  0.00      A    C
ATOM   2502  H5  BMIMA  72      17.016  23.824  13.586  1.00  0.00      A    H
ATOM   2503  H51 BMIMA  72      16.894  24.829  12.198  1.00  0.00      A    H
ATOM   2504  C51 BMIMA  72      16.127  22.659  12.052  1.00  0.00      A    C
ATOM   2505  H52 BMIMA  72      16.062  22.604  10.968  1.00  0.00      A    H
ATOM   2506  H53 BMIMA  72      16.537  21.703  12.368  1.00  0.00      A    H
ATOM   2507  C6  BMIMA  72      14.723  22.880  12.690  1.00  0.00      A    C
ATOM   2508  H6  BMIMA  72      14.457  23.930  12.648  1.00  0.00      A    H
ATOM   2509  H61 BMIMA  72      13.916  22.292  12.269  1.00  0.00      A    H
ATOM   2510  H62 BMIMA  72      14.790  22.656  13.748  1.00  0.00      A    H
ATOM   2521  N1  BMIMA  73      39.801  39.140  31.071  1.00  0.00      A    N
ATOM   2522  N11 BMIMA  73      40.931  40.776  30.156  1.00  0.00      A    N
ATOM   2523  C1  BMIMA  73      39.873  40.418  30.844  1.00  0.00      A    C
ATOM   2524  H1  BMIMA  73      39.271  41.207  31.243  1.00  0.00      A    H
ATOM   2525  C2  BMIMA  73      40.975  38.620  30.529  1.00  0.00      A    C
ATOM   2526  H2  BMIMA  73      41.343  37.626  30.662  1.00  0.00      A    H
ATOM   2527  C21 BMIMA  73      41.648  39.641  29.917  1.00  0.00      A    C
ATOM   2528  H21 BMIMA  73      42.571  39.690  29.381  1.00  0.00      A    H
ATOM   2529  C3  BMIMA  73      38.698  38.470  31.804  1.00  0.00      A    C
ATOM   2530  H3  BMIMA  73      38.333  37.585  31.304  1.00  0.00      A    H
ATOM   2531  H31 BMIMA  73      39.110  38.196  32.764  1.00  0.00      A    H
ATOM   2532  H32 BMIMA  73      37.882  39.175  31.859  1.00  0.00      A    H
ATOM   2533  C4  BMIMA  73      41.363  42.166  29.790  1.00  0.00      A    C
ATOM   2534  H4  BMIMA  73      40.533  42.564  29.226  1.00  0.00      A    H
ATOM   2535  H41 BMIMA  73      42.197  42.111  29.105  1.00  0.00      A    H
ATOM   2536  C5  BMIMA  73      41.602  43.122  30.964  1.00  0.00      A    C
ATOM   2537  H5  BMIMA  73      41.916  44.069  30.531  1.00  0.00      A    H
ATOM   2538  H51 BMIMA  73      40.654  43.324  31.456  1.00  0.00      A    H
ATOM   2539  C51 BMIMA  73      42.678  42.651  31.932  1.00  0.00      A    C
ATOM   2540  H52 BMIMA  73      42.258  41.696  32.237  1.00  0.00      A    H
ATOM   2541  H53 BMIMA  73      43.573  42.403  31.366  1.00  0.00      A    H
ATOM   2542  C6  BMIMA  73      42.895  43.527  33.159  1.00  0.00      A    C
ATOM   2543  H6  BMIMA  73      41.992  43.842  33.670  1.00  0.00      A    H
ATOM   2544  H61 BMIMA  73      43.320  42.915  33.945  1.00  0.00      A    H
ATOM   2545  H62 BMIMA  73      43.562  44.353  32.938  1.00  0.00      A    H
ATOM   2556  N1  BMIMA  74      12.225  28.520  30.308  1.00  0.00      A    N
ATOM   2557  N11 BMIMA  74      13.791  29.785  29.583  1.00  0.00      A    N
ATOM   2558  C1  BMIMA  74      12.848  29.697  30.451  1.00  0.00      A    C
ATOM   2559  H1  BMIMA  74      12.626  30.452  31.174  1.00  0.00      A    H
ATOM   2560  C2  BMIMA  74      12.879  27.823  29.394  1.00  0.00      A    C
ATOM   2561  H2  BMIMA  74      12.620  26.806  29.193  1.00  0.00      A    H
ATOM   2562  C21 BMIMA  74      13.778  28.610  28.820  1.00  0.00      A    C
ATOM   2563  H21 BMIMA  74      14.487  28.413  28.047  1.00  0.00      A    H
ATOM   2564  C3  BMIMA  74      11.314  27.916  31.314  1.00  0.00      A    C
ATOM   2565  H3  BMIMA  74      10.504  28.615  31.458  1.00  0.00      A    H
ATOM   2566  H31 BMIMA  74      10.910  26.999  30.911  1.00  0.00      A    H
ATOM   2567  H32 BMIMA  74      11.817  27.797  32.262  1.00  0.00      A    H
ATOM   2568  C4  BMIMA  74      14.702  30.912  29.327  1.00  0.00      A    C
ATOM   2569  H4  BMIMA  74      14.238  31.882  29.223  1.00  0.00      A    H
ATOM   2570  H41 BMIMA  74      14.939  30.858  28.275  1.00  0.00      A    H
ATOM   2571  C5  BMIMA  74      16.014  30.945  30.119  1.00  0.00      A    C
ATOM   2572  H5  BMIMA  74      16.877  31.269  29.543  1.00  0.00      A    H
ATOM   2573  H51 BMIMA  74      15.873  31.628  30.953  1.00  0.00      A    H
ATOM   2574  C51 BMIMA  74      16.421  29.517  30.594  1.00  0.00      A    C
ATOM   2575  H52 BMIMA  74      15.602  29.040  31.126  1.00  0.00      A    H
ATOM   2576  H53 BMIMA  74      16.590  28.862  29.743  1.00  0.00      A    H
ATOM   2577  C6  BMIMA  74      17.677  29.365  31.385  1.00  0.00      A    C
ATOM   2578  H6  BMIMA  74      17.580  30.049  32.221  1.00  0.00      A    H
ATOM   2579  H61 BMIMA  74      17.981  28.383  31.730  1.00  0.00      A    H
ATOM   2580  H62 BMIMA  74      18.520  29.647  30.765  1.00  0.00      A    H
ATOM   2591  N1  BMIMA  75       8.072  29.510   2.916  1.00  0.00      A    N
ATOM   2592  N11 BMIMA  75       7.457  30.131   0.966  1.00  0.00      A    N
ATOM   2593  C1  BMIMA  75       7.745  29.079   1.711  1.00  0.00      A    C
ATOM   2594  H1  BMIMA  75       7.782  28.093   1.298  1.00  0.00      A    H
ATOM   2595  C2  BMIMA  75       8.040  30.876   2.927  1.00  0.00      A    C
ATOM   2596  H2  BMIMA  75       8.200  31.482   3.792  1.00  0.00      A    H
ATOM   2597  C21 BMIMA  75       7.597  31.261   1.714  1.00  0.00      A    C
ATOM   2598  H21 BMIMA  75       7.304  32.218   1.343  1.00  0.00      A    H
ATOM   2599  C3  BMIMA  75       8.466  28.667   4.035  1.00  0.00      A    C
ATOM   2600  H3  BMIMA  75       8.502  27.643   3.692  1.00  0.00      A    H
ATOM   2601  H31 BMIMA  75       9.390  28.887   4.550  1.00  0.00      A    H
ATOM   2602  H32 BMIMA  75       7.695  28.860   4.766  1.00  0.00      A    H
ATOM   2603  C4  BMIMA  75       6.872  30.147  -0.382  1.00  0.00      A    C
ATOM   2604  H4  BMIMA  75       7.371  29.275  -0.775  1.00  0.00      A    H
ATOM   2605  H41 BMIMA  75       7.172  31.079  -0.838  1.00  0.00      A    H
ATOM   2606  C5  BMIMA  75       5.477  29.918  -0.354  1.00  0.00      A    C
ATOM   2607  H5  BMIMA  75       5.100  29.515  -1.290  1.00  0.00      A    H
ATOM   2608  H51 BMIMA  75       5.422  28.997   0.220  1.00  0.00      A    H
ATOM   2609  C51 BMIMA  75       4.660  31.077   0.270  1.00  0.00      A    C
ATOM   2610  H52 BMIMA  75       5.293  31.568   1.004  1.00  0.00      A    H
ATOM   2611  H53 BMIMA  75       4.401  31.885  -0.409  1.00  0.00      A    H
ATOM   2612  C6  BMIMA  75       3.432  30.516   1.068  1.00  0.00      A    C
ATOM   2613  H6  BMIMA  75       3.145  29.562   0.640  1.00  0.00      A    H
ATOM   2614  H61 BMIMA  75       3.526  30.483   2.147  1.00  0.00      A    H
ATOM   2615  H62 BMIMA  75       2.622  31.192   0.819  1.00  0.00      A    H
ATOM   2626  N1  BMIMA  76       6.267   6.159  29.221  1.00  0.00      A    N
ATOM   2627  N11 BMIMA  76       6.864   4.456  28.073  1.00  0.00      A    N
ATOM   2628  C1  BMIMA  76       7.120   5.132  29.131  1.00  0.00      A    C
ATOM   2629  H1  BMIMA  76       7.861   4.932  29.875  1.00  0.00      A    H
ATOM   2630  C2  BMIMA  76       5.482   6.216  28.042  1.00  0.00      A    C
ATOM   2631  H2  BMIMA  76       4.651   6.856  27.839  1.00  0.00      A    H
ATOM   2632  C21 BMIMA  76       5.903   5.113  27.398  1.00  0.00      A    C
ATOM   2633  H21 BMIMA  76       5.591   4.771  26.436  1.00  0.00      A    H
ATOM   2634  C3  BMIMA  76       6.349   7.308  30.181  1.00  0.00      A    C
ATOM   2635  H3  BMIMA  76       7.263   7.193  30.745  1.00  0.00      A    H
ATOM   2636  H31 BMIMA  76       6.492   8.282  29.736  1.00  0.00      A    H
ATOM   2637  H32 BMIMA  76       5.544   7.216  30.895  1.00  0.00      A    H
ATOM   2638  C4  BMIMA  76       7.624   3.237  27.642  1.00  0.00      A    C
ATOM   2639  H4  BMIMA  76       7.014   2.351  27.737  1.00  0.00      A    H
ATOM   2640  H41 BMIMA  76       8.326   3.167  28.459  1.00  0.00      A    H
ATOM   2641  C5  BMIMA  76       8.540   3.335  26.379  1.00  0.00      A    C
ATOM   2642  H5  BMIMA  76       9.413   2.702  26.511  1.00  0.00      A    H
ATOM   2643  H51 BMIMA  76       8.003   2.885  25.549  1.00  0.00      A    H
ATOM   2644  C51 BMIMA  76       9.012   4.749  26.148  1.00  0.00      A    C
ATOM   2645  H52 BMIMA  76       8.175   5.336  25.777  1.00  0.00      A    H
ATOM   2646  H53 BMIMA  76       9.458   5.181  27.040  1.00  0.00      A    H
ATOM   2647  C6  BMIMA  76      10.040   4.687  24.971  1.00  0.00      A    C
ATOM   2648  H6  BMIMA  76      10.799   3.962  25.243  1.00  0.00      A    H
ATOM   2649  H61 BMIMA  76       9.395   4.421  24.142  1.00  0.00      A    H
ATOM   2650  H62 BMIMA  76      10.484   5.623  24.651  1.00  0.00      A    H
ATOM   2661  N1  BMIMA  77      34.673  35.134  27.736  1.00  0.00      A    N
ATOM   2662  N11 BMIMA  77      36.160  36.653  28.240  1.00  0.00      A    N
ATOM   2663  C1  BMIMA  77      35.740  35.845  27.289  1.00  0.00      A    C
ATOM   2664  H1  BMIMA  77      36.068  35.841  26.272  1.00  0.00      A    H
ATOM   2665  C2  BMIMA  77      34.467  35.461  29.065  1.00  0.00      A    C
ATOM   2666  H2  BMIMA  77      33.717  35.052  29.706  1.00  0.00      A    H
ATOM   2667  C21 BMIMA  77      35.471  36.404  29.424  1.00  0.00      A    C
ATOM   2668  H21 BMIMA  77      35.754  36.910  30.321  1.00  0.00      A    H
ATOM   2669  C3  BMIMA  77      34.024  34.114  26.918  1.00  0.00      A    C
ATOM   2670  H3  BMIMA  77      33.875  33.182  27.443  1.00  0.00      A    H
ATOM   2671  H31 BMIMA  77      33.047  34.475  26.633  1.00  0.00      A    H
ATOM   2672  H32 BMIMA  77      34.586  34.051  25.997  1.00  0.00      A    H
ATOM   2673  C4  BMIMA  77      37.216  37.595  28.135  1.00  0.00      A    C
ATOM   2674  H4  BMIMA  77      37.215  38.254  28.991  1.00  0.00      A    H
ATOM   2675  H41 BMIMA  77      36.865  38.226  27.333  1.00  0.00      A    H
ATOM   2676  C5  BMIMA  77      38.546  36.968  27.686  1.00  0.00      A    C
ATOM   2677  H5  BMIMA  77      39.096  36.665  28.573  1.00  0.00      A    H
ATOM   2678  H51 BMIMA  77      38.415  36.050  27.119  1.00  0.00      A    H
ATOM   2679  C51 BMIMA  77      39.475  37.945  26.937  1.00  0.00      A    C
ATOM   2680  H52 BMIMA  77      39.159  38.238  25.939  1.00  0.00      A    H
ATOM   2681  H53 BMIMA  77      39.409  38.876  27.495  1.00  0.00      A    H
ATOM   2682  C6  BMIMA  77      40.911  37.394  26.630  1.00  0.00      A    C
ATOM   2683  H6  BMIMA  77      41.251  36.556  27.227  1.00  0.00      A    H
ATOM   2684  H61 BMIMA  77      40.968  36.985  25.628  1.00  0.00      A    H
ATOM   2685  H62 BMIMA  77      41.724  38.105  26.540  1.00  0.00      A    H
ATOM   2696  N1  BMIMA  78      43.003  28.066   3.076  1.00  0.00      A    N
ATOM   2697  N11 BMIMA  78      42.971  26.897   4.861  1.00  0.00      A    N
ATOM   2698  C1  BMIMA  78      43.376  26.920   3.633  1.00  0.00      A    C
ATOM   2699  H1  BMIMA  78      43.958  26.151   3.173  1.00  0.00      A    H
ATOM   2700  C2  BMIMA  78      42.351  28.735   4.000  1.00  0.00      A    C
ATOM   2701  H2  BMIMA  78      42.087  29.734   3.731  1.00  0.00      A    H
ATOM   2702  C21 BMIMA  78      42.299  28.077   5.128  1.00  0.00      A    C
ATOM   2703  H21 BMIMA  78      41.909  28.364   6.080  1.00  0.00      A    H
ATOM   2704  C3  BMIMA  78      43.154  28.421   1.657  1.00  0.00      A    C
ATOM   2705  H3  BMIMA  78      43.949  27.791   1.285  1.00  0.00      A    H
ATOM   2706  H31 BMIMA  78      42.142  28.390   1.282  1.00  0.00      A    H
ATOM   2707  H32 BMIMA  78      43.381  29.477   1.621  1.00  0.00      A    H
ATOM   2708  C4  BMIMA  78      43.259  25.854   5.826  1.00  0.00      A    C
ATOM   2709  H4  BMIMA  78      43.148  24.920   5.294  1.00  0.00      A    H
ATOM   2710  H41 BMIMA  78      42.519  25.809   6.611  1.00  0.00      A    H
ATOM   2711  C5  BMIMA  78      44.690  25.780   6.605  1.00  0.00      A    C
ATOM   2712  H5  BMIMA  78      44.681  26.696   7.190  1.00  0.00      A    H
ATOM   2713  H51 BMIMA  78      44.778  24.890   7.222  1.00  0.00      A    H
ATOM   2714  C51 BMIMA  78      45.855  25.895   5.681  1.00  0.00      A    C
ATOM   2715  H52 BMIMA  78      46.030  24.896   5.290  1.00  0.00      A    H
ATOM   2716  H53 BMIMA  78      45.575  26.641   4.941  1.00  0.00      A    H
ATOM   2717  C6  BMIMA  78      47.221  26.295   6.314  1.00  0.00      A    C
ATOM   2718  H6  BMIMA  78      48.035  25.811   5.787  1.00  0.00      A    H
ATOM   2719  H61 BMIMA  78      47.477  27.346   6.248  1.00  0.00      A    H
ATOM   2720  H62 BMIMA  78      47.216  25.983   7.352  1.00  0.00      A    H
ATOM   2731  N1  BMIMA  79      14.004  32.204  19.421  1.00  0.00      A    N
ATOM   2732  N11 BMIMA  79      14.146  34.010  20.492  1.00  0.00      A    N
ATOM   2733  C1  BMIMA  79      14.533  33.376  19.457  1.00  0.00      A    C
ATOM   2734  H1  BMIMA  79      15.190  33.844  18.756  1.00  0.00      A    H
ATOM   2735  C2  BMIMA  79      13.176  32.005  20.510  1.00  0.00      A    C
ATOM   2736  H2  BMIMA  79      12.632  31.089  20.576  1.00  0.00      A    H
ATOM   2737  C21 BMIMA  79      13.334  33.186  21.175  1.00  0.00      A    C
ATOM   2738  H21 BMIMA  79      12.957  33.482  22.130  1.00  0.00      A    H
ATOM   2739  C3  BMIMA  79      14.156  31.332  18.212  1.00  0.00      A    C
ATOM   2740  H3  BMIMA  79      14.533  31.902  17.376  1.00  0.00      A    H
ATOM   2741  H31 BMIMA  79      14.913  30.582  18.387  1.00  0.00      A    H
ATOM   2742  H32 BMIMA  79      13.229  30.822  17.996  1.00  0.00      A    H
ATOM   2743  C4  BMIMA  79      14.352  35.434  20.876  1.00  0.00      A    C
ATOM   2744  H4  BMIMA  79      13.420  35.981  20.844  1.00  0.00      A    H
ATOM   2745  H41 BMIMA  79      15.019  35.967  20.214  1.00  0.00      A    H
ATOM   2746  C5  BMIMA  79      14.986  35.625  22.286  1.00  0.00      A    C
ATOM   2747  H5  BMIMA  79      14.417  35.289  23.149  1.00  0.00      A    H
ATOM   2748  H51 BMIMA  79      15.885  35.016  22.248  1.00  0.00      A    H
ATOM   2749  C51 BMIMA  79      15.312  37.003  22.544  1.00  0.00      A    C
ATOM   2750  H52 BMIMA  79      15.963  37.417  21.779  1.00  0.00      A    H
ATOM   2751  H53 BMIMA  79      14.343  37.488  22.630  1.00  0.00      A    H
ATOM   2752  C6  BMIMA  79      16.093  37.137  23.784  1.00  0.00      A    C
ATOM   2753  H6  BMIMA  79      17.118  36.791  23.730  1.00  0.00      A    H
ATOM   2754  H61 BMIMA  79      16.149  38.202  23.977  1.00  0.00      A    H
ATOM   2755  H62 BMIMA  79      15.483  36.556  24.466  1.00  0.00      A    H
ATOM   2766  N1  BMIMA  80       5.260   1.847   5.255  1.00  0.00      A    N
ATOM   2767  N11 BMIMA  80       6.722   1.120   6.663  1.00  0.00      A    N
ATOM   2768  C1  BMIMA  80       5.797   0.711   5.792  1.00  0.00      A    C
ATOM   2769  H1  BMIMA  80       5.600  -0.319   5.582  1.00  0.00      A    H
ATOM   2770  C2  BMIMA  80       5.823   2.959   5.903  1.00  0.00      A    C
ATOM   2771  H2  BMIMA  80       5.609   3.980   5.673  1.00  0.00      A    H
ATOM   2772  C21 BMIMA  80       6.731   2.484   6.772  1.00  0.00      A    C
ATOM   2773  H21 BMIMA  80       7.424   2.882   7.481  1.00  0.00      A    H
ATOM   2774  C3  BMIMA  80       4.057   1.847   4.401  1.00  0.00      A    C
ATOM   2775  H3  BMIMA  80       3.678   0.850   4.234  1.00  0.00      A    H
ATOM   2776  H31 BMIMA  80       3.343   2.532   4.834  1.00  0.00      A    H
ATOM   2777  H32 BMIMA  80       4.324   2.294   3.455  1.00  0.00      A    H
ATOM   2778  C4  BMIMA  80       7.560   0.175   7.431  1.00  0.00      A    C
ATOM   2779  H4  BMIMA  80       8.538   0.245   6.977  1.00  0.00      A    H
ATOM   2780  H41 BMIMA  80       7.115  -0.807   7.382  1.00  0.00      A    H
ATOM   2781  C5  BMIMA  80       7.477   0.481   8.939  1.00  0.00      A    C
ATOM   2782  H5  BMIMA  80       7.816   1.496   9.131  1.00  0.00      A    H
ATOM   2783  H51 BMIMA  80       6.451   0.485   9.297  1.00  0.00      A    H
ATOM   2784  C51 BMIMA  80       8.363  -0.442   9.732  1.00  0.00      A    C
ATOM   2785  H52 BMIMA  80       7.915  -1.430   9.803  1.00  0.00      A    H
ATOM   2786  H53 BMIMA  80       9.389  -0.491   9.377  1.00  0.00      A    H
ATOM   2787  C6  BMIMA  80       8.523   0.103  11.217  1.00  0.00      A    C
ATOM   2788  H6  BMIMA  80       8.998  -0.582  11.911  1.00  0.00      A    H
ATOM   2789  H61 BMIMA  80       8.972   1.090  11.199  1.00  0.00      A    H
ATOM   2790  H62 BMIMA  80       7.520   0.241  11.603  1.00  0.00      A    H
ATOM   2801  N1  BMIMA  81      24.359  44.261  37.857  1.00  0.00      A    N
ATOM   2802  N11 BMIMA  81      26.020  45.617  38.303  1.00  0.00      A    N
ATOM   2803  C1  BMIMA  81      25.112  45.231  37.376  1.00  0.00      A    C
ATOM   2804  H1  BMIMA  81      24.979  45.554  36.366  1.00  0.00      A    H
ATOM   2805  C2  BMIMA  81      24.697  44.068  39.193  1.00  0.00      A    C
ATOM   2806  H2  BMIMA  81      24.172  43.345  39.779  1.00  0.00      A    H
ATOM   2807  C21 BMIMA  81      25.698  44.964  39.478  1.00  0.00      A    C
ATOM   2808  H21 BMIMA  81      26.302  45.169  40.334  1.00  0.00      A    H
ATOM   2809  C3  BMIMA  81      23.233  43.656  37.140  1.00  0.00      A    C
ATOM   2810  H3  BMIMA  81      23.283  42.581  37.230  1.00  0.00      A    H
ATOM   2811  H31 BMIMA  81      22.264  43.979  37.492  1.00  0.00      A    H
ATOM   2812  H32 BMIMA  81      23.362  43.906  36.097  1.00  0.00      A    H
ATOM   2813  C4  BMIMA  81      27.148  46.515  37.959  1.00  0.00      A    C
ATOM   2814  H4  BMIMA  81      27.007  46.564  36.889  1.00  0.00      A    H
ATOM   2815  H41 BMIMA  81      28.072  46.009  38.197  1.00  0.00      A    H
ATOM   2816  C5  BMIMA  81      27.138  47.846  38.683  1.00  0.00      A    C
ATOM   2817  H5  BMIMA  81      27.328  48.562  37.888  1.00  0.00      A    H
ATOM   2818  H51 BMIMA  81      26.125  47.936  39.066  1.00  0.00      A    H
ATOM   2819  C51 BMIMA  81      28.139  47.877  39.774  1.00  0.00      A    C
ATOM   2820  H52 BMIMA  81      28.204  47.071  40.500  1.00  0.00      A    H
ATOM   2821  H53 BMIMA  81      29.065  47.931  39.207  1.00  0.00      A    H
ATOM   2822  C6  BMIMA  81      27.904  49.175  40.536  1.00  0.00      A    C
ATOM   2823  H6  BMIMA  81      27.888  50.051  39.898  1.00  0.00      A    H
ATOM   2824  H61 BMIMA  81      26.902  49.078  40.937  1.00  0.00      A    H
ATOM   2825  H62 BMIMA  81      28.576  49.260  41.383  1.00  0.00      A    H
ATOM   2836  N1  BMIMA  82      31.724  45.502  12.917  1.00  0.00      A    N
ATOM   2837  N11 BMIMA  82      30.118  45.720  14.431  1.00  0.00      A    N
ATOM   2838  C1  BMIMA  82      30.566  45.086  13.322  1.00  0.00      A    C
ATOM   2839  H1  BMIMA  82      30.077  44.348  12.723  1.00  0.00      A    H
ATOM   2840  C2  BMIMA  82      32.165  46.333  13.910  1.00  0.00      A    C
ATOM   2841  H2  BMIMA  82      33.121  46.808  13.891  1.00  0.00      A    H
ATOM   2842  C21 BMIMA  82      31.167  46.462  14.913  1.00  0.00      A    C
ATOM   2843  H21 BMIMA  82      31.177  46.930  15.873  1.00  0.00      A    H
ATOM   2844  C3  BMIMA  82      32.456  45.089  11.732  1.00  0.00      A    C
ATOM   2845  H3  BMIMA  82      33.258  45.779  11.517  1.00  0.00      A    H
ATOM   2846  H31 BMIMA  82      32.831  44.125  12.044  1.00  0.00      A    H
ATOM   2847  H32 BMIMA  82      31.749  44.900  10.938  1.00  0.00      A    H
ATOM   2848  C4  BMIMA  82      28.819  45.617  15.076  1.00  0.00      A    C
ATOM   2849  H4  BMIMA  82      28.239  45.140  14.299  1.00  0.00      A    H
ATOM   2850  H41 BMIMA  82      28.580  46.626  15.376  1.00  0.00      A    H
ATOM   2851  C5  BMIMA  82      28.680  44.646  16.257  1.00  0.00      A    C
ATOM   2852  H5  BMIMA  82      29.368  44.960  17.039  1.00  0.00      A    H
ATOM   2853  H51 BMIMA  82      27.631  44.680  16.540  1.00  0.00      A    H
ATOM   2854  C51 BMIMA  82      29.037  43.304  15.788  1.00  0.00      A    C
ATOM   2855  H52 BMIMA  82      28.603  42.972  14.848  1.00  0.00      A    H
ATOM   2856  H53 BMIMA  82      30.122  43.367  15.763  1.00  0.00      A    H
ATOM   2857  C6  BMIMA  82      28.697  42.358  16.931  1.00  0.00      A    C
ATOM   2858  H6  BMIMA  82      29.058  41.361  16.704  1.00  0.00      A    H
ATOM   2859  H61 BMIMA  82      29.163  42.697  17.849  1.00  0.00      A    H
ATOM   2860  H62 BMIMA  82      27.626  42.292  17.088  1.00  0.00      A    H
ATOM   2871  N1  BMIMA  83      18.492  40.292   4.627  1.00  0.00      A    N
ATOM   2872  N11 BMIMA  83      17.827  41.072   6.527  1.00  0.00      A    N
ATOM   2873  C1  BMIMA  83      17.446  40.639   5.372  1.00  0.00      A    C
ATOM   2874  H1  BMIMA  83      16.417  40.562   5.094  1.00  0.00      A    H
ATOM   2875  C2  BMIMA  83      19.651  40.566   5.303  1.00  0.00      A    C
ATOM   2876  H2  BMIMA  83      20.605  40.266   4.928  1.00  0.00      A    H
ATOM   2877  C21 BMIMA  83      19.220  41.061   6.520  1.00  0.00      A    C
ATOM   2878  H21 BMIMA  83      19.754  41.340   7.402  1.00  0.00      A    H
ATOM   2879  C3  BMIMA  83      18.464  39.539   3.316  1.00  0.00      A    C
ATOM   2880  H3  BMIMA  83      17.595  39.837   2.748  1.00  0.00      A    H
ATOM   2881  H31 BMIMA  83      19.350  39.793   2.753  1.00  0.00      A    H
ATOM   2882  H32 BMIMA  83      18.523  38.480   3.518  1.00  0.00      A    H
ATOM   2883  C4  BMIMA  83      17.043  41.252   7.755  1.00  0.00      A    C
ATOM   2884  H4  BMIMA  83      17.608  41.704   8.556  1.00  0.00      A    H
ATOM   2885  H41 BMIMA  83      16.723  40.266   8.061  1.00  0.00      A    H
ATOM   2886  C5  BMIMA  83      15.839  42.182   7.606  1.00  0.00      A    C
ATOM   2887  H5  BMIMA  83      15.066  41.680   7.030  1.00  0.00      A    H
ATOM   2888  H51 BMIMA  83      15.547  42.440   8.621  1.00  0.00      A    H
ATOM   2889  C51 BMIMA  83      16.315  43.537   7.054  1.00  0.00      A    C
ATOM   2890  H52 BMIMA  83      16.975  43.909   7.833  1.00  0.00      A    H
ATOM   2891  H53 BMIMA  83      16.929  43.543   6.157  1.00  0.00      A    H
ATOM   2892  C6  BMIMA  83      15.103  44.367   6.892  1.00  0.00      A    C
ATOM   2893  H6  BMIMA  83      14.515  44.487   7.795  1.00  0.00      A    H
ATOM   2894  H61 BMIMA  83      15.110  45.343   6.422  1.00  0.00      A    H
ATOM   2895  H62 BMIMA  83      14.421  43.900   6.190  1.00  0.00      A    H
ATOM   2906  N1  BMIMA  84      25.264  38.058   5.674  1.00  0.00      A    N
ATOM   2907  N11 BMIMA  84      23.743  37.096   6.847  1.00  0.00      A    N
ATOM   2908  C1  BMIMA  84      24.659  36.912   5.921  1.00  0.00      A    C
ATOM   2909  H1  BMIMA  84      24.855  35.924   5.561  1.00  0.00      A    H
ATOM   2910  C2  BMIMA  84      24.596  39.073   6.358  1.00  0.00      A    C
ATOM   2911  H2  BMIMA  84      24.878  40.099   6.266  1.00  0.00      A    H
ATOM   2912  C21 BMIMA  84      23.589  38.485   7.087  1.00  0.00      A    C
ATOM   2913  H21 BMIMA  84      22.842  38.875   7.744  1.00  0.00      A    H
ATOM   2914  C3  BMIMA  84      26.332  38.176   4.676  1.00  0.00      A    C
ATOM   2915  H3  BMIMA  84      26.963  37.301   4.733  1.00  0.00      A    H
ATOM   2916  H31 BMIMA  84      26.014  38.379   3.664  1.00  0.00      A    H
ATOM   2917  H32 BMIMA  84      26.952  39.004   4.987  1.00  0.00      A    H
ATOM   2918  C4  BMIMA  84      22.885  36.112   7.476  1.00  0.00      A    C
ATOM   2919  H4  BMIMA  84      22.753  36.278   8.535  1.00  0.00      A    H
ATOM   2920  H41 BMIMA  84      23.508  35.236   7.375  1.00  0.00      A    H
ATOM   2921  C5  BMIMA  84      21.560  35.910   6.802  1.00  0.00      A    C
ATOM   2922  H5  BMIMA  84      21.142  34.935   7.040  1.00  0.00      A    H
ATOM   2923  H51 BMIMA  84      20.928  36.738   7.113  1.00  0.00      A    H
ATOM   2924  C51 BMIMA  84      21.624  36.045   5.274  1.00  0.00      A    C
ATOM   2925  H52 BMIMA  84      22.091  36.969   4.943  1.00  0.00      A    H
ATOM   2926  H53 BMIMA  84      22.158  35.168   4.917  1.00  0.00      A    H
ATOM   2927  C6  BMIMA  84      20.192  35.944   4.725  1.00  0.00      A    C
ATOM   2928  H6  BMIMA  84      19.601  35.102   5.066  1.00  0.00      A    H
ATOM   2929  H61 BMIMA  84      19.679  36.886   4.883  1.00  0.00      A    H
ATOM   2930  H62 BMIMA  84      20.258  35.826   3.649  1.00  0.00      A    H
ATOM   2941  N1  BMIMA  85       6.599  31.498   8.845  1.00  0.00      A    N
ATOM   2942  N11 BMIMA  85       5.839  29.889  10.269  1.00  0.00      A    N
ATOM   2943  C1  BMIMA  85       6.853  30.307   9.464  1.00  0.00      A    C
ATOM   2944  H1  BMIMA  85       7.830  29.875   9.472  1.00  0.00      A    H
ATOM   2945  C2  BMIMA  85       5.265  31.772   9.146  1.00  0.00      A    C
ATOM   2946  H2  BMIMA  85       4.776  32.657   8.800  1.00  0.00      A    H
ATOM   2947  C21 BMIMA  85       4.846  30.840  10.061  1.00  0.00      A    C
ATOM   2948  H21 BMIMA  85       3.926  30.714  10.588  1.00  0.00      A    H
ATOM   2949  C3  BMIMA  85       7.471  32.294   7.990  1.00  0.00      A    C
ATOM   2950  H3  BMIMA  85       7.733  33.179   8.551  1.00  0.00      A    H
ATOM   2951  H31 BMIMA  85       8.423  31.807   7.838  1.00  0.00      A    H
ATOM   2952  H32 BMIMA  85       7.000  32.477   7.035  1.00  0.00      A    H
ATOM   2953  C4  BMIMA  85       5.923  28.780  11.270  1.00  0.00      A    C
ATOM   2954  H4  BMIMA  85       6.911  28.780  11.704  1.00  0.00      A    H
ATOM   2955  H41 BMIMA  85       5.850  27.931  10.605  1.00  0.00      A    H
ATOM   2956  C5  BMIMA  85       4.841  28.843  12.350  1.00  0.00      A    C
ATOM   2957  H5  BMIMA  85       5.268  28.216  13.129  1.00  0.00      A    H
ATOM   2958  H51 BMIMA  85       4.768  29.853  12.745  1.00  0.00      A    H
ATOM   2959  C51 BMIMA  85       3.348  28.476  11.949  1.00  0.00      A    C
ATOM   2960  H52 BMIMA  85       2.994  28.817  10.980  1.00  0.00      A    H
ATOM   2961  H53 BMIMA  85       3.328  27.405  11.763  1.00  0.00      A    H
ATOM   2962  C6  BMIMA  85       2.272  28.931  13.001  1.00  0.00      A    C
ATOM   2963  H6  BMIMA  85       2.456  28.582  14.011  1.00  0.00      A    H
ATOM   2964  H61 BMIMA  85       2.314  30.013  13.052  1.00  0.00      A    H
ATOM   2965  H62 BMIMA  85       1.271  28.637  12.708  1.00  0.00      A    H
ATOM   2976  N1  BMIMA  86      40.089  21.592  16.137  1.00  0.00      A    N
ATOM   2977  N11 BMIMA  86      39.641  22.696  17.888  1.00  0.00      A    N
ATOM   2978  C1  BMIMA  86      39.644  22.726  16.587  1.00  0.00      A    C
ATOM   2979  H1  BMIMA  86      39.206  23.539  16.048  1.00  0.00      A    H
ATOM   2980  C2  BMIMA  86      40.529  20.803  17.159  1.00  0.00      A    C
ATOM   2981  H2  BMIMA  86      41.034  19.878  16.984  1.00  0.00      A    H
ATOM   2982  C21 BMIMA  86      40.192  21.489  18.317  1.00  0.00      A    C
ATOM   2983  H21 BMIMA  86      40.372  21.286  19.350  1.00  0.00      A    H
ATOM   2984  C3  BMIMA  86      40.323  21.281  14.714  1.00  0.00      A    C
ATOM   2985  H3  BMIMA  86      40.270  22.244  14.227  1.00  0.00      A    H
ATOM   2986  H31 BMIMA  86      41.311  20.846  14.695  1.00  0.00      A    H
ATOM   2987  H32 BMIMA  86      39.680  20.539  14.264  1.00  0.00      A    H
ATOM   2988  C4  BMIMA  86      39.037  23.732  18.763  1.00  0.00      A    C
ATOM   2989  H4  BMIMA  86      38.462  23.216  19.518  1.00  0.00      A    H
ATOM   2990  H41 BMIMA  86      38.347  24.126  18.031  1.00  0.00      A    H
ATOM   2991  C5  BMIMA  86      39.893  24.810  19.397  1.00  0.00      A    C
ATOM   2992  H5  BMIMA  86      40.314  25.387  18.578  1.00  0.00      A    H
ATOM   2993  H51 BMIMA  86      39.270  25.544  19.901  1.00  0.00      A    H
ATOM   2994  C51 BMIMA  86      40.915  24.295  20.372  1.00  0.00      A    C
ATOM   2995  H52 BMIMA  86      40.294  23.983  21.207  1.00  0.00      A    H
ATOM   2996  H53 BMIMA  86      41.374  23.382  20.001  1.00  0.00      A    H
ATOM   2997  C6  BMIMA  86      41.998  25.320  20.719  1.00  0.00      A    C
ATOM   2998  H6  BMIMA  86      42.632  24.937  21.511  1.00  0.00      A    H
ATOM   2999  H61 BMIMA  86      42.649  25.573  19.891  1.00  0.00      A    H
ATOM   3000  H62 BMIMA  86      41.581  26.230  21.134  1.00  0.00      A    H
ATOM   3011  N1  BMIMA  87      26.619   0.548  32.588  1.00  0.00      A    N
ATOM   3012  N11 BMIMA  87      24.639   1.363  32.110  1.00  0.00      A    N
ATOM   3013  C1  BMIMA  87      25.299   0.390  32.671  1.00  0.00      A    C
ATOM   3014  H1  BMIMA  87      24.846  -0.498  33.056  1.00  0.00      A    H
ATOM   3015  C2  BMIMA  87      26.693   1.724  31.872  1.00  0.00      A    C
ATOM   3016  H2  BMIMA  87      27.668   2.141  31.748  1.00  0.00      A    H
ATOM   3017  C21 BMIMA  87      25.509   2.303  31.675  1.00  0.00      A    C
ATOM   3018  H21 BMIMA  87      25.158   3.229  31.273  1.00  0.00      A    H
ATOM   3019  C3  BMIMA  87      27.660  -0.123  33.368  1.00  0.00      A    C
ATOM   3020  H3  BMIMA  87      27.962  -0.919  32.704  1.00  0.00      A    H
ATOM   3021  H31 BMIMA  87      28.501   0.544  33.491  1.00  0.00      A    H
ATOM   3022  H32 BMIMA  87      27.259  -0.356  34.343  1.00  0.00      A    H
ATOM   3023  C4  BMIMA  87      23.184   1.597  32.226  1.00  0.00      A    C
ATOM   3024  H4  BMIMA  87      23.008   2.633  31.977  1.00  0.00      A    H
ATOM   3025  H41 BMIMA  87      22.821   1.373  33.218  1.00  0.00      A    H
ATOM   3026  C5  BMIMA  87      22.306   0.814  31.255  1.00  0.00      A    C
ATOM   3027  H5  BMIMA  87      21.320   0.726  31.703  1.00  0.00      A    H
ATOM   3028  H51 BMIMA  87      22.212   1.501  30.418  1.00  0.00      A    H
ATOM   3029  C51 BMIMA  87      22.769  -0.598  30.877  1.00  0.00      A    C
ATOM   3030  H52 BMIMA  87      23.781  -0.553  30.484  1.00  0.00      A    H
ATOM   3031  H53 BMIMA  87      22.699  -1.177  31.795  1.00  0.00      A    H
ATOM   3032  C6  BMIMA  87      21.812  -1.217  29.809  1.00  0.00      A    C
ATOM   3033  H6  BMIMA  87      20.828  -1.326  30.249  1.00  0.00      A    H
ATOM   3034  H61 BMIMA  87      21.868  -0.699  28.858  1.00  0.00      A    H
ATOM   3035  H62 BMIMA  87      22.079  -2.241  29.570  1.00  0.00      A    H
ATOM   3046  N1  BMIMA  88      43.805  17.832   6.684  1.00  0.00      A    N
ATOM   3047  N11 BMIMA  88      44.279  16.466   5.073  1.00  0.00      A    N
ATOM   3048  C1  BMIMA  88      43.254  17.048   5.719  1.00  0.00      A    C
ATOM   3049  H1  BMIMA  88      42.230  16.966   5.422  1.00  0.00      A    H
ATOM   3050  C2  BMIMA  88      45.127  17.721   6.625  1.00  0.00      A    C
ATOM   3051  H2  BMIMA  88      45.760  18.353   7.209  1.00  0.00      A    H
ATOM   3052  C21 BMIMA  88      45.438  16.759   5.769  1.00  0.00      A    C
ATOM   3053  H21 BMIMA  88      46.420  16.435   5.500  1.00  0.00      A    H
ATOM   3054  C3  BMIMA  88      43.033  18.768   7.442  1.00  0.00      A    C
ATOM   3055  H3  BMIMA  88      43.483  18.836   8.422  1.00  0.00      A    H
ATOM   3056  H31 BMIMA  88      43.092  19.723   6.941  1.00  0.00      A    H
ATOM   3057  H32 BMIMA  88      42.034  18.359   7.471  1.00  0.00      A    H
ATOM   3058  C4  BMIMA  88      44.228  15.443   3.986  1.00  0.00      A    C
ATOM   3059  H4  BMIMA  88      45.250  15.109   3.889  1.00  0.00      A    H
ATOM   3060  H41 BMIMA  88      43.975  15.995   3.093  1.00  0.00      A    H
ATOM   3061  C5  BMIMA  88      43.362  14.265   4.203  1.00  0.00      A    C
ATOM   3062  H5  BMIMA  88      42.400  14.577   4.601  1.00  0.00      A    H
ATOM   3063  H51 BMIMA  88      43.287  13.717   3.268  1.00  0.00      A    H
ATOM   3064  C51 BMIMA  88      43.904  13.272   5.233  1.00  0.00      A    C
ATOM   3065  H52 BMIMA  88      44.972  13.080   5.171  1.00  0.00      A    H
ATOM   3066  H53 BMIMA  88      43.773  13.691   6.227  1.00  0.00      A    H
ATOM   3067  C6  BMIMA  88      43.152  11.994   5.183  1.00  0.00      A    C
ATOM   3068  H6  BMIMA  88      43.292  11.509   6.142  1.00  0.00      A    H
ATOM   3069  H61 BMIMA  88      42.127  12.345   5.160  1.00  0.00      A    H
ATOM   3070  H62 BMIMA  88      43.322  11.355   4.324  1.00  0.00      A    H
ATOM   3081  N1  BMIMA  89      42.533   5.873  28.855  1.00  0.00      A    N
ATOM   3082  N11 BMIMA  89      42.375   6.335  26.785  1.00  0.00      A    N
ATOM   3083  C1  BMIMA  89      41.706   5.939  27.859  1.00  0.00      A    C
ATOM   3084  H1  BMIMA  89      40.667   5.703  27.780  1.00  0.00      A    H
ATOM   3085  C2  BMIMA  89      43.756   6.185  28.400  1.00  0.00      A    C
ATOM   3086  H2  BMIMA  89      44.594   6.321  29.049  1.00  0.00      A    H
ATOM   3087  C21 BMIMA  89      43.690   6.498  27.143  1.00  0.00      A    C
ATOM   3088  H21 BMIMA  89      44.401   6.967  26.499  1.00  0.00      A    H
ATOM   3089  C3  BMIMA  89      42.164   5.391  30.203  1.00  0.00      A    C
ATOM   3090  H3  BMIMA  89      42.749   4.540  30.520  1.00  0.00      A    H
ATOM   3091  H31 BMIMA  89      42.173   6.174  30.946  1.00  0.00      A    H
ATOM   3092  H32 BMIMA  89      41.127   5.090  30.179  1.00  0.00      A    H
ATOM   3093  C4  BMIMA  89      41.831   6.732  25.427  1.00  0.00      A    C
ATOM   3094  H4  BMIMA  89      42.186   7.701  25.109  1.00  0.00      A    H
ATOM   3095  H41 BMIMA  89      40.783   6.867  25.649  1.00  0.00      A    H
ATOM   3096  C5  BMIMA  89      42.248   5.800  24.297  1.00  0.00      A    C
ATOM   3097  H5  BMIMA  89      41.779   6.129  23.373  1.00  0.00      A    H
ATOM   3098  H51 BMIMA  89      43.332   5.815  24.213  1.00  0.00      A    H
ATOM   3099  C51 BMIMA  89      41.799   4.318  24.616  1.00  0.00      A    C
ATOM   3100  H52 BMIMA  89      42.345   3.912  25.464  1.00  0.00      A    H
ATOM   3101  H53 BMIMA  89      40.807   4.524  25.009  1.00  0.00      A    H
ATOM   3102  C6  BMIMA  89      41.930   3.264  23.535  1.00  0.00      A    C
ATOM   3103  H6  BMIMA  89      41.449   2.325  23.783  1.00  0.00      A    H
ATOM   3104  H61 BMIMA  89      41.486   3.718  22.656  1.00  0.00      A    H
ATOM   3105  H62 BMIMA  89      42.951   3.033  23.251  1.00  0.00      A    H
ATOM   3116  N1  BMIMA  90      39.111   7.687  17.227  1.00  0.00      A    N
ATOM   3117  N11 BMIMA  90      40.149   5.803  17.536  1.00  0.00      A    N
ATOM   3118  C1  BMIMA  90      40.185   6.960  16.916  1.00  0.00      A    C
ATOM   3119  H1  BMIMA  90      40.892   7.311  16.194  1.00  0.00      A    H
ATOM   3120  C2  BMIMA  90      38.370   6.962  18.148  1.00  0.00      A    C
ATOM   3121  H2  BMIMA  90      37.463   7.258  18.629  1.00  0.00      A    H
ATOM   3122  C21 BMIMA  90      39.020   5.772  18.347  1.00  0.00      A    C
ATOM   3123  H21 BMIMA  90      38.781   5.019  19.065  1.00  0.00      A    H
ATOM   3124  C3  BMIMA  90      38.725   8.898  16.481  1.00  0.00      A    C
ATOM   3125  H3  BMIMA  90      39.476   9.199  15.766  1.00  0.00      A    H
ATOM   3126  H31 BMIMA  90      37.794   8.523  16.082  1.00  0.00      A    H
ATOM   3127  H32 BMIMA  90      38.633   9.693  17.206  1.00  0.00      A    H
ATOM   3128  C4  BMIMA  90      41.224   4.730  17.349  1.00  0.00      A    C
ATOM   3129  H4  BMIMA  90      41.475   4.760  16.299  1.00  0.00      A    H
ATOM   3130  H41 BMIMA  90      40.779   3.756  17.483  1.00  0.00      A    H
ATOM   3131  C5  BMIMA  90      42.489   4.923  18.248  1.00  0.00      A    C
ATOM   3132  H5  BMIMA  90      42.638   3.996  18.796  1.00  0.00      A    H
ATOM   3133  H51 BMIMA  90      43.367   5.265  17.707  1.00  0.00      A    H
ATOM   3134  C51 BMIMA  90      42.307   5.920  19.430  1.00  0.00      A    C
ATOM   3135  H52 BMIMA  90      42.323   6.891  18.941  1.00  0.00      A    H
ATOM   3136  H53 BMIMA  90      41.333   5.807  19.899  1.00  0.00      A    H
ATOM   3137  C6  BMIMA  90      43.432   6.088  20.393  1.00  0.00      A    C
ATOM   3138  H6  BMIMA  90      43.584   5.158  20.928  1.00  0.00      A    H
ATOM   3139  H61 BMIMA  90      44.379   6.255  19.893  1.00  0.00      A    H
ATOM   3140  H62 BMIMA  90      43.296   6.967  21.013  1.00  0.00      A    H
ATOM   3151  N1  BMIMA  91      18.284  29.484  11.890  1.00  0.00      A    N
ATOM   3152  N11 BMIMA  91      16.555  28.248  11.427  1.00  0.00      A    N
ATOM   3153  C1  BMIMA  91      17.009  29.343  12.047  1.00  0.00      A    C
ATOM   3154  H1  BMIMA  91      16.374  30.131  12.390  1.00  0.00      A    H
ATOM   3155  C2  BMIMA  91      18.781  28.282  11.385  1.00  0.00      A    C
ATOM   3156  H2  BMIMA  91      19.842  28.184  11.317  1.00  0.00      A    H
ATOM   3157  C21 BMIMA  91      17.685  27.499  11.111  1.00  0.00      A    C
ATOM   3158  H21 BMIMA  91      17.615  26.508  10.720  1.00  0.00      A    H
ATOM   3159  C3  BMIMA  91      18.932  30.804  12.253  1.00  0.00      A    C
ATOM   3160  H3  BMIMA  91      18.411  31.178  13.122  1.00  0.00      A    H
ATOM   3161  H31 BMIMA  91      19.982  30.623  12.426  1.00  0.00      A    H
ATOM   3162  H32 BMIMA  91      18.797  31.512  11.449  1.00  0.00      A    H
ATOM   3163  C4  BMIMA  91      15.138  27.739  11.366  1.00  0.00      A    C
ATOM   3164  H4  BMIMA  91      14.508  28.435  11.899  1.00  0.00      A    H
ATOM   3165  H41 BMIMA  91      14.932  26.755  11.761  1.00  0.00      A    H
ATOM   3166  C5  BMIMA  91      14.837  27.962   9.937  1.00  0.00      A    C
ATOM   3167  H5  BMIMA  91      14.417  28.961   9.854  1.00  0.00      A    H
ATOM   3168  H51 BMIMA  91      15.714  27.964   9.294  1.00  0.00      A    H
ATOM   3169  C51 BMIMA  91      14.001  26.753   9.458  1.00  0.00      A    C
ATOM   3170  H52 BMIMA  91      14.525  25.807   9.569  1.00  0.00      A    H
ATOM   3171  H53 BMIMA  91      13.160  26.710  10.145  1.00  0.00      A    H
ATOM   3172  C6  BMIMA  91      13.524  26.789   7.993  1.00  0.00      A    C
ATOM   3173  H6  BMIMA  91      13.036  27.744   7.837  1.00  0.00      A    H
ATOM   3174  H61 BMIMA  91      14.382  26.698   7.337  1.00  0.00      A    H
ATOM   3175  H62 BMIMA  91      12.875  25.929   7.877  1.00  0.00      A    H
ATOM   3186  N1  BMIMA  92      34.713  24.439  31.077  1.00  0.00      A    N
ATOM   3187  N11 BMIMA  92      35.319  25.630  32.716  1.00  0.00      A    N
ATOM   3188  C1  BMIMA  92      34.923  24.455  32.328  1.00  0.00      A    C
ATOM   3189  H1  BMIMA  92      34.805  23.645  33.015  1.00  0.00      A    H
ATOM   3190  C2  BMIMA  92      34.982  25.705  30.618  1.00  0.00      A    C
ATOM   3191  H2  BMIMA  92      34.820  25.947  29.590  1.00  0.00      A    H
ATOM   3192  C21 BMIMA  92      35.408  26.436  31.614  1.00  0.00      A    C
ATOM   3193  H21 BMIMA  92      35.726  27.453  31.691  1.00  0.00      A    H
ATOM   3194  C3  BMIMA  92      34.172  23.468  30.202  1.00  0.00      A    C
ATOM   3195  H3  BMIMA  92      34.295  23.810  29.185  1.00  0.00      A    H
ATOM   3196  H31 BMIMA  92      34.709  22.532  30.252  1.00  0.00      A    H
ATOM   3197  H32 BMIMA  92      33.128  23.205  30.285  1.00  0.00      A    H
ATOM   3198  C4  BMIMA  92      35.795  25.960  34.127  1.00  0.00      A    C
ATOM   3199  H4  BMIMA  92      35.361  25.203  34.764  1.00  0.00      A    H
ATOM   3200  H41 BMIMA  92      35.491  26.970  34.363  1.00  0.00      A    H
ATOM   3201  C5  BMIMA  92      37.290  25.899  34.511  1.00  0.00      A    C
ATOM   3202  H5  BMIMA  92      37.592  26.866  34.906  1.00  0.00      A    H
ATOM   3203  H51 BMIMA  92      37.469  25.287  35.391  1.00  0.00      A    H
ATOM   3204  C51 BMIMA  92      38.218  25.499  33.362  1.00  0.00      A    C
ATOM   3205  H52 BMIMA  92      37.792  24.716  32.740  1.00  0.00      A    H
ATOM   3206  H53 BMIMA  92      38.392  26.387  32.760  1.00  0.00      A    H
ATOM   3207  C6  BMIMA  92      39.568  25.219  33.867  1.00  0.00      A    C
ATOM   3208  H6  BMIMA  92      39.830  26.032  34.534  1.00  0.00      A    H
ATOM   3209  H61 BMIMA  92      39.597  24.295  34.434  1.00  0.00      A    H
ATOM   3210  H62 BMIMA  92      40.353  25.154  33.122  1.00  0.00      A    H
ATOM   3221  N1  BMIMA  93       1.394  24.657  37.476  1.00  0.00      A    N
ATOM   3222  N11 BMIMA  93       1.125  26.737  38.067  1.00  0.00      A    N
ATOM   3223  C1  BMIMA  93       1.821  25.888  37.330  1.00  0.00      A    C
ATOM   3224  H1  BMIMA  93       2.665  26.189  36.746  1.00  0.00      A    H
ATOM   3225  C2  BMIMA  93       0.308  24.807  38.320  1.00  0.00      A    C
ATOM   3226  H2  BMIMA  93      -0.301  23.994  38.648  1.00  0.00      A    H
ATOM   3227  C21 BMIMA  93       0.214  25.986  38.741  1.00  0.00      A    C
ATOM   3228  H21 BMIMA  93      -0.404  26.384  39.517  1.00  0.00      A    H
ATOM   3229  C3  BMIMA  93       1.909  23.404  36.908  1.00  0.00      A    C
ATOM   3230  H3  BMIMA  93       2.687  23.075  37.581  1.00  0.00      A    H
ATOM   3231  H31 BMIMA  93       1.063  22.742  37.018  1.00  0.00      A    H
ATOM   3232  H32 BMIMA  93       2.206  23.530  35.878  1.00  0.00      A    H
ATOM   3233  C4  BMIMA  93       1.304  28.197  38.118  1.00  0.00      A    C
ATOM   3234  H4  BMIMA  93       0.278  28.531  38.157  1.00  0.00      A    H
ATOM   3235  H41 BMIMA  93       1.768  28.366  37.157  1.00  0.00      A    H
ATOM   3236  C5  BMIMA  93       2.262  28.663  39.165  1.00  0.00      A    C
ATOM   3237  H5  BMIMA  93       3.278  28.568  38.790  1.00  0.00      A    H
ATOM   3238  H51 BMIMA  93       2.012  29.707  39.337  1.00  0.00      A    H
ATOM   3239  C51 BMIMA  93       2.228  27.888  40.478  1.00  0.00      A    C
ATOM   3240  H52 BMIMA  93       1.203  27.833  40.835  1.00  0.00      A    H
ATOM   3241  H53 BMIMA  93       2.571  26.862  40.379  1.00  0.00      A    H
ATOM   3242  C6  BMIMA  93       3.245  28.532  41.408  1.00  0.00      A    C
ATOM   3243  H6  BMIMA  93       3.319  29.608  41.297  1.00  0.00      A    H
ATOM   3244  H61 BMIMA  93       3.016  28.274  42.435  1.00  0.00      A    H
ATOM   3245  H62 BMIMA  93       4.251  28.152  41.270  1.00  0.00      A    H
ATOM   3256  N1  BMIMA  94      21.406  21.327  40.803  1.00  0.00      A    N
ATOM   3257  N11 BMIMA  94      19.468  21.702  41.688  1.00  0.00      A    N
ATOM   3258  C1  BMIMA  94      20.598  21.115  41.815  1.00  0.00      A    C
ATOM   3259  H1  BMIMA  94      20.789  20.466  42.643  1.00  0.00      A    H
ATOM   3260  C2  BMIMA  94      20.719  22.154  39.983  1.00  0.00      A    C
ATOM   3261  H2  BMIMA  94      21.185  22.672  39.173  1.00  0.00      A    H
ATOM   3262  C21 BMIMA  94      19.543  22.419  40.515  1.00  0.00      A    C
ATOM   3263  H21 BMIMA  94      18.864  23.135  40.106  1.00  0.00      A    H
ATOM   3264  C3  BMIMA  94      22.576  20.557  40.421  1.00  0.00      A    C
ATOM   3265  H3  BMIMA  94      23.361  21.243  40.138  1.00  0.00      A    H
ATOM   3266  H31 BMIMA  94      22.974  19.941  41.213  1.00  0.00      A    H
ATOM   3267  H32 BMIMA  94      22.153  19.895  39.680  1.00  0.00      A    H
ATOM   3268  C4  BMIMA  94      18.402  21.921  42.633  1.00  0.00      A    C
ATOM   3269  H4  BMIMA  94      18.116  22.960  42.564  1.00  0.00      A    H
ATOM   3270  H41 BMIMA  94      18.841  21.797  43.613  1.00  0.00      A    H
ATOM   3271  C5  BMIMA  94      17.131  21.081  42.394  1.00  0.00      A    C
ATOM   3272  H5  BMIMA  94      17.255  20.028  42.635  1.00  0.00      A    H
ATOM   3273  H51 BMIMA  94      16.399  21.496  43.082  1.00  0.00      A    H
ATOM   3274  C51 BMIMA  94      16.412  21.216  41.023  1.00  0.00      A    C
ATOM   3275  H52 BMIMA  94      16.168  22.266  40.883  1.00  0.00      A    H
ATOM   3276  H53 BMIMA  94      17.027  20.933  40.173  1.00  0.00      A    H
ATOM   3277  C6  BMIMA  94      15.320  20.182  40.851  1.00  0.00      A    C
ATOM   3278  H6  BMIMA  94      14.402  20.391  41.388  1.00  0.00      A    H
ATOM   3279  H61 BMIMA  94      15.159  20.186  39.779  1.00  0.00      A    H
ATOM   3280  H62 BMIMA  94      15.646  19.161  41.019  1.00  0.00      A    H
ATOM   3291  N1  BMIMA  95       6.372  37.017  43.839  1.00  0.00      A    N
ATOM   3292  N11 BMIMA  95       5.932  34.997  43.213  1.00  0.00      A    N
ATOM   3293  C1  BMIMA  95       5.825  35.826  44.206  1.00  0.00      A    C
ATOM   3294  H1  BMIMA  95       5.424  35.627  45.176  1.00  0.00      A    H
ATOM   3295  C2  BMIMA  95       6.577  36.953  42.471  1.00  0.00      A    C
ATOM   3296  H2  BMIMA  95       6.906  37.784  41.886  1.00  0.00      A    H
ATOM   3297  C21 BMIMA  95       6.459  35.657  42.103  1.00  0.00      A    C
ATOM   3298  H21 BMIMA  95       6.628  35.258  41.127  1.00  0.00      A    H
ATOM   3299  C3  BMIMA  95       6.046  38.298  44.513  1.00  0.00      A    C
ATOM   3300  H3  BMIMA  95       5.159  38.710  44.055  1.00  0.00      A    H
ATOM   3301  H31 BMIMA  95       5.827  38.115  45.555  1.00  0.00      A    H
ATOM   3302  H32 BMIMA  95       6.912  38.937  44.418  1.00  0.00      A    H
ATOM   3303  C4  BMIMA  95       5.392  33.687  43.114  1.00  0.00      A    C
ATOM   3304  H4  BMIMA  95       4.532  34.065  42.582  1.00  0.00      A    H
ATOM   3305  H41 BMIMA  95       5.291  33.311  44.121  1.00  0.00      A    H
ATOM   3306  C5  BMIMA  95       6.239  32.736  42.286  1.00  0.00      A    C
ATOM   3307  H5  BMIMA  95       6.886  33.181  41.535  1.00  0.00      A    H
ATOM   3308  H51 BMIMA  95       6.861  32.175  42.978  1.00  0.00      A    H
ATOM   3309  C51 BMIMA  95       5.318  31.812  41.543  1.00  0.00      A    C
ATOM   3310  H52 BMIMA  95       4.800  31.153  42.234  1.00  0.00      A    H
ATOM   3311  H53 BMIMA  95       4.523  32.313  40.997  1.00  0.00      A    H
ATOM   3312  C6  BMIMA  95       6.033  30.932  40.619  1.00  0.00      A    C
ATOM   3313  H6  BMIMA  95       6.793  30.303  41.070  1.00  0.00      A    H
ATOM   3314  H61 BMIMA  95       5.326  30.235  40.184  1.00  0.00      A    H
ATOM   3315  H62 BMIMA  95       6.501  31.633  39.937  1.00  0.00      A    H
ATOM   3326  N1  BMIMA  96      28.715  40.782  27.625  1.00  0.00      A    N
ATOM   3327  N11 BMIMA  96      28.593  42.050  25.894  1.00  0.00      A    N
ATOM   3328  C1  BMIMA  96      28.017  41.068  26.543  1.00  0.00      A    C
ATOM   3329  H1  BMIMA  96      27.103  40.585  26.269  1.00  0.00      A    H
ATOM   3330  C2  BMIMA  96      29.709  41.696  27.686  1.00  0.00      A    C
ATOM   3331  H2  BMIMA  96      30.422  41.688  28.481  1.00  0.00      A    H
ATOM   3332  C21 BMIMA  96      29.601  42.502  26.708  1.00  0.00      A    C
ATOM   3333  H21 BMIMA  96      30.180  43.382  26.531  1.00  0.00      A    H
ATOM   3334  C3  BMIMA  96      28.247  39.842  28.629  1.00  0.00      A    C
ATOM   3335  H3  BMIMA  96      27.925  38.895  28.221  1.00  0.00      A    H
ATOM   3336  H31 BMIMA  96      28.997  39.772  29.402  1.00  0.00      A    H
ATOM   3337  H32 BMIMA  96      27.364  40.288  29.062  1.00  0.00      A    H
ATOM   3338  C4  BMIMA  96      28.097  42.620  24.634  1.00  0.00      A    C
ATOM   3339  H4  BMIMA  96      27.604  41.759  24.207  1.00  0.00      A    H
ATOM   3340  H41 BMIMA  96      28.976  42.796  24.032  1.00  0.00      A    H
ATOM   3341  C5  BMIMA  96      27.069  43.788  24.716  1.00  0.00      A    C
ATOM   3342  H5  BMIMA  96      26.787  43.984  23.684  1.00  0.00      A    H
ATOM   3343  H51 BMIMA  96      26.236  43.450  25.327  1.00  0.00      A    H
ATOM   3344  C51 BMIMA  96      27.540  45.087  25.390  1.00  0.00      A    C
ATOM   3345  H52 BMIMA  96      27.391  45.024  26.465  1.00  0.00      A    H
ATOM   3346  H53 BMIMA  96      28.552  45.253  25.031  1.00  0.00      A    H
ATOM   3347  C6  BMIMA  96      26.504  46.179  24.976  1.00  0.00      A    C
ATOM   3348  H6  BMIMA  96      25.485  45.849  25.142  1.00  0.00      A    H
ATOM   3349  H61 BMIMA  96      26.560  46.941  25.744  1.00  0.00      A    H
ATOM   3350  H62 BMIMA  96      26.559  46.442  23.926  1.00  0.00      A    H
ATOM   3361  N1  BMIMA  97      22.738  41.114  30.799  1.00  0.00      A    N
ATOM   3362  N11 BMIMA  97      24.575  41.846  31.644  1.00  0.00      A    N
ATOM   3363  C1  BMIMA  97      24.041  40.880  30.901  1.00  0.00      A    C
ATOM   3364  H1  BMIMA  97      24.559  40.109  30.372  1.00  0.00      A    H
ATOM   3365  C2  BMIMA  97      22.416  42.132  31.588  1.00  0.00      A    C
ATOM   3366  H2  BMIMA  97      21.401  42.461  31.642  1.00  0.00      A    H
ATOM   3367  C21 BMIMA  97      23.518  42.609  32.103  1.00  0.00      A    C
ATOM   3368  H21 BMIMA  97      23.647  43.393  32.816  1.00  0.00      A    H
ATOM   3369  C3  BMIMA  97      21.792  40.568  29.864  1.00  0.00      A    C
ATOM   3370  H3  BMIMA  97      20.842  40.544  30.376  1.00  0.00      A    H
ATOM   3371  H31 BMIMA  97      21.672  41.156  28.966  1.00  0.00      A    H
ATOM   3372  H32 BMIMA  97      21.979  39.535  29.609  1.00  0.00      A    H
ATOM   3373  C4  BMIMA  97      26.002  42.056  31.849  1.00  0.00      A    C
ATOM   3374  H4  BMIMA  97      26.478  41.206  31.383  1.00  0.00      A    H
ATOM   3375  H41 BMIMA  97      26.109  41.935  32.917  1.00  0.00      A    H
ATOM   3376  C5  BMIMA  97      26.648  43.289  31.277  1.00  0.00      A    C
ATOM   3377  H5  BMIMA  97      26.467  44.085  31.995  1.00  0.00      A    H
ATOM   3378  H51 BMIMA  97      27.713  43.082  31.224  1.00  0.00      A    H
ATOM   3379  C51 BMIMA  97      26.152  43.741  29.919  1.00  0.00      A    C
ATOM   3380  H52 BMIMA  97      26.393  43.034  29.130  1.00  0.00      A    H
ATOM   3381  H53 BMIMA  97      25.076  43.894  29.953  1.00  0.00      A    H
ATOM   3382  C6  BMIMA  97      26.736  45.036  29.535  1.00  0.00      A    C
ATOM   3383  H6  BMIMA  97      27.746  44.836  29.196  1.00  0.00      A    H
ATOM   3384  H61 BMIMA  97      26.185  45.539  28.748  1.00  0.00      A    H
ATOM   3385  H62 BMIMA  97      26.775  45.642  30.433  1.00  0.00      A    H
ATOM   3396  N1  BMIMA  98      16.720  33.330  15.826  1.00  0.00      A    N
ATOM   3397  N11 BMIMA  98      17.649  31.451  16.309  1.00  0.00      A    N
ATOM   3398  C1  BMIMA  98      17.655  32.746  16.511  1.00  0.00      A    C
ATOM   3399  H1  BMIMA  98      18.375  33.184  17.169  1.00  0.00      A    H
ATOM   3400  C2  BMIMA  98      16.058  32.321  15.200  1.00  0.00      A    C
ATOM   3401  H2  BMIMA  98      15.216  32.506  14.569  1.00  0.00      A    H
ATOM   3402  C21 BMIMA  98      16.593  31.177  15.443  1.00  0.00      A    C
ATOM   3403  H21 BMIMA  98      16.435  30.168  15.133  1.00  0.00      A    H
ATOM   3404  C3  BMIMA  98      16.496  34.759  15.646  1.00  0.00      A    C
ATOM   3405  H3  BMIMA  98      16.727  35.219  16.595  1.00  0.00      A    H
ATOM   3406  H31 BMIMA  98      17.067  35.039  14.773  1.00  0.00      A    H
ATOM   3407  H32 BMIMA  98      15.451  34.976  15.482  1.00  0.00      A    H
ATOM   3408  C4  BMIMA  98      18.612  30.432  16.872  1.00  0.00      A    C
ATOM   3409  H4  BMIMA  98      18.017  29.563  17.111  1.00  0.00      A    H
ATOM   3410  H41 BMIMA  98      18.941  30.747  17.851  1.00  0.00      A    H
ATOM   3411  C5  BMIMA  98      19.812  30.166  16.060  1.00  0.00      A    C
ATOM   3412  H5  BMIMA  98      19.538  29.471  15.270  1.00  0.00      A    H
ATOM   3413  H51 BMIMA  98      20.268  31.076  15.679  1.00  0.00      A    H
ATOM   3414  C51 BMIMA  98      20.933  29.430  16.791  1.00  0.00      A    C
ATOM   3415  H52 BMIMA  98      21.265  30.127  17.556  1.00  0.00      A    H
ATOM   3416  H53 BMIMA  98      20.575  28.458  17.121  1.00  0.00      A    H
ATOM   3417  C6  BMIMA  98      22.092  29.130  15.765  1.00  0.00      A    C
ATOM   3418  H6  BMIMA  98      22.408  30.036  15.262  1.00  0.00      A    H
ATOM   3419  H61 BMIMA  98      22.893  28.714  16.366  1.00  0.00      A    H
ATOM   3420  H62 BMIMA  98      21.704  28.412  15.051  1.00  0.00      A    H
ATOM   3431  N1  BMIMA  99       4.700  18.476  39.235  1.00  0.00      A    N
ATOM   3432  N11 BMIMA  99       4.497  16.382  39.087  1.00  0.00      A    N
ATOM   3433  C1  BMIMA  99       3.832  17.512  39.034  1.00  0.00      A    C
ATOM   3434  H1  BMIMA  99       2.797  17.625  38.792  1.00  0.00      A    H
ATOM   3435  C2  BMIMA  99       5.986  17.918  39.363  1.00  0.00      A    C
ATOM   3436  H2  BMIMA  99       6.860  18.501  39.558  1.00  0.00      A    H
ATOM   3437  C21 BMIMA  99       5.763  16.637  39.185  1.00  0.00      A    C
ATOM   3438  H21 BMIMA  99       6.538  15.909  39.091  1.00  0.00      A    H
ATOM   3439  C3  BMIMA  99       4.487  19.918  39.218  1.00  0.00      A    C
ATOM   3440  H3  BMIMA  99       4.541  20.159  40.269  1.00  0.00      A    H
ATOM   3441  H31 BMIMA  99       5.216  20.382  38.570  1.00  0.00      A    H
ATOM   3442  H32 BMIMA  99       3.483  20.092  38.858  1.00  0.00      A    H
ATOM   3443  C4  BMIMA  99       3.986  15.057  38.752  1.00  0.00      A    C
ATOM   3444  H4  BMIMA  99       4.759  14.617  38.139  1.00  0.00      A    H
ATOM   3445  H41 BMIMA  99       3.019  15.219  38.298  1.00  0.00      A    H
ATOM   3446  C5  BMIMA  99       3.782  14.310  40.127  1.00  0.00      A    C
ATOM   3447  H5  BMIMA  99       4.466  14.695  40.879  1.00  0.00      A    H
ATOM   3448  H51 BMIMA  99       2.744  14.492  40.393  1.00  0.00      A    H
ATOM   3449  C51 BMIMA  99       4.001  12.819  40.045  1.00  0.00      A    C
ATOM   3450  H52 BMIMA  99       3.234  12.325  39.455  1.00  0.00      A    H
ATOM   3451  H53 BMIMA  99       5.024  12.580  39.766  1.00  0.00      A    H
ATOM   3452  C6  BMIMA  99       3.787  12.152  41.398  1.00  0.00      A    C
ATOM   3453  H6  BMIMA  99       4.042  11.106  41.528  1.00  0.00      A    H
ATOM   3454  H61 BMIMA  99       4.461  12.673  42.068  1.00  0.00      A    H
ATOM   3455  H62 BMIMA  99       2.793  12.317  41.800  1.00  0.00      A    H
ATOM   3466  N1  BMIMA 100      18.562  31.751   7.666  1.00  0.00      A    N
ATOM   3467  N11 BMIMA 100      18.574  29.975   6.401  1.00  0.00      A    N
ATOM   3468  C1  BMIMA 100      18.889  31.243   6.464  1.00  0.00      A    C
ATOM   3469  H1  BMIMA 100      19.117  31.851   5.614  1.00  0.00      A    H
ATOM   3470  C2  BMIMA 100      18.030  30.747   8.432  1.00  0.00      A    C
ATOM   3471  H2  BMIMA 100      17.626  30.806   9.420  1.00  0.00      A    H
ATOM   3472  C21 BMIMA 100      18.104  29.667   7.654  1.00  0.00      A    C
ATOM   3473  H21 BMIMA 100      17.955  28.685   8.046  1.00  0.00      A    H
ATOM   3474  C3  BMIMA 100      18.397  33.189   7.968  1.00  0.00      A    C
ATOM   3475  H3  BMIMA 100      19.225  33.595   7.405  1.00  0.00      A    H
ATOM   3476  H31 BMIMA 100      17.533  33.656   7.520  1.00  0.00      A    H
ATOM   3477  H32 BMIMA 100      18.505  33.372   9.027  1.00  0.00      A    H
ATOM   3478  C4  BMIMA 100      18.495  29.147   5.184  1.00  0.00      A    C
ATOM   3479  H4  BMIMA 100      18.786  29.803   4.377  1.00  0.00      A    H
ATOM   3480  H41 BMIMA 100      17.460  28.852   5.093  1.00  0.00      A    H
ATOM   3481  C5  BMIMA 100      19.322  27.875   5.024  1.00  0.00      A    C
ATOM   3482  H5  BMIMA 100      20.316  28.186   5.335  1.00  0.00      A    H
ATOM   3483  H51 BMIMA 100      18.878  27.142   5.694  1.00  0.00      A    H
ATOM   3484  C51 BMIMA 100      19.308  27.308   3.557  1.00  0.00      A    C
ATOM   3485  H52 BMIMA 100      18.335  26.938   3.243  1.00  0.00      A    H
ATOM   3486  H53 BMIMA 100      19.819  27.978   2.871  1.00  0.00      A    H
ATOM   3487  C6  BMIMA 100      20.072  26.045   3.413  1.00  0.00      A    C
ATOM   3488  H6  BMIMA 100      19.591  25.784   2.478  1.00  0.00      A    H
ATOM   3489  H61 BMIMA 100      21.136  26.193   3.270  1.00  0.00      A    H
ATOM   3490  H62 BMIMA 100      19.912  25.241   4.122  1.00  0.00      A    H
ATOM   3501  N1  BMIMA 101      16.226  36.437   2.770  1.00  0.00      A    N
ATOM   3502  N11 BMIMA 101      15.511  38.125   1.604  1.00  0.00      A    N
ATOM   3503  C1  BMIMA 101      16.170  36.963   1.569  1.00  0.00      A    C
ATOM   3504  H1  BMIMA 101      16.628  36.593   0.677  1.00  0.00      A    H
ATOM   3505  C2  BMIMA 101      15.497  37.200   3.592  1.00  0.00      A    C
ATOM   3506  H2  BMIMA 101      15.405  36.895   4.611  1.00  0.00      A    H
ATOM   3507  C21 BMIMA 101      14.994  38.231   2.865  1.00  0.00      A    C
ATOM   3508  H21 BMIMA 101      14.455  39.146   2.975  1.00  0.00      A    H
ATOM   3509  C3  BMIMA 101      16.890  35.227   3.199  1.00  0.00      A    C
ATOM   3510  H3  BMIMA 101      17.450  35.252   4.123  1.00  0.00      A    H
ATOM   3511  H31 BMIMA 101      16.164  34.430   3.257  1.00  0.00      A    H
ATOM   3512  H32 BMIMA 101      17.599  35.094   2.396  1.00  0.00      A    H
ATOM   3513  C4  BMIMA 101      15.127  38.978   0.455  1.00  0.00      A    C
ATOM   3514  H4  BMIMA 101      14.410  39.637   0.923  1.00  0.00      A    H
ATOM   3515  H41 BMIMA 101      14.414  38.464  -0.172  1.00  0.00      A    H
ATOM   3516  C5  BMIMA 101      16.320  39.830  -0.152  1.00  0.00      A    C
ATOM   3517  H5  BMIMA 101      17.167  39.922   0.523  1.00  0.00      A    H
ATOM   3518  H51 BMIMA 101      16.633  39.254  -1.019  1.00  0.00      A    H
ATOM   3519  C51 BMIMA 101      15.926  41.225  -0.605  1.00  0.00      A    C
ATOM   3520  H52 BMIMA 101      14.998  41.137  -1.165  1.00  0.00      A    H
ATOM   3521  H53 BMIMA 101      15.705  41.827   0.272  1.00  0.00      A    H
ATOM   3522  C6  BMIMA 101      16.887  41.916  -1.578  1.00  0.00      A    C
ATOM   3523  H6  BMIMA 101      17.891  42.048  -1.190  1.00  0.00      A    H
ATOM   3524  H61 BMIMA 101      17.154  41.236  -2.379  1.00  0.00      A    H
ATOM   3525  H62 BMIMA 101      16.443  42.830  -1.953  1.00  0.00      A    H
ATOM   3536  N1  BMIMA 102      35.066   8.840   5.740  1.00  0.00      A    N
ATOM   3537  N11 BMIMA 102      35.978   9.356   3.852  1.00  0.00      A    N
ATOM   3538  C1  BMIMA 102      35.953   9.657   5.145  1.00  0.00      A    C
ATOM   3539  H1  BMIMA 102      36.512  10.368   5.715  1.00  0.00      A    H
ATOM   3540  C2  BMIMA 102      34.398   8.077   4.743  1.00  0.00      A    C
ATOM   3541  H2  BMIMA 102      33.510   7.510   4.913  1.00  0.00      A    H
ATOM   3542  C21 BMIMA 102      35.004   8.373   3.597  1.00  0.00      A    C
ATOM   3543  H21 BMIMA 102      34.815   8.118   2.577  1.00  0.00      A    H
ATOM   3544  C3  BMIMA 102      34.873   8.825   7.239  1.00  0.00      A    C
ATOM   3545  H3  BMIMA 102      35.011   7.824   7.620  1.00  0.00      A    H
ATOM   3546  H31 BMIMA 102      35.570   9.471   7.752  1.00  0.00      A    H
ATOM   3547  H32 BMIMA 102      33.912   9.310   7.327  1.00  0.00      A    H
ATOM   3548  C4  BMIMA 102      36.892   9.942   2.848  1.00  0.00      A    C
ATOM   3549  H4  BMIMA 102      37.157   9.123   2.196  1.00  0.00      A    H
ATOM   3550  H41 BMIMA 102      37.777  10.259   3.379  1.00  0.00      A    H
ATOM   3551  C5  BMIMA 102      36.276  11.158   2.205  1.00  0.00      A    C
ATOM   3552  H5  BMIMA 102      36.612  12.025   2.767  1.00  0.00      A    H
ATOM   3553  H51 BMIMA 102      36.753  11.191   1.229  1.00  0.00      A    H
ATOM   3554  C51 BMIMA 102      34.743  11.166   2.146  1.00  0.00      A    C
ATOM   3555  H52 BMIMA 102      34.372  10.321   1.571  1.00  0.00      A    H
ATOM   3556  H53 BMIMA 102      34.359  11.185   3.162  1.00  0.00      A    H
ATOM   3557  C6  BMIMA 102      34.081  12.208   1.298  1.00  0.00      A    C
ATOM   3558  H6  BMIMA 102      33.003  12.110   1.239  1.00  0.00      A    H
ATOM   3559  H61 BMIMA 102      34.288  13.207   1.664  1.00  0.00      A    H
ATOM   3560  H62 BMIMA 102      34.476  12.155   0.290  1.00  0.00      A    H
ATOM   3571  N1  BMIMA 103      30.113  27.664  11.091  1.00  0.00      A    N
ATOM   3572  N11 BMIMA 103      28.300  26.532  11.454  1.00  0.00      A    N
ATOM   3573  C1  BMIMA 103      29.124  27.014  10.528  1.00  0.00      A    C
ATOM   3574  H1  BMIMA 103      28.927  26.958   9.479  1.00  0.00      A    H
ATOM   3575  C2  BMIMA 103      29.940  27.703  12.439  1.00  0.00      A    C
ATOM   3576  H2  BMIMA 103      30.662  28.147  13.090  1.00  0.00      A    H
ATOM   3577  C21 BMIMA 103      28.887  26.845  12.687  1.00  0.00      A    C
ATOM   3578  H21 BMIMA 103      28.474  26.490  13.605  1.00  0.00      A    H
ATOM   3579  C3  BMIMA 103      31.179  28.410  10.469  1.00  0.00      A    C
ATOM   3580  H3  BMIMA 103      30.726  28.993   9.682  1.00  0.00      A    H
ATOM   3581  H31 BMIMA 103      31.699  29.083  11.135  1.00  0.00      A    H
ATOM   3582  H32 BMIMA 103      31.875  27.808   9.903  1.00  0.00      A    H
ATOM   3583  C4  BMIMA 103      26.956  26.009  11.214  1.00  0.00      A    C
ATOM   3584  H4  BMIMA 103      26.944  24.949  11.423  1.00  0.00      A    H
ATOM   3585  H41 BMIMA 103      26.658  26.057  10.177  1.00  0.00      A    H
ATOM   3586  C5  BMIMA 103      25.828  26.773  11.989  1.00  0.00      A    C
ATOM   3587  H5  BMIMA 103      25.835  26.380  13.003  1.00  0.00      A    H
ATOM   3588  H51 BMIMA 103      26.119  27.820  12.014  1.00  0.00      A    H
ATOM   3589  C51 BMIMA 103      24.348  26.806  11.445  1.00  0.00      A    C
ATOM   3590  H52 BMIMA 103      24.333  26.967  10.370  1.00  0.00      A    H
ATOM   3591  H53 BMIMA 103      23.868  25.838  11.562  1.00  0.00      A    H
ATOM   3592  C6  BMIMA 103      23.374  27.843  12.100  1.00  0.00      A    C
ATOM   3593  H6  BMIMA 103      23.342  27.789  13.182  1.00  0.00      A    H
ATOM   3594  H61 BMIMA 103      23.613  28.846  11.764  1.00  0.00      A    H
ATOM   3595  H62 BMIMA 103      22.369  27.751  11.703  1.00  0.00      A    H
ATOM   3606  N1  BMIMA 104      25.532  13.735  11.321  1.00  0.00      A    N
ATOM   3607  N11 BMIMA 104      27.363  14.623  11.956  1.00  0.00      A    N
ATOM   3608  C1  BMIMA 104      26.091  14.490  12.234  1.00  0.00      A    C
ATOM   3609  H1  BMIMA 104      25.633  14.768  13.159  1.00  0.00      A    H
ATOM   3610  C2  BMIMA 104      26.536  13.290  10.449  1.00  0.00      A    C
ATOM   3611  H2  BMIMA 104      26.380  12.581   9.665  1.00  0.00      A    H
ATOM   3612  C21 BMIMA 104      27.665  13.826  10.870  1.00  0.00      A    C
ATOM   3613  H21 BMIMA 104      28.674  13.613  10.593  1.00  0.00      A    H
ATOM   3614  C3  BMIMA 104      24.140  13.286  11.241  1.00  0.00      A    C
ATOM   3615  H3  BMIMA 104      23.660  13.554  12.171  1.00  0.00      A    H
ATOM   3616  H31 BMIMA 104      23.669  13.789  10.409  1.00  0.00      A    H
ATOM   3617  H32 BMIMA 104      24.180  12.209  11.170  1.00  0.00      A    H
ATOM   3618  C4  BMIMA 104      28.289  15.350  12.814  1.00  0.00      A    C
ATOM   3619  H4  BMIMA 104      29.039  14.660  13.173  1.00  0.00      A    H
ATOM   3620  H41 BMIMA 104      27.662  15.614  13.652  1.00  0.00      A    H
ATOM   3621  C5  BMIMA 104      28.832  16.606  12.052  1.00  0.00      A    C
ATOM   3622  H5  BMIMA 104      28.974  17.406  12.773  1.00  0.00      A    H
ATOM   3623  H51 BMIMA 104      29.788  16.218  11.709  1.00  0.00      A    H
ATOM   3624  C51 BMIMA 104      27.887  17.116  10.872  1.00  0.00      A    C
ATOM   3625  H52 BMIMA 104      27.776  16.306  10.155  1.00  0.00      A    H
ATOM   3626  H53 BMIMA 104      26.855  17.415  11.035  1.00  0.00      A    H
ATOM   3627  C6  BMIMA 104      28.477  18.232  10.122  1.00  0.00      A    C
ATOM   3628  H6  BMIMA 104      29.529  18.159   9.869  1.00  0.00      A    H
ATOM   3629  H61 BMIMA 104      27.974  18.434   9.184  1.00  0.00      A    H
ATOM   3630  H62 BMIMA 104      28.522  19.105  10.765  1.00  0.00      A    H
ATOM   3641  N1  BMIMA 105      33.628  22.221  25.776  1.00  0.00      A    N
ATOM   3642  N11 BMIMA 105      34.612  23.250  24.125  1.00  0.00      A    N
ATOM   3643  C1  BMIMA 105      34.227  23.343  25.353  1.00  0.00      A    C
ATOM   3644  H1  BMIMA 105      34.251  24.220  25.965  1.00  0.00      A    H
ATOM   3645  C2  BMIMA 105      33.833  21.317  24.796  1.00  0.00      A    C
ATOM   3646  H2  BMIMA 105      33.379  20.367  24.975  1.00  0.00      A    H
ATOM   3647  C21 BMIMA 105      34.435  21.940  23.783  1.00  0.00      A    C
ATOM   3648  H21 BMIMA 105      34.768  21.523  22.858  1.00  0.00      A    H
ATOM   3649  C3  BMIMA 105      33.165  21.967  27.169  1.00  0.00      A    C
ATOM   3650  H3  BMIMA 105      32.161  21.578  27.248  1.00  0.00      A    H
ATOM   3651  H31 BMIMA 105      33.956  21.318  27.515  1.00  0.00      A    H
ATOM   3652  H32 BMIMA 105      33.170  22.937  27.643  1.00  0.00      A    H
ATOM   3653  C4  BMIMA 105      35.119  24.375  23.205  1.00  0.00      A    C
ATOM   3654  H4  BMIMA 105      35.027  25.324  23.713  1.00  0.00      A    H
ATOM   3655  H41 BMIMA 105      34.416  24.475  22.391  1.00  0.00      A    H
ATOM   3656  C5  BMIMA 105      36.467  24.173  22.566  1.00  0.00      A    C
ATOM   3657  H5  BMIMA 105      36.509  23.185  22.115  1.00  0.00      A    H
ATOM   3658  H51 BMIMA 105      36.671  24.970  21.856  1.00  0.00      A    H
ATOM   3659  C51 BMIMA 105      37.531  24.170  23.683  1.00  0.00      A    C
ATOM   3660  H52 BMIMA 105      37.605  25.215  23.975  1.00  0.00      A    H
ATOM   3661  H53 BMIMA 105      37.052  23.742  24.559  1.00  0.00      A    H
ATOM   3662  C6  BMIMA 105      38.930  23.788  23.420  1.00  0.00      A    C
ATOM   3663  H6  BMIMA 105      38.965  22.976  22.702  1.00  0.00      A    H
ATOM   3664  H61 BMIMA 105      39.516  24.629  23.069  1.00  0.00      A    H
ATOM   3665  H62 BMIMA 105      39.471  23.471  24.305  1.00  0.00      A    H
ATOM   3676  N1  BMIMA 106      44.064  41.536   4.999  1.00  0.00      A    N
ATOM   3677  N11 BMIMA 106      42.693  43.218   5.134  1.00  0.00      A    N
ATOM   3678  C1  BMIMA 106      43.126  42.130   5.715  1.00  0.00      A    C
ATOM   3679  H1  BMIMA 106      42.734  41.892   6.681  1.00  0.00      A    H
ATOM   3680  C2  BMIMA 106      44.162  42.296   3.856  1.00  0.00      A    C
ATOM   3681  H2  BMIMA 106      44.914  42.163   3.110  1.00  0.00      A    H
ATOM   3682  C21 BMIMA 106      43.248  43.275   3.948  1.00  0.00      A    C
ATOM   3683  H21 BMIMA 106      43.087  44.118   3.312  1.00  0.00      A    H
ATOM   3684  C3  BMIMA 106      44.628  40.186   5.272  1.00  0.00      A    C
ATOM   3685  H3  BMIMA 106      44.062  39.736   6.074  1.00  0.00      A    H
ATOM   3686  H31 BMIMA 106      44.433  39.622   4.372  1.00  0.00      A    H
ATOM   3687  H32 BMIMA 106      45.626  40.267   5.679  1.00  0.00      A    H
ATOM   3688  C4  BMIMA 106      41.761  44.270   5.501  1.00  0.00      A    C
ATOM   3689  H4  BMIMA 106      40.766  43.862   5.394  1.00  0.00      A    H
ATOM   3690  H41 BMIMA 106      41.958  45.143   4.896  1.00  0.00      A    H
ATOM   3691  C5  BMIMA 106      41.870  44.487   7.035  1.00  0.00      A    C
ATOM   3692  H5  BMIMA 106      41.151  45.247   7.332  1.00  0.00      A    H
ATOM   3693  H51 BMIMA 106      41.638  43.531   7.497  1.00  0.00      A    H
ATOM   3694  C51 BMIMA 106      43.185  44.997   7.531  1.00  0.00      A    C
ATOM   3695  H52 BMIMA 106      44.131  44.498   7.336  1.00  0.00      A    H
ATOM   3696  H53 BMIMA 106      43.236  45.959   7.027  1.00  0.00      A    H
ATOM   3697  C6  BMIMA 106      43.081  45.001   9.024  1.00  0.00      A    C
ATOM   3698  H6  BMIMA 106      43.251  44.043   9.504  1.00  0.00      A    H
ATOM   3699  H61 BMIMA 106      43.897  45.593   9.423  1.00  0.00      A    H
ATOM   3700  H62 BMIMA 106      42.170  45.422   9.431  1.00  0.00      A    H
ATOM   3711  N1  BMIMA 107       9.104  13.743  22.536  1.00  0.00      A    N
ATOM   3712  N11 BMIMA 107       8.225  15.681  22.695  1.00  0.00      A    N
ATOM   3713  C1  BMIMA 107       8.559  14.741  21.837  1.00  0.00      A    C
ATOM   3714  H1  BMIMA 107       8.271  14.784  20.808  1.00  0.00      A    H
ATOM   3715  C2  BMIMA 107       9.165  14.081  23.835  1.00  0.00      A    C
ATOM   3716  H2  BMIMA 107       9.583  13.486  24.616  1.00  0.00      A    H
ATOM   3717  C21 BMIMA 107       8.576  15.209  23.932  1.00  0.00      A    C
ATOM   3718  H21 BMIMA 107       8.252  15.646  24.851  1.00  0.00      A    H
ATOM   3719  C3  BMIMA 107       9.519  12.493  21.926  1.00  0.00      A    C
ATOM   3720  H3  BMIMA 107      10.537  12.275  22.213  1.00  0.00      A    H
ATOM   3721  H31 BMIMA 107       8.844  11.723  22.267  1.00  0.00      A    H
ATOM   3722  H32 BMIMA 107       9.366  12.655  20.869  1.00  0.00      A    H
ATOM   3723  C4  BMIMA 107       7.619  17.007  22.390  1.00  0.00      A    C
ATOM   3724  H4  BMIMA 107       6.659  17.019  22.886  1.00  0.00      A    H
ATOM   3725  H41 BMIMA 107       7.342  16.941  21.348  1.00  0.00      A    H
ATOM   3726  C5  BMIMA 107       8.485  18.209  22.823  1.00  0.00      A    C
ATOM   3727  H5  BMIMA 107       7.987  19.058  22.363  1.00  0.00      A    H
ATOM   3728  H51 BMIMA 107       8.527  18.209  23.909  1.00  0.00      A    H
ATOM   3729  C51 BMIMA 107       9.881  18.264  22.223  1.00  0.00      A    C
ATOM   3730  H52 BMIMA 107      10.354  18.942  22.929  1.00  0.00      A    H
ATOM   3731  H53 BMIMA 107      10.506  17.407  22.463  1.00  0.00      A    H
ATOM   3732  C6  BMIMA 107      10.038  18.917  20.843  1.00  0.00      A    C
ATOM   3733  H6  BMIMA 107       9.641  19.925  20.831  1.00  0.00      A    H
ATOM   3734  H61 BMIMA 107      11.097  18.981  20.624  1.00  0.00      A    H
ATOM   3735  H62 BMIMA 107       9.656  18.322  20.021  1.00  0.00      A    H
ATOM   3746  N1  BMIMA 108      31.479  10.454   7.799  1.00  0.00      A    N
ATOM   3747  N11 BMIMA 108      31.169   9.652   5.822  1.00  0.00      A    N
ATOM   3748  C1  BMIMA 108      31.345  10.741   6.519  1.00  0.00      A    C
ATOM   3749  H1  BMIMA 108      31.417  11.705   6.063  1.00  0.00      A    H
ATOM   3750  C2  BMIMA 108      31.318   9.068   7.939  1.00  0.00      A    C
ATOM   3751  H2  BMIMA 108      31.395   8.642   8.916  1.00  0.00      A    H
ATOM   3752  C21 BMIMA 108      31.167   8.589   6.709  1.00  0.00      A    C
ATOM   3753  H21 BMIMA 108      31.001   7.569   6.437  1.00  0.00      A    H
ATOM   3754  C3  BMIMA 108      31.764  11.428   8.858  1.00  0.00      A    C
ATOM   3755  H3  BMIMA 108      32.675  11.243   9.408  1.00  0.00      A    H
ATOM   3756  H31 BMIMA 108      31.535  12.370   8.383  1.00  0.00      A    H
ATOM   3757  H32 BMIMA 108      30.940  11.302   9.545  1.00  0.00      A    H
ATOM   3758  C4  BMIMA 108      30.833   9.558   4.416  1.00  0.00      A    C
ATOM   3759  H4  BMIMA 108      31.379   8.635   4.294  1.00  0.00      A    H
ATOM   3760  H41 BMIMA 108      31.380  10.303   3.858  1.00  0.00      A    H
ATOM   3761  C5  BMIMA 108      29.355   9.476   4.114  1.00  0.00      A    C
ATOM   3762  H5  BMIMA 108      28.861   8.623   4.571  1.00  0.00      A    H
ATOM   3763  H51 BMIMA 108      28.869  10.357   4.527  1.00  0.00      A    H
ATOM   3764  C51 BMIMA 108      28.933   9.314   2.640  1.00  0.00      A    C
ATOM   3765  H52 BMIMA 108      29.578   9.895   1.985  1.00  0.00      A    H
ATOM   3766  H53 BMIMA 108      28.942   8.279   2.308  1.00  0.00      A    H
ATOM   3767  C6  BMIMA 108      27.489   9.871   2.504  1.00  0.00      A    C
ATOM   3768  H6  BMIMA 108      27.045   9.816   1.517  1.00  0.00      A    H
ATOM   3769  H61 BMIMA 108      26.784   9.316   3.111  1.00  0.00      A    H
ATOM   3770  H62 BMIMA 108      27.411  10.917   2.779  1.00  0.00      A    H
ATOM   3781  N1  BMIMA 109      45.946  20.905  39.993  1.00  0.00      A    N
ATOM   3782  N11 BMIMA 109      46.423  22.283  41.537  1.00  0.00      A    N
ATOM   3783  C1  BMIMA 109      46.812  21.224  40.918  1.00  0.00      A    C
ATOM   3784  H1  BMIMA 109      47.734  20.716  41.105  1.00  0.00      A    H
ATOM   3785  C2  BMIMA 109      44.997  21.880  39.994  1.00  0.00      A    C
ATOM   3786  H2  BMIMA 109      44.143  21.808  39.355  1.00  0.00      A    H
ATOM   3787  C21 BMIMA 109      45.250  22.712  41.040  1.00  0.00      A    C
ATOM   3788  H21 BMIMA 109      44.745  23.576  41.410  1.00  0.00      A    H
ATOM   3789  C3  BMIMA 109      46.073  19.960  38.895  1.00  0.00      A    C
ATOM   3790  H3  BMIMA 109      46.703  20.334  38.101  1.00  0.00      A    H
ATOM   3791  H31 BMIMA 109      46.650  19.071  39.100  1.00  0.00      A    H
ATOM   3792  H32 BMIMA 109      45.164  19.551  38.479  1.00  0.00      A    H
ATOM   3793  C4  BMIMA 109      47.206  23.017  42.547  1.00  0.00      A    C
ATOM   3794  H4  BMIMA 109      47.260  23.985  42.071  1.00  0.00      A    H
ATOM   3795  H41 BMIMA 109      48.207  22.647  42.379  1.00  0.00      A    H
ATOM   3796  C5  BMIMA 109      46.874  23.273  43.974  1.00  0.00      A    C
ATOM   3797  H5  BMIMA 109      47.162  24.260  44.328  1.00  0.00      A    H
ATOM   3798  H51 BMIMA 109      45.797  23.307  44.117  1.00  0.00      A    H
ATOM   3799  C51 BMIMA 109      47.509  22.265  44.855  1.00  0.00      A    C
ATOM   3800  H52 BMIMA 109      48.510  22.666  44.991  1.00  0.00      A    H
ATOM   3801  H53 BMIMA 109      47.061  22.089  45.830  1.00  0.00      A    H
ATOM   3802  C6  BMIMA 109      47.549  20.854  44.296  1.00  0.00      A    C
ATOM   3803  H6  BMIMA 109      48.049  20.701  43.346  1.00  0.00      A    H
ATOM   3804  H61 BMIMA 109      47.958  20.201  45.058  1.00  0.00      A    H
ATOM   3805  H62 BMIMA 109      46.536  20.521  44.100  1.00  0.00      A    H
ATOM   3816  N1  BMIMA 110      33.468  18.809   1.293  1.00  0.00      A    N
ATOM   3817  N11 BMIMA 110      33.925  17.289  -0.133  1.00  0.00      A    N
ATOM   3818  C1  BMIMA 110      34.158  18.524   0.209  1.00  0.00      A    C
ATOM   3819  H1  BMIMA 110      34.866  19.221  -0.186  1.00  0.00      A    H
ATOM   3820  C2  BMIMA 110      32.872  17.635   1.771  1.00  0.00      A    C
ATOM   3821  H2  BMIMA 110      32.300  17.506   2.664  1.00  0.00      A    H
ATOM   3822  C21 BMIMA 110      33.036  16.755   0.805  1.00  0.00      A    C
ATOM   3823  H21 BMIMA 110      32.666  15.753   0.810  1.00  0.00      A    H
ATOM   3824  C3  BMIMA 110      33.446  20.132   1.935  1.00  0.00      A    C
ATOM   3825  H3  BMIMA 110      32.870  20.060   2.845  1.00  0.00      A    H
ATOM   3826  H31 BMIMA 110      34.493  20.350   2.083  1.00  0.00      A    H
ATOM   3827  H32 BMIMA 110      32.977  20.835   1.263  1.00  0.00      A    H
ATOM   3828  C4  BMIMA 110      34.428  16.646  -1.353  1.00  0.00      A    C
ATOM   3829  H4  BMIMA 110      35.103  17.433  -1.656  1.00  0.00      A    H
ATOM   3830  H41 BMIMA 110      33.647  16.537  -2.092  1.00  0.00      A    H
ATOM   3831  C5  BMIMA 110      35.227  15.389  -1.105  1.00  0.00      A    C
ATOM   3832  H5  BMIMA 110      34.514  14.609  -0.851  1.00  0.00      A    H
ATOM   3833  H51 BMIMA 110      35.837  15.210  -1.987  1.00  0.00      A    H
ATOM   3834  C51 BMIMA 110      36.138  15.668   0.038  1.00  0.00      A    C
ATOM   3835  H52 BMIMA 110      36.770  16.541  -0.104  1.00  0.00      A    H
ATOM   3836  H53 BMIMA 110      35.432  15.847   0.845  1.00  0.00      A    H
ATOM   3837  C6  BMIMA 110      37.002  14.487   0.372  1.00  0.00      A    C
ATOM   3838  H6  BMIMA 110      36.408  13.633   0.676  1.00  0.00      A    H
ATOM   3839  H61 BMIMA 110      37.558  14.188  -0.509  1.00  0.00      A    H
ATOM   3840  H62 BMIMA 110      37.706  14.816   1.128  1.00  0.00      A    H
ATOM   3851  N1  BMIMA 111      10.593  42.685  44.330  1.00  0.00      A    N
ATOM   3852  N11 BMIMA 111      10.852  40.953  45.580  1.00  0.00      A    N
ATOM   3853  C1  BMIMA 111       9.991  41.629  44.835  1.00  0.00      A    C
ATOM   3854  H1  BMIMA 111       8.957  41.386  44.712  1.00  0.00      A    H
ATOM   3855  C2  BMIMA 111      11.899  42.737  44.759  1.00  0.00      A    C
ATOM   3856  H2  BMIMA 111      12.594  43.526  44.569  1.00  0.00      A    H
ATOM   3857  C21 BMIMA 111      12.042  41.596  45.474  1.00  0.00      A    C
ATOM   3858  H21 BMIMA 111      12.875  41.347  46.094  1.00  0.00      A    H
ATOM   3859  C3  BMIMA 111       9.981  43.871  43.748  1.00  0.00      A    C
ATOM   3860  H3  BMIMA 111      10.430  44.021  42.778  1.00  0.00      A    H
ATOM   3861  H31 BMIMA 111       8.915  43.710  43.793  1.00  0.00      A    H
ATOM   3862  H32 BMIMA 111      10.167  44.671  44.449  1.00  0.00      A    H
ATOM   3863  C4  BMIMA 111      10.627  39.676  46.227  1.00  0.00      A    C
ATOM   3864  H4  BMIMA 111      11.189  38.899  45.731  1.00  0.00      A    H
ATOM   3865  H41 BMIMA 111       9.576  39.444  46.143  1.00  0.00      A    H
ATOM   3866  C5  BMIMA 111      10.837  39.695  47.756  1.00  0.00      A    C
ATOM   3867  H5  BMIMA 111      11.868  39.974  47.961  1.00  0.00      A    H
ATOM   3868  H51 BMIMA 111      10.129  40.393  48.195  1.00  0.00      A    H
ATOM   3869  C51 BMIMA 111      10.663  38.284  48.306  1.00  0.00      A    C
ATOM   3870  H52 BMIMA 111       9.613  38.041  48.161  1.00  0.00      A    H
ATOM   3871  H53 BMIMA 111      11.160  37.577  47.648  1.00  0.00      A    H
ATOM   3872  C6  BMIMA 111      11.162  38.079  49.743  1.00  0.00      A    C
ATOM   3873  H6  BMIMA 111      10.513  38.703  50.347  1.00  0.00      A    H
ATOM   3874  H61 BMIMA 111      11.117  37.059  50.108  1.00  0.00      A    H
ATOM   3875  H62 BMIMA 111      12.210  38.355  49.775  1.00  0.00      A    H
ATOM   3886  N1  BMIMA 112       7.158  18.256  31.387  1.00  0.00      A    N
ATOM   3887  N11 BMIMA 112       7.081  18.539  33.528  1.00  0.00      A    N
ATOM   3888  C1  BMIMA 112       7.295  19.153  32.354  1.00  0.00      A    C
ATOM   3889  H1  BMIMA 112       7.449  20.199  32.195  1.00  0.00      A    H
ATOM   3890  C2  BMIMA 112       6.590  17.089  31.940  1.00  0.00      A    C
ATOM   3891  H2  BMIMA 112       6.316  16.301  31.274  1.00  0.00      A    H
ATOM   3892  C21 BMIMA 112       6.727  17.249  33.208  1.00  0.00      A    C
ATOM   3893  H21 BMIMA 112       6.594  16.608  34.052  1.00  0.00      A    H
ATOM   3894  C3  BMIMA 112       7.258  18.434  29.934  1.00  0.00      A    C
ATOM   3895  H3  BMIMA 112       7.664  19.428  29.815  1.00  0.00      A    H
ATOM   3896  H31 BMIMA 112       7.889  17.593  29.687  1.00  0.00      A    H
ATOM   3897  H32 BMIMA 112       6.279  18.256  29.514  1.00  0.00      A    H
ATOM   3898  C4  BMIMA 112       6.738  19.188  34.846  1.00  0.00      A    C
ATOM   3899  H4  BMIMA 112       7.127  20.195  34.880  1.00  0.00      A    H
ATOM   3900  H41 BMIMA 112       7.207  18.589  35.613  1.00  0.00      A    H
ATOM   3901  C5  BMIMA 112       5.299  19.434  35.196  1.00  0.00      A    C
ATOM   3902  H5  BMIMA 112       4.733  18.508  35.239  1.00  0.00      A    H
ATOM   3903  H51 BMIMA 112       5.291  19.959  36.148  1.00  0.00      A    H
ATOM   3904  C51 BMIMA 112       4.599  20.523  34.302  1.00  0.00      A    C
ATOM   3905  H52 BMIMA 112       5.341  21.307  34.172  1.00  0.00      A    H
ATOM   3906  H53 BMIMA 112       4.280  19.966  33.425  1.00  0.00      A    H
ATOM   3907  C6  BMIMA 112       3.321  21.001  34.970  1.00  0.00      A    C
ATOM   3908  H6  BMIMA 112       2.778  21.612  34.258  1.00  0.00      A    H
ATOM   3909  H61 BMIMA 112       2.830  20.117  35.362  1.00  0.00      A    H
ATOM   3910  H62 BMIMA 112       3.512  21.609  35.847  1.00  0.00      A    H
ATOM   3921  N1  BMIMA 113      38.008  27.207  28.387  1.00  0.00      A    N
ATOM   3922  N11 BMIMA 113      37.823  28.104  26.444  1.00  0.00      A    N
ATOM   3923  C1  BMIMA 113      38.294  27.097  27.120  1.00  0.00      A    C
ATOM   3924  H1  BMIMA 113      38.800  26.224  26.769  1.00  0.00      A    H
ATOM   3925  C2  BMIMA 113      37.428  28.432  28.513  1.00  0.00      A    C
ATOM   3926  H2  BMIMA 113      37.274  28.831  29.492  1.00  0.00      A    H
ATOM   3927  C21 BMIMA 113      37.236  28.941  27.364  1.00  0.00      A    C
ATOM   3928  H21 BMIMA 113      36.814  29.850  26.994  1.00  0.00      A    H
ATOM   3929  C3  BMIMA 113      38.427  26.218  29.337  1.00  0.00      A    C
ATOM   3930  H3  BMIMA 113      39.363  25.887  28.912  1.00  0.00      A    H
ATOM   3931  H31 BMIMA 113      38.627  26.596  30.329  1.00  0.00      A    H
ATOM   3932  H32 BMIMA 113      37.708  25.417  29.423  1.00  0.00      A    H
ATOM   3933  C4  BMIMA 113      37.783  28.153  24.931  1.00  0.00      A    C
ATOM   3934  H4  BMIMA 113      37.502  29.173  24.715  1.00  0.00      A    H
ATOM   3935  H41 BMIMA 113      36.999  27.450  24.694  1.00  0.00      A    H
ATOM   3936  C5  BMIMA 113      39.071  27.803  24.191  1.00  0.00      A    C
ATOM   3937  H5  BMIMA 113      39.483  26.910  24.654  1.00  0.00      A    H
ATOM   3938  H51 BMIMA 113      38.771  27.676  23.154  1.00  0.00      A    H
ATOM   3939  C51 BMIMA 113      40.130  29.016  24.197  1.00  0.00      A    C
ATOM   3940  H52 BMIMA 113      39.635  29.887  23.776  1.00  0.00      A    H
ATOM   3941  H53 BMIMA 113      40.430  29.240  25.217  1.00  0.00      A    H
ATOM   3942  C6  BMIMA 113      41.405  28.598  23.358  1.00  0.00      A    C
ATOM   3943  H6  BMIMA 113      41.720  29.524  22.891  1.00  0.00      A    H
ATOM   3944  H61 BMIMA 113      42.103  28.175  24.071  1.00  0.00      A    H
ATOM   3945  H62 BMIMA 113      41.187  27.831  22.624  1.00  0.00      A    H
ATOM   3956  N1  BMIMA 114       1.749  -0.524  15.950  1.00  0.00      A    N
ATOM   3957  N11 BMIMA 114       1.972   1.558  15.376  1.00  0.00      A    N
ATOM   3958  C1  BMIMA 114       2.643   0.442  15.770  1.00  0.00      A    C
ATOM   3959  H1  BMIMA 114       3.707   0.355  15.820  1.00  0.00      A    H
ATOM   3960  C2  BMIMA 114       0.488   0.085  15.767  1.00  0.00      A    C
ATOM   3961  H2  BMIMA 114      -0.393  -0.487  15.962  1.00  0.00      A    H
ATOM   3962  C21 BMIMA 114       0.618   1.333  15.322  1.00  0.00      A    C
ATOM   3963  H21 BMIMA 114      -0.148   2.011  15.016  1.00  0.00      A    H
ATOM   3964  C3  BMIMA 114       1.992  -1.853  16.404  1.00  0.00      A    C
ATOM   3965  H3  BMIMA 114       2.665  -2.252  15.659  1.00  0.00      A    H
ATOM   3966  H31 BMIMA 114       2.482  -1.821  17.365  1.00  0.00      A    H
ATOM   3967  H32 BMIMA 114       1.081  -2.433  16.429  1.00  0.00      A    H
ATOM   3968  C4  BMIMA 114       2.532   2.903  15.232  1.00  0.00      A    C
ATOM   3969  H4  BMIMA 114       2.239   3.292  14.268  1.00  0.00      A    H
ATOM   3970  H41 BMIMA 114       3.559   2.582  15.327  1.00  0.00      A    H
ATOM   3971  C5  BMIMA 114       2.350   3.932  16.318  1.00  0.00      A    C
ATOM   3972  H5  BMIMA 114       3.306   3.974  16.833  1.00  0.00      A    H
ATOM   3973  H51 BMIMA 114       2.212   4.899  15.841  1.00  0.00      A    H
ATOM   3974  C51 BMIMA 114       1.101   3.717  17.169  1.00  0.00      A    C
ATOM   3975  H52 BMIMA 114       0.296   3.823  16.446  1.00  0.00      A    H
ATOM   3976  H53 BMIMA 114       1.108   2.713  17.587  1.00  0.00      A    H
ATOM   3977  C6  BMIMA 114       0.803   4.708  18.239  1.00  0.00      A    C
ATOM   3978  H6  BMIMA 114       1.497   4.504  19.046  1.00  0.00      A    H
ATOM   3979  H61 BMIMA 114       0.879   5.762  17.999  1.00  0.00      A    H
ATOM   3980  H62 BMIMA 114      -0.208   4.562  18.604  1.00  0.00      A    H
ATOM   3991  N1  BMIMA 115      27.827  26.931  21.440  1.00  0.00      A    N
ATOM   3992  N11 BMIMA 115      27.423  28.265  19.863  1.00  0.00      A    N
ATOM   3993  C1  BMIMA 115      27.255  28.060  21.160  1.00  0.00      A    C
ATOM   3994  H1  BMIMA 115      26.752  28.660  21.888  1.00  0.00      A    H
ATOM   3995  C2  BMIMA 115      28.614  26.526  20.377  1.00  0.00      A    C
ATOM   3996  H2  BMIMA 115      29.164  25.627  20.550  1.00  0.00      A    H
ATOM   3997  C21 BMIMA 115      28.466  27.432  19.461  1.00  0.00      A    C
ATOM   3998  H21 BMIMA 115      28.880  27.602  18.491  1.00  0.00      A    H
ATOM   3999  C3  BMIMA 115      27.851  26.387  22.744  1.00  0.00      A    C
ATOM   4000  H3  BMIMA 115      27.634  25.333  22.653  1.00  0.00      A    H
ATOM   4001  H31 BMIMA 115      28.816  26.549  23.202  1.00  0.00      A    H
ATOM   4002  H32 BMIMA 115      27.082  26.883  23.318  1.00  0.00      A    H
ATOM   4003  C4  BMIMA 115      26.872  29.365  19.073  1.00  0.00      A    C
ATOM   4004  H4  BMIMA 115      27.722  29.643  18.466  1.00  0.00      A    H
ATOM   4005  H41 BMIMA 115      26.686  30.125  19.818  1.00  0.00      A    H
ATOM   4006  C5  BMIMA 115      25.836  29.118  17.956  1.00  0.00      A    C
ATOM   4007  H5  BMIMA 115      25.333  30.039  17.672  1.00  0.00      A    H
ATOM   4008  H51 BMIMA 115      26.283  28.517  17.169  1.00  0.00      A    H
ATOM   4009  C51 BMIMA 115      24.815  28.236  18.528  1.00  0.00      A    C
ATOM   4010  H52 BMIMA 115      24.064  27.891  17.822  1.00  0.00      A    H
ATOM   4011  H53 BMIMA 115      25.235  27.378  19.046  1.00  0.00      A    H
ATOM   4012  C6  BMIMA 115      23.931  28.877  19.612  1.00  0.00      A    C
ATOM   4013  H6  BMIMA 115      24.445  29.257  20.487  1.00  0.00      A    H
ATOM   4014  H61 BMIMA 115      23.114  29.436  19.170  1.00  0.00      A    H
ATOM   4015  H62 BMIMA 115      23.393  28.073  20.102  1.00  0.00      A    H
ATOM   4026  N1  BMIMA 116      35.811  14.155  23.286  1.00  0.00      A    N
ATOM   4027  N11 BMIMA 116      36.834  12.415  23.787  1.00  0.00      A    N
ATOM   4028  C1  BMIMA 116      36.085  13.411  24.270  1.00  0.00      A    C
ATOM   4029  H1  BMIMA 116      35.662  13.423  25.252  1.00  0.00      A    H
ATOM   4030  C2  BMIMA 116      36.557  13.780  22.173  1.00  0.00      A    C
ATOM   4031  H2  BMIMA 116      36.424  14.348  21.279  1.00  0.00      A    H
ATOM   4032  C21 BMIMA 116      37.139  12.608  22.488  1.00  0.00      A    C
ATOM   4033  H21 BMIMA 116      37.727  11.917  21.925  1.00  0.00      A    H
ATOM   4034  C3  BMIMA 116      34.895  15.316  23.396  1.00  0.00      A    C
ATOM   4035  H3  BMIMA 116      35.451  16.240  23.446  1.00  0.00      A    H
ATOM   4036  H31 BMIMA 116      34.258  15.378  22.526  1.00  0.00      A    H
ATOM   4037  H32 BMIMA 116      34.310  15.333  24.304  1.00  0.00      A    H
ATOM   4038  C4  BMIMA 116      37.275  11.207  24.553  1.00  0.00      A    C
ATOM   4039  H4  BMIMA 116      36.920  10.393  23.938  1.00  0.00      A    H
ATOM   4040  H41 BMIMA 116      36.741  11.419  25.467  1.00  0.00      A    H
ATOM   4041  C5  BMIMA 116      38.792  11.141  24.887  1.00  0.00      A    C
ATOM   4042  H5  BMIMA 116      39.261  10.899  23.936  1.00  0.00      A    H
ATOM   4043  H51 BMIMA 116      38.860  12.161  25.255  1.00  0.00      A    H
ATOM   4044  C51 BMIMA 116      39.123  10.199  25.998  1.00  0.00      A    C
ATOM   4045  H52 BMIMA 116      38.424  10.636  26.707  1.00  0.00      A    H
ATOM   4046  H53 BMIMA 116      38.826   9.193  25.715  1.00  0.00      A    H
ATOM   4047  C6  BMIMA 116      40.606  10.227  26.650  1.00  0.00      A    C
ATOM   4048  H6  BMIMA 116      41.478  10.138  26.011  1.00  0.00      A    H
ATOM   4049  H61 BMIMA 116      40.917  11.159  27.108  1.00  0.00      A    H
ATOM   4050  H62 BMIMA 116      40.554   9.470  27.423  1.00  0.00      A    H
ATOM   4061  N1  BMIMA 117      21.898  31.110  27.123  1.00  0.00      A    N
ATOM   4062  N11 BMIMA 117      20.859  31.929  28.923  1.00  0.00      A    N
ATOM   4063  C1  BMIMA 117      21.400  30.836  28.346  1.00  0.00      A    C
ATOM   4064  H1  BMIMA 117      21.439  29.844  28.743  1.00  0.00      A    H
ATOM   4065  C2  BMIMA 117      21.746  32.475  26.949  1.00  0.00      A    C
ATOM   4066  H2  BMIMA 117      22.015  32.924  26.018  1.00  0.00      A    H
ATOM   4067  C21 BMIMA 117      21.021  32.941  27.999  1.00  0.00      A    C
ATOM   4068  H21 BMIMA 117      20.646  33.915  28.225  1.00  0.00      A    H
ATOM   4069  C3  BMIMA 117      22.458  30.087  26.263  1.00  0.00      A    C
ATOM   4070  H3  BMIMA 117      22.466  30.403  25.230  1.00  0.00      A    H
ATOM   4071  H31 BMIMA 117      23.496  29.936  26.522  1.00  0.00      A    H
ATOM   4072  H32 BMIMA 117      22.011  29.107  26.327  1.00  0.00      A    H
ATOM   4073  C4  BMIMA 117      20.339  32.035  30.318  1.00  0.00      A    C
ATOM   4074  H4  BMIMA 117      20.384  31.059  30.778  1.00  0.00      A    H
ATOM   4075  H41 BMIMA 117      19.352  32.454  30.191  1.00  0.00      A    H
ATOM   4076  C5  BMIMA 117      21.146  32.955  31.260  1.00  0.00      A    C
ATOM   4077  H5  BMIMA 117      20.689  33.934  31.137  1.00  0.00      A    H
ATOM   4078  H51 BMIMA 117      20.909  32.590  32.257  1.00  0.00      A    H
ATOM   4079  C51 BMIMA 117      22.622  33.123  31.011  1.00  0.00      A    C
ATOM   4080  H52 BMIMA 117      23.017  32.125  30.844  1.00  0.00      A    H
ATOM   4081  H53 BMIMA 117      22.748  33.625  30.056  1.00  0.00      A    H
ATOM   4082  C6  BMIMA 117      23.349  34.027  32.020  1.00  0.00      A    C
ATOM   4083  H6  BMIMA 117      24.274  34.426  31.621  1.00  0.00      A    H
ATOM   4084  H61 BMIMA 117      22.663  34.813  32.314  1.00  0.00      A    H
ATOM   4085  H62 BMIMA 117      23.673  33.536  32.930  1.00  0.00      A    H
ATOM   4096  N1  BMIMA 118       4.075  44.524   2.671  1.00  0.00      A    N
ATOM   4097  N11 BMIMA 118       3.500  42.899   3.873  1.00  0.00      A    N
ATOM   4098  C1  BMIMA 118       3.152  43.624   2.874  1.00  0.00      A    C
ATOM   4099  H1  BMIMA 118       2.170  43.597   2.454  1.00  0.00      A    H
ATOM   4100  C2  BMIMA 118       5.173  44.226   3.484  1.00  0.00      A    C
ATOM   4101  H2  BMIMA 118       6.160  44.634   3.464  1.00  0.00      A    H
ATOM   4102  C21 BMIMA 118       4.776  43.187   4.222  1.00  0.00      A    C
ATOM   4103  H21 BMIMA 118       5.249  42.694   5.043  1.00  0.00      A    H
ATOM   4104  C3  BMIMA 118       4.033  45.612   1.655  1.00  0.00      A    C
ATOM   4105  H3  BMIMA 118       3.878  45.154   0.689  1.00  0.00      A    H
ATOM   4106  H31 BMIMA 118       3.269  46.342   1.878  1.00  0.00      A    H
ATOM   4107  H32 BMIMA 118       4.986  46.107   1.773  1.00  0.00      A    H
ATOM   4108  C4  BMIMA 118       2.689  41.873   4.486  1.00  0.00      A    C
ATOM   4109  H4  BMIMA 118       1.731  42.063   4.025  1.00  0.00      A    H
ATOM   4110  H41 BMIMA 118       2.606  42.136   5.530  1.00  0.00      A    H
ATOM   4111  C5  BMIMA 118       3.070  40.437   4.127  1.00  0.00      A    C
ATOM   4112  H5  BMIMA 118       3.429  39.895   4.999  1.00  0.00      A    H
ATOM   4113  H51 BMIMA 118       2.156  39.953   3.793  1.00  0.00      A    H
ATOM   4114  C51 BMIMA 118       4.034  40.306   2.937  1.00  0.00      A    C
ATOM   4115  H52 BMIMA 118       3.530  40.834   2.132  1.00  0.00      A    H
ATOM   4116  H53 BMIMA 118       5.057  40.616   3.134  1.00  0.00      A    H
ATOM   4117  C6  BMIMA 118       3.976  38.821   2.631  1.00  0.00      A    C
ATOM   4118  H6  BMIMA 118       3.000  38.638   2.195  1.00  0.00      A    H
ATOM   4119  H61 BMIMA 118       4.814  38.418   2.075  1.00  0.00      A    H
ATOM   4120  H62 BMIMA 118       3.934  38.139   3.473  1.00  0.00      A    H
ATOM   4131  N1  BMIMA 119      45.908  26.778  31.475  1.00  0.00      A    N
ATOM   4132  N11 BMIMA 119      44.711  25.311  32.569  1.00  0.00      A    N
ATOM   4133  C1  BMIMA 119      45.797  25.524  31.822  1.00  0.00      A    C
ATOM   4134  H1  BMIMA 119      46.540  24.778  31.639  1.00  0.00      A    H
ATOM   4135  C2  BMIMA 119      44.855  27.491  32.062  1.00  0.00      A    C
ATOM   4136  H2  BMIMA 119      44.692  28.546  32.109  1.00  0.00      A    H
ATOM   4137  C21 BMIMA 119      44.107  26.570  32.613  1.00  0.00      A    C
ATOM   4138  H21 BMIMA 119      43.260  26.772  33.231  1.00  0.00      A    H
ATOM   4139  C3  BMIMA 119      47.014  27.227  30.633  1.00  0.00      A    C
ATOM   4140  H3  BMIMA 119      47.182  28.266  30.878  1.00  0.00      A    H
ATOM   4141  H31 BMIMA 119      47.970  26.765  30.832  1.00  0.00      A    H
ATOM   4142  H32 BMIMA 119      46.752  27.194  29.586  1.00  0.00      A    H
ATOM   4143  C4  BMIMA 119      44.283  24.083  33.179  1.00  0.00      A    C
ATOM   4144  H4  BMIMA 119      43.416  24.364  33.758  1.00  0.00      A    H
ATOM   4145  H41 BMIMA 119      45.080  23.655  33.769  1.00  0.00      A    H
ATOM   4146  C5  BMIMA 119      43.674  23.186  32.120  1.00  0.00      A    C
ATOM   4147  H5  BMIMA 119      44.450  22.526  31.740  1.00  0.00      A    H
ATOM   4148  H51 BMIMA 119      42.874  22.666  32.641  1.00  0.00      A    H
ATOM   4149  C51 BMIMA 119      43.128  23.791  30.808  1.00  0.00      A    C
ATOM   4150  H52 BMIMA 119      42.250  24.376  31.072  1.00  0.00      A    H
ATOM   4151  H53 BMIMA 119      43.884  24.416  30.339  1.00  0.00      A    H
ATOM   4152  C6  BMIMA 119      42.626  22.696  29.816  1.00  0.00      A    C
ATOM   4153  H6  BMIMA 119      43.271  21.832  29.710  1.00  0.00      A    H
ATOM   4154  H61 BMIMA 119      41.682  22.248  30.106  1.00  0.00      A    H
ATOM   4155  H62 BMIMA 119      42.454  23.038  28.802  1.00  0.00      A    H
ATOM   4166  N1  BMIMA 120      27.947  21.208  39.968  1.00  0.00      A    N
ATOM   4167  N11 BMIMA 120      27.122  22.021  41.784  1.00  0.00      A    N
ATOM   4168  C1  BMIMA 120      27.016  21.021  40.928  1.00  0.00      A    C
ATOM   4169  H1  BMIMA 120      26.130  20.423  40.934  1.00  0.00      A    H
ATOM   4170  C2  BMIMA 120      28.672  22.338  40.355  1.00  0.00      A    C
ATOM   4171  H2  BMIMA 120      29.337  22.714  39.609  1.00  0.00      A    H
ATOM   4172  C21 BMIMA 120      28.266  22.702  41.496  1.00  0.00      A    C
ATOM   4173  H21 BMIMA 120      28.488  23.568  42.080  1.00  0.00      A    H
ATOM   4174  C3  BMIMA 120      28.021  20.459  38.685  1.00  0.00      A    C
ATOM   4175  H3  BMIMA 120      27.220  19.737  38.625  1.00  0.00      A    H
ATOM   4176  H31 BMIMA 120      27.979  21.097  37.815  1.00  0.00      A    H
ATOM   4177  H32 BMIMA 120      28.950  19.908  38.682  1.00  0.00      A    H
ATOM   4178  C4  BMIMA 120      26.103  22.245  42.805  1.00  0.00      A    C
ATOM   4179  H4  BMIMA 120      25.402  21.423  42.804  1.00  0.00      A    H
ATOM   4180  H41 BMIMA 120      25.592  23.142  42.487  1.00  0.00      A    H
ATOM   4181  C5  BMIMA 120      26.792  22.182  44.162  1.00  0.00      A    C
ATOM   4182  H5  BMIMA 120      27.522  22.988  44.170  1.00  0.00      A    H
ATOM   4183  H51 BMIMA 120      25.958  22.368  44.834  1.00  0.00      A    H
ATOM   4184  C51 BMIMA 120      27.502  20.829  44.490  1.00  0.00      A    C
ATOM   4185  H52 BMIMA 120      26.760  20.039  44.406  1.00  0.00      A    H
ATOM   4186  H53 BMIMA 120      28.232  20.489  43.759  1.00  0.00      A    H
ATOM   4187  C6  BMIMA 120      28.099  21.030  45.840  1.00  0.00      A    C
ATOM   4188  H6  BMIMA 120      27.413  21.394  46.597  1.00  0.00      A    H
ATOM   4189  H61 BMIMA 120      28.586  20.162  46.269  1.00  0.00      A    H
ATOM   4190  H62 BMIMA 120      28.915  21.730  45.705  1.00  0.00      A    H
ATOM   4201  N1  BMIMA 121      33.301   9.931  21.945  1.00  0.00      A    N
ATOM   4202  N11 BMIMA 121      33.798   8.289  23.258  1.00  0.00      A    N
ATOM   4203  C1  BMIMA 121      34.153   9.464  22.835  1.00  0.00      A    C
ATOM   4204  H1  BMIMA 121      34.897  10.128  23.221  1.00  0.00      A    H
ATOM   4205  C2  BMIMA 121      32.480   8.893  21.630  1.00  0.00      A    C
ATOM   4206  H2  BMIMA 121      31.794   8.915  20.812  1.00  0.00      A    H
ATOM   4207  C21 BMIMA 121      32.725   7.905  22.462  1.00  0.00      A    C
ATOM   4208  H21 BMIMA 121      32.311   6.929  22.593  1.00  0.00      A    H
ATOM   4209  C3  BMIMA 121      33.427  11.257  21.291  1.00  0.00      A    C
ATOM   4210  H3  BMIMA 121      32.415  11.636  21.303  1.00  0.00      A    H
ATOM   4211  H31 BMIMA 121      34.055  11.894  21.896  1.00  0.00      A    H
ATOM   4212  H32 BMIMA 121      33.977  11.057  20.383  1.00  0.00      A    H
ATOM   4213  C4  BMIMA 121      34.459   7.425  24.250  1.00  0.00      A    C
ATOM   4214  H4  BMIMA 121      33.616   6.923  24.702  1.00  0.00      A    H
ATOM   4215  H41 BMIMA 121      34.811   8.020  25.080  1.00  0.00      A    H
ATOM   4216  C5  BMIMA 121      35.644   6.562  23.782  1.00  0.00      A    C
ATOM   4217  H5  BMIMA 121      35.297   5.860  23.028  1.00  0.00      A    H
ATOM   4218  H51 BMIMA 121      36.454   7.157  23.367  1.00  0.00      A    H
ATOM   4219  C51 BMIMA 121      36.383   5.767  24.826  1.00  0.00      A    C
ATOM   4220  H52 BMIMA 121      36.691   6.412  25.645  1.00  0.00      A    H
ATOM   4221  H53 BMIMA 121      35.838   4.910  25.213  1.00  0.00      A    H
ATOM   4222  C6  BMIMA 121      37.698   5.254  24.302  1.00  0.00      A    C
ATOM   4223  H6  BMIMA 121      38.280   6.009  23.787  1.00  0.00      A    H
ATOM   4224  H61 BMIMA 121      38.282   4.908  25.147  1.00  0.00      A    H
ATOM   4225  H62 BMIMA 121      37.650   4.424  23.606  1.00  0.00      A    H
ATOM   4236  N1  BMIMA 122      36.005  28.449  10.875  1.00  0.00      A    N
ATOM   4237  N11 BMIMA 122      37.238  30.154  11.308  1.00  0.00      A    N
ATOM   4238  C1  BMIMA 122      35.999  29.745  11.078  1.00  0.00      A    C
ATOM   4239  H1  BMIMA 122      35.213  30.423  10.821  1.00  0.00      A    H
ATOM   4240  C2  BMIMA 122      37.324  28.046  10.899  1.00  0.00      A    C
ATOM   4241  H2  BMIMA 122      37.567  27.015  10.762  1.00  0.00      A    H
ATOM   4242  C21 BMIMA 122      38.096  29.051  11.221  1.00  0.00      A    C
ATOM   4243  H21 BMIMA 122      39.145  29.230  11.307  1.00  0.00      A    H
ATOM   4244  C3  BMIMA 122      34.882  27.569  10.788  1.00  0.00      A    C
ATOM   4245  H3  BMIMA 122      34.901  26.924  11.654  1.00  0.00      A    H
ATOM   4246  H31 BMIMA 122      34.066  28.269  10.692  1.00  0.00      A    H
ATOM   4247  H32 BMIMA 122      34.955  26.934   9.917  1.00  0.00      A    H
ATOM   4248  C4  BMIMA 122      37.663  31.563  11.472  1.00  0.00      A    C
ATOM   4249  H4  BMIMA 122      38.139  31.710  12.430  1.00  0.00      A    H
ATOM   4250  H41 BMIMA 122      36.827  32.246  11.497  1.00  0.00      A    H
ATOM   4251  C5  BMIMA 122      38.664  31.996  10.410  1.00  0.00      A    C
ATOM   4252  H5  BMIMA 122      39.137  32.965  10.552  1.00  0.00      A    H
ATOM   4253  H51 BMIMA 122      39.451  31.286  10.649  1.00  0.00      A    H
ATOM   4254  C51 BMIMA 122      38.029  31.995   9.030  1.00  0.00      A    C
ATOM   4255  H52 BMIMA 122      37.816  30.949   8.828  1.00  0.00      A    H
ATOM   4256  H53 BMIMA 122      37.082  32.521   9.122  1.00  0.00      A    H
ATOM   4257  C6  BMIMA 122      38.956  32.666   8.012  1.00  0.00      A    C
ATOM   4258  H6  BMIMA 122      39.261  33.620   8.426  1.00  0.00      A    H
ATOM   4259  H61 BMIMA 122      39.898  32.131   8.007  1.00  0.00      A    H
ATOM   4260  H62 BMIMA 122      38.515  32.873   7.043  1.00  0.00      A    H
ATOM   4271  N1  BMIMA 123      23.803  14.145  29.022  1.00  0.00      A    N
ATOM   4272  N11 BMIMA 123      23.934  13.566  26.969  1.00  0.00      A    N
ATOM   4273  C1  BMIMA 123      24.061  14.583  27.818  1.00  0.00      A    C
ATOM   4274  H1  BMIMA 123      24.216  15.598  27.520  1.00  0.00      A    H
ATOM   4275  C2  BMIMA 123      23.500  12.790  29.009  1.00  0.00      A    C
ATOM   4276  H2  BMIMA 123      23.334  12.131  29.834  1.00  0.00      A    H
ATOM   4277  C21 BMIMA 123      23.507  12.479  27.712  1.00  0.00      A    C
ATOM   4278  H21 BMIMA 123      23.366  11.501  27.306  1.00  0.00      A    H
ATOM   4279  C3  BMIMA 123      23.930  15.047  30.231  1.00  0.00      A    C
ATOM   4280  H3  BMIMA 123      24.744  15.746  30.106  1.00  0.00      A    H
ATOM   4281  H31 BMIMA 123      22.967  15.480  30.461  1.00  0.00      A    H
ATOM   4282  H32 BMIMA 123      24.238  14.347  30.993  1.00  0.00      A    H
ATOM   4283  C4  BMIMA 123      24.333  13.607  25.559  1.00  0.00      A    C
ATOM   4284  H4  BMIMA 123      24.882  12.679  25.498  1.00  0.00      A    H
ATOM   4285  H41 BMIMA 123      24.957  14.478  25.421  1.00  0.00      A    H
ATOM   4286  C5  BMIMA 123      23.155  13.668  24.563  1.00  0.00      A    C
ATOM   4287  H5  BMIMA 123      22.703  14.652  24.471  1.00  0.00      A    H
ATOM   4288  H51 BMIMA 123      23.615  13.481  23.596  1.00  0.00      A    H
ATOM   4289  C51 BMIMA 123      22.018  12.660  24.782  1.00  0.00      A    C
ATOM   4290  H52 BMIMA 123      22.385  11.642  24.677  1.00  0.00      A    H
ATOM   4291  H53 BMIMA 123      21.618  12.765  25.788  1.00  0.00      A    H
ATOM   4292  C6  BMIMA 123      20.782  12.830  23.882  1.00  0.00      A    C
ATOM   4293  H6  BMIMA 123      21.115  12.922  22.855  1.00  0.00      A    H
ATOM   4294  H61 BMIMA 123      20.070  12.012  23.885  1.00  0.00      A    H
ATOM   4295  H62 BMIMA 123      20.278  13.774  24.052  1.00  0.00      A    H
ATOM   4306  N1  BMIMA 124      40.178  40.725  11.300  1.00  0.00      A    N
ATOM   4307  N11 BMIMA 124      39.295  38.786  10.628  1.00  0.00      A    N
ATOM   4308  C1  BMIMA 124      40.270  39.428  11.286  1.00  0.00      A    C
ATOM   4309  H1  BMIMA 124      41.073  38.870  11.719  1.00  0.00      A    H
ATOM   4310  C2  BMIMA 124      38.949  40.972  10.720  1.00  0.00      A    C
ATOM   4311  H2  BMIMA 124      38.712  41.994  10.519  1.00  0.00      A    H
ATOM   4312  C21 BMIMA 124      38.312  39.762  10.378  1.00  0.00      A    C
ATOM   4313  H21 BMIMA 124      37.439  39.442   9.853  1.00  0.00      A    H
ATOM   4314  C3  BMIMA 124      41.169  41.701  11.807  1.00  0.00      A    C
ATOM   4315  H3  BMIMA 124      41.594  42.240  10.973  1.00  0.00      A    H
ATOM   4316  H31 BMIMA 124      40.645  42.418  12.421  1.00  0.00      A    H
ATOM   4317  H32 BMIMA 124      41.978  41.201  12.319  1.00  0.00      A    H
ATOM   4318  C4  BMIMA 124      39.189  37.320  10.255  1.00  0.00      A    C
ATOM   4319  H4  BMIMA 124      38.205  37.264   9.813  1.00  0.00      A    H
ATOM   4320  H41 BMIMA 124      39.286  36.693  11.128  1.00  0.00      A    H
ATOM   4321  C5  BMIMA 124      40.254  36.904   9.218  1.00  0.00      A    C
ATOM   4322  H5  BMIMA 124      41.141  36.464   9.666  1.00  0.00      A    H
ATOM   4323  H51 BMIMA 124      39.781  36.133   8.616  1.00  0.00      A    H
ATOM   4324  C51 BMIMA 124      40.610  37.993   8.167  1.00  0.00      A    C
ATOM   4325  H52 BMIMA 124      39.740  38.231   7.560  1.00  0.00      A    H
ATOM   4326  H53 BMIMA 124      40.936  38.870   8.720  1.00  0.00      A    H
ATOM   4327  C6  BMIMA 124      41.707  37.447   7.229  1.00  0.00      A    C
ATOM   4328  H6  BMIMA 124      42.709  37.348   7.630  1.00  0.00      A    H
ATOM   4329  H61 BMIMA 124      41.442  36.462   6.863  1.00  0.00      A    H
ATOM   4330  H62 BMIMA 124      41.804  38.089   6.361  1.00  0.00      A    H
ATOM   4341  N1  BMIMA 125      36.362  42.835   6.153  1.00  0.00      A    N
ATOM   4342  N11 BMIMA 125      37.059  41.601   4.483  1.00  0.00      A    N
ATOM   4343  C1  BMIMA 125      37.370  42.535   5.367  1.00  0.00      A    C
ATOM   4344  H1  BMIMA 125      38.359  42.936   5.435  1.00  0.00      A    H
ATOM   4345  C2  BMIMA 125      35.398  42.015   5.758  1.00  0.00      A    C
ATOM   4346  H2  BMIMA 125      34.474  42.136   6.280  1.00  0.00      A    H
ATOM   4347  C21 BMIMA 125      35.779  41.181   4.808  1.00  0.00      A    C
ATOM   4348  H21 BMIMA 125      35.329  40.364   4.287  1.00  0.00      A    H
ATOM   4349  C3  BMIMA 125      36.282  43.826   7.145  1.00  0.00      A    C
ATOM   4350  H3  BMIMA 125      37.079  43.840   7.873  1.00  0.00      A    H
ATOM   4351  H31 BMIMA 125      36.410  44.780   6.656  1.00  0.00      A    H
ATOM   4352  H32 BMIMA 125      35.246  43.770   7.445  1.00  0.00      A    H
ATOM   4353  C4  BMIMA 125      37.959  41.001   3.495  1.00  0.00      A    C
ATOM   4354  H4  BMIMA 125      37.480  40.043   3.356  1.00  0.00      A    H
ATOM   4355  H41 BMIMA 125      38.923  40.791   3.934  1.00  0.00      A    H
ATOM   4356  C5  BMIMA 125      38.021  41.750   2.198  1.00  0.00      A    C
ATOM   4357  H5  BMIMA 125      38.379  41.205   1.329  1.00  0.00      A    H
ATOM   4358  H51 BMIMA 125      37.039  42.133   1.933  1.00  0.00      A    H
ATOM   4359  C51 BMIMA 125      38.922  43.035   2.260  1.00  0.00      A    C
ATOM   4360  H52 BMIMA 125      38.599  43.629   3.111  1.00  0.00      A    H
ATOM   4361  H53 BMIMA 125      39.991  42.865   2.357  1.00  0.00      A    H
ATOM   4362  C6  BMIMA 125      38.637  43.923   1.056  1.00  0.00      A    C
ATOM   4363  H6  BMIMA 125      37.615  43.797   0.717  1.00  0.00      A    H
ATOM   4364  H61 BMIMA 125      38.752  44.971   1.308  1.00  0.00      A    H
ATOM   4365  H62 BMIMA 125      39.214  43.669   0.175  1.00  0.00      A    H
ATOM   4376  N1  BMIMA 126      -0.016  21.493  14.037  1.00  0.00      A    N
ATOM   4377  N11 BMIMA 126       0.578  23.539  13.867  1.00  0.00      A    N
ATOM   4378  C1  BMIMA 126       0.929  22.297  13.633  1.00  0.00      A    C
ATOM   4379  H1  BMIMA 126       1.800  22.114  13.042  1.00  0.00      A    H
ATOM   4380  C2  BMIMA 126      -1.077  22.248  14.470  1.00  0.00      A    C
ATOM   4381  H2  BMIMA 126      -2.020  21.857  14.783  1.00  0.00      A    H
ATOM   4382  C21 BMIMA 126      -0.698  23.535  14.355  1.00  0.00      A    C
ATOM   4383  H21 BMIMA 126      -1.255  24.424  14.552  1.00  0.00      A    H
ATOM   4384  C3  BMIMA 126       0.088  20.047  14.112  1.00  0.00      A    C
ATOM   4385  H3  BMIMA 126      -0.470  19.625  14.934  1.00  0.00      A    H
ATOM   4386  H31 BMIMA 126      -0.252  19.643  13.169  1.00  0.00      A    H
ATOM   4387  H32 BMIMA 126       1.113  19.708  14.113  1.00  0.00      A    H
ATOM   4388  C4  BMIMA 126       1.427  24.689  13.644  1.00  0.00      A    C
ATOM   4389  H4  BMIMA 126       0.764  25.435  13.233  1.00  0.00      A    H
ATOM   4390  H41 BMIMA 126       2.096  24.489  12.820  1.00  0.00      A    H
ATOM   4391  C5  BMIMA 126       2.127  25.150  14.913  1.00  0.00      A    C
ATOM   4392  H5  BMIMA 126       3.063  24.604  14.999  1.00  0.00      A    H
ATOM   4393  H51 BMIMA 126       2.173  26.182  14.575  1.00  0.00      A    H
ATOM   4394  C51 BMIMA 126       1.413  25.087  16.260  1.00  0.00      A    C
ATOM   4395  H52 BMIMA 126       0.520  25.706  16.253  1.00  0.00      A    H
ATOM   4396  H53 BMIMA 126       1.114  24.134  16.690  1.00  0.00      A    H
ATOM   4397  C6  BMIMA 126       2.338  25.739  17.272  1.00  0.00      A    C
ATOM   4398  H6  BMIMA 126       2.584  26.757  16.990  1.00  0.00      A    H
ATOM   4399  H61 BMIMA 126       1.849  25.672  18.238  1.00  0.00      A    H
ATOM   4400  H62 BMIMA 126       3.358  25.390  17.381  1.00  0.00      A    H
ATOM   4411  N1  BMIMA 127      42.436  35.797  33.757  1.00  0.00      A    N
ATOM   4412  N11 BMIMA 127      42.598  33.692  33.648  1.00  0.00      A    N
ATOM   4413  C1  BMIMA 127      42.034  34.634  34.253  1.00  0.00      A    C
ATOM   4414  H1  BMIMA 127      41.357  34.456  35.062  1.00  0.00      A    H
ATOM   4415  C2  BMIMA 127      43.307  35.595  32.714  1.00  0.00      A    C
ATOM   4416  H2  BMIMA 127      43.784  36.340  32.116  1.00  0.00      A    H
ATOM   4417  C21 BMIMA 127      43.368  34.214  32.655  1.00  0.00      A    C
ATOM   4418  H21 BMIMA 127      43.779  33.481  31.997  1.00  0.00      A    H
ATOM   4419  C3  BMIMA 127      41.922  37.070  34.140  1.00  0.00      A    C
ATOM   4420  H3  BMIMA 127      41.301  37.449  33.343  1.00  0.00      A    H
ATOM   4421  H31 BMIMA 127      41.267  36.799  34.955  1.00  0.00      A    H
ATOM   4422  H32 BMIMA 127      42.674  37.808  34.379  1.00  0.00      A    H
ATOM   4423  C4  BMIMA 127      42.588  32.270  34.070  1.00  0.00      A    C
ATOM   4424  H4  BMIMA 127      42.544  31.691  33.160  1.00  0.00      A    H
ATOM   4425  H41 BMIMA 127      41.730  31.911  34.619  1.00  0.00      A    H
ATOM   4426  C5  BMIMA 127      43.864  31.857  34.866  1.00  0.00      A    C
ATOM   4427  H5  BMIMA 127      44.750  31.970  34.246  1.00  0.00      A    H
ATOM   4428  H51 BMIMA 127      43.956  32.391  35.808  1.00  0.00      A    H
ATOM   4429  C51 BMIMA 127      43.851  30.432  35.375  1.00  0.00      A    C
ATOM   4430  H52 BMIMA 127      43.053  30.256  36.092  1.00  0.00      A    H
ATOM   4431  H53 BMIMA 127      43.941  29.707  34.570  1.00  0.00      A    H
ATOM   4432  C6  BMIMA 127      45.115  30.152  36.086  1.00  0.00      A    C
ATOM   4433  H6  BMIMA 127      45.160  30.827  36.932  1.00  0.00      A    H
ATOM   4434  H61 BMIMA 127      45.079  29.125  36.431  1.00  0.00      A    H
ATOM   4435  H62 BMIMA 127      45.925  30.381  35.403  1.00  0.00      A    H
ATOM   4446  N1  BMIMA 128       7.948  40.956  39.502  1.00  0.00      A    N
ATOM   4447  N11 BMIMA 128       7.818  39.638  37.860  1.00  0.00      A    N
ATOM   4448  C1  BMIMA 128       7.801  39.704  39.163  1.00  0.00      A    C
ATOM   4449  H1  BMIMA 128       7.891  38.942  39.907  1.00  0.00      A    H
ATOM   4450  C2  BMIMA 128       8.010  41.711  38.395  1.00  0.00      A    C
ATOM   4451  H2  BMIMA 128       8.033  42.779  38.430  1.00  0.00      A    H
ATOM   4452  C21 BMIMA 128       7.943  40.936  37.368  1.00  0.00      A    C
ATOM   4453  H21 BMIMA 128       7.867  41.170  36.328  1.00  0.00      A    H
ATOM   4454  C3  BMIMA 128       7.857  41.420  40.907  1.00  0.00      A    C
ATOM   4455  H3  BMIMA 128       7.141  42.217  41.047  1.00  0.00      A    H
ATOM   4456  H31 BMIMA 128       7.616  40.588  41.553  1.00  0.00      A    H
ATOM   4457  H32 BMIMA 128       8.881  41.690  41.118  1.00  0.00      A    H
ATOM   4458  C4  BMIMA 128       7.759  38.440  37.017  1.00  0.00      A    C
ATOM   4459  H4  BMIMA 128       7.278  38.672  36.078  1.00  0.00      A    H
ATOM   4460  H41 BMIMA 128       7.071  37.721  37.436  1.00  0.00      A    H
ATOM   4461  C5  BMIMA 128       9.084  37.840  36.740  1.00  0.00      A    C
ATOM   4462  H5  BMIMA 128       8.942  36.931  36.161  1.00  0.00      A    H
ATOM   4463  H51 BMIMA 128       9.611  38.571  36.131  1.00  0.00      A    H
ATOM   4464  C51 BMIMA 128       9.904  37.719  38.012  1.00  0.00      A    C
ATOM   4465  H52 BMIMA 128      10.013  38.733  38.389  1.00  0.00      A    H
ATOM   4466  H53 BMIMA 128       9.371  37.135  38.757  1.00  0.00      A    H
ATOM   4467  C6  BMIMA 128      11.316  37.333  37.847  1.00  0.00      A    C
ATOM   4468  H6  BMIMA 128      11.412  36.275  37.630  1.00  0.00      A    H
ATOM   4469  H61 BMIMA 128      11.816  37.788  37.000  1.00  0.00      A    H
ATOM   4470  H62 BMIMA 128      11.793  37.584  38.787  1.00  0.00      A    H
ATOM   4481  N1  BMIMA 129      45.126  32.615  40.484  1.00  0.00      A    N
ATOM   4482  N11 BMIMA 129      46.862  32.415  41.776  1.00  0.00      A    N
ATOM   4483  C1  BMIMA 129      46.270  32.016  40.650  1.00  0.00      A    C
ATOM   4484  H1  BMIMA 129      46.631  31.241  40.009  1.00  0.00      A    H
ATOM   4485  C2  BMIMA 129      44.960  33.499  41.512  1.00  0.00      A    C
ATOM   4486  H2  BMIMA 129      44.095  34.126  41.518  1.00  0.00      A    H
ATOM   4487  C21 BMIMA 129      45.959  33.254  42.381  1.00  0.00      A    C
ATOM   4488  H21 BMIMA 129      46.107  33.686  43.346  1.00  0.00      A    H
ATOM   4489  C3  BMIMA 129      44.272  32.505  39.306  1.00  0.00      A    C
ATOM   4490  H3  BMIMA 129      44.254  33.436  38.758  1.00  0.00      A    H
ATOM   4491  H31 BMIMA 129      44.840  31.773  38.751  1.00  0.00      A    H
ATOM   4492  H32 BMIMA 129      43.292  32.168  39.610  1.00  0.00      A    H
ATOM   4493  C4  BMIMA 129      48.143  31.994  42.371  1.00  0.00      A    C
ATOM   4494  H4  BMIMA 129      48.765  32.875  42.423  1.00  0.00      A    H
ATOM   4495  H41 BMIMA 129      48.449  31.190  41.718  1.00  0.00      A    H
ATOM   4496  C5  BMIMA 129      47.879  31.428  43.782  1.00  0.00      A    C
ATOM   4497  H5  BMIMA 129      48.845  31.176  44.212  1.00  0.00      A    H
ATOM   4498  H51 BMIMA 129      47.265  32.117  44.357  1.00  0.00      A    H
ATOM   4499  C51 BMIMA 129      47.032  30.146  43.848  1.00  0.00      A    C
ATOM   4500  H52 BMIMA 129      46.082  30.530  43.483  1.00  0.00      A    H
ATOM   4501  H53 BMIMA 129      47.441  29.396  43.176  1.00  0.00      A    H
ATOM   4502  C6  BMIMA 129      46.885  29.688  45.222  1.00  0.00      A    C
ATOM   4503  H6  BMIMA 129      47.872  29.367  45.532  1.00  0.00      A    H
ATOM   4504  H61 BMIMA 129      46.532  30.485  45.867  1.00  0.00      A    H
ATOM   4505  H62 BMIMA 129      46.144  28.897  45.246  1.00  0.00      A    H
ATOM   4516  N1  BMIMA 130       7.809  22.166   9.627  1.00  0.00      A    N
ATOM   4517  N11 BMIMA 130       7.495  24.263   9.077  1.00  0.00      A    N
ATOM   4518  C1  BMIMA 130       8.239  23.399   9.758  1.00  0.00      A    C
ATOM   4519  H1  BMIMA 130       9.118  23.693  10.291  1.00  0.00      A    H
ATOM   4520  C2  BMIMA 130       6.615  22.235   8.944  1.00  0.00      A    C
ATOM   4521  H2  BMIMA 130       5.977  21.387   8.820  1.00  0.00      A    H
ATOM   4522  C21 BMIMA 130       6.411  23.551   8.611  1.00  0.00      A    C
ATOM   4523  H21 BMIMA 130       5.658  24.102   8.092  1.00  0.00      A    H
ATOM   4524  C3  BMIMA 130       8.278  20.954  10.268  1.00  0.00      A    C
ATOM   4525  H3  BMIMA 130       8.722  21.090  11.244  1.00  0.00      A    H
ATOM   4526  H31 BMIMA 130       7.405  20.322  10.334  1.00  0.00      A    H
ATOM   4527  H32 BMIMA 130       9.019  20.541   9.600  1.00  0.00      A    H
ATOM   4528  C4  BMIMA 130       7.660  25.712   8.910  1.00  0.00      A    C
ATOM   4529  H4  BMIMA 130       8.325  26.078   9.678  1.00  0.00      A    H
ATOM   4530  H41 BMIMA 130       6.663  26.105   9.043  1.00  0.00      A    H
ATOM   4531  C5  BMIMA 130       8.249  26.137   7.483  1.00  0.00      A    C
ATOM   4532  H5  BMIMA 130       7.557  26.023   6.652  1.00  0.00      A    H
ATOM   4533  H51 BMIMA 130       8.227  27.224   7.494  1.00  0.00      A    H
ATOM   4534  C51 BMIMA 130       9.643  25.598   7.160  1.00  0.00      A    C
ATOM   4535  H52 BMIMA 130      10.334  25.876   7.951  1.00  0.00      A    H
ATOM   4536  H53 BMIMA 130       9.421  24.534   7.147  1.00  0.00      A    H
ATOM   4537  C6  BMIMA 130      10.197  26.065   5.825  1.00  0.00      A    C
ATOM   4538  H6  BMIMA 130      11.151  25.718   5.445  1.00  0.00      A    H
ATOM   4539  H61 BMIMA 130       9.554  25.798   4.993  1.00  0.00      A    H
ATOM   4540  H62 BMIMA 130      10.260  27.142   5.721  1.00  0.00      A    H
ATOM   4551  N1  BMIMA 131      39.962  39.187  19.787  1.00  0.00      A    N
ATOM   4552  N11 BMIMA 131      41.161  40.412  21.117  1.00  0.00      A    N
ATOM   4553  C1  BMIMA 131      39.958  40.063  20.735  1.00  0.00      A    C
ATOM   4554  H1  BMIMA 131      39.080  40.508  21.152  1.00  0.00      A    H
ATOM   4555  C2  BMIMA 131      41.216  38.732  19.598  1.00  0.00      A    C
ATOM   4556  H2  BMIMA 131      41.458  37.967  18.893  1.00  0.00      A    H
ATOM   4557  C21 BMIMA 131      41.956  39.468  20.431  1.00  0.00      A    C
ATOM   4558  H21 BMIMA 131      43.019  39.536  20.511  1.00  0.00      A    H
ATOM   4559  C3  BMIMA 131      38.788  38.410  19.216  1.00  0.00      A    C
ATOM   4560  H3  BMIMA 131      39.061  37.380  19.039  1.00  0.00      A    H
ATOM   4561  H31 BMIMA 131      37.947  38.363  19.893  1.00  0.00      A    H
ATOM   4562  H32 BMIMA 131      38.442  38.892  18.313  1.00  0.00      A    H
ATOM   4563  C4  BMIMA 131      41.558  41.208  22.287  1.00  0.00      A    C
ATOM   4564  H4  BMIMA 131      41.019  42.143  22.244  1.00  0.00      A    H
ATOM   4565  H41 BMIMA 131      42.584  41.469  22.071  1.00  0.00      A    H
ATOM   4566  C5  BMIMA 131      41.358  40.682  23.673  1.00  0.00      A    C
ATOM   4567  H5  BMIMA 131      40.320  40.466  23.915  1.00  0.00      A    H
ATOM   4568  H51 BMIMA 131      41.926  39.756  23.650  1.00  0.00      A    H
ATOM   4569  C51 BMIMA 131      41.720  41.597  24.811  1.00  0.00      A    C
ATOM   4570  H52 BMIMA 131      42.499  42.296  24.517  1.00  0.00      A    H
ATOM   4571  H53 BMIMA 131      40.888  42.289  24.917  1.00  0.00      A    H
ATOM   4572  C6  BMIMA 131      42.053  40.951  26.143  1.00  0.00      A    C
ATOM   4573  H6  BMIMA 131      42.301  41.637  26.945  1.00  0.00      A    H
ATOM   4574  H61 BMIMA 131      41.196  40.332  26.379  1.00  0.00      A    H
ATOM   4575  H62 BMIMA 131      42.818  40.200  25.985  1.00  0.00      A    H
ATOM   4586  N1  BMIMA 132      10.536   2.700  32.003  1.00  0.00      A    N
ATOM   4587  N11 BMIMA 132      12.661   3.209  32.043  1.00  0.00      A    N
ATOM   4588  C1  BMIMA 132      11.426   3.546  32.453  1.00  0.00      A    C
ATOM   4589  H1  BMIMA 132      11.157   4.477  32.905  1.00  0.00      A    H
ATOM   4590  C2  BMIMA 132      11.217   1.755  31.180  1.00  0.00      A    C
ATOM   4591  H2  BMIMA 132      10.614   1.022  30.689  1.00  0.00      A    H
ATOM   4592  C21 BMIMA 132      12.597   2.055  31.253  1.00  0.00      A    C
ATOM   4593  H21 BMIMA 132      13.449   1.582  30.815  1.00  0.00      A    H
ATOM   4594  C3  BMIMA 132       9.129   2.784  32.214  1.00  0.00      A    C
ATOM   4595  H3  BMIMA 132       8.675   3.058  31.273  1.00  0.00      A    H
ATOM   4596  H31 BMIMA 132       8.727   1.878  32.643  1.00  0.00      A    H
ATOM   4597  H32 BMIMA 132       8.760   3.525  32.908  1.00  0.00      A    H
ATOM   4598  C4  BMIMA 132      13.840   4.061  32.120  1.00  0.00      A    C
ATOM   4599  H4  BMIMA 132      13.496   4.675  32.939  1.00  0.00      A    H
ATOM   4600  H41 BMIMA 132      13.792   4.712  31.259  1.00  0.00      A    H
ATOM   4601  C5  BMIMA 132      15.246   3.560  32.480  1.00  0.00      A    C
ATOM   4602  H5  BMIMA 132      15.583   3.016  31.601  1.00  0.00      A    H
ATOM   4603  H51 BMIMA 132      15.778   4.418  32.884  1.00  0.00      A    H
ATOM   4604  C51 BMIMA 132      15.129   2.398  33.544  1.00  0.00      A    C
ATOM   4605  H52 BMIMA 132      15.077   2.715  34.583  1.00  0.00      A    H
ATOM   4606  H53 BMIMA 132      14.254   1.794  33.320  1.00  0.00      A    H
ATOM   4607  C6  BMIMA 132      16.350   1.501  33.435  1.00  0.00      A    C
ATOM   4608  H6  BMIMA 132      16.714   1.228  34.419  1.00  0.00      A    H
ATOM   4609  H61 BMIMA 132      16.225   0.619  32.817  1.00  0.00      A    H
ATOM   4610  H62 BMIMA 132      17.140   2.151  33.076  1.00  0.00      A    H
ATOM   4621  N1  BMIMA 133       7.211  23.190  15.339  1.00  0.00      A    N
ATOM   4622  N11 BMIMA 133       9.412  23.550  14.856  1.00  0.00      A    N
ATOM   4623  C1  BMIMA 133       8.199  23.016  14.408  1.00  0.00      A    C
ATOM   4624  H1  BMIMA 133       8.058  22.423  13.530  1.00  0.00      A    H
ATOM   4625  C2  BMIMA 133       7.727  24.124  16.241  1.00  0.00      A    C
ATOM   4626  H2  BMIMA 133       6.973  24.444  16.926  1.00  0.00      A    H
ATOM   4627  C21 BMIMA 133       9.072  24.263  16.035  1.00  0.00      A    C
ATOM   4628  H21 BMIMA 133       9.811  24.830  16.559  1.00  0.00      A    H
ATOM   4629  C3  BMIMA 133       5.794  22.897  15.279  1.00  0.00      A    C
ATOM   4630  H3  BMIMA 133       5.681  21.967  14.741  1.00  0.00      A    H
ATOM   4631  H31 BMIMA 133       5.367  22.951  16.269  1.00  0.00      A    H
ATOM   4632  H32 BMIMA 133       5.268  23.720  14.818  1.00  0.00      A    H
ATOM   4633  C4  BMIMA 133      10.794  23.494  14.280  1.00  0.00      A    C
ATOM   4634  H4  BMIMA 133      10.701  22.752  13.501  1.00  0.00      A    H
ATOM   4635  H41 BMIMA 133      11.335  23.088  15.121  1.00  0.00      A    H
ATOM   4636  C5  BMIMA 133      11.309  24.854  13.852  1.00  0.00      A    C
ATOM   4637  H5  BMIMA 133      11.342  25.525  14.707  1.00  0.00      A    H
ATOM   4638  H51 BMIMA 133      12.314  24.643  13.496  1.00  0.00      A    H
ATOM   4639  C51 BMIMA 133      10.543  25.656  12.807  1.00  0.00      A    C
ATOM   4640  H52 BMIMA 133      10.412  25.128  11.866  1.00  0.00      A    H
ATOM   4641  H53 BMIMA 133       9.519  25.894  13.084  1.00  0.00      A    H
ATOM   4642  C6  BMIMA 133      11.325  26.930  12.436  1.00  0.00      A    C
ATOM   4643  H6  BMIMA 133      10.983  27.676  13.144  1.00  0.00      A    H
ATOM   4644  H61 BMIMA 133      12.381  26.708  12.539  1.00  0.00      A    H
ATOM   4645  H62 BMIMA 133      11.186  27.161  11.386  1.00  0.00      A    H
ATOM   4656  N1  BMIMA 134      18.350  19.799  19.345  1.00  0.00      A    N
ATOM   4657  N11 BMIMA 134      16.398  19.104  18.887  1.00  0.00      A    N
ATOM   4658  C1  BMIMA 134      17.189  20.176  18.927  1.00  0.00      A    C
ATOM   4659  H1  BMIMA 134      16.830  21.090  18.505  1.00  0.00      A    H
ATOM   4660  C2  BMIMA 134      18.366  18.425  19.419  1.00  0.00      A    C
ATOM   4661  H2  BMIMA 134      19.267  17.894  19.635  1.00  0.00      A    H
ATOM   4662  C21 BMIMA 134      17.160  17.987  19.128  1.00  0.00      A    C
ATOM   4663  H21 BMIMA 134      16.867  16.966  19.014  1.00  0.00      A    H
ATOM   4664  C3  BMIMA 134      19.554  20.600  19.660  1.00  0.00      A    C
ATOM   4665  H3  BMIMA 134      20.362  20.044  19.206  1.00  0.00      A    H
ATOM   4666  H31 BMIMA 134      19.449  21.623  19.332  1.00  0.00      A    H
ATOM   4667  H32 BMIMA 134      19.538  20.651  20.738  1.00  0.00      A    H
ATOM   4668  C4  BMIMA 134      14.959  19.116  18.528  1.00  0.00      A    C
ATOM   4669  H4  BMIMA 134      14.815  18.340  17.791  1.00  0.00      A    H
ATOM   4670  H41 BMIMA 134      14.762  20.024  17.977  1.00  0.00      A    H
ATOM   4671  C5  BMIMA 134      14.126  18.890  19.763  1.00  0.00      A    C
ATOM   4672  H5  BMIMA 134      13.104  18.843  19.395  1.00  0.00      A    H
ATOM   4673  H51 BMIMA 134      14.417  17.949  20.223  1.00  0.00      A    H
ATOM   4674  C51 BMIMA 134      14.069  20.001  20.771  1.00  0.00      A    C
ATOM   4675  H52 BMIMA 134      15.030  20.125  21.263  1.00  0.00      A    H
ATOM   4676  H53 BMIMA 134      13.811  20.900  20.216  1.00  0.00      A    H
ATOM   4677  C6  BMIMA 134      13.201  19.871  21.939  1.00  0.00      A    C
ATOM   4678  H6  BMIMA 134      12.170  20.142  21.743  1.00  0.00      A    H
ATOM   4679  H61 BMIMA 134      13.318  18.878  22.357  1.00  0.00      A    H
ATOM   4680  H62 BMIMA 134      13.481  20.577  22.713  1.00  0.00      A    H
ATOM   4691  N1  BMIMA 135      33.840  43.592  20.228  1.00  0.00      A    N
ATOM   4692  N11 BMIMA 135      34.036  42.188  18.555  1.00  0.00      A    N
ATOM   4693  C1  BMIMA 135      34.392  42.437  19.818  1.00  0.00      A    C
ATOM   4694  H1  BMIMA 135      34.983  41.895  20.525  1.00  0.00      A    H
ATOM   4695  C2  BMIMA 135      33.085  44.078  19.166  1.00  0.00      A    C
ATOM   4696  H2  BMIMA 135      32.484  44.956  19.262  1.00  0.00      A    H
ATOM   4697  C21 BMIMA 135      33.254  43.188  18.113  1.00  0.00      A    C
ATOM   4698  H21 BMIMA 135      32.914  43.114  17.104  1.00  0.00      A    H
ATOM   4699  C3  BMIMA 135      34.150  44.326  21.440  1.00  0.00      A    C
ATOM   4700  H3  BMIMA 135      34.360  43.651  22.257  1.00  0.00      A    H
ATOM   4701  H31 BMIMA 135      34.892  45.102  21.328  1.00  0.00      A    H
ATOM   4702  H32 BMIMA 135      33.254  44.782  21.835  1.00  0.00      A    H
ATOM   4703  C4  BMIMA 135      34.590  41.106  17.813  1.00  0.00      A    C
ATOM   4704  H4  BMIMA 135      33.782  40.524  17.395  1.00  0.00      A    H
ATOM   4705  H41 BMIMA 135      35.226  40.533  18.471  1.00  0.00      A    H
ATOM   4706  C5  BMIMA 135      35.599  41.489  16.744  1.00  0.00      A    C
ATOM   4707  H5  BMIMA 135      35.180  42.060  15.919  1.00  0.00      A    H
ATOM   4708  H51 BMIMA 135      36.356  42.180  17.107  1.00  0.00      A    H
ATOM   4709  C51 BMIMA 135      36.311  40.258  16.120  1.00  0.00      A    C
ATOM   4710  H52 BMIMA 135      36.605  39.500  16.842  1.00  0.00      A    H
ATOM   4711  H53 BMIMA 135      35.646  39.728  15.443  1.00  0.00      A    H
ATOM   4712  C6  BMIMA 135      37.503  40.743  15.305  1.00  0.00      A    C
ATOM   4713  H6  BMIMA 135      37.971  39.852  14.902  1.00  0.00      A    H
ATOM   4714  H61 BMIMA 135      37.110  41.385  14.525  1.00  0.00      A    H
ATOM   4715  H62 BMIMA 135      38.240  41.218  15.943  1.00  0.00      A    H
ATOM   4726  N1  BMIMA 136      18.130   4.881  29.338  1.00  0.00      A    N
ATOM   4727  N11 BMIMA 136      18.003   2.899  28.525  1.00  0.00      A    N
ATOM   4728  C1  BMIMA 136      18.759   3.936  28.659  1.00  0.00      A    C
ATOM   4729  H1  BMIMA 136      19.792   3.938  28.382  1.00  0.00      A    H
ATOM   4730  C2  BMIMA 136      16.872   4.508  29.534  1.00  0.00      A    C
ATOM   4731  H2  BMIMA 136      16.214   5.179  30.042  1.00  0.00      A    H
ATOM   4732  C21 BMIMA 136      16.767   3.310  29.067  1.00  0.00      A    C
ATOM   4733  H21 BMIMA 136      15.902   2.685  29.108  1.00  0.00      A    H
ATOM   4734  C3  BMIMA 136      18.701   6.162  29.764  1.00  0.00      A    C
ATOM   4735  H3  BMIMA 136      18.253   6.456  30.702  1.00  0.00      A    H
ATOM   4736  H31 BMIMA 136      19.768   5.998  29.722  1.00  0.00      A    H
ATOM   4737  H32 BMIMA 136      18.380   6.821  28.971  1.00  0.00      A    H
ATOM   4738  C4  BMIMA 136      18.393   1.779  27.775  1.00  0.00      A    C
ATOM   4739  H4  BMIMA 136      19.241   2.023  27.153  1.00  0.00      A    H
ATOM   4740  H41 BMIMA 136      17.587   1.697  27.061  1.00  0.00      A    H
ATOM   4741  C5  BMIMA 136      18.583   0.462  28.590  1.00  0.00      A    C
ATOM   4742  H5  BMIMA 136      18.550  -0.368  27.889  1.00  0.00      A    H
ATOM   4743  H51 BMIMA 136      19.561   0.375  29.057  1.00  0.00      A    H
ATOM   4744  C51 BMIMA 136      17.535   0.103  29.642  1.00  0.00      A    C
ATOM   4745  H52 BMIMA 136      17.387   0.961  30.294  1.00  0.00      A    H
ATOM   4746  H53 BMIMA 136      16.561  -0.128  29.218  1.00  0.00      A    H
ATOM   4747  C6  BMIMA 136      17.974  -1.105  30.474  1.00  0.00      A    C
ATOM   4748  H6  BMIMA 136      17.298  -1.303  31.297  1.00  0.00      A    H
ATOM   4749  H61 BMIMA 136      18.161  -1.992  29.880  1.00  0.00      A    H
ATOM   4750  H62 BMIMA 136      18.931  -0.839  30.909  1.00  0.00      A    H
ATOM   4761  N1  BMIMA 137       6.820  24.955  27.550  1.00  0.00      A    N
ATOM   4762  N11 BMIMA 137       8.274  23.597  28.204  1.00  0.00      A    N
ATOM   4763  C1  BMIMA 137       8.035  24.890  28.054  1.00  0.00      A    C
ATOM   4764  H1  BMIMA 137       8.644  25.740  28.276  1.00  0.00      A    H
ATOM   4765  C2  BMIMA 137       6.191  23.721  27.486  1.00  0.00      A    C
ATOM   4766  H2  BMIMA 137       5.185  23.575  27.159  1.00  0.00      A    H
ATOM   4767  C21 BMIMA 137       7.164  22.840  27.912  1.00  0.00      A    C
ATOM   4768  H21 BMIMA 137       7.251  21.784  28.046  1.00  0.00      A    H
ATOM   4769  C3  BMIMA 137       6.003  26.162  27.279  1.00  0.00      A    C
ATOM   4770  H3  BMIMA 137       5.008  25.980  27.659  1.00  0.00      A    H
ATOM   4771  H31 BMIMA 137       6.418  27.032  27.766  1.00  0.00      A    H
ATOM   4772  H32 BMIMA 137       6.067  26.379  26.223  1.00  0.00      A    H
ATOM   4773  C4  BMIMA 137       9.437  22.989  28.862  1.00  0.00      A    C
ATOM   4774  H4  BMIMA 137       9.080  22.275  29.590  1.00  0.00      A    H
ATOM   4775  H41 BMIMA 137       9.922  23.771  29.429  1.00  0.00      A    H
ATOM   4776  C5  BMIMA 137      10.479  22.279  27.928  1.00  0.00      A    C
ATOM   4777  H5  BMIMA 137       9.967  21.357  27.662  1.00  0.00      A    H
ATOM   4778  H51 BMIMA 137      10.485  22.786  26.967  1.00  0.00      A    H
ATOM   4779  C51 BMIMA 137      11.904  22.142  28.429  1.00  0.00      A    C
ATOM   4780  H52 BMIMA 137      12.264  23.135  28.684  1.00  0.00      A    H
ATOM   4781  H53 BMIMA 137      11.873  21.529  29.326  1.00  0.00      A    H
ATOM   4782  C6  BMIMA 137      12.856  21.425  27.433  1.00  0.00      A    C
ATOM   4783  H6  BMIMA 137      12.298  20.538  27.153  1.00  0.00      A    H
ATOM   4784  H61 BMIMA 137      13.050  21.994  26.532  1.00  0.00      A    H
ATOM   4785  H62 BMIMA 137      13.773  21.086  27.900  1.00  0.00      A    H
ATOM   4796  N1  BMIMA 138      22.812  19.128  32.298  1.00  0.00      A    N
ATOM   4797  N11 BMIMA 138      21.825  19.467  30.489  1.00  0.00      A    N
ATOM   4798  C1  BMIMA 138      22.603  19.983  31.379  1.00  0.00      A    C
ATOM   4799  H1  BMIMA 138      22.667  21.049  31.415  1.00  0.00      A    H
ATOM   4800  C2  BMIMA 138      22.312  17.902  31.892  1.00  0.00      A    C
ATOM   4801  H2  BMIMA 138      22.351  17.018  32.490  1.00  0.00      A    H
ATOM   4802  C21 BMIMA 138      21.547  18.160  30.828  1.00  0.00      A    C
ATOM   4803  H21 BMIMA 138      20.909  17.532  30.246  1.00  0.00      A    H
ATOM   4804  C3  BMIMA 138      23.462  19.380  33.536  1.00  0.00      A    C
ATOM   4805  H3  BMIMA 138      23.045  20.244  34.032  1.00  0.00      A    H
ATOM   4806  H31 BMIMA 138      23.358  18.557  34.227  1.00  0.00      A    H
ATOM   4807  H32 BMIMA 138      24.508  19.577  33.350  1.00  0.00      A    H
ATOM   4808  C4  BMIMA 138      21.278  20.080  29.307  1.00  0.00      A    C
ATOM   4809  H4  BMIMA 138      21.464  21.138  29.421  1.00  0.00      A    H
ATOM   4810  H41 BMIMA 138      20.216  19.910  29.400  1.00  0.00      A    H
ATOM   4811  C5  BMIMA 138      21.802  19.558  27.933  1.00  0.00      A    C
ATOM   4812  H5  BMIMA 138      21.361  18.568  27.856  1.00  0.00      A    H
ATOM   4813  H51 BMIMA 138      21.456  20.281  27.199  1.00  0.00      A    H
ATOM   4814  C51 BMIMA 138      23.318  19.324  28.030  1.00  0.00      A    C
ATOM   4815  H52 BMIMA 138      23.869  20.260  28.079  1.00  0.00      A    H
ATOM   4816  H53 BMIMA 138      23.569  18.549  28.749  1.00  0.00      A    H
ATOM   4817  C6  BMIMA 138      23.832  18.749  26.735  1.00  0.00      A    C
ATOM   4818  H6  BMIMA 138      23.585  17.693  26.744  1.00  0.00      A    H
ATOM   4819  H61 BMIMA 138      23.236  19.115  25.907  1.00  0.00      A    H
ATOM   4820  H62 BMIMA 138      24.852  18.907  26.402  1.00  0.00      A    H
ATOM   4831  N1  BMIMA 139      34.287  16.610  15.985  1.00  0.00      A    N
ATOM   4832  N11 BMIMA 139      36.378  16.990  16.360  1.00  0.00      A    N
ATOM   4833  C1  BMIMA 139      35.484  16.120  15.952  1.00  0.00      A    C
ATOM   4834  H1  BMIMA 139      35.556  15.187  15.437  1.00  0.00      A    H
ATOM   4835  C2  BMIMA 139      34.392  17.898  16.498  1.00  0.00      A    C
ATOM   4836  H2  BMIMA 139      33.516  18.467  16.721  1.00  0.00      A    H
ATOM   4837  C21 BMIMA 139      35.681  18.150  16.765  1.00  0.00      A    C
ATOM   4838  H21 BMIMA 139      36.165  19.003  17.188  1.00  0.00      A    H
ATOM   4839  C3  BMIMA 139      33.054  15.932  15.480  1.00  0.00      A    C
ATOM   4840  H3  BMIMA 139      33.332  14.938  15.162  1.00  0.00      A    H
ATOM   4841  H31 BMIMA 139      32.279  15.783  16.218  1.00  0.00      A    H
ATOM   4842  H32 BMIMA 139      32.747  16.604  14.693  1.00  0.00      A    H
ATOM   4843  C4  BMIMA 139      37.844  16.794  16.166  1.00  0.00      A    C
ATOM   4844  H4  BMIMA 139      38.119  17.344  15.278  1.00  0.00      A    H
ATOM   4845  H41 BMIMA 139      38.006  15.780  15.831  1.00  0.00      A    H
ATOM   4846  C5  BMIMA 139      38.670  17.018  17.416  1.00  0.00      A    C
ATOM   4847  H5  BMIMA 139      38.528  18.018  17.818  1.00  0.00      A    H
ATOM   4848  H51 BMIMA 139      38.315  16.240  18.086  1.00  0.00      A    H
ATOM   4849  C51 BMIMA 139      40.205  16.895  17.320  1.00  0.00      A    C
ATOM   4850  H52 BMIMA 139      40.484  15.847  17.248  1.00  0.00      A    H
ATOM   4851  H53 BMIMA 139      40.436  17.385  16.378  1.00  0.00      A    H
ATOM   4852  C6  BMIMA 139      41.008  17.308  18.533  1.00  0.00      A    C
ATOM   4853  H6  BMIMA 139      40.824  18.361  18.710  1.00  0.00      A    H
ATOM   4854  H61 BMIMA 139      40.561  16.698  19.310  1.00  0.00      A    H
ATOM   4855  H62 BMIMA 139      42.061  17.163  18.317  1.00  0.00      A    H
ATOM   4866  N1  BMIMA 140      16.209  12.461  26.688  1.00  0.00      A    N
ATOM   4867  N11 BMIMA 140      17.098  13.776  25.312  1.00  0.00      A    N
ATOM   4868  C1  BMIMA 140      16.549  12.629  25.457  1.00  0.00      A    C
ATOM   4869  H1  BMIMA 140      16.330  12.012  24.612  1.00  0.00      A    H
ATOM   4870  C2  BMIMA 140      16.525  13.614  27.367  1.00  0.00      A    C
ATOM   4871  H2  BMIMA 140      16.306  13.696  28.409  1.00  0.00      A    H
ATOM   4872  C21 BMIMA 140      17.103  14.462  26.555  1.00  0.00      A    C
ATOM   4873  H21 BMIMA 140      17.370  15.491  26.655  1.00  0.00      A    H
ATOM   4874  C3  BMIMA 140      15.599  11.278  27.325  1.00  0.00      A    C
ATOM   4875  H3  BMIMA 140      16.313  10.976  28.078  1.00  0.00      A    H
ATOM   4876  H31 BMIMA 140      14.609  11.356  27.749  1.00  0.00      A    H
ATOM   4877  H32 BMIMA 140      15.679  10.528  26.553  1.00  0.00      A    H
ATOM   4878  C4  BMIMA 140      17.313  14.458  24.076  1.00  0.00      A    C
ATOM   4879  H4  BMIMA 140      17.466  13.596  23.443  1.00  0.00      A    H
ATOM   4880  H41 BMIMA 140      18.192  15.081  24.154  1.00  0.00      A    H
ATOM   4881  C5  BMIMA 140      16.160  15.266  23.553  1.00  0.00      A    C
ATOM   4882  H5  BMIMA 140      16.010  16.148  24.170  1.00  0.00      A    H
ATOM   4883  H51 BMIMA 140      16.266  15.474  22.491  1.00  0.00      A    H
ATOM   4884  C51 BMIMA 140      14.817  14.578  23.497  1.00  0.00      A    C
ATOM   4885  H52 BMIMA 140      14.818  13.569  23.092  1.00  0.00      A    H
ATOM   4886  H53 BMIMA 140      14.378  14.509  24.489  1.00  0.00      A    H
ATOM   4887  C6  BMIMA 140      13.859  15.279  22.604  1.00  0.00      A    C
ATOM   4888  H6  BMIMA 140      13.755  16.288  22.986  1.00  0.00      A    H
ATOM   4889  H61 BMIMA 140      14.182  15.398  21.577  1.00  0.00      A    H
ATOM   4890  H62 BMIMA 140      12.837  14.915  22.589  1.00  0.00      A    H
ATOM   4901  N1  BMIMA 141      13.296  11.373  19.690  1.00  0.00      A    N
ATOM   4902  N11 BMIMA 141      13.253  10.712  17.634  1.00  0.00      A    N
ATOM   4903  C1  BMIMA 141      12.651  10.593  18.808  1.00  0.00      A    C
ATOM   4904  H1  BMIMA 141      11.733  10.073  18.976  1.00  0.00      A    H
ATOM   4905  C2  BMIMA 141      14.368  11.949  19.077  1.00  0.00      A    C
ATOM   4906  H2  BMIMA 141      15.061  12.572  19.599  1.00  0.00      A    H
ATOM   4907  C21 BMIMA 141      14.318  11.540  17.793  1.00  0.00      A    C
ATOM   4908  H21 BMIMA 141      14.961  11.729  16.961  1.00  0.00      A    H
ATOM   4909  C3  BMIMA 141      12.892  11.553  21.088  1.00  0.00      A    C
ATOM   4910  H3  BMIMA 141      11.900  11.974  21.017  1.00  0.00      A    H
ATOM   4911  H31 BMIMA 141      12.864  10.620  21.630  1.00  0.00      A    H
ATOM   4912  H32 BMIMA 141      13.552  12.240  21.597  1.00  0.00      A    H
ATOM   4913  C4  BMIMA 141      12.651  10.356  16.385  1.00  0.00      A    C
ATOM   4914  H4  BMIMA 141      11.711   9.872  16.606  1.00  0.00      A    H
ATOM   4915  H41 BMIMA 141      13.312   9.634  15.928  1.00  0.00      A    H
ATOM   4916  C5  BMIMA 141      12.499  11.483  15.344  1.00  0.00      A    C
ATOM   4917  H5  BMIMA 141      11.449  11.456  15.062  1.00  0.00      A    H
ATOM   4918  H51 BMIMA 141      12.698  12.434  15.832  1.00  0.00      A    H
ATOM   4919  C51 BMIMA 141      13.429  11.354  14.120  1.00  0.00      A    C
ATOM   4920  H52 BMIMA 141      14.438  11.361  14.524  1.00  0.00      A    H
ATOM   4921  H53 BMIMA 141      13.380  10.497  13.454  1.00  0.00      A    H
ATOM   4922  C6  BMIMA 141      13.173  12.601  13.362  1.00  0.00      A    C
ATOM   4923  H6  BMIMA 141      13.737  12.835  12.467  1.00  0.00      A    H
ATOM   4924  H61 BMIMA 141      12.218  12.240  12.997  1.00  0.00      A    H
ATOM   4925  H62 BMIMA 141      12.964  13.468  13.978  1.00  0.00      A    H
ATOM   4936  N1  BMIMA 142      42.541  13.269  26.015  1.00  0.00      A    N
ATOM   4937  N11 BMIMA 142      42.474  14.328  27.913  1.00  0.00      A    N
ATOM   4938  C1  BMIMA 142      43.087  13.393  27.194  1.00  0.00      A    C
ATOM   4939  H1  BMIMA 142      43.915  12.793  27.505  1.00  0.00      A    H
ATOM   4940  C2  BMIMA 142      41.375  13.970  26.025  1.00  0.00      A    C
ATOM   4941  H2  BMIMA 142      40.641  13.756  25.279  1.00  0.00      A    H
ATOM   4942  C21 BMIMA 142      41.397  14.768  27.131  1.00  0.00      A    C
ATOM   4943  H21 BMIMA 142      40.647  15.430  27.505  1.00  0.00      A    H
ATOM   4944  C3  BMIMA 142      42.936  12.341  24.925  1.00  0.00      A    C
ATOM   4945  H3  BMIMA 142      42.773  11.357  25.341  1.00  0.00      A    H
ATOM   4946  H31 BMIMA 142      42.364  12.489  24.021  1.00  0.00      A    H
ATOM   4947  H32 BMIMA 142      43.984  12.466  24.699  1.00  0.00      A    H
ATOM   4948  C4  BMIMA 142      42.717  14.559  29.389  1.00  0.00      A    C
ATOM   4949  H4  BMIMA 142      42.939  15.597  29.589  1.00  0.00      A    H
ATOM   4950  H41 BMIMA 142      43.500  13.856  29.633  1.00  0.00      A    H
ATOM   4951  C5  BMIMA 142      41.556  14.232  30.291  1.00  0.00      A    C
ATOM   4952  H5  BMIMA 142      40.637  14.764  30.058  1.00  0.00      A    H
ATOM   4953  H51 BMIMA 142      41.467  13.159  30.144  1.00  0.00      A    H
ATOM   4954  C51 BMIMA 142      41.642  14.642  31.731  1.00  0.00      A    C
ATOM   4955  H52 BMIMA 142      42.517  14.160  32.158  1.00  0.00      A    H
ATOM   4956  H53 BMIMA 142      41.667  15.729  31.697  1.00  0.00      A    H
ATOM   4957  C6  BMIMA 142      40.399  14.126  32.437  1.00  0.00      A    C
ATOM   4958  H6  BMIMA 142      40.379  14.397  33.486  1.00  0.00      A    H
ATOM   4959  H61 BMIMA 142      39.527  14.349  31.833  1.00  0.00      A    H
ATOM   4960  H62 BMIMA 142      40.395  13.043  32.476  1.00  0.00      A    H
ATOM   4971  N1  BMIMA 143       9.405  23.151  23.366  1.00  0.00      A    N
ATOM   4972  N11 BMIMA 143       9.256  25.221  22.790  1.00  0.00      A    N
ATOM   4973  C1  BMIMA 143       8.934  24.334  23.724  1.00  0.00      A    C
ATOM   4974  H1  BMIMA 143       8.511  24.609  24.667  1.00  0.00      A    H
ATOM   4975  C2  BMIMA 143       9.986  23.325  22.122  1.00  0.00      A    C
ATOM   4976  H2  BMIMA 143      10.328  22.526  21.501  1.00  0.00      A    H
ATOM   4977  C21 BMIMA 143      10.019  24.615  21.859  1.00  0.00      A    C
ATOM   4978  H21 BMIMA 143      10.360  25.211  21.040  1.00  0.00      A    H
ATOM   4979  C3  BMIMA 143       9.437  21.979  24.201  1.00  0.00      A    C
ATOM   4980  H3  BMIMA 143      10.431  21.739  24.548  1.00  0.00      A    H
ATOM   4981  H31 BMIMA 143       8.793  22.287  25.011  1.00  0.00      A    H
ATOM   4982  H32 BMIMA 143       8.862  21.207  23.712  1.00  0.00      A    H
ATOM   4983  C4  BMIMA 143       8.876  26.677  22.821  1.00  0.00      A    C
ATOM   4984  H4  BMIMA 143       9.665  27.054  22.188  1.00  0.00      A    H
ATOM   4985  H41 BMIMA 143       9.050  27.133  23.784  1.00  0.00      A    H
ATOM   4986  C5  BMIMA 143       7.574  26.978  22.210  1.00  0.00      A    C
ATOM   4987  H5  BMIMA 143       6.867  26.728  22.997  1.00  0.00      A    H
ATOM   4988  H51 BMIMA 143       7.646  28.035  21.966  1.00  0.00      A    H
ATOM   4989  C51 BMIMA 143       7.250  26.107  20.968  1.00  0.00      A    C
ATOM   4990  H52 BMIMA 143       7.960  26.409  20.203  1.00  0.00      A    H
ATOM   4991  H53 BMIMA 143       7.395  25.033  21.060  1.00  0.00      A    H
ATOM   4992  C6  BMIMA 143       5.783  26.286  20.438  1.00  0.00      A    C
ATOM   4993  H6  BMIMA 143       5.692  27.309  20.093  1.00  0.00      A    H
ATOM   4994  H61 BMIMA 143       5.560  25.610  19.621  1.00  0.00      A    H
ATOM   4995  H62 BMIMA 143       4.999  26.168  21.177  1.00  0.00      A    H
ATOM   5006  N1  BMIMA 144      32.287  32.289  46.252  1.00  0.00      A    N
ATOM   5007  N11 BMIMA 144      34.320  31.481  46.519  1.00  0.00      A    N
ATOM   5008  C1  BMIMA 144      33.594  32.581  46.294  1.00  0.00      A    C
ATOM   5009  H1  BMIMA 144      34.062  33.533  46.160  1.00  0.00      A    H
ATOM   5010  C2  BMIMA 144      32.198  30.942  46.601  1.00  0.00      A    C
ATOM   5011  H2  BMIMA 144      31.237  30.521  46.799  1.00  0.00      A    H
ATOM   5012  C21 BMIMA 144      33.492  30.450  46.782  1.00  0.00      A    C
ATOM   5013  H21 BMIMA 144      33.871  29.545  47.205  1.00  0.00      A    H
ATOM   5014  C3  BMIMA 144      31.147  33.185  46.155  1.00  0.00      A    C
ATOM   5015  H3  BMIMA 144      30.499  32.927  45.330  1.00  0.00      A    H
ATOM   5016  H31 BMIMA 144      30.522  33.308  47.027  1.00  0.00      A    H
ATOM   5017  H32 BMIMA 144      31.622  34.117  45.888  1.00  0.00      A    H
ATOM   5018  C4  BMIMA 144      35.799  31.380  46.481  1.00  0.00      A    C
ATOM   5019  H4  BMIMA 144      36.241  30.540  46.996  1.00  0.00      A    H
ATOM   5020  H41 BMIMA 144      36.239  32.207  47.018  1.00  0.00      A    H
ATOM   5021  C5  BMIMA 144      36.225  31.402  44.986  1.00  0.00      A    C
ATOM   5022  H5  BMIMA 144      35.739  32.295  44.600  1.00  0.00      A    H
ATOM   5023  H51 BMIMA 144      37.279  31.636  44.861  1.00  0.00      A    H
ATOM   5024  C51 BMIMA 144      35.930  30.146  44.248  1.00  0.00      A    C
ATOM   5025  H52 BMIMA 144      36.312  29.299  44.813  1.00  0.00      A    H
ATOM   5026  H53 BMIMA 144      34.855  29.999  44.316  1.00  0.00      A    H
ATOM   5027  C6  BMIMA 144      36.496  30.049  42.844  1.00  0.00      A    C
ATOM   5028  H6  BMIMA 144      36.174  30.919  42.285  1.00  0.00      A    H
ATOM   5029  H61 BMIMA 144      37.575  30.142  42.793  1.00  0.00      A    H
ATOM   5030  H62 BMIMA 144      36.151  29.125  42.393  1.00  0.00      A    H
ATOM   5041  N1  BMIMA 145       2.995  27.773   4.227  1.00  0.00      A    N
ATOM   5042  N11 BMIMA 145       1.816  26.407   3.063  1.00  0.00      A    N
ATOM   5043  C1  BMIMA 145       2.891  26.562   3.820  1.00  0.00      A    C
ATOM   5044  H1  BMIMA 145       3.754  25.939   3.922  1.00  0.00      A    H
ATOM   5045  C2  BMIMA 145       1.889  28.472   3.885  1.00  0.00      A    C
ATOM   5046  H2  BMIMA 145       1.757  29.529   3.955  1.00  0.00      A    H
ATOM   5047  C21 BMIMA 145       1.031  27.563   3.218  1.00  0.00      A    C
ATOM   5048  H21 BMIMA 145       0.075  27.720   2.769  1.00  0.00      A    H
ATOM   5049  C3  BMIMA 145       4.120  28.311   4.958  1.00  0.00      A    C
ATOM   5050  H3  BMIMA 145       3.740  28.769   5.859  1.00  0.00      A    H
ATOM   5051  H31 BMIMA 145       4.646  27.415   5.252  1.00  0.00      A    H
ATOM   5052  H32 BMIMA 145       4.849  28.821   4.346  1.00  0.00      A    H
ATOM   5053  C4  BMIMA 145       1.386  25.186   2.240  1.00  0.00      A    C
ATOM   5054  H4  BMIMA 145       0.352  24.936   2.425  1.00  0.00      A    H
ATOM   5055  H41 BMIMA 145       2.052  24.384   2.523  1.00  0.00      A    H
ATOM   5056  C5  BMIMA 145       1.648  25.435   0.740  1.00  0.00      A    C
ATOM   5057  H5  BMIMA 145       2.070  24.497   0.389  1.00  0.00      A    H
ATOM   5058  H51 BMIMA 145       0.784  25.630   0.110  1.00  0.00      A    H
ATOM   5059  C51 BMIMA 145       2.562  26.584   0.412  1.00  0.00      A    C
ATOM   5060  H52 BMIMA 145       2.020  27.503   0.623  1.00  0.00      A    H
ATOM   5061  H53 BMIMA 145       3.502  26.466   0.946  1.00  0.00      A    H
ATOM   5062  C6  BMIMA 145       2.692  26.764  -1.067  1.00  0.00      A    C
ATOM   5063  H6  BMIMA 145       3.276  27.636  -1.341  1.00  0.00      A    H
ATOM   5064  H61 BMIMA 145       3.041  25.890  -1.605  1.00  0.00      A    H
ATOM   5065  H62 BMIMA 145       1.703  26.994  -1.449  1.00  0.00      A    H
ATOM   5076  N1  BMIMA 146       6.642  43.790  33.040  1.00  0.00      A    N
ATOM   5077  N11 BMIMA 146       4.551  44.148  32.783  1.00  0.00      A    N
ATOM   5078  C1  BMIMA 146       5.489  43.919  33.650  1.00  0.00      A    C
ATOM   5079  H1  BMIMA 146       5.329  43.744  34.692  1.00  0.00      A    H
ATOM   5080  C2  BMIMA 146       6.458  44.206  31.751  1.00  0.00      A    C
ATOM   5081  H2  BMIMA 146       7.270  44.378  31.080  1.00  0.00      A    H
ATOM   5082  C21 BMIMA 146       5.102  44.272  31.521  1.00  0.00      A    C
ATOM   5083  H21 BMIMA 146       4.573  44.663  30.679  1.00  0.00      A    H
ATOM   5084  C3  BMIMA 146       7.936  43.413  33.612  1.00  0.00      A    C
ATOM   5085  H3  BMIMA 146       8.690  43.996  33.104  1.00  0.00      A    H
ATOM   5086  H31 BMIMA 146       7.948  43.628  34.670  1.00  0.00      A    H
ATOM   5087  H32 BMIMA 146       8.016  42.338  33.548  1.00  0.00      A    H
ATOM   5088  C4  BMIMA 146       3.160  44.582  33.227  1.00  0.00      A    C
ATOM   5089  H4  BMIMA 146       2.896  45.516  32.754  1.00  0.00      A    H
ATOM   5090  H41 BMIMA 146       3.172  44.789  34.287  1.00  0.00      A    H
ATOM   5091  C5  BMIMA 146       2.064  43.521  32.815  1.00  0.00      A    C
ATOM   5092  H5  BMIMA 146       2.473  43.022  31.940  1.00  0.00      A    H
ATOM   5093  H51 BMIMA 146       1.843  42.858  33.648  1.00  0.00      A    H
ATOM   5094  C51 BMIMA 146       0.857  44.186  32.446  1.00  0.00      A    C
ATOM   5095  H52 BMIMA 146       0.417  44.597  33.351  1.00  0.00      A    H
ATOM   5096  H53 BMIMA 146       1.144  45.077  31.893  1.00  0.00      A    H
ATOM   5097  C6  BMIMA 146      -0.095  43.308  31.711  1.00  0.00      A    C
ATOM   5098  H6  BMIMA 146      -0.949  43.952  31.538  1.00  0.00      A    H
ATOM   5099  H61 BMIMA 146       0.186  42.983  30.716  1.00  0.00      A    H
ATOM   5100  H62 BMIMA 146      -0.429  42.509  32.363  1.00  0.00      A    H
ATOM   5111  N1  BMIMA 147       5.262   9.176  14.131  1.00  0.00      A    N
ATOM   5112  N11 BMIMA 147       3.150   9.197  14.439  1.00  0.00      A    N
ATOM   5113  C1  BMIMA 147       4.262   8.705  14.833  1.00  0.00      A    C
ATOM   5114  H1  BMIMA 147       4.337   7.966  15.602  1.00  0.00      A    H
ATOM   5115  C2  BMIMA 147       4.708  10.061  13.238  1.00  0.00      A    C
ATOM   5116  H2  BMIMA 147       5.279  10.687  12.587  1.00  0.00      A    H
ATOM   5117  C21 BMIMA 147       3.380  10.052  13.409  1.00  0.00      A    C
ATOM   5118  H21 BMIMA 147       2.599  10.666  13.016  1.00  0.00      A    H
ATOM   5119  C3  BMIMA 147       6.582   8.703  14.111  1.00  0.00      A    C
ATOM   5120  H3  BMIMA 147       7.027   8.845  13.137  1.00  0.00      A    H
ATOM   5121  H31 BMIMA 147       7.248   9.256  14.758  1.00  0.00      A    H
ATOM   5122  H32 BMIMA 147       6.615   7.648  14.337  1.00  0.00      A    H
ATOM   5123  C4  BMIMA 147       1.746   8.826  14.829  1.00  0.00      A    C
ATOM   5124  H4  BMIMA 147       1.813   7.873  15.332  1.00  0.00      A    H
ATOM   5125  H41 BMIMA 147       1.334   8.752  13.833  1.00  0.00      A    H
ATOM   5126  C5  BMIMA 147       0.871   9.750  15.627  1.00  0.00      A    C
ATOM   5127  H5  BMIMA 147      -0.079   9.223  15.606  1.00  0.00      A    H
ATOM   5128  H51 BMIMA 147       1.251   9.836  16.642  1.00  0.00      A    H
ATOM   5129  C51 BMIMA 147       0.879  11.153  15.070  1.00  0.00      A    C
ATOM   5130  H52 BMIMA 147       1.916  11.452  15.194  1.00  0.00      A    H
ATOM   5131  H53 BMIMA 147       0.571  11.083  14.030  1.00  0.00      A    H
ATOM   5132  C6  BMIMA 147      -0.117  12.023  15.735  1.00  0.00      A    C
ATOM   5133  H6  BMIMA 147       0.180  13.018  15.424  1.00  0.00      A    H
ATOM   5134  H61 BMIMA 147      -1.161  11.850  15.497  1.00  0.00      A    H
ATOM   5135  H62 BMIMA 147      -0.149  12.100  16.816  1.00  0.00      A    H
ATOM   5146  N1  BMIMA 148      10.378   7.510  11.619  1.00  0.00      A    N
ATOM   5147  N11 BMIMA 148      11.221   8.526   9.887  1.00  0.00      A    N
ATOM   5148  C1  BMIMA 148      10.115   8.283  10.567  1.00  0.00      A    C
ATOM   5149  H1  BMIMA 148       9.195   8.546  10.089  1.00  0.00      A    H
ATOM   5150  C2  BMIMA 148      11.700   7.455  11.727  1.00  0.00      A    C
ATOM   5151  H2  BMIMA 148      12.246   7.042  12.548  1.00  0.00      A    H
ATOM   5152  C21 BMIMA 148      12.269   7.909  10.597  1.00  0.00      A    C
ATOM   5153  H21 BMIMA 148      13.257   7.937  10.190  1.00  0.00      A    H
ATOM   5154  C3  BMIMA 148       9.508   7.061  12.676  1.00  0.00      A    C
ATOM   5155  H3  BMIMA 148       8.507   7.388  12.436  1.00  0.00      A    H
ATOM   5156  H31 BMIMA 148       9.628   5.989  12.733  1.00  0.00      A    H
ATOM   5157  H32 BMIMA 148       9.669   7.480  13.658  1.00  0.00      A    H
ATOM   5158  C4  BMIMA 148      11.330   8.902   8.517  1.00  0.00      A    C
ATOM   5159  H4  BMIMA 148      10.403   8.644   8.027  1.00  0.00      A    H
ATOM   5160  H41 BMIMA 148      11.955   8.258   7.916  1.00  0.00      A    H
ATOM   5161  C5  BMIMA 148      11.573  10.370   8.186  1.00  0.00      A    C
ATOM   5162  H5  BMIMA 148      11.897  10.252   7.155  1.00  0.00      A    H
ATOM   5163  H51 BMIMA 148      10.600  10.854   8.205  1.00  0.00      A    H
ATOM   5164  C51 BMIMA 148      12.587  11.115   8.993  1.00  0.00      A    C
ATOM   5165  H52 BMIMA 148      12.147  11.490   9.914  1.00  0.00      A    H
ATOM   5166  H53 BMIMA 148      13.462  10.534   9.272  1.00  0.00      A    H
ATOM   5167  C6  BMIMA 148      13.076  12.275   8.157  1.00  0.00      A    C
ATOM   5168  H6  BMIMA 148      12.330  13.049   8.018  1.00  0.00      A    H
ATOM   5169  H61 BMIMA 148      14.028  12.630   8.534  1.00  0.00      A    H
ATOM   5170  H62 BMIMA 148      13.409  12.052   7.149  1.00  0.00      A    H
ATOM   5181  N1  BMIMA 149      27.204  18.994  17.187  1.00  0.00      A    N
ATOM   5182  N11 BMIMA 149      25.206  19.415  17.847  1.00  0.00      A    N
ATOM   5183  C1  BMIMA 149      25.997  18.463  17.442  1.00  0.00      A    C
ATOM   5184  H1  BMIMA 149      25.744  17.439  17.266  1.00  0.00      A    H
ATOM   5185  C2  BMIMA 149      27.192  20.294  17.661  1.00  0.00      A    C
ATOM   5186  H2  BMIMA 149      28.065  20.908  17.628  1.00  0.00      A    H
ATOM   5187  C21 BMIMA 149      25.995  20.494  18.092  1.00  0.00      A    C
ATOM   5188  H21 BMIMA 149      25.562  21.361  18.542  1.00  0.00      A    H
ATOM   5189  C3  BMIMA 149      28.285  18.251  16.602  1.00  0.00      A    C
ATOM   5190  H3  BMIMA 149      28.965  17.970  17.394  1.00  0.00      A    H
ATOM   5191  H31 BMIMA 149      27.710  17.466  16.133  1.00  0.00      A    H
ATOM   5192  H32 BMIMA 149      28.835  18.833  15.877  1.00  0.00      A    H
ATOM   5193  C4  BMIMA 149      23.864  19.162  18.352  1.00  0.00      A    C
ATOM   5194  H4  BMIMA 149      23.618  19.924  19.077  1.00  0.00      A    H
ATOM   5195  H41 BMIMA 149      23.800  18.184  18.805  1.00  0.00      A    H
ATOM   5196  C5  BMIMA 149      22.687  19.100  17.283  1.00  0.00      A    C
ATOM   5197  H5  BMIMA 149      22.942  18.169  16.783  1.00  0.00      A    H
ATOM   5198  H51 BMIMA 149      21.714  19.014  17.759  1.00  0.00      A    H
ATOM   5199  C51 BMIMA 149      22.662  20.387  16.384  1.00  0.00      A    C
ATOM   5200  H52 BMIMA 149      23.592  20.402  15.822  1.00  0.00      A    H
ATOM   5201  H53 BMIMA 149      21.835  20.316  15.682  1.00  0.00      A    H
ATOM   5202  C6  BMIMA 149      22.631  21.772  17.140  1.00  0.00      A    C
ATOM   5203  H6  BMIMA 149      21.704  21.962  17.669  1.00  0.00      A    H
ATOM   5204  H61 BMIMA 149      23.364  21.928  17.923  1.00  0.00      A    H
ATOM   5205  H62 BMIMA 149      22.801  22.660  16.541  1.00  0.00      A    H
ATOM   5216  N1  BMIMA 150       9.577  30.525  27.068  1.00  0.00      A    N
ATOM   5217  N11 BMIMA 150      10.230  30.730  25.027  1.00  0.00      A    N
ATOM   5218  C1  BMIMA 150       9.634  29.968  25.913  1.00  0.00      A    C
ATOM   5219  H1  BMIMA 150       9.382  28.941  25.763  1.00  0.00      A    H
ATOM   5220  C2  BMIMA 150      10.146  31.774  26.933  1.00  0.00      A    C
ATOM   5221  H2  BMIMA 150      10.119  32.592  27.619  1.00  0.00      A    H
ATOM   5222  C21 BMIMA 150      10.529  31.908  25.664  1.00  0.00      A    C
ATOM   5223  H21 BMIMA 150      10.900  32.778  25.167  1.00  0.00      A    H
ATOM   5224  C3  BMIMA 150       9.011  30.011  28.275  1.00  0.00      A    C
ATOM   5225  H3  BMIMA 150       8.075  30.450  28.588  1.00  0.00      A    H
ATOM   5226  H31 BMIMA 150       8.867  28.948  28.153  1.00  0.00      A    H
ATOM   5227  H32 BMIMA 150       9.826  30.147  28.971  1.00  0.00      A    H
ATOM   5228  C4  BMIMA 150      10.779  30.318  23.709  1.00  0.00      A    C
ATOM   5229  H4  BMIMA 150      10.875  31.238  23.151  1.00  0.00      A    H
ATOM   5230  H41 BMIMA 150      10.111  29.692  23.135  1.00  0.00      A    H
ATOM   5231  C5  BMIMA 150      12.099  29.610  23.833  1.00  0.00      A    C
ATOM   5232  H5  BMIMA 150      11.773  28.630  24.173  1.00  0.00      A    H
ATOM   5233  H51 BMIMA 150      12.662  29.503  22.910  1.00  0.00      A    H
ATOM   5234  C51 BMIMA 150      13.113  30.244  24.733  1.00  0.00      A    C
ATOM   5235  H52 BMIMA 150      13.381  31.218  24.333  1.00  0.00      A    H
ATOM   5236  H53 BMIMA 150      12.742  30.237  25.755  1.00  0.00      A    H
ATOM   5237  C6  BMIMA 150      14.310  29.363  24.791  1.00  0.00      A    C
ATOM   5238  H6  BMIMA 150      14.596  29.013  23.806  1.00  0.00      A    H
ATOM   5239  H61 BMIMA 150      15.187  29.877  25.167  1.00  0.00      A    H
ATOM   5240  H62 BMIMA 150      14.069  28.403  25.234  1.00  0.00      A    H
ATOM   5251  N1  BMIMA 151      25.292  16.689  37.751  1.00  0.00      A    N
ATOM   5252  N11 BMIMA 151      24.044  15.586  39.083  1.00  0.00      A    N
ATOM   5253  C1  BMIMA 151      24.977  15.466  38.131  1.00  0.00      A    C
ATOM   5254  H1  BMIMA 151      25.519  14.574  37.899  1.00  0.00      A    H
ATOM   5255  C2  BMIMA 151      24.531  17.595  38.429  1.00  0.00      A    C
ATOM   5256  H2  BMIMA 151      24.541  18.630  38.167  1.00  0.00      A    H
ATOM   5257  C21 BMIMA 151      23.715  16.916  39.187  1.00  0.00      A    C
ATOM   5258  H21 BMIMA 151      22.990  17.249  39.897  1.00  0.00      A    H
ATOM   5259  C3  BMIMA 151      26.360  16.971  36.765  1.00  0.00      A    C
ATOM   5260  H3  BMIMA 151      27.115  16.200  36.721  1.00  0.00      A    H
ATOM   5261  H31 BMIMA 151      25.880  16.893  35.801  1.00  0.00      A    H
ATOM   5262  H32 BMIMA 151      26.727  17.978  36.898  1.00  0.00      A    H
ATOM   5263  C4  BMIMA 151      23.676  14.553  40.001  1.00  0.00      A    C
ATOM   5264  H4  BMIMA 151      23.412  15.067  40.913  1.00  0.00      A    H
ATOM   5265  H41 BMIMA 151      24.594  14.019  40.194  1.00  0.00      A    H
ATOM   5266  C5  BMIMA 151      22.409  13.672  39.594  1.00  0.00      A    C
ATOM   5267  H5  BMIMA 151      22.548  13.357  38.563  1.00  0.00      A    H
ATOM   5268  H51 BMIMA 151      22.370  12.739  40.150  1.00  0.00      A    H
ATOM   5269  C51 BMIMA 151      21.084  14.371  39.713  1.00  0.00      A    C
ATOM   5270  H52 BMIMA 151      20.794  14.587  40.738  1.00  0.00      A    H
ATOM   5271  H53 BMIMA 151      21.233  15.310  39.187  1.00  0.00      A    H
ATOM   5272  C6  BMIMA 151      19.942  13.669  39.115  1.00  0.00      A    C
ATOM   5273  H6  BMIMA 151      19.701  12.791  39.703  1.00  0.00      A    H
ATOM   5274  H61 BMIMA 151      19.059  14.286  38.994  1.00  0.00      A    H
ATOM   5275  H62 BMIMA 151      20.231  13.347  38.121  1.00  0.00      A    H
ATOM   5286  N1  BMIMA 152      42.271  25.221  10.618  1.00  0.00      A    N
ATOM   5287  N11 BMIMA 152      43.197  23.336  11.013  1.00  0.00      A    N
ATOM   5288  C1  BMIMA 152      43.105  24.315  10.129  1.00  0.00      A    C
ATOM   5289  H1  BMIMA 152      43.545  24.296   9.155  1.00  0.00      A    H
ATOM   5290  C2  BMIMA 152      41.924  24.912  11.898  1.00  0.00      A    C
ATOM   5291  H2  BMIMA 152      41.392  25.542  12.577  1.00  0.00      A    H
ATOM   5292  C21 BMIMA 152      42.517  23.717  12.149  1.00  0.00      A    C
ATOM   5293  H21 BMIMA 152      42.611  23.181  13.068  1.00  0.00      A    H
ATOM   5294  C3  BMIMA 152      41.813  26.361   9.839  1.00  0.00      A    C
ATOM   5295  H3  BMIMA 152      40.781  26.278   9.531  1.00  0.00      A    H
ATOM   5296  H31 BMIMA 152      41.809  27.249  10.454  1.00  0.00      A    H
ATOM   5297  H32 BMIMA 152      42.450  26.373   8.966  1.00  0.00      A    H
ATOM   5298  C4  BMIMA 152      43.947  22.108  10.802  1.00  0.00      A    C
ATOM   5299  H4  BMIMA 152      44.730  22.048  11.544  1.00  0.00      A    H
ATOM   5300  H41 BMIMA 152      44.557  22.130   9.911  1.00  0.00      A    H
ATOM   5301  C5  BMIMA 152      43.171  20.850  11.140  1.00  0.00      A    C
ATOM   5302  H5  BMIMA 152      43.628  20.071  10.535  1.00  0.00      A    H
ATOM   5303  H51 BMIMA 152      43.468  20.712  12.177  1.00  0.00      A    H
ATOM   5304  C51 BMIMA 152      41.725  20.619  10.903  1.00  0.00      A    C
ATOM   5305  H52 BMIMA 152      41.244  21.502  11.317  1.00  0.00      A    H
ATOM   5306  H53 BMIMA 152      41.500  20.526   9.843  1.00  0.00      A    H
ATOM   5307  C6  BMIMA 152      41.264  19.330  11.630  1.00  0.00      A    C
ATOM   5308  H6  BMIMA 152      41.411  19.278  12.703  1.00  0.00      A    H
ATOM   5309  H61 BMIMA 152      40.236  19.086  11.388  1.00  0.00      A    H
ATOM   5310  H62 BMIMA 152      41.920  18.520  11.334  1.00  0.00      A    H
ATOM   5321  N1  BMIMA 153      36.220  23.695  39.159  1.00  0.00      A    N
ATOM   5322  N11 BMIMA 153      35.375  21.815  38.612  1.00  0.00      A    N
ATOM   5323  C1  BMIMA 153      35.310  23.137  38.440  1.00  0.00      A    C
ATOM   5324  H1  BMIMA 153      34.607  23.637  37.809  1.00  0.00      A    H
ATOM   5325  C2  BMIMA 153      36.971  22.793  39.820  1.00  0.00      A    C
ATOM   5326  H2  BMIMA 153      37.831  23.129  40.357  1.00  0.00      A    H
ATOM   5327  C21 BMIMA 153      36.348  21.543  39.583  1.00  0.00      A    C
ATOM   5328  H21 BMIMA 153      36.613  20.550  39.874  1.00  0.00      A    H
ATOM   5329  C3  BMIMA 153      36.421  25.132  39.271  1.00  0.00      A    C
ATOM   5330  H3  BMIMA 153      37.459  25.251  39.544  1.00  0.00      A    H
ATOM   5331  H31 BMIMA 153      36.342  25.558  38.281  1.00  0.00      A    H
ATOM   5332  H32 BMIMA 153      35.688  25.609  39.905  1.00  0.00      A    H
ATOM   5333  C4  BMIMA 153      34.585  20.773  37.882  1.00  0.00      A    C
ATOM   5334  H4  BMIMA 153      35.227  19.925  37.693  1.00  0.00      A    H
ATOM   5335  H41 BMIMA 153      34.277  21.268  36.972  1.00  0.00      A    H
ATOM   5336  C5  BMIMA 153      33.278  20.176  38.394  1.00  0.00      A    C
ATOM   5337  H5  BMIMA 153      32.577  20.312  37.575  1.00  0.00      A    H
ATOM   5338  H51 BMIMA 153      33.361  19.108  38.579  1.00  0.00      A    H
ATOM   5339  C51 BMIMA 153      32.763  20.950  39.614  1.00  0.00      A    C
ATOM   5340  H52 BMIMA 153      33.570  21.231  40.286  1.00  0.00      A    H
ATOM   5341  H53 BMIMA 153      32.400  21.917  39.275  1.00  0.00      A    H
ATOM   5342  C6  BMIMA 153      31.593  20.190  40.358  1.00  0.00      A    C
ATOM   5343  H6  BMIMA 153      30.873  19.896  39.603  1.00  0.00      A    H
ATOM   5344  H61 BMIMA 153      32.084  19.426  40.948  1.00  0.00      A    H
ATOM   5345  H62 BMIMA 153      31.064  20.999  40.849  1.00  0.00      A    H
ATOM   5356  N1  BMIMA 154       8.193  32.640  20.808  1.00  0.00      A    N
ATOM   5357  N11 BMIMA 154       6.661  31.287  21.506  1.00  0.00      A    N
ATOM   5358  C1  BMIMA 154       7.363  31.658  20.434  1.00  0.00      A    C
ATOM   5359  H1  BMIMA 154       7.456  31.152  19.497  1.00  0.00      A    H
ATOM   5360  C2  BMIMA 154       7.894  32.955  22.139  1.00  0.00      A    C
ATOM   5361  H2  BMIMA 154       8.375  33.768  22.638  1.00  0.00      A    H
ATOM   5362  C21 BMIMA 154       6.887  32.161  22.541  1.00  0.00      A    C
ATOM   5363  H21 BMIMA 154       6.344  32.104  23.458  1.00  0.00      A    H
ATOM   5364  C3  BMIMA 154       9.383  33.047  20.062  1.00  0.00      A    C
ATOM   5365  H3  BMIMA 154       9.616  34.047  20.398  1.00  0.00      A    H
ATOM   5366  H31 BMIMA 154      10.063  32.248  20.314  1.00  0.00      A    H
ATOM   5367  H32 BMIMA 154       9.135  33.005  19.012  1.00  0.00      A    H
ATOM   5368  C4  BMIMA 154       5.751  30.079  21.570  1.00  0.00      A    C
ATOM   5369  H4  BMIMA 154       5.971  29.468  22.433  1.00  0.00      A    H
ATOM   5370  H41 BMIMA 154       5.970  29.478  20.700  1.00  0.00      A    H
ATOM   5371  C5  BMIMA 154       4.341  30.509  21.719  1.00  0.00      A    C
ATOM   5372  H5  BMIMA 154       4.030  30.451  22.759  1.00  0.00      A    H
ATOM   5373  H51 BMIMA 154       4.184  31.496  21.292  1.00  0.00      A    H
ATOM   5374  C51 BMIMA 154       3.341  29.663  20.919  1.00  0.00      A    C
ATOM   5375  H52 BMIMA 154       3.676  29.674  19.885  1.00  0.00      A    H
ATOM   5376  H53 BMIMA 154       3.398  28.616  21.203  1.00  0.00      A    H
ATOM   5377  C6  BMIMA 154       1.815  30.039  21.066  1.00  0.00      A    C
ATOM   5378  H6  BMIMA 154       1.664  31.075  20.785  1.00  0.00      A    H
ATOM   5379  H61 BMIMA 154       1.253  29.371  20.424  1.00  0.00      A    H
ATOM   5380  H62 BMIMA 154       1.622  29.840  22.114  1.00  0.00      A    H
ATOM   5391  N1  BMIMA 155      24.329  32.452   5.123  1.00  0.00      A    N
ATOM   5392  N11 BMIMA 155      26.367  33.196   5.173  1.00  0.00      A    N
ATOM   5393  C1  BMIMA 155      25.403  32.772   4.425  1.00  0.00      A    C
ATOM   5394  H1  BMIMA 155      25.295  32.715   3.363  1.00  0.00      A    H
ATOM   5395  C2  BMIMA 155      24.698  32.606   6.472  1.00  0.00      A    C
ATOM   5396  H2  BMIMA 155      24.021  32.405   7.274  1.00  0.00      A    H
ATOM   5397  C21 BMIMA 155      25.930  33.169   6.509  1.00  0.00      A    C
ATOM   5398  H21 BMIMA 155      26.598  33.406   7.308  1.00  0.00      A    H
ATOM   5399  C3  BMIMA 155      23.016  32.119   4.662  1.00  0.00      A    C
ATOM   5400  H3  BMIMA 155      22.609  31.189   5.033  1.00  0.00      A    H
ATOM   5401  H31 BMIMA 155      22.312  32.826   5.076  1.00  0.00      A    H
ATOM   5402  H32 BMIMA 155      23.030  32.132   3.582  1.00  0.00      A    H
ATOM   5403  C4  BMIMA 155      27.647  33.653   4.777  1.00  0.00      A    C
ATOM   5404  H4  BMIMA 155      27.739  34.719   4.928  1.00  0.00      A    H
ATOM   5405  H41 BMIMA 155      27.620  33.564   3.701  1.00  0.00      A    H
ATOM   5406  C5  BMIMA 155      28.744  32.733   5.352  1.00  0.00      A    C
ATOM   5407  H5  BMIMA 155      28.699  32.711   6.438  1.00  0.00      A    H
ATOM   5408  H51 BMIMA 155      28.653  31.735   4.932  1.00  0.00      A    H
ATOM   5409  C51 BMIMA 155      30.120  33.099   4.811  1.00  0.00      A    C
ATOM   5410  H52 BMIMA 155      29.977  33.431   3.786  1.00  0.00      A    H
ATOM   5411  H53 BMIMA 155      30.600  33.861   5.419  1.00  0.00      A    H
ATOM   5412  C6  BMIMA 155      31.133  31.878   4.867  1.00  0.00      A    C
ATOM   5413  H6  BMIMA 155      31.244  31.470   5.866  1.00  0.00      A    H
ATOM   5414  H61 BMIMA 155      30.671  31.044   4.353  1.00  0.00      A    H
ATOM   5415  H62 BMIMA 155      32.084  32.045   4.373  1.00  0.00      A    H
ATOM   5426  N1  BMIMA 156      30.862  45.206  36.140  1.00  0.00      A    N
ATOM   5427  N11 BMIMA 156      31.488  46.607  34.692  1.00  0.00      A    N
ATOM   5428  C1  BMIMA 156      31.210  46.427  35.976  1.00  0.00      A    C
ATOM   5429  H1  BMIMA 156      31.366  47.209  36.687  1.00  0.00      A    H
ATOM   5430  C2  BMIMA 156      30.914  44.573  34.910  1.00  0.00      A    C
ATOM   5431  H2  BMIMA 156      30.750  43.522  34.809  1.00  0.00      A    H
ATOM   5432  C21 BMIMA 156      31.226  45.460  34.057  1.00  0.00      A    C
ATOM   5433  H21 BMIMA 156      31.217  45.375  32.992  1.00  0.00      A    H
ATOM   5434  C3  BMIMA 156      30.694  44.479  37.433  1.00  0.00      A    C
ATOM   5435  H3  BMIMA 156      29.941  43.734  37.220  1.00  0.00      A    H
ATOM   5436  H31 BMIMA 156      31.648  44.088  37.752  1.00  0.00      A    H
ATOM   5437  H32 BMIMA 156      30.274  45.177  38.142  1.00  0.00      A    H
ATOM   5438  C4  BMIMA 156      31.849  47.856  33.962  1.00  0.00      A    C
ATOM   5439  H4  BMIMA 156      31.467  48.586  34.660  1.00  0.00      A    H
ATOM   5440  H41 BMIMA 156      31.203  47.936  33.100  1.00  0.00      A    H
ATOM   5441  C5  BMIMA 156      33.324  47.878  33.597  1.00  0.00      A    C
ATOM   5442  H5  BMIMA 156      33.453  48.770  32.989  1.00  0.00      A    H
ATOM   5443  H51 BMIMA 156      33.940  47.880  34.492  1.00  0.00      A    H
ATOM   5444  C51 BMIMA 156      33.750  46.717  32.697  1.00  0.00      A    C
ATOM   5445  H52 BMIMA 156      33.889  45.902  33.403  1.00  0.00      A    H
ATOM   5446  H53 BMIMA 156      32.882  46.544  32.065  1.00  0.00      A    H
ATOM   5447  C6  BMIMA 156      34.961  47.115  31.924  1.00  0.00      A    C
ATOM   5448  H6  BMIMA 156      35.462  46.366  31.321  1.00  0.00      A    H
ATOM   5449  H61 BMIMA 156      34.758  47.776  31.089  1.00  0.00      A    H
ATOM   5450  H62 BMIMA 156      35.670  47.518  32.637  1.00  0.00      A    H
ATOM   5461  N1  BMIMA 157      24.650  35.752  39.475  1.00  0.00      A    N
ATOM   5462  N11 BMIMA 157      24.092  33.914  38.685  1.00  0.00      A    N
ATOM   5463  C1  BMIMA 157      23.699  35.146  38.892  1.00  0.00      A    C
ATOM   5464  H1  BMIMA 157      22.761  35.577  38.615  1.00  0.00      A    H
ATOM   5465  C2  BMIMA 157      25.770  34.895  39.487  1.00  0.00      A    C
ATOM   5466  H2  BMIMA 157      26.699  35.308  39.814  1.00  0.00      A    H
ATOM   5467  C21 BMIMA 157      25.377  33.709  39.020  1.00  0.00      A    C
ATOM   5468  H21 BMIMA 157      25.797  32.755  38.790  1.00  0.00      A    H
ATOM   5469  C3  BMIMA 157      24.667  37.124  39.789  1.00  0.00      A    C
ATOM   5470  H3  BMIMA 157      24.425  37.171  40.840  1.00  0.00      A    H
ATOM   5471  H31 BMIMA 157      25.642  37.531  39.566  1.00  0.00      A    H
ATOM   5472  H32 BMIMA 157      23.840  37.583  39.265  1.00  0.00      A    H
ATOM   5473  C4  BMIMA 157      23.249  32.946  37.885  1.00  0.00      A    C
ATOM   5474  H4  BMIMA 157      22.872  32.319  38.680  1.00  0.00      A    H
ATOM   5475  H41 BMIMA 157      23.886  32.342  37.256  1.00  0.00      A    H
ATOM   5476  C5  BMIMA 157      22.149  33.473  37.030  1.00  0.00      A    C
ATOM   5477  H5  BMIMA 157      21.380  33.741  37.750  1.00  0.00      A    H
ATOM   5478  H51 BMIMA 157      22.529  34.381  36.571  1.00  0.00      A    H
ATOM   5479  C51 BMIMA 157      21.523  32.402  36.023  1.00  0.00      A    C
ATOM   5480  H52 BMIMA 157      22.229  31.990  35.305  1.00  0.00      A    H
ATOM   5481  H53 BMIMA 157      21.106  31.621  36.654  1.00  0.00      A    H
ATOM   5482  C6  BMIMA 157      20.426  32.918  35.137  1.00  0.00      A    C
ATOM   5483  H6  BMIMA 157      19.968  32.322  34.356  1.00  0.00      A    H
ATOM   5484  H61 BMIMA 157      19.548  33.421  35.526  1.00  0.00      A    H
ATOM   5485  H62 BMIMA 157      20.888  33.704  34.551  1.00  0.00      A    H
ATOM   5496  N1  BMIMA 158      39.374  35.287  -0.525  1.00  0.00      A    N
ATOM   5497  N11 BMIMA 158      38.509  36.358   1.053  1.00  0.00      A    N
ATOM   5498  C1  BMIMA 158      38.318  35.380   0.222  1.00  0.00      A    C
ATOM   5499  H1  BMIMA 158      37.442  34.768   0.183  1.00  0.00      A    H
ATOM   5500  C2  BMIMA 158      40.284  36.318  -0.193  1.00  0.00      A    C
ATOM   5501  H2  BMIMA 158      41.125  36.600  -0.788  1.00  0.00      A    H
ATOM   5502  C21 BMIMA 158      39.742  36.923   0.848  1.00  0.00      A    C
ATOM   5503  H21 BMIMA 158      40.045  37.735   1.472  1.00  0.00      A    H
ATOM   5504  C3  BMIMA 158      39.499  34.370  -1.660  1.00  0.00      A    C
ATOM   5505  H3  BMIMA 158      40.386  33.754  -1.656  1.00  0.00      A    H
ATOM   5506  H31 BMIMA 158      38.671  33.676  -1.662  1.00  0.00      A    H
ATOM   5507  H32 BMIMA 158      39.457  34.958  -2.564  1.00  0.00      A    H
ATOM   5508  C4  BMIMA 158      37.458  36.949   1.938  1.00  0.00      A    C
ATOM   5509  H4  BMIMA 158      36.568  36.377   1.721  1.00  0.00      A    H
ATOM   5510  H41 BMIMA 158      37.351  38.007   1.752  1.00  0.00      A    H
ATOM   5511  C5  BMIMA 158      37.743  36.708   3.401  1.00  0.00      A    C
ATOM   5512  H5  BMIMA 158      38.205  37.537   3.931  1.00  0.00      A    H
ATOM   5513  H51 BMIMA 158      36.749  36.566   3.816  1.00  0.00      A    H
ATOM   5514  C51 BMIMA 158      38.548  35.450   3.713  1.00  0.00      A    C
ATOM   5515  H52 BMIMA 158      38.135  34.566   3.233  1.00  0.00      A    H
ATOM   5516  H53 BMIMA 158      39.557  35.663   3.371  1.00  0.00      A    H
ATOM   5517  C6  BMIMA 158      38.443  35.102   5.199  1.00  0.00      A    C
ATOM   5518  H6  BMIMA 158      38.652  35.830   5.974  1.00  0.00      A    H
ATOM   5519  H61 BMIMA 158      37.474  34.734   5.518  1.00  0.00      A    H
ATOM   5520  H62 BMIMA 158      39.180  34.340   5.427  1.00  0.00      A    H
ATOM   5531  N1  BMIMA 159      18.749  18.874  24.328  1.00  0.00      A    N
ATOM   5532  N11 BMIMA 159      17.181  19.305  25.543  1.00  0.00      A    N
ATOM   5533  C1  BMIMA 159      18.302  18.688  25.499  1.00  0.00      A    C
ATOM   5534  H1  BMIMA 159      18.837  18.396  26.377  1.00  0.00      A    H
ATOM   5535  C2  BMIMA 159      17.946  19.693  23.590  1.00  0.00      A    C
ATOM   5536  H2  BMIMA 159      18.281  19.953  22.609  1.00  0.00      A    H
ATOM   5537  C21 BMIMA 159      16.921  19.942  24.336  1.00  0.00      A    C
ATOM   5538  H21 BMIMA 159      16.059  20.545  24.148  1.00  0.00      A    H
ATOM   5539  C3  BMIMA 159      20.117  18.356  23.945  1.00  0.00      A    C
ATOM   5540  H3  BMIMA 159      20.233  17.964  22.945  1.00  0.00      A    H
ATOM   5541  H31 BMIMA 159      20.697  19.259  24.063  1.00  0.00      A    H
ATOM   5542  H32 BMIMA 159      20.521  17.682  24.686  1.00  0.00      A    H
ATOM   5543  C4  BMIMA 159      16.309  19.431  26.737  1.00  0.00      A    C
ATOM   5544  H4  BMIMA 159      16.062  20.472  26.882  1.00  0.00      A    H
ATOM   5545  H41 BMIMA 159      16.983  19.142  27.530  1.00  0.00      A    H
ATOM   5546  C5  BMIMA 159      15.072  18.459  26.740  1.00  0.00      A    C
ATOM   5547  H5  BMIMA 159      15.515  17.468  26.801  1.00  0.00      A    H
ATOM   5548  H51 BMIMA 159      14.604  18.766  27.671  1.00  0.00      A    H
ATOM   5549  C51 BMIMA 159      14.128  18.377  25.573  1.00  0.00      A    C
ATOM   5550  H52 BMIMA 159      13.825  19.398  25.355  1.00  0.00      A    H
ATOM   5551  H53 BMIMA 159      14.554  17.937  24.675  1.00  0.00      A    H
ATOM   5552  C6  BMIMA 159      12.836  17.607  25.862  1.00  0.00      A    C
ATOM   5553  H6  BMIMA 159      12.207  17.621  24.979  1.00  0.00      A    H
ATOM   5554  H61 BMIMA 159      13.052  16.547  25.931  1.00  0.00      A    H
ATOM   5555  H62 BMIMA 159      12.243  17.938  26.707  1.00  0.00      A    H
ATOM   5566  N1  BMIMA 160      17.487  37.158  11.073  1.00  0.00      A    N
ATOM   5567  N11 BMIMA 160      19.287  36.038  10.735  1.00  0.00      A    N
ATOM   5568  C1  BMIMA 160      18.708  37.222  10.525  1.00  0.00      A    C
ATOM   5569  H1  BMIMA 160      19.199  38.108  10.184  1.00  0.00      A    H
ATOM   5570  C2  BMIMA 160      17.266  35.876  11.503  1.00  0.00      A    C
ATOM   5571  H2  BMIMA 160      16.355  35.588  11.979  1.00  0.00      A    H
ATOM   5572  C21 BMIMA 160      18.380  35.151  11.268  1.00  0.00      A    C
ATOM   5573  H21 BMIMA 160      18.541  34.105  11.408  1.00  0.00      A    H
ATOM   5574  C3  BMIMA 160      16.494  38.205  11.213  1.00  0.00      A    C
ATOM   5575  H3  BMIMA 160      15.628  37.877  10.658  1.00  0.00      A    H
ATOM   5576  H31 BMIMA 160      16.215  38.396  12.239  1.00  0.00      A    H
ATOM   5577  H32 BMIMA 160      16.915  39.113  10.807  1.00  0.00      A    H
ATOM   5578  C4  BMIMA 160      20.788  35.760  10.699  1.00  0.00      A    C
ATOM   5579  H4  BMIMA 160      21.237  36.653  10.291  1.00  0.00      A    H
ATOM   5580  H41 BMIMA 160      21.056  34.932  10.060  1.00  0.00      A    H
ATOM   5581  C5  BMIMA 160      21.264  35.773  12.100  1.00  0.00      A    C
ATOM   5582  H5  BMIMA 160      21.108  36.746  12.558  1.00  0.00      A    H
ATOM   5583  H51 BMIMA 160      20.618  34.997  12.502  1.00  0.00      A    H
ATOM   5584  C51 BMIMA 160      22.717  35.372  12.100  1.00  0.00      A    C
ATOM   5585  H52 BMIMA 160      22.887  34.579  11.376  1.00  0.00      A    H
ATOM   5586  H53 BMIMA 160      23.252  36.249  11.743  1.00  0.00      A    H
ATOM   5587  C6  BMIMA 160      23.146  35.016  13.483  1.00  0.00      A    C
ATOM   5588  H6  BMIMA 160      22.542  34.253  13.961  1.00  0.00      A    H
ATOM   5589  H61 BMIMA 160      24.040  34.403  13.467  1.00  0.00      A    H
ATOM   5590  H62 BMIMA 160      23.385  35.759  14.235  1.00  0.00      A    H
ATOM   5601  N1  BMIMA 161      33.012  16.796  34.166  1.00  0.00      A    N
ATOM   5602  N11 BMIMA 161      34.293  16.507  35.795  1.00  0.00      A    N
ATOM   5603  C1  BMIMA 161      33.422  15.931  35.031  1.00  0.00      A    C
ATOM   5604  H1  BMIMA 161      33.092  14.931  35.210  1.00  0.00      A    H
ATOM   5605  C2  BMIMA 161      33.838  17.891  34.193  1.00  0.00      A    C
ATOM   5606  H2  BMIMA 161      33.807  18.742  33.547  1.00  0.00      A    H
ATOM   5607  C21 BMIMA 161      34.553  17.779  35.310  1.00  0.00      A    C
ATOM   5608  H21 BMIMA 161      35.274  18.363  35.839  1.00  0.00      A    H
ATOM   5609  C3  BMIMA 161      31.974  16.545  33.156  1.00  0.00      A    C
ATOM   5610  H3  BMIMA 161      31.292  17.369  33.305  1.00  0.00      A    H
ATOM   5611  H31 BMIMA 161      32.269  16.444  32.122  1.00  0.00      A    H
ATOM   5612  H32 BMIMA 161      31.305  15.756  33.468  1.00  0.00      A    H
ATOM   5613  C4  BMIMA 161      34.800  15.894  37.081  1.00  0.00      A    C
ATOM   5614  H4  BMIMA 161      34.433  14.879  37.109  1.00  0.00      A    H
ATOM   5615  H41 BMIMA 161      34.308  16.487  37.839  1.00  0.00      A    H
ATOM   5616  C5  BMIMA 161      36.287  15.984  37.180  1.00  0.00      A    C
ATOM   5617  H5  BMIMA 161      36.510  17.043  37.282  1.00  0.00      A    H
ATOM   5618  H51 BMIMA 161      36.453  15.301  38.009  1.00  0.00      A    H
ATOM   5619  C51 BMIMA 161      37.034  15.405  35.952  1.00  0.00      A    C
ATOM   5620  H52 BMIMA 161      36.509  14.525  35.589  1.00  0.00      A    H
ATOM   5621  H53 BMIMA 161      36.881  16.153  35.179  1.00  0.00      A    H
ATOM   5622  C6  BMIMA 161      38.506  15.239  36.183  1.00  0.00      A    C
ATOM   5623  H6  BMIMA 161      39.127  14.773  35.426  1.00  0.00      A    H
ATOM   5624  H61 BMIMA 161      38.966  16.208  36.335  1.00  0.00      A    H
ATOM   5625  H62 BMIMA 161      38.705  14.748  37.129  1.00  0.00      A    H
ATOM   5636  N1  BMIMA 162      32.712  39.842  43.410  1.00  0.00      A    N
ATOM   5637  N11 BMIMA 162      34.753  39.186  43.859  1.00  0.00      A    N
ATOM   5638  C1  BMIMA 162      33.948  40.033  43.222  1.00  0.00      A    C
ATOM   5639  H1  BMIMA 162      34.229  40.717  42.449  1.00  0.00      A    H
ATOM   5640  C2  BMIMA 162      32.628  38.726  44.190  1.00  0.00      A    C
ATOM   5641  H2  BMIMA 162      31.637  38.407  44.429  1.00  0.00      A    H
ATOM   5642  C21 BMIMA 162      33.867  38.301  44.479  1.00  0.00      A    C
ATOM   5643  H21 BMIMA 162      34.199  37.525  45.134  1.00  0.00      A    H
ATOM   5644  C3  BMIMA 162      31.574  40.510  42.709  1.00  0.00      A    C
ATOM   5645  H3  BMIMA 162      31.218  41.457  43.087  1.00  0.00      A    H
ATOM   5646  H31 BMIMA 162      31.890  40.745  41.704  1.00  0.00      A    H
ATOM   5647  H32 BMIMA 162      30.690  39.892  42.764  1.00  0.00      A    H
ATOM   5648  C4  BMIMA 162      36.174  39.028  43.616  1.00  0.00      A    C
ATOM   5649  H4  BMIMA 162      36.325  39.901  42.998  1.00  0.00      A    H
ATOM   5650  H41 BMIMA 162      36.167  38.103  43.058  1.00  0.00      A    H
ATOM   5651  C5  BMIMA 162      37.188  39.160  44.772  1.00  0.00      A    C
ATOM   5652  H5  BMIMA 162      36.905  40.076  45.284  1.00  0.00      A    H
ATOM   5653  H51 BMIMA 162      37.092  38.371  45.514  1.00  0.00      A    H
ATOM   5654  C51 BMIMA 162      38.649  39.570  44.322  1.00  0.00      A    C
ATOM   5655  H52 BMIMA 162      39.055  38.638  43.937  1.00  0.00      A    H
ATOM   5656  H53 BMIMA 162      38.626  40.276  43.495  1.00  0.00      A    H
ATOM   5657  C6  BMIMA 162      39.565  40.141  45.348  1.00  0.00      A    C
ATOM   5658  H6  BMIMA 162      39.217  41.121  45.652  1.00  0.00      A    H
ATOM   5659  H61 BMIMA 162      39.666  39.512  46.224  1.00  0.00      A    H
ATOM   5660  H62 BMIMA 162      40.554  40.156  44.905  1.00  0.00      A    H
ATOM   5671  N1  BMIMA 163      20.237  12.036  34.943  1.00  0.00      A    N
ATOM   5672  N11 BMIMA 163      18.113  12.309  35.432  1.00  0.00      A    N
ATOM   5673  C1  BMIMA 163      19.379  12.633  35.709  1.00  0.00      A    C
ATOM   5674  H1  BMIMA 163      19.718  13.273  36.496  1.00  0.00      A    H
ATOM   5675  C2  BMIMA 163      19.512  11.210  34.104  1.00  0.00      A    C
ATOM   5676  H2  BMIMA 163      19.847  10.543  33.340  1.00  0.00      A    H
ATOM   5677  C21 BMIMA 163      18.194  11.449  34.344  1.00  0.00      A    C
ATOM   5678  H21 BMIMA 163      17.336  11.043  33.855  1.00  0.00      A    H
ATOM   5679  C3  BMIMA 163      21.707  12.218  34.977  1.00  0.00      A    C
ATOM   5680  H3  BMIMA 163      22.241  11.324  35.264  1.00  0.00      A    H
ATOM   5681  H31 BMIMA 163      22.097  12.477  34.004  1.00  0.00      A    H
ATOM   5682  H32 BMIMA 163      21.981  13.001  35.668  1.00  0.00      A    H
ATOM   5683  C4  BMIMA 163      16.867  12.537  36.317  1.00  0.00      A    C
ATOM   5684  H4  BMIMA 163      16.017  12.756  35.689  1.00  0.00      A    H
ATOM   5685  H41 BMIMA 163      17.084  13.418  36.902  1.00  0.00      A    H
ATOM   5686  C5  BMIMA 163      16.474  11.343  37.256  1.00  0.00      A    C
ATOM   5687  H5  BMIMA 163      15.395  11.368  37.377  1.00  0.00      A    H
ATOM   5688  H51 BMIMA 163      16.873  10.454  36.774  1.00  0.00      A    H
ATOM   5689  C51 BMIMA 163      16.860  11.438  38.695  1.00  0.00      A    C
ATOM   5690  H52 BMIMA 163      17.919  11.648  38.825  1.00  0.00      A    H
ATOM   5691  H53 BMIMA 163      16.302  12.220  39.203  1.00  0.00      A    H
ATOM   5692  C6  BMIMA 163      16.585  10.068  39.309  1.00  0.00      A    C
ATOM   5693  H6  BMIMA 163      16.620  10.063  40.393  1.00  0.00      A    H
ATOM   5694  H61 BMIMA 163      15.766   9.488  38.900  1.00  0.00      A    H
ATOM   5695  H62 BMIMA 163      17.494   9.587  38.967  1.00  0.00      A    H
ATOM   5706  N1  BMIMA 164       1.176   9.312  27.445  1.00  0.00      A    N
ATOM   5707  N11 BMIMA 164       2.813  10.712  27.519  1.00  0.00      A    N
ATOM   5708  C1  BMIMA 164       1.863  10.121  28.201  1.00  0.00      A    C
ATOM   5709  H1  BMIMA 164       1.547  10.446  29.169  1.00  0.00      A    H
ATOM   5710  C2  BMIMA 164       1.853   9.139  26.293  1.00  0.00      A    C
ATOM   5711  H2  BMIMA 164       1.495   8.485  25.528  1.00  0.00      A    H
ATOM   5712  C21 BMIMA 164       2.896  10.029  26.324  1.00  0.00      A    C
ATOM   5713  H21 BMIMA 164       3.680  10.246  25.633  1.00  0.00      A    H
ATOM   5714  C3  BMIMA 164      -0.128   8.824  27.752  1.00  0.00      A    C
ATOM   5715  H3  BMIMA 164      -0.674   9.749  27.859  1.00  0.00      A    H
ATOM   5716  H31 BMIMA 164      -0.510   8.194  26.963  1.00  0.00      A    H
ATOM   5717  H32 BMIMA 164      -0.064   8.312  28.701  1.00  0.00      A    H
ATOM   5718  C4  BMIMA 164       3.694  11.801  28.026  1.00  0.00      A    C
ATOM   5719  H4  BMIMA 164       3.303  12.219  28.942  1.00  0.00      A    H
ATOM   5720  H41 BMIMA 164       3.728  12.571  27.269  1.00  0.00      A    H
ATOM   5721  C5  BMIMA 164       5.128  11.342  28.392  1.00  0.00      A    C
ATOM   5722  H5  BMIMA 164       5.292  11.154  29.451  1.00  0.00      A    H
ATOM   5723  H51 BMIMA 164       5.325  10.448  27.807  1.00  0.00      A    H
ATOM   5724  C51 BMIMA 164       6.223  12.401  28.107  1.00  0.00      A    C
ATOM   5725  H52 BMIMA 164       6.644  12.219  27.122  1.00  0.00      A    H
ATOM   5726  H53 BMIMA 164       5.974  13.434  28.333  1.00  0.00      A    H
ATOM   5727  C6  BMIMA 164       7.480  12.077  28.863  1.00  0.00      A    C
ATOM   5728  H6  BMIMA 164       7.372  12.201  29.934  1.00  0.00      A    H
ATOM   5729  H61 BMIMA 164       7.930  11.134  28.574  1.00  0.00      A    H
ATOM   5730  H62 BMIMA 164       8.237  12.808  28.603  1.00  0.00      A    H
ATOM   5741  N1  BMIMA 165      35.667  27.817   5.131  1.00  0.00      A    N
ATOM   5742  N11 BMIMA 165      36.452  29.659   4.325  1.00  0.00      A    N
ATOM   5743  C1  BMIMA 165      36.219  28.961   5.419  1.00  0.00      A    C
ATOM   5744  H1  BMIMA 165      36.471  29.360   6.379  1.00  0.00      A    H
ATOM   5745  C2  BMIMA 165      35.386  27.880   3.797  1.00  0.00      A    C
ATOM   5746  H2  BMIMA 165      34.978  26.999   3.351  1.00  0.00      A    H
ATOM   5747  C21 BMIMA 165      35.885  29.018   3.294  1.00  0.00      A    C
ATOM   5748  H21 BMIMA 165      36.021  29.365   2.293  1.00  0.00      A    H
ATOM   5749  C3  BMIMA 165      34.936  27.017   6.115  1.00  0.00      A    C
ATOM   5750  H3  BMIMA 165      34.527  26.198   5.542  1.00  0.00      A    H
ATOM   5751  H31 BMIMA 165      35.751  26.574   6.669  1.00  0.00      A    H
ATOM   5752  H32 BMIMA 165      34.089  27.471   6.605  1.00  0.00      A    H
ATOM   5753  C4  BMIMA 165      37.209  30.927   4.238  1.00  0.00      A    C
ATOM   5754  H4  BMIMA 165      37.832  30.917   3.357  1.00  0.00      A    H
ATOM   5755  H41 BMIMA 165      37.847  30.939   5.109  1.00  0.00      A    H
ATOM   5756  C5  BMIMA 165      36.434  32.189   4.183  1.00  0.00      A    C
ATOM   5757  H5  BMIMA 165      37.151  32.961   4.449  1.00  0.00      A    H
ATOM   5758  H51 BMIMA 165      36.124  32.393   3.161  1.00  0.00      A    H
ATOM   5759  C51 BMIMA 165      35.150  32.190   5.073  1.00  0.00      A    C
ATOM   5760  H52 BMIMA 165      34.434  31.430   4.772  1.00  0.00      A    H
ATOM   5761  H53 BMIMA 165      35.401  31.849   6.074  1.00  0.00      A    H
ATOM   5762  C6  BMIMA 165      34.503  33.511   5.008  1.00  0.00      A    C
ATOM   5763  H6  BMIMA 165      35.202  34.254   5.373  1.00  0.00      A    H
ATOM   5764  H61 BMIMA 165      34.118  33.846   4.052  1.00  0.00      A    H
ATOM   5765  H62 BMIMA 165      33.620  33.592   5.633  1.00  0.00      A    H
ATOM   5776  N1  BMIMA 166      33.938  15.295  11.103  1.00  0.00      A    N
ATOM   5777  N11 BMIMA 166      32.507  15.854   9.610  1.00  0.00      A    N
ATOM   5778  C1  BMIMA 166      33.366  14.957   9.960  1.00  0.00      A    C
ATOM   5779  H1  BMIMA 166      33.587  14.050   9.439  1.00  0.00      A    H
ATOM   5780  C2  BMIMA 166      33.376  16.456  11.504  1.00  0.00      A    C
ATOM   5781  H2  BMIMA 166      33.727  16.800  12.451  1.00  0.00      A    H
ATOM   5782  C21 BMIMA 166      32.511  16.784  10.591  1.00  0.00      A    C
ATOM   5783  H21 BMIMA 166      31.856  17.628  10.597  1.00  0.00      A    H
ATOM   5784  C3  BMIMA 166      34.942  14.465  11.769  1.00  0.00      A    C
ATOM   5785  H3  BMIMA 166      35.240  13.706  11.061  1.00  0.00      A    H
ATOM   5786  H31 BMIMA 166      35.780  15.086  12.051  1.00  0.00      A    H
ATOM   5787  H32 BMIMA 166      34.545  14.019  12.670  1.00  0.00      A    H
ATOM   5788  C4  BMIMA 166      31.706  15.881   8.372  1.00  0.00      A    C
ATOM   5789  H4  BMIMA 166      30.728  16.177   8.724  1.00  0.00      A    H
ATOM   5790  H41 BMIMA 166      31.555  14.866   8.036  1.00  0.00      A    H
ATOM   5791  C5  BMIMA 166      32.186  16.704   7.151  1.00  0.00      A    C
ATOM   5792  H5  BMIMA 166      33.167  16.313   6.895  1.00  0.00      A    H
ATOM   5793  H51 BMIMA 166      31.548  16.394   6.326  1.00  0.00      A    H
ATOM   5794  C51 BMIMA 166      32.226  18.240   7.308  1.00  0.00      A    C
ATOM   5795  H52 BMIMA 166      31.232  18.605   7.553  1.00  0.00      A    H
ATOM   5796  H53 BMIMA 166      32.974  18.434   8.073  1.00  0.00      A    H
ATOM   5797  C6  BMIMA 166      32.919  18.936   6.024  1.00  0.00      A    C
ATOM   5798  H6  BMIMA 166      32.317  18.804   5.132  1.00  0.00      A    H
ATOM   5799  H61 BMIMA 166      33.123  19.983   6.212  1.00  0.00      A    H
ATOM   5800  H62 BMIMA 166      33.898  18.522   5.809  1.00  0.00      A    H
ATOM   5811  N1  BMIMA 167      35.212  41.048  33.007  1.00  0.00      A    N
ATOM   5812  N11 BMIMA 167      36.186  42.997  33.167  1.00  0.00      A    N
ATOM   5813  C1  BMIMA 167      36.307  41.710  32.839  1.00  0.00      A    C
ATOM   5814  H1  BMIMA 167      37.219  41.301  32.460  1.00  0.00      A    H
ATOM   5815  C2  BMIMA 167      34.302  41.947  33.534  1.00  0.00      A    C
ATOM   5816  H2  BMIMA 167      33.301  41.769  33.861  1.00  0.00      A    H
ATOM   5817  C21 BMIMA 167      34.889  43.145  33.615  1.00  0.00      A    C
ATOM   5818  H21 BMIMA 167      34.444  44.061  33.937  1.00  0.00      A    H
ATOM   5819  C3  BMIMA 167      34.958  39.703  32.553  1.00  0.00      A    C
ATOM   5820  H3  BMIMA 167      35.844  39.091  32.463  1.00  0.00      A    H
ATOM   5821  H31 BMIMA 167      34.222  39.302  33.235  1.00  0.00      A    H
ATOM   5822  H32 BMIMA 167      34.447  39.794  31.607  1.00  0.00      A    H
ATOM   5823  C4  BMIMA 167      37.309  43.993  33.076  1.00  0.00      A    C
ATOM   5824  H4  BMIMA 167      38.234  43.639  33.506  1.00  0.00      A    H
ATOM   5825  H41 BMIMA 167      37.101  44.935  33.562  1.00  0.00      A    H
ATOM   5826  C5  BMIMA 167      37.744  44.364  31.637  1.00  0.00      A    C
ATOM   5827  H5  BMIMA 167      38.233  43.491  31.212  1.00  0.00      A    H
ATOM   5828  H51 BMIMA 167      36.823  44.491  31.073  1.00  0.00      A    H
ATOM   5829  C51 BMIMA 167      38.620  45.682  31.478  1.00  0.00      A    C
ATOM   5830  H52 BMIMA 167      38.154  46.506  32.012  1.00  0.00      A    H
ATOM   5831  H53 BMIMA 167      39.490  45.406  32.068  1.00  0.00      A    H
ATOM   5832  C6  BMIMA 167      38.781  45.940  30.039  1.00  0.00      A    C
ATOM   5833  H6  BMIMA 167      39.072  45.000  29.584  1.00  0.00      A    H
ATOM   5834  H61 BMIMA 167      37.906  46.269  29.489  1.00  0.00      A    H
ATOM   5835  H62 BMIMA 167      39.647  46.572  29.881  1.00  0.00      A    H
ATOM   5846  N1  BMIMA 168      30.545  28.300  31.298  1.00  0.00      A    N
ATOM   5847  N11 BMIMA 168      30.029  29.409  29.531  1.00  0.00      A    N
ATOM   5848  C1  BMIMA 168      31.000  28.787  30.210  1.00  0.00      A    C
ATOM   5849  H1  BMIMA 168      32.041  28.745  29.972  1.00  0.00      A    H
ATOM   5850  C2  BMIMA 168      29.162  28.465  31.297  1.00  0.00      A    C
ATOM   5851  H2  BMIMA 168      28.629  28.070  32.134  1.00  0.00      A    H
ATOM   5852  C21 BMIMA 168      28.833  29.182  30.236  1.00  0.00      A    C
ATOM   5853  H21 BMIMA 168      27.866  29.468  29.883  1.00  0.00      A    H
ATOM   5854  C3  BMIMA 168      31.278  27.532  32.335  1.00  0.00      A    C
ATOM   5855  H3  BMIMA 168      31.589  26.556  31.995  1.00  0.00      A    H
ATOM   5856  H31 BMIMA 168      32.074  28.057  32.844  1.00  0.00      A    H
ATOM   5857  H32 BMIMA 168      30.501  27.448  33.081  1.00  0.00      A    H
ATOM   5858  C4  BMIMA 168      30.260  30.226  28.342  1.00  0.00      A    C
ATOM   5859  H4  BMIMA 168      29.271  30.439  27.965  1.00  0.00      A    H
ATOM   5860  H41 BMIMA 168      30.812  29.603  27.654  1.00  0.00      A    H
ATOM   5861  C5  BMIMA 168      30.957  31.561  28.695  1.00  0.00      A    C
ATOM   5862  H5  BMIMA 168      32.017  31.342  28.792  1.00  0.00      A    H
ATOM   5863  H51 BMIMA 168      30.957  32.225  27.834  1.00  0.00      A    H
ATOM   5864  C51 BMIMA 168      30.492  32.222  30.067  1.00  0.00      A    C
ATOM   5865  H52 BMIMA 168      29.425  32.428  30.077  1.00  0.00      A    H
ATOM   5866  H53 BMIMA 168      30.609  31.474  30.847  1.00  0.00      A    H
ATOM   5867  C6  BMIMA 168      31.283  33.506  30.402  1.00  0.00      A    C
ATOM   5868  H6  BMIMA 168      31.266  34.312  29.677  1.00  0.00      A    H
ATOM   5869  H61 BMIMA 168      30.940  34.063  31.266  1.00  0.00      A    H
ATOM   5870  H62 BMIMA 168      32.332  33.289  30.565  1.00  0.00      A    H
ATOM   5881  N1  BMIMA 169      29.169   9.706  15.328  1.00  0.00      A    N
ATOM   5882  N11 BMIMA 169      28.066   8.558  13.899  1.00  0.00      A    N
ATOM   5883  C1  BMIMA 169      29.044   9.444  14.055  1.00  0.00      A    C
ATOM   5884  H1  BMIMA 169      29.560   9.858  13.215  1.00  0.00      A    H
ATOM   5885  C2  BMIMA 169      28.222   8.993  16.050  1.00  0.00      A    C
ATOM   5886  H2  BMIMA 169      28.098   9.012  17.111  1.00  0.00      A    H
ATOM   5887  C21 BMIMA 169      27.634   8.225  15.140  1.00  0.00      A    C
ATOM   5888  H21 BMIMA 169      26.793   7.567  15.110  1.00  0.00      A    H
ATOM   5889  C3  BMIMA 169      29.923  10.792  15.885  1.00  0.00      A    C
ATOM   5890  H3  BMIMA 169      29.283  11.398  16.509  1.00  0.00      A    H
ATOM   5891  H31 BMIMA 169      30.588  10.373  16.627  1.00  0.00      A    H
ATOM   5892  H32 BMIMA 169      30.402  11.370  15.109  1.00  0.00      A    H
ATOM   5893  C4  BMIMA 169      27.793   7.881  12.602  1.00  0.00      A    C
ATOM   5894  H4  BMIMA 169      28.309   8.560  11.940  1.00  0.00      A    H
ATOM   5895  H41 BMIMA 169      26.759   7.882  12.290  1.00  0.00      A    H
ATOM   5896  C5  BMIMA 169      28.461   6.541  12.352  1.00  0.00      A    C
ATOM   5897  H5  BMIMA 169      29.465   6.542  12.769  1.00  0.00      A    H
ATOM   5898  H51 BMIMA 169      27.947   5.779  12.933  1.00  0.00      A    H
ATOM   5899  C51 BMIMA 169      28.471   6.026  10.846  1.00  0.00      A    C
ATOM   5900  H52 BMIMA 169      27.479   5.627  10.651  1.00  0.00      A    H
ATOM   5901  H53 BMIMA 169      28.866   6.666  10.060  1.00  0.00      A    H
ATOM   5902  C6  BMIMA 169      29.384   4.795  10.820  1.00  0.00      A    C
ATOM   5903  H6  BMIMA 169      29.585   4.380   9.838  1.00  0.00      A    H
ATOM   5904  H61 BMIMA 169      30.351   5.106  11.198  1.00  0.00      A    H
ATOM   5905  H62 BMIMA 169      29.062   3.947  11.413  1.00  0.00      A    H
ATOM   5916  N1  BMIMA 170       3.367  42.348  37.498  1.00  0.00      A    N
ATOM   5917  N11 BMIMA 170       1.706  41.002  37.222  1.00  0.00      A    N
ATOM   5918  C1  BMIMA 170       3.008  41.090  37.351  1.00  0.00      A    C
ATOM   5919  H1  BMIMA 170       3.598  40.198  37.365  1.00  0.00      A    H
ATOM   5920  C2  BMIMA 170       2.253  43.145  37.265  1.00  0.00      A    C
ATOM   5921  H2  BMIMA 170       2.272  44.200  37.428  1.00  0.00      A    H
ATOM   5922  C21 BMIMA 170       1.241  42.317  37.059  1.00  0.00      A    C
ATOM   5923  H21 BMIMA 170       0.222  42.551  36.840  1.00  0.00      A    H
ATOM   5924  C3  BMIMA 170       4.750  42.875  37.489  1.00  0.00      A    C
ATOM   5925  H3  BMIMA 170       4.844  43.926  37.716  1.00  0.00      A    H
ATOM   5926  H31 BMIMA 170       5.308  42.254  38.174  1.00  0.00      A    H
ATOM   5927  H32 BMIMA 170       5.163  42.796  36.494  1.00  0.00      A    H
ATOM   5928  C4  BMIMA 170       0.831  39.842  37.319  1.00  0.00      A    C
ATOM   5929  H4  BMIMA 170      -0.118  40.321  37.509  1.00  0.00      A    H
ATOM   5930  H41 BMIMA 170       1.077  39.231  38.175  1.00  0.00      A    H
ATOM   5931  C5  BMIMA 170       0.797  39.117  35.940  1.00  0.00      A    C
ATOM   5932  H5  BMIMA 170       1.728  38.578  35.784  1.00  0.00      A    H
ATOM   5933  H51 BMIMA 170      -0.004  38.388  36.029  1.00  0.00      A    H
ATOM   5934  C51 BMIMA 170       0.633  40.087  34.776  1.00  0.00      A    C
ATOM   5935  H52 BMIMA 170      -0.198  40.760  34.969  1.00  0.00      A    H
ATOM   5936  H53 BMIMA 170       1.438  40.799  34.612  1.00  0.00      A    H
ATOM   5937  C6  BMIMA 170       0.254  39.358  33.453  1.00  0.00      A    C
ATOM   5938  H6  BMIMA 170       0.278  39.940  32.539  1.00  0.00      A    H
ATOM   5939  H61 BMIMA 170       0.988  38.628  33.131  1.00  0.00      A    H
ATOM   5940  H62 BMIMA 170      -0.780  39.041  33.528  1.00  0.00      A    H
ATOM   5951  N1  BMIMA 171      45.992  12.384  33.107  1.00  0.00      A    N
ATOM   5952  N11 BMIMA 171      44.440  11.507  34.129  1.00  0.00      A    N
ATOM   5953  C1  BMIMA 171      45.594  12.054  34.289  1.00  0.00      A    C
ATOM   5954  H1  BMIMA 171      46.164  12.194  35.182  1.00  0.00      A    H
ATOM   5955  C2  BMIMA 171      45.292  11.691  32.140  1.00  0.00      A    C
ATOM   5956  H2  BMIMA 171      45.498  11.564  31.099  1.00  0.00      A    H
ATOM   5957  C21 BMIMA 171      44.181  11.255  32.812  1.00  0.00      A    C
ATOM   5958  H21 BMIMA 171      43.292  10.711  32.578  1.00  0.00      A    H
ATOM   5959  C3  BMIMA 171      47.407  12.894  32.874  1.00  0.00      A    C
ATOM   5960  H3  BMIMA 171      47.554  12.791  31.809  1.00  0.00      A    H
ATOM   5961  H31 BMIMA 171      47.574  13.945  33.063  1.00  0.00      A    H
ATOM   5962  H32 BMIMA 171      48.133  12.288  33.395  1.00  0.00      A    H
ATOM   5963  C4  BMIMA 171      43.653  11.150  35.314  1.00  0.00      A    C
ATOM   5964  H4  BMIMA 171      44.095  11.625  36.177  1.00  0.00      A    H
ATOM   5965  H41 BMIMA 171      43.836  10.089  35.394  1.00  0.00      A    H
ATOM   5966  C5  BMIMA 171      42.177  11.602  35.275  1.00  0.00      A    C
ATOM   5967  H5  BMIMA 171      42.077  12.631  34.941  1.00  0.00      A    H
ATOM   5968  H51 BMIMA 171      41.584  11.100  34.514  1.00  0.00      A    H
ATOM   5969  C51 BMIMA 171      41.513  11.409  36.648  1.00  0.00      A    C
ATOM   5970  H52 BMIMA 171      41.523  10.338  36.832  1.00  0.00      A    H
ATOM   5971  H53 BMIMA 171      42.089  12.013  37.344  1.00  0.00      A    H
ATOM   5972  C6  BMIMA 171      40.075  12.001  36.733  1.00  0.00      A    C
ATOM   5973  H6  BMIMA 171      39.515  11.604  35.894  1.00  0.00      A    H
ATOM   5974  H61 BMIMA 171      39.570  11.766  37.663  1.00  0.00      A    H
ATOM   5975  H62 BMIMA 171      40.183  13.078  36.681  1.00  0.00      A    H
ATOM   5986  N1  BMIMA 172      16.275  15.940  16.440  1.00  0.00      A    N
ATOM   5987  N11 BMIMA 172      18.447  15.826  16.311  1.00  0.00      A    N
ATOM   5988  C1  BMIMA 172      17.341  15.281  16.798  1.00  0.00      A    C
ATOM   5989  H1  BMIMA 172      17.378  14.432  17.447  1.00  0.00      A    H
ATOM   5990  C2  BMIMA 172      16.742  17.149  15.950  1.00  0.00      A    C
ATOM   5991  H2  BMIMA 172      16.058  17.910  15.644  1.00  0.00      A    H
ATOM   5992  C21 BMIMA 172      18.084  17.142  15.962  1.00  0.00      A    C
ATOM   5993  H21 BMIMA 172      18.755  17.908  15.642  1.00  0.00      A    H
ATOM   5994  C3  BMIMA 172      14.838  15.524  16.580  1.00  0.00      A    C
ATOM   5995  H3  BMIMA 172      14.570  15.968  17.527  1.00  0.00      A    H
ATOM   5996  H31 BMIMA 172      14.154  16.038  15.920  1.00  0.00      A    H
ATOM   5997  H32 BMIMA 172      14.757  14.457  16.437  1.00  0.00      A    H
ATOM   5998  C4  BMIMA 172      19.781  15.351  16.472  1.00  0.00      A    C
ATOM   5999  H4  BMIMA 172      19.746  14.585  17.233  1.00  0.00      A    H
ATOM   6000  H41 BMIMA 172      20.220  16.233  16.914  1.00  0.00      A    H
ATOM   6001  C5  BMIMA 172      20.278  14.758  15.241  1.00  0.00      A    C
ATOM   6002  H5  BMIMA 172      21.350  14.770  15.418  1.00  0.00      A    H
ATOM   6003  H51 BMIMA 172      19.923  13.731  15.258  1.00  0.00      A    H
ATOM   6004  C51 BMIMA 172      19.863  15.341  13.896  1.00  0.00      A    C
ATOM   6005  H52 BMIMA 172      18.780  15.256  13.841  1.00  0.00      A    H
ATOM   6006  H53 BMIMA 172      20.159  16.385  13.950  1.00  0.00      A    H
ATOM   6007  C6  BMIMA 172      20.599  14.505  12.796  1.00  0.00      A    C
ATOM   6008  H6  BMIMA 172      20.676  14.920  11.797  1.00  0.00      A    H
ATOM   6009  H61 BMIMA 172      21.635  14.246  12.981  1.00  0.00      A    H
ATOM   6010  H62 BMIMA 172      20.119  13.539  12.691  1.00  0.00      A    H
ATOM   6021  N1  BMIMA 173      22.264  35.693  18.684  1.00  0.00      A    N
ATOM   6022  N11 BMIMA 173      20.211  36.111  19.061  1.00  0.00      A    N
ATOM   6023  C1  BMIMA 173      21.256  36.511  18.441  1.00  0.00      A    C
ATOM   6024  H1  BMIMA 173      21.167  37.273  17.697  1.00  0.00      A    H
ATOM   6025  C2  BMIMA 173      21.893  35.090  19.848  1.00  0.00      A    C
ATOM   6026  H2  BMIMA 173      22.681  34.518  20.286  1.00  0.00      A    H
ATOM   6027  C21 BMIMA 173      20.599  35.333  20.107  1.00  0.00      A    C
ATOM   6028  H21 BMIMA 173      19.923  34.907  20.815  1.00  0.00      A    H
ATOM   6029  C3  BMIMA 173      23.501  35.554  17.928  1.00  0.00      A    C
ATOM   6030  H3  BMIMA 173      23.309  36.094  17.013  1.00  0.00      A    H
ATOM   6031  H31 BMIMA 173      24.403  35.903  18.409  1.00  0.00      A    H
ATOM   6032  H32 BMIMA 173      23.672  34.510  17.710  1.00  0.00      A    H
ATOM   6033  C4  BMIMA 173      18.861  36.817  19.015  1.00  0.00      A    C
ATOM   6034  H4  BMIMA 173      18.061  36.101  19.136  1.00  0.00      A    H
ATOM   6035  H41 BMIMA 173      18.782  37.416  18.120  1.00  0.00      A    H
ATOM   6036  C5  BMIMA 173      18.775  37.804  20.135  1.00  0.00      A    C
ATOM   6037  H5  BMIMA 173      18.559  37.238  21.038  1.00  0.00      A    H
ATOM   6038  H51 BMIMA 173      19.621  38.478  20.236  1.00  0.00      A    H
ATOM   6039  C51 BMIMA 173      17.682  38.826  19.838  1.00  0.00      A    C
ATOM   6040  H52 BMIMA 173      17.791  39.301  18.866  1.00  0.00      A    H
ATOM   6041  H53 BMIMA 173      16.800  38.193  19.785  1.00  0.00      A    H
ATOM   6042  C6  BMIMA 173      17.544  39.882  20.907  1.00  0.00      A    C
ATOM   6043  H6  BMIMA 173      17.013  40.717  20.465  1.00  0.00      A    H
ATOM   6044  H61 BMIMA 173      17.004  39.514  21.773  1.00  0.00      A    H
ATOM   6045  H62 BMIMA 173      18.488  40.329  21.196  1.00  0.00      A    H
ATOM   6056  N1  BMIMA 174      27.168  26.852  26.811  1.00  0.00      A    N
ATOM   6057  N11 BMIMA 174      25.703  25.270  27.071  1.00  0.00      A    N
ATOM   6058  C1  BMIMA 174      26.081  26.307  26.311  1.00  0.00      A    C
ATOM   6059  H1  BMIMA 174      25.809  26.542  25.304  1.00  0.00      A    H
ATOM   6060  C2  BMIMA 174      27.450  26.234  27.975  1.00  0.00      A    C
ATOM   6061  H2  BMIMA 174      28.284  26.410  28.618  1.00  0.00      A    H
ATOM   6062  C21 BMIMA 174      26.626  25.179  28.122  1.00  0.00      A    C
ATOM   6063  H21 BMIMA 174      26.552  24.419  28.868  1.00  0.00      A    H
ATOM   6064  C3  BMIMA 174      27.930  27.904  26.186  1.00  0.00      A    C
ATOM   6065  H3  BMIMA 174      28.359  27.442  25.309  1.00  0.00      A    H
ATOM   6066  H31 BMIMA 174      27.266  28.669  25.812  1.00  0.00      A    H
ATOM   6067  H32 BMIMA 174      28.600  28.225  26.969  1.00  0.00      A    H
ATOM   6068  C4  BMIMA 174      24.635  24.364  26.842  1.00  0.00      A    C
ATOM   6069  H4  BMIMA 174      24.137  24.730  25.956  1.00  0.00      A    H
ATOM   6070  H41 BMIMA 174      23.891  24.427  27.623  1.00  0.00      A    H
ATOM   6071  C5  BMIMA 174      25.053  22.900  26.613  1.00  0.00      A    C
ATOM   6072  H5  BMIMA 174      25.719  22.574  27.408  1.00  0.00      A    H
ATOM   6073  H51 BMIMA 174      24.099  22.385  26.697  1.00  0.00      A    H
ATOM   6074  C51 BMIMA 174      25.683  22.706  25.234  1.00  0.00      A    C
ATOM   6075  H52 BMIMA 174      25.176  23.356  24.525  1.00  0.00      A    H
ATOM   6076  H53 BMIMA 174      26.730  22.995  25.197  1.00  0.00      A    H
ATOM   6077  C6  BMIMA 174      25.422  21.283  24.785  1.00  0.00      A    C
ATOM   6078  H6  BMIMA 174      25.764  20.501  25.453  1.00  0.00      A    H
ATOM   6079  H61 BMIMA 174      24.357  21.091  24.853  1.00  0.00      A    H
ATOM   6080  H62 BMIMA 174      25.862  21.089  23.814  1.00  0.00      A    H
ATOM   6091  N1  BMIMA 175       1.499  10.085   3.845  1.00  0.00      A    N
ATOM   6092  N11 BMIMA 175       3.406  10.768   3.063  1.00  0.00      A    N
ATOM   6093  C1  BMIMA 175       2.090  10.579   2.845  1.00  0.00      A    C
ATOM   6094  H1  BMIMA 175       1.564  10.817   1.946  1.00  0.00      A    H
ATOM   6095  C2  BMIMA 175       2.492   9.954   4.822  1.00  0.00      A    C
ATOM   6096  H2  BMIMA 175       2.274   9.529   5.777  1.00  0.00      A    H
ATOM   6097  C21 BMIMA 175       3.672  10.333   4.349  1.00  0.00      A    C
ATOM   6098  H21 BMIMA 175       4.657  10.345   4.761  1.00  0.00      A    H
ATOM   6099  C3  BMIMA 175       0.026   9.767   3.991  1.00  0.00      A    C
ATOM   6100  H3  BMIMA 175      -0.159   9.484   5.017  1.00  0.00      A    H
ATOM   6101  H31 BMIMA 175      -0.469  10.695   3.744  1.00  0.00      A    H
ATOM   6102  H32 BMIMA 175      -0.112   8.958   3.289  1.00  0.00      A    H
ATOM   6103  C4  BMIMA 175       4.340  11.223   2.079  1.00  0.00      A    C
ATOM   6104  H4  BMIMA 175       5.028  11.894   2.571  1.00  0.00      A    H
ATOM   6105  H41 BMIMA 175       3.720  11.713   1.343  1.00  0.00      A    H
ATOM   6106  C5  BMIMA 175       5.047   9.982   1.474  1.00  0.00      A    C
ATOM   6107  H5  BMIMA 175       5.405   9.291   2.232  1.00  0.00      A    H
ATOM   6108  H51 BMIMA 175       4.310   9.521   0.821  1.00  0.00      A    H
ATOM   6109  C51 BMIMA 175       6.259  10.295   0.598  1.00  0.00      A    C
ATOM   6110  H52 BMIMA 175       6.159  10.944  -0.268  1.00  0.00      A    H
ATOM   6111  H53 BMIMA 175       7.035  10.800   1.167  1.00  0.00      A    H
ATOM   6112  C6  BMIMA 175       6.898   8.999   0.036  1.00  0.00      A    C
ATOM   6113  H6  BMIMA 175       6.161   8.235  -0.186  1.00  0.00      A    H
ATOM   6114  H61 BMIMA 175       7.504   9.178  -0.844  1.00  0.00      A    H
ATOM   6115  H62 BMIMA 175       7.498   8.697   0.887  1.00  0.00      A    H
ATOM   6126  N1  BMIMA 176      25.071  27.268  32.587  1.00  0.00      A    N
ATOM   6127  N11 BMIMA 176      24.902  29.002  33.870  1.00  0.00      A    N
ATOM   6128  C1  BMIMA 176      24.805  28.576  32.642  1.00  0.00      A    C
ATOM   6129  H1  BMIMA 176      24.528  29.173  31.800  1.00  0.00      A    H
ATOM   6130  C2  BMIMA 176      25.136  26.823  33.905  1.00  0.00      A    C
ATOM   6131  H2  BMIMA 176      25.252  25.813  34.232  1.00  0.00      A    H
ATOM   6132  C21 BMIMA 176      25.059  27.899  34.715  1.00  0.00      A    C
ATOM   6133  H21 BMIMA 176      25.101  27.973  35.779  1.00  0.00      A    H
ATOM   6134  C3  BMIMA 176      25.157  26.464  31.314  1.00  0.00      A    C
ATOM   6135  H3  BMIMA 176      25.124  27.034  30.397  1.00  0.00      A    H
ATOM   6136  H31 BMIMA 176      26.130  26.006  31.410  1.00  0.00      A    H
ATOM   6137  H32 BMIMA 176      24.402  25.693  31.259  1.00  0.00      A    H
ATOM   6138  C4  BMIMA 176      24.962  30.419  34.302  1.00  0.00      A    C
ATOM   6139  H4  BMIMA 176      24.305  30.492  35.156  1.00  0.00      A    H
ATOM   6140  H41 BMIMA 176      24.580  30.956  33.446  1.00  0.00      A    H
ATOM   6141  C5  BMIMA 176      26.368  30.880  34.660  1.00  0.00      A    C
ATOM   6142  H5  BMIMA 176      26.447  31.957  34.786  1.00  0.00      A    H
ATOM   6143  H51 BMIMA 176      26.584  30.310  35.560  1.00  0.00      A    H
ATOM   6144  C51 BMIMA 176      27.306  30.541  33.551  1.00  0.00      A    C
ATOM   6145  H52 BMIMA 176      27.087  29.486  33.408  1.00  0.00      A    H
ATOM   6146  H53 BMIMA 176      26.981  31.151  32.712  1.00  0.00      A    H
ATOM   6147  C6  BMIMA 176      28.765  30.764  33.870  1.00  0.00      A    C
ATOM   6148  H6  BMIMA 176      28.955  31.697  34.387  1.00  0.00      A    H
ATOM   6149  H61 BMIMA 176      29.212  30.031  34.532  1.00  0.00      A    H
ATOM   6150  H62 BMIMA 176      29.373  30.861  32.978  1.00  0.00      A    H
ATOM   6161  N1  BMIMA 177      37.789  35.439  22.234  1.00  0.00      A    N
ATOM   6162  N11 BMIMA 177      37.901  33.378  21.694  1.00  0.00      A    N
ATOM   6163  C1  BMIMA 177      38.466  34.351  22.378  1.00  0.00      A    C
ATOM   6164  H1  BMIMA 177      39.323  34.283  23.014  1.00  0.00      A    H
ATOM   6165  C2  BMIMA 177      36.848  35.213  21.222  1.00  0.00      A    C
ATOM   6166  H2  BMIMA 177      36.250  36.062  20.972  1.00  0.00      A    H
ATOM   6167  C21 BMIMA 177      36.977  33.914  20.812  1.00  0.00      A    C
ATOM   6168  H21 BMIMA 177      36.380  33.413  20.082  1.00  0.00      A    H
ATOM   6169  C3  BMIMA 177      37.977  36.585  23.069  1.00  0.00      A    C
ATOM   6170  H3  BMIMA 177      38.968  36.620  23.497  1.00  0.00      A    H
ATOM   6171  H31 BMIMA 177      37.644  37.429  22.484  1.00  0.00      A    H
ATOM   6172  H32 BMIMA 177      37.330  36.444  23.922  1.00  0.00      A    H
ATOM   6173  C4  BMIMA 177      38.189  31.941  21.769  1.00  0.00      A    C
ATOM   6174  H4  BMIMA 177      37.226  31.527  22.032  1.00  0.00      A    H
ATOM   6175  H41 BMIMA 177      38.704  31.883  22.717  1.00  0.00      A    H
ATOM   6176  C5  BMIMA 177      38.939  31.345  20.557  1.00  0.00      A    C
ATOM   6177  H5  BMIMA 177      38.448  31.505  19.601  1.00  0.00      A    H
ATOM   6178  H51 BMIMA 177      39.758  32.059  20.607  1.00  0.00      A    H
ATOM   6179  C51 BMIMA 177      39.334  29.877  20.788  1.00  0.00      A    C
ATOM   6180  H52 BMIMA 177      39.996  29.929  21.649  1.00  0.00      A    H
ATOM   6181  H53 BMIMA 177      38.428  29.374  21.114  1.00  0.00      A    H
ATOM   6182  C6  BMIMA 177      39.760  29.170  19.470  1.00  0.00      A    C
ATOM   6183  H6  BMIMA 177      40.411  29.702  18.785  1.00  0.00      A    H
ATOM   6184  H61 BMIMA 177      40.155  28.177  19.655  1.00  0.00      A    H
ATOM   6185  H62 BMIMA 177      38.927  29.017  18.794  1.00  0.00      A    H
ATOM   6196  N1  BMIMA 178      -0.012  15.901   9.760  1.00  0.00      A    N
ATOM   6197  N11 BMIMA 178       1.335  15.455   8.145  1.00  0.00      A    N
ATOM   6198  C1  BMIMA 178       1.253  16.124   9.293  1.00  0.00      A    C
ATOM   6199  H1  BMIMA 178       1.979  16.818   9.659  1.00  0.00      A    H
ATOM   6200  C2  BMIMA 178      -0.660  15.053   8.877  1.00  0.00      A    C
ATOM   6201  H2  BMIMA 178      -1.683  14.786   9.029  1.00  0.00      A    H
ATOM   6202  C21 BMIMA 178       0.241  14.671   7.892  1.00  0.00      A    C
ATOM   6203  H21 BMIMA 178       0.167  14.062   7.018  1.00  0.00      A    H
ATOM   6204  C3  BMIMA 178      -0.774  16.481  10.851  1.00  0.00      A    C
ATOM   6205  H3  BMIMA 178      -0.096  16.844  11.609  1.00  0.00      A    H
ATOM   6206  H31 BMIMA 178      -1.389  17.272  10.447  1.00  0.00      A    H
ATOM   6207  H32 BMIMA 178      -1.355  15.712  11.339  1.00  0.00      A    H
ATOM   6208  C4  BMIMA 178       2.490  15.484   7.280  1.00  0.00      A    C
ATOM   6209  H4  BMIMA 178       3.156  16.264   7.617  1.00  0.00      A    H
ATOM   6210  H41 BMIMA 178       2.102  15.640   6.284  1.00  0.00      A    H
ATOM   6211  C5  BMIMA 178       3.265  14.122   7.323  1.00  0.00      A    C
ATOM   6212  H5  BMIMA 178       3.228  13.780   8.354  1.00  0.00      A    H
ATOM   6213  H51 BMIMA 178       2.734  13.395   6.713  1.00  0.00      A    H
ATOM   6214  C51 BMIMA 178       4.707  14.319   6.730  1.00  0.00      A    C
ATOM   6215  H52 BMIMA 178       4.480  14.866   5.818  1.00  0.00      A    H
ATOM   6216  H53 BMIMA 178       5.410  14.897   7.324  1.00  0.00      A    H
ATOM   6217  C6  BMIMA 178       5.237  12.947   6.416  1.00  0.00      A    C
ATOM   6218  H6  BMIMA 178       4.573  12.400   5.757  1.00  0.00      A    H
ATOM   6219  H61 BMIMA 178       6.178  13.166   5.923  1.00  0.00      A    H
ATOM   6220  H62 BMIMA 178       5.358  12.324   7.294  1.00  0.00      A    H
ATOM   6231  N1  BMIMA 179      46.034  38.171  41.873  1.00  0.00      A    N
ATOM   6232  N11 BMIMA 179      44.096  39.051  42.122  1.00  0.00      A    N
ATOM   6233  C1  BMIMA 179      44.714  37.990  41.698  1.00  0.00      A    C
ATOM   6234  H1  BMIMA 179      44.198  37.313  41.052  1.00  0.00      A    H
ATOM   6235  C2  BMIMA 179      46.237  39.298  42.540  1.00  0.00      A    C
ATOM   6236  H2  BMIMA 179      47.176  39.584  42.962  1.00  0.00      A    H
ATOM   6237  C21 BMIMA 179      45.021  39.863  42.667  1.00  0.00      A    C
ATOM   6238  H21 BMIMA 179      44.750  40.795  43.112  1.00  0.00      A    H
ATOM   6239  C3  BMIMA 179      47.051  37.142  41.563  1.00  0.00      A    C
ATOM   6240  H3  BMIMA 179      47.333  37.238  40.525  1.00  0.00      A    H
ATOM   6241  H31 BMIMA 179      47.849  37.382  42.249  1.00  0.00      A    H
ATOM   6242  H32 BMIMA 179      46.624  36.178  41.800  1.00  0.00      A    H
ATOM   6243  C4  BMIMA 179      42.679  39.354  41.839  1.00  0.00      A    C
ATOM   6244  H4  BMIMA 179      42.217  39.755  42.728  1.00  0.00      A    H
ATOM   6245  H41 BMIMA 179      42.370  38.331  41.679  1.00  0.00      A    H
ATOM   6246  C5  BMIMA 179      42.540  40.215  40.649  1.00  0.00      A    C
ATOM   6247  H5  BMIMA 179      42.519  41.247  40.991  1.00  0.00      A    H
ATOM   6248  H51 BMIMA 179      43.378  40.121  39.963  1.00  0.00      A    H
ATOM   6249  C51 BMIMA 179      41.167  39.973  39.876  1.00  0.00      A    C
ATOM   6250  H52 BMIMA 179      41.093  39.175  39.142  1.00  0.00      A    H
ATOM   6251  H53 BMIMA 179      40.487  39.741  40.692  1.00  0.00      A    H
ATOM   6252  C6  BMIMA 179      40.611  41.209  39.281  1.00  0.00      A    C
ATOM   6253  H6  BMIMA 179      39.573  41.219  38.969  1.00  0.00      A    H
ATOM   6254  H61 BMIMA 179      40.522  41.889  40.121  1.00  0.00      A    H
ATOM   6255  H62 BMIMA 179      41.167  41.727  38.508  1.00  0.00      A    H
ATOM   6266  N1  BMIMA 180      22.706   6.132  34.331  1.00  0.00      A    N
ATOM   6267  N11 BMIMA 180      20.872   7.162  34.781  1.00  0.00      A    N
ATOM   6268  C1  BMIMA 180      21.578   6.594  33.809  1.00  0.00      A    C
ATOM   6269  H1  BMIMA 180      21.295   6.501  32.783  1.00  0.00      A    H
ATOM   6270  C2  BMIMA 180      22.681   6.223  35.698  1.00  0.00      A    C
ATOM   6271  H2  BMIMA 180      23.468   5.856  36.319  1.00  0.00      A    H
ATOM   6272  C21 BMIMA 180      21.516   6.882  35.970  1.00  0.00      A    C
ATOM   6273  H21 BMIMA 180      21.292   7.279  36.936  1.00  0.00      A    H
ATOM   6274  C3  BMIMA 180      23.694   5.356  33.629  1.00  0.00      A    C
ATOM   6275  H3  BMIMA 180      24.670   5.380  34.090  1.00  0.00      A    H
ATOM   6276  H31 BMIMA 180      23.479   4.306  33.500  1.00  0.00      A    H
ATOM   6277  H32 BMIMA 180      23.780   5.748  32.627  1.00  0.00      A    H
ATOM   6278  C4  BMIMA 180      19.519   7.756  34.692  1.00  0.00      A    C
ATOM   6279  H4  BMIMA 180      19.387   8.190  33.712  1.00  0.00      A    H
ATOM   6280  H41 BMIMA 180      19.438   8.504  35.467  1.00  0.00      A    H
ATOM   6281  C5  BMIMA 180      18.283   6.802  34.952  1.00  0.00      A    C
ATOM   6282  H5  BMIMA 180      17.521   7.501  35.288  1.00  0.00      A    H
ATOM   6283  H51 BMIMA 180      18.163   6.505  33.914  1.00  0.00      A    H
ATOM   6284  C51 BMIMA 180      18.332   5.606  35.914  1.00  0.00      A    C
ATOM   6285  H52 BMIMA 180      19.177   5.035  35.537  1.00  0.00      A    H
ATOM   6286  H53 BMIMA 180      18.510   6.007  36.909  1.00  0.00      A    H
ATOM   6287  C6  BMIMA 180      17.032   4.845  35.709  1.00  0.00      A    C
ATOM   6288  H6  BMIMA 180      16.829   4.778  34.646  1.00  0.00      A    H
ATOM   6289  H61 BMIMA 180      17.016   3.814  36.045  1.00  0.00      A    H
ATOM   6290  H62 BMIMA 180      16.192   5.377  36.141  1.00  0.00      A    H
ATOM   6301  N1  BMIMA 181      21.610   5.586  40.758  1.00  0.00      A    N
ATOM   6302  N11 BMIMA 181      22.871   3.927  40.275  1.00  0.00      A    N
ATOM   6303  C1  BMIMA 181      22.438   4.721  41.212  1.00  0.00      A    C
ATOM   6304  H1  BMIMA 181      22.830   4.747  42.207  1.00  0.00      A    H
ATOM   6305  C2  BMIMA 181      21.572   5.425  39.431  1.00  0.00      A    C
ATOM   6306  H2  BMIMA 181      20.876   5.947  38.812  1.00  0.00      A    H
ATOM   6307  C21 BMIMA 181      22.223   4.328  39.140  1.00  0.00      A    C
ATOM   6308  H21 BMIMA 181      22.433   3.883  38.192  1.00  0.00      A    H
ATOM   6309  C3  BMIMA 181      20.799   6.498  41.587  1.00  0.00      A    C
ATOM   6310  H3  BMIMA 181      20.786   6.235  42.635  1.00  0.00      A    H
ATOM   6311  H31 BMIMA 181      21.244   7.475  41.464  1.00  0.00      A    H
ATOM   6312  H32 BMIMA 181      19.775   6.540  41.246  1.00  0.00      A    H
ATOM   6313  C4  BMIMA 181      23.761   2.772  40.443  1.00  0.00      A    C
ATOM   6314  H4  BMIMA 181      24.481   3.287  41.062  1.00  0.00      A    H
ATOM   6315  H41 BMIMA 181      24.182   2.660  39.455  1.00  0.00      A    H
ATOM   6316  C5  BMIMA 181      23.162   1.503  41.115  1.00  0.00      A    C
ATOM   6317  H5  BMIMA 181      24.021   0.993  41.545  1.00  0.00      A    H
ATOM   6318  H51 BMIMA 181      22.587   1.715  42.012  1.00  0.00      A    H
ATOM   6319  C51 BMIMA 181      22.372   0.577  40.191  1.00  0.00      A    C
ATOM   6320  H52 BMIMA 181      21.447   1.032  39.847  1.00  0.00      A    H
ATOM   6321  H53 BMIMA 181      22.967   0.349  39.310  1.00  0.00      A    H
ATOM   6322  C6  BMIMA 181      21.978  -0.686  40.912  1.00  0.00      A    C
ATOM   6323  H6  BMIMA 181      22.767  -1.162  41.483  1.00  0.00      A    H
ATOM   6324  H61 BMIMA 181      21.206  -0.490  41.647  1.00  0.00      A    H
ATOM   6325  H62 BMIMA 181      21.640  -1.468  40.241  1.00  0.00      A    H
ATOM   6336  N1  BMIMA 182      45.434   9.127  19.455  1.00  0.00      A    N
ATOM   6337  N11 BMIMA 182      43.794  10.461  19.923  1.00  0.00      A    N
ATOM   6338  C1  BMIMA 182      44.925   9.888  20.327  1.00  0.00      A    C
ATOM   6339  H1  BMIMA 182      45.350  10.017  21.300  1.00  0.00      A    H
ATOM   6340  C2  BMIMA 182      44.671   9.294  18.332  1.00  0.00      A    C
ATOM   6341  H2  BMIMA 182      44.906   8.833  17.398  1.00  0.00      A    H
ATOM   6342  C21 BMIMA 182      43.575  10.066  18.640  1.00  0.00      A    C
ATOM   6343  H21 BMIMA 182      42.749  10.325  18.014  1.00  0.00      A    H
ATOM   6344  C3  BMIMA 182      46.710   8.393  19.538  1.00  0.00      A    C
ATOM   6345  H3  BMIMA 182      47.087   8.502  20.544  1.00  0.00      A    H
ATOM   6346  H31 BMIMA 182      46.492   7.366  19.287  1.00  0.00      A    H
ATOM   6347  H32 BMIMA 182      47.172   8.895  18.700  1.00  0.00      A    H
ATOM   6348  C4  BMIMA 182      42.968  11.524  20.662  1.00  0.00      A    C
ATOM   6349  H4  BMIMA 182      42.836  12.379  20.015  1.00  0.00      A    H
ATOM   6350  H41 BMIMA 182      43.503  11.770  21.567  1.00  0.00      A    H
ATOM   6351  C5  BMIMA 182      41.589  10.991  21.056  1.00  0.00      A    C
ATOM   6352  H5  BMIMA 182      41.086  11.743  21.658  1.00  0.00      A    H
ATOM   6353  H51 BMIMA 182      41.080  10.640  20.162  1.00  0.00      A    H
ATOM   6354  C51 BMIMA 182      41.827   9.671  21.812  1.00  0.00      A    C
ATOM   6355  H52 BMIMA 182      42.554   8.954  21.439  1.00  0.00      A    H
ATOM   6356  H53 BMIMA 182      42.135   9.953  22.816  1.00  0.00      A    H
ATOM   6357  C6  BMIMA 182      40.495   8.943  21.852  1.00  0.00      A    C
ATOM   6358  H6  BMIMA 182      40.478   8.089  22.519  1.00  0.00      A    H
ATOM   6359  H61 BMIMA 182      39.790   9.699  22.178  1.00  0.00      A    H
ATOM   6360  H62 BMIMA 182      40.231   8.634  20.847  1.00  0.00      A    H
ATOM   6371  N1  BMIMA 183      27.265  40.713  40.079  1.00  0.00      A    N
ATOM   6372  N11 BMIMA 183      26.742  40.697  42.164  1.00  0.00      A    N
ATOM   6373  C1  BMIMA 183      27.742  40.644  41.307  1.00  0.00      A    C
ATOM   6374  H1  BMIMA 183      28.766  40.573  41.607  1.00  0.00      A    H
ATOM   6375  C2  BMIMA 183      25.891  40.626  40.166  1.00  0.00      A    C
ATOM   6376  H2  BMIMA 183      25.287  40.800  39.302  1.00  0.00      A    H
ATOM   6377  C21 BMIMA 183      25.555  40.657  41.445  1.00  0.00      A    C
ATOM   6378  H21 BMIMA 183      24.646  40.818  41.982  1.00  0.00      A    H
ATOM   6379  C3  BMIMA 183      28.026  40.600  38.900  1.00  0.00      A    C
ATOM   6380  H3  BMIMA 183      27.416  40.448  38.022  1.00  0.00      A    H
ATOM   6381  H31 BMIMA 183      28.643  41.483  38.828  1.00  0.00      A    H
ATOM   6382  H32 BMIMA 183      28.712  39.773  39.009  1.00  0.00      A    H
ATOM   6383  C4  BMIMA 183      26.774  40.667  43.656  1.00  0.00      A    C
ATOM   6384  H4  BMIMA 183      26.183  41.482  44.045  1.00  0.00      A    H
ATOM   6385  H41 BMIMA 183      27.830  40.798  43.840  1.00  0.00      A    H
ATOM   6386  C5  BMIMA 183      26.284  39.407  44.317  1.00  0.00      A    C
ATOM   6387  H5  BMIMA 183      26.365  39.615  45.381  1.00  0.00      A    H
ATOM   6388  H51 BMIMA 183      25.257  39.229  44.009  1.00  0.00      A    H
ATOM   6389  C51 BMIMA 183      26.927  38.133  43.759  1.00  0.00      A    C
ATOM   6390  H52 BMIMA 183      26.672  38.287  42.714  1.00  0.00      A    H
ATOM   6391  H53 BMIMA 183      27.996  38.200  43.943  1.00  0.00      A    H
ATOM   6392  C6  BMIMA 183      26.238  36.924  44.394  1.00  0.00      A    C
ATOM   6393  H6  BMIMA 183      26.585  35.997  43.953  1.00  0.00      A    H
ATOM   6394  H61 BMIMA 183      26.155  36.899  45.475  1.00  0.00      A    H
ATOM   6395  H62 BMIMA 183      25.199  37.050  44.113  1.00  0.00      A    H
ATOM   6406  N1  BMIMA 184      11.535  18.335  40.261  1.00  0.00      A    N
ATOM   6407  N11 BMIMA 184      12.769  17.067  39.098  1.00  0.00      A    N
ATOM   6408  C1  BMIMA 184      12.243  18.270  39.186  1.00  0.00      A    C
ATOM   6409  H1  BMIMA 184      12.602  19.164  38.724  1.00  0.00      A    H
ATOM   6410  C2  BMIMA 184      11.271  16.999  40.624  1.00  0.00      A    C
ATOM   6411  H2  BMIMA 184      10.467  16.722  41.269  1.00  0.00      A    H
ATOM   6412  C21 BMIMA 184      12.228  16.238  40.000  1.00  0.00      A    C
ATOM   6413  H21 BMIMA 184      12.421  15.189  40.042  1.00  0.00      A    H
ATOM   6414  C3  BMIMA 184      10.928  19.575  40.847  1.00  0.00      A    C
ATOM   6415  H3  BMIMA 184       9.865  19.537  40.661  1.00  0.00      A    H
ATOM   6416  H31 BMIMA 184      11.069  19.462  41.912  1.00  0.00      A    H
ATOM   6417  H32 BMIMA 184      11.328  20.440  40.337  1.00  0.00      A    H
ATOM   6418  C4  BMIMA 184      13.606  16.657  37.971  1.00  0.00      A    C
ATOM   6419  H4  BMIMA 184      13.797  17.546  37.387  1.00  0.00      A    H
ATOM   6420  H41 BMIMA 184      12.858  16.096  37.431  1.00  0.00      A    H
ATOM   6421  C5  BMIMA 184      14.930  15.884  38.176  1.00  0.00      A    C
ATOM   6422  H5  BMIMA 184      14.645  15.132  38.906  1.00  0.00      A    H
ATOM   6423  H51 BMIMA 184      15.156  15.453  37.205  1.00  0.00      A    H
ATOM   6424  C51 BMIMA 184      16.085  16.684  38.835  1.00  0.00      A    C
ATOM   6425  H52 BMIMA 184      15.611  17.328  39.571  1.00  0.00      A    H
ATOM   6426  H53 BMIMA 184      16.651  15.862  39.265  1.00  0.00      A    H
ATOM   6427  C6  BMIMA 184      16.755  17.570  37.873  1.00  0.00      A    C
ATOM   6428  H6  BMIMA 184      16.993  17.072  36.940  1.00  0.00      A    H
ATOM   6429  H61 BMIMA 184      16.076  18.356  37.560  1.00  0.00      A    H
ATOM   6430  H62 BMIMA 184      17.625  18.067  38.285  1.00  0.00      A    H
ATOM   6441  N1  BMIMA 185      31.171  15.057  39.118  1.00  0.00      A    N
ATOM   6442  N11 BMIMA 185      30.124  13.934  37.651  1.00  0.00      A    N
ATOM   6443  C1  BMIMA 185      30.086  14.942  38.460  1.00  0.00      A    C
ATOM   6444  H1  BMIMA 185      29.217  15.540  38.636  1.00  0.00      A    H
ATOM   6445  C2  BMIMA 185      31.998  14.107  38.667  1.00  0.00      A    C
ATOM   6446  H2  BMIMA 185      32.988  13.947  39.034  1.00  0.00      A    H
ATOM   6447  C21 BMIMA 185      31.291  13.342  37.806  1.00  0.00      A    C
ATOM   6448  H21 BMIMA 185      31.549  12.379  37.423  1.00  0.00      A    H
ATOM   6449  C3  BMIMA 185      31.666  16.164  39.911  1.00  0.00      A    C
ATOM   6450  H3  BMIMA 185      32.473  16.715  39.452  1.00  0.00      A    H
ATOM   6451  H31 BMIMA 185      30.883  16.835  40.231  1.00  0.00      A    H
ATOM   6452  H32 BMIMA 185      31.926  15.746  40.873  1.00  0.00      A    H
ATOM   6453  C4  BMIMA 185      29.020  13.390  36.811  1.00  0.00      A    C
ATOM   6454  H4  BMIMA 185      29.377  12.479  36.355  1.00  0.00      A    H
ATOM   6455  H41 BMIMA 185      28.769  14.074  36.014  1.00  0.00      A    H
ATOM   6456  C5  BMIMA 185      27.737  12.896  37.431  1.00  0.00      A    C
ATOM   6457  H5  BMIMA 185      27.520  13.696  38.134  1.00  0.00      A    H
ATOM   6458  H51 BMIMA 185      26.983  12.674  36.680  1.00  0.00      A    H
ATOM   6459  C51 BMIMA 185      27.802  11.652  38.291  1.00  0.00      A    C
ATOM   6460  H52 BMIMA 185      28.171  10.792  37.739  1.00  0.00      A    H
ATOM   6461  H53 BMIMA 185      28.575  11.833  39.034  1.00  0.00      A    H
ATOM   6462  C6  BMIMA 185      26.429  11.210  38.784  1.00  0.00      A    C
ATOM   6463  H6  BMIMA 185      25.877  11.947  39.356  1.00  0.00      A    H
ATOM   6464  H61 BMIMA 185      25.742  10.975  37.979  1.00  0.00      A    H
ATOM   6465  H62 BMIMA 185      26.464  10.351  39.445  1.00  0.00      A    H
ATOM   6476  N1  BMIMA 186      45.471   5.577  12.642  1.00  0.00      A    N
ATOM   6477  N11 BMIMA 186      46.066   6.816  11.031  1.00  0.00      A    N
ATOM   6478  C1  BMIMA 186      46.160   5.629  11.516  1.00  0.00      A    C
ATOM   6479  H1  BMIMA 186      46.639   4.781  11.074  1.00  0.00      A    H
ATOM   6480  C2  BMIMA 186      44.897   6.780  12.832  1.00  0.00      A    C
ATOM   6481  H2  BMIMA 186      44.150   6.859  13.591  1.00  0.00      A    H
ATOM   6482  C21 BMIMA 186      45.254   7.567  11.783  1.00  0.00      A    C
ATOM   6483  H21 BMIMA 186      44.899   8.521  11.460  1.00  0.00      A    H
ATOM   6484  C3  BMIMA 186      45.241   4.428  13.462  1.00  0.00      A    C
ATOM   6485  H3  BMIMA 186      45.844   3.599  13.122  1.00  0.00      A    H
ATOM   6486  H31 BMIMA 186      45.670   4.670  14.423  1.00  0.00      A    H
ATOM   6487  H32 BMIMA 186      44.229   4.088  13.621  1.00  0.00      A    H
ATOM   6488  C4  BMIMA 186      46.603   7.276   9.737  1.00  0.00      A    C
ATOM   6489  H4  BMIMA 186      47.529   6.734   9.607  1.00  0.00      A    H
ATOM   6490  H41 BMIMA 186      46.726   8.347   9.794  1.00  0.00      A    H
ATOM   6491  C5  BMIMA 186      45.597   6.800   8.571  1.00  0.00      A    C
ATOM   6492  H5  BMIMA 186      46.146   6.160   7.885  1.00  0.00      A    H
ATOM   6493  H51 BMIMA 186      44.928   6.190   9.173  1.00  0.00      A    H
ATOM   6494  C51 BMIMA 186      44.798   7.940   8.013  1.00  0.00      A    C
ATOM   6495  H52 BMIMA 186      44.267   8.294   8.893  1.00  0.00      A    H
ATOM   6496  H53 BMIMA 186      45.436   8.725   7.616  1.00  0.00      A    H
ATOM   6497  C6  BMIMA 186      43.716   7.455   7.045  1.00  0.00      A    C
ATOM   6498  H6  BMIMA 186      43.206   8.345   6.694  1.00  0.00      A    H
ATOM   6499  H61 BMIMA 186      44.163   6.899   6.230  1.00  0.00      A    H
ATOM   6500  H62 BMIMA 186      43.012   6.782   7.522  1.00  0.00      A    H
ATOM   6511  N1  BMIMA 187      14.691  21.961   7.499  1.00  0.00      A    N
ATOM   6512  N11 BMIMA 187      15.488  20.093   8.112  1.00  0.00      A    N
ATOM   6513  C1  BMIMA 187      14.374  20.752   7.832  1.00  0.00      A    C
ATOM   6514  H1  BMIMA 187      13.400  20.314   7.772  1.00  0.00      A    H
ATOM   6515  C2  BMIMA 187      16.069  22.055   7.492  1.00  0.00      A    C
ATOM   6516  H2  BMIMA 187      16.502  22.973   7.160  1.00  0.00      A    H
ATOM   6517  C21 BMIMA 187      16.534  20.879   7.895  1.00  0.00      A    C
ATOM   6518  H21 BMIMA 187      17.538  20.550   8.050  1.00  0.00      A    H
ATOM   6519  C3  BMIMA 187      13.781  23.072   7.189  1.00  0.00      A    C
ATOM   6520  H3  BMIMA 187      14.203  23.924   7.703  1.00  0.00      A    H
ATOM   6521  H31 BMIMA 187      13.746  23.312   6.137  1.00  0.00      A    H
ATOM   6522  H32 BMIMA 187      12.793  22.888   7.583  1.00  0.00      A    H
ATOM   6523  C4  BMIMA 187      15.626  18.665   8.380  1.00  0.00      A    C
ATOM   6524  H4  BMIMA 187      16.344  18.304   7.658  1.00  0.00      A    H
ATOM   6525  H41 BMIMA 187      14.702  18.156   8.149  1.00  0.00      A    H
ATOM   6526  C5  BMIMA 187      16.115  18.361   9.781  1.00  0.00      A    C
ATOM   6527  H5  BMIMA 187      16.206  17.292   9.956  1.00  0.00      A    H
ATOM   6528  H51 BMIMA 187      17.147  18.703   9.773  1.00  0.00      A    H
ATOM   6529  C51 BMIMA 187      15.377  19.138  10.928  1.00  0.00      A    C
ATOM   6530  H52 BMIMA 187      15.385  20.222  10.856  1.00  0.00      A    H
ATOM   6531  H53 BMIMA 187      14.349  18.784  10.924  1.00  0.00      A    H
ATOM   6532  C6  BMIMA 187      16.035  18.684  12.267  1.00  0.00      A    C
ATOM   6533  H6  BMIMA 187      15.677  19.126  13.190  1.00  0.00      A    H
ATOM   6534  H61 BMIMA 187      16.188  17.635  12.495  1.00  0.00      A    H
ATOM   6535  H62 BMIMA 187      17.054  19.047  12.335  1.00  0.00      A    H
ATOM   6546  N1  BMIMA 188      44.633  15.059  40.226  1.00  0.00      A    N
ATOM   6547  N11 BMIMA 188      42.932  14.155  41.161  1.00  0.00      A    N
ATOM   6548  C1  BMIMA 188      43.632  14.234  40.029  1.00  0.00      A    C
ATOM   6549  H1  BMIMA 188      43.479  13.566  39.209  1.00  0.00      A    H
ATOM   6550  C2  BMIMA 188      44.422  15.747  41.460  1.00  0.00      A    C
ATOM   6551  H2  BMIMA 188      45.116  16.488  41.791  1.00  0.00      A    H
ATOM   6552  C21 BMIMA 188      43.270  15.223  42.006  1.00  0.00      A    C
ATOM   6553  H21 BMIMA 188      42.823  15.467  42.944  1.00  0.00      A    H
ATOM   6554  C3  BMIMA 188      45.630  15.335  39.288  1.00  0.00      A    C
ATOM   6555  H3  BMIMA 188      45.955  16.360  39.191  1.00  0.00      A    H
ATOM   6556  H31 BMIMA 188      46.521  14.726  39.292  1.00  0.00      A    H
ATOM   6557  H32 BMIMA 188      45.139  15.113  38.352  1.00  0.00      A    H
ATOM   6558  C4  BMIMA 188      41.861  13.151  41.427  1.00  0.00      A    C
ATOM   6559  H4  BMIMA 188      41.746  13.261  42.495  1.00  0.00      A    H
ATOM   6560  H41 BMIMA 188      42.312  12.170  41.431  1.00  0.00      A    H
ATOM   6561  C5  BMIMA 188      40.518  13.388  40.772  1.00  0.00      A    C
ATOM   6562  H5  BMIMA 188      40.570  12.768  39.881  1.00  0.00      A    H
ATOM   6563  H51 BMIMA 188      39.679  13.154  41.423  1.00  0.00      A    H
ATOM   6564  C51 BMIMA 188      40.341  14.815  40.299  1.00  0.00      A    C
ATOM   6565  H52 BMIMA 188      40.706  15.521  41.040  1.00  0.00      A    H
ATOM   6566  H53 BMIMA 188      40.936  14.872  39.391  1.00  0.00      A    H
ATOM   6567  C6  BMIMA 188      38.895  15.157  39.971  1.00  0.00      A    C
ATOM   6568  H6  BMIMA 188      38.654  14.468  39.169  1.00  0.00      A    H
ATOM   6569  H61 BMIMA 188      38.200  14.922  40.768  1.00  0.00      A    H
ATOM   6570  H62 BMIMA 188      38.842  16.190  39.648  1.00  0.00      A    H
ATOM   6581  N1  BMIMA 189      24.168   1.376   4.805  1.00  0.00      A    N
ATOM   6582  N11 BMIMA 189      22.848   3.014   5.004  1.00  0.00      A    N
ATOM   6583  C1  BMIMA 189      22.923   1.731   5.114  1.00  0.00      A    C
ATOM   6584  H1  BMIMA 189      22.156   0.997   5.239  1.00  0.00      A    H
ATOM   6585  C2  BMIMA 189      24.879   2.507   4.410  1.00  0.00      A    C
ATOM   6586  H2  BMIMA 189      25.907   2.549   4.123  1.00  0.00      A    H
ATOM   6587  C21 BMIMA 189      24.107   3.540   4.726  1.00  0.00      A    C
ATOM   6588  H21 BMIMA 189      24.308   4.588   4.695  1.00  0.00      A    H
ATOM   6589  C3  BMIMA 189      24.495  -0.074   4.621  1.00  0.00      A    C
ATOM   6590  H3  BMIMA 189      23.689  -0.624   5.084  1.00  0.00      A    H
ATOM   6591  H31 BMIMA 189      24.573  -0.265   3.561  1.00  0.00      A    H
ATOM   6592  H32 BMIMA 189      25.375  -0.400   5.156  1.00  0.00      A    H
ATOM   6593  C4  BMIMA 189      21.596   3.698   5.126  1.00  0.00      A    C
ATOM   6594  H4  BMIMA 189      20.892   3.201   4.475  1.00  0.00      A    H
ATOM   6595  H41 BMIMA 189      21.768   4.673   4.694  1.00  0.00      A    H
ATOM   6596  C5  BMIMA 189      20.952   3.961   6.439  1.00  0.00      A    C
ATOM   6597  H5  BMIMA 189      20.108   4.626   6.273  1.00  0.00      A    H
ATOM   6598  H51 BMIMA 189      20.597   3.045   6.904  1.00  0.00      A    H
ATOM   6599  C51 BMIMA 189      21.825   4.518   7.516  1.00  0.00      A    C
ATOM   6600  H52 BMIMA 189      22.488   3.691   7.754  1.00  0.00      A    H
ATOM   6601  H53 BMIMA 189      22.468   5.331   7.187  1.00  0.00      A    H
ATOM   6602  C6  BMIMA 189      20.981   4.799   8.778  1.00  0.00      A    C
ATOM   6603  H6  BMIMA 189      20.446   3.965   9.218  1.00  0.00      A    H
ATOM   6604  H61 BMIMA 189      21.681   5.219   9.491  1.00  0.00      A    H
ATOM   6605  H62 BMIMA 189      20.278   5.597   8.572  1.00  0.00      A    H
ATOM   6616  N1  BMIMA 190      18.315  40.885  36.860  1.00  0.00      A    N
ATOM   6617  N11 BMIMA 190      16.196  40.192  37.014  1.00  0.00      A    N
ATOM   6618  C1  BMIMA 190      17.092  40.866  36.261  1.00  0.00      A    C
ATOM   6619  H1  BMIMA 190      16.838  41.278  35.308  1.00  0.00      A    H
ATOM   6620  C2  BMIMA 190      18.227  40.169  38.006  1.00  0.00      A    C
ATOM   6621  H2  BMIMA 190      19.074  40.169  38.657  1.00  0.00      A    H
ATOM   6622  C21 BMIMA 190      16.953  39.753  38.102  1.00  0.00      A    C
ATOM   6623  H21 BMIMA 190      16.465  39.256  38.912  1.00  0.00      A    H
ATOM   6624  C3  BMIMA 190      19.549  41.513  36.409  1.00  0.00      A    C
ATOM   6625  H3  BMIMA 190      19.431  41.652  35.345  1.00  0.00      A    H
ATOM   6626  H31 BMIMA 190      19.802  42.380  37.002  1.00  0.00      A    H
ATOM   6627  H32 BMIMA 190      20.283  40.728  36.512  1.00  0.00      A    H
ATOM   6628  C4  BMIMA 190      14.758  40.054  36.692  1.00  0.00      A    C
ATOM   6629  H4  BMIMA 190      14.467  40.942  36.150  1.00  0.00      A    H
ATOM   6630  H41 BMIMA 190      14.312  40.102  37.675  1.00  0.00      A    H
ATOM   6631  C5  BMIMA 190      14.528  38.836  35.775  1.00  0.00      A    C
ATOM   6632  H5  BMIMA 190      13.465  38.830  35.546  1.00  0.00      A    H
ATOM   6633  H51 BMIMA 190      15.043  39.079  34.850  1.00  0.00      A    H
ATOM   6634  C51 BMIMA 190      14.968  37.514  36.466  1.00  0.00      A    C
ATOM   6635  H52 BMIMA 190      16.036  37.451  36.657  1.00  0.00      A    H
ATOM   6636  H53 BMIMA 190      14.543  37.354  37.453  1.00  0.00      A    H
ATOM   6637  C6  BMIMA 190      14.746  36.302  35.645  1.00  0.00      A    C
ATOM   6638  H6  BMIMA 190      15.209  36.318  34.666  1.00  0.00      A    H
ATOM   6639  H61 BMIMA 190      15.383  35.552  36.100  1.00  0.00      A    H
ATOM   6640  H62 BMIMA 190      13.747  35.889  35.552  1.00  0.00      A    H
ATOM   6651  N1  BMIMA 191      14.222   6.611  21.501  1.00  0.00      A    N
ATOM   6652  N11 BMIMA 191      14.965   5.317  23.119  1.00  0.00      A    N
ATOM   6653  C1  BMIMA 191      15.312   6.148  22.104  1.00  0.00      A    C
ATOM   6654  H1  BMIMA 191      16.308   6.271  21.736  1.00  0.00      A    H
ATOM   6655  C2  BMIMA 191      13.154   5.891  22.082  1.00  0.00      A    C
ATOM   6656  H2  BMIMA 191      12.151   5.943  21.719  1.00  0.00      A    H
ATOM   6657  C21 BMIMA 191      13.638   5.147  23.088  1.00  0.00      A    C
ATOM   6658  H21 BMIMA 191      13.168   4.438  23.735  1.00  0.00      A    H
ATOM   6659  C3  BMIMA 191      14.069   7.347  20.247  1.00  0.00      A    C
ATOM   6660  H3  BMIMA 191      14.222   6.550  19.535  1.00  0.00      A    H
ATOM   6661  H31 BMIMA 191      13.044   7.640  20.072  1.00  0.00      A    H
ATOM   6662  H32 BMIMA 191      14.873   8.047  20.075  1.00  0.00      A    H
ATOM   6663  C4  BMIMA 191      15.912   4.477  23.930  1.00  0.00      A    C
ATOM   6664  H4  BMIMA 191      16.869   4.346  23.448  1.00  0.00      A    H
ATOM   6665  H41 BMIMA 191      15.439   3.510  24.014  1.00  0.00      A    H
ATOM   6666  C5  BMIMA 191      16.124   5.063  25.350  1.00  0.00      A    C
ATOM   6667  H5  BMIMA 191      15.121   5.108  25.766  1.00  0.00      A    H
ATOM   6668  H51 BMIMA 191      16.877   4.509  25.905  1.00  0.00      A    H
ATOM   6669  C51 BMIMA 191      16.764   6.483  25.294  1.00  0.00      A    C
ATOM   6670  H52 BMIMA 191      17.830   6.440  25.087  1.00  0.00      A    H
ATOM   6671  H53 BMIMA 191      16.174   7.075  24.599  1.00  0.00      A    H
ATOM   6672  C6  BMIMA 191      16.594   7.271  26.533  1.00  0.00      A    C
ATOM   6673  H6  BMIMA 191      17.117   6.742  27.322  1.00  0.00      A    H
ATOM   6674  H61 BMIMA 191      17.146   8.202  26.495  1.00  0.00      A    H
ATOM   6675  H62 BMIMA 191      15.555   7.411  26.812  1.00  0.00      A    H
ATOM   6686  N1  BMIMA 192      44.699  19.052  -0.982  1.00  0.00      A    N
ATOM   6687  N11 BMIMA 192      45.008  19.354   1.088  1.00  0.00      A    N
ATOM   6688  C1  BMIMA 192      45.233  18.513   0.093  1.00  0.00      A    C
ATOM   6689  H1  BMIMA 192      45.528  17.513   0.328  1.00  0.00      A    H
ATOM   6690  C2  BMIMA 192      44.376  20.352  -0.733  1.00  0.00      A    C
ATOM   6691  H2  BMIMA 192      43.977  20.991  -1.490  1.00  0.00      A    H
ATOM   6692  C21 BMIMA 192      44.387  20.521   0.613  1.00  0.00      A    C
ATOM   6693  H21 BMIMA 192      43.921  21.201   1.292  1.00  0.00      A    H
ATOM   6694  C3  BMIMA 192      44.627  18.343  -2.251  1.00  0.00      A    C
ATOM   6695  H3  BMIMA 192      45.231  17.453  -2.155  1.00  0.00      A    H
ATOM   6696  H31 BMIMA 192      43.656  17.978  -2.553  1.00  0.00      A    H
ATOM   6697  H32 BMIMA 192      45.039  18.961  -3.036  1.00  0.00      A    H
ATOM   6698  C4  BMIMA 192      45.051  19.011   2.561  1.00  0.00      A    C
ATOM   6699  H4  BMIMA 192      45.122  17.935   2.607  1.00  0.00      A    H
ATOM   6700  H41 BMIMA 192      44.106  19.377   2.933  1.00  0.00      A    H
ATOM   6701  C5  BMIMA 192      46.020  19.859   3.416  1.00  0.00      A    C
ATOM   6702  H5  BMIMA 192      46.382  19.213   4.212  1.00  0.00      A    H
ATOM   6703  H51 BMIMA 192      46.929  20.093   2.868  1.00  0.00      A    H
ATOM   6704  C51 BMIMA 192      45.294  21.206   3.941  1.00  0.00      A    C
ATOM   6705  H52 BMIMA 192      44.802  21.837   3.205  1.00  0.00      A    H
ATOM   6706  H53 BMIMA 192      44.665  21.001   4.803  1.00  0.00      A    H
ATOM   6707  C6  BMIMA 192      46.408  22.068   4.337  1.00  0.00      A    C
ATOM   6708  H6  BMIMA 192      47.144  21.461   4.852  1.00  0.00      A    H
ATOM   6709  H61 BMIMA 192      46.900  22.475   3.461  1.00  0.00      A    H
ATOM   6710  H62 BMIMA 192      46.154  22.868   5.022  1.00  0.00      A    H
ATOM   6721  N1  BMIMA 193      26.120  27.713   3.168  1.00  0.00      A    N
ATOM   6722  N11 BMIMA 193      25.980  26.748   1.282  1.00  0.00      A    N
ATOM   6723  C1  BMIMA 193      25.734  27.882   1.945  1.00  0.00      A    C
ATOM   6724  H1  BMIMA 193      25.252  28.750   1.547  1.00  0.00      A    H
ATOM   6725  C2  BMIMA 193      26.673  26.447   3.363  1.00  0.00      A    C
ATOM   6726  H2  BMIMA 193      27.187  26.094   4.230  1.00  0.00      A    H
ATOM   6727  C21 BMIMA 193      26.479  25.762   2.165  1.00  0.00      A    C
ATOM   6728  H21 BMIMA 193      26.625  24.739   1.895  1.00  0.00      A    H
ATOM   6729  C3  BMIMA 193      26.240  28.788   4.169  1.00  0.00      A    C
ATOM   6730  H3  BMIMA 193      26.191  29.716   3.619  1.00  0.00      A    H
ATOM   6731  H31 BMIMA 193      25.359  28.629   4.773  1.00  0.00      A    H
ATOM   6732  H32 BMIMA 193      27.206  28.717   4.647  1.00  0.00      A    H
ATOM   6733  C4  BMIMA 193      25.706  26.456  -0.136  1.00  0.00      A    C
ATOM   6734  H4  BMIMA 193      26.236  25.576  -0.467  1.00  0.00      A    H
ATOM   6735  H41 BMIMA 193      25.977  27.343  -0.689  1.00  0.00      A    H
ATOM   6736  C5  BMIMA 193      24.180  26.193  -0.369  1.00  0.00      A    C
ATOM   6737  H5  BMIMA 193      23.836  25.484   0.379  1.00  0.00      A    H
ATOM   6738  H51 BMIMA 193      23.682  27.144  -0.195  1.00  0.00      A    H
ATOM   6739  C51 BMIMA 193      23.754  25.737  -1.706  1.00  0.00      A    C
ATOM   6740  H52 BMIMA 193      23.918  26.466  -2.496  1.00  0.00      A    H
ATOM   6741  H53 BMIMA 193      24.302  24.825  -1.929  1.00  0.00      A    H
ATOM   6742  C6  BMIMA 193      22.304  25.308  -1.625  1.00  0.00      A    C
ATOM   6743  H6  BMIMA 193      22.000  24.948  -0.649  1.00  0.00      A    H
ATOM   6744  H61 BMIMA 193      21.644  26.168  -1.632  1.00  0.00      A    H
ATOM   6745  H62 BMIMA 193      22.105  24.635  -2.451  1.00  0.00      A    H
ATOM   6756  N1  BMIMA 194      28.165  33.200  10.109  1.00  0.00      A    N
ATOM   6757  N11 BMIMA 194      26.850  34.930  10.436  1.00  0.00      A    N
ATOM   6758  C1  BMIMA 194      28.115  34.507  10.260  1.00  0.00      A    C
ATOM   6759  H1  BMIMA 194      28.981  34.975  10.677  1.00  0.00      A    H
ATOM   6760  C2  BMIMA 194      26.839  32.789  10.142  1.00  0.00      A    C
ATOM   6761  H2  BMIMA 194      26.517  31.782   9.992  1.00  0.00      A    H
ATOM   6762  C21 BMIMA 194      26.030  33.806  10.304  1.00  0.00      A    C
ATOM   6763  H21 BMIMA 194      24.975  33.858  10.460  1.00  0.00      A    H
ATOM   6764  C3  BMIMA 194      29.358  32.421   9.819  1.00  0.00      A    C
ATOM   6765  H3  BMIMA 194      29.198  31.730  10.633  1.00  0.00      A    H
ATOM   6766  H31 BMIMA 194      29.344  31.836   8.911  1.00  0.00      A    H
ATOM   6767  H32 BMIMA 194      30.258  33.016   9.783  1.00  0.00      A    H
ATOM   6768  C4  BMIMA 194      26.444  36.249  10.955  1.00  0.00      A    C
ATOM   6769  H4  BMIMA 194      27.345  36.844  10.933  1.00  0.00      A    H
ATOM   6770  H41 BMIMA 194      26.137  36.184  11.989  1.00  0.00      A    H
ATOM   6771  C5  BMIMA 194      25.407  36.959  10.101  1.00  0.00      A    C
ATOM   6772  H5  BMIMA 194      25.767  36.990   9.076  1.00  0.00      A    H
ATOM   6773  H51 BMIMA 194      24.543  36.300  10.100  1.00  0.00      A    H
ATOM   6774  C51 BMIMA 194      24.870  38.261  10.604  1.00  0.00      A    C
ATOM   6775  H52 BMIMA 194      23.958  38.455  10.045  1.00  0.00      A    H
ATOM   6776  H53 BMIMA 194      24.704  38.209  11.677  1.00  0.00      A    H
ATOM   6777  C6  BMIMA 194      25.929  39.284  10.188  1.00  0.00      A    C
ATOM   6778  H6  BMIMA 194      25.631  40.322  10.285  1.00  0.00      A    H
ATOM   6779  H61 BMIMA 194      26.915  39.160  10.621  1.00  0.00      A    H
ATOM   6780  H62 BMIMA 194      25.983  39.265   9.106  1.00  0.00      A    H
ATOM   6791  N1  BMIMA 195      11.173  31.392  15.509  1.00  0.00      A    N
ATOM   6792  N11 BMIMA 195       9.108  30.808  16.017  1.00  0.00      A    N
ATOM   6793  C1  BMIMA 195      10.255  30.435  15.430  1.00  0.00      A    C
ATOM   6794  H1  BMIMA 195      10.395  29.493  14.944  1.00  0.00      A    H
ATOM   6795  C2  BMIMA 195      10.494  32.539  15.832  1.00  0.00      A    C
ATOM   6796  H2  BMIMA 195      10.842  33.534  15.660  1.00  0.00      A    H
ATOM   6797  C21 BMIMA 195       9.310  32.135  16.350  1.00  0.00      A    C
ATOM   6798  H21 BMIMA 195       8.513  32.689  16.795  1.00  0.00      A    H
ATOM   6799  C3  BMIMA 195      12.402  31.229  14.823  1.00  0.00      A    C
ATOM   6800  H3  BMIMA 195      12.242  31.683  13.857  1.00  0.00      A    H
ATOM   6801  H31 BMIMA 195      13.258  31.572  15.387  1.00  0.00      A    H
ATOM   6802  H32 BMIMA 195      12.443  30.155  14.720  1.00  0.00      A    H
ATOM   6803  C4  BMIMA 195       7.952  29.973  16.392  1.00  0.00      A    C
ATOM   6804  H4  BMIMA 195       7.120  30.596  16.101  1.00  0.00      A    H
ATOM   6805  H41 BMIMA 195       7.956  29.889  17.469  1.00  0.00      A    H
ATOM   6806  C5  BMIMA 195       7.841  28.617  15.681  1.00  0.00      A    C
ATOM   6807  H5  BMIMA 195       7.183  28.796  14.835  1.00  0.00      A    H
ATOM   6808  H51 BMIMA 195       8.875  28.348  15.476  1.00  0.00      A    H
ATOM   6809  C51 BMIMA 195       7.198  27.621  16.500  1.00  0.00      A    C
ATOM   6810  H52 BMIMA 195       7.467  26.651  16.089  1.00  0.00      A    H
ATOM   6811  H53 BMIMA 195       7.642  27.693  17.489  1.00  0.00      A    H
ATOM   6812  C6  BMIMA 195       5.651  27.798  16.504  1.00  0.00      A    C
ATOM   6813  H6  BMIMA 195       5.376  27.396  15.536  1.00  0.00      A    H
ATOM   6814  H61 BMIMA 195       5.236  27.138  17.256  1.00  0.00      A    H
ATOM   6815  H62 BMIMA 195       5.242  28.783  16.698  1.00  0.00      A    H
ATOM   6826  N1  BMIMA 196       9.842  17.972  17.340  1.00  0.00      A    N
ATOM   6827  N11 BMIMA 196       8.130  19.283  17.439  1.00  0.00      A    N
ATOM   6828  C1  BMIMA 196       9.426  19.202  17.089  1.00  0.00      A    C
ATOM   6829  H1  BMIMA 196      10.049  20.007  16.761  1.00  0.00      A    H
ATOM   6830  C2  BMIMA 196       8.709  17.212  17.510  1.00  0.00      A    C
ATOM   6831  H2  BMIMA 196       8.752  16.148  17.581  1.00  0.00      A    H
ATOM   6832  C21 BMIMA 196       7.670  18.034  17.622  1.00  0.00      A    C
ATOM   6833  H21 BMIMA 196       6.678  17.788  17.932  1.00  0.00      A    H
ATOM   6834  C3  BMIMA 196      11.234  17.554  17.046  1.00  0.00      A    C
ATOM   6835  H3  BMIMA 196      11.700  18.421  16.600  1.00  0.00      A    H
ATOM   6836  H31 BMIMA 196      11.744  17.437  17.991  1.00  0.00      A    H
ATOM   6837  H32 BMIMA 196      11.198  16.649  16.457  1.00  0.00      A    H
ATOM   6838  C4  BMIMA 196       7.244  20.470  17.367  1.00  0.00      A    C
ATOM   6839  H4  BMIMA 196       6.419  20.155  16.745  1.00  0.00      A    H
ATOM   6840  H41 BMIMA 196       7.852  21.204  16.860  1.00  0.00      A    H
ATOM   6841  C5  BMIMA 196       6.633  20.947  18.666  1.00  0.00      A    C
ATOM   6842  H5  BMIMA 196       5.672  21.395  18.426  1.00  0.00      A    H
ATOM   6843  H51 BMIMA 196       6.278  20.047  19.161  1.00  0.00      A    H
ATOM   6844  C51 BMIMA 196       7.562  21.827  19.457  1.00  0.00      A    C
ATOM   6845  H52 BMIMA 196       8.481  21.330  19.754  1.00  0.00      A    H
ATOM   6846  H53 BMIMA 196       7.778  22.754  18.931  1.00  0.00      A    H
ATOM   6847  C6  BMIMA 196       6.940  22.206  20.804  1.00  0.00      A    C
ATOM   6848  H6  BMIMA 196       6.182  22.969  20.668  1.00  0.00      A    H
ATOM   6849  H61 BMIMA 196       6.366  21.358  21.158  1.00  0.00      A    H
ATOM   6850  H62 BMIMA 196       7.663  22.497  21.557  1.00  0.00      A    H
ATOM   6861  N1  BMIMA 197      32.874  -1.014  40.169  1.00  0.00      A    N
ATOM   6862  N11 BMIMA 197      33.452   1.016  40.112  1.00  0.00      A    N
ATOM   6863  C1  BMIMA 197      33.874  -0.208  40.216  1.00  0.00      A    C
ATOM   6864  H1  BMIMA 197      34.904  -0.487  40.281  1.00  0.00      A    H
ATOM   6865  C2  BMIMA 197      31.706  -0.239  40.119  1.00  0.00      A    C
ATOM   6866  H2  BMIMA 197      30.675  -0.506  40.032  1.00  0.00      A    H
ATOM   6867  C21 BMIMA 197      32.096   0.993  40.145  1.00  0.00      A    C
ATOM   6868  H21 BMIMA 197      31.565   1.918  40.194  1.00  0.00      A    H
ATOM   6869  C3  BMIMA 197      32.951  -2.459  40.288  1.00  0.00      A    C
ATOM   6870  H3  BMIMA 197      32.194  -2.981  39.720  1.00  0.00      A    H
ATOM   6871  H31 BMIMA 197      33.934  -2.798  39.998  1.00  0.00      A    H
ATOM   6872  H32 BMIMA 197      32.880  -2.759  41.323  1.00  0.00      A    H
ATOM   6873  C4  BMIMA 197      34.282   2.274  40.171  1.00  0.00      A    C
ATOM   6874  H4  BMIMA 197      35.114   2.111  40.840  1.00  0.00      A    H
ATOM   6875  H41 BMIMA 197      33.561   2.971  40.571  1.00  0.00      A    H
ATOM   6876  C5  BMIMA 197      34.840   2.731  38.844  1.00  0.00      A    C
ATOM   6877  H5  BMIMA 197      35.466   3.618  38.892  1.00  0.00      A    H
ATOM   6878  H51 BMIMA 197      35.368   1.866  38.451  1.00  0.00      A    H
ATOM   6879  C51 BMIMA 197      33.698   3.088  38.032  1.00  0.00      A    C
ATOM   6880  H52 BMIMA 197      33.029   2.266  37.791  1.00  0.00      A    H
ATOM   6881  H53 BMIMA 197      33.078   3.790  38.583  1.00  0.00      A    H
ATOM   6882  C6  BMIMA 197      34.211   3.684  36.709  1.00  0.00      A    C
ATOM   6883  H6  BMIMA 197      33.388   3.867  36.027  1.00  0.00      A    H
ATOM   6884  H61 BMIMA 197      34.658   4.667  36.812  1.00  0.00      A    H
ATOM   6885  H62 BMIMA 197      34.776   3.004  36.083  1.00  0.00      A    H
ATOM   6896  N1  BMIMA 198      19.623  47.659  36.197  1.00  0.00      A    N
ATOM   6897  N11 BMIMA 198      18.471  47.165  37.887  1.00  0.00      A    N
ATOM   6898  C1  BMIMA 198      18.888  46.766  36.709  1.00  0.00      A    C
ATOM   6899  H1  BMIMA 198      18.431  45.970  36.160  1.00  0.00      A    H
ATOM   6900  C2  BMIMA 198      20.000  48.551  37.168  1.00  0.00      A    C
ATOM   6901  H2  BMIMA 198      20.673  49.327  36.877  1.00  0.00      A    H
ATOM   6902  C21 BMIMA 198      19.216  48.300  38.229  1.00  0.00      A    C
ATOM   6903  H21 BMIMA 198      19.132  48.744  39.197  1.00  0.00      A    H
ATOM   6904  C3  BMIMA 198      20.190  47.639  34.845  1.00  0.00      A    C
ATOM   6905  H3  BMIMA 198      21.186  48.057  34.859  1.00  0.00      A    H
ATOM   6906  H31 BMIMA 198      20.227  46.576  34.658  1.00  0.00      A    H
ATOM   6907  H32 BMIMA 198      19.492  48.161  34.208  1.00  0.00      A    H
ATOM   6908  C4  BMIMA 198      17.432  46.590  38.783  1.00  0.00      A    C
ATOM   6909  H4  BMIMA 198      16.571  46.240  38.233  1.00  0.00      A    H
ATOM   6910  H41 BMIMA 198      17.143  47.439  39.384  1.00  0.00      A    H
ATOM   6911  C5  BMIMA 198      18.026  45.521  39.791  1.00  0.00      A    C
ATOM   6912  H5  BMIMA 198      18.686  46.088  40.441  1.00  0.00      A    H
ATOM   6913  H51 BMIMA 198      17.189  45.117  40.355  1.00  0.00      A    H
ATOM   6914  C51 BMIMA 198      18.908  44.484  39.100  1.00  0.00      A    C
ATOM   6915  H52 BMIMA 198      18.298  44.135  38.271  1.00  0.00      A    H
ATOM   6916  H53 BMIMA 198      19.782  44.929  38.633  1.00  0.00      A    H
ATOM   6917  C6  BMIMA 198      19.454  43.561  40.203  1.00  0.00      A    C
ATOM   6918  H6  BMIMA 198      18.720  42.835  40.532  1.00  0.00      A    H
ATOM   6919  H61 BMIMA 198      20.345  43.084  39.809  1.00  0.00      A    H
ATOM   6920  H62 BMIMA 198      19.699  44.248  41.005  1.00  0.00      A    H
ATOM   6931  N1  BMIMA 199      20.028  13.442  30.597  1.00  0.00      A    N
ATOM   6932  N11 BMIMA 199      19.602  15.038  31.947  1.00  0.00      A    N
ATOM   6933  C1  BMIMA 199      19.371  14.533  30.782  1.00  0.00      A    C
ATOM   6934  H1  BMIMA 199      18.673  14.980  30.106  1.00  0.00      A    H
ATOM   6935  C2  BMIMA 199      20.975  13.451  31.616  1.00  0.00      A    C
ATOM   6936  H2  BMIMA 199      21.778  12.747  31.612  1.00  0.00      A    H
ATOM   6937  C21 BMIMA 199      20.675  14.444  32.494  1.00  0.00      A    C
ATOM   6938  H21 BMIMA 199      21.134  14.879  33.355  1.00  0.00      A    H
ATOM   6939  C3  BMIMA 199      19.884  12.395  29.623  1.00  0.00      A    C
ATOM   6940  H3  BMIMA 199      20.696  12.575  28.935  1.00  0.00      A    H
ATOM   6941  H31 BMIMA 199      20.060  11.420  30.054  1.00  0.00      A    H
ATOM   6942  H32 BMIMA 199      18.921  12.487  29.141  1.00  0.00      A    H
ATOM   6943  C4  BMIMA 199      18.907  16.254  32.520  1.00  0.00      A    C
ATOM   6944  H4  BMIMA 199      18.932  16.975  31.717  1.00  0.00      A    H
ATOM   6945  H41 BMIMA 199      19.692  16.597  33.178  1.00  0.00      A    H
ATOM   6946  C5  BMIMA 199      17.562  15.905  33.070  1.00  0.00      A    C
ATOM   6947  H5  BMIMA 199      16.890  15.806  32.221  1.00  0.00      A    H
ATOM   6948  H51 BMIMA 199      17.609  14.976  33.634  1.00  0.00      A    H
ATOM   6949  C51 BMIMA 199      16.974  17.088  33.982  1.00  0.00      A    C
ATOM   6950  H52 BMIMA 199      17.678  17.245  34.796  1.00  0.00      A    H
ATOM   6951  H53 BMIMA 199      16.793  17.990  33.403  1.00  0.00      A    H
ATOM   6952  C6  BMIMA 199      15.628  16.742  34.544  1.00  0.00      A    C
ATOM   6953  H6  BMIMA 199      15.716  15.959  35.289  1.00  0.00      A    H
ATOM   6954  H61 BMIMA 199      15.147  17.579  35.037  1.00  0.00      A    H
ATOM   6955  H62 BMIMA 199      14.990  16.378  33.747  1.00  0.00      A    H
ATOM   6966  N1  BMIMA 200      32.909  37.993  13.992  1.00  0.00      A    N
ATOM   6967  N11 BMIMA 200      31.626  38.706  12.463  1.00  0.00      A    N
ATOM   6968  C1  BMIMA 200      31.764  37.751  13.376  1.00  0.00      A    C
ATOM   6969  H1  BMIMA 200      31.062  36.994  13.652  1.00  0.00      A    H
ATOM   6970  C2  BMIMA 200      33.429  39.178  13.452  1.00  0.00      A    C
ATOM   6971  H2  BMIMA 200      34.361  39.638  13.695  1.00  0.00      A    H
ATOM   6972  C21 BMIMA 200      32.586  39.656  12.555  1.00  0.00      A    C
ATOM   6973  H21 BMIMA 200      32.640  40.543  11.962  1.00  0.00      A    H
ATOM   6974  C3  BMIMA 200      33.478  37.208  15.023  1.00  0.00      A    C
ATOM   6975  H3  BMIMA 200      33.397  37.678  15.992  1.00  0.00      A    H
ATOM   6976  H31 BMIMA 200      33.024  36.241  15.184  1.00  0.00      A    H
ATOM   6977  H32 BMIMA 200      34.528  37.002  14.876  1.00  0.00      A    H
ATOM   6978  C4  BMIMA 200      30.501  38.846  11.522  1.00  0.00      A    C
ATOM   6979  H4  BMIMA 200      30.471  37.973  10.887  1.00  0.00      A    H
ATOM   6980  H41 BMIMA 200      30.618  39.762  10.962  1.00  0.00      A    H
ATOM   6981  C5  BMIMA 200      29.172  38.830  12.278  1.00  0.00      A    C
ATOM   6982  H5  BMIMA 200      28.404  39.095  11.556  1.00  0.00      A    H
ATOM   6983  H51 BMIMA 200      28.934  37.900  12.786  1.00  0.00      A    H
ATOM   6984  C51 BMIMA 200      29.029  40.049  13.195  1.00  0.00      A    C
ATOM   6985  H52 BMIMA 200      29.849  40.061  13.909  1.00  0.00      A    H
ATOM   6986  H53 BMIMA 200      29.020  40.913  12.535  1.00  0.00      A    H
ATOM   6987  C6  BMIMA 200      27.700  40.196  13.926  1.00  0.00      A    C
ATOM   6988  H6  BMIMA 200      27.780  39.527  14.775  1.00  0.00      A    H
ATOM   6989  H61 BMIMA 200      27.589  41.153  14.423  1.00  0.00      A    H
ATOM   6990  H62 BMIMA 200      26.833  39.998  13.306  1.00  0.00      A    H
ATOM   7001  N1  BMIMA 201      44.345  16.396  24.969  1.00  0.00      A    N
ATOM   7002  N11 BMIMA 201      44.422  16.386  22.816  1.00  0.00      A    N
ATOM   7003  C1  BMIMA 201      43.969  17.035  23.897  1.00  0.00      A    C
ATOM   7004  H1  BMIMA 201      43.317  17.873  24.023  1.00  0.00      A    H
ATOM   7005  C2  BMIMA 201      45.116  15.319  24.602  1.00  0.00      A    C
ATOM   7006  H2  BMIMA 201      45.574  14.656  25.303  1.00  0.00      A    H
ATOM   7007  C21 BMIMA 201      45.083  15.271  23.295  1.00  0.00      A    C
ATOM   7008  H21 BMIMA 201      45.550  14.570  22.638  1.00  0.00      A    H
ATOM   7009  C3  BMIMA 201      44.528  17.023  26.258  1.00  0.00      A    C
ATOM   7010  H3  BMIMA 201      45.593  16.926  26.413  1.00  0.00      A    H
ATOM   7011  H31 BMIMA 201      44.463  18.101  26.256  1.00  0.00      A    H
ATOM   7012  H32 BMIMA 201      43.971  16.539  27.046  1.00  0.00      A    H
ATOM   7013  C4  BMIMA 201      44.075  16.710  21.412  1.00  0.00      A    C
ATOM   7014  H4  BMIMA 201      44.730  16.100  20.809  1.00  0.00      A    H
ATOM   7015  H41 BMIMA 201      44.284  17.758  21.260  1.00  0.00      A    H
ATOM   7016  C5  BMIMA 201      42.703  16.301  20.926  1.00  0.00      A    C
ATOM   7017  H5  BMIMA 201      42.022  17.146  20.858  1.00  0.00      A    H
ATOM   7018  H51 BMIMA 201      42.825  16.095  19.866  1.00  0.00      A    H
ATOM   7019  C51 BMIMA 201      41.931  15.164  21.630  1.00  0.00      A    C
ATOM   7020  H52 BMIMA 201      41.769  14.383  20.891  1.00  0.00      A    H
ATOM   7021  H53 BMIMA 201      42.615  14.793  22.389  1.00  0.00      A    H
ATOM   7022  C6  BMIMA 201      40.578  15.619  22.130  1.00  0.00      A    C
ATOM   7023  H6  BMIMA 201      39.991  15.943  21.277  1.00  0.00      A    H
ATOM   7024  H61 BMIMA 201      39.985  14.898  22.679  1.00  0.00      A    H
ATOM   7025  H62 BMIMA 201      40.792  16.304  22.942  1.00  0.00      A    H
ATOM   7036  N1  BMIMA 202      44.534  42.022  18.404  1.00  0.00      A    N
ATOM   7037  N11 BMIMA 202      42.361  41.889  17.980  1.00  0.00      A    N
ATOM   7038  C1  BMIMA 202      43.604  41.593  17.566  1.00  0.00      A    C
ATOM   7039  H1  BMIMA 202      43.889  41.183  16.621  1.00  0.00      A    H
ATOM   7040  C2  BMIMA 202      43.874  42.699  19.432  1.00  0.00      A    C
ATOM   7041  H2  BMIMA 202      44.423  43.196  20.201  1.00  0.00      A    H
ATOM   7042  C21 BMIMA 202      42.520  42.491  19.190  1.00  0.00      A    C
ATOM   7043  H21 BMIMA 202      41.717  42.767  19.837  1.00  0.00      A    H
ATOM   7044  C3  BMIMA 202      45.938  42.172  18.178  1.00  0.00      A    C
ATOM   7045  H3  BMIMA 202      46.253  43.167  18.456  1.00  0.00      A    H
ATOM   7046  H31 BMIMA 202      46.445  41.408  18.750  1.00  0.00      A    H
ATOM   7047  H32 BMIMA 202      46.102  41.849  17.161  1.00  0.00      A    H
ATOM   7048  C4  BMIMA 202      41.101  41.498  17.309  1.00  0.00      A    C
ATOM   7049  H4  BMIMA 202      40.262  41.730  17.947  1.00  0.00      A    H
ATOM   7050  H41 BMIMA 202      40.969  40.449  17.090  1.00  0.00      A    H
ATOM   7051  C5  BMIMA 202      40.867  42.393  16.072  1.00  0.00      A    C
ATOM   7052  H5  BMIMA 202      41.833  42.752  15.726  1.00  0.00      A    H
ATOM   7053  H51 BMIMA 202      40.432  41.855  15.234  1.00  0.00      A    H
ATOM   7054  C51 BMIMA 202      40.068  43.727  16.319  1.00  0.00      A    C
ATOM   7055  H52 BMIMA 202      39.158  43.526  16.878  1.00  0.00      A    H
ATOM   7056  H53 BMIMA 202      40.683  44.418  16.889  1.00  0.00      A    H
ATOM   7057  C6  BMIMA 202      39.742  44.384  15.061  1.00  0.00      A    C
ATOM   7058  H6  BMIMA 202      38.847  43.937  14.645  1.00  0.00      A    H
ATOM   7059  H61 BMIMA 202      39.332  45.361  15.289  1.00  0.00      A    H
ATOM   7060  H62 BMIMA 202      40.611  44.291  14.420  1.00  0.00      A    H
ATOM   7071  N1  BMIMA 203      39.564   1.643   8.748  1.00  0.00      A    N
ATOM   7072  N11 BMIMA 203      40.646   3.239   7.720  1.00  0.00      A    N
ATOM   7073  C1  BMIMA 203      40.642   1.947   8.062  1.00  0.00      A    C
ATOM   7074  H1  BMIMA 203      41.484   1.311   7.891  1.00  0.00      A    H
ATOM   7075  C2  BMIMA 203      38.711   2.724   8.632  1.00  0.00      A    C
ATOM   7076  H2  BMIMA 203      37.756   2.800   9.103  1.00  0.00      A    H
ATOM   7077  C21 BMIMA 203      39.424   3.734   8.059  1.00  0.00      A    C
ATOM   7078  H21 BMIMA 203      39.207   4.770   7.912  1.00  0.00      A    H
ATOM   7079  C3  BMIMA 203      39.206   0.318   9.169  1.00  0.00      A    C
ATOM   7080  H3  BMIMA 203      38.557   0.303  10.032  1.00  0.00      A    H
ATOM   7081  H31 BMIMA 203      38.737  -0.103   8.291  1.00  0.00      A    H
[truncated: 348,395 more chars]
