# Supplementary material for: Ion and Solvent Modulation of Ferrocene and Decamethylferrocene Oxidation Potentials in Organic Electrolytes as Predicted by Molecular Dynamics Simulations
Source: J Phys Chem B. 2025 Feb 11;129(7):2067–81. doi: 10.1021/acs.jpcb.4c08321 (PMC11848929; doi:10.1021/acs.jpcb.4c08321)
Supplement: Supplementary file 2 — jp4c08321_si_002.zip [file jp4c08321_si_002.zip › simulation_files/pdb_files/DMFc_BMIMBF4_0220_DCE_0750.pdb]

TITLE     MDANALYSIS FRAME 0: Created by PDBWriter
CRYST1   55.222   55.222   55.222  90.00  90.00  90.00 P 1           1
ATOM      1  CT  DCE A   1      42.857  18.289  54.198  1.00  0.00      A    C
ATOM      2  HC  DCE A   1      43.220  17.947  53.229  1.00  0.00      A    H
ATOM      3  HC1 DCE A   1      42.936  17.477  54.920  1.00  0.00      A    H
ATOM      4  Cl  DCE A   1      44.083  19.493  54.598  1.00  0.00      A   CL
ATOM      5  CT1 DCE A   1      41.435  18.914  54.102  1.00  0.00      A    C
ATOM      6  HC2 DCE A   1      41.200  19.502  54.989  1.00  0.00      A    H
ATOM      7  Cl1 DCE A   1      41.376  20.089  52.758  1.00  0.00      A   CL
ATOM      8  HC3 DCE A   1      40.732  18.107  53.897  1.00  0.00      A    H
ATOM      9  CT  DCE A   2      35.096  35.161  18.394  1.00  0.00      A    C
ATOM     10  HC  DCE A   2      34.022  35.283  18.536  1.00  0.00      A    H
ATOM     11  HC1 DCE A   2      35.678  35.932  18.900  1.00  0.00      A    H
ATOM     12  Cl  DCE A   2      35.769  33.593  19.016  1.00  0.00      A   CL
ATOM     13  CT1 DCE A   2      35.397  35.303  16.941  1.00  0.00      A    C
ATOM     14  HC2 DCE A   2      36.464  35.153  16.777  1.00  0.00      A    H
ATOM     15  Cl1 DCE A   2      34.493  34.069  16.032  1.00  0.00      A   CL
ATOM     16  HC3 DCE A   2      34.968  36.233  16.567  1.00  0.00      A    H
ATOM     17  CT  DCE A   3      16.461   3.997  23.632  1.00  0.00      A    C
ATOM     18  HC  DCE A   3      16.672   4.600  24.515  1.00  0.00      A    H
ATOM     19  HC1 DCE A   3      16.794   4.690  22.859  1.00  0.00      A    H
ATOM     20  Cl  DCE A   3      17.424   2.518  23.588  1.00  0.00      A   CL
ATOM     21  CT1 DCE A   3      14.952   3.766  23.387  1.00  0.00      A    C
ATOM     22  HC2 DCE A   3      14.281   4.592  23.625  1.00  0.00      A    H
ATOM     23  Cl1 DCE A   3      14.813   3.323  21.668  1.00  0.00      A   CL
ATOM     24  HC3 DCE A   3      14.500   3.036  24.059  1.00  0.00      A    H
ATOM     25  CT  DCE A   4      23.392  22.632  27.029  1.00  0.00      A    C
ATOM     26  HC  DCE A   4      23.646  23.491  27.651  1.00  0.00      A    H
ATOM     27  HC1 DCE A   4      23.701  22.806  25.998  1.00  0.00      A    H
ATOM     28  Cl  DCE A   4      24.360  21.299  27.598  1.00  0.00      A   CL
ATOM     29  CT1 DCE A   4      21.923  22.411  27.061  1.00  0.00      A    C
ATOM     30  HC2 DCE A   4      21.606  21.978  28.010  1.00  0.00      A    H
ATOM     31  Cl1 DCE A   4      21.090  23.890  26.627  1.00  0.00      A   CL
ATOM     32  HC3 DCE A   4      21.713  21.739  26.229  1.00  0.00      A    H
ATOM     33  CT  DCE A   5      37.266   0.507  44.550  1.00  0.00      A    C
ATOM     34  HC  DCE A   5      37.416   0.012  45.510  1.00  0.00      A    H
ATOM     35  HC1 DCE A   5      37.154   1.563  44.796  1.00  0.00      A    H
ATOM     36  Cl  DCE A   5      38.812   0.350  43.674  1.00  0.00      A   CL
ATOM     37  CT1 DCE A   5      36.045   0.132  43.659  1.00  0.00      A    C
ATOM     38  HC2 DCE A   5      35.132  -0.022  44.234  1.00  0.00      A    H
ATOM     39  Cl1 DCE A   5      35.892   1.445  42.448  1.00  0.00      A   CL
ATOM     40  HC3 DCE A   5      36.220  -0.813  43.146  1.00  0.00      A    H
ATOM     41  CT  DCE A   6      27.583  22.819  22.437  1.00  0.00      A    C
ATOM     42  HC  DCE A   6      27.031  21.941  22.772  1.00  0.00      A    H
ATOM     43  HC1 DCE A   6      28.522  22.960  22.971  1.00  0.00      A    H
ATOM     44  Cl  DCE A   6      27.967  22.772  20.640  1.00  0.00      A   CL
ATOM     45  CT1 DCE A   6      26.465  23.833  22.672  1.00  0.00      A    C
ATOM     46  HC2 DCE A   6      25.691  23.569  21.951  1.00  0.00      A    H
ATOM     47  Cl1 DCE A   6      25.976  23.754  24.428  1.00  0.00      A   CL
ATOM     48  HC3 DCE A   6      26.765  24.854  22.434  1.00  0.00      A    H
ATOM     49  CT  DCE A   7      54.108  17.860   2.515  1.00  0.00      A    C
ATOM     50  HC  DCE A   7      53.096  18.256   2.418  1.00  0.00      A    H
ATOM     51  HC1 DCE A   7      54.784  18.035   1.678  1.00  0.00      A    H
ATOM     52  Cl  DCE A   7      54.776  18.756   3.941  1.00  0.00      A   CL
ATOM     53  CT1 DCE A   7      54.228  16.381   2.925  1.00  0.00      A    C
ATOM     54  HC2 DCE A   7      53.563  15.714   2.376  1.00  0.00      A    H
ATOM     55  Cl1 DCE A   7      55.856  15.650   2.886  1.00  0.00      A   CL
ATOM     56  HC3 DCE A   7      53.901  16.349   3.964  1.00  0.00      A    H
ATOM     57  CT  DCE A   8      35.151  41.267  32.901  1.00  0.00      A    C
ATOM     58  HC  DCE A   8      34.748  42.252  33.137  1.00  0.00      A    H
ATOM     59  HC1 DCE A   8      36.166  41.455  33.250  1.00  0.00      A    H
ATOM     60  Cl  DCE A   8      34.391  39.907  33.886  1.00  0.00      A   CL
ATOM     61  CT1 DCE A   8      34.955  40.861  31.512  1.00  0.00      A    C
ATOM     62  HC2 DCE A   8      33.925  40.594  31.276  1.00  0.00      A    H
ATOM     63  Cl1 DCE A   8      35.564  42.211  30.489  1.00  0.00      A   CL
ATOM     64  HC3 DCE A   8      35.498  39.921  31.412  1.00  0.00      A    H
ATOM     65  CT  DCE A   9      48.957  50.405  34.714  1.00  0.00      A    C
ATOM     66  HC  DCE A   9      48.903  49.721  33.867  1.00  0.00      A    H
ATOM     67  HC1 DCE A   9      49.832  51.054  34.679  1.00  0.00      A    H
ATOM     68  Cl  DCE A   9      47.581  51.521  34.620  1.00  0.00      A   CL
ATOM     69  CT1 DCE A   9      48.838  49.600  36.000  1.00  0.00      A    C
ATOM     70  HC2 DCE A   9      49.645  48.870  36.060  1.00  0.00      A    H
ATOM     71  Cl1 DCE A   9      49.060  50.678  37.410  1.00  0.00      A   CL
ATOM     72  HC3 DCE A   9      47.886  49.071  36.049  1.00  0.00      A    H
ATOM     73  CT  DCE A  10      50.014  43.371  30.771  1.00  0.00      A    C
ATOM     74  HC  DCE A  10      49.519  43.841  29.922  1.00  0.00      A    H
ATOM     75  HC1 DCE A  10      49.226  43.285  31.519  1.00  0.00      A    H
ATOM     76  Cl  DCE A  10      50.635  41.810  30.129  1.00  0.00      A   CL
ATOM     77  CT1 DCE A  10      51.222  44.120  31.389  1.00  0.00      A    C
ATOM     78  HC2 DCE A  10      50.892  44.894  32.082  1.00  0.00      A    H
ATOM     79  Cl1 DCE A  10      52.154  42.915  32.274  1.00  0.00      A   CL
ATOM     80  HC3 DCE A  10      51.921  44.502  30.645  1.00  0.00      A    H
ATOM     81  CT  DCE A  11       6.830   6.194  42.984  1.00  0.00      A    C
ATOM     82  HC  DCE A  11       7.793   5.686  42.957  1.00  0.00      A    H
ATOM     83  HC1 DCE A  11       6.805   6.839  42.105  1.00  0.00      A    H
ATOM     84  Cl  DCE A  11       5.457   4.989  42.708  1.00  0.00      A   CL
ATOM     85  CT1 DCE A  11       6.576   7.011  44.198  1.00  0.00      A    C
ATOM     86  HC2 DCE A  11       5.642   7.566  44.106  1.00  0.00      A    H
ATOM     87  Cl1 DCE A  11       6.649   6.028  45.622  1.00  0.00      A   CL
ATOM     88  HC3 DCE A  11       7.300   7.815  44.323  1.00  0.00      A    H
ATOM     89  CT  DCE A  12      37.853  44.208  36.006  1.00  0.00      A    C
ATOM     90  HC  DCE A  12      38.925  44.014  36.031  1.00  0.00      A    H
ATOM     91  HC1 DCE A  12      37.627  44.229  37.072  1.00  0.00      A    H
ATOM     92  Cl  DCE A  12      37.625  45.741  35.154  1.00  0.00      A   CL
ATOM     93  CT1 DCE A  12      37.069  43.058  35.340  1.00  0.00      A    C
ATOM     94  HC2 DCE A  12      37.353  42.093  35.760  1.00  0.00      A    H
ATOM     95  Cl1 DCE A  12      35.341  43.262  35.484  1.00  0.00      A   CL
ATOM     96  HC3 DCE A  12      37.271  42.999  34.271  1.00  0.00      A    H
ATOM     97  CT  DCE A  13      30.188  44.038  10.917  1.00  0.00      A    C
ATOM     98  HC  DCE A  13      29.135  44.225  11.127  1.00  0.00      A    H
ATOM     99  HC1 DCE A  13      30.608  43.644  11.843  1.00  0.00      A    H
ATOM    100  Cl  DCE A  13      30.427  42.717   9.786  1.00  0.00      A   CL
ATOM    101  CT1 DCE A  13      31.021  45.221  10.484  1.00  0.00      A    C
ATOM    102  HC2 DCE A  13      32.059  45.185  10.815  1.00  0.00      A    H
ATOM    103  Cl1 DCE A  13      30.805  45.279   8.700  1.00  0.00      A   CL
ATOM    104  HC3 DCE A  13      30.586  46.165  10.813  1.00  0.00      A    H
ATOM    105  CT  DCE A  14      44.643  33.518  11.103  1.00  0.00      A    C
ATOM    106  HC  DCE A  14      43.867  34.274  11.226  1.00  0.00      A    H
ATOM    107  HC1 DCE A  14      45.559  34.058  10.865  1.00  0.00      A    H
ATOM    108  Cl  DCE A  14      44.833  32.647  12.603  1.00  0.00      A   CL
ATOM    109  CT1 DCE A  14      44.191  32.571   9.979  1.00  0.00      A    C
ATOM    110  HC2 DCE A  14      43.318  31.944  10.162  1.00  0.00      A    H
ATOM    111  Cl1 DCE A  14      43.973  33.434   8.464  1.00  0.00      A   CL
ATOM    112  HC3 DCE A  14      44.991  31.864   9.755  1.00  0.00      A    H
ATOM    113  CT  DCE A  15      46.446  41.411  32.762  1.00  0.00      A    C
ATOM    114  HC  DCE A  15      46.265  40.579  33.442  1.00  0.00      A    H
ATOM    115  HC1 DCE A  15      45.462  41.771  32.460  1.00  0.00      A    H
ATOM    116  Cl  DCE A  15      47.121  42.779  33.559  1.00  0.00      A   CL
ATOM    117  CT1 DCE A  15      47.445  41.066  31.626  1.00  0.00      A    C
ATOM    118  HC2 DCE A  15      48.476  40.894  31.934  1.00  0.00      A    H
ATOM    119  Cl1 DCE A  15      46.999  39.659  30.616  1.00  0.00      A   CL
ATOM    120  HC3 DCE A  15      47.651  41.882  30.934  1.00  0.00      A    H
ATOM    121  CT  DCE A  16      32.773  47.373  35.608  1.00  0.00      A    C
ATOM    122  HC  DCE A  16      32.106  46.587  35.964  1.00  0.00      A    H
ATOM    123  HC1 DCE A  16      32.521  48.175  36.301  1.00  0.00      A    H
ATOM    124  Cl  DCE A  16      34.358  47.023  36.148  1.00  0.00      A   CL
ATOM    125  CT1 DCE A  16      32.563  47.826  34.089  1.00  0.00      A    C
ATOM    126  HC2 DCE A  16      32.972  47.018  33.483  1.00  0.00      A    H
ATOM    127  Cl1 DCE A  16      30.901  47.986  33.549  1.00  0.00      A   CL
ATOM    128  HC3 DCE A  16      33.150  48.693  33.788  1.00  0.00      A    H
ATOM    129  CT  DCE A  17      13.413  55.894  31.823  1.00  0.00      A    C
ATOM    130  HC  DCE A  17      13.127  56.192  32.832  1.00  0.00      A    H
ATOM    131  HC1 DCE A  17      12.990  56.652  31.164  1.00  0.00      A    H
ATOM    132  Cl  DCE A  17      15.181  56.019  31.749  1.00  0.00      A   CL
ATOM    133  CT1 DCE A  17      13.098  54.346  31.899  1.00  0.00      A    C
ATOM    134  HC2 DCE A  17      12.055  54.306  32.211  1.00  0.00      A    H
ATOM    135  Cl1 DCE A  17      13.228  53.514  30.307  1.00  0.00      A   CL
ATOM    136  HC3 DCE A  17      13.711  53.711  32.537  1.00  0.00      A    H
ATOM    137  CT  DCE A  18      23.739  17.522  27.062  1.00  0.00      A    C
ATOM    138  HC  DCE A  18      23.742  18.611  27.084  1.00  0.00      A    H
ATOM    139  HC1 DCE A  18      24.372  17.230  26.224  1.00  0.00      A    H
ATOM    140  Cl  DCE A  18      24.475  16.893  28.595  1.00  0.00      A   CL
ATOM    141  CT1 DCE A  18      22.240  17.302  26.975  1.00  0.00      A    C
ATOM    142  HC2 DCE A  18      21.718  17.798  27.793  1.00  0.00      A    H
ATOM    143  Cl1 DCE A  18      21.505  17.803  25.480  1.00  0.00      A   CL
ATOM    144  HC3 DCE A  18      21.942  16.262  27.108  1.00  0.00      A    H
ATOM    145  CT  DCE A  19      53.265  10.311  23.980  1.00  0.00      A    C
ATOM    146  HC  DCE A  19      53.411  10.396  22.903  1.00  0.00      A    H
ATOM    147  HC1 DCE A  19      53.960   9.688  24.544  1.00  0.00      A    H
ATOM    148  Cl  DCE A  19      53.359  11.974  24.615  1.00  0.00      A   CL
ATOM    149  CT1 DCE A  19      51.854   9.776  24.288  1.00  0.00      A    C
ATOM    150  HC2 DCE A  19      51.047  10.365  23.851  1.00  0.00      A    H
ATOM    151  Cl1 DCE A  19      51.570   8.108  23.688  1.00  0.00      A   CL
ATOM    152  HC3 DCE A  19      51.706   9.682  25.363  1.00  0.00      A    H
ATOM    153  CT  DCE A  20      36.848  27.784   3.291  1.00  0.00      A    C
ATOM    154  HC  DCE A  20      36.175  28.369   3.918  1.00  0.00      A    H
ATOM    155  HC1 DCE A  20      36.879  26.771   3.691  1.00  0.00      A    H
ATOM    156  Cl  DCE A  20      36.013  27.802   1.700  1.00  0.00      A   CL
ATOM    157  CT1 DCE A  20      38.283  28.363   3.348  1.00  0.00      A    C
ATOM    158  HC2 DCE A  20      38.210  29.437   3.177  1.00  0.00      A    H
ATOM    159  Cl1 DCE A  20      38.992  28.198   4.925  1.00  0.00      A   CL
ATOM    160  HC3 DCE A  20      38.939  27.904   2.608  1.00  0.00      A    H
ATOM    161  CT  DCE A  21      50.102  16.701  17.668  1.00  0.00      A    C
ATOM    162  HC  DCE A  21      50.708  16.291  16.861  1.00  0.00      A    H
ATOM    163  HC1 DCE A  21      49.048  16.532  17.446  1.00  0.00      A    H
ATOM    164  Cl  DCE A  21      50.506  15.930  19.239  1.00  0.00      A   CL
ATOM    165  CT1 DCE A  21      50.377  18.223  17.828  1.00  0.00      A    C
ATOM    166  HC2 DCE A  21      50.075  18.763  16.931  1.00  0.00      A    H
ATOM    167  Cl1 DCE A  21      49.415  18.963  19.173  1.00  0.00      A   CL
ATOM    168  HC3 DCE A  21      51.423  18.491  17.982  1.00  0.00      A    H
ATOM    169  CT  DCE A  22      48.226  21.043  13.270  1.00  0.00      A    C
ATOM    170  HC  DCE A  22      49.174  20.526  13.123  1.00  0.00      A    H
ATOM    171  HC1 DCE A  22      48.252  22.095  13.556  1.00  0.00      A    H
ATOM    172  Cl  DCE A  22      47.597  21.328  11.636  1.00  0.00      A   CL
ATOM    173  CT1 DCE A  22      47.262  20.456  14.218  1.00  0.00      A    C
ATOM    174  HC2 DCE A  22      47.009  19.403  14.091  1.00  0.00      A    H
ATOM    175  Cl1 DCE A  22      48.051  20.455  15.863  1.00  0.00      A   CL
ATOM    176  HC3 DCE A  22      46.386  21.102  14.269  1.00  0.00      A    H
ATOM    177  CT  DCE A  23       5.550  24.108  23.792  1.00  0.00      A    C
ATOM    178  HC  DCE A  23       6.306  23.322  23.773  1.00  0.00      A    H
ATOM    179  HC1 DCE A  23       4.694  23.508  23.484  1.00  0.00      A    H
ATOM    180  Cl  DCE A  23       5.488  24.759  25.472  1.00  0.00      A   CL
ATOM    181  CT1 DCE A  23       6.192  25.268  22.937  1.00  0.00      A    C
ATOM    182  HC2 DCE A  23       5.548  26.147  22.938  1.00  0.00      A    H
ATOM    183  Cl1 DCE A  23       7.854  25.529  23.564  1.00  0.00      A   CL
ATOM    184  HC3 DCE A  23       6.288  24.910  21.912  1.00  0.00      A    H
ATOM    185  CT  DCE A  24      32.689  38.120   6.694  1.00  0.00      A    C
ATOM    186  HC  DCE A  24      33.400  38.761   6.172  1.00  0.00      A    H
ATOM    187  HC1 DCE A  24      32.918  37.861   7.727  1.00  0.00      A    H
ATOM    188  Cl  DCE A  24      31.242  39.079   6.704  1.00  0.00      A   CL
ATOM    189  CT1 DCE A  24      32.453  36.958   5.735  1.00  0.00      A    C
ATOM    190  HC2 DCE A  24      31.984  37.323   4.821  1.00  0.00      A    H
ATOM    191  Cl1 DCE A  24      33.998  36.232   5.225  1.00  0.00      A   CL
ATOM    192  HC3 DCE A  24      31.836  36.157   6.143  1.00  0.00      A    H
ATOM    193  CT  DCE A  25       4.757   3.392  52.917  1.00  0.00      A    C
ATOM    194  HC  DCE A  25       5.801   3.612  52.694  1.00  0.00      A    H
ATOM    195  HC1 DCE A  25       4.763   2.800  53.833  1.00  0.00      A    H
ATOM    196  Cl  DCE A  25       3.887   4.913  52.882  1.00  0.00      A   CL
ATOM    197  CT1 DCE A  25       4.066   2.479  51.931  1.00  0.00      A    C
ATOM    198  HC2 DCE A  25       3.022   2.277  52.170  1.00  0.00      A    H
ATOM    199  Cl1 DCE A  25       4.431   3.208  50.349  1.00  0.00      A   CL
ATOM    200  HC3 DCE A  25       4.472   1.467  51.911  1.00  0.00      A    H
ATOM    201  CT  DCE A  26      24.112  19.468  34.508  1.00  0.00      A    C
ATOM    202  HC  DCE A  26      23.853  19.423  35.566  1.00  0.00      A    H
ATOM    203  HC1 DCE A  26      23.285  19.943  33.982  1.00  0.00      A    H
ATOM    204  Cl  DCE A  26      25.469  20.631  34.268  1.00  0.00      A   CL
ATOM    205  CT1 DCE A  26      24.413  18.198  33.802  1.00  0.00      A    C
ATOM    206  HC2 DCE A  26      25.323  17.753  34.204  1.00  0.00      A    H
ATOM    207  Cl1 DCE A  26      23.060  17.046  33.869  1.00  0.00      A   CL
ATOM    208  HC3 DCE A  26      24.598  18.437  32.754  1.00  0.00      A    H
ATOM    209  CT  DCE A  27      20.301  15.944  10.907  1.00  0.00      A    C
ATOM    210  HC  DCE A  27      20.962  15.316  10.309  1.00  0.00      A    H
ATOM    211  HC1 DCE A  27      19.863  16.604  10.159  1.00  0.00      A    H
ATOM    212  Cl  DCE A  27      18.948  15.042  11.715  1.00  0.00      A   CL
ATOM    213  CT1 DCE A  27      21.167  16.574  12.048  1.00  0.00      A    C
ATOM    214  HC2 DCE A  27      20.638  17.471  12.370  1.00  0.00      A    H
ATOM    215  Cl1 DCE A  27      21.233  15.229  13.224  1.00  0.00      A   CL
ATOM    216  HC3 DCE A  27      22.186  16.823  11.750  1.00  0.00      A    H
ATOM    217  CT  DCE A  28       2.201  18.812  51.457  1.00  0.00      A    C
ATOM    218  HC  DCE A  28       3.216  18.601  51.120  1.00  0.00      A    H
ATOM    219  HC1 DCE A  28       2.280  18.889  52.542  1.00  0.00      A    H
ATOM    220  Cl  DCE A  28       1.460  20.340  50.802  1.00  0.00      A   CL
ATOM    221  CT1 DCE A  28       1.279  17.659  51.059  1.00  0.00      A    C
ATOM    222  HC2 DCE A  28       0.942  17.677  50.023  1.00  0.00      A    H
ATOM    223  Cl1 DCE A  28       2.169  16.155  51.379  1.00  0.00      A   CL
ATOM    224  HC3 DCE A  28       0.372  17.637  51.663  1.00  0.00      A    H
ATOM    225  CT  DCE A  29      25.966  30.017  12.933  1.00  0.00      A    C
ATOM    226  HC  DCE A  29      26.900  30.170  12.392  1.00  0.00      A    H
ATOM    227  HC1 DCE A  29      25.198  30.002  12.160  1.00  0.00      A    H
ATOM    228  Cl  DCE A  29      26.196  28.366  13.728  1.00  0.00      A   CL
ATOM    229  CT1 DCE A  29      25.728  31.130  13.946  1.00  0.00      A    C
ATOM    230  HC2 DCE A  29      24.729  31.204  14.377  1.00  0.00      A    H
ATOM    231  Cl1 DCE A  29      26.937  30.966  15.279  1.00  0.00      A   CL
ATOM    232  HC3 DCE A  29      26.100  32.009  13.421  1.00  0.00      A    H
ATOM    233  CT  DCE A  30      52.208  37.925  40.073  1.00  0.00      A    C
ATOM    234  HC  DCE A  30      52.773  37.193  39.496  1.00  0.00      A    H
ATOM    235  HC1 DCE A  30      52.360  38.886  39.580  1.00  0.00      A    H
ATOM    236  Cl  DCE A  30      50.386  37.563  40.011  1.00  0.00      A   CL
ATOM    237  CT1 DCE A  30      52.726  37.877  41.504  1.00  0.00      A    C
ATOM    238  HC2 DCE A  30      52.453  36.974  42.049  1.00  0.00      A    H
ATOM    239  Cl1 DCE A  30      54.428  38.130  41.733  1.00  0.00      A   CL
ATOM    240  HC3 DCE A  30      52.208  38.640  42.085  1.00  0.00      A    H
ATOM    241  CT  DCE A  31       7.776   2.013   1.331  1.00  0.00      A    C
ATOM    242  HC  DCE A  31       6.852   2.504   1.636  1.00  0.00      A    H
ATOM    243  HC1 DCE A  31       8.351   2.636   0.646  1.00  0.00      A    H
ATOM    244  Cl  DCE A  31       8.703   1.769   2.813  1.00  0.00      A   CL
ATOM    245  CT1 DCE A  31       7.678   0.690   0.673  1.00  0.00      A    C
ATOM    246  HC2 DCE A  31       6.960   0.033   1.165  1.00  0.00      A    H
ATOM    247  Cl1 DCE A  31       7.087   0.893  -0.961  1.00  0.00      A   CL
ATOM    248  HC3 DCE A  31       8.694   0.307   0.769  1.00  0.00      A    H
ATOM    249  CT  DCE A  32       8.814  53.486  42.657  1.00  0.00      A    C
ATOM    250  HC  DCE A  32       9.195  52.632  42.095  1.00  0.00      A    H
ATOM    251  HC1 DCE A  32       8.068  53.188  43.394  1.00  0.00      A    H
ATOM    252  Cl  DCE A  32      10.157  54.291  43.498  1.00  0.00      A   CL
ATOM    253  CT1 DCE A  32       8.007  54.389  41.726  1.00  0.00      A    C
ATOM    254  HC2 DCE A  32       7.884  55.374  42.175  1.00  0.00      A    H
ATOM    255  Cl1 DCE A  32       8.855  54.477  40.205  1.00  0.00      A   CL
ATOM    256  HC3 DCE A  32       7.039  53.926  41.537  1.00  0.00      A    H
ATOM    257  CT  DCE A  33      53.451  25.734   6.706  1.00  0.00      A    C
ATOM    258  HC  DCE A  33      52.485  25.229   6.699  1.00  0.00      A    H
ATOM    259  HC1 DCE A  33      53.290  26.779   6.441  1.00  0.00      A    H
ATOM    260  Cl  DCE A  33      54.274  25.596   8.285  1.00  0.00      A   CL
ATOM    261  CT1 DCE A  33      54.410  25.256   5.675  1.00  0.00      A    C
ATOM    262  HC2 DCE A  33      55.194  25.978   5.444  1.00  0.00      A    H
ATOM    263  Cl1 DCE A  33      55.277  23.733   6.227  1.00  0.00      A   CL
ATOM    264  HC3 DCE A  33      53.844  25.043   4.768  1.00  0.00      A    H
ATOM    265  CT  DCE A  34       6.809  48.478   1.260  1.00  0.00      A    C
ATOM    266  HC  DCE A  34       6.668  48.778   2.298  1.00  0.00      A    H
ATOM    267  HC1 DCE A  34       5.955  47.899   0.909  1.00  0.00      A    H
ATOM    268  Cl  DCE A  34       6.952  49.949   0.284  1.00  0.00      A   CL
ATOM    269  CT1 DCE A  34       8.143  47.706   1.182  1.00  0.00      A    C
ATOM    270  HC2 DCE A  34       8.991  48.372   1.343  1.00  0.00      A    H
ATOM    271  Cl1 DCE A  34       8.159  46.338   2.353  1.00  0.00      A   CL
ATOM    272  HC3 DCE A  34       8.187  47.128   0.259  1.00  0.00      A    H
ATOM    273  CT  DCE A  35      30.180  31.336  18.301  1.00  0.00      A    C
ATOM    274  HC  DCE A  35      29.637  32.276  18.201  1.00  0.00      A    H
ATOM    275  HC1 DCE A  35      31.152  31.550  18.745  1.00  0.00      A    H
ATOM    276  Cl  DCE A  35      29.170  30.075  19.179  1.00  0.00      A   CL
ATOM    277  CT1 DCE A  35      30.483  30.729  16.943  1.00  0.00      A    C
ATOM    278  HC2 DCE A  35      29.535  30.494  16.459  1.00  0.00      A    H
ATOM    279  Cl1 DCE A  35      31.423  31.717  15.858  1.00  0.00      A   CL
ATOM    280  HC3 DCE A  35      31.069  29.814  17.025  1.00  0.00      A    H
ATOM    281  CT  DCE A  36      29.343   7.540  48.575  1.00  0.00      A    C
ATOM    282  HC  DCE A  36      29.573   8.603  48.515  1.00  0.00      A    H
ATOM    283  HC1 DCE A  36      29.533   7.299  49.621  1.00  0.00      A    H
ATOM    284  Cl  DCE A  36      27.607   7.299  48.170  1.00  0.00      A   CL
ATOM    285  CT1 DCE A  36      30.212   6.688  47.613  1.00  0.00      A    C
ATOM    286  HC2 DCE A  36      30.286   5.654  47.948  1.00  0.00      A    H
ATOM    287  Cl1 DCE A  36      29.598   6.636  45.970  1.00  0.00      A   CL
ATOM    288  HC3 DCE A  36      31.241   7.030  47.499  1.00  0.00      A    H
ATOM    289  CT  DCE A  37       3.481  46.962  54.034  1.00  0.00      A    C
ATOM    290  HC  DCE A  37       3.799  47.430  53.103  1.00  0.00      A    H
ATOM    291  HC1 DCE A  37       4.260  46.245  54.293  1.00  0.00      A    H
ATOM    292  Cl  DCE A  37       3.446  48.041  55.462  1.00  0.00      A   CL
ATOM    293  CT1 DCE A  37       2.148  46.155  53.820  1.00  0.00      A    C
ATOM    294  HC2 DCE A  37       2.263  45.430  53.015  1.00  0.00      A    H
ATOM    295  Cl1 DCE A  37       1.643  45.274  55.318  1.00  0.00      A   CL
ATOM    296  HC3 DCE A  37       1.279  46.796  53.667  1.00  0.00      A    H
ATOM    297  CT  DCE A  38      28.417  31.683  49.343  1.00  0.00      A    C
ATOM    298  HC  DCE A  38      27.595  31.927  48.671  1.00  0.00      A    H
ATOM    299  HC1 DCE A  38      29.172  32.468  49.319  1.00  0.00      A    H
ATOM    300  Cl  DCE A  38      27.671  31.408  50.920  1.00  0.00      A   CL
ATOM    301  CT1 DCE A  38      29.053  30.388  48.917  1.00  0.00      A    C
ATOM    302  HC2 DCE A  38      28.284  29.619  48.840  1.00  0.00      A    H
ATOM    303  Cl1 DCE A  38      30.023  30.611  47.423  1.00  0.00      A   CL
ATOM    304  HC3 DCE A  38      29.675  29.974  49.711  1.00  0.00      A    H
ATOM    305  CT  DCE A  39      17.771  45.588  51.657  1.00  0.00      A    C
ATOM    306  HC  DCE A  39      17.718  45.125  52.642  1.00  0.00      A    H
ATOM    307  HC1 DCE A  39      17.603  46.663  51.720  1.00  0.00      A    H
ATOM    308  Cl  DCE A  39      19.457  45.470  51.090  1.00  0.00      A   CL
ATOM    309  CT1 DCE A  39      16.840  44.766  50.759  1.00  0.00      A    C
ATOM    310  HC2 DCE A  39      16.512  45.229  49.828  1.00  0.00      A    H
ATOM    311  Cl1 DCE A  39      17.652  43.209  50.530  1.00  0.00      A   CL
ATOM    312  HC3 DCE A  39      15.949  44.615  51.369  1.00  0.00      A    H
ATOM    313  CT  DCE A  40      52.902  11.980  19.763  1.00  0.00      A    C
ATOM    314  HC  DCE A  40      53.681  11.475  20.333  1.00  0.00      A    H
ATOM    315  HC1 DCE A  40      52.760  11.371  18.870  1.00  0.00      A    H
ATOM    316  Cl  DCE A  40      51.501  12.326  20.777  1.00  0.00      A   CL
ATOM    317  CT1 DCE A  40      53.422  13.309  19.275  1.00  0.00      A    C
ATOM    318  HC2 DCE A  40      52.757  13.765  18.542  1.00  0.00      A    H
ATOM    319  Cl1 DCE A  40      53.629  14.512  20.567  1.00  0.00      A   CL
ATOM    320  HC3 DCE A  40      54.410  13.135  18.850  1.00  0.00      A    H
ATOM    321  CT  DCE A  41      40.794  24.825   3.579  1.00  0.00      A    C
ATOM    322  HC  DCE A  41      40.915  24.500   4.612  1.00  0.00      A    H
ATOM    323  HC1 DCE A  41      41.184  24.026   2.949  1.00  0.00      A    H
ATOM    324  Cl  DCE A  41      39.057  25.059   3.305  1.00  0.00      A   CL
ATOM    325  CT1 DCE A  41      41.579  26.105   3.141  1.00  0.00      A    C
ATOM    326  HC2 DCE A  41      42.663  25.999   3.176  1.00  0.00      A    H
ATOM    327  Cl1 DCE A  41      41.189  26.454   1.436  1.00  0.00      A   CL
ATOM    328  HC3 DCE A  41      41.294  26.942   3.779  1.00  0.00      A    H
ATOM    329  CT  DCE A  42      46.851  34.011  19.418  1.00  0.00      A    C
ATOM    330  HC  DCE A  42      46.296  33.938  18.483  1.00  0.00      A    H
ATOM    331  HC1 DCE A  42      46.181  33.673  20.209  1.00  0.00      A    H
ATOM    332  Cl  DCE A  42      48.145  32.776  19.281  1.00  0.00      A   CL
ATOM    333  CT1 DCE A  42      47.436  35.379  19.707  1.00  0.00      A    C
ATOM    334  HC2 DCE A  42      46.729  36.208  19.747  1.00  0.00      A    H
ATOM    335  Cl1 DCE A  42      48.174  35.273  21.300  1.00  0.00      A   CL
ATOM    336  HC3 DCE A  42      48.110  35.699  18.912  1.00  0.00      A    H
ATOM    337  CT  DCE A  43      14.869  21.993  45.173  1.00  0.00      A    C
ATOM    338  HC  DCE A  43      15.596  21.207  45.375  1.00  0.00      A    H
ATOM    339  HC1 DCE A  43      13.951  21.568  44.767  1.00  0.00      A    H
ATOM    340  Cl  DCE A  43      14.446  22.895  46.696  1.00  0.00      A   CL
ATOM    341  CT1 DCE A  43      15.469  23.015  44.133  1.00  0.00      A    C
ATOM    342  HC2 DCE A  43      16.391  23.441  44.529  1.00  0.00      A    H
ATOM    343  Cl1 DCE A  43      15.878  22.193  42.570  1.00  0.00      A   CL
ATOM    344  HC3 DCE A  43      14.774  23.820  43.890  1.00  0.00      A    H
ATOM    345  CT  DCE A  44      -0.254  54.070  38.314  1.00  0.00      A    C
ATOM    346  HC  DCE A  44      -0.352  54.773  37.487  1.00  0.00      A    H
ATOM    347  HC1 DCE A  44      -1.202  53.560  38.481  1.00  0.00      A    H
ATOM    348  Cl  DCE A  44       0.951  52.868  37.791  1.00  0.00      A   CL
ATOM    349  CT1 DCE A  44       0.259  54.899  39.488  1.00  0.00      A    C
ATOM    350  HC2 DCE A  44       1.034  55.531  39.053  1.00  0.00      A    H
ATOM    351  Cl1 DCE A  44      -0.965  55.941  40.167  1.00  0.00      A   CL
ATOM    352  HC3 DCE A  44       0.657  54.266  40.281  1.00  0.00      A    H
ATOM    353  CT  DCE A  45      34.203  29.262  15.677  1.00  0.00      A    C
ATOM    354  HC  DCE A  45      34.601  28.838  14.755  1.00  0.00      A    H
ATOM    355  HC1 DCE A  45      33.419  30.005  15.528  1.00  0.00      A    H
ATOM    356  Cl  DCE A  45      33.342  27.889  16.507  1.00  0.00      A   CL
ATOM    357  CT1 DCE A  45      35.164  29.853  16.682  1.00  0.00      A    C
ATOM    358  HC2 DCE A  45      35.631  30.655  16.110  1.00  0.00      A    H
ATOM    359  Cl1 DCE A  45      34.242  30.411  18.049  1.00  0.00      A   CL
ATOM    360  HC3 DCE A  45      35.971  29.204  17.025  1.00  0.00      A    H
ATOM    361  CT  DCE A  46      31.743  37.412  27.835  1.00  0.00      A    C
ATOM    362  HC  DCE A  46      31.036  38.007  28.413  1.00  0.00      A    H
ATOM    363  HC1 DCE A  46      31.859  37.801  26.823  1.00  0.00      A    H
ATOM    364  Cl  DCE A  46      33.270  37.532  28.720  1.00  0.00      A   CL
ATOM    365  CT1 DCE A  46      31.213  35.995  27.828  1.00  0.00      A    C
ATOM    366  HC2 DCE A  46      31.788  35.293  27.225  1.00  0.00      A    H
ATOM    367  Cl1 DCE A  46      30.933  35.444  29.497  1.00  0.00      A   CL
ATOM    368  HC3 DCE A  46      30.284  35.980  27.259  1.00  0.00      A    H
ATOM    369  CT  DCE A  47      27.136   8.078  36.215  1.00  0.00      A    C
ATOM    370  HC  DCE A  47      27.355   7.380  35.407  1.00  0.00      A    H
ATOM    371  HC1 DCE A  47      27.514   9.042  35.875  1.00  0.00      A    H
ATOM    372  Cl  DCE A  47      25.388   8.345  36.385  1.00  0.00      A   CL
ATOM    373  CT1 DCE A  47      27.669   7.655  37.589  1.00  0.00      A    C
ATOM    374  HC2 DCE A  47      28.736   7.531  37.407  1.00  0.00      A    H
ATOM    375  Cl1 DCE A  47      27.279   8.733  38.887  1.00  0.00      A   CL
ATOM    376  HC3 DCE A  47      27.203   6.679  37.728  1.00  0.00      A    H
ATOM    377  CT  DCE A  48      53.665  11.093  15.473  1.00  0.00      A    C
ATOM    378  HC  DCE A  48      54.147  11.079  14.495  1.00  0.00      A    H
ATOM    379  HC1 DCE A  48      53.387  10.108  15.849  1.00  0.00      A    H
ATOM    380  Cl  DCE A  48      54.896  11.729  16.649  1.00  0.00      A   CL
ATOM    381  CT1 DCE A  48      52.460  11.931  15.549  1.00  0.00      A    C
ATOM    382  HC2 DCE A  48      51.995  11.893  16.534  1.00  0.00      A    H
ATOM    383  Cl1 DCE A  48      52.805  13.600  15.111  1.00  0.00      A   CL
ATOM    384  HC3 DCE A  48      51.856  11.457  14.775  1.00  0.00      A    H
ATOM    385  CT  DCE A  49      32.184  34.155  52.203  1.00  0.00      A    C
ATOM    386  HC  DCE A  49      32.067  35.109  51.690  1.00  0.00      A    H
ATOM    387  HC1 DCE A  49      31.236  33.676  52.449  1.00  0.00      A    H
ATOM    388  Cl  DCE A  49      32.890  32.987  50.971  1.00  0.00      A   CL
ATOM    389  CT1 DCE A  49      32.992  34.250  53.504  1.00  0.00      A    C
ATOM    390  HC2 DCE A  49      34.000  34.627  53.333  1.00  0.00      A    H
ATOM    391  Cl1 DCE A  49      32.100  35.289  54.656  1.00  0.00      A   CL
ATOM    392  HC3 DCE A  49      33.118  33.266  53.955  1.00  0.00      A    H
ATOM    393  CT  DCE A  50      43.215  39.350  20.343  1.00  0.00      A    C
ATOM    394  HC  DCE A  50      43.904  38.604  20.738  1.00  0.00      A    H
ATOM    395  HC1 DCE A  50      42.234  39.010  20.673  1.00  0.00      A    H
ATOM    396  Cl  DCE A  50      43.568  40.817  21.299  1.00  0.00      A   CL
ATOM    397  CT1 DCE A  50      43.324  39.811  18.874  1.00  0.00      A    C
ATOM    398  HC2 DCE A  50      43.156  39.043  18.120  1.00  0.00      A    H
ATOM    399  Cl1 DCE A  50      42.154  41.102  18.557  1.00  0.00      A   CL
ATOM    400  HC3 DCE A  50      44.349  40.115  18.664  1.00  0.00      A    H
ATOM    401  CT  DCE A  51      37.966   3.327  34.842  1.00  0.00      A    C
ATOM    402  HC  DCE A  51      37.070   3.314  34.221  1.00  0.00      A    H
ATOM    403  HC1 DCE A  51      38.125   2.315  35.214  1.00  0.00      A    H
ATOM    404  Cl  DCE A  51      39.313   3.766  33.789  1.00  0.00      A   CL
ATOM    405  CT1 DCE A  51      37.878   4.292  35.989  1.00  0.00      A    C
ATOM    406  HC2 DCE A  51      38.337   4.035  36.944  1.00  0.00      A    H
ATOM    407  Cl1 DCE A  51      38.575   5.833  35.512  1.00  0.00      A   CL
ATOM    408  HC3 DCE A  51      36.845   4.457  36.295  1.00  0.00      A    H
ATOM    409  CT  DCE A  52      49.198  28.514  39.351  1.00  0.00      A    C
ATOM    410  HC  DCE A  52      50.245  28.365  39.087  1.00  0.00      A    H
ATOM    411  HC1 DCE A  52      48.790  27.710  39.964  1.00  0.00      A    H
ATOM    412  Cl  DCE A  52      49.102  30.040  40.341  1.00  0.00      A   CL
ATOM    413  CT1 DCE A  52      48.402  28.829  37.993  1.00  0.00      A    C
ATOM    414  HC2 DCE A  52      47.365  28.618  38.253  1.00  0.00      A    H
ATOM    415  Cl1 DCE A  52      48.538  30.500  37.200  1.00  0.00      A   CL
ATOM    416  HC3 DCE A  52      48.574  28.037  37.265  1.00  0.00      A    H
ATOM    417  CT  DCE A  53      30.120  29.178  22.782  1.00  0.00      A    C
ATOM    418  HC  DCE A  53      29.686  29.963  23.402  1.00  0.00      A    H
ATOM    419  HC1 DCE A  53      29.837  29.571  21.806  1.00  0.00      A    H
ATOM    420  Cl  DCE A  53      31.872  29.061  22.904  1.00  0.00      A   CL
ATOM    421  CT1 DCE A  53      29.420  27.893  23.292  1.00  0.00      A    C
ATOM    422  HC2 DCE A  53      29.698  26.937  22.848  1.00  0.00      A    H
ATOM    423  Cl1 DCE A  53      29.733  27.559  24.987  1.00  0.00      A   CL
ATOM    424  HC3 DCE A  53      28.362  28.106  23.139  1.00  0.00      A    H
ATOM    425  CT  DCE A  54      10.439  54.766  37.133  1.00  0.00      A    C
ATOM    426  HC  DCE A  54       9.488  55.286  37.246  1.00  0.00      A    H
ATOM    427  HC1 DCE A  54      11.123  55.225  37.847  1.00  0.00      A    H
ATOM    428  Cl  DCE A  54      10.176  53.025  37.442  1.00  0.00      A   CL
ATOM    429  CT1 DCE A  54      10.849  54.875  35.671  1.00  0.00      A    C
ATOM    430  HC2 DCE A  54      10.170  54.429  34.944  1.00  0.00      A    H
ATOM    431  Cl1 DCE A  54      11.042  56.619  35.335  1.00  0.00      A   CL
ATOM    432  HC3 DCE A  54      11.835  54.431  35.532  1.00  0.00      A    H
ATOM    433  CT  DCE A  55      14.319  27.509  23.857  1.00  0.00      A    C
ATOM    434  HC  DCE A  55      14.712  27.043  22.953  1.00  0.00      A    H
ATOM    435  HC1 DCE A  55      13.297  27.138  23.939  1.00  0.00      A    H
ATOM    436  Cl  DCE A  55      15.314  26.944  25.230  1.00  0.00      A   CL
ATOM    437  CT1 DCE A  55      14.527  29.025  23.691  1.00  0.00      A    C
ATOM    438  HC2 DCE A  55      14.318  29.634  24.570  1.00  0.00      A    H
ATOM    439  Cl1 DCE A  55      16.227  29.403  23.265  1.00  0.00      A   CL
ATOM    440  HC3 DCE A  55      13.909  29.342  22.851  1.00  0.00      A    H
ATOM    441  CT  DCE A  56      18.800  31.831  33.931  1.00  0.00      A    C
ATOM    442  HC  DCE A  56      19.224  32.688  33.408  1.00  0.00      A    H
ATOM    443  HC1 DCE A  56      19.523  31.015  33.930  1.00  0.00      A    H
ATOM    444  Cl  DCE A  56      18.567  32.254  35.653  1.00  0.00      A   CL
ATOM    445  CT1 DCE A  56      17.477  31.415  33.309  1.00  0.00      A    C
ATOM    446  HC2 DCE A  56      17.691  31.297  32.247  1.00  0.00      A    H
ATOM    447  Cl1 DCE A  56      17.039  29.812  34.010  1.00  0.00      A   CL
ATOM    448  HC3 DCE A  56      16.664  32.118  33.491  1.00  0.00      A    H
ATOM    449  CT  DCE A  57       3.974  21.995  47.938  1.00  0.00      A    C
ATOM    450  HC  DCE A  57       3.300  22.247  48.757  1.00  0.00      A    H
ATOM    451  HC1 DCE A  57       3.424  21.805  47.017  1.00  0.00      A    H
ATOM    452  Cl  DCE A  57       5.190  23.172  47.510  1.00  0.00      A   CL
ATOM    453  CT1 DCE A  57       4.702  20.769  48.558  1.00  0.00      A    C
ATOM    454  HC2 DCE A  57       4.146  20.162  49.272  1.00  0.00      A    H
ATOM    455  Cl1 DCE A  57       5.303  19.782  47.244  1.00  0.00      A   CL
ATOM    456  HC3 DCE A  57       5.598  21.140  49.056  1.00  0.00      A    H
ATOM    457  CT  DCE A  58      40.414  48.101  34.738  1.00  0.00      A    C
ATOM    458  HC  DCE A  58      41.111  47.280  34.906  1.00  0.00      A    H
ATOM    459  HC1 DCE A  58      39.476  48.039  35.289  1.00  0.00      A    H
ATOM    460  Cl  DCE A  58      41.127  49.676  35.218  1.00  0.00      A   CL
ATOM    461  CT1 DCE A  58      40.088  48.221  33.244  1.00  0.00      A    C
ATOM    462  HC2 DCE A  58      39.972  47.206  32.864  1.00  0.00      A    H
ATOM    463  Cl1 DCE A  58      38.617  49.139  32.990  1.00  0.00      A   CL
ATOM    464  HC3 DCE A  58      40.815  48.774  32.649  1.00  0.00      A    H
ATOM    465  CT  DCE A  59      28.242  18.328  41.271  1.00  0.00      A    C
ATOM    466  HC  DCE A  59      28.444  18.843  40.331  1.00  0.00      A    H
ATOM    467  HC1 DCE A  59      29.148  18.252  41.871  1.00  0.00      A    H
ATOM    468  Cl  DCE A  59      26.873  19.144  42.192  1.00  0.00      A   CL
ATOM    469  CT1 DCE A  59      27.740  16.855  40.981  1.00  0.00      A    C
ATOM    470  HC2 DCE A  59      28.414  16.137  40.514  1.00  0.00      A    H
ATOM    471  Cl1 DCE A  59      27.151  16.149  42.518  1.00  0.00      A   CL
ATOM    472  HC3 DCE A  59      26.909  16.852  40.274  1.00  0.00      A    H
ATOM    473  CT  DCE A  60      22.660  51.534  14.713  1.00  0.00      A    C
ATOM    474  HC  DCE A  60      22.922  50.790  13.961  1.00  0.00      A    H
ATOM    475  HC1 DCE A  60      23.042  52.500  14.382  1.00  0.00      A    H
ATOM    476  Cl  DCE A  60      20.904  51.660  14.882  1.00  0.00      A   CL
ATOM    477  CT1 DCE A  60      23.324  51.211  16.047  1.00  0.00      A    C
ATOM    478  HC2 DCE A  60      23.349  52.049  16.744  1.00  0.00      A    H
ATOM    479  Cl1 DCE A  60      22.422  50.053  16.962  1.00  0.00      A   CL
ATOM    480  HC3 DCE A  60      24.306  50.789  15.835  1.00  0.00      A    H
ATOM    481  CT  DCE A  61      51.091  39.476   4.441  1.00  0.00      A    C
ATOM    482  HC  DCE A  61      50.042  39.249   4.256  1.00  0.00      A    H
ATOM    483  HC1 DCE A  61      51.561  39.502   3.458  1.00  0.00      A    H
ATOM    484  Cl  DCE A  61      51.108  41.147   5.146  1.00  0.00      A   CL
ATOM    485  CT1 DCE A  61      51.619  38.475   5.447  1.00  0.00      A    C
ATOM    486  HC2 DCE A  61      52.646  38.460   5.812  1.00  0.00      A    H
ATOM    487  Cl1 DCE A  61      50.664  38.427   6.899  1.00  0.00      A   CL
ATOM    488  HC3 DCE A  61      51.474  37.506   4.969  1.00  0.00      A    H
ATOM    489  CT  DCE A  62       2.423  30.086  45.239  1.00  0.00      A    C
ATOM    490  HC  DCE A  62       2.403  30.540  46.230  1.00  0.00      A    H
ATOM    491  HC1 DCE A  62       1.633  29.347  45.109  1.00  0.00      A    H
ATOM    492  Cl  DCE A  62       2.074  31.317  43.907  1.00  0.00      A   CL
ATOM    493  CT1 DCE A  62       3.757  29.467  44.868  1.00  0.00      A    C
ATOM    494  HC2 DCE A  62       3.641  28.754  44.052  1.00  0.00      A    H
ATOM    495  Cl1 DCE A  62       4.837  30.866  44.605  1.00  0.00      A   CL
ATOM    496  HC3 DCE A  62       4.042  28.884  45.743  1.00  0.00      A    H
ATOM    497  CT  DCE A  63      48.935  26.843  26.094  1.00  0.00      A    C
ATOM    498  HC  DCE A  63      49.309  27.705  26.646  1.00  0.00      A    H
ATOM    499  HC1 DCE A  63      48.814  27.287  25.106  1.00  0.00      A    H
ATOM    500  Cl  DCE A  63      50.113  25.460  25.994  1.00  0.00      A   CL
ATOM    501  CT1 DCE A  63      47.621  26.462  26.628  1.00  0.00      A    C
ATOM    502  HC2 DCE A  63      47.754  26.239  27.687  1.00  0.00      A    H
ATOM    503  Cl1 DCE A  63      46.473  27.739  26.359  1.00  0.00      A   CL
ATOM    504  HC3 DCE A  63      47.199  25.571  26.163  1.00  0.00      A    H
ATOM    505  CT  DCE A  64      10.334   4.819  18.045  1.00  0.00      A    C
ATOM    506  HC  DCE A  64      10.392   5.655  17.347  1.00  0.00      A    H
ATOM    507  HC1 DCE A  64       9.269   4.637  18.183  1.00  0.00      A    H
ATOM    508  Cl  DCE A  64      11.022   3.328  17.244  1.00  0.00      A   CL
ATOM    509  CT1 DCE A  64      11.070   4.871  19.375  1.00  0.00      A    C
ATOM    510  HC2 DCE A  64      10.482   5.271  20.201  1.00  0.00      A    H
ATOM    511  Cl1 DCE A  64      11.521   3.253  19.906  1.00  0.00      A   CL
ATOM    512  HC3 DCE A  64      12.010   5.419  19.307  1.00  0.00      A    H
ATOM    513  CT  DCE A  65       6.879   5.777  21.334  1.00  0.00      A    C
ATOM    514  HC  DCE A  65       7.152   6.832  21.311  1.00  0.00      A    H
ATOM    515  HC1 DCE A  65       7.719   5.117  21.115  1.00  0.00      A    H
ATOM    516  Cl  DCE A  65       6.169   5.375  22.959  1.00  0.00      A   CL
ATOM    517  CT1 DCE A  65       5.716   5.556  20.324  1.00  0.00      A    C
ATOM    518  HC2 DCE A  65       5.418   4.510  20.395  1.00  0.00      A    H
ATOM    519  Cl1 DCE A  65       4.262   6.574  20.634  1.00  0.00      A   CL
ATOM    520  HC3 DCE A  65       6.034   5.874  19.332  1.00  0.00      A    H
ATOM    521  CT  DCE A  66      37.612  38.217  15.124  1.00  0.00      A    C
ATOM    522  HC  DCE A  66      36.933  37.417  15.420  1.00  0.00      A    H
ATOM    523  HC1 DCE A  66      38.514  38.188  15.734  1.00  0.00      A    H
ATOM    524  Cl  DCE A  66      38.173  38.021  13.439  1.00  0.00      A   CL
ATOM    525  CT1 DCE A  66      37.000  39.621  15.201  1.00  0.00      A    C
ATOM    526  HC2 DCE A  66      37.631  40.436  14.848  1.00  0.00      A    H
ATOM    527  Cl1 DCE A  66      35.452  39.740  14.388  1.00  0.00      A   CL
ATOM    528  HC3 DCE A  66      36.809  39.791  16.260  1.00  0.00      A    H
ATOM    529  CT  DCE A  67      34.788  11.621  31.192  1.00  0.00      A    C
ATOM    530  HC  DCE A  67      34.468  12.176  30.310  1.00  0.00      A    H
ATOM    531  HC1 DCE A  67      34.260  11.984  32.073  1.00  0.00      A    H
ATOM    532  Cl  DCE A  67      34.279   9.955  30.938  1.00  0.00      A   CL
ATOM    533  CT1 DCE A  67      36.298  11.562  31.374  1.00  0.00      A    C
ATOM    534  HC2 DCE A  67      36.719  11.058  30.504  1.00  0.00      A    H
ATOM    535  Cl1 DCE A  67      36.981  13.223  31.441  1.00  0.00      A   CL
ATOM    536  HC3 DCE A  67      36.655  10.955  32.205  1.00  0.00      A    H
ATOM    537  CT  DCE A  68      22.626  -0.105  19.847  1.00  0.00      A    C
ATOM    538  HC  DCE A  68      23.231  -0.169  20.751  1.00  0.00      A    H
ATOM    539  HC1 DCE A  68      23.019  -0.853  19.158  1.00  0.00      A    H
ATOM    540  Cl  DCE A  68      20.908  -0.645  20.226  1.00  0.00      A   CL
ATOM    541  CT1 DCE A  68      22.632   1.287  19.221  1.00  0.00      A    C
ATOM    542  HC2 DCE A  68      21.904   1.287  18.409  1.00  0.00      A    H
ATOM    543  Cl1 DCE A  68      22.131   2.453  20.524  1.00  0.00      A   CL
ATOM    544  HC3 DCE A  68      23.652   1.497  18.898  1.00  0.00      A    H
ATOM    545  CT  DCE A  69      32.639  36.170  36.902  1.00  0.00      A    C
ATOM    546  HC  DCE A  69      32.382  36.266  35.847  1.00  0.00      A    H
ATOM    547  HC1 DCE A  69      31.780  35.724  37.402  1.00  0.00      A    H
ATOM    548  Cl  DCE A  69      34.004  35.083  36.912  1.00  0.00      A   CL
ATOM    549  CT1 DCE A  69      33.028  37.510  37.542  1.00  0.00      A    C
ATOM    550  HC2 DCE A  69      33.748  38.097  36.970  1.00  0.00      A    H
ATOM    551  Cl1 DCE A  69      31.596  38.503  37.966  1.00  0.00      A   CL
ATOM    552  HC3 DCE A  69      33.487  37.274  38.502  1.00  0.00      A    H
ATOM    553  CT  DCE A  70      18.755   7.160  17.117  1.00  0.00      A    C
ATOM    554  HC  DCE A  70      17.936   7.584  16.535  1.00  0.00      A    H
ATOM    555  HC1 DCE A  70      19.617   6.977  16.476  1.00  0.00      A    H
ATOM    556  Cl  DCE A  70      19.407   8.372  18.179  1.00  0.00      A   CL
ATOM    557  CT1 DCE A  70      18.206   6.007  17.955  1.00  0.00      A    C
ATOM    558  HC2 DCE A  70      17.691   5.235  17.383  1.00  0.00      A    H
ATOM    559  Cl1 DCE A  70      19.548   5.288  18.855  1.00  0.00      A   CL
ATOM    560  HC3 DCE A  70      17.476   6.358  18.683  1.00  0.00      A    H
ATOM    561  CT  DCE A  71      22.224  31.346  36.343  1.00  0.00      A    C
ATOM    562  HC  DCE A  71      23.245  31.593  36.633  1.00  0.00      A    H
ATOM    563  HC1 DCE A  71      21.557  32.204  36.431  1.00  0.00      A    H
ATOM    564  Cl  DCE A  71      22.302  30.946  34.616  1.00  0.00      A   CL
ATOM    565  CT1 DCE A  71      21.803  30.144  37.113  1.00  0.00      A    C
ATOM    566  HC2 DCE A  71      21.237  29.512  36.429  1.00  0.00      A    H
ATOM    567  Cl1 DCE A  71      23.321  29.233  37.608  1.00  0.00      A   CL
ATOM    568  HC3 DCE A  71      21.195  30.273  38.009  1.00  0.00      A    H
ATOM    569  CT  DCE A  72       7.309  34.450  30.063  1.00  0.00      A    C
ATOM    570  HC  DCE A  72       7.791  35.251  30.625  1.00  0.00      A    H
ATOM    571  HC1 DCE A  72       8.023  33.897  29.453  1.00  0.00      A    H
ATOM    572  Cl  DCE A  72       6.588  33.214  31.107  1.00  0.00      A   CL
ATOM    573  CT1 DCE A  72       6.213  35.045  29.303  1.00  0.00      A    C
ATOM    574  HC2 DCE A  72       6.556  35.408  28.335  1.00  0.00      A    H
ATOM    575  Cl1 DCE A  72       4.988  33.783  28.893  1.00  0.00      A   CL
ATOM    576  HC3 DCE A  72       5.622  35.826  29.781  1.00  0.00      A    H
ATOM    577  CT  DCE A  73       8.803  15.309   1.610  1.00  0.00      A    C
ATOM    578  HC  DCE A  73       8.311  15.045   0.674  1.00  0.00      A    H
ATOM    579  HC1 DCE A  73       8.615  14.611   2.426  1.00  0.00      A    H
ATOM    580  Cl  DCE A  73      10.567  15.355   1.358  1.00  0.00      A   CL
ATOM    581  CT1 DCE A  73       8.427  16.638   2.299  1.00  0.00      A    C
ATOM    582  HC2 DCE A  73       7.452  16.566   2.781  1.00  0.00      A    H
ATOM    583  Cl1 DCE A  73       9.554  16.964   3.682  1.00  0.00      A   CL
ATOM    584  HC3 DCE A  73       8.470  17.553   1.708  1.00  0.00      A    H
ATOM    585  CT  DCE A  74      48.929  44.938  18.096  1.00  0.00      A    C
ATOM    586  HC  DCE A  74      48.754  45.047  17.026  1.00  0.00      A    H
ATOM    587  HC1 DCE A  74      48.058  45.303  18.640  1.00  0.00      A    H
ATOM    588  Cl  DCE A  74      49.140  43.254  18.281  1.00  0.00      A   CL
ATOM    589  CT1 DCE A  74      50.125  45.712  18.656  1.00  0.00      A    C
ATOM    590  HC2 DCE A  74      49.917  46.772  18.802  1.00  0.00      A    H
ATOM    591  Cl1 DCE A  74      50.383  45.148  20.327  1.00  0.00      A   CL
ATOM    592  HC3 DCE A  74      51.054  45.534  18.113  1.00  0.00      A    H
ATOM    593  CT  DCE A  75       1.330  12.159  48.463  1.00  0.00      A    C
ATOM    594  HC  DCE A  75       1.494  13.236  48.418  1.00  0.00      A    H
ATOM    595  HC1 DCE A  75       2.150  11.599  48.016  1.00  0.00      A    H
ATOM    596  Cl  DCE A  75       1.278  11.923  50.207  1.00  0.00      A   CL
ATOM    597  CT1 DCE A  75       0.022  11.941  47.765  1.00  0.00      A    C
ATOM    598  HC2 DCE A  75      -0.225  10.881  47.711  1.00  0.00      A    H
ATOM    599  Cl1 DCE A  75      -1.234  13.077  48.534  1.00  0.00      A   CL
ATOM    600  HC3 DCE A  75       0.177  12.266  46.737  1.00  0.00      A    H
ATOM    601  CT  DCE A  76      11.846  43.760   2.046  1.00  0.00      A    C
ATOM    602  HC  DCE A  76      11.530  44.761   2.341  1.00  0.00      A    H
ATOM    603  HC1 DCE A  76      11.342  43.033   2.683  1.00  0.00      A    H
ATOM    604  Cl  DCE A  76      11.142  43.485   0.425  1.00  0.00      A   CL
ATOM    605  CT1 DCE A  76      13.381  43.524   2.125  1.00  0.00      A    C
ATOM    606  HC2 DCE A  76      13.748  44.354   2.729  1.00  0.00      A    H
ATOM    607  Cl1 DCE A  76      13.771  42.028   2.896  1.00  0.00      A   CL
ATOM    608  HC3 DCE A  76      13.604  43.641   1.065  1.00  0.00      A    H
ATOM    609  CT  DCE A  77      20.290  52.855  54.157  1.00  0.00      A    C
ATOM    610  HC  DCE A  77      19.453  52.196  54.393  1.00  0.00      A    H
ATOM    611  HC1 DCE A  77      20.823  52.467  53.290  1.00  0.00      A    H
ATOM    612  Cl  DCE A  77      19.600  54.317  53.461  1.00  0.00      A   CL
ATOM    613  CT1 DCE A  77      21.111  53.247  55.375  1.00  0.00      A    C
ATOM    614  HC2 DCE A  77      21.071  52.515  56.182  1.00  0.00      A    H
ATOM    615  Cl1 DCE A  77      22.816  53.638  54.997  1.00  0.00      A   CL
ATOM    616  HC3 DCE A  77      20.755  54.184  55.803  1.00  0.00      A    H
ATOM    617  CT  DCE A  78      36.334  14.846  16.524  1.00  0.00      A    C
ATOM    618  HC  DCE A  78      37.337  15.241  16.361  1.00  0.00      A    H
ATOM    619  HC1 DCE A  78      36.167  14.117  15.731  1.00  0.00      A    H
ATOM    620  Cl  DCE A  78      36.368  13.910  18.043  1.00  0.00      A   CL
ATOM    621  CT1 DCE A  78      35.314  15.934  16.542  1.00  0.00      A    C
ATOM    622  HC2 DCE A  78      35.573  16.654  15.766  1.00  0.00      A    H
ATOM    623  Cl1 DCE A  78      33.675  15.370  16.228  1.00  0.00      A   CL
ATOM    624  HC3 DCE A  78      35.425  16.447  17.497  1.00  0.00      A    H
ATOM    625  CT  DCE A  79      29.288  14.478  10.067  1.00  0.00      A    C
ATOM    626  HC  DCE A  79      28.255  14.224  10.304  1.00  0.00      A    H
ATOM    627  HC1 DCE A  79      29.802  14.302  11.012  1.00  0.00      A    H
ATOM    628  Cl  DCE A  79      29.943  13.342   8.897  1.00  0.00      A   CL
ATOM    629  CT1 DCE A  79      29.267  15.962   9.660  1.00  0.00      A    C
ATOM    630  HC2 DCE A  79      29.004  16.560  10.533  1.00  0.00      A    H
ATOM    631  Cl1 DCE A  79      30.842  16.539   9.010  1.00  0.00      A   CL
ATOM    632  HC3 DCE A  79      28.472  16.137   8.935  1.00  0.00      A    H
ATOM    633  CT  DCE A  80      16.980   7.335  28.057  1.00  0.00      A    C
ATOM    634  HC  DCE A  80      16.750   6.904  29.032  1.00  0.00      A    H
ATOM    635  HC1 DCE A  80      16.162   6.970  27.436  1.00  0.00      A    H
ATOM    636  Cl  DCE A  80      16.683   9.129  28.185  1.00  0.00      A   CL
ATOM    637  CT1 DCE A  80      18.378   7.149  27.567  1.00  0.00      A    C
ATOM    638  HC2 DCE A  80      19.132   7.733  28.095  1.00  0.00      A    H
ATOM    639  Cl1 DCE A  80      18.847   5.431  27.778  1.00  0.00      A   CL
ATOM    640  HC3 DCE A  80      18.458   7.389  26.507  1.00  0.00      A    H
ATOM    641  CT  DCE A  81      50.457  25.888  54.594  1.00  0.00      A    C
ATOM    642  HC  DCE A  81      50.991  26.760  54.217  1.00  0.00      A    H
ATOM    643  HC1 DCE A  81      51.018  25.428  55.408  1.00  0.00      A    H
ATOM    644  Cl  DCE A  81      48.902  26.477  55.311  1.00  0.00      A   CL
ATOM    645  CT1 DCE A  81      50.156  24.966  53.443  1.00  0.00      A    C
ATOM    646  HC2 DCE A  81      49.763  25.537  52.602  1.00  0.00      A    H
ATOM    647  Cl1 DCE A  81      51.651  24.066  52.847  1.00  0.00      A   CL
ATOM    648  HC3 DCE A  81      49.345  24.314  53.769  1.00  0.00      A    H
ATOM    649  CT  DCE A  82      21.847   8.972  53.218  1.00  0.00      A    C
ATOM    650  HC  DCE A  82      21.785   9.603  54.105  1.00  0.00      A    H
ATOM    651  HC1 DCE A  82      22.498   9.528  52.543  1.00  0.00      A    H
ATOM    652  Cl  DCE A  82      22.518   7.419  53.788  1.00  0.00      A   CL
ATOM    653  CT1 DCE A  82      20.388   8.654  52.840  1.00  0.00      A    C
ATOM    654  HC2 DCE A  82      19.890   9.472  52.319  1.00  0.00      A    H
ATOM    655  Cl1 DCE A  82      20.372   7.309  51.646  1.00  0.00      A   CL
ATOM    656  HC3 DCE A  82      19.729   8.379  53.664  1.00  0.00      A    H
ATOM    657  CT  DCE A  83      31.518  37.109  32.943  1.00  0.00      A    C
ATOM    658  HC  DCE A  83      31.639  37.550  33.932  1.00  0.00      A    H
ATOM    659  HC1 DCE A  83      32.097  37.625  32.176  1.00  0.00      A    H
ATOM    660  Cl  DCE A  83      32.057  35.376  33.027  1.00  0.00      A   CL
ATOM    661  CT1 DCE A  83      29.997  37.139  32.632  1.00  0.00      A    C
ATOM    662  HC2 DCE A  83      29.805  36.611  31.698  1.00  0.00      A    H
ATOM    663  Cl1 DCE A  83      29.200  36.211  33.952  1.00  0.00      A   CL
ATOM    664  HC3 DCE A  83      29.593  38.147  32.721  1.00  0.00      A    H
ATOM    665  CT  DCE A  84      12.608  34.261  29.167  1.00  0.00      A    C
ATOM    666  HC  DCE A  84      12.848  34.141  28.110  1.00  0.00      A    H
ATOM    667  HC1 DCE A  84      13.200  33.585  29.784  1.00  0.00      A    H
ATOM    668  Cl  DCE A  84      13.063  35.987  29.532  1.00  0.00      A   CL
ATOM    669  CT1 DCE A  84      11.161  34.085  29.544  1.00  0.00      A    C
ATOM    670  HC2 DCE A  84      10.856  33.059  29.340  1.00  0.00      A    H
ATOM    671  Cl1 DCE A  84      10.992  34.354  31.215  1.00  0.00      A   CL
ATOM    672  HC3 DCE A  84      10.437  34.781  29.122  1.00  0.00      A    H
ATOM    673  CT  DCE A  85      35.162  47.003   5.964  1.00  0.00      A    C
ATOM    674  HC  DCE A  85      35.530  46.058   5.566  1.00  0.00      A    H
ATOM    675  HC1 DCE A  85      34.957  47.687   5.141  1.00  0.00      A    H
ATOM    676  Cl  DCE A  85      33.678  46.581   6.765  1.00  0.00      A   CL
ATOM    677  CT1 DCE A  85      36.035  47.713   7.054  1.00  0.00      A    C
ATOM    678  HC2 DCE A  85      37.000  47.753   6.550  1.00  0.00      A    H
ATOM    679  Cl1 DCE A  85      35.289  49.278   7.332  1.00  0.00      A   CL
ATOM    680  HC3 DCE A  85      36.027  47.174   8.001  1.00  0.00      A    H
ATOM    681  CT  DCE A  86      23.866  48.547   8.414  1.00  0.00      A    C
ATOM    682  HC  DCE A  86      23.242  47.771   7.972  1.00  0.00      A    H
ATOM    683  HC1 DCE A  86      24.658  48.131   9.036  1.00  0.00      A    H
ATOM    684  Cl  DCE A  86      24.673  49.231   6.975  1.00  0.00      A   CL
ATOM    685  CT1 DCE A  86      23.075  49.646   9.148  1.00  0.00      A    C
ATOM    686  HC2 DCE A  86      23.773  50.248   9.731  1.00  0.00      A    H
ATOM    687  Cl1 DCE A  86      22.142  50.508   7.976  1.00  0.00      A   CL
ATOM    688  HC3 DCE A  86      22.290  49.329   9.834  1.00  0.00      A    H
ATOM    689  CT  DCE A  87       4.523  42.798  45.943  1.00  0.00      A    C
ATOM    690  HC  DCE A  87       3.936  42.530  46.821  1.00  0.00      A    H
ATOM    691  HC1 DCE A  87       3.943  42.330  45.147  1.00  0.00      A    H
ATOM    692  Cl  DCE A  87       4.610  44.519  45.719  1.00  0.00      A   CL
ATOM    693  CT1 DCE A  87       5.833  41.997  45.961  1.00  0.00      A    C
ATOM    694  HC2 DCE A  87       5.642  40.926  45.897  1.00  0.00      A    H
ATOM    695  Cl1 DCE A  87       6.756  42.162  44.490  1.00  0.00      A   CL
ATOM    696  HC3 DCE A  87       6.497  42.294  46.772  1.00  0.00      A    H
ATOM    697  CT  DCE A  88       9.730  33.403  51.968  1.00  0.00      A    C
ATOM    698  HC  DCE A  88       9.467  33.306  53.021  1.00  0.00      A    H
ATOM    699  HC1 DCE A  88       9.928  32.403  51.582  1.00  0.00      A    H
ATOM    700  Cl  DCE A  88       8.354  34.040  51.148  1.00  0.00      A   CL
ATOM    701  CT1 DCE A  88      10.819  34.417  51.701  1.00  0.00      A    C
ATOM    702  HC2 DCE A  88      11.750  34.154  52.203  1.00  0.00      A    H
ATOM    703  Cl1 DCE A  88      11.067  34.247  49.888  1.00  0.00      A   CL
ATOM    704  HC3 DCE A  88      10.564  35.456  51.907  1.00  0.00      A    H
ATOM    705  CT  DCE A  89      22.923  41.369  35.396  1.00  0.00      A    C
ATOM    706  HC  DCE A  89      23.056  42.059  36.229  1.00  0.00      A    H
ATOM    707  HC1 DCE A  89      23.018  41.952  34.480  1.00  0.00      A    H
ATOM    708  Cl  DCE A  89      24.303  40.095  35.402  1.00  0.00      A   CL
ATOM    709  CT1 DCE A  89      21.533  40.660  35.666  1.00  0.00      A    C
ATOM    710  HC2 DCE A  89      20.750  41.413  35.579  1.00  0.00      A    H
ATOM    711  Cl1 DCE A  89      21.260  39.590  34.290  1.00  0.00      A   CL
ATOM    712  HC3 DCE A  89      21.350  40.169  36.622  1.00  0.00      A    H
ATOM    713  CT  DCE A  90      30.574  54.681  21.489  1.00  0.00      A    C
ATOM    714  HC  DCE A  90      30.391  54.743  20.416  1.00  0.00      A    H
ATOM    715  HC1 DCE A  90      31.399  53.977  21.383  1.00  0.00      A    H
ATOM    716  Cl  DCE A  90      31.073  56.251  22.095  1.00  0.00      A   CL
ATOM    717  CT1 DCE A  90      29.484  54.044  22.255  1.00  0.00      A    C
ATOM    718  HC2 DCE A  90      28.988  53.171  21.832  1.00  0.00      A    H
ATOM    719  Cl1 DCE A  90      30.211  53.417  23.848  1.00  0.00      A   CL
ATOM    720  HC3 DCE A  90      28.799  54.871  22.445  1.00  0.00      A    H
ATOM    721  CT  DCE A  91       8.478  47.780  38.441  1.00  0.00      A    C
ATOM    722  HC  DCE A  91       8.781  47.188  37.578  1.00  0.00      A    H
ATOM    723  HC1 DCE A  91       7.399  47.927  38.485  1.00  0.00      A    H
ATOM    724  Cl  DCE A  91       9.013  47.100  39.985  1.00  0.00      A   CL
ATOM    725  CT1 DCE A  91       9.111  49.214  38.207  1.00  0.00      A    C
ATOM    726  HC2 DCE A  91      10.172  49.115  37.977  1.00  0.00      A    H
ATOM    727  Cl1 DCE A  91       8.265  49.914  36.753  1.00  0.00      A   CL
ATOM    728  HC3 DCE A  91       8.845  49.916  38.997  1.00  0.00      A    H
ATOM    729  CT  DCE A  92      23.165   6.232   9.128  1.00  0.00      A    C
ATOM    730  HC  DCE A  92      22.550   6.402   8.245  1.00  0.00      A    H
ATOM    731  HC1 DCE A  92      23.415   5.171   9.098  1.00  0.00      A    H
ATOM    732  Cl  DCE A  92      24.607   7.233   9.121  1.00  0.00      A   CL
ATOM    733  CT1 DCE A  92      22.406   6.516  10.414  1.00  0.00      A    C
ATOM    734  HC2 DCE A  92      22.588   7.549  10.709  1.00  0.00      A    H
ATOM    735  Cl1 DCE A  92      20.631   6.482  10.158  1.00  0.00      A   CL
ATOM    736  HC3 DCE A  92      22.691   5.910  11.274  1.00  0.00      A    H
ATOM    737  CT  DCE A  93       2.827   3.240  22.921  1.00  0.00      A    C
ATOM    738  HC  DCE A  93       3.178   4.262  23.065  1.00  0.00      A    H
ATOM    739  HC1 DCE A  93       1.925   3.221  23.533  1.00  0.00      A    H
ATOM    740  Cl  DCE A  93       2.552   2.589  21.299  1.00  0.00      A   CL
ATOM    741  CT1 DCE A  93       3.907   2.365  23.507  1.00  0.00      A    C
ATOM    742  HC2 DCE A  93       3.500   1.420  23.868  1.00  0.00      A    H
ATOM    743  Cl1 DCE A  93       5.307   2.165  22.378  1.00  0.00      A   CL
ATOM    744  HC3 DCE A  93       4.220   2.875  24.419  1.00  0.00      A    H
ATOM    745  CT  DCE A  94      26.758  11.128   7.188  1.00  0.00      A    C
ATOM    746  HC  DCE A  94      27.302  11.729   6.460  1.00  0.00      A    H
ATOM    747  HC1 DCE A  94      26.176  11.878   7.724  1.00  0.00      A    H
ATOM    748  Cl  DCE A  94      25.778  10.075   6.155  1.00  0.00      A   CL
ATOM    749  CT1 DCE A  94      27.651  10.312   8.156  1.00  0.00      A    C
ATOM    750  HC2 DCE A  94      27.030   9.662   8.773  1.00  0.00      A    H
ATOM    751  Cl1 DCE A  94      28.782   9.406   7.109  1.00  0.00      A   CL
ATOM    752  HC3 DCE A  94      28.149  10.968   8.870  1.00  0.00      A    H
ATOM    753  CT  DCE A  95      48.032  25.666   3.739  1.00  0.00      A    C
ATOM    754  HC  DCE A  95      47.908  26.604   3.198  1.00  0.00      A    H
ATOM    755  HC1 DCE A  95      48.433  24.930   3.042  1.00  0.00      A    H
ATOM    756  Cl  DCE A  95      49.300  25.869   4.927  1.00  0.00      A   CL
ATOM    757  CT1 DCE A  95      46.784  25.196   4.381  1.00  0.00      A    C
ATOM    758  HC2 DCE A  95      46.043  24.935   3.625  1.00  0.00      A    H
ATOM    759  Cl1 DCE A  95      47.105  23.860   5.428  1.00  0.00      A   CL
ATOM    760  HC3 DCE A  95      46.499  26.035   5.016  1.00  0.00      A    H
ATOM    761  CT  DCE A  96      41.214  45.496  45.022  1.00  0.00      A    C
ATOM    762  HC  DCE A  96      41.077  45.245  46.074  1.00  0.00      A    H
ATOM    763  HC1 DCE A  96      42.220  45.614  44.619  1.00  0.00      A    H
ATOM    764  Cl  DCE A  96      40.337  44.290  44.007  1.00  0.00      A   CL
ATOM    765  CT1 DCE A  96      40.433  46.845  44.695  1.00  0.00      A    C
ATOM    766  HC2 DCE A  96      39.398  46.963  45.013  1.00  0.00      A    H
ATOM    767  Cl1 DCE A  96      41.333  48.231  45.368  1.00  0.00      A   CL
ATOM    768  HC3 DCE A  96      40.383  46.825  43.606  1.00  0.00      A    H
ATOM    769  CT  DCE A  97      35.427  23.492  16.275  1.00  0.00      A    C
ATOM    770  HC  DCE A  97      35.946  23.836  15.380  1.00  0.00      A    H
ATOM    771  HC1 DCE A  97      36.116  22.904  16.880  1.00  0.00      A    H
ATOM    772  Cl  DCE A  97      34.996  24.960  17.272  1.00  0.00      A   CL
ATOM    773  CT1 DCE A  97      34.235  22.696  15.919  1.00  0.00      A    C
ATOM    774  HC2 DCE A  97      34.535  21.851  15.300  1.00  0.00      A    H
ATOM    775  Cl1 DCE A  97      33.456  22.153  17.489  1.00  0.00      A   CL
ATOM    776  HC3 DCE A  97      33.561  23.353  15.370  1.00  0.00      A    H
ATOM    777  CT  DCE A  98      22.793  39.957  28.987  1.00  0.00      A    C
ATOM    778  HC  DCE A  98      22.657  40.960  28.585  1.00  0.00      A    H
ATOM    779  HC1 DCE A  98      21.874  39.408  28.781  1.00  0.00      A    H
ATOM    780  Cl  DCE A  98      24.020  39.003  28.121  1.00  0.00      A   CL
ATOM    781  CT1 DCE A  98      23.128  39.927  30.521  1.00  0.00      A    C
ATOM    782  HC2 DCE A  98      24.210  40.046  30.573  1.00  0.00      A    H
ATOM    783  Cl1 DCE A  98      22.415  41.248  31.405  1.00  0.00      A   CL
ATOM    784  HC3 DCE A  98      22.626  39.114  31.046  1.00  0.00      A    H
ATOM    785  CT  DCE A  99      53.288  19.938  53.202  1.00  0.00      A    C
ATOM    786  HC  DCE A  99      52.736  20.859  53.012  1.00  0.00      A    H
ATOM    787  HC1 DCE A  99      53.782  19.589  52.295  1.00  0.00      A    H
ATOM    788  Cl  DCE A  99      54.607  20.149  54.477  1.00  0.00      A   CL
ATOM    789  CT1 DCE A  99      52.353  18.777  53.649  1.00  0.00      A    C
ATOM    790  HC2 DCE A  99      53.002  17.912  53.519  1.00  0.00      A    H
ATOM    791  Cl1 DCE A  99      51.884  19.131  55.298  1.00  0.00      A   CL
ATOM    792  HC3 DCE A  99      51.463  18.708  53.023  1.00  0.00      A    H
ATOM    793  CT  DCE A 100       2.660  48.623  20.469  1.00  0.00      A    C
ATOM    794  HC  DCE A 100       3.202  49.172  21.239  1.00  0.00      A    H
ATOM    795  HC1 DCE A 100       3.418  48.325  19.743  1.00  0.00      A    H
ATOM    796  Cl  DCE A 100       2.003  47.139  21.084  1.00  0.00      A   CL
ATOM    797  CT1 DCE A 100       1.466  49.339  19.932  1.00  0.00      A    C
ATOM    798  HC2 DCE A 100       0.885  48.738  19.232  1.00  0.00      A    H
ATOM    799  Cl1 DCE A 100       0.346  49.668  21.307  1.00  0.00      A   CL
ATOM    800  HC3 DCE A 100       1.676  50.377  19.675  1.00  0.00      A    H
ATOM    801  CT  DCE A 101       2.732  14.017  14.044  1.00  0.00      A    C
ATOM    802  HC  DCE A 101       1.689  13.966  14.355  1.00  0.00      A    H
ATOM    803  HC1 DCE A 101       2.898  14.272  12.997  1.00  0.00      A    H
ATOM    804  Cl  DCE A 101       3.650  15.334  14.836  1.00  0.00      A   CL
ATOM    805  CT1 DCE A 101       3.345  12.626  14.323  1.00  0.00      A    C
ATOM    806  HC2 DCE A 101       3.150  12.451  15.381  1.00  0.00      A    H
ATOM    807  Cl1 DCE A 101       2.547  11.338  13.354  1.00  0.00      A   CL
ATOM    808  HC3 DCE A 101       4.408  12.463  14.146  1.00  0.00      A    H
ATOM    809  CT  DCE A 102      35.694  25.897  33.679  1.00  0.00      A    C
ATOM    810  HC  DCE A 102      35.269  26.489  34.490  1.00  0.00      A    H
ATOM    811  HC1 DCE A 102      36.545  25.296  33.997  1.00  0.00      A    H
ATOM    812  Cl  DCE A 102      34.438  25.022  32.901  1.00  0.00      A   CL
ATOM    813  CT1 DCE A 102      36.330  26.942  32.729  1.00  0.00      A    C
ATOM    814  HC2 DCE A 102      36.764  26.463  31.851  1.00  0.00      A    H
ATOM    815  Cl1 DCE A 102      34.993  28.025  32.090  1.00  0.00      A   CL
ATOM    816  HC3 DCE A 102      37.149  27.550  33.114  1.00  0.00      A    H
ATOM    817  CT  DCE A 103      48.412  27.747   7.881  1.00  0.00      A    C
ATOM    818  HC  DCE A 103      47.866  27.239   8.676  1.00  0.00      A    H
ATOM    819  HC1 DCE A 103      48.616  27.073   7.049  1.00  0.00      A    H
ATOM    820  Cl  DCE A 103      47.274  28.965   7.240  1.00  0.00      A   CL
ATOM    821  CT1 DCE A 103      49.674  28.366   8.567  1.00  0.00      A    C
ATOM    822  HC2 DCE A 103      50.553  27.758   8.781  1.00  0.00      A    H
ATOM    823  Cl1 DCE A 103      50.187  29.748   7.482  1.00  0.00      A   CL
ATOM    824  HC3 DCE A 103      49.395  28.878   9.487  1.00  0.00      A    H
ATOM    825  CT  DCE A 104      14.602  10.493  33.559  1.00  0.00      A    C
ATOM    826  HC  DCE A 104      15.067  11.471  33.679  1.00  0.00      A    H
ATOM    827  HC1 DCE A 104      13.519  10.491  33.437  1.00  0.00      A    H
ATOM    828  Cl  DCE A 104      15.317   9.713  32.085  1.00  0.00      A   CL
ATOM    829  CT1 DCE A 104      14.917   9.626  34.744  1.00  0.00      A    C
ATOM    830  HC2 DCE A 104      15.975   9.746  34.978  1.00  0.00      A    H
ATOM    831  Cl1 DCE A 104      14.117  10.222  36.181  1.00  0.00      A   CL
ATOM    832  HC3 DCE A 104      14.761   8.548  34.762  1.00  0.00      A    H
ATOM    833  CT  DCE A 105      12.692  48.717   2.975  1.00  0.00      A    C
ATOM    834  HC  DCE A 105      13.765  48.608   3.132  1.00  0.00      A    H
ATOM    835  HC1 DCE A 105      12.385  49.036   1.979  1.00  0.00      A    H
ATOM    836  Cl  DCE A 105      11.873  47.141   3.055  1.00  0.00      A   CL
ATOM    837  CT1 DCE A 105      12.100  49.713   3.898  1.00  0.00      A    C
ATOM    838  HC2 DCE A 105      11.137  50.120   3.589  1.00  0.00      A    H
ATOM    839  Cl1 DCE A 105      11.887  48.886   5.425  1.00  0.00      A   CL
ATOM    840  HC3 DCE A 105      12.948  50.373   4.081  1.00  0.00      A    H
ATOM    841  CT  DCE A 106      49.368  35.783  14.668  1.00  0.00      A    C
ATOM    842  HC  DCE A 106      48.453  35.229  14.459  1.00  0.00      A    H
ATOM    843  HC1 DCE A 106      50.182  35.291  14.136  1.00  0.00      A    H
ATOM    844  Cl  DCE A 106      48.999  37.391  14.007  1.00  0.00      A   CL
ATOM    845  CT1 DCE A 106      49.646  35.790  16.195  1.00  0.00      A    C
ATOM    846  HC2 DCE A 106      48.636  35.865  16.599  1.00  0.00      A    H
ATOM    847  Cl1 DCE A 106      50.366  34.249  16.693  1.00  0.00      A   CL
ATOM    848  HC3 DCE A 106      50.129  36.685  16.585  1.00  0.00      A    H
ATOM    849  CT  DCE A 107      19.294   0.153  49.942  1.00  0.00      A    C
ATOM    850  HC  DCE A 107      18.921  -0.870  50.001  1.00  0.00      A    H
ATOM    851  HC1 DCE A 107      19.931   0.344  50.806  1.00  0.00      A    H
ATOM    852  Cl  DCE A 107      20.131   0.313  48.405  1.00  0.00      A   CL
ATOM    853  CT1 DCE A 107      18.195   1.160  49.988  1.00  0.00      A    C
ATOM    854  HC2 DCE A 107      17.874   1.383  51.005  1.00  0.00      A    H
ATOM    855  Cl1 DCE A 107      18.791   2.689  49.252  1.00  0.00      A   CL
ATOM    856  HC3 DCE A 107      17.344   0.845  49.384  1.00  0.00      A    H
ATOM    857  CT  DCE A 108      51.636   4.470  24.959  1.00  0.00      A    C
ATOM    858  HC  DCE A 108      52.582   4.126  24.540  1.00  0.00      A    H
ATOM    859  HC1 DCE A 108      51.252   5.274  24.331  1.00  0.00      A    H
ATOM    860  Cl  DCE A 108      50.504   3.097  24.998  1.00  0.00      A   CL
ATOM    861  CT1 DCE A 108      51.890   5.065  26.417  1.00  0.00      A    C
ATOM    862  HC2 DCE A 108      52.905   5.447  26.526  1.00  0.00      A    H
ATOM    863  Cl1 DCE A 108      50.688   6.384  26.769  1.00  0.00      A   CL
ATOM    864  HC3 DCE A 108      51.717   4.289  27.163  1.00  0.00      A    H
ATOM    865  CT  DCE A 109      12.570  22.663   6.921  1.00  0.00      A    C
ATOM    866  HC  DCE A 109      11.638  22.242   6.543  1.00  0.00      A    H
ATOM    867  HC1 DCE A 109      13.236  21.952   7.408  1.00  0.00      A    H
ATOM    868  Cl  DCE A 109      13.263  23.553   5.536  1.00  0.00      A   CL
ATOM    869  CT1 DCE A 109      12.381  23.702   7.968  1.00  0.00      A    C
ATOM    870  HC2 DCE A 109      13.181  23.993   8.648  1.00  0.00      A    H
ATOM    871  Cl1 DCE A 109      11.513  25.034   7.059  1.00  0.00      A   CL
ATOM    872  HC3 DCE A 109      11.640  23.301   8.661  1.00  0.00      A    H
ATOM    873  CT  DCE A 110      36.291  34.576   7.287  1.00  0.00      A    C
ATOM    874  HC  DCE A 110      36.398  34.472   8.366  1.00  0.00      A    H
ATOM    875  HC1 DCE A 110      35.538  35.356   7.173  1.00  0.00      A    H
ATOM    876  Cl  DCE A 110      37.919  35.157   6.696  1.00  0.00      A   CL
ATOM    877  CT1 DCE A 110      35.958  33.333   6.372  1.00  0.00      A    C
ATOM    878  HC2 DCE A 110      36.012  33.644   5.329  1.00  0.00      A    H
ATOM    879  Cl1 DCE A 110      37.173  32.045   6.602  1.00  0.00      A   CL
ATOM    880  HC3 DCE A 110      34.931  33.010   6.540  1.00  0.00      A    H
ATOM    881  CT  DCE A 111      53.547   8.501  44.187  1.00  0.00      A    C
ATOM    882  HC  DCE A 111      53.419   9.478  44.654  1.00  0.00      A    H
ATOM    883  HC1 DCE A 111      54.001   8.697  43.215  1.00  0.00      A    H
ATOM    884  Cl  DCE A 111      54.446   7.318  45.095  1.00  0.00      A   CL
ATOM    885  CT1 DCE A 111      52.070   8.031  44.222  1.00  0.00      A    C
ATOM    886  HC2 DCE A 111      51.604   8.254  45.181  1.00  0.00      A    H
ATOM    887  Cl1 DCE A 111      51.117   8.708  42.890  1.00  0.00      A   CL
ATOM    888  HC3 DCE A 111      52.142   6.949  44.117  1.00  0.00      A    H
ATOM    889  CT  DCE A 112      39.675  30.227  53.464  1.00  0.00      A    C
ATOM    890  HC  DCE A 112      39.815  31.021  54.198  1.00  0.00      A    H
ATOM    891  HC1 DCE A 112      39.064  30.614  52.648  1.00  0.00      A    H
ATOM    892  Cl  DCE A 112      41.314  29.885  52.891  1.00  0.00      A   CL
ATOM    893  CT1 DCE A 112      39.063  28.963  53.938  1.00  0.00      A    C
ATOM    894  HC2 DCE A 112      38.039  28.845  53.585  1.00  0.00      A    H
ATOM    895  Cl1 DCE A 112      39.870  27.528  53.327  1.00  0.00      A   CL
ATOM    896  HC3 DCE A 112      39.118  28.794  55.013  1.00  0.00      A    H
ATOM    897  CT  DCE A 113      32.680  17.314  38.029  1.00  0.00      A    C
ATOM    898  HC  DCE A 113      33.218  18.255  37.915  1.00  0.00      A    H
ATOM    899  HC1 DCE A 113      33.243  16.671  38.705  1.00  0.00      A    H
ATOM    900  Cl  DCE A 113      31.183  17.556  38.882  1.00  0.00      A   CL
ATOM    901  CT1 DCE A 113      32.449  16.704  36.719  1.00  0.00      A    C
ATOM    902  HC2 DCE A 113      31.694  15.928  36.850  1.00  0.00      A    H
ATOM    903  Cl1 DCE A 113      31.975  17.913  35.497  1.00  0.00      A   CL
ATOM    904  HC3 DCE A 113      33.362  16.165  36.468  1.00  0.00      A    H
ATOM    905  CT  DCE A 114      27.626  19.858  25.977  1.00  0.00      A    C
ATOM    906  HC  DCE A 114      28.029  19.541  25.015  1.00  0.00      A    H
ATOM    907  HC1 DCE A 114      26.547  20.004  25.933  1.00  0.00      A    H
ATOM    908  Cl  DCE A 114      28.116  18.710  27.224  1.00  0.00      A   CL
ATOM    909  CT1 DCE A 114      28.099  21.229  26.427  1.00  0.00      A    C
ATOM    910  HC2 DCE A 114      27.496  21.501  27.293  1.00  0.00      A    H
ATOM    911  Cl1 DCE A 114      29.748  21.250  27.081  1.00  0.00      A   CL
ATOM    912  HC3 DCE A 114      27.930  21.988  25.664  1.00  0.00      A    H
ATOM    913  CT  DCE A 115      45.517  43.706  18.205  1.00  0.00      A    C
ATOM    914  HC  DCE A 115      46.351  43.883  18.884  1.00  0.00      A    H
ATOM    915  HC1 DCE A 115      44.891  42.880  18.543  1.00  0.00      A    H
ATOM    916  Cl  DCE A 115      44.565  45.202  18.241  1.00  0.00      A   CL
ATOM    917  CT1 DCE A 115      45.823  43.398  16.740  1.00  0.00      A    C
ATOM    918  HC2 DCE A 115      46.462  42.524  16.613  1.00  0.00      A    H
ATOM    919  Cl1 DCE A 115      44.353  43.027  15.803  1.00  0.00      A   CL
ATOM    920  HC3 DCE A 115      46.293  44.298  16.343  1.00  0.00      A    H
ATOM    921  CT  DCE A 116      52.673  11.832  52.390  1.00  0.00      A    C
ATOM    922  HC  DCE A 116      53.382  12.157  53.151  1.00  0.00      A    H
ATOM    923  HC1 DCE A 116      53.252  11.794  51.467  1.00  0.00      A    H
ATOM    924  Cl  DCE A 116      52.227  10.187  52.734  1.00  0.00      A   CL
ATOM    925  CT1 DCE A 116      51.445  12.713  52.146  1.00  0.00      A    C
ATOM    926  HC2 DCE A 116      51.668  13.724  51.804  1.00  0.00      A    H
ATOM    927  Cl1 DCE A 116      50.572  11.979  50.725  1.00  0.00      A   CL
ATOM    928  HC3 DCE A 116      50.849  12.640  53.056  1.00  0.00      A    H
ATOM    929  CT  DCE A 117      20.354  34.119   8.603  1.00  0.00      A    C
ATOM    930  HC  DCE A 117      20.113  34.571   7.641  1.00  0.00      A    H
ATOM    931  HC1 DCE A 117      21.005  34.826   9.116  1.00  0.00      A    H
ATOM    932  Cl  DCE A 117      18.850  33.826   9.500  1.00  0.00      A   CL
ATOM    933  CT1 DCE A 117      21.034  32.716   8.499  1.00  0.00      A    C
ATOM    934  HC2 DCE A 117      21.331  32.326   9.472  1.00  0.00      A    H
ATOM    935  Cl1 DCE A 117      19.981  31.548   7.660  1.00  0.00      A   CL
ATOM    936  HC3 DCE A 117      21.936  32.851   7.903  1.00  0.00      A    H
ATOM    937  CT  DCE A 118      47.016  22.514  37.439  1.00  0.00      A    C
ATOM    938  HC  DCE A 118      46.329  21.702  37.201  1.00  0.00      A    H
ATOM    939  HC1 DCE A 118      47.069  22.401  38.522  1.00  0.00      A    H
ATOM    940  Cl  DCE A 118      48.610  22.223  36.831  1.00  0.00      A   CL
ATOM    941  CT1 DCE A 118      46.611  23.904  37.012  1.00  0.00      A    C
ATOM    942  HC2 DCE A 118      45.623  24.180  37.381  1.00  0.00      A    H
ATOM    943  Cl1 DCE A 118      47.785  25.087  37.598  1.00  0.00      A   CL
ATOM    944  HC3 DCE A 118      46.650  24.036  35.931  1.00  0.00      A    H
ATOM    945  CT  DCE A 119       9.629  16.946  22.698  1.00  0.00      A    C
ATOM    946  HC  DCE A 119      10.364  17.742  22.574  1.00  0.00      A    H
ATOM    947  HC1 DCE A 119      10.072  16.369  23.509  1.00  0.00      A    H
ATOM    948  Cl  DCE A 119       8.086  17.708  23.263  1.00  0.00      A   CL
ATOM    949  CT1 DCE A 119       9.419  16.114  21.419  1.00  0.00      A    C
ATOM    950  HC2 DCE A 119      10.322  15.638  21.035  1.00  0.00      A    H
ATOM    951  Cl1 DCE A 119       8.051  14.968  21.588  1.00  0.00      A   CL
ATOM    952  HC3 DCE A 119       9.098  16.889  20.724  1.00  0.00      A    H
ATOM    953  CT  DCE A 120      37.417  41.738  48.919  1.00  0.00      A    C
ATOM    954  HC  DCE A 120      37.089  41.100  49.740  1.00  0.00      A    H
ATOM    955  HC1 DCE A 120      37.619  42.661  49.462  1.00  0.00      A    H
ATOM    956  Cl  DCE A 120      39.018  41.143  48.472  1.00  0.00      A   CL
ATOM    957  CT1 DCE A 120      36.483  41.766  47.667  1.00  0.00      A    C
ATOM    958  HC2 DCE A 120      36.924  42.036  46.707  1.00  0.00      A    H
ATOM    959  Cl1 DCE A 120      35.791  40.146  47.526  1.00  0.00      A   CL
ATOM    960  HC3 DCE A 120      35.663  42.465  47.826  1.00  0.00      A    H
ATOM    961  CT  DCE A 121      15.304   4.196  44.141  1.00  0.00      A    C
ATOM    962  HC  DCE A 121      14.828   5.131  44.438  1.00  0.00      A    H
ATOM    963  HC1 DCE A 121      14.580   3.407  43.941  1.00  0.00      A    H
ATOM    964  Cl  DCE A 121      16.429   4.509  42.760  1.00  0.00      A   CL
ATOM    965  CT1 DCE A 121      16.255   3.600  45.167  1.00  0.00      A    C
ATOM    966  HC2 DCE A 121      15.704   3.300  46.058  1.00  0.00      A    H
ATOM    967  Cl1 DCE A 121      16.901   2.165  44.421  1.00  0.00      A   CL
ATOM    968  HC3 DCE A 121      17.095   4.133  45.612  1.00  0.00      A    H
ATOM    969  CT  DCE A 122      55.755  42.549  50.956  1.00  0.00      A    C
ATOM    970  HC  DCE A 122      55.663  43.176  50.070  1.00  0.00      A    H
ATOM    971  HC1 DCE A 122      56.793  42.272  51.141  1.00  0.00      A    H
ATOM    972  Cl  DCE A 122      55.468  43.627  52.360  1.00  0.00      A   CL
ATOM    973  CT1 DCE A 122      54.750  41.410  50.748  1.00  0.00      A    C
ATOM    974  HC2 DCE A 122      55.010  40.414  51.106  1.00  0.00      A    H
ATOM    975  Cl1 DCE A 122      53.176  41.929  51.323  1.00  0.00      A   CL
ATOM    976  HC3 DCE A 122      54.511  41.340  49.687  1.00  0.00      A    H
ATOM    977  CT  DCE A 123      52.420  14.502  44.829  1.00  0.00      A    C
ATOM    978  HC  DCE A 123      53.462  14.231  44.999  1.00  0.00      A    H
ATOM    979  HC1 DCE A 123      51.889  14.176  45.723  1.00  0.00      A    H
ATOM    980  Cl  DCE A 123      52.306  16.252  44.726  1.00  0.00      A   CL
ATOM    981  CT1 DCE A 123      52.009  13.754  43.596  1.00  0.00      A    C
ATOM    982  HC2 DCE A 123      52.674  13.828  42.735  1.00  0.00      A    H
ATOM    983  Cl1 DCE A 123      51.866  12.016  44.043  1.00  0.00      A   CL
ATOM    984  HC3 DCE A 123      50.992  14.074  43.369  1.00  0.00      A    H
ATOM    985  CT  DCE A 124       3.729  35.532  33.760  1.00  0.00      A    C
ATOM    986  HC  DCE A 124       3.150  36.134  33.060  1.00  0.00      A    H
ATOM    987  HC1 DCE A 124       4.555  36.193  34.021  1.00  0.00      A    H
ATOM    988  Cl  DCE A 124       2.613  35.199  35.118  1.00  0.00      A   CL
ATOM    989  CT1 DCE A 124       4.059  34.247  33.035  1.00  0.00      A    C
ATOM    990  HC2 DCE A 124       4.552  33.468  33.615  1.00  0.00      A    H
ATOM    991  Cl1 DCE A 124       2.522  33.562  32.484  1.00  0.00      A   CL
ATOM    992  HC3 DCE A 124       4.668  34.496  32.166  1.00  0.00      A    H
ATOM    993  CT  DCE A 125      27.655  52.643  47.723  1.00  0.00      A    C
ATOM    994  HC  DCE A 125      27.488  53.619  47.265  1.00  0.00      A    H
ATOM    995  HC1 DCE A 125      28.509  52.335  47.119  1.00  0.00      A    H
ATOM    996  Cl  DCE A 125      28.376  52.977  49.370  1.00  0.00      A   CL
ATOM    997  CT1 DCE A 125      26.372  51.806  47.794  1.00  0.00      A    C
ATOM    998  HC2 DCE A 125      26.663  50.786  48.047  1.00  0.00      A    H
ATOM    999  Cl1 DCE A 125      25.285  52.621  48.840  1.00  0.00      A   CL
ATOM   1000  HC3 DCE A 125      25.949  51.834  46.790  1.00  0.00      A    H
ATOM   1001  CT  DCE A 126      15.003  23.713  33.824  1.00  0.00      A    C
ATOM   1002  HC  DCE A 126      15.431  24.491  33.192  1.00  0.00      A    H
ATOM   1003  HC1 DCE A 126      15.691  22.880  33.966  1.00  0.00      A    H
ATOM   1004  Cl  DCE A 126      14.801  24.466  35.441  1.00  0.00      A   CL
ATOM   1005  CT1 DCE A 126      13.678  23.318  33.157  1.00  0.00      A    C
ATOM   1006  HC2 DCE A 126      13.834  22.657  32.305  1.00  0.00      A    H
ATOM   1007  Cl1 DCE A 126      12.533  22.500  34.249  1.00  0.00      A   CL
ATOM   1008  HC3 DCE A 126      13.297  24.241  32.720  1.00  0.00      A    H
ATOM   1009  CT  DCE A 127      18.292   7.799  44.039  1.00  0.00      A    C
ATOM   1010  HC  DCE A 127      18.565   6.785  43.748  1.00  0.00      A    H
ATOM   1011  HC1 DCE A 127      18.414   8.623  43.336  1.00  0.00      A    H
ATOM   1012  Cl  DCE A 127      16.514   7.733  44.218  1.00  0.00      A   CL
ATOM   1013  CT1 DCE A 127      18.861   8.102  45.459  1.00  0.00      A    C
ATOM   1014  HC2 DCE A 127      18.506   9.065  45.829  1.00  0.00      A    H
ATOM   1015  Cl1 DCE A 127      18.078   6.901  46.569  1.00  0.00      A   CL
ATOM   1016  HC3 DCE A 127      19.933   7.921  45.530  1.00  0.00      A    H
ATOM   1017  CT  DCE A 128      52.318  50.064  24.493  1.00  0.00      A    C
ATOM   1018  HC  DCE A 128      52.611  49.015  24.526  1.00  0.00      A    H
ATOM   1019  HC1 DCE A 128      52.830  50.518  23.644  1.00  0.00      A    H
ATOM   1020  Cl  DCE A 128      50.517  50.448  24.384  1.00  0.00      A   CL
ATOM   1021  CT1 DCE A 128      52.905  50.825  25.651  1.00  0.00      A    C
ATOM   1022  HC2 DCE A 128      52.869  51.876  25.362  1.00  0.00      A    H
ATOM   1023  Cl1 DCE A 128      51.968  50.611  27.164  1.00  0.00      A   CL
ATOM   1024  HC3 DCE A 128      53.931  50.536  25.878  1.00  0.00      A    H
ATOM   1025  CT  DCE A 129      50.276  15.336  40.852  1.00  0.00      A    C
ATOM   1026  HC  DCE A 129      50.128  16.156  40.150  1.00  0.00      A    H
ATOM   1027  HC1 DCE A 129      51.181  15.485  41.441  1.00  0.00      A    H
ATOM   1028  Cl  DCE A 129      48.957  15.503  42.050  1.00  0.00      A   CL
ATOM   1029  CT1 DCE A 129      50.209  13.985  40.173  1.00  0.00      A    C
ATOM   1030  HC2 DCE A 129      49.191  13.917  39.789  1.00  0.00      A    H
ATOM   1031  Cl1 DCE A 129      51.382  13.914  38.881  1.00  0.00      A   CL
ATOM   1032  HC3 DCE A 129      50.363  13.108  40.803  1.00  0.00      A    H
ATOM   1033  CT  DCE A 130      11.357  34.092  41.627  1.00  0.00      A    C
ATOM   1034  HC  DCE A 130      10.852  34.055  42.592  1.00  0.00      A    H
ATOM   1035  HC1 DCE A 130      11.762  33.086  41.516  1.00  0.00      A    H
ATOM   1036  Cl  DCE A 130      10.160  34.500  40.441  1.00  0.00      A   CL
ATOM   1037  CT1 DCE A 130      12.380  35.219  41.689  1.00  0.00      A    C
ATOM   1038  HC2 DCE A 130      12.864  35.139  42.663  1.00  0.00      A    H
ATOM   1039  Cl1 DCE A 130      13.486  35.145  40.315  1.00  0.00      A   CL
ATOM   1040  HC3 DCE A 130      11.909  36.200  41.750  1.00  0.00      A    H
ATOM   1041  CT  DCE A 131      46.428  11.055  35.397  1.00  0.00      A    C
ATOM   1042  HC  DCE A 131      46.163  10.186  34.794  1.00  0.00      A    H
ATOM   1043  HC1 DCE A 131      46.690  11.872  34.725  1.00  0.00      A    H
ATOM   1044  Cl  DCE A 131      45.116  11.568  36.420  1.00  0.00      A   CL
ATOM   1045  CT1 DCE A 131      47.577  10.515  36.202  1.00  0.00      A    C
ATOM   1046  HC2 DCE A 131      48.183  11.317  36.624  1.00  0.00      A    H
ATOM   1047  Cl1 DCE A 131      47.145   9.225  37.381  1.00  0.00      A   CL
ATOM   1048  HC3 DCE A 131      48.223   9.992  35.497  1.00  0.00      A    H
ATOM   1049  CT  DCE A 132       2.304  39.015   5.639  1.00  0.00      A    C
ATOM   1050  HC  DCE A 132       2.391  39.974   6.148  1.00  0.00      A    H
ATOM   1051  HC1 DCE A 132       2.856  39.211   4.720  1.00  0.00      A    H
ATOM   1052  Cl  DCE A 132       3.305  37.739   6.421  1.00  0.00      A   CL
ATOM   1053  CT1 DCE A 132       0.863  38.580   5.364  1.00  0.00      A    C
ATOM   1054  HC2 DCE A 132       0.749  37.818   4.592  1.00  0.00      A    H
ATOM   1055  Cl1 DCE A 132       0.047  37.820   6.764  1.00  0.00      A   CL
ATOM   1056  HC3 DCE A 132       0.273  39.467   5.132  1.00  0.00      A    H
ATOM   1057  CT  DCE A 133      50.873  37.202  35.323  1.00  0.00      A    C
ATOM   1058  HC  DCE A 133      50.052  37.342  36.026  1.00  0.00      A    H
ATOM   1059  HC1 DCE A 133      51.699  36.636  35.754  1.00  0.00      A    H
ATOM   1060  Cl  DCE A 133      50.261  36.169  34.016  1.00  0.00      A   CL
ATOM   1061  CT1 DCE A 133      51.057  38.540  34.684  1.00  0.00      A    C
ATOM   1062  HC2 DCE A 133      51.976  38.510  34.099  1.00  0.00      A    H
ATOM   1063  Cl1 DCE A 133      49.667  38.846  33.632  1.00  0.00      A   CL
ATOM   1064  HC3 DCE A 133      51.095  39.421  35.325  1.00  0.00      A    H
ATOM   1065  CT  DCE A 134      24.850  27.680  21.727  1.00  0.00      A    C
ATOM   1066  HC  DCE A 134      25.415  27.176  20.943  1.00  0.00      A    H
ATOM   1067  HC1 DCE A 134      23.832  27.300  21.648  1.00  0.00      A    H
ATOM   1068  Cl  DCE A 134      25.640  27.372  23.297  1.00  0.00      A   CL
ATOM   1069  CT1 DCE A 134      24.869  29.168  21.607  1.00  0.00      A    C
ATOM   1070  HC2 DCE A 134      24.123  29.549  22.304  1.00  0.00      A    H
ATOM   1071  Cl1 DCE A 134      26.457  29.933  22.006  1.00  0.00      A   CL
ATOM   1072  HC3 DCE A 134      24.667  29.428  20.568  1.00  0.00      A    H
ATOM   1073  CT  DCE A 135      36.321  51.473  31.405  1.00  0.00      A    C
ATOM   1074  HC  DCE A 135      35.819  52.440  31.382  1.00  0.00      A    H
ATOM   1075  HC1 DCE A 135      37.217  51.506  32.025  1.00  0.00      A    H
ATOM   1076  Cl  DCE A 135      35.300  50.372  32.228  1.00  0.00      A   CL
ATOM   1077  CT1 DCE A 135      36.612  50.802  30.121  1.00  0.00      A    C
ATOM   1078  HC2 DCE A 135      37.244  49.915  30.167  1.00  0.00      A    H
ATOM   1079  Cl1 DCE A 135      35.165  50.404  29.261  1.00  0.00      A   CL
ATOM   1080  HC3 DCE A 135      37.223  51.466  29.510  1.00  0.00      A    H
ATOM   1081  CT  DCE A 136      53.017  45.638  49.496  1.00  0.00      A    C
ATOM   1082  HC  DCE A 136      52.374  46.466  49.197  1.00  0.00      A    H
ATOM   1083  HC1 DCE A 136      52.757  45.242  50.478  1.00  0.00      A    H
ATOM   1084  Cl  DCE A 136      52.558  44.377  48.264  1.00  0.00      A   CL
ATOM   1085  CT1 DCE A 136      54.550  45.925  49.353  1.00  0.00      A    C
ATOM   1086  HC2 DCE A 136      54.763  46.656  48.574  1.00  0.00      A    H
ATOM   1087  Cl1 DCE A 136      55.069  46.575  50.897  1.00  0.00      A   CL
ATOM   1088  HC3 DCE A 136      55.121  45.062  49.012  1.00  0.00      A    H
ATOM   1089  CT  DCE A 137      -0.201  33.158  40.487  1.00  0.00      A    C
ATOM   1090  HC  DCE A 137      -1.223  32.921  40.193  1.00  0.00      A    H
ATOM   1091  HC1 DCE A 137       0.027  32.572  41.377  1.00  0.00      A    H
ATOM   1092  Cl  DCE A 137       1.049  32.761  39.215  1.00  0.00      A   CL
ATOM   1093  CT1 DCE A 137      -0.001  34.618  40.897  1.00  0.00      A    C
ATOM   1094  HC2 DCE A 137      -0.767  34.726  41.665  1.00  0.00      A    H
ATOM   1095  Cl1 DCE A 137       1.631  34.976  41.631  1.00  0.00      A   CL
ATOM   1096  HC3 DCE A 137      -0.103  35.206  39.985  1.00  0.00      A    H
ATOM   1097  CT  DCE A 138      41.736  48.389   5.767  1.00  0.00      A    C
ATOM   1098  HC  DCE A 138      41.881  49.122   4.974  1.00  0.00      A    H
ATOM   1099  HC1 DCE A 138      42.600  48.149   6.388  1.00  0.00      A    H
ATOM   1100  Cl  DCE A 138      40.751  49.231   6.967  1.00  0.00      A   CL
ATOM   1101  CT1 DCE A 138      41.123  47.045   5.363  1.00  0.00      A    C
ATOM   1102  HC2 DCE A 138      40.941  46.299   6.136  1.00  0.00      A    H
ATOM   1103  Cl1 DCE A 138      39.384  47.436   4.768  1.00  0.00      A   CL
ATOM   1104  HC3 DCE A 138      41.701  46.611   4.547  1.00  0.00      A    H
ATOM   1105  CT  DCE A 139      40.516  35.755  28.055  1.00  0.00      A    C
ATOM   1106  HC  DCE A 139      41.254  36.161  27.364  1.00  0.00      A    H
ATOM   1107  HC1 DCE A 139      40.511  34.673  27.924  1.00  0.00      A    H
ATOM   1108  Cl  DCE A 139      41.107  36.193  29.628  1.00  0.00      A   CL
ATOM   1109  CT1 DCE A 139      39.188  36.436  27.817  1.00  0.00      A    C
ATOM   1110  HC2 DCE A 139      39.332  37.490  27.581  1.00  0.00      A    H
ATOM   1111  Cl1 DCE A 139      38.492  35.885  26.237  1.00  0.00      A   CL
ATOM   1112  HC3 DCE A 139      38.525  36.146  28.632  1.00  0.00      A    H
ATOM   1113  CT  DCE A 140      13.141   9.878  43.575  1.00  0.00      A    C
ATOM   1114  HC  DCE A 140      13.837  10.364  44.258  1.00  0.00      A    H
ATOM   1115  HC1 DCE A 140      12.688  10.722  43.055  1.00  0.00      A    H
ATOM   1116  Cl  DCE A 140      13.854   8.906  42.309  1.00  0.00      A   CL
ATOM   1117  CT1 DCE A 140      12.132   9.075  44.421  1.00  0.00      A    C
ATOM   1118  HC2 DCE A 140      11.848   9.839  45.145  1.00  0.00      A    H
ATOM   1119  Cl1 DCE A 140      10.711   8.598  43.441  1.00  0.00      A   CL
ATOM   1120  HC3 DCE A 140      12.601   8.232  44.928  1.00  0.00      A    H
ATOM   1121  CT  DCE A 141       8.636  38.743  19.073  1.00  0.00      A    C
ATOM   1122  HC  DCE A 141       8.503  38.800  17.993  1.00  0.00      A    H
ATOM   1123  HC1 DCE A 141       7.851  38.168  19.564  1.00  0.00      A    H
ATOM   1124  Cl  DCE A 141      10.240  37.829  19.331  1.00  0.00      A   CL
ATOM   1125  CT1 DCE A 141       8.667  40.156  19.689  1.00  0.00      A    C
ATOM   1126  HC2 DCE A 141       9.598  40.651  19.412  1.00  0.00      A    H
ATOM   1127  Cl1 DCE A 141       7.203  40.994  18.901  1.00  0.00      A   CL
ATOM   1128  HC3 DCE A 141       8.608  40.116  20.777  1.00  0.00      A    H
ATOM   1129  CT  DCE A 142      52.016  28.277  28.379  1.00  0.00      A    C
ATOM   1130  HC  DCE A 142      52.247  28.343  29.442  1.00  0.00      A    H
ATOM   1131  HC1 DCE A 142      50.958  28.067  28.223  1.00  0.00      A    H
ATOM   1132  Cl  DCE A 142      52.502  29.805  27.592  1.00  0.00      A   CL
ATOM   1133  CT1 DCE A 142      52.894  27.172  27.745  1.00  0.00      A    C
ATOM   1134  HC2 DCE A 142      53.950  27.361  27.938  1.00  0.00      A    H
ATOM   1135  Cl1 DCE A 142      52.413  25.609  28.489  1.00  0.00      A   CL
ATOM   1136  HC3 DCE A 142      52.784  27.071  26.666  1.00  0.00      A    H
ATOM   1137  CT  DCE A 143      43.385  25.067  13.222  1.00  0.00      A    C
ATOM   1138  HC  DCE A 143      44.304  24.622  13.604  1.00  0.00      A    H
ATOM   1139  HC1 DCE A 143      42.712  25.409  14.009  1.00  0.00      A    H
ATOM   1140  Cl  DCE A 143      43.834  26.383  12.195  1.00  0.00      A   CL
ATOM   1141  CT1 DCE A 143      42.758  24.029  12.278  1.00  0.00      A    C
ATOM   1142  HC2 DCE A 143      42.336  23.140  12.747  1.00  0.00      A    H
ATOM   1143  Cl1 DCE A 143      41.428  24.739  11.404  1.00  0.00      A   CL
ATOM   1144  HC3 DCE A 143      43.427  23.594  11.536  1.00  0.00      A    H
ATOM   1145  CT  DCE A 144       0.487  50.576  45.572  1.00  0.00      A    C
ATOM   1146  HC  DCE A 144       1.064  51.500  45.551  1.00  0.00      A    H
ATOM   1147  HC1 DCE A 144      -0.447  50.792  45.055  1.00  0.00      A    H
ATOM   1148  Cl  DCE A 144       1.534  49.415  44.698  1.00  0.00      A   CL
ATOM   1149  CT1 DCE A 144       0.109  50.061  46.929  1.00  0.00      A    C
ATOM   1150  HC2 DCE A 144      -0.002  50.758  47.760  1.00  0.00      A    H
ATOM   1151  Cl1 DCE A 144      -1.363  49.021  46.925  1.00  0.00      A   CL
ATOM   1152  HC3 DCE A 144       0.870  49.353  47.254  1.00  0.00      A    H
ATOM   1153  CT  DCE A 145      14.171   5.980  31.342  1.00  0.00      A    C
ATOM   1154  HC  DCE A 145      13.490   5.352  31.916  1.00  0.00      A    H
ATOM   1155  HC1 DCE A 145      14.801   6.601  31.978  1.00  0.00      A    H
ATOM   1156  Cl  DCE A 145      15.207   4.889  30.428  1.00  0.00      A   CL
ATOM   1157  CT1 DCE A 145      13.228   6.812  30.352  1.00  0.00      A    C
ATOM   1158  HC2 DCE A 145      13.796   7.343  29.588  1.00  0.00      A    H
ATOM   1159  Cl1 DCE A 145      12.060   5.778  29.612  1.00  0.00      A   CL
ATOM   1160  HC3 DCE A 145      12.642   7.539  30.915  1.00  0.00      A    H
ATOM   1161  CT  DCE A 146       3.433  12.670  28.277  1.00  0.00      A    C
ATOM   1162  HC  DCE A 146       2.790  13.303  27.665  1.00  0.00      A    H
ATOM   1163  HC1 DCE A 146       3.836  13.342  29.035  1.00  0.00      A    H
ATOM   1164  Cl  DCE A 146       2.399  11.579  29.126  1.00  0.00      A   CL
ATOM   1165  CT1 DCE A 146       4.400  11.925  27.398  1.00  0.00      A    C
ATOM   1166  HC2 DCE A 146       5.033  12.602  26.824  1.00  0.00      A    H
ATOM   1167  Cl1 DCE A 146       5.421  10.763  28.290  1.00  0.00      A   CL
ATOM   1168  HC3 DCE A 146       3.843  11.414  26.613  1.00  0.00      A    H
ATOM   1169  CT  DCE A 147      -0.732  28.862  53.666  1.00  0.00      A    C
ATOM   1170  HC  DCE A 147      -0.682  29.890  53.308  1.00  0.00      A    H
ATOM   1171  HC1 DCE A 147      -1.452  28.859  54.484  1.00  0.00      A    H
ATOM   1172  Cl  DCE A 147      -1.182  27.681  52.398  1.00  0.00      A   CL
ATOM   1173  CT1 DCE A 147       0.642  28.505  54.253  1.00  0.00      A    C
ATOM   1174  HC2 DCE A 147       0.592  27.564  54.801  1.00  0.00      A    H
ATOM   1175  Cl1 DCE A 147       1.737  28.300  52.849  1.00  0.00      A   CL
ATOM   1176  HC3 DCE A 147       0.947  29.302  54.931  1.00  0.00      A    H
ATOM   1177  CT  DCE A 148      30.668   8.430  18.815  1.00  0.00      A    C
ATOM   1178  HC  DCE A 148      30.039   7.600  18.494  1.00  0.00      A    H
ATOM   1179  HC1 DCE A 148      31.476   8.618  18.108  1.00  0.00      A    H
ATOM   1180  Cl  DCE A 148      29.457   9.716  18.928  1.00  0.00      A   CL
ATOM   1181  CT1 DCE A 148      31.307   8.148  20.194  1.00  0.00      A    C
ATOM   1182  HC2 DCE A 148      30.513   7.705  20.795  1.00  0.00      A    H
ATOM   1183  Cl1 DCE A 148      32.479   6.889  20.022  1.00  0.00      A   CL
ATOM   1184  HC3 DCE A 148      31.809   9.047  20.552  1.00  0.00      A    H
ATOM   1185  CT  DCE A 149      10.710  15.033   6.855  1.00  0.00      A    C
ATOM   1186  HC  DCE A 149      10.968  15.381   5.855  1.00  0.00      A    H
ATOM   1187  HC1 DCE A 149      11.331  15.422   7.662  1.00  0.00      A    H
ATOM   1188  Cl  DCE A 149       8.985  15.455   7.035  1.00  0.00      A   CL
ATOM   1189  CT1 DCE A 149      10.916  13.549   6.740  1.00  0.00      A    C
ATOM   1190  HC2 DCE A 149      11.940  13.311   6.452  1.00  0.00      A    H
ATOM   1191  Cl1 DCE A 149      10.473  12.676   8.202  1.00  0.00      A   CL
ATOM   1192  HC3 DCE A 149      10.284  13.144   5.949  1.00  0.00      A    H
ATOM   1193  CT  DCE A 150      43.307  43.283  25.337  1.00  0.00      A    C
ATOM   1194  HC  DCE A 150      42.851  42.807  24.469  1.00  0.00      A    H
ATOM   1195  HC1 DCE A 150      43.934  44.073  24.926  1.00  0.00      A    H
ATOM   1196  Cl  DCE A 150      42.087  44.037  26.331  1.00  0.00      A   CL
ATOM   1197  CT1 DCE A 150      44.024  42.369  26.177  1.00  0.00      A    C
ATOM   1198  HC2 DCE A 150      43.397  41.684  26.747  1.00  0.00      A    H
ATOM   1199  Cl1 DCE A 150      45.021  41.413  25.069  1.00  0.00      A   CL
ATOM   1200  HC3 DCE A 150      44.709  42.895  26.843  1.00  0.00      A    H
ATOM   1201  CT  DCE A 151       1.645  34.571  10.040  1.00  0.00      A    C
ATOM   1202  HC  DCE A 151       1.207  34.248  10.985  1.00  0.00      A    H
ATOM   1203  HC1 DCE A 151       2.596  34.041   9.987  1.00  0.00      A    H
ATOM   1204  Cl  DCE A 151       0.662  34.043   8.710  1.00  0.00      A   CL
ATOM   1205  CT1 DCE A 151       1.900  36.070  10.016  1.00  0.00      A    C
ATOM   1206  HC2 DCE A 151       2.334  36.427   9.082  1.00  0.00      A    H
ATOM   1207  Cl1 DCE A 151       0.292  36.936  10.263  1.00  0.00      A   CL
ATOM   1208  HC3 DCE A 151       2.566  36.561  10.727  1.00  0.00      A    H
ATOM   1209  CT  DCE A 152      28.393  34.944  54.284  1.00  0.00      A    C
ATOM   1210  HC  DCE A 152      29.044  35.806  54.139  1.00  0.00      A    H
ATOM   1211  HC1 DCE A 152      27.483  35.064  53.696  1.00  0.00      A    H
ATOM   1212  Cl  DCE A 152      29.190  33.358  53.920  1.00  0.00      A   CL
ATOM   1213  CT1 DCE A 152      28.198  35.038  55.813  1.00  0.00      A    C
ATOM   1214  HC2 DCE A 152      27.669  35.962  56.046  1.00  0.00      A    H
ATOM   1215  Cl1 DCE A 152      27.299  33.579  56.261  1.00  0.00      A   CL
ATOM   1216  HC3 DCE A 152      29.210  34.979  56.214  1.00  0.00      A    H
ATOM   1217  CT  DCE A 153      54.334  43.339   6.391  1.00  0.00      A    C
ATOM   1218  HC  DCE A 153      55.114  43.043   7.093  1.00  0.00      A    H
ATOM   1219  HC1 DCE A 153      53.671  42.475   6.442  1.00  0.00      A    H
ATOM   1220  Cl  DCE A 153      53.388  44.661   7.246  1.00  0.00      A   CL
ATOM   1221  CT1 DCE A 153      54.735  43.803   4.985  1.00  0.00      A    C
ATOM   1222  HC2 DCE A 153      55.328  44.718   5.009  1.00  0.00      A    H
ATOM   1223  Cl1 DCE A 153      55.611  42.494   4.096  1.00  0.00      A   CL
ATOM   1224  HC3 DCE A 153      53.812  44.066   4.468  1.00  0.00      A    H
ATOM   1225  CT  DCE A 154      36.487  37.351  51.397  1.00  0.00      A    C
ATOM   1226  HC  DCE A 154      36.664  36.277  51.351  1.00  0.00      A    H
ATOM   1227  HC1 DCE A 154      36.427  37.753  50.385  1.00  0.00      A    H
ATOM   1228  Cl  DCE A 154      34.946  37.576  52.385  1.00  0.00      A   CL
ATOM   1229  CT1 DCE A 154      37.657  37.983  52.180  1.00  0.00      A    C
ATOM   1230  HC2 DCE A 154      37.902  37.571  53.159  1.00  0.00      A    H
ATOM   1231  Cl1 DCE A 154      39.227  37.786  51.325  1.00  0.00      A   CL
ATOM   1232  HC3 DCE A 154      37.439  39.050  52.199  1.00  0.00      A    H
ATOM   1233  CT  DCE A 155      14.809  38.563   2.371  1.00  0.00      A    C
ATOM   1234  HC  DCE A 155      15.381  39.482   2.498  1.00  0.00      A    H
ATOM   1235  HC1 DCE A 155      13.821  38.759   2.787  1.00  0.00      A    H
ATOM   1236  Cl  DCE A 155      14.559  38.159   0.671  1.00  0.00      A   CL
ATOM   1237  CT1 DCE A 155      15.391  37.386   3.152  1.00  0.00      A    C
ATOM   1238  HC2 DCE A 155      16.224  36.872   2.673  1.00  0.00      A    H
ATOM   1239  Cl1 DCE A 155      15.938  38.065   4.683  1.00  0.00      A   CL
ATOM   1240  HC3 DCE A 155      14.640  36.615   3.327  1.00  0.00      A    H
ATOM   1241  CT  DCE A 156      37.608  28.219  36.619  1.00  0.00      A    C
ATOM   1242  HC  DCE A 156      36.620  28.452  37.016  1.00  0.00      A    H
ATOM   1243  HC1 DCE A 156      37.450  27.763  35.642  1.00  0.00      A    H
ATOM   1244  Cl  DCE A 156      38.458  29.748  36.526  1.00  0.00      A   CL
ATOM   1245  CT1 DCE A 156      38.366  27.367  37.578  1.00  0.00      A    C
ATOM   1246  HC2 DCE A 156      38.566  27.906  38.504  1.00  0.00      A    H
ATOM   1247  Cl1 DCE A 156      37.402  25.838  37.805  1.00  0.00      A   CL
ATOM   1248  HC3 DCE A 156      39.318  26.970  37.226  1.00  0.00      A    H
ATOM   1249  CT  DCE A 157      10.878   4.493  24.033  1.00  0.00      A    C
ATOM   1250  HC  DCE A 157      11.811   4.896  23.641  1.00  0.00      A    H
ATOM   1251  HC1 DCE A 157      10.242   4.253  23.181  1.00  0.00      A    H
ATOM   1252  Cl  DCE A 157      11.279   2.946  24.833  1.00  0.00      A   CL
ATOM   1253  CT1 DCE A 157      10.196   5.488  24.987  1.00  0.00      A    C
ATOM   1254  HC2 DCE A 157       9.324   5.050  25.474  1.00  0.00      A    H
ATOM   1255  Cl1 DCE A 157      11.420   5.755  26.201  1.00  0.00      A   CL
ATOM   1256  HC3 DCE A 157       9.929   6.474  24.606  1.00  0.00      A    H
ATOM   1257  CT  DCE A 158      43.260  11.751  53.127  1.00  0.00      A    C
ATOM   1258  HC  DCE A 158      43.537  12.802  53.206  1.00  0.00      A    H
ATOM   1259  HC1 DCE A 158      44.120  11.093  53.251  1.00  0.00      A    H
ATOM   1260  Cl  DCE A 158      42.099  11.359  54.455  1.00  0.00      A   CL
ATOM   1261  CT1 DCE A 158      42.598  11.474  51.718  1.00  0.00      A    C
ATOM   1262  HC2 DCE A 158      42.751  10.448  51.384  1.00  0.00      A    H
ATOM   1263  Cl1 DCE A 158      40.861  11.730  51.845  1.00  0.00      A   CL
ATOM   1264  HC3 DCE A 158      43.022  12.171  50.995  1.00  0.00      A    H
ATOM   1265  CT  DCE A 159      30.945  36.183  17.256  1.00  0.00      A    C
ATOM   1266  HC  DCE A 159      31.468  37.030  17.700  1.00  0.00      A    H
ATOM   1267  HC1 DCE A 159      31.232  36.186  16.205  1.00  0.00      A    H
ATOM   1268  Cl  DCE A 159      31.404  34.611  18.042  1.00  0.00      A   CL
ATOM   1269  CT1 DCE A 159      29.436  36.490  17.281  1.00  0.00      A    C
ATOM   1270  HC2 DCE A 159      29.137  37.503  17.014  1.00  0.00      A    H
ATOM   1271  Cl1 DCE A 159      28.626  35.267  16.285  1.00  0.00      A   CL
ATOM   1272  HC3 DCE A 159      28.981  36.350  18.262  1.00  0.00      A    H
ATOM   1273  CT  DCE A 160      39.143  12.547  12.778  1.00  0.00      A    C
ATOM   1274  HC  DCE A 160      38.566  12.228  13.646  1.00  0.00      A    H
ATOM   1275  HC1 DCE A 160      40.216  12.500  12.963  1.00  0.00      A    H
ATOM   1276  Cl  DCE A 160      38.787  11.386  11.505  1.00  0.00      A   CL
ATOM   1277  CT1 DCE A 160      38.639  13.939  12.302  1.00  0.00      A    C
ATOM   1278  HC2 DCE A 160      37.733  13.910  11.696  1.00  0.00      A    H
ATOM   1279  Cl1 DCE A 160      38.367  15.028  13.683  1.00  0.00      A   CL
ATOM   1280  HC3 DCE A 160      39.394  14.476  11.728  1.00  0.00      A    H
ATOM   1281  CT  DCE A 161      11.510   6.966  35.167  1.00  0.00      A    C
ATOM   1282  HC  DCE A 161      12.214   6.637  35.931  1.00  0.00      A    H
ATOM   1283  HC1 DCE A 161      11.060   7.955  35.254  1.00  0.00      A    H
ATOM   1284  Cl  DCE A 161      12.379   7.093  33.560  1.00  0.00      A   CL
ATOM   1285  CT1 DCE A 161      10.279   6.115  34.955  1.00  0.00      A    C
ATOM   1286  HC2 DCE A 161       9.372   6.626  34.630  1.00  0.00      A    H
ATOM   1287  Cl1 DCE A 161      10.645   4.983  33.687  1.00  0.00      A   CL
ATOM   1288  HC3 DCE A 161      10.133   5.495  35.840  1.00  0.00      A    H
ATOM   1289  CT  DCE A 162      45.500  47.520  33.659  1.00  0.00      A    C
ATOM   1290  HC  DCE A 162      45.803  48.127  32.806  1.00  0.00      A    H
ATOM   1291  HC1 DCE A 162      45.384  48.113  34.566  1.00  0.00      A    H
ATOM   1292  Cl  DCE A 162      43.869  46.955  33.380  1.00  0.00      A   CL
ATOM   1293  CT1 DCE A 162      46.390  46.304  33.855  1.00  0.00      A    C
ATOM   1294  HC2 DCE A 162      46.201  45.528  33.114  1.00  0.00      A    H
ATOM   1295  Cl1 DCE A 162      48.049  46.850  33.584  1.00  0.00      A   CL
ATOM   1296  HC3 DCE A 162      46.322  45.975  34.892  1.00  0.00      A    H
ATOM   1297  CT  DCE A 163      19.302  14.372  44.106  1.00  0.00      A    C
ATOM   1298  HC  DCE A 163      19.903  13.950  44.911  1.00  0.00      A    H
ATOM   1299  HC1 DCE A 163      19.228  13.583  43.357  1.00  0.00      A    H
ATOM   1300  Cl  DCE A 163      17.737  14.819  44.885  1.00  0.00      A   CL
ATOM   1301  CT1 DCE A 163      20.081  15.565  43.721  1.00  0.00      A    C
ATOM   1302  HC2 DCE A 163      21.124  15.603  44.033  1.00  0.00      A    H
ATOM   1303  Cl1 DCE A 163      19.874  15.697  41.947  1.00  0.00      A   CL
ATOM   1304  HC3 DCE A 163      19.654  16.477  44.140  1.00  0.00      A    H
ATOM   1305  CT  DCE A 164      23.802   8.463  19.581  1.00  0.00      A    C
ATOM   1306  HC  DCE A 164      24.635   7.797  19.356  1.00  0.00      A    H
ATOM   1307  HC1 DCE A 164      22.855   8.134  19.153  1.00  0.00      A    H
ATOM   1308  Cl  DCE A 164      23.808   8.544  21.317  1.00  0.00      A   CL
ATOM   1309  CT1 DCE A 164      24.045   9.894  19.079  1.00  0.00      A    C
ATOM   1310  HC2 DCE A 164      24.790  10.344  19.735  1.00  0.00      A    H
ATOM   1311  Cl1 DCE A 164      24.674   9.949  17.451  1.00  0.00      A   CL
ATOM   1312  HC3 DCE A 164      23.113  10.458  19.091  1.00  0.00      A    H
ATOM   1313  CT  DCE A 165      14.905  26.871  17.521  1.00  0.00      A    C
ATOM   1314  HC  DCE A 165      15.279  27.381  16.633  1.00  0.00      A    H
ATOM   1315  HC1 DCE A 165      13.852  27.075  17.715  1.00  0.00      A    H
ATOM   1316  Cl  DCE A 165      15.001  25.130  17.377  1.00  0.00      A   CL
ATOM   1317  CT1 DCE A 165      15.733  27.265  18.762  1.00  0.00      A    C
ATOM   1318  HC2 DCE A 165      15.971  28.328  18.735  1.00  0.00      A    H
ATOM   1319  Cl1 DCE A 165      14.825  26.913  20.330  1.00  0.00      A   CL
ATOM   1320  HC3 DCE A 165      16.711  26.783  18.803  1.00  0.00      A    H
ATOM   1321  CT  DCE A 166       1.475  49.545  27.575  1.00  0.00      A    C
ATOM   1322  HC  DCE A 166       0.696  48.898  27.170  1.00  0.00      A    H
ATOM   1323  HC1 DCE A 166       2.353  48.903  27.495  1.00  0.00      A    H
ATOM   1324  Cl  DCE A 166       1.635  50.856  26.333  1.00  0.00      A   CL
ATOM   1325  CT1 DCE A 166       1.188  50.093  28.978  1.00  0.00      A    C
ATOM   1326  HC2 DCE A 166       1.225  49.164  29.546  1.00  0.00      A    H
ATOM   1327  Cl1 DCE A 166       2.635  51.049  29.594  1.00  0.00      A   CL
ATOM   1328  HC3 DCE A 166       0.213  50.569  29.084  1.00  0.00      A    H
ATOM   1329  CT  DCE A 167      55.039   4.960  30.196  1.00  0.00      A    C
ATOM   1330  HC  DCE A 167      55.313   4.237  29.427  1.00  0.00      A    H
ATOM   1331  HC1 DCE A 167      55.078   4.563  31.211  1.00  0.00      A    H
ATOM   1332  Cl  DCE A 167      56.472   6.093  30.133  1.00  0.00      A   CL
ATOM   1333  CT1 DCE A 167      53.713   5.557  29.763  1.00  0.00      A    C
ATOM   1334  HC2 DCE A 167      53.804   5.800  28.704  1.00  0.00      A    H
ATOM   1335  Cl1 DCE A 167      52.477   4.352  29.922  1.00  0.00      A   CL
ATOM   1336  HC3 DCE A 167      53.364   6.476  30.233  1.00  0.00      A    H
ATOM   1337  CT  DCE A 168       5.531  42.221  36.211  1.00  0.00      A    C
ATOM   1338  HC  DCE A 168       5.476  41.819  35.199  1.00  0.00      A    H
ATOM   1339  HC1 DCE A 168       6.394  42.887  36.206  1.00  0.00      A    H
ATOM   1340  Cl  DCE A 168       4.060  43.144  36.446  1.00  0.00      A   CL
ATOM   1341  CT1 DCE A 168       5.511  41.000  37.182  1.00  0.00      A    C
ATOM   1342  HC2 DCE A 168       5.767  41.370  38.175  1.00  0.00      A    H
ATOM   1343  Cl1 DCE A 168       3.958  40.166  37.367  1.00  0.00      A   CL
ATOM   1344  HC3 DCE A 168       6.201  40.262  36.774  1.00  0.00      A    H
ATOM   1345  CT  DCE A 169      42.198  11.000  43.317  1.00  0.00      A    C
ATOM   1346  HC  DCE A 169      41.878  10.003  43.013  1.00  0.00      A    H
ATOM   1347  HC1 DCE A 169      42.808  10.877  44.212  1.00  0.00      A    H
ATOM   1348  Cl  DCE A 169      43.139  11.576  41.888  1.00  0.00      A   CL
ATOM   1349  CT1 DCE A 169      41.057  11.954  43.621  1.00  0.00      A    C
ATOM   1350  HC2 DCE A 169      40.883  12.668  42.816  1.00  0.00      A    H
ATOM   1351  Cl1 DCE A 169      39.476  11.156  43.952  1.00  0.00      A   CL
ATOM   1352  HC3 DCE A 169      41.266  12.573  44.493  1.00  0.00      A    H
ATOM   1353  CT  DCE A 170      44.190  28.544   9.302  1.00  0.00      A    C
ATOM   1354  HC  DCE A 170      44.946  29.311   9.130  1.00  0.00      A    H
ATOM   1355  HC1 DCE A 170      44.057  28.714  10.370  1.00  0.00      A    H
ATOM   1356  Cl  DCE A 170      42.706  28.918   8.315  1.00  0.00      A   CL
ATOM   1357  CT1 DCE A 170      44.571  27.047   9.077  1.00  0.00      A    C
ATOM   1358  HC2 DCE A 170      43.878  26.375   9.582  1.00  0.00      A    H
ATOM   1359  Cl1 DCE A 170      44.812  26.811   7.351  1.00  0.00      A   CL
ATOM   1360  HC3 DCE A 170      45.509  26.820   9.585  1.00  0.00      A    H
ATOM   1361  CT  DCE A 171       1.067  54.384  18.235  1.00  0.00      A    C
ATOM   1362  HC  DCE A 171       2.107  54.257  18.532  1.00  0.00      A    H
ATOM   1363  HC1 DCE A 171       1.191  54.573  17.168  1.00  0.00      A    H
ATOM   1364  Cl  DCE A 171       0.337  52.770  18.499  1.00  0.00      A   CL
ATOM   1365  CT1 DCE A 171       0.382  55.507  19.076  1.00  0.00      A    C
ATOM   1366  HC2 DCE A 171       0.785  56.517  18.996  1.00  0.00      A    H
ATOM   1367  Cl1 DCE A 171      -1.297  55.630  18.567  1.00  0.00      A   CL
ATOM   1368  HC3 DCE A 171       0.352  55.256  20.136  1.00  0.00      A    H
ATOM   1369  CT  DCE A 172      44.622  32.675  41.486  1.00  0.00      A    C
ATOM   1370  HC  DCE A 172      44.012  33.518  41.161  1.00  0.00      A    H
ATOM   1371  HC1 DCE A 172      44.592  32.747  42.573  1.00  0.00      A    H
ATOM   1372  Cl  DCE A 172      43.747  31.150  41.077  1.00  0.00      A   CL
ATOM   1373  CT1 DCE A 172      46.078  32.538  40.971  1.00  0.00      A    C
ATOM   1374  HC2 DCE A 172      46.665  31.878  41.610  1.00  0.00      A    H
ATOM   1375  Cl1 DCE A 172      46.086  31.823  39.284  1.00  0.00      A   CL
ATOM   1376  HC3 DCE A 172      46.510  33.538  41.004  1.00  0.00      A    H
ATOM   1377  CT  DCE A 173      21.593  28.651  13.219  1.00  0.00      A    C
ATOM   1378  HC  DCE A 173      21.883  29.633  13.593  1.00  0.00      A    H
ATOM   1379  HC1 DCE A 173      20.575  28.696  12.833  1.00  0.00      A    H
ATOM   1380  Cl  DCE A 173      22.794  28.143  11.989  1.00  0.00      A   CL
ATOM   1381  CT1 DCE A 173      21.666  27.660  14.461  1.00  0.00      A    C
ATOM   1382  HC2 DCE A 173      20.614  27.472  14.674  1.00  0.00      A    H
ATOM   1383  Cl1 DCE A 173      22.520  26.107  13.854  1.00  0.00      A   CL
ATOM   1384  HC3 DCE A 173      22.199  28.204  15.241  1.00  0.00      A    H
ATOM   1385  CT  DCE A 174      18.452  54.484  43.923  1.00  0.00      A    C
ATOM   1386  HC  DCE A 174      18.775  55.525  43.927  1.00  0.00      A    H
ATOM   1387  HC1 DCE A 174      17.379  54.446  43.736  1.00  0.00      A    H
ATOM   1388  Cl  DCE A 174      19.269  53.550  42.648  1.00  0.00      A   CL
ATOM   1389  CT1 DCE A 174      18.882  53.774  45.184  1.00  0.00      A    C
ATOM   1390  HC2 DCE A 174      18.417  54.149  46.096  1.00  0.00      A    H
ATOM   1391  Cl1 DCE A 174      18.351  52.129  45.099  1.00  0.00      A   CL
ATOM   1392  HC3 DCE A 174      19.960  53.886  45.294  1.00  0.00      A    H
ATOM   1393  CT  DCE A 175      28.879  23.687  53.384  1.00  0.00      A    C
ATOM   1394  HC  DCE A 175      29.157  24.515  52.732  1.00  0.00      A    H
ATOM   1395  HC1 DCE A 175      29.720  23.045  53.644  1.00  0.00      A    H
ATOM   1396  Cl  DCE A 175      28.455  24.415  54.930  1.00  0.00      A   CL
ATOM   1397  CT1 DCE A 175      27.674  22.969  52.805  1.00  0.00      A    C
ATOM   1398  HC2 DCE A 175      27.291  22.193  53.468  1.00  0.00      A    H
ATOM   1399  Cl1 DCE A 175      26.394  24.064  52.387  1.00  0.00      A   CL
ATOM   1400  HC3 DCE A 175      27.992  22.417  51.921  1.00  0.00      A    H
ATOM   1401  CT  DCE A 176      26.897   7.376   2.010  1.00  0.00      A    C
ATOM   1402  HC  DCE A 176      26.541   6.469   2.498  1.00  0.00      A    H
ATOM   1403  HC1 DCE A 176      27.181   7.114   0.991  1.00  0.00      A    H
ATOM   1404  Cl  DCE A 176      25.668   8.629   2.050  1.00  0.00      A   CL
ATOM   1405  CT1 DCE A 176      28.052   7.909   2.809  1.00  0.00      A    C
ATOM   1406  HC2 DCE A 176      28.725   7.132   3.173  1.00  0.00      A    H
ATOM   1407  Cl1 DCE A 176      28.927   9.045   1.694  1.00  0.00      A   CL
ATOM   1408  HC3 DCE A 176      27.619   8.381   3.691  1.00  0.00      A    H
ATOM   1409  CT  DCE A 177      48.090  49.458  51.884  1.00  0.00      A    C
ATOM   1410  HC  DCE A 177      47.230  49.762  52.479  1.00  0.00      A    H
ATOM   1411  HC1 DCE A 177      47.814  49.556  50.834  1.00  0.00      A    H
ATOM   1412  Cl  DCE A 177      49.374  50.597  52.217  1.00  0.00      A   CL
ATOM   1413  CT1 DCE A 177      48.502  48.003  52.146  1.00  0.00      A    C
ATOM   1414  HC2 DCE A 177      49.332  47.679  51.518  1.00  0.00      A    H
ATOM   1415  Cl1 DCE A 177      48.865  47.971  53.851  1.00  0.00      A   CL
ATOM   1416  HC3 DCE A 177      47.598  47.418  51.977  1.00  0.00      A    H
ATOM   1417  CT  DCE A 178      17.327  16.195  49.783  1.00  0.00      A    C
ATOM   1418  HC  DCE A 178      17.013  15.247  50.220  1.00  0.00      A    H
ATOM   1419  HC1 DCE A 178      16.489  16.852  49.549  1.00  0.00      A    H
ATOM   1420  Cl  DCE A 178      18.471  16.782  50.995  1.00  0.00      A   CL
ATOM   1421  CT1 DCE A 178      18.124  15.924  48.531  1.00  0.00      A    C
ATOM   1422  HC2 DCE A 178      18.625  16.775  48.071  1.00  0.00      A    H
ATOM   1423  Cl1 DCE A 178      19.359  14.886  49.211  1.00  0.00      A   CL
ATOM   1424  HC3 DCE A 178      17.463  15.455  47.802  1.00  0.00      A    H
ATOM   1425  CT  DCE A 179       2.133  51.467  33.399  1.00  0.00      A    C
ATOM   1426  HC  DCE A 179       1.155  51.409  32.922  1.00  0.00      A    H
ATOM   1427  HC1 DCE A 179       2.829  51.221  32.597  1.00  0.00      A    H
ATOM   1428  Cl  DCE A 179       2.340  53.160  33.934  1.00  0.00      A   CL
ATOM   1429  CT1 DCE A 179       2.266  50.371  34.474  1.00  0.00      A    C
ATOM   1430  HC2 DCE A 179       2.483  49.437  33.954  1.00  0.00      A    H
ATOM   1431  Cl1 DCE A 179       3.721  50.651  35.422  1.00  0.00      A   CL
ATOM   1432  HC3 DCE A 179       1.406  50.256  35.134  1.00  0.00      A    H
ATOM   1433  CT  DCE A 180      39.616  24.221  34.219  1.00  0.00      A    C
ATOM   1434  HC  DCE A 180      39.296  24.927  33.453  1.00  0.00      A    H
ATOM   1435  HC1 DCE A 180      40.441  23.623  33.832  1.00  0.00      A    H
ATOM   1436  Cl  DCE A 180      40.287  25.328  35.377  1.00  0.00      A   CL
ATOM   1437  CT1 DCE A 180      38.519  23.430  34.906  1.00  0.00      A    C
ATOM   1438  HC2 DCE A 180      37.866  22.906  34.208  1.00  0.00      A    H
ATOM   1439  Cl1 DCE A 180      39.151  22.277  36.187  1.00  0.00      A   CL
ATOM   1440  HC3 DCE A 180      37.750  24.077  35.330  1.00  0.00      A    H
ATOM   1441  CT  DCE A 181       0.964  24.815  52.270  1.00  0.00      A    C
ATOM   1442  HC  DCE A 181      -0.000  25.257  52.019  1.00  0.00      A    H
ATOM   1443  HC1 DCE A 181       1.692  25.614  52.410  1.00  0.00      A    H
ATOM   1444  Cl  DCE A 181       0.666  23.851  53.717  1.00  0.00      A   CL
ATOM   1445  CT1 DCE A 181       1.475  23.886  51.204  1.00  0.00      A    C
ATOM   1446  HC2 DCE A 181       0.684  23.226  50.851  1.00  0.00      A    H
ATOM   1447  Cl1 DCE A 181       2.096  24.796  49.797  1.00  0.00      A   CL
ATOM   1448  HC3 DCE A 181       2.288  23.248  51.552  1.00  0.00      A    H
ATOM   1449  CT  DCE A 182      43.455  43.718  37.501  1.00  0.00      A    C
ATOM   1450  HC  DCE A 182      43.082  44.738  37.589  1.00  0.00      A    H
ATOM   1451  HC1 DCE A 182      42.825  42.901  37.853  1.00  0.00      A    H
ATOM   1452  Cl  DCE A 182      43.829  43.637  35.773  1.00  0.00      A   CL
ATOM   1453  CT1 DCE A 182      44.782  43.555  38.257  1.00  0.00      A    C
ATOM   1454  HC2 DCE A 182      44.668  43.503  39.340  1.00  0.00      A    H
ATOM   1455  Cl1 DCE A 182      45.481  42.072  37.702  1.00  0.00      A   CL
ATOM   1456  HC3 DCE A 182      45.436  44.405  38.062  1.00  0.00      A    H
ATOM   1457  CT  DCE A 183      11.354  11.115  18.472  1.00  0.00      A    C
ATOM   1458  HC  DCE A 183      10.602  11.743  17.994  1.00  0.00      A    H
ATOM   1459  HC1 DCE A 183      10.905  10.146  18.689  1.00  0.00      A    H
ATOM   1460  Cl  DCE A 183      12.893  11.060  17.515  1.00  0.00      A   CL
ATOM   1461  CT1 DCE A 183      11.668  11.598  19.884  1.00  0.00      A    C
ATOM   1462  HC2 DCE A 183      12.410  10.945  20.342  1.00  0.00      A    H
ATOM   1463  Cl1 DCE A 183      12.276  13.340  19.857  1.00  0.00      A   CL
ATOM   1464  HC3 DCE A 183      10.827  11.498  20.570  1.00  0.00      A    H
ATOM   1465  CT  DCE A 184      42.937  28.938  37.426  1.00  0.00      A    C
ATOM   1466  HC  DCE A 184      42.441  29.224  36.498  1.00  0.00      A    H
ATOM   1467  HC1 DCE A 184      43.721  29.641  37.706  1.00  0.00      A    H
ATOM   1468  Cl  DCE A 184      41.659  28.876  38.670  1.00  0.00      A   CL
ATOM   1469  CT1 DCE A 184      43.549  27.585  37.273  1.00  0.00      A    C
ATOM   1470  HC2 DCE A 184      42.798  26.799  37.203  1.00  0.00      A    H
ATOM   1471  Cl1 DCE A 184      44.615  27.481  35.839  1.00  0.00      A   CL
ATOM   1472  HC3 DCE A 184      44.220  27.272  38.073  1.00  0.00      A    H
ATOM   1473  CT  DCE A 185      51.714  18.708  36.146  1.00  0.00      A    C
ATOM   1474  HC  DCE A 185      51.520  18.021  36.970  1.00  0.00      A    H
ATOM   1475  HC1 DCE A 185      50.699  18.946  35.827  1.00  0.00      A    H
ATOM   1476  Cl  DCE A 185      52.547  20.126  36.720  1.00  0.00      A   CL
ATOM   1477  CT1 DCE A 185      52.526  18.052  35.093  1.00  0.00      A    C
ATOM   1478  HC2 DCE A 185      52.744  18.818  34.350  1.00  0.00      A    H
ATOM   1479  Cl1 DCE A 185      54.125  17.406  35.742  1.00  0.00      A   CL
ATOM   1480  HC3 DCE A 185      51.860  17.344  34.600  1.00  0.00      A    H
ATOM   1481  CT  DCE A 186      43.325  21.645  41.106  1.00  0.00      A    C
ATOM   1482  HC  DCE A 186      43.894  22.124  41.903  1.00  0.00      A    H
ATOM   1483  HC1 DCE A 186      42.377  22.182  41.136  1.00  0.00      A    H
ATOM   1484  Cl  DCE A 186      44.247  22.036  39.592  1.00  0.00      A   CL
ATOM   1485  CT1 DCE A 186      43.080  20.158  41.326  1.00  0.00      A    C
ATOM   1486  HC2 DCE A 186      42.413  19.726  40.579  1.00  0.00      A    H
ATOM   1487  Cl1 DCE A 186      44.551  19.288  41.438  1.00  0.00      A   CL
ATOM   1488  HC3 DCE A 186      42.471  20.103  42.228  1.00  0.00      A    H
ATOM   1489  CT  DCE A 187      42.130   5.540  24.978  1.00  0.00      A    C
ATOM   1490  HC  DCE A 187      42.815   5.765  25.795  1.00  0.00      A    H
ATOM   1491  HC1 DCE A 187      41.655   6.431  24.569  1.00  0.00      A    H
ATOM   1492  Cl  DCE A 187      43.047   4.880  23.603  1.00  0.00      A   CL
ATOM   1493  CT1 DCE A 187      40.998   4.646  25.501  1.00  0.00      A    C
ATOM   1494  HC2 DCE A 187      41.308   3.805  26.120  1.00  0.00      A    H
ATOM   1495  Cl1 DCE A 187      39.876   5.631  26.540  1.00  0.00      A   CL
ATOM   1496  HC3 DCE A 187      40.432   4.130  24.725  1.00  0.00      A    H
ATOM   1497  CT  DCE A 188      38.714  51.531  13.238  1.00  0.00      A    C
ATOM   1498  HC  DCE A 188      38.668  50.475  13.504  1.00  0.00      A    H
ATOM   1499  HC1 DCE A 188      39.556  52.040  13.707  1.00  0.00      A    H
ATOM   1500  Cl  DCE A 188      38.862  51.745  11.464  1.00  0.00      A   CL
ATOM   1501  CT1 DCE A 188      37.370  52.103  13.632  1.00  0.00      A    C
ATOM   1502  HC2 DCE A 188      37.439  53.163  13.876  1.00  0.00      A    H
ATOM   1503  Cl1 DCE A 188      36.056  51.755  12.453  1.00  0.00      A   CL
ATOM   1504  HC3 DCE A 188      37.060  51.630  14.564  1.00  0.00      A    H
ATOM   1505  CT  DCE A 189      20.021  31.652  27.884  1.00  0.00      A    C
ATOM   1506  HC  DCE A 189      19.272  32.422  27.699  1.00  0.00      A    H
ATOM   1507  HC1 DCE A 189      19.542  30.715  28.167  1.00  0.00      A    H
ATOM   1508  Cl  DCE A 189      21.080  31.432  26.426  1.00  0.00      A   CL
ATOM   1509  CT1 DCE A 189      20.866  32.189  29.089  1.00  0.00      A    C
ATOM   1510  HC2 DCE A 189      21.288  33.114  28.696  1.00  0.00      A    H
ATOM   1511  Cl1 DCE A 189      19.823  32.592  30.478  1.00  0.00      A   CL
ATOM   1512  HC3 DCE A 189      21.681  31.627  29.546  1.00  0.00      A    H
ATOM   1513  CT  DCE A 190      22.655   9.103  41.683  1.00  0.00      A    C
ATOM   1514  HC  DCE A 190      23.059   8.138  41.376  1.00  0.00      A    H
ATOM   1515  HC1 DCE A 190      21.974   8.730  42.449  1.00  0.00      A    H
ATOM   1516  Cl  DCE A 190      24.034  10.120  42.312  1.00  0.00      A   CL
ATOM   1517  CT1 DCE A 190      21.871   9.869  40.576  1.00  0.00      A    C
ATOM   1518  HC2 DCE A 190      21.229   9.143  40.078  1.00  0.00      A    H
ATOM   1519  Cl1 DCE A 190      20.869  11.261  41.270  1.00  0.00      A   CL
ATOM   1520  HC3 DCE A 190      22.458  10.305  39.767  1.00  0.00      A    H
ATOM   1521  CT  DCE A 191      54.508  51.079  40.813  1.00  0.00      A    C
ATOM   1522  HC  DCE A 191      54.358  51.654  39.899  1.00  0.00      A    H
ATOM   1523  HC1 DCE A 191      55.485  51.253  41.263  1.00  0.00      A    H
ATOM   1524  Cl  DCE A 191      53.160  51.532  41.948  1.00  0.00      A   CL
ATOM   1525  CT1 DCE A 191      54.389  49.637  40.463  1.00  0.00      A    C
ATOM   1526  HC2 DCE A 191      53.506  49.553  39.830  1.00  0.00      A    H
ATOM   1527  Cl1 DCE A 191      55.814  49.118  39.631  1.00  0.00      A   CL
ATOM   1528  HC3 DCE A 191      54.091  49.044  41.328  1.00  0.00      A    H
ATOM   1529  CT  DCE A 192      51.032   8.726  31.728  1.00  0.00      A    C
ATOM   1530  HC  DCE A 192      51.448   7.749  31.481  1.00  0.00      A    H
ATOM   1531  HC1 DCE A 192      51.644   9.521  31.303  1.00  0.00      A    H
ATOM   1532  Cl  DCE A 192      49.503   8.814  30.817  1.00  0.00      A   CL
ATOM   1533  CT1 DCE A 192      50.676   8.904  33.229  1.00  0.00      A    C
ATOM   1534  HC2 DCE A 192      49.981   9.732  33.371  1.00  0.00      A    H
ATOM   1535  Cl1 DCE A 192      49.623   7.514  33.591  1.00  0.00      A   CL
ATOM   1536  HC3 DCE A 192      51.588   8.925  33.826  1.00  0.00      A    H
ATOM   1537  CT  DCE A 193      19.832  24.667  17.428  1.00  0.00      A    C
ATOM   1538  HC  DCE A 193      19.498  24.042  18.256  1.00  0.00      A    H
ATOM   1539  HC1 DCE A 193      19.682  25.733  17.603  1.00  0.00      A    H
ATOM   1540  Cl  DCE A 193      21.614  24.332  17.317  1.00  0.00      A   CL
ATOM   1541  CT1 DCE A 193      19.122  24.272  16.178  1.00  0.00      A    C
ATOM   1542  HC2 DCE A 193      19.526  24.845  15.343  1.00  0.00      A    H
ATOM   1543  Cl1 DCE A 193      19.281  22.541  15.872  1.00  0.00      A   CL
ATOM   1544  HC3 DCE A 193      18.058  24.504  16.227  1.00  0.00      A    H
ATOM   1545  CT  DCE A 194      18.368   2.554  12.812  1.00  0.00      A    C
ATOM   1546  HC  DCE A 194      18.056   3.275  13.568  1.00  0.00      A    H
ATOM   1547  HC1 DCE A 194      19.187   1.975  13.239  1.00  0.00      A    H
ATOM   1548  Cl  DCE A 194      16.973   1.424  12.633  1.00  0.00      A   CL
ATOM   1549  CT1 DCE A 194      18.720   3.108  11.436  1.00  0.00      A    C
ATOM   1550  HC2 DCE A 194      18.997   2.288  10.773  1.00  0.00      A    H
ATOM   1551  Cl1 DCE A 194      17.240   3.804  10.657  1.00  0.00      A   CL
ATOM   1552  HC3 DCE A 194      19.413   3.949  11.439  1.00  0.00      A    H
ATOM   1553  CT  DCE A 195      40.132  18.626  31.782  1.00  0.00      A    C
ATOM   1554  HC  DCE A 195      39.795  18.871  30.775  1.00  0.00      A    H
ATOM   1555  HC1 DCE A 195      39.418  18.056  32.378  1.00  0.00      A    H
ATOM   1556  Cl  DCE A 195      41.648  17.662  31.757  1.00  0.00      A   CL
ATOM   1557  CT1 DCE A 195      40.292  19.992  32.579  1.00  0.00      A    C
ATOM   1558  HC2 DCE A 195      39.305  20.441  32.689  1.00  0.00      A    H
ATOM   1559  Cl1 DCE A 195      40.851  19.581  34.147  1.00  0.00      A   CL
ATOM   1560  HC3 DCE A 195      41.008  20.636  32.070  1.00  0.00      A    H
ATOM   1561  CT  DCE A 196      30.824  10.913  32.049  1.00  0.00      A    C
ATOM   1562  HC  DCE A 196      29.954  10.256  32.070  1.00  0.00      A    H
ATOM   1563  HC1 DCE A 196      31.581  10.432  31.429  1.00  0.00      A    H
ATOM   1564  Cl  DCE A 196      30.349  12.387  31.259  1.00  0.00      A   CL
ATOM   1565  CT1 DCE A 196      31.215  11.236  33.458  1.00  0.00      A    C
ATOM   1566  HC2 DCE A 196      30.425  11.806  33.947  1.00  0.00      A    H
ATOM   1567  Cl1 DCE A 196      31.237   9.725  34.336  1.00  0.00      A   CL
ATOM   1568  HC3 DCE A 196      32.185  11.734  33.457  1.00  0.00      A    H
ATOM   1569  CT  DCE A 197      26.162  13.396  40.140  1.00  0.00      A    C
ATOM   1570  HC  DCE A 197      25.367  13.619  40.851  1.00  0.00      A    H
ATOM   1571  HC1 DCE A 197      26.328  14.362  39.661  1.00  0.00      A    H
ATOM   1572  Cl  DCE A 197      27.528  12.993  41.140  1.00  0.00      A   CL
ATOM   1573  CT1 DCE A 197      25.792  12.241  39.192  1.00  0.00      A    C
ATOM   1574  HC2 DCE A 197      25.544  11.374  39.804  1.00  0.00      A    H
ATOM   1575  Cl1 DCE A 197      24.353  12.466  38.129  1.00  0.00      A   CL
ATOM   1576  HC3 DCE A 197      26.609  11.996  38.513  1.00  0.00      A    H
ATOM   1577  CT  DCE A 198       8.744  12.818  35.981  1.00  0.00      A    C
ATOM   1578  HC  DCE A 198       8.025  12.751  35.164  1.00  0.00      A    H
ATOM   1579  HC1 DCE A 198       9.381  13.654  35.692  1.00  0.00      A    H
ATOM   1580  Cl  DCE A 198       7.952  13.177  37.545  1.00  0.00      A   CL
ATOM   1581  CT1 DCE A 198       9.573  11.461  36.174  1.00  0.00      A    C
ATOM   1582  HC2 DCE A 198       9.126  10.774  36.892  1.00  0.00      A    H
ATOM   1583  Cl1 DCE A 198       9.873  10.713  34.596  1.00  0.00      A   CL
ATOM   1584  HC3 DCE A 198      10.530  11.642  36.664  1.00  0.00      A    H
ATOM   1585  CT  DCE A 199      44.740  17.156  25.217  1.00  0.00      A    C
ATOM   1586  HC  DCE A 199      44.420  17.483  24.228  1.00  0.00      A    H
ATOM   1587  HC1 DCE A 199      44.294  16.203  25.502  1.00  0.00      A    H
ATOM   1588  Cl  DCE A 199      46.432  16.863  25.234  1.00  0.00      A   CL
ATOM   1589  CT1 DCE A 199      44.363  18.128  26.341  1.00  0.00      A    C
ATOM   1590  HC2 DCE A 199      43.379  18.577  26.204  1.00  0.00      A    H
ATOM   1591  Cl1 DCE A 199      44.656  17.367  27.970  1.00  0.00      A   CL
ATOM   1592  HC3 DCE A 199      44.995  19.013  26.268  1.00  0.00      A    H
ATOM   1593  CT  DCE A 200      52.700  30.083  41.715  1.00  0.00      A    C
ATOM   1594  HC  DCE A 200      52.176  31.038  41.680  1.00  0.00      A    H
ATOM   1595  HC1 DCE A 200      51.958  29.294  41.833  1.00  0.00      A    H
ATOM   1596  Cl  DCE A 200      53.556  29.869  40.241  1.00  0.00      A   CL
ATOM   1597  CT1 DCE A 200      53.673  30.252  42.875  1.00  0.00      A    C
ATOM   1598  HC2 DCE A 200      53.121  30.562  43.762  1.00  0.00      A    H
ATOM   1599  Cl1 DCE A 200      54.752  28.777  43.125  1.00  0.00      A   CL
ATOM   1600  HC3 DCE A 200      54.221  31.175  42.683  1.00  0.00      A    H
ATOM   1601  CT  DCE A 201      30.569  35.886  45.575  1.00  0.00      A    C
ATOM   1602  HC  DCE A 201      30.561  36.175  44.523  1.00  0.00      A    H
ATOM   1603  HC1 DCE A 201      30.808  36.786  46.141  1.00  0.00      A    H
ATOM   1604  Cl  DCE A 201      28.916  35.492  45.924  1.00  0.00      A   CL
ATOM   1605  CT1 DCE A 201      31.520  34.773  46.005  1.00  0.00      A    C
ATOM   1606  HC2 DCE A 201      31.247  33.897  45.417  1.00  0.00      A    H
ATOM   1607  Cl1 DCE A 201      33.177  35.352  45.889  1.00  0.00      A   CL
ATOM   1608  HC3 DCE A 201      31.283  34.606  47.056  1.00  0.00      A    H
ATOM   1609  CT  DCE A 202       0.564  40.626  46.754  1.00  0.00      A    C
ATOM   1610  HC  DCE A 202       0.658  39.951  47.605  1.00  0.00      A    H
ATOM   1611  HC1 DCE A 202      -0.484  40.619  46.455  1.00  0.00      A    H
ATOM   1612  Cl  DCE A 202       0.963  42.316  47.217  1.00  0.00      A   CL
ATOM   1613  CT1 DCE A 202       1.545  40.102  45.738  1.00  0.00      A    C
ATOM   1614  HC2 DCE A 202       1.604  39.021  45.612  1.00  0.00      A    H
ATOM   1615  Cl1 DCE A 202       1.280  40.838  44.149  1.00  0.00      A   CL
ATOM   1616  HC3 DCE A 202       2.479  40.376  46.229  1.00  0.00      A    H
ATOM   1617  CT  DCE A 203      13.983   2.988  27.403  1.00  0.00      A    C
ATOM   1618  HC  DCE A 203      13.243   3.787  27.454  1.00  0.00      A    H
ATOM   1619  HC1 DCE A 203      13.782   2.607  26.402  1.00  0.00      A    H
ATOM   1620  Cl  DCE A 203      15.628   3.692  27.382  1.00  0.00      A   CL
ATOM   1621  CT1 DCE A 203      13.936   1.910  28.581  1.00  0.00      A    C
ATOM   1622  HC2 DCE A 203      14.045   2.431  29.533  1.00  0.00      A    H
ATOM   1623  Cl1 DCE A 203      12.388   0.947  28.412  1.00  0.00      A   CL
ATOM   1624  HC3 DCE A 203      14.745   1.207  28.379  1.00  0.00      A    H
ATOM   1625  CT  DCE A 204      34.149   9.116   8.123  1.00  0.00      A    C
ATOM   1626  HC  DCE A 204      34.332   8.253   8.764  1.00  0.00      A    H
ATOM   1627  HC1 DCE A 204      33.669   8.786   7.202  1.00  0.00      A    H
ATOM   1628  Cl  DCE A 204      33.140  10.244   8.916  1.00  0.00      A   CL
ATOM   1629  CT1 DCE A 204      35.376   9.770   7.611  1.00  0.00      A    C
ATOM   1630  HC2 DCE A 204      35.150  10.647   7.005  1.00  0.00      A    H
ATOM   1631  Cl1 DCE A 204      36.304  10.326   8.984  1.00  0.00      A   CL
ATOM   1632  HC3 DCE A 204      35.994   9.038   7.092  1.00  0.00      A    H
ATOM   1633  CT  DCE A 205      51.033  37.158  45.728  1.00  0.00      A    C
ATOM   1634  HC  DCE A 205      50.019  37.447  45.453  1.00  0.00      A    H
ATOM   1635  HC1 DCE A 205      51.255  36.130  45.440  1.00  0.00      A    H
ATOM   1636  Cl  DCE A 205      52.215  38.207  44.886  1.00  0.00      A   CL
ATOM   1637  CT1 DCE A 205      51.182  37.361  47.251  1.00  0.00      A    C
ATOM   1638  HC2 DCE A 205      51.980  36.701  47.590  1.00  0.00      A    H
ATOM   1639  Cl1 DCE A 205      51.316  39.104  47.602  1.00  0.00      A   CL
ATOM   1640  HC3 DCE A 205      50.271  36.963  47.698  1.00  0.00      A    H
ATOM   1641  CT  DCE A 206      23.667   0.458  11.069  1.00  0.00      A    C
ATOM   1642  HC  DCE A 206      22.923   0.486  10.274  1.00  0.00      A    H
ATOM   1643  HC1 DCE A 206      24.240  -0.468  11.041  1.00  0.00      A    H
ATOM   1644  Cl  DCE A 206      24.726   1.722  10.510  1.00  0.00      A   CL
ATOM   1645  CT1 DCE A 206      23.185   0.782  12.476  1.00  0.00      A    C
ATOM   1646  HC2 DCE A 206      24.079   1.005  13.058  1.00  0.00      A    H
ATOM   1647  Cl1 DCE A 206      22.277   2.264  12.481  1.00  0.00      A   CL
ATOM   1648  HC3 DCE A 206      22.635  -0.114  12.762  1.00  0.00      A    H
ATOM   1649  CT  DCE A 207      20.148  53.390   6.391  1.00  0.00      A    C
ATOM   1650  HC  DCE A 207      19.807  53.583   7.408  1.00  0.00      A    H
ATOM   1651  HC1 DCE A 207      21.195  53.089   6.377  1.00  0.00      A    H
ATOM   1652  Cl  DCE A 207      19.148  51.999   5.899  1.00  0.00      A   CL
ATOM   1653  CT1 DCE A 207      19.768  54.511   5.486  1.00  0.00      A    C
ATOM   1654  HC2 DCE A 207      20.308  55.424   5.736  1.00  0.00      A    H
ATOM   1655  Cl1 DCE A 207      20.267  54.289   3.776  1.00  0.00      A   CL
ATOM   1656  HC3 DCE A 207      18.711  54.774   5.536  1.00  0.00      A    H
ATOM   1657  CT  DCE A 208      25.748   9.895  31.612  1.00  0.00      A    C
ATOM   1658  HC  DCE A 208      25.817   9.532  30.587  1.00  0.00      A    H
ATOM   1659  HC1 DCE A 208      24.857  10.520  31.673  1.00  0.00      A    H
ATOM   1660  Cl  DCE A 208      25.474   8.402  32.644  1.00  0.00      A   CL
ATOM   1661  CT1 DCE A 208      26.960  10.674  31.988  1.00  0.00      A    C
ATOM   1662  HC2 DCE A 208      27.192  11.284  31.115  1.00  0.00      A    H
ATOM   1663  Cl1 DCE A 208      26.724  11.743  33.356  1.00  0.00      A   CL
ATOM   1664  HC3 DCE A 208      27.733   9.907  32.051  1.00  0.00      A    H
ATOM   1665  CT  DCE A 209      10.444   4.748  44.360  1.00  0.00      A    C
ATOM   1666  HC  DCE A 209       9.931   5.679  44.121  1.00  0.00      A    H
ATOM   1667  HC1 DCE A 209       9.687   3.964  44.393  1.00  0.00      A    H
ATOM   1668  Cl  DCE A 209      11.739   4.405  43.273  1.00  0.00      A   CL
ATOM   1669  CT1 DCE A 209      11.100   4.788  45.780  1.00  0.00      A    C
ATOM   1670  HC2 DCE A 209      11.997   5.381  45.956  1.00  0.00      A    H
ATOM   1671  Cl1 DCE A 209       9.881   5.215  46.947  1.00  0.00      A   CL
ATOM   1672  HC3 DCE A 209      11.371   3.786  46.111  1.00  0.00      A    H
ATOM   1673  CT  DCE A 210      32.883  42.892   7.451  1.00  0.00      A    C
ATOM   1674  HC  DCE A 210      32.418  42.120   8.064  1.00  0.00      A    H
ATOM   1675  HC1 DCE A 210      32.087  43.551   7.103  1.00  0.00      A    H
ATOM   1676  Cl  DCE A 210      34.091  43.796   8.501  1.00  0.00      A   CL
ATOM   1677  CT1 DCE A 210      33.627  42.423   6.232  1.00  0.00      A    C
ATOM   1678  HC2 DCE A 210      34.045  43.293   5.726  1.00  0.00      A    H
ATOM   1679  Cl1 DCE A 210      34.889  41.255   6.641  1.00  0.00      A   CL
ATOM   1680  HC3 DCE A 210      32.967  42.035   5.455  1.00  0.00      A    H
ATOM   1681  CT  DCE A 211      23.732   0.755  44.997  1.00  0.00      A    C
ATOM   1682  HC  DCE A 211      24.651   0.752  44.412  1.00  0.00      A    H
ATOM   1683  HC1 DCE A 211      23.317   1.762  44.966  1.00  0.00      A    H
ATOM   1684  Cl  DCE A 211      22.652  -0.485  44.171  1.00  0.00      A   CL
ATOM   1685  CT1 DCE A 211      23.887   0.423  46.443  1.00  0.00      A    C
ATOM   1686  HC2 DCE A 211      24.329  -0.532  46.727  1.00  0.00      A    H
ATOM   1687  Cl1 DCE A 211      24.976   1.661  47.100  1.00  0.00      A   CL
ATOM   1688  HC3 DCE A 211      22.876   0.460  46.848  1.00  0.00      A    H
ATOM   1689  CT  DCE A 212      46.328  16.444   8.224  1.00  0.00      A    C
ATOM   1690  HC  DCE A 212      45.909  15.997   9.126  1.00  0.00      A    H
ATOM   1691  HC1 DCE A 212      45.654  17.229   7.880  1.00  0.00      A    H
ATOM   1692  Cl  DCE A 212      47.888  17.161   8.520  1.00  0.00      A   CL
ATOM   1693  CT1 DCE A 212      46.569  15.305   7.246  1.00  0.00      A    C
ATOM   1694  HC2 DCE A 212      46.894  15.674   6.273  1.00  0.00      A    H
ATOM   1695  Cl1 DCE A 212      47.910  14.220   7.889  1.00  0.00      A   CL
ATOM   1696  HC3 DCE A 212      45.745  14.606   7.109  1.00  0.00      A    H
ATOM   1697  CT  DCE A 213      19.069   9.307  22.042  1.00  0.00      A    C
ATOM   1698  HC  DCE A 213      18.021   9.038  21.910  1.00  0.00      A    H
ATOM   1699  HC1 DCE A 213      19.542   9.036  21.098  1.00  0.00      A    H
ATOM   1700  Cl  DCE A 213      19.153  11.048  22.375  1.00  0.00      A   CL
ATOM   1701  CT1 DCE A 213      19.625   8.463  23.068  1.00  0.00      A    C
ATOM   1702  HC2 DCE A 213      19.135   8.410  24.040  1.00  0.00      A    H
ATOM   1703  Cl1 DCE A 213      19.810   6.798  22.461  1.00  0.00      A   CL
ATOM   1704  HC3 DCE A 213      20.576   8.908  23.361  1.00  0.00      A    H
ATOM   1705  CT  DCE A 214      42.709  47.453  25.037  1.00  0.00      A    C
ATOM   1706  HC  DCE A 214      42.400  47.415  23.992  1.00  0.00      A    H
ATOM   1707  HC1 DCE A 214      42.288  46.485  25.308  1.00  0.00      A    H
ATOM   1708  Cl  DCE A 214      44.472  47.496  25.186  1.00  0.00      A   CL
ATOM   1709  CT1 DCE A 214      42.228  48.614  25.861  1.00  0.00      A    C
ATOM   1710  HC2 DCE A 214      42.563  48.395  26.875  1.00  0.00      A    H
ATOM   1711  Cl1 DCE A 214      42.961  50.076  25.205  1.00  0.00      A   CL
ATOM   1712  HC3 DCE A 214      41.150  48.706  25.729  1.00  0.00      A    H
ATOM   1713  CT  DCE A 215      47.437  49.218   6.044  1.00  0.00      A    C
ATOM   1714  HC  DCE A 215      46.932  49.205   5.078  1.00  0.00      A    H
ATOM   1715  HC1 DCE A 215      47.548  48.199   6.413  1.00  0.00      A    H
ATOM   1716  Cl  DCE A 215      49.081  49.878   5.850  1.00  0.00      A   CL
ATOM   1717  CT1 DCE A 215      46.637  50.186   6.891  1.00  0.00      A    C
ATOM   1718  HC2 DCE A 215      46.686  51.208   6.514  1.00  0.00      A    H
ATOM   1719  Cl1 DCE A 215      44.927  49.729   7.236  1.00  0.00      A   CL
ATOM   1720  HC3 DCE A 215      47.110  49.998   7.854  1.00  0.00      A    H
ATOM   1721  CT  DCE A 216      39.984  39.174  23.132  1.00  0.00      A    C
ATOM   1722  HC  DCE A 216      40.588  38.616  22.418  1.00  0.00      A    H
ATOM   1723  HC1 DCE A 216      38.923  39.023  22.935  1.00  0.00      A    H
ATOM   1724  Cl  DCE A 216      40.220  38.596  24.833  1.00  0.00      A   CL
ATOM   1725  CT1 DCE A 216      40.255  40.740  22.951  1.00  0.00      A    C
ATOM   1726  HC2 DCE A 216      39.914  41.220  22.034  1.00  0.00      A    H
ATOM   1727  Cl1 DCE A 216      39.395  41.690  24.123  1.00  0.00      A   CL
ATOM   1728  HC3 DCE A 216      41.323  40.790  23.162  1.00  0.00      A    H
ATOM   1729  CT  DCE A 217      20.770   4.312   7.253  1.00  0.00      A    C
ATOM   1730  HC  DCE A 217      21.767   4.721   7.416  1.00  0.00      A    H
ATOM   1731  HC1 DCE A 217      20.023   5.105   7.287  1.00  0.00      A    H
ATOM   1732  Cl  DCE A 217      20.685   3.721   5.605  1.00  0.00      A   CL
ATOM   1733  CT1 DCE A 217      20.418   3.172   8.156  1.00  0.00      A    C
ATOM   1734  HC2 DCE A 217      19.404   2.857   7.908  1.00  0.00      A    H
ATOM   1735  Cl1 DCE A 217      21.541   1.800   7.904  1.00  0.00      A   CL
ATOM   1736  HC3 DCE A 217      20.535   3.513   9.185  1.00  0.00      A    H
ATOM   1737  CT  DCE A 218      11.374  52.350  10.387  1.00  0.00      A    C
ATOM   1738  HC  DCE A 218      12.396  52.052  10.151  1.00  0.00      A    H
ATOM   1739  HC1 DCE A 218      10.834  51.764   9.643  1.00  0.00      A    H
ATOM   1740  Cl  DCE A 218      11.004  51.769  12.042  1.00  0.00      A   CL
ATOM   1741  CT1 DCE A 218      11.295  53.852  10.153  1.00  0.00      A    C
ATOM   1742  HC2 DCE A 218      11.237  54.187   9.118  1.00  0.00      A    H
ATOM   1743  Cl1 DCE A 218       9.748  54.412  10.791  1.00  0.00      A   CL
ATOM   1744  HC3 DCE A 218      12.069  54.357  10.731  1.00  0.00      A    H
ATOM   1745  CT  DCE A 219       2.099  39.188  13.504  1.00  0.00      A    C
ATOM   1746  HC  DCE A 219       1.401  38.744  12.795  1.00  0.00      A    H
ATOM   1747  HC1 DCE A 219       2.912  39.597  12.905  1.00  0.00      A    H
ATOM   1748  Cl  DCE A 219       1.395  40.463  14.585  1.00  0.00      A   CL
ATOM   1749  CT1 DCE A 219       2.610  38.055  14.289  1.00  0.00      A    C
ATOM   1750  HC2 DCE A 219       3.341  38.460  14.988  1.00  0.00      A    H
ATOM   1751  Cl1 DCE A 219       1.299  37.452  15.307  1.00  0.00      A   CL
ATOM   1752  HC3 DCE A 219       2.857  37.251  13.596  1.00  0.00      A    H
ATOM   1753  CT  DCE A 220      10.898   5.016  51.365  1.00  0.00      A    C
ATOM   1754  HC  DCE A 220      10.198   5.848  51.435  1.00  0.00      A    H
ATOM   1755  HC1 DCE A 220      10.289   4.112  51.370  1.00  0.00      A    H
ATOM   1756  Cl  DCE A 220      11.651   5.079  49.742  1.00  0.00      A   CL
ATOM   1757  CT1 DCE A 220      11.937   4.838  52.479  1.00  0.00      A    C
ATOM   1758  HC2 DCE A 220      12.334   3.833  52.332  1.00  0.00      A    H
ATOM   1759  Cl1 DCE A 220      13.248   6.070  52.275  1.00  0.00      A   CL
ATOM   1760  HC3 DCE A 220      11.461   5.045  53.438  1.00  0.00      A    H
ATOM   1761  CT  DCE A 221      26.594  24.459  16.600  1.00  0.00      A    C
ATOM   1762  HC  DCE A 221      26.155  25.179  17.290  1.00  0.00      A    H
ATOM   1763  HC1 DCE A 221      27.605  24.785  16.358  1.00  0.00      A    H
ATOM   1764  Cl  DCE A 221      26.727  22.853  17.383  1.00  0.00      A   CL
ATOM   1765  CT1 DCE A 221      25.811  24.481  15.301  1.00  0.00      A    C
ATOM   1766  HC2 DCE A 221      25.776  25.432  14.770  1.00  0.00      A    H
ATOM   1767  Cl1 DCE A 221      26.527  23.271  14.183  1.00  0.00      A   CL
ATOM   1768  HC3 DCE A 221      24.773  24.169  15.414  1.00  0.00      A    H
ATOM   1769  CT  DCE A 222      10.026   2.676  30.517  1.00  0.00      A    C
ATOM   1770  HC  DCE A 222      10.291   3.579  31.066  1.00  0.00      A    H
ATOM   1771  HC1 DCE A 222      10.846   2.548  29.811  1.00  0.00      A    H
ATOM   1772  Cl  DCE A 222       9.995   1.339  31.754  1.00  0.00      A   CL
ATOM   1773  CT1 DCE A 222       8.678   2.717  29.804  1.00  0.00      A    C
ATOM   1774  HC2 DCE A 222       7.791   2.920  30.404  1.00  0.00      A    H
ATOM   1775  Cl1 DCE A 222       8.744   3.643  28.291  1.00  0.00      A   CL
ATOM   1776  HC3 DCE A 222       8.488   1.734  29.372  1.00  0.00      A    H
ATOM   1777  CT  DCE A 223      36.980  50.970  35.364  1.00  0.00      A    C
ATOM   1778  HC  DCE A 223      36.531  49.981  35.272  1.00  0.00      A    H
ATOM   1779  HC1 DCE A 223      37.764  51.029  34.609  1.00  0.00      A    H
ATOM   1780  Cl  DCE A 223      35.832  52.317  35.045  1.00  0.00      A   CL
ATOM   1781  CT1 DCE A 223      37.847  51.126  36.599  1.00  0.00      A    C
ATOM   1782  HC2 DCE A 223      38.711  51.734  36.331  1.00  0.00      A    H
ATOM   1783  Cl1 DCE A 223      37.013  51.734  38.014  1.00  0.00      A   CL
ATOM   1784  HC3 DCE A 223      38.232  50.141  36.865  1.00  0.00      A    H
ATOM   1785  CT  DCE A 224      49.616   0.447  36.913  1.00  0.00      A    C
ATOM   1786  HC  DCE A 224      50.412  -0.168  36.493  1.00  0.00      A    H
ATOM   1787  HC1 DCE A 224      49.430   0.220  37.963  1.00  0.00      A    H
ATOM   1788  Cl  DCE A 224      50.016   2.171  36.535  1.00  0.00      A   CL
ATOM   1789  CT1 DCE A 224      48.282   0.075  36.270  1.00  0.00      A    C
ATOM   1790  HC2 DCE A 224      47.463   0.675  36.669  1.00  0.00      A    H
ATOM   1791  Cl1 DCE A 224      48.314   0.453  34.492  1.00  0.00      A   CL
ATOM   1792  HC3 DCE A 224      47.976  -0.948  36.485  1.00  0.00      A    H
ATOM   1793  CT  DCE A 225      16.096  25.521  40.569  1.00  0.00      A    C
ATOM   1794  HC  DCE A 225      16.589  24.766  41.182  1.00  0.00      A    H
ATOM   1795  HC1 DCE A 225      16.701  26.427  40.587  1.00  0.00      A    H
ATOM   1796  Cl  DCE A 225      16.251  24.976  38.921  1.00  0.00      A   CL
ATOM   1797  CT1 DCE A 225      14.654  25.597  41.051  1.00  0.00      A    C
ATOM   1798  HC2 DCE A 225      14.199  26.387  40.453  1.00  0.00      A    H
ATOM   1799  Cl1 DCE A 225      13.845  24.050  40.618  1.00  0.00      A   CL
ATOM   1800  HC3 DCE A 225      14.514  25.606  42.132  1.00  0.00      A    H
ATOM   1801  CT  DCE A 226       2.867  27.584  13.500  1.00  0.00      A    C
ATOM   1802  HC  DCE A 226       3.816  27.948  13.107  1.00  0.00      A    H
ATOM   1803  HC1 DCE A 226       2.406  26.853  12.836  1.00  0.00      A    H
ATOM   1804  Cl  DCE A 226       3.244  26.831  15.099  1.00  0.00      A   CL
ATOM   1805  CT1 DCE A 226       1.887  28.733  13.749  1.00  0.00      A    C
ATOM   1806  HC2 DCE A 226       0.973  28.388  14.232  1.00  0.00      A    H
ATOM   1807  Cl1 DCE A 226       2.545  29.829  14.909  1.00  0.00      A   CL
ATOM   1808  HC3 DCE A 226       1.677  29.382  12.898  1.00  0.00      A    H
ATOM   1809  CT  DCE A 227      23.692  29.720   7.585  1.00  0.00      A    C
ATOM   1810  HC  DCE A 227      24.693  30.112   7.763  1.00  0.00      A    H
ATOM   1811  HC1 DCE A 227      23.034  30.528   7.905  1.00  0.00      A    H
ATOM   1812  Cl  DCE A 227      23.516  29.690   5.769  1.00  0.00      A   CL
ATOM   1813  CT1 DCE A 227      23.543  28.323   8.204  1.00  0.00      A    C
ATOM   1814  HC2 DCE A 227      22.488  28.063   8.109  1.00  0.00      A    H
ATOM   1815  Cl1 DCE A 227      24.449  27.010   7.277  1.00  0.00      A   CL
ATOM   1816  HC3 DCE A 227      23.653  28.293   9.288  1.00  0.00      A    H
ATOM   1817  CT  DCE A 228      19.995  38.860  14.895  1.00  0.00      A    C
ATOM   1818  HC  DCE A 228      20.495  38.094  15.486  1.00  0.00      A    H
ATOM   1819  HC1 DCE A 228      18.971  38.537  14.710  1.00  0.00      A    H
ATOM   1820  Cl  DCE A 228      19.886  40.292  15.919  1.00  0.00      A   CL
ATOM   1821  CT1 DCE A 228      20.718  39.128  13.575  1.00  0.00      A    C
ATOM   1822  HC2 DCE A 228      20.600  38.304  12.872  1.00  0.00      A    H
ATOM   1823  Cl1 DCE A 228      19.874  40.540  12.796  1.00  0.00      A   CL
ATOM   1824  HC3 DCE A 228      21.755  39.454  13.656  1.00  0.00      A    H
ATOM   1825  CT  DCE A 229      19.411  17.100  15.792  1.00  0.00      A    C
ATOM   1826  HC  DCE A 229      19.587  16.429  16.632  1.00  0.00      A    H
ATOM   1827  HC1 DCE A 229      20.171  16.988  15.018  1.00  0.00      A    H
ATOM   1828  Cl  DCE A 229      17.737  16.804  15.101  1.00  0.00      A   CL
ATOM   1829  CT1 DCE A 229      19.437  18.557  16.235  1.00  0.00      A    C
ATOM   1830  HC2 DCE A 229      19.289  19.213  15.378  1.00  0.00      A    H
ATOM   1831  Cl1 DCE A 229      18.226  18.798  17.424  1.00  0.00      A   CL
ATOM   1832  HC3 DCE A 229      20.431  18.802  16.610  1.00  0.00      A    H
ATOM   1833  CT  DCE A 230      19.779  24.616  11.381  1.00  0.00      A    C
ATOM   1834  HC  DCE A 230      20.654  24.431  12.004  1.00  0.00      A    H
ATOM   1835  HC1 DCE A 230      19.286  23.688  11.091  1.00  0.00      A    H
ATOM   1836  Cl  DCE A 230      18.638  25.442  12.479  1.00  0.00      A   CL
ATOM   1837  CT1 DCE A 230      20.194  25.573  10.241  1.00  0.00      A    C
ATOM   1838  HC2 DCE A 230      20.802  26.350  10.702  1.00  0.00      A    H
ATOM   1839  Cl1 DCE A 230      21.397  24.874   9.149  1.00  0.00      A   CL
ATOM   1840  HC3 DCE A 230      19.350  25.966   9.672  1.00  0.00      A    H
ATOM   1841  CT  DCE A 231      20.589  51.173  49.556  1.00  0.00      A    C
ATOM   1842  HC  DCE A 231      19.649  51.583  49.187  1.00  0.00      A    H
ATOM   1843  HC1 DCE A 231      21.021  52.022  50.087  1.00  0.00      A    H
ATOM   1844  Cl  DCE A 231      20.221  49.855  50.659  1.00  0.00      A   CL
ATOM   1845  CT1 DCE A 231      21.434  50.703  48.345  1.00  0.00      A    C
ATOM   1846  HC2 DCE A 231      20.841  50.103  47.655  1.00  0.00      A    H
ATOM   1847  Cl1 DCE A 231      21.980  52.028  47.374  1.00  0.00      A   CL
ATOM   1848  HC3 DCE A 231      22.219  49.979  48.558  1.00  0.00      A    H
ATOM   1849  CT  DCE A 232      14.336  25.403  51.282  1.00  0.00      A    C
ATOM   1850  HC  DCE A 232      14.974  25.825  50.505  1.00  0.00      A    H
ATOM   1851  HC1 DCE A 232      13.934  26.245  51.845  1.00  0.00      A    H
ATOM   1852  Cl  DCE A 232      12.966  24.522  50.512  1.00  0.00      A   CL
ATOM   1853  CT1 DCE A 232      15.053  24.518  52.209  1.00  0.00      A    C
ATOM   1854  HC2 DCE A 232      15.694  25.176  52.797  1.00  0.00      A    H
ATOM   1855  Cl1 DCE A 232      13.995  23.379  53.161  1.00  0.00      A   CL
ATOM   1856  HC3 DCE A 232      15.701  23.928  51.561  1.00  0.00      A    H
ATOM   1857  CT  DCE A 233      49.340  48.416  40.711  1.00  0.00      A    C
ATOM   1858  HC  DCE A 233      49.428  47.852  41.639  1.00  0.00      A    H
ATOM   1859  HC1 DCE A 233      48.531  48.012  40.103  1.00  0.00      A    H
ATOM   1860  Cl  DCE A 233      48.758  50.040  41.155  1.00  0.00      A   CL
ATOM   1861  CT1 DCE A 233      50.588  48.404  39.879  1.00  0.00      A    C
ATOM   1862  HC2 DCE A 233      51.336  48.966  40.439  1.00  0.00      A    H
ATOM   1863  Cl1 DCE A 233      51.178  46.749  39.616  1.00  0.00      A   CL
ATOM   1864  HC3 DCE A 233      50.302  48.818  38.912  1.00  0.00      A    H
ATOM   1865  CT  DCE A 234      41.942  13.247  17.001  1.00  0.00      A    C
ATOM   1866  HC  DCE A 234      42.456  13.877  16.275  1.00  0.00      A    H
ATOM   1867  HC1 DCE A 234      41.580  13.879  17.812  1.00  0.00      A    H
ATOM   1868  Cl  DCE A 234      40.451  12.621  16.201  1.00  0.00      A   CL
ATOM   1869  CT1 DCE A 234      42.782  12.261  17.768  1.00  0.00      A    C
ATOM   1870  HC2 DCE A 234      43.061  11.429  17.122  1.00  0.00      A    H
ATOM   1871  Cl1 DCE A 234      44.425  12.947  18.219  1.00  0.00      A   CL
ATOM   1872  HC3 DCE A 234      42.281  11.960  18.688  1.00  0.00      A    H
ATOM   1873  CT  DCE A 235      48.863   2.975  21.077  1.00  0.00      A    C
ATOM   1874  HC  DCE A 235      48.674   2.995  20.004  1.00  0.00      A    H
ATOM   1875  HC1 DCE A 235      49.031   2.031  21.595  1.00  0.00      A    H
ATOM   1876  Cl  DCE A 235      50.311   3.938  21.168  1.00  0.00      A   CL
ATOM   1877  CT1 DCE A 235      47.779   3.809  21.847  1.00  0.00      A    C
ATOM   1878  HC2 DCE A 235      47.549   4.679  21.232  1.00  0.00      A    H
ATOM   1879  Cl1 DCE A 235      46.317   2.809  21.943  1.00  0.00      A   CL
ATOM   1880  HC3 DCE A 235      48.120   4.130  22.831  1.00  0.00      A    H
ATOM   1881  CT  DCE A 236       5.683  54.119  30.451  1.00  0.00      A    C
ATOM   1882  HC  DCE A 236       5.887  53.323  29.734  1.00  0.00      A    H
ATOM   1883  HC1 DCE A 236       6.528  54.024  31.133  1.00  0.00      A    H
ATOM   1884  Cl  DCE A 236       5.881  55.599  29.523  1.00  0.00      A   CL
ATOM   1885  CT1 DCE A 236       4.273  54.077  31.057  1.00  0.00      A    C
ATOM   1886  HC2 DCE A 236       4.074  53.121  31.542  1.00  0.00      A    H
ATOM   1887  Cl1 DCE A 236       4.133  55.313  32.284  1.00  0.00      A   CL
ATOM   1888  HC3 DCE A 236       3.517  54.272  30.296  1.00  0.00      A    H
ATOM   1889  CT  DCE A 237      46.396  53.577  14.669  1.00  0.00      A    C
ATOM   1890  HC  DCE A 237      45.313  53.461  14.636  1.00  0.00      A    H
ATOM   1891  HC1 DCE A 237      46.757  53.666  13.645  1.00  0.00      A    H
ATOM   1892  Cl  DCE A 237      46.741  55.068  15.573  1.00  0.00      A   CL
ATOM   1893  CT1 DCE A 237      46.913  52.425  15.432  1.00  0.00      A    C
ATOM   1894  HC2 DCE A 237      46.494  52.349  16.435  1.00  0.00      A    H
ATOM   1895  Cl1 DCE A 237      46.455  50.975  14.440  1.00  0.00      A   CL
ATOM   1896  HC3 DCE A 237      47.995  52.559  15.449  1.00  0.00      A    H
ATOM   1897  CT  DCE A 238      51.794  30.195  48.628  1.00  0.00      A    C
ATOM   1898  HC  DCE A 238      52.212  31.141  48.974  1.00  0.00      A    H
ATOM   1899  HC1 DCE A 238      52.326  29.313  48.984  1.00  0.00      A    H
ATOM   1900  Cl  DCE A 238      50.256  29.855  49.410  1.00  0.00      A   CL
ATOM   1901  CT1 DCE A 238      51.654  30.143  47.086  1.00  0.00      A    C
ATOM   1902  HC2 DCE A 238      51.680  29.142  46.656  1.00  0.00      A    H
ATOM   1903  Cl1 DCE A 238      50.304  31.091  46.526  1.00  0.00      A   CL
ATOM   1904  HC3 DCE A 238      52.554  30.652  46.741  1.00  0.00      A    H
ATOM   1905  CT  DCE A 239      54.593  37.620  19.211  1.00  0.00      A    C
ATOM   1906  HC  DCE A 239      54.918  36.652  18.830  1.00  0.00      A    H
ATOM   1907  HC1 DCE A 239      55.512  37.918  19.714  1.00  0.00      A    H
ATOM   1908  Cl  DCE A 239      54.213  38.741  17.891  1.00  0.00      A   CL
ATOM   1909  CT1 DCE A 239      53.348  37.363  19.934  1.00  0.00      A    C
ATOM   1910  HC2 DCE A 239      52.946  38.208  20.493  1.00  0.00      A    H
ATOM   1911  Cl1 DCE A 239      52.189  36.959  18.638  1.00  0.00      A   CL
ATOM   1912  HC3 DCE A 239      53.473  36.380  20.388  1.00  0.00      A    H
ATOM   1913  CT  DCE A 240      39.814  30.907   8.608  1.00  0.00      A    C
ATOM   1914  HC  DCE A 240      40.809  30.474   8.713  1.00  0.00      A    H
ATOM   1915  HC1 DCE A 240      39.713  31.601   7.773  1.00  0.00      A    H
ATOM   1916  Cl  DCE A 240      38.609  29.637   8.336  1.00  0.00      A   CL
ATOM   1917  CT1 DCE A 240      39.483  31.550   9.957  1.00  0.00      A    C
ATOM   1918  HC2 DCE A 240      39.726  30.954  10.836  1.00  0.00      A    H
ATOM   1919  Cl1 DCE A 240      40.380  33.093  10.009  1.00  0.00      A   CL
ATOM   1920  HC3 DCE A 240      38.429  31.821   9.896  1.00  0.00      A    H
ATOM   1921  CT  DCE A 241      30.565  21.301   8.999  1.00  0.00      A    C
ATOM   1922  HC  DCE A 241      29.497  21.479   8.871  1.00  0.00      A    H
ATOM   1923  HC1 DCE A 241      30.832  20.275   8.746  1.00  0.00      A    H
ATOM   1924  Cl  DCE A 241      31.396  22.089   7.580  1.00  0.00      A   CL
ATOM   1925  CT1 DCE A 241      31.123  21.810  10.310  1.00  0.00      A    C
ATOM   1926  HC2 DCE A 241      31.106  22.882  10.507  1.00  0.00      A    H
ATOM   1927  Cl1 DCE A 241      30.182  21.160  11.730  1.00  0.00      A   CL
ATOM   1928  HC3 DCE A 241      32.171  21.528  10.412  1.00  0.00      A    H
ATOM   1929  CT  DCE A 242      22.297  33.947  19.716  1.00  0.00      A    C
ATOM   1930  HC  DCE A 242      21.243  33.812  19.955  1.00  0.00      A    H
ATOM   1931  HC1 DCE A 242      22.733  34.924  19.927  1.00  0.00      A    H
ATOM   1932  Cl  DCE A 242      22.982  32.756  20.916  1.00  0.00      A   CL
ATOM   1933  CT1 DCE A 242      22.469  33.469  18.306  1.00  0.00      A    C
ATOM   1934  HC2 DCE A 242      23.407  33.828  17.883  1.00  0.00      A    H
ATOM   1935  Cl1 DCE A 242      22.324  31.676  18.166  1.00  0.00      A   CL
ATOM   1936  HC3 DCE A 242      21.696  33.857  17.643  1.00  0.00      A    H
ATOM   1937  CT  DCE A 243      46.010  22.197   8.427  1.00  0.00      A    C
ATOM   1938  HC  DCE A 243      46.234  22.433   7.387  1.00  0.00      A    H
ATOM   1939  HC1 DCE A 243      46.964  22.303   8.944  1.00  0.00      A    H
ATOM   1940  Cl  DCE A 243      44.953  23.485   9.033  1.00  0.00      A   CL
ATOM   1941  CT1 DCE A 243      45.301  20.900   8.658  1.00  0.00      A    C
ATOM   1942  HC2 DCE A 243      45.942  20.019   8.631  1.00  0.00      A    H
ATOM   1943  Cl1 DCE A 243      44.602  20.958  10.271  1.00  0.00      A   CL
ATOM   1944  HC3 DCE A 243      44.504  20.737   7.932  1.00  0.00      A    H
ATOM   1945  CT  DCE A 244      22.612  21.076  14.745  1.00  0.00      A    C
ATOM   1946  HC  DCE A 244      22.055  21.919  15.153  1.00  0.00      A    H
ATOM   1947  HC1 DCE A 244      23.169  20.588  15.545  1.00  0.00      A    H
ATOM   1948  Cl  DCE A 244      21.569  19.932  13.974  1.00  0.00      A   CL
ATOM   1949  CT1 DCE A 244      23.563  21.574  13.632  1.00  0.00      A    C
ATOM   1950  HC2 DCE A 244      24.273  20.877  13.187  1.00  0.00      A    H
ATOM   1951  Cl1 DCE A 244      22.624  22.182  12.302  1.00  0.00      A   CL
ATOM   1952  HC3 DCE A 244      24.118  22.435  14.004  1.00  0.00      A    H
ATOM   1953  CT  DCE A 245      48.281  52.269  29.840  1.00  0.00      A    C
ATOM   1954  HC  DCE A 245      47.777  52.440  28.889  1.00  0.00      A    H
ATOM   1955  HC1 DCE A 245      49.212  51.735  29.653  1.00  0.00      A    H
ATOM   1956  Cl  DCE A 245      48.567  53.873  30.584  1.00  0.00      A   CL
ATOM   1957  CT1 DCE A 245      47.358  51.439  30.702  1.00  0.00      A    C
ATOM   1958  HC2 DCE A 245      46.376  51.891  30.836  1.00  0.00      A    H
ATOM   1959  Cl1 DCE A 245      47.017  49.773  30.153  1.00  0.00      A   CL
ATOM   1960  HC3 DCE A 245      47.856  51.242  31.652  1.00  0.00      A    H
ATOM   1961  CT  DCE A 246      51.170  29.194   4.026  1.00  0.00      A    C
ATOM   1962  HC  DCE A 246      51.855  28.566   4.595  1.00  0.00      A    H
ATOM   1963  HC1 DCE A 246      50.150  29.037   4.377  1.00  0.00      A    H
ATOM   1964  Cl  DCE A 246      51.687  30.845   4.153  1.00  0.00      A   CL
ATOM   1965  CT1 DCE A 246      51.252  28.776   2.526  1.00  0.00      A    C
ATOM   1966  HC2 DCE A 246      50.931  27.744   2.386  1.00  0.00      A    H
ATOM   1967  Cl1 DCE A 246      50.189  29.664   1.323  1.00  0.00      A   CL
ATOM   1968  HC3 DCE A 246      52.219  28.966   2.062  1.00  0.00      A    H
ATOM   1969  CT  DCE A 247       8.609  12.905  31.405  1.00  0.00      A    C
ATOM   1970  HC  DCE A 247       9.477  12.250  31.470  1.00  0.00      A    H
ATOM   1971  HC1 DCE A 247       7.908  12.549  32.160  1.00  0.00      A    H
ATOM   1972  Cl  DCE A 247       9.170  14.579  31.868  1.00  0.00      A   CL
ATOM   1973  CT1 DCE A 247       7.929  13.106  30.037  1.00  0.00      A    C
ATOM   1974  HC2 DCE A 247       7.879  12.210  29.417  1.00  0.00      A    H
ATOM   1975  Cl1 DCE A 247       6.264  13.781  30.097  1.00  0.00      A   CL
ATOM   1976  HC3 DCE A 247       8.500  13.914  29.580  1.00  0.00      A    H
ATOM   1977  CT  DCE A 248      13.731  17.559  22.384  1.00  0.00      A    C
ATOM   1978  HC  DCE A 248      14.816  17.659  22.370  1.00  0.00      A    H
ATOM   1979  HC1 DCE A 248      13.323  17.690  21.382  1.00  0.00      A    H
ATOM   1980  Cl  DCE A 248      13.156  15.971  22.985  1.00  0.00      A   CL
ATOM   1981  CT1 DCE A 248      13.389  18.667  23.335  1.00  0.00      A    C
ATOM   1982  HC2 DCE A 248      13.935  18.391  24.236  1.00  0.00      A    H
ATOM   1983  Cl1 DCE A 248      13.869  20.233  22.774  1.00  0.00      A   CL
ATOM   1984  HC3 DCE A 248      12.335  18.786  23.587  1.00  0.00      A    H
ATOM   1985  CT  DCE A 249      16.824  12.872  29.605  1.00  0.00      A    C
ATOM   1986  HC  DCE A 249      16.337  12.093  29.018  1.00  0.00      A    H
ATOM   1987  HC1 DCE A 249      17.603  12.438  30.231  1.00  0.00      A    H
ATOM   1988  Cl  DCE A 249      17.497  14.094  28.487  1.00  0.00      A   CL
ATOM   1989  CT1 DCE A 249      15.864  13.657  30.515  1.00  0.00      A    C
ATOM   1990  HC2 DCE A 249      15.447  12.845  31.111  1.00  0.00      A    H
ATOM   1991  Cl1 DCE A 249      16.665  14.854  31.505  1.00  0.00      A   CL
ATOM   1992  HC3 DCE A 249      15.134  14.167  29.887  1.00  0.00      A    H
ATOM   1993  CT  DCE A 250      52.015  53.812  46.505  1.00  0.00      A    C
ATOM   1994  HC  DCE A 250      51.590  53.552  47.475  1.00  0.00      A    H
ATOM   1995  HC1 DCE A 250      52.990  53.326  46.537  1.00  0.00      A    H
ATOM   1996  Cl  DCE A 250      51.049  52.971  45.260  1.00  0.00      A   CL
ATOM   1997  CT1 DCE A 250      52.015  55.373  46.337  1.00  0.00      A    C
ATOM   1998  HC2 DCE A 250      52.387  55.603  45.339  1.00  0.00      A    H
ATOM   1999  Cl1 DCE A 250      50.268  56.005  46.396  1.00  0.00      A   CL
ATOM   2000  HC3 DCE A 250      52.590  55.984  47.033  1.00  0.00      A    H
ATOM   2001  CT  DCE A 251      34.258  12.649  13.544  1.00  0.00      A    C
ATOM   2002  HC  DCE A 251      34.291  12.241  14.555  1.00  0.00      A    H
ATOM   2003  HC1 DCE A 251      34.867  13.552  13.488  1.00  0.00      A    H
ATOM   2004  Cl  DCE A 251      34.855  11.387  12.390  1.00  0.00      A   CL
ATOM   2005  CT1 DCE A 251      32.817  12.992  13.255  1.00  0.00      A    C
ATOM   2006  HC2 DCE A 251      32.493  13.804  13.906  1.00  0.00      A    H
ATOM   2007  Cl1 DCE A 251      32.604  13.495  11.509  1.00  0.00      A   CL
ATOM   2008  HC3 DCE A 251      32.150  12.184  13.557  1.00  0.00      A    H
ATOM   2009  CT  DCE A 252      51.918  35.865   9.382  1.00  0.00      A    C
ATOM   2010  HC  DCE A 252      52.921  35.458   9.513  1.00  0.00      A    H
ATOM   2011  HC1 DCE A 252      52.057  36.679   8.670  1.00  0.00      A    H
ATOM   2012  Cl  DCE A 252      50.956  34.443   8.770  1.00  0.00      A   CL
ATOM   2013  CT1 DCE A 252      51.405  36.195  10.772  1.00  0.00      A    C
ATOM   2014  HC2 DCE A 252      51.778  37.116  11.220  1.00  0.00      A    H
ATOM   2015  Cl1 DCE A 252      49.739  36.561  10.585  1.00  0.00      A   CL
ATOM   2016  HC3 DCE A 252      51.564  35.355  11.449  1.00  0.00      A    H
ATOM   2017  CT  DCE A 253      44.546  46.967  13.554  1.00  0.00      A    C
ATOM   2018  HC  DCE A 253      45.400  47.238  14.174  1.00  0.00      A    H
ATOM   2019  HC1 DCE A 253      44.129  47.882  13.133  1.00  0.00      A    H
ATOM   2020  Cl  DCE A 253      44.955  45.652  12.449  1.00  0.00      A   CL
ATOM   2021  CT1 DCE A 253      43.662  46.256  14.577  1.00  0.00      A    C
ATOM   2022  HC2 DCE A 253      44.384  45.619  15.088  1.00  0.00      A    H
ATOM   2023  Cl1 DCE A 253      43.007  47.297  15.808  1.00  0.00      A   CL
ATOM   2024  HC3 DCE A 253      42.808  45.666  14.245  1.00  0.00      A    H
ATOM   2025  CT  DCE A 254       2.688  10.740  43.796  1.00  0.00      A    C
ATOM   2026  HC  DCE A 254       3.477  11.459  44.015  1.00  0.00      A    H
ATOM   2027  HC1 DCE A 254       3.186   9.862  43.386  1.00  0.00      A    H
ATOM   2028  Cl  DCE A 254       2.010  10.401  45.422  1.00  0.00      A   CL
ATOM   2029  CT1 DCE A 254       1.671  11.451  42.861  1.00  0.00      A    C
ATOM   2030  HC2 DCE A 254       0.861  10.755  42.640  1.00  0.00      A    H
ATOM   2031  Cl1 DCE A 254       0.969  12.784  43.815  1.00  0.00      A   CL
ATOM   2032  HC3 DCE A 254       2.077  11.825  41.922  1.00  0.00      A    H
ATOM   2033  CT  DCE A 255       4.747  29.840   1.426  1.00  0.00      A    C
ATOM   2034  HC  DCE A 255       4.992  30.174   2.434  1.00  0.00      A    H
ATOM   2035  HC1 DCE A 255       5.659  29.314   1.143  1.00  0.00      A    H
ATOM   2036  Cl  DCE A 255       3.455  28.619   1.595  1.00  0.00      A   CL
ATOM   2037  CT1 DCE A 255       4.361  30.830   0.326  1.00  0.00      A    C
ATOM   2038  HC2 DCE A 255       3.492  31.432   0.594  1.00  0.00      A    H
ATOM   2039  Cl1 DCE A 255       5.737  31.958   0.178  1.00  0.00      A   CL
ATOM   2040  HC3 DCE A 255       4.287  30.280  -0.612  1.00  0.00      A    H
ATOM   2041  CT  DCE A 256      54.052  47.932  17.076  1.00  0.00      A    C
ATOM   2042  HC  DCE A 256      53.348  47.835  16.251  1.00  0.00      A    H
ATOM   2043  HC1 DCE A 256      54.789  47.189  16.772  1.00  0.00      A    H
ATOM   2044  Cl  DCE A 256      54.755  49.512  17.011  1.00  0.00      A   CL
ATOM   2045  CT1 DCE A 256      53.466  47.528  18.458  1.00  0.00      A    C
ATOM   2046  HC2 DCE A 256      54.235  47.394  19.219  1.00  0.00      A    H
ATOM   2047  Cl1 DCE A 256      52.434  48.820  19.020  1.00  0.00      A   CL
ATOM   2048  HC3 DCE A 256      52.873  46.622  18.340  1.00  0.00      A    H
ATOM   2049  CT  DCE A 257      33.471  26.130  54.172  1.00  0.00      A    C
ATOM   2050  HC  DCE A 257      33.774  26.725  55.033  1.00  0.00      A    H
ATOM   2051  HC1 DCE A 257      32.646  25.463  54.422  1.00  0.00      A    H
ATOM   2052  Cl  DCE A 257      32.889  27.310  53.046  1.00  0.00      A   CL
ATOM   2053  CT1 DCE A 257      34.671  25.370  53.550  1.00  0.00      A    C
ATOM   2054  HC2 DCE A 257      34.244  24.801  52.724  1.00  0.00      A    H
ATOM   2055  Cl1 DCE A 257      35.892  26.471  52.909  1.00  0.00      A   CL
ATOM   2056  HC3 DCE A 257      35.128  24.655  54.235  1.00  0.00      A    H
ATOM   2057  CT  DCE A 258      48.446  34.507  49.134  1.00  0.00      A    C
ATOM   2058  HC  DCE A 258      48.190  35.526  48.844  1.00  0.00      A    H
ATOM   2059  HC1 DCE A 258      47.675  33.788  48.859  1.00  0.00      A    H
ATOM   2060  Cl  DCE A 258      49.947  34.195  48.167  1.00  0.00      A   CL
ATOM   2061  CT1 DCE A 258      48.889  34.291  50.570  1.00  0.00      A    C
ATOM   2062  HC2 DCE A 258      49.597  35.042  50.922  1.00  0.00      A    H
ATOM   2063  Cl1 DCE A 258      47.552  34.402  51.721  1.00  0.00      A   CL
ATOM   2064  HC3 DCE A 258      49.334  33.302  50.672  1.00  0.00      A    H
ATOM   2065  CT  DCE A 259       3.446  41.317   9.989  1.00  0.00      A    C
ATOM   2066  HC  DCE A 259       2.939  41.284  10.953  1.00  0.00      A    H
ATOM   2067  HC1 DCE A 259       3.071  42.082   9.310  1.00  0.00      A    H
ATOM   2068  Cl  DCE A 259       5.141  41.639  10.396  1.00  0.00      A   CL
ATOM   2069  CT1 DCE A 259       3.306  39.982   9.245  1.00  0.00      A    C
ATOM   2070  HC2 DCE A 259       3.781  39.926   8.265  1.00  0.00      A    H
ATOM   2071  Cl1 DCE A 259       3.841  38.718  10.298  1.00  0.00      A   CL
ATOM   2072  HC3 DCE A 259       2.238  39.910   9.040  1.00  0.00      A    H
ATOM   2073  CT  DCE A 260      25.726   4.549  16.862  1.00  0.00      A    C
ATOM   2074  HC  DCE A 260      26.479   5.165  17.354  1.00  0.00      A    H
ATOM   2075  HC1 DCE A 260      25.208   5.142  16.109  1.00  0.00      A    H
ATOM   2076  Cl  DCE A 260      26.653   3.335  15.945  1.00  0.00      A   CL
ATOM   2077  CT1 DCE A 260      24.929   3.836  17.826  1.00  0.00      A    C
ATOM   2078  HC2 DCE A 260      25.334   2.850  18.055  1.00  0.00      A    H
ATOM   2079  Cl1 DCE A 260      24.638   4.826  19.264  1.00  0.00      A   CL
ATOM   2080  HC3 DCE A 260      23.949   3.688  17.373  1.00  0.00      A    H
ATOM   2081  CT  DCE A 261      38.051  44.300  41.233  1.00  0.00      A    C
ATOM   2082  HC  DCE A 261      39.107  44.066  41.372  1.00  0.00      A    H
ATOM   2083  HC1 DCE A 261      37.546  43.620  41.919  1.00  0.00      A    H
ATOM   2084  Cl  DCE A 261      37.775  46.002  41.748  1.00  0.00      A   CL
ATOM   2085  CT1 DCE A 261      37.663  43.985  39.772  1.00  0.00      A    C
ATOM   2086  HC2 DCE A 261      38.324  43.244  39.323  1.00  0.00      A    H
ATOM   2087  Cl1 DCE A 261      35.978  43.418  39.463  1.00  0.00      A   CL
ATOM   2088  HC3 DCE A 261      37.868  44.875  39.177  1.00  0.00      A    H
ATOM   2089  CT  DCE A 262      22.628  26.699  34.697  1.00  0.00      A    C
ATOM   2090  HC  DCE A 262      23.206  27.391  35.309  1.00  0.00      A    H
ATOM   2091  HC1 DCE A 262      22.915  26.682  33.646  1.00  0.00      A    H
ATOM   2092  Cl  DCE A 262      23.165  25.101  35.175  1.00  0.00      A   CL
ATOM   2093  CT1 DCE A 262      21.083  26.778  34.957  1.00  0.00      A    C
ATOM   2094  HC2 DCE A 262      20.496  26.233  34.218  1.00  0.00      A    H
ATOM   2095  Cl1 DCE A 262      20.675  25.868  36.452  1.00  0.00      A   CL
ATOM   2096  HC3 DCE A 262      20.814  27.825  35.095  1.00  0.00      A    H
ATOM   2097  CT  DCE A 263      14.179  50.068  36.404  1.00  0.00      A    C
ATOM   2098  HC  DCE A 263      14.968  50.329  35.699  1.00  0.00      A    H
ATOM   2099  HC1 DCE A 263      14.517  50.536  37.328  1.00  0.00      A    H
ATOM   2100  Cl  DCE A 263      12.783  50.936  35.872  1.00  0.00      A   CL
ATOM   2101  CT1 DCE A 263      13.920  48.594  36.498  1.00  0.00      A    C
ATOM   2102  HC2 DCE A 263      14.840  48.022  36.614  1.00  0.00      A    H
ATOM   2103  Cl1 DCE A 263      12.895  48.242  37.958  1.00  0.00      A   CL
ATOM   2104  HC3 DCE A 263      13.387  48.204  35.630  1.00  0.00      A    H
ATOM   2105  CT  DCE A 264      48.848  42.723  41.429  1.00  0.00      A    C
ATOM   2106  HC  DCE A 264      49.337  43.695  41.476  1.00  0.00      A    H
ATOM   2107  HC1 DCE A 264      48.828  42.292  42.430  1.00  0.00      A    H
ATOM   2108  Cl  DCE A 264      47.172  42.861  40.942  1.00  0.00      A   CL
ATOM   2109  CT1 DCE A 264      49.528  41.860  40.313  1.00  0.00      A    C
ATOM   2110  HC2 DCE A 264      49.455  42.454  39.402  1.00  0.00      A    H
ATOM   2111  Cl1 DCE A 264      51.216  41.524  40.570  1.00  0.00      A   CL
ATOM   2112  HC3 DCE A 264      49.016  40.904  40.200  1.00  0.00      A    H
ATOM   2113  CT  DCE A 265      41.827  38.083  10.641  1.00  0.00      A    C
ATOM   2114  HC  DCE A 265      42.374  39.024  10.576  1.00  0.00      A    H
ATOM   2115  HC1 DCE A 265      40.875  38.385  11.077  1.00  0.00      A    H
ATOM   2116  Cl  DCE A 265      41.611  37.571   8.927  1.00  0.00      A   CL
ATOM   2117  CT1 DCE A 265      42.673  37.020  11.496  1.00  0.00      A    C
ATOM   2118  HC2 DCE A 265      42.265  36.024  11.324  1.00  0.00      A    H
ATOM   2119  Cl1 DCE A 265      44.330  36.920  10.911  1.00  0.00      A   CL
ATOM   2120  HC3 DCE A 265      42.637  37.405  12.515  1.00  0.00      A    H
ATOM   2121  CT  DCE A 266      34.597  31.075   0.778  1.00  0.00      A    C
ATOM   2122  HC  DCE A 266      35.318  30.736   1.521  1.00  0.00      A    H
ATOM   2123  HC1 DCE A 266      34.428  32.140   0.937  1.00  0.00      A    H
ATOM   2124  Cl  DCE A 266      35.194  30.881  -0.864  1.00  0.00      A   CL
ATOM   2125  CT1 DCE A 266      33.272  30.298   0.909  1.00  0.00      A    C
ATOM   2126  HC2 DCE A 266      32.750  30.563   1.829  1.00  0.00      A    H
ATOM   2127  Cl1 DCE A 266      32.058  30.822  -0.331  1.00  0.00      A   CL
ATOM   2128  HC3 DCE A 266      33.297  29.212   0.816  1.00  0.00      A    H
ATOM   2129  CT  DCE A 267      38.072   3.821  54.084  1.00  0.00      A    C
ATOM   2130  HC  DCE A 267      37.420   3.074  54.538  1.00  0.00      A    H
ATOM   2131  HC1 DCE A 267      39.121   3.602  54.281  1.00  0.00      A    H
ATOM   2132  Cl  DCE A 267      37.845   3.812  52.372  1.00  0.00      A   CL
ATOM   2133  CT1 DCE A 267      37.912   5.159  54.637  1.00  0.00      A    C
ATOM   2134  HC2 DCE A 267      38.389   5.289  55.609  1.00  0.00      A    H
ATOM   2135  Cl1 DCE A 267      38.856   6.455  53.809  1.00  0.00      A   CL
ATOM   2136  HC3 DCE A 267      36.877   5.499  54.655  1.00  0.00      A    H
ATOM   2137  CT  DCE A 268      15.686  52.666   7.581  1.00  0.00      A    C
ATOM   2138  HC  DCE A 268      16.298  52.384   8.438  1.00  0.00      A    H
ATOM   2139  HC1 DCE A 268      16.339  52.622   6.709  1.00  0.00      A    H
ATOM   2140  Cl  DCE A 268      14.433  51.422   7.571  1.00  0.00      A   CL
ATOM   2141  CT1 DCE A 268      15.220  54.176   7.589  1.00  0.00      A    C
ATOM   2142  HC2 DCE A 268      14.272  54.193   7.050  1.00  0.00      A    H
ATOM   2143  Cl1 DCE A 268      14.768  54.914   9.090  1.00  0.00      A   CL
ATOM   2144  HC3 DCE A 268      15.929  54.814   7.062  1.00  0.00      A    H
ATOM   2145  CT  DCE A 269       3.881  13.730  18.536  1.00  0.00      A    C
ATOM   2146  HC  DCE A 269       4.383  12.788  18.314  1.00  0.00      A    H
ATOM   2147  HC1 DCE A 269       3.869  14.485  17.750  1.00  0.00      A    H
ATOM   2148  Cl  DCE A 269       2.124  13.324  18.796  1.00  0.00      A   CL
ATOM   2149  CT1 DCE A 269       4.386  14.309  19.815  1.00  0.00      A    C
ATOM   2150  HC2 DCE A 269       5.414  14.643  19.671  1.00  0.00      A    H
ATOM   2151  Cl1 DCE A 269       3.288  15.613  20.434  1.00  0.00      A   CL
ATOM   2152  HC3 DCE A 269       4.291  13.548  20.589  1.00  0.00      A    H
ATOM   2153  CT  DCE A 270      31.685  39.459   0.408  1.00  0.00      A    C
ATOM   2154  HC  DCE A 270      32.408  40.255   0.581  1.00  0.00      A    H
ATOM   2155  HC1 DCE A 270      32.094  38.795  -0.353  1.00  0.00      A    H
ATOM   2156  Cl  DCE A 270      31.389  38.626   1.945  1.00  0.00      A   CL
ATOM   2157  CT1 DCE A 270      30.390  40.018  -0.130  1.00  0.00      A    C
ATOM   2158  HC2 DCE A 270      30.458  40.880  -0.794  1.00  0.00      A    H
ATOM   2159  Cl1 DCE A 270      29.377  38.743  -0.883  1.00  0.00      A   CL
ATOM   2160  HC3 DCE A 270      29.802  40.352   0.725  1.00  0.00      A    H
ATOM   2161  CT  DCE A 271      10.001  38.365  45.895  1.00  0.00      A    C
ATOM   2162  HC  DCE A 271       9.984  37.612  45.107  1.00  0.00      A    H
ATOM   2163  HC1 DCE A 271      10.900  38.979  45.839  1.00  0.00      A    H
ATOM   2164  Cl  DCE A 271       8.564  39.294  45.661  1.00  0.00      A   CL
ATOM   2165  CT1 DCE A 271       9.987  37.641  47.228  1.00  0.00      A    C
ATOM   2166  HC2 DCE A 271       9.846  38.237  48.130  1.00  0.00      A    H
ATOM   2167  Cl1 DCE A 271       8.671  36.419  47.386  1.00  0.00      A   CL
ATOM   2168  HC3 DCE A 271      10.966  37.170  47.312  1.00  0.00      A    H
ATOM   2169  CT  DCE A 272      19.616  53.794  11.423  1.00  0.00      A    C
ATOM   2170  HC  DCE A 272      19.783  53.173  12.303  1.00  0.00      A    H
ATOM   2171  HC1 DCE A 272      19.904  54.738  11.886  1.00  0.00      A    H
ATOM   2172  Cl  DCE A 272      20.911  53.589  10.293  1.00  0.00      A   CL
ATOM   2173  CT1 DCE A 272      18.248  53.925  10.793  1.00  0.00      A    C
ATOM   2174  HC2 DCE A 272      17.430  54.216  11.453  1.00  0.00      A    H
ATOM   2175  Cl1 DCE A 272      18.433  55.107   9.460  1.00  0.00      A   CL
ATOM   2176  HC3 DCE A 272      18.066  52.991  10.262  1.00  0.00      A    H
ATOM   2177  CT  DCE A 273      16.099  22.398   3.549  1.00  0.00      A    C
ATOM   2178  HC  DCE A 273      15.196  22.603   4.124  1.00  0.00      A    H
ATOM   2179  HC1 DCE A 273      16.904  22.064   4.204  1.00  0.00      A    H
ATOM   2180  Cl  DCE A 273      15.814  21.016   2.480  1.00  0.00      A   CL
ATOM   2181  CT1 DCE A 273      16.432  23.530   2.619  1.00  0.00      A    C
ATOM   2182  HC2 DCE A 273      17.112  23.188   1.839  1.00  0.00      A    H
ATOM   2183  Cl1 DCE A 273      14.947  24.041   1.801  1.00  0.00      A   CL
ATOM   2184  HC3 DCE A 273      16.854  24.396   3.129  1.00  0.00      A    H
ATOM   2185  CT  DCE A 274      30.031  48.568  46.194  1.00  0.00      A    C
ATOM   2186  HC  DCE A 274      30.052  47.837  45.385  1.00  0.00      A    H
ATOM   2187  HC1 DCE A 274      30.671  49.362  45.810  1.00  0.00      A    H
ATOM   2188  Cl  DCE A 274      28.346  49.061  46.351  1.00  0.00      A   CL
ATOM   2189  CT1 DCE A 274      30.509  48.118  47.579  1.00  0.00      A    C
ATOM   2190  HC2 DCE A 274      30.350  48.878  48.345  1.00  0.00      A    H
ATOM   2191  Cl1 DCE A 274      29.571  46.715  47.998  1.00  0.00      A   CL
ATOM   2192  HC3 DCE A 274      31.557  47.823  47.623  1.00  0.00      A    H
ATOM   2193  CT  DCE A 275       4.764  22.960  53.283  1.00  0.00      A    C
ATOM   2194  HC  DCE A 275       5.628  22.895  53.944  1.00  0.00      A    H
ATOM   2195  HC1 DCE A 275       4.002  23.561  53.778  1.00  0.00      A    H
ATOM   2196  Cl  DCE A 275       5.114  23.892  51.799  1.00  0.00      A   CL
ATOM   2197  CT1 DCE A 275       4.293  21.575  52.916  1.00  0.00      A    C
ATOM   2198  HC2 DCE A 275       3.431  21.588  52.250  1.00  0.00      A    H
ATOM   2199  Cl1 DCE A 275       5.538  20.472  52.272  1.00  0.00      A   CL
ATOM   2200  HC3 DCE A 275       3.823  21.105  53.779  1.00  0.00      A    H
ATOM   2201  CT  DCE A 276       5.416  48.498  45.601  1.00  0.00      A    C
ATOM   2202  HC  DCE A 276       6.453  48.386  45.916  1.00  0.00      A    H
ATOM   2203  HC1 DCE A 276       5.240  48.054  44.621  1.00  0.00      A    H
ATOM   2204  Cl  DCE A 276       4.299  47.774  46.792  1.00  0.00      A   CL
ATOM   2205  CT1 DCE A 276       5.182  50.014  45.508  1.00  0.00      A    C
ATOM   2206  HC2 DCE A 276       4.216  50.199  45.040  1.00  0.00      A    H
ATOM   2207  Cl1 DCE A 276       5.165  50.766  47.122  1.00  0.00      A   CL
ATOM   2208  HC3 DCE A 276       5.920  50.465  44.845  1.00  0.00      A    H
ATOM   2209  CT  DCE A 277      17.955  38.775  22.441  1.00  0.00      A    C
ATOM   2210  HC  DCE A 277      17.272  39.498  21.995  1.00  0.00      A    H
ATOM   2211  HC1 DCE A 277      18.981  38.893  22.091  1.00  0.00      A    H
ATOM   2212  Cl  DCE A 277      18.022  39.017  24.306  1.00  0.00      A   CL
ATOM   2213  CT1 DCE A 277      17.444  37.315  22.239  1.00  0.00      A    C
ATOM   2214  HC2 DCE A 277      17.871  36.573  22.915  1.00  0.00      A    H
ATOM   2215  Cl1 DCE A 277      15.710  37.359  22.573  1.00  0.00      A   CL
ATOM   2216  HC3 DCE A 277      17.605  36.962  21.221  1.00  0.00      A    H
ATOM   2217  CT  DCE A 278      37.066  14.494  42.099  1.00  0.00      A    C
ATOM   2218  HC  DCE A 278      37.915  13.817  42.006  1.00  0.00      A    H
ATOM   2219  HC1 DCE A 278      36.417  14.183  41.281  1.00  0.00      A    H
ATOM   2220  Cl  DCE A 278      36.382  14.060  43.746  1.00  0.00      A   CL
ATOM   2221  CT1 DCE A 278      37.326  15.980  41.989  1.00  0.00      A    C
ATOM   2222  HC2 DCE A 278      38.059  16.234  41.223  1.00  0.00      A    H
ATOM   2223  Cl1 DCE A 278      35.944  17.051  41.582  1.00  0.00      A   CL
ATOM   2224  HC3 DCE A 278      37.796  16.442  42.857  1.00  0.00      A    H
ATOM   2225  CT  DCE A 279      35.474  29.364  50.529  1.00  0.00      A    C
ATOM   2226  HC  DCE A 279      35.340  29.991  51.410  1.00  0.00      A    H
ATOM   2227  HC1 DCE A 279      34.817  28.500  50.627  1.00  0.00      A    H
ATOM   2228  Cl  DCE A 279      35.010  30.363  49.094  1.00  0.00      A   CL
ATOM   2229  CT1 DCE A 279      36.967  28.920  50.338  1.00  0.00      A    C
ATOM   2230  HC2 DCE A 279      37.254  28.059  49.734  1.00  0.00      A    H
ATOM   2231  Cl1 DCE A 279      37.962  30.323  49.852  1.00  0.00      A   CL
ATOM   2232  HC3 DCE A 279      37.308  28.519  51.293  1.00  0.00      A    H
ATOM   2233  CT  DCE A 280       2.968   6.130  45.135  1.00  0.00      A    C
ATOM   2234  HC  DCE A 280       2.303   5.270  45.211  1.00  0.00      A    H
ATOM   2235  HC1 DCE A 280       4.012   5.873  44.950  1.00  0.00      A    H
ATOM   2236  Cl  DCE A 280       2.552   7.124  43.716  1.00  0.00      A   CL
ATOM   2237  CT1 DCE A 280       2.925   6.952  46.375  1.00  0.00      A    C
ATOM   2238  HC2 DCE A 280       1.888   7.168  46.633  1.00  0.00      A    H
ATOM   2239  Cl1 DCE A 280       3.365   5.951  47.723  1.00  0.00      A   CL
ATOM   2240  HC3 DCE A 280       3.444   7.910  46.342  1.00  0.00      A    H
ATOM   2241  CT  DCE A 281      11.039  37.399  33.807  1.00  0.00      A    C
ATOM   2242  HC  DCE A 281      10.482  36.726  33.156  1.00  0.00      A    H
ATOM   2243  HC1 DCE A 281      10.243  38.034  34.197  1.00  0.00      A    H
ATOM   2244  Cl  DCE A 281      11.779  36.419  35.073  1.00  0.00      A   CL
ATOM   2245  CT1 DCE A 281      12.124  38.219  33.082  1.00  0.00      A    C
ATOM   2246  HC2 DCE A 281      12.815  37.515  32.619  1.00  0.00      A    H
ATOM   2247  Cl1 DCE A 281      11.358  39.332  31.847  1.00  0.00      A   CL
ATOM   2248  HC3 DCE A 281      12.633  38.809  33.844  1.00  0.00      A    H
ATOM   2249  CT  DCE A 282      45.963  24.672  42.028  1.00  0.00      A    C
ATOM   2250  HC  DCE A 282      45.295  24.084  41.399  1.00  0.00      A    H
ATOM   2251  HC1 DCE A 282      46.006  24.277  43.043  1.00  0.00      A    H
ATOM   2252  Cl  DCE A 282      47.658  24.654  41.405  1.00  0.00      A   CL
ATOM   2253  CT1 DCE A 282      45.349  26.108  42.116  1.00  0.00      A    C
ATOM   2254  HC2 DCE A 282      45.771  26.632  42.974  1.00  0.00      A    H
ATOM   2255  Cl1 DCE A 282      45.531  27.087  40.660  1.00  0.00      A   CL
ATOM   2256  HC3 DCE A 282      44.286  26.031  42.344  1.00  0.00      A    H
ATOM   2257  CT  DCE A 283      39.847  17.776  38.884  1.00  0.00      A    C
ATOM   2258  HC  DCE A 283      39.909  17.620  39.961  1.00  0.00      A    H
ATOM   2259  HC1 DCE A 283      40.882  17.779  38.541  1.00  0.00      A    H
ATOM   2260  Cl  DCE A 283      39.068  16.437  37.950  1.00  0.00      A   CL
ATOM   2261  CT1 DCE A 283      39.041  19.086  38.728  1.00  0.00      A    C
ATOM   2262  HC2 DCE A 283      37.993  18.864  38.930  1.00  0.00      A    H
ATOM   2263  Cl1 DCE A 283      39.640  20.217  39.915  1.00  0.00      A   CL
ATOM   2264  HC3 DCE A 283      39.286  19.521  37.759  1.00  0.00      A    H
ATOM   2265  CT  DCE A 284       5.747  54.376  35.816  1.00  0.00      A    C
ATOM   2266  HC  DCE A 284       5.687  54.552  34.742  1.00  0.00      A    H
ATOM   2267  HC1 DCE A 284       6.083  53.358  36.015  1.00  0.00      A    H
ATOM   2268  Cl  DCE A 284       6.952  55.417  36.473  1.00  0.00      A   CL
ATOM   2269  CT1 DCE A 284       4.346  54.586  36.471  1.00  0.00      A    C
ATOM   2270  HC2 DCE A 284       4.315  54.462  37.553  1.00  0.00      A    H
ATOM   2271  Cl1 DCE A 284       3.686  56.222  36.094  1.00  0.00      A   CL
ATOM   2272  HC3 DCE A 284       3.672  53.814  36.099  1.00  0.00      A    H
ATOM   2273  CT  DCE A 285      14.563  16.777  17.552  1.00  0.00      A    C
ATOM   2274  HC  DCE A 285      15.254  17.169  16.806  1.00  0.00      A    H
ATOM   2275  HC1 DCE A 285      14.259  17.768  17.889  1.00  0.00      A    H
ATOM   2276  Cl  DCE A 285      13.327  15.955  16.578  1.00  0.00      A   CL
ATOM   2277  CT1 DCE A 285      15.214  15.859  18.657  1.00  0.00      A    C
ATOM   2278  HC2 DCE A 285      15.989  15.278  18.156  1.00  0.00      A    H
ATOM   2279  Cl1 DCE A 285      16.073  16.864  19.832  1.00  0.00      A   CL
ATOM   2280  HC3 DCE A 285      14.489  15.211  19.150  1.00  0.00      A    H
ATOM   2281  CT  DCE A 286      39.515   7.684   6.945  1.00  0.00      A    C
ATOM   2282  HC  DCE A 286      39.130   6.874   7.564  1.00  0.00      A    H
ATOM   2283  HC1 DCE A 286      40.369   7.325   6.369  1.00  0.00      A    H
ATOM   2284  Cl  DCE A 286      38.264   7.996   5.728  1.00  0.00      A   CL
ATOM   2285  CT1 DCE A 286      39.901   8.927   7.769  1.00  0.00      A    C
ATOM   2286  HC2 DCE A 286      39.016   9.372   8.223  1.00  0.00      A    H
ATOM   2287  Cl1 DCE A 286      41.257   8.653   8.893  1.00  0.00      A   CL
ATOM   2288  HC3 DCE A 286      40.285   9.663   7.063  1.00  0.00      A    H
ATOM   2289  CT  DCE A 287      11.765  34.550   9.487  1.00  0.00      A    C
ATOM   2290  HC  DCE A 287      12.411  34.807   8.648  1.00  0.00      A    H
ATOM   2291  HC1 DCE A 287      12.191  33.648   9.926  1.00  0.00      A    H
ATOM   2292  Cl  DCE A 287      11.571  35.862  10.651  1.00  0.00      A   CL
ATOM   2293  CT1 DCE A 287      10.405  34.114   8.991  1.00  0.00      A    C
ATOM   2294  HC2 DCE A 287      10.352  33.467   8.116  1.00  0.00      A    H
ATOM   2295  Cl1 DCE A 287       9.248  33.504  10.229  1.00  0.00      A   CL
ATOM   2296  HC3 DCE A 287       9.977  35.015   8.552  1.00  0.00      A    H
ATOM   2297  CT  DCE A 288      21.343  49.231   4.716  1.00  0.00      A    C
ATOM   2298  HC  DCE A 288      20.455  49.350   4.095  1.00  0.00      A    H
ATOM   2299  HC1 DCE A 288      21.240  49.942   5.535  1.00  0.00      A    H
ATOM   2300  Cl  DCE A 288      21.159  47.579   5.384  1.00  0.00      A   CL
ATOM   2301  CT1 DCE A 288      22.584  49.556   3.918  1.00  0.00      A    C
ATOM   2302  HC2 DCE A 288      22.497  49.112   2.926  1.00  0.00      A    H
ATOM   2303  Cl1 DCE A 288      22.737  51.299   3.451  1.00  0.00      A   CL
ATOM   2304  HC3 DCE A 288      23.516  49.283   4.414  1.00  0.00      A    H
ATOM   2305  CT  DCE A 289      36.138   4.970   7.890  1.00  0.00      A    C
ATOM   2306  HC  DCE A 289      35.473   5.009   7.028  1.00  0.00      A    H
ATOM   2307  HC1 DCE A 289      37.025   5.599   7.821  1.00  0.00      A    H
ATOM   2308  Cl  DCE A 289      35.179   5.360   9.358  1.00  0.00      A   CL
ATOM   2309  CT1 DCE A 289      36.675   3.544   7.999  1.00  0.00      A    C
ATOM   2310  HC2 DCE A 289      35.901   2.816   8.242  1.00  0.00      A    H
ATOM   2311  Cl1 DCE A 289      37.662   3.081   6.456  1.00  0.00      A   CL
ATOM   2312  HC3 DCE A 289      37.278   3.621   8.904  1.00  0.00      A    H
ATOM   2313  CT  DCE A 290      51.751  52.439  50.612  1.00  0.00      A    C
ATOM   2314  HC  DCE A 290      51.558  52.247  51.667  1.00  0.00      A    H
ATOM   2315  HC1 DCE A 290      51.472  51.514  50.107  1.00  0.00      A    H
ATOM   2316  Cl  DCE A 290      50.763  53.822  50.063  1.00  0.00      A   CL
ATOM   2317  CT1 DCE A 290      53.172  52.801  50.255  1.00  0.00      A    C
ATOM   2318  HC2 DCE A 290      53.643  53.606  50.820  1.00  0.00      A    H
ATOM   2319  Cl1 DCE A 290      54.283  51.434  50.698  1.00  0.00      A   CL
ATOM   2320  HC3 DCE A 290      53.356  53.148  49.239  1.00  0.00      A    H
ATOM   2321  CT  DCE A 291      26.330  37.084  49.723  1.00  0.00      A    C
ATOM   2322  HC  DCE A 291      25.986  36.203  49.179  1.00  0.00      A    H
ATOM   2323  HC1 DCE A 291      27.329  37.283  49.335  1.00  0.00      A    H
ATOM   2324  Cl  DCE A 291      25.282  38.491  49.466  1.00  0.00      A   CL
ATOM   2325  CT1 DCE A 291      26.381  36.650  51.178  1.00  0.00      A    C
ATOM   2326  HC2 DCE A 291      26.245  37.505  51.841  1.00  0.00      A    H
ATOM   2327  Cl1 DCE A 291      25.059  35.522  51.602  1.00  0.00      A   CL
ATOM   2328  HC3 DCE A 291      27.313  36.201  51.522  1.00  0.00      A    H
ATOM   2329  CT  DCE A 292      47.241   3.587  38.771  1.00  0.00      A    C
ATOM   2330  HC  DCE A 292      47.134   2.561  38.418  1.00  0.00      A    H
ATOM   2331  HC1 DCE A 292      48.304   3.822  38.829  1.00  0.00      A    H
ATOM   2332  Cl  DCE A 292      46.334   4.574  37.579  1.00  0.00      A   CL
ATOM   2333  CT1 DCE A 292      46.577   3.778  40.133  1.00  0.00      A    C
ATOM   2334  HC2 DCE A 292      45.495   3.655  40.175  1.00  0.00      A    H
ATOM   2335  Cl1 DCE A 292      47.468   2.799  41.302  1.00  0.00      A   CL
ATOM   2336  HC3 DCE A 292      46.941   4.766  40.415  1.00  0.00      A    H
ATOM   2337  CT  DCE A 293      10.126   2.800   9.239  1.00  0.00      A    C
ATOM   2338  HC  DCE A 293      10.501   2.549  10.231  1.00  0.00      A    H
ATOM   2339  HC1 DCE A 293      10.565   2.114   8.515  1.00  0.00      A    H
ATOM   2340  Cl  DCE A 293       8.404   2.340   9.239  1.00  0.00      A   CL
ATOM   2341  CT1 DCE A 293      10.226   4.269   8.873  1.00  0.00      A    C
ATOM   2342  HC2 DCE A 293       9.934   4.985   9.641  1.00  0.00      A    H
ATOM   2343  Cl1 DCE A 293      11.924   4.660   8.664  1.00  0.00      A   CL
ATOM   2344  HC3 DCE A 293       9.663   4.544   7.981  1.00  0.00      A    H
ATOM   2345  CT  DCE A 294      42.498   2.179  20.842  1.00  0.00      A    C
ATOM   2346  HC  DCE A 294      42.868   1.166  20.680  1.00  0.00      A    H
ATOM   2347  HC1 DCE A 294      42.437   2.432  21.900  1.00  0.00      A    H
ATOM   2348  Cl  DCE A 294      43.665   3.317  20.165  1.00  0.00      A   CL
ATOM   2349  CT1 DCE A 294      41.152   2.307  20.237  1.00  0.00      A    C
ATOM   2350  HC2 DCE A 294      40.637   3.239  20.469  1.00  0.00      A    H
ATOM   2351  Cl1 DCE A 294      41.228   2.108  18.460  1.00  0.00      A   CL
ATOM   2352  HC3 DCE A 294      40.481   1.512  20.564  1.00  0.00      A    H
ATOM   2353  CT  DCE A 295      26.108   2.088  22.344  1.00  0.00      A    C
ATOM   2354  HC  DCE A 295      25.519   3.002  22.421  1.00  0.00      A    H
ATOM   2355  HC1 DCE A 295      25.659   1.339  22.997  1.00  0.00      A    H
ATOM   2356  Cl  DCE A 295      26.029   1.637  20.597  1.00  0.00      A   CL
ATOM   2357  CT1 DCE A 295      27.573   2.532  22.677  1.00  0.00      A    C
ATOM   2358  HC2 DCE A 295      28.143   3.044  21.902  1.00  0.00      A    H
ATOM   2359  Cl1 DCE A 295      27.381   3.419  24.182  1.00  0.00      A   CL
ATOM   2360  HC3 DCE A 295      28.279   1.734  22.908  1.00  0.00      A    H
ATOM   2361  CT  DCE A 296       9.311   0.363  23.393  1.00  0.00      A    C
ATOM   2362  HC  DCE A 296       9.997   0.935  24.018  1.00  0.00      A    H
ATOM   2363  HC1 DCE A 296       9.138   0.852  22.434  1.00  0.00      A    H
ATOM   2364  Cl  DCE A 296      10.095  -1.226  23.021  1.00  0.00      A   CL
ATOM   2365  CT1 DCE A 296       8.116   0.263  24.304  1.00  0.00      A    C
ATOM   2366  HC2 DCE A 296       8.386  -0.191  25.258  1.00  0.00      A    H
ATOM   2367  Cl1 DCE A 296       7.469   1.865  24.773  1.00  0.00      A   CL
ATOM   2368  HC3 DCE A 296       7.344  -0.301  23.781  1.00  0.00      A    H
ATOM   2369  CT  DCE A 297       6.397  33.831  44.084  1.00  0.00      A    C
ATOM   2370  HC  DCE A 297       6.433  33.100  44.892  1.00  0.00      A    H
ATOM   2371  HC1 DCE A 297       6.564  33.222  43.195  1.00  0.00      A    H
ATOM   2372  Cl  DCE A 297       4.729  34.461  44.132  1.00  0.00      A   CL
ATOM   2373  CT1 DCE A 297       7.256  35.040  44.088  1.00  0.00      A    C
ATOM   2374  HC2 DCE A 297       8.286  34.812  44.362  1.00  0.00      A    H
ATOM   2375  Cl1 DCE A 297       7.398  35.786  42.507  1.00  0.00      A   CL
ATOM   2376  HC3 DCE A 297       6.857  35.759  44.802  1.00  0.00      A    H
ATOM   2377  CT  DCE A 298       4.508  36.667   3.306  1.00  0.00      A    C
ATOM   2378  HC  DCE A 298       4.474  37.053   2.287  1.00  0.00      A    H
ATOM   2379  HC1 DCE A 298       3.587  37.073   3.724  1.00  0.00      A    H
ATOM   2380  Cl  DCE A 298       4.155  34.859   3.331  1.00  0.00      A   CL
ATOM   2381  CT1 DCE A 298       5.786  36.988   4.086  1.00  0.00      A    C
ATOM   2382  HC2 DCE A 298       5.789  36.809   5.161  1.00  0.00      A    H
ATOM   2383  Cl1 DCE A 298       7.194  36.151   3.441  1.00  0.00      A   CL
ATOM   2384  HC3 DCE A 298       5.866  38.070   3.981  1.00  0.00      A    H
ATOM   2385  CT  DCE A 299      20.854  36.729  27.702  1.00  0.00      A    C
ATOM   2386  HC  DCE A 299      21.717  37.187  28.186  1.00  0.00      A    H
ATOM   2387  HC1 DCE A 299      21.353  35.917  27.172  1.00  0.00      A    H
ATOM   2388  Cl  DCE A 299      19.839  35.958  28.909  1.00  0.00      A   CL
ATOM   2389  CT1 DCE A 299      20.129  37.787  26.804  1.00  0.00      A    C
ATOM   2390  HC2 DCE A 299      19.488  37.306  26.065  1.00  0.00      A    H
ATOM   2391  Cl1 DCE A 299      19.059  38.775  27.768  1.00  0.00      A   CL
ATOM   2392  HC3 DCE A 299      20.835  38.461  26.318  1.00  0.00      A    H
ATOM   2393  CT  DCE A 300      13.700   0.198  18.089  1.00  0.00      A    C
ATOM   2394  HC  DCE A 300      12.916   0.638  17.472  1.00  0.00      A    H
ATOM   2395  HC1 DCE A 300      13.311   0.160  19.106  1.00  0.00      A    H
ATOM   2396  Cl  DCE A 300      14.162  -1.561  17.635  1.00  0.00      A   CL
ATOM   2397  CT1 DCE A 300      15.006   1.012  17.956  1.00  0.00      A    C
ATOM   2398  HC2 DCE A 300      15.842   0.624  18.538  1.00  0.00      A    H
ATOM   2399  Cl1 DCE A 300      15.447   1.038  16.260  1.00  0.00      A   CL
ATOM   2400  HC3 DCE A 300      14.836   2.053  18.230  1.00  0.00      A    H
ATOM   2401  CT  DCE A 301      16.980   3.158  38.472  1.00  0.00      A    C
ATOM   2402  HC  DCE A 301      17.389   2.722  39.383  1.00  0.00      A    H
ATOM   2403  HC1 DCE A 301      16.839   2.376  37.725  1.00  0.00      A    H
ATOM   2404  Cl  DCE A 301      15.528   4.046  38.814  1.00  0.00      A   CL
ATOM   2405  CT1 DCE A 301      18.038   4.217  37.994  1.00  0.00      A    C
ATOM   2406  HC2 DCE A 301      18.342   4.821  38.850  1.00  0.00      A    H
ATOM   2407  Cl1 DCE A 301      19.368   3.421  37.118  1.00  0.00      A   CL
ATOM   2408  HC3 DCE A 301      17.524   4.952  37.374  1.00  0.00      A    H
ATOM   2409  CT  DCE A 302      10.231  33.569  35.788  1.00  0.00      A    C
ATOM   2410  HC  DCE A 302       9.652  33.931  36.637  1.00  0.00      A    H
ATOM   2411  HC1 DCE A 302      11.244  33.968  35.838  1.00  0.00      A    H
ATOM   2412  Cl  DCE A 302      10.372  31.816  36.100  1.00  0.00      A   CL
ATOM   2413  CT1 DCE A 302       9.575  33.719  34.414  1.00  0.00      A    C
ATOM   2414  HC2 DCE A 302      10.103  33.168  33.637  1.00  0.00      A    H
ATOM   2415  Cl1 DCE A 302       7.844  33.264  34.509  1.00  0.00      A   CL
ATOM   2416  HC3 DCE A 302       9.551  34.757  34.083  1.00  0.00      A    H
ATOM   2417  CT  DCE A 303      48.199  55.233   4.028  1.00  0.00      A    C
ATOM   2418  HC  DCE A 303      49.056  54.910   3.437  1.00  0.00      A    H
ATOM   2419  HC1 DCE A 303      48.513  54.919   5.024  1.00  0.00      A    H
ATOM   2420  Cl  DCE A 303      48.183  57.002   4.314  1.00  0.00      A   CL
ATOM   2421  CT1 DCE A 303      46.885  54.744   3.525  1.00  0.00      A    C
ATOM   2422  HC2 DCE A 303      46.711  54.946   2.468  1.00  0.00      A    H
ATOM   2423  Cl1 DCE A 303      46.740  52.965   3.662  1.00  0.00      A   CL
ATOM   2424  HC3 DCE A 303      46.101  55.183   4.142  1.00  0.00      A    H
ATOM   2425  CT  DCE A 304      33.465  54.000  55.247  1.00  0.00      A    C
ATOM   2426  HC  DCE A 304      33.912  54.720  54.562  1.00  0.00      A    H
ATOM   2427  HC1 DCE A 304      33.178  54.518  56.161  1.00  0.00      A    H
ATOM   2428  Cl  DCE A 304      31.976  53.361  54.480  1.00  0.00      A   CL
ATOM   2429  CT1 DCE A 304      34.257  52.693  55.512  1.00  0.00      A    C
ATOM   2430  HC2 DCE A 304      33.584  52.185  56.202  1.00  0.00      A    H
ATOM   2431  Cl1 DCE A 304      34.691  51.822  53.985  1.00  0.00      A   CL
ATOM   2432  HC3 DCE A 304      35.187  53.066  55.940  1.00  0.00      A    H
ATOM   2433  CT  DCE A 305      13.033  19.010  32.529  1.00  0.00      A    C
ATOM   2434  HC  DCE A 305      12.868  20.086  32.463  1.00  0.00      A    H
ATOM   2435  HC1 DCE A 305      14.090  18.837  32.730  1.00  0.00      A    H
ATOM   2436  Cl  DCE A 305      12.286  18.484  34.058  1.00  0.00      A   CL
ATOM   2437  CT1 DCE A 305      12.582  18.304  31.254  1.00  0.00      A    C
ATOM   2438  HC2 DCE A 305      12.942  18.788  30.345  1.00  0.00      A    H
ATOM   2439  Cl1 DCE A 305      13.175  16.600  31.220  1.00  0.00      A   CL
ATOM   2440  HC3 DCE A 305      11.498  18.320  31.145  1.00  0.00      A    H
ATOM   2441  CT  DCE A 306      31.679  43.544   1.866  1.00  0.00      A    C
ATOM   2442  HC  DCE A 306      31.517  43.086   0.891  1.00  0.00      A    H
ATOM   2443  HC1 DCE A 306      31.226  44.529   1.754  1.00  0.00      A    H
ATOM   2444  Cl  DCE A 306      30.848  42.593   3.063  1.00  0.00      A   CL
ATOM   2445  CT1 DCE A 306      33.184  43.561   2.226  1.00  0.00      A    C
ATOM   2446  HC2 DCE A 306      33.726  42.630   2.388  1.00  0.00      A    H
ATOM   2447  Cl1 DCE A 306      34.027  44.159   0.748  1.00  0.00      A   CL
ATOM   2448  HC3 DCE A 306      33.473  44.260   3.010  1.00  0.00      A    H
ATOM   2449  CT  DCE A 307      16.582  21.291  39.046  1.00  0.00      A    C
ATOM   2450  HC  DCE A 307      16.294  20.395  39.595  1.00  0.00      A    H
ATOM   2451  HC1 DCE A 307      15.839  22.071  39.215  1.00  0.00      A    H
ATOM   2452  Cl  DCE A 307      18.032  21.912  39.733  1.00  0.00      A   CL
ATOM   2453  CT1 DCE A 307      16.885  21.074  37.552  1.00  0.00      A    C
ATOM   2454  HC2 DCE A 307      17.727  20.388  37.461  1.00  0.00      A    H
ATOM   2455  Cl1 DCE A 307      15.404  20.204  36.863  1.00  0.00      A   CL
ATOM   2456  HC3 DCE A 307      17.129  22.006  37.042  1.00  0.00      A    H
ATOM   2457  CT  DCE A 308      46.456  37.584  39.553  1.00  0.00      A    C
ATOM   2458  HC  DCE A 308      45.611  37.173  39.000  1.00  0.00      A    H
ATOM   2459  HC1 DCE A 308      47.262  37.924  38.903  1.00  0.00      A    H
ATOM   2460  Cl  DCE A 308      45.806  39.035  40.349  1.00  0.00      A   CL
ATOM   2461  CT1 DCE A 308      47.023  36.738  40.701  1.00  0.00      A    C
ATOM   2462  HC2 DCE A 308      47.937  37.201  41.074  1.00  0.00      A    H
ATOM   2463  Cl1 DCE A 308      45.801  36.630  41.994  1.00  0.00      A   CL
ATOM   2464  HC3 DCE A 308      47.214  35.714  40.380  1.00  0.00      A    H
ATOM   2465  CT  DCE A 309      49.124  46.961  25.835  1.00  0.00      A    C
ATOM   2466  HC  DCE A 309      49.964  47.172  26.497  1.00  0.00      A    H
ATOM   2467  HC1 DCE A 309      48.993  47.712  25.056  1.00  0.00      A    H
ATOM   2468  Cl  DCE A 309      49.503  45.461  24.974  1.00  0.00      A   CL
ATOM   2469  CT1 DCE A 309      47.908  46.821  26.696  1.00  0.00      A    C
ATOM   2470  HC2 DCE A 309      47.018  46.466  26.178  1.00  0.00      A    H
ATOM   2471  Cl1 DCE A 309      48.254  45.578  27.955  1.00  0.00      A   CL
ATOM   2472  HC3 DCE A 309      47.674  47.751  27.215  1.00  0.00      A    H
ATOM   2473  CT  DCE A 310      51.635   0.592  28.497  1.00  0.00      A    C
ATOM   2474  HC  DCE A 310      52.439   1.289  28.259  1.00  0.00      A    H
ATOM   2475  HC1 DCE A 310      51.818  -0.018  29.381  1.00  0.00      A    H
ATOM   2476  Cl  DCE A 310      50.257   1.505  29.052  1.00  0.00      A   CL
ATOM   2477  CT1 DCE A 310      51.264  -0.283  27.325  1.00  0.00      A    C
ATOM   2478  HC2 DCE A 310      50.977   0.335  26.475  1.00  0.00      A    H
ATOM   2479  Cl1 DCE A 310      52.824  -1.081  26.999  1.00  0.00      A   CL
ATOM   2480  HC3 DCE A 310      50.540  -1.057  27.580  1.00  0.00      A    H
ATOM   2481  CT  DCE A 311      13.078  54.661  46.359  1.00  0.00      A    C
ATOM   2482  HC  DCE A 311      12.946  54.440  47.418  1.00  0.00      A    H
ATOM   2483  HC1 DCE A 311      12.377  54.143  45.705  1.00  0.00      A    H
ATOM   2484  Cl  DCE A 311      12.784  56.435  46.396  1.00  0.00      A   CL
ATOM   2485  CT1 DCE A 311      14.530  54.415  45.953  1.00  0.00      A    C
ATOM   2486  HC2 DCE A 311      14.709  54.848  44.968  1.00  0.00      A    H
ATOM   2487  Cl1 DCE A 311      15.703  55.324  46.949  1.00  0.00      A   CL
ATOM   2488  HC3 DCE A 311      14.714  53.345  46.047  1.00  0.00      A    H
ATOM   2489  CT  DCE A 312      14.306  14.998  55.095  1.00  0.00      A    C
ATOM   2490  HC  DCE A 312      14.077  15.223  56.136  1.00  0.00      A    H
ATOM   2491  HC1 DCE A 312      13.484  14.392  54.715  1.00  0.00      A    H
ATOM   2492  Cl  DCE A 312      14.205  16.486  54.242  1.00  0.00      A   CL
ATOM   2493  CT1 DCE A 312      15.649  14.334  54.786  1.00  0.00      A    C
ATOM   2494  HC2 DCE A 312      15.755  13.965  53.766  1.00  0.00      A    H
ATOM   2495  Cl1 DCE A 312      16.857  15.560  55.017  1.00  0.00      A   CL
ATOM   2496  HC3 DCE A 312      15.784  13.418  55.361  1.00  0.00      A    H
ATOM   2497  CT  DCE A 313      34.093  42.033  52.201  1.00  0.00      A    C
ATOM   2498  HC  DCE A 313      33.225  41.374  52.192  1.00  0.00      A    H
ATOM   2499  HC1 DCE A 313      33.953  42.585  53.130  1.00  0.00      A    H
ATOM   2500  Cl  DCE A 313      35.512  40.937  52.205  1.00  0.00      A   CL
ATOM   2501  CT1 DCE A 313      34.295  43.035  51.098  1.00  0.00      A    C
ATOM   2502  HC2 DCE A 313      33.621  43.891  51.112  1.00  0.00      A    H
ATOM   2503  Cl1 DCE A 313      35.786  43.877  51.237  1.00  0.00      A   CL
ATOM   2504  HC3 DCE A 313      34.294  42.570  50.112  1.00  0.00      A    H
ATOM   2505  CT  DCE A 314      46.694  30.526   1.190  1.00  0.00      A    C
ATOM   2506  HC  DCE A 314      46.905  29.469   1.355  1.00  0.00      A    H
ATOM   2507  HC1 DCE A 314      47.451  31.047   0.604  1.00  0.00      A    H
ATOM   2508  Cl  DCE A 314      45.074  30.423   0.458  1.00  0.00      A   CL
ATOM   2509  CT1 DCE A 314      46.525  31.134   2.632  1.00  0.00      A    C
ATOM   2510  HC2 DCE A 314      45.511  31.134   3.032  1.00  0.00      A    H
ATOM   2511  Cl1 DCE A 314      47.768  30.463   3.743  1.00  0.00      A   CL
ATOM   2512  HC3 DCE A 314      46.670  32.212   2.560  1.00  0.00      A    H
ATOM   2513  CT  DCE A 315      51.281   6.706  39.157  1.00  0.00      A    C
ATOM   2514  HC  DCE A 315      51.268   7.760  38.879  1.00  0.00      A    H
ATOM   2515  HC1 DCE A 315      52.245   6.459  39.601  1.00  0.00      A    H
ATOM   2516  Cl  DCE A 315      50.060   6.480  40.488  1.00  0.00      A   CL
ATOM   2517  CT1 DCE A 315      50.848   5.726  38.025  1.00  0.00      A    C
ATOM   2518  HC2 DCE A 315      49.906   6.139  37.664  1.00  0.00      A    H
ATOM   2519  Cl1 DCE A 315      52.147   5.788  36.784  1.00  0.00      A   CL
ATOM   2520  HC3 DCE A 315      50.635   4.686  38.269  1.00  0.00      A    H
ATOM   2521  CT  DCE A 316      48.852  27.798  33.410  1.00  0.00      A    C
ATOM   2522  HC  DCE A 316      48.286  28.523  33.994  1.00  0.00      A    H
ATOM   2523  HC1 DCE A 316      49.807  28.323  33.380  1.00  0.00      A    H
ATOM   2524  Cl  DCE A 316      49.127  26.289  34.201  1.00  0.00      A   CL
ATOM   2525  CT1 DCE A 316      48.347  27.523  31.993  1.00  0.00      A    C
ATOM   2526  HC2 DCE A 316      48.011  28.451  31.530  1.00  0.00      A    H
ATOM   2527  Cl1 DCE A 316      49.488  26.693  30.959  1.00  0.00      A   CL
ATOM   2528  HC3 DCE A 316      47.504  26.833  31.965  1.00  0.00      A    H
ATOM   2529  CT  DCE A 317      31.362  32.392   4.334  1.00  0.00      A    C
ATOM   2530  HC  DCE A 317      30.631  33.056   4.795  1.00  0.00      A    H
ATOM   2531  HC1 DCE A 317      30.987  31.433   3.976  1.00  0.00      A    H
ATOM   2532  Cl  DCE A 317      31.889  33.102   2.807  1.00  0.00      A   CL
ATOM   2533  CT1 DCE A 317      32.591  32.177   5.181  1.00  0.00      A    C
ATOM   2534  HC2 DCE A 317      32.447  31.959   6.239  1.00  0.00      A    H
ATOM   2535  Cl1 DCE A 317      33.627  30.870   4.705  1.00  0.00      A   CL
ATOM   2536  HC3 DCE A 317      33.178  33.072   4.973  1.00  0.00      A    H
ATOM   2537  CT  DCE A 318      52.257  43.424  43.669  1.00  0.00      A    C
ATOM   2538  HC  DCE A 318      52.848  43.997  44.383  1.00  0.00      A    H
ATOM   2539  HC1 DCE A 318      52.096  44.036  42.782  1.00  0.00      A    H
ATOM   2540  Cl  DCE A 318      53.274  42.040  43.165  1.00  0.00      A   CL
ATOM   2541  CT1 DCE A 318      50.975  42.922  44.321  1.00  0.00      A    C
ATOM   2542  HC2 DCE A 318      51.174  42.171  45.085  1.00  0.00      A    H
ATOM   2543  Cl1 DCE A 318      49.946  44.252  44.960  1.00  0.00      A   CL
ATOM   2544  HC3 DCE A 318      50.291  42.414  43.642  1.00  0.00      A    H
ATOM   2545  CT  DCE A 319      17.335  34.960  26.745  1.00  0.00      A    C
ATOM   2546  HC  DCE A 319      17.609  35.746  27.448  1.00  0.00      A    H
ATOM   2547  HC1 DCE A 319      18.248  34.461  26.421  1.00  0.00      A    H
ATOM   2548  Cl  DCE A 319      16.341  33.737  27.545  1.00  0.00      A   CL
ATOM   2549  CT1 DCE A 319      16.515  35.557  25.580  1.00  0.00      A    C
ATOM   2550  HC2 DCE A 319      16.520  34.883  24.723  1.00  0.00      A    H
ATOM   2551  Cl1 DCE A 319      14.946  36.106  26.049  1.00  0.00      A   CL
ATOM   2552  HC3 DCE A 319      16.959  36.477  25.200  1.00  0.00      A    H
ATOM   2553  CT  DCE A 320      52.465  48.666  30.772  1.00  0.00      A    C
ATOM   2554  HC  DCE A 320      53.033  48.855  31.683  1.00  0.00      A    H
ATOM   2555  HC1 DCE A 320      53.070  48.416  29.900  1.00  0.00      A    H
ATOM   2556  Cl  DCE A 320      51.452  47.274  31.078  1.00  0.00      A   CL
ATOM   2557  CT1 DCE A 320      51.594  49.838  30.438  1.00  0.00      A    C
ATOM   2558  HC2 DCE A 320      51.012  49.470  29.593  1.00  0.00      A    H
ATOM   2559  Cl1 DCE A 320      50.424  50.287  31.795  1.00  0.00      A   CL
ATOM   2560  HC3 DCE A 320      52.064  50.722  30.008  1.00  0.00      A    H
ATOM   2561  CT  DCE A 321      11.496  43.129  44.049  1.00  0.00      A    C
ATOM   2562  HC  DCE A 321      12.071  43.516  44.891  1.00  0.00      A    H
ATOM   2563  HC1 DCE A 321      11.242  42.095  44.282  1.00  0.00      A    H
ATOM   2564  Cl  DCE A 321      10.103  44.157  43.707  1.00  0.00      A   CL
ATOM   2565  CT1 DCE A 321      12.403  43.130  42.772  1.00  0.00      A    C
ATOM   2566  HC2 DCE A 321      11.958  42.700  41.875  1.00  0.00      A    H
ATOM   2567  Cl1 DCE A 321      12.725  44.850  42.307  1.00  0.00      A   CL
ATOM   2568  HC3 DCE A 321      13.312  42.564  42.978  1.00  0.00      A    H
ATOM   2569  CT  DCE A 322      49.798  11.854  47.611  1.00  0.00      A    C
ATOM   2570  HC  DCE A 322      50.830  11.507  47.645  1.00  0.00      A    H
ATOM   2571  HC1 DCE A 322      49.191  11.438  48.415  1.00  0.00      A    H
ATOM   2572  Cl  DCE A 322      49.817  13.591  47.728  1.00  0.00      A   CL
ATOM   2573  CT1 DCE A 322      49.035  11.511  46.341  1.00  0.00      A    C
ATOM   2574  HC2 DCE A 322      49.351  12.177  45.537  1.00  0.00      A    H
ATOM   2575  Cl1 DCE A 322      49.233   9.724  46.028  1.00  0.00      A   CL
ATOM   2576  HC3 DCE A 322      47.964  11.636  46.495  1.00  0.00      A    H
ATOM   2577  CT  DCE A 323      37.733  33.617  52.195  1.00  0.00      A    C
ATOM   2578  HC  DCE A 323      38.146  34.582  51.901  1.00  0.00      A    H
ATOM   2579  HC1 DCE A 323      38.469  32.941  51.758  1.00  0.00      A    H
ATOM   2580  Cl  DCE A 323      37.621  33.343  53.980  1.00  0.00      A   CL
ATOM   2581  CT1 DCE A 323      36.344  33.518  51.488  1.00  0.00      A    C
ATOM   2582  HC2 DCE A 323      35.671  34.317  51.799  1.00  0.00      A    H
ATOM   2583  Cl1 DCE A 323      36.624  33.710  49.758  1.00  0.00      A   CL
ATOM   2584  HC3 DCE A 323      35.923  32.541  51.723  1.00  0.00      A    H
ATOM   2585  CT  DCE A 324      51.631  52.103  15.531  1.00  0.00      A    C
ATOM   2586  HC  DCE A 324      51.993  51.785  14.554  1.00  0.00      A    H
ATOM   2587  HC1 DCE A 324      50.639  52.551  15.468  1.00  0.00      A    H
ATOM   2588  Cl  DCE A 324      51.573  50.728  16.579  1.00  0.00      A   CL
ATOM   2589  CT1 DCE A 324      52.613  53.125  16.025  1.00  0.00      A    C
ATOM   2590  HC2 DCE A 324      53.671  52.865  16.033  1.00  0.00      A    H
ATOM   2591  Cl1 DCE A 324      52.599  54.473  14.909  1.00  0.00      A   CL
ATOM   2592  HC3 DCE A 324      52.486  53.492  17.044  1.00  0.00      A    H
ATOM   2593  CT  DCE A 325      49.669  41.572  49.805  1.00  0.00      A    C
ATOM   2594  HC  DCE A 325      50.453  40.925  50.199  1.00  0.00      A    H
ATOM   2595  HC1 DCE A 325      49.794  41.587  48.722  1.00  0.00      A    H
ATOM   2596  Cl  DCE A 325      48.230  40.591  50.263  1.00  0.00      A   CL
ATOM   2597  CT1 DCE A 325      49.467  42.965  50.442  1.00  0.00      A    C
ATOM   2598  HC2 DCE A 325      50.393  43.539  50.405  1.00  0.00      A    H
ATOM   2599  Cl1 DCE A 325      48.409  43.888  49.369  1.00  0.00      A   CL
ATOM   2600  HC3 DCE A 325      49.043  43.013  51.445  1.00  0.00      A    H
ATOM   2601  CT  DCE A 326      40.130  48.201  38.223  1.00  0.00      A    C
ATOM   2602  HC  DCE A 326      41.036  48.712  38.548  1.00  0.00      A    H
ATOM   2603  HC1 DCE A 326      40.006  48.547  37.196  1.00  0.00      A    H
ATOM   2604  Cl  DCE A 326      40.451  46.486  38.068  1.00  0.00      A   CL
ATOM   2605  CT1 DCE A 326      39.021  48.468  39.274  1.00  0.00      A    C
ATOM   2606  HC2 DCE A 326      38.981  49.534  39.496  1.00  0.00      A    H
ATOM   2607  Cl1 DCE A 326      37.560  47.957  38.431  1.00  0.00      A   CL
ATOM   2608  HC3 DCE A 326      39.347  47.931  40.164  1.00  0.00      A    H
ATOM   2609  CT  DCE A 327      33.261  37.328  48.966  1.00  0.00      A    C
ATOM   2610  HC  DCE A 327      34.123  37.017  49.557  1.00  0.00      A    H
ATOM   2611  HC1 DCE A 327      33.527  37.105  47.932  1.00  0.00      A    H
ATOM   2612  Cl  DCE A 327      31.778  36.416  49.315  1.00  0.00      A   CL
ATOM   2613  CT1 DCE A 327      32.810  38.741  49.140  1.00  0.00      A    C
ATOM   2614  HC2 DCE A 327      31.940  38.907  48.505  1.00  0.00      A    H
ATOM   2615  Cl1 DCE A 327      32.090  39.036  50.784  1.00  0.00      A   CL
ATOM   2616  HC3 DCE A 327      33.588  39.476  48.936  1.00  0.00      A    H
ATOM   2617  CT  DCE A 328      41.084  20.343   3.428  1.00  0.00      A    C
ATOM   2618  HC  DCE A 328      42.071  20.807   3.420  1.00  0.00      A    H
ATOM   2619  HC1 DCE A 328      40.980  19.948   4.438  1.00  0.00      A    H
ATOM   2620  Cl  DCE A 328      39.849  21.614   3.445  1.00  0.00      A   CL
ATOM   2621  CT1 DCE A 328      40.766  19.364   2.325  1.00  0.00      A    C
ATOM   2622  HC2 DCE A 328      40.802  19.988   1.432  1.00  0.00      A    H
ATOM   2623  Cl1 DCE A 328      41.950  18.037   2.275  1.00  0.00      A   CL
ATOM   2624  HC3 DCE A 328      39.773  19.013   2.603  1.00  0.00      A    H
ATOM   2625  CT  DCE A 329      26.268   4.585  39.485  1.00  0.00      A    C
ATOM   2626  HC  DCE A 329      25.955   4.811  38.466  1.00  0.00      A    H
ATOM   2627  HC1 DCE A 329      27.206   5.074  39.747  1.00  0.00      A    H
ATOM   2628  Cl  DCE A 329      24.993   5.262  40.586  1.00  0.00      A   CL
ATOM   2629  CT1 DCE A 329      26.279   3.098  39.689  1.00  0.00      A    C
ATOM   2630  HC2 DCE A 329      25.872   2.923  40.684  1.00  0.00      A    H
ATOM   2631  Cl1 DCE A 329      25.028   2.439  38.625  1.00  0.00      A   CL
ATOM   2632  HC3 DCE A 329      27.187   2.563  39.411  1.00  0.00      A    H
ATOM   2633  CT  DCE A 330       2.362  53.494  49.365  1.00  0.00      A    C
ATOM   2634  HC  DCE A 330       2.203  52.423  49.240  1.00  0.00      A    H
ATOM   2635  HC1 DCE A 330       1.429  54.039  49.222  1.00  0.00      A    H
ATOM   2636  Cl  DCE A 330       2.955  53.774  51.070  1.00  0.00      A   CL
ATOM   2637  CT1 DCE A 330       3.487  53.691  48.386  1.00  0.00      A    C
ATOM   2638  HC2 DCE A 330       3.177  53.713  47.341  1.00  0.00      A    H
ATOM   2639  Cl1 DCE A 330       4.185  55.296  48.553  1.00  0.00      A   CL
ATOM   2640  HC3 DCE A 330       4.337  53.008  48.381  1.00  0.00      A    H
ATOM   2641  CT  DCE A 331      45.637  55.233  28.973  1.00  0.00      A    C
ATOM   2642  HC  DCE A 331      45.553  56.117  28.342  1.00  0.00      A    H
ATOM   2643  HC1 DCE A 331      46.423  55.369  29.716  1.00  0.00      A    H
ATOM   2644  Cl  DCE A 331      44.207  55.010  30.105  1.00  0.00      A   CL
ATOM   2645  CT1 DCE A 331      45.855  54.106  28.027  1.00  0.00      A    C
ATOM   2646  HC2 DCE A 331      45.011  54.125  27.338  1.00  0.00      A    H
ATOM   2647  Cl1 DCE A 331      47.301  54.411  27.068  1.00  0.00      A   CL
ATOM   2648  HC3 DCE A 331      45.893  53.133  28.518  1.00  0.00      A    H
ATOM   2649  CT  DCE A 332      38.312  50.282  -0.159  1.00  0.00      A    C
ATOM   2650  HC  DCE A 332      37.321  49.851  -0.302  1.00  0.00      A    H
ATOM   2651  HC1 DCE A 332      38.917  50.334  -1.064  1.00  0.00      A    H
ATOM   2652  Cl  DCE A 332      38.095  51.982   0.304  1.00  0.00      A   CL
ATOM   2653  CT1 DCE A 332      39.142  49.464   0.873  1.00  0.00      A    C
ATOM   2654  HC2 DCE A 332      39.505  48.512   0.484  1.00  0.00      A    H
ATOM   2655  Cl1 DCE A 332      40.649  50.257   1.281  1.00  0.00      A   CL
ATOM   2656  HC3 DCE A 332      38.608  49.343   1.815  1.00  0.00      A    H
ATOM   2657  CT  DCE A 333      49.925  33.851  39.216  1.00  0.00      A    C
ATOM   2658  HC  DCE A 333      49.247  33.302  39.869  1.00  0.00      A    H
ATOM   2659  HC1 DCE A 333      50.119  34.803  39.709  1.00  0.00      A    H
ATOM   2660  Cl  DCE A 333      51.392  32.882  39.248  1.00  0.00      A   CL
ATOM   2661  CT1 DCE A 333      49.580  34.021  37.782  1.00  0.00      A    C
ATOM   2662  HC2 DCE A 333      49.479  33.106  37.198  1.00  0.00      A    H
ATOM   2663  Cl1 DCE A 333      47.880  34.720  37.698  1.00  0.00      A   CL
ATOM   2664  HC3 DCE A 333      50.223  34.716  37.242  1.00  0.00      A    H
ATOM   2665  CT  DCE A 334      41.229  39.510  29.715  1.00  0.00      A    C
ATOM   2666  HC  DCE A 334      40.915  40.525  29.959  1.00  0.00      A    H
ATOM   2667  HC1 DCE A 334      40.325  38.919  29.864  1.00  0.00      A    H
ATOM   2668  Cl  DCE A 334      41.655  39.401  28.097  1.00  0.00      A   CL
ATOM   2669  CT1 DCE A 334      42.400  39.268  30.662  1.00  0.00      A    C
ATOM   2670  HC2 DCE A 334      42.548  38.202  30.835  1.00  0.00      A    H
ATOM   2671  Cl1 DCE A 334      43.753  39.963  29.911  1.00  0.00      A   CL
ATOM   2672  HC3 DCE A 334      42.223  39.777  31.610  1.00  0.00      A    H
ATOM   2673  CT  DCE A 335      27.431   8.090  21.836  1.00  0.00      A    C
ATOM   2674  HC  DCE A 335      28.305   8.414  21.271  1.00  0.00      A    H
ATOM   2675  HC1 DCE A 335      26.625   8.690  21.413  1.00  0.00      A    H
ATOM   2676  Cl  DCE A 335      27.306   6.355  21.439  1.00  0.00      A   CL
ATOM   2677  CT1 DCE A 335      27.391   8.354  23.353  1.00  0.00      A    C
ATOM   2678  HC2 DCE A 335      27.113   9.389  23.555  1.00  0.00      A    H
ATOM   2679  Cl1 DCE A 335      26.136   7.365  24.070  1.00  0.00      A   CL
ATOM   2680  HC3 DCE A 335      28.374   8.012  23.677  1.00  0.00      A    H
ATOM   2681  CT  DCE A 336      44.079  23.443  33.574  1.00  0.00      A    C
ATOM   2682  HC  DCE A 336      43.389  24.276  33.714  1.00  0.00      A    H
ATOM   2683  HC1 DCE A 336      43.764  22.969  32.645  1.00  0.00      A    H
ATOM   2684  Cl  DCE A 336      45.827  23.921  33.557  1.00  0.00      A   CL
ATOM   2685  CT1 DCE A 336      43.840  22.549  34.754  1.00  0.00      A    C
ATOM   2686  HC2 DCE A 336      44.703  21.927  34.994  1.00  0.00      A    H
ATOM   2687  Cl1 DCE A 336      43.452  23.403  36.269  1.00  0.00      A   CL
ATOM   2688  HC3 DCE A 336      43.009  21.873  34.551  1.00  0.00      A    H
ATOM   2689  CT  DCE A 337      45.292  30.960  35.114  1.00  0.00      A    C
ATOM   2690  HC  DCE A 337      44.203  30.941  35.060  1.00  0.00      A    H
ATOM   2691  HC1 DCE A 337      45.636  30.363  35.959  1.00  0.00      A    H
ATOM   2692  Cl  DCE A 337      45.956  30.216  33.707  1.00  0.00      A   CL
ATOM   2693  CT1 DCE A 337      45.817  32.397  35.296  1.00  0.00      A    C
ATOM   2694  HC2 DCE A 337      46.728  32.462  35.891  1.00  0.00      A    H
ATOM   2695  Cl1 DCE A 337      45.983  33.056  33.713  1.00  0.00      A   CL
ATOM   2696  HC3 DCE A 337      45.114  33.101  35.739  1.00  0.00      A    H
ATOM   2697  CT  DCE A 338      13.733  39.154  37.264  1.00  0.00      A    C
ATOM   2698  HC  DCE A 338      14.186  40.143  37.208  1.00  0.00      A    H
ATOM   2699  HC1 DCE A 338      12.881  39.080  36.587  1.00  0.00      A    H
ATOM   2700  Cl  DCE A 338      14.924  37.991  36.741  1.00  0.00      A   CL
ATOM   2701  CT1 DCE A 338      13.266  38.952  38.716  1.00  0.00      A    C
ATOM   2702  HC2 DCE A 338      14.136  38.786  39.350  1.00  0.00      A    H
ATOM   2703  Cl1 DCE A 338      12.407  40.467  39.232  1.00  0.00      A   CL
ATOM   2704  HC3 DCE A 338      12.735  38.034  38.967  1.00  0.00      A    H
ATOM   2705  CT  DCE A 339      49.392  21.667   2.009  1.00  0.00      A    C
ATOM   2706  HC  DCE A 339      50.321  21.172   1.728  1.00  0.00      A    H
ATOM   2707  HC1 DCE A 339      49.503  22.189   2.959  1.00  0.00      A    H
ATOM   2708  Cl  DCE A 339      49.083  22.661   0.681  1.00  0.00      A   CL
ATOM   2709  CT1 DCE A 339      48.223  20.676   2.075  1.00  0.00      A    C
ATOM   2710  HC2 DCE A 339      47.195  21.033   2.146  1.00  0.00      A    H
ATOM   2711  Cl1 DCE A 339      48.387  19.680   0.645  1.00  0.00      A   CL
ATOM   2712  HC3 DCE A 339      48.332  19.976   2.903  1.00  0.00      A    H
ATOM   2713  CT  DCE A 340      37.953   4.244  19.937  1.00  0.00      A    C
ATOM   2714  HC  DCE A 340      38.822   4.138  19.288  1.00  0.00      A    H
ATOM   2715  HC1 DCE A 340      38.223   4.196  20.992  1.00  0.00      A    H
ATOM   2716  Cl  DCE A 340      37.532   5.935  19.619  1.00  0.00      A   CL
ATOM   2717  CT1 DCE A 340      36.724   3.277  19.713  1.00  0.00      A    C
ATOM   2718  HC2 DCE A 340      35.776   3.472  20.214  1.00  0.00      A    H
ATOM   2719  Cl1 DCE A 340      36.310   3.399  17.936  1.00  0.00      A   CL
ATOM   2720  HC3 DCE A 340      37.033   2.239  19.841  1.00  0.00      A    H
ATOM   2721  CT  DCE A 341      16.609  18.037  33.888  1.00  0.00      A    C
ATOM   2722  HC  DCE A 341      16.322  18.506  34.829  1.00  0.00      A    H
ATOM   2723  HC1 DCE A 341      15.728  17.486  33.556  1.00  0.00      A    H
ATOM   2724  Cl  DCE A 341      17.046  19.239  32.662  1.00  0.00      A   CL
ATOM   2725  CT1 DCE A 341      17.821  17.160  34.176  1.00  0.00      A    C
ATOM   2726  HC2 DCE A 341      17.876  16.406  33.391  1.00  0.00      A    H
ATOM   2727  Cl1 DCE A 341      19.417  18.014  34.110  1.00  0.00      A   CL
ATOM   2728  HC3 DCE A 341      17.778  16.662  35.144  1.00  0.00      A    H
ATOM   2729  CT  DCE A 342       8.953   7.545  31.834  1.00  0.00      A    C
ATOM   2730  HC  DCE A 342      10.009   7.402  32.060  1.00  0.00      A    H
ATOM   2731  HC1 DCE A 342       8.514   7.814  32.795  1.00  0.00      A    H
ATOM   2732  Cl  DCE A 342       8.655   8.814  30.645  1.00  0.00      A   CL
ATOM   2733  CT1 DCE A 342       8.596   6.165  31.284  1.00  0.00      A    C
ATOM   2734  HC2 DCE A 342       8.828   5.347  31.966  1.00  0.00      A    H
ATOM   2735  Cl1 DCE A 342       6.782   6.212  31.005  1.00  0.00      A   CL
ATOM   2736  HC3 DCE A 342       9.033   5.926  30.315  1.00  0.00      A    H
ATOM   2737  CT  DCE A 343      14.904  42.778  36.043  1.00  0.00      A    C
ATOM   2738  HC  DCE A 343      15.931  43.045  36.291  1.00  0.00      A    H
ATOM   2739  HC1 DCE A 343      14.438  42.458  36.975  1.00  0.00      A    H
ATOM   2740  Cl  DCE A 343      14.178  44.239  35.352  1.00  0.00      A   CL
ATOM   2741  CT1 DCE A 343      15.066  41.691  34.962  1.00  0.00      A    C
ATOM   2742  HC2 DCE A 343      15.519  40.892  35.548  1.00  0.00      A    H
ATOM   2743  Cl1 DCE A 343      13.414  41.265  34.376  1.00  0.00      A   CL
ATOM   2744  HC3 DCE A 343      15.788  42.011  34.212  1.00  0.00      A    H
ATOM   2745  CT  DCE A 344      28.260  32.838  25.578  1.00  0.00      A    C
ATOM   2746  HC  DCE A 344      28.515  32.613  24.543  1.00  0.00      A    H
ATOM   2747  HC1 DCE A 344      28.898  32.275  26.260  1.00  0.00      A    H
ATOM   2748  Cl  DCE A 344      28.547  34.522  26.024  1.00  0.00      A   CL
ATOM   2749  CT1 DCE A 344      26.771  32.563  25.887  1.00  0.00      A    C
ATOM   2750  HC2 DCE A 344      26.178  32.787  25.000  1.00  0.00      A    H
ATOM   2751  Cl1 DCE A 344      26.584  30.811  26.391  1.00  0.00      A   CL
ATOM   2752  HC3 DCE A 344      26.460  33.210  26.708  1.00  0.00      A    H
ATOM   2753  CT  DCE A 345      20.661  24.499  41.794  1.00  0.00      A    C
ATOM   2754  HC  DCE A 345      21.444  25.021  42.344  1.00  0.00      A    H
ATOM   2755  HC1 DCE A 345      21.066  23.588  41.355  1.00  0.00      A    H
ATOM   2756  Cl  DCE A 345      19.302  24.058  42.798  1.00  0.00      A   CL
ATOM   2757  CT1 DCE A 345      20.190  25.397  40.612  1.00  0.00      A    C
ATOM   2758  HC2 DCE A 345      19.373  26.092  40.804  1.00  0.00      A    H
ATOM   2759  Cl1 DCE A 345      21.697  26.258  40.300  1.00  0.00      A   CL
ATOM   2760  HC3 DCE A 345      19.927  24.916  39.670  1.00  0.00      A    H
ATOM   2761  CT  DCE A 346      53.540  26.287  12.140  1.00  0.00      A    C
ATOM   2762  HC  DCE A 346      54.536  26.259  12.582  1.00  0.00      A    H
ATOM   2763  HC1 DCE A 346      53.527  26.807  11.182  1.00  0.00      A    H
ATOM   2764  Cl  DCE A 346      52.932  24.645  11.892  1.00  0.00      A   CL
ATOM   2765  CT1 DCE A 346      52.504  26.970  12.930  1.00  0.00      A    C
ATOM   2766  HC2 DCE A 346      51.485  26.870  12.558  1.00  0.00      A    H
ATOM   2767  Cl1 DCE A 346      52.633  26.334  14.612  1.00  0.00      A   CL
ATOM   2768  HC3 DCE A 346      52.865  27.962  13.201  1.00  0.00      A    H
ATOM   2769  CT  DCE A 347      23.850  39.319  54.669  1.00  0.00      A    C
ATOM   2770  HC  DCE A 347      23.791  40.081  55.447  1.00  0.00      A    H
ATOM   2771  HC1 DCE A 347      24.211  39.836  53.780  1.00  0.00      A    H
ATOM   2772  Cl  DCE A 347      24.901  37.981  55.024  1.00  0.00      A   CL
ATOM   2773  CT1 DCE A 347      22.514  38.831  54.206  1.00  0.00      A    C
ATOM   2774  HC2 DCE A 347      22.028  39.596  53.601  1.00  0.00      A    H
ATOM   2775  Cl1 DCE A 347      22.736  37.535  52.965  1.00  0.00      A   CL
ATOM   2776  HC3 DCE A 347      21.855  38.435  54.978  1.00  0.00      A    H
ATOM   2777  CT  DCE A 348      32.292  40.431  43.808  1.00  0.00      A    C
ATOM   2778  HC  DCE A 348      32.897  41.310  43.585  1.00  0.00      A    H
ATOM   2779  HC1 DCE A 348      31.303  40.581  44.240  1.00  0.00      A    H
ATOM   2780  Cl  DCE A 348      32.168  39.323  42.347  1.00  0.00      A   CL
ATOM   2781  CT1 DCE A 348      33.137  39.645  44.773  1.00  0.00      A    C
ATOM   2782  HC2 DCE A 348      32.665  38.704  45.058  1.00  0.00      A    H
ATOM   2783  Cl1 DCE A 348      34.706  39.197  43.958  1.00  0.00      A   CL
ATOM   2784  HC3 DCE A 348      33.480  40.074  45.715  1.00  0.00      A    H
ATOM   2785  CT  DCE A 349      28.867  49.304   1.986  1.00  0.00      A    C
ATOM   2786  HC  DCE A 349      28.040  49.928   1.646  1.00  0.00      A    H
ATOM   2787  HC1 DCE A 349      28.619  49.285   3.047  1.00  0.00      A    H
ATOM   2788  Cl  DCE A 349      28.703  47.657   1.248  1.00  0.00      A   CL
ATOM   2789  CT1 DCE A 349      30.283  49.921   1.831  1.00  0.00      A    C
ATOM   2790  HC2 DCE A 349      30.139  50.988   1.998  1.00  0.00      A    H
ATOM   2791  Cl1 DCE A 349      31.529  49.313   2.870  1.00  0.00      A   CL
ATOM   2792  HC3 DCE A 349      30.749  49.811   0.852  1.00  0.00      A    H
ATOM   2793  CT  DCE A 350       8.910  38.886   1.294  1.00  0.00      A    C
ATOM   2794  HC  DCE A 350       9.540  38.092   1.696  1.00  0.00      A    H
ATOM   2795  HC1 DCE A 350       7.915  38.520   1.042  1.00  0.00      A    H
ATOM   2796  Cl  DCE A 350       8.700  40.202   2.497  1.00  0.00      A   CL
ATOM   2797  CT1 DCE A 350       9.631  39.489   0.073  1.00  0.00      A    C
ATOM   2798  HC2 DCE A 350       9.240  40.487  -0.125  1.00  0.00      A    H
ATOM   2799  Cl1 DCE A 350      11.338  39.797   0.417  1.00  0.00      A   CL
ATOM   2800  HC3 DCE A 350       9.596  38.867  -0.821  1.00  0.00      A    H
ATOM   2801  CT  DCE A 351       2.281  17.647  47.180  1.00  0.00      A    C
ATOM   2802  HC  DCE A 351       3.364  17.751  47.115  1.00  0.00      A    H
ATOM   2803  HC1 DCE A 351       1.902  18.403  47.868  1.00  0.00      A    H
ATOM   2804  Cl  DCE A 351       1.504  18.073  45.596  1.00  0.00      A   CL
ATOM   2805  CT1 DCE A 351       1.749  16.290  47.723  1.00  0.00      A    C
ATOM   2806  HC2 DCE A 351       0.782  16.524  48.169  1.00  0.00      A    H
ATOM   2807  Cl1 DCE A 351       1.487  15.069  46.487  1.00  0.00      A   CL
ATOM   2808  HC3 DCE A 351       2.481  15.839  48.393  1.00  0.00      A    H
ATOM   2809  CT  DCE A 352      53.161  20.099  45.797  1.00  0.00      A    C
ATOM   2810  HC  DCE A 352      52.637  19.166  46.005  1.00  0.00      A    H
ATOM   2811  HC1 DCE A 352      54.175  19.930  46.160  1.00  0.00      A    H
ATOM   2812  Cl  DCE A 352      53.174  20.512  44.026  1.00  0.00      A   CL
ATOM   2813  CT1 DCE A 352      52.438  21.118  46.647  1.00  0.00      A    C
ATOM   2814  HC2 DCE A 352      52.018  20.736  47.577  1.00  0.00      A    H
ATOM   2815  Cl1 DCE A 352      53.647  22.380  47.088  1.00  0.00      A   CL
ATOM   2816  HC3 DCE A 352      51.613  21.581  46.106  1.00  0.00      A    H
ATOM   2817  CT  DCE A 353      23.586   7.957  49.238  1.00  0.00      A    C
ATOM   2818  HC  DCE A 353      24.506   8.398  49.623  1.00  0.00      A    H
ATOM   2819  HC1 DCE A 353      22.811   8.614  49.634  1.00  0.00      A    H
ATOM   2820  Cl  DCE A 353      23.661   7.737  47.475  1.00  0.00      A   CL
ATOM   2821  CT1 DCE A 353      23.462   6.552  49.866  1.00  0.00      A    C
ATOM   2822  HC2 DCE A 353      23.489   6.504  50.955  1.00  0.00      A    H
ATOM   2823  Cl1 DCE A 353      22.072   5.644  49.259  1.00  0.00      A   CL
ATOM   2824  HC3 DCE A 353      24.349   5.966  49.624  1.00  0.00      A    H
ATOM   2825  CT  DCE A 354      36.974   8.749  15.711  1.00  0.00      A    C
ATOM   2826  HC  DCE A 354      36.599   9.543  16.356  1.00  0.00      A    H
ATOM   2827  HC1 DCE A 354      36.238   8.559  14.929  1.00  0.00      A    H
ATOM   2828  Cl  DCE A 354      38.573   9.213  15.001  1.00  0.00      A   CL
ATOM   2829  CT1 DCE A 354      37.181   7.433  16.541  1.00  0.00      A    C
ATOM   2830  HC2 DCE A 354      36.270   7.106  17.043  1.00  0.00      A    H
ATOM   2831  Cl1 DCE A 354      37.804   6.055  15.543  1.00  0.00      A   CL
ATOM   2832  HC3 DCE A 354      37.840   7.540  17.402  1.00  0.00      A    H
ATOM   2833  CT  DCE A 355      11.336  29.480  27.406  1.00  0.00      A    C
ATOM   2834  HC  DCE A 355      10.591  29.327  28.186  1.00  0.00      A    H
ATOM   2835  HC1 DCE A 355      10.837  30.070  26.637  1.00  0.00      A    H
ATOM   2836  Cl  DCE A 355      12.734  30.317  28.110  1.00  0.00      A   CL
ATOM   2837  CT1 DCE A 355      11.892  28.197  26.769  1.00  0.00      A    C
ATOM   2838  HC2 DCE A 355      12.809  28.534  26.284  1.00  0.00      A    H
ATOM   2839  Cl1 DCE A 355      12.352  26.972  27.977  1.00  0.00      A   CL
ATOM   2840  HC3 DCE A 355      11.266  27.648  26.066  1.00  0.00      A    H
ATOM   2841  CT  DCE A 356      20.556   1.608  40.929  1.00  0.00      A    C
ATOM   2842  HC  DCE A 356      20.424   0.985  41.814  1.00  0.00      A    H
ATOM   2843  HC1 DCE A 356      20.248   0.922  40.140  1.00  0.00      A    H
ATOM   2844  Cl  DCE A 356      19.684   3.144  40.902  1.00  0.00      A   CL
ATOM   2845  CT1 DCE A 356      22.064   1.825  40.827  1.00  0.00      A    C
ATOM   2846  HC2 DCE A 356      22.448   2.368  41.691  1.00  0.00      A    H
ATOM   2847  Cl1 DCE A 356      22.796   0.271  40.571  1.00  0.00      A   CL
ATOM   2848  HC3 DCE A 356      22.323   2.385  39.929  1.00  0.00      A    H
ATOM   2849  CT  DCE A 357      11.128   6.652  40.571  1.00  0.00      A    C
ATOM   2850  HC  DCE A 357      11.324   7.526  41.193  1.00  0.00      A    H
ATOM   2851  HC1 DCE A 357      10.420   6.080  41.170  1.00  0.00      A    H
ATOM   2852  Cl  DCE A 357      10.146   7.136  39.186  1.00  0.00      A   CL
ATOM   2853  CT1 DCE A 357      12.468   6.073  40.097  1.00  0.00      A    C
ATOM   2854  HC2 DCE A 357      12.374   5.104  39.607  1.00  0.00      A    H
ATOM   2855  Cl1 DCE A 357      13.173   7.271  38.921  1.00  0.00      A   CL
ATOM   2856  HC3 DCE A 357      13.177   6.047  40.925  1.00  0.00      A    H
ATOM   2857  CT  DCE A 358      51.874  53.230  34.155  1.00  0.00      A    C
ATOM   2858  HC  DCE A 358      51.008  52.590  33.989  1.00  0.00      A    H
ATOM   2859  HC1 DCE A 358      51.515  54.257  34.081  1.00  0.00      A    H
ATOM   2860  Cl  DCE A 358      52.284  52.966  35.902  1.00  0.00      A   CL
ATOM   2861  CT1 DCE A 358      53.056  53.105  33.213  1.00  0.00      A    C
ATOM   2862  HC2 DCE A 358      53.841  53.685  33.699  1.00  0.00      A    H
ATOM   2863  Cl1 DCE A 358      53.506  51.408  32.975  1.00  0.00      A   CL
ATOM   2864  HC3 DCE A 358      52.977  53.605  32.247  1.00  0.00      A    H
ATOM   2865  CT  DCE A 359      53.933  45.574  28.766  1.00  0.00      A    C
ATOM   2866  HC  DCE A 359      54.610  46.428  28.747  1.00  0.00      A    H
ATOM   2867  HC1 DCE A 359      53.765  45.342  29.817  1.00  0.00      A    H
ATOM   2868  Cl  DCE A 359      52.447  46.049  28.065  1.00  0.00      A   CL
ATOM   2869  CT1 DCE A 359      54.632  44.498  27.953  1.00  0.00      A    C
ATOM   2870  HC2 DCE A 359      55.601  44.216  28.366  1.00  0.00      A    H
ATOM   2871  Cl1 DCE A 359      53.498  43.088  27.883  1.00  0.00      A   CL
ATOM   2872  HC3 DCE A 359      54.731  44.769  26.902  1.00  0.00      A    H
ATOM   2873  CT  DCE A 360      50.637  17.337   5.573  1.00  0.00      A    C
ATOM   2874  HC  DCE A 360      51.501  16.678   5.484  1.00  0.00      A    H
ATOM   2875  HC1 DCE A 360      50.672  17.660   6.614  1.00  0.00      A    H
ATOM   2876  Cl  DCE A 360      50.834  18.695   4.431  1.00  0.00      A   CL
ATOM   2877  CT1 DCE A 360      49.246  16.799   5.156  1.00  0.00      A    C
ATOM   2878  HC2 DCE A 360      48.349  17.261   5.570  1.00  0.00      A    H
ATOM   2879  Cl1 DCE A 360      49.034  16.940   3.399  1.00  0.00      A   CL
ATOM   2880  HC3 DCE A 360      49.157  15.731   5.353  1.00  0.00      A    H
ATOM   2881  CT  DCE A 361      44.151  42.902  44.630  1.00  0.00      A    C
ATOM   2882  HC  DCE A 361      43.438  43.710  44.467  1.00  0.00      A    H
ATOM   2883  HC1 DCE A 361      44.036  42.145  43.855  1.00  0.00      A    H
ATOM   2884  Cl  DCE A 361      45.855  43.334  44.715  1.00  0.00      A   CL
ATOM   2885  CT1 DCE A 361      43.789  42.208  46.000  1.00  0.00      A    C
ATOM   2886  HC2 DCE A 361      44.236  42.673  46.879  1.00  0.00      A    H
ATOM   2887  Cl1 DCE A 361      42.025  42.192  46.332  1.00  0.00      A   CL
ATOM   2888  HC3 DCE A 361      44.187  41.199  46.101  1.00  0.00      A    H
ATOM   2889  CT  DCE A 362      26.929  40.611  10.403  1.00  0.00      A    C
ATOM   2890  HC  DCE A 362      27.195  39.963  11.239  1.00  0.00      A    H
ATOM   2891  HC1 DCE A 362      27.706  41.353  10.222  1.00  0.00      A    H
ATOM   2892  Cl  DCE A 362      26.644  39.627   8.932  1.00  0.00      A   CL
ATOM   2893  CT1 DCE A 362      25.667  41.275  10.996  1.00  0.00      A    C
ATOM   2894  HC2 DCE A 362      25.713  41.971  11.834  1.00  0.00      A    H
ATOM   2895  Cl1 DCE A 362      24.643  41.904   9.741  1.00  0.00      A   CL
ATOM   2896  HC3 DCE A 362      25.029  40.482  11.384  1.00  0.00      A    H
ATOM   2897  CT  DCE A 363      33.246  35.635  40.915  1.00  0.00      A    C
ATOM   2898  HC  DCE A 363      32.915  36.463  40.288  1.00  0.00      A    H
ATOM   2899  HC1 DCE A 363      33.706  34.850  40.316  1.00  0.00      A    H
ATOM   2900  Cl  DCE A 363      34.479  36.371  41.974  1.00  0.00      A   CL
ATOM   2901  CT1 DCE A 363      31.993  35.225  41.710  1.00  0.00      A    C
ATOM   2902  HC2 DCE A 363      31.256  34.820  41.017  1.00  0.00      A    H
ATOM   2903  Cl1 DCE A 363      32.545  33.883  42.793  1.00  0.00      A   CL
ATOM   2904  HC3 DCE A 363      31.596  36.027  42.332  1.00  0.00      A    H
ATOM   2905  CT  DCE A 364      35.046  16.070  31.989  1.00  0.00      A    C
ATOM   2906  HC  DCE A 364      35.535  16.901  31.481  1.00  0.00      A    H
ATOM   2907  HC1 DCE A 364      35.737  15.299  32.330  1.00  0.00      A    H
ATOM   2908  Cl  DCE A 364      34.298  16.808  33.443  1.00  0.00      A   CL
ATOM   2909  CT1 DCE A 364      33.928  15.582  31.114  1.00  0.00      A    C
ATOM   2910  HC2 DCE A 364      34.223  14.858  30.354  1.00  0.00      A    H
ATOM   2911  Cl1 DCE A 364      32.933  14.612  32.258  1.00  0.00      A   CL
ATOM   2912  HC3 DCE A 364      33.386  16.467  30.781  1.00  0.00      A    H
ATOM   2913  CT  DCE A 365       2.383   7.532   1.014  1.00  0.00      A    C
ATOM   2914  HC  DCE A 365       2.230   6.513   1.371  1.00  0.00      A    H
ATOM   2915  HC1 DCE A 365       3.042   7.984   1.755  1.00  0.00      A    H
ATOM   2916  Cl  DCE A 365       3.347   7.566  -0.455  1.00  0.00      A   CL
ATOM   2917  CT1 DCE A 365       1.061   8.258   0.781  1.00  0.00      A    C
ATOM   2918  HC2 DCE A 365       0.569   7.903  -0.125  1.00  0.00      A    H
ATOM   2919  Cl1 DCE A 365      -0.084   7.993   2.047  1.00  0.00      A   CL
ATOM   2920  HC3 DCE A 365       1.214   9.337   0.795  1.00  0.00      A    H
ATOM   2921  CT  DCE A 366      31.278  53.155   4.893  1.00  0.00      A    C
ATOM   2922  HC  DCE A 366      31.111  54.172   5.248  1.00  0.00      A    H
ATOM   2923  HC1 DCE A 366      30.274  52.806   4.652  1.00  0.00      A    H
ATOM   2924  Cl  DCE A 366      32.117  53.010   3.365  1.00  0.00      A   CL
ATOM   2925  CT1 DCE A 366      31.959  52.214   5.885  1.00  0.00      A    C
ATOM   2926  HC2 DCE A 366      31.869  51.195   5.507  1.00  0.00      A    H
ATOM   2927  Cl1 DCE A 366      33.603  52.731   6.288  1.00  0.00      A   CL
ATOM   2928  HC3 DCE A 366      31.333  52.211   6.777  1.00  0.00      A    H
ATOM   2929  CT  DCE A 367      39.842  18.301  10.051  1.00  0.00      A    C
ATOM   2930  HC  DCE A 367      40.253  17.505   9.430  1.00  0.00      A    H
ATOM   2931  HC1 DCE A 367      39.419  19.109   9.455  1.00  0.00      A    H
ATOM   2932  Cl  DCE A 367      38.667  17.647  11.225  1.00  0.00      A   CL
ATOM   2933  CT1 DCE A 367      41.159  18.746  10.774  1.00  0.00      A    C
ATOM   2934  HC2 DCE A 367      41.928  19.124  10.101  1.00  0.00      A    H
ATOM   2935  Cl1 DCE A 367      40.723  19.988  11.936  1.00  0.00      A   CL
ATOM   2936  HC3 DCE A 367      41.631  17.962  11.366  1.00  0.00      A    H
ATOM   2937  CT  DCE A 368      46.392  10.248   0.205  1.00  0.00      A    C
ATOM   2938  HC  DCE A 368      45.996   9.960  -0.769  1.00  0.00      A    H
ATOM   2939  HC1 DCE A 368      45.550  10.316   0.894  1.00  0.00      A    H
ATOM   2940  Cl  DCE A 368      47.478   9.052   0.865  1.00  0.00      A   CL
ATOM   2941  CT1 DCE A 368      47.227  11.496  -0.081  1.00  0.00      A    C
ATOM   2942  HC2 DCE A 368      47.526  12.029   0.822  1.00  0.00      A    H
ATOM   2943  Cl1 DCE A 368      48.714  11.121  -0.936  1.00  0.00      A   CL
ATOM   2944  HC3 DCE A 368      46.719  12.232  -0.704  1.00  0.00      A    H
ATOM   2945  CT  DCE A 369      49.366  37.343  54.526  1.00  0.00      A    C
ATOM   2946  HC  DCE A 369      48.596  37.391  55.297  1.00  0.00      A    H
ATOM   2947  HC1 DCE A 369      50.246  37.745  55.028  1.00  0.00      A    H
ATOM   2948  Cl  DCE A 369      49.871  35.683  54.259  1.00  0.00      A   CL
ATOM   2949  CT1 DCE A 369      49.116  38.045  53.262  1.00  0.00      A    C
ATOM   2950  HC2 DCE A 369      48.810  39.044  53.571  1.00  0.00      A    H
ATOM   2951  Cl1 DCE A 369      50.583  38.320  52.324  1.00  0.00      A   CL
ATOM   2952  HC3 DCE A 369      48.358  37.479  52.720  1.00  0.00      A    H
ATOM   2953  CT  DCE A 370      14.530  54.992  52.265  1.00  0.00      A    C
ATOM   2954  HC  DCE A 370      14.243  54.980  53.316  1.00  0.00      A    H
ATOM   2955  HC1 DCE A 370      14.205  55.957  51.875  1.00  0.00      A    H
ATOM   2956  Cl  DCE A 370      16.318  54.988  52.122  1.00  0.00      A   CL
ATOM   2957  CT1 DCE A 370      13.889  53.750  51.569  1.00  0.00      A    C
ATOM   2958  HC2 DCE A 370      12.799  53.753  51.545  1.00  0.00      A    H
ATOM   2959  Cl1 DCE A 370      14.348  53.693  49.823  1.00  0.00      A   CL
ATOM   2960  HC3 DCE A 370      14.318  52.865  52.038  1.00  0.00      A    H
ATOM   2961  CT  DCE A 371      21.369  49.968  32.576  1.00  0.00      A    C
ATOM   2962  HC  DCE A 371      22.131  50.036  31.799  1.00  0.00      A    H
ATOM   2963  HC1 DCE A 371      20.737  50.849  32.469  1.00  0.00      A    H
ATOM   2964  Cl  DCE A 371      20.373  48.561  32.343  1.00  0.00      A   CL
ATOM   2965  CT1 DCE A 371      22.065  49.955  33.899  1.00  0.00      A    C
ATOM   2966  HC2 DCE A 371      22.817  49.171  33.984  1.00  0.00      A    H
ATOM   2967  Cl1 DCE A 371      22.991  51.473  34.225  1.00  0.00      A   CL
ATOM   2968  HC3 DCE A 371      21.372  49.930  34.740  1.00  0.00      A    H
ATOM   2969  CT  DCE A 372      40.264  53.402  21.317  1.00  0.00      A    C
ATOM   2970  HC  DCE A 372      40.231  54.177  22.082  1.00  0.00      A    H
ATOM   2971  HC1 DCE A 372      39.895  53.864  20.402  1.00  0.00      A    H
ATOM   2972  Cl  DCE A 372      41.862  52.908  20.932  1.00  0.00      A   CL
ATOM   2973  CT1 DCE A 372      39.308  52.256  21.620  1.00  0.00      A    C
ATOM   2974  HC2 DCE A 372      38.911  51.792  20.717  1.00  0.00      A    H
ATOM   2975  Cl1 DCE A 372      39.965  51.049  22.721  1.00  0.00      A   CL
ATOM   2976  HC3 DCE A 372      38.399  52.663  22.062  1.00  0.00      A    H
ATOM   2977  CT  DCE A 373      44.816   9.781  19.968  1.00  0.00      A    C
ATOM   2978  HC  DCE A 373      45.766  10.061  20.425  1.00  0.00      A    H
ATOM   2979  HC1 DCE A 373      44.172  10.644  19.800  1.00  0.00      A    H
ATOM   2980  Cl  DCE A 373      45.195   9.295  18.353  1.00  0.00      A   CL
ATOM   2981  CT1 DCE A 373      44.051   8.662  20.611  1.00  0.00      A    C
ATOM   2982  HC2 DCE A 373      44.666   7.763  20.565  1.00  0.00      A    H
ATOM   2983  Cl1 DCE A 373      43.695   9.147  22.307  1.00  0.00      A   CL
ATOM   2984  HC3 DCE A 373      43.153   8.540  20.006  1.00  0.00      A    H
ATOM   2985  CT  DCE A 374      54.922  42.341  21.158  1.00  0.00      A    C
ATOM   2986  HC  DCE A 374      54.477  42.579  22.125  1.00  0.00      A    H
ATOM   2987  HC1 DCE A 374      54.682  43.101  20.415  1.00  0.00      A    H
ATOM   2988  Cl  DCE A 374      56.726  42.326  21.300  1.00  0.00      A   CL
ATOM   2989  CT1 DCE A 374      54.553  40.898  20.724  1.00  0.00      A    C
ATOM   2990  HC2 DCE A 374      54.880  40.835  19.686  1.00  0.00      A    H
ATOM   2991  Cl1 DCE A 374      55.370  39.714  21.760  1.00  0.00      A   CL
ATOM   2992  HC3 DCE A 374      53.491  40.653  20.730  1.00  0.00      A    H
ATOM   2993  CT  DCE A 375       4.312  35.677  39.083  1.00  0.00      A    C
ATOM   2994  HC  DCE A 375       3.882  35.353  40.031  1.00  0.00      A    H
ATOM   2995  HC1 DCE A 375       5.146  36.343  39.301  1.00  0.00      A    H
ATOM   2996  Cl  DCE A 375       4.991  34.255  38.133  1.00  0.00      A   CL
ATOM   2997  CT1 DCE A 375       3.258  36.388  38.186  1.00  0.00      A    C
ATOM   2998  HC2 DCE A 375       2.548  35.577  38.024  1.00  0.00      A    H
ATOM   2999  Cl1 DCE A 375       2.490  37.782  39.057  1.00  0.00      A   CL
ATOM   3000  HC3 DCE A 375       3.585  36.736  37.206  1.00  0.00      A    H
ATOM   3001  CT  DCE A 376      44.281  13.033  24.144  1.00  0.00      A    C
ATOM   3002  HC  DCE A 376      43.240  12.843  24.402  1.00  0.00      A    H
ATOM   3003  HC1 DCE A 376      44.346  14.090  24.402  1.00  0.00      A    H
ATOM   3004  Cl  DCE A 376      45.403  11.964  24.998  1.00  0.00      A   CL
ATOM   3005  CT1 DCE A 376      44.320  12.659  22.675  1.00  0.00      A    C
ATOM   3006  HC2 DCE A 376      43.420  12.938  22.127  1.00  0.00      A    H
ATOM   3007  Cl1 DCE A 376      45.868  13.294  21.942  1.00  0.00      A   CL
ATOM   3008  HC3 DCE A 376      44.433  11.587  22.515  1.00  0.00      A    H
ATOM   3009  CT  DCE A 377      29.968  27.218  13.803  1.00  0.00      A    C
ATOM   3010  HC  DCE A 377      28.918  27.055  13.560  1.00  0.00      A    H
ATOM   3011  HC1 DCE A 377      30.518  27.394  12.878  1.00  0.00      A    H
ATOM   3012  Cl  DCE A 377      29.964  28.859  14.535  1.00  0.00      A   CL
ATOM   3013  CT1 DCE A 377      30.484  26.059  14.702  1.00  0.00      A    C
ATOM   3014  HC2 DCE A 377      29.881  25.956  15.604  1.00  0.00      A    H
ATOM   3015  Cl1 DCE A 377      30.228  24.585  13.708  1.00  0.00      A   CL
ATOM   3016  HC3 DCE A 377      31.491  26.196  15.096  1.00  0.00      A    H
ATOM   3017  CT  DCE A 378      15.759   9.264  51.613  1.00  0.00      A    C
ATOM   3018  HC  DCE A 378      14.883   9.187  52.257  1.00  0.00      A    H
ATOM   3019  HC1 DCE A 378      16.208  10.256  51.674  1.00  0.00      A    H
ATOM   3020  Cl  DCE A 378      16.990   8.132  52.276  1.00  0.00      A   CL
ATOM   3021  CT1 DCE A 378      15.407   8.899  50.233  1.00  0.00      A    C
ATOM   3022  HC2 DCE A 378      15.157   7.838  50.220  1.00  0.00      A    H
ATOM   3023  Cl1 DCE A 378      14.041   9.868  49.691  1.00  0.00      A   CL
ATOM   3024  HC3 DCE A 378      16.247   9.169  49.593  1.00  0.00      A    H
ATOM   3025  CT  DCE A 379      49.010  48.421  15.953  1.00  0.00      A    C
ATOM   3026  HC  DCE A 379      49.834  48.047  16.562  1.00  0.00      A    H
ATOM   3027  HC1 DCE A 379      49.336  49.304  15.402  1.00  0.00      A    H
ATOM   3028  Cl  DCE A 379      48.480  47.206  14.777  1.00  0.00      A   CL
ATOM   3029  CT1 DCE A 379      47.867  48.726  16.893  1.00  0.00      A    C
ATOM   3030  HC2 DCE A 379      47.342  49.657  16.680  1.00  0.00      A    H
ATOM   3031  Cl1 DCE A 379      46.681  47.452  16.931  1.00  0.00      A   CL
ATOM   3032  HC3 DCE A 379      48.279  48.678  17.901  1.00  0.00      A    H
ATOM   3033  CT  DCE A 380      19.114  42.928  29.914  1.00  0.00      A    C
ATOM   3034  HC  DCE A 380      19.409  42.306  30.759  1.00  0.00      A    H
ATOM   3035  HC1 DCE A 380      19.533  43.926  30.039  1.00  0.00      A    H
ATOM   3036  Cl  DCE A 380      19.691  42.062  28.531  1.00  0.00      A   CL
ATOM   3037  CT1 DCE A 380      17.605  42.988  29.944  1.00  0.00      A    C
ATOM   3038  HC2 DCE A 380      17.208  43.552  30.788  1.00  0.00      A    H
ATOM   3039  Cl1 DCE A 380      16.963  43.892  28.559  1.00  0.00      A   CL
ATOM   3040  HC3 DCE A 380      17.068  42.049  30.081  1.00  0.00      A    H
ATOM   3041  CT  DCE A 381       8.552   1.423  14.005  1.00  0.00      A    C
ATOM   3042  HC  DCE A 381       8.734   2.201  14.746  1.00  0.00      A    H
ATOM   3043  HC1 DCE A 381       7.509   1.113  13.937  1.00  0.00      A    H
ATOM   3044  Cl  DCE A 381       8.896   2.134  12.466  1.00  0.00      A   CL
ATOM   3045  CT1 DCE A 381       9.580   0.341  14.255  1.00  0.00      A    C
ATOM   3046  HC2 DCE A 381      10.505   0.745  14.667  1.00  0.00      A    H
ATOM   3047  Cl1 DCE A 381       9.034  -0.638  15.595  1.00  0.00      A   CL
ATOM   3048  HC3 DCE A 381       9.733  -0.348  13.425  1.00  0.00      A    H
ATOM   3049  CT  DCE A 382      32.060  13.459  28.299  1.00  0.00      A    C
ATOM   3050  HC  DCE A 382      31.054  13.855  28.434  1.00  0.00      A    H
ATOM   3051  HC1 DCE A 382      32.509  13.488  29.292  1.00  0.00      A    H
ATOM   3052  Cl  DCE A 382      31.881  11.825  27.661  1.00  0.00      A   CL
ATOM   3053  CT1 DCE A 382      32.783  14.363  27.334  1.00  0.00      A    C
ATOM   3054  HC2 DCE A 382      32.546  14.235  26.277  1.00  0.00      A    H
ATOM   3055  Cl1 DCE A 382      32.377  15.929  27.716  1.00  0.00      A   CL
ATOM   3056  HC3 DCE A 382      33.860  14.312  27.494  1.00  0.00      A    H
ATOM   3057  CT  DCE A 383      26.663  33.107  19.914  1.00  0.00      A    C
ATOM   3058  HC  DCE A 383      26.017  32.819  20.743  1.00  0.00      A    H
ATOM   3059  HC1 DCE A 383      27.575  32.523  20.036  1.00  0.00      A    H
ATOM   3060  Cl  DCE A 383      25.847  32.716  18.310  1.00  0.00      A   CL
ATOM   3061  CT1 DCE A 383      27.070  34.558  19.912  1.00  0.00      A    C
ATOM   3062  HC2 DCE A 383      28.037  34.737  19.443  1.00  0.00      A    H
ATOM   3063  Cl1 DCE A 383      25.781  35.438  19.067  1.00  0.00      A   CL
ATOM   3064  HC3 DCE A 383      27.272  34.920  20.920  1.00  0.00      A    H
ATOM   3065  CT  DCE A 384      38.126  43.207   8.460  1.00  0.00      A    C
ATOM   3066  HC  DCE A 384      38.918  42.574   8.859  1.00  0.00      A    H
ATOM   3067  HC1 DCE A 384      37.319  43.049   9.176  1.00  0.00      A    H
ATOM   3068  Cl  DCE A 384      38.712  44.855   8.832  1.00  0.00      A   CL
ATOM   3069  CT1 DCE A 384      37.790  42.937   6.976  1.00  0.00      A    C
ATOM   3070  HC2 DCE A 384      36.832  43.351   6.662  1.00  0.00      A    H
ATOM   3071  Cl1 DCE A 384      39.078  43.222   5.861  1.00  0.00      A   CL
ATOM   3072  HC3 DCE A 384      37.574  41.870   6.922  1.00  0.00      A    H
ATOM   3073  CT  DCE A 385      14.952  55.317  24.997  1.00  0.00      A    C
ATOM   3074  HC  DCE A 385      15.483  56.064  24.406  1.00  0.00      A    H
ATOM   3075  HC1 DCE A 385      14.965  55.743  26.000  1.00  0.00      A    H
ATOM   3076  Cl  DCE A 385      13.187  55.176  24.686  1.00  0.00      A   CL
ATOM   3077  CT1 DCE A 385      15.679  53.969  24.972  1.00  0.00      A    C
ATOM   3078  HC2 DCE A 385      16.757  54.126  24.918  1.00  0.00      A    H
ATOM   3079  Cl1 DCE A 385      15.342  53.116  26.519  1.00  0.00      A   CL
ATOM   3080  HC3 DCE A 385      15.315  53.285  24.206  1.00  0.00      A    H
ATOM   3081  CT  DCE A 386      20.084  22.630  35.033  1.00  0.00      A    C
ATOM   3082  HC  DCE A 386      20.156  23.035  36.042  1.00  0.00      A    H
ATOM   3083  HC1 DCE A 386      20.898  23.001  34.410  1.00  0.00      A    H
ATOM   3084  Cl  DCE A 386      20.646  20.946  35.221  1.00  0.00      A   CL
ATOM   3085  CT1 DCE A 386      18.750  22.761  34.254  1.00  0.00      A    C
ATOM   3086  HC2 DCE A 386      17.917  22.325  34.806  1.00  0.00      A    H
ATOM   3087  Cl1 DCE A 386      18.276  24.482  34.066  1.00  0.00      A   CL
ATOM   3088  HC3 DCE A 386      18.873  22.261  33.293  1.00  0.00      A    H
ATOM   3089  CT  DCE A 387      53.017  22.321   1.567  1.00  0.00      A    C
ATOM   3090  HC  DCE A 387      53.964  22.248   1.033  1.00  0.00      A    H
ATOM   3091  HC1 DCE A 387      52.150  22.033   0.972  1.00  0.00      A    H
ATOM   3092  Cl  DCE A 387      53.152  21.587   3.165  1.00  0.00      A   CL
ATOM   3093  CT1 DCE A 387      52.819  23.781   1.887  1.00  0.00      A    C
ATOM   3094  HC2 DCE A 387      52.473  24.293   0.989  1.00  0.00      A    H
ATOM   3095  Cl1 DCE A 387      51.350  23.956   2.975  1.00  0.00      A   CL
ATOM   3096  HC3 DCE A 387      53.682  24.299   2.305  1.00  0.00      A    H
ATOM   3097  CT  DCE A 388      22.585  51.349  42.909  1.00  0.00      A    C
ATOM   3098  HC  DCE A 388      23.502  51.815  42.548  1.00  0.00      A    H
ATOM   3099  HC1 DCE A 388      22.006  52.022  43.542  1.00  0.00      A    H
ATOM   3100  Cl  DCE A 388      21.430  51.066  41.546  1.00  0.00      A   CL
ATOM   3101  CT1 DCE A 388      22.717  50.108  43.774  1.00  0.00      A    C
ATOM   3102  HC2 DCE A 388      22.933  49.205  43.202  1.00  0.00      A    H
ATOM   3103  Cl1 DCE A 388      24.059  50.199  44.959  1.00  0.00      A   CL
ATOM   3104  HC3 DCE A 388      21.776  49.853  44.262  1.00  0.00      A    H
ATOM   3105  CT  DCE A 389       9.999  25.450  32.918  1.00  0.00      A    C
ATOM   3106  HC  DCE A 389      10.968  25.515  33.413  1.00  0.00      A    H
ATOM   3107  HC1 DCE A 389       9.789  26.357  32.352  1.00  0.00      A    H
ATOM   3108  Cl  DCE A 389      10.283  24.192  31.631  1.00  0.00      A   CL
ATOM   3109  CT1 DCE A 389       8.819  25.113  33.846  1.00  0.00      A    C
ATOM   3110  HC2 DCE A 389       8.880  24.132  34.317  1.00  0.00      A    H
ATOM   3111  Cl1 DCE A 389       8.610  26.400  35.018  1.00  0.00      A   CL
ATOM   3112  HC3 DCE A 389       7.920  25.015  33.237  1.00  0.00      A    H
ATOM   3113  CT  DCE A 390      -0.143  47.508   2.910  1.00  0.00      A    C
ATOM   3114  HC  DCE A 390       0.000  46.433   2.807  1.00  0.00      A    H
ATOM   3115  HC1 DCE A 390      -0.110  47.952   1.915  1.00  0.00      A    H
ATOM   3116  Cl  DCE A 390      -1.761  47.796   3.657  1.00  0.00      A   CL
ATOM   3117  CT1 DCE A 390       0.919  48.243   3.795  1.00  0.00      A    C
ATOM   3118  HC2 DCE A 390       1.961  48.093   3.513  1.00  0.00      A    H
ATOM   3119  Cl1 DCE A 390       0.548  49.978   3.908  1.00  0.00      A   CL
ATOM   3120  HC3 DCE A 390       0.897  47.829   4.804  1.00  0.00      A    H
ATOM   3121  CT  DCE A 391      16.773  12.436  15.212  1.00  0.00      A    C
ATOM   3122  HC  DCE A 391      15.711  12.579  15.013  1.00  0.00      A    H
ATOM   3123  HC1 DCE A 391      17.288  12.547  14.258  1.00  0.00      A    H
ATOM   3124  Cl  DCE A 391      17.417  13.774  16.149  1.00  0.00      A   CL
ATOM   3125  CT1 DCE A 391      17.058  11.125  15.968  1.00  0.00      A    C
ATOM   3126  HC2 DCE A 391      16.528  11.075  16.919  1.00  0.00      A    H
ATOM   3127  Cl1 DCE A 391      16.668   9.755  14.930  1.00  0.00      A   CL
ATOM   3128  HC3 DCE A 391      18.117  11.030  16.207  1.00  0.00      A    H
ATOM   3129  CT  DCE A 392       0.872  50.427  53.552  1.00  0.00      A    C
ATOM   3130  HC  DCE A 392       0.814  49.484  53.007  1.00  0.00      A    H
ATOM   3131  HC1 DCE A 392       0.199  51.134  53.066  1.00  0.00      A    H
ATOM   3132  Cl  DCE A 392       0.545  50.197  55.229  1.00  0.00      A   CL
ATOM   3133  CT1 DCE A 392       2.212  50.917  53.282  1.00  0.00      A    C
ATOM   3134  HC2 DCE A 392       3.043  50.634  53.929  1.00  0.00      A    H
ATOM   3135  Cl1 DCE A 392       2.715  50.560  51.668  1.00  0.00      A   CL
ATOM   3136  HC3 DCE A 392       2.196  51.999  53.412  1.00  0.00      A    H
ATOM   3137  CT  DCE A 393      13.678   3.304  12.092  1.00  0.00      A    C
ATOM   3138  HC  DCE A 393      14.738   3.059  12.162  1.00  0.00      A    H
ATOM   3139  HC1 DCE A 393      13.305   2.759  11.225  1.00  0.00      A    H
ATOM   3140  Cl  DCE A 393      12.911   2.639  13.536  1.00  0.00      A   CL
ATOM   3141  CT1 DCE A 393      13.639   4.797  11.971  1.00  0.00      A    C
ATOM   3142  HC2 DCE A 393      13.660   5.102  10.925  1.00  0.00      A    H
ATOM   3143  Cl1 DCE A 393      12.041   5.354  12.568  1.00  0.00      A   CL
ATOM   3144  HC3 DCE A 393      14.502   5.339  12.358  1.00  0.00      A    H
ATOM   3145  CT  DCE A 394      11.840  31.706  18.621  1.00  0.00      A    C
ATOM   3146  HC  DCE A 394      11.377  31.337  17.706  1.00  0.00      A    H
ATOM   3147  HC1 DCE A 394      12.667  32.364  18.355  1.00  0.00      A    H
ATOM   3148  Cl  DCE A 394      10.659  32.709  19.442  1.00  0.00      A   CL
ATOM   3149  CT1 DCE A 394      12.420  30.660  19.643  1.00  0.00      A    C
ATOM   3150  HC2 DCE A 394      11.671  29.885  19.807  1.00  0.00      A    H
ATOM   3151  Cl1 DCE A 394      13.812  29.841  18.872  1.00  0.00      A   CL
ATOM   3152  HC3 DCE A 394      12.741  31.123  20.576  1.00  0.00      A    H
ATOM   3153  CT  DCE A 395      10.619  48.474  33.724  1.00  0.00      A    C
ATOM   3154  HC  DCE A 395       9.609  48.189  34.017  1.00  0.00      A    H
ATOM   3155  HC1 DCE A 395      11.323  48.611  34.545  1.00  0.00      A    H
ATOM   3156  Cl  DCE A 395      11.384  47.240  32.795  1.00  0.00      A   CL
ATOM   3157  CT1 DCE A 395      10.678  49.750  32.888  1.00  0.00      A    C
ATOM   3158  HC2 DCE A 395      10.701  49.518  31.823  1.00  0.00      A    H
ATOM   3159  Cl1 DCE A 395       9.469  50.932  33.415  1.00  0.00      A   CL
ATOM   3160  HC3 DCE A 395      11.704  50.110  32.965  1.00  0.00      A    H
ATOM   3161  CT  DCE A 396      43.127  10.214  13.381  1.00  0.00      A    C
ATOM   3162  HC  DCE A 396      42.059  10.001  13.342  1.00  0.00      A    H
ATOM   3163  HC1 DCE A 396      43.226  11.227  12.991  1.00  0.00      A    H
ATOM   3164  Cl  DCE A 396      43.646  10.213  15.157  1.00  0.00      A   CL
ATOM   3165  CT1 DCE A 396      44.009   9.165  12.660  1.00  0.00      A    C
ATOM   3166  HC2 DCE A 396      43.714   8.161  12.965  1.00  0.00      A    H
ATOM   3167  Cl1 DCE A 396      43.780   9.335  10.837  1.00  0.00      A   CL
ATOM   3168  HC3 DCE A 396      45.055   9.325  12.923  1.00  0.00      A    H
ATOM   3169  CT  DCE A 397      42.104   0.132  24.453  1.00  0.00      A    C
ATOM   3170  HC  DCE A 397      41.733  -0.165  23.472  1.00  0.00      A    H
ATOM   3171  HC1 DCE A 397      41.237   0.590  24.930  1.00  0.00      A    H
ATOM   3172  Cl  DCE A 397      42.475  -1.347  25.473  1.00  0.00      A   CL
ATOM   3173  CT1 DCE A 397      43.256   1.146  24.439  1.00  0.00      A    C
ATOM   3174  HC2 DCE A 397      43.011   2.034  23.856  1.00  0.00      A    H
ATOM   3175  Cl1 DCE A 397      43.670   1.601  26.130  1.00  0.00      A   CL
ATOM   3176  HC3 DCE A 397      44.126   0.665  23.992  1.00  0.00      A    H
ATOM   3177  CT  DCE A 398      16.515  28.853  28.789  1.00  0.00      A    C
ATOM   3178  HC  DCE A 398      15.858  28.056  28.440  1.00  0.00      A    H
ATOM   3179  HC1 DCE A 398      17.477  28.455  29.110  1.00  0.00      A    H
ATOM   3180  Cl  DCE A 398      16.766  29.906  27.479  1.00  0.00      A   CL
ATOM   3181  CT1 DCE A 398      15.948  29.566  29.995  1.00  0.00      A    C
ATOM   3182  HC2 DCE A 398      15.074  30.123  29.656  1.00  0.00      A    H
ATOM   3183  Cl1 DCE A 398      15.609  28.287  31.160  1.00  0.00      A   CL
ATOM   3184  HC3 DCE A 398      16.619  30.243  30.524  1.00  0.00      A    H
ATOM   3185  CT  DCE A 399      13.826  41.603  53.743  1.00  0.00      A    C
ATOM   3186  HC  DCE A 399      13.747  40.792  54.466  1.00  0.00      A    H
ATOM   3187  HC1 DCE A 399      13.770  42.596  54.189  1.00  0.00      A    H
ATOM   3188  Cl  DCE A 399      15.395  41.299  52.985  1.00  0.00      A   CL
ATOM   3189  CT1 DCE A 399      12.702  41.445  52.720  1.00  0.00      A    C
ATOM   3190  HC2 DCE A 399      11.781  41.955  53.000  1.00  0.00      A    H
ATOM   3191  Cl1 DCE A 399      13.262  42.178  51.232  1.00  0.00      A   CL
ATOM   3192  HC3 DCE A 399      12.401  40.408  52.572  1.00  0.00      A    H
ATOM   3193  CT  DCE A 400       7.283  31.529  48.183  1.00  0.00      A    C
ATOM   3194  HC  DCE A 400       7.019  31.118  49.157  1.00  0.00      A    H
ATOM   3195  HC1 DCE A 400       6.944  30.848  47.403  1.00  0.00      A    H
ATOM   3196  Cl  DCE A 400       6.346  32.971  47.967  1.00  0.00      A   CL
ATOM   3197  CT1 DCE A 400       8.714  31.850  47.912  1.00  0.00      A    C
ATOM   3198  HC2 DCE A 400       9.213  32.349  48.743  1.00  0.00      A    H
ATOM   3199  Cl1 DCE A 400       9.677  30.425  47.633  1.00  0.00      A   CL
ATOM   3200  HC3 DCE A 400       8.785  32.477  47.023  1.00  0.00      A    H
ATOM   3201  CT  DCE A 401      46.525  50.634  24.967  1.00  0.00      A    C
ATOM   3202  HC  DCE A 401      46.980  50.146  24.105  1.00  0.00      A    H
ATOM   3203  HC1 DCE A 401      45.837  49.850  25.283  1.00  0.00      A    H
ATOM   3204  Cl  DCE A 401      47.557  50.719  26.417  1.00  0.00      A   CL
ATOM   3205  CT1 DCE A 401      45.915  51.940  24.587  1.00  0.00      A    C
ATOM   3206  HC2 DCE A 401      46.583  52.801  24.578  1.00  0.00      A    H
ATOM   3207  Cl1 DCE A 401      45.212  51.909  22.991  1.00  0.00      A   CL
ATOM   3208  HC3 DCE A 401      45.105  52.146  25.287  1.00  0.00      A    H
ATOM   3209  CT  DCE A 402      21.046  44.060   9.703  1.00  0.00      A    C
ATOM   3210  HC  DCE A 402      20.798  43.190   9.095  1.00  0.00      A    H
ATOM   3211  HC1 DCE A 402      21.101  43.715  10.736  1.00  0.00      A    H
ATOM   3212  Cl  DCE A 402      22.741  44.447   9.208  1.00  0.00      A   CL
ATOM   3213  CT1 DCE A 402      20.157  45.404   9.443  1.00  0.00      A    C
ATOM   3214  HC2 DCE A 402      19.084  45.228   9.511  1.00  0.00      A    H
ATOM   3215  Cl1 DCE A 402      20.543  46.692  10.677  1.00  0.00      A   CL
ATOM   3216  HC3 DCE A 402      20.366  45.898   8.494  1.00  0.00      A    H
ATOM   3217  CT  DCE A 403      45.807  30.549  15.298  1.00  0.00      A    C
ATOM   3218  HC  DCE A 403      46.109  30.511  14.252  1.00  0.00      A    H
ATOM   3219  HC1 DCE A 403      46.465  29.949  15.927  1.00  0.00      A    H
ATOM   3220  Cl  DCE A 403      45.873  32.247  15.803  1.00  0.00      A   CL
ATOM   3221  CT1 DCE A 403      44.406  29.962  15.389  1.00  0.00      A    C
ATOM   3222  HC2 DCE A 403      44.421  28.897  15.155  1.00  0.00      A    H
ATOM   3223  Cl1 DCE A 403      43.898  30.312  17.014  1.00  0.00      A   CL
ATOM   3224  HC3 DCE A 403      43.688  30.353  14.668  1.00  0.00      A    H
ATOM   3225  CT  DCE A 404      13.434   8.568  24.825  1.00  0.00      A    C
ATOM   3226  HC  DCE A 404      12.356   8.414  24.780  1.00  0.00      A    H
ATOM   3227  HC1 DCE A 404      13.868   8.669  25.820  1.00  0.00      A    H
ATOM   3228  Cl  DCE A 404      14.284   7.203  24.109  1.00  0.00      A   CL
ATOM   3229  CT1 DCE A 404      14.007   9.782  24.098  1.00  0.00      A    C
ATOM   3230  HC2 DCE A 404      13.341  10.625  24.284  1.00  0.00      A    H
ATOM   3231  Cl1 DCE A 404      15.745  10.074  24.610  1.00  0.00      A   CL
ATOM   3232  HC3 DCE A 404      13.975   9.656  23.016  1.00  0.00      A    H
ATOM   3233  CT  DCE A 405      11.558  14.360  25.655  1.00  0.00      A    C
ATOM   3234  HC  DCE A 405      11.370  15.420  25.489  1.00  0.00      A    H
ATOM   3235  HC1 DCE A 405      10.946  14.094  26.516  1.00  0.00      A    H
ATOM   3236  Cl  DCE A 405      11.157  13.348  24.263  1.00  0.00      A   CL
ATOM   3237  CT1 DCE A 405      13.013  14.110  26.030  1.00  0.00      A    C
ATOM   3238  HC2 DCE A 405      13.757  14.131  25.233  1.00  0.00      A    H
ATOM   3239  Cl1 DCE A 405      13.279  15.222  27.338  1.00  0.00      A   CL
ATOM   3240  HC3 DCE A 405      13.136  13.129  26.490  1.00  0.00      A    H
ATOM   3241  CT  DCE A 406       6.220  26.979  49.870  1.00  0.00      A    C
ATOM   3242  HC  DCE A 406       6.393  26.205  49.122  1.00  0.00      A    H
ATOM   3243  HC1 DCE A 406       6.358  26.447  50.811  1.00  0.00      A    H
ATOM   3244  Cl  DCE A 406       7.513  28.222  49.831  1.00  0.00      A   CL
ATOM   3245  CT1 DCE A 406       4.858  27.719  49.795  1.00  0.00      A    C
ATOM   3246  HC2 DCE A 406       4.655  28.268  50.715  1.00  0.00      A    H
ATOM   3247  Cl1 DCE A 406       5.029  28.874  48.407  1.00  0.00      A   CL
ATOM   3248  HC3 DCE A 406       3.978  27.090  49.663  1.00  0.00      A    H
ATOM   3249  CT  DCE A 407      22.485  14.542  29.955  1.00  0.00      A    C
ATOM   3250  HC  DCE A 407      23.079  15.388  30.302  1.00  0.00      A    H
ATOM   3251  HC1 DCE A 407      22.737  14.503  28.895  1.00  0.00      A    H
ATOM   3252  Cl  DCE A 407      23.189  13.061  30.763  1.00  0.00      A   CL
ATOM   3253  CT1 DCE A 407      20.993  14.709  30.278  1.00  0.00      A    C
ATOM   3254  HC2 DCE A 407      20.857  14.655  31.358  1.00  0.00      A    H
ATOM   3255  Cl1 DCE A 407      20.412  16.348  29.617  1.00  0.00      A   CL
ATOM   3256  HC3 DCE A 407      20.313  13.916  29.964  1.00  0.00      A    H
ATOM   3257  CT  DCE A 408       4.363  31.812  50.720  1.00  0.00      A    C
ATOM   3258  HC  DCE A 408       4.408  32.814  51.147  1.00  0.00      A    H
ATOM   3259  HC1 DCE A 408       4.536  31.900  49.648  1.00  0.00      A    H
ATOM   3260  Cl  DCE A 408       5.737  30.979  51.464  1.00  0.00      A   CL
ATOM   3261  CT1 DCE A 408       3.064  31.124  50.948  1.00  0.00      A    C
ATOM   3262  HC2 DCE A 408       2.932  31.223  52.026  1.00  0.00      A    H
ATOM   3263  Cl1 DCE A 408       1.750  31.984  50.157  1.00  0.00      A   CL
ATOM   3264  HC3 DCE A 408       3.083  30.082  50.628  1.00  0.00      A    H
ATOM   3265  CT  DCE A 409      38.549  47.185  51.427  1.00  0.00      A    C
ATOM   3266  HC  DCE A 409      39.363  46.519  51.140  1.00  0.00      A    H
ATOM   3267  HC1 DCE A 409      38.959  48.186  51.296  1.00  0.00      A    H
ATOM   3268  Cl  DCE A 409      37.248  46.861  50.210  1.00  0.00      A   CL
ATOM   3269  CT1 DCE A 409      37.942  46.837  52.831  1.00  0.00      A    C
ATOM   3270  HC2 DCE A 409      38.571  47.328  53.574  1.00  0.00      A    H
ATOM   3271  Cl1 DCE A 409      36.326  47.559  52.757  1.00  0.00      A   CL
ATOM   3272  HC3 DCE A 409      37.817  45.789  53.106  1.00  0.00      A    H
ATOM   3273  CT  DCE A 410      50.080  53.764  11.222  1.00  0.00      A    C
ATOM   3274  HC  DCE A 410      50.201  54.845  11.156  1.00  0.00      A    H
ATOM   3275  HC1 DCE A 410      50.984  53.326  10.801  1.00  0.00      A    H
ATOM   3276  Cl  DCE A 410      49.685  53.361  12.929  1.00  0.00      A   CL
ATOM   3277  CT1 DCE A 410      48.948  53.262  10.305  1.00  0.00      A    C
ATOM   3278  HC2 DCE A 410      49.204  53.376   9.252  1.00  0.00      A    H
ATOM   3279  Cl1 DCE A 410      48.774  51.481  10.412  1.00  0.00      A   CL
ATOM   3280  HC3 DCE A 410      48.033  53.849  10.392  1.00  0.00      A    H
ATOM   3281  CT  DCE A 411      22.281   4.883  15.229  1.00  0.00      A    C
ATOM   3282  HC  DCE A 411      23.271   4.537  14.933  1.00  0.00      A    H
ATOM   3283  HC1 DCE A 411      21.759   4.079  15.748  1.00  0.00      A    H
ATOM   3284  Cl  DCE A 411      22.313   6.135  16.579  1.00  0.00      A   CL
ATOM   3285  CT1 DCE A 411      21.569   5.408  13.978  1.00  0.00      A    C
ATOM   3286  HC2 DCE A 411      21.880   4.767  13.153  1.00  0.00      A    H
ATOM   3287  Cl1 DCE A 411      19.911   5.061  14.179  1.00  0.00      A   CL
ATOM   3288  HC3 DCE A 411      21.685   6.488  13.881  1.00  0.00      A    H
ATOM   3289  CT  DCE A 412      10.818  22.072  24.411  1.00  0.00      A    C
ATOM   3290  HC  DCE A 412      11.717  21.486  24.223  1.00  0.00      A    H
ATOM   3291  HC1 DCE A 412      10.149  21.588  25.122  1.00  0.00      A    H
ATOM   3292  Cl  DCE A 412      11.165  23.699  25.116  1.00  0.00      A   CL
ATOM   3293  CT1 DCE A 412      10.121  22.290  23.066  1.00  0.00      A    C
ATOM   3294  HC2 DCE A 412      10.903  22.711  22.434  1.00  0.00      A    H
ATOM   3295  Cl1 DCE A 412       9.417  20.803  22.356  1.00  0.00      A   CL
ATOM   3296  HC3 DCE A 412       9.368  23.077  23.048  1.00  0.00      A    H
ATOM   3297  CT  DCE A 413      14.230   9.885  12.606  1.00  0.00      A    C
ATOM   3298  HC  DCE A 413      14.199  10.412  13.560  1.00  0.00      A    H
ATOM   3299  HC1 DCE A 413      15.064   9.194  12.730  1.00  0.00      A    H
ATOM   3300  Cl  DCE A 413      12.685   8.943  12.445  1.00  0.00      A   CL
ATOM   3301  CT1 DCE A 413      14.283  10.977  11.602  1.00  0.00      A    C
ATOM   3302  HC2 DCE A 413      13.385  11.591  11.670  1.00  0.00      A    H
ATOM   3303  Cl1 DCE A 413      15.760  11.959  11.755  1.00  0.00      A   CL
ATOM   3304  HC3 DCE A 413      14.382  10.449  10.653  1.00  0.00      A    H
ATOM   3305  CT  DCE A 414      12.456  39.259  22.123  1.00  0.00      A    C
ATOM   3306  HC  DCE A 414      13.542  39.170  22.142  1.00  0.00      A    H
ATOM   3307  HC1 DCE A 414      12.017  38.501  21.475  1.00  0.00      A    H
ATOM   3308  Cl  DCE A 414      11.998  38.962  23.811  1.00  0.00      A   CL
ATOM   3309  CT1 DCE A 414      11.933  40.698  21.669  1.00  0.00      A    C
ATOM   3310  HC2 DCE A 414      12.452  41.425  22.293  1.00  0.00      A    H
ATOM   3311  Cl1 DCE A 414      12.354  40.950  19.965  1.00  0.00      A   CL
ATOM   3312  HC3 DCE A 414      10.846  40.657  21.731  1.00  0.00      A    H
ATOM   3313  CT  DCE A 415      23.913  23.842  30.742  1.00  0.00      A    C
ATOM   3314  HC  DCE A 415      24.764  24.522  30.696  1.00  0.00      A    H
ATOM   3315  HC1 DCE A 415      23.926  23.153  29.897  1.00  0.00      A    H
ATOM   3316  Cl  DCE A 415      24.051  22.795  32.208  1.00  0.00      A   CL
ATOM   3317  CT1 DCE A 415      22.634  24.596  30.874  1.00  0.00      A    C
ATOM   3318  HC2 DCE A 415      22.585  25.377  30.115  1.00  0.00      A    H
ATOM   3319  Cl1 DCE A 415      21.268  23.497  30.591  1.00  0.00      A   CL
ATOM   3320  HC3 DCE A 415      22.500  25.037  31.862  1.00  0.00      A    H
ATOM   3321  CT  DCE A 416       3.851  30.535  30.357  1.00  0.00      A    C
ATOM   3322  HC  DCE A 416       4.834  30.702  29.917  1.00  0.00      A    H
ATOM   3323  HC1 DCE A 416       3.356  31.505  30.318  1.00  0.00      A    H
ATOM   3324  Cl  DCE A 416       3.028  29.447  29.242  1.00  0.00      A   CL
ATOM   3325  CT1 DCE A 416       3.844  29.942  31.780  1.00  0.00      A    C
ATOM   3326  HC2 DCE A 416       4.320  30.618  32.490  1.00  0.00      A    H
ATOM   3327  Cl1 DCE A 416       2.188  29.683  32.362  1.00  0.00      A   CL
ATOM   3328  HC3 DCE A 416       4.303  28.953  31.759  1.00  0.00      A    H
ATOM   3329  CT  DCE A 417      26.639  29.173  45.405  1.00  0.00      A    C
ATOM   3330  HC  DCE A 417      26.667  29.512  44.369  1.00  0.00      A    H
ATOM   3331  HC1 DCE A 417      27.577  28.714  45.717  1.00  0.00      A    H
ATOM   3332  Cl  DCE A 417      26.423  30.668  46.402  1.00  0.00      A   CL
ATOM   3333  CT1 DCE A 417      25.298  28.473  45.546  1.00  0.00      A    C
ATOM   3334  HC2 DCE A 417      25.127  28.283  46.605  1.00  0.00      A    H
ATOM   3335  Cl1 DCE A 417      24.119  29.690  45.073  1.00  0.00      A   CL
ATOM   3336  HC3 DCE A 417      25.129  27.642  44.862  1.00  0.00      A    H
ATOM   3337  CT  DCE A 418       1.268   7.604  22.828  1.00  0.00      A    C
ATOM   3338  HC  DCE A 418       1.573   7.644  21.782  1.00  0.00      A    H
ATOM   3339  HC1 DCE A 418       0.833   8.574  23.066  1.00  0.00      A    H
ATOM   3340  Cl  DCE A 418       0.030   6.288  23.093  1.00  0.00      A   CL
ATOM   3341  CT1 DCE A 418       2.486   7.308  23.754  1.00  0.00      A    C
ATOM   3342  HC2 DCE A 418       3.007   6.401  23.448  1.00  0.00      A    H
ATOM   3343  Cl1 DCE A 418       3.751   8.534  23.601  1.00  0.00      A   CL
ATOM   3344  HC3 DCE A 418       2.213   7.014  24.767  1.00  0.00      A    H
ATOM   3345  CT  DCE A 419      22.562  43.105  14.660  1.00  0.00      A    C
ATOM   3346  HC  DCE A 419      22.918  42.075  14.666  1.00  0.00      A    H
ATOM   3347  HC1 DCE A 419      23.390  43.768  14.909  1.00  0.00      A    H
ATOM   3348  Cl  DCE A 419      22.083  43.236  12.972  1.00  0.00      A   CL
ATOM   3349  CT1 DCE A 419      21.388  43.494  15.615  1.00  0.00      A    C
ATOM   3350  HC2 DCE A 419      21.688  43.698  16.643  1.00  0.00      A    H
ATOM   3351  Cl1 DCE A 419      20.587  44.923  15.091  1.00  0.00      A   CL
ATOM   3352  HC3 DCE A 419      20.725  42.639  15.752  1.00  0.00      A    H
ATOM   3353  CT  DCE A 420      35.007  15.134  24.093  1.00  0.00      A    C
ATOM   3354  HC  DCE A 420      35.389  15.032  25.109  1.00  0.00      A    H
ATOM   3355  HC1 DCE A 420      34.218  15.883  24.018  1.00  0.00      A    H
ATOM   3356  Cl  DCE A 420      36.409  15.442  23.101  1.00  0.00      A   CL
ATOM   3357  CT1 DCE A 420      34.583  13.735  23.890  1.00  0.00      A    C
ATOM   3358  HC2 DCE A 420      34.340  13.547  22.844  1.00  0.00      A    H
ATOM   3359  Cl1 DCE A 420      35.690  12.547  24.621  1.00  0.00      A   CL
ATOM   3360  HC3 DCE A 420      33.587  13.695  24.332  1.00  0.00      A    H
ATOM   3361  CT  DCE A 421      17.404  30.630  11.274  1.00  0.00      A    C
ATOM   3362  HC  DCE A 421      17.745  31.393  10.574  1.00  0.00      A    H
ATOM   3363  HC1 DCE A 421      17.986  30.736  12.189  1.00  0.00      A    H
ATOM   3364  Cl  DCE A 421      15.790  31.260  11.655  1.00  0.00      A   CL
ATOM   3365  CT1 DCE A 421      17.420  29.196  10.708  1.00  0.00      A    C
ATOM   3366  HC2 DCE A 421      16.683  29.107   9.910  1.00  0.00      A    H
ATOM   3367  Cl1 DCE A 421      19.184  28.841  10.165  1.00  0.00      A   CL
ATOM   3368  HC3 DCE A 421      17.039  28.501  11.456  1.00  0.00      A    H
ATOM   3369  CT  DCE A 422      47.252  52.806  48.328  1.00  0.00      A    C
ATOM   3370  HC  DCE A 422      47.759  52.986  49.277  1.00  0.00      A    H
ATOM   3371  HC1 DCE A 422      46.794  53.759  48.066  1.00  0.00      A    H
ATOM   3372  Cl  DCE A 422      48.561  52.224  47.231  1.00  0.00      A   CL
ATOM   3373  CT1 DCE A 422      46.151  51.702  48.375  1.00  0.00      A    C
ATOM   3374  HC2 DCE A 422      45.266  51.925  48.971  1.00  0.00      A    H
ATOM   3375  Cl1 DCE A 422      45.545  51.329  46.705  1.00  0.00      A   CL
ATOM   3376  HC3 DCE A 422      46.541  50.857  48.942  1.00  0.00      A    H
ATOM   3377  CT  DCE A 423      18.260   6.081  34.345  1.00  0.00      A    C
ATOM   3378  HC  DCE A 423      19.320   6.010  34.589  1.00  0.00      A    H
ATOM   3379  HC1 DCE A 423      17.744   5.239  34.805  1.00  0.00      A    H
ATOM   3380  Cl  DCE A 423      17.837   7.522  35.291  1.00  0.00      A   CL
ATOM   3381  CT1 DCE A 423      17.896   6.335  32.877  1.00  0.00      A    C
ATOM   3382  HC2 DCE A 423      16.812   6.328  32.762  1.00  0.00      A    H
ATOM   3383  Cl1 DCE A 423      18.476   7.878  32.114  1.00  0.00      A   CL
ATOM   3384  HC3 DCE A 423      18.204   5.552  32.184  1.00  0.00      A    H
ATOM   3385  CT  DCE A 424      41.599   6.754   0.891  1.00  0.00      A    C
ATOM   3386  HC  DCE A 424      40.804   7.102   0.232  1.00  0.00      A    H
ATOM   3387  HC1 DCE A 424      41.142   6.731   1.880  1.00  0.00      A    H
ATOM   3388  Cl  DCE A 424      41.986   5.136   0.287  1.00  0.00      A   CL
ATOM   3389  CT1 DCE A 424      42.780   7.693   0.815  1.00  0.00      A    C
ATOM   3390  HC2 DCE A 424      43.626   7.539   1.485  1.00  0.00      A    H
ATOM   3391  Cl1 DCE A 424      43.485   7.744  -0.800  1.00  0.00      A   CL
ATOM   3392  HC3 DCE A 424      42.450   8.724   0.942  1.00  0.00      A    H
ATOM   3393  CT  DCE A 425      28.101  27.814   6.982  1.00  0.00      A    C
ATOM   3394  HC  DCE A 425      27.754  26.793   6.827  1.00  0.00      A    H
ATOM   3395  HC1 DCE A 425      27.699  28.395   7.811  1.00  0.00      A    H
ATOM   3396  Cl  DCE A 425      29.813  27.841   7.172  1.00  0.00      A   CL
ATOM   3397  CT1 DCE A 425      27.742  28.579   5.749  1.00  0.00      A    C
ATOM   3398  HC2 DCE A 425      26.680  28.804   5.849  1.00  0.00      A    H
ATOM   3399  Cl1 DCE A 425      28.644  30.101   5.796  1.00  0.00      A   CL
ATOM   3400  HC3 DCE A 425      28.024  28.050   4.839  1.00  0.00      A    H
ATOM   3401  CT  DCE A 426      50.365   1.893   0.909  1.00  0.00      A    C
ATOM   3402  HC  DCE A 426      50.141   0.880   0.577  1.00  0.00      A    H
ATOM   3403  HC1 DCE A 426      49.692   2.197   1.711  1.00  0.00      A    H
ATOM   3404  Cl  DCE A 426      52.024   1.856   1.529  1.00  0.00      A   CL
ATOM   3405  CT1 DCE A 426      50.202   2.927  -0.238  1.00  0.00      A    C
ATOM   3406  HC2 DCE A 426      49.159   3.197  -0.403  1.00  0.00      A    H
ATOM   3407  Cl1 DCE A 426      51.068   4.372   0.101  1.00  0.00      A   CL
ATOM   3408  HC3 DCE A 426      50.651   2.459  -1.115  1.00  0.00      A    H
ATOM   3409  CT  DCE A 427      27.087  19.065   5.910  1.00  0.00      A    C
ATOM   3410  HC  DCE A 427      27.169  19.649   6.827  1.00  0.00      A    H
ATOM   3411  HC1 DCE A 427      26.311  19.602   5.364  1.00  0.00      A    H
ATOM   3412  Cl  DCE A 427      28.664  19.187   5.056  1.00  0.00      A   CL
ATOM   3413  CT1 DCE A 427      26.645  17.676   6.157  1.00  0.00      A    C
ATOM   3414  HC2 DCE A 427      25.863  17.692   6.917  1.00  0.00      A    H
ATOM   3415  Cl1 DCE A 427      26.277  16.987   4.541  1.00  0.00      A   CL
ATOM   3416  HC3 DCE A 427      27.440  17.085   6.612  1.00  0.00      A    H
ATOM   3417  CT  DCE A 428      39.623  29.681  17.160  1.00  0.00      A    C
ATOM   3418  HC  DCE A 428      40.484  29.013  17.203  1.00  0.00      A    H
ATOM   3419  HC1 DCE A 428      39.901  30.734  17.198  1.00  0.00      A    H
ATOM   3420  Cl  DCE A 428      38.785  29.223  15.669  1.00  0.00      A   CL
ATOM   3421  CT1 DCE A 428      38.863  29.231  18.423  1.00  0.00      A    C
ATOM   3422  HC2 DCE A 428      37.990  29.836  18.664  1.00  0.00      A    H
ATOM   3423  Cl1 DCE A 428      38.400  27.521  18.364  1.00  0.00      A   CL
ATOM   3424  HC3 DCE A 428      39.410  29.247  19.366  1.00  0.00      A    H
ATOM   3425  CT  DCE A 429      16.168  23.473  21.178  1.00  0.00      A    C
ATOM   3426  HC  DCE A 429      15.795  24.443  20.849  1.00  0.00      A    H
ATOM   3427  HC1 DCE A 429      15.351  22.860  20.798  1.00  0.00      A    H
ATOM   3428  Cl  DCE A 429      17.635  23.009  20.256  1.00  0.00      A   CL
ATOM   3429  CT1 DCE A 429      16.433  23.192  22.662  1.00  0.00      A    C
ATOM   3430  HC2 DCE A 429      17.308  23.664  23.107  1.00  0.00      A    H
ATOM   3431  Cl1 DCE A 429      14.852  23.525  23.387  1.00  0.00      A   CL
ATOM   3432  HC3 DCE A 429      16.559  22.110  22.693  1.00  0.00      A    H
ATOM   3433  CT  DCE A 430      35.409  19.405  35.355  1.00  0.00      A    C
ATOM   3434  HC  DCE A 430      34.683  18.890  34.726  1.00  0.00      A    H
ATOM   3435  HC1 DCE A 430      34.809  20.079  35.966  1.00  0.00      A    H
ATOM   3436  Cl  DCE A 430      36.250  18.288  36.467  1.00  0.00      A   CL
ATOM   3437  CT1 DCE A 430      36.429  20.198  34.544  1.00  0.00      A    C
ATOM   3438  HC2 DCE A 430      36.965  19.437  33.977  1.00  0.00      A    H
ATOM   3439  Cl1 DCE A 430      35.587  21.256  33.386  1.00  0.00      A   CL
ATOM   3440  HC3 DCE A 430      37.019  20.772  35.259  1.00  0.00      A    H
ATOM   3441  CT  DCE A 431      10.312  44.378  37.496  1.00  0.00      A    C
ATOM   3442  HC  DCE A 431      10.246  43.339  37.172  1.00  0.00      A    H
ATOM   3443  HC1 DCE A 431       9.382  44.642  37.997  1.00  0.00      A    H
ATOM   3444  Cl  DCE A 431      11.750  44.412  38.564  1.00  0.00      A   CL
ATOM   3445  CT1 DCE A 431      10.554  45.330  36.364  1.00  0.00      A    C
ATOM   3446  HC2 DCE A 431      11.456  44.950  35.885  1.00  0.00      A    H
ATOM   3447  Cl1 DCE A 431       9.237  45.170  35.153  1.00  0.00      A   CL
ATOM   3448  HC3 DCE A 431      10.658  46.345  36.748  1.00  0.00      A    H
ATOM   3449  CT  DCE A 432      41.908  51.043  15.562  1.00  0.00      A    C
ATOM   3450  HC  DCE A 432      40.990  50.455  15.599  1.00  0.00      A    H
ATOM   3451  HC1 DCE A 432      42.661  50.334  15.906  1.00  0.00      A    H
ATOM   3452  Cl  DCE A 432      42.175  51.520  13.917  1.00  0.00      A   CL
ATOM   3453  CT1 DCE A 432      41.852  52.244  16.497  1.00  0.00      A    C
ATOM   3454  HC2 DCE A 432      41.966  51.763  17.469  1.00  0.00      A    H
ATOM   3455  Cl1 DCE A 432      43.162  53.357  16.346  1.00  0.00      A   CL
ATOM   3456  HC3 DCE A 432      40.873  52.722  16.456  1.00  0.00      A    H
ATOM   3457  CT  DCE A 433      23.838  45.567  42.997  1.00  0.00      A    C
ATOM   3458  HC  DCE A 433      24.600  44.789  42.971  1.00  0.00      A    H
ATOM   3459  HC1 DCE A 433      24.318  46.518  43.231  1.00  0.00      A    H
ATOM   3460  Cl  DCE A 433      23.192  45.657  41.390  1.00  0.00      A   CL
ATOM   3461  CT1 DCE A 433      22.803  45.184  44.051  1.00  0.00      A    C
ATOM   3462  HC2 DCE A 433      23.321  44.796  44.928  1.00  0.00      A    H
ATOM   3463  Cl1 DCE A 433      21.633  46.488  44.290  1.00  0.00      A   CL
ATOM   3464  HC3 DCE A 433      22.255  44.321  43.674  1.00  0.00      A    H
ATOM   3465  CT  DCE A 434       2.100  36.477  29.368  1.00  0.00      A    C
ATOM   3466  HC  DCE A 434       2.448  35.451  29.479  1.00  0.00      A    H
ATOM   3467  HC1 DCE A 434       1.167  36.663  29.901  1.00  0.00      A    H
ATOM   3468  Cl  DCE A 434       3.387  37.577  30.021  1.00  0.00      A   CL
ATOM   3469  CT1 DCE A 434       1.919  36.607  27.879  1.00  0.00      A    C
ATOM   3470  HC2 DCE A 434       1.301  37.488  27.709  1.00  0.00      A    H
ATOM   3471  Cl1 DCE A 434       3.489  36.792  27.056  1.00  0.00      A   CL
ATOM   3472  HC3 DCE A 434       1.486  35.711  27.436  1.00  0.00      A    H
ATOM   3473  CT  DCE A 435      33.026  29.685  26.311  1.00  0.00      A    C
ATOM   3474  HC  DCE A 435      33.529  29.809  25.352  1.00  0.00      A    H
ATOM   3475  HC1 DCE A 435      32.038  29.305  26.049  1.00  0.00      A    H
ATOM   3476  Cl  DCE A 435      33.945  28.342  27.034  1.00  0.00      A   CL
ATOM   3477  CT1 DCE A 435      33.011  30.958  27.243  1.00  0.00      A    C
ATOM   3478  HC2 DCE A 435      34.039  31.217  27.498  1.00  0.00      A    H
ATOM   3479  Cl1 DCE A 435      32.160  32.233  26.234  1.00  0.00      A   CL
ATOM   3480  HC3 DCE A 435      32.613  30.853  28.252  1.00  0.00      A    H
ATOM   3481  CT  DCE A 436      48.140  47.079  10.388  1.00  0.00      A    C
ATOM   3482  HC  DCE A 436      48.698  47.709   9.695  1.00  0.00      A    H
ATOM   3483  HC1 DCE A 436      48.627  47.106  11.363  1.00  0.00      A    H
ATOM   3484  Cl  DCE A 436      46.557  47.870  10.579  1.00  0.00      A   CL
ATOM   3485  CT1 DCE A 436      47.937  45.611   9.771  1.00  0.00      A    C
ATOM   3486  HC2 DCE A 436      47.680  45.596   8.712  1.00  0.00      A    H
ATOM   3487  Cl1 DCE A 436      49.451  44.717   9.845  1.00  0.00      A   CL
ATOM   3488  HC3 DCE A 436      47.191  45.040  10.324  1.00  0.00      A    H
ATOM   3489  CT  DCE A 437      51.020  53.630  20.332  1.00  0.00      A    C
ATOM   3490  HC  DCE A 437      50.012  53.220  20.392  1.00  0.00      A    H
ATOM   3491  HC1 DCE A 437      51.128  53.659  19.247  1.00  0.00      A    H
ATOM   3492  Cl  DCE A 437      51.188  55.278  20.883  1.00  0.00      A   CL
ATOM   3493  CT1 DCE A 437      52.060  52.714  20.986  1.00  0.00      A    C
ATOM   3494  HC2 DCE A 437      53.036  53.136  20.747  1.00  0.00      A    H
ATOM   3495  Cl1 DCE A 437      52.001  52.731  22.715  1.00  0.00      A   CL
ATOM   3496  HC3 DCE A 437      51.962  51.708  20.579  1.00  0.00      A    H
ATOM   3497  CT  DCE A 438       5.492  47.963  24.895  1.00  0.00      A    C
ATOM   3498  HC  DCE A 438       5.137  48.079  25.919  1.00  0.00      A    H
ATOM   3499  HC1 DCE A 438       5.181  48.874  24.383  1.00  0.00      A    H
ATOM   3500  Cl  DCE A 438       7.279  47.861  24.910  1.00  0.00      A   CL
ATOM   3501  CT1 DCE A 438       4.901  46.689  24.243  1.00  0.00      A    C
ATOM   3502  HC2 DCE A 438       3.821  46.725  24.097  1.00  0.00      A    H
ATOM   3503  Cl1 DCE A 438       5.568  46.575  22.559  1.00  0.00      A   CL
ATOM   3504  HC3 DCE A 438       5.230  45.762  24.713  1.00  0.00      A    H
ATOM   3505  CT  DCE A 439      44.592   4.024  53.417  1.00  0.00      A    C
ATOM   3506  HC  DCE A 439      45.475   3.999  52.779  1.00  0.00      A    H
ATOM   3507  HC1 DCE A 439      44.107   5.000  53.421  1.00  0.00      A    H
ATOM   3508  Cl  DCE A 439      43.386   2.866  52.757  1.00  0.00      A   CL
ATOM   3509  CT1 DCE A 439      45.092   3.682  54.805  1.00  0.00      A    C
ATOM   3510  HC2 DCE A 439      44.199   3.473  55.394  1.00  0.00      A    H
ATOM   3511  Cl1 DCE A 439      46.207   2.331  54.968  1.00  0.00      A   CL
ATOM   3512  HC3 DCE A 439      45.614   4.541  55.228  1.00  0.00      A    H
ATOM   3513  CT  DCE A 440      34.814  19.490   1.056  1.00  0.00      A    C
ATOM   3514  HC  DCE A 440      34.901  18.514   0.580  1.00  0.00      A    H
ATOM   3515  HC1 DCE A 440      35.090  20.277   0.353  1.00  0.00      A    H
ATOM   3516  Cl  DCE A 440      33.099  19.798   1.543  1.00  0.00      A   CL
ATOM   3517  CT1 DCE A 440      35.772  19.394   2.248  1.00  0.00      A    C
ATOM   3518  HC2 DCE A 440      36.829  19.452   1.988  1.00  0.00      A    H
ATOM   3519  Cl1 DCE A 440      35.480  20.740   3.397  1.00  0.00      A   CL
ATOM   3520  HC3 DCE A 440      35.631  18.482   2.827  1.00  0.00      A    H
ATOM   3521  CT  DCE A 441      22.663  29.149  50.747  1.00  0.00      A    C
ATOM   3522  HC  DCE A 441      21.663  29.467  51.045  1.00  0.00      A    H
ATOM   3523  HC1 DCE A 441      23.287  28.790  51.566  1.00  0.00      A    H
ATOM   3524  Cl  DCE A 441      22.399  27.849  49.638  1.00  0.00      A   CL
ATOM   3525  CT1 DCE A 441      23.566  30.280  50.269  1.00  0.00      A    C
ATOM   3526  HC2 DCE A 441      24.598  29.957  50.137  1.00  0.00      A    H
ATOM   3527  Cl1 DCE A 441      23.040  31.036  48.759  1.00  0.00      A   CL
ATOM   3528  HC3 DCE A 441      23.690  31.100  50.977  1.00  0.00      A    H
ATOM   3529  CT  DCE A 442      18.829  14.816  25.175  1.00  0.00      A    C
ATOM   3530  HC  DCE A 442      18.272  13.884  25.272  1.00  0.00      A    H
ATOM   3531  HC1 DCE A 442      19.656  14.892  25.881  1.00  0.00      A    H
ATOM   3532  Cl  DCE A 442      19.347  14.710  23.437  1.00  0.00      A   CL
ATOM   3533  CT1 DCE A 442      17.960  16.064  25.340  1.00  0.00      A    C
ATOM   3534  HC2 DCE A 442      18.202  16.870  24.647  1.00  0.00      A    H
ATOM   3535  Cl1 DCE A 442      16.415  15.533  24.599  1.00  0.00      A   CL
ATOM   3536  HC3 DCE A 442      17.820  16.329  26.388  1.00  0.00      A    H
ATOM   3537  CT  DCE A 443      52.445  16.422  48.813  1.00  0.00      A    C
ATOM   3538  HC  DCE A 443      51.644  16.532  48.082  1.00  0.00      A    H
ATOM   3539  HC1 DCE A 443      53.286  15.894  48.365  1.00  0.00      A    H
ATOM   3540  Cl  DCE A 443      52.982  18.057  49.424  1.00  0.00      A   CL
ATOM   3541  CT1 DCE A 443      51.713  15.703  49.978  1.00  0.00      A    C
ATOM   3542  HC2 DCE A 443      52.376  15.522  50.824  1.00  0.00      A    H
ATOM   3543  Cl1 DCE A 443      50.523  16.927  50.546  1.00  0.00      A   CL
ATOM   3544  HC3 DCE A 443      51.159  14.790  49.761  1.00  0.00      A    H
ATOM   3545  CT  DCE A 444      27.854  10.495  26.692  1.00  0.00      A    C
ATOM   3546  HC  DCE A 444      28.155  11.456  26.276  1.00  0.00      A    H
ATOM   3547  HC1 DCE A 444      28.159   9.730  25.977  1.00  0.00      A    H
ATOM   3548  Cl  DCE A 444      28.701  10.199  28.278  1.00  0.00      A   CL
ATOM   3549  CT1 DCE A 444      26.310  10.365  26.879  1.00  0.00      A    C
ATOM   3550  HC2 DCE A 444      25.872   9.382  27.056  1.00  0.00      A    H
ATOM   3551  Cl1 DCE A 444      25.849  11.445  28.162  1.00  0.00      A   CL
ATOM   3552  HC3 DCE A 444      25.816  10.717  25.973  1.00  0.00      A    H
ATOM   3553  CT  DCE A 445      14.447   2.925  35.473  1.00  0.00      A    C
ATOM   3554  HC  DCE A 445      13.747   2.090  35.502  1.00  0.00      A    H
ATOM   3555  HC1 DCE A 445      15.162   2.866  36.293  1.00  0.00      A    H
ATOM   3556  Cl  DCE A 445      15.374   2.996  34.049  1.00  0.00      A   CL
ATOM   3557  CT1 DCE A 445      13.764   4.207  35.572  1.00  0.00      A    C
ATOM   3558  HC2 DCE A 445      13.477   4.350  36.613  1.00  0.00      A    H
ATOM   3559  Cl1 DCE A 445      14.946   5.398  35.197  1.00  0.00      A   CL
ATOM   3560  HC3 DCE A 445      13.013   4.290  34.787  1.00  0.00      A    H
ATOM   3561  CT  DCE A 446      21.367  11.457  27.168  1.00  0.00      A    C
ATOM   3562  HC  DCE A 446      22.359  11.718  26.798  1.00  0.00      A    H
ATOM   3563  HC1 DCE A 446      21.552  11.088  28.177  1.00  0.00      A    H
ATOM   3564  Cl  DCE A 446      20.482  13.013  27.304  1.00  0.00      A   CL
ATOM   3565  CT1 DCE A 446      20.679  10.423  26.297  1.00  0.00      A    C
ATOM   3566  HC2 DCE A 446      20.604  10.923  25.331  1.00  0.00      A    H
ATOM   3567  Cl1 DCE A 446      21.749   9.064  26.160  1.00  0.00      A   CL
ATOM   3568  HC3 DCE A 446      19.688  10.160  26.665  1.00  0.00      A    H
ATOM   3569  CT  DCE A 447       2.366  53.724   1.404  1.00  0.00      A    C
ATOM   3570  HC  DCE A 447       2.920  52.959   1.947  1.00  0.00      A    H
ATOM   3571  HC1 DCE A 447       1.874  53.263   0.548  1.00  0.00      A    H
ATOM   3572  Cl  DCE A 447       1.047  54.241   2.511  1.00  0.00      A   CL
ATOM   3573  CT1 DCE A 447       3.463  54.670   1.057  1.00  0.00      A    C
ATOM   3574  HC2 DCE A 447       4.081  54.116   0.351  1.00  0.00      A    H
ATOM   3575  Cl1 DCE A 447       2.800  56.130   0.325  1.00  0.00      A   CL
ATOM   3576  HC3 DCE A 447       4.140  55.060   1.817  1.00  0.00      A    H
ATOM   3577  CT  DCE A 448       2.333  20.986  42.686  1.00  0.00      A    C
ATOM   3578  HC  DCE A 448       1.450  21.519  42.334  1.00  0.00      A    H
ATOM   3579  HC1 DCE A 448       2.121  20.095  43.277  1.00  0.00      A    H
ATOM   3580  Cl  DCE A 448       3.335  20.472  41.259  1.00  0.00      A   CL
ATOM   3581  CT1 DCE A 448       3.118  22.037  43.497  1.00  0.00      A    C
ATOM   3582  HC2 DCE A 448       2.582  22.504  44.324  1.00  0.00      A    H
ATOM   3583  Cl1 DCE A 448       4.745  21.482  43.991  1.00  0.00      A   CL
ATOM   3584  HC3 DCE A 448       3.328  22.825  42.774  1.00  0.00      A    H
ATOM   3585  CT  DCE A 449      50.129  36.037  30.304  1.00  0.00      A    C
ATOM   3586  HC  DCE A 449      49.522  35.723  31.153  1.00  0.00      A    H
ATOM   3587  HC1 DCE A 449      51.186  36.082  30.567  1.00  0.00      A    H
ATOM   3588  Cl  DCE A 449      49.920  34.922  28.999  1.00  0.00      A   CL
ATOM   3589  CT1 DCE A 449      49.736  37.400  29.877  1.00  0.00      A    C
ATOM   3590  HC2 DCE A 449      49.891  38.121  30.679  1.00  0.00      A    H
ATOM   3591  Cl1 DCE A 449      50.610  37.659  28.287  1.00  0.00      A   CL
ATOM   3592  HC3 DCE A 449      48.700  37.494  29.552  1.00  0.00      A    H
ATOM   3593  CT  DCE A 450      45.550  29.391  44.198  1.00  0.00      A    C
ATOM   3594  HC  DCE A 450      45.053  28.948  45.061  1.00  0.00      A    H
ATOM   3595  HC1 DCE A 450      45.086  29.167  43.237  1.00  0.00      A    H
ATOM   3596  Cl  DCE A 450      45.315  31.122  44.486  1.00  0.00      A   CL
ATOM   3597  CT1 DCE A 450      47.022  29.061  44.323  1.00  0.00      A    C
ATOM   3598  HC2 DCE A 450      47.338  28.282  43.629  1.00  0.00      A    H
ATOM   3599  Cl1 DCE A 450      47.926  30.524  43.990  1.00  0.00      A   CL
ATOM   3600  HC3 DCE A 450      47.210  28.689  45.330  1.00  0.00      A    H
ATOM   3601  CT  DCE A 451       8.546   3.164  38.501  1.00  0.00      A    C
ATOM   3602  HC  DCE A 451       8.274   3.529  37.511  1.00  0.00      A    H
ATOM   3603  HC1 DCE A 451       8.259   2.113  38.542  1.00  0.00      A    H
ATOM   3604  Cl  DCE A 451      10.335   3.123  38.542  1.00  0.00      A   CL
ATOM   3605  CT1 DCE A 451       7.913   4.018  39.619  1.00  0.00      A    C
ATOM   3606  HC2 DCE A 451       6.834   4.123  39.507  1.00  0.00      A    H
ATOM   3607  Cl1 DCE A 451       8.146   3.063  41.111  1.00  0.00      A   CL
ATOM   3608  HC3 DCE A 451       8.346   4.953  39.977  1.00  0.00      A    H
ATOM   3609  CT  DCE A 452      14.177   6.874  20.246  1.00  0.00      A    C
ATOM   3610  HC  DCE A 452      13.156   6.512  20.366  1.00  0.00      A    H
ATOM   3611  HC1 DCE A 452      14.823   6.660  21.097  1.00  0.00      A    H
ATOM   3612  Cl  DCE A 452      14.762   6.041  18.841  1.00  0.00      A   CL
ATOM   3613  CT1 DCE A 452      14.086   8.387  20.026  1.00  0.00      A    C
ATOM   3614  HC2 DCE A 452      13.478   8.817  20.822  1.00  0.00      A    H
ATOM   3615  Cl1 DCE A 452      15.672   9.213  19.938  1.00  0.00      A   CL
ATOM   3616  HC3 DCE A 452      13.604   8.551  19.062  1.00  0.00      A    H
ATOM   3617  CT  DCE A 453      45.610  19.314  49.935  1.00  0.00      A    C
ATOM   3618  HC  DCE A 453      44.552  19.050  49.937  1.00  0.00      A    H
ATOM   3619  HC1 DCE A 453      45.714  20.384  50.117  1.00  0.00      A    H
ATOM   3620  Cl  DCE A 453      46.425  18.601  51.391  1.00  0.00      A   CL
ATOM   3621  CT1 DCE A 453      46.341  18.832  48.690  1.00  0.00      A    C
ATOM   3622  HC2 DCE A 453      47.278  19.357  48.502  1.00  0.00      A    H
ATOM   3623  Cl1 DCE A 453      46.484  17.095  48.654  1.00  0.00      A   CL
ATOM   3624  HC3 DCE A 453      45.941  19.127  47.720  1.00  0.00      A    H
ATOM   3625  CT  DCE A 454      40.081  24.906  39.493  1.00  0.00      A    C
ATOM   3626  HC  DCE A 454      39.506  25.777  39.808  1.00  0.00      A    H
ATOM   3627  HC1 DCE A 454      39.874  24.655  38.452  1.00  0.00      A    H
ATOM   3628  Cl  DCE A 454      41.812  25.297  39.427  1.00  0.00      A   CL
ATOM   3629  CT1 DCE A 454      39.985  23.868  40.560  1.00  0.00      A    C
ATOM   3630  HC2 DCE A 454      40.497  24.156  41.478  1.00  0.00      A    H
ATOM   3631  Cl1 DCE A 454      38.321  23.551  40.873  1.00  0.00      A   CL
ATOM   3632  HC3 DCE A 454      40.430  22.947  40.182  1.00  0.00      A    H
ATOM   3633  CT  DCE A 455      20.192   0.088  16.258  1.00  0.00      A    C
ATOM   3634  HC  DCE A 455      20.484  -0.735  16.910  1.00  0.00      A    H
ATOM   3635  HC1 DCE A 455      21.128   0.647  16.263  1.00  0.00      A    H
ATOM   3636  Cl  DCE A 455      19.686  -0.408  14.598  1.00  0.00      A   CL
ATOM   3637  CT1 DCE A 455      19.083   0.860  16.926  1.00  0.00      A    C
ATOM   3638  HC2 DCE A 455      19.310   1.124  17.959  1.00  0.00      A    H
ATOM   3639  Cl1 DCE A 455      18.800   2.433  16.198  1.00  0.00      A   CL
ATOM   3640  HC3 DCE A 455      18.138   0.316  16.948  1.00  0.00      A    H
ATOM   3641  CT  DCE A 456      41.187  54.057   0.529  1.00  0.00      A    C
ATOM   3642  HC  DCE A 456      40.462  53.890  -0.267  1.00  0.00      A    H
ATOM   3643  HC1 DCE A 456      40.823  53.839   1.533  1.00  0.00      A    H
ATOM   3644  Cl  DCE A 456      42.620  53.043   0.148  1.00  0.00      A   CL
ATOM   3645  CT1 DCE A 456      41.740  55.445   0.369  1.00  0.00      A    C
ATOM   3646  HC2 DCE A 456      41.643  55.678  -0.691  1.00  0.00      A    H
ATOM   3647  Cl1 DCE A 456      40.812  56.666   1.378  1.00  0.00      A   CL
ATOM   3648  HC3 DCE A 456      42.792  55.482   0.655  1.00  0.00      A    H
ATOM   3649  CT  DCE A 457      46.008  37.343  33.674  1.00  0.00      A    C
ATOM   3650  HC  DCE A 457      46.161  38.377  33.981  1.00  0.00      A    H
ATOM   3651  HC1 DCE A 457      45.069  37.133  33.161  1.00  0.00      A    H
ATOM   3652  Cl  DCE A 457      47.211  36.907  32.548  1.00  0.00      A   CL
ATOM   3653  CT1 DCE A 457      46.019  36.418  34.935  1.00  0.00      A    C
ATOM   3654  HC2 DCE A 457      46.992  36.102  35.311  1.00  0.00      A    H
ATOM   3655  Cl1 DCE A 457      44.976  37.102  36.183  1.00  0.00      A   CL
ATOM   3656  HC3 DCE A 457      45.446  35.558  34.587  1.00  0.00      A    H
ATOM   3657  CT  DCE A 458      27.013  14.355  29.848  1.00  0.00      A    C
ATOM   3658  HC  DCE A 458      26.765  13.307  30.016  1.00  0.00      A    H
ATOM   3659  HC1 DCE A 458      26.136  14.959  29.616  1.00  0.00      A    H
ATOM   3660  Cl  DCE A 458      27.809  14.852  31.382  1.00  0.00      A   CL
ATOM   3661  CT1 DCE A 458      27.976  14.453  28.733  1.00  0.00      A    C
ATOM   3662  HC2 DCE A 458      28.633  13.590  28.625  1.00  0.00      A    H
ATOM   3663  Cl1 DCE A 458      27.051  14.387  27.142  1.00  0.00      A   CL
ATOM   3664  HC3 DCE A 458      28.490  15.410  28.638  1.00  0.00      A    H
ATOM   3665  CT  DCE A 459      13.685  38.323  43.722  1.00  0.00      A    C
ATOM   3666  HC  DCE A 459      13.026  39.170  43.910  1.00  0.00      A    H
ATOM   3667  HC1 DCE A 459      13.038  37.447  43.787  1.00  0.00      A    H
ATOM   3668  Cl  DCE A 459      14.276  38.433  42.058  1.00  0.00      A   CL
ATOM   3669  CT1 DCE A 459      14.754  38.159  44.783  1.00  0.00      A    C
ATOM   3670  HC2 DCE A 459      15.609  38.830  44.703  1.00  0.00      A    H
ATOM   3671  Cl1 DCE A 459      14.134  38.332  46.436  1.00  0.00      A   CL
ATOM   3672  HC3 DCE A 459      15.159  37.155  44.653  1.00  0.00      A    H
ATOM   3673  CT  DCE A 460       9.458  22.216  11.379  1.00  0.00      A    C
ATOM   3674  HC  DCE A 460      10.276  22.898  11.610  1.00  0.00      A    H
ATOM   3675  HC1 DCE A 460       8.559  22.831  11.414  1.00  0.00      A    H
ATOM   3676  Cl  DCE A 460       9.750  21.627   9.707  1.00  0.00      A   CL
ATOM   3677  CT1 DCE A 460       9.577  21.055  12.379  1.00  0.00      A    C
ATOM   3678  HC2 DCE A 460       9.591  21.250  13.451  1.00  0.00      A    H
ATOM   3679  Cl1 DCE A 460       8.113  20.076  12.017  1.00  0.00      A   CL
ATOM   3680  HC3 DCE A 460      10.423  20.396  12.187  1.00  0.00      A    H
ATOM   3681  CT  DCE A 461      32.391  13.849  42.050  1.00  0.00      A    C
ATOM   3682  HC  DCE A 461      33.354  13.496  41.679  1.00  0.00      A    H
ATOM   3683  HC1 DCE A 461      32.529  14.355  43.005  1.00  0.00      A    H
ATOM   3684  Cl  DCE A 461      31.786  15.075  40.913  1.00  0.00      A   CL
ATOM   3685  CT1 DCE A 461      31.536  12.698  42.412  1.00  0.00      A    C
ATOM   3686  HC2 DCE A 461      30.622  13.036  42.900  1.00  0.00      A    H
ATOM   3687  Cl1 DCE A 461      31.137  11.569  41.082  1.00  0.00      A   CL
ATOM   3688  HC3 DCE A 461      32.115  12.099  43.115  1.00  0.00      A    H
ATOM   3689  CT  DCE A 462      36.850  38.310   9.771  1.00  0.00      A    C
ATOM   3690  HC  DCE A 462      36.900  37.354   9.250  1.00  0.00      A    H
ATOM   3691  HC1 DCE A 462      36.805  38.205  10.855  1.00  0.00      A    H
ATOM   3692  Cl  DCE A 462      38.272  39.189   9.365  1.00  0.00      A   CL
ATOM   3693  CT1 DCE A 462      35.507  38.996   9.416  1.00  0.00      A    C
ATOM   3694  HC2 DCE A 462      35.247  39.009   8.358  1.00  0.00      A    H
ATOM   3695  Cl1 DCE A 462      34.208  38.310  10.428  1.00  0.00      A   CL
ATOM   3696  HC3 DCE A 462      35.514  40.051   9.692  1.00  0.00      A    H
ATOM   3697  CT  DCE A 463      -0.226   7.770  26.732  1.00  0.00      A    C
ATOM   3698  HC  DCE A 463      -0.217   6.885  27.369  1.00  0.00      A    H
ATOM   3699  HC1 DCE A 463      -0.224   7.369  25.719  1.00  0.00      A    H
ATOM   3700  Cl  DCE A 463      -1.705   8.631  27.303  1.00  0.00      A   CL
ATOM   3701  CT1 DCE A 463       1.112   8.550  26.935  1.00  0.00      A    C
ATOM   3702  HC2 DCE A 463       1.920   7.882  26.635  1.00  0.00      A    H
ATOM   3703  Cl1 DCE A 463       1.378  10.008  25.974  1.00  0.00      A   CL
ATOM   3704  HC3 DCE A 463       1.316   8.711  27.994  1.00  0.00      A    H
ATOM   3705  CT  DCE A 464      45.241  47.800  42.585  1.00  0.00      A    C
ATOM   3706  HC  DCE A 464      44.460  47.924  43.335  1.00  0.00      A    H
ATOM   3707  HC1 DCE A 464      45.414  48.815  42.226  1.00  0.00      A    H
ATOM   3708  Cl  DCE A 464      46.658  47.186  43.486  1.00  0.00      A   CL
ATOM   3709  CT1 DCE A 464      44.798  46.714  41.567  1.00  0.00      A    C
ATOM   3710  HC2 DCE A 464      44.170  47.218  40.832  1.00  0.00      A    H
ATOM   3711  Cl1 DCE A 464      46.214  45.998  40.605  1.00  0.00      A   CL
ATOM   3712  HC3 DCE A 464      44.361  45.894  42.137  1.00  0.00      A    H
ATOM   3713  CT  DCE A 465      41.824  52.345   4.548  1.00  0.00      A    C
ATOM   3714  HC  DCE A 465      41.363  52.116   3.587  1.00  0.00      A    H
ATOM   3715  HC1 DCE A 465      41.324  51.995   5.451  1.00  0.00      A    H
ATOM   3716  Cl  DCE A 465      43.319  51.378   4.528  1.00  0.00      A   CL
ATOM   3717  CT1 DCE A 465      42.140  53.832   4.703  1.00  0.00      A    C
ATOM   3718  HC2 DCE A 465      42.715  54.057   5.602  1.00  0.00      A    H
ATOM   3719  Cl1 DCE A 465      43.228  54.203   3.454  1.00  0.00      A   CL
ATOM   3720  HC3 DCE A 465      41.313  54.543   4.701  1.00  0.00      A    H
ATOM   3721  CT  DCE A 466      44.945  18.335  21.330  1.00  0.00      A    C
ATOM   3722  HC  DCE A 466      44.999  18.521  22.402  1.00  0.00      A    H
ATOM   3723  HC1 DCE A 466      43.968  18.660  20.971  1.00  0.00      A    H
ATOM   3724  Cl  DCE A 466      46.158  19.316  20.502  1.00  0.00      A   CL
ATOM   3725  CT1 DCE A 466      45.068  16.816  21.073  1.00  0.00      A    C
ATOM   3726  HC2 DCE A 466      44.242  16.227  21.470  1.00  0.00      A    H
ATOM   3727  Cl1 DCE A 466      45.192  16.493  19.318  1.00  0.00      A   CL
ATOM   3728  HC3 DCE A 466      45.955  16.388  21.540  1.00  0.00      A    H
ATOM   3729  CT  DCE A 467       5.093  38.084  44.084  1.00  0.00      A    C
ATOM   3730  HC  DCE A 467       6.118  38.450  44.024  1.00  0.00      A    H
ATOM   3731  HC1 DCE A 467       5.224  37.015  43.915  1.00  0.00      A    H
ATOM   3732  Cl  DCE A 467       4.331  38.304  45.679  1.00  0.00      A   CL
ATOM   3733  CT1 DCE A 467       4.345  38.869  43.029  1.00  0.00      A    C
ATOM   3734  HC2 DCE A 467       4.481  39.937  43.199  1.00  0.00      A    H
ATOM   3735  Cl1 DCE A 467       5.012  38.543  41.456  1.00  0.00      A   CL
ATOM   3736  HC3 DCE A 467       3.287  38.648  42.885  1.00  0.00      A    H
ATOM   3737  CT  DCE A 468      35.406  47.259  31.126  1.00  0.00      A    C
ATOM   3738  HC  DCE A 468      36.260  47.929  31.032  1.00  0.00      A    H
ATOM   3739  HC1 DCE A 468      34.547  47.912  31.283  1.00  0.00      A    H
ATOM   3740  Cl  DCE A 468      35.119  46.436  29.531  1.00  0.00      A   CL
ATOM   3741  CT1 DCE A 468      35.580  46.182  32.199  1.00  0.00      A    C
ATOM   3742  HC2 DCE A 468      35.436  46.719  33.137  1.00  0.00      A    H
ATOM   3743  Cl1 DCE A 468      34.449  44.849  32.156  1.00  0.00      A   CL
ATOM   3744  HC3 DCE A 468      36.563  45.712  32.184  1.00  0.00      A    H
ATOM   3745  CT  DCE A 469      50.851   2.898  42.205  1.00  0.00      A    C
ATOM   3746  HC  DCE A 469      50.512   3.934  42.231  1.00  0.00      A    H
ATOM   3747  HC1 DCE A 469      50.062   2.311  42.676  1.00  0.00      A    H
ATOM   3748  Cl  DCE A 469      50.838   2.310  40.563  1.00  0.00      A   CL
ATOM   3749  CT1 DCE A 469      52.168   2.609  42.925  1.00  0.00      A    C
ATOM   3750  HC2 DCE A 469      53.003   3.121  42.446  1.00  0.00      A    H
ATOM   3751  Cl1 DCE A 469      51.997   3.238  44.497  1.00  0.00      A   CL
ATOM   3752  HC3 DCE A 469      52.420   1.554  43.027  1.00  0.00      A    H
ATOM   3753  CT  DCE A 470      21.205  11.733  48.369  1.00  0.00      A    C
ATOM   3754  HC  DCE A 470      20.713  12.608  48.794  1.00  0.00      A    H
ATOM   3755  HC1 DCE A 470      21.873  11.572  49.216  1.00  0.00      A    H
ATOM   3756  Cl  DCE A 470      20.058  10.407  47.922  1.00  0.00      A   CL
ATOM   3757  CT1 DCE A 470      21.886  12.312  47.060  1.00  0.00      A    C
ATOM   3758  HC2 DCE A 470      22.908  11.991  46.859  1.00  0.00      A    H
ATOM   3759  Cl1 DCE A 470      20.962  11.481  45.729  1.00  0.00      A   CL
ATOM   3760  HC3 DCE A 470      21.788  13.395  46.981  1.00  0.00      A    H
ATOM   3761  CT  DCE A 471      43.986  44.927  29.644  1.00  0.00      A    C
ATOM   3762  HC  DCE A 471      43.815  44.088  28.970  1.00  0.00      A    H
ATOM   3763  HC1 DCE A 471      43.123  45.212  30.246  1.00  0.00      A    H
ATOM   3764  Cl  DCE A 471      45.216  44.256  30.816  1.00  0.00      A   CL
ATOM   3765  CT1 DCE A 471      44.581  46.138  28.875  1.00  0.00      A    C
ATOM   3766  HC2 DCE A 471      43.953  46.429  28.033  1.00  0.00      A    H
ATOM   3767  Cl1 DCE A 471      44.575  47.491  29.996  1.00  0.00      A   CL
ATOM   3768  HC3 DCE A 471      45.605  46.005  28.525  1.00  0.00      A    H
ATOM   3769  CT  DCE A 472       1.825   8.904  18.436  1.00  0.00      A    C
ATOM   3770  HC  DCE A 472       2.856   9.105  18.727  1.00  0.00      A    H
ATOM   3771  HC1 DCE A 472       1.642   7.841  18.593  1.00  0.00      A    H
ATOM   3772  Cl  DCE A 472       0.715   9.971  19.456  1.00  0.00      A   CL
ATOM   3773  CT1 DCE A 472       1.566   9.095  16.935  1.00  0.00      A    C
ATOM   3774  HC2 DCE A 472       1.758  10.109  16.584  1.00  0.00      A    H
ATOM   3775  Cl1 DCE A 472       2.843   8.290  16.043  1.00  0.00      A   CL
ATOM   3776  HC3 DCE A 472       0.652   8.624  16.573  1.00  0.00      A    H
ATOM   3777  CT  DCE A 473      33.108  23.190  35.755  1.00  0.00      A    C
ATOM   3778  HC  DCE A 473      32.524  23.936  35.216  1.00  0.00      A    H
ATOM   3779  HC1 DCE A 473      33.672  22.502  35.125  1.00  0.00      A    H
ATOM   3780  Cl  DCE A 473      34.260  24.079  36.750  1.00  0.00      A   CL
ATOM   3781  CT1 DCE A 473      32.149  22.377  36.673  1.00  0.00      A    C
ATOM   3782  HC2 DCE A 473      31.593  21.669  36.058  1.00  0.00      A    H
ATOM   3783  Cl1 DCE A 473      33.155  21.296  37.669  1.00  0.00      A   CL
ATOM   3784  HC3 DCE A 473      31.464  22.962  37.287  1.00  0.00      A    H
ATOM   3785  CT  DCE A 474      43.258  13.699  10.591  1.00  0.00      A    C
ATOM   3786  HC  DCE A 474      42.869  12.947  11.278  1.00  0.00      A    H
ATOM   3787  HC1 DCE A 474      42.773  14.639  10.855  1.00  0.00      A    H
ATOM   3788  Cl  DCE A 474      45.088  13.732  10.561  1.00  0.00      A   CL
ATOM   3789  CT1 DCE A 474      42.597  13.332   9.268  1.00  0.00      A    C
ATOM   3790  HC2 DCE A 474      42.787  12.290   9.008  1.00  0.00      A    H
ATOM   3791  Cl1 DCE A 474      40.780  13.492   9.357  1.00  0.00      A   CL
ATOM   3792  HC3 DCE A 474      43.024  13.916   8.452  1.00  0.00      A    H
ATOM   3793  CT  DCE A 475      27.398  38.214  26.211  1.00  0.00      A    C
ATOM   3794  HC  DCE A 475      27.559  37.406  25.498  1.00  0.00      A    H
ATOM   3795  HC1 DCE A 475      26.998  37.597  27.015  1.00  0.00      A    H
ATOM   3796  Cl  DCE A 475      29.029  38.819  26.689  1.00  0.00      A   CL
ATOM   3797  CT1 DCE A 475      26.401  39.318  25.826  1.00  0.00      A    C
ATOM   3798  HC2 DCE A 475      26.361  39.960  26.706  1.00  0.00      A    H
ATOM   3799  Cl1 DCE A 475      27.132  40.402  24.621  1.00  0.00      A   CL
ATOM   3800  HC3 DCE A 475      25.520  38.927  25.318  1.00  0.00      A    H
ATOM   3801  CT  DCE A 476      47.843   9.141  22.388  1.00  0.00      A    C
ATOM   3802  HC  DCE A 476      48.159   8.293  22.996  1.00  0.00      A    H
ATOM   3803  HC1 DCE A 476      46.782   8.945  22.235  1.00  0.00      A    H
ATOM   3804  Cl  DCE A 476      48.116  10.390  23.558  1.00  0.00      A   CL
ATOM   3805  CT1 DCE A 476      48.620   9.387  21.031  1.00  0.00      A    C
ATOM   3806  HC2 DCE A 476      49.701   9.455  21.150  1.00  0.00      A    H
ATOM   3807  Cl1 DCE A 476      48.316   8.097  19.800  1.00  0.00      A   CL
ATOM   3808  HC3 DCE A 476      48.407  10.307  20.487  1.00  0.00      A    H
ATOM   3809  CT  DCE A 477       2.435  13.226  23.987  1.00  0.00      A    C
ATOM   3810  HC  DCE A 477       1.880  13.018  24.901  1.00  0.00      A    H
ATOM   3811  HC1 DCE A 477       2.561  14.303  24.098  1.00  0.00      A    H
ATOM   3812  Cl  DCE A 477       4.009  12.344  24.110  1.00  0.00      A   CL
ATOM   3813  CT1 DCE A 477       1.596  12.970  22.675  1.00  0.00      A    C
ATOM   3814  HC2 DCE A 477       2.121  13.465  21.858  1.00  0.00      A    H
ATOM   3815  Cl1 DCE A 477       1.540  11.211  22.532  1.00  0.00      A   CL
ATOM   3816  HC3 DCE A 477       0.654  13.518  22.678  1.00  0.00      A    H
ATOM   3817  CT  DCE A 478      50.221  44.844   3.058  1.00  0.00      A    C
ATOM   3818  HC  DCE A 478      49.612  43.973   3.298  1.00  0.00      A    H
ATOM   3819  HC1 DCE A 478      51.275  44.565   3.055  1.00  0.00      A    H
ATOM   3820  Cl  DCE A 478      49.842  45.413   1.405  1.00  0.00      A   CL
ATOM   3821  CT1 DCE A 478      49.927  45.980   4.109  1.00  0.00      A    C
ATOM   3822  HC2 DCE A 478      48.857  46.170   4.193  1.00  0.00      A    H
ATOM   3823  Cl1 DCE A 478      50.146  45.418   5.785  1.00  0.00      A   CL
ATOM   3824  HC3 DCE A 478      50.491  46.889   3.901  1.00  0.00      A    H
ATOM   3825  CT  DCE A 479      13.008  33.022  14.843  1.00  0.00      A    C
ATOM   3826  HC  DCE A 479      12.075  33.255  15.355  1.00  0.00      A    H
ATOM   3827  HC1 DCE A 479      13.412  34.027  14.721  1.00  0.00      A    H
ATOM   3828  Cl  DCE A 479      14.160  32.219  15.855  1.00  0.00      A   CL
ATOM   3829  CT1 DCE A 479      12.839  32.228  13.545  1.00  0.00      A    C
ATOM   3830  HC2 DCE A 479      12.385  31.246  13.681  1.00  0.00      A    H
ATOM   3831  Cl1 DCE A 479      11.787  33.103  12.409  1.00  0.00      A   CL
ATOM   3832  HC3 DCE A 479      13.799  32.196  13.029  1.00  0.00      A    H
ATOM   3833  CT  DCE A 480      48.764  48.790  22.051  1.00  0.00      A    C
ATOM   3834  HC  DCE A 480      49.735  48.479  21.667  1.00  0.00      A    H
ATOM   3835  HC1 DCE A 480      48.928  48.906  23.123  1.00  0.00      A    H
ATOM   3836  Cl  DCE A 480      48.236  50.334  21.355  1.00  0.00      A   CL
ATOM   3837  CT1 DCE A 480      47.709  47.567  22.006  1.00  0.00      A    C
ATOM   3838  HC2 DCE A 480      46.765  47.808  22.496  1.00  0.00      A    H
ATOM   3839  Cl1 DCE A 480      47.180  47.208  20.304  1.00  0.00      A   CL
ATOM   3840  HC3 DCE A 480      48.038  46.655  22.503  1.00  0.00      A    H
ATOM   3841  CT  DCE A 481       6.434  11.288  46.726  1.00  0.00      A    C
ATOM   3842  HC  DCE A 481       5.979  12.270  46.851  1.00  0.00      A    H
ATOM   3843  HC1 DCE A 481       7.153  11.247  47.544  1.00  0.00      A    H
ATOM   3844  Cl  DCE A 481       5.360  10.008  47.087  1.00  0.00      A   CL
ATOM   3845  CT1 DCE A 481       6.856  11.134  45.325  1.00  0.00      A    C
ATOM   3846  HC2 DCE A 481       7.137  12.032  44.775  1.00  0.00      A    H
ATOM   3847  Cl1 DCE A 481       8.259  10.014  45.318  1.00  0.00      A   CL
ATOM   3848  HC3 DCE A 481       6.074  10.606  44.778  1.00  0.00      A    H
ATOM   3849  CT  DCE A 482      46.349  54.118  20.914  1.00  0.00      A    C
ATOM   3850  HC  DCE A 482      46.367  53.182  20.355  1.00  0.00      A    H
ATOM   3851  HC1 DCE A 482      46.581  53.956  21.966  1.00  0.00      A    H
ATOM   3852  Cl  DCE A 482      47.660  55.145  20.257  1.00  0.00      A   CL
ATOM   3853  CT1 DCE A 482      44.989  54.636  20.650  1.00  0.00      A    C
ATOM   3854  HC2 DCE A 482      44.912  55.598  21.156  1.00  0.00      A    H
ATOM   3855  Cl1 DCE A 482      44.848  54.904  18.885  1.00  0.00      A   CL
ATOM   3856  HC3 DCE A 482      44.254  53.908  20.994  1.00  0.00      A    H
ATOM   3857  CT  DCE A 483      43.166  50.764  29.967  1.00  0.00      A    C
ATOM   3858  HC  DCE A 483      42.361  50.041  30.097  1.00  0.00      A    H
ATOM   3859  HC1 DCE A 483      44.000  50.175  29.587  1.00  0.00      A    H
ATOM   3860  Cl  DCE A 483      42.804  51.878  28.641  1.00  0.00      A   CL
ATOM   3861  CT1 DCE A 483      43.351  51.512  31.315  1.00  0.00      A    C
ATOM   3862  HC2 DCE A 483      42.549  52.201  31.582  1.00  0.00      A    H
ATOM   3863  Cl1 DCE A 483      43.545  50.291  32.678  1.00  0.00      A   CL
ATOM   3864  HC3 DCE A 483      44.295  52.047  31.209  1.00  0.00      A    H
ATOM   3865  CT  DCE A 484      15.619   2.543   6.687  1.00  0.00      A    C
ATOM   3866  HC  DCE A 484      14.848   2.061   6.086  1.00  0.00      A    H
ATOM   3867  HC1 DCE A 484      15.554   2.097   7.679  1.00  0.00      A    H
ATOM   3868  Cl  DCE A 484      17.218   2.195   5.805  1.00  0.00      A   CL
ATOM   3869  CT1 DCE A 484      15.404   4.094   6.763  1.00  0.00      A    C
ATOM   3870  HC2 DCE A 484      14.505   4.372   7.315  1.00  0.00      A    H
ATOM   3871  Cl1 DCE A 484      16.827   4.843   7.539  1.00  0.00      A   CL
ATOM   3872  HC3 DCE A 484      15.217   4.569   5.800  1.00  0.00      A    H
ATOM   3873  CT  DCE A 485      44.922   5.672  10.955  1.00  0.00      A    C
ATOM   3874  HC  DCE A 485      44.076   6.358  10.915  1.00  0.00      A    H
ATOM   3875  HC1 DCE A 485      45.209   5.346   9.956  1.00  0.00      A    H
ATOM   3876  Cl  DCE A 485      46.119   6.541  11.861  1.00  0.00      A   CL
ATOM   3877  CT1 DCE A 485      44.464   4.338  11.611  1.00  0.00      A    C
ATOM   3878  HC2 DCE A 485      43.803   4.555  12.450  1.00  0.00      A    H
ATOM   3879  Cl1 DCE A 485      43.458   3.422  10.481  1.00  0.00      A   CL
ATOM   3880  HC3 DCE A 485      45.328   3.793  11.993  1.00  0.00      A    H
ATOM   3881  CT  DCE A 486       9.935  40.640  11.593  1.00  0.00      A    C
ATOM   3882  HC  DCE A 486       9.495  41.345  10.888  1.00  0.00      A    H
ATOM   3883  HC1 DCE A 486      11.023  40.701  11.597  1.00  0.00      A    H
ATOM   3884  Cl  DCE A 486       9.270  41.114  13.131  1.00  0.00      A   CL
ATOM   3885  CT1 DCE A 486       9.538  39.180  11.416  1.00  0.00      A    C
ATOM   3886  HC2 DCE A 486       9.763  38.487  12.227  1.00  0.00      A    H
ATOM   3887  Cl1 DCE A 486       7.763  39.016  11.215  1.00  0.00      A   CL
ATOM   3888  HC3 DCE A 486      10.064  38.879  10.510  1.00  0.00      A    H
ATOM   3889  CT  DCE A 487      34.775  12.867  38.171  1.00  0.00      A    C
ATOM   3890  HC  DCE A 487      35.715  12.627  37.675  1.00  0.00      A    H
ATOM   3891  HC1 DCE A 487      34.530  12.270  39.049  1.00  0.00      A    H
ATOM   3892  Cl  DCE A 487      35.095  14.478  38.712  1.00  0.00      A   CL
ATOM   3893  CT1 DCE A 487      33.696  12.898  37.124  1.00  0.00      A    C
ATOM   3894  HC2 DCE A 487      32.826  13.424  37.517  1.00  0.00      A    H
ATOM   3895  Cl1 DCE A 487      34.412  13.916  35.800  1.00  0.00      A   CL
ATOM   3896  HC3 DCE A 487      33.402  11.908  36.774  1.00  0.00      A    H
ATOM   3897  CT  DCE A 488      48.460  53.696  53.306  1.00  0.00      A    C
ATOM   3898  HC  DCE A 488      48.036  53.361  52.359  1.00  0.00      A    H
ATOM   3899  HC1 DCE A 488      49.462  53.269  53.358  1.00  0.00      A    H
ATOM   3900  Cl  DCE A 488      48.721  55.423  53.160  1.00  0.00      A   CL
ATOM   3901  CT1 DCE A 488      47.533  53.404  54.490  1.00  0.00      A    C
ATOM   3902  HC2 DCE A 488      46.945  52.487  54.471  1.00  0.00      A    H
ATOM   3903  Cl1 DCE A 488      48.496  53.312  56.029  1.00  0.00      A   CL
ATOM   3904  HC3 DCE A 488      46.779  54.190  54.514  1.00  0.00      A    H
ATOM   3905  CT  DCE A 489      28.998   0.980  40.348  1.00  0.00      A    C
ATOM   3906  HC  DCE A 489      29.948   0.621  39.951  1.00  0.00      A    H
ATOM   3907  HC1 DCE A 489      28.839   2.011  40.030  1.00  0.00      A    H
ATOM   3908  Cl  DCE A 489      27.823  -0.145  39.650  1.00  0.00      A   CL
ATOM   3909  CT1 DCE A 489      28.919   0.937  41.798  1.00  0.00      A    C
ATOM   3910  HC2 DCE A 489      29.724   1.561  42.186  1.00  0.00      A    H
ATOM   3911  Cl1 DCE A 489      27.250   1.176  42.478  1.00  0.00      A   CL
ATOM   3912  HC3 DCE A 489      29.258  -0.064  42.068  1.00  0.00      A    H
ATOM   3913  CT  DCE A 490      25.790  28.959  17.799  1.00  0.00      A    C
ATOM   3914  HC  DCE A 490      25.661  29.296  18.828  1.00  0.00      A    H
ATOM   3915  HC1 DCE A 490      26.192  29.799  17.233  1.00  0.00      A    H
ATOM   3916  Cl  DCE A 490      26.956  27.629  17.704  1.00  0.00      A   CL
ATOM   3917  CT1 DCE A 490      24.446  28.591  17.238  1.00  0.00      A    C
ATOM   3918  HC2 DCE A 490      24.499  28.379  16.170  1.00  0.00      A    H
ATOM   3919  Cl1 DCE A 490      23.820  27.170  18.072  1.00  0.00      A   CL
ATOM   3920  HC3 DCE A 490      23.716  29.377  17.427  1.00  0.00      A    H
ATOM   3921  CT  DCE A 491      43.152   8.790   5.241  1.00  0.00      A    C
ATOM   3922  HC  DCE A 491      43.721   9.561   5.762  1.00  0.00      A    H
ATOM   3923  HC1 DCE A 491      42.837   7.975   5.892  1.00  0.00      A    H
ATOM   3924  Cl  DCE A 491      41.619   9.491   4.643  1.00  0.00      A   CL
ATOM   3925  CT1 DCE A 491      43.887   8.246   3.996  1.00  0.00      A    C
ATOM   3926  HC2 DCE A 491      43.223   7.583   3.443  1.00  0.00      A    H
ATOM   3927  Cl1 DCE A 491      44.395   9.674   3.039  1.00  0.00      A   CL
ATOM   3928  HC3 DCE A 491      44.821   7.821   4.363  1.00  0.00      A    H
ATOM   3929  CT  DCE A 492      54.668  34.955  50.105  1.00  0.00      A    C
ATOM   3930  HC  DCE A 492      55.059  34.120  50.687  1.00  0.00      A    H
ATOM   3931  HC1 DCE A 492      55.255  34.936  49.188  1.00  0.00      A    H
ATOM   3932  Cl  DCE A 492      53.015  34.366  49.649  1.00  0.00      A   CL
ATOM   3933  CT1 DCE A 492      54.755  36.215  50.863  1.00  0.00      A    C
ATOM   3934  HC2 DCE A 492      55.753  36.621  50.697  1.00  0.00      A    H
ATOM   3935  Cl1 DCE A 492      53.674  37.485  50.189  1.00  0.00      A   CL
ATOM   3936  HC3 DCE A 492      54.590  36.179  51.940  1.00  0.00      A    H
ATOM   3937  CT  DCE A 493      38.195  20.819  19.552  1.00  0.00      A    C
ATOM   3938  HC  DCE A 493      38.674  21.335  18.720  1.00  0.00      A    H
ATOM   3939  HC1 DCE A 493      38.953  20.697  20.325  1.00  0.00      A    H
ATOM   3940  Cl  DCE A 493      36.753  21.728  20.050  1.00  0.00      A   CL
ATOM   3941  CT1 DCE A 493      37.734  19.494  19.121  1.00  0.00      A    C
ATOM   3942  HC2 DCE A 493      38.520  18.824  18.771  1.00  0.00      A    H
ATOM   3943  Cl1 DCE A 493      37.023  18.595  20.501  1.00  0.00      A   CL
ATOM   3944  HC3 DCE A 493      36.958  19.653  18.373  1.00  0.00      A    H
ATOM   3945  CT  DCE A 494      14.207  54.022  14.081  1.00  0.00      A    C
ATOM   3946  HC  DCE A 494      14.128  54.911  14.708  1.00  0.00      A    H
ATOM   3947  HC1 DCE A 494      13.504  53.304  14.504  1.00  0.00      A    H
ATOM   3948  Cl  DCE A 494      13.762  54.511  12.420  1.00  0.00      A   CL
ATOM   3949  CT1 DCE A 494      15.641  53.437  13.935  1.00  0.00      A    C
ATOM   3950  HC2 DCE A 494      15.819  52.889  14.860  1.00  0.00      A    H
ATOM   3951  Cl1 DCE A 494      15.796  52.207  12.617  1.00  0.00      A   CL
ATOM   3952  HC3 DCE A 494      16.375  54.215  13.728  1.00  0.00      A    H
ATOM   3953  CT  DCE A 495      37.159  38.564   5.042  1.00  0.00      A    C
ATOM   3954  HC  DCE A 495      36.698  38.319   6.000  1.00  0.00      A    H
ATOM   3955  HC1 DCE A 495      37.219  37.667   4.426  1.00  0.00      A    H
ATOM   3956  Cl  DCE A 495      36.119  39.556   4.043  1.00  0.00      A   CL
ATOM   3957  CT1 DCE A 495      38.423  39.283   5.292  1.00  0.00      A    C
ATOM   3958  HC2 DCE A 495      38.298  40.223   5.830  1.00  0.00      A    H
ATOM   3959  Cl1 DCE A 495      39.585  38.295   6.320  1.00  0.00      A   CL
ATOM   3960  HC3 DCE A 495      39.020  39.510   4.408  1.00  0.00      A    H
ATOM   3961  CT  DCE A 496      53.023  31.011   9.927  1.00  0.00      A    C
ATOM   3962  HC  DCE A 496      52.274  30.975   9.136  1.00  0.00      A    H
ATOM   3963  HC1 DCE A 496      53.297  32.015  10.250  1.00  0.00      A    H
ATOM   3964  Cl  DCE A 496      52.224  30.066  11.194  1.00  0.00      A   CL
ATOM   3965  CT1 DCE A 496      54.382  30.404   9.625  1.00  0.00      A    C
ATOM   3966  HC2 DCE A 496      54.739  30.713   8.642  1.00  0.00      A    H
ATOM   3967  Cl1 DCE A 496      55.419  30.931  10.939  1.00  0.00      A   CL
ATOM   3968  HC3 DCE A 496      54.371  29.321   9.497  1.00  0.00      A    H
ATOM   3969  CT  DCE A 497      36.736  23.504   5.391  1.00  0.00      A    C
ATOM   3970  HC  DCE A 497      37.291  23.038   4.577  1.00  0.00      A    H
ATOM   3971  HC1 DCE A 497      37.355  24.311   5.784  1.00  0.00      A    H
ATOM   3972  Cl  DCE A 497      35.232  24.282   4.740  1.00  0.00      A   CL
ATOM   3973  CT1 DCE A 497      36.308  22.462   6.417  1.00  0.00      A    C
ATOM   3974  HC2 DCE A 497      35.571  21.818   5.937  1.00  0.00      A    H
ATOM   3975  Cl1 DCE A 497      37.709  21.427   6.682  1.00  0.00      A   CL
ATOM   3976  HC3 DCE A 497      35.849  22.809   7.342  1.00  0.00      A    H
ATOM   3977  CT  DCE A 498      14.449  36.229  18.418  1.00  0.00      A    C
ATOM   3978  HC  DCE A 498      14.615  35.450  17.674  1.00  0.00      A    H
ATOM   3979  HC1 DCE A 498      13.466  36.617  18.152  1.00  0.00      A    H
ATOM   3980  Cl  DCE A 498      14.577  35.512  20.046  1.00  0.00      A   CL
ATOM   3981  CT1 DCE A 498      15.623  37.157  18.234  1.00  0.00      A    C
ATOM   3982  HC2 DCE A 498      15.514  37.371  17.171  1.00  0.00      A    H
ATOM   3983  Cl1 DCE A 498      15.438  38.665  19.182  1.00  0.00      A   CL
ATOM   3984  HC3 DCE A 498      16.561  36.651  18.465  1.00  0.00      A    H
ATOM   3985  CT  DCE A 499      51.207  31.390  32.049  1.00  0.00      A    C
ATOM   3986  HC  DCE A 499      51.278  30.317  32.224  1.00  0.00      A    H
ATOM   3987  HC1 DCE A 499      52.084  31.813  32.538  1.00  0.00      A    H
ATOM   3988  Cl  DCE A 499      51.336  31.697  30.308  1.00  0.00      A   CL
ATOM   3989  CT1 DCE A 499      49.969  31.996  32.563  1.00  0.00      A    C
ATOM   3990  HC2 DCE A 499      49.090  31.364  32.431  1.00  0.00      A    H
ATOM   3991  Cl1 DCE A 499      50.019  32.192  34.293  1.00  0.00      A   CL
ATOM   3992  HC3 DCE A 499      49.896  32.987  32.116  1.00  0.00      A    H
ATOM   3993  CT  DCE A 500       5.573   4.323   7.234  1.00  0.00      A    C
ATOM   3994  HC  DCE A 500       5.757   3.700   8.110  1.00  0.00      A    H
ATOM   3995  HC1 DCE A 500       4.592   4.777   7.369  1.00  0.00      A    H
ATOM   3996  Cl  DCE A 500       6.580   5.713   7.043  1.00  0.00      A   CL
ATOM   3997  CT1 DCE A 500       5.649   3.520   5.895  1.00  0.00      A    C
ATOM   3998  HC2 DCE A 500       5.276   4.135   5.076  1.00  0.00      A    H
ATOM   3999  Cl1 DCE A 500       7.310   3.173   5.404  1.00  0.00      A   CL
ATOM   4000  HC3 DCE A 500       5.156   2.548   5.926  1.00  0.00      A    H
ATOM   4001  CT  DCE A 501      48.272  31.782  11.758  1.00  0.00      A    C
ATOM   4002  HC  DCE A 501      48.869  32.212  10.953  1.00  0.00      A    H
ATOM   4003  HC1 DCE A 501      47.555  32.545  12.061  1.00  0.00      A    H
ATOM   4004  Cl  DCE A 501      47.169  30.736  10.967  1.00  0.00      A   CL
ATOM   4005  CT1 DCE A 501      48.976  31.126  12.950  1.00  0.00      A    C
ATOM   4006  HC2 DCE A 501      49.222  30.113  12.633  1.00  0.00      A    H
ATOM   4007  Cl1 DCE A 501      50.393  31.913  13.384  1.00  0.00      A   CL
ATOM   4008  HC3 DCE A 501      48.337  31.048  13.830  1.00  0.00      A    H
ATOM   4009  CT  DCE A 502      40.816  40.116  15.101  1.00  0.00      A    C
ATOM   4010  HC  DCE A 502      39.848  39.614  15.098  1.00  0.00      A    H
ATOM   4011  HC1 DCE A 502      41.058  40.298  16.148  1.00  0.00      A    H
ATOM   4012  Cl  DCE A 502      41.941  38.938  14.380  1.00  0.00      A   CL
ATOM   4013  CT1 DCE A 502      40.960  41.513  14.445  1.00  0.00      A    C
ATOM   4014  HC2 DCE A 502      41.945  41.910  14.202  1.00  0.00      A    H
ATOM   4015  Cl1 DCE A 502      39.977  41.551  12.933  1.00  0.00      A   CL
ATOM   4016  HC3 DCE A 502      40.577  42.293  15.103  1.00  0.00      A    H
ATOM   4017  CT  DCE A 503      47.917   4.296  33.644  1.00  0.00      A    C
ATOM   4018  HC  DCE A 503      48.172   4.145  34.693  1.00  0.00      A    H
ATOM   4019  HC1 DCE A 503      47.807   5.363  33.450  1.00  0.00      A    H
ATOM   4020  Cl  DCE A 503      49.375   3.737  32.641  1.00  0.00      A   CL
ATOM   4021  CT1 DCE A 503      46.693   3.533  33.145  1.00  0.00      A    C
ATOM   4022  HC2 DCE A 503      46.946   2.489  32.963  1.00  0.00      A    H
ATOM   4023  Cl1 DCE A 503      45.365   3.714  34.248  1.00  0.00      A   CL
ATOM   4024  HC3 DCE A 503      46.385   3.907  32.169  1.00  0.00      A    H
ATOM   4025  CT  DCE A 504      20.977  53.681  27.388  1.00  0.00      A    C
ATOM   4026  HC  DCE A 504      20.497  53.475  28.345  1.00  0.00      A    H
ATOM   4027  HC1 DCE A 504      21.599  54.576  27.387  1.00  0.00      A    H
ATOM   4028  Cl  DCE A 504      22.041  52.254  27.079  1.00  0.00      A   CL
ATOM   4029  CT1 DCE A 504      19.938  53.685  26.272  1.00  0.00      A    C
ATOM   4030  HC2 DCE A 504      20.375  53.580  25.279  1.00  0.00      A    H
ATOM   4031  Cl1 DCE A 504      18.874  52.377  26.452  1.00  0.00      A   CL
ATOM   4032  HC3 DCE A 504      19.361  54.605  26.369  1.00  0.00      A    H
ATOM   4033  CT  DCE A 505      37.034  20.845  10.691  1.00  0.00      A    C
ATOM   4034  HC  DCE A 505      37.660  21.023   9.817  1.00  0.00      A    H
ATOM   4035  HC1 DCE A 505      37.519  20.217  11.438  1.00  0.00      A    H
ATOM   4036  Cl  DCE A 505      36.579  22.371  11.500  1.00  0.00      A   CL
ATOM   4037  CT1 DCE A 505      35.780  20.095  10.138  1.00  0.00      A    C
ATOM   4038  HC2 DCE A 505      35.231  19.732  11.007  1.00  0.00      A    H
ATOM   4039  Cl1 DCE A 505      34.806  21.244   9.240  1.00  0.00      A   CL
ATOM   4040  HC3 DCE A 505      36.060  19.279   9.473  1.00  0.00      A    H
ATOM   4041  CT  DCE A 506      54.561  33.359  13.777  1.00  0.00      A    C
ATOM   4042  HC  DCE A 506      53.922  32.483  13.890  1.00  0.00      A    H
ATOM   4043  HC1 DCE A 506      55.253  33.204  12.949  1.00  0.00      A    H
ATOM   4044  Cl  DCE A 506      53.468  34.790  13.397  1.00  0.00      A   CL
ATOM   4045  CT1 DCE A 506      55.324  33.678  15.068  1.00  0.00      A    C
ATOM   4046  HC2 DCE A 506      55.962  34.559  15.008  1.00  0.00      A    H
ATOM   4047  Cl1 DCE A 506      54.257  33.982  16.441  1.00  0.00      A   CL
ATOM   4048  HC3 DCE A 506      55.984  32.861  15.361  1.00  0.00      A    H
ATOM   4049  CT  DCE A 507      29.774  38.380  20.662  1.00  0.00      A    C
ATOM   4050  HC  DCE A 507      29.966  37.308  20.608  1.00  0.00      A    H
ATOM   4051  HC1 DCE A 507      30.779  38.800  20.657  1.00  0.00      A    H
ATOM   4052  Cl  DCE A 507      28.824  38.994  19.201  1.00  0.00      A   CL
ATOM   4053  CT1 DCE A 507      28.947  38.700  21.861  1.00  0.00      A    C
ATOM   4054  HC2 DCE A 507      28.765  39.772  21.938  1.00  0.00      A    H
ATOM   4055  Cl1 DCE A 507      27.430  37.914  21.633  1.00  0.00      A   CL
ATOM   4056  HC3 DCE A 507      29.369  38.215  22.741  1.00  0.00      A    H
ATOM   4057  CT  DCE A 508      20.427  28.755  19.575  1.00  0.00      A    C
ATOM   4058  HC  DCE A 508      20.567  29.834  19.519  1.00  0.00      A    H
ATOM   4059  HC1 DCE A 508      20.900  28.198  18.765  1.00  0.00      A    H
ATOM   4060  Cl  DCE A 508      21.199  28.324  21.064  1.00  0.00      A   CL
ATOM   4061  CT1 DCE A 508      18.955  28.413  19.708  1.00  0.00      A    C
ATOM   4062  HC2 DCE A 508      18.499  28.403  18.718  1.00  0.00      A    H
ATOM   4063  Cl1 DCE A 508      18.816  26.801  20.506  1.00  0.00      A   CL
ATOM   4064  HC3 DCE A 508      18.411  29.112  20.343  1.00  0.00      A    H
ATOM   4065  CT  DCE A 509      17.515  50.421  15.918  1.00  0.00      A    C
ATOM   4066  HC  DCE A 509      18.156  50.956  15.218  1.00  0.00      A    H
ATOM   4067  HC1 DCE A 509      16.550  50.127  15.504  1.00  0.00      A    H
ATOM   4068  Cl  DCE A 509      18.466  48.929  16.363  1.00  0.00      A   CL
ATOM   4069  CT1 DCE A 509      17.364  51.239  17.237  1.00  0.00      A    C
ATOM   4070  HC2 DCE A 509      16.659  50.718  17.883  1.00  0.00      A    H
ATOM   4071  Cl1 DCE A 509      18.831  51.558  18.203  1.00  0.00      A   CL
ATOM   4072  HC3 DCE A 509      17.033  52.260  17.047  1.00  0.00      A    H
ATOM   4073  CT  DCE A 510      10.921  14.364  14.611  1.00  0.00      A    C
ATOM   4074  HC  DCE A 510      11.012  15.085  15.423  1.00  0.00      A    H
ATOM   4075  HC1 DCE A 510      10.183  14.693  13.880  1.00  0.00      A    H
ATOM   4076  Cl  DCE A 510      12.494  14.271  13.705  1.00  0.00      A   CL
ATOM   4077  CT1 DCE A 510      10.680  13.050  15.219  1.00  0.00      A    C
ATOM   4078  HC2 DCE A 510       9.781  13.003  15.833  1.00  0.00      A    H
ATOM   4079  Cl1 DCE A 510      10.646  11.791  13.939  1.00  0.00      A   CL
ATOM   4080  HC3 DCE A 510      11.524  12.791  15.858  1.00  0.00      A    H
ATOM   4081  CT  DCE A 511      32.271  18.238   5.763  1.00  0.00      A    C
ATOM   4082  HC  DCE A 511      31.302  18.436   6.221  1.00  0.00      A    H
ATOM   4083  HC1 DCE A 511      32.184  18.653   4.759  1.00  0.00      A    H
ATOM   4084  Cl  DCE A 511      33.570  19.280   6.512  1.00  0.00      A   CL
ATOM   4085  CT1 DCE A 511      32.679  16.786   5.839  1.00  0.00      A    C
ATOM   4086  HC2 DCE A 511      33.182  16.620   6.792  1.00  0.00      A    H
ATOM   4087  Cl1 DCE A 511      31.371  15.706   5.484  1.00  0.00      A   CL
ATOM   4088  HC3 DCE A 511      33.465  16.551   5.121  1.00  0.00      A    H
ATOM   4089  CT  DCE A 512      43.378  20.937  23.658  1.00  0.00      A    C
ATOM   4090  HC  DCE A 512      44.246  21.447  23.240  1.00  0.00      A    H
ATOM   4091  HC1 DCE A 512      43.510  19.873  23.459  1.00  0.00      A    H
ATOM   4092  Cl  DCE A 512      43.499  21.147  25.406  1.00  0.00      A   CL
ATOM   4093  CT1 DCE A 512      42.001  21.332  23.156  1.00  0.00      A    C
ATOM   4094  HC2 DCE A 512      42.125  22.313  22.696  1.00  0.00      A    H
ATOM   4095  Cl1 DCE A 512      41.333  20.160  21.900  1.00  0.00      A   CL
ATOM   4096  HC3 DCE A 512      41.168  21.552  23.824  1.00  0.00      A    H
ATOM   4097  CT  DCE A 513      54.671   0.345  54.164  1.00  0.00      A    C
ATOM   4098  HC  DCE A 513      54.393   0.649  55.174  1.00  0.00      A    H
ATOM   4099  HC1 DCE A 513      55.637   0.783  53.909  1.00  0.00      A    H
ATOM   4100  Cl  DCE A 513      54.816  -1.493  54.084  1.00  0.00      A   CL
ATOM   4101  CT1 DCE A 513      53.704   0.651  53.045  1.00  0.00      A    C
ATOM   4102  HC2 DCE A 513      53.924   0.328  52.028  1.00  0.00      A    H
ATOM   4103  Cl1 DCE A 513      52.234  -0.270  53.381  1.00  0.00      A   CL
ATOM   4104  HC3 DCE A 513      53.422   1.695  52.912  1.00  0.00      A    H
ATOM   4105  CT  DCE A 514      23.747  51.797  23.477  1.00  0.00      A    C
ATOM   4106  HC  DCE A 514      23.394  51.205  24.322  1.00  0.00      A    H
ATOM   4107  HC1 DCE A 514      23.325  51.345  22.580  1.00  0.00      A    H
ATOM   4108  Cl  DCE A 514      23.210  53.455  23.764  1.00  0.00      A   CL
ATOM   4109  CT1 DCE A 514      25.312  51.831  23.339  1.00  0.00      A    C
ATOM   4110  HC2 DCE A 514      25.616  50.805  23.133  1.00  0.00      A    H
ATOM   4111  Cl1 DCE A 514      25.799  52.947  22.024  1.00  0.00      A   CL
ATOM   4112  HC3 DCE A 514      25.877  52.111  24.228  1.00  0.00      A    H
ATOM   4113  CT  DCE A 515      46.839  25.805  17.835  1.00  0.00      A    C
ATOM   4114  HC  DCE A 515      47.907  25.690  17.647  1.00  0.00      A    H
ATOM   4115  HC1 DCE A 515      46.765  25.872  18.920  1.00  0.00      A    H
ATOM   4116  Cl  DCE A 515      46.198  27.267  17.126  1.00  0.00      A   CL
ATOM   4117  CT1 DCE A 515      46.114  24.453  17.389  1.00  0.00      A    C
ATOM   4118  HC2 DCE A 515      45.029  24.437  17.498  1.00  0.00      A    H
ATOM   4119  Cl1 DCE A 515      46.501  24.219  15.678  1.00  0.00      A   CL
ATOM   4120  HC3 DCE A 515      46.411  23.558  17.935  1.00  0.00      A    H
ATOM   4121  CT  DCE A 516      51.795  47.089  43.165  1.00  0.00      A    C
ATOM   4122  HC  DCE A 516      50.957  46.807  42.529  1.00  0.00      A    H
ATOM   4123  HC1 DCE A 516      51.684  46.511  44.082  1.00  0.00      A    H
ATOM   4124  Cl  DCE A 516      53.389  46.778  42.398  1.00  0.00      A   CL
ATOM   4125  CT1 DCE A 516      51.688  48.570  43.457  1.00  0.00      A    C
ATOM   4126  HC2 DCE A 516      51.513  49.148  42.549  1.00  0.00      A    H
ATOM   4127  Cl1 DCE A 516      50.203  48.820  44.377  1.00  0.00      A   CL
ATOM   4128  HC3 DCE A 516      52.583  48.937  43.959  1.00  0.00      A    H
ATOM   4129  CT  DCE A 517      45.544   1.876   8.216  1.00  0.00      A    C
ATOM   4130  HC  DCE A 517      45.114   2.871   8.332  1.00  0.00      A    H
ATOM   4131  HC1 DCE A 517      46.469   2.018   7.657  1.00  0.00      A    H
ATOM   4132  Cl  DCE A 517      46.083   1.255   9.774  1.00  0.00      A   CL
ATOM   4133  CT1 DCE A 517      44.595   0.810   7.627  1.00  0.00      A    C
ATOM   4134  HC2 DCE A 517      44.294   1.221   6.664  1.00  0.00      A    H
ATOM   4135  Cl1 DCE A 517      45.365  -0.783   7.456  1.00  0.00      A   CL
ATOM   4136  HC3 DCE A 517      43.807   0.664   8.366  1.00  0.00      A    H
ATOM   4137  CT  DCE A 518      27.825  50.713  43.350  1.00  0.00      A    C
ATOM   4138  HC  DCE A 518      27.182  50.452  44.190  1.00  0.00      A    H
ATOM   4139  HC1 DCE A 518      28.811  50.580  43.793  1.00  0.00      A    H
ATOM   4140  Cl  DCE A 518      27.814  49.427  42.065  1.00  0.00      A   CL
ATOM   4141  CT1 DCE A 518      27.456  52.084  42.772  1.00  0.00      A    C
ATOM   4142  HC2 DCE A 518      26.453  52.146  42.349  1.00  0.00      A    H
ATOM   4143  Cl1 DCE A 518      27.666  53.300  44.071  1.00  0.00      A   CL
ATOM   4144  HC3 DCE A 518      28.237  52.242  42.029  1.00  0.00      A    H
ATOM   4145  CT  DCE A 519      25.382  40.435  19.058  1.00  0.00      A    C
ATOM   4146  HC  DCE A 519      25.407  41.518  19.183  1.00  0.00      A    H
ATOM   4147  HC1 DCE A 519      26.407  40.199  19.345  1.00  0.00      A    H
ATOM   4148  Cl  DCE A 519      24.466  39.676  20.419  1.00  0.00      A   CL
ATOM   4149  CT1 DCE A 519      24.976  39.963  17.728  1.00  0.00      A    C
ATOM   4150  HC2 DCE A 519      25.093  38.879  17.701  1.00  0.00      A    H
ATOM   4151  Cl1 DCE A 519      23.320  40.291  17.380  1.00  0.00      A   CL
ATOM   4152  HC3 DCE A 519      25.671  40.458  17.050  1.00  0.00      A    H
ATOM   4153  CT  DCE A 520      14.259  34.455  32.663  1.00  0.00      A    C
ATOM   4154  HC  DCE A 520      13.745  35.300  33.121  1.00  0.00      A    H
ATOM   4155  HC1 DCE A 520      14.052  34.518  31.595  1.00  0.00      A    H
ATOM   4156  Cl  DCE A 520      16.036  34.617  32.950  1.00  0.00      A   CL
ATOM   4157  CT1 DCE A 520      13.788  33.081  33.102  1.00  0.00      A    C
ATOM   4158  HC2 DCE A 520      12.715  32.954  33.246  1.00  0.00      A    H
ATOM   4159  Cl1 DCE A 520      14.310  31.812  32.021  1.00  0.00      A   CL
ATOM   4160  HC3 DCE A 520      14.374  32.863  33.995  1.00  0.00      A    H
ATOM   4161  CT  DCE A 521      15.279  17.226  43.839  1.00  0.00      A    C
ATOM   4162  HC  DCE A 521      15.369  16.388  43.147  1.00  0.00      A    H
ATOM   4163  HC1 DCE A 521      16.305  17.442  44.139  1.00  0.00      A    H
ATOM   4164  Cl  DCE A 521      14.584  18.571  43.059  1.00  0.00      A   CL
ATOM   4165  CT1 DCE A 521      14.716  16.873  45.170  1.00  0.00      A    C
ATOM   4166  HC2 DCE A 521      15.299  16.072  45.624  1.00  0.00      A    H
ATOM   4167  Cl1 DCE A 521      14.935  18.439  46.235  1.00  0.00      A   CL
ATOM   4168  HC3 DCE A 521      13.688  16.514  45.138  1.00  0.00      A    H
ATOM   4169  CT  DCE A 522      16.349  12.771  20.443  1.00  0.00      A    C
ATOM   4170  HC  DCE A 522      15.588  12.760  19.663  1.00  0.00      A    H
ATOM   4171  HC1 DCE A 522      16.756  11.830  20.813  1.00  0.00      A    H
ATOM   4172  Cl  DCE A 522      17.803  13.621  19.819  1.00  0.00      A   CL
ATOM   4173  CT1 DCE A 522      15.922  13.585  21.744  1.00  0.00      A    C
ATOM   4174  HC2 DCE A 522      15.572  14.585  21.487  1.00  0.00      A    H
ATOM   4175  Cl1 DCE A 522      14.676  12.601  22.460  1.00  0.00      A   CL
ATOM   4176  HC3 DCE A 522      16.741  13.541  22.462  1.00  0.00      A    H
ATOM   4177  CT  DCE A 523       2.848  21.233  21.920  1.00  0.00      A    C
ATOM   4178  HC  DCE A 523       2.472  22.253  21.844  1.00  0.00      A    H
ATOM   4179  HC1 DCE A 523       2.434  20.656  21.093  1.00  0.00      A    H
ATOM   4180  Cl  DCE A 523       4.637  21.126  21.511  1.00  0.00      A   CL
ATOM   4181  CT1 DCE A 523       2.583  20.494  23.240  1.00  0.00      A    C
ATOM   4182  HC2 DCE A 523       3.109  19.542  23.175  1.00  0.00      A    H
ATOM   4183  Cl1 DCE A 523       3.356  21.385  24.590  1.00  0.00      A   CL
ATOM   4184  HC3 DCE A 523       1.547  20.266  23.488  1.00  0.00      A    H
ATOM   4185  CT  DCE A 524      35.286  30.662  21.830  1.00  0.00      A    C
ATOM   4186  HC  DCE A 524      35.162  31.652  21.392  1.00  0.00      A    H
ATOM   4187  HC1 DCE A 524      34.620  29.868  21.490  1.00  0.00      A    H
ATOM   4188  Cl  DCE A 524      36.942  30.167  21.281  1.00  0.00      A   CL
ATOM   4189  CT1 DCE A 524      35.272  30.637  23.337  1.00  0.00      A    C
ATOM   4190  HC2 DCE A 524      34.355  30.943  23.840  1.00  0.00      A    H
ATOM   4191  Cl1 DCE A 524      35.805  29.004  23.887  1.00  0.00      A   CL
ATOM   4192  HC3 DCE A 524      36.030  31.269  23.800  1.00  0.00      A    H
ATOM   4193  CT  DCE A 525      52.554  10.641  37.819  1.00  0.00      A    C
ATOM   4194  HC  DCE A 525      53.145   9.977  37.189  1.00  0.00      A    H
ATOM   4195  HC1 DCE A 525      52.863  11.679  37.691  1.00  0.00      A    H
ATOM   4196  Cl  DCE A 525      50.882  10.524  37.250  1.00  0.00      A   CL
ATOM   4197  CT1 DCE A 525      52.602  10.267  39.265  1.00  0.00      A    C
ATOM   4198  HC2 DCE A 525      51.941   9.415  39.426  1.00  0.00      A    H
ATOM   4199  Cl1 DCE A 525      54.235   9.763  39.813  1.00  0.00      A   CL
ATOM   4200  HC3 DCE A 525      52.428  11.039  40.015  1.00  0.00      A    H
ATOM   4201  CT  DCE A 526      13.508  48.005  15.752  1.00  0.00      A    C
ATOM   4202  HC  DCE A 526      12.957  48.104  16.687  1.00  0.00      A    H
ATOM   4203  HC1 DCE A 526      12.777  47.456  15.157  1.00  0.00      A    H
ATOM   4204  Cl  DCE A 526      13.887  49.555  14.840  1.00  0.00      A   CL
ATOM   4205  CT1 DCE A 526      14.847  47.219  16.051  1.00  0.00      A    C
ATOM   4206  HC2 DCE A 526      14.595  46.560  16.882  1.00  0.00      A    H
ATOM   4207  Cl1 DCE A 526      15.623  46.307  14.714  1.00  0.00      A   CL
ATOM   4208  HC3 DCE A 526      15.690  47.836  16.362  1.00  0.00      A    H
ATOM   4209  CT  DCE A 527      35.535   5.859   2.679  1.00  0.00      A    C
ATOM   4210  HC  DCE A 527      34.560   6.136   3.080  1.00  0.00      A    H
ATOM   4211  HC1 DCE A 527      35.322   5.017   2.021  1.00  0.00      A    H
ATOM   4212  Cl  DCE A 527      36.294   7.124   1.637  1.00  0.00      A   CL
ATOM   4213  CT1 DCE A 527      36.454   5.450   3.871  1.00  0.00      A    C
ATOM   4214  HC2 DCE A 527      36.134   4.561   4.415  1.00  0.00      A    H
ATOM   4215  Cl1 DCE A 527      37.965   4.944   3.070  1.00  0.00      A   CL
ATOM   4216  HC3 DCE A 527      36.685   6.251   4.572  1.00  0.00      A    H
ATOM   4217  CT  DCE A 528      51.733   8.156  49.355  1.00  0.00      A    C
ATOM   4218  HC  DCE A 528      52.575   7.871  49.987  1.00  0.00      A    H
ATOM   4219  HC1 DCE A 528      51.149   8.805  50.007  1.00  0.00      A    H
ATOM   4220  Cl  DCE A 528      52.351   9.100  48.032  1.00  0.00      A   CL
ATOM   4221  CT1 DCE A 528      50.860   7.009  48.802  1.00  0.00      A    C
ATOM   4222  HC2 DCE A 528      49.885   7.347  48.448  1.00  0.00      A    H
ATOM   4223  Cl1 DCE A 528      51.754   6.318  47.409  1.00  0.00      A   CL
ATOM   4224  HC3 DCE A 528      50.729   6.233  49.556  1.00  0.00      A    H
ATOM   4225  CT  DCE A 529      31.890  27.464  36.558  1.00  0.00      A    C
ATOM   4226  HC  DCE A 529      30.972  27.447  37.147  1.00  0.00      A    H
ATOM   4227  HC1 DCE A 529      32.555  26.802  37.113  1.00  0.00      A    H
ATOM   4228  Cl  DCE A 529      31.741  26.892  34.856  1.00  0.00      A   CL
ATOM   4229  CT1 DCE A 529      32.377  28.895  36.488  1.00  0.00      A    C
ATOM   4230  HC2 DCE A 529      32.311  29.425  37.438  1.00  0.00      A    H
ATOM   4231  Cl1 DCE A 529      33.993  29.195  35.790  1.00  0.00      A   CL
ATOM   4232  HC3 DCE A 529      31.724  29.495  35.854  1.00  0.00      A    H
ATOM   4233  CT  DCE A 530       0.916   6.257  34.395  1.00  0.00      A    C
ATOM   4234  HC  DCE A 530       1.340   6.303  35.398  1.00  0.00      A    H
ATOM   4235  HC1 DCE A 530       1.408   7.014  33.784  1.00  0.00      A    H
ATOM   4236  Cl  DCE A 530       1.223   4.665  33.779  1.00  0.00      A   CL
ATOM   4237  CT1 DCE A 530      -0.553   6.498  34.693  1.00  0.00      A    C
ATOM   4238  HC2 DCE A 530      -0.723   7.527  35.011  1.00  0.00      A    H
ATOM   4239  Cl1 DCE A 530      -1.566   6.282  33.264  1.00  0.00      A   CL
ATOM   4240  HC3 DCE A 530      -0.978   5.827  35.439  1.00  0.00      A    H
ATOM   4241  CT  DCE A 531       7.993  27.454  29.476  1.00  0.00      A    C
ATOM   4242  HC  DCE A 531       7.598  28.453  29.288  1.00  0.00      A    H
ATOM   4243  HC1 DCE A 531       9.053  27.386  29.720  1.00  0.00      A    H
ATOM   4244  Cl  DCE A 531       7.055  26.786  30.869  1.00  0.00      A   CL
ATOM   4245  CT1 DCE A 531       7.902  26.455  28.318  1.00  0.00      A    C
ATOM   4246  HC2 DCE A 531       6.852  26.167  28.274  1.00  0.00      A    H
ATOM   4247  Cl1 DCE A 531       8.646  27.074  26.761  1.00  0.00      A   CL
ATOM   4248  HC3 DCE A 531       8.309  25.459  28.494  1.00  0.00      A    H
ATOM   4249  CT  DCE A 532      55.111   4.892  40.250  1.00  0.00      A    C
ATOM   4250  HC  DCE A 532      56.023   4.421  40.619  1.00  0.00      A    H
ATOM   4251  HC1 DCE A 532      54.334   4.134  40.347  1.00  0.00      A    H
ATOM   4252  Cl  DCE A 532      54.717   6.200  41.311  1.00  0.00      A   CL
ATOM   4253  CT1 DCE A 532      55.114   5.484  38.777  1.00  0.00      A    C
ATOM   4254  HC2 DCE A 532      55.827   6.308  38.802  1.00  0.00      A    H
ATOM   4255  Cl1 DCE A 532      55.545   4.198  37.633  1.00  0.00      A   CL
ATOM   4256  HC3 DCE A 532      54.162   5.858  38.403  1.00  0.00      A    H
ATOM   4257  CT  DCE A 533      10.222  43.343  47.837  1.00  0.00      A    C
ATOM   4258  HC  DCE A 533      10.020  43.418  46.769  1.00  0.00      A    H
ATOM   4259  HC1 DCE A 533      11.010  44.057  48.075  1.00  0.00      A    H
ATOM   4260  Cl  DCE A 533       8.826  43.938  48.823  1.00  0.00      A   CL
ATOM   4261  CT1 DCE A 533      10.563  41.882  48.253  1.00  0.00      A    C
ATOM   4262  HC2 DCE A 533       9.687  41.244  48.135  1.00  0.00      A    H
ATOM   4263  Cl1 DCE A 533      11.751  41.311  47.025  1.00  0.00      A   CL
ATOM   4264  HC3 DCE A 533      10.917  41.896  49.284  1.00  0.00      A    H
ATOM   4265  CT  DCE A 534      39.965   8.107  22.579  1.00  0.00      A    C
ATOM   4266  HC  DCE A 534      40.821   8.665  22.957  1.00  0.00      A    H
ATOM   4267  HC1 DCE A 534      39.589   8.828  21.853  1.00  0.00      A    H
ATOM   4268  Cl  DCE A 534      40.699   6.655  21.720  1.00  0.00      A   CL
ATOM   4269  CT1 DCE A 534      38.825   7.550  23.412  1.00  0.00      A    C
ATOM   4270  HC2 DCE A 534      39.270   6.986  24.231  1.00  0.00      A    H
ATOM   4271  Cl1 DCE A 534      38.001   8.878  24.164  1.00  0.00      A   CL
ATOM   4272  HC3 DCE A 534      38.067   7.098  22.773  1.00  0.00      A    H
ATOM   4273  CT  DCE A 535      48.270  46.832  46.753  1.00  0.00      A    C
ATOM   4274  HC  DCE A 535      47.884  45.835  46.540  1.00  0.00      A    H
ATOM   4275  HC1 DCE A 535      48.160  47.375  45.814  1.00  0.00      A    H
ATOM   4276  Cl  DCE A 535      47.210  47.584  48.051  1.00  0.00      A   CL
ATOM   4277  CT1 DCE A 535      49.673  46.834  47.308  1.00  0.00      A    C
ATOM   4278  HC2 DCE A 535      50.448  46.786  46.543  1.00  0.00      A    H
ATOM   4279  Cl1 DCE A 535      50.093  48.322  48.306  1.00  0.00      A   CL
ATOM   4280  HC3 DCE A 535      49.834  45.920  47.879  1.00  0.00      A    H
ATOM   4281  CT  DCE A 536      55.300  17.460  21.990  1.00  0.00      A    C
ATOM   4282  HC  DCE A 536      55.729  18.290  21.430  1.00  0.00      A    H
ATOM   4283  HC1 DCE A 536      55.432  16.533  21.431  1.00  0.00      A    H
ATOM   4284  Cl  DCE A 536      56.282  17.528  23.504  1.00  0.00      A   CL
ATOM   4285  CT1 DCE A 536      53.811  17.615  22.427  1.00  0.00      A    C
ATOM   4286  HC2 DCE A 536      53.451  16.645  22.768  1.00  0.00      A    H
ATOM   4287  Cl1 DCE A 536      53.812  18.771  23.757  1.00  0.00      A   CL
ATOM   4288  HC3 DCE A 536      53.114  17.855  21.624  1.00  0.00      A    H
ATOM   4289  CT  DCE A 537      37.291  17.750   5.198  1.00  0.00      A    C
ATOM   4290  HC  DCE A 537      37.786  18.116   6.098  1.00  0.00      A    H
ATOM   4291  HC1 DCE A 537      36.669  18.578   4.856  1.00  0.00      A    H
ATOM   4292  Cl  DCE A 537      38.455  17.148   4.060  1.00  0.00      A   CL
ATOM   4293  CT1 DCE A 537      36.412  16.601   5.542  1.00  0.00      A    C
ATOM   4294  HC2 DCE A 537      35.519  16.971   6.046  1.00  0.00      A    H
ATOM   4295  Cl1 DCE A 537      35.902  15.757   3.983  1.00  0.00      A   CL
ATOM   4296  HC3 DCE A 537      36.812  15.819   6.188  1.00  0.00      A    H
ATOM   4297  CT  DCE A 538      32.469  51.209  10.931  1.00  0.00      A    C
ATOM   4298  HC  DCE A 538      33.326  50.703  11.375  1.00  0.00      A    H
ATOM   4299  HC1 DCE A 538      32.059  51.837  11.721  1.00  0.00      A    H
ATOM   4300  Cl  DCE A 538      33.040  52.397   9.712  1.00  0.00      A   CL
ATOM   4301  CT1 DCE A 538      31.436  50.320  10.302  1.00  0.00      A    C
ATOM   4302  HC2 DCE A 538      31.892  49.906   9.402  1.00  0.00      A    H
ATOM   4303  Cl1 DCE A 538      31.102  49.095  11.504  1.00  0.00      A   CL
ATOM   4304  HC3 DCE A 538      30.528  50.803   9.940  1.00  0.00      A    H
ATOM   4305  CT  DCE A 539      47.278   8.312   9.346  1.00  0.00      A    C
ATOM   4306  HC  DCE A 539      47.308   8.767  10.336  1.00  0.00      A    H
ATOM   4307  HC1 DCE A 539      46.324   7.859   9.078  1.00  0.00      A    H
ATOM   4308  Cl  DCE A 539      47.689   9.602   8.234  1.00  0.00      A   CL
ATOM   4309  CT1 DCE A 539      48.353   7.271   9.216  1.00  0.00      A    C
ATOM   4310  HC2 DCE A 539      48.434   7.047   8.153  1.00  0.00      A    H
ATOM   4311  Cl1 DCE A 539      49.880   7.931   9.688  1.00  0.00      A   CL
ATOM   4312  HC3 DCE A 539      48.146   6.344   9.752  1.00  0.00      A    H
ATOM   4313  CT  DCE A 540      35.081  29.692   8.424  1.00  0.00      A    C
ATOM   4314  HC  DCE A 540      36.058  30.162   8.534  1.00  0.00      A    H
ATOM   4315  HC1 DCE A 540      34.404  30.520   8.211  1.00  0.00      A    H
ATOM   4316  Cl  DCE A 540      35.136  28.556   7.029  1.00  0.00      A   CL
ATOM   4317  CT1 DCE A 540      34.795  29.019   9.742  1.00  0.00      A    C
ATOM   4318  HC2 DCE A 540      35.063  27.969   9.625  1.00  0.00      A    H
ATOM   4319  Cl1 DCE A 540      35.734  29.993  10.943  1.00  0.00      A   CL
ATOM   4320  HC3 DCE A 540      33.727  29.168   9.902  1.00  0.00      A    H
ATOM   4321  CT  DCE A 541      16.890  38.075  31.531  1.00  0.00      A    C
ATOM   4322  HC  DCE A 541      16.398  37.797  30.599  1.00  0.00      A    H
ATOM   4323  HC1 DCE A 541      17.244  37.215  32.100  1.00  0.00      A    H
ATOM   4324  Cl  DCE A 541      18.244  39.188  31.377  1.00  0.00      A   CL
ATOM   4325  CT1 DCE A 541      15.808  38.845  32.319  1.00  0.00      A    C
ATOM   4326  HC2 DCE A 541      16.180  39.152  33.296  1.00  0.00      A    H
ATOM   4327  Cl1 DCE A 541      15.369  40.323  31.370  1.00  0.00      A   CL
ATOM   4328  HC3 DCE A 541      14.893  38.274  32.473  1.00  0.00      A    H
ATOM   4329  CT  DCE A 542      42.697  24.481  19.222  1.00  0.00      A    C
ATOM   4330  HC  DCE A 542      42.973  23.911  18.335  1.00  0.00      A    H
ATOM   4331  HC1 DCE A 542      43.666  24.595  19.709  1.00  0.00      A    H
ATOM   4332  Cl  DCE A 542      42.430  26.154  18.739  1.00  0.00      A   CL
ATOM   4333  CT1 DCE A 542      41.645  23.771  20.084  1.00  0.00      A    C
ATOM   4334  HC2 DCE A 542      41.822  23.834  21.158  1.00  0.00      A    H
ATOM   4335  Cl1 DCE A 542      40.029  24.237  19.719  1.00  0.00      A   CL
ATOM   4336  HC3 DCE A 542      41.669  22.709  19.841  1.00  0.00      A    H
ATOM   4337  CT  DCE A 543      30.652  47.649   6.098  1.00  0.00      A    C
ATOM   4338  HC  DCE A 543      31.576  47.947   5.604  1.00  0.00      A    H
ATOM   4339  HC1 DCE A 543      30.905  47.350   7.116  1.00  0.00      A    H
ATOM   4340  Cl  DCE A 543      29.622  49.049   6.217  1.00  0.00      A   CL
ATOM   4341  CT1 DCE A 543      30.064  46.443   5.223  1.00  0.00      A    C
ATOM   4342  HC2 DCE A 543      29.633  46.965   4.368  1.00  0.00      A    H
ATOM   4343  Cl1 DCE A 543      31.406  45.429   4.793  1.00  0.00      A   CL
ATOM   4344  HC3 DCE A 543      29.332  45.785   5.691  1.00  0.00      A    H
ATOM   4345  CT  DCE A 544      55.516  27.568  49.206  1.00  0.00      A    C
ATOM   4346  HC  DCE A 544      56.318  27.166  48.587  1.00  0.00      A    H
ATOM   4347  HC1 DCE A 544      55.882  27.644  50.230  1.00  0.00      A    H
ATOM   4348  Cl  DCE A 544      55.159  29.167  48.495  1.00  0.00      A   CL
ATOM   4349  CT1 DCE A 544      54.195  26.845  48.970  1.00  0.00      A    C
ATOM   4350  HC2 DCE A 544      53.387  27.479  49.336  1.00  0.00      A    H
ATOM   4351  Cl1 DCE A 544      53.775  26.354  47.253  1.00  0.00      A   CL
ATOM   4352  HC3 DCE A 544      54.281  25.943  49.576  1.00  0.00      A    H
ATOM   4353  CT  DCE A 545      51.894  25.166  43.858  1.00  0.00      A    C
ATOM   4354  HC  DCE A 545      51.873  24.933  44.922  1.00  0.00      A    H
ATOM   4355  HC1 DCE A 545      52.875  25.443  43.470  1.00  0.00      A    H
ATOM   4356  Cl  DCE A 545      51.372  23.652  42.968  1.00  0.00      A   CL
ATOM   4357  CT1 DCE A 545      50.979  26.333  43.422  1.00  0.00      A    C
ATOM   4358  HC2 DCE A 545      49.934  26.129  43.190  1.00  0.00      A    H
ATOM   4359  Cl1 DCE A 545      51.143  27.569  44.719  1.00  0.00      A   CL
ATOM   4360  HC3 DCE A 545      51.396  26.803  42.531  1.00  0.00      A    H
ATOM   4361  CT  DCE A 546       9.507  17.479  27.551  1.00  0.00      A    C
ATOM   4362  HC  DCE A 546       9.245  16.810  26.732  1.00  0.00      A    H
ATOM   4363  HC1 DCE A 546       8.762  18.274  27.551  1.00  0.00      A    H
ATOM   4364  Cl  DCE A 546       9.572  16.839  29.209  1.00  0.00      A   CL
ATOM   4365  CT1 DCE A 546      10.878  18.167  27.295  1.00  0.00      A    C
ATOM   4366  HC2 DCE A 546      11.753  17.546  27.488  1.00  0.00      A    H
ATOM   4367  Cl1 DCE A 546      10.977  18.868  25.711  1.00  0.00      A   CL
ATOM   4368  HC3 DCE A 546      10.974  18.970  28.025  1.00  0.00      A    H
ATOM   4369  CT  DCE A 547      44.769  18.994   4.763  1.00  0.00      A    C
ATOM   4370  HC  DCE A 547      44.648  18.955   5.846  1.00  0.00      A    H
ATOM   4371  HC1 DCE A 547      43.920  19.523   4.329  1.00  0.00      A    H
ATOM   4372  Cl  DCE A 547      46.235  19.973   4.483  1.00  0.00      A   CL
ATOM   4373  CT1 DCE A 547      44.852  17.651   4.057  1.00  0.00      A    C
ATOM   4374  HC2 DCE A 547      43.886  17.159   3.939  1.00  0.00      A    H
ATOM   4375  Cl1 DCE A 547      45.555  17.829   2.453  1.00  0.00      A   CL
ATOM   4376  HC3 DCE A 547      45.457  17.042   4.729  1.00  0.00      A    H
ATOM   4377  CT  DCE A 548      54.083  40.348  29.587  1.00  0.00      A    C
ATOM   4378  HC  DCE A 548      54.049  41.299  30.118  1.00  0.00      A    H
ATOM   4379  HC1 DCE A 548      53.835  40.342  28.526  1.00  0.00      A    H
ATOM   4380  Cl  DCE A 548      55.775  39.828  29.685  1.00  0.00      A   CL
ATOM   4381  CT1 DCE A 548      53.266  39.311  30.360  1.00  0.00      A    C
ATOM   4382  HC2 DCE A 548      52.242  39.342  29.988  1.00  0.00      A    H
ATOM   4383  Cl1 DCE A 548      53.905  37.734  29.980  1.00  0.00      A   CL
ATOM   4384  HC3 DCE A 548      53.061  39.513  31.412  1.00  0.00      A    H
ATOM   4385  CT  DCE A 549      40.010  29.021  12.708  1.00  0.00      A    C
ATOM   4386  HC  DCE A 549      39.925  28.303  13.524  1.00  0.00      A    H
ATOM   4387  HC1 DCE A 549      39.184  29.732  12.686  1.00  0.00      A    H
ATOM   4388  Cl  DCE A 549      41.504  29.988  12.908  1.00  0.00      A   CL
ATOM   4389  CT1 DCE A 549      40.097  28.216  11.427  1.00  0.00      A    C
ATOM   4390  HC2 DCE A 549      40.866  27.445  11.470  1.00  0.00      A    H
ATOM   4391  Cl1 DCE A 549      38.484  27.466  11.310  1.00  0.00      A   CL
ATOM   4392  HC3 DCE A 549      40.323  28.850  10.570  1.00  0.00      A    H
ATOM   4393  CT  DCE A 550      45.147  15.021  51.388  1.00  0.00      A    C
ATOM   4394  HC  DCE A 550      45.732  15.837  50.964  1.00  0.00      A    H
ATOM   4395  HC1 DCE A 550      45.300  15.231  52.447  1.00  0.00      A    H
ATOM   4396  Cl  DCE A 550      43.474  15.161  50.914  1.00  0.00      A   CL
ATOM   4397  CT1 DCE A 550      45.799  13.761  50.856  1.00  0.00      A    C
ATOM   4398  HC2 DCE A 550      45.838  13.564  49.784  1.00  0.00      A    H
ATOM   4399  Cl1 DCE A 550      47.510  13.793  51.318  1.00  0.00      A   CL
ATOM   4400  HC3 DCE A 550      45.333  13.008  51.490  1.00  0.00      A    H
ATOM   4401  CT  DCE A 551      48.758  27.130  13.870  1.00  0.00      A    C
ATOM   4402  HC  DCE A 551      49.511  27.818  13.486  1.00  0.00      A    H
ATOM   4403  HC1 DCE A 551      49.010  26.999  14.923  1.00  0.00      A    H
ATOM   4404  Cl  DCE A 551      47.074  27.732  13.702  1.00  0.00      A   CL
ATOM   4405  CT1 DCE A 551      48.899  25.772  13.137  1.00  0.00      A    C
ATOM   4406  HC2 DCE A 551      48.080  25.071  13.297  1.00  0.00      A    H
ATOM   4407  Cl1 DCE A 551      48.694  26.130  11.407  1.00  0.00      A   CL
ATOM   4408  HC3 DCE A 551      49.854  25.301  13.370  1.00  0.00      A    H
ATOM   4409  CT  DCE A 552      46.329   8.712  49.443  1.00  0.00      A    C
ATOM   4410  HC  DCE A 552      46.132   8.372  48.426  1.00  0.00      A    H
ATOM   4411  HC1 DCE A 552      45.767   8.020  50.069  1.00  0.00      A    H
ATOM   4412  Cl  DCE A 552      48.048   8.623  49.948  1.00  0.00      A   CL
ATOM   4413  CT1 DCE A 552      45.893  10.094  49.780  1.00  0.00      A    C
ATOM   4414  HC2 DCE A 552      44.869  10.429  49.609  1.00  0.00      A    H
ATOM   4415  Cl1 DCE A 552      46.035  10.239  51.552  1.00  0.00      A   CL
ATOM   4416  HC3 DCE A 552      46.706  10.698  49.378  1.00  0.00      A    H
ATOM   4417  CT  DCE A 553      36.826  10.413  36.439  1.00  0.00      A    C
ATOM   4418  HC  DCE A 553      37.136  11.349  36.904  1.00  0.00      A    H
ATOM   4419  HC1 DCE A 553      35.741  10.323  36.391  1.00  0.00      A    H
ATOM   4420  Cl  DCE A 553      37.348  10.551  34.713  1.00  0.00      A   CL
ATOM   4421  CT1 DCE A 553      37.543   9.243  37.117  1.00  0.00      A    C
ATOM   4422  HC2 DCE A 553      37.059   8.340  36.744  1.00  0.00      A    H
ATOM   4423  Cl1 DCE A 553      39.201   9.167  36.545  1.00  0.00      A   CL
ATOM   4424  HC3 DCE A 553      37.507   9.195  38.205  1.00  0.00      A    H
ATOM   4425  CT  DCE A 554      15.605   4.711  50.159  1.00  0.00      A    C
ATOM   4426  HC  DCE A 554      15.167   5.564  50.677  1.00  0.00      A    H
ATOM   4427  HC1 DCE A 554      16.513   4.418  50.687  1.00  0.00      A    H
ATOM   4428  Cl  DCE A 554      14.489   3.341  50.237  1.00  0.00      A   CL
ATOM   4429  CT1 DCE A 554      15.895   4.957  48.680  1.00  0.00      A    C
ATOM   4430  HC2 DCE A 554      16.265   4.036  48.231  1.00  0.00      A    H
ATOM   4431  Cl1 DCE A 554      14.457   5.359  47.668  1.00  0.00      A   CL
ATOM   4432  HC3 DCE A 554      16.719   5.645  48.494  1.00  0.00      A    H
ATOM   4433  CT  DCE A 555       6.426  14.922  24.778  1.00  0.00      A    C
ATOM   4434  HC  DCE A 555       5.711  15.175  23.995  1.00  0.00      A    H
ATOM   4435  HC1 DCE A 555       7.164  15.711  24.629  1.00  0.00      A    H
ATOM   4436  Cl  DCE A 555       5.483  15.158  26.230  1.00  0.00      A   CL
ATOM   4437  CT1 DCE A 555       7.094  13.564  24.821  1.00  0.00      A    C
ATOM   4438  HC2 DCE A 555       7.730  13.414  23.949  1.00  0.00      A    H
ATOM   4439  Cl1 DCE A 555       8.078  13.435  26.263  1.00  0.00      A   CL
ATOM   4440  HC3 DCE A 555       6.281  12.850  24.950  1.00  0.00      A    H
ATOM   4441  CT  DCE A 556       0.899  46.142  44.775  1.00  0.00      A    C
ATOM   4442  HC  DCE A 556       0.541  47.150  44.564  1.00  0.00      A    H
ATOM   4443  HC1 DCE A 556       1.712  46.341  45.473  1.00  0.00      A    H
ATOM   4444  Cl  DCE A 556      -0.366  45.279  45.573  1.00  0.00      A   CL
ATOM   4445  CT1 DCE A 556       1.268  45.320  43.466  1.00  0.00      A    C
ATOM   4446  HC2 DCE A 556       0.290  45.242  42.991  1.00  0.00      A    H
ATOM   4447  Cl1 DCE A 556       2.586  46.062  42.407  1.00  0.00      A   CL
ATOM   4448  HC3 DCE A 556       1.562  44.308  43.745  1.00  0.00      A    H
ATOM   4449  CT  DCE A 557      53.789   2.678  34.526  1.00  0.00      A    C
ATOM   4450  HC  DCE A 557      53.670   3.665  34.973  1.00  0.00      A    H
ATOM   4451  HC1 DCE A 557      54.865   2.534  34.438  1.00  0.00      A    H
ATOM   4452  Cl  DCE A 557      53.253   1.456  35.756  1.00  0.00      A   CL
ATOM   4453  CT1 DCE A 557      53.103   2.344  33.241  1.00  0.00      A    C
ATOM   4454  HC2 DCE A 557      53.073   3.223  32.597  1.00  0.00      A    H
ATOM   4455  Cl1 DCE A 557      53.874   0.953  32.483  1.00  0.00      A   CL
ATOM   4456  HC3 DCE A 557      52.097   1.979  33.448  1.00  0.00      A    H
ATOM   4457  CT  DCE A 558      54.571   4.762  47.919  1.00  0.00      A    C
ATOM   4458  HC  DCE A 558      53.495   4.597  47.985  1.00  0.00      A    H
ATOM   4459  HC1 DCE A 558      54.885   5.722  47.510  1.00  0.00      A    H
ATOM   4460  Cl  DCE A 558      55.230   4.721  49.561  1.00  0.00      A   CL
ATOM   4461  CT1 DCE A 558      55.253   3.564  47.296  1.00  0.00      A    C
ATOM   4462  HC2 DCE A 558      54.806   2.593  47.512  1.00  0.00      A    H
ATOM   4463  Cl1 DCE A 558      55.521   3.550  45.542  1.00  0.00      A   CL
ATOM   4464  HC3 DCE A 558      56.230   3.486  47.772  1.00  0.00      A    H
ATOM   4465  CT  DCE A 559      24.886  46.224   4.172  1.00  0.00      A    C
ATOM   4466  HC  DCE A 559      24.497  46.854   4.971  1.00  0.00      A    H
ATOM   4467  HC1 DCE A 559      24.271  46.413   3.291  1.00  0.00      A    H
ATOM   4468  Cl  DCE A 559      26.607  46.636   3.911  1.00  0.00      A   CL
ATOM   4469  CT1 DCE A 559      24.691  44.816   4.736  1.00  0.00      A    C
ATOM   4470  HC2 DCE A 559      25.190  44.003   4.209  1.00  0.00      A    H
ATOM   4471  Cl1 DCE A 559      25.261  44.550   6.434  1.00  0.00      A   CL
ATOM   4472  HC3 DCE A 559      23.603  44.744   4.718  1.00  0.00      A    H
ATOM   4473  CT  DCE A 560      52.023  29.661  15.594  1.00  0.00      A    C
ATOM   4474  HC  DCE A 560      51.596  29.458  14.612  1.00  0.00      A    H
ATOM   4475  HC1 DCE A 560      51.997  28.706  16.120  1.00  0.00      A    H
ATOM   4476  Cl  DCE A 560      53.724  30.150  15.423  1.00  0.00      A   CL
ATOM   4477  CT1 DCE A 560      51.261  30.773  16.301  1.00  0.00      A    C
ATOM   4478  HC2 DCE A 560      51.563  31.752  15.927  1.00  0.00      A    H
ATOM   4479  Cl1 DCE A 560      49.489  30.473  16.160  1.00  0.00      A   CL
ATOM   4480  HC3 DCE A 560      51.446  30.737  17.375  1.00  0.00      A    H
ATOM   4481  CT  DCE A 561      21.281  38.311  20.107  1.00  0.00      A    C
ATOM   4482  HC  DCE A 561      21.214  39.256  20.648  1.00  0.00      A    H
ATOM   4483  HC1 DCE A 561      22.236  38.195  19.596  1.00  0.00      A    H
ATOM   4484  Cl  DCE A 561      21.051  36.915  21.234  1.00  0.00      A   CL
ATOM   4485  CT1 DCE A 561      20.125  38.333  19.143  1.00  0.00      A    C
ATOM   4486  HC2 DCE A 561      20.639  38.926  18.387  1.00  0.00      A    H
ATOM   4487  Cl1 DCE A 561      19.691  36.744  18.523  1.00  0.00      A   CL
ATOM   4488  HC3 DCE A 561      19.215  38.780  19.542  1.00  0.00      A    H
ATOM   4489  CT  DCE A 562       7.068   7.960  53.874  1.00  0.00      A    C
ATOM   4490  HC  DCE A 562       6.065   8.381  53.803  1.00  0.00      A    H
ATOM   4491  HC1 DCE A 562       7.843   8.605  53.459  1.00  0.00      A    H
ATOM   4492  Cl  DCE A 562       7.229   7.707  55.618  1.00  0.00      A   CL
ATOM   4493  CT1 DCE A 562       7.009   6.615  53.144  1.00  0.00      A    C
ATOM   4494  HC2 DCE A 562       6.951   6.706  52.060  1.00  0.00      A    H
ATOM   4495  Cl1 DCE A 562       8.489   5.708  53.638  1.00  0.00      A   CL
ATOM   4496  HC3 DCE A 562       6.159   6.005  53.448  1.00  0.00      A    H
ATOM   4497  CT  DCE A 563      32.370  25.320  20.424  1.00  0.00      A    C
ATOM   4498  HC  DCE A 563      32.656  25.845  21.335  1.00  0.00      A    H
ATOM   4499  HC1 DCE A 563      33.264  25.266  19.803  1.00  0.00      A    H
ATOM   4500  Cl  DCE A 563      31.657  23.647  20.627  1.00  0.00      A   CL
ATOM   4501  CT1 DCE A 563      31.359  26.199  19.706  1.00  0.00      A    C
ATOM   4502  HC2 DCE A 563      31.659  27.241  19.601  1.00  0.00      A    H
ATOM   4503  Cl1 DCE A 563      31.000  25.436  18.106  1.00  0.00      A   CL
ATOM   4504  HC3 DCE A 563      30.435  26.253  20.282  1.00  0.00      A    H
ATOM   4505  CT  DCE A 564      15.918  16.710  38.889  1.00  0.00      A    C
ATOM   4506  HC  DCE A 564      15.412  17.632  38.602  1.00  0.00      A    H
ATOM   4507  HC1 DCE A 564      15.137  16.058  39.281  1.00  0.00      A    H
ATOM   4508  Cl  DCE A 564      16.480  15.962  37.383  1.00  0.00      A   CL
ATOM   4509  CT1 DCE A 564      17.043  16.981  39.854  1.00  0.00      A    C
ATOM   4510  HC2 DCE A 564      17.678  16.135  40.117  1.00  0.00      A    H
ATOM   4511  Cl1 DCE A 564      18.136  18.023  39.035  1.00  0.00      A   CL
ATOM   4512  HC3 DCE A 564      16.802  17.395  40.833  1.00  0.00      A    H
ATOM   4513  CT  DCE A 565      24.418  50.085  -0.203  1.00  0.00      A    C
ATOM   4514  HC  DCE A 565      24.893  49.692  -1.102  1.00  0.00      A    H
ATOM   4515  HC1 DCE A 565      24.505  51.167  -0.110  1.00  0.00      A    H
ATOM   4516  Cl  DCE A 565      22.733  49.564   0.056  1.00  0.00      A   CL
ATOM   4517  CT1 DCE A 565      25.235  49.517   1.007  1.00  0.00      A    C
ATOM   4518  HC2 DCE A 565      24.729  49.886   1.900  1.00  0.00      A    H
ATOM   4519  Cl1 DCE A 565      25.277  47.820   0.761  1.00  0.00      A   CL
ATOM   4520  HC3 DCE A 565      26.240  49.918   0.876  1.00  0.00      A    H
ATOM   4521  CT  DCE A 566      40.931  27.405  43.260  1.00  0.00      A    C
ATOM   4522  HC  DCE A 566      40.826  27.131  44.310  1.00  0.00      A    H
ATOM   4523  HC1 DCE A 566      41.028  26.530  42.617  1.00  0.00      A    H
ATOM   4524  Cl  DCE A 566      39.436  28.320  42.894  1.00  0.00      A   CL
ATOM   4525  CT1 DCE A 566      42.057  28.364  43.207  1.00  0.00      A    C
ATOM   4526  HC2 DCE A 566      42.302  28.702  42.200  1.00  0.00      A    H
ATOM   4527  Cl1 DCE A 566      41.812  29.673  44.422  1.00  0.00      A   CL
ATOM   4528  HC3 DCE A 566      42.952  27.871  43.587  1.00  0.00      A    H
ATOM   4529  CT  DCE A 567       0.409  13.105  54.695  1.00  0.00      A    C
ATOM   4530  HC  DCE A 567       0.474  12.435  53.838  1.00  0.00      A    H
ATOM   4531  HC1 DCE A 567      -0.453  12.823  55.301  1.00  0.00      A    H
ATOM   4532  Cl  DCE A 567       1.880  12.661  55.725  1.00  0.00      A   CL
ATOM   4533  CT1 DCE A 567       0.394  14.586  54.270  1.00  0.00      A    C
ATOM   4534  HC2 DCE A 567       1.085  14.846  53.468  1.00  0.00      A    H
ATOM   4535  Cl1 DCE A 567      -1.181  14.903  53.568  1.00  0.00      A   CL
ATOM   4536  HC3 DCE A 567       0.623  15.374  54.987  1.00  0.00      A    H
ATOM   4537  CT  DCE A 568       3.574  17.961  17.677  1.00  0.00      A    C
ATOM   4538  HC  DCE A 568       3.415  17.155  16.960  1.00  0.00      A    H
ATOM   4539  HC1 DCE A 568       3.239  17.751  18.692  1.00  0.00      A    H
ATOM   4540  Cl  DCE A 568       5.381  18.225  17.644  1.00  0.00      A   CL
ATOM   4541  CT1 DCE A 568       2.973  19.269  16.976  1.00  0.00      A    C
ATOM   4542  HC2 DCE A 568       1.892  19.296  17.119  1.00  0.00      A    H
ATOM   4543  Cl1 DCE A 568       3.837  20.783  17.399  1.00  0.00      A   CL
ATOM   4544  HC3 DCE A 568       3.105  19.043  15.918  1.00  0.00      A    H
ATOM   4545  CT  DCE A 569      33.940  25.042  25.498  1.00  0.00      A    C
ATOM   4546  HC  DCE A 569      34.981  25.310  25.318  1.00  0.00      A    H
ATOM   4547  HC1 DCE A 569      33.564  25.332  26.479  1.00  0.00      A    H
ATOM   4548  Cl  DCE A 569      33.046  25.700  24.164  1.00  0.00      A   CL
ATOM   4549  CT1 DCE A 569      33.859  23.553  25.214  1.00  0.00      A    C
ATOM   4550  HC2 DCE A 569      34.141  22.929  26.062  1.00  0.00      A    H
ATOM   4551  Cl1 DCE A 569      32.187  23.102  24.900  1.00  0.00      A   CL
ATOM   4552  HC3 DCE A 569      34.371  23.265  24.296  1.00  0.00      A    H
ATOM   4553  CT  DCE A 570      55.173  33.458  30.171  1.00  0.00      A    C
ATOM   4554  HC  DCE A 570      55.420  32.530  30.686  1.00  0.00      A    H
ATOM   4555  HC1 DCE A 570      56.081  34.061  30.187  1.00  0.00      A    H
ATOM   4556  Cl  DCE A 570      54.678  33.119  28.476  1.00  0.00      A   CL
ATOM   4557  CT1 DCE A 570      54.119  34.209  30.897  1.00  0.00      A    C
ATOM   4558  HC2 DCE A 570      53.258  33.586  31.141  1.00  0.00      A    H
ATOM   4559  Cl1 DCE A 570      54.704  34.881  32.437  1.00  0.00      A   CL
ATOM   4560  HC3 DCE A 570      53.802  35.041  30.268  1.00  0.00      A    H
ATOM   4561  CT  DCE A 571      22.476   3.949  24.746  1.00  0.00      A    C
ATOM   4562  HC  DCE A 571      22.628   4.846  25.347  1.00  0.00      A    H
ATOM   4563  HC1 DCE A 571      22.502   4.251  23.699  1.00  0.00      A    H
ATOM   4564  Cl  DCE A 571      23.772   2.819  25.204  1.00  0.00      A   CL
ATOM   4565  CT1 DCE A 571      21.168   3.337  25.148  1.00  0.00      A    C
ATOM   4566  HC2 DCE A 571      20.855   2.546  24.467  1.00  0.00      A    H
ATOM   4567  Cl1 DCE A 571      21.201   2.685  26.817  1.00  0.00      A   CL
ATOM   4568  HC3 DCE A 571      20.416   4.120  25.249  1.00  0.00      A    H
ATOM   4569  CT  DCE A 572      17.684  54.665  21.982  1.00  0.00      A    C
ATOM   4570  HC  DCE A 572      17.397  55.044  22.963  1.00  0.00      A    H
ATOM   4571  HC1 DCE A 572      18.637  55.113  21.699  1.00  0.00      A    H
ATOM   4572  Cl  DCE A 572      18.021  52.977  22.493  1.00  0.00      A   CL
ATOM   4573  CT1 DCE A 572      16.730  54.923  20.851  1.00  0.00      A    C
ATOM   4574  HC2 DCE A 572      17.140  54.468  19.950  1.00  0.00      A    H
ATOM   4575  Cl1 DCE A 572      15.163  54.057  21.166  1.00  0.00      A   CL
ATOM   4576  HC3 DCE A 572      16.603  55.992  20.676  1.00  0.00      A    H
ATOM   4577  CT  DCE A 573      35.706  33.728  11.350  1.00  0.00      A    C
ATOM   4578  HC  DCE A 573      34.797  34.314  11.215  1.00  0.00      A    H
ATOM   4579  HC1 DCE A 573      35.768  32.851  10.706  1.00  0.00      A    H
ATOM   4580  Cl  DCE A 573      37.247  34.707  11.030  1.00  0.00      A   CL
ATOM   4581  CT1 DCE A 573      35.817  33.267  12.752  1.00  0.00      A    C
ATOM   4582  HC2 DCE A 573      34.883  32.729  12.914  1.00  0.00      A    H
ATOM   4583  Cl1 DCE A 573      37.310  32.322  12.980  1.00  0.00      A   CL
ATOM   4584  HC3 DCE A 573      35.985  34.041  13.501  1.00  0.00      A    H
ATOM   4585  CT  DCE A 574       1.115  54.937  28.340  1.00  0.00      A    C
ATOM   4586  HC  DCE A 574       0.340  55.532  27.857  1.00  0.00      A    H
ATOM   4587  HC1 DCE A 574       1.827  55.711  28.625  1.00  0.00      A    H
ATOM   4588  Cl  DCE A 574       0.473  53.946  29.744  1.00  0.00      A   CL
ATOM   4589  CT1 DCE A 574       1.710  54.048  27.226  1.00  0.00      A    C
ATOM   4590  HC2 DCE A 574       0.910  53.588  26.645  1.00  0.00      A    H
ATOM   4591  Cl1 DCE A 574       2.857  54.941  26.071  1.00  0.00      A   CL
ATOM   4592  HC3 DCE A 574       2.246  53.242  27.726  1.00  0.00      A    H
ATOM   4593  CT  DCE A 575      18.871  48.891   9.035  1.00  0.00      A    C
ATOM   4594  HC  DCE A 575      18.251  48.098   9.453  1.00  0.00      A    H
ATOM   4595  HC1 DCE A 575      19.901  48.543   8.967  1.00  0.00      A    H
ATOM   4596  Cl  DCE A 575      18.236  49.284   7.471  1.00  0.00      A   CL
ATOM   4597  CT1 DCE A 575      18.991  50.129   9.949  1.00  0.00      A    C
ATOM   4598  HC2 DCE A 575      18.057  50.669  10.105  1.00  0.00      A    H
ATOM   4599  Cl1 DCE A 575      19.662  49.685  11.548  1.00  0.00      A   CL
ATOM   4600  HC3 DCE A 575      19.788  50.811   9.652  1.00  0.00      A    H
ATOM   4601  CT  DCE A 576      46.710  38.944  47.214  1.00  0.00      A    C
ATOM   4602  HC  DCE A 576      45.635  38.852  47.059  1.00  0.00      A    H
ATOM   4603  HC1 DCE A 576      46.786  38.899  48.300  1.00  0.00      A    H
ATOM   4604  Cl  DCE A 576      47.618  37.528  46.623  1.00  0.00      A   CL
ATOM   4605  CT1 DCE A 576      47.341  40.269  46.711  1.00  0.00      A    C
ATOM   4606  HC2 DCE A 576      48.259  40.420  47.279  1.00  0.00      A    H
ATOM   4607  Cl1 DCE A 576      47.748  40.304  45.040  1.00  0.00      A   CL
ATOM   4608  HC3 DCE A 576      46.728  41.140  46.945  1.00  0.00      A    H
ATOM   4609  CT  DCE A 577      19.882  11.138   1.765  1.00  0.00      A    C
ATOM   4610  HC  DCE A 577      20.240  12.158   1.909  1.00  0.00      A    H
ATOM   4611  HC1 DCE A 577      18.954  11.180   2.337  1.00  0.00      A    H
ATOM   4612  Cl  DCE A 577      19.454  10.769   0.093  1.00  0.00      A   CL
ATOM   4613  CT1 DCE A 577      20.979  10.157   2.175  1.00  0.00      A    C
ATOM   4614  HC2 DCE A 577      20.941  10.169   3.264  1.00  0.00      A    H
ATOM   4615  Cl1 DCE A 577      20.487   8.510   1.805  1.00  0.00      A   CL
ATOM   4616  HC3 DCE A 577      22.008  10.331   1.858  1.00  0.00      A    H
ATOM   4617  CT  DCE A 578      49.836  18.705  43.915  1.00  0.00      A    C
ATOM   4618  HC  DCE A 578      49.809  18.581  42.833  1.00  0.00      A    H
ATOM   4619  HC1 DCE A 578      50.893  18.803  44.163  1.00  0.00      A    H
ATOM   4620  Cl  DCE A 578      49.112  20.288  44.348  1.00  0.00      A   CL
ATOM   4621  CT1 DCE A 578      49.094  17.661  44.801  1.00  0.00      A    C
ATOM   4622  HC2 DCE A 578      49.582  16.687  44.834  1.00  0.00      A    H
ATOM   4623  Cl1 DCE A 578      49.104  18.190  46.429  1.00  0.00      A   CL
ATOM   4624  HC3 DCE A 578      48.073  17.409  44.515  1.00  0.00      A    H
ATOM   4625  CT  DCE A 579      10.384  25.759  21.144  1.00  0.00      A    C
ATOM   4626  HC  DCE A 579      10.040  26.594  21.755  1.00  0.00      A    H
ATOM   4627  HC1 DCE A 579      10.119  24.812  21.614  1.00  0.00      A    H
ATOM   4628  Cl  DCE A 579       9.561  25.805  19.611  1.00  0.00      A   CL
ATOM   4629  CT1 DCE A 579      11.870  25.855  21.027  1.00  0.00      A    C
ATOM   4630  HC2 DCE A 579      12.360  25.917  21.999  1.00  0.00      A    H
ATOM   4631  Cl1 DCE A 579      12.556  24.380  20.272  1.00  0.00      A   CL
ATOM   4632  HC3 DCE A 579      12.207  26.710  20.441  1.00  0.00      A    H
ATOM   4633  CT  DCE A 580       7.441  15.957  16.002  1.00  0.00      A    C
ATOM   4634  HC  DCE A 580       6.357  16.014  16.109  1.00  0.00      A    H
ATOM   4635  HC1 DCE A 580       7.744  15.081  15.429  1.00  0.00      A    H
ATOM   4636  Cl  DCE A 580       7.929  17.239  14.884  1.00  0.00      A   CL
ATOM   4637  CT1 DCE A 580       8.273  15.928  17.301  1.00  0.00      A    C
ATOM   4638  HC2 DCE A 580       9.022  15.140  17.219  1.00  0.00      A    H
ATOM   4639  Cl1 DCE A 580       8.963  17.472  17.643  1.00  0.00      A   CL
ATOM   4640  HC3 DCE A 580       7.622  15.611  18.116  1.00  0.00      A    H
ATOM   4641  CT  DCE A 581      15.843  43.036  47.298  1.00  0.00      A    C
ATOM   4642  HC  DCE A 581      15.001  42.433  47.639  1.00  0.00      A    H
ATOM   4643  HC1 DCE A 581      15.907  43.776  48.095  1.00  0.00      A    H
ATOM   4644  Cl  DCE A 581      17.282  42.024  47.195  1.00  0.00      A   CL
ATOM   4645  CT1 DCE A 581      15.602  43.600  45.867  1.00  0.00      A    C
ATOM   4646  HC2 DCE A 581      16.404  44.303  45.640  1.00  0.00      A    H
ATOM   4647  Cl1 DCE A 581      15.727  42.218  44.729  1.00  0.00      A   CL
ATOM   4648  HC3 DCE A 581      14.586  43.954  45.695  1.00  0.00      A    H
ATOM   4649  CT  DCE A 582      32.889  34.025  21.760  1.00  0.00      A    C
ATOM   4650  HC  DCE A 582      33.353  33.922  22.742  1.00  0.00      A    H
ATOM   4651  HC1 DCE A 582      33.591  34.547  21.110  1.00  0.00      A    H
ATOM   4652  Cl  DCE A 582      32.611  32.408  21.117  1.00  0.00      A   CL
ATOM   4653  CT1 DCE A 582      31.539  34.770  21.981  1.00  0.00      A    C
ATOM   4654  HC2 DCE A 582      30.965  34.942  21.070  1.00  0.00      A    H
ATOM   4655  Cl1 DCE A 582      30.436  33.688  22.831  1.00  0.00      A   CL
ATOM   4656  HC3 DCE A 582      31.642  35.633  22.638  1.00  0.00      A    H
ATOM   4657  CT  DCE A 583      36.940  50.760  48.381  1.00  0.00      A    C
ATOM   4658  HC  DCE A 583      36.574  51.281  47.496  1.00  0.00      A    H
ATOM   4659  HC1 DCE A 583      36.189  50.089  48.797  1.00  0.00      A    H
ATOM   4660  Cl  DCE A 583      38.332  49.706  48.001  1.00  0.00      A   CL
ATOM   4661  CT1 DCE A 583      37.350  51.838  49.384  1.00  0.00      A    C
ATOM   4662  HC2 DCE A 583      36.528  52.530  49.568  1.00  0.00      A    H
ATOM   4663  Cl1 DCE A 583      37.701  50.958  50.901  1.00  0.00      A   CL
ATOM   4664  HC3 DCE A 583      38.203  52.445  49.079  1.00  0.00      A    H
ATOM   4665  CT  DCE A 584      28.574  36.069  37.331  1.00  0.00      A    C
ATOM   4666  HC  DCE A 584      28.100  35.423  36.592  1.00  0.00      A    H
ATOM   4667  HC1 DCE A 584      29.472  36.536  36.927  1.00  0.00      A    H
ATOM   4668  Cl  DCE A 584      27.337  37.315  37.528  1.00  0.00      A   CL
ATOM   4669  CT1 DCE A 584      28.827  35.362  38.608  1.00  0.00      A    C
ATOM   4670  HC2 DCE A 584      29.650  34.665  38.457  1.00  0.00      A    H
ATOM   4671  Cl1 DCE A 584      29.244  36.370  40.036  1.00  0.00      A   CL
ATOM   4672  HC3 DCE A 584      27.979  34.748  38.912  1.00  0.00      A    H
ATOM   4673  CT  DCE A 585      27.356  42.834  28.815  1.00  0.00      A    C
ATOM   4674  HC  DCE A 585      27.559  41.764  28.797  1.00  0.00      A    H
ATOM   4675  HC1 DCE A 585      27.802  43.227  27.902  1.00  0.00      A    H
ATOM   4676  Cl  DCE A 585      25.598  43.173  28.887  1.00  0.00      A   CL
ATOM   4677  CT1 DCE A 585      28.062  43.330  30.080  1.00  0.00      A    C
ATOM   4678  HC2 DCE A 585      29.146  43.370  29.973  1.00  0.00      A    H
ATOM   4679  Cl1 DCE A 585      27.554  44.917  30.510  1.00  0.00      A   CL
ATOM   4680  HC3 DCE A 585      27.730  42.703  30.907  1.00  0.00      A    H
ATOM   4681  CT  DCE A 586      44.361  14.455  32.333  1.00  0.00      A    C
ATOM   4682  HC  DCE A 586      45.063  13.705  31.970  1.00  0.00      A    H
ATOM   4683  HC1 DCE A 586      43.762  14.878  31.527  1.00  0.00      A    H
ATOM   4684  Cl  DCE A 586      43.189  13.617  33.341  1.00  0.00      A   CL
ATOM   4685  CT1 DCE A 586      45.142  15.543  33.148  1.00  0.00      A    C
ATOM   4686  HC2 DCE A 586      45.921  15.032  33.715  1.00  0.00      A    H
ATOM   4687  Cl1 DCE A 586      45.912  16.704  32.090  1.00  0.00      A   CL
ATOM   4688  HC3 DCE A 586      44.512  16.122  33.823  1.00  0.00      A    H
ATOM   4689  CT  DCE A 587      39.730  13.765   5.795  1.00  0.00      A    C
ATOM   4690  HC  DCE A 587      39.119  14.666   5.731  1.00  0.00      A    H
ATOM   4691  HC1 DCE A 587      40.183  13.606   6.773  1.00  0.00      A    H
ATOM   4692  Cl  DCE A 587      38.781  12.323   5.309  1.00  0.00      A   CL
ATOM   4693  CT1 DCE A 587      40.744  13.862   4.678  1.00  0.00      A    C
ATOM   4694  HC2 DCE A 587      40.365  14.324   3.767  1.00  0.00      A    H
ATOM   4695  Cl1 DCE A 587      42.186  14.665   5.218  1.00  0.00      A   CL
ATOM   4696  HC3 DCE A 587      41.067  12.881   4.330  1.00  0.00      A    H
ATOM   4697  CT  DCE A 588      47.422  22.492  22.020  1.00  0.00      A    C
ATOM   4698  HC  DCE A 588      46.672  21.774  22.352  1.00  0.00      A    H
ATOM   4699  HC1 DCE A 588      48.372  22.015  21.780  1.00  0.00      A    H
ATOM   4700  Cl  DCE A 588      46.768  23.081  20.443  1.00  0.00      A   CL
ATOM   4701  CT1 DCE A 588      47.781  23.679  23.001  1.00  0.00      A    C
ATOM   4702  HC2 DCE A 588      47.891  23.365  24.039  1.00  0.00      A    H
ATOM   4703  Cl1 DCE A 588      49.270  24.548  22.441  1.00  0.00      A   CL
ATOM   4704  HC3 DCE A 588      46.980  24.409  23.121  1.00  0.00      A    H
ATOM   4705  CT  DCE A 589      17.528  42.473  17.364  1.00  0.00      A    C
ATOM   4706  HC  DCE A 589      18.319  42.304  16.633  1.00  0.00      A    H
ATOM   4707  HC1 DCE A 589      17.904  43.012  18.233  1.00  0.00      A    H
ATOM   4708  Cl  DCE A 589      16.423  43.678  16.618  1.00  0.00      A   CL
ATOM   4709  CT1 DCE A 589      16.746  41.261  17.828  1.00  0.00      A    C
ATOM   4710  HC2 DCE A 589      15.884  41.671  18.356  1.00  0.00      A    H
ATOM   4711  Cl1 DCE A 589      15.992  40.366  16.491  1.00  0.00      A   CL
ATOM   4712  HC3 DCE A 589      17.336  40.590  18.452  1.00  0.00      A    H
ATOM   4713  CT  DCE A 590      54.450  34.005  36.249  1.00  0.00      A    C
ATOM   4714  HC  DCE A 590      54.748  34.343  35.256  1.00  0.00      A    H
ATOM   4715  HC1 DCE A 590      55.396  33.631  36.640  1.00  0.00      A    H
ATOM   4716  Cl  DCE A 590      53.878  35.373  37.299  1.00  0.00      A   CL
ATOM   4717  CT1 DCE A 590      53.379  32.870  36.261  1.00  0.00      A    C
ATOM   4718  HC2 DCE A 590      52.471  33.240  35.784  1.00  0.00      A    H
ATOM   4719  Cl1 DCE A 590      53.988  31.646  35.168  1.00  0.00      A   CL
ATOM   4720  HC3 DCE A 590      53.194  32.412  37.232  1.00  0.00      A    H
ATOM   4721  CT  DCE A 591      39.532  21.479  28.566  1.00  0.00      A    C
ATOM   4722  HC  DCE A 591      40.420  20.986  28.961  1.00  0.00      A    H
ATOM   4723  HC1 DCE A 591      39.432  22.491  28.958  1.00  0.00      A    H
ATOM   4724  Cl  DCE A 591      39.532  21.504  26.758  1.00  0.00      A   CL
ATOM   4725  CT1 DCE A 591      38.382  20.648  29.076  1.00  0.00      A    C
ATOM   4726  HC2 DCE A 591      38.479  19.564  29.022  1.00  0.00      A    H
ATOM   4727  Cl1 DCE A 591      37.846  21.217  30.685  1.00  0.00      A   CL
ATOM   4728  HC3 DCE A 591      37.460  20.961  28.585  1.00  0.00      A    H
ATOM   4729  CT  DCE A 592      21.769  11.481  15.076  1.00  0.00      A    C
ATOM   4730  HC  DCE A 592      22.240  11.738  14.127  1.00  0.00      A    H
ATOM   4731  HC1 DCE A 592      22.592  11.284  15.763  1.00  0.00      A    H
ATOM   4732  Cl  DCE A 592      20.983  12.898  15.789  1.00  0.00      A   CL
ATOM   4733  CT1 DCE A 592      20.999  10.169  14.986  1.00  0.00      A    C
ATOM   4734  HC2 DCE A 592      20.062  10.295  14.443  1.00  0.00      A    H
ATOM   4735  Cl1 DCE A 592      22.044   9.027  14.030  1.00  0.00      A   CL
ATOM   4736  HC3 DCE A 592      20.903   9.664  15.947  1.00  0.00      A    H
ATOM   4737  CT  DCE A 593      43.016  29.581   3.971  1.00  0.00      A    C
ATOM   4738  HC  DCE A 593      42.490  29.114   3.139  1.00  0.00      A    H
ATOM   4739  HC1 DCE A 593      43.647  30.348   3.521  1.00  0.00      A    H
ATOM   4740  Cl  DCE A 593      41.730  30.430   4.971  1.00  0.00      A   CL
ATOM   4741  CT1 DCE A 593      43.835  28.749   4.893  1.00  0.00      A    C
ATOM   4742  HC2 DCE A 593      43.242  27.861   5.115  1.00  0.00      A    H
ATOM   4743  Cl1 DCE A 593      45.276  28.294   3.857  1.00  0.00      A   CL
ATOM   4744  HC3 DCE A 593      44.067  29.325   5.789  1.00  0.00      A    H
ATOM   4745  CT  DCE A 594      14.292  31.829  37.354  1.00  0.00      A    C
ATOM   4746  HC  DCE A 594      13.485  31.378  36.776  1.00  0.00      A    H
ATOM   4747  HC1 DCE A 594      15.268  31.503  36.994  1.00  0.00      A    H
ATOM   4748  Cl  DCE A 594      14.041  33.513  37.066  1.00  0.00      A   CL
ATOM   4749  CT1 DCE A 594      14.157  31.415  38.814  1.00  0.00      A    C
ATOM   4750  HC2 DCE A 594      14.259  30.351  39.027  1.00  0.00      A    H
ATOM   4751  Cl1 DCE A 594      15.475  32.354  39.446  1.00  0.00      A   CL
ATOM   4752  HC3 DCE A 594      13.249  31.805  39.275  1.00  0.00      A    H
ATOM   4753  CT  DCE A 595      22.488  16.240  38.430  1.00  0.00      A    C
ATOM   4754  HC  DCE A 595      22.881  17.255  38.494  1.00  0.00      A    H
ATOM   4755  HC1 DCE A 595      22.997  15.714  37.622  1.00  0.00      A    H
ATOM   4756  Cl  DCE A 595      22.936  15.270  39.872  1.00  0.00      A   CL
ATOM   4757  CT1 DCE A 595      21.002  16.303  38.374  1.00  0.00      A    C
ATOM   4758  HC2 DCE A 595      20.602  17.012  37.649  1.00  0.00      A    H
ATOM   4759  Cl1 DCE A 595      20.274  14.681  38.239  1.00  0.00      A   CL
ATOM   4760  HC3 DCE A 595      20.602  16.721  39.298  1.00  0.00      A    H
ATOM   4761  CT  DCE A 596       0.126  43.807  16.425  1.00  0.00      A    C
ATOM   4762  HC  DCE A 596       0.349  43.031  15.692  1.00  0.00      A    H
ATOM   4763  HC1 DCE A 596       0.106  44.808  15.995  1.00  0.00      A    H
ATOM   4764  Cl  DCE A 596      -1.368  43.519  17.276  1.00  0.00      A   CL
ATOM   4765  CT1 DCE A 596       1.250  43.735  17.429  1.00  0.00      A    C
ATOM   4766  HC2 DCE A 596       2.214  43.607  16.937  1.00  0.00      A    H
ATOM   4767  Cl1 DCE A 596       1.167  45.139  18.570  1.00  0.00      A   CL
ATOM   4768  HC3 DCE A 596       1.165  42.856  18.068  1.00  0.00      A    H
ATOM   4769  CT  DCE A 597      38.524  10.864  27.305  1.00  0.00      A    C
ATOM   4770  HC  DCE A 597      37.953  10.107  26.768  1.00  0.00      A    H
ATOM   4771  HC1 DCE A 597      39.360  11.265  26.731  1.00  0.00      A    H
ATOM   4772  Cl  DCE A 597      37.455  12.264  27.689  1.00  0.00      A   CL
ATOM   4773  CT1 DCE A 597      38.852  10.198  28.671  1.00  0.00      A    C
ATOM   4774  HC2 DCE A 597      37.922   9.704  28.953  1.00  0.00      A    H
ATOM   4775  Cl1 DCE A 597      40.148   9.051  28.457  1.00  0.00      A   CL
ATOM   4776  HC3 DCE A 597      39.167  11.029  29.301  1.00  0.00      A    H
ATOM   4777  CT  DCE A 598      12.201  28.628  15.474  1.00  0.00      A    C
ATOM   4778  HC  DCE A 598      13.148  28.598  16.013  1.00  0.00      A    H
ATOM   4779  HC1 DCE A 598      11.920  29.670  15.325  1.00  0.00      A    H
ATOM   4780  Cl  DCE A 598      12.494  28.083  13.787  1.00  0.00      A   CL
ATOM   4781  CT1 DCE A 598      11.187  27.763  16.092  1.00  0.00      A    C
ATOM   4782  HC2 DCE A 598      11.754  26.897  16.433  1.00  0.00      A    H
ATOM   4783  Cl1 DCE A 598      10.439  28.635  17.461  1.00  0.00      A   CL
ATOM   4784  HC3 DCE A 598      10.393  27.373  15.454  1.00  0.00      A    H
ATOM   4785  CT  DCE A 599      44.943   8.900  31.931  1.00  0.00      A    C
ATOM   4786  HC  DCE A 599      44.239   8.097  31.711  1.00  0.00      A    H
ATOM   4787  HC1 DCE A 599      45.108   9.484  31.026  1.00  0.00      A    H
ATOM   4788  Cl  DCE A 599      44.138   9.975  33.138  1.00  0.00      A   CL
ATOM   4789  CT1 DCE A 599      46.170   8.314  32.453  1.00  0.00      A    C
ATOM   4790  HC2 DCE A 599      46.978   9.017  32.654  1.00  0.00      A    H
ATOM   4791  Cl1 DCE A 599      45.732   7.582  34.040  1.00  0.00      A   CL
ATOM   4792  HC3 DCE A 599      46.483   7.479  31.826  1.00  0.00      A    H
ATOM   4793  CT  DCE A 600      49.296   7.679  53.149  1.00  0.00      A    C
ATOM   4794  HC  DCE A 600      49.562   8.003  54.155  1.00  0.00      A    H
ATOM   4795  HC1 DCE A 600      49.180   8.494  52.435  1.00  0.00      A    H
ATOM   4796  Cl  DCE A 600      50.675   6.656  52.675  1.00  0.00      A   CL
ATOM   4797  CT1 DCE A 600      48.005   6.900  53.273  1.00  0.00      A    C
ATOM   4798  HC2 DCE A 600      47.692   6.461  52.326  1.00  0.00      A    H
ATOM   4799  Cl1 DCE A 600      48.131   5.606  54.475  1.00  0.00      A   CL
ATOM   4800  HC3 DCE A 600      47.255   7.601  53.640  1.00  0.00      A    H
ATOM   4801  CT  DCE A 601      47.845  16.524  54.063  1.00  0.00      A    C
ATOM   4802  HC  DCE A 601      47.587  16.329  53.022  1.00  0.00      A    H
ATOM   4803  HC1 DCE A 601      47.142  17.305  54.352  1.00  0.00      A    H
ATOM   4804  Cl  DCE A 601      47.561  15.035  54.922  1.00  0.00      A   CL
ATOM   4805  CT1 DCE A 601      49.330  16.933  54.236  1.00  0.00      A    C
ATOM   4806  HC2 DCE A 601      49.544  17.146  55.283  1.00  0.00      A    H
ATOM   4807  Cl1 DCE A 601      50.471  15.519  53.963  1.00  0.00      A   CL
ATOM   4808  HC3 DCE A 601      49.627  17.759  53.589  1.00  0.00      A    H
ATOM   4809  CT  DCE A 602      10.976   0.129  53.351  1.00  0.00      A    C
ATOM   4810  HC  DCE A 602      11.901  -0.436  53.237  1.00  0.00      A    H
ATOM   4811  HC1 DCE A 602      10.272  -0.533  53.855  1.00  0.00      A    H
ATOM   4812  Cl  DCE A 602      11.244   1.512  54.385  1.00  0.00      A   CL
ATOM   4813  CT1 DCE A 602      10.400   0.558  52.009  1.00  0.00      A    C
ATOM   4814  HC2 DCE A 602       9.574   1.263  52.100  1.00  0.00      A    H
ATOM   4815  Cl1 DCE A 602      11.665   1.394  51.072  1.00  0.00      A   CL
ATOM   4816  HC3 DCE A 602       9.932  -0.183  51.362  1.00  0.00      A    H
ATOM   4817  CT  DCE A 603      20.136  33.492  23.681  1.00  0.00      A    C
ATOM   4818  HC  DCE A 603      21.047  33.542  23.084  1.00  0.00      A    H
ATOM   4819  HC1 DCE A 603      20.227  32.769  24.491  1.00  0.00      A    H
ATOM   4820  Cl  DCE A 603      20.066  35.090  24.479  1.00  0.00      A   CL
ATOM   4821  CT1 DCE A 603      18.850  33.244  22.899  1.00  0.00      A    C
ATOM   4822  HC2 DCE A 603      18.699  33.985  22.114  1.00  0.00      A    H
ATOM   4823  Cl1 DCE A 603      18.852  31.653  22.113  1.00  0.00      A   CL
ATOM   4824  HC3 DCE A 603      17.921  33.240  23.469  1.00  0.00      A    H
ATOM   4825  CT  DCE A 604      54.797  45.088  23.747  1.00  0.00      A    C
ATOM   4826  HC  DCE A 604      55.269  44.133  23.979  1.00  0.00      A    H
ATOM   4827  HC1 DCE A 604      54.887  45.376  22.700  1.00  0.00      A    H
ATOM   4828  Cl  DCE A 604      53.097  45.050  24.309  1.00  0.00      A   CL
ATOM   4829  CT1 DCE A 604      55.567  46.216  24.464  1.00  0.00      A    C
ATOM   4830  HC2 DCE A 604      56.632  46.371  24.292  1.00  0.00      A    H
ATOM   4831  Cl1 DCE A 604      54.747  47.691  24.022  1.00  0.00      A   CL
ATOM   4832  HC3 DCE A 604      55.420  46.053  25.532  1.00  0.00      A    H
ATOM   4833  CT  DCE A 605      33.568  16.676  12.869  1.00  0.00      A    C
ATOM   4834  HC  DCE A 605      33.349  15.735  13.372  1.00  0.00      A    H
ATOM   4835  HC1 DCE A 605      33.290  17.486  13.543  1.00  0.00      A    H
ATOM   4836  Cl  DCE A 605      35.347  16.650  12.678  1.00  0.00      A   CL
ATOM   4837  CT1 DCE A 605      32.756  16.897  11.566  1.00  0.00      A    C
ATOM   4838  HC2 DCE A 605      31.789  16.397  11.628  1.00  0.00      A    H
ATOM   4839  Cl1 DCE A 605      32.399  18.647  11.326  1.00  0.00      A   CL
ATOM   4840  HC3 DCE A 605      33.290  16.433  10.737  1.00  0.00      A    H
ATOM   4841  CT  DCE A 606      49.670   2.825   8.233  1.00  0.00      A    C
ATOM   4842  HC  DCE A 606      49.378   2.779   7.184  1.00  0.00      A    H
ATOM   4843  HC1 DCE A 606      48.801   3.228   8.753  1.00  0.00      A    H
ATOM   4844  Cl  DCE A 606      50.126   1.222   8.845  1.00  0.00      A   CL
ATOM   4845  CT1 DCE A 606      50.838   3.761   8.534  1.00  0.00      A    C
ATOM   4846  HC2 DCE A 606      51.004   3.670   9.608  1.00  0.00      A    H
ATOM   4847  Cl1 DCE A 606      52.258   3.232   7.623  1.00  0.00      A   CL
ATOM   4848  HC3 DCE A 606      50.631   4.766   8.164  1.00  0.00      A    H
ATOM   4849  CT  DCE A 607      35.800  26.501  21.487  1.00  0.00      A    C
ATOM   4850  HC  DCE A 607      36.564  27.105  21.976  1.00  0.00      A    H
ATOM   4851  HC1 DCE A 607      34.952  26.499  22.172  1.00  0.00      A    H
ATOM   4852  Cl  DCE A 607      35.345  27.310  20.032  1.00  0.00      A   CL
ATOM   4853  CT1 DCE A 607      36.227  25.122  20.981  1.00  0.00      A    C
ATOM   4854  HC2 DCE A 607      37.164  25.104  20.425  1.00  0.00      A    H
ATOM   4855  Cl1 DCE A 607      36.587  24.154  22.461  1.00  0.00      A   CL
ATOM   4856  HC3 DCE A 607      35.504  24.527  20.424  1.00  0.00      A    H
ATOM   4857  CT  DCE A 608      38.881  12.624  22.935  1.00  0.00      A    C
ATOM   4858  HC  DCE A 608      38.482  13.578  22.589  1.00  0.00      A    H
ATOM   4859  HC1 DCE A 608      38.103  12.071  23.462  1.00  0.00      A    H
ATOM   4860  Cl  DCE A 608      39.361  11.647  21.586  1.00  0.00      A   CL
ATOM   4861  CT1 DCE A 608      40.028  12.879  23.886  1.00  0.00      A    C
ATOM   4862  HC2 DCE A 608      39.792  13.445  24.787  1.00  0.00      A    H
ATOM   4863  Cl1 DCE A 608      40.747  11.353  24.452  1.00  0.00      A   CL
ATOM   4864  HC3 DCE A 608      40.805  13.454  23.383  1.00  0.00      A    H
ATOM   4865  CT  DCE A 609      29.598  44.342  44.030  1.00  0.00      A    C
ATOM   4866  HC  DCE A 609      29.581  44.157  45.104  1.00  0.00      A    H
ATOM   4867  HC1 DCE A 609      30.681  44.285  43.928  1.00  0.00      A    H
ATOM   4868  Cl  DCE A 609      28.800  42.960  43.183  1.00  0.00      A   CL
ATOM   4869  CT1 DCE A 609      29.016  45.681  43.746  1.00  0.00      A    C
ATOM   4870  HC2 DCE A 609      29.336  46.071  42.780  1.00  0.00      A    H
ATOM   4871  Cl1 DCE A 609      27.272  45.501  43.766  1.00  0.00      A   CL
ATOM   4872  HC3 DCE A 609      29.249  46.459  44.473  1.00  0.00      A    H
ATOM   4873  CT  DCE A 610      12.064  10.556  28.894  1.00  0.00      A    C
ATOM   4874  HC  DCE A 610      11.996  10.165  29.909  1.00  0.00      A    H
ATOM   4875  HC1 DCE A 610      13.113  10.832  28.793  1.00  0.00      A    H
ATOM   4876  Cl  DCE A 610      11.605   9.339  27.630  1.00  0.00      A   CL
ATOM   4877  CT1 DCE A 610      11.200  11.812  28.747  1.00  0.00      A    C
ATOM   4878  HC2 DCE A 610      10.132  11.717  28.945  1.00  0.00      A    H
ATOM   4879  Cl1 DCE A 610      11.918  13.100  29.676  1.00  0.00      A   CL
ATOM   4880  HC3 DCE A 610      11.248  12.023  27.679  1.00  0.00      A    H
ATOM   4881  CT  DCE A 611      55.754   4.954  53.776  1.00  0.00      A    C
ATOM   4882  HC  DCE A 611      56.643   5.457  54.155  1.00  0.00      A    H
ATOM   4883  HC1 DCE A 611      56.156   4.504  52.869  1.00  0.00      A    H
ATOM   4884  Cl  DCE A 611      55.519   3.587  54.811  1.00  0.00      A   CL
ATOM   4885  CT1 DCE A 611      54.402   5.534  53.502  1.00  0.00      A    C
ATOM   4886  HC2 DCE A 611      54.106   6.266  54.254  1.00  0.00      A    H
ATOM   4887  Cl1 DCE A 611      54.608   6.696  52.152  1.00  0.00      A   CL
ATOM   4888  HC3 DCE A 611      53.589   4.868  53.213  1.00  0.00      A    H
ATOM   4889  CT  DCE A 612      54.377  44.698  11.184  1.00  0.00      A    C
ATOM   4890  HC  DCE A 612      54.027  45.319  10.359  1.00  0.00      A    H
ATOM   4891  HC1 DCE A 612      54.780  45.331  11.974  1.00  0.00      A    H
ATOM   4892  Cl  DCE A 612      52.935  43.814  11.794  1.00  0.00      A   CL
ATOM   4893  CT1 DCE A 612      55.380  43.702  10.628  1.00  0.00      A    C
ATOM   4894  HC2 DCE A 612      56.293  44.100  10.185  1.00  0.00      A    H
ATOM   4895  Cl1 DCE A 612      55.703  42.457  11.764  1.00  0.00      A   CL
ATOM   4896  HC3 DCE A 612      54.993  43.207   9.737  1.00  0.00      A    H
ATOM   4897  CT  DCE A 613       8.400  27.322  54.186  1.00  0.00      A    C
ATOM   4898  HC  DCE A 613       8.679  26.649  53.375  1.00  0.00      A    H
ATOM   4899  HC1 DCE A 613       8.474  26.639  55.033  1.00  0.00      A    H
ATOM   4900  Cl  DCE A 613       9.514  28.683  54.197  1.00  0.00      A   CL
ATOM   4901  CT1 DCE A 613       6.945  27.794  54.238  1.00  0.00      A    C
ATOM   4902  HC2 DCE A 613       6.639  28.041  53.222  1.00  0.00      A    H
ATOM   4903  Cl1 DCE A 613       5.798  26.419  54.594  1.00  0.00      A   CL
ATOM   4904  HC3 DCE A 613       6.736  28.593  54.950  1.00  0.00      A    H
ATOM   4905  CT  DCE A 614      25.066  31.495  39.879  1.00  0.00      A    C
ATOM   4906  HC  DCE A 614      24.945  30.965  38.934  1.00  0.00      A    H
ATOM   4907  HC1 DCE A 614      25.849  30.969  40.425  1.00  0.00      A    H
ATOM   4908  Cl  DCE A 614      25.748  33.097  39.467  1.00  0.00      A   CL
ATOM   4909  CT1 DCE A 614      23.739  31.728  40.582  1.00  0.00      A    C
ATOM   4910  HC2 DCE A 614      23.007  32.210  39.934  1.00  0.00      A    H
ATOM   4911  Cl1 DCE A 614      23.093  30.193  41.189  1.00  0.00      A   CL
ATOM   4912  HC3 DCE A 614      23.844  32.323  41.489  1.00  0.00      A    H
ATOM   4913  CT  DCE A 615      44.113  13.863   0.999  1.00  0.00      A    C
ATOM   4914  HC  DCE A 615      44.763  14.715   0.803  1.00  0.00      A    H
ATOM   4915  HC1 DCE A 615      44.244  13.202   0.142  1.00  0.00      A    H
ATOM   4916  Cl  DCE A 615      44.968  13.008   2.286  1.00  0.00      A   CL
ATOM   4917  CT1 DCE A 615      42.629  14.213   1.303  1.00  0.00      A    C
ATOM   4918  HC2 DCE A 615      42.590  14.923   2.128  1.00  0.00      A    H
ATOM   4919  Cl1 DCE A 615      41.893  14.973  -0.121  1.00  0.00      A   CL
ATOM   4920  HC3 DCE A 615      42.018  13.374   1.636  1.00  0.00      A    H
ATOM   4921  CT  DCE A 616      44.345  43.864  50.973  1.00  0.00      A    C
ATOM   4922  HC  DCE A 616      44.564  43.201  51.809  1.00  0.00      A    H
ATOM   4923  HC1 DCE A 616      43.276  44.060  50.893  1.00  0.00      A    H
ATOM   4924  Cl  DCE A 616      45.160  45.490  51.107  1.00  0.00      A   CL
ATOM   4925  CT1 DCE A 616      44.798  43.144  49.678  1.00  0.00      A    C
ATOM   4926  HC2 DCE A 616      45.837  42.816  49.705  1.00  0.00      A    H
ATOM   4927  Cl1 DCE A 616      43.788  41.675  49.568  1.00  0.00      A   CL
ATOM   4928  HC3 DCE A 616      44.731  43.694  48.739  1.00  0.00      A    H
ATOM   4929  CT  DCE A 617      34.383  24.857  10.378  1.00  0.00      A    C
ATOM   4930  HC  DCE A 617      35.459  24.789  10.218  1.00  0.00      A    H
ATOM   4931  HC1 DCE A 617      34.058  23.941  10.872  1.00  0.00      A    H
ATOM   4932  Cl  DCE A 617      34.072  26.284  11.427  1.00  0.00      A   CL
ATOM   4933  CT1 DCE A 617      33.691  24.953   8.980  1.00  0.00      A    C
ATOM   4934  HC2 DCE A 617      33.580  23.976   8.508  1.00  0.00      A    H
ATOM   4935  Cl1 DCE A 617      31.991  25.371   9.239  1.00  0.00      A   CL
ATOM   4936  HC3 DCE A 617      34.149  25.637   8.267  1.00  0.00      A    H
ATOM   4937  CT  DCE A 618      44.947  20.341  30.487  1.00  0.00      A    C
ATOM   4938  HC  DCE A 618      45.698  19.619  30.167  1.00  0.00      A    H
ATOM   4939  HC1 DCE A 618      45.492  21.281  30.402  1.00  0.00      A    H
ATOM   4940  Cl  DCE A 618      43.551  20.322  29.346  1.00  0.00      A   CL
ATOM   4941  CT1 DCE A 618      44.580  20.196  31.927  1.00  0.00      A    C
ATOM   4942  HC2 DCE A 618      44.233  19.229  32.292  1.00  0.00      A    H
ATOM   4943  Cl1 DCE A 618      45.993  20.524  33.012  1.00  0.00      A   CL
ATOM   4944  HC3 DCE A 618      43.910  21.016  32.185  1.00  0.00      A    H
ATOM   4945  CT  DCE A 619      39.482   6.658  41.079  1.00  0.00      A    C
ATOM   4946  HC  DCE A 619      39.899   5.653  41.017  1.00  0.00      A    H
ATOM   4947  HC1 DCE A 619      39.715   6.974  42.096  1.00  0.00      A    H
ATOM   4948  Cl  DCE A 619      40.338   7.719  39.866  1.00  0.00      A   CL
ATOM   4949  CT1 DCE A 619      38.024   6.626  40.737  1.00  0.00      A    C
ATOM   4950  HC2 DCE A 619      37.595   7.627  40.722  1.00  0.00      A    H
ATOM   4951  Cl1 DCE A 619      37.737   5.994  39.085  1.00  0.00      A   CL
ATOM   4952  HC3 DCE A 619      37.612   5.935  41.472  1.00  0.00      A    H
ATOM   4953  CT  DCE A 620      44.310  19.596  17.704  1.00  0.00      A    C
ATOM   4954  HC  DCE A 620      45.356  19.340  17.530  1.00  0.00      A    H
ATOM   4955  HC1 DCE A 620      43.980  18.880  18.456  1.00  0.00      A    H
ATOM   4956  Cl  DCE A 620      44.237  21.292  18.339  1.00  0.00      A   CL
ATOM   4957  CT1 DCE A 620      43.460  19.593  16.436  1.00  0.00      A    C
ATOM   4958  HC2 DCE A 620      42.389  19.697  16.612  1.00  0.00      A    H
ATOM   4959  Cl1 DCE A 620      44.092  20.927  15.455  1.00  0.00      A   CL
ATOM   4960  HC3 DCE A 620      43.607  18.738  15.776  1.00  0.00      A    H
ATOM   4961  CT  DCE A 621      40.897   7.717  18.020  1.00  0.00      A    C
ATOM   4962  HC  DCE A 621      41.018   6.936  18.771  1.00  0.00      A    H
ATOM   4963  HC1 DCE A 621      40.002   7.350  17.519  1.00  0.00      A    H
ATOM   4964  Cl  DCE A 621      40.508   9.222  18.933  1.00  0.00      A   CL
ATOM   4965  CT1 DCE A 621      41.941   7.963  17.009  1.00  0.00      A    C
ATOM   4966  HC2 DCE A 621      42.822   8.255  17.580  1.00  0.00      A    H
ATOM   4967  Cl1 DCE A 621      42.278   6.538  16.105  1.00  0.00      A   CL
ATOM   4968  HC3 DCE A 621      41.681   8.731  16.281  1.00  0.00      A    H
ATOM   4969  CT  DCE A 622      45.912   4.031  17.593  1.00  0.00      A    C
ATOM   4970  HC  DCE A 622      45.751   3.374  18.448  1.00  0.00      A    H
ATOM   4971  HC1 DCE A 622      45.199   4.855  17.598  1.00  0.00      A    H
ATOM   4972  Cl  DCE A 622      47.605   4.647  17.881  1.00  0.00      A   CL
ATOM   4973  CT1 DCE A 622      45.992   3.321  16.300  1.00  0.00      A    C
ATOM   4974  HC2 DCE A 622      45.132   2.662  16.178  1.00  0.00      A    H
ATOM   4975  Cl1 DCE A 622      45.961   4.491  15.031  1.00  0.00      A   CL
ATOM   4976  HC3 DCE A 622      46.941   2.791  16.216  1.00  0.00      A    H
ATOM   4977  CT  DCE A 623      41.951   3.529   6.675  1.00  0.00      A    C
ATOM   4978  HC  DCE A 623      41.854   4.074   7.613  1.00  0.00      A    H
ATOM   4979  HC1 DCE A 623      43.014   3.613   6.451  1.00  0.00      A    H
ATOM   4980  Cl  DCE A 623      41.429   1.810   6.825  1.00  0.00      A   CL
ATOM   4981  CT1 DCE A 623      41.116   4.142   5.586  1.00  0.00      A    C
ATOM   4982  HC2 DCE A 623      40.113   4.363   5.951  1.00  0.00      A    H
ATOM   4983  Cl1 DCE A 623      41.730   5.599   4.756  1.00  0.00      A   CL
ATOM   4984  HC3 DCE A 623      41.035   3.520   4.695  1.00  0.00      A    H
ATOM   4985  CT  DCE A 624       4.807  52.643  21.693  1.00  0.00      A    C
ATOM   4986  HC  DCE A 624       4.144  52.543  20.834  1.00  0.00      A    H
ATOM   4987  HC1 DCE A 624       5.420  51.744  21.761  1.00  0.00      A    H
ATOM   4988  Cl  DCE A 624       5.818  54.114  21.413  1.00  0.00      A   CL
ATOM   4989  CT1 DCE A 624       3.973  52.836  22.981  1.00  0.00      A    C
ATOM   4990  HC2 DCE A 624       3.263  53.647  22.823  1.00  0.00      A    H
ATOM   4991  Cl1 DCE A 624       3.118  51.345  23.359  1.00  0.00      A   CL
ATOM   4992  HC3 DCE A 624       4.686  53.032  23.781  1.00  0.00      A    H
ATOM   4993  CT  DCE A 625      50.513  41.721  24.410  1.00  0.00      A    C
ATOM   4994  HC  DCE A 625      49.715  42.433  24.199  1.00  0.00      A    H
ATOM   4995  HC1 DCE A 625      50.140  40.710  24.248  1.00  0.00      A    H
ATOM   4996  Cl  DCE A 625      51.883  41.895  23.293  1.00  0.00      A   CL
ATOM   4997  CT1 DCE A 625      50.987  42.026  25.811  1.00  0.00      A    C
ATOM   4998  HC2 DCE A 625      51.490  42.993  25.845  1.00  0.00      A    H
ATOM   4999  Cl1 DCE A 625      49.604  41.904  26.806  1.00  0.00      A   CL
ATOM   5000  HC3 DCE A 625      51.649  41.214  26.113  1.00  0.00      A    H
ATOM   5001  CT  DCE A 626       9.215  37.554  38.723  1.00  0.00      A    C
ATOM   5002  HC  DCE A 626       9.487  38.187  39.568  1.00  0.00      A    H
ATOM   5003  HC1 DCE A 626       9.345  36.499  38.967  1.00  0.00      A    H
ATOM   5004  Cl  DCE A 626       7.498  37.906  38.579  1.00  0.00      A   CL
ATOM   5005  CT1 DCE A 626       9.880  38.008  37.389  1.00  0.00      A    C
ATOM   5006  HC2 DCE A 626       9.470  37.470  36.534  1.00  0.00      A    H
ATOM   5007  Cl1 DCE A 626       9.636  39.787  37.121  1.00  0.00      A   CL
ATOM   5008  HC3 DCE A 626      10.940  37.774  37.292  1.00  0.00      A    H
ATOM   5009  CT  DCE A 627       8.938  29.841  41.539  1.00  0.00      A    C
ATOM   5010  HC  DCE A 627       8.342  29.047  41.988  1.00  0.00      A    H
ATOM   5011  HC1 DCE A 627       9.960  29.716  41.898  1.00  0.00      A    H
ATOM   5012  Cl  DCE A 627       8.848  29.737  39.758  1.00  0.00      A   CL
ATOM   5013  CT1 DCE A 627       8.361  31.105  42.206  1.00  0.00      A    C
ATOM   5014  HC2 DCE A 627       7.294  31.232  42.022  1.00  0.00      A    H
ATOM   5015  Cl1 DCE A 627       8.490  31.040  43.864  1.00  0.00      A   CL
ATOM   5016  HC3 DCE A 627       8.912  31.974  41.845  1.00  0.00      A    H
ATOM   5017  CT  DCE A 628      49.708  43.735  36.392  1.00  0.00      A    C
ATOM   5018  HC  DCE A 628      49.761  44.202  35.408  1.00  0.00      A    H
ATOM   5019  HC1 DCE A 628      48.964  42.940  36.357  1.00  0.00      A    H
ATOM   5020  Cl  DCE A 628      51.225  42.904  36.901  1.00  0.00      A   CL
ATOM   5021  CT1 DCE A 628      49.450  44.831  37.373  1.00  0.00      A    C
ATOM   5022  HC2 DCE A 628      50.160  45.659  37.380  1.00  0.00      A    H
ATOM   5023  Cl1 DCE A 628      47.892  45.627  36.876  1.00  0.00      A   CL
ATOM   5024  HC3 DCE A 628      49.323  44.505  38.405  1.00  0.00      A    H
ATOM   5025  CT  DCE A 629      26.346  38.803  32.184  1.00  0.00      A    C
ATOM   5026  HC  DCE A 629      26.884  38.258  32.959  1.00  0.00      A    H
ATOM   5027  HC1 DCE A 629      25.388  38.283  32.200  1.00  0.00      A    H
ATOM   5028  Cl  DCE A 629      25.947  40.487  32.728  1.00  0.00      A   CL
ATOM   5029  CT1 DCE A 629      26.915  38.744  30.747  1.00  0.00      A    C
ATOM   5030  HC2 DCE A 629      27.898  39.214  30.745  1.00  0.00      A    H
ATOM   5031  Cl1 DCE A 629      26.951  37.173  29.965  1.00  0.00      A   CL
ATOM   5032  HC3 DCE A 629      26.171  39.338  30.216  1.00  0.00      A    H
ATOM   5033  CT  DCE A 630      47.841   4.983  29.076  1.00  0.00      A    C
ATOM   5034  HC  DCE A 630      48.106   5.644  28.251  1.00  0.00      A    H
ATOM   5035  HC1 DCE A 630      48.766   4.577  29.487  1.00  0.00      A    H
ATOM   5036  Cl  DCE A 630      46.664   5.655  30.275  1.00  0.00      A   CL
ATOM   5037  CT1 DCE A 630      47.055   3.872  28.477  1.00  0.00      A    C
ATOM   5038  HC2 DCE A 630      47.042   2.949  29.057  1.00  0.00      A    H
ATOM   5039  Cl1 DCE A 630      45.424   4.476  28.170  1.00  0.00      A   CL
ATOM   5040  HC3 DCE A 630      47.406   3.665  27.467  1.00  0.00      A    H
ATOM   5041  CT  DCE A 631      22.581  44.951  31.284  1.00  0.00      A    C
ATOM   5042  HC  DCE A 631      22.116  44.135  31.837  1.00  0.00      A    H
ATOM   5043  HC1 DCE A 631      23.269  44.552  30.539  1.00  0.00      A    H
ATOM   5044  Cl  DCE A 631      21.232  45.735  30.382  1.00  0.00      A   CL
ATOM   5045  CT1 DCE A 631      23.236  45.866  32.220  1.00  0.00      A    C
ATOM   5046  HC2 DCE A 631      23.994  45.479  32.901  1.00  0.00      A    H
ATOM   5047  Cl1 DCE A 631      23.826  47.374  31.377  1.00  0.00      A   CL
ATOM   5048  HC3 DCE A 631      22.456  46.349  32.810  1.00  0.00      A    H
ATOM   5049  CT  DCE A 632      13.988  20.411  50.680  1.00  0.00      A    C
ATOM   5050  HC  DCE A 632      12.913  20.326  50.520  1.00  0.00      A    H
ATOM   5051  HC1 DCE A 632      14.358  20.751  51.647  1.00  0.00      A    H
ATOM   5052  Cl  DCE A 632      14.455  18.740  50.523  1.00  0.00      A   CL
ATOM   5053  CT1 DCE A 632      14.599  21.202  49.547  1.00  0.00      A    C
ATOM   5054  HC2 DCE A 632      14.205  22.161  49.211  1.00  0.00      A    H
ATOM   5055  Cl1 DCE A 632      16.337  21.433  49.807  1.00  0.00      A   CL
ATOM   5056  HC3 DCE A 632      14.444  20.509  48.721  1.00  0.00      A    H
ATOM   5057  CT  DCE A 633      17.197   8.365  40.216  1.00  0.00      A    C
ATOM   5058  HC  DCE A 633      16.250   7.971  40.584  1.00  0.00      A    H
ATOM   5059  HC1 DCE A 633      17.327   9.350  40.664  1.00  0.00      A    H
ATOM   5060  Cl  DCE A 633      18.489   7.401  40.882  1.00  0.00      A   CL
ATOM   5061  CT1 DCE A 633      17.316   8.365  38.679  1.00  0.00      A    C
[truncated: 599,615 more chars]
