# Supplementary material for: Ion and Solvent Modulation of Ferrocene and Decamethylferrocene Oxidation Potentials in Organic Electrolytes as Predicted by Molecular Dynamics Simulations
Source: J Phys Chem B. 2025 Feb 11;129(7):2067–81. doi: 10.1021/acs.jpcb.4c08321 (PMC11848929; doi:10.1021/acs.jpcb.4c08321)
Supplement: Supplementary file 2 — jp4c08321_si_002.zip [file jp4c08321_si_002.zip › simulation_files/pdb_files/Fc_BMIMBF4_0440_ACN_0400.pdb]

TITLE     MDANALYSIS FRAME 0: Created by PDBWriter
CRYST1   55.676   55.676   55.676  90.00  90.00  90.00 P 1           1
ATOM      1  N1  BMIMA   1       2.055  41.107  11.848  1.00  0.00      A    N
ATOM      2  N11 BMIMA   1       4.098  41.091  11.055  1.00  0.00      A    N
ATOM      3  C1  BMIMA   1       3.077  40.358  11.445  1.00  0.00      A    C
ATOM      4  H1  BMIMA   1       3.031  39.291  11.382  1.00  0.00      A    H
ATOM      5  C2  BMIMA   1       2.401  42.418  11.720  1.00  0.00      A    C
ATOM      6  H2  BMIMA   1       1.777  43.267  11.894  1.00  0.00      A    H
ATOM      7  C21 BMIMA   1       3.676  42.406  11.304  1.00  0.00      A    C
ATOM      8  H21 BMIMA   1       4.234  43.272  11.023  1.00  0.00      A    H
ATOM      9  C3  BMIMA   1       0.742  40.637  12.249  1.00  0.00      A    C
ATOM     10  H3  BMIMA   1       0.310  41.245  13.030  1.00  0.00      A    H
ATOM     11  H31 BMIMA   1       0.182  40.730  11.330  1.00  0.00      A    H
ATOM     12  H32 BMIMA   1       0.789  39.634  12.644  1.00  0.00      A    H
ATOM     13  C4  BMIMA   1       5.421  40.798  10.487  1.00  0.00      A    C
ATOM     14  H4  BMIMA   1       5.773  41.756  10.135  1.00  0.00      A    H
ATOM     15  H41 BMIMA   1       5.191  40.145   9.658  1.00  0.00      A    H
ATOM     16  C5  BMIMA   1       6.370  40.122  11.451  1.00  0.00      A    C
ATOM     17  H5  BMIMA   1       6.071  39.081  11.368  1.00  0.00      A    H
ATOM     18  H51 BMIMA   1       7.359  40.363  11.068  1.00  0.00      A    H
ATOM     19  C51 BMIMA   1       6.090  40.343  12.949  1.00  0.00      A    C
ATOM     20  H52 BMIMA   1       6.357  41.364  13.211  1.00  0.00      A    H
ATOM     21  H53 BMIMA   1       5.051  40.332  13.267  1.00  0.00      A    H
ATOM     22  C6  BMIMA   1       6.950  39.378  13.808  1.00  0.00      A    C
ATOM     23  H6  BMIMA   1       7.959  39.439  13.417  1.00  0.00      A    H
ATOM     24  H61 BMIMA   1       6.947  39.561  14.877  1.00  0.00      A    H
ATOM     25  H62 BMIMA   1       6.700  38.331  13.683  1.00  0.00      A    H
ATOM     36  N1  BMIMA   2      -0.153  29.983  17.819  1.00  0.00      A    N
ATOM     37  N11 BMIMA   2       0.260  31.893  18.656  1.00  0.00      A    N
ATOM     38  C1  BMIMA   2      -0.560  31.229  17.914  1.00  0.00      A    C
ATOM     39  H1  BMIMA   2      -1.459  31.552  17.433  1.00  0.00      A    H
ATOM     40  C2  BMIMA   2       0.903  29.712  18.633  1.00  0.00      A    C
ATOM     41  H2  BMIMA   2       1.316  28.730  18.705  1.00  0.00      A    H
ATOM     42  C21 BMIMA   2       1.133  30.941  19.158  1.00  0.00      A    C
ATOM     43  H21 BMIMA   2       1.930  31.208  19.817  1.00  0.00      A    H
ATOM     44  C3  BMIMA   2      -0.965  28.998  17.047  1.00  0.00      A    C
ATOM     45  H3  BMIMA   2      -0.216  28.452  16.493  1.00  0.00      A    H
ATOM     46  H31 BMIMA   2      -1.408  28.294  17.735  1.00  0.00      A    H
ATOM     47  H32 BMIMA   2      -1.716  29.462  16.424  1.00  0.00      A    H
ATOM     48  C4  BMIMA   2       0.249  33.292  19.132  1.00  0.00      A    C
ATOM     49  H4  BMIMA   2       0.592  33.318  20.156  1.00  0.00      A    H
ATOM     50  H41 BMIMA   2      -0.769  33.652  19.117  1.00  0.00      A    H
ATOM     51  C5  BMIMA   2       1.079  34.161  18.167  1.00  0.00      A    C
ATOM     52  H5  BMIMA   2       2.147  33.957  18.204  1.00  0.00      A    H
ATOM     53  H51 BMIMA   2       0.602  33.906  17.225  1.00  0.00      A    H
ATOM     54  C51 BMIMA   2       0.918  35.751  18.272  1.00  0.00      A    C
ATOM     55  H52 BMIMA   2      -0.154  35.844  18.115  1.00  0.00      A    H
ATOM     56  H53 BMIMA   2       1.334  36.201  19.169  1.00  0.00      A    H
ATOM     57  C6  BMIMA   2       1.821  36.322  17.191  1.00  0.00      A    C
ATOM     58  H6  BMIMA   2       2.860  36.188  17.470  1.00  0.00      A    H
ATOM     59  H61 BMIMA   2       1.590  35.676  16.352  1.00  0.00      A    H
ATOM     60  H62 BMIMA   2       1.660  37.337  16.847  1.00  0.00      A    H
ATOM     71  N1  BMIMA   3      21.827  28.292  46.823  1.00  0.00      A    N
ATOM     72  N11 BMIMA   3      23.369  29.604  46.148  1.00  0.00      A    N
ATOM     73  C1  BMIMA   3      23.140  28.427  46.673  1.00  0.00      A    C
ATOM     74  H1  BMIMA   3      23.859  27.718  47.023  1.00  0.00      A    H
ATOM     75  C2  BMIMA   3      21.224  29.310  46.145  1.00  0.00      A    C
ATOM     76  H2  BMIMA   3      20.157  29.284  46.103  1.00  0.00      A    H
ATOM     77  C21 BMIMA   3      22.194  30.089  45.604  1.00  0.00      A    C
ATOM     78  H21 BMIMA   3      22.121  30.890  44.901  1.00  0.00      A    H
ATOM     79  C3  BMIMA   3      21.136  27.168  47.525  1.00  0.00      A    C
ATOM     80  H3  BMIMA   3      21.564  26.215  47.252  1.00  0.00      A    H
ATOM     81  H31 BMIMA   3      21.210  27.347  48.587  1.00  0.00      A    H
ATOM     82  H32 BMIMA   3      20.093  27.263  47.260  1.00  0.00      A    H
ATOM     83  C4  BMIMA   3      24.661  30.205  45.907  1.00  0.00      A    C
ATOM     84  H4  BMIMA   3      24.886  30.371  44.863  1.00  0.00      A    H
ATOM     85  H41 BMIMA   3      25.403  29.551  46.341  1.00  0.00      A    H
ATOM     86  C5  BMIMA   3      24.818  31.459  46.727  1.00  0.00      A    C
ATOM     87  H5  BMIMA   3      24.086  32.117  46.265  1.00  0.00      A    H
ATOM     88  H51 BMIMA   3      24.707  31.258  47.789  1.00  0.00      A    H
ATOM     89  C51 BMIMA   3      26.230  31.992  46.586  1.00  0.00      A    C
ATOM     90  H52 BMIMA   3      26.670  31.951  45.593  1.00  0.00      A    H
ATOM     91  H53 BMIMA   3      26.130  33.044  46.842  1.00  0.00      A    H
ATOM     92  C6  BMIMA   3      27.145  31.296  47.622  1.00  0.00      A    C
ATOM     93  H6  BMIMA   3      27.293  30.241  47.420  1.00  0.00      A    H
ATOM     94  H61 BMIMA   3      28.135  31.737  47.647  1.00  0.00      A    H
ATOM     95  H62 BMIMA   3      26.796  31.359  48.646  1.00  0.00      A    H
ATOM    106  N1  BMIMA   4      26.773  49.303   5.517  1.00  0.00      A    N
ATOM    107  N11 BMIMA   4      25.722  51.154   5.557  1.00  0.00      A    N
ATOM    108  C1  BMIMA   4      26.883  50.592   5.270  1.00  0.00      A    C
ATOM    109  H1  BMIMA   4      27.688  51.064   4.749  1.00  0.00      A    H
ATOM    110  C2  BMIMA   4      25.540  49.047   6.030  1.00  0.00      A    C
ATOM    111  H2  BMIMA   4      25.276  48.063   6.348  1.00  0.00      A    H
ATOM    112  C21 BMIMA   4      24.927  50.251   6.181  1.00  0.00      A    C
ATOM    113  H21 BMIMA   4      23.957  50.526   6.531  1.00  0.00      A    H
ATOM    114  C3  BMIMA   4      27.808  48.345   5.309  1.00  0.00      A    C
ATOM    115  H3  BMIMA   4      28.802  48.734   5.149  1.00  0.00      A    H
ATOM    116  H31 BMIMA   4      27.993  47.802   6.224  1.00  0.00      A    H
ATOM    117  H32 BMIMA   4      27.428  47.649   4.575  1.00  0.00      A    H
ATOM    118  C4  BMIMA   4      25.480  52.571   5.515  1.00  0.00      A    C
ATOM    119  H4  BMIMA   4      26.285  52.781   6.204  1.00  0.00      A    H
ATOM    120  H41 BMIMA   4      24.651  52.808   6.167  1.00  0.00      A    H
ATOM    121  C5  BMIMA   4      25.344  53.216   4.207  1.00  0.00      A    C
ATOM    122  H5  BMIMA   4      26.197  52.813   3.667  1.00  0.00      A    H
ATOM    123  H51 BMIMA   4      24.374  53.106   3.729  1.00  0.00      A    H
ATOM    124  C51 BMIMA   4      25.572  54.689   4.451  1.00  0.00      A    C
ATOM    125  H52 BMIMA   4      24.845  55.011   5.192  1.00  0.00      A    H
ATOM    126  H53 BMIMA   4      26.556  54.837   4.889  1.00  0.00      A    H
ATOM    127  C6  BMIMA   4      25.374  55.657   3.240  1.00  0.00      A    C
ATOM    128  H6  BMIMA   4      24.330  55.615   2.951  1.00  0.00      A    H
ATOM    129  H61 BMIMA   4      25.581  56.714   3.367  1.00  0.00      A    H
ATOM    130  H62 BMIMA   4      25.982  55.226   2.454  1.00  0.00      A    H
ATOM    141  N1  BMIMA   5      31.349  31.993   1.499  1.00  0.00      A    N
ATOM    142  N11 BMIMA   5      30.760  34.075   1.627  1.00  0.00      A    N
ATOM    143  C1  BMIMA   5      30.710  32.981   0.859  1.00  0.00      A    C
ATOM    144  H1  BMIMA   5      30.202  32.900  -0.078  1.00  0.00      A    H
ATOM    145  C2  BMIMA   5      31.936  32.468   2.647  1.00  0.00      A    C
ATOM    146  H2  BMIMA   5      32.589  31.883   3.257  1.00  0.00      A    H
ATOM    147  C21 BMIMA   5      31.526  33.769   2.729  1.00  0.00      A    C
ATOM    148  H21 BMIMA   5      31.747  34.532   3.443  1.00  0.00      A    H
ATOM    149  C3  BMIMA   5      31.585  30.688   0.879  1.00  0.00      A    C
ATOM    150  H3  BMIMA   5      32.507  30.761   0.321  1.00  0.00      A    H
ATOM    151  H31 BMIMA   5      31.842  29.892   1.563  1.00  0.00      A    H
ATOM    152  H32 BMIMA   5      30.718  30.365   0.321  1.00  0.00      A    H
ATOM    153  C4  BMIMA   5      30.065  35.378   1.389  1.00  0.00      A    C
ATOM    154  H4  BMIMA   5      30.203  36.039   2.232  1.00  0.00      A    H
ATOM    155  H41 BMIMA   5      28.999  35.204   1.388  1.00  0.00      A    H
ATOM    156  C5  BMIMA   5      30.617  36.167   0.214  1.00  0.00      A    C
ATOM    157  H5  BMIMA   5      30.747  37.226   0.423  1.00  0.00      A    H
ATOM    158  H51 BMIMA   5      31.477  35.692  -0.252  1.00  0.00      A    H
ATOM    159  C51 BMIMA   5      29.662  36.110  -0.941  1.00  0.00      A    C
ATOM    160  H52 BMIMA   5      29.841  35.070  -1.203  1.00  0.00      A    H
ATOM    161  H53 BMIMA   5      28.655  36.332  -0.599  1.00  0.00      A    H
ATOM    162  C6  BMIMA   5      30.034  37.164  -1.935  1.00  0.00      A    C
ATOM    163  H6  BMIMA   5      30.964  36.793  -2.350  1.00  0.00      A    H
ATOM    164  H61 BMIMA   5      29.333  37.293  -2.752  1.00  0.00      A    H
ATOM    165  H62 BMIMA   5      30.209  38.170  -1.574  1.00  0.00      A    H
ATOM    176  N1  BMIMA   6      54.445  11.217  16.977  1.00  0.00      A    N
ATOM    177  N11 BMIMA   6      52.552  12.065  17.603  1.00  0.00      A    N
ATOM    178  C1  BMIMA   6      53.492  11.175  17.877  1.00  0.00      A    C
ATOM    179  H1  BMIMA   6      53.434  10.431  18.642  1.00  0.00      A    H
ATOM    180  C2  BMIMA   6      54.376  12.373  16.324  1.00  0.00      A    C
ATOM    181  H2  BMIMA   6      55.054  12.727  15.578  1.00  0.00      A    H
ATOM    182  C21 BMIMA   6      53.161  12.825  16.676  1.00  0.00      A    C
ATOM    183  H21 BMIMA   6      52.655  13.701  16.334  1.00  0.00      A    H
ATOM    184  C3  BMIMA   6      55.662  10.437  16.880  1.00  0.00      A    C
ATOM    185  H3  BMIMA   6      55.440   9.500  17.369  1.00  0.00      A    H
ATOM    186  H31 BMIMA   6      55.932  10.248  15.852  1.00  0.00      A    H
ATOM    187  H32 BMIMA   6      56.530  10.838  17.382  1.00  0.00      A    H
ATOM    188  C4  BMIMA   6      51.148  12.255  18.092  1.00  0.00      A    C
ATOM    189  H4  BMIMA   6      50.871  11.469  18.780  1.00  0.00      A    H
ATOM    190  H41 BMIMA   6      50.426  12.232  17.290  1.00  0.00      A    H
ATOM    191  C5  BMIMA   6      50.878  13.522  18.853  1.00  0.00      A    C
ATOM    192  H5  BMIMA   6      51.040  14.424  18.267  1.00  0.00      A    H
ATOM    193  H51 BMIMA   6      49.870  13.516  19.258  1.00  0.00      A    H
ATOM    194  C51 BMIMA   6      51.937  13.572  19.996  1.00  0.00      A    C
ATOM    195  H52 BMIMA   6      51.697  12.787  20.709  1.00  0.00      A    H
ATOM    196  H53 BMIMA   6      52.936  13.530  19.571  1.00  0.00      A    H
ATOM    197  C6  BMIMA   6      51.832  14.887  20.685  1.00  0.00      A    C
ATOM    198  H6  BMIMA   6      52.719  15.028  21.293  1.00  0.00      A    H
ATOM    199  H61 BMIMA   6      51.778  15.745  20.025  1.00  0.00      A    H
ATOM    200  H62 BMIMA   6      50.951  14.917  21.315  1.00  0.00      A    H
ATOM    211  N1  BMIMA   7       8.705  42.883  50.563  1.00  0.00      A    N
ATOM    212  N11 BMIMA   7       8.071  43.677  48.702  1.00  0.00      A    N
ATOM    213  C1  BMIMA   7       7.664  43.284  49.885  1.00  0.00      A    C
ATOM    214  H1  BMIMA   7       6.615  43.310  50.089  1.00  0.00      A    H
ATOM    215  C2  BMIMA   7       9.845  43.100  49.880  1.00  0.00      A    C
ATOM    216  H2  BMIMA   7      10.830  42.913  50.246  1.00  0.00      A    H
ATOM    217  C21 BMIMA   7       9.423  43.547  48.611  1.00  0.00      A    C
ATOM    218  H21 BMIMA   7       9.956  43.827  47.729  1.00  0.00      A    H
ATOM    219  C3  BMIMA   7       8.642  42.418  51.931  1.00  0.00      A    C
ATOM    220  H3  BMIMA   7       8.994  43.179  52.612  1.00  0.00      A    H
ATOM    221  H31 BMIMA   7       7.653  42.086  52.209  1.00  0.00      A    H
ATOM    222  H32 BMIMA   7       9.309  41.579  52.066  1.00  0.00      A    H
ATOM    223  C4  BMIMA   7       7.261  44.004  47.537  1.00  0.00      A    C
ATOM    224  H4  BMIMA   7       6.354  43.427  47.642  1.00  0.00      A    H
ATOM    225  H41 BMIMA   7       7.881  43.633  46.735  1.00  0.00      A    H
ATOM    226  C5  BMIMA   7       7.055  45.537  47.336  1.00  0.00      A    C
ATOM    227  H5  BMIMA   7       6.841  45.775  46.297  1.00  0.00      A    H
ATOM    228  H51 BMIMA   7       6.233  45.884  47.957  1.00  0.00      A    H
ATOM    229  C51 BMIMA   7       8.207  46.475  47.668  1.00  0.00      A    C
ATOM    230  H52 BMIMA   7       8.384  46.323  48.730  1.00  0.00      A    H
ATOM    231  H53 BMIMA   7       9.012  46.212  46.987  1.00  0.00      A    H
ATOM    232  C6  BMIMA   7       7.798  47.932  47.488  1.00  0.00      A    C
ATOM    233  H6  BMIMA   7       6.874  48.000  46.926  1.00  0.00      A    H
ATOM    234  H61 BMIMA   7       7.664  48.525  48.385  1.00  0.00      A    H
ATOM    235  H62 BMIMA   7       8.468  48.508  46.860  1.00  0.00      A    H
ATOM    246  N1  BMIMA   8      27.786  30.480  13.993  1.00  0.00      A    N
ATOM    247  N11 BMIMA   8      26.874  32.275  13.292  1.00  0.00      A    N
ATOM    248  C1  BMIMA   8      27.411  31.675  14.332  1.00  0.00      A    C
ATOM    249  H1  BMIMA   8      27.563  32.214  15.242  1.00  0.00      A    H
ATOM    250  C2  BMIMA   8      27.489  30.361  12.673  1.00  0.00      A    C
ATOM    251  H2  BMIMA   8      27.661  29.418  12.201  1.00  0.00      A    H
ATOM    252  C21 BMIMA   8      26.957  31.447  12.172  1.00  0.00      A    C
ATOM    253  H21 BMIMA   8      26.523  31.707  11.231  1.00  0.00      A    H
ATOM    254  C3  BMIMA   8      28.248  29.435  14.899  1.00  0.00      A    C
ATOM    255  H3  BMIMA   8      27.423  28.801  15.186  1.00  0.00      A    H
ATOM    256  H31 BMIMA   8      28.952  28.872  14.305  1.00  0.00      A    H
ATOM    257  H32 BMIMA   8      28.724  29.932  15.732  1.00  0.00      A    H
ATOM    258  C4  BMIMA   8      26.362  33.705  13.375  1.00  0.00      A    C
ATOM    259  H4  BMIMA   8      26.723  34.112  12.442  1.00  0.00      A    H
ATOM    260  H41 BMIMA   8      27.006  34.191  14.093  1.00  0.00      A    H
ATOM    261  C5  BMIMA   8      24.888  33.852  13.592  1.00  0.00      A    C
ATOM    262  H5  BMIMA   8      24.619  33.221  14.436  1.00  0.00      A    H
ATOM    263  H51 BMIMA   8      24.670  34.905  13.752  1.00  0.00      A    H
ATOM    264  C51 BMIMA   8      24.047  33.435  12.412  1.00  0.00      A    C
ATOM    265  H52 BMIMA   8      24.286  34.062  11.557  1.00  0.00      A    H
ATOM    266  H53 BMIMA   8      24.267  32.458  11.989  1.00  0.00      A    H
ATOM    267  C6  BMIMA   8      22.556  33.428  12.601  1.00  0.00      A    C
ATOM    268  H6  BMIMA   8      22.007  34.359  12.679  1.00  0.00      A    H
ATOM    269  H61 BMIMA   8      22.195  32.852  11.757  1.00  0.00      A    H
ATOM    270  H62 BMIMA   8      22.328  32.837  13.481  1.00  0.00      A    H
ATOM    281  N1  BMIMA   9      41.425   8.199   3.568  1.00  0.00      A    N
ATOM    282  N11 BMIMA   9      39.481   7.958   2.785  1.00  0.00      A    N
ATOM    283  C1  BMIMA   9      40.646   8.461   2.537  1.00  0.00      A    C
ATOM    284  H1  BMIMA   9      40.976   8.996   1.673  1.00  0.00      A    H
ATOM    285  C2  BMIMA   9      40.693   7.660   4.560  1.00  0.00      A    C
ATOM    286  H2  BMIMA   9      41.133   7.407   5.500  1.00  0.00      A    H
ATOM    287  C21 BMIMA   9      39.470   7.378   4.084  1.00  0.00      A    C
ATOM    288  H21 BMIMA   9      38.635   6.868   4.514  1.00  0.00      A    H
ATOM    289  C3  BMIMA   9      42.692   8.862   3.852  1.00  0.00      A    C
ATOM    290  H3  BMIMA   9      42.416   9.882   4.073  1.00  0.00      A    H
ATOM    291  H31 BMIMA   9      43.166   8.334   4.665  1.00  0.00      A    H
ATOM    292  H32 BMIMA   9      43.380   9.093   3.053  1.00  0.00      A    H
ATOM    293  C4  BMIMA   9      38.293   7.981   1.962  1.00  0.00      A    C
ATOM    294  H4  BMIMA   9      37.962   6.957   1.873  1.00  0.00      A    H
ATOM    295  H41 BMIMA   9      38.616   8.382   1.013  1.00  0.00      A    H
ATOM    296  C5  BMIMA   9      37.126   8.827   2.556  1.00  0.00      A    C
ATOM    297  H5  BMIMA   9      36.382   9.094   1.809  1.00  0.00      A    H
ATOM    298  H51 BMIMA   9      36.620   8.152   3.241  1.00  0.00      A    H
ATOM    299  C51 BMIMA   9      37.527  10.018   3.331  1.00  0.00      A    C
ATOM    300  H52 BMIMA   9      38.097   9.770   4.222  1.00  0.00      A    H
ATOM    301  H53 BMIMA   9      38.107  10.699   2.713  1.00  0.00      A    H
ATOM    302  C6  BMIMA   9      36.365  10.832   3.886  1.00  0.00      A    C
ATOM    303  H6  BMIMA   9      36.696  11.812   4.209  1.00  0.00      A    H
ATOM    304  H61 BMIMA   9      35.589  10.891   3.132  1.00  0.00      A    H
ATOM    305  H62 BMIMA   9      36.031  10.374   4.810  1.00  0.00      A    H
ATOM    316  N1  BMIMA  10      49.507  42.934  14.096  1.00  0.00      A    N
ATOM    317  N11 BMIMA  10      49.966  41.862  15.932  1.00  0.00      A    N
ATOM    318  C1  BMIMA  10      49.554  43.021  15.420  1.00  0.00      A    C
ATOM    319  H1  BMIMA  10      49.590  43.967  15.917  1.00  0.00      A    H
ATOM    320  C2  BMIMA  10      49.730  41.621  13.639  1.00  0.00      A    C
ATOM    321  H2  BMIMA  10      49.561  41.162  12.689  1.00  0.00      A    H
ATOM    322  C21 BMIMA  10      49.992  41.024  14.784  1.00  0.00      A    C
ATOM    323  H21 BMIMA  10      50.087  39.971  14.939  1.00  0.00      A    H
ATOM    324  C3  BMIMA  10      49.297  44.061  13.262  1.00  0.00      A    C
ATOM    325  H3  BMIMA  10      48.246  44.130  13.023  1.00  0.00      A    H
ATOM    326  H31 BMIMA  10      49.463  45.046  13.673  1.00  0.00      A    H
ATOM    327  H32 BMIMA  10      49.951  44.075  12.403  1.00  0.00      A    H
ATOM    328  C4  BMIMA  10      50.188  41.498  17.355  1.00  0.00      A    C
ATOM    329  H4  BMIMA  10      50.570  42.424  17.760  1.00  0.00      A    H
ATOM    330  H41 BMIMA  10      51.044  40.852  17.482  1.00  0.00      A    H
ATOM    331  C5  BMIMA  10      48.910  41.061  18.043  1.00  0.00      A    C
ATOM    332  H5  BMIMA  10      48.959  39.975  18.063  1.00  0.00      A    H
ATOM    333  H51 BMIMA  10      48.911  41.541  19.018  1.00  0.00      A    H
ATOM    334  C51 BMIMA  10      47.633  41.226  17.237  1.00  0.00      A    C
ATOM    335  H52 BMIMA  10      47.512  42.305  17.181  1.00  0.00      A    H
ATOM    336  H53 BMIMA  10      47.756  40.848  16.226  1.00  0.00      A    H
ATOM    337  C6  BMIMA  10      46.386  40.795  17.965  1.00  0.00      A    C
ATOM    338  H6  BMIMA  10      46.247  41.291  18.918  1.00  0.00      A    H
ATOM    339  H61 BMIMA  10      45.538  40.949  17.307  1.00  0.00      A    H
ATOM    340  H62 BMIMA  10      46.483  39.755  18.255  1.00  0.00      A    H
ATOM    351  N1  BMIMA  11      46.770  41.763  22.291  1.00  0.00      A    N
ATOM    352  N11 BMIMA  11      45.157  42.742  23.347  1.00  0.00      A    N
ATOM    353  C1  BMIMA  11      45.628  41.609  22.908  1.00  0.00      A    C
ATOM    354  H1  BMIMA  11      45.196  40.650  23.097  1.00  0.00      A    H
ATOM    355  C2  BMIMA  11      47.053  43.080  22.299  1.00  0.00      A    C
ATOM    356  H2  BMIMA  11      47.943  43.435  21.826  1.00  0.00      A    H
ATOM    357  C21 BMIMA  11      46.081  43.649  22.945  1.00  0.00      A    C
ATOM    358  H21 BMIMA  11      45.829  44.670  23.129  1.00  0.00      A    H
ATOM    359  C3  BMIMA  11      47.453  40.752  21.492  1.00  0.00      A    C
ATOM    360  H3  BMIMA  11      48.263  41.108  20.873  1.00  0.00      A    H
ATOM    361  H31 BMIMA  11      47.718  39.950  22.164  1.00  0.00      A    H
ATOM    362  H32 BMIMA  11      46.693  40.257  20.905  1.00  0.00      A    H
ATOM    363  C4  BMIMA  11      43.869  42.942  24.061  1.00  0.00      A    C
ATOM    364  H4  BMIMA  11      44.080  43.887  24.538  1.00  0.00      A    H
ATOM    365  H41 BMIMA  11      43.846  42.044  24.661  1.00  0.00      A    H
ATOM    366  C5  BMIMA  11      42.724  43.227  23.071  1.00  0.00      A    C
ATOM    367  H5  BMIMA  11      43.128  43.990  22.412  1.00  0.00      A    H
ATOM    368  H51 BMIMA  11      42.508  42.308  22.533  1.00  0.00      A    H
ATOM    369  C51 BMIMA  11      41.457  43.754  23.680  1.00  0.00      A    C
ATOM    370  H52 BMIMA  11      40.986  43.041  24.352  1.00  0.00      A    H
ATOM    371  H53 BMIMA  11      41.614  44.668  24.246  1.00  0.00      A    H
ATOM    372  C6  BMIMA  11      40.434  44.077  22.679  1.00  0.00      A    C
ATOM    373  H6  BMIMA  11      39.570  44.596  23.078  1.00  0.00      A    H
ATOM    374  H61 BMIMA  11      40.669  44.646  21.787  1.00  0.00      A    H
ATOM    375  H62 BMIMA  11      39.950  43.173  22.325  1.00  0.00      A    H
ATOM    386  N1  BMIMA  12       4.404  51.843  13.798  1.00  0.00      A    N
ATOM    387  N11 BMIMA  12       2.907  51.083  12.451  1.00  0.00      A    N
ATOM    388  C1  BMIMA  12       3.299  51.198  13.678  1.00  0.00      A    C
ATOM    389  H1  BMIMA  12       2.899  50.805  14.588  1.00  0.00      A    H
ATOM    390  C2  BMIMA  12       4.840  52.260  12.566  1.00  0.00      A    C
ATOM    391  H2  BMIMA  12       5.820  52.674  12.474  1.00  0.00      A    H
ATOM    392  C21 BMIMA  12       3.853  51.810  11.690  1.00  0.00      A    C
ATOM    393  H21 BMIMA  12       3.811  51.936  10.630  1.00  0.00      A    H
ATOM    394  C3  BMIMA  12       5.052  52.164  15.079  1.00  0.00      A    C
ATOM    395  H3  BMIMA  12       5.261  53.211  14.922  1.00  0.00      A    H
ATOM    396  H31 BMIMA  12       4.455  52.034  15.969  1.00  0.00      A    H
ATOM    397  H32 BMIMA  12       6.029  51.728  15.233  1.00  0.00      A    H
ATOM    398  C4  BMIMA  12       1.694  50.387  12.009  1.00  0.00      A    C
ATOM    399  H4  BMIMA  12       1.494  49.737  12.847  1.00  0.00      A    H
ATOM    400  H41 BMIMA  12       2.033  49.812  11.160  1.00  0.00      A    H
ATOM    401  C5  BMIMA  12       0.445  51.197  11.545  1.00  0.00      A    C
ATOM    402  H5  BMIMA  12       0.033  50.593  10.741  1.00  0.00      A    H
ATOM    403  H51 BMIMA  12      -0.271  51.222  12.363  1.00  0.00      A    H
ATOM    404  C51 BMIMA  12       0.548  52.562  10.914  1.00  0.00      A    C
ATOM    405  H52 BMIMA  12       0.221  53.206  11.726  1.00  0.00      A    H
ATOM    406  H53 BMIMA  12       1.588  52.818  10.726  1.00  0.00      A    H
ATOM    407  C6  BMIMA  12      -0.297  52.686   9.672  1.00  0.00      A    C
ATOM    408  H6  BMIMA  12      -0.471  53.737   9.470  1.00  0.00      A    H
ATOM    409  H61 BMIMA  12       0.115  52.154   8.822  1.00  0.00      A    H
ATOM    410  H62 BMIMA  12      -1.245  52.312  10.042  1.00  0.00      A    H
ATOM    421  N1  BMIMA  13      37.779  10.659  51.213  1.00  0.00      A    N
ATOM    422  N11 BMIMA  13      37.270  12.521  50.202  1.00  0.00      A    N
ATOM    423  C1  BMIMA  13      38.259  11.800  50.739  1.00  0.00      A    C
ATOM    424  H1  BMIMA  13      39.287  12.070  50.849  1.00  0.00      A    H
ATOM    425  C2  BMIMA  13      36.359  10.742  51.168  1.00  0.00      A    C
ATOM    426  H2  BMIMA  13      35.661  10.106  51.667  1.00  0.00      A    H
ATOM    427  C21 BMIMA  13      36.135  11.882  50.562  1.00  0.00      A    C
ATOM    428  H21 BMIMA  13      35.230  12.408  50.347  1.00  0.00      A    H
ATOM    429  C3  BMIMA  13      38.539   9.522  51.741  1.00  0.00      A    C
ATOM    430  H3  BMIMA  13      38.646   8.804  50.941  1.00  0.00      A    H
ATOM    431  H31 BMIMA  13      39.418   9.744  52.328  1.00  0.00      A    H
ATOM    432  H32 BMIMA  13      37.859   9.038  52.426  1.00  0.00      A    H
ATOM    433  C4  BMIMA  13      37.335  13.855  49.589  1.00  0.00      A    C
ATOM    434  H4  BMIMA  13      38.327  14.236  49.780  1.00  0.00      A    H
ATOM    435  H41 BMIMA  13      36.619  14.501  50.075  1.00  0.00      A    H
ATOM    436  C5  BMIMA  13      37.048  14.038  48.122  1.00  0.00      A    C
ATOM    437  H5  BMIMA  13      35.968  14.163  48.093  1.00  0.00      A    H
ATOM    438  H51 BMIMA  13      37.567  14.952  47.843  1.00  0.00      A    H
ATOM    439  C51 BMIMA  13      37.504  13.002  47.119  1.00  0.00      A    C
ATOM    440  H52 BMIMA  13      38.505  12.705  47.423  1.00  0.00      A    H
ATOM    441  H53 BMIMA  13      36.871  12.158  47.382  1.00  0.00      A    H
ATOM    442  C6  BMIMA  13      37.445  13.313  45.646  1.00  0.00      A    C
ATOM    443  H6  BMIMA  13      36.439  13.328  45.242  1.00  0.00      A    H
ATOM    444  H61 BMIMA  13      37.810  14.308  45.420  1.00  0.00      A    H
ATOM    445  H62 BMIMA  13      38.066  12.577  45.148  1.00  0.00      A    H
ATOM    456  N1  BMIMA  14      54.899  21.707  18.027  1.00  0.00      A    N
ATOM    457  N11 BMIMA  14      53.068  22.737  17.747  1.00  0.00      A    N
ATOM    458  C1  BMIMA  14      53.657  21.854  18.458  1.00  0.00      A    C
ATOM    459  H1  BMIMA  14      53.188  21.183  19.146  1.00  0.00      A    H
ATOM    460  C2  BMIMA  14      55.142  22.807  17.242  1.00  0.00      A    C
ATOM    461  H2  BMIMA  14      56.176  22.989  17.047  1.00  0.00      A    H
ATOM    462  C21 BMIMA  14      54.022  23.479  17.056  1.00  0.00      A    C
ATOM    463  H21 BMIMA  14      53.674  24.336  16.523  1.00  0.00      A    H
ATOM    464  C3  BMIMA  14      55.914  20.716  18.315  1.00  0.00      A    C
ATOM    465  H3  BMIMA  14      55.855  20.529  19.377  1.00  0.00      A    H
ATOM    466  H31 BMIMA  14      55.773  19.815  17.736  1.00  0.00      A    H
ATOM    467  H32 BMIMA  14      56.841  21.263  18.225  1.00  0.00      A    H
ATOM    468  C4  BMIMA  14      51.671  23.190  17.919  1.00  0.00      A    C
ATOM    469  H4  BMIMA  14      51.780  24.076  18.527  1.00  0.00      A    H
ATOM    470  H41 BMIMA  14      51.221  22.421  18.529  1.00  0.00      A    H
ATOM    471  C5  BMIMA  14      50.885  23.354  16.648  1.00  0.00      A    C
ATOM    472  H5  BMIMA  14      49.880  23.681  16.904  1.00  0.00      A    H
ATOM    473  H51 BMIMA  14      51.279  24.099  15.962  1.00  0.00      A    H
ATOM    474  C51 BMIMA  14      50.983  22.051  15.766  1.00  0.00      A    C
ATOM    475  H52 BMIMA  14      52.017  21.874  15.479  1.00  0.00      A    H
ATOM    476  H53 BMIMA  14      50.609  21.193  16.319  1.00  0.00      A    H
ATOM    477  C6  BMIMA  14      49.952  22.016  14.615  1.00  0.00      A    C
ATOM    478  H6  BMIMA  14      48.957  21.978  15.044  1.00  0.00      A    H
ATOM    479  H61 BMIMA  14      50.019  22.907  14.002  1.00  0.00      A    H
ATOM    480  H62 BMIMA  14      50.137  21.215  13.908  1.00  0.00      A    H
ATOM    491  N1  BMIMA  15       5.535  38.920  46.449  1.00  0.00      A    N
ATOM    492  N11 BMIMA  15       3.778  40.038  46.772  1.00  0.00      A    N
ATOM    493  C1  BMIMA  15       4.245  38.844  46.839  1.00  0.00      A    C
ATOM    494  H1  BMIMA  15       3.744  37.971  47.201  1.00  0.00      A    H
ATOM    495  C2  BMIMA  15       5.891  40.205  46.240  1.00  0.00      A    C
ATOM    496  H2  BMIMA  15       6.860  40.539  45.940  1.00  0.00      A    H
ATOM    497  C21 BMIMA  15       4.810  40.881  46.532  1.00  0.00      A    C
ATOM    498  H21 BMIMA  15       4.766  41.948  46.507  1.00  0.00      A    H
ATOM    499  C3  BMIMA  15       6.365  37.823  46.440  1.00  0.00      A    C
ATOM    500  H3  BMIMA  15       6.233  37.053  47.186  1.00  0.00      A    H
ATOM    501  H31 BMIMA  15       6.264  37.522  45.407  1.00  0.00      A    H
ATOM    502  H32 BMIMA  15       7.405  38.043  46.633  1.00  0.00      A    H
ATOM    503  C4  BMIMA  15       2.435  40.478  47.245  1.00  0.00      A    C
ATOM    504  H4  BMIMA  15       2.626  41.059  48.136  1.00  0.00      A    H
ATOM    505  H41 BMIMA  15       1.782  39.678  47.562  1.00  0.00      A    H
ATOM    506  C5  BMIMA  15       1.856  41.369  46.200  1.00  0.00      A    C
ATOM    507  H5  BMIMA  15       0.932  41.848  46.513  1.00  0.00      A    H
ATOM    508  H51 BMIMA  15       2.442  42.240  45.920  1.00  0.00      A    H
ATOM    509  C51 BMIMA  15       1.583  40.578  44.894  1.00  0.00      A    C
ATOM    510  H52 BMIMA  15       2.443  39.969  44.627  1.00  0.00      A    H
ATOM    511  H53 BMIMA  15       0.722  39.933  45.050  1.00  0.00      A    H
ATOM    512  C6  BMIMA  15       1.447  41.506  43.686  1.00  0.00      A    C
ATOM    513  H6  BMIMA  15       1.541  40.948  42.761  1.00  0.00      A    H
ATOM    514  H61 BMIMA  15       0.472  41.976  43.746  1.00  0.00      A    H
ATOM    515  H62 BMIMA  15       2.281  42.197  43.632  1.00  0.00      A    H
ATOM    526  N1  BMIMA  16      12.737   4.547  26.317  1.00  0.00      A    N
ATOM    527  N11 BMIMA  16      14.604   5.554  26.116  1.00  0.00      A    N
ATOM    528  C1  BMIMA  16      13.671   4.923  25.440  1.00  0.00      A    C
ATOM    529  H1  BMIMA  16      13.698   4.809  24.378  1.00  0.00      A    H
ATOM    530  C2  BMIMA  16      13.139   4.874  27.566  1.00  0.00      A    C
ATOM    531  H2  BMIMA  16      12.563   4.588  28.419  1.00  0.00      A    H
ATOM    532  C21 BMIMA  16      14.227   5.519  27.438  1.00  0.00      A    C
ATOM    533  H21 BMIMA  16      14.873   5.843  28.224  1.00  0.00      A    H
ATOM    534  C3  BMIMA  16      11.441   3.896  26.007  1.00  0.00      A    C
ATOM    535  H3  BMIMA  16      11.604   3.689  24.960  1.00  0.00      A    H
ATOM    536  H31 BMIMA  16      11.307   2.919  26.447  1.00  0.00      A    H
ATOM    537  H32 BMIMA  16      10.581   4.538  26.127  1.00  0.00      A    H
ATOM    538  C4  BMIMA  16      15.802   6.059  25.611  1.00  0.00      A    C
ATOM    539  H4  BMIMA  16      16.288   5.412  24.896  1.00  0.00      A    H
ATOM    540  H41 BMIMA  16      16.498   6.257  26.413  1.00  0.00      A    H
ATOM    541  C5  BMIMA  16      15.640   7.405  24.937  1.00  0.00      A    C
ATOM    542  H5  BMIMA  16      14.575   7.407  24.724  1.00  0.00      A    H
ATOM    543  H51 BMIMA  16      15.774   8.187  25.680  1.00  0.00      A    H
ATOM    544  C51 BMIMA  16      16.596   7.540  23.843  1.00  0.00      A    C
ATOM    545  H52 BMIMA  16      17.611   7.377  24.198  1.00  0.00      A    H
ATOM    546  H53 BMIMA  16      16.280   6.785  23.129  1.00  0.00      A    H
ATOM    547  C6  BMIMA  16      16.444   8.810  22.897  1.00  0.00      A    C
ATOM    548  H6  BMIMA  16      16.560   9.711  23.488  1.00  0.00      A    H
ATOM    549  H61 BMIMA  16      17.338   8.762  22.285  1.00  0.00      A    H
ATOM    550  H62 BMIMA  16      15.610   8.984  22.227  1.00  0.00      A    H
ATOM    561  N1  BMIMA  17      32.872  10.759  44.408  1.00  0.00      A    N
ATOM    562  N11 BMIMA  17      34.597  10.145  43.389  1.00  0.00      A    N
ATOM    563  C1  BMIMA  17      33.301  10.305  43.274  1.00  0.00      A    C
ATOM    564  H1  BMIMA  17      32.695  10.233  42.396  1.00  0.00      A    H
ATOM    565  C2  BMIMA  17      33.900  11.016  45.260  1.00  0.00      A    C
ATOM    566  H2  BMIMA  17      33.832  11.485  46.217  1.00  0.00      A    H
ATOM    567  C21 BMIMA  17      35.018  10.606  44.595  1.00  0.00      A    C
ATOM    568  H21 BMIMA  17      36.047  10.601  44.880  1.00  0.00      A    H
ATOM    569  C3  BMIMA  17      31.503  11.191  44.726  1.00  0.00      A    C
ATOM    570  H3  BMIMA  17      31.667  12.043  45.369  1.00  0.00      A    H
ATOM    571  H31 BMIMA  17      30.970  11.444  43.821  1.00  0.00      A    H
ATOM    572  H32 BMIMA  17      31.033  10.314  45.146  1.00  0.00      A    H
ATOM    573  C4  BMIMA  17      35.520   9.728  42.390  1.00  0.00      A    C
ATOM    574  H4  BMIMA  17      34.905   9.682  41.503  1.00  0.00      A    H
ATOM    575  H41 BMIMA  17      35.915   8.747  42.611  1.00  0.00      A    H
ATOM    576  C5  BMIMA  17      36.679  10.725  42.233  1.00  0.00      A    C
ATOM    577  H5  BMIMA  17      36.234  11.716  42.217  1.00  0.00      A    H
ATOM    578  H51 BMIMA  17      37.209  10.571  43.169  1.00  0.00      A    H
ATOM    579  C51 BMIMA  17      37.589  10.621  41.022  1.00  0.00      A    C
ATOM    580  H52 BMIMA  17      38.410  11.316  41.175  1.00  0.00      A    H
ATOM    581  H53 BMIMA  17      38.089   9.659  40.940  1.00  0.00      A    H
ATOM    582  C6  BMIMA  17      36.926  10.862  39.671  1.00  0.00      A    C
ATOM    583  H6  BMIMA  17      36.824  11.925  39.487  1.00  0.00      A    H
ATOM    584  H61 BMIMA  17      37.580  10.639  38.835  1.00  0.00      A    H
ATOM    585  H62 BMIMA  17      35.929  10.441  39.735  1.00  0.00      A    H
ATOM    596  N1  BMIMA  18      37.678  24.930  16.889  1.00  0.00      A    N
ATOM    597  N11 BMIMA  18      39.429  25.833  17.745  1.00  0.00      A    N
ATOM    598  C1  BMIMA  18      38.801  24.707  17.463  1.00  0.00      A    C
ATOM    599  H1  BMIMA  18      39.112  23.685  17.471  1.00  0.00      A    H
ATOM    600  C2  BMIMA  18      37.448  26.262  17.057  1.00  0.00      A    C
ATOM    601  H2  BMIMA  18      36.578  26.692  16.611  1.00  0.00      A    H
ATOM    602  C21 BMIMA  18      38.556  26.866  17.492  1.00  0.00      A    C
ATOM    603  H21 BMIMA  18      38.863  27.858  17.741  1.00  0.00      A    H
ATOM    604  C3  BMIMA  18      36.784  24.001  16.151  1.00  0.00      A    C
ATOM    605  H3  BMIMA  18      35.771  24.157  16.491  1.00  0.00      A    H
ATOM    606  H31 BMIMA  18      36.850  24.174  15.087  1.00  0.00      A    H
ATOM    607  H32 BMIMA  18      37.049  22.964  16.296  1.00  0.00      A    H
ATOM    608  C4  BMIMA  18      40.812  26.044  18.275  1.00  0.00      A    C
ATOM    609  H4  BMIMA  18      40.636  26.278  19.314  1.00  0.00      A    H
ATOM    610  H41 BMIMA  18      41.141  26.915  17.727  1.00  0.00      A    H
ATOM    611  C5  BMIMA  18      41.823  24.851  18.265  1.00  0.00      A    C
ATOM    612  H5  BMIMA  18      42.776  25.295  18.541  1.00  0.00      A    H
ATOM    613  H51 BMIMA  18      41.574  24.159  19.065  1.00  0.00      A    H
ATOM    614  C51 BMIMA  18      41.970  24.079  16.943  1.00  0.00      A    C
ATOM    615  H52 BMIMA  18      41.262  23.254  16.937  1.00  0.00      A    H
ATOM    616  H53 BMIMA  18      41.709  24.891  16.270  1.00  0.00      A    H
ATOM    617  C6  BMIMA  18      43.383  23.577  16.664  1.00  0.00      A    C
ATOM    618  H6  BMIMA  18      43.652  22.967  17.519  1.00  0.00      A    H
ATOM    619  H61 BMIMA  18      43.316  22.787  15.926  1.00  0.00      A    H
ATOM    620  H62 BMIMA  18      44.072  24.392  16.470  1.00  0.00      A    H
ATOM    631  N1  BMIMA  19      21.261  27.802  40.099  1.00  0.00      A    N
ATOM    632  N11 BMIMA  19      22.920  28.859  40.931  1.00  0.00      A    N
ATOM    633  C1  BMIMA  19      22.302  27.708  40.886  1.00  0.00      A    C
ATOM    634  H1  BMIMA  19      22.678  26.827  41.361  1.00  0.00      A    H
ATOM    635  C2  BMIMA  19      21.191  29.121  39.648  1.00  0.00      A    C
ATOM    636  H2  BMIMA  19      20.547  29.441  38.859  1.00  0.00      A    H
ATOM    637  C21 BMIMA  19      22.254  29.746  40.180  1.00  0.00      A    C
ATOM    638  H21 BMIMA  19      22.573  30.754  40.028  1.00  0.00      A    H
ATOM    639  C3  BMIMA  19      20.380  26.706  39.667  1.00  0.00      A    C
ATOM    640  H3  BMIMA  19      20.566  25.927  40.392  1.00  0.00      A    H
ATOM    641  H31 BMIMA  19      19.334  26.975  39.647  1.00  0.00      A    H
ATOM    642  H32 BMIMA  19      20.648  26.414  38.662  1.00  0.00      A    H
ATOM    643  C4  BMIMA  19      24.094  29.145  41.855  1.00  0.00      A    C
ATOM    644  H4  BMIMA  19      24.281  28.184  42.310  1.00  0.00      A    H
ATOM    645  H41 BMIMA  19      23.728  29.878  42.558  1.00  0.00      A    H
ATOM    646  C5  BMIMA  19      25.376  29.641  41.268  1.00  0.00      A    C
ATOM    647  H5  BMIMA  19      25.142  30.466  40.600  1.00  0.00      A    H
ATOM    648  H51 BMIMA  19      25.953  30.068  42.084  1.00  0.00      A    H
ATOM    649  C51 BMIMA  19      26.242  28.596  40.511  1.00  0.00      A    C
ATOM    650  H52 BMIMA  19      26.719  28.005  41.289  1.00  0.00      A    H
ATOM    651  H53 BMIMA  19      25.652  27.984  39.833  1.00  0.00      A    H
ATOM    652  C6  BMIMA  19      27.349  29.291  39.715  1.00  0.00      A    C
ATOM    653  H6  BMIMA  19      27.824  28.424  39.271  1.00  0.00      A    H
ATOM    654  H61 BMIMA  19      27.065  29.984  38.931  1.00  0.00      A    H
ATOM    655  H62 BMIMA  19      28.110  29.742  40.342  1.00  0.00      A    H
ATOM    666  N1  BMIMA  20      53.965  51.306   5.895  1.00  0.00      A    N
ATOM    667  N11 BMIMA  20      54.118  52.857   4.386  1.00  0.00      A    N
ATOM    668  C1  BMIMA  20      53.297  51.968   5.003  1.00  0.00      A    C
ATOM    669  H1  BMIMA  20      52.253  51.796   4.851  1.00  0.00      A    H
ATOM    670  C2  BMIMA  20      55.240  51.719   5.807  1.00  0.00      A    C
ATOM    671  H2  BMIMA  20      56.007  51.300   6.421  1.00  0.00      A    H
ATOM    672  C21 BMIMA  20      55.357  52.658   4.864  1.00  0.00      A    C
ATOM    673  H21 BMIMA  20      56.109  53.335   4.521  1.00  0.00      A    H
ATOM    674  C3  BMIMA  20      53.543  50.232   6.692  1.00  0.00      A    C
ATOM    675  H3  BMIMA  20      54.348  49.523   6.816  1.00  0.00      A    H
ATOM    676  H31 BMIMA  20      53.240  50.544   7.681  1.00  0.00      A    H
ATOM    677  H32 BMIMA  20      52.879  49.610   6.109  1.00  0.00      A    H
ATOM    678  C4  BMIMA  20      53.749  53.861   3.352  1.00  0.00      A    C
ATOM    679  H4  BMIMA  20      52.826  53.370   3.077  1.00  0.00      A    H
ATOM    680  H41 BMIMA  20      54.467  53.836   2.546  1.00  0.00      A    H
ATOM    681  C5  BMIMA  20      53.519  55.294   3.948  1.00  0.00      A    C
ATOM    682  H5  BMIMA  20      52.645  55.720   3.462  1.00  0.00      A    H
ATOM    683  H51 BMIMA  20      53.189  55.086   4.963  1.00  0.00      A    H
ATOM    684  C51 BMIMA  20      54.780  56.282   3.961  1.00  0.00      A    C
ATOM    685  H52 BMIMA  20      55.597  55.897   4.566  1.00  0.00      A    H
ATOM    686  H53 BMIMA  20      55.167  56.288   2.945  1.00  0.00      A    H
ATOM    687  C6  BMIMA  20      54.399  57.712   4.396  1.00  0.00      A    C
ATOM    688  H6  BMIMA  20      54.050  57.723   5.422  1.00  0.00      A    H
ATOM    689  H61 BMIMA  20      55.270  58.348   4.290  1.00  0.00      A    H
ATOM    690  H62 BMIMA  20      53.542  58.116   3.870  1.00  0.00      A    H
ATOM    701  N1  BMIMA  21      40.993  26.155  14.100  1.00  0.00      A    N
ATOM    702  N11 BMIMA  21      41.775  24.341  13.288  1.00  0.00      A    N
ATOM    703  C1  BMIMA  21      40.652  25.015  13.569  1.00  0.00      A    C
ATOM    704  H1  BMIMA  21      39.618  24.766  13.469  1.00  0.00      A    H
ATOM    705  C2  BMIMA  21      42.314  26.240  13.968  1.00  0.00      A    C
ATOM    706  H2  BMIMA  21      42.967  26.989  14.358  1.00  0.00      A    H
ATOM    707  C21 BMIMA  21      42.800  25.108  13.487  1.00  0.00      A    C
ATOM    708  H21 BMIMA  21      43.786  24.822  13.191  1.00  0.00      A    H
ATOM    709  C3  BMIMA  21      40.193  27.251  14.528  1.00  0.00      A    C
ATOM    710  H3  BMIMA  21      40.710  27.779  15.315  1.00  0.00      A    H
ATOM    711  H31 BMIMA  21      40.070  27.908  13.680  1.00  0.00      A    H
ATOM    712  H32 BMIMA  21      39.213  26.896  14.809  1.00  0.00      A    H
ATOM    713  C4  BMIMA  21      41.783  22.980  12.564  1.00  0.00      A    C
ATOM    714  H4  BMIMA  21      40.736  22.781  12.393  1.00  0.00      A    H
ATOM    715  H41 BMIMA  21      42.218  22.210  13.184  1.00  0.00      A    H
ATOM    716  C5  BMIMA  21      42.582  23.048  11.216  1.00  0.00      A    C
ATOM    717  H5  BMIMA  21      41.990  23.539  10.448  1.00  0.00      A    H
ATOM    718  H51 BMIMA  21      43.535  23.560  11.322  1.00  0.00      A    H
ATOM    719  C51 BMIMA  21      42.842  21.566  10.732  1.00  0.00      A    C
ATOM    720  H52 BMIMA  21      42.890  20.796  11.498  1.00  0.00      A    H
ATOM    721  H53 BMIMA  21      41.973  21.231  10.170  1.00  0.00      A    H
ATOM    722  C6  BMIMA  21      44.083  21.555   9.816  1.00  0.00      A    C
ATOM    723  H6  BMIMA  21      44.888  21.858  10.477  1.00  0.00      A    H
ATOM    724  H61 BMIMA  21      44.291  20.672   9.223  1.00  0.00      A    H
ATOM    725  H62 BMIMA  21      44.075  22.320   9.048  1.00  0.00      A    H
ATOM    736  N1  BMIMA  22      35.760  14.435  31.571  1.00  0.00      A    N
ATOM    737  N11 BMIMA  22      33.880  15.543  31.556  1.00  0.00      A    N
ATOM    738  C1  BMIMA  22      34.430  14.371  31.786  1.00  0.00      A    C
ATOM    739  H1  BMIMA  22      33.890  13.556  32.217  1.00  0.00      A    H
ATOM    740  C2  BMIMA  22      36.073  15.797  31.281  1.00  0.00      A    C
ATOM    741  H2  BMIMA  22      37.069  16.167  31.174  1.00  0.00      A    H
ATOM    742  C21 BMIMA  22      34.879  16.452  31.301  1.00  0.00      A    C
ATOM    743  H21 BMIMA  22      34.812  17.485  31.039  1.00  0.00      A    H
ATOM    744  C3  BMIMA  22      36.735  13.307  31.543  1.00  0.00      A    C
ATOM    745  H3  BMIMA  22      37.241  13.361  30.590  1.00  0.00      A    H
ATOM    746  H31 BMIMA  22      37.496  13.357  32.308  1.00  0.00      A    H
ATOM    747  H32 BMIMA  22      36.162  12.416  31.749  1.00  0.00      A    H
ATOM    748  C4  BMIMA  22      32.429  15.655  31.649  1.00  0.00      A    C
ATOM    749  H4  BMIMA  22      31.978  14.974  30.943  1.00  0.00      A    H
ATOM    750  H41 BMIMA  22      32.167  16.579  31.156  1.00  0.00      A    H
ATOM    751  C5  BMIMA  22      31.873  15.484  33.027  1.00  0.00      A    C
ATOM    752  H5  BMIMA  22      30.841  15.819  32.973  1.00  0.00      A    H
ATOM    753  H51 BMIMA  22      32.107  14.463  33.319  1.00  0.00      A    H
ATOM    754  C51 BMIMA  22      32.648  16.401  33.918  1.00  0.00      A    C
ATOM    755  H52 BMIMA  22      33.724  16.345  33.780  1.00  0.00      A    H
ATOM    756  H53 BMIMA  22      32.307  17.406  33.683  1.00  0.00      A    H
ATOM    757  C6  BMIMA  22      32.287  16.235  35.388  1.00  0.00      A    C
ATOM    758  H6  BMIMA  22      32.522  15.273  35.829  1.00  0.00      A    H
ATOM    759  H61 BMIMA  22      32.652  17.099  35.930  1.00  0.00      A    H
ATOM    760  H62 BMIMA  22      31.209  16.162  35.477  1.00  0.00      A    H
ATOM    771  N1  BMIMA  23      24.363  12.997  26.960  1.00  0.00      A    N
ATOM    772  N11 BMIMA  23      22.349  13.663  27.446  1.00  0.00      A    N
ATOM    773  C1  BMIMA  23      23.118  12.612  27.166  1.00  0.00      A    C
ATOM    774  H1  BMIMA  23      22.823  11.588  27.078  1.00  0.00      A    H
ATOM    775  C2  BMIMA  23      24.434  14.294  27.372  1.00  0.00      A    C
ATOM    776  H2  BMIMA  23      25.399  14.743  27.455  1.00  0.00      A    H
ATOM    777  C21 BMIMA  23      23.200  14.724  27.670  1.00  0.00      A    C
ATOM    778  H21 BMIMA  23      22.953  15.625  28.187  1.00  0.00      A    H
ATOM    779  C3  BMIMA  23      25.523  12.218  26.627  1.00  0.00      A    C
ATOM    780  H3  BMIMA  23      25.621  11.506  27.434  1.00  0.00      A    H
ATOM    781  H31 BMIMA  23      25.366  11.733  25.675  1.00  0.00      A    H
ATOM    782  H32 BMIMA  23      26.419  12.813  26.527  1.00  0.00      A    H
ATOM    783  C4  BMIMA  23      20.865  13.663  27.677  1.00  0.00      A    C
ATOM    784  H4  BMIMA  23      20.761  13.891  28.727  1.00  0.00      A    H
ATOM    785  H41 BMIMA  23      20.591  12.642  27.455  1.00  0.00      A    H
ATOM    786  C5  BMIMA  23      20.174  14.714  26.891  1.00  0.00      A    C
ATOM    787  H5  BMIMA  23      19.169  14.558  27.274  1.00  0.00      A    H
ATOM    788  H51 BMIMA  23      20.501  15.696  27.222  1.00  0.00      A    H
ATOM    789  C51 BMIMA  23      20.461  14.516  25.343  1.00  0.00      A    C
ATOM    790  H52 BMIMA  23      21.521  14.757  25.329  1.00  0.00      A    H
ATOM    791  H53 BMIMA  23      20.396  13.484  25.007  1.00  0.00      A    H
ATOM    792  C6  BMIMA  23      19.850  15.610  24.414  1.00  0.00      A    C
ATOM    793  H6  BMIMA  23      20.465  15.534  23.525  1.00  0.00      A    H
ATOM    794  H61 BMIMA  23      18.783  15.467  24.281  1.00  0.00      A    H
ATOM    795  H62 BMIMA  23      20.060  16.640  24.677  1.00  0.00      A    H
ATOM    806  N1  BMIMA  24      46.140  26.135   8.822  1.00  0.00      A    N
ATOM    807  N11 BMIMA  24      47.126  24.185   9.073  1.00  0.00      A    N
ATOM    808  C1  BMIMA  24      47.070  25.275   8.353  1.00  0.00      A    C
ATOM    809  H1  BMIMA  24      47.671  25.540   7.509  1.00  0.00      A    H
ATOM    810  C2  BMIMA  24      45.702  25.616   9.988  1.00  0.00      A    C
ATOM    811  H2  BMIMA  24      45.131  26.221  10.657  1.00  0.00      A    H
ATOM    812  C21 BMIMA  24      46.328  24.426  10.180  1.00  0.00      A    C
ATOM    813  H21 BMIMA  24      46.256  23.743  10.998  1.00  0.00      A    H
ATOM    814  C3  BMIMA  24      45.767  27.390   8.307  1.00  0.00      A    C
ATOM    815  H3  BMIMA  24      44.723  27.437   8.036  1.00  0.00      A    H
ATOM    816  H31 BMIMA  24      45.910  28.054   9.148  1.00  0.00      A    H
ATOM    817  H32 BMIMA  24      46.314  27.629   7.407  1.00  0.00      A    H
ATOM    818  C4  BMIMA  24      47.654  22.859   8.714  1.00  0.00      A    C
ATOM    819  H4  BMIMA  24      47.571  22.803   7.638  1.00  0.00      A    H
ATOM    820  H41 BMIMA  24      47.010  22.125   9.176  1.00  0.00      A    H
ATOM    821  C5  BMIMA  24      49.142  22.645   9.172  1.00  0.00      A    C
ATOM    822  H5  BMIMA  24      49.688  23.464   8.712  1.00  0.00      A    H
ATOM    823  H51 BMIMA  24      49.223  22.666  10.256  1.00  0.00      A    H
ATOM    824  C51 BMIMA  24      49.640  21.357   8.555  1.00  0.00      A    C
ATOM    825  H52 BMIMA  24      49.396  20.462   9.123  1.00  0.00      A    H
ATOM    826  H53 BMIMA  24      49.164  21.212   7.589  1.00  0.00      A    H
ATOM    827  C6  BMIMA  24      51.187  21.415   8.365  1.00  0.00      A    C
ATOM    828  H6  BMIMA  24      51.585  21.872   9.263  1.00  0.00      A    H
ATOM    829  H61 BMIMA  24      51.562  20.412   8.200  1.00  0.00      A    H
ATOM    830  H62 BMIMA  24      51.399  21.992   7.472  1.00  0.00      A    H
ATOM    841  N1  BMIMA  25      49.134  13.242  50.492  1.00  0.00      A    N
ATOM    842  N11 BMIMA  25      49.833  13.539  52.490  1.00  0.00      A    N
ATOM    843  C1  BMIMA  25      49.458  14.143  51.422  1.00  0.00      A    C
ATOM    844  H1  BMIMA  25      49.407  15.206  51.329  1.00  0.00      A    H
ATOM    845  C2  BMIMA  25      49.147  12.001  51.086  1.00  0.00      A    C
ATOM    846  H2  BMIMA  25      48.811  11.141  50.550  1.00  0.00      A    H
ATOM    847  C21 BMIMA  25      49.706  12.180  52.284  1.00  0.00      A    C
ATOM    848  H21 BMIMA  25      49.924  11.574  53.136  1.00  0.00      A    H
ATOM    849  C3  BMIMA  25      49.013  13.458  49.038  1.00  0.00      A    C
ATOM    850  H3  BMIMA  25      49.970  13.129  48.659  1.00  0.00      A    H
ATOM    851  H31 BMIMA  25      48.190  12.804  48.792  1.00  0.00      A    H
ATOM    852  H32 BMIMA  25      48.685  14.471  48.862  1.00  0.00      A    H
ATOM    853  C4  BMIMA  25      50.268  14.172  53.764  1.00  0.00      A    C
ATOM    854  H4  BMIMA  25      50.498  15.189  53.481  1.00  0.00      A    H
ATOM    855  H41 BMIMA  25      51.198  13.764  54.131  1.00  0.00      A    H
ATOM    856  C5  BMIMA  25      49.292  14.256  54.890  1.00  0.00      A    C
ATOM    857  H5  BMIMA  25      49.130  13.236  55.229  1.00  0.00      A    H
ATOM    858  H51 BMIMA  25      49.766  14.828  55.683  1.00  0.00      A    H
ATOM    859  C51 BMIMA  25      47.914  14.811  54.386  1.00  0.00      A    C
ATOM    860  H52 BMIMA  25      48.095  15.811  54.000  1.00  0.00      A    H
ATOM    861  H53 BMIMA  25      47.521  14.159  53.610  1.00  0.00      A    H
ATOM    862  C6  BMIMA  25      46.763  14.814  55.346  1.00  0.00      A    C
ATOM    863  H6  BMIMA  25      46.697  13.843  55.823  1.00  0.00      A    H
ATOM    864  H61 BMIMA  25      46.803  15.638  56.050  1.00  0.00      A    H
ATOM    865  H62 BMIMA  25      45.854  14.963  54.775  1.00  0.00      A    H
ATOM    876  N1  BMIMA  26      16.973  49.580  14.541  1.00  0.00      A    N
ATOM    877  N11 BMIMA  26      16.393  47.657  15.361  1.00  0.00      A    N
ATOM    878  C1  BMIMA  26      17.354  48.345  14.806  1.00  0.00      A    C
ATOM    879  H1  BMIMA  26      18.321  47.933  14.611  1.00  0.00      A    H
ATOM    880  C2  BMIMA  26      15.620  49.588  14.762  1.00  0.00      A    C
ATOM    881  H2  BMIMA  26      14.983  50.428  14.590  1.00  0.00      A    H
ATOM    882  C21 BMIMA  26      15.287  48.433  15.332  1.00  0.00      A    C
ATOM    883  H21 BMIMA  26      14.333  48.166  15.730  1.00  0.00      A    H
ATOM    884  C3  BMIMA  26      17.823  50.661  14.013  1.00  0.00      A    C
ATOM    885  H3  BMIMA  26      17.311  51.409  13.426  1.00  0.00      A    H
ATOM    886  H31 BMIMA  26      18.281  51.135  14.868  1.00  0.00      A    H
ATOM    887  H32 BMIMA  26      18.555  50.186  13.376  1.00  0.00      A    H
ATOM    888  C4  BMIMA  26      16.309  46.335  15.974  1.00  0.00      A    C
ATOM    889  H4  BMIMA  26      15.961  46.489  16.985  1.00  0.00      A    H
ATOM    890  H41 BMIMA  26      17.326  45.986  15.876  1.00  0.00      A    H
ATOM    891  C5  BMIMA  26      15.313  45.385  15.254  1.00  0.00      A    C
ATOM    892  H5  BMIMA  26      15.291  44.430  15.772  1.00  0.00      A    H
ATOM    893  H51 BMIMA  26      14.329  45.826  15.391  1.00  0.00      A    H
ATOM    894  C51 BMIMA  26      15.515  45.301  13.809  1.00  0.00      A    C
ATOM    895  H52 BMIMA  26      14.560  45.107  13.329  1.00  0.00      A    H
ATOM    896  H53 BMIMA  26      15.869  46.284  13.506  1.00  0.00      A    H
ATOM    897  C6  BMIMA  26      16.594  44.278  13.305  1.00  0.00      A    C
ATOM    898  H6  BMIMA  26      16.388  43.260  13.614  1.00  0.00      A    H
ATOM    899  H61 BMIMA  26      16.829  44.284  12.247  1.00  0.00      A    H
ATOM    900  H62 BMIMA  26      17.495  44.576  13.829  1.00  0.00      A    H
ATOM    911  N1  BMIMA  27      14.267  16.384   7.304  1.00  0.00      A    N
ATOM    912  N11 BMIMA  27      15.207  18.022   6.320  1.00  0.00      A    N
ATOM    913  C1  BMIMA  27      15.362  17.094   7.234  1.00  0.00      A    C
ATOM    914  H1  BMIMA  27      16.101  17.081   8.006  1.00  0.00      A    H
ATOM    915  C2  BMIMA  27      13.485  16.702   6.236  1.00  0.00      A    C
ATOM    916  H2  BMIMA  27      12.603  16.136   6.027  1.00  0.00      A    H
ATOM    917  C21 BMIMA  27      14.099  17.726   5.580  1.00  0.00      A    C
ATOM    918  H21 BMIMA  27      13.753  18.285   4.738  1.00  0.00      A    H
ATOM    919  C3  BMIMA  27      13.964  15.369   8.354  1.00  0.00      A    C
ATOM    920  H3  BMIMA  27      14.808  14.698   8.415  1.00  0.00      A    H
ATOM    921  H31 BMIMA  27      13.845  15.816   9.330  1.00  0.00      A    H
ATOM    922  H32 BMIMA  27      13.078  14.831   8.052  1.00  0.00      A    H
ATOM    923  C4  BMIMA  27      16.073  19.215   6.046  1.00  0.00      A    C
ATOM    924  H4  BMIMA  27      16.108  19.182   4.967  1.00  0.00      A    H
ATOM    925  H41 BMIMA  27      17.071  18.986   6.389  1.00  0.00      A    H
ATOM    926  C5  BMIMA  27      15.591  20.492   6.724  1.00  0.00      A    C
ATOM    927  H5  BMIMA  27      15.288  20.252   7.740  1.00  0.00      A    H
ATOM    928  H51 BMIMA  27      16.330  21.278   6.859  1.00  0.00      A    H
ATOM    929  C51 BMIMA  27      14.350  21.064   6.125  1.00  0.00      A    C
ATOM    930  H52 BMIMA  27      14.439  21.528   5.145  1.00  0.00      A    H
ATOM    931  H53 BMIMA  27      13.519  20.384   5.960  1.00  0.00      A    H
ATOM    932  C6  BMIMA  27      13.767  22.190   6.945  1.00  0.00      A    C
ATOM    933  H6  BMIMA  27      14.542  22.937   7.068  1.00  0.00      A    H
ATOM    934  H61 BMIMA  27      12.905  22.611   6.440  1.00  0.00      A    H
ATOM    935  H62 BMIMA  27      13.368  21.893   7.909  1.00  0.00      A    H
ATOM    946  N1  BMIMA  28       5.104  47.357  19.325  1.00  0.00      A    N
ATOM    947  N11 BMIMA  28       3.821  48.813  20.205  1.00  0.00      A    N
ATOM    948  C1  BMIMA  28       4.950  48.622  19.540  1.00  0.00      A    C
ATOM    949  H1  BMIMA  28       5.585  49.376  19.127  1.00  0.00      A    H
ATOM    950  C2  BMIMA  28       4.092  46.678  19.919  1.00  0.00      A    C
ATOM    951  H2  BMIMA  28       4.027  45.614  19.856  1.00  0.00      A    H
ATOM    952  C21 BMIMA  28       3.221  47.591  20.402  1.00  0.00      A    C
ATOM    953  H21 BMIMA  28       2.294  47.387  20.891  1.00  0.00      A    H
ATOM    954  C3  BMIMA  28       6.311  46.735  18.835  1.00  0.00      A    C
ATOM    955  H3  BMIMA  28       7.051  46.487  19.582  1.00  0.00      A    H
ATOM    956  H31 BMIMA  28       6.000  45.838  18.321  1.00  0.00      A    H
ATOM    957  H32 BMIMA  28       6.699  47.375  18.056  1.00  0.00      A    H
ATOM    958  C4  BMIMA  28       3.147  50.075  20.619  1.00  0.00      A    C
ATOM    959  H4  BMIMA  28       3.984  50.692  20.910  1.00  0.00      A    H
ATOM    960  H41 BMIMA  28       2.527  49.846  21.473  1.00  0.00      A    H
ATOM    961  C5  BMIMA  28       2.230  50.750  19.671  1.00  0.00      A    C
ATOM    962  H5  BMIMA  28       1.278  50.242  19.540  1.00  0.00      A    H
ATOM    963  H51 BMIMA  28       2.087  51.692  20.194  1.00  0.00      A    H
ATOM    964  C51 BMIMA  28       2.841  50.962  18.235  1.00  0.00      A    C
ATOM    965  H52 BMIMA  28       3.849  51.370  18.246  1.00  0.00      A    H
ATOM    966  H53 BMIMA  28       2.837  49.995  17.738  1.00  0.00      A    H
ATOM    967  C6  BMIMA  28       1.924  51.768  17.437  1.00  0.00      A    C
ATOM    968  H6  BMIMA  28       1.056  51.147  17.246  1.00  0.00      A    H
ATOM    969  H61 BMIMA  28       1.648  52.626  18.039  1.00  0.00      A    H
ATOM    970  H62 BMIMA  28       2.340  52.151  16.512  1.00  0.00      A    H
ATOM    981  N1  BMIMA  29      11.432   7.240  29.444  1.00  0.00      A    N
ATOM    982  N11 BMIMA  29       9.286   6.964  29.178  1.00  0.00      A    N
ATOM    983  C1  BMIMA  29      10.265   7.239  30.034  1.00  0.00      A    C
ATOM    984  H1  BMIMA  29      10.157   7.219  31.097  1.00  0.00      A    H
ATOM    985  C2  BMIMA  29      11.209   7.382  28.104  1.00  0.00      A    C
ATOM    986  H2  BMIMA  29      11.986   7.537  27.388  1.00  0.00      A    H
ATOM    987  C21 BMIMA  29       9.903   7.167  27.954  1.00  0.00      A    C
ATOM    988  H21 BMIMA  29       9.295   7.028  27.087  1.00  0.00      A    H
ATOM    989  C3  BMIMA  29      12.675   7.555  30.191  1.00  0.00      A    C
ATOM    990  H3  BMIMA  29      12.502   8.536  30.609  1.00  0.00      A    H
ATOM    991  H31 BMIMA  29      12.774   6.918  31.057  1.00  0.00      A    H
ATOM    992  H32 BMIMA  29      13.567   7.571  29.582  1.00  0.00      A    H
ATOM    993  C4  BMIMA  29       7.896   6.500  29.396  1.00  0.00      A    C
ATOM    994  H4  BMIMA  29       7.254   6.732  28.559  1.00  0.00      A    H
ATOM    995  H41 BMIMA  29       7.589   7.054  30.271  1.00  0.00      A    H
ATOM    996  C5  BMIMA  29       7.823   5.009  29.655  1.00  0.00      A    C
ATOM    997  H5  BMIMA  29       8.179   4.861  30.671  1.00  0.00      A    H
ATOM    998  H51 BMIMA  29       6.827   4.586  29.552  1.00  0.00      A    H
ATOM    999  C51 BMIMA  29       8.737   4.147  28.791  1.00  0.00      A    C
ATOM   1000  H52 BMIMA  29       8.583   4.360  27.736  1.00  0.00      A    H
ATOM   1001  H53 BMIMA  29       9.771   4.478  28.822  1.00  0.00      A    H
ATOM   1002  C6  BMIMA  29       8.464   2.650  29.059  1.00  0.00      A    C
ATOM   1003  H6  BMIMA  29       8.725   2.330  30.061  1.00  0.00      A    H
ATOM   1004  H61 BMIMA  29       7.430   2.355  28.921  1.00  0.00      A    H
ATOM   1005  H62 BMIMA  29       9.059   2.042  28.387  1.00  0.00      A    H
ATOM   1016  N1  BMIMA  30      11.138  28.837  27.935  1.00  0.00      A    N
ATOM   1017  N11 BMIMA  30      12.739  29.317  26.495  1.00  0.00      A    N
ATOM   1018  C1  BMIMA  30      12.253  29.493  27.691  1.00  0.00      A    C
ATOM   1019  H1  BMIMA  30      12.825  29.989  28.446  1.00  0.00      A    H
ATOM   1020  C2  BMIMA  30      10.777  28.278  26.713  1.00  0.00      A    C
ATOM   1021  H2  BMIMA  30       9.916  27.668  26.551  1.00  0.00      A    H
ATOM   1022  C21 BMIMA  30      11.905  28.470  25.854  1.00  0.00      A    C
ATOM   1023  H21 BMIMA  30      12.159  28.099  24.885  1.00  0.00      A    H
ATOM   1024  C3  BMIMA  30      10.239  28.864  29.093  1.00  0.00      A    C
ATOM   1025  H3  BMIMA  30      10.835  29.234  29.914  1.00  0.00      A    H
ATOM   1026  H31 BMIMA  30       9.341  29.458  28.999  1.00  0.00      A    H
ATOM   1027  H32 BMIMA  30      10.005  27.812  29.155  1.00  0.00      A    H
ATOM   1028  C4  BMIMA  30      14.050  29.644  26.036  1.00  0.00      A    C
ATOM   1029  H4  BMIMA  30      14.291  30.687  26.175  1.00  0.00      A    H
ATOM   1030  H41 BMIMA  30      14.056  29.454  24.972  1.00  0.00      A    H
ATOM   1031  C5  BMIMA  30      14.996  28.550  26.532  1.00  0.00      A    C
ATOM   1032  H5  BMIMA  30      15.390  28.755  27.525  1.00  0.00      A    H
ATOM   1033  H51 BMIMA  30      14.412  27.634  26.539  1.00  0.00      A    H
ATOM   1034  C51 BMIMA  30      16.154  28.221  25.630  1.00  0.00      A    C
ATOM   1035  H52 BMIMA  30      15.851  28.221  24.586  1.00  0.00      A    H
ATOM   1036  H53 BMIMA  30      16.729  29.143  25.596  1.00  0.00      A    H
ATOM   1037  C6  BMIMA  30      17.099  27.104  26.053  1.00  0.00      A    C
ATOM   1038  H6  BMIMA  30      18.127  27.147  25.713  1.00  0.00      A    H
ATOM   1039  H61 BMIMA  30      17.068  26.902  27.118  1.00  0.00      A    H
ATOM   1040  H62 BMIMA  30      16.800  26.186  25.560  1.00  0.00      A    H
ATOM   1051  N1  BMIMA  31      19.672   1.518  32.727  1.00  0.00      A    N
ATOM   1052  N11 BMIMA  31      17.954   1.488  31.440  1.00  0.00      A    N
ATOM   1053  C1  BMIMA  31      18.359   1.186  32.642  1.00  0.00      A    C
ATOM   1054  H1  BMIMA  31      17.754   0.815  33.441  1.00  0.00      A    H
ATOM   1055  C2  BMIMA  31      20.083   1.998  31.497  1.00  0.00      A    C
ATOM   1056  H2  BMIMA  31      21.055   2.412  31.338  1.00  0.00      A    H
ATOM   1057  C21 BMIMA  31      18.932   2.077  30.751  1.00  0.00      A    C
ATOM   1058  H21 BMIMA  31      18.660   2.520  29.818  1.00  0.00      A    H
ATOM   1059  C3  BMIMA  31      20.513   1.441  33.945  1.00  0.00      A    C
ATOM   1060  H3  BMIMA  31      20.302   2.356  34.479  1.00  0.00      A    H
ATOM   1061  H31 BMIMA  31      20.257   0.617  34.595  1.00  0.00      A    H
ATOM   1062  H32 BMIMA  31      21.568   1.588  33.771  1.00  0.00      A    H
ATOM   1063  C4  BMIMA  31      16.610   1.362  30.862  1.00  0.00      A    C
ATOM   1064  H4  BMIMA  31      16.196   0.419  31.189  1.00  0.00      A    H
ATOM   1065  H41 BMIMA  31      16.683   1.431  29.786  1.00  0.00      A    H
ATOM   1066  C5  BMIMA  31      15.748   2.509  31.343  1.00  0.00      A    C
ATOM   1067  H5  BMIMA  31      14.684   2.451  31.128  1.00  0.00      A    H
ATOM   1068  H51 BMIMA  31      15.933   2.699  32.397  1.00  0.00      A    H
ATOM   1069  C51 BMIMA  31      16.191   3.778  30.623  1.00  0.00      A    C
ATOM   1070  H52 BMIMA  31      17.186   4.194  30.762  1.00  0.00      A    H
ATOM   1071  H53 BMIMA  31      16.110   3.584  29.557  1.00  0.00      A    H
ATOM   1072  C6  BMIMA  31      15.180   4.847  30.972  1.00  0.00      A    C
ATOM   1073  H6  BMIMA  31      15.151   5.061  32.034  1.00  0.00      A    H
ATOM   1074  H61 BMIMA  31      15.403   5.768  30.447  1.00  0.00      A    H
ATOM   1075  H62 BMIMA  31      14.265   4.411  30.587  1.00  0.00      A    H
ATOM   1086  N1  BMIMA  32      29.675  10.831  20.037  1.00  0.00      A    N
ATOM   1087  N11 BMIMA  32      28.167  11.135  21.610  1.00  0.00      A    N
ATOM   1088  C1  BMIMA  32      29.224  11.660  20.986  1.00  0.00      A    C
ATOM   1089  H1  BMIMA  32      29.507  12.690  20.940  1.00  0.00      A    H
ATOM   1090  C2  BMIMA  32      28.979   9.667  20.196  1.00  0.00      A    C
ATOM   1091  H2  BMIMA  32      28.974   8.759  19.634  1.00  0.00      A    H
ATOM   1092  C21 BMIMA  32      28.103   9.856  21.204  1.00  0.00      A    C
ATOM   1093  H21 BMIMA  32      27.402   9.144  21.582  1.00  0.00      A    H
ATOM   1094  C3  BMIMA  32      30.802  11.040  19.114  1.00  0.00      A    C
ATOM   1095  H3  BMIMA  32      31.363  10.123  19.015  1.00  0.00      A    H
ATOM   1096  H31 BMIMA  32      30.539  11.278  18.094  1.00  0.00      A    H
ATOM   1097  H32 BMIMA  32      31.351  11.886  19.501  1.00  0.00      A    H
ATOM   1098  C4  BMIMA  32      27.240  11.861  22.516  1.00  0.00      A    C
ATOM   1099  H4  BMIMA  32      27.658  12.838  22.706  1.00  0.00      A    H
ATOM   1100  H41 BMIMA  32      27.253  11.498  23.533  1.00  0.00      A    H
ATOM   1101  C5  BMIMA  32      25.783  12.208  22.002  1.00  0.00      A    C
ATOM   1102  H5  BMIMA  32      25.802  12.087  20.922  1.00  0.00      A    H
ATOM   1103  H51 BMIMA  32      25.139  11.403  22.347  1.00  0.00      A    H
ATOM   1104  C51 BMIMA  32      25.292  13.606  22.295  1.00  0.00      A    C
ATOM   1105  H52 BMIMA  32      25.246  13.742  23.372  1.00  0.00      A    H
ATOM   1106  H53 BMIMA  32      25.783  14.495  21.908  1.00  0.00      A    H
ATOM   1107  C6  BMIMA  32      23.857  13.828  21.755  1.00  0.00      A    C
ATOM   1108  H6  BMIMA  32      23.208  12.997  22.006  1.00  0.00      A    H
ATOM   1109  H61 BMIMA  32      23.599  14.668  22.391  1.00  0.00      A    H
ATOM   1110  H62 BMIMA  32      23.655  13.959  20.698  1.00  0.00      A    H
ATOM   1121  N1  BMIMA  33      25.912  40.238  34.941  1.00  0.00      A    N
ATOM   1122  N11 BMIMA  33      23.893  40.479  34.263  1.00  0.00      A    N
ATOM   1123  C1  BMIMA  33      24.940  41.116  34.755  1.00  0.00      A    C
ATOM   1124  H1  BMIMA  33      24.905  42.134  35.078  1.00  0.00      A    H
ATOM   1125  C2  BMIMA  33      25.505  38.996  34.548  1.00  0.00      A    C
ATOM   1126  H2  BMIMA  33      26.167  38.160  34.618  1.00  0.00      A    H
ATOM   1127  C21 BMIMA  33      24.261  39.179  34.082  1.00  0.00      A    C
ATOM   1128  H21 BMIMA  33      23.591  38.431  33.718  1.00  0.00      A    H
ATOM   1129  C3  BMIMA  33      27.157  40.581  35.614  1.00  0.00      A    C
ATOM   1130  H3  BMIMA  33      27.399  39.881  36.400  1.00  0.00      A    H
ATOM   1131  H31 BMIMA  33      28.004  40.713  34.957  1.00  0.00      A    H
ATOM   1132  H32 BMIMA  33      27.107  41.537  36.114  1.00  0.00      A    H
ATOM   1133  C4  BMIMA  33      22.533  41.100  34.077  1.00  0.00      A    C
ATOM   1134  H4  BMIMA  33      22.055  40.514  33.306  1.00  0.00      A    H
ATOM   1135  H41 BMIMA  33      22.655  42.144  33.831  1.00  0.00      A    H
ATOM   1136  C5  BMIMA  33      21.701  40.978  35.405  1.00  0.00      A    C
ATOM   1137  H5  BMIMA  33      22.122  41.772  36.016  1.00  0.00      A    H
ATOM   1138  H51 BMIMA  33      20.693  41.307  35.164  1.00  0.00      A    H
ATOM   1139  C51 BMIMA  33      21.697  39.624  36.038  1.00  0.00      A    C
ATOM   1140  H52 BMIMA  33      21.435  38.938  35.237  1.00  0.00      A    H
ATOM   1141  H53 BMIMA  33      22.652  39.306  36.449  1.00  0.00      A    H
ATOM   1142  C6  BMIMA  33      20.577  39.467  37.111  1.00  0.00      A    C
ATOM   1143  H6  BMIMA  33      20.641  40.275  37.830  1.00  0.00      A    H
ATOM   1144  H61 BMIMA  33      19.611  39.549  36.626  1.00  0.00      A    H
ATOM   1145  H62 BMIMA  33      20.745  38.559  37.680  1.00  0.00      A    H
ATOM   1156  N1  BMIMA  34      18.039  21.634  23.987  1.00  0.00      A    N
ATOM   1157  N11 BMIMA  34      19.682  20.505  23.142  1.00  0.00      A    N
ATOM   1158  C1  BMIMA  34      19.240  21.694  23.475  1.00  0.00      A    C
ATOM   1159  H1  BMIMA  34      19.695  22.655  23.364  1.00  0.00      A    H
ATOM   1160  C2  BMIMA  34      17.662  20.335  23.963  1.00  0.00      A    C
ATOM   1161  H2  BMIMA  34      16.665  20.063  24.236  1.00  0.00      A    H
ATOM   1162  C21 BMIMA  34      18.693  19.586  23.465  1.00  0.00      A    C
ATOM   1163  H21 BMIMA  34      18.829  18.544  23.274  1.00  0.00      A    H
ATOM   1164  C3  BMIMA  34      17.249  22.777  24.416  1.00  0.00      A    C
ATOM   1165  H3  BMIMA  34      17.855  23.671  24.456  1.00  0.00      A    H
ATOM   1166  H31 BMIMA  34      16.415  22.890  23.740  1.00  0.00      A    H
ATOM   1167  H32 BMIMA  34      16.943  22.633  25.442  1.00  0.00      A    H
ATOM   1168  C4  BMIMA  34      21.012  20.108  22.512  1.00  0.00      A    C
ATOM   1169  H4  BMIMA  34      21.670  20.955  22.389  1.00  0.00      A    H
ATOM   1170  H41 BMIMA  34      20.747  19.695  21.550  1.00  0.00      A    H
ATOM   1171  C5  BMIMA  34      21.847  19.223  23.324  1.00  0.00      A    C
ATOM   1172  H5  BMIMA  34      22.199  19.649  24.260  1.00  0.00      A    H
ATOM   1173  H51 BMIMA  34      21.337  18.278  23.493  1.00  0.00      A    H
ATOM   1174  C51 BMIMA  34      23.057  18.772  22.540  1.00  0.00      A    C
ATOM   1175  H52 BMIMA  34      22.741  18.606  21.513  1.00  0.00      A    H
ATOM   1176  H53 BMIMA  34      23.841  19.501  22.722  1.00  0.00      A    H
ATOM   1177  C6  BMIMA  34      23.483  17.345  23.004  1.00  0.00      A    C
ATOM   1178  H6  BMIMA  34      23.783  17.286  24.044  1.00  0.00      A    H
ATOM   1179  H61 BMIMA  34      22.549  16.814  22.862  1.00  0.00      A    H
ATOM   1180  H62 BMIMA  34      24.276  16.989  22.357  1.00  0.00      A    H
ATOM   1191  N1  BMIMA  35      42.050  31.779   9.997  1.00  0.00      A    N
ATOM   1192  N11 BMIMA  35      41.216  32.259   8.043  1.00  0.00      A    N
ATOM   1193  C1  BMIMA  35      42.203  32.518   8.894  1.00  0.00      A    C
ATOM   1194  H1  BMIMA  35      42.995  33.212   8.716  1.00  0.00      A    H
ATOM   1195  C2  BMIMA  35      40.877  31.064   9.882  1.00  0.00      A    C
ATOM   1196  H2  BMIMA  35      40.430  30.488  10.661  1.00  0.00      A    H
ATOM   1197  C21 BMIMA  35      40.377  31.342   8.606  1.00  0.00      A    C
ATOM   1198  H21 BMIMA  35      39.530  30.967   8.074  1.00  0.00      A    H
ATOM   1199  C3  BMIMA  35      43.008  31.549  11.049  1.00  0.00      A    C
ATOM   1200  H3  BMIMA  35      42.532  30.924  11.789  1.00  0.00      A    H
ATOM   1201  H31 BMIMA  35      43.961  31.222  10.660  1.00  0.00      A    H
ATOM   1202  H32 BMIMA  35      43.115  32.438  11.653  1.00  0.00      A    H
ATOM   1203  C4  BMIMA  35      41.015  32.845   6.734  1.00  0.00      A    C
ATOM   1204  H4  BMIMA  35      41.883  33.484   6.669  1.00  0.00      A    H
ATOM   1205  H41 BMIMA  35      40.133  33.469   6.738  1.00  0.00      A    H
ATOM   1206  C5  BMIMA  35      40.998  31.841   5.556  1.00  0.00      A    C
ATOM   1207  H5  BMIMA  35      40.203  31.136   5.783  1.00  0.00      A    H
ATOM   1208  H51 BMIMA  35      40.721  32.426   4.683  1.00  0.00      A    H
ATOM   1209  C51 BMIMA  35      42.294  31.053   5.411  1.00  0.00      A    C
ATOM   1210  H52 BMIMA  35      43.045  31.710   4.980  1.00  0.00      A    H
ATOM   1211  H53 BMIMA  35      42.603  30.940   6.447  1.00  0.00      A    H
ATOM   1212  C6  BMIMA  35      42.192  29.729   4.603  1.00  0.00      A    C
ATOM   1213  H6  BMIMA  35      41.394  29.090   4.963  1.00  0.00      A    H
ATOM   1214  H61 BMIMA  35      42.180  29.942   3.540  1.00  0.00      A    H
ATOM   1215  H62 BMIMA  35      43.048  29.085   4.767  1.00  0.00      A    H
ATOM   1226  N1  BMIMA  36      30.695  52.027   4.656  1.00  0.00      A    N
ATOM   1227  N11 BMIMA  36      31.888  50.532   5.663  1.00  0.00      A    N
ATOM   1228  C1  BMIMA  36      31.101  51.618   5.816  1.00  0.00      A    C
ATOM   1229  H1  BMIMA  36      31.120  52.210   6.706  1.00  0.00      A    H
ATOM   1230  C2  BMIMA  36      31.164  51.114   3.712  1.00  0.00      A    C
ATOM   1231  H2  BMIMA  36      30.914  51.250   2.683  1.00  0.00      A    H
ATOM   1232  C21 BMIMA  36      31.870  50.123   4.365  1.00  0.00      A    C
ATOM   1233  H21 BMIMA  36      32.301  49.203   4.035  1.00  0.00      A    H
ATOM   1234  C3  BMIMA  36      29.974  53.209   4.336  1.00  0.00      A    C
ATOM   1235  H3  BMIMA  36      29.874  53.430   3.284  1.00  0.00      A    H
ATOM   1236  H31 BMIMA  36      28.988  53.141   4.770  1.00  0.00      A    H
ATOM   1237  H32 BMIMA  36      30.474  54.068   4.760  1.00  0.00      A    H
ATOM   1238  C4  BMIMA  36      32.491  49.748   6.789  1.00  0.00      A    C
ATOM   1239  H4  BMIMA  36      31.720  49.014   6.969  1.00  0.00      A    H
ATOM   1240  H41 BMIMA  36      32.492  50.425   7.631  1.00  0.00      A    H
ATOM   1241  C5  BMIMA  36      33.925  49.171   6.629  1.00  0.00      A    C
ATOM   1242  H5  BMIMA  36      34.056  48.461   5.816  1.00  0.00      A    H
ATOM   1243  H51 BMIMA  36      34.644  49.950   6.391  1.00  0.00      A    H
ATOM   1244  C51 BMIMA  36      34.375  48.328   7.766  1.00  0.00      A    C
ATOM   1245  H52 BMIMA  36      34.381  48.910   8.684  1.00  0.00      A    H
ATOM   1246  H53 BMIMA  36      33.700  47.491   7.925  1.00  0.00      A    H
ATOM   1247  C6  BMIMA  36      35.805  47.834   7.505  1.00  0.00      A    C
ATOM   1248  H6  BMIMA  36      36.132  47.334   8.410  1.00  0.00      A    H
ATOM   1249  H61 BMIMA  36      35.753  47.126   6.686  1.00  0.00      A    H
ATOM   1250  H62 BMIMA  36      36.503  48.641   7.313  1.00  0.00      A    H
ATOM   1261  N1  BMIMA  37       5.546  10.644  30.580  1.00  0.00      A    N
ATOM   1262  N11 BMIMA  37       7.181  11.276  31.831  1.00  0.00      A    N
ATOM   1263  C1  BMIMA  37       6.602  10.277  31.260  1.00  0.00      A    C
ATOM   1264  H1  BMIMA  37       6.874   9.255  31.416  1.00  0.00      A    H
ATOM   1265  C2  BMIMA  37       5.203  11.950  30.952  1.00  0.00      A    C
ATOM   1266  H2  BMIMA  37       4.274  12.385  30.655  1.00  0.00      A    H
ATOM   1267  C21 BMIMA  37       6.316  12.351  31.673  1.00  0.00      A    C
ATOM   1268  H21 BMIMA  37       6.430  13.265  32.214  1.00  0.00      A    H
ATOM   1269  C3  BMIMA  37       4.633   9.735  29.859  1.00  0.00      A    C
ATOM   1270  H3  BMIMA  37       5.259   9.019  29.346  1.00  0.00      A    H
ATOM   1271  H31 BMIMA  37       4.049   9.170  30.570  1.00  0.00      A    H
ATOM   1272  H32 BMIMA  37       3.973  10.302  29.220  1.00  0.00      A    H
ATOM   1273  C4  BMIMA  37       8.490  11.369  32.504  1.00  0.00      A    C
ATOM   1274  H4  BMIMA  37       8.842  12.381  32.363  1.00  0.00      A    H
ATOM   1275  H41 BMIMA  37       9.164  10.682  32.013  1.00  0.00      A    H
ATOM   1276  C5  BMIMA  37       8.357  11.054  34.022  1.00  0.00      A    C
ATOM   1277  H5  BMIMA  37       7.425  11.536  34.306  1.00  0.00      A    H
ATOM   1278  H51 BMIMA  37       8.321   9.981  34.195  1.00  0.00      A    H
ATOM   1279  C51 BMIMA  37       9.416  11.438  35.049  1.00  0.00      A    C
ATOM   1280  H52 BMIMA  37      10.386  10.991  34.845  1.00  0.00      A    H
ATOM   1281  H53 BMIMA  37       9.560  12.515  35.009  1.00  0.00      A    H
ATOM   1282  C6  BMIMA  37       8.934  11.217  36.426  1.00  0.00      A    C
ATOM   1283  H6  BMIMA  37       8.654  10.204  36.690  1.00  0.00      A    H
ATOM   1284  H61 BMIMA  37       9.746  11.439  37.109  1.00  0.00      A    H
ATOM   1285  H62 BMIMA  37       8.052  11.822  36.604  1.00  0.00      A    H
ATOM   1296  N1  BMIMA  38      24.759  48.337  17.107  1.00  0.00      A    N
ATOM   1297  N11 BMIMA  38      25.024  49.869  18.639  1.00  0.00      A    N
ATOM   1298  C1  BMIMA  38      25.357  49.452  17.437  1.00  0.00      A    C
ATOM   1299  H1  BMIMA  38      25.987  49.991  16.762  1.00  0.00      A    H
ATOM   1300  C2  BMIMA  38      24.189  47.878  18.314  1.00  0.00      A    C
ATOM   1301  H2  BMIMA  38      23.689  46.942  18.433  1.00  0.00      A    H
ATOM   1302  C21 BMIMA  38      24.351  48.842  19.270  1.00  0.00      A    C
ATOM   1303  H21 BMIMA  38      24.020  48.881  20.284  1.00  0.00      A    H
ATOM   1304  C3  BMIMA  38      24.706  47.626  15.820  1.00  0.00      A    C
ATOM   1305  H3  BMIMA  38      23.748  47.818  15.361  1.00  0.00      A    H
ATOM   1306  H31 BMIMA  38      25.574  47.833  15.213  1.00  0.00      A    H
ATOM   1307  H32 BMIMA  38      24.825  46.581  16.066  1.00  0.00      A    H
ATOM   1308  C4  BMIMA  38      25.619  51.101  19.257  1.00  0.00      A    C
ATOM   1309  H4  BMIMA  38      26.312  51.521  18.544  1.00  0.00      A    H
ATOM   1310  H41 BMIMA  38      26.180  50.813  20.134  1.00  0.00      A    H
ATOM   1311  C5  BMIMA  38      24.575  52.069  19.646  1.00  0.00      A    C
ATOM   1312  H5  BMIMA  38      25.167  52.957  19.853  1.00  0.00      A    H
ATOM   1313  H51 BMIMA  38      23.957  52.190  18.760  1.00  0.00      A    H
ATOM   1314  C51 BMIMA  38      23.518  51.752  20.694  1.00  0.00      A    C
ATOM   1315  H52 BMIMA  38      23.045  50.807  20.439  1.00  0.00      A    H
ATOM   1316  H53 BMIMA  38      23.939  51.574  21.680  1.00  0.00      A    H
ATOM   1317  C6  BMIMA  38      22.489  52.917  20.836  1.00  0.00      A    C
ATOM   1318  H6  BMIMA  38      21.722  52.855  20.073  1.00  0.00      A    H
ATOM   1319  H61 BMIMA  38      21.933  52.924  21.766  1.00  0.00      A    H
ATOM   1320  H62 BMIMA  38      22.879  53.921  20.715  1.00  0.00      A    H
ATOM   1331  N1  BMIMA  39      45.098  45.862   7.459  1.00  0.00      A    N
ATOM   1332  N11 BMIMA  39      47.169  45.497   7.932  1.00  0.00      A    N
ATOM   1333  C1  BMIMA  39      46.257  46.393   7.604  1.00  0.00      A    C
ATOM   1334  H1  BMIMA  39      46.460  47.432   7.457  1.00  0.00      A    H
ATOM   1335  C2  BMIMA  39      45.225  44.539   7.941  1.00  0.00      A    C
ATOM   1336  H2  BMIMA  39      44.386  43.905   8.125  1.00  0.00      A    H
ATOM   1337  C21 BMIMA  39      46.543  44.324   8.111  1.00  0.00      A    C
ATOM   1338  H21 BMIMA  39      47.058  43.487   8.531  1.00  0.00      A    H
ATOM   1339  C3  BMIMA  39      43.868  46.480   7.002  1.00  0.00      A    C
ATOM   1340  H3  BMIMA  39      43.445  46.186   6.052  1.00  0.00      A    H
ATOM   1341  H31 BMIMA  39      43.005  46.378   7.644  1.00  0.00      A    H
ATOM   1342  H32 BMIMA  39      44.015  47.541   6.864  1.00  0.00      A    H
ATOM   1343  C4  BMIMA  39      48.667  45.820   8.065  1.00  0.00      A    C
ATOM   1344  H4  BMIMA  39      48.832  46.694   7.453  1.00  0.00      A    H
ATOM   1345  H41 BMIMA  39      49.228  45.017   7.611  1.00  0.00      A    H
ATOM   1346  C5  BMIMA  39      49.170  46.045   9.429  1.00  0.00      A    C
ATOM   1347  H5  BMIMA  39      48.525  46.846   9.780  1.00  0.00      A    H
ATOM   1348  H51 BMIMA  39      48.918  45.171  10.024  1.00  0.00      A    H
ATOM   1349  C51 BMIMA  39      50.616  46.392   9.588  1.00  0.00      A    C
ATOM   1350  H52 BMIMA  39      50.996  46.140  10.575  1.00  0.00      A    H
ATOM   1351  H53 BMIMA  39      51.206  45.687   9.008  1.00  0.00      A    H
ATOM   1352  C6  BMIMA  39      50.933  47.837   9.218  1.00  0.00      A    C
ATOM   1353  H6  BMIMA  39      51.944  48.187   9.390  1.00  0.00      A    H
ATOM   1354  H61 BMIMA  39      50.687  47.982   8.172  1.00  0.00      A    H
ATOM   1355  H62 BMIMA  39      50.363  48.563   9.787  1.00  0.00      A    H
ATOM   1366  N1  BMIMA  40      19.690  31.861  27.146  1.00  0.00      A    N
ATOM   1367  N11 BMIMA  40      20.241  33.236  28.791  1.00  0.00      A    N
ATOM   1368  C1  BMIMA  40      20.110  31.947  28.445  1.00  0.00      A    C
ATOM   1369  H1  BMIMA  40      20.151  31.041  29.009  1.00  0.00      A    H
ATOM   1370  C2  BMIMA  40      19.616  33.189  26.641  1.00  0.00      A    C
ATOM   1371  H2  BMIMA  40      19.336  33.327  25.619  1.00  0.00      A    H
ATOM   1372  C21 BMIMA  40      19.878  34.010  27.676  1.00  0.00      A    C
ATOM   1373  H21 BMIMA  40      19.804  35.071  27.780  1.00  0.00      A    H
ATOM   1374  C3  BMIMA  40      19.509  30.666  26.370  1.00  0.00      A    C
ATOM   1375  H3  BMIMA  40      19.709  29.768  26.936  1.00  0.00      A    H
ATOM   1376  H31 BMIMA  40      18.547  30.611  25.882  1.00  0.00      A    H
ATOM   1377  H32 BMIMA  40      20.317  30.690  25.654  1.00  0.00      A    H
ATOM   1378  C4  BMIMA  40      20.570  33.810  30.097  1.00  0.00      A    C
ATOM   1379  H4  BMIMA  40      20.182  33.160  30.868  1.00  0.00      A    H
ATOM   1380  H41 BMIMA  40      19.980  34.710  30.192  1.00  0.00      A    H
ATOM   1381  C5  BMIMA  40      22.117  34.171  30.108  1.00  0.00      A    C
ATOM   1382  H5  BMIMA  40      22.620  33.210  30.179  1.00  0.00      A    H
ATOM   1383  H51 BMIMA  40      22.424  34.583  29.150  1.00  0.00      A    H
ATOM   1384  C51 BMIMA  40      22.620  34.900  31.313  1.00  0.00      A    C
ATOM   1385  H52 BMIMA  40      22.081  35.810  31.562  1.00  0.00      A    H
ATOM   1386  H53 BMIMA  40      22.527  34.225  32.161  1.00  0.00      A    H
ATOM   1387  C6  BMIMA  40      24.105  35.181  31.086  1.00  0.00      A    C
ATOM   1388  H6  BMIMA  40      24.561  34.229  31.335  1.00  0.00      A    H
ATOM   1389  H61 BMIMA  40      24.367  35.538  30.096  1.00  0.00      A    H
ATOM   1390  H62 BMIMA  40      24.475  35.944  31.760  1.00  0.00      A    H
ATOM   1401  N1  BMIMA  41      15.104  38.200  54.987  1.00  0.00      A    N
ATOM   1402  N11 BMIMA  41      14.996  36.489  56.372  1.00  0.00      A    N
ATOM   1403  C1  BMIMA  41      15.800  37.369  55.791  1.00  0.00      A    C
ATOM   1404  H1  BMIMA  41      16.864  37.453  55.854  1.00  0.00      A    H
ATOM   1405  C2  BMIMA  41      13.759  37.901  55.123  1.00  0.00      A    C
ATOM   1406  H2  BMIMA  41      12.969  38.419  54.625  1.00  0.00      A    H
ATOM   1407  C21 BMIMA  41      13.721  36.920  56.029  1.00  0.00      A    C
ATOM   1408  H21 BMIMA  41      12.887  36.476  56.527  1.00  0.00      A    H
ATOM   1409  C3  BMIMA  41      15.546  39.302  54.145  1.00  0.00      A    C
ATOM   1410  H3  BMIMA  41      14.918  40.180  54.185  1.00  0.00      A    H
ATOM   1411  H31 BMIMA  41      16.603  39.501  54.049  1.00  0.00      A    H
ATOM   1412  H32 BMIMA  41      15.304  38.833  53.202  1.00  0.00      A    H
ATOM   1413  C4  BMIMA  41      15.322  35.305  57.200  1.00  0.00      A    C
ATOM   1414  H4  BMIMA  41      14.630  35.256  58.028  1.00  0.00      A    H
ATOM   1415  H41 BMIMA  41      16.326  35.469  57.564  1.00  0.00      A    H
ATOM   1416  C5  BMIMA  41      15.325  33.944  56.430  1.00  0.00      A    C
ATOM   1417  H5  BMIMA  41      15.679  33.174  57.111  1.00  0.00      A    H
ATOM   1418  H51 BMIMA  41      14.269  33.838  56.196  1.00  0.00      A    H
ATOM   1419  C51 BMIMA  41      16.147  33.981  55.146  1.00  0.00      A    C
ATOM   1420  H52 BMIMA  41      15.896  34.844  54.535  1.00  0.00      A    H
ATOM   1421  H53 BMIMA  41      17.178  34.077  55.478  1.00  0.00      A    H
ATOM   1422  C6  BMIMA  41      16.043  32.657  54.343  1.00  0.00      A    C
ATOM   1423  H6  BMIMA  41      16.009  32.915  53.291  1.00  0.00      A    H
ATOM   1424  H61 BMIMA  41      16.948  32.072  54.465  1.00  0.00      A    H
ATOM   1425  H62 BMIMA  41      15.211  31.998  54.562  1.00  0.00      A    H
ATOM   1436  N1  BMIMA  42       1.960  52.470  45.927  1.00  0.00      A    N
ATOM   1437  N11 BMIMA  42       2.097  50.307  45.668  1.00  0.00      A    N
ATOM   1438  C1  BMIMA  42       2.697  51.412  46.052  1.00  0.00      A    C
ATOM   1439  H1  BMIMA  42       3.605  51.383  46.615  1.00  0.00      A    H
ATOM   1440  C2  BMIMA  42       0.843  52.003  45.212  1.00  0.00      A    C
ATOM   1441  H2  BMIMA  42       0.019  52.623  44.933  1.00  0.00      A    H
ATOM   1442  C21 BMIMA  42       0.947  50.681  44.965  1.00  0.00      A    C
ATOM   1443  H21 BMIMA  42       0.333  50.018  44.395  1.00  0.00      A    H
ATOM   1444  C3  BMIMA  42       2.384  53.807  46.302  1.00  0.00      A    C
ATOM   1445  H3  BMIMA  42       3.361  54.023  45.896  1.00  0.00      A    H
ATOM   1446  H31 BMIMA  42       1.721  54.567  45.917  1.00  0.00      A    H
ATOM   1447  H32 BMIMA  42       2.433  53.869  47.379  1.00  0.00      A    H
ATOM   1448  C4  BMIMA  42       2.511  48.942  45.945  1.00  0.00      A    C
ATOM   1449  H4  BMIMA  42       3.587  48.853  45.896  1.00  0.00      A    H
ATOM   1450  H41 BMIMA  42       2.134  48.279  45.180  1.00  0.00      A    H
ATOM   1451  C5  BMIMA  42       2.093  48.337  47.287  1.00  0.00      A    C
ATOM   1452  H5  BMIMA  42       1.057  48.008  47.272  1.00  0.00      A    H
ATOM   1453  H51 BMIMA  42       2.747  47.469  47.260  1.00  0.00      A    H
ATOM   1454  C51 BMIMA  42       2.209  49.198  48.544  1.00  0.00      A    C
ATOM   1455  H52 BMIMA  42       3.244  49.521  48.627  1.00  0.00      A    H
ATOM   1456  H53 BMIMA  42       1.713  50.160  48.443  1.00  0.00      A    H
ATOM   1457  C6  BMIMA  42       1.633  48.495  49.864  1.00  0.00      A    C
ATOM   1458  H6  BMIMA  42       0.561  48.632  49.785  1.00  0.00      A    H
ATOM   1459  H61 BMIMA  42       1.810  47.427  49.910  1.00  0.00      A    H
ATOM   1460  H62 BMIMA  42       2.059  48.948  50.751  1.00  0.00      A    H
ATOM   1471  N1  BMIMA  43      -1.740  36.511   9.769  1.00  0.00      A    N
ATOM   1472  N11 BMIMA  43      -0.236  35.867  11.203  1.00  0.00      A    N
ATOM   1473  C1  BMIMA  43      -0.849  36.899  10.653  1.00  0.00      A    C
ATOM   1474  H1  BMIMA  43      -0.666  37.924  10.895  1.00  0.00      A    H
ATOM   1475  C2  BMIMA  43      -1.599  35.150   9.696  1.00  0.00      A    C
ATOM   1476  H2  BMIMA  43      -2.164  34.540   9.026  1.00  0.00      A    H
ATOM   1477  C21 BMIMA  43      -0.717  34.733  10.627  1.00  0.00      A    C
ATOM   1478  H21 BMIMA  43      -0.451  33.747  10.939  1.00  0.00      A    H
ATOM   1479  C3  BMIMA  43      -2.585  37.425   9.006  1.00  0.00      A    C
ATOM   1480  H3  BMIMA  43      -2.869  37.011   8.050  1.00  0.00      A    H
ATOM   1481  H31 BMIMA  43      -3.508  37.510   9.561  1.00  0.00      A    H
ATOM   1482  H32 BMIMA  43      -2.099  38.385   8.909  1.00  0.00      A    H
ATOM   1483  C4  BMIMA  43       0.779  36.017  12.253  1.00  0.00      A    C
ATOM   1484  H4  BMIMA  43       0.487  35.454  13.127  1.00  0.00      A    H
ATOM   1485  H41 BMIMA  43       0.817  37.059  12.535  1.00  0.00      A    H
ATOM   1486  C5  BMIMA  43       2.145  35.643  11.770  1.00  0.00      A    C
ATOM   1487  H5  BMIMA  43       2.797  36.009  12.559  1.00  0.00      A    H
ATOM   1488  H51 BMIMA  43       2.218  34.562  11.689  1.00  0.00      A    H
ATOM   1489  C51 BMIMA  43       2.533  36.313  10.448  1.00  0.00      A    C
ATOM   1490  H52 BMIMA  43       2.124  35.708   9.642  1.00  0.00      A    H
ATOM   1491  H53 BMIMA  43       2.291  37.368  10.546  1.00  0.00      A    H
ATOM   1492  C6  BMIMA  43       4.068  36.038  10.349  1.00  0.00      A    C
ATOM   1493  H6  BMIMA  43       4.214  34.964  10.321  1.00  0.00      A    H
ATOM   1494  H61 BMIMA  43       4.464  36.509   9.457  1.00  0.00      A    H
ATOM   1495  H62 BMIMA  43       4.512  36.443  11.252  1.00  0.00      A    H
ATOM   1506  N1  BMIMA  44       2.875  38.793  35.377  1.00  0.00      A    N
ATOM   1507  N11 BMIMA  44       3.973  37.813  36.883  1.00  0.00      A    N
ATOM   1508  C1  BMIMA  44       2.992  37.658  36.021  1.00  0.00      A    C
ATOM   1509  H1  BMIMA  44       2.190  36.952  36.053  1.00  0.00      A    H
ATOM   1510  C2  BMIMA  44       3.965  39.538  35.731  1.00  0.00      A    C
ATOM   1511  H2  BMIMA  44       4.190  40.496  35.316  1.00  0.00      A    H
ATOM   1512  C21 BMIMA  44       4.747  38.889  36.544  1.00  0.00      A    C
ATOM   1513  H21 BMIMA  44       5.647  39.137  37.063  1.00  0.00      A    H
ATOM   1514  C3  BMIMA  44       1.656  39.191  34.718  1.00  0.00      A    C
ATOM   1515  H3  BMIMA  44       1.068  38.348  34.385  1.00  0.00      A    H
ATOM   1516  H31 BMIMA  44       1.162  39.753  35.497  1.00  0.00      A    H
ATOM   1517  H32 BMIMA  44       1.787  39.834  33.861  1.00  0.00      A    H
ATOM   1518  C4  BMIMA  44       4.256  36.876  38.050  1.00  0.00      A    C
ATOM   1519  H4  BMIMA  44       3.328  36.655  38.557  1.00  0.00      A    H
ATOM   1520  H41 BMIMA  44       4.866  37.527  38.658  1.00  0.00      A    H
ATOM   1521  C5  BMIMA  44       4.848  35.611  37.648  1.00  0.00      A    C
ATOM   1522  H5  BMIMA  44       4.889  34.983  38.534  1.00  0.00      A    H
ATOM   1523  H51 BMIMA  44       4.242  35.056  36.936  1.00  0.00      A    H
ATOM   1524  C51 BMIMA  44       6.360  35.785  37.284  1.00  0.00      A    C
ATOM   1525  H52 BMIMA  44       6.544  36.339  36.367  1.00  0.00      A    H
ATOM   1526  H53 BMIMA  44       6.891  36.334  38.058  1.00  0.00      A    H
ATOM   1527  C6  BMIMA  44       7.039  34.419  37.090  1.00  0.00      A    C
ATOM   1528  H6  BMIMA  44       7.162  33.823  37.987  1.00  0.00      A    H
ATOM   1529  H61 BMIMA  44       6.603  33.718  36.387  1.00  0.00      A    H
ATOM   1530  H62 BMIMA  44       8.076  34.612  36.837  1.00  0.00      A    H
ATOM   1541  N1  BMIMA  45      37.331   7.950  47.952  1.00  0.00      A    N
ATOM   1542  N11 BMIMA  45      35.223   7.896  48.282  1.00  0.00      A    N
ATOM   1543  C1  BMIMA  45      36.302   7.200  48.040  1.00  0.00      A    C
ATOM   1544  H1  BMIMA  45      36.365   6.136  48.125  1.00  0.00      A    H
ATOM   1545  C2  BMIMA  45      36.913   9.216  48.035  1.00  0.00      A    C
ATOM   1546  H2  BMIMA  45      37.597  10.033  47.975  1.00  0.00      A    H
ATOM   1547  C21 BMIMA  45      35.549   9.206  48.243  1.00  0.00      A    C
ATOM   1548  H21 BMIMA  45      34.860  10.022  48.267  1.00  0.00      A    H
ATOM   1549  C3  BMIMA  45      38.723   7.491  47.654  1.00  0.00      A    C
ATOM   1550  H3  BMIMA  45      38.913   7.520  46.592  1.00  0.00      A    H
ATOM   1551  H31 BMIMA  45      39.367   8.290  47.989  1.00  0.00      A    H
ATOM   1552  H32 BMIMA  45      38.934   6.499  48.028  1.00  0.00      A    H
ATOM   1553  C4  BMIMA  45      33.905   7.412  48.420  1.00  0.00      A    C
ATOM   1554  H4  BMIMA  45      33.377   8.035  49.126  1.00  0.00      A    H
ATOM   1555  H41 BMIMA  45      33.945   6.372  48.710  1.00  0.00      A    H
ATOM   1556  C5  BMIMA  45      33.072   7.473  47.209  1.00  0.00      A    C
ATOM   1557  H5  BMIMA  45      32.043   7.565  47.548  1.00  0.00      A    H
ATOM   1558  H51 BMIMA  45      33.136   8.462  46.763  1.00  0.00      A    H
ATOM   1559  C51 BMIMA  45      33.326   6.356  46.212  1.00  0.00      A    C
ATOM   1560  H52 BMIMA  45      34.390   6.141  46.173  1.00  0.00      A    H
ATOM   1561  H53 BMIMA  45      32.815   5.481  46.606  1.00  0.00      A    H
ATOM   1562  C6  BMIMA  45      32.741   6.583  44.813  1.00  0.00      A    C
ATOM   1563  H6  BMIMA  45      31.823   7.133  44.989  1.00  0.00      A    H
ATOM   1564  H61 BMIMA  45      33.188   7.343  44.183  1.00  0.00      A    H
ATOM   1565  H62 BMIMA  45      32.589   5.651  44.280  1.00  0.00      A    H
ATOM   1576  N1  BMIMA  46      17.689  20.282  18.729  1.00  0.00      A    N
ATOM   1577  N11 BMIMA  46      18.778  21.012  16.976  1.00  0.00      A    N
ATOM   1578  C1  BMIMA  46      17.932  21.331  17.918  1.00  0.00      A    C
ATOM   1579  H1  BMIMA  46      17.380  22.246  17.946  1.00  0.00      A    H
ATOM   1580  C2  BMIMA  46      18.427  19.216  18.275  1.00  0.00      A    C
ATOM   1581  H2  BMIMA  46      18.507  18.236  18.693  1.00  0.00      A    H
ATOM   1582  C21 BMIMA  46      19.119  19.685  17.169  1.00  0.00      A    C
ATOM   1583  H21 BMIMA  46      19.785  19.206  16.486  1.00  0.00      A    H
ATOM   1584  C3  BMIMA  46      16.712  20.326  19.862  1.00  0.00      A    C
ATOM   1585  H3  BMIMA  46      17.282  20.231  20.775  1.00  0.00      A    H
ATOM   1586  H31 BMIMA  46      16.151  21.248  19.838  1.00  0.00      A    H
ATOM   1587  H32 BMIMA  46      16.151  19.422  19.673  1.00  0.00      A    H
ATOM   1588  C4  BMIMA  46      19.174  21.892  15.783  1.00  0.00      A    C
ATOM   1589  H4  BMIMA  46      18.822  22.785  16.279  1.00  0.00      A    H
ATOM   1590  H41 BMIMA  46      18.527  21.605  14.967  1.00  0.00      A    H
ATOM   1591  C5  BMIMA  46      20.714  21.932  15.476  1.00  0.00      A    C
ATOM   1592  H5  BMIMA  46      20.964  21.139  14.776  1.00  0.00      A    H
ATOM   1593  H51 BMIMA  46      20.906  22.766  14.806  1.00  0.00      A    H
ATOM   1594  C51 BMIMA  46      21.653  21.928  16.742  1.00  0.00      A    C
ATOM   1595  H52 BMIMA  46      21.356  22.728  17.414  1.00  0.00      A    H
ATOM   1596  H53 BMIMA  46      21.568  20.968  17.245  1.00  0.00      A    H
ATOM   1597  C6  BMIMA  46      23.051  22.176  16.384  1.00  0.00      A    C
ATOM   1598  H6  BMIMA  46      23.219  23.166  15.975  1.00  0.00      A    H
ATOM   1599  H61 BMIMA  46      23.778  22.072  17.181  1.00  0.00      A    H
ATOM   1600  H62 BMIMA  46      23.292  21.401  15.666  1.00  0.00      A    H
ATOM   1611  N1  BMIMA  47      31.434  49.591  39.571  1.00  0.00      A    N
ATOM   1612  N11 BMIMA  47      31.171  49.597  41.626  1.00  0.00      A    N
ATOM   1613  C1  BMIMA  47      31.000  48.890  40.578  1.00  0.00      A    C
ATOM   1614  H1  BMIMA  47      30.618  47.892  40.556  1.00  0.00      A    H
ATOM   1615  C2  BMIMA  47      31.665  50.909  40.003  1.00  0.00      A    C
ATOM   1616  H2  BMIMA  47      31.913  51.717  39.351  1.00  0.00      A    H
ATOM   1617  C21 BMIMA  47      31.612  50.827  41.307  1.00  0.00      A    C
ATOM   1618  H21 BMIMA  47      31.892  51.420  42.149  1.00  0.00      A    H
ATOM   1619  C3  BMIMA  47      31.276  49.261  38.150  1.00  0.00      A    C
ATOM   1620  H3  BMIMA  47      31.887  48.402  37.913  1.00  0.00      A    H
ATOM   1621  H31 BMIMA  47      30.224  49.067  38.003  1.00  0.00      A    H
ATOM   1622  H32 BMIMA  47      31.611  50.043  37.485  1.00  0.00      A    H
ATOM   1623  C4  BMIMA  47      31.012  49.128  43.045  1.00  0.00      A    C
ATOM   1624  H4  BMIMA  47      30.198  48.422  43.110  1.00  0.00      A    H
ATOM   1625  H41 BMIMA  47      30.669  50.006  43.571  1.00  0.00      A    H
ATOM   1626  C5  BMIMA  47      32.318  48.545  43.641  1.00  0.00      A    C
ATOM   1627  H5  BMIMA  47      32.679  47.782  42.956  1.00  0.00      A    H
ATOM   1628  H51 BMIMA  47      33.090  49.310  43.671  1.00  0.00      A    H
ATOM   1629  C51 BMIMA  47      32.145  48.061  45.110  1.00  0.00      A    C
ATOM   1630  H52 BMIMA  47      31.762  48.947  45.609  1.00  0.00      A    H
ATOM   1631  H53 BMIMA  47      31.417  47.255  45.163  1.00  0.00      A    H
ATOM   1632  C6  BMIMA  47      33.399  47.465  45.726  1.00  0.00      A    C
ATOM   1633  H6  BMIMA  47      33.760  46.750  44.996  1.00  0.00      A    H
ATOM   1634  H61 BMIMA  47      34.183  48.146  46.036  1.00  0.00      A    H
ATOM   1635  H62 BMIMA  47      33.111  46.777  46.513  1.00  0.00      A    H
ATOM   1646  N1  BMIMA  48      45.831  37.828  46.557  1.00  0.00      A    N
ATOM   1647  N11 BMIMA  48      43.947  38.271  47.507  1.00  0.00      A    N
ATOM   1648  C1  BMIMA  48      44.662  37.359  46.933  1.00  0.00      A    C
ATOM   1649  H1  BMIMA  48      44.321  36.346  46.918  1.00  0.00      A    H
ATOM   1650  C2  BMIMA  48      45.830  39.195  46.812  1.00  0.00      A    C
ATOM   1651  H2  BMIMA  48      46.608  39.913  46.667  1.00  0.00      A    H
ATOM   1652  C21 BMIMA  48      44.692  39.414  47.480  1.00  0.00      A    C
ATOM   1653  H21 BMIMA  48      44.283  40.320  47.871  1.00  0.00      A    H
ATOM   1654  C3  BMIMA  48      46.953  37.209  45.830  1.00  0.00      A    C
ATOM   1655  H3  BMIMA  48      46.529  36.608  45.039  1.00  0.00      A    H
ATOM   1656  H31 BMIMA  48      47.624  37.879  45.313  1.00  0.00      A    H
ATOM   1657  H32 BMIMA  48      47.523  36.654  46.560  1.00  0.00      A    H
ATOM   1658  C4  BMIMA  48      42.499  38.227  47.810  1.00  0.00      A    C
ATOM   1659  H4  BMIMA  48      42.014  37.984  46.876  1.00  0.00      A    H
ATOM   1660  H41 BMIMA  48      42.194  39.232  48.060  1.00  0.00      A    H
ATOM   1661  C5  BMIMA  48      42.218  37.193  48.808  1.00  0.00      A    C
ATOM   1662  H5  BMIMA  48      41.691  36.501  48.155  1.00  0.00      A    H
ATOM   1663  H51 BMIMA  48      43.100  36.700  49.210  1.00  0.00      A    H
ATOM   1664  C51 BMIMA  48      41.369  37.721  49.997  1.00  0.00      A    C
ATOM   1665  H52 BMIMA  48      41.895  38.512  50.525  1.00  0.00      A    H
ATOM   1666  H53 BMIMA  48      40.396  38.002  49.602  1.00  0.00      A    H
ATOM   1667  C6  BMIMA  48      41.257  36.547  50.954  1.00  0.00      A    C
ATOM   1668  H6  BMIMA  48      42.287  36.324  51.207  1.00  0.00      A    H
ATOM   1669  H61 BMIMA  48      40.632  36.742  51.818  1.00  0.00      A    H
ATOM   1670  H62 BMIMA  48      40.821  35.716  50.412  1.00  0.00      A    H
ATOM   1681  N1  BMIMA  49       0.917  10.116   5.709  1.00  0.00      A    N
ATOM   1682  N11 BMIMA  49       2.939   9.695   6.403  1.00  0.00      A    N
ATOM   1683  C1  BMIMA  49       1.826   9.192   5.912  1.00  0.00      A    C
ATOM   1684  H1  BMIMA  49       1.693   8.148   5.723  1.00  0.00      A    H
ATOM   1685  C2  BMIMA  49       1.546  11.324   5.956  1.00  0.00      A    C
ATOM   1686  H2  BMIMA  49       0.989  12.226   5.828  1.00  0.00      A    H
ATOM   1687  C21 BMIMA  49       2.691  11.082   6.532  1.00  0.00      A    C
ATOM   1688  H21 BMIMA  49       3.389  11.797   6.909  1.00  0.00      A    H
ATOM   1689  C3  BMIMA  49      -0.549   9.878   5.349  1.00  0.00      A    C
ATOM   1690  H3  BMIMA  49      -0.754   9.287   4.469  1.00  0.00      A    H
ATOM   1691  H31 BMIMA  49      -1.060   9.431   6.189  1.00  0.00      A    H
ATOM   1692  H32 BMIMA  49      -0.978  10.863   5.238  1.00  0.00      A    H
ATOM   1693  C4  BMIMA  49       4.205   9.039   6.608  1.00  0.00      A    C
ATOM   1694  H4  BMIMA  49       3.954   8.022   6.871  1.00  0.00      A    H
ATOM   1695  H41 BMIMA  49       4.644   9.447   7.507  1.00  0.00      A    H
ATOM   1696  C5  BMIMA  49       5.123   9.145   5.415  1.00  0.00      A    C
ATOM   1697  H5  BMIMA  49       6.012   8.563   5.646  1.00  0.00      A    H
ATOM   1698  H51 BMIMA  49       4.559   8.718   4.590  1.00  0.00      A    H
ATOM   1699  C51 BMIMA  49       5.536  10.623   5.122  1.00  0.00      A    C
ATOM   1700  H52 BMIMA  49       4.847  11.261   4.574  1.00  0.00      A    H
ATOM   1701  H53 BMIMA  49       5.809  11.159   6.027  1.00  0.00      A    H
ATOM   1702  C6  BMIMA  49       6.954  10.533   4.472  1.00  0.00      A    C
ATOM   1703  H6  BMIMA  49       7.674  10.474   5.280  1.00  0.00      A    H
ATOM   1704  H61 BMIMA  49       6.878   9.759   3.716  1.00  0.00      A    H
ATOM   1705  H62 BMIMA  49       7.195  11.422   3.899  1.00  0.00      A    H
ATOM   1716  N1  BMIMA  50      55.208  43.474  22.491  1.00  0.00      A    N
ATOM   1717  N11 BMIMA  50      53.946  44.520  23.836  1.00  0.00      A    N
ATOM   1718  C1  BMIMA  50      54.080  43.425  23.099  1.00  0.00      A    C
ATOM   1719  H1  BMIMA  50      53.466  42.561  23.235  1.00  0.00      A    H
ATOM   1720  C2  BMIMA  50      55.691  44.707  22.537  1.00  0.00      A    C
ATOM   1721  H2  BMIMA  50      56.555  44.960  21.963  1.00  0.00      A    H
ATOM   1722  C21 BMIMA  50      54.873  45.449  23.316  1.00  0.00      A    C
ATOM   1723  H21 BMIMA  50      54.982  46.454  23.660  1.00  0.00      A    H
ATOM   1724  C3  BMIMA  50      55.595  42.435  21.569  1.00  0.00      A    C
ATOM   1725  H3  BMIMA  50      56.555  42.028  21.853  1.00  0.00      A    H
ATOM   1726  H31 BMIMA  50      54.706  41.826  21.506  1.00  0.00      A    H
ATOM   1727  H32 BMIMA  50      55.817  42.944  20.643  1.00  0.00      A    H
ATOM   1728  C4  BMIMA  50      52.864  44.716  24.860  1.00  0.00      A    C
ATOM   1729  H4  BMIMA  50      52.636  43.697  25.136  1.00  0.00      A    H
ATOM   1730  H41 BMIMA  50      52.086  45.087  24.209  1.00  0.00      A    H
ATOM   1731  C5  BMIMA  50      53.021  45.438  26.195  1.00  0.00      A    C
ATOM   1732  H5  BMIMA  50      53.308  46.480  26.080  1.00  0.00      A    H
ATOM   1733  H51 BMIMA  50      52.040  45.372  26.658  1.00  0.00      A    H
ATOM   1734  C51 BMIMA  50      54.033  44.861  27.132  1.00  0.00      A    C
ATOM   1735  H52 BMIMA  50      53.514  44.074  27.675  1.00  0.00      A    H
ATOM   1736  H53 BMIMA  50      54.889  44.455  26.600  1.00  0.00      A    H
ATOM   1737  C6  BMIMA  50      54.616  45.808  28.220  1.00  0.00      A    C
ATOM   1738  H6  BMIMA  50      53.960  46.448  28.797  1.00  0.00      A    H
ATOM   1739  H61 BMIMA  50      55.198  45.386  29.031  1.00  0.00      A    H
ATOM   1740  H62 BMIMA  50      55.361  46.443  27.754  1.00  0.00      A    H
ATOM   1751  N1  BMIMA  51      27.285  34.493  19.720  1.00  0.00      A    N
ATOM   1752  N11 BMIMA  51      26.871  36.429  20.459  1.00  0.00      A    N
ATOM   1753  C1  BMIMA  51      26.616  35.575  19.515  1.00  0.00      A    C
ATOM   1754  H1  BMIMA  51      25.997  35.796  18.672  1.00  0.00      A    H
ATOM   1755  C2  BMIMA  51      28.135  34.777  20.780  1.00  0.00      A    C
ATOM   1756  H2  BMIMA  51      28.739  33.951  21.088  1.00  0.00      A    H
ATOM   1757  C21 BMIMA  51      27.890  35.987  21.286  1.00  0.00      A    C
ATOM   1758  H21 BMIMA  51      28.421  36.558  22.016  1.00  0.00      A    H
ATOM   1759  C3  BMIMA  51      27.302  33.350  18.775  1.00  0.00      A    C
ATOM   1760  H3  BMIMA  51      27.878  33.680  17.923  1.00  0.00      A    H
ATOM   1761  H31 BMIMA  51      27.689  32.471  19.271  1.00  0.00      A    H
ATOM   1762  H32 BMIMA  51      26.280  33.190  18.463  1.00  0.00      A    H
ATOM   1763  C4  BMIMA  51      26.308  37.793  20.528  1.00  0.00      A    C
ATOM   1764  H4  BMIMA  51      26.042  38.278  19.600  1.00  0.00      A    H
ATOM   1765  H41 BMIMA  51      27.134  38.353  20.942  1.00  0.00      A    H
ATOM   1766  C5  BMIMA  51      25.102  37.782  21.416  1.00  0.00      A    C
ATOM   1767  H5  BMIMA  51      24.246  37.583  20.776  1.00  0.00      A    H
ATOM   1768  H51 BMIMA  51      25.339  36.933  22.052  1.00  0.00      A    H
ATOM   1769  C51 BMIMA  51      24.911  38.973  22.267  1.00  0.00      A    C
ATOM   1770  H52 BMIMA  51      25.816  39.135  22.847  1.00  0.00      A    H
ATOM   1771  H53 BMIMA  51      24.589  39.729  21.555  1.00  0.00      A    H
ATOM   1772  C6  BMIMA  51      23.820  38.768  23.323  1.00  0.00      A    C
ATOM   1773  H6  BMIMA  51      24.186  37.979  23.971  1.00  0.00      A    H
ATOM   1774  H61 BMIMA  51      23.717  39.674  23.909  1.00  0.00      A    H
ATOM   1775  H62 BMIMA  51      22.873  38.507  22.863  1.00  0.00      A    H
ATOM   1786  N1  BMIMA  52       6.418  41.262  19.952  1.00  0.00      A    N
ATOM   1787  N11 BMIMA  52       5.074  42.019  21.458  1.00  0.00      A    N
ATOM   1788  C1  BMIMA  52       5.427  40.947  20.800  1.00  0.00      A    C
ATOM   1789  H1  BMIMA  52       4.835  40.058  20.776  1.00  0.00      A    H
ATOM   1790  C2  BMIMA  52       6.734  42.619  20.172  1.00  0.00      A    C
ATOM   1791  H2  BMIMA  52       7.455  43.124  19.568  1.00  0.00      A    H
ATOM   1792  C21 BMIMA  52       5.886  43.054  21.089  1.00  0.00      A    C
ATOM   1793  H21 BMIMA  52       5.657  44.031  21.455  1.00  0.00      A    H
ATOM   1794  C3  BMIMA  52       7.035  40.531  18.897  1.00  0.00      A    C
ATOM   1795  H3  BMIMA  52       6.616  40.883  17.967  1.00  0.00      A    H
ATOM   1796  H31 BMIMA  52       8.100  40.704  18.950  1.00  0.00      A    H
ATOM   1797  H32 BMIMA  52       6.936  39.462  19.012  1.00  0.00      A    H
ATOM   1798  C4  BMIMA  52       3.896  42.157  22.361  1.00  0.00      A    C
ATOM   1799  H4  BMIMA  52       3.087  41.534  22.008  1.00  0.00      A    H
ATOM   1800  H41 BMIMA  52       3.641  43.205  22.310  1.00  0.00      A    H
ATOM   1801  C5  BMIMA  52       4.007  41.936  23.885  1.00  0.00      A    C
ATOM   1802  H5  BMIMA  52       4.332  42.761  24.514  1.00  0.00      A    H
ATOM   1803  H51 BMIMA  52       3.032  41.661  24.281  1.00  0.00      A    H
ATOM   1804  C51 BMIMA  52       4.849  40.766  24.192  1.00  0.00      A    C
ATOM   1805  H52 BMIMA  52       4.304  39.899  23.830  1.00  0.00      A    H
ATOM   1806  H53 BMIMA  52       5.783  40.980  23.678  1.00  0.00      A    H
ATOM   1807  C6  BMIMA  52       5.116  40.704  25.695  1.00  0.00      A    C
ATOM   1808  H6  BMIMA  52       4.155  40.444  26.124  1.00  0.00      A    H
ATOM   1809  H61 BMIMA  52       5.865  39.966  25.957  1.00  0.00      A    H
ATOM   1810  H62 BMIMA  52       5.386  41.683  26.074  1.00  0.00      A    H
ATOM   1821  N1  BMIMA  53      13.850  49.653  40.330  1.00  0.00      A    N
ATOM   1822  N11 BMIMA  53      15.882  49.463  41.153  1.00  0.00      A    N
ATOM   1823  C1  BMIMA  53      14.772  50.172  41.114  1.00  0.00      A    C
ATOM   1824  H1  BMIMA  53      14.604  51.027  41.733  1.00  0.00      A    H
ATOM   1825  C2  BMIMA  53      14.400  48.432  39.962  1.00  0.00      A    C
ATOM   1826  H2  BMIMA  53      13.900  47.715  39.348  1.00  0.00      A    H
ATOM   1827  C21 BMIMA  53      15.647  48.293  40.414  1.00  0.00      A    C
ATOM   1828  H21 BMIMA  53      16.367  47.511  40.305  1.00  0.00      A    H
ATOM   1829  C3  BMIMA  53      12.546  50.193  39.877  1.00  0.00      A    C
ATOM   1830  H3  BMIMA  53      12.381  50.105  38.813  1.00  0.00      A    H
ATOM   1831  H31 BMIMA  53      11.702  49.768  40.399  1.00  0.00      A    H
ATOM   1832  H32 BMIMA  53      12.545  51.259  40.051  1.00  0.00      A    H
ATOM   1833  C4  BMIMA  53      17.125  49.737  41.927  1.00  0.00      A    C
ATOM   1834  H4  BMIMA  53      17.537  48.804  42.283  1.00  0.00      A    H
ATOM   1835  H41 BMIMA  53      16.747  50.308  42.762  1.00  0.00      A    H
ATOM   1836  C5  BMIMA  53      18.230  50.523  41.215  1.00  0.00      A    C
ATOM   1837  H5  BMIMA  53      17.918  51.564  41.189  1.00  0.00      A    H
ATOM   1838  H51 BMIMA  53      19.080  50.469  41.891  1.00  0.00      A    H
ATOM   1839  C51 BMIMA  53      18.447  50.214  39.727  1.00  0.00      A    C
ATOM   1840  H52 BMIMA  53      18.742  49.170  39.662  1.00  0.00      A    H
ATOM   1841  H53 BMIMA  53      17.530  50.383  39.167  1.00  0.00      A    H
ATOM   1842  C6  BMIMA  53      19.407  51.202  39.195  1.00  0.00      A    C
ATOM   1843  H6  BMIMA  53      20.363  51.143  39.702  1.00  0.00      A    H
ATOM   1844  H61 BMIMA  53      19.639  51.074  38.144  1.00  0.00      A    H
ATOM   1845  H62 BMIMA  53      19.147  52.233  39.405  1.00  0.00      A    H
ATOM   1856  N1  BMIMA  54       8.005   4.121  47.816  1.00  0.00      A    N
ATOM   1857  N11 BMIMA  54       6.484   4.829  49.183  1.00  0.00      A    N
ATOM   1858  C1  BMIMA  54       7.674   5.061  48.660  1.00  0.00      A    C
ATOM   1859  H1  BMIMA  54       8.330   5.862  48.928  1.00  0.00      A    H
ATOM   1860  C2  BMIMA  54       6.852   3.360  47.631  1.00  0.00      A    C
ATOM   1861  H2  BMIMA  54       6.805   2.667  46.821  1.00  0.00      A    H
ATOM   1862  C21 BMIMA  54       5.993   3.727  48.549  1.00  0.00      A    C
ATOM   1863  H21 BMIMA  54       5.006   3.419  48.817  1.00  0.00      A    H
ATOM   1864  C3  BMIMA  54       9.308   4.078  47.100  1.00  0.00      A    C
ATOM   1865  H3  BMIMA  54       9.712   5.080  47.083  1.00  0.00      A    H
ATOM   1866  H31 BMIMA  54       9.981   3.394  47.596  1.00  0.00      A    H
ATOM   1867  H32 BMIMA  54       9.073   3.913  46.059  1.00  0.00      A    H
ATOM   1868  C4  BMIMA  54       5.872   5.573  50.282  1.00  0.00      A    C
ATOM   1869  H4  BMIMA  54       4.851   5.581  49.928  1.00  0.00      A    H
ATOM   1870  H41 BMIMA  54       6.389   6.521  50.270  1.00  0.00      A    H
ATOM   1871  C5  BMIMA  54       6.137   4.954  51.643  1.00  0.00      A    C
ATOM   1872  H5  BMIMA  54       7.181   4.653  51.629  1.00  0.00      A    H
ATOM   1873  H51 BMIMA  54       5.911   5.637  52.457  1.00  0.00      A    H
ATOM   1874  C51 BMIMA  54       5.370   3.720  51.933  1.00  0.00      A    C
ATOM   1875  H52 BMIMA  54       4.338   3.956  51.688  1.00  0.00      A    H
ATOM   1876  H53 BMIMA  54       5.614   2.863  51.309  1.00  0.00      A    H
ATOM   1877  C6  BMIMA  54       5.376   3.204  53.388  1.00  0.00      A    C
ATOM   1878  H6  BMIMA  54       4.870   3.911  54.036  1.00  0.00      A    H
ATOM   1879  H61 BMIMA  54       5.090   2.180  53.601  1.00  0.00      A    H
ATOM   1880  H62 BMIMA  54       6.342   3.200  53.880  1.00  0.00      A    H
ATOM   1891  N1  BMIMA  55      27.023   5.284  21.883  1.00  0.00      A    N
ATOM   1892  N11 BMIMA  55      27.203   4.688  23.952  1.00  0.00      A    N
ATOM   1893  C1  BMIMA  55      26.335   5.058  23.001  1.00  0.00      A    C
ATOM   1894  H1  BMIMA  55      25.313   5.264  23.240  1.00  0.00      A    H
ATOM   1895  C2  BMIMA  55      28.391   5.077  22.137  1.00  0.00      A    C
ATOM   1896  H2  BMIMA  55      29.140   5.244  21.394  1.00  0.00      A    H
ATOM   1897  C21 BMIMA  55      28.430   4.667  23.407  1.00  0.00      A    C
ATOM   1898  H21 BMIMA  55      29.278   4.512  24.037  1.00  0.00      A    H
ATOM   1899  C3  BMIMA  55      26.642   6.025  20.694  1.00  0.00      A    C
ATOM   1900  H3  BMIMA  55      25.635   5.889  20.330  1.00  0.00      A    H
ATOM   1901  H31 BMIMA  55      26.771   7.084  20.865  1.00  0.00      A    H
ATOM   1902  H32 BMIMA  55      27.276   5.928  19.825  1.00  0.00      A    H
ATOM   1903  C4  BMIMA  55      26.862   4.417  25.384  1.00  0.00      A    C
ATOM   1904  H4  BMIMA  55      25.785   4.467  25.449  1.00  0.00      A    H
ATOM   1905  H41 BMIMA  55      27.259   5.203  26.009  1.00  0.00      A    H
ATOM   1906  C5  BMIMA  55      27.333   3.020  25.901  1.00  0.00      A    C
ATOM   1907  H5  BMIMA  55      28.380   2.923  26.178  1.00  0.00      A    H
ATOM   1908  H51 BMIMA  55      26.685   2.997  26.774  1.00  0.00      A    H
ATOM   1909  C51 BMIMA  55      26.874   1.805  25.094  1.00  0.00      A    C
ATOM   1910  H52 BMIMA  55      25.804   1.973  24.996  1.00  0.00      A    H
ATOM   1911  H53 BMIMA  55      27.392   1.883  24.141  1.00  0.00      A    H
ATOM   1912  C6  BMIMA  55      27.088   0.475  25.817  1.00  0.00      A    C
ATOM   1913  H6  BMIMA  55      27.137  -0.403  25.183  1.00  0.00      A    H
ATOM   1914  H61 BMIMA  55      27.993   0.474  26.414  1.00  0.00      A    H
ATOM   1915  H62 BMIMA  55      26.372   0.364  26.623  1.00  0.00      A    H
ATOM   1926  N1  BMIMA  56      43.458   2.905  52.957  1.00  0.00      A    N
ATOM   1927  N11 BMIMA  56      42.945   1.975  54.798  1.00  0.00      A    N
ATOM   1928  C1  BMIMA  56      43.521   3.079  54.265  1.00  0.00      A    C
ATOM   1929  H1  BMIMA  56      44.034   3.903  54.715  1.00  0.00      A    H
ATOM   1930  C2  BMIMA  56      43.176   1.585  52.687  1.00  0.00      A    C
ATOM   1931  H2  BMIMA  56      43.271   1.306  51.661  1.00  0.00      A    H
ATOM   1932  C21 BMIMA  56      42.737   1.026  53.815  1.00  0.00      A    C
ATOM   1933  H21 BMIMA  56      42.309   0.058  53.954  1.00  0.00      A    H
ATOM   1934  C3  BMIMA  56      43.948   3.876  52.032  1.00  0.00      A    C
ATOM   1935  H3  BMIMA  56      44.324   4.732  52.574  1.00  0.00      A    H
ATOM   1936  H31 BMIMA  56      44.780   3.580  51.409  1.00  0.00      A    H
ATOM   1937  H32 BMIMA  56      43.126   4.311  51.483  1.00  0.00      A    H
ATOM   1938  C4  BMIMA  56      42.737   1.744  56.256  1.00  0.00      A    C
ATOM   1939  H4  BMIMA  56      42.811   2.729  56.693  1.00  0.00      A    H
ATOM   1940  H41 BMIMA  56      43.584   1.149  56.565  1.00  0.00      A    H
ATOM   1941  C5  BMIMA  56      41.467   1.052  56.675  1.00  0.00      A    C
ATOM   1942  H5  BMIMA  56      41.597  -0.021  56.564  1.00  0.00      A    H
ATOM   1943  H51 BMIMA  56      41.248   1.187  57.731  1.00  0.00      A    H
ATOM   1944  C51 BMIMA  56      40.217   1.581  55.983  1.00  0.00      A    C
ATOM   1945  H52 BMIMA  56      40.136   2.639  56.218  1.00  0.00      A    H
ATOM   1946  H53 BMIMA  56      40.334   1.445  54.911  1.00  0.00      A    H
ATOM   1947  C6  BMIMA  56      38.914   0.887  56.360  1.00  0.00      A    C
ATOM   1948  H6  BMIMA  56      38.742   0.083  55.654  1.00  0.00      A    H
ATOM   1949  H61 BMIMA  56      39.010   0.476  57.359  1.00  0.00      A    H
ATOM   1950  H62 BMIMA  56      38.077   1.575  56.323  1.00  0.00      A    H
ATOM   1961  N1  BMIMA  57      32.390  45.844  52.421  1.00  0.00      A    N
ATOM   1962  N11 BMIMA  57      32.143  47.295  50.833  1.00  0.00      A    N
ATOM   1963  C1  BMIMA  57      32.437  46.040  51.119  1.00  0.00      A    C
ATOM   1964  H1  BMIMA  57      32.824  45.388  50.366  1.00  0.00      A    H
ATOM   1965  C2  BMIMA  57      32.048  47.000  53.017  1.00  0.00      A    C
ATOM   1966  H2  BMIMA  57      31.994  46.968  54.084  1.00  0.00      A    H
ATOM   1967  C21 BMIMA  57      31.851  47.917  52.044  1.00  0.00      A    C
ATOM   1968  H21 BMIMA  57      31.456  48.910  52.035  1.00  0.00      A    H
ATOM   1969  C3  BMIMA  57      32.338  44.579  53.047  1.00  0.00      A    C
ATOM   1970  H3  BMIMA  57      32.876  43.857  52.451  1.00  0.00      A    H
ATOM   1971  H31 BMIMA  57      32.673  44.533  54.073  1.00  0.00      A    H
ATOM   1972  H32 BMIMA  57      31.281  44.358  53.017  1.00  0.00      A    H
ATOM   1973  C4  BMIMA  57      32.077  47.870  49.479  1.00  0.00      A    C
ATOM   1974  H4  BMIMA  57      31.117  48.351  49.360  1.00  0.00      A    H
ATOM   1975  H41 BMIMA  57      32.247  47.055  48.792  1.00  0.00      A    H
ATOM   1976  C5  BMIMA  57      33.158  48.835  49.185  1.00  0.00      A    C
ATOM   1977  H5  BMIMA  57      33.029  49.172  48.159  1.00  0.00      A    H
ATOM   1978  H51 BMIMA  57      32.968  49.679  49.843  1.00  0.00      A    H
ATOM   1979  C51 BMIMA  57      34.523  48.210  49.300  1.00  0.00      A    C
ATOM   1980  H52 BMIMA  57      34.517  47.630  50.219  1.00  0.00      A    H
ATOM   1981  H53 BMIMA  57      34.683  47.578  48.431  1.00  0.00      A    H
ATOM   1982  C6  BMIMA  57      35.608  49.347  49.338  1.00  0.00      A    C
ATOM   1983  H6  BMIMA  57      35.580  50.161  50.052  1.00  0.00      A    H
ATOM   1984  H61 BMIMA  57      36.572  48.874  49.489  1.00  0.00      A    H
ATOM   1985  H62 BMIMA  57      35.674  49.798  48.354  1.00  0.00      A    H
ATOM   1996  N1  BMIMA  58      16.852   1.557  39.033  1.00  0.00      A    N
ATOM   1997  N11 BMIMA  58      18.350   0.720  40.157  1.00  0.00      A    N
ATOM   1998  C1  BMIMA  58      17.058   0.597  39.910  1.00  0.00      A    C
ATOM   1999  H1  BMIMA  58      16.287   0.137  40.491  1.00  0.00      A    H
ATOM   2000  C2  BMIMA  58      18.020   2.007  38.529  1.00  0.00      A    C
ATOM   2001  H2  BMIMA  58      18.104   2.684  37.707  1.00  0.00      A    H
ATOM   2002  C21 BMIMA  58      18.996   1.504  39.261  1.00  0.00      A    C
ATOM   2003  H21 BMIMA  58      20.050   1.672  39.219  1.00  0.00      A    H
ATOM   2004  C3  BMIMA  58      15.501   2.000  38.613  1.00  0.00      A    C
ATOM   2005  H3  BMIMA  58      15.291   3.043  38.799  1.00  0.00      A    H
ATOM   2006  H31 BMIMA  58      15.409   1.728  37.571  1.00  0.00      A    H
ATOM   2007  H32 BMIMA  58      14.841   1.422  39.243  1.00  0.00      A    H
ATOM   2008  C4  BMIMA  58      18.995   0.144  41.365  1.00  0.00      A    C
ATOM   2009  H4  BMIMA  58      18.245  -0.244  42.039  1.00  0.00      A    H
ATOM   2010  H41 BMIMA  58      19.508   0.983  41.812  1.00  0.00      A    H
ATOM   2011  C5  BMIMA  58      19.962  -0.884  40.964  1.00  0.00      A    C
ATOM   2012  H5  BMIMA  58      19.409  -1.820  40.968  1.00  0.00      A    H
ATOM   2013  H51 BMIMA  58      20.380  -0.619  39.996  1.00  0.00      A    H
ATOM   2014  C51 BMIMA  58      20.947  -1.045  42.119  1.00  0.00      A    C
ATOM   2015  H52 BMIMA  58      21.844  -0.521  41.800  1.00  0.00      A    H
ATOM   2016  H53 BMIMA  58      20.483  -0.765  43.062  1.00  0.00      A    H
ATOM   2017  C6  BMIMA  58      21.370  -2.552  42.078  1.00  0.00      A    C
ATOM   2018  H6  BMIMA  58      20.434  -3.025  42.352  1.00  0.00      A    H
ATOM   2019  H61 BMIMA  58      21.730  -2.784  41.082  1.00  0.00      A    H
ATOM   2020  H62 BMIMA  58      22.102  -2.912  42.793  1.00  0.00      A    H
ATOM   2031  N1  BMIMA  59      22.646  47.095  -0.922  1.00  0.00      A    N
ATOM   2032  N11 BMIMA  59      23.065  48.814   0.440  1.00  0.00      A    N
ATOM   2033  C1  BMIMA  59      22.135  48.167  -0.318  1.00  0.00      A    C
ATOM   2034  H1  BMIMA  59      21.143  48.523  -0.497  1.00  0.00      A    H
ATOM   2035  C2  BMIMA  59      23.906  46.950  -0.487  1.00  0.00      A    C
ATOM   2036  H2  BMIMA  59      24.502  46.192  -0.947  1.00  0.00      A    H
ATOM   2037  C21 BMIMA  59      24.212  48.006   0.357  1.00  0.00      A    C
ATOM   2038  H21 BMIMA  59      25.071  48.303   0.917  1.00  0.00      A    H
ATOM   2039  C3  BMIMA  59      21.840  46.312  -1.787  1.00  0.00      A    C
ATOM   2040  H3  BMIMA  59      20.830  46.526  -1.468  1.00  0.00      A    H
ATOM   2041  H31 BMIMA  59      21.897  46.669  -2.804  1.00  0.00      A    H
ATOM   2042  H32 BMIMA  59      22.034  45.254  -1.685  1.00  0.00      A    H
ATOM   2043  C4  BMIMA  59      23.075  50.174   1.100  1.00  0.00      A    C
ATOM   2044  H4  BMIMA  59      22.181  50.610   0.680  1.00  0.00      A    H
ATOM   2045  H41 BMIMA  59      23.874  50.824   0.774  1.00  0.00      A    H
ATOM   2046  C5  BMIMA  59      22.797  50.374   2.579  1.00  0.00      A    C
ATOM   2047  H5  BMIMA  59      23.714  50.144   3.115  1.00  0.00      A    H
ATOM   2048  H51 BMIMA  59      22.568  51.415   2.792  1.00  0.00      A    H
ATOM   2049  C51 BMIMA  59      21.813  49.367   3.141  1.00  0.00      A    C
ATOM   2050  H52 BMIMA  59      20.858  49.575   2.664  1.00  0.00      A    H
ATOM   2051  H53 BMIMA  59      22.112  48.412   2.717  1.00  0.00      A    H
ATOM   2052  C6  BMIMA  59      21.788  49.430   4.662  1.00  0.00      A    C
ATOM   2053  H6  BMIMA  59      22.623  48.807   4.963  1.00  0.00      A    H
ATOM   2054  H61 BMIMA  59      21.858  50.477   4.931  1.00  0.00      A    H
ATOM   2055  H62 BMIMA  59      20.936  49.008   5.182  1.00  0.00      A    H
ATOM   2066  N1  BMIMA  60      37.944   4.494  32.488  1.00  0.00      A    N
ATOM   2067  N11 BMIMA  60      38.703   5.593  34.275  1.00  0.00      A    N
ATOM   2068  C1  BMIMA  60      38.369   5.673  32.974  1.00  0.00      A    C
ATOM   2069  H1  BMIMA  60      38.543   6.562  32.405  1.00  0.00      A    H
ATOM   2070  C2  BMIMA  60      37.853   3.619  33.561  1.00  0.00      A    C
ATOM   2071  H2  BMIMA  60      37.636   2.576  33.489  1.00  0.00      A    H
ATOM   2072  C21 BMIMA  60      38.236   4.299  34.665  1.00  0.00      A    C
ATOM   2073  H21 BMIMA  60      38.339   3.972  35.677  1.00  0.00      A    H
ATOM   2074  C3  BMIMA  60      37.333   4.242  31.256  1.00  0.00      A    C
ATOM   2075  H3  BMIMA  60      37.913   3.563  30.649  1.00  0.00      A    H
ATOM   2076  H31 BMIMA  60      36.424   3.748  31.565  1.00  0.00      A    H
ATOM   2077  H32 BMIMA  60      37.054   5.138  30.722  1.00  0.00      A    H
ATOM   2078  C4  BMIMA  60      39.317   6.638  35.101  1.00  0.00      A    C
ATOM   2079  H4  BMIMA  60      39.485   7.513  34.491  1.00  0.00      A    H
ATOM   2080  H41 BMIMA  60      40.264   6.201  35.381  1.00  0.00      A    H
ATOM   2081  C5  BMIMA  60      38.625   7.077  36.410  1.00  0.00      A    C
ATOM   2082  H5  BMIMA  60      38.863   6.398  37.225  1.00  0.00      A    H
ATOM   2083  H51 BMIMA  60      39.110   7.971  36.795  1.00  0.00      A    H
ATOM   2084  C51 BMIMA  60      37.139   7.281  36.250  1.00  0.00      A    C
ATOM   2085  H52 BMIMA  60      36.878   7.998  35.475  1.00  0.00      A    H
ATOM   2086  H53 BMIMA  60      36.614   6.343  36.091  1.00  0.00      A    H
ATOM   2087  C6  BMIMA  60      36.470   8.053  37.389  1.00  0.00      A    C
ATOM   2088  H6  BMIMA  60      37.039   8.886  37.786  1.00  0.00      A    H
ATOM   2089  H61 BMIMA  60      35.466   8.347  37.106  1.00  0.00      A    H
ATOM   2090  H62 BMIMA  60      36.382   7.378  38.233  1.00  0.00      A    H
ATOM   2101  N1  BMIMA  61      14.699  45.967  50.017  1.00  0.00      A    N
ATOM   2102  N11 BMIMA  61      12.670  46.210  50.872  1.00  0.00      A    N
ATOM   2103  C1  BMIMA  61      13.447  46.198  49.781  1.00  0.00      A    C
ATOM   2104  H1  BMIMA  61      13.210  46.394  48.757  1.00  0.00      A    H
ATOM   2105  C2  BMIMA  61      14.723  45.699  51.383  1.00  0.00      A    C
ATOM   2106  H2  BMIMA  61      15.533  45.199  51.868  1.00  0.00      A    H
ATOM   2107  C21 BMIMA  61      13.504  45.734  51.839  1.00  0.00      A    C
ATOM   2108  H21 BMIMA  61      13.123  45.637  52.831  1.00  0.00      A    H
ATOM   2109  C3  BMIMA  61      15.765  45.745  49.024  1.00  0.00      A    C
ATOM   2110  H3  BMIMA  61      16.680  46.179  49.398  1.00  0.00      A    H
ATOM   2111  H31 BMIMA  61      15.928  44.692  48.848  1.00  0.00      A    H
ATOM   2112  H32 BMIMA  61      15.485  46.169  48.071  1.00  0.00      A    H
ATOM   2113  C4  BMIMA  61      11.175  46.355  50.966  1.00  0.00      A    C
ATOM   2114  H4  BMIMA  61      10.869  45.634  51.709  1.00  0.00      A    H
ATOM   2115  H41 BMIMA  61      10.788  46.003  50.021  1.00  0.00      A    H
ATOM   2116  C5  BMIMA  61      10.631  47.753  51.337  1.00  0.00      A    C
ATOM   2117  H5  BMIMA  61      11.217  48.075  52.194  1.00  0.00      A    H
ATOM   2118  H51 BMIMA  61      10.799  48.455  50.524  1.00  0.00      A    H
ATOM   2119  C51 BMIMA  61       9.120  47.821  51.640  1.00  0.00      A    C
ATOM   2120  H52 BMIMA  61       8.516  47.443  50.820  1.00  0.00      A    H
ATOM   2121  H53 BMIMA  61       9.038  47.293  52.587  1.00  0.00      A    H
ATOM   2122  C6  BMIMA  61       8.608  49.197  51.939  1.00  0.00      A    C
ATOM   2123  H6  BMIMA  61       8.506  49.820  51.057  1.00  0.00      A    H
ATOM   2124  H61 BMIMA  61       7.649  49.264  52.440  1.00  0.00      A    H
ATOM   2125  H62 BMIMA  61       9.326  49.771  52.512  1.00  0.00      A    H
ATOM   2136  N1  BMIMA  62       2.902  45.375  44.252  1.00  0.00      A    N
ATOM   2137  N11 BMIMA  62       4.858  45.629  43.423  1.00  0.00      A    N
ATOM   2138  C1  BMIMA  62       4.173  45.703  44.516  1.00  0.00      A    C
ATOM   2139  H1  BMIMA  62       4.712  45.946  45.406  1.00  0.00      A    H
ATOM   2140  C2  BMIMA  62       2.761  45.012  42.945  1.00  0.00      A    C
ATOM   2141  H2  BMIMA  62       1.801  44.746  42.561  1.00  0.00      A    H
ATOM   2142  C21 BMIMA  62       3.997  45.218  42.417  1.00  0.00      A    C
ATOM   2143  H21 BMIMA  62       4.273  45.101  41.392  1.00  0.00      A    H
ATOM   2144  C3  BMIMA  62       1.830  45.426  45.223  1.00  0.00      A    C
ATOM   2145  H3  BMIMA  62       2.065  45.961  46.131  1.00  0.00      A    H
ATOM   2146  H31 BMIMA  62       1.046  45.877  44.632  1.00  0.00      A    H
ATOM   2147  H32 BMIMA  62       1.599  44.396  45.449  1.00  0.00      A    H
ATOM   2148  C4  BMIMA  62       6.295  45.791  43.352  1.00  0.00      A    C
ATOM   2149  H4  BMIMA  62       6.665  45.321  42.453  1.00  0.00      A    H
ATOM   2150  H41 BMIMA  62       6.732  45.248  44.177  1.00  0.00      A    H
ATOM   2151  C5  BMIMA  62       6.710  47.248  43.388  1.00  0.00      A    C
ATOM   2152  H5  BMIMA  62       6.462  47.572  42.381  1.00  0.00      A    H
ATOM   2153  H51 BMIMA  62       6.028  47.810  44.021  1.00  0.00      A    H
ATOM   2154  C51 BMIMA  62       8.186  47.442  43.816  1.00  0.00      A    C
ATOM   2155  H52 BMIMA  62       8.494  47.024  44.771  1.00  0.00      A    H
ATOM   2156  H53 BMIMA  62       8.824  46.842  43.172  1.00  0.00      A    H
ATOM   2157  C6  BMIMA  62       8.448  48.928  43.667  1.00  0.00      A    C
ATOM   2158  H6  BMIMA  62       7.750  49.421  44.335  1.00  0.00      A    H
ATOM   2159  H61 BMIMA  62       9.487  49.137  43.895  1.00  0.00      A    H
ATOM   2160  H62 BMIMA  62       8.203  49.110  42.627  1.00  0.00      A    H
ATOM   2171  N1  BMIMA  63      33.479  43.070  46.576  1.00  0.00      A    N
ATOM   2172  N11 BMIMA  63      34.464  42.873  44.666  1.00  0.00      A    N
ATOM   2173  C1  BMIMA  63      34.500  42.554  45.946  1.00  0.00      A    C
ATOM   2174  H1  BMIMA  63      35.211  41.995  46.516  1.00  0.00      A    H
ATOM   2175  C2  BMIMA  63      32.634  43.638  45.617  1.00  0.00      A    C
ATOM   2176  H2  BMIMA  63      31.698  44.123  45.788  1.00  0.00      A    H
ATOM   2177  C21 BMIMA  63      33.282  43.461  44.417  1.00  0.00      A    C
ATOM   2178  H21 BMIMA  63      32.962  43.708  43.429  1.00  0.00      A    H
ATOM   2179  C3  BMIMA  63      33.102  43.029  48.001  1.00  0.00      A    C
ATOM   2180  H3  BMIMA  63      32.956  44.060  48.286  1.00  0.00      A    H
ATOM   2181  H31 BMIMA  63      32.226  42.408  48.122  1.00  0.00      A    H
ATOM   2182  H32 BMIMA  63      34.017  42.701  48.471  1.00  0.00      A    H
ATOM   2183  C4  BMIMA  63      35.550  42.658  43.717  1.00  0.00      A    C
ATOM   2184  H4  BMIMA  63      36.424  42.369  44.282  1.00  0.00      A    H
ATOM   2185  H41 BMIMA  63      35.842  43.592  43.261  1.00  0.00      A    H
ATOM   2186  C5  BMIMA  63      35.190  41.707  42.683  1.00  0.00      A    C
ATOM   2187  H5  BMIMA  63      34.612  42.171  41.888  1.00  0.00      A    H
ATOM   2188  H51 BMIMA  63      36.111  41.409  42.188  1.00  0.00      A    H
ATOM   2189  C51 BMIMA  63      34.355  40.579  43.175  1.00  0.00      A    C
ATOM   2190  H52 BMIMA  63      34.962  40.015  43.878  1.00  0.00      A    H
ATOM   2191  H53 BMIMA  63      33.490  41.024  43.661  1.00  0.00      A    H
ATOM   2192  C6  BMIMA  63      33.953  39.774  41.958  1.00  0.00      A    C
ATOM   2193  H6  BMIMA  63      33.352  38.957  42.341  1.00  0.00      A    H
ATOM   2194  H61 BMIMA  63      33.421  40.393  41.244  1.00  0.00      A    H
ATOM   2195  H62 BMIMA  63      34.705  39.183  41.447  1.00  0.00      A    H
ATOM   2206  N1  BMIMA  64      24.196  51.882  52.429  1.00  0.00      A    N
ATOM   2207  N11 BMIMA  64      25.866  53.160  52.236  1.00  0.00      A    N
ATOM   2208  C1  BMIMA  64      24.602  53.121  52.554  1.00  0.00      A    C
ATOM   2209  H1  BMIMA  64      24.011  53.892  52.999  1.00  0.00      A    H
ATOM   2210  C2  BMIMA  64      25.206  51.186  51.745  1.00  0.00      A    C
ATOM   2211  H2  BMIMA  64      25.020  50.173  51.461  1.00  0.00      A    H
ATOM   2212  C21 BMIMA  64      26.214  51.983  51.559  1.00  0.00      A    C
ATOM   2213  H21 BMIMA  64      27.095  51.847  50.970  1.00  0.00      A    H
ATOM   2214  C3  BMIMA  64      22.816  51.374  52.828  1.00  0.00      A    C
ATOM   2215  H3  BMIMA  64      23.004  50.482  53.408  1.00  0.00      A    H
ATOM   2216  H31 BMIMA  64      22.468  52.090  53.558  1.00  0.00      A    H
ATOM   2217  H32 BMIMA  64      22.144  51.206  52.000  1.00  0.00      A    H
ATOM   2218  C4  BMIMA  64      26.658  54.376  52.332  1.00  0.00      A    C
ATOM   2219  H4  BMIMA  64      26.116  55.152  51.812  1.00  0.00      A    H
ATOM   2220  H41 BMIMA  64      27.520  54.168  51.715  1.00  0.00      A    H
ATOM   2221  C5  BMIMA  64      27.053  54.720  53.742  1.00  0.00      A    C
ATOM   2222  H5  BMIMA  64      27.504  55.696  53.907  1.00  0.00      A    H
ATOM   2223  H51 BMIMA  64      26.110  54.799  54.278  1.00  0.00      A    H
ATOM   2224  C51 BMIMA  64      27.923  53.602  54.365  1.00  0.00      A    C
ATOM   2225  H52 BMIMA  64      27.395  52.652  54.390  1.00  0.00      A    H
ATOM   2226  H53 BMIMA  64      28.930  53.605  53.958  1.00  0.00      A    H
ATOM   2227  C6  BMIMA  64      28.083  53.953  55.846  1.00  0.00      A    C
ATOM   2228  H6  BMIMA  64      28.669  53.182  56.332  1.00  0.00      A    H
ATOM   2229  H61 BMIMA  64      28.661  54.864  55.956  1.00  0.00      A    H
ATOM   2230  H62 BMIMA  64      27.085  54.027  56.263  1.00  0.00      A    H
ATOM   2241  N1  BMIMA  65      53.820   2.016  42.385  1.00  0.00      A    N
ATOM   2242  N11 BMIMA  65      52.046   2.479  41.220  1.00  0.00      A    N
ATOM   2243  C1  BMIMA  65      53.377   2.491  41.205  1.00  0.00      A    C
ATOM   2244  H1  BMIMA  65      53.989   2.878  40.419  1.00  0.00      A    H
ATOM   2245  C2  BMIMA  65      52.717   1.540  43.135  1.00  0.00      A    C
ATOM   2246  H2  BMIMA  65      52.792   1.071  44.092  1.00  0.00      A    H
ATOM   2247  C21 BMIMA  65      51.657   1.942  42.442  1.00  0.00      A    C
ATOM   2248  H21 BMIMA  65      50.624   1.828  42.687  1.00  0.00      A    H
ATOM   2249  C3  BMIMA  65      55.211   1.977  42.898  1.00  0.00      A    C
ATOM   2250  H3  BMIMA  65      55.194   2.391  43.895  1.00  0.00      A    H
ATOM   2251  H31 BMIMA  65      55.421   0.919  42.961  1.00  0.00      A    H
ATOM   2252  H32 BMIMA  65      55.959   2.478  42.301  1.00  0.00      A    H
ATOM   2253  C4  BMIMA  65      51.212   2.967  40.128  1.00  0.00      A    C
ATOM   2254  H4  BMIMA  65      51.869   3.292  39.335  1.00  0.00      A    H
ATOM   2255  H41 BMIMA  65      50.610   3.756  40.554  1.00  0.00      A    H
ATOM   2256  C5  BMIMA  65      50.354   1.959  39.417  1.00  0.00      A    C
ATOM   2257  H5  BMIMA  65      50.712   1.698  38.424  1.00  0.00      A    H
ATOM   2258  H51 BMIMA  65      50.528   1.164  40.138  1.00  0.00      A    H
ATOM   2259  C51 BMIMA  65      48.903   2.303  39.369  1.00  0.00      A    C
ATOM   2260  H52 BMIMA  65      48.399   1.372  39.617  1.00  0.00      A    H
ATOM   2261  H53 BMIMA  65      48.748   3.037  40.155  1.00  0.00      A    H
ATOM   2262  C6  BMIMA  65      48.373   2.789  38.018  1.00  0.00      A    C
ATOM   2263  H6  BMIMA  65      48.887   2.221  37.251  1.00  0.00      A    H
ATOM   2264  H61 BMIMA  65      47.314   2.775  37.785  1.00  0.00      A    H
ATOM   2265  H62 BMIMA  65      48.773   3.750  37.714  1.00  0.00      A    H
ATOM   2276  N1  BMIMA  66      54.420  36.189  49.242  1.00  0.00      A    N
ATOM   2277  N11 BMIMA  66      55.426  34.388  48.589  1.00  0.00      A    N
ATOM   2278  C1  BMIMA  66      54.527  35.320  48.293  1.00  0.00      A    C
ATOM   2279  H1  BMIMA  66      54.071  35.499  47.343  1.00  0.00      A    H
ATOM   2280  C2  BMIMA  66      55.234  35.735  50.264  1.00  0.00      A    C
ATOM   2281  H2  BMIMA  66      55.421  36.084  51.256  1.00  0.00      A    H
ATOM   2282  C21 BMIMA  66      55.839  34.665  49.849  1.00  0.00      A    C
ATOM   2283  H21 BMIMA  66      56.445  33.964  50.380  1.00  0.00      A    H
ATOM   2284  C3  BMIMA  66      53.797  37.534  49.179  1.00  0.00      A    C
ATOM   2285  H3  BMIMA  66      54.592  38.255  49.302  1.00  0.00      A    H
ATOM   2286  H31 BMIMA  66      53.335  37.673  48.213  1.00  0.00      A    H
ATOM   2287  H32 BMIMA  66      53.133  37.608  50.028  1.00  0.00      A    H
ATOM   2288  C4  BMIMA  66      55.994  33.353  47.657  1.00  0.00      A    C
ATOM   2289  H4  BMIMA  66      57.054  33.447  47.844  1.00  0.00      A    H
ATOM   2290  H41 BMIMA  66      55.609  33.531  46.664  1.00  0.00      A    H
ATOM   2291  C5  BMIMA  66      55.604  31.909  48.136  1.00  0.00      A    C
ATOM   2292  H5  BMIMA  66      55.569  31.896  49.222  1.00  0.00      A    H
ATOM   2293  H51 BMIMA  66      54.576  31.741  47.824  1.00  0.00      A    H
ATOM   2294  C51 BMIMA  66      56.481  30.744  47.728  1.00  0.00      A    C
ATOM   2295  H52 BMIMA  66      56.372  30.804  46.649  1.00  0.00      A    H
ATOM   2296  H53 BMIMA  66      57.513  30.942  48.005  1.00  0.00      A    H
ATOM   2297  C6  BMIMA  66      56.000  29.388  48.301  1.00  0.00      A    C
ATOM   2298  H6  BMIMA  66      55.887  29.515  49.371  1.00  0.00      A    H
ATOM   2299  H61 BMIMA  66      55.012  29.139  47.931  1.00  0.00      A    H
ATOM   2300  H62 BMIMA  66      56.676  28.553  48.159  1.00  0.00      A    H
ATOM   2311  N1  BMIMA  67      38.304  15.732   3.531  1.00  0.00      A    N
ATOM   2312  N11 BMIMA  67      37.137  16.555   1.879  1.00  0.00      A    N
ATOM   2313  C1  BMIMA  67      37.136  16.236   3.153  1.00  0.00      A    C
ATOM   2314  H1  BMIMA  67      36.263  16.331   3.763  1.00  0.00      A    H
ATOM   2315  C2  BMIMA  67      39.031  15.715   2.322  1.00  0.00      A    C
ATOM   2316  H2  BMIMA  67      40.050  15.397   2.349  1.00  0.00      A    H
ATOM   2317  C21 BMIMA  67      38.299  16.179   1.297  1.00  0.00      A    C
ATOM   2318  H21 BMIMA  67      38.460  16.354   0.256  1.00  0.00      A    H
ATOM   2319  C3  BMIMA  67      38.720  15.051   4.812  1.00  0.00      A    C
ATOM   2320  H3  BMIMA  67      38.066  15.316   5.630  1.00  0.00      A    H
ATOM   2321  H31 BMIMA  67      38.743  13.972   4.787  1.00  0.00      A    H
ATOM   2322  H32 BMIMA  67      39.696  15.429   5.077  1.00  0.00      A    H
ATOM   2323  C4  BMIMA  67      35.955  17.040   1.208  1.00  0.00      A    C
ATOM   2324  H4  BMIMA  67      35.147  16.331   1.315  1.00  0.00      A    H
ATOM   2325  H41 BMIMA  67      36.187  17.114   0.156  1.00  0.00      A    H
ATOM   2326  C5  BMIMA  67      35.511  18.429   1.599  1.00  0.00      A    C
ATOM   2327  H5  BMIMA  67      34.667  18.689   0.965  1.00  0.00      A    H
ATOM   2328  H51 BMIMA  67      35.155  18.229   2.606  1.00  0.00      A    H
ATOM   2329  C51 BMIMA  67      36.507  19.528   1.495  1.00  0.00      A    C
ATOM   2330  H52 BMIMA  67      37.270  19.371   2.253  1.00  0.00      A    H
ATOM   2331  H53 BMIMA  67      36.917  19.540   0.488  1.00  0.00      A    H
ATOM   2332  C6  BMIMA  67      35.783  20.865   1.721  1.00  0.00      A    C
ATOM   2333  H6  BMIMA  67      36.410  21.741   1.595  1.00  0.00      A    H
ATOM   2334  H61 BMIMA  67      34.981  20.937   0.996  1.00  0.00      A    H
ATOM   2335  H62 BMIMA  67      35.223  20.956   2.644  1.00  0.00      A    H
ATOM   2346  N1  BMIMA  68       6.154  17.685   2.128  1.00  0.00      A    N
ATOM   2347  N11 BMIMA  68       4.225  17.921   1.199  1.00  0.00      A    N
ATOM   2348  C1  BMIMA  68       5.009  18.310   2.190  1.00  0.00      A    C
ATOM   2349  H1  BMIMA  68       4.809  19.103   2.878  1.00  0.00      A    H
ATOM   2350  C2  BMIMA  68       6.049  16.713   1.163  1.00  0.00      A    C
ATOM   2351  H2  BMIMA  68       6.919  16.212   0.798  1.00  0.00      A    H
ATOM   2352  C21 BMIMA  68       4.866  16.821   0.607  1.00  0.00      A    C
ATOM   2353  H21 BMIMA  68       4.414  16.356  -0.242  1.00  0.00      A    H
ATOM   2354  C3  BMIMA  68       7.414  18.002   2.935  1.00  0.00      A    C
ATOM   2355  H3  BMIMA  68       7.247  18.916   3.486  1.00  0.00      A    H
ATOM   2356  H31 BMIMA  68       7.776  17.097   3.402  1.00  0.00      A    H
ATOM   2357  H32 BMIMA  68       8.214  18.253   2.255  1.00  0.00      A    H
ATOM   2358  C4  BMIMA  68       2.853  18.412   0.907  1.00  0.00      A    C
ATOM   2359  H4  BMIMA  68       2.438  17.895   0.054  1.00  0.00      A    H
ATOM   2360  H41 BMIMA  68       2.880  19.443   0.586  1.00  0.00      A    H
ATOM   2361  C5  BMIMA  68       1.841  18.206   2.041  1.00  0.00      A    C
ATOM   2362  H5  BMIMA  68       1.959  19.056   2.709  1.00  0.00      A    H
ATOM   2363  H51 BMIMA  68       0.859  18.216   1.576  1.00  0.00      A    H
ATOM   2364  C51 BMIMA  68       1.895  16.875   2.814  1.00  0.00      A    C
ATOM   2365  H52 BMIMA  68       1.863  16.112   2.040  1.00  0.00      A    H
ATOM   2366  H53 BMIMA  68       2.770  16.796   3.455  1.00  0.00      A    H
ATOM   2367  C6  BMIMA  68       0.648  16.848   3.698  1.00  0.00      A    C
ATOM   2368  H6  BMIMA  68      -0.311  16.962   3.206  1.00  0.00      A    H
ATOM   2369  H61 BMIMA  68       0.659  15.882   4.190  1.00  0.00      A    H
ATOM   2370  H62 BMIMA  68       0.655  17.633   4.446  1.00  0.00      A    H
ATOM   2381  N1  BMIMA  69      40.615  31.044  21.620  1.00  0.00      A    N
ATOM   2382  N11 BMIMA  69      42.311  29.676  21.621  1.00  0.00      A    N
ATOM   2383  C1  BMIMA  69      41.545  30.435  22.321  1.00  0.00      A    C
ATOM   2384  H1  BMIMA  69      41.623  30.513  23.384  1.00  0.00      A    H
ATOM   2385  C2  BMIMA  69      40.766  30.676  20.331  1.00  0.00      A    C
ATOM   2386  H2  BMIMA  69      40.146  31.124  19.586  1.00  0.00      A    H
ATOM   2387  C21 BMIMA  69      41.821  29.781  20.311  1.00  0.00      A    C
ATOM   2388  H21 BMIMA  69      42.255  29.302  19.461  1.00  0.00      A    H
ATOM   2389  C3  BMIMA  69      39.580  31.907  22.186  1.00  0.00      A    C
ATOM   2390  H3  BMIMA  69      39.961  32.317  23.109  1.00  0.00      A    H
ATOM   2391  H31 BMIMA  69      39.371  32.655  21.435  1.00  0.00      A    H
ATOM   2392  H32 BMIMA  69      38.642  31.400  22.359  1.00  0.00      A    H
ATOM   2393  C4  BMIMA  69      43.324  28.800  22.122  1.00  0.00      A    C
ATOM   2394  H4  BMIMA  69      43.656  29.167  23.082  1.00  0.00      A    H
ATOM   2395  H41 BMIMA  69      44.170  28.955  21.468  1.00  0.00      A    H
ATOM   2396  C5  BMIMA  69      42.879  27.335  22.245  1.00  0.00      A    C
ATOM   2397  H5  BMIMA  69      42.716  26.930  21.249  1.00  0.00      A    H
ATOM   2398  H51 BMIMA  69      43.673  26.794  22.753  1.00  0.00      A    H
ATOM   2399  C51 BMIMA  69      41.627  27.073  23.024  1.00  0.00      A    C
ATOM   2400  H52 BMIMA  69      41.842  27.428  24.028  1.00  0.00      A    H
ATOM   2401  H53 BMIMA  69      40.889  27.781  22.657  1.00  0.00      A    H
ATOM   2402  C6  BMIMA  69      41.217  25.662  22.977  1.00  0.00      A    C
ATOM   2403  H6  BMIMA  69      41.194  25.299  21.956  1.00  0.00      A    H
ATOM   2404  H61 BMIMA  69      42.036  25.110  23.423  1.00  0.00      A    H
ATOM   2405  H62 BMIMA  69      40.277  25.303  23.381  1.00  0.00      A    H
ATOM   2416  N1  BMIMA  70      18.506   7.425  42.631  1.00  0.00      A    N
ATOM   2417  N11 BMIMA  70      16.538   7.101  43.445  1.00  0.00      A    N
ATOM   2418  C1  BMIMA  70      17.233   7.334  42.333  1.00  0.00      A    C
ATOM   2419  H1  BMIMA  70      16.925   7.458  41.316  1.00  0.00      A    H
ATOM   2420  C2  BMIMA  70      18.689   7.272  43.957  1.00  0.00      A    C
ATOM   2421  H2  BMIMA  70      19.694   7.119  44.285  1.00  0.00      A    H
ATOM   2422  C21 BMIMA  70      17.442   7.076  44.483  1.00  0.00      A    C
ATOM   2423  H21 BMIMA  70      17.078   6.672  45.403  1.00  0.00      A    H
ATOM   2424  C3  BMIMA  70      19.571   7.440  41.600  1.00  0.00      A    C
ATOM   2425  H3  BMIMA  70      19.169   7.255  40.614  1.00  0.00      A    H
ATOM   2426  H31 BMIMA  70      20.168   8.337  41.528  1.00  0.00      A    H
ATOM   2427  H32 BMIMA  70      20.265   6.645  41.828  1.00  0.00      A    H
ATOM   2428  C4  BMIMA  70      15.087   7.022  43.578  1.00  0.00      A    C
ATOM   2429  H4  BMIMA  70      14.881   6.267  44.323  1.00  0.00      A    H
ATOM   2430  H41 BMIMA  70      14.772   6.754  42.580  1.00  0.00      A    H
ATOM   2431  C5  BMIMA  70      14.493   8.416  43.867  1.00  0.00      A    C
ATOM   2432  H5  BMIMA  70      14.632   8.664  44.916  1.00  0.00      A    H
ATOM   2433  H51 BMIMA  70      15.112   9.153  43.361  1.00  0.00      A    H
ATOM   2434  C51 BMIMA  70      13.053   8.523  43.464  1.00  0.00      A    C
ATOM   2435  H52 BMIMA  70      12.991   8.119  42.457  1.00  0.00      A    H
ATOM   2436  H53 BMIMA  70      12.461   8.010  44.217  1.00  0.00      A    H
ATOM   2437  C6  BMIMA  70      12.474   9.945  43.511  1.00  0.00      A    C
ATOM   2438  H6  BMIMA  70      13.015  10.651  42.890  1.00  0.00      A    H
ATOM   2439  H61 BMIMA  70      11.435  10.040  43.218  1.00  0.00      A    H
ATOM   2440  H62 BMIMA  70      12.552  10.360  44.509  1.00  0.00      A    H
ATOM   2451  N1  BMIMA  71       2.532  51.039  30.372  1.00  0.00      A    N
ATOM   2452  N11 BMIMA  71       0.949  51.848  29.293  1.00  0.00      A    N
ATOM   2453  C1  BMIMA  71       1.255  51.214  30.365  1.00  0.00      A    C
ATOM   2454  H1  BMIMA  71       0.583  50.917  31.142  1.00  0.00      A    H
ATOM   2455  C2  BMIMA  71       3.143  51.702  29.349  1.00  0.00      A    C
ATOM   2456  H2  BMIMA  71       4.185  51.762  29.127  1.00  0.00      A    H
ATOM   2457  C21 BMIMA  71       2.089  52.190  28.635  1.00  0.00      A    C
ATOM   2458  H21 BMIMA  71       2.045  52.760  27.733  1.00  0.00      A    H
ATOM   2459  C3  BMIMA  71       3.387  50.244  31.256  1.00  0.00      A    C
ATOM   2460  H3  BMIMA  71       2.649  49.643  31.766  1.00  0.00      A    H
ATOM   2461  H31 BMIMA  71       4.164  49.749  30.693  1.00  0.00      A    H
ATOM   2462  H32 BMIMA  71       3.711  50.910  32.043  1.00  0.00      A    H
ATOM   2463  C4  BMIMA  71      -0.447  52.087  28.776  1.00  0.00      A    C
ATOM   2464  H4  BMIMA  71      -0.428  52.974  28.160  1.00  0.00      A    H
ATOM   2465  H41 BMIMA  71      -1.010  52.346  29.660  1.00  0.00      A    H
ATOM   2466  C5  BMIMA  71      -1.026  51.085  27.865  1.00  0.00      A    C
ATOM   2467  H5  BMIMA  71      -1.683  51.504  27.107  1.00  0.00      A    H
ATOM   2468  H51 BMIMA  71      -0.209  50.475  27.488  1.00  0.00      A    H
ATOM   2469  C51 BMIMA  71      -1.936  50.185  28.698  1.00  0.00      A    C
ATOM   2470  H52 BMIMA  71      -1.174  49.526  29.106  1.00  0.00      A    H
ATOM   2471  H53 BMIMA  71      -2.437  50.821  29.424  1.00  0.00      A    H
ATOM   2472  C6  BMIMA  71      -2.783  49.327  27.780  1.00  0.00      A    C
ATOM   2473  H6  BMIMA  71      -2.280  49.108  26.845  1.00  0.00      A    H
ATOM   2474  H61 BMIMA  71      -3.153  48.481  28.347  1.00  0.00      A    H
ATOM   2475  H62 BMIMA  71      -3.633  49.919  27.460  1.00  0.00      A    H
ATOM   2486  N1  BMIMA  72      31.104  15.648  21.590  1.00  0.00      A    N
ATOM   2487  N11 BMIMA  72      32.588  14.962  20.164  1.00  0.00      A    N
ATOM   2488  C1  BMIMA  72      32.325  15.134  21.426  1.00  0.00      A    C
ATOM   2489  H1  BMIMA  72      32.889  14.576  22.142  1.00  0.00      A    H
ATOM   2490  C2  BMIMA  72      30.626  15.977  20.334  1.00  0.00      A    C
ATOM   2491  H2  BMIMA  72      29.646  16.330  20.098  1.00  0.00      A    H
ATOM   2492  C21 BMIMA  72      31.528  15.530  19.447  1.00  0.00      A    C
ATOM   2493  H21 BMIMA  72      31.538  15.435  18.384  1.00  0.00      A    H
ATOM   2494  C3  BMIMA  72      30.375  15.606  22.828  1.00  0.00      A    C
ATOM   2495  H3  BMIMA  72      30.168  16.620  23.136  1.00  0.00      A    H
ATOM   2496  H31 BMIMA  72      29.555  14.943  22.595  1.00  0.00      A    H
ATOM   2497  H32 BMIMA  72      31.030  15.198  23.583  1.00  0.00      A    H
ATOM   2498  C4  BMIMA  72      33.650  14.173  19.582  1.00  0.00      A    C
ATOM   2499  H4  BMIMA  72      33.328  13.706  18.663  1.00  0.00      A    H
ATOM   2500  H41 BMIMA  72      33.925  13.425  20.310  1.00  0.00      A    H
ATOM   2501  C5  BMIMA  72      34.854  15.047  19.253  1.00  0.00      A    C
ATOM   2502  H5  BMIMA  72      35.655  14.809  19.949  1.00  0.00      A    H
ATOM   2503  H51 BMIMA  72      35.290  14.718  18.313  1.00  0.00      A    H
ATOM   2504  C51 BMIMA  72      34.527  16.500  19.194  1.00  0.00      A    C
ATOM   2505  H52 BMIMA  72      33.814  16.812  18.435  1.00  0.00      A    H
ATOM   2506  H53 BMIMA  72      34.052  16.743  20.141  1.00  0.00      A    H
ATOM   2507  C6  BMIMA  72      35.806  17.301  18.947  1.00  0.00      A    C
ATOM   2508  H6  BMIMA  72      35.588  18.357  18.832  1.00  0.00      A    H
ATOM   2509  H61 BMIMA  72      36.428  17.171  19.825  1.00  0.00      A    H
ATOM   2510  H62 BMIMA  72      36.521  17.159  18.145  1.00  0.00      A    H
ATOM   2521  N1  BMIMA  73      51.700  36.617   2.086  1.00  0.00      A    N
ATOM   2522  N11 BMIMA  73      49.856  35.833   2.898  1.00  0.00      A    N
ATOM   2523  C1  BMIMA  73      50.415  36.605   1.938  1.00  0.00      A    C
ATOM   2524  H1  BMIMA  73      49.834  37.101   1.189  1.00  0.00      A    H
ATOM   2525  C2  BMIMA  73      52.021  35.689   3.029  1.00  0.00      A    C
ATOM   2526  H2  BMIMA  73      53.020  35.429   3.302  1.00  0.00      A    H
ATOM   2527  C21 BMIMA  73      50.898  35.174   3.499  1.00  0.00      A    C
ATOM   2528  H21 BMIMA  73      50.688  34.480   4.284  1.00  0.00      A    H
ATOM   2529  C3  BMIMA  73      52.654  37.096   1.134  1.00  0.00      A    C
ATOM   2530  H3  BMIMA  73      52.360  38.030   0.679  1.00  0.00      A    H
ATOM   2531  H31 BMIMA  73      53.601  37.134   1.652  1.00  0.00      A    H
ATOM   2532  H32 BMIMA  73      52.723  36.398   0.313  1.00  0.00      A    H
ATOM   2533  C4  BMIMA  73      48.415  35.576   3.147  1.00  0.00      A    C
ATOM   2534  H4  BMIMA  73      48.290  34.519   3.331  1.00  0.00      A    H
ATOM   2535  H41 BMIMA  73      47.904  35.709   2.205  1.00  0.00      A    H
ATOM   2536  C5  BMIMA  73      47.981  36.519   4.253  1.00  0.00      A    C
ATOM   2537  H5  BMIMA  73      48.394  36.058   5.147  1.00  0.00      A    H
ATOM   2538  H51 BMIMA  73      48.497  37.448   4.026  1.00  0.00      A    H
ATOM   2539  C51 BMIMA  73      46.524  36.671   4.577  1.00  0.00      A    C
ATOM   2540  H52 BMIMA  73      45.950  35.750   4.631  1.00  0.00      A    H
ATOM   2541  H53 BMIMA  73      46.514  37.051   5.596  1.00  0.00      A    H
ATOM   2542  C6  BMIMA  73      45.838  37.663   3.633  1.00  0.00      A    C
ATOM   2543  H6  BMIMA  73      44.849  37.893   4.011  1.00  0.00      A    H
ATOM   2544  H61 BMIMA  73      46.434  38.569   3.632  1.00  0.00      A    H
ATOM   2545  H62 BMIMA  73      45.875  37.414   2.579  1.00  0.00      A    H
ATOM   2556  N1  BMIMA  74       1.966   3.668  21.976  1.00  0.00      A    N
ATOM   2557  N11 BMIMA  74       3.772   2.573  22.350  1.00  0.00      A    N
ATOM   2558  C1  BMIMA  74       2.614   2.949  22.860  1.00  0.00      A    C
ATOM   2559  H1  BMIMA  74       2.360   2.780  23.885  1.00  0.00      A    H
ATOM   2560  C2  BMIMA  74       2.750   3.587  20.770  1.00  0.00      A    C
ATOM   2561  H2  BMIMA  74       2.445   3.934  19.807  1.00  0.00      A    H
ATOM   2562  C21 BMIMA  74       3.915   3.004  21.062  1.00  0.00      A    C
ATOM   2563  H21 BMIMA  74       4.817   2.743  20.553  1.00  0.00      A    H
ATOM   2564  C3  BMIMA  74       0.793   4.512  22.293  1.00  0.00      A    C
ATOM   2565  H3  BMIMA  74       1.102   5.512  22.557  1.00  0.00      A    H
ATOM   2566  H31 BMIMA  74       0.205   4.510  21.387  1.00  0.00      A    H
ATOM   2567  H32 BMIMA  74       0.207   4.154  23.126  1.00  0.00      A    H
ATOM   2568  C4  BMIMA  74       4.825   1.911  23.139  1.00  0.00      A    C
ATOM   2569  H4  BMIMA  74       5.161   1.039  22.598  1.00  0.00      A    H
ATOM   2570  H41 BMIMA  74       4.361   1.544  24.043  1.00  0.00      A    H
ATOM   2571  C5  BMIMA  74       5.951   2.837  23.590  1.00  0.00      A    C
ATOM   2572  H5  BMIMA  74       6.412   3.187  22.669  1.00  0.00      A    H
ATOM   2573  H51 BMIMA  74       5.534   3.758  23.989  1.00  0.00      A    H
ATOM   2574  C51 BMIMA  74       6.962   2.108  24.413  1.00  0.00      A    C
ATOM   2575  H52 BMIMA  74       6.444   1.829  25.327  1.00  0.00      A    H
ATOM   2576  H53 BMIMA  74       7.290   1.278  23.793  1.00  0.00      A    H
ATOM   2577  C6  BMIMA  74       8.184   2.969  24.859  1.00  0.00      A    C
ATOM   2578  H6  BMIMA  74       8.808   3.369  24.067  1.00  0.00      A    H
ATOM   2579  H61 BMIMA  74       8.067   3.799  25.547  1.00  0.00      A    H
ATOM   2580  H62 BMIMA  74       8.901   2.343  25.376  1.00  0.00      A    H
ATOM   2591  N1  BMIMA  75      45.406  20.296   5.281  1.00  0.00      A    N
ATOM   2592  N11 BMIMA  75      43.578  21.451   4.757  1.00  0.00      A    N
ATOM   2593  C1  BMIMA  75      44.918  21.386   4.639  1.00  0.00      A    C
ATOM   2594  H1  BMIMA  75      45.515  22.073   4.079  1.00  0.00      A    H
ATOM   2595  C2  BMIMA  75      44.361  19.750   5.989  1.00  0.00      A    C
ATOM   2596  H2  BMIMA  75      44.484  18.973   6.711  1.00  0.00      A    H
ATOM   2597  C21 BMIMA  75      43.245  20.430   5.656  1.00  0.00      A    C
ATOM   2598  H21 BMIMA  75      42.249  20.404   6.041  1.00  0.00      A    H
ATOM   2599  C3  BMIMA  75      46.887  20.008   5.280  1.00  0.00      A    C
ATOM   2600  H3  BMIMA  75      47.305  20.324   6.224  1.00  0.00      A    H
ATOM   2601  H31 BMIMA  75      47.046  18.950   5.128  1.00  0.00      A    H
ATOM   2602  H32 BMIMA  75      47.323  20.541   4.448  1.00  0.00      A    H
ATOM   2603  C4  BMIMA  75      42.667  22.507   4.261  1.00  0.00      A    C
ATOM   2604  H4  BMIMA  75      41.701  22.068   4.057  1.00  0.00      A    H
ATOM   2605  H41 BMIMA  75      43.083  22.863   3.330  1.00  0.00      A    H
ATOM   2606  C5  BMIMA  75      42.690  23.734   5.242  1.00  0.00      A    C
ATOM   2607  H5  BMIMA  75      43.602  24.241   4.936  1.00  0.00      A    H
ATOM   2608  H51 BMIMA  75      41.782  24.216   4.890  1.00  0.00      A    H
ATOM   2609  C51 BMIMA  75      42.542  23.499   6.733  1.00  0.00      A    C
ATOM   2610  H52 BMIMA  75      41.514  23.231   6.965  1.00  0.00      A    H
ATOM   2611  H53 BMIMA  75      43.233  22.703   6.998  1.00  0.00      A    H
ATOM   2612  C6  BMIMA  75      42.878  24.719   7.528  1.00  0.00      A    C
ATOM   2613  H6  BMIMA  75      42.248  25.579   7.328  1.00  0.00      A    H
ATOM   2614  H61 BMIMA  75      42.777  24.467   8.577  1.00  0.00      A    H
ATOM   2615  H62 BMIMA  75      43.858  25.117   7.290  1.00  0.00      A    H
ATOM   2626  N1  BMIMA  76       8.051  54.252  30.809  1.00  0.00      A    N
ATOM   2627  N11 BMIMA  76       9.424  53.063  29.714  1.00  0.00      A    N
ATOM   2628  C1  BMIMA  76       9.029  54.282  29.922  1.00  0.00      A    C
ATOM   2629  H1  BMIMA  76       9.631  55.128  29.669  1.00  0.00      A    H
ATOM   2630  C2  BMIMA  76       7.587  52.941  30.961  1.00  0.00      A    C
ATOM   2631  H2  BMIMA  76       6.711  52.727  31.533  1.00  0.00      A    H
ATOM   2632  C21 BMIMA  76       8.537  52.200  30.310  1.00  0.00      A    C
ATOM   2633  H21 BMIMA  76       8.595  51.136  30.253  1.00  0.00      A    H
ATOM   2634  C3  BMIMA  76       7.479  55.442  31.455  1.00  0.00      A    C
ATOM   2635  H3  BMIMA  76       8.096  55.671  32.311  1.00  0.00      A    H
ATOM   2636  H31 BMIMA  76       7.389  56.258  30.752  1.00  0.00      A    H
ATOM   2637  H32 BMIMA  76       6.557  55.000  31.801  1.00  0.00      A    H
ATOM   2638  C4  BMIMA  76      10.593  52.556  28.967  1.00  0.00      A    C
ATOM   2639  H4  BMIMA  76      10.908  51.552  29.214  1.00  0.00      A    H
ATOM   2640  H41 BMIMA  76      11.469  53.145  29.195  1.00  0.00      A    H
ATOM   2641  C5  BMIMA  76      10.379  52.549  27.449  1.00  0.00      A    C
ATOM   2642  H5  BMIMA  76      11.367  52.561  26.996  1.00  0.00      A    H
ATOM   2643  H51 BMIMA  76       9.927  51.615  27.126  1.00  0.00      A    H
ATOM   2644  C51 BMIMA  76       9.490  53.655  26.872  1.00  0.00      A    C
ATOM   2645  H52 BMIMA  76       8.489  53.547  27.282  1.00  0.00      A    H
ATOM   2646  H53 BMIMA  76       9.958  54.577  27.208  1.00  0.00      A    H
ATOM   2647  C6  BMIMA  76       9.343  53.578  25.383  1.00  0.00      A    C
ATOM   2648  H6  BMIMA  76       8.786  54.445  25.046  1.00  0.00      A    H
ATOM   2649  H61 BMIMA  76      10.335  53.447  24.965  1.00  0.00      A    H
ATOM   2650  H62 BMIMA  76       8.693  52.782  25.036  1.00  0.00      A    H
ATOM   2661  N1  BMIMA  77      33.507  23.542  27.161  1.00  0.00      A    N
ATOM   2662  N11 BMIMA  77      33.620  21.537  28.019  1.00  0.00      A    N
ATOM   2663  C1  BMIMA  77      32.819  22.565  27.684  1.00  0.00      A    C
ATOM   2664  H1  BMIMA  77      31.752  22.594  27.630  1.00  0.00      A    H
ATOM   2665  C2  BMIMA  77      34.815  23.162  27.340  1.00  0.00      A    C
ATOM   2666  H2  BMIMA  77      35.439  23.853  26.816  1.00  0.00      A    H
ATOM   2667  C21 BMIMA  77      34.929  22.006  27.894  1.00  0.00      A    C
ATOM   2668  H21 BMIMA  77      35.764  21.343  27.947  1.00  0.00      A    H
ATOM   2669  C3  BMIMA  77      32.944  24.796  26.503  1.00  0.00      A    C
ATOM   2670  H3  BMIMA  77      33.688  25.177  25.820  1.00  0.00      A    H
ATOM   2671  H31 BMIMA  77      31.987  24.552  26.066  1.00  0.00      A    H
ATOM   2672  H32 BMIMA  77      32.707  25.591  27.194  1.00  0.00      A    H
ATOM   2673  C4  BMIMA  77      33.174  20.235  28.591  1.00  0.00      A    C
ATOM   2674  H4  BMIMA  77      32.769  20.599  29.524  1.00  0.00      A    H
ATOM   2675  H41 BMIMA  77      34.037  19.667  28.905  1.00  0.00      A    H
ATOM   2676  C5  BMIMA  77      32.261  19.476  27.662  1.00  0.00      A    C
ATOM   2677  H5  BMIMA  77      32.006  18.592  28.242  1.00  0.00      A    H
ATOM   2678  H51 BMIMA  77      31.366  20.059  27.459  1.00  0.00      A    H
ATOM   2679  C51 BMIMA  77      32.914  19.048  26.301  1.00  0.00      A    C
ATOM   2680  H52 BMIMA  77      33.498  19.842  25.842  1.00  0.00      A    H
ATOM   2681  H53 BMIMA  77      33.712  18.388  26.633  1.00  0.00      A    H
ATOM   2682  C6  BMIMA  77      31.965  18.433  25.209  1.00  0.00      A    C
ATOM   2683  H6  BMIMA  77      31.213  17.812  25.682  1.00  0.00      A    H
ATOM   2684  H61 BMIMA  77      31.443  19.213  24.666  1.00  0.00      A    H
ATOM   2685  H62 BMIMA  77      32.598  17.770  24.630  1.00  0.00      A    H
ATOM   2696  N1  BMIMA  78      49.888  25.633  21.074  1.00  0.00      A    N
ATOM   2697  N11 BMIMA  78      49.074  27.230  19.846  1.00  0.00      A    N
ATOM   2698  C1  BMIMA  78      50.177  26.621  20.234  1.00  0.00      A    C
ATOM   2699  H1  BMIMA  78      51.170  26.833  19.900  1.00  0.00      A    H
ATOM   2700  C2  BMIMA  78      48.527  25.627  21.190  1.00  0.00      A    C
ATOM   2701  H2  BMIMA  78      48.019  24.896  21.780  1.00  0.00      A    H
ATOM   2702  C21 BMIMA  78      48.016  26.617  20.395  1.00  0.00      A    C
ATOM   2703  H21 BMIMA  78      47.007  26.891  20.175  1.00  0.00      A    H
ATOM   2704  C3  BMIMA  78      50.799  24.942  21.978  1.00  0.00      A    C
ATOM   2705  H3  BMIMA  78      50.127  24.364  22.595  1.00  0.00      A    H
ATOM   2706  H31 BMIMA  78      51.461  24.359  21.355  1.00  0.00      A    H
ATOM   2707  H32 BMIMA  78      51.493  25.540  22.551  1.00  0.00      A    H
ATOM   2708  C4  BMIMA  78      49.007  28.416  19.084  1.00  0.00      A    C
ATOM   2709  H4  BMIMA  78      48.246  28.135  18.372  1.00  0.00      A    H
ATOM   2710  H41 BMIMA  78      50.025  28.514  18.737  1.00  0.00      A    H
ATOM   2711  C5  BMIMA  78      48.586  29.590  19.936  1.00  0.00      A    C
ATOM   2712  H5  BMIMA  78      47.618  29.383  20.385  1.00  0.00      A    H
ATOM   2713  H51 BMIMA  78      49.266  29.739  20.771  1.00  0.00      A    H
ATOM   2714  C51 BMIMA  78      48.555  30.855  19.146  1.00  0.00      A    C
ATOM   2715  H52 BMIMA  78      49.550  30.854  18.708  1.00  0.00      A    H
ATOM   2716  H53 BMIMA  78      47.764  30.837  18.401  1.00  0.00      A    H
ATOM   2717  C6  BMIMA  78      48.271  32.170  20.004  1.00  0.00      A    C
ATOM   2718  H6  BMIMA  78      48.565  33.039  19.428  1.00  0.00      A    H
ATOM   2719  H61 BMIMA  78      47.219  32.262  20.250  1.00  0.00      A    H
ATOM   2720  H62 BMIMA  78      48.882  32.297  20.891  1.00  0.00      A    H
ATOM   2731  N1  BMIMA  79      52.671  34.687  14.405  1.00  0.00      A    N
ATOM   2732  N11 BMIMA  79      51.112  33.310  13.827  1.00  0.00      A    N
ATOM   2733  C1  BMIMA  79      52.103  33.482  14.658  1.00  0.00      A    C
ATOM   2734  H1  BMIMA  79      52.334  32.737  15.388  1.00  0.00      A    H
ATOM   2735  C2  BMIMA  79      51.972  35.206  13.346  1.00  0.00      A    C
ATOM   2736  H2  BMIMA  79      52.210  36.163  12.937  1.00  0.00      A    H
ATOM   2737  C21 BMIMA  79      51.035  34.373  13.048  1.00  0.00      A    C
ATOM   2738  H21 BMIMA  79      50.315  34.467  12.265  1.00  0.00      A    H
ATOM   2739  C3  BMIMA  79      53.882  35.291  15.006  1.00  0.00      A    C
ATOM   2740  H3  BMIMA  79      53.618  36.044  15.734  1.00  0.00      A    H
ATOM   2741  H31 BMIMA  79      54.413  34.557  15.593  1.00  0.00      A    H
ATOM   2742  H32 BMIMA  79      54.460  35.842  14.279  1.00  0.00      A    H
ATOM   2743  C4  BMIMA  79      50.411  32.048  13.511  1.00  0.00      A    C
ATOM   2744  H4  BMIMA  79      49.688  32.380  12.780  1.00  0.00      A    H
ATOM   2745  H41 BMIMA  79      49.854  31.759  14.390  1.00  0.00      A    H
ATOM   2746  C5  BMIMA  79      51.205  30.894  12.978  1.00  0.00      A    C
ATOM   2747  H5  BMIMA  79      50.456  30.202  12.601  1.00  0.00      A    H
ATOM   2748  H51 BMIMA  79      51.845  31.170  12.144  1.00  0.00      A    H
ATOM   2749  C51 BMIMA  79      52.274  30.200  13.819  1.00  0.00      A    C
ATOM   2750  H52 BMIMA  79      53.012  30.981  13.983  1.00  0.00      A    H
ATOM   2751  H53 BMIMA  79      51.902  29.977  14.815  1.00  0.00      A    H
ATOM   2752  C6  BMIMA  79      52.987  29.011  13.234  1.00  0.00      A    C
ATOM   2753  H6  BMIMA  79      53.820  28.694  13.851  1.00  0.00      A    H
ATOM   2754  H61 BMIMA  79      52.319  28.157  13.239  1.00  0.00      A    H
ATOM   2755  H62 BMIMA  79      53.336  29.209  12.227  1.00  0.00      A    H
ATOM   2766  N1  BMIMA  80      34.556  27.049  33.603  1.00  0.00      A    N
ATOM   2767  N11 BMIMA  80      35.225  25.526  32.219  1.00  0.00      A    N
ATOM   2768  C1  BMIMA  80      35.543  26.434  33.077  1.00  0.00      A    C
ATOM   2769  H1  BMIMA  80      36.561  26.663  33.311  1.00  0.00      A    H
ATOM   2770  C2  BMIMA  80      33.476  26.488  32.979  1.00  0.00      A    C
ATOM   2771  H2  BMIMA  80      32.555  26.940  33.276  1.00  0.00      A    H
ATOM   2772  C21 BMIMA  80      33.863  25.576  32.082  1.00  0.00      A    C
ATOM   2773  H21 BMIMA  80      33.250  25.043  31.387  1.00  0.00      A    H
ATOM   2774  C3  BMIMA  80      34.534  28.209  34.523  1.00  0.00      A    C
ATOM   2775  H3  BMIMA  80      33.787  28.868  34.107  1.00  0.00      A    H
ATOM   2776  H31 BMIMA  80      34.363  27.900  35.544  1.00  0.00      A    H
ATOM   2777  H32 BMIMA  80      35.531  28.608  34.411  1.00  0.00      A    H
ATOM   2778  C4  BMIMA  80      36.062  24.546  31.467  1.00  0.00      A    C
ATOM   2779  H4  BMIMA  80      36.998  24.590  32.005  1.00  0.00      A    H
ATOM   2780  H41 BMIMA  80      36.201  25.011  30.502  1.00  0.00      A    H
ATOM   2781  C5  BMIMA  80      35.476  23.073  31.404  1.00  0.00      A    C
ATOM   2782  H5  BMIMA  80      34.656  23.149  30.695  1.00  0.00      A    H
ATOM   2783  H51 BMIMA  80      36.230  22.408  30.990  1.00  0.00      A    H
ATOM   2784  C51 BMIMA  80      34.981  22.540  32.676  1.00  0.00      A    C
ATOM   2785  H52 BMIMA  80      35.785  22.401  33.394  1.00  0.00      A    H
ATOM   2786  H53 BMIMA  80      34.315  23.352  32.955  1.00  0.00      A    H
ATOM   2787  C6  BMIMA  80      34.083  21.267  32.501  1.00  0.00      A    C
ATOM   2788  H6  BMIMA  80      33.774  20.927  33.483  1.00  0.00      A    H
ATOM   2789  H61 BMIMA  80      33.245  21.441  31.835  1.00  0.00      A    H
ATOM   2790  H62 BMIMA  80      34.639  20.412  32.133  1.00  0.00      A    H
ATOM   2801  N1  BMIMA  81       6.021   9.381   0.509  1.00  0.00      A    N
ATOM   2802  N11 BMIMA  81       5.701  11.333  -0.297  1.00  0.00      A    N
ATOM   2803  C1  BMIMA  81       5.124  10.253   0.172  1.00  0.00      A    C
ATOM   2804  H1  BMIMA  81       4.092   9.979   0.209  1.00  0.00      A    H
ATOM   2805  C2  BMIMA  81       7.226  10.012   0.388  1.00  0.00      A    C
ATOM   2806  H2  BMIMA  81       8.158   9.574   0.670  1.00  0.00      A    H
ATOM   2807  C21 BMIMA  81       7.046  11.251  -0.035  1.00  0.00      A    C
ATOM   2808  H21 BMIMA  81       7.763  12.019  -0.231  1.00  0.00      A    H
ATOM   2809  C3  BMIMA  81       5.800   8.037   1.115  1.00  0.00      A    C
ATOM   2810  H3  BMIMA  81       6.265   7.901   2.081  1.00  0.00      A    H
ATOM   2811  H31 BMIMA  81       4.749   7.804   1.204  1.00  0.00      A    H
ATOM   2812  H32 BMIMA  81       6.374   7.259   0.633  1.00  0.00      A    H
ATOM   2813  C4  BMIMA  81       4.942  12.555  -0.656  1.00  0.00      A    C
ATOM   2814  H4  BMIMA  81       4.030  12.197  -1.111  1.00  0.00      A    H
ATOM   2815  H41 BMIMA  81       5.531  13.069  -1.402  1.00  0.00      A    H
ATOM   2816  C5  BMIMA  81       4.658  13.349   0.570  1.00  0.00      A    C
ATOM   2817  H5  BMIMA  81       5.616  13.627   1.001  1.00  0.00      A    H
ATOM   2818  H51 BMIMA  81       4.156  14.204   0.125  1.00  0.00      A    H
ATOM   2819  C51 BMIMA  81       3.929  12.628   1.704  1.00  0.00      A    C
ATOM   2820  H52 BMIMA  81       3.084  12.179   1.189  1.00  0.00      A    H
ATOM   2821  H53 BMIMA  81       4.401  11.779   2.192  1.00  0.00      A    H
ATOM   2822  C6  BMIMA  81       3.370  13.549   2.774  1.00  0.00      A    C
ATOM   2823  H6  BMIMA  81       2.488  13.954   2.293  1.00  0.00      A    H
ATOM   2824  H61 BMIMA  81       3.143  12.999   3.681  1.00  0.00      A    H
ATOM   2825  H62 BMIMA  81       4.030  14.380   2.997  1.00  0.00      A    H
ATOM   2836  N1  BMIMA  82      12.626  12.665  39.731  1.00  0.00      A    N
ATOM   2837  N11 BMIMA  82      13.069  11.465  38.038  1.00  0.00      A    N
ATOM   2838  C1  BMIMA  82      12.112  11.963  38.775  1.00  0.00      A    C
ATOM   2839  H1  BMIMA  82      11.075  11.734  38.650  1.00  0.00      A    H
ATOM   2840  C2  BMIMA  82      13.987  12.425  39.774  1.00  0.00      A    C
ATOM   2841  H2  BMIMA  82      14.611  12.859  40.525  1.00  0.00      A    H
ATOM   2842  C21 BMIMA  82      14.230  11.668  38.725  1.00  0.00      A    C
ATOM   2843  H21 BMIMA  82      15.171  11.373  38.315  1.00  0.00      A    H
ATOM   2844  C3  BMIMA  82      11.800  13.371  40.696  1.00  0.00      A    C
ATOM   2845  H3  BMIMA  82      12.305  13.230  41.641  1.00  0.00      A    H
ATOM   2846  H31 BMIMA  82      11.754  14.360  40.266  1.00  0.00      A    H
ATOM   2847  H32 BMIMA  82      10.813  12.950  40.577  1.00  0.00      A    H
ATOM   2848  C4  BMIMA  82      12.937  10.643  36.826  1.00  0.00      A    C
ATOM   2849  H4  BMIMA  82      13.671  10.929  36.087  1.00  0.00      A    H
ATOM   2850  H41 BMIMA  82      12.048  11.019  36.342  1.00  0.00      A    H
ATOM   2851  C5  BMIMA  82      12.981   9.179  37.248  1.00  0.00      A    C
ATOM   2852  H5  BMIMA  82      12.589   8.578  36.431  1.00  0.00      A    H
ATOM   2853  H51 BMIMA  82      14.005   8.888  37.471  1.00  0.00      A    H
ATOM   2854  C51 BMIMA  82      12.365   8.719  38.563  1.00  0.00      A    C
ATOM   2855  H52 BMIMA  82      12.723   9.341  39.379  1.00  0.00      A    H
ATOM   2856  H53 BMIMA  82      11.316   8.999  38.514  1.00  0.00      A    H
ATOM   2857  C6  BMIMA  82      12.471   7.241  38.719  1.00  0.00      A    C
ATOM   2858  H6  BMIMA  82      13.523   7.017  38.847  1.00  0.00      A    H
ATOM   2859  H61 BMIMA  82      11.824   6.996  39.554  1.00  0.00      A    H
ATOM   2860  H62 BMIMA  82      11.965   6.870  37.835  1.00  0.00      A    H
ATOM   2871  N1  BMIMA  83      41.971   1.235  34.608  1.00  0.00      A    N
ATOM   2872  N11 BMIMA  83      41.822   2.631  36.188  1.00  0.00      A    N
ATOM   2873  C1  BMIMA  83      42.258   2.440  34.981  1.00  0.00      A    C
ATOM   2874  H1  BMIMA  83      42.692   3.203  34.371  1.00  0.00      A    H
ATOM   2875  C2  BMIMA  83      41.327   0.543  35.671  1.00  0.00      A    C
ATOM   2876  H2  BMIMA  83      40.935  -0.449  35.621  1.00  0.00      A    H
ATOM   2877  C21 BMIMA  83      41.230   1.440  36.642  1.00  0.00      A    C
ATOM   2878  H21 BMIMA  83      40.711   1.280  37.561  1.00  0.00      A    H
ATOM   2879  C3  BMIMA  83      42.262   0.696  33.284  1.00  0.00      A    C
ATOM   2880  H3  BMIMA  83      43.125   0.047  33.281  1.00  0.00      A    H
ATOM   2881  H31 BMIMA  83      41.470   0.070  32.901  1.00  0.00      A    H
ATOM   2882  H32 BMIMA  83      42.482   1.485  32.580  1.00  0.00      A    H
ATOM   2883  C4  BMIMA  83      42.056   3.834  37.037  1.00  0.00      A    C
ATOM   2884  H4  BMIMA  83      41.205   3.984  37.685  1.00  0.00      A    H
ATOM   2885  H41 BMIMA  83      42.227   4.701  36.416  1.00  0.00      A    H
ATOM   2886  C5  BMIMA  83      43.267   3.661  37.951  1.00  0.00      A    C
ATOM   2887  H5  BMIMA  83      44.134   3.486  37.318  1.00  0.00      A    H
ATOM   2888  H51 BMIMA  83      43.506   4.620  38.402  1.00  0.00      A    H
ATOM   2889  C51 BMIMA  83      43.195   2.550  39.005  1.00  0.00      A    C
ATOM   2890  H52 BMIMA  83      42.330   2.740  39.635  1.00  0.00      A    H
ATOM   2891  H53 BMIMA  83      42.930   1.649  38.457  1.00  0.00      A    H
ATOM   2892  C6  BMIMA  83      44.514   2.245  39.774  1.00  0.00      A    C
ATOM   2893  H6  BMIMA  83      44.320   1.487  40.525  1.00  0.00      A    H
ATOM   2894  H61 BMIMA  83      45.359   1.938  39.168  1.00  0.00      A    H
ATOM   2895  H62 BMIMA  83      44.858   3.119  40.314  1.00  0.00      A    H
ATOM   2906  N1  BMIMA  84      -1.043   7.056  32.394  1.00  0.00      A    N
ATOM   2907  N11 BMIMA  84       0.775   6.017  31.941  1.00  0.00      A    N
ATOM   2908  C1  BMIMA  84       0.225   7.159  32.267  1.00  0.00      A    C
ATOM   2909  H1  BMIMA  84       0.748   8.043  32.565  1.00  0.00      A    H
ATOM   2910  C2  BMIMA  84      -1.383   5.796  32.025  1.00  0.00      A    C
ATOM   2911  H2  BMIMA  84      -2.393   5.448  32.019  1.00  0.00      A    H
ATOM   2912  C21 BMIMA  84      -0.260   5.135  31.718  1.00  0.00      A    C
ATOM   2913  H21 BMIMA  84      -0.072   4.105  31.509  1.00  0.00      A    H
ATOM   2914  C3  BMIMA  84      -1.916   8.066  32.970  1.00  0.00      A    C
ATOM   2915  H3  BMIMA  84      -2.066   9.017  32.481  1.00  0.00      A    H
ATOM   2916  H31 BMIMA  84      -2.839   7.516  33.081  1.00  0.00      A    H
ATOM   2917  H32 BMIMA  84      -1.618   8.322  33.975  1.00  0.00      A    H
ATOM   2918  C4  BMIMA  84       2.245   5.887  31.873  1.00  0.00      A    C
ATOM   2919  H4  BMIMA  84       2.348   4.813  31.823  1.00  0.00      A    H
ATOM   2920  H41 BMIMA  84       2.658   6.199  32.822  1.00  0.00      A    H
ATOM   2921  C5  BMIMA  84       3.010   6.548  30.673  1.00  0.00      A    C
ATOM   2922  H5  BMIMA  84       2.852   7.624  30.668  1.00  0.00      A    H
ATOM   2923  H51 BMIMA  84       4.075   6.337  30.730  1.00  0.00      A    H
ATOM   2924  C51 BMIMA  84       2.725   5.964  29.250  1.00  0.00      A    C
ATOM   2925  H52 BMIMA  84       3.415   5.139  29.096  1.00  0.00      A    H
ATOM   2926  H53 BMIMA  84       1.778   5.435  29.315  1.00  0.00      A    H
ATOM   2927  C6  BMIMA  84       2.944   6.935  28.079  1.00  0.00      A    C
ATOM   2928  H6  BMIMA  84       3.847   7.530  28.154  1.00  0.00      A    H
ATOM   2929  H61 BMIMA  84       3.067   6.291  27.216  1.00  0.00      A    H
ATOM   2930  H62 BMIMA  84       2.146   7.669  28.066  1.00  0.00      A    H
ATOM   2941  N1  BMIMA  85      41.247  19.617  40.402  1.00  0.00      A    N
ATOM   2942  N11 BMIMA  85      40.025  18.044  39.664  1.00  0.00      A    N
ATOM   2943  C1  BMIMA  85      40.144  19.317  39.709  1.00  0.00      A    C
ATOM   2944  H1  BMIMA  85      39.622  20.025  39.102  1.00  0.00      A    H
ATOM   2945  C2  BMIMA  85      41.701  18.479  41.017  1.00  0.00      A    C
ATOM   2946  H2  BMIMA  85      42.538  18.376  41.673  1.00  0.00      A    H
ATOM   2947  C21 BMIMA  85      40.916  17.517  40.653  1.00  0.00      A    C
ATOM   2948  H21 BMIMA  85      41.001  16.468  40.836  1.00  0.00      A    H
ATOM   2949  C3  BMIMA  85      41.947  20.866  40.352  1.00  0.00      A    C
ATOM   2950  H3  BMIMA  85      42.824  20.860  40.982  1.00  0.00      A    H
ATOM   2951  H31 BMIMA  85      42.187  21.087  39.323  1.00  0.00      A    H
ATOM   2952  H32 BMIMA  85      41.236  21.557  40.781  1.00  0.00      A    H
ATOM   2953  C4  BMIMA  85      39.093  17.226  38.963  1.00  0.00      A    C
ATOM   2954  H4  BMIMA  85      39.715  16.379  38.717  1.00  0.00      A    H
ATOM   2955  H41 BMIMA  85      38.709  17.725  38.085  1.00  0.00      A    H
ATOM   2956  C5  BMIMA  85      38.098  16.789  40.050  1.00  0.00      A    C
ATOM   2957  H5  BMIMA  85      38.684  16.102  40.656  1.00  0.00      A    H
ATOM   2958  H51 BMIMA  85      37.911  17.626  40.718  1.00  0.00      A    H
ATOM   2959  C51 BMIMA  85      36.793  16.135  39.595  1.00  0.00      A    C
ATOM   2960  H52 BMIMA  85      36.099  16.865  39.186  1.00  0.00      A    H
ATOM   2961  H53 BMIMA  85      37.223  15.506  38.820  1.00  0.00      A    H
ATOM   2962  C6  BMIMA  85      35.974  15.387  40.609  1.00  0.00      A    C
ATOM   2963  H6  BMIMA  85      35.386  14.611  40.130  1.00  0.00      A    H
ATOM   2964  H61 BMIMA  85      36.626  14.967  41.367  1.00  0.00      A    H
ATOM   2965  H62 BMIMA  85      35.279  15.920  41.247  1.00  0.00      A    H
ATOM   2976  N1  BMIMA  86      12.837  12.542  31.255  1.00  0.00      A    N
ATOM   2977  N11 BMIMA  86      12.530  13.410  29.322  1.00  0.00      A    N
ATOM   2978  C1  BMIMA  86      12.295  12.399  30.077  1.00  0.00      A    C
ATOM   2979  H1  BMIMA  86      11.690  11.573  29.771  1.00  0.00      A    H
ATOM   2980  C2  BMIMA  86      13.618  13.684  31.206  1.00  0.00      A    C
ATOM   2981  H2  BMIMA  86      14.268  14.010  31.988  1.00  0.00      A    H
ATOM   2982  C21 BMIMA  86      13.425  14.211  30.019  1.00  0.00      A    C
ATOM   2983  H21 BMIMA  86      13.732  15.131  29.571  1.00  0.00      A    H
ATOM   2984  C3  BMIMA  86      12.701  11.657  32.455  1.00  0.00      A    C
ATOM   2985  H3  BMIMA  86      12.829  12.284  33.325  1.00  0.00      A    H
ATOM   2986  H31 BMIMA  86      11.719  11.215  32.371  1.00  0.00      A    H
ATOM   2987  H32 BMIMA  86      13.511  10.945  32.386  1.00  0.00      A    H
ATOM   2988  C4  BMIMA  86      12.105  13.716  27.979  1.00  0.00      A    C
ATOM   2989  H4  BMIMA  86      11.968  12.809  27.408  1.00  0.00      A    H
ATOM   2990  H41 BMIMA  86      12.924  14.298  27.583  1.00  0.00      A    H
ATOM   2991  C5  BMIMA  86      10.913  14.638  27.949  1.00  0.00      A    C
ATOM   2992  H5  BMIMA  86      10.353  14.512  27.025  1.00  0.00      A    H
ATOM   2993  H51 BMIMA  86      10.299  14.080  28.650  1.00  0.00      A    H
ATOM   2994  C51 BMIMA  86      11.234  16.068  28.479  1.00  0.00      A    C
ATOM   2995  H52 BMIMA  86      11.466  15.955  29.535  1.00  0.00      A    H
ATOM   2996  H53 BMIMA  86      12.024  16.488  27.862  1.00  0.00      A    H
ATOM   2997  C6  BMIMA  86       9.966  16.931  28.347  1.00  0.00      A    C
ATOM   2998  H6  BMIMA  86       9.084  16.446  28.751  1.00  0.00      A    H
ATOM   2999  H61 BMIMA  86      10.216  17.837  28.886  1.00  0.00      A    H
ATOM   3000  H62 BMIMA  86       9.734  17.394  27.395  1.00  0.00      A    H
ATOM   3011  N1  BMIMA  87      34.212   0.746  17.219  1.00  0.00      A    N
ATOM   3012  N11 BMIMA  87      33.168   1.674  18.827  1.00  0.00      A    N
ATOM   3013  C1  BMIMA  87      33.189   0.652  18.017  1.00  0.00      A    C
ATOM   3014  H1  BMIMA  87      32.431  -0.090  17.893  1.00  0.00      A    H
ATOM   3015  C2  BMIMA  87      34.913   1.882  17.540  1.00  0.00      A    C
ATOM   3016  H2  BMIMA  87      35.861   2.116  17.108  1.00  0.00      A    H
ATOM   3017  C21 BMIMA  87      34.178   2.505  18.412  1.00  0.00      A    C
ATOM   3018  H21 BMIMA  87      34.411   3.460  18.829  1.00  0.00      A    H
ATOM   3019  C3  BMIMA  87      34.644  -0.176  16.120  1.00  0.00      A    C
ATOM   3020  H3  BMIMA  87      34.446  -1.188  16.440  1.00  0.00      A    H
ATOM   3021  H31 BMIMA  87      34.252   0.143  15.166  1.00  0.00      A    H
ATOM   3022  H32 BMIMA  87      35.704   0.016  16.047  1.00  0.00      A    H
ATOM   3023  C4  BMIMA  87      32.116   2.022  19.760  1.00  0.00      A    C
ATOM   3024  H4  BMIMA  87      31.421   1.199  19.685  1.00  0.00      A    H
ATOM   3025  H41 BMIMA  87      31.554   2.901  19.481  1.00  0.00      A    H
ATOM   3026  C5  BMIMA  87      32.590   2.140  21.157  1.00  0.00      A    C
ATOM   3027  H5  BMIMA  87      32.067   1.375  21.725  1.00  0.00      A    H
ATOM   3028  H51 BMIMA  87      33.656   1.964  21.276  1.00  0.00      A    H
ATOM   3029  C51 BMIMA  87      32.144   3.471  21.763  1.00  0.00      A    C
ATOM   3030  H52 BMIMA  87      32.749   4.309  21.426  1.00  0.00      A    H
ATOM   3031  H53 BMIMA  87      31.087   3.677  21.616  1.00  0.00      A    H
ATOM   3032  C6  BMIMA  87      32.381   3.373  23.240  1.00  0.00      A    C
ATOM   3033  H6  BMIMA  87      31.742   2.583  23.617  1.00  0.00      A    H
ATOM   3034  H61 BMIMA  87      33.343   3.027  23.602  1.00  0.00      A    H
ATOM   3035  H62 BMIMA  87      32.145   4.313  23.727  1.00  0.00      A    H
ATOM   3046  N1  BMIMA  88       9.957  47.084  29.270  1.00  0.00      A    N
ATOM   3047  N11 BMIMA  88       8.278  46.045  28.511  1.00  0.00      A    N
ATOM   3048  C1  BMIMA  88       9.232  46.909  28.208  1.00  0.00      A    C
ATOM   3049  H1  BMIMA  88       9.415  47.251  27.212  1.00  0.00      A    H
ATOM   3050  C2  BMIMA  88       9.195  46.702  30.338  1.00  0.00      A    C
ATOM   3051  H2  BMIMA  88       9.588  46.841  31.321  1.00  0.00      A    H
ATOM   3052  C21 BMIMA  88       8.248  45.988  29.862  1.00  0.00      A    C
ATOM   3053  H21 BMIMA  88       7.594  45.381  30.448  1.00  0.00      A    H
ATOM   3054  C3  BMIMA  88      11.090  47.952  29.451  1.00  0.00      A    C
ATOM   3055  H3  BMIMA  88      11.880  47.755  28.743  1.00  0.00      A    H
ATOM   3056  H31 BMIMA  88      10.919  49.007  29.294  1.00  0.00      A    H
ATOM   3057  H32 BMIMA  88      11.302  47.897  30.509  1.00  0.00      A    H
ATOM   3058  C4  BMIMA  88       7.410  45.409  27.501  1.00  0.00      A    C
ATOM   3059  H4  BMIMA  88       7.596  44.347  27.565  1.00  0.00      A    H
ATOM   3060  H41 BMIMA  88       7.891  45.779  26.608  1.00  0.00      A    H
ATOM   3061  C5  BMIMA  88       5.916  45.788  27.477  1.00  0.00      A    C
ATOM   3062  H5  BMIMA  88       5.696  45.770  28.542  1.00  0.00      A    H
ATOM   3063  H51 BMIMA  88       5.776  46.826  27.188  1.00  0.00      A    H
ATOM   3064  C51 BMIMA  88       5.086  44.860  26.591  1.00  0.00      A    C
ATOM   3065  H52 BMIMA  88       5.622  44.799  25.647  1.00  0.00      A    H
ATOM   3066  H53 BMIMA  88       5.114  43.881  27.063  1.00  0.00      A    H
ATOM   3067  C6  BMIMA  88       3.585  45.198  26.432  1.00  0.00      A    C
ATOM   3068  H6  BMIMA  88       2.962  45.096  27.313  1.00  0.00      A    H
ATOM   3069  H61 BMIMA  88       3.486  46.266  26.274  1.00  0.00      A    H
ATOM   3070  H62 BMIMA  88       3.232  44.689  25.543  1.00  0.00      A    H
ATOM   3081  N1  BMIMA  89      27.362  44.940  13.458  1.00  0.00      A    N
ATOM   3082  N11 BMIMA  89      27.275  43.222  14.646  1.00  0.00      A    N
ATOM   3083  C1  BMIMA  89      26.668  43.876  13.644  1.00  0.00      A    C
ATOM   3084  H1  BMIMA  89      25.950  43.554  12.920  1.00  0.00      A    H
ATOM   3085  C2  BMIMA  89      28.388  45.009  14.421  1.00  0.00      A    C
ATOM   3086  H2  BMIMA  89      29.063  45.832  14.511  1.00  0.00      A    H
ATOM   3087  C21 BMIMA  89      28.400  43.857  15.094  1.00  0.00      A    C
ATOM   3088  H21 BMIMA  89      29.041  43.558  15.894  1.00  0.00      A    H
ATOM   3089  C3  BMIMA  89      27.074  45.916  12.441  1.00  0.00      A    C
ATOM   3090  H3  BMIMA  89      27.773  45.667  11.656  1.00  0.00      A    H
ATOM   3091  H31 BMIMA  89      26.051  45.765  12.130  1.00  0.00      A    H
ATOM   3092  H32 BMIMA  89      27.265  46.927  12.769  1.00  0.00      A    H
ATOM   3093  C4  BMIMA  89      26.990  41.808  14.951  1.00  0.00      A    C
ATOM   3094  H4  BMIMA  89      27.911  41.259  15.081  1.00  0.00      A    H
ATOM   3095  H41 BMIMA  89      26.426  41.425  14.113  1.00  0.00      A    H
ATOM   3096  C5  BMIMA  89      26.125  41.603  16.139  1.00  0.00      A    C
ATOM   3097  H5  BMIMA  89      25.645  40.652  15.923  1.00  0.00      A    H
ATOM   3098  H51 BMIMA  89      26.803  41.658  16.987  1.00  0.00      A    H
ATOM   3099  C51 BMIMA  89      25.037  42.587  16.313  1.00  0.00      A    C
ATOM   3100  H52 BMIMA  89      25.378  43.489  16.814  1.00  0.00      A    H
ATOM   3101  H53 BMIMA  89      24.694  42.796  15.302  1.00  0.00      A    H
ATOM   3102  C6  BMIMA  89      24.013  41.998  17.170  1.00  0.00      A    C
ATOM   3103  H6  BMIMA  89      23.480  41.168  16.719  1.00  0.00      A    H
ATOM   3104  H61 BMIMA  89      24.512  41.590  18.040  1.00  0.00      A    H
ATOM   3105  H62 BMIMA  89      23.257  42.657  17.583  1.00  0.00      A    H
ATOM   3116  N1  BMIMA  90      19.562  35.599  41.307  1.00  0.00      A    N
ATOM   3117  N11 BMIMA  90      19.813  33.491  41.239  1.00  0.00      A    N
ATOM   3118  C1  BMIMA  90      19.285  34.480  41.916  1.00  0.00      A    C
ATOM   3119  H1  BMIMA  90      18.785  34.519  42.860  1.00  0.00      A    H
ATOM   3120  C2  BMIMA  90      20.563  35.356  40.418  1.00  0.00      A    C
ATOM   3121  H2  BMIMA  90      21.050  36.136  39.875  1.00  0.00      A    H
ATOM   3122  C21 BMIMA  90      20.727  34.068  40.329  1.00  0.00      A    C
ATOM   3123  H21 BMIMA  90      21.399  33.496  39.728  1.00  0.00      A    H
ATOM   3124  C3  BMIMA  90      19.026  36.887  41.762  1.00  0.00      A    C
ATOM   3125  H3  BMIMA  90      19.604  37.602  41.194  1.00  0.00      A    H
ATOM   3126  H31 BMIMA  90      18.002  37.173  41.571  1.00  0.00      A    H
ATOM   3127  H32 BMIMA  90      19.219  36.979  42.820  1.00  0.00      A    H
ATOM   3128  C4  BMIMA  90      19.741  32.026  41.465  1.00  0.00      A    C
ATOM   3129  H4  BMIMA  90      19.305  31.842  42.435  1.00  0.00      A    H
ATOM   3130  H41 BMIMA  90      20.742  31.623  41.425  1.00  0.00      A    H
ATOM   3131  C5  BMIMA  90      18.811  31.245  40.460  1.00  0.00      A    C
ATOM   3132  H5  BMIMA  90      17.974  31.880  40.180  1.00  0.00      A    H
ATOM   3133  H51 BMIMA  90      19.325  31.023  39.529  1.00  0.00      A    H
ATOM   3134  C51 BMIMA  90      18.025  29.997  41.047  1.00  0.00      A    C
ATOM   3135  H52 BMIMA  90      18.668  29.144  41.246  1.00  0.00      A    H
ATOM   3136  H53 BMIMA  90      17.471  30.366  41.907  1.00  0.00      A    H
ATOM   3137  C6  BMIMA  90      16.970  29.527  40.071  1.00  0.00      A    C
ATOM   3138  H6  BMIMA  90      16.839  28.466  40.249  1.00  0.00      A    H
ATOM   3139  H61 BMIMA  90      16.083  30.074  40.369  1.00  0.00      A    H
ATOM   3140  H62 BMIMA  90      17.336  29.755  39.076  1.00  0.00      A    H
ATOM   3151  N1  BMIMA  91      17.423   5.794  38.024  1.00  0.00      A    N
ATOM   3152  N11 BMIMA  91      19.452   5.781  37.245  1.00  0.00      A    N
ATOM   3153  C1  BMIMA  91      18.230   6.328  37.180  1.00  0.00      A    C
ATOM   3154  H1  BMIMA  91      17.816   7.004  36.463  1.00  0.00      A    H
ATOM   3155  C2  BMIMA  91      18.235   5.032  38.816  1.00  0.00      A    C
ATOM   3156  H2  BMIMA  91      17.793   4.652  39.711  1.00  0.00      A    H
ATOM   3157  C21 BMIMA  91      19.504   5.011  38.347  1.00  0.00      A    C
ATOM   3158  H21 BMIMA  91      20.434   4.577  38.645  1.00  0.00      A    H
ATOM   3159  C3  BMIMA  91      16.029   6.253  38.198  1.00  0.00      A    C
ATOM   3160  H3  BMIMA  91      15.604   6.504  37.238  1.00  0.00      A    H
ATOM   3161  H31 BMIMA  91      15.386   5.552  38.709  1.00  0.00      A    H
ATOM   3162  H32 BMIMA  91      16.049   7.167  38.773  1.00  0.00      A    H
ATOM   3163  C4  BMIMA  91      20.557   6.011  36.291  1.00  0.00      A    C
ATOM   3164  H4  BMIMA  91      20.137   6.544  35.451  1.00  0.00      A    H
ATOM   3165  H41 BMIMA  91      20.860   5.043  35.920  1.00  0.00      A    H
ATOM   3166  C5  BMIMA  91      21.741   6.764  36.865  1.00  0.00      A    C
ATOM   3167  H5  BMIMA  91      22.366   6.289  37.616  1.00  0.00      A    H
ATOM   3168  H51 BMIMA  91      22.412   6.804  36.011  1.00  0.00      A    H
ATOM   3169  C51 BMIMA  91      21.343   8.036  37.455  1.00  0.00      A    C
ATOM   3170  H52 BMIMA  91      20.802   8.712  36.798  1.00  0.00      A    H
ATOM   3171  H53 BMIMA  91      20.713   7.756  38.295  1.00  0.00      A    H
ATOM   3172  C6  BMIMA  91      22.565   8.832  37.912  1.00  0.00      A    C
ATOM   3173  H6  BMIMA  91      23.331   8.716  37.154  1.00  0.00      A    H
ATOM   3174  H61 BMIMA  91      22.365   9.888  38.048  1.00  0.00      A    H
ATOM   3175  H62 BMIMA  91      23.020   8.417  38.804  1.00  0.00      A    H
ATOM   3186  N1  BMIMA  92      25.367  34.411  25.778  1.00  0.00      A    N
ATOM   3187  N11 BMIMA  92      26.589  33.403  27.164  1.00  0.00      A    N
ATOM   3188  C1  BMIMA  92      26.605  34.126  26.070  1.00  0.00      A    C
ATOM   3189  H1  BMIMA  92      27.481  34.484  25.573  1.00  0.00      A    H
ATOM   3190  C2  BMIMA  92      24.516  33.674  26.573  1.00  0.00      A    C
ATOM   3191  H2  BMIMA  92      23.486  33.713  26.293  1.00  0.00      A    H
ATOM   3192  C21 BMIMA  92      25.245  33.092  27.514  1.00  0.00      A    C
ATOM   3193  H21 BMIMA  92      25.032  32.416  28.313  1.00  0.00      A    H
ATOM   3194  C3  BMIMA  92      24.996  35.226  24.632  1.00  0.00      A    C
ATOM   3195  H3  BMIMA  92      24.651  34.601  23.822  1.00  0.00      A    H
ATOM   3196  H31 BMIMA  92      24.250  35.959  24.902  1.00  0.00      A    H
ATOM   3197  H32 BMIMA  92      25.882  35.739  24.288  1.00  0.00      A    H
ATOM   3198  C4  BMIMA  92      27.679  32.682  27.785  1.00  0.00      A    C
ATOM   3199  H4  BMIMA  92      28.479  32.708  27.060  1.00  0.00      A    H
ATOM   3200  H41 BMIMA  92      27.373  31.646  27.789  1.00  0.00      A    H
ATOM   3201  C5  BMIMA  92      28.120  32.997  29.274  1.00  0.00      A    C
ATOM   3202  H5  BMIMA  92      28.702  32.135  29.588  1.00  0.00      A    H
ATOM   3203  H51 BMIMA  92      28.737  33.889  29.342  1.00  0.00      A    H
ATOM   3204  C51 BMIMA  92      26.978  33.217  30.249  1.00  0.00      A    C
ATOM   3205  H52 BMIMA  92      26.559  34.211  30.118  1.00  0.00      A    H
ATOM   3206  H53 BMIMA  92      26.163  32.499  30.201  1.00  0.00      A    H
ATOM   3207  C6  BMIMA  92      27.503  33.403  31.669  1.00  0.00      A    C
ATOM   3208  H6  BMIMA  92      27.789  32.437  32.067  1.00  0.00      A    H
ATOM   3209  H61 BMIMA  92      28.306  34.120  31.798  1.00  0.00      A    H
ATOM   3210  H62 BMIMA  92      26.672  33.842  32.210  1.00  0.00      A    H
ATOM   3221  N1  BMIMA  93       1.737  40.137   3.982  1.00  0.00      A    N
ATOM   3222  N11 BMIMA  93       1.077  38.172   4.413  1.00  0.00      A    N
ATOM   3223  C1  BMIMA  93       0.675  39.427   4.409  1.00  0.00      A    C
ATOM   3224  H1  BMIMA  93      -0.253  39.742   4.836  1.00  0.00      A    H
ATOM   3225  C2  BMIMA  93       2.610  39.321   3.403  1.00  0.00      A    C
ATOM   3226  H2  BMIMA  93       3.537  39.510   2.908  1.00  0.00      A    H
ATOM   3227  C21 BMIMA  93       2.152  38.104   3.639  1.00  0.00      A    C
ATOM   3228  H21 BMIMA  93       2.591  37.157   3.412  1.00  0.00      A    H
ATOM   3229  C3  BMIMA  93       1.862  41.625   3.972  1.00  0.00      A    C
ATOM   3230  H3  BMIMA  93       1.656  42.054   4.942  1.00  0.00      A    H
ATOM   3231  H31 BMIMA  93       2.857  41.898   3.650  1.00  0.00      A    H
ATOM   3232  H32 BMIMA  93       1.095  41.815   3.236  1.00  0.00      A    H
ATOM   3233  C4  BMIMA  93       0.279  37.009   4.802  1.00  0.00      A    C
ATOM   3234  H4  BMIMA  93       0.761  36.252   4.202  1.00  0.00      A    H
ATOM   3235  H41 BMIMA  93      -0.701  37.159   4.372  1.00  0.00      A    H
ATOM   3236  C5  BMIMA  93       0.320  36.579   6.213  1.00  0.00      A    C
ATOM   3237  H5  BMIMA  93       1.367  36.562   6.505  1.00  0.00      A    H
ATOM   3238  H51 BMIMA  93      -0.265  37.212   6.875  1.00  0.00      A    H
ATOM   3239  C51 BMIMA  93      -0.217  35.136   6.372  1.00  0.00      A    C
ATOM   3240  H52 BMIMA  93      -0.569  34.895   7.371  1.00  0.00      A    H
ATOM   3241  H53 BMIMA  93      -1.064  35.042   5.697  1.00  0.00      A    H
ATOM   3242  C6  BMIMA  93       0.802  34.105   6.084  1.00  0.00      A    C
ATOM   3243  H6  BMIMA  93       1.646  34.236   6.752  1.00  0.00      A    H
ATOM   3244  H61 BMIMA  93       0.391  33.104   6.134  1.00  0.00      A    H
ATOM   3245  H62 BMIMA  93       1.156  33.957   5.070  1.00  0.00      A    H
ATOM   3256  N1  BMIMA  94      31.251  35.064  47.017  1.00  0.00      A    N
ATOM   3257  N11 BMIMA  94      30.226  34.893  48.926  1.00  0.00      A    N
ATOM   3258  C1  BMIMA  94      30.616  35.712  47.982  1.00  0.00      A    C
ATOM   3259  H1  BMIMA  94      30.545  36.779  47.997  1.00  0.00      A    H
ATOM   3260  C2  BMIMA  94      31.315  33.744  47.450  1.00  0.00      A    C
ATOM   3261  H2  BMIMA  94      31.788  33.008  46.838  1.00  0.00      A    H
ATOM   3262  C21 BMIMA  94      30.715  33.624  48.602  1.00  0.00      A    C
ATOM   3263  H21 BMIMA  94      30.419  32.771  49.174  1.00  0.00      A    H
ATOM   3264  C3  BMIMA  94      31.870  35.661  45.806  1.00  0.00      A    C
ATOM   3265  H3  BMIMA  94      32.944  35.691  45.907  1.00  0.00      A    H
ATOM   3266  H31 BMIMA  94      31.396  35.102  45.012  1.00  0.00      A    H
ATOM   3267  H32 BMIMA  94      31.478  36.667  45.830  1.00  0.00      A    H
ATOM   3268  C4  BMIMA  94      29.415  35.237  50.125  1.00  0.00      A    C
ATOM   3269  H4  BMIMA  94      29.427  36.313  50.206  1.00  0.00      A    H
ATOM   3270  H41 BMIMA  94      29.987  34.777  50.917  1.00  0.00      A    H
ATOM   3271  C5  BMIMA  94      28.031  34.612  50.045  1.00  0.00      A    C
ATOM   3272  H5  BMIMA  94      27.630  34.956  49.095  1.00  0.00      A    H
ATOM   3273  H51 BMIMA  94      28.226  33.552  49.906  1.00  0.00      A    H
ATOM   3274  C51 BMIMA  94      27.091  34.933  51.228  1.00  0.00      A    C
ATOM   3275  H52 BMIMA  94      27.469  34.408  52.102  1.00  0.00      A    H
ATOM   3276  H53 BMIMA  94      26.957  35.985  51.467  1.00  0.00      A    H
ATOM   3277  C6  BMIMA  94      25.792  34.255  50.867  1.00  0.00      A    C
ATOM   3278  H6  BMIMA  94      25.115  34.377  51.705  1.00  0.00      A    H
ATOM   3279  H61 BMIMA  94      25.371  34.860  50.072  1.00  0.00      A    H
ATOM   3280  H62 BMIMA  94      25.826  33.189  50.673  1.00  0.00      A    H
ATOM   3291  N1  BMIMA  95      -0.642  17.033  23.564  1.00  0.00      A    N
ATOM   3292  N11 BMIMA  95       0.389  16.789  21.710  1.00  0.00      A    N
ATOM   3293  C1  BMIMA  95       0.094  16.170  22.876  1.00  0.00      A    C
ATOM   3294  H1  BMIMA  95       0.381  15.218  23.272  1.00  0.00      A    H
ATOM   3295  C2  BMIMA  95      -0.806  18.170  22.789  1.00  0.00      A    C
ATOM   3296  H2  BMIMA  95      -1.534  18.920  23.008  1.00  0.00      A    H
ATOM   3297  C21 BMIMA  95      -0.053  18.045  21.738  1.00  0.00      A    C
ATOM   3298  H21 BMIMA  95      -0.031  18.678  20.878  1.00  0.00      A    H
ATOM   3299  C3  BMIMA  95      -1.281  16.893  24.836  1.00  0.00      A    C
ATOM   3300  H3  BMIMA  95      -2.151  16.255  24.795  1.00  0.00      A    H
ATOM   3301  H31 BMIMA  95      -0.507  16.532  25.498  1.00  0.00      A    H
ATOM   3302  H32 BMIMA  95      -1.583  17.896  25.102  1.00  0.00      A    H
ATOM   3303  C4  BMIMA  95       0.990  16.046  20.630  1.00  0.00      A    C
ATOM   3304  H4  BMIMA  95       1.975  15.704  20.911  1.00  0.00      A    H
ATOM   3305  H41 BMIMA  95       0.948  16.850  19.910  1.00  0.00      A    H
ATOM   3306  C5  BMIMA  95       0.147  14.859  20.003  1.00  0.00      A    C
ATOM   3307  H5  BMIMA  95      -0.936  14.918  20.071  1.00  0.00      A    H
ATOM   3308  H51 BMIMA  95       0.425  14.755  18.957  1.00  0.00      A    H
ATOM   3309  C51 BMIMA  95       0.567  13.494  20.517  1.00  0.00      A    C
ATOM   3310  H52 BMIMA  95       0.834  13.557  21.569  1.00  0.00      A    H
ATOM   3311  H53 BMIMA  95      -0.311  12.855  20.460  1.00  0.00      A    H
ATOM   3312  C6  BMIMA  95       1.833  13.026  19.771  1.00  0.00      A    C
ATOM   3313  H6  BMIMA  95       1.587  12.879  18.725  1.00  0.00      A    H
ATOM   3314  H61 BMIMA  95       2.751  13.600  19.816  1.00  0.00      A    H
ATOM   3315  H62 BMIMA  95       2.096  12.050  20.163  1.00  0.00      A    H
ATOM   3326  N1  BMIMA  96       7.772   0.282  40.451  1.00  0.00      A    N
ATOM   3327  N11 BMIMA  96       8.029   2.203  41.382  1.00  0.00      A    N
ATOM   3328  C1  BMIMA  96       8.514   0.978  41.290  1.00  0.00      A    C
ATOM   3329  H1  BMIMA  96       9.346   0.672  41.888  1.00  0.00      A    H
ATOM   3330  C2  BMIMA  96       6.894   1.119  39.843  1.00  0.00      A    C
ATOM   3331  H2  BMIMA  96       6.193   0.744  39.129  1.00  0.00      A    H
ATOM   3332  C21 BMIMA  96       6.968   2.302  40.468  1.00  0.00      A    C
ATOM   3333  H21 BMIMA  96       6.454   3.230  40.344  1.00  0.00      A    H
ATOM   3334  C3  BMIMA  96       7.983  -1.211  40.197  1.00  0.00      A    C
ATOM   3335  H3  BMIMA  96       7.362  -1.687  39.453  1.00  0.00      A    H
ATOM   3336  H31 BMIMA  96       9.031  -1.362  39.984  1.00  0.00      A    H
ATOM   3337  H32 BMIMA  96       7.776  -1.748  41.111  1.00  0.00      A    H
ATOM   3338  C4  BMIMA  96       8.281   3.330  42.328  1.00  0.00      A    C
ATOM   3339  H4  BMIMA  96       9.171   3.035  42.864  1.00  0.00      A    H
ATOM   3340  H41 BMIMA  96       7.446   3.335  43.012  1.00  0.00      A    H
ATOM   3341  C5  BMIMA  96       8.560   4.721  41.628  1.00  0.00      A    C
ATOM   3342  H5  BMIMA  96       9.557   4.741  41.195  1.00  0.00      A    H
ATOM   3343  H51 BMIMA  96       7.975   4.892  40.728  1.00  0.00      A    H
ATOM   3344  C51 BMIMA  96       8.387   5.831  42.558  1.00  0.00      A    C
ATOM   3345  H52 BMIMA  96       7.449   5.718  43.095  1.00  0.00      A    H
ATOM   3346  H53 BMIMA  96       9.138   5.805  43.343  1.00  0.00      A    H
ATOM   3347  C6  BMIMA  96       8.384   7.199  41.799  1.00  0.00      A    C
ATOM   3348  H6  BMIMA  96       7.547   7.215  41.111  1.00  0.00      A    H
ATOM   3349  H61 BMIMA  96       8.213   8.048  42.450  1.00  0.00      A    H
ATOM   3350  H62 BMIMA  96       9.332   7.351  41.296  1.00  0.00      A    H
ATOM   3361  N1  BMIMA  97       4.965  28.308  44.879  1.00  0.00      A    N
ATOM   3362  N11 BMIMA  97       5.603  27.574  42.997  1.00  0.00      A    N
ATOM   3363  C1  BMIMA  97       5.980  28.284  44.033  1.00  0.00      A    C
ATOM   3364  H1  BMIMA  97       6.971  28.659  44.174  1.00  0.00      A    H
ATOM   3365  C2  BMIMA  97       3.912  27.762  44.260  1.00  0.00      A    C
ATOM   3366  H2  BMIMA  97       3.008  27.601  44.804  1.00  0.00      A    H
ATOM   3367  C21 BMIMA  97       4.298  27.323  43.082  1.00  0.00      A    C
ATOM   3368  H21 BMIMA  97       3.877  26.706  42.319  1.00  0.00      A    H
ATOM   3369  C3  BMIMA  97       4.903  29.232  45.954  1.00  0.00      A    C
ATOM   3370  H3  BMIMA  97       5.883  29.674  46.058  1.00  0.00      A    H
ATOM   3371  H31 BMIMA  97       4.212  30.022  45.697  1.00  0.00      A    H
ATOM   3372  H32 BMIMA  97       4.633  28.895  46.944  1.00  0.00      A    H
ATOM   3373  C4  BMIMA  97       6.455  27.271  41.770  1.00  0.00      A    C
ATOM   3374  H4  BMIMA  97       7.372  27.833  41.864  1.00  0.00      A    H
ATOM   3375  H41 BMIMA  97       5.830  27.637  40.969  1.00  0.00      A    H
ATOM   3376  C5  BMIMA  97       6.892  25.846  41.515  1.00  0.00      A    C
ATOM   3377  H5  BMIMA  97       7.353  25.914  40.533  1.00  0.00      A    H
ATOM   3378  H51 BMIMA  97       7.534  25.510  42.325  1.00  0.00      A    H
ATOM   3379  C51 BMIMA  97       5.767  24.794  41.597  1.00  0.00      A    C
ATOM   3380  H52 BMIMA  97       5.379  24.785  42.612  1.00  0.00      A    H
ATOM   3381  H53 BMIMA  97       4.860  24.942  41.017  1.00  0.00      A    H
ATOM   3382  C6  BMIMA  97       6.331  23.366  41.390  1.00  0.00      A    C
ATOM   3383  H6  BMIMA  97       6.882  23.406  40.458  1.00  0.00      A    H
ATOM   3384  H61 BMIMA  97       7.054  23.159  42.171  1.00  0.00      A    H
ATOM   3385  H62 BMIMA  97       5.611  22.556  41.389  1.00  0.00      A    H
ATOM   3396  N1  BMIMA  98      12.549  19.750  13.448  1.00  0.00      A    N
ATOM   3397  N11 BMIMA  98      10.816  20.200  14.599  1.00  0.00      A    N
ATOM   3398  C1  BMIMA  98      11.719  20.726  13.827  1.00  0.00      A    C
ATOM   3399  H1  BMIMA  98      11.917  21.751  13.595  1.00  0.00      A    H
ATOM   3400  C2  BMIMA  98      12.154  18.595  14.021  1.00  0.00      A    C
ATOM   3401  H2  BMIMA  98      12.659  17.679  13.802  1.00  0.00      A    H
ATOM   3402  C21 BMIMA  98      11.090  18.908  14.827  1.00  0.00      A    C
ATOM   3403  H21 BMIMA  98      10.481  18.245  15.402  1.00  0.00      A    H
ATOM   3404  C3  BMIMA  98      13.656  19.822  12.529  1.00  0.00      A    C
ATOM   3405  H3  BMIMA  98      13.496  20.542  11.740  1.00  0.00      A    H
ATOM   3406  H31 BMIMA  98      14.603  19.973  13.026  1.00  0.00      A    H
ATOM   3407  H32 BMIMA  98      13.747  18.927  11.932  1.00  0.00      A    H
ATOM   3408  C4  BMIMA  98       9.867  21.019  15.351  1.00  0.00      A    C
ATOM   3409  H4  BMIMA  98       8.954  20.458  15.485  1.00  0.00      A    H
ATOM   3410  H41 BMIMA  98       9.609  21.903  14.787  1.00  0.00      A    H
ATOM   3411  C5  BMIMA  98      10.315  21.412  16.767  1.00  0.00      A    C
ATOM   3412  H5  BMIMA  98      10.943  20.623  17.172  1.00  0.00      A    H
ATOM   3413  H51 BMIMA  98      10.929  22.302  16.661  1.00  0.00      A    H
ATOM   3414  C51 BMIMA  98       9.150  21.574  17.782  1.00  0.00      A    C
ATOM   3415  H52 BMIMA  98       8.611  22.452  17.435  1.00  0.00      A    H
ATOM   3416  H53 BMIMA  98       8.392  20.795  17.791  1.00  0.00      A    H
ATOM   3417  C6  BMIMA  98       9.791  21.771  19.177  1.00  0.00      A    C
ATOM   3418  H6  BMIMA  98       9.047  21.736  19.965  1.00  0.00      A    H
ATOM   3419  H61 BMIMA  98      10.544  21.011  19.347  1.00  0.00      A    H
ATOM   3420  H62 BMIMA  98      10.297  22.730  19.170  1.00  0.00      A    H
ATOM   3431  N1  BMIMA  99       8.937  14.930   6.331  1.00  0.00      A    N
ATOM   3432  N11 BMIMA  99      10.139  13.167   6.317  1.00  0.00      A    N
ATOM   3433  C1  BMIMA  99       9.733  14.201   7.017  1.00  0.00      A    C
ATOM   3434  H1  BMIMA  99       9.927  14.317   8.061  1.00  0.00      A    H
ATOM   3435  C2  BMIMA  99       8.829  14.334   5.079  1.00  0.00      A    C
ATOM   3436  H2  BMIMA  99       8.175  14.763   4.352  1.00  0.00      A    H
ATOM   3437  C21 BMIMA  99       9.494  13.230   5.091  1.00  0.00      A    C
ATOM   3438  H21 BMIMA  99       9.676  12.596   4.251  1.00  0.00      A    H
ATOM   3439  C3  BMIMA  99       8.003  15.975   6.790  1.00  0.00      A    C
ATOM   3440  H3  BMIMA  99       7.952  15.988   7.868  1.00  0.00      A    H
ATOM   3441  H31 BMIMA  99       8.191  16.941   6.345  1.00  0.00      A    H
ATOM   3442  H32 BMIMA  99       7.033  15.729   6.384  1.00  0.00      A    H
ATOM   3443  C4  BMIMA  99      11.013  12.114   6.799  1.00  0.00      A    C
ATOM   3444  H4  BMIMA  99      10.718  11.214   6.280  1.00  0.00      A    H
ATOM   3445  H41 BMIMA  99      10.724  12.037   7.836  1.00  0.00      A    H
ATOM   3446  C5  BMIMA  99      12.448  12.287   6.463  1.00  0.00      A    C
ATOM   3447  H5  BMIMA  99      12.659  12.784   5.519  1.00  0.00      A    H
ATOM   3448  H51 BMIMA  99      12.895  12.905   7.238  1.00  0.00      A    H
ATOM   3449  C51 BMIMA  99      13.227  10.983   6.530  1.00  0.00      A    C
ATOM   3450  H52 BMIMA  99      12.855  10.689   7.508  1.00  0.00      A    H
ATOM   3451  H53 BMIMA  99      12.921  10.334   5.713  1.00  0.00      A    H
ATOM   3452  C6  BMIMA  99      14.742  11.179   6.403  1.00  0.00      A    C
ATOM   3453  H6  BMIMA  99      15.056  11.717   7.290  1.00  0.00      A    H
ATOM   3454  H61 BMIMA  99      15.388  10.316   6.511  1.00  0.00      A    H
ATOM   3455  H62 BMIMA  99      15.102  11.652   5.496  1.00  0.00      A    H
ATOM   3466  N1  BMIMA 100      44.221  29.757  14.330  1.00  0.00      A    N
ATOM   3467  N11 BMIMA 100      46.275  29.183  14.189  1.00  0.00      A    N
ATOM   3468  C1  BMIMA 100      45.389  29.885  14.850  1.00  0.00      A    C
ATOM   3469  H1  BMIMA 100      45.519  30.502  15.714  1.00  0.00      A    H
ATOM   3470  C2  BMIMA 100      44.317  28.966  13.193  1.00  0.00      A    C
ATOM   3471  H2  BMIMA 100      43.463  28.662  12.628  1.00  0.00      A    H
ATOM   3472  C21 BMIMA 100      45.620  28.553  13.138  1.00  0.00      A    C
ATOM   3473  H21 BMIMA 100      46.197  27.911  12.509  1.00  0.00      A    H
ATOM   3474  C3  BMIMA 100      42.939  30.325  14.873  1.00  0.00      A    C
ATOM   3475  H3  BMIMA 100      42.198  29.556  15.038  1.00  0.00      A    H
ATOM   3476  H31 BMIMA 100      43.052  30.913  15.772  1.00  0.00      A    H
ATOM   3477  H32 BMIMA 100      42.661  31.055  14.127  1.00  0.00      A    H
ATOM   3478  C4  BMIMA 100      47.761  29.250  14.325  1.00  0.00      A    C
ATOM   3479  H4  BMIMA 100      48.077  30.095  14.918  1.00  0.00      A    H
ATOM   3480  H41 BMIMA 100      48.038  29.488  13.308  1.00  0.00      A    H
ATOM   3481  C5  BMIMA 100      48.378  28.014  14.923  1.00  0.00      A    C
ATOM   3482  H5  BMIMA 100      49.440  27.967  14.698  1.00  0.00      A    H
ATOM   3483  H51 BMIMA 100      48.218  28.097  15.995  1.00  0.00      A    H
ATOM   3484  C51 BMIMA 100      47.642  26.695  14.503  1.00  0.00      A    C
ATOM   3485  H52 BMIMA 100      46.622  26.678  14.878  1.00  0.00      A    H
ATOM   3486  H53 BMIMA 100      47.644  26.538  13.428  1.00  0.00      A    H
ATOM   3487  C6  BMIMA 100      48.473  25.488  15.105  1.00  0.00      A    C
ATOM   3488  H6  BMIMA 100      49.511  25.600  14.814  1.00  0.00      A    H
ATOM   3489  H61 BMIMA 100      48.445  25.531  16.188  1.00  0.00      A    H
ATOM   3490  H62 BMIMA 100      48.104  24.496  14.869  1.00  0.00      A    H
ATOM   3501  N1  BMIMA 101      33.526  36.547  51.686  1.00  0.00      A    N
ATOM   3502  N11 BMIMA 101      33.840  38.622  52.119  1.00  0.00      A    N
ATOM   3503  C1  BMIMA 101      33.466  37.791  51.174  1.00  0.00      A    C
ATOM   3504  H1  BMIMA 101      33.233  38.053  50.164  1.00  0.00      A    H
ATOM   3505  C2  BMIMA 101      33.887  36.596  53.030  1.00  0.00      A    C
ATOM   3506  H2  BMIMA 101      33.874  35.735  53.662  1.00  0.00      A    H
ATOM   3507  C21 BMIMA 101      34.047  37.877  53.282  1.00  0.00      A    C
ATOM   3508  H21 BMIMA 101      34.218  38.325  54.236  1.00  0.00      A    H
ATOM   3509  C3  BMIMA 101      33.101  35.323  51.049  1.00  0.00      A    C
ATOM   3510  H3  BMIMA 101      33.254  35.200  49.987  1.00  0.00      A    H
ATOM   3511  H31 BMIMA 101      33.672  34.522  51.493  1.00  0.00      A    H
ATOM   3512  H32 BMIMA 101      32.037  35.289  51.226  1.00  0.00      A    H
ATOM   3513  C4  BMIMA 101      33.966  40.077  51.909  1.00  0.00      A    C
ATOM   3514  H4  BMIMA 101      33.116  40.546  52.384  1.00  0.00      A    H
ATOM   3515  H41 BMIMA 101      33.795  40.076  50.842  1.00  0.00      A    H
ATOM   3516  C5  BMIMA 101      35.305  40.724  52.304  1.00  0.00      A    C
ATOM   3517  H5  BMIMA 101      35.602  40.569  53.338  1.00  0.00      A    H
ATOM   3518  H51 BMIMA 101      36.012  40.197  51.668  1.00  0.00      A    H
ATOM   3519  C51 BMIMA 101      35.461  42.186  51.793  1.00  0.00      A    C
ATOM   3520  H52 BMIMA 101      35.470  42.173  50.706  1.00  0.00      A    H
ATOM   3521  H53 BMIMA 101      34.678  42.740  52.304  1.00  0.00      A    H
ATOM   3522  C6  BMIMA 101      36.795  42.697  52.261  1.00  0.00      A    C
ATOM   3523  H6  BMIMA 101      36.816  42.713  53.344  1.00  0.00      A    H
ATOM   3524  H61 BMIMA 101      37.551  41.975  51.977  1.00  0.00      A    H
ATOM   3525  H62 BMIMA 101      37.131  43.685  51.969  1.00  0.00      A    H
ATOM   3536  N1  BMIMA 102      54.559  16.851  53.530  1.00  0.00      A    N
ATOM   3537  N11 BMIMA 102      55.188  18.591  52.327  1.00  0.00      A    N
ATOM   3538  C1  BMIMA 102      54.168  17.890  52.762  1.00  0.00      A    C
ATOM   3539  H1  BMIMA 102      53.201  18.162  52.398  1.00  0.00      A    H
ATOM   3540  C2  BMIMA 102      55.868  17.165  53.912  1.00  0.00      A    C
ATOM   3541  H2  BMIMA 102      56.365  16.508  54.593  1.00  0.00      A    H
ATOM   3542  C21 BMIMA 102      56.279  18.161  53.147  1.00  0.00      A    C
ATOM   3543  H21 BMIMA 102      57.259  18.559  52.999  1.00  0.00      A    H
ATOM   3544  C3  BMIMA 102      53.749  15.862  54.185  1.00  0.00      A    C
ATOM   3545  H3  BMIMA 102      53.726  15.862  55.264  1.00  0.00      A    H
ATOM   3546  H31 BMIMA 102      52.726  16.081  53.914  1.00  0.00      A    H
ATOM   3547  H32 BMIMA 102      53.993  14.909  53.739  1.00  0.00      A    H
ATOM   3548  C4  BMIMA 102      55.201  19.623  51.297  1.00  0.00      A    C
ATOM   3549  H4  BMIMA 102      54.255  19.529  50.784  1.00  0.00      A    H
ATOM   3550  H41 BMIMA 102      55.693  19.418  50.358  1.00  0.00      A    H
ATOM   3551  C5  BMIMA 102      55.317  21.029  51.768  1.00  0.00      A    C
ATOM   3552  H5  BMIMA 102      56.347  21.158  52.090  1.00  0.00      A    H
ATOM   3553  H51 BMIMA 102      55.151  21.789  51.009  1.00  0.00      A    H
ATOM   3554  C51 BMIMA 102      54.318  21.289  52.949  1.00  0.00      A    C
ATOM   3555  H52 BMIMA 102      53.315  21.057  52.600  1.00  0.00      A    H
ATOM   3556  H53 BMIMA 102      54.574  20.589  53.740  1.00  0.00      A    H
ATOM   3557  C6  BMIMA 102      54.422  22.750  53.518  1.00  0.00      A    C
ATOM   3558  H6  BMIMA 102      54.214  23.526  52.791  1.00  0.00      A    H
ATOM   3559  H61 BMIMA 102      53.697  22.961  54.295  1.00  0.00      A    H
ATOM   3560  H62 BMIMA 102      55.386  22.999  53.946  1.00  0.00      A    H
ATOM   3571  N1  BMIMA 103      39.020  38.948  18.606  1.00  0.00      A    N
ATOM   3572  N11 BMIMA 103      38.895  39.622  16.560  1.00  0.00      A    N
ATOM   3573  C1  BMIMA 103      39.010  40.007  17.797  1.00  0.00      A    C
ATOM   3574  H1  BMIMA 103      39.035  41.052  18.019  1.00  0.00      A    H
ATOM   3575  C2  BMIMA 103      38.965  37.842  17.820  1.00  0.00      A    C
ATOM   3576  H2  BMIMA 103      39.086  36.842  18.174  1.00  0.00      A    H
ATOM   3577  C21 BMIMA 103      38.806  38.266  16.555  1.00  0.00      A    C
ATOM   3578  H21 BMIMA 103      38.688  37.809  15.597  1.00  0.00      A    H
ATOM   3579  C3  BMIMA 103      39.250  38.949  20.016  1.00  0.00      A    C
ATOM   3580  H3  BMIMA 103      40.091  38.344  20.320  1.00  0.00      A    H
ATOM   3581  H31 BMIMA 103      39.484  39.893  20.486  1.00  0.00      A    H
ATOM   3582  H32 BMIMA 103      38.343  38.694  20.545  1.00  0.00      A    H
ATOM   3583  C4  BMIMA 103      38.785  40.491  15.290  1.00  0.00      A    C
ATOM   3584  H4  BMIMA 103      38.968  39.792  14.487  1.00  0.00      A    H
ATOM   3585  H41 BMIMA 103      39.523  41.273  15.389  1.00  0.00      A    H
ATOM   3586  C5  BMIMA 103      37.428  41.220  14.960  1.00  0.00      A    C
ATOM   3587  H5  BMIMA 103      37.240  41.778  15.874  1.00  0.00      A    H
ATOM   3588  H51 BMIMA 103      37.623  41.891  14.128  1.00  0.00      A    H
ATOM   3589  C51 BMIMA 103      36.275  40.297  14.538  1.00  0.00      A    C
ATOM   3590  H52 BMIMA 103      36.546  39.731  13.651  1.00  0.00      A    H
ATOM   3591  H53 BMIMA 103      36.212  39.518  15.293  1.00  0.00      A    H
ATOM   3592  C6  BMIMA 103      34.927  41.022  14.325  1.00  0.00      A    C
ATOM   3593  H6  BMIMA 103      34.155  40.362  13.946  1.00  0.00      A    H
ATOM   3594  H61 BMIMA 103      34.577  41.527  15.218  1.00  0.00      A    H
ATOM   3595  H62 BMIMA 103      34.884  41.817  13.590  1.00  0.00      A    H
ATOM   3606  N1  BMIMA 104      13.380   2.342  16.059  1.00  0.00      A    N
ATOM   3607  N11 BMIMA 104      13.185   3.284  14.252  1.00  0.00      A    N
ATOM   3608  C1  BMIMA 104      13.703   2.233  14.805  1.00  0.00      A    C
ATOM   3609  H1  BMIMA 104      14.367   1.491  14.417  1.00  0.00      A    H
ATOM   3610  C2  BMIMA 104      12.440   3.309  16.242  1.00  0.00      A    C
ATOM   3611  H2  BMIMA 104      12.074   3.666  17.180  1.00  0.00      A    H
ATOM   3612  C21 BMIMA 104      12.336   3.934  15.082  1.00  0.00      A    C
ATOM   3613  H21 BMIMA 104      11.823   4.840  14.842  1.00  0.00      A    H
ATOM   3614  C3  BMIMA 104      13.631   1.402  17.147  1.00  0.00      A    C
ATOM   3615  H3  BMIMA 104      14.701   1.295  17.246  1.00  0.00      A    H
ATOM   3616  H31 BMIMA 104      13.261   1.934  18.011  1.00  0.00      A    H
ATOM   3617  H32 BMIMA 104      13.093   0.509  16.863  1.00  0.00      A    H
ATOM   3618  C4  BMIMA 104      13.529   3.784  12.916  1.00  0.00      A    C
ATOM   3619  H4  BMIMA 104      12.655   4.283  12.526  1.00  0.00      A    H
ATOM   3620  H41 BMIMA 104      13.800   2.968  12.262  1.00  0.00      A    H
ATOM   3621  C5  BMIMA 104      14.698   4.759  12.830  1.00  0.00      A    C
ATOM   3622  H5  BMIMA 104      14.515   5.547  13.555  1.00  0.00      A    H
ATOM   3623  H51 BMIMA 104      15.546   4.195  13.209  1.00  0.00      A    H
ATOM   3624  C51 BMIMA 104      15.113   5.180  11.417  1.00  0.00      A    C
ATOM   3625  H52 BMIMA 104      14.868   4.363  10.743  1.00  0.00      A    H
ATOM   3626  H53 BMIMA 104      14.467   6.014  11.157  1.00  0.00      A    H
ATOM   3627  C6  BMIMA 104      16.573   5.410  11.302  1.00  0.00      A    C
ATOM   3628  H6  BMIMA 104      16.939   6.170  11.984  1.00  0.00      A    H
ATOM   3629  H61 BMIMA 104      17.137   4.489  11.399  1.00  0.00      A    H
ATOM   3630  H62 BMIMA 104      16.819   5.820  10.329  1.00  0.00      A    H
ATOM   3641  N1  BMIMA 105      44.222  48.251  29.690  1.00  0.00      A    N
ATOM   3642  N11 BMIMA 105      44.439  50.189  30.649  1.00  0.00      A    N
ATOM   3643  C1  BMIMA 105      44.259  48.878  30.861  1.00  0.00      A    C
ATOM   3644  H1  BMIMA 105      44.209  48.380  31.805  1.00  0.00      A    H
ATOM   3645  C2  BMIMA 105      44.339  49.196  28.655  1.00  0.00      A    C
ATOM   3646  H2  BMIMA 105      44.321  48.996  27.606  1.00  0.00      A    H
ATOM   3647  C21 BMIMA 105      44.568  50.390  29.267  1.00  0.00      A    C
ATOM   3648  H21 BMIMA 105      44.818  51.362  28.903  1.00  0.00      A    H
ATOM   3649  C3  BMIMA 105      43.907  46.805  29.453  1.00  0.00      A    C
ATOM   3650  H3  BMIMA 105      44.181  46.167  30.281  1.00  0.00      A    H
ATOM   3651  H31 BMIMA 105      42.832  46.712  29.418  1.00  0.00      A    H
ATOM   3652  H32 BMIMA 105      44.203  46.439  28.482  1.00  0.00      A    H
ATOM   3653  C4  BMIMA 105      44.510  51.277  31.638  1.00  0.00      A    C
ATOM   3654  H4  BMIMA 105      43.707  51.276  32.360  1.00  0.00      A    H
ATOM   3655  H41 BMIMA 105      44.393  52.165  31.033  1.00  0.00      A    H
ATOM   3656  C5  BMIMA 105      45.831  51.407  32.327  1.00  0.00      A    C
ATOM   3657  H5  BMIMA 105      45.830  50.517  32.951  1.00  0.00      A    H
ATOM   3658  H51 BMIMA 105      46.659  51.142  31.675  1.00  0.00      A    H
ATOM   3659  C51 BMIMA 105      46.023  52.680  33.084  1.00  0.00      A    C
ATOM   3660  H52 BMIMA 105      45.337  52.887  33.901  1.00  0.00      A    H
ATOM   3661  H53 BMIMA 105      46.967  52.610  33.618  1.00  0.00      A    H
ATOM   3662  C6  BMIMA 105      45.990  53.902  32.163  1.00  0.00      A    C
ATOM   3663  H6  BMIMA 105      46.806  53.981  31.454  1.00  0.00      A    H
ATOM   3664  H61 BMIMA 105      45.037  53.983  31.652  1.00  0.00      A    H
ATOM   3665  H62 BMIMA 105      46.062  54.776  32.800  1.00  0.00      A    H
ATOM   3676  N1  BMIMA 106      51.740  33.000  23.664  1.00  0.00      A    N
ATOM   3677  N11 BMIMA 106      51.483  32.520  25.687  1.00  0.00      A    N
ATOM   3678  C1  BMIMA 106      51.076  32.249  24.492  1.00  0.00      A    C
ATOM   3679  H1  BMIMA 106      50.407  31.460  24.223  1.00  0.00      A    H
ATOM   3680  C2  BMIMA 106      52.480  33.894  24.356  1.00  0.00      A    C
ATOM   3681  H2  BMIMA 106      53.202  34.590  23.990  1.00  0.00      A    H
ATOM   3682  C21 BMIMA 106      52.301  33.625  25.676  1.00  0.00      A    C
ATOM   3683  H21 BMIMA 106      52.680  33.996  26.603  1.00  0.00      A    H
ATOM   3684  C3  BMIMA 106      51.783  32.776  22.179  1.00  0.00      A    C
ATOM   3685  H3  BMIMA 106      52.516  32.002  22.008  1.00  0.00      A    H
ATOM   3686  H31 BMIMA 106      50.845  32.439  21.764  1.00  0.00      A    H
ATOM   3687  H32 BMIMA 106      52.154  33.764  21.948  1.00  0.00      A    H
ATOM   3688  C4  BMIMA 106      51.101  31.789  26.898  1.00  0.00      A    C
ATOM   3689  H4  BMIMA 106      52.007  31.396  27.334  1.00  0.00      A    H
ATOM   3690  H41 BMIMA 106      50.373  31.015  26.699  1.00  0.00      A    H
ATOM   3691  C5  BMIMA 106      50.345  32.700  27.904  1.00  0.00      A    C
ATOM   3692  H5  BMIMA 106      49.806  31.992  28.529  1.00  0.00      A    H
ATOM   3693  H51 BMIMA 106      51.148  33.189  28.450  1.00  0.00      A    H
ATOM   3694  C51 BMIMA 106      49.135  33.514  27.416  1.00  0.00      A    C
ATOM   3695  H52 BMIMA 106      49.567  34.269  26.764  1.00  0.00      A    H
ATOM   3696  H53 BMIMA 106      48.489  32.862  26.833  1.00  0.00      A    H
ATOM   3697  C6  BMIMA 106      48.277  34.184  28.540  1.00  0.00      A    C
ATOM   3698  H6  BMIMA 106      48.967  34.603  29.262  1.00  0.00      A    H
ATOM   3699  H61 BMIMA 106      47.781  35.038  28.092  1.00  0.00      A    H
ATOM   3700  H62 BMIMA 106      47.590  33.511  29.041  1.00  0.00      A    H
ATOM   3711  N1  BMIMA 107       3.361  27.721  13.191  1.00  0.00      A    N
ATOM   3712  N11 BMIMA 107       4.723  26.152  13.795  1.00  0.00      A    N
ATOM   3713  C1  BMIMA 107       4.317  27.395  14.028  1.00  0.00      A    C
ATOM   3714  H1  BMIMA 107       4.671  28.092  14.757  1.00  0.00      A    H
ATOM   3715  C2  BMIMA 107       2.989  26.580  12.473  1.00  0.00      A    C
ATOM   3716  H2  BMIMA 107       2.182  26.496  11.779  1.00  0.00      A    H
ATOM   3717  C21 BMIMA 107       3.984  25.680  12.731  1.00  0.00      A    C
ATOM   3718  H21 BMIMA 107       4.070  24.651  12.457  1.00  0.00      A    H
ATOM   3719  C3  BMIMA 107       2.682  29.046  13.086  1.00  0.00      A    C
ATOM   3720  H3  BMIMA 107       1.654  28.906  12.788  1.00  0.00      A    H
ATOM   3721  H31 BMIMA 107       2.690  29.626  13.997  1.00  0.00      A    H
ATOM   3722  H32 BMIMA 107       3.222  29.649  12.371  1.00  0.00      A    H
ATOM   3723  C4  BMIMA 107       5.776  25.458  14.565  1.00  0.00      A    C
ATOM   3724  H4  BMIMA 107       5.510  24.441  14.811  1.00  0.00      A    H
ATOM   3725  H41 BMIMA 107       5.822  25.957  15.522  1.00  0.00      A    H
ATOM   3726  C5  BMIMA 107       7.205  25.539  13.964  1.00  0.00      A    C
ATOM   3727  H5  BMIMA 107       7.157  25.252  12.917  1.00  0.00      A    H
ATOM   3728  H51 BMIMA 107       7.357  26.615  13.978  1.00  0.00      A    H
ATOM   3729  C51 BMIMA 107       8.291  24.792  14.705  1.00  0.00      A    C
ATOM   3730  H52 BMIMA 107       8.456  25.209  15.696  1.00  0.00      A    H
ATOM   3731  H53 BMIMA 107       8.006  23.758  14.878  1.00  0.00      A    H
ATOM   3732  C6  BMIMA 107       9.594  24.807  14.031  1.00  0.00      A    C
ATOM   3733  H6  BMIMA 107       9.720  24.254  13.107  1.00  0.00      A    H
ATOM   3734  H61 BMIMA 107       9.833  25.837  13.793  1.00  0.00      A    H
ATOM   3735  H62 BMIMA 107      10.391  24.617  14.741  1.00  0.00      A    H
ATOM   3746  N1  BMIMA 108      19.007  14.851  49.458  1.00  0.00      A    N
ATOM   3747  N11 BMIMA 108      18.793  14.190  47.451  1.00  0.00      A    N
ATOM   3748  C1  BMIMA 108      19.630  14.717  48.305  1.00  0.00      A    C
ATOM   3749  H1  BMIMA 108      20.631  14.963  48.024  1.00  0.00      A    H
ATOM   3750  C2  BMIMA 108      17.728  14.439  49.277  1.00  0.00      A    C
ATOM   3751  H2  BMIMA 108      16.972  14.489  50.030  1.00  0.00      A    H
ATOM   3752  C21 BMIMA 108      17.567  13.976  48.036  1.00  0.00      A    C
ATOM   3753  H21 BMIMA 108      16.662  13.640  47.578  1.00  0.00      A    H
ATOM   3754  C3  BMIMA 108      19.489  15.607  50.630  1.00  0.00      A    C
ATOM   3755  H3  BMIMA 108      18.719  16.229  51.062  1.00  0.00      A    H
ATOM   3756  H31 BMIMA 108      19.970  15.012  51.393  1.00  0.00      A    H
ATOM   3757  H32 BMIMA 108      20.358  16.136  50.268  1.00  0.00      A    H
ATOM   3758  C4  BMIMA 108      19.105  13.958  46.056  1.00  0.00      A    C
ATOM   3759  H4  BMIMA 108      19.997  14.513  45.806  1.00  0.00      A    H
ATOM   3760  H41 BMIMA 108      18.325  14.359  45.426  1.00  0.00      A    H
ATOM   3761  C5  BMIMA 108      19.162  12.456  45.642  1.00  0.00      A    C
ATOM   3762  H5  BMIMA 108      20.134  12.143  46.014  1.00  0.00      A    H
ATOM   3763  H51 BMIMA 108      18.352  12.067  46.254  1.00  0.00      A    H
ATOM   3764  C51 BMIMA 108      18.944  12.257  44.133  1.00  0.00      A    C
ATOM   3765  H52 BMIMA 108      17.872  12.207  43.956  1.00  0.00      A    H
ATOM   3766  H53 BMIMA 108      19.454  13.047  43.587  1.00  0.00      A    H
ATOM   3767  C6  BMIMA 108      19.594  10.996  43.619  1.00  0.00      A    C
ATOM   3768  H6  BMIMA 108      19.365  10.764  42.585  1.00  0.00      A    H
ATOM   3769  H61 BMIMA 108      20.669  11.121  43.677  1.00  0.00      A    H
ATOM   3770  H62 BMIMA 108      19.536  10.227  44.381  1.00  0.00      A    H
ATOM   3781  N1  BMIMA 109      36.868  36.989  46.530  1.00  0.00      A    N
ATOM   3782  N11 BMIMA 109      37.051  36.681  44.359  1.00  0.00      A    N
ATOM   3783  C1  BMIMA 109      37.672  36.534  45.552  1.00  0.00      A    C
ATOM   3784  H1  BMIMA 109      38.562  35.956  45.681  1.00  0.00      A    H
ATOM   3785  C2  BMIMA 109      35.606  37.159  45.995  1.00  0.00      A    C
ATOM   3786  H2  BMIMA 109      34.809  37.458  46.639  1.00  0.00      A    H
ATOM   3787  C21 BMIMA 109      35.747  36.950  44.635  1.00  0.00      A    C
ATOM   3788  H21 BMIMA 109      35.065  37.017  43.816  1.00  0.00      A    H
ATOM   3789  C3  BMIMA 109      37.114  37.035  47.971  1.00  0.00      A    C
ATOM   3790  H3  BMIMA 109      37.630  37.981  48.043  1.00  0.00      A    H
ATOM   3791  H31 BMIMA 109      36.197  37.036  48.543  1.00  0.00      A    H
ATOM   3792  H32 BMIMA 109      37.778  36.219  48.215  1.00  0.00      A    H
ATOM   3793  C4  BMIMA 109      37.661  36.287  43.004  1.00  0.00      A    C
ATOM   3794  H4  BMIMA 109      36.822  35.959  42.409  1.00  0.00      A    H
ATOM   3795  H41 BMIMA 109      38.335  35.483  43.263  1.00  0.00      A    H
ATOM   3796  C5  BMIMA 109      38.377  37.351  42.266  1.00  0.00      A    C
ATOM   3797  H5  BMIMA 109      39.189  37.666  42.916  1.00  0.00      A    H
ATOM   3798  H51 BMIMA 109      38.887  36.975  41.383  1.00  0.00      A    H
ATOM   3799  C51 BMIMA 109      37.494  38.426  41.837  1.00  0.00      A    C
ATOM   3800  H52 BMIMA 109      36.788  37.891  41.207  1.00  0.00      A    H
ATOM   3801  H53 BMIMA 109      37.005  38.910  42.679  1.00  0.00      A    H
ATOM   3802  C6  BMIMA 109      38.207  39.416  40.996  1.00  0.00      A    C
ATOM   3803  H6  BMIMA 109      37.563  40.226  40.673  1.00  0.00      A    H
ATOM   3804  H61 BMIMA 109      39.046  39.923  41.459  1.00  0.00      A    H
ATOM   3805  H62 BMIMA 109      38.513  38.930  40.076  1.00  0.00      A    H
ATOM   3816  N1  BMIMA 110       5.918  48.103   8.164  1.00  0.00      A    N
ATOM   3817  N11 BMIMA 110       5.899  46.047   7.532  1.00  0.00      A    N
ATOM   3818  C1  BMIMA 110       5.455  46.935   8.411  1.00  0.00      A    C
ATOM   3819  H1  BMIMA 110       4.927  46.709   9.313  1.00  0.00      A    H
ATOM   3820  C2  BMIMA 110       6.698  48.019   7.018  1.00  0.00      A    C
ATOM   3821  H2  BMIMA 110       7.104  48.924   6.624  1.00  0.00      A    H
ATOM   3822  C21 BMIMA 110       6.793  46.749   6.722  1.00  0.00      A    C
ATOM   3823  H21 BMIMA 110       7.347  46.352   5.899  1.00  0.00      A    H
ATOM   3824  C3  BMIMA 110       5.518  49.323   8.900  1.00  0.00      A    C
ATOM   3825  H3  BMIMA 110       6.411  49.902   9.084  1.00  0.00      A    H
ATOM   3826  H31 BMIMA 110       4.862  49.927   8.291  1.00  0.00      A    H
ATOM   3827  H32 BMIMA 110       5.012  49.056   9.816  1.00  0.00      A    H
ATOM   3828  C4  BMIMA 110       5.582  44.595   7.549  1.00  0.00      A    C
ATOM   3829  H4  BMIMA 110       6.277  44.170   8.258  1.00  0.00      A    H
ATOM   3830  H41 BMIMA 110       5.838  44.176   6.587  1.00  0.00      A    H
ATOM   3831  C5  BMIMA 110       4.213  44.210   8.003  1.00  0.00      A    C
ATOM   3832  H5  BMIMA 110       4.212  43.149   8.241  1.00  0.00      A    H
ATOM   3833  H51 BMIMA 110       4.041  44.646   8.984  1.00  0.00      A    H
ATOM   3834  C51 BMIMA 110       3.107  44.590   7.048  1.00  0.00      A    C
ATOM   3835  H52 BMIMA 110       3.107  45.671   6.936  1.00  0.00      A    H
ATOM   3836  H53 BMIMA 110       3.422  44.302   6.048  1.00  0.00      A    H
ATOM   3837  C6  BMIMA 110       1.668  44.063   7.398  1.00  0.00      A    C
ATOM   3838  H6  BMIMA 110       1.525  43.026   7.116  1.00  0.00      A    H
ATOM   3839  H61 BMIMA 110       1.235  44.204   8.381  1.00  0.00      A    H
ATOM   3840  H62 BMIMA 110       0.979  44.465   6.664  1.00  0.00      A    H
ATOM   3851  N1  BMIMA 111      24.523   1.544  28.970  1.00  0.00      A    N
ATOM   3852  N11 BMIMA 111      26.151   2.148  30.295  1.00  0.00      A    N
ATOM   3853  C1  BMIMA 111      25.384   1.159  29.880  1.00  0.00      A    C
ATOM   3854  H1  BMIMA 111      25.498   0.130  30.146  1.00  0.00      A    H
ATOM   3855  C2  BMIMA 111      24.687   2.900  28.841  1.00  0.00      A    C
ATOM   3856  H2  BMIMA 111      23.985   3.534  28.346  1.00  0.00      A    H
ATOM   3857  C21 BMIMA 111      25.740   3.230  29.618  1.00  0.00      A    C
ATOM   3858  H21 BMIMA 111      26.187   4.196  29.703  1.00  0.00      A    H
ATOM   3859  C3  BMIMA 111      23.525   0.762  28.247  1.00  0.00      A    C
ATOM   3860  H3  BMIMA 111      22.633   1.320  28.005  1.00  0.00      A    H
ATOM   3861  H31 BMIMA 111      23.943   0.307  27.361  1.00  0.00      A    H
ATOM   3862  H32 BMIMA 111      23.179  -0.024  28.901  1.00  0.00      A    H
ATOM   3863  C4  BMIMA 111      27.310   2.069  31.219  1.00  0.00      A    C
ATOM   3864  H4  BMIMA 111      27.116   1.124  31.706  1.00  0.00      A    H
ATOM   3865  H41 BMIMA 111      27.314   2.890  31.920  1.00  0.00      A    H
ATOM   3866  C5  BMIMA 111      28.664   1.892  30.558  1.00  0.00      A    C
ATOM   3867  H5  BMIMA 111      29.378   2.682  30.776  1.00  0.00      A    H
ATOM   3868  H51 BMIMA 111      29.099   0.981  30.960  1.00  0.00      A    H
ATOM   3869  C51 BMIMA 111      28.576   1.593  29.031  1.00  0.00      A    C
ATOM   3870  H52 BMIMA 111      27.852   0.841  28.726  1.00  0.00      A    H
ATOM   3871  H53 BMIMA 111      28.225   2.469  28.492  1.00  0.00      A    H
ATOM   3872  C6  BMIMA 111      29.948   1.411  28.403  1.00  0.00      A    C
ATOM   3873  H6  BMIMA 111      30.358   0.470  28.750  1.00  0.00      A    H
ATOM   3874  H61 BMIMA 111      29.888   1.443  27.321  1.00  0.00      A    H
ATOM   3875  H62 BMIMA 111      30.690   2.167  28.631  1.00  0.00      A    H
ATOM   3886  N1  BMIMA 112      55.011  18.645  14.226  1.00  0.00      A    N
ATOM   3887  N11 BMIMA 112      55.087  20.650  13.387  1.00  0.00      A    N
ATOM   3888  C1  BMIMA 112      54.321  19.775  13.969  1.00  0.00      A    C
ATOM   3889  H1  BMIMA 112      53.325  19.984  14.295  1.00  0.00      A    H
ATOM   3890  C2  BMIMA 112      56.253  18.865  13.741  1.00  0.00      A    C
ATOM   3891  H2  BMIMA 112      56.991  18.132  13.985  1.00  0.00      A    H
ATOM   3892  C21 BMIMA 112      56.233  20.018  13.082  1.00  0.00      A    C
ATOM   3893  H21 BMIMA 112      57.053  20.412  12.524  1.00  0.00      A    H
ATOM   3894  C3  BMIMA 112      54.419  17.459  14.930  1.00  0.00      A    C
ATOM   3895  H3  BMIMA 112      54.767  17.435  15.952  1.00  0.00      A    H
ATOM   3896  H31 BMIMA 112      53.375  17.719  15.022  1.00  0.00      A    H
ATOM   3897  H32 BMIMA 112      54.638  16.496  14.492  1.00  0.00      A    H
ATOM   3898  C4  BMIMA 112      54.631  21.951  12.879  1.00  0.00      A    C
ATOM   3899  H4  BMIMA 112      53.566  21.993  12.702  1.00  0.00      A    H
ATOM   3900  H41 BMIMA 112      55.172  22.186  11.975  1.00  0.00      A    H
ATOM   3901  C5  BMIMA 112      54.969  23.103  13.813  1.00  0.00      A    C
ATOM   3902  H5  BMIMA 112      54.124  23.352  14.449  1.00  0.00      A    H
ATOM   3903  H51 BMIMA 112      55.803  22.773  14.427  1.00  0.00      A    H
ATOM   3904  C51 BMIMA 112      55.572  24.283  13.105  1.00  0.00      A    C
ATOM   3905  H52 BMIMA 112      56.596  23.952  12.952  1.00  0.00      A    H
ATOM   3906  H53 BMIMA 112      55.053  24.250  12.150  1.00  0.00      A    H
ATOM   3907  C6  BMIMA 112      55.559  25.585  13.857  1.00  0.00      A    C
ATOM   3908  H6  BMIMA 112      55.495  26.495  13.271  1.00  0.00      A    H
ATOM   3909  H61 BMIMA 112      54.593  25.487  14.338  1.00  0.00      A    H
ATOM   3910  H62 BMIMA 112      56.300  25.629  14.647  1.00  0.00      A    H
ATOM   3921  N1  BMIMA 113      40.031  23.452  38.343  1.00  0.00      A    N
ATOM   3922  N11 BMIMA 113      39.907  24.868  39.983  1.00  0.00      A    N
ATOM   3923  C1  BMIMA 113      39.262  24.034  39.203  1.00  0.00      A    C
ATOM   3924  H1  BMIMA 113      38.212  23.832  39.201  1.00  0.00      A    H
ATOM   3925  C2  BMIMA 113      41.294  23.973  38.594  1.00  0.00      A    C
ATOM   3926  H2  BMIMA 113      42.090  23.670  37.949  1.00  0.00      A    H
ATOM   3927  C21 BMIMA 113      41.220  24.892  39.604  1.00  0.00      A    C
ATOM   3928  H21 BMIMA 113      41.923  25.434  40.198  1.00  0.00      A    H
ATOM   3929  C3  BMIMA 113      39.609  22.618  37.170  1.00  0.00      A    C
ATOM   3930  H3  BMIMA 113      38.534  22.707  37.116  1.00  0.00      A    H
ATOM   3931  H31 BMIMA 113      40.009  22.923  36.214  1.00  0.00      A    H
ATOM   3932  H32 BMIMA 113      39.903  21.582  37.258  1.00  0.00      A    H
ATOM   3933  C4  BMIMA 113      39.427  25.572  41.154  1.00  0.00      A    C
ATOM   3934  H4  BMIMA 113      40.274  25.775  41.794  1.00  0.00      A    H
ATOM   3935  H41 BMIMA 113      38.755  24.862  41.612  1.00  0.00      A    H
ATOM   3936  C5  BMIMA 113      38.779  26.952  40.828  1.00  0.00      A    C
ATOM   3937  H5  BMIMA 113      38.065  26.852  40.014  1.00  0.00      A    H
ATOM   3938  H51 BMIMA 113      38.295  27.255  41.753  1.00  0.00      A    H
ATOM   3939  C51 BMIMA 113      39.771  27.938  40.241  1.00  0.00      A    C
ATOM   3940  H52 BMIMA 113      40.657  28.079  40.854  1.00  0.00      A    H
ATOM   3941  H53 BMIMA 113      40.015  27.377  39.342  1.00  0.00      A    H
ATOM   3942  C6  BMIMA 113      39.114  29.248  39.796  1.00  0.00      A    C
ATOM   3943  H6  BMIMA 113      38.914  29.922  40.621  1.00  0.00      A    H
ATOM   3944  H61 BMIMA 113      39.798  29.717  39.097  1.00  0.00      A    H
ATOM   3945  H62 BMIMA 113      38.266  28.922  39.206  1.00  0.00      A    H
ATOM   3956  N1  BMIMA 114       8.872  19.338  32.440  1.00  0.00      A    N
ATOM   3957  N11 BMIMA 114       8.743  18.868  34.555  1.00  0.00      A    N
ATOM   3958  C1  BMIMA 114       8.254  18.573  33.326  1.00  0.00      A    C
ATOM   3959  H1  BMIMA 114       7.383  18.003  33.085  1.00  0.00      A    H
ATOM   3960  C2  BMIMA 114       9.847  20.067  33.069  1.00  0.00      A    C
ATOM   3961  H2  BMIMA 114      10.421  20.783  32.524  1.00  0.00      A    H
ATOM   3962  C21 BMIMA 114       9.838  19.769  34.363  1.00  0.00      A    C
ATOM   3963  H21 BMIMA 114      10.423  20.186  35.153  1.00  0.00      A    H
ATOM   3964  C3  BMIMA 114       8.756  19.171  30.981  1.00  0.00      A    C
ATOM   3965  H3  BMIMA 114       7.837  19.575  30.583  1.00  0.00      A    H
ATOM   3966  H31 BMIMA 114       9.611  19.607  30.485  1.00  0.00      A    H
ATOM   3967  H32 BMIMA 114       8.685  18.126  30.717  1.00  0.00      A    H
ATOM   3968  C4  BMIMA 114       8.237  18.258  35.815  1.00  0.00      A    C
ATOM   3969  H4  BMIMA 114       9.071  17.793  36.319  1.00  0.00      A    H
ATOM   3970  H41 BMIMA 114       7.535  17.503  35.494  1.00  0.00      A    H
ATOM   3971  C5  BMIMA 114       7.541  19.201  36.762  1.00  0.00      A    C
ATOM   3972  H5  BMIMA 114       8.338  19.684  37.322  1.00  0.00      A    H
ATOM   3973  H51 BMIMA 114       7.009  19.896  36.118  1.00  0.00      A    H
ATOM   3974  C51 BMIMA 114       6.594  18.590  37.799  1.00  0.00      A    C
ATOM   3975  H52 BMIMA 114       5.823  18.085  37.222  1.00  0.00      A    H
ATOM   3976  H53 BMIMA 114       7.211  17.865  38.324  1.00  0.00      A    H
ATOM   3977  C6  BMIMA 114       5.929  19.580  38.707  1.00  0.00      A    C
ATOM   3978  H6  BMIMA 114       5.240  20.239  38.191  1.00  0.00      A    H
ATOM   3979  H61 BMIMA 114       5.515  18.931  39.471  1.00  0.00      A    H
ATOM   3980  H62 BMIMA 114       6.606  20.234  39.243  1.00  0.00      A    H
ATOM   3991  N1  BMIMA 115      44.282   9.138  55.519  1.00  0.00      A    N
ATOM   3992  N11 BMIMA 115      42.581  10.375  55.270  1.00  0.00      A    N
ATOM   3993  C1  BMIMA 115      43.159   9.278  54.849  1.00  0.00      A    C
ATOM   3994  H1  BMIMA 115      42.856   8.701  54.002  1.00  0.00      A    H
ATOM   3995  C2  BMIMA 115      44.375  10.162  56.451  1.00  0.00      A    C
ATOM   3996  H2  BMIMA 115      45.190  10.238  57.137  1.00  0.00      A    H
ATOM   3997  C21 BMIMA 115      43.341  10.968  56.236  1.00  0.00      A    C
ATOM   3998  H21 BMIMA 115      43.117  11.917  56.671  1.00  0.00      A    H
ATOM   3999  C3  BMIMA 115      45.316   8.118  55.244  1.00  0.00      A    C
ATOM   4000  H3  BMIMA 115      45.402   7.263  55.899  1.00  0.00      A    H
ATOM   4001  H31 BMIMA 115      45.138   7.733  54.251  1.00  0.00      A    H
ATOM   4002  H32 BMIMA 115      46.286   8.590  55.191  1.00  0.00      A    H
ATOM   4003  C4  BMIMA 115      41.225  10.771  54.842  1.00  0.00      A    C
ATOM   4004  H4  BMIMA 115      40.567  10.373  55.600  1.00  0.00      A    H
ATOM   4005  H41 BMIMA 115      40.942  10.166  53.993  1.00  0.00      A    H
ATOM   4006  C5  BMIMA 115      41.094  12.268  54.687  1.00  0.00      A    C
ATOM   4007  H5  BMIMA 115      40.107  12.451  54.269  1.00  0.00      A    H
ATOM   4008  H51 BMIMA 115      41.169  12.747  55.660  1.00  0.00      A    H
ATOM   4009  C51 BMIMA 115      42.173  12.870  53.746  1.00  0.00      A    C
ATOM   4010  H52 BMIMA 115      43.141  12.730  54.220  1.00  0.00      A    H
ATOM   4011  H53 BMIMA 115      42.204  12.309  52.815  1.00  0.00      A    H
ATOM   4012  C6  BMIMA 115      41.943  14.349  53.368  1.00  0.00      A    C
ATOM   4013  H6  BMIMA 115      41.758  14.985  54.226  1.00  0.00      A    H
ATOM   4014  H61 BMIMA 115      42.701  14.670  52.663  1.00  0.00      A    H
ATOM   4015  H62 BMIMA 115      41.066  14.566  52.770  1.00  0.00      A    H
ATOM   4026  N1  BMIMA 116       0.703  28.796  41.443  1.00  0.00      A    N
ATOM   4027  N11 BMIMA 116       2.413  29.766  40.635  1.00  0.00      A    N
ATOM   4028  C1  BMIMA 116       1.391  29.002  40.347  1.00  0.00      A    C
ATOM   4029  H1  BMIMA 116       1.214  28.647  39.354  1.00  0.00      A    H
ATOM   4030  C2  BMIMA 116       1.272  29.586  42.460  1.00  0.00      A    C
ATOM   4031  H2  BMIMA 116       0.880  29.619  43.452  1.00  0.00      A    H
ATOM   4032  C21 BMIMA 116       2.304  30.244  41.950  1.00  0.00      A    C
ATOM   4033  H21 BMIMA 116       2.991  30.861  42.487  1.00  0.00      A    H
ATOM   4034  C3  BMIMA 116      -0.477  27.999  41.484  1.00  0.00      A    C
ATOM   4035  H3  BMIMA 116      -1.112  28.560  42.153  1.00  0.00      A    H
ATOM   4036  H31 BMIMA 116      -0.897  27.796  40.510  1.00  0.00      A    H
ATOM   4037  H32 BMIMA 116      -0.255  27.012  41.864  1.00  0.00      A    H
ATOM   4038  C4  BMIMA 116       3.459  30.278  39.677  1.00  0.00      A    C
ATOM   4039  H4  BMIMA 116       3.616  29.603  38.849  1.00  0.00      A    H
ATOM   4040  H41 BMIMA 116       4.385  30.338  40.229  1.00  0.00      A    H
ATOM   4041  C5  BMIMA 116       3.044  31.762  39.268  1.00  0.00      A    C
ATOM   4042  H5  BMIMA 116       2.666  32.247  40.164  1.00  0.00      A    H
ATOM   4043  H51 BMIMA 116       3.970  32.237  38.954  1.00  0.00      A    H
ATOM   4044  C51 BMIMA 116       1.956  31.947  38.253  1.00  0.00      A    C
ATOM   4045  H52 BMIMA 116       2.386  31.677  37.292  1.00  0.00      A    H
ATOM   4046  H53 BMIMA 116       1.159  31.232  38.443  1.00  0.00      A    H
ATOM   4047  C6  BMIMA 116       1.355  33.331  38.115  1.00  0.00      A    C
ATOM   4048  H6  BMIMA 116       0.514  33.360  37.432  1.00  0.00      A    H
ATOM   4049  H61 BMIMA 116       0.765  33.655  38.964  1.00  0.00      A    H
ATOM   4050  H62 BMIMA 116       2.004  34.091  37.695  1.00  0.00      A    H
ATOM   4061  N1  BMIMA 117      50.813  52.303  11.946  1.00  0.00      A    N
ATOM   4062  N11 BMIMA 117      49.888  54.198  11.452  1.00  0.00      A    N
ATOM   4063  C1  BMIMA 117      50.976  53.462  11.323  1.00  0.00      A    C
ATOM   4064  H1  BMIMA 117      51.759  53.739  10.650  1.00  0.00      A    H
ATOM   4065  C2  BMIMA 117      49.663  52.422  12.681  1.00  0.00      A    C
ATOM   4066  H2  BMIMA 117      49.487  51.730  13.475  1.00  0.00      A    H
ATOM   4067  C21 BMIMA 117      49.144  53.598  12.486  1.00  0.00      A    C
ATOM   4068  H21 BMIMA 117      48.300  54.019  12.987  1.00  0.00      A    H
ATOM   4069  C3  BMIMA 117      51.813  51.152  11.848  1.00  0.00      A    C
ATOM   4070  H3  BMIMA 117      52.401  51.126  12.754  1.00  0.00      A    H
ATOM   4071  H31 BMIMA 117      51.105  50.360  11.649  1.00  0.00      A    H
ATOM   4072  H32 BMIMA 117      52.552  51.345  11.084  1.00  0.00      A    H
ATOM   4073  C4  BMIMA 117      49.538  55.517  10.894  1.00  0.00      A    C
ATOM   4074  H4  BMIMA 117      48.499  55.355  10.647  1.00  0.00      A    H
ATOM   4075  H41 BMIMA 117      50.181  55.527  10.027  1.00  0.00      A    H
ATOM   4076  C5  BMIMA 117      49.697  56.678  11.889  1.00  0.00      A    C
ATOM   4077  H5  BMIMA 117      49.159  56.342  12.772  1.00  0.00      A    H
ATOM   4078  H51 BMIMA 117      50.724  56.750  12.238  1.00  0.00      A    H
ATOM   4079  C51 BMIMA 117      49.117  58.019  11.421  1.00  0.00      A    C
ATOM   4080  H52 BMIMA 117      49.987  58.594  11.114  1.00  0.00      A    H
ATOM   4081  H53 BMIMA 117      48.505  58.092  10.526  1.00  0.00      A    H
ATOM   4082  C6  BMIMA 117      48.547  58.803  12.546  1.00  0.00      A    C
ATOM   4083  H6  BMIMA 117      47.570  58.412  12.805  1.00  0.00      A    H
ATOM   4084  H61 BMIMA 117      49.167  58.692  13.428  1.00  0.00      A    H
ATOM   4085  H62 BMIMA 117      48.498  59.857  12.297  1.00  0.00      A    H
ATOM   4096  N1  BMIMA 118      53.724  43.556  42.338  1.00  0.00      A    N
ATOM   4097  N11 BMIMA 118      53.914  43.878  40.183  1.00  0.00      A    N
ATOM   4098  C1  BMIMA 118      53.688  44.423  41.357  1.00  0.00      A    C
ATOM   4099  H1  BMIMA 118      53.416  45.434  41.573  1.00  0.00      A    H
ATOM   4100  C2  BMIMA 118      54.171  42.374  41.785  1.00  0.00      A    C
ATOM   4101  H2  BMIMA 118      54.397  41.458  42.284  1.00  0.00      A    H
ATOM   4102  C21 BMIMA 118      54.344  42.596  40.432  1.00  0.00      A    C
ATOM   4103  H21 BMIMA 118      54.699  41.979  39.636  1.00  0.00      A    H
ATOM   4104  C3  BMIMA 118      53.591  43.918  43.805  1.00  0.00      A    C
ATOM   4105  H3  BMIMA 118      54.560  43.843  44.277  1.00  0.00      A    H
ATOM   4106  H31 BMIMA 118      53.087  44.863  43.947  1.00  0.00      A    H
ATOM   4107  H32 BMIMA 118      52.927  43.174  44.220  1.00  0.00      A    H
ATOM   4108  C4  BMIMA 118      53.888  44.520  38.923  1.00  0.00      A    C
ATOM   4109  H4  BMIMA 118      53.282  45.414  38.918  1.00  0.00      A    H
ATOM   4110  H41 BMIMA 118      53.309  43.908  38.248  1.00  0.00      A    H
ATOM   4111  C5  BMIMA 118      55.287  44.887  38.449  1.00  0.00      A    C
ATOM   4112  H5  BMIMA 118      55.637  44.086  37.802  1.00  0.00      A    H
ATOM   4113  H51 BMIMA 118      55.226  45.765  37.812  1.00  0.00      A    H
ATOM   4114  C51 BMIMA 118      56.347  45.028  39.554  1.00  0.00      A    C
ATOM   4115  H52 BMIMA 118      56.263  45.851  40.259  1.00  0.00      A    H
ATOM   4116  H53 BMIMA 118      56.379  44.126  40.161  1.00  0.00      A    H
ATOM   4117  C6  BMIMA 118      57.694  45.170  38.832  1.00  0.00      A    C
ATOM   4118  H6  BMIMA 118      57.556  45.818  37.974  1.00  0.00      A    H
ATOM   4119  H61 BMIMA 118      58.532  45.509  39.431  1.00  0.00      A    H
ATOM   4120  H62 BMIMA 118      57.956  44.228  38.363  1.00  0.00      A    H
ATOM   4131  N1  BMIMA 119      42.929  13.398   6.829  1.00  0.00      A    N
ATOM   4132  N11 BMIMA 119      43.982  14.445   5.192  1.00  0.00      A    N
ATOM   4133  C1  BMIMA 119      43.531  13.279   5.666  1.00  0.00      A    C
ATOM   4134  H1  BMIMA 119      43.507  12.377   5.093  1.00  0.00      A    H
ATOM   4135  C2  BMIMA 119      42.862  14.767   7.123  1.00  0.00      A    C
ATOM   4136  H2  BMIMA 119      42.301  15.152   7.946  1.00  0.00      A    H
ATOM   4137  C21 BMIMA 119      43.471  15.386   6.047  1.00  0.00      A    C
ATOM   4138  H21 BMIMA 119      43.526  16.449   5.956  1.00  0.00      A    H
ATOM   4139  C3  BMIMA 119      42.092  12.365   7.461  1.00  0.00      A    C
ATOM   4140  H3  BMIMA 119      42.659  11.448   7.399  1.00  0.00      A    H
ATOM   4141  H31 BMIMA 119      41.938  12.431   8.528  1.00  0.00      A    H
ATOM   4142  H32 BMIMA 119      41.154  12.174   6.961  1.00  0.00      A    H
ATOM   4143  C4  BMIMA 119      44.646  14.751   3.858  1.00  0.00      A    C
ATOM   4144  H4  BMIMA 119      44.684  13.795   3.357  1.00  0.00      A    H
ATOM   4145  H41 BMIMA 119      45.653  15.058   4.101  1.00  0.00      A    H
ATOM   4146  C5  BMIMA 119      43.841  15.793   3.062  1.00  0.00      A    C
ATOM   4147  H5  BMIMA 119      42.777  15.835   3.284  1.00  0.00      A    H
ATOM   4148  H51 BMIMA 119      44.276  16.742   3.366  1.00  0.00      A    H
ATOM   4149  C51 BMIMA 119      44.037  15.516   1.527  1.00  0.00      A    C
ATOM   4150  H52 BMIMA 119      45.048  15.735   1.194  1.00  0.00      A    H
ATOM   4151  H53 BMIMA 119      43.800  14.481   1.298  1.00  0.00      A    H
ATOM   4152  C6  BMIMA 119      43.200  16.451   0.732  1.00  0.00      A    C
ATOM   4153  H6  BMIMA 119      42.166  16.440   1.058  1.00  0.00      A    H
ATOM   4154  H61 BMIMA 119      43.646  17.400   1.008  1.00  0.00      A    H
ATOM   4155  H62 BMIMA 119      43.275  16.328  -0.342  1.00  0.00      A    H
ATOM   4166  N1  BMIMA 120      52.451  55.224  19.808  1.00  0.00      A    N
ATOM   4167  N11 BMIMA 120      54.079  55.189  18.310  1.00  0.00      A    N
ATOM   4168  C1  BMIMA 120      53.096  54.471  18.911  1.00  0.00      A    C
ATOM   4169  H1  BMIMA 120      52.993  53.411  18.813  1.00  0.00      A    H
ATOM   4170  C2  BMIMA 120      53.138  56.431  19.813  1.00  0.00      A    C
ATOM   4171  H2  BMIMA 120      52.767  57.191  20.466  1.00  0.00      A    H
ATOM   4172  C21 BMIMA 120      54.041  56.434  18.880  1.00  0.00      A    C
ATOM   4173  H21 BMIMA 120      54.735  57.211  18.644  1.00  0.00      A    H
ATOM   4174  C3  BMIMA 120      51.325  54.793  20.638  1.00  0.00      A    C
ATOM   4175  H3  BMIMA 120      50.509  55.464  20.412  1.00  0.00      A    H
ATOM   4176  H31 BMIMA 120      51.166  53.773  20.318  1.00  0.00      A    H
ATOM   4177  H32 BMIMA 120      51.652  54.801  21.667  1.00  0.00      A    H
ATOM   4178  C4  BMIMA 120      54.899  54.748  17.155  1.00  0.00      A    C
ATOM   4179  H4  BMIMA 120      55.210  53.715  17.111  1.00  0.00      A    H
ATOM   4180  H41 BMIMA 120      55.754  55.386  17.322  1.00  0.00      A    H
ATOM   4181  C5  BMIMA 120      54.380  55.186  15.799  1.00  0.00      A    C
ATOM   4182  H5  BMIMA 120      54.423  56.263  15.659  1.00  0.00      A    H
ATOM   4183  H51 BMIMA 120      54.941  54.672  15.022  1.00  0.00      A    H
ATOM   4184  C51 BMIMA 120      52.926  54.866  15.536  1.00  0.00      A    C
ATOM   4185  H52 BMIMA 120      52.905  53.780  15.476  1.00  0.00      A    H
ATOM   4186  H53 BMIMA 120      52.276  55.356  16.256  1.00  0.00      A    H
ATOM   4187  C6  BMIMA 120      52.479  55.456  14.221  1.00  0.00      A    C
ATOM   4188  H6  BMIMA 120      52.856  56.461  14.067  1.00  0.00      A    H
ATOM   4189  H61 BMIMA 120      52.833  54.770  13.460  1.00  0.00      A    H
ATOM   4190  H62 BMIMA 120      51.419  55.560  14.017  1.00  0.00      A    H
ATOM   4201  N1  BMIMA 121      22.576  37.868  15.733  1.00  0.00      A    N
ATOM   4202  N11 BMIMA 121      21.816  38.551  17.597  1.00  0.00      A    N
ATOM   4203  C1  BMIMA 121      22.641  37.693  17.026  1.00  0.00      A    C
ATOM   4204  H1  BMIMA 121      23.291  37.063  17.594  1.00  0.00      A    H
ATOM   4205  C2  BMIMA 121      21.708  38.807  15.452  1.00  0.00      A    C
ATOM   4206  H2  BMIMA 121      21.565  39.138  14.447  1.00  0.00      A    H
ATOM   4207  C21 BMIMA 121      21.218  39.295  16.566  1.00  0.00      A    C
ATOM   4208  H21 BMIMA 121      20.558  40.126  16.690  1.00  0.00      A    H
ATOM   4209  C3  BMIMA 121      23.534  37.255  14.837  1.00  0.00      A    C
ATOM   4210  H3  BMIMA 121      23.016  36.639  14.117  1.00  0.00      A    H
ATOM   4211  H31 BMIMA 121      24.141  38.091  14.525  1.00  0.00      A    H
ATOM   4212  H32 BMIMA 121      24.266  36.764  15.461  1.00  0.00      A    H
ATOM   4213  C4  BMIMA 121      21.601  38.709  19.102  1.00  0.00      A    C
ATOM   4214  H4  BMIMA 121      22.231  38.133  19.764  1.00  0.00      A    H
ATOM   4215  H41 BMIMA 121      20.598  38.326  19.225  1.00  0.00      A    H
ATOM   4216  C5  BMIMA 121      21.570  40.146  19.595  1.00  0.00      A    C
ATOM   4217  H5  BMIMA 121      22.580  40.538  19.684  1.00  0.00      A    H
ATOM   4218  H51 BMIMA 121      21.087  40.856  18.929  1.00  0.00      A    H
ATOM   4219  C51 BMIMA 121      20.820  40.355  20.901  1.00  0.00      A    C
ATOM   4220  H52 BMIMA 121      19.857  40.835  20.744  1.00  0.00      A    H
ATOM   4221  H53 BMIMA 121      20.634  39.425  21.431  1.00  0.00      A    H
ATOM   4222  C6  BMIMA 121      21.713  41.240  21.853  1.00  0.00      A    C
ATOM   4223  H6  BMIMA 121      22.654  40.708  21.936  1.00  0.00      A    H
ATOM   4224  H61 BMIMA 121      21.812  42.244  21.456  1.00  0.00      A    H
ATOM   4225  H62 BMIMA 121      21.216  41.371  22.808  1.00  0.00      A    H
ATOM   4236  N1  BMIMA 122      27.907  -1.317  12.279  1.00  0.00      A    N
ATOM   4237  N11 BMIMA 122      28.006   0.505  13.365  1.00  0.00      A    N
ATOM   4238  C1  BMIMA 122      28.260  -0.813  13.457  1.00  0.00      A    C
ATOM   4239  H1  BMIMA 122      28.554  -1.387  14.310  1.00  0.00      A    H
ATOM   4240  C2  BMIMA 122      27.642  -0.382  11.354  1.00  0.00      A    C
ATOM   4241  H2  BMIMA 122      27.293  -0.731  10.407  1.00  0.00      A    H
ATOM   4242  C21 BMIMA 122      27.797   0.827  11.999  1.00  0.00      A    C
ATOM   4243  H21 BMIMA 122      27.639   1.799  11.587  1.00  0.00      A    H
ATOM   4244  C3  BMIMA 122      27.869  -2.771  12.073  1.00  0.00      A    C
ATOM   4245  H3  BMIMA 122      28.708  -2.943  11.416  1.00  0.00      A    H
ATOM   4246  H31 BMIMA 122      27.856  -3.314  13.006  1.00  0.00      A    H
ATOM   4247  H32 BMIMA 122      26.952  -3.185  11.681  1.00  0.00      A    H
ATOM   4248  C4  BMIMA 122      28.264   1.543  14.396  1.00  0.00      A    C
ATOM   4249  H4  BMIMA 122      28.258   0.984  15.320  1.00  0.00      A    H
ATOM   4250  H41 BMIMA 122      27.521   2.326  14.425  1.00  0.00      A    H
ATOM   4251  C5  BMIMA 122      29.727   2.058  14.522  1.00  0.00      A    C
ATOM   4252  H5  BMIMA 122      30.295   1.210  14.147  1.00  0.00      A    H
ATOM   4253  H51 BMIMA 122      29.829   2.968  13.936  1.00  0.00      A    H
ATOM   4254  C51 BMIMA 122      30.198   2.408  15.946  1.00  0.00      A    C
ATOM   4255  H52 BMIMA 122      29.658   3.307  16.232  1.00  0.00      A    H
ATOM   4256  H53 BMIMA 122      29.951   1.556  16.575  1.00  0.00      A    H
ATOM   4257  C6  BMIMA 122      31.663   2.729  15.916  1.00  0.00      A    C
ATOM   4258  H6  BMIMA 122      32.281   1.838  15.898  1.00  0.00      A    H
ATOM   4259  H61 BMIMA 122      31.983   3.500  15.225  1.00  0.00      A    H
ATOM   4260  H62 BMIMA 122      31.972   3.215  16.834  1.00  0.00      A    H
ATOM   4271  N1  BMIMA 123      16.925  21.385  11.703  1.00  0.00      A    N
ATOM   4272  N11 BMIMA 123      15.626  23.004  11.521  1.00  0.00      A    N
ATOM   4273  C1  BMIMA 123      16.630  22.561  12.197  1.00  0.00      A    C
ATOM   4274  H1  BMIMA 123      17.209  23.137  12.887  1.00  0.00      A    H
ATOM   4275  C2  BMIMA 123      16.104  21.081  10.716  1.00  0.00      A    C
ATOM   4276  H2  BMIMA 123      16.102  20.117  10.257  1.00  0.00      A    H
ATOM   4277  C21 BMIMA 123      15.344  22.181  10.495  1.00  0.00      A    C
ATOM   4278  H21 BMIMA 123      14.525  22.373   9.836  1.00  0.00      A    H
ATOM   4279  C3  BMIMA 123      18.068  20.588  12.112  1.00  0.00      A    C
ATOM   4280  H3  BMIMA 123      17.907  20.122  13.073  1.00  0.00      A    H
ATOM   4281  H31 BMIMA 123      18.382  19.992  11.268  1.00  0.00      A    H
ATOM   4282  H32 BMIMA 123      18.864  21.317  12.079  1.00  0.00      A    H
ATOM   4283  C4  BMIMA 123      15.186  24.383  11.607  1.00  0.00      A    C
ATOM   4284  H4  BMIMA 123      14.653  24.570  10.687  1.00  0.00      A    H
ATOM   4285  H41 BMIMA 123      16.088  24.977  11.611  1.00  0.00      A    H
ATOM   4286  C5  BMIMA 123      14.314  24.769  12.739  1.00  0.00      A    C
ATOM   4287  H5  BMIMA 123      13.532  24.024  12.858  1.00  0.00      A    H
ATOM   4288  H51 BMIMA 123      15.010  24.609  13.559  1.00  0.00      A    H
ATOM   4289  C51 BMIMA 123      13.795  26.249  12.630  1.00  0.00      A    C
ATOM   4290  H52 BMIMA 123      14.557  27.016  12.522  1.00  0.00      A    H
ATOM   4291  H53 BMIMA 123      13.156  26.320  11.753  1.00  0.00      A    H
ATOM   4292  C6  BMIMA 123      12.976  26.829  13.721  1.00  0.00      A    C
ATOM   4293  H6  BMIMA 123      13.528  27.036  14.630  1.00  0.00      A    H
ATOM   4294  H61 BMIMA 123      12.578  27.757  13.328  1.00  0.00      A    H
ATOM   4295  H62 BMIMA 123      12.176  26.116  13.890  1.00  0.00      A    H
ATOM   4306  N1  BMIMA 124       3.982  15.186  14.696  1.00  0.00      A    N
ATOM   4307  N11 BMIMA 124       5.681  14.645  13.602  1.00  0.00      A    N
ATOM   4308  C1  BMIMA 124       4.390  14.950  13.465  1.00  0.00      A    C
ATOM   4309  H1  BMIMA 124       3.752  14.996  12.608  1.00  0.00      A    H
ATOM   4310  C2  BMIMA 124       4.905  14.918  15.656  1.00  0.00      A    C
ATOM   4311  H2  BMIMA 124       4.652  14.915  16.694  1.00  0.00      A    H
ATOM   4312  C21 BMIMA 124       5.920  14.514  14.933  1.00  0.00      A    C
ATOM   4313  H21 BMIMA 124       6.860  14.097  15.220  1.00  0.00      A    H
ATOM   4314  C3  BMIMA 124       2.546  15.393  15.009  1.00  0.00      A    C
ATOM   4315  H3  BMIMA 124       2.183  14.417  15.294  1.00  0.00      A    H
ATOM   4316  H31 BMIMA 124       2.447  16.080  15.836  1.00  0.00      A    H
ATOM   4317  H32 BMIMA 124       1.978  15.668  14.133  1.00  0.00      A    H
ATOM   4318  C4  BMIMA 124       6.629  14.096  12.601  1.00  0.00      A    C
ATOM   4319  H4  BMIMA 124       5.974  13.924  11.760  1.00  0.00      A    H
ATOM   4320  H41 BMIMA 124       7.035  13.181  13.007  1.00  0.00      A    H
ATOM   4321  C5  BMIMA 124       7.770  15.076  12.298  1.00  0.00      A    C
ATOM   4322  H5  BMIMA 124       8.446  14.979  13.144  1.00  0.00      A    H
ATOM   4323  H51 BMIMA 124       8.122  14.557  11.410  1.00  0.00      A    H
ATOM   4324  C51 BMIMA 124       7.394  16.555  11.962  1.00  0.00      A    C
ATOM   4325  H52 BMIMA 124       6.715  16.755  11.137  1.00  0.00      A    H
ATOM   4326  H53 BMIMA 124       7.037  17.042  12.865  1.00  0.00      A    H
ATOM   4327  C6  BMIMA 124       8.648  17.340  11.647  1.00  0.00      A    C
ATOM   4328  H6  BMIMA 124       8.585  17.583  10.592  1.00  0.00      A    H
ATOM   4329  H61 BMIMA 124       8.729  18.228  12.263  1.00  0.00      A    H
ATOM   4330  H62 BMIMA 124       9.462  16.640  11.795  1.00  0.00      A    H
ATOM   4341  N1  BMIMA 125      24.837  13.453  16.149  1.00  0.00      A    N
ATOM   4342  N11 BMIMA 125      23.504  15.024  16.819  1.00  0.00      A    N
ATOM   4343  C1  BMIMA 125      24.429  14.149  17.177  1.00  0.00      A    C
ATOM   4344  H1  BMIMA 125      24.619  13.856  18.187  1.00  0.00      A    H
ATOM   4345  C2  BMIMA 125      24.082  13.866  15.030  1.00  0.00      A    C
ATOM   4346  H2  BMIMA 125      24.252  13.376  14.097  1.00  0.00      A    H
ATOM   4347  C21 BMIMA 125      23.232  14.742  15.456  1.00  0.00      A    C
ATOM   4348  H21 BMIMA 125      22.390  15.102  14.908  1.00  0.00      A    H
ATOM   4349  C3  BMIMA 125      25.750  12.304  16.304  1.00  0.00      A    C
ATOM   4350  H3  BMIMA 125      25.886  12.081  17.352  1.00  0.00      A    H
ATOM   4351  H31 BMIMA 125      25.256  11.554  15.704  1.00  0.00      A    H
ATOM   4352  H32 BMIMA 125      26.733  12.517  15.911  1.00  0.00      A    H
ATOM   4353  C4  BMIMA 125      22.602  15.759  17.779  1.00  0.00      A    C
ATOM   4354  H4  BMIMA 125      22.135  15.123  18.516  1.00  0.00      A    H
ATOM   4355  H41 BMIMA 125      21.717  16.247  17.398  1.00  0.00      A    H
ATOM   4356  C5  BMIMA 125      23.370  16.788  18.523  1.00  0.00      A    C
ATOM   4357  H5  BMIMA 125      22.755  17.009  19.391  1.00  0.00      A    H
ATOM   4358  H51 BMIMA 125      24.315  16.360  18.848  1.00  0.00      A    H
ATOM   4359  C51 BMIMA 125      23.683  18.038  17.697  1.00  0.00      A    C
ATOM   4360  H52 BMIMA 125      24.400  17.808  16.913  1.00  0.00      A    H
ATOM   4361  H53 BMIMA 125      22.768  18.336  17.190  1.00  0.00      A    H
ATOM   4362  C6  BMIMA 125      24.197  19.216  18.467  1.00  0.00      A    C
ATOM   4363  H6  BMIMA 125      23.418  19.882  18.820  1.00  0.00      A    H
ATOM   4364  H61 BMIMA 125      24.746  18.999  19.376  1.00  0.00      A    H
ATOM   4365  H62 BMIMA 125      24.835  19.768  17.786  1.00  0.00      A    H
ATOM   4376  N1  BMIMA 126      39.929  17.944  13.482  1.00  0.00      A    N
ATOM   4377  N11 BMIMA 126      41.538  18.811  14.486  1.00  0.00      A    N
ATOM   4378  C1  BMIMA 126      40.261  18.534  14.544  1.00  0.00      A    C
ATOM   4379  H1  BMIMA 126      39.716  18.654  15.455  1.00  0.00      A    H
ATOM   4380  C2  BMIMA 126      41.037  17.976  12.634  1.00  0.00      A    C
ATOM   4381  H2  BMIMA 126      41.012  17.531  11.663  1.00  0.00      A    H
ATOM   4382  C21 BMIMA 126      42.104  18.413  13.378  1.00  0.00      A    C
ATOM   4383  H21 BMIMA 126      43.116  18.656  13.135  1.00  0.00      A    H
ATOM   4384  C3  BMIMA 126      38.627  17.453  13.120  1.00  0.00      A    C
ATOM   4385  H3  BMIMA 126      38.426  17.741  12.099  1.00  0.00      A    H
ATOM   4386  H31 BMIMA 126      38.661  16.375  13.173  1.00  0.00      A    H
ATOM   4387  H32 BMIMA 126      37.911  17.836  13.832  1.00  0.00      A    H
ATOM   4388  C4  BMIMA 126      42.130  19.498  15.692  1.00  0.00      A    C
ATOM   4389  H4  BMIMA 126      41.205  19.743  16.194  1.00  0.00      A    H
ATOM   4390  H41 BMIMA 126      42.776  20.297  15.358  1.00  0.00      A    H
ATOM   4391  C5  BMIMA 126      42.978  18.480  16.469  1.00  0.00      A    C
ATOM   4392  H5  BMIMA 126      44.033  18.489  16.208  1.00  0.00      A    H
ATOM   4393  H51 BMIMA 126      43.016  18.797  17.508  1.00  0.00      A    H
ATOM   4394  C51 BMIMA 126      42.599  16.956  16.349  1.00  0.00      A    C
ATOM   4395  H52 BMIMA 126      41.532  16.812  16.497  1.00  0.00      A    H
ATOM   4396  H53 BMIMA 126      43.127  16.597  15.470  1.00  0.00      A    H
ATOM   4397  C6  BMIMA 126      43.128  16.218  17.531  1.00  0.00      A    C
ATOM   4398  H6  BMIMA 126      42.482  16.422  18.377  1.00  0.00      A    H
ATOM   4399  H61 BMIMA 126      43.100  15.143  17.390  1.00  0.00      A    H
ATOM   4400  H62 BMIMA 126      44.143  16.362  17.884  1.00  0.00      A    H
ATOM   4411  N1  BMIMA 127      21.422  26.352  35.778  1.00  0.00      A    N
ATOM   4412  N11 BMIMA 127      21.983  28.404  35.373  1.00  0.00      A    N
ATOM   4413  C1  BMIMA 127      21.268  27.377  34.982  1.00  0.00      A    C
ATOM   4414  H1  BMIMA 127      20.551  27.501  34.199  1.00  0.00      A    H
ATOM   4415  C2  BMIMA 127      22.523  26.630  36.590  1.00  0.00      A    C
ATOM   4416  H2  BMIMA 127      23.026  25.947  37.239  1.00  0.00      A    H
ATOM   4417  C21 BMIMA 127      22.907  27.860  36.218  1.00  0.00      A    C
ATOM   4418  H21 BMIMA 127      23.784  28.357  36.570  1.00  0.00      A    H
ATOM   4419  C3  BMIMA 127      20.761  25.050  35.690  1.00  0.00      A    C
ATOM   4420  H3  BMIMA 127      19.901  25.110  35.041  1.00  0.00      A    H
ATOM   4421  H31 BMIMA 127      21.379  24.213  35.401  1.00  0.00      A    H
ATOM   4422  H32 BMIMA 127      20.534  24.931  36.740  1.00  0.00      A    H
ATOM   4423  C4  BMIMA 127      22.106  29.715  34.629  1.00  0.00      A    C
ATOM   4424  H4  BMIMA 127      22.638  30.436  35.232  1.00  0.00      A    H
ATOM   4425  H41 BMIMA 127      21.208  30.269  34.401  1.00  0.00      A    H
ATOM   4426  C5  BMIMA 127      22.928  29.597  33.410  1.00  0.00      A    C
ATOM   4427  H5  BMIMA 127      23.600  28.749  33.511  1.00  0.00      A    H
ATOM   4428  H51 BMIMA 127      22.246  29.500  32.569  1.00  0.00      A    H
ATOM   4429  C51 BMIMA 127      23.763  30.875  33.105  1.00  0.00      A    C
ATOM   4430  H52 BMIMA 127      23.086  31.725  33.147  1.00  0.00      A    H
ATOM   4431  H53 BMIMA 127      24.501  31.123  33.863  1.00  0.00      A    H
ATOM   4432  C6  BMIMA 127      24.377  30.917  31.682  1.00  0.00      A    C
ATOM   4433  H6  BMIMA 127      24.558  31.970  31.496  1.00  0.00      A    H
ATOM   4434  H61 BMIMA 127      25.215  30.238  31.580  1.00  0.00      A    H
ATOM   4435  H62 BMIMA 127      23.580  30.619  31.010  1.00  0.00      A    H
ATOM   4446  N1  BMIMA 128      20.608  16.619   9.413  1.00  0.00      A    N
ATOM   4447  N11 BMIMA 128      22.583  17.133  10.028  1.00  0.00      A    N
ATOM   4448  C1  BMIMA 128      21.389  16.952  10.438  1.00  0.00      A    C
ATOM   4449  H1  BMIMA 128      21.058  17.202  11.423  1.00  0.00      A    H
ATOM   4450  C2  BMIMA 128      21.431  16.491   8.323  1.00  0.00      A    C
ATOM   4451  H2  BMIMA 128      21.098  16.233   7.342  1.00  0.00      A    H
ATOM   4452  C21 BMIMA 128      22.683  16.713   8.709  1.00  0.00      A    C
ATOM   4453  H21 BMIMA 128      23.582  16.745   8.132  1.00  0.00      A    H
ATOM   4454  C3  BMIMA 128      19.123  16.445   9.467  1.00  0.00      A    C
ATOM   4455  H3  BMIMA 128      18.797  17.063  10.290  1.00  0.00      A    H
ATOM   4456  H31 BMIMA 128      18.767  16.784   8.506  1.00  0.00      A    H
ATOM   4457  H32 BMIMA 128      18.909  15.400   9.641  1.00  0.00      A    H
ATOM   4458  C4  BMIMA 128      23.761  17.383  10.860  1.00  0.00      A    C
ATOM   4459  H4  BMIMA 128      23.487  18.270  11.412  1.00  0.00      A    H
ATOM   4460  H41 BMIMA 128      24.519  17.579  10.117  1.00  0.00      A    H
ATOM   4461  C5  BMIMA 128      24.067  16.259  11.792  1.00  0.00      A    C
ATOM   4462  H5  BMIMA 128      25.134  16.262  11.996  1.00  0.00      A    H
ATOM   4463  H51 BMIMA 128      23.499  16.470  12.695  1.00  0.00      A    H
ATOM   4464  C51 BMIMA 128      23.772  14.855  11.284  1.00  0.00      A    C
ATOM   4465  H52 BMIMA 128      23.739  14.211  12.160  1.00  0.00      A    H
ATOM   4466  H53 BMIMA 128      22.802  14.863  10.793  1.00  0.00      A    H
ATOM   4467  C6  BMIMA 128      24.879  14.257  10.394  1.00  0.00      A    C
ATOM   4468  H6  BMIMA 128      25.168  14.972   9.632  1.00  0.00      A    H
ATOM   4469  H61 BMIMA 128      25.781  14.122  10.979  1.00  0.00      A    H
ATOM   4470  H62 BMIMA 128      24.457  13.328  10.028  1.00  0.00      A    H
ATOM   4481  N1  BMIMA 129      14.648  49.643  27.011  1.00  0.00      A    N
ATOM   4482  N11 BMIMA 129      16.857  49.604  26.917  1.00  0.00      A    N
ATOM   4483  C1  BMIMA 129      15.777  50.287  27.253  1.00  0.00      A    C
ATOM   4484  H1  BMIMA 129      15.783  51.258  27.700  1.00  0.00      A    H
ATOM   4485  C2  BMIMA 129      15.066  48.444  26.363  1.00  0.00      A    C
ATOM   4486  H2  BMIMA 129      14.395  47.664  26.078  1.00  0.00      A    H
ATOM   4487  C21 BMIMA 129      16.371  48.396  26.481  1.00  0.00      A    C
ATOM   4488  H21 BMIMA 129      16.988  47.648  26.034  1.00  0.00      A    H
ATOM   4489  C3  BMIMA 129      13.244  50.027  27.102  1.00  0.00      A    C
ATOM   4490  H3  BMIMA 129      13.085  50.791  27.849  1.00  0.00      A    H
ATOM   4491  H31 BMIMA 129      12.927  50.562  26.219  1.00  0.00      A    H
ATOM   4492  H32 BMIMA 129      12.609  49.179  27.312  1.00  0.00      A    H
ATOM   4493  C4  BMIMA 129      18.241  49.952  27.249  1.00  0.00      A    C
ATOM   4494  H4  BMIMA 129      18.403  50.932  26.826  1.00  0.00      A    H
ATOM   4495  H41 BMIMA 129      18.829  49.241  26.686  1.00  0.00      A    H
ATOM   4496  C5  BMIMA 129      18.533  49.723  28.736  1.00  0.00      A    C
ATOM   4497  H5  BMIMA 129      17.926  50.395  29.337  1.00  0.00      A    H
ATOM   4498  H51 BMIMA 129      18.496  48.648  28.893  1.00  0.00      A    H
ATOM   4499  C51 BMIMA 129      20.031  49.935  28.868  1.00  0.00      A    C
ATOM   4500  H52 BMIMA 129      20.514  49.589  27.957  1.00  0.00      A    H
ATOM   4501  H53 BMIMA 129      20.267  50.995  28.908  1.00  0.00      A    H
ATOM   4502  C6  BMIMA 129      20.696  49.242  30.066  1.00  0.00      A    C
ATOM   4503  H6  BMIMA 129      21.668  48.819  29.839  1.00  0.00      A    H
ATOM   4504  H61 BMIMA 129      21.000  49.947  30.832  1.00  0.00      A    H
ATOM   4505  H62 BMIMA 129      20.152  48.402  30.481  1.00  0.00      A    H
ATOM   4516  N1  BMIMA 130      38.511  53.968  17.490  1.00  0.00      A    N
ATOM   4517  N11 BMIMA 130      38.025  52.272  18.655  1.00  0.00      A    N
ATOM   4518  C1  BMIMA 130      38.781  53.358  18.565  1.00  0.00      A    C
ATOM   4519  H1  BMIMA 130      39.576  53.727  19.176  1.00  0.00      A    H
ATOM   4520  C2  BMIMA 130      37.536  53.256  16.832  1.00  0.00      A    C
ATOM   4521  H2  BMIMA 130      37.056  53.618  15.950  1.00  0.00      A    H
ATOM   4522  C21 BMIMA 130      37.220  52.192  17.578  1.00  0.00      A    C
ATOM   4523  H21 BMIMA 130      36.427  51.513  17.352  1.00  0.00      A    H
ATOM   4524  C3  BMIMA 130      39.198  55.230  17.102  1.00  0.00      A    C
ATOM   4525  H3  BMIMA 130      40.127  54.953  16.627  1.00  0.00      A    H
ATOM   4526  H31 BMIMA 130      38.599  55.807  16.413  1.00  0.00      A    H
ATOM   4527  H32 BMIMA 130      39.537  55.734  17.995  1.00  0.00      A    H
ATOM   4528  C4  BMIMA 130      38.047  51.247  19.806  1.00  0.00      A    C
ATOM   4529  H4  BMIMA 130      37.218  50.558  19.735  1.00  0.00      A    H
ATOM   4530  H41 BMIMA 130      37.921  51.824  20.710  1.00  0.00      A    H
ATOM   4531  C5  BMIMA 130      39.380  50.477  19.775  1.00  0.00      A    C
ATOM   4532  H5  BMIMA 130      40.179  51.211  19.708  1.00  0.00      A    H
ATOM   4533  H51 BMIMA 130      39.569  50.108  20.780  1.00  0.00      A    H
ATOM   4534  C51 BMIMA 130      39.595  49.509  18.662  1.00  0.00      A    C
ATOM   4535  H52 BMIMA 130      39.063  48.575  18.820  1.00  0.00      A    H
ATOM   4536  H53 BMIMA 130      39.221  49.888  17.714  1.00  0.00      A    H
ATOM   4537  C6  BMIMA 130      41.095  49.254  18.515  1.00  0.00      A    C
ATOM   4538  H6  BMIMA 130      41.344  48.671  17.636  1.00  0.00      A    H
ATOM   4539  H61 BMIMA 130      41.667  50.160  18.347  1.00  0.00      A    H
ATOM   4540  H62 BMIMA 130      41.583  48.838  19.388  1.00  0.00      A    H
ATOM   4551  N1  BMIMA 131      41.667  31.880  42.434  1.00  0.00      A    N
ATOM   4552  N11 BMIMA 131      39.799  31.427  43.435  1.00  0.00      A    N
ATOM   4553  C1  BMIMA 131      40.680  32.360  43.150  1.00  0.00      A    C
ATOM   4554  H1  BMIMA 131      40.622  33.383  43.455  1.00  0.00      A    H
ATOM   4555  C2  BMIMA 131      41.392  30.577  42.203  1.00  0.00      A    C
ATOM   4556  H2  BMIMA 131      42.012  30.020  41.535  1.00  0.00      A    H
ATOM   4557  C21 BMIMA 131      40.298  30.287  42.915  1.00  0.00      A    C
ATOM   4558  H21 BMIMA 131      39.696  29.406  42.852  1.00  0.00      A    H
ATOM   4559  C3  BMIMA 131      42.906  32.463  42.088  1.00  0.00      A    C
ATOM   4560  H3  BMIMA 131      42.852  33.540  42.147  1.00  0.00      A    H
ATOM   4561  H31 BMIMA 131      43.775  32.023  42.553  1.00  0.00      A    H
ATOM   4562  H32 BMIMA 131      42.983  32.274  41.028  1.00  0.00      A    H
ATOM   4563  C4  BMIMA 131      38.466  31.555  44.126  1.00  0.00      A    C
ATOM   4564  H4  BMIMA 131      38.010  30.628  43.812  1.00  0.00      A    H
ATOM   4565  H41 BMIMA 131      37.967  32.400  43.675  1.00  0.00      A    H
ATOM   4566  C5  BMIMA 131      38.589  31.673  45.598  1.00  0.00      A    C
ATOM   4567  H5  BMIMA 131      39.008  32.655  45.801  1.00  0.00      A    H
ATOM   4568  H51 BMIMA 131      37.595  31.702  46.038  1.00  0.00      A    H
ATOM   4569  C51 BMIMA 131      39.413  30.553  46.185  1.00  0.00      A    C
ATOM   4570  H52 BMIMA 131      40.355  30.245  45.738  1.00  0.00      A    H
ATOM   4571  H53 BMIMA 131      39.649  31.008  47.144  1.00  0.00      A    H
ATOM   4572  C6  BMIMA 131      38.684  29.278  46.500  1.00  0.00      A    C
ATOM   4573  H6  BMIMA 131      39.388  28.579  46.935  1.00  0.00      A    H
ATOM   4574  H61 BMIMA 131      37.789  29.280  47.113  1.00  0.00      A    H
ATOM   4575  H62 BMIMA 131      38.511  28.828  45.529  1.00  0.00      A    H
ATOM   4586  N1  BMIMA 132      -0.542   5.717  50.985  1.00  0.00      A    N
ATOM   4587  N11 BMIMA 132       0.611   4.039  51.659  1.00  0.00      A    N
ATOM   4588  C1  BMIMA 132       0.109   5.194  52.004  1.00  0.00      A    C
ATOM   4589  H1  BMIMA 132       0.454   5.752  52.847  1.00  0.00      A    H
ATOM   4590  C2  BMIMA 132      -0.741   4.687  50.023  1.00  0.00      A    C
ATOM   4591  H2  BMIMA 132      -1.341   4.832  49.152  1.00  0.00      A    H
ATOM   4592  C21 BMIMA 132       0.007   3.613  50.449  1.00  0.00      A    C
ATOM   4593  H21 BMIMA 132       0.166   2.666  49.982  1.00  0.00      A    H
ATOM   4594  C3  BMIMA 132      -0.970   7.149  51.023  1.00  0.00      A    C
ATOM   4595  H3  BMIMA 132      -1.936   7.218  50.544  1.00  0.00      A    H
ATOM   4596  H31 BMIMA 132      -1.133   7.527  52.021  1.00  0.00      A    H
ATOM   4597  H32 BMIMA 132      -0.231   7.806  50.589  1.00  0.00      A    H
ATOM   4598  C4  BMIMA 132       1.626   3.308  52.374  1.00  0.00      A    C
ATOM   4599  H4  BMIMA 132       2.018   4.008  53.097  1.00  0.00      A    H
ATOM   4600  H41 BMIMA 132       2.407   3.133  51.649  1.00  0.00      A    H
ATOM   4601  C5  BMIMA 132       1.273   2.019  53.009  1.00  0.00      A    C
ATOM   4602  H5  BMIMA 132       2.205   1.663  53.440  1.00  0.00      A    H
ATOM   4603  H51 BMIMA 132       0.523   2.184  53.778  1.00  0.00      A    H
ATOM   4604  C51 BMIMA 132       0.809   0.824  52.125  1.00  0.00      A    C
ATOM   4605  H52 BMIMA 132      -0.014   1.191  51.516  1.00  0.00      A    H
ATOM   4606  H53 BMIMA 132       1.618   0.502  51.474  1.00  0.00      A    H
ATOM   4607  C6  BMIMA 132       0.471  -0.323  53.055  1.00  0.00      A    C
ATOM   4608  H6  BMIMA 132       0.009  -1.077  52.429  1.00  0.00      A    H
ATOM   4609  H61 BMIMA 132       1.291  -0.780  53.598  1.00  0.00      A    H
ATOM   4610  H62 BMIMA 132      -0.256  -0.064  53.817  1.00  0.00      A    H
ATOM   4621  N1  BMIMA 133      28.256  44.147  41.297  1.00  0.00      A    N
ATOM   4622  N11 BMIMA 133      28.205  44.683  39.202  1.00  0.00      A    N
ATOM   4623  C1  BMIMA 133      28.615  45.041  40.386  1.00  0.00      A    C
ATOM   4624  H1  BMIMA 133      29.203  45.918  40.553  1.00  0.00      A    H
ATOM   4625  C2  BMIMA 133      27.413  43.243  40.645  1.00  0.00      A    C
ATOM   4626  H2  BMIMA 133      26.988  42.420  41.178  1.00  0.00      A    H
ATOM   4627  C21 BMIMA 133      27.452  43.512  39.361  1.00  0.00      A    C
ATOM   4628  H21 BMIMA 133      27.029  43.002  38.524  1.00  0.00      A    H
ATOM   4629  C3  BMIMA 133      28.640  44.218  42.696  1.00  0.00      A    C
ATOM   4630  H3  BMIMA 133      27.851  43.751  43.267  1.00  0.00      A    H
ATOM   4631  H31 BMIMA 133      29.574  43.678  42.737  1.00  0.00      A    H
ATOM   4632  H32 BMIMA 133      28.637  45.254  43.002  1.00  0.00      A    H
ATOM   4633  C4  BMIMA 133      28.565  45.286  37.835  1.00  0.00      A    C
ATOM   4634  H4  BMIMA 133      28.780  46.338  37.954  1.00  0.00      A    H
ATOM   4635  H41 BMIMA 133      27.671  45.193  37.235  1.00  0.00      A    H
ATOM   4636  C5  BMIMA 133      29.783  44.569  37.228  1.00  0.00      A    C
ATOM   4637  H5  BMIMA 133      29.722  44.621  36.143  1.00  0.00      A    H
ATOM   4638  H51 BMIMA 133      30.663  45.031  37.669  1.00  0.00      A    H
ATOM   4639  C51 BMIMA 133      29.888  43.088  37.581  1.00  0.00      A    C
ATOM   4640  H52 BMIMA 133      30.134  42.889  38.621  1.00  0.00      A    H
ATOM   4641  H53 BMIMA 133      29.016  42.505  37.298  1.00  0.00      A    H
ATOM   4642  C6  BMIMA 133      31.052  42.380  36.869  1.00  0.00      A    C
ATOM   4643  H6  BMIMA 133      31.972  42.942  36.987  1.00  0.00      A    H
ATOM   4644  H61 BMIMA 133      31.119  41.401  37.331  1.00  0.00      A    H
ATOM   4645  H62 BMIMA 133      31.004  42.299  35.790  1.00  0.00      A    H
ATOM   4656  N1  BMIMA 134      41.942  54.323  48.204  1.00  0.00      A    N
ATOM   4657  N11 BMIMA 134      40.467  52.753  48.518  1.00  0.00      A    N
ATOM   4658  C1  BMIMA 134      40.640  54.073  48.494  1.00  0.00      A    C
ATOM   4659  H1  BMIMA 134      39.875  54.814  48.577  1.00  0.00      A    H
ATOM   4660  C2  BMIMA 134      42.541  53.126  47.868  1.00  0.00      A    C
ATOM   4661  H2  BMIMA 134      43.556  53.064  47.542  1.00  0.00      A    H
ATOM   4662  C21 BMIMA 134      41.599  52.157  48.075  1.00  0.00      A    C
ATOM   4663  H21 BMIMA 134      41.536  51.129  47.793  1.00  0.00      A    H
ATOM   4664  C3  BMIMA 134      42.526  55.598  48.354  1.00  0.00      A    C
ATOM   4665  H3  BMIMA 134      42.977  55.941  47.435  1.00  0.00      A    H
ATOM   4666  H31 BMIMA 134      41.786  56.339  48.616  1.00  0.00      A    H
ATOM   4667  H32 BMIMA 134      43.211  55.541  49.188  1.00  0.00      A    H
ATOM   4668  C4  BMIMA 134      39.131  52.065  48.401  1.00  0.00      A    C
ATOM   4669  H4  BMIMA 134      39.019  51.732  47.380  1.00  0.00      A    H
ATOM   4670  H41 BMIMA 134      38.411  52.853  48.567  1.00  0.00      A    H
ATOM   4671  C5  BMIMA 134      38.895  50.903  49.322  1.00  0.00      A    C
ATOM   4672  H5  BMIMA 134      37.990  50.339  49.112  1.00  0.00      A    H
ATOM   4673  H51 BMIMA 134      39.672  50.143  49.326  1.00  0.00      A    H
ATOM   4674  C51 BMIMA 134      38.914  51.246  50.823  1.00  0.00      A    C
ATOM   4675  H52 BMIMA 134      39.928  51.604  50.985  1.00  0.00      A    H
ATOM   4676  H53 BMIMA 134      38.286  52.087  51.103  1.00  0.00      A    H
ATOM   4677  C6  BMIMA 134      38.636  50.053  51.704  1.00  0.00      A    C
ATOM   4678  H6  BMIMA 134      38.190  50.410  52.625  1.00  0.00      A    H
ATOM   4679  H61 BMIMA 134      37.821  49.479  51.278  1.00  0.00      A    H
ATOM   4680  H62 BMIMA 134      39.505  49.406  51.738  1.00  0.00      A    H
ATOM   4691  N1  BMIMA 135      21.116  19.499  38.703  1.00  0.00      A    N
ATOM   4692  N11 BMIMA 135      21.315  18.600  40.705  1.00  0.00      A    N
ATOM   4693  C1  BMIMA 135      21.648  19.604  39.913  1.00  0.00      A    C
ATOM   4694  H1  BMIMA 135      22.272  20.428  40.186  1.00  0.00      A    H
ATOM   4695  C2  BMIMA 135      20.316  18.347  38.766  1.00  0.00      A    C
ATOM   4696  H2  BMIMA 135      19.785  18.001  37.907  1.00  0.00      A    H
ATOM   4697  C21 BMIMA 135      20.677  17.741  39.903  1.00  0.00      A    C
ATOM   4698  H21 BMIMA 135      20.427  16.791  40.323  1.00  0.00      A    H
ATOM   4699  C3  BMIMA 135      21.198  20.493  37.660  1.00  0.00      A    C
ATOM   4700  H3  BMIMA 135      21.518  20.052  36.727  1.00  0.00      A    H
ATOM   4701  H31 BMIMA 135      20.209  20.919  37.583  1.00  0.00      A    H
ATOM   4702  H32 BMIMA 135      21.970  21.197  37.935  1.00  0.00      A    H
ATOM   4703  C4  BMIMA 135      21.589  18.508  42.129  1.00  0.00      A    C
ATOM   4704  H4  BMIMA 135      22.440  19.155  42.279  1.00  0.00      A    H
ATOM   4705  H41 BMIMA 135      21.871  17.479  42.302  1.00  0.00      A    H
ATOM   4706  C5  BMIMA 135      20.501  19.023  43.124  1.00  0.00      A    C
ATOM   4707  H5  BMIMA 135      20.803  18.796  44.143  1.00  0.00      A    H
ATOM   4708  H51 BMIMA 135      20.494  20.109  43.080  1.00  0.00      A    H
ATOM   4709  C51 BMIMA 135      19.116  18.426  42.934  1.00  0.00      A    C
ATOM   4710  H52 BMIMA 135      18.740  18.538  41.920  1.00  0.00      A    H
ATOM   4711  H53 BMIMA 135      19.097  17.380  43.228  1.00  0.00      A    H
ATOM   4712  C6  BMIMA 135      18.035  19.015  43.835  1.00  0.00      A    C
ATOM   4713  H6  BMIMA 135      18.327  18.881  44.871  1.00  0.00      A    H
ATOM   4714  H61 BMIMA 135      17.914  20.089  43.745  1.00  0.00      A    H
ATOM   4715  H62 BMIMA 135      17.111  18.462  43.714  1.00  0.00      A    H
ATOM   4726  N1  BMIMA 136      43.976  40.479  33.039  1.00  0.00      A    N
ATOM   4727  N11 BMIMA 136      42.511  40.522  31.458  1.00  0.00      A    N
ATOM   4728  C1  BMIMA 136      42.705  40.297  32.749  1.00  0.00      A    C
ATOM   4729  H1  BMIMA 136      42.008  39.809  33.395  1.00  0.00      A    H
ATOM   4730  C2  BMIMA 136      44.533  41.084  31.923  1.00  0.00      A    C
ATOM   4731  H2  BMIMA 136      45.515  41.501  31.956  1.00  0.00      A    H
ATOM   4732  C21 BMIMA 136      43.651  41.087  30.948  1.00  0.00      A    C
ATOM   4733  H21 BMIMA 136      43.804  41.622  30.037  1.00  0.00      A    H
ATOM   4734  C3  BMIMA 136      44.618  40.246  34.312  1.00  0.00      A    C
ATOM   4735  H3  BMIMA 136      45.623  40.642  34.296  1.00  0.00      A    H
ATOM   4736  H31 BMIMA 136      43.977  40.696  35.056  1.00  0.00      A    H
ATOM   4737  H32 BMIMA 136      44.624  39.167  34.329  1.00  0.00      A    H
ATOM   4738  C4  BMIMA 136      41.266  40.418  30.729  1.00  0.00      A    C
ATOM   4739  H4  BMIMA 136      41.046  41.391  30.316  1.00  0.00      A    H
ATOM   4740  H41 BMIMA 136      40.542  40.226  31.506  1.00  0.00      A    H
ATOM   4741  C5  BMIMA 136      41.449  39.264  29.715  1.00  0.00      A    C
ATOM   4742  H5  BMIMA 136      40.440  38.945  29.465  1.00  0.00      A    H
ATOM   4743  H51 BMIMA 136      41.817  39.742  28.811  1.00  0.00      A    H
ATOM   4744  C51 BMIMA 136      42.345  38.050  30.171  1.00  0.00      A    C
ATOM   4745  H52 BMIMA 136      43.394  38.325  30.254  1.00  0.00      A    H
ATOM   4746  H53 BMIMA 136      42.008  37.708  31.146  1.00  0.00      A    H
ATOM   4747  C6  BMIMA 136      42.116  36.840  29.292  1.00  0.00      A    C
ATOM   4748  H6  BMIMA 136      42.389  35.992  29.910  1.00  0.00      A    H
ATOM   4749  H61 BMIMA 136      41.061  36.709  29.080  1.00  0.00      A    H
ATOM   4750  H62 BMIMA 136      42.734  36.695  28.414  1.00  0.00      A    H
ATOM   4761  N1  BMIMA 137      32.882   5.332  38.124  1.00  0.00      A    N
ATOM   4762  N11 BMIMA 137      34.413   5.093  39.796  1.00  0.00      A    N
ATOM   4763  C1  BMIMA 137      33.172   5.499  39.436  1.00  0.00      A    C
ATOM   4764  H1  BMIMA 137      32.433   5.868  40.115  1.00  0.00      A    H
ATOM   4765  C2  BMIMA 137      34.039   4.849  37.618  1.00  0.00      A    C
ATOM   4766  H2  BMIMA 137      34.118   4.640  36.573  1.00  0.00      A    H
ATOM   4767  C21 BMIMA 137      35.002   4.714  38.645  1.00  0.00      A    C
ATOM   4768  H21 BMIMA 137      35.977   4.287  38.550  1.00  0.00      A    H
ATOM   4769  C3  BMIMA 137      31.676   5.572  37.468  1.00  0.00      A    C
ATOM   4770  H3  BMIMA 137      31.377   4.675  36.946  1.00  0.00      A    H
ATOM   4771  H31 BMIMA 137      30.994   5.861  38.254  1.00  0.00      A    H
ATOM   4772  H32 BMIMA 137      31.794   6.398  36.781  1.00  0.00      A    H
ATOM   4773  C4  BMIMA 137      35.007   5.108  41.176  1.00  0.00      A    C
ATOM   4774  H4  BMIMA 137      34.398   5.854  41.664  1.00  0.00      A    H
ATOM   4775  H41 BMIMA 137      36.011   5.486  41.054  1.00  0.00      A    H
ATOM   4776  C5  BMIMA 137      34.997   3.791  42.012  1.00  0.00      A    C
ATOM   4777  H5  BMIMA 137      36.020   3.424  42.052  1.00  0.00      A    H
ATOM   4778  H51 BMIMA 137      34.600   3.907  43.018  1.00  0.00      A    H
ATOM   4779  C51 BMIMA 137      34.214   2.714  41.345  1.00  0.00      A    C
ATOM   4780  H52 BMIMA 137      33.152   2.948  41.321  1.00  0.00      A    H
ATOM   4781  H53 BMIMA 137      34.494   2.613  40.300  1.00  0.00      A    H
ATOM   4782  C6  BMIMA 137      34.487   1.337  42.020  1.00  0.00      A    C
ATOM   4783  H6  BMIMA 137      35.547   1.109  42.024  1.00  0.00      A    H
ATOM   4784  H61 BMIMA 137      33.961   1.272  42.965  1.00  0.00      A    H
ATOM   4785  H62 BMIMA 137      34.116   0.621  41.295  1.00  0.00      A    H
ATOM   4796  N1  BMIMA 138      34.418  56.106   4.438  1.00  0.00      A    N
ATOM   4797  N11 BMIMA 138      34.802  54.295   3.265  1.00  0.00      A    N
ATOM   4798  C1  BMIMA 138      33.857  55.077   3.851  1.00  0.00      A    C
ATOM   4799  H1  BMIMA 138      32.791  55.032   3.929  1.00  0.00      A    H
ATOM   4800  C2  BMIMA 138      35.699  56.093   3.976  1.00  0.00      A    C
ATOM   4801  H2  BMIMA 138      36.346  56.892   4.265  1.00  0.00      A    H
ATOM   4802  C21 BMIMA 138      35.991  54.964   3.407  1.00  0.00      A    C
ATOM   4803  H21 BMIMA 138      36.961  54.614   3.131  1.00  0.00      A    H
ATOM   4804  C3  BMIMA 138      33.675  57.204   5.076  1.00  0.00      A    C
ATOM   4805  H3  BMIMA 138      33.999  57.193   6.106  1.00  0.00      A    H
ATOM   4806  H31 BMIMA 138      33.927  58.191   4.718  1.00  0.00      A    H
ATOM   4807  H32 BMIMA 138      32.606  57.053   5.094  1.00  0.00      A    H
ATOM   4808  C4  BMIMA 138      34.585  52.975   2.713  1.00  0.00      A    C
ATOM   4809  H4  BMIMA 138      34.909  53.025   1.684  1.00  0.00      A    H
ATOM   4810  H41 BMIMA 138      33.509  52.886   2.667  1.00  0.00      A    H
ATOM   4811  C5  BMIMA 138      35.251  51.776   3.469  1.00  0.00      A    C
ATOM   4812  H5  BMIMA 138      36.175  52.100   3.941  1.00  0.00      A    H
ATOM   4813  H51 BMIMA 138      34.533  51.337   4.157  1.00  0.00      A    H
ATOM   4814  C51 BMIMA 138      35.690  50.711   2.499  1.00  0.00      A    C
ATOM   4815  H52 BMIMA 138      34.772  50.471   1.969  1.00  0.00      A    H
ATOM   4816  H53 BMIMA 138      36.372  51.116   1.756  1.00  0.00      A    H
ATOM   4817  C6  BMIMA 138      36.124  49.457   3.281  1.00  0.00      A    C
ATOM   4818  H6  BMIMA 138      37.098  49.496   3.756  1.00  0.00      A    H
ATOM   4819  H61 BMIMA 138      35.395  49.093   3.996  1.00  0.00      A    H
ATOM   4820  H62 BMIMA 138      36.232  48.636   2.581  1.00  0.00      A    H
ATOM   4831  N1  BMIMA 139       6.139  54.698  48.455  1.00  0.00      A    N
ATOM   4832  N11 BMIMA 139       5.484  55.153  50.430  1.00  0.00      A    N
ATOM   4833  C1  BMIMA 139       5.327  54.355  49.405  1.00  0.00      A    C
ATOM   4834  H1  BMIMA 139       4.572  53.635  49.171  1.00  0.00      A    H
ATOM   4835  C2  BMIMA 139       6.921  55.720  48.907  1.00  0.00      A    C
ATOM   4836  H2  BMIMA 139       7.664  56.232  48.335  1.00  0.00      A    H
ATOM   4837  C21 BMIMA 139       6.619  55.921  50.204  1.00  0.00      A    C
ATOM   4838  H21 BMIMA 139       7.001  56.607  50.929  1.00  0.00      A    H
ATOM   4839  C3  BMIMA 139       6.037  54.205  47.113  1.00  0.00      A    C
ATOM   4840  H3  BMIMA 139       5.618  55.139  46.769  1.00  0.00      A    H
ATOM   4841  H31 BMIMA 139       7.014  53.979  46.714  1.00  0.00      A    H
ATOM   4842  H32 BMIMA 139       5.341  53.380  47.083  1.00  0.00      A    H
ATOM   4843  C4  BMIMA 139       4.631  55.175  51.610  1.00  0.00      A    C
ATOM   4844  H4  BMIMA 139       3.597  55.137  51.301  1.00  0.00      A    H
ATOM   4845  H41 BMIMA 139       4.899  56.138  52.019  1.00  0.00      A    H
ATOM   4846  C5  BMIMA 139       4.827  54.161  52.672  1.00  0.00      A    C
ATOM   4847  H5  BMIMA 139       4.490  54.637  53.589  1.00  0.00      A    H
ATOM   4848  H51 BMIMA 139       4.158  53.355  52.382  1.00  0.00      A    H
ATOM   4849  C51 BMIMA 139       6.207  53.536  52.687  1.00  0.00      A    C
ATOM   4850  H52 BMIMA 139       6.435  53.089  51.723  1.00  0.00      A    H
ATOM   4851  H53 BMIMA 139       6.856  54.389  52.871  1.00  0.00      A    H
ATOM   4852  C6  BMIMA 139       6.442  52.537  53.800  1.00  0.00      A    C
ATOM   4853  H6  BMIMA 139       6.123  52.915  54.765  1.00  0.00      A    H
ATOM   4854  H61 BMIMA 139       6.003  51.567  53.599  1.00  0.00      A    H
ATOM   4855  H62 BMIMA 139       7.476  52.249  53.950  1.00  0.00      A    H
ATOM   4866  N1  BMIMA 140      22.788   4.549  48.872  1.00  0.00      A    N
ATOM   4867  N11 BMIMA 140      22.948   6.284  50.162  1.00  0.00      A    N
ATOM   4868  C1  BMIMA 140      22.600   5.875  48.969  1.00  0.00      A    C
ATOM   4869  H1  BMIMA 140      22.170   6.546  48.257  1.00  0.00      A    H
ATOM   4870  C2  BMIMA 140      23.271   4.132  50.124  1.00  0.00      A    C
ATOM   4871  H2  BMIMA 140      23.537   3.128  50.374  1.00  0.00      A    H
ATOM   4872  C21 BMIMA 140      23.350   5.215  50.886  1.00  0.00      A    C
ATOM   4873  H21 BMIMA 140      23.522   5.279  51.938  1.00  0.00      A    H
ATOM   4874  C3  BMIMA 140      22.404   3.689  47.720  1.00  0.00      A    C
ATOM   4875  H3  BMIMA 140      22.959   2.768  47.814  1.00  0.00      A    H
ATOM   4876  H31 BMIMA 140      21.353   3.443  47.741  1.00  0.00      A    H
ATOM   4877  H32 BMIMA 140      22.617   4.265  46.831  1.00  0.00      A    H
ATOM   4878  C4  BMIMA 140      22.686   7.647  50.737  1.00  0.00      A    C
ATOM   4879  H4  BMIMA 140      22.172   7.423  51.660  1.00  0.00      A    H
ATOM   4880  H41 BMIMA 140      22.011   8.093  50.021  1.00  0.00      A    H
ATOM   4881  C5  BMIMA 140      23.929   8.494  50.990  1.00  0.00      A    C
ATOM   4882  H5  BMIMA 140      24.705   7.868  51.423  1.00  0.00      A    H
ATOM   4883  H51 BMIMA 140      24.373   8.918  50.093  1.00  0.00      A    H
ATOM   4884  C51 BMIMA 140      23.640   9.713  51.866  1.00  0.00      A    C
ATOM   4885  H52 BMIMA 140      22.909  10.392  51.435  1.00  0.00      A    H
ATOM   4886  H53 BMIMA 140      23.262   9.340  52.815  1.00  0.00      A    H
ATOM   4887  C6  BMIMA 140      24.970  10.554  52.091  1.00  0.00      A    C
ATOM   4888  H6  BMIMA 140      24.642  11.314  52.792  1.00  0.00      A    H
ATOM   4889  H61 BMIMA 140      25.650   9.881  52.601  1.00  0.00      A    H
ATOM   4890  H62 BMIMA 140      25.236  10.944  51.116  1.00  0.00      A    H
ATOM   4901  N1  BMIMA 141      55.069  51.547  24.333  1.00  0.00      A    N
ATOM   4902  N11 BMIMA 141      52.901  51.730  24.051  1.00  0.00      A    N
ATOM   4903  C1  BMIMA 141      54.046  52.371  24.093  1.00  0.00      A    C
ATOM   4904  H1  BMIMA 141      54.078  53.432  23.969  1.00  0.00      A    H
ATOM   4905  C2  BMIMA 141      54.542  50.280  24.271  1.00  0.00      A    C
ATOM   4906  H2  BMIMA 141      55.224  49.458  24.263  1.00  0.00      A    H
ATOM   4907  C21 BMIMA 141      53.174  50.391  24.083  1.00  0.00      A    C
ATOM   4908  H21 BMIMA 141      52.395  49.690  23.876  1.00  0.00      A    H
ATOM   4909  C3  BMIMA 141      56.491  51.920  24.297  1.00  0.00      A    C
ATOM   4910  H3  BMIMA 141      56.802  52.208  25.290  1.00  0.00      A    H
ATOM   4911  H31 BMIMA 141      57.169  51.140  23.981  1.00  0.00      A    H
ATOM   4912  H32 BMIMA 141      56.502  52.789  23.656  1.00  0.00      A    H
ATOM   4913  C4  BMIMA 141      51.567  52.255  24.000  1.00  0.00      A    C
ATOM   4914  H4  BMIMA 141      51.049  51.848  23.145  1.00  0.00      A    H
ATOM   4915  H41 BMIMA 141      51.686  53.320  23.863  1.00  0.00      A    H
ATOM   4916  C5  BMIMA 141      50.915  52.091  25.352  1.00  0.00      A    C
ATOM   4917  H5  BMIMA 141      51.542  52.101  26.240  1.00  0.00      A    H
ATOM   4918  H51 BMIMA 141      50.194  52.902  25.422  1.00  0.00      A    H
ATOM   4919  C51 BMIMA 141      50.150  50.773  25.406  1.00  0.00      A    C
ATOM   4920  H52 BMIMA 141      49.468  50.748  24.559  1.00  0.00      A    H
ATOM   4921  H53 BMIMA 141      50.816  49.927  25.255  1.00  0.00      A    H
ATOM   4922  C6  BMIMA 141      49.362  50.600  26.749  1.00  0.00      A    C
ATOM   4923  H6  BMIMA 141      49.928  50.856  27.638  1.00  0.00      A    H
ATOM   4924  H61 BMIMA 141      48.704  51.457  26.660  1.00  0.00      A    H
ATOM   4925  H62 BMIMA 141      48.748  49.715  26.871  1.00  0.00      A    H
ATOM   4936  N1  BMIMA 142      45.424  42.006  27.128  1.00  0.00      A    N
ATOM   4937  N11 BMIMA 142      46.101  40.003  27.375  1.00  0.00      A    N
ATOM   4938  C1  BMIMA 142      46.461  41.257  27.416  1.00  0.00      A    C
ATOM   4939  H1  BMIMA 142      47.439  41.655  27.579  1.00  0.00      A    H
ATOM   4940  C2  BMIMA 142      44.284  41.238  27.170  1.00  0.00      A    C
ATOM   4941  H2  BMIMA 142      43.309  41.660  27.066  1.00  0.00      A    H
ATOM   4942  C21 BMIMA 142      44.760  40.006  27.273  1.00  0.00      A    C
ATOM   4943  H21 BMIMA 142      44.175  39.115  27.205  1.00  0.00      A    H
ATOM   4944  C3  BMIMA 142      45.354  43.475  27.085  1.00  0.00      A    C
ATOM   4945  H3  BMIMA 142      46.237  43.792  26.550  1.00  0.00      A    H
ATOM   4946  H31 BMIMA 142      44.436  43.828  26.640  1.00  0.00      A    H
ATOM   4947  H32 BMIMA 142      45.259  43.861  28.089  1.00  0.00      A    H
ATOM   4948  C4  BMIMA 142      47.024  38.853  27.518  1.00  0.00      A    C
ATOM   4949  H4  BMIMA 142      46.772  38.232  28.365  1.00  0.00      A    H
ATOM   4950  H41 BMIMA 142      47.986  39.289  27.745  1.00  0.00      A    H
ATOM   4951  C5  BMIMA 142      47.223  37.883  26.327  1.00  0.00      A    C
ATOM   4952  H5  BMIMA 142      48.258  37.595  26.162  1.00  0.00      A    H
ATOM   4953  H51 BMIMA 142      46.800  36.949  26.686  1.00  0.00      A    H
ATOM   4954  C51 BMIMA 142      46.537  38.346  25.029  1.00  0.00      A    C
ATOM   4955  H52 BMIMA 142      45.523  38.619  25.311  1.00  0.00      A    H
ATOM   4956  H53 BMIMA 142      46.978  39.253  24.623  1.00  0.00      A    H
ATOM   4957  C6  BMIMA 142      46.592  37.257  23.949  1.00  0.00      A    C
ATOM   4958  H6  BMIMA 142      46.620  36.282  24.421  1.00  0.00      A    H
ATOM   4959  H61 BMIMA 142      45.639  37.289  23.434  1.00  0.00      A    H
ATOM   4960  H62 BMIMA 142      47.526  37.353  23.406  1.00  0.00      A    H
ATOM   4971  N1  BMIMA 143      44.227  41.456  14.181  1.00  0.00      A    N
ATOM   4972  N11 BMIMA 143      44.029  43.316  15.173  1.00  0.00      A    N
ATOM   4973  C1  BMIMA 143      43.431  42.176  14.886  1.00  0.00      A    C
ATOM   4974  H1  BMIMA 143      42.484  41.812  15.221  1.00  0.00      A    H
ATOM   4975  C2  BMIMA 143      45.409  42.124  14.034  1.00  0.00      A    C
ATOM   4976  H2  BMIMA 143      46.174  41.646  13.463  1.00  0.00      A    H
ATOM   4977  C21 BMIMA 143      45.243  43.265  14.672  1.00  0.00      A    C
ATOM   4978  H21 BMIMA 143      45.828  44.154  14.762  1.00  0.00      A    H
ATOM   4979  C3  BMIMA 143      43.970  40.173  13.648  1.00  0.00      A    C
ATOM   4980  H3  BMIMA 143      42.939  39.886  13.791  1.00  0.00      A    H
ATOM   4981  H31 BMIMA 143      44.052  40.263  12.575  1.00  0.00      A    H
ATOM   4982  H32 BMIMA 143      44.646  39.385  13.946  1.00  0.00      A    H
ATOM   4983  C4  BMIMA 143      43.437  44.368  16.023  1.00  0.00      A    C
ATOM   4984  H4  BMIMA 143      42.374  44.203  15.932  1.00  0.00      A    H
ATOM   4985  H41 BMIMA 143      43.619  45.238  15.410  1.00  0.00      A    H
ATOM   4986  C5  BMIMA 143      43.903  44.559  17.412  1.00  0.00      A    C
ATOM   4987  H5  BMIMA 143      43.596  43.669  17.955  1.00  0.00      A    H
ATOM   4988  H51 BMIMA 143      44.975  44.705  17.526  1.00  0.00      A    H
ATOM   4989  C51 BMIMA 143      43.186  45.679  18.085  1.00  0.00      A    C
ATOM   4990  H52 BMIMA 143      43.925  46.423  17.800  1.00  0.00      A    H
ATOM   4991  H53 BMIMA 143      42.297  45.946  17.520  1.00  0.00      A    H
ATOM   4992  C6  BMIMA 143      43.005  45.546  19.549  1.00  0.00      A    C
ATOM   4993  H6  BMIMA 143      42.340  44.757  19.882  1.00  0.00      A    H
ATOM   4994  H61 BMIMA 143      43.978  45.447  20.017  1.00  0.00      A    H
ATOM   4995  H62 BMIMA 143      42.489  46.422  19.926  1.00  0.00      A    H
ATOM   5006  N1  BMIMA 144      12.700  17.686  19.804  1.00  0.00      A    N
ATOM   5007  N11 BMIMA 144      10.744  18.141  20.570  1.00  0.00      A    N
ATOM   5008  C1  BMIMA 144      11.892  17.651  20.871  1.00  0.00      A    C
ATOM   5009  H1  BMIMA 144      12.202  17.268  21.820  1.00  0.00      A    H
ATOM   5010  C2  BMIMA 144      11.936  18.200  18.753  1.00  0.00      A    C
ATOM   5011  H2  BMIMA 144      12.312  18.208  17.754  1.00  0.00      A    H
ATOM   5012  C21 BMIMA 144      10.677  18.362  19.177  1.00  0.00      A    C
ATOM   5013  H21 BMIMA 144       9.771  18.738  18.756  1.00  0.00      A    H
ATOM   5014  C3  BMIMA 144      14.078  17.110  19.631  1.00  0.00      A    C
ATOM   5015  H3  BMIMA 144      14.565  16.958  20.583  1.00  0.00      A    H
ATOM   5016  H31 BMIMA 144      13.991  16.263  18.966  1.00  0.00      A    H
ATOM   5017  H32 BMIMA 144      14.722  17.847  19.175  1.00  0.00      A    H
ATOM   5018  C4  BMIMA 144       9.600  18.272  21.523  1.00  0.00      A    C
ATOM   5019  H4  BMIMA 144       8.936  19.060  21.200  1.00  0.00      A    H
ATOM   5020  H41 BMIMA 144      10.179  18.628  22.363  1.00  0.00      A    H
ATOM   5021  C5  BMIMA 144       8.924  16.947  21.841  1.00  0.00      A    C
ATOM   5022  H5  BMIMA 144       8.105  16.810  21.139  1.00  0.00      A    H
ATOM   5023  H51 BMIMA 144       9.684  16.171  21.886  1.00  0.00      A    H
ATOM   5024  C51 BMIMA 144       8.327  16.915  23.209  1.00  0.00      A    C
ATOM   5025  H52 BMIMA 144       9.134  17.123  23.907  1.00  0.00      A    H
ATOM   5026  H53 BMIMA 144       7.587  17.706  23.303  1.00  0.00      A    H
ATOM   5027  C6  BMIMA 144       7.799  15.533  23.580  1.00  0.00      A    C
ATOM   5028  H6  BMIMA 144       7.003  15.261  22.896  1.00  0.00      A    H
ATOM   5029  H61 BMIMA 144       8.623  14.835  23.671  1.00  0.00      A    H
ATOM   5030  H62 BMIMA 144       7.380  15.562  24.579  1.00  0.00      A    H
ATOM   5041  N1  BMIMA 145      18.095  40.574  12.698  1.00  0.00      A    N
ATOM   5042  N11 BMIMA 145      16.483  39.186  12.602  1.00  0.00      A    N
ATOM   5043  C1  BMIMA 145      17.468  39.647  13.372  1.00  0.00      A    C
ATOM   5044  H1  BMIMA 145      17.712  39.316  14.359  1.00  0.00      A    H
ATOM   5045  C2  BMIMA 145      17.614  40.594  11.418  1.00  0.00      A    C
ATOM   5046  H2  BMIMA 145      18.030  41.261  10.696  1.00  0.00      A    H
ATOM   5047  C21 BMIMA 145      16.672  39.664  11.292  1.00  0.00      A    C
ATOM   5048  H21 BMIMA 145      16.179  39.387  10.386  1.00  0.00      A    H
ATOM   5049  C3  BMIMA 145      19.189  41.397  13.223  1.00  0.00      A    C
ATOM   5050  H3  BMIMA 145      19.423  41.132  14.243  1.00  0.00      A    H
ATOM   5051  H31 BMIMA 145      20.053  41.272  12.587  1.00  0.00      A    H
ATOM   5052  H32 BMIMA 145      18.892  42.429  13.108  1.00  0.00      A    H
ATOM   5053  C4  BMIMA 145      15.474  38.128  12.880  1.00  0.00      A    C
ATOM   5054  H4  BMIMA 145      15.995  37.481  13.571  1.00  0.00      A    H
ATOM   5055  H41 BMIMA 145      15.270  37.642  11.937  1.00  0.00      A    H
ATOM   5056  C5  BMIMA 145      14.192  38.654  13.357  1.00  0.00      A    C
ATOM   5057  H5  BMIMA 145      13.440  37.898  13.566  1.00  0.00      A    H
ATOM   5058  H51 BMIMA 145      14.500  39.102  14.298  1.00  0.00      A    H
ATOM   5059  C51 BMIMA 145      13.606  39.642  12.344  1.00  0.00      A    C
ATOM   5060  H52 BMIMA 145      14.355  40.315  11.934  1.00  0.00      A    H
ATOM   5061  H53 BMIMA 145      13.352  39.164  11.402  1.00  0.00      A    H
ATOM   5062  C6  BMIMA 145      12.407  40.393  12.709  1.00  0.00      A    C
ATOM   5063  H6  BMIMA 145      12.521  41.137  13.489  1.00  0.00      A    H
ATOM   5064  H61 BMIMA 145      12.096  40.867  11.785  1.00  0.00      A    H
ATOM   5065  H62 BMIMA 145      11.583  39.727  12.940  1.00  0.00      A    H
ATOM   5076  N1  BMIMA 146      23.291  10.397  45.970  1.00  0.00      A    N
ATOM   5077  N11 BMIMA 146      24.957  10.852  44.716  1.00  0.00      A    N
ATOM   5078  C1  BMIMA 146      24.365   9.935  45.432  1.00  0.00      A    C
ATOM   5079  H1  BMIMA 146      24.809   8.967  45.522  1.00  0.00      A    H
ATOM   5080  C2  BMIMA 146      23.170  11.745  45.679  1.00  0.00      A    C
ATOM   5081  H2  BMIMA 146      22.435  12.389  46.111  1.00  0.00      A    H
ATOM   5082  C21 BMIMA 146      24.220  11.975  44.810  1.00  0.00      A    C
ATOM   5083  H21 BMIMA 146      24.662  12.818  44.327  1.00  0.00      A    H
ATOM   5084  C3  BMIMA 146      22.114   9.681  46.512  1.00  0.00      A    C
ATOM   5085  H3  BMIMA 146      21.641   9.249  45.643  1.00  0.00      A    H
ATOM   5086  H31 BMIMA 146      22.406   8.925  47.226  1.00  0.00      A    H
ATOM   5087  H32 BMIMA 146      21.444  10.437  46.893  1.00  0.00      A    H
ATOM   5088  C4  BMIMA 146      26.168  10.623  43.897  1.00  0.00      A    C
ATOM   5089  H4  BMIMA 146      26.768   9.939  44.480  1.00  0.00      A    H
ATOM   5090  H41 BMIMA 146      26.590  11.615  43.832  1.00  0.00      A    H
ATOM   5091  C5  BMIMA 146      25.976  10.014  42.529  1.00  0.00      A    C
ATOM   5092  H5  BMIMA 146      26.925   9.605  42.191  1.00  0.00      A    H
ATOM   5093  H51 BMIMA 146      25.253   9.275  42.863  1.00  0.00      A    H
ATOM   5094  C51 BMIMA 146      25.476  10.898  41.402  1.00  0.00      A    C
ATOM   5095  H52 BMIMA 146      24.919  11.700  41.880  1.00  0.00      A    H
ATOM   5096  H53 BMIMA 146      26.311  11.434  40.960  1.00  0.00      A    H
ATOM   5097  C6  BMIMA 146      24.661  10.119  40.348  1.00  0.00      A    C
ATOM   5098  H6  BMIMA 146      24.179  10.786  39.642  1.00  0.00      A    H
ATOM   5099  H61 BMIMA 146      25.167   9.376  39.743  1.00  0.00      A    H
ATOM   5100  H62 BMIMA 146      23.762   9.684  40.768  1.00  0.00      A    H
ATOM   5111  N1  BMIMA 147      43.239  51.765  42.441  1.00  0.00      A    N
ATOM   5112  N11 BMIMA 147      42.354  49.793  42.367  1.00  0.00      A    N
ATOM   5113  C1  BMIMA 147      42.536  50.942  41.682  1.00  0.00      A    C
ATOM   5114  H1  BMIMA 147      42.203  51.326  40.742  1.00  0.00      A    H
ATOM   5115  C2  BMIMA 147      43.396  51.147  43.638  1.00  0.00      A    C
ATOM   5116  H2  BMIMA 147      43.871  51.688  44.427  1.00  0.00      A    H
ATOM   5117  C21 BMIMA 147      42.882  49.947  43.614  1.00  0.00      A    C
ATOM   5118  H21 BMIMA 147      42.641  49.287  44.418  1.00  0.00      A    H
ATOM   5119  C3  BMIMA 147      43.703  53.092  42.127  1.00  0.00      A    C
ATOM   5120  H3  BMIMA 147      42.850  53.569  41.667  1.00  0.00      A    H
ATOM   5121  H31 BMIMA 147      43.982  53.640  43.014  1.00  0.00      A    H
ATOM   5122  H32 BMIMA 147      44.522  53.047  41.424  1.00  0.00      A    H
ATOM   5123  C4  BMIMA 147      41.695  48.545  41.898  1.00  0.00      A    C
ATOM   5124  H4  BMIMA 147      41.699  47.927  42.783  1.00  0.00      A    H
ATOM   5125  H41 BMIMA 147      42.181  48.146  41.020  1.00  0.00      A    H
ATOM   5126  C5  BMIMA 147      40.216  48.842  41.600  1.00  0.00      A    C
ATOM   5127  H5  BMIMA 147      40.112  48.861  40.518  1.00  0.00      A    H
ATOM   5128  H51 BMIMA 147      39.609  48.061  42.051  1.00  0.00      A    H
ATOM   5129  C51 BMIMA 147      39.544  50.080  42.225  1.00  0.00      A    C
ATOM   5130  H52 BMIMA 147      39.551  50.071  43.312  1.00  0.00      A    H
ATOM   5131  H53 BMIMA 147      40.019  51.021  41.960  1.00  0.00      A    H
ATOM   5132  C6  BMIMA 147      38.110  50.275  41.892  1.00  0.00      A    C
ATOM   5133  H6  BMIMA 147      37.813  51.223  42.325  1.00  0.00      A    H
ATOM   5134  H61 BMIMA 147      37.881  50.476  40.852  1.00  0.00      A    H
ATOM   5135  H62 BMIMA 147      37.462  49.497  42.282  1.00  0.00      A    H
ATOM   5146  N1  BMIMA 148      18.699  52.388  49.224  1.00  0.00      A    N
ATOM   5147  N11 BMIMA 148      19.384  54.210  48.213  1.00  0.00      A    N
ATOM   5148  C1  BMIMA 148      18.552  53.200  48.243  1.00  0.00      A    C
ATOM   5149  H1  BMIMA 148      17.796  53.013  47.511  1.00  0.00      A    H
ATOM   5150  C2  BMIMA 148      19.690  52.942  50.024  1.00  0.00      A    C
ATOM   5151  H2  BMIMA 148      19.945  52.497  50.961  1.00  0.00      A    H
ATOM   5152  C21 BMIMA 148      20.136  54.093  49.364  1.00  0.00      A    C
ATOM   5153  H21 BMIMA 148      20.968  54.738  49.541  1.00  0.00      A    H
ATOM   5154  C3  BMIMA 148      18.118  51.017  49.396  1.00  0.00      A    C
ATOM   5155  H3  BMIMA 148      18.071  50.895  50.468  1.00  0.00      A    H
ATOM   5156  H31 BMIMA 148      17.111  50.938  49.016  1.00  0.00      A    H
ATOM   5157  H32 BMIMA 148      18.743  50.414  48.753  1.00  0.00      A    H
ATOM   5158  C4  BMIMA 148      19.224  55.319  47.286  1.00  0.00      A    C
ATOM   5159  H4  BMIMA 148      18.958  56.179  47.881  1.00  0.00      A    H
ATOM   5160  H41 BMIMA 148      18.372  55.174  46.638  1.00  0.00      A    H
ATOM   5161  C5  BMIMA 148      20.583  55.546  46.507  1.00  0.00      A    C
ATOM   5162  H5  BMIMA 148      20.383  56.134  45.615  1.00  0.00      A    H
ATOM   5163  H51 BMIMA 148      21.222  56.182  47.113  1.00  0.00      A    H
ATOM   5164  C51 BMIMA 148      21.380  54.249  46.144  1.00  0.00      A    C
ATOM   5165  H52 BMIMA 148      21.780  53.750  47.023  1.00  0.00      A    H
ATOM   5166  H53 BMIMA 148      20.715  53.622  45.555  1.00  0.00      A    H
ATOM   5167  C6  BMIMA 148      22.640  54.521  45.252  1.00  0.00      A    C
ATOM   5168  H6  BMIMA 148      22.325  54.882  44.279  1.00  0.00      A    H
ATOM   5169  H61 BMIMA 148      23.365  55.184  45.711  1.00  0.00      A    H
ATOM   5170  H62 BMIMA 148      23.135  53.577  45.056  1.00  0.00      A    H
ATOM   5181  N1  BMIMA 149      32.880   5.734   2.142  1.00  0.00      A    N
ATOM   5182  N11 BMIMA 149      31.434   4.436   1.182  1.00  0.00      A    N
ATOM   5183  C1  BMIMA 149      32.738   4.724   1.283  1.00  0.00      A    C
ATOM   5184  H1  BMIMA 149      33.511   4.140   0.831  1.00  0.00      A    H
ATOM   5185  C2  BMIMA 149      31.650   6.165   2.397  1.00  0.00      A    C
ATOM   5186  H2  BMIMA 149      31.502   7.102   2.887  1.00  0.00      A    H
ATOM   5187  C21 BMIMA 149      30.733   5.354   1.973  1.00  0.00      A    C
ATOM   5188  H21 BMIMA 149      29.679   5.395   2.140  1.00  0.00      A    H
ATOM   5189  C3  BMIMA 149      34.141   6.305   2.547  1.00  0.00      A    C
ATOM   5190  H3  BMIMA 149      34.895   6.012   1.832  1.00  0.00      A    H
ATOM   5191  H31 BMIMA 149      34.108   7.384   2.511  1.00  0.00      A    H
ATOM   5192  H32 BMIMA 149      34.438   5.936   3.517  1.00  0.00      A    H
ATOM   5193  C4  BMIMA 149      30.854   3.287   0.529  1.00  0.00      A    C
ATOM   5194  H4  BMIMA 149      31.670   2.648   0.226  1.00  0.00      A    H
ATOM   5195  H41 BMIMA 149      30.461   3.728  -0.375  1.00  0.00      A    H
ATOM   5196  C5  BMIMA 149      29.739   2.541   1.262  1.00  0.00      A    C
ATOM   5197  H5  BMIMA 149      29.137   3.379   1.606  1.00  0.00      A    H
ATOM   5198  H51 BMIMA 149      29.172   1.951   0.546  1.00  0.00      A    H
ATOM   5199  C51 BMIMA 149      30.079   1.660   2.425  1.00  0.00      A    C
ATOM   5200  H52 BMIMA 149      30.519   0.772   1.978  1.00  0.00      A    H
ATOM   5201  H53 BMIMA 149      30.824   2.021   3.129  1.00  0.00      A    H
ATOM   5202  C6  BMIMA 149      28.950   1.153   3.325  1.00  0.00      A    C
ATOM   5203  H6  BMIMA 149      29.315   0.603   4.185  1.00  0.00      A    H
ATOM   5204  H61 BMIMA 149      28.301   1.871   3.815  1.00  0.00      A    H
ATOM   5205  H62 BMIMA 149      28.272   0.481   2.810  1.00  0.00      A    H
ATOM   5216  N1  BMIMA 150      46.212   3.826  44.197  1.00  0.00      A    N
ATOM   5217  N11 BMIMA 150      45.943   3.013  46.140  1.00  0.00      A    N
ATOM   5218  C1  BMIMA 150      45.926   4.156  45.449  1.00  0.00      A    C
ATOM   5219  H1  BMIMA 150      45.575   5.112  45.776  1.00  0.00      A    H
ATOM   5220  C2  BMIMA 150      46.613   2.551  44.137  1.00  0.00      A    C
ATOM   5221  H2  BMIMA 150      47.045   2.111  43.265  1.00  0.00      A    H
ATOM   5222  C21 BMIMA 150      46.358   1.993  45.339  1.00  0.00      A    C
ATOM   5223  H21 BMIMA 150      46.646   1.043  45.733  1.00  0.00      A    H
ATOM   5224  C3  BMIMA 150      46.386   4.807  43.064  1.00  0.00      A    C
ATOM   5225  H3  BMIMA 150      47.382   5.210  43.173  1.00  0.00      A    H
ATOM   5226  H31 BMIMA 150      46.356   4.305  42.108  1.00  0.00      A    H
ATOM   5227  H32 BMIMA 150      45.663   5.608  43.069  1.00  0.00      A    H
ATOM   5228  C4  BMIMA 150      45.806   2.814  47.644  1.00  0.00      A    C
ATOM   5229  H4  BMIMA 150      45.396   1.839  47.859  1.00  0.00      A    H
ATOM   5230  H41 BMIMA 150      45.232   3.666  47.979  1.00  0.00      A    H
ATOM   5231  C5  BMIMA 150      47.134   2.874  48.380  1.00  0.00      A    C
ATOM   5232  H5  BMIMA 150      47.133   2.633  49.440  1.00  0.00      A    H
ATOM   5233  H51 BMIMA 150      47.770   2.157  47.867  1.00  0.00      A    H
ATOM   5234  C51 BMIMA 150      47.801   4.262  48.072  1.00  0.00      A    C
ATOM   5235  H52 BMIMA 150      48.094   4.279  47.025  1.00  0.00      A    H
ATOM   5236  H53 BMIMA 150      47.031   5.019  48.202  1.00  0.00      A    H
ATOM   5237  C6  BMIMA 150      49.090   4.395  48.929  1.00  0.00      A    C
ATOM   5238  H6  BMIMA 150      48.913   4.365  49.998  1.00  0.00      A    H
ATOM   5239  H61 BMIMA 150      49.877   3.691  48.682  1.00  0.00      A    H
ATOM   5240  H62 BMIMA 150      49.556   5.360  48.764  1.00  0.00      A    H
ATOM   5251  N1  BMIMA 151      35.094  12.039  13.232  1.00  0.00      A    N
ATOM   5252  N11 BMIMA 151      37.206  11.689  13.655  1.00  0.00      A    N
ATOM   5253  C1  BMIMA 151      35.963  11.263  13.876  1.00  0.00      A    C
ATOM   5254  H1  BMIMA 151      35.694  10.467  14.537  1.00  0.00      A    H
ATOM   5255  C2  BMIMA 151      35.839  12.943  12.507  1.00  0.00      A    C
ATOM   5256  H2  BMIMA 151      35.362  13.646  11.861  1.00  0.00      A    H
ATOM   5257  C21 BMIMA 151      37.160  12.728  12.764  1.00  0.00      A    C
ATOM   5258  H21 BMIMA 151      38.024  13.248  12.412  1.00  0.00      A    H
ATOM   5259  C3  BMIMA 151      33.691  11.858  13.140  1.00  0.00      A    C
ATOM   5260  H3  BMIMA 151      33.388  11.383  12.218  1.00  0.00      A    H
ATOM   5261  H31 BMIMA 151      33.367  11.215  13.944  1.00  0.00      A    H
ATOM   5262  H32 BMIMA 151      33.170  12.790  13.306  1.00  0.00      A    H
ATOM   5263  C4  BMIMA 151      38.435  11.239  14.306  1.00  0.00      A    C
ATOM   5264  H4  BMIMA 151      38.273  10.533  15.106  1.00  0.00      A    H
ATOM   5265  H41 BMIMA 151      38.817  12.157  14.727  1.00  0.00      A    H
ATOM   5266  C5  BMIMA 151      39.380  10.708  13.273  1.00  0.00      A    C
ATOM   5267  H5  BMIMA 151      39.837  11.521  12.715  1.00  0.00      A    H
ATOM   5268  H51 BMIMA 151      40.167  10.116  13.732  1.00  0.00      A    H
ATOM   5269  C51 BMIMA 151      38.655   9.817  12.231  1.00  0.00      A    C
ATOM   5270  H52 BMIMA 151      37.956   9.144  12.721  1.00  0.00      A    H
ATOM   5271  H53 BMIMA 151      38.058  10.537  11.678  1.00  0.00      A    H
ATOM   5272  C6  BMIMA 151      39.546   9.097  11.178  1.00  0.00      A    C
ATOM   5273  H6  BMIMA 151      39.969   8.193  11.602  1.00  0.00      A    H
ATOM   5274  H61 BMIMA 151      39.031   8.716  10.304  1.00  0.00      A    H
ATOM   5275  H62 BMIMA 151      40.472   9.626  10.981  1.00  0.00      A    H
ATOM   5286  N1  BMIMA 152      17.705  34.196  37.079  1.00  0.00      A    N
ATOM   5287  N11 BMIMA 152      19.756  34.155  36.551  1.00  0.00      A    N
ATOM   5288  C1  BMIMA 152      18.683  34.933  36.686  1.00  0.00      A    C
ATOM   5289  H1  BMIMA 152      18.535  35.964  36.447  1.00  0.00      A    H
ATOM   5290  C2  BMIMA 152      18.133  32.928  37.401  1.00  0.00      A    C
ATOM   5291  H2  BMIMA 152      17.544  32.129  37.795  1.00  0.00      A    H
ATOM   5292  C21 BMIMA 152      19.396  32.927  37.115  1.00  0.00      A    C
ATOM   5293  H21 BMIMA 152      20.049  32.084  37.181  1.00  0.00      A    H
ATOM   5294  C3  BMIMA 152      16.375  34.730  37.248  1.00  0.00      A    C
ATOM   5295  H3  BMIMA 152      15.725  33.980  36.822  1.00  0.00      A    H
ATOM   5296  H31 BMIMA 152      16.122  34.892  38.286  1.00  0.00      A    H
ATOM   5297  H32 BMIMA 152      16.225  35.665  36.729  1.00  0.00      A    H
ATOM   5298  C4  BMIMA 152      21.100  34.608  36.240  1.00  0.00      A    C
ATOM   5299  H4  BMIMA 152      21.747  33.775  36.471  1.00  0.00      A    H
ATOM   5300  H41 BMIMA 152      21.368  35.391  36.933  1.00  0.00      A    H
ATOM   5301  C5  BMIMA 152      21.309  35.139  34.835  1.00  0.00      A    C
ATOM   5302  H5  BMIMA 152      21.362  34.321  34.121  1.00  0.00      A    H
ATOM   5303  H51 BMIMA 152      20.499  35.843  34.662  1.00  0.00      A    H
ATOM   5304  C51 BMIMA 152      22.689  35.947  34.787  1.00  0.00      A    C
ATOM   5305  H52 BMIMA 152      22.704  36.417  33.807  1.00  0.00      A    H
ATOM   5306  H53 BMIMA 152      22.800  36.655  35.605  1.00  0.00      A    H
ATOM   5307  C6  BMIMA 152      23.927  35.092  34.920  1.00  0.00      A    C
ATOM   5308  H6  BMIMA 152      24.866  35.631  34.967  1.00  0.00      A    H
ATOM   5309  H61 BMIMA 152      23.841  34.516  35.834  1.00  0.00      A    H
ATOM   5310  H62 BMIMA 152      23.948  34.404  34.083  1.00  0.00      A    H
ATOM   5321  N1  BMIMA 153      34.238  24.220  21.129  1.00  0.00      A    N
ATOM   5322  N11 BMIMA 153      34.480  22.119  21.545  1.00  0.00      A    N
ATOM   5323  C1  BMIMA 153      34.581  23.060  20.629  1.00  0.00      A    C
ATOM   5324  H1  BMIMA 153      34.748  22.850  19.595  1.00  0.00      A    H
ATOM   5325  C2  BMIMA 153      34.074  24.027  22.485  1.00  0.00      A    C
ATOM   5326  H2  BMIMA 153      33.835  24.811  23.170  1.00  0.00      A    H
ATOM   5327  C21 BMIMA 153      34.176  22.685  22.752  1.00  0.00      A    C
ATOM   5328  H21 BMIMA 153      34.136  22.286  23.742  1.00  0.00      A    H
ATOM   5329  C3  BMIMA 153      34.051  25.458  20.454  1.00  0.00      A    C
ATOM   5330  H3  BMIMA 153      34.746  25.510  19.629  1.00  0.00      A    H
ATOM   5331  H31 BMIMA 153      33.031  25.580  20.121  1.00  0.00      A    H
ATOM   5332  H32 BMIMA 153      34.312  26.174  21.219  1.00  0.00      A    H
ATOM   5333  C4  BMIMA 153      34.710  20.705  21.417  1.00  0.00      A    C
ATOM   5334  H4  BMIMA 153      35.183  20.343  22.318  1.00  0.00      A    H
ATOM   5335  H41 BMIMA 153      35.318  20.556  20.537  1.00  0.00      A    H
ATOM   5336  C5  BMIMA 153      33.343  19.913  21.283  1.00  0.00      A    C
ATOM   5337  H5  BMIMA 153      33.560  18.932  20.868  1.00  0.00      A    H
ATOM   5338  H51 BMIMA 153      32.793  19.826  22.217  1.00  0.00      A    H
ATOM   5339  C51 BMIMA 153      32.347  20.560  20.307  1.00  0.00      A    C
ATOM   5340  H52 BMIMA 153      31.937  21.409  20.848  1.00  0.00      A    H
ATOM   5341  H53 BMIMA 153      32.739  20.773  19.316  1.00  0.00      A    H
ATOM   5342  C6  BMIMA 153      31.077  19.671  20.115  1.00  0.00      A    C
ATOM   5343  H6  BMIMA 153      30.494  19.406  20.989  1.00  0.00      A    H
ATOM   5344  H61 BMIMA 153      30.332  20.107  19.460  1.00  0.00      A    H
ATOM   5345  H62 BMIMA 153      31.401  18.758  19.627  1.00  0.00      A    H
ATOM   5356  N1  BMIMA 154      48.797  30.929   9.004  1.00  0.00      A    N
ATOM   5357  N11 BMIMA 154      50.843  30.439   8.581  1.00  0.00      A    N
ATOM   5358  C1  BMIMA 154      49.989  30.793   9.487  1.00  0.00      A    C
ATOM   5359  H1  BMIMA 154      50.203  31.108  10.486  1.00  0.00      A    H
ATOM   5360  C2  BMIMA 154      48.893  30.663   7.633  1.00  0.00      A    C
ATOM   5361  H2  BMIMA 154      47.962  30.688   7.110  1.00  0.00      A    H
ATOM   5362  C21 BMIMA 154      50.112  30.245   7.416  1.00  0.00      A    C
ATOM   5363  H21 BMIMA 154      50.587  29.968   6.500  1.00  0.00      A    H
ATOM   5364  C3  BMIMA 154      47.644  31.240   9.855  1.00  0.00      A    C
ATOM   5365  H3  BMIMA 154      47.940  31.054  10.877  1.00  0.00      A    H
ATOM   5366  H31 BMIMA 154      47.345  32.251   9.620  1.00  0.00      A    H
ATOM   5367  H32 BMIMA 154      46.786  30.629   9.617  1.00  0.00      A    H
ATOM   5368  C4  BMIMA 154      52.230  29.960   8.780  1.00  0.00      A    C
ATOM   5369  H4  BMIMA 154      52.584  29.421   7.913  1.00  0.00      A    H
ATOM   5370  H41 BMIMA 154      52.177  29.353   9.671  1.00  0.00      A    H
ATOM   5371  C5  BMIMA 154      53.195  31.069   8.924  1.00  0.00      A    C
ATOM   5372  H5  BMIMA 154      52.939  31.897   8.268  1.00  0.00      A    H
ATOM   5373  H51 BMIMA 154      53.090  31.330   9.973  1.00  0.00      A    H
ATOM   5374  C51 BMIMA 154      54.610  30.702   8.697  1.00  0.00      A    C
ATOM   5375  H52 BMIMA 154      54.858  29.743   9.145  1.00  0.00      A    H
ATOM   5376  H53 BMIMA 154      54.781  30.594   7.629  1.00  0.00      A    H
ATOM   5377  C6  BMIMA 154      55.555  31.718   9.427  1.00  0.00      A    C
ATOM   5378  H6  BMIMA 154      55.268  31.895  10.458  1.00  0.00      A    H
ATOM   5379  H61 BMIMA 154      56.551  31.334   9.616  1.00  0.00      A    H
ATOM   5380  H62 BMIMA 154      55.636  32.603   8.807  1.00  0.00      A    H
ATOM   5391  N1  BMIMA 155      24.877  46.399  37.214  1.00  0.00      A    N
ATOM   5392  N11 BMIMA 155      25.778  47.692  35.816  1.00  0.00      A    N
ATOM   5393  C1  BMIMA 155      25.322  47.576  37.100  1.00  0.00      A    C
ATOM   5394  H1  BMIMA 155      25.506  48.181  37.962  1.00  0.00      A    H
ATOM   5395  C2  BMIMA 155      24.789  45.864  35.943  1.00  0.00      A    C
ATOM   5396  H2  BMIMA 155      24.348  44.900  35.814  1.00  0.00      A    H
ATOM   5397  C21 BMIMA 155      25.277  46.708  35.058  1.00  0.00      A    C
ATOM   5398  H21 BMIMA 155      25.328  46.640  33.993  1.00  0.00      A    H
ATOM   5399  C3  BMIMA 155      24.565  45.730  38.458  1.00  0.00      A    C
ATOM   5400  H3  BMIMA 155      25.492  45.510  38.968  1.00  0.00      A    H
ATOM   5401  H31 BMIMA 155      24.070  46.521  39.001  1.00  0.00      A    H
ATOM   5402  H32 BMIMA 155      23.894  44.921  38.212  1.00  0.00      A    H
ATOM   5403  C4  BMIMA 155      26.331  48.994  35.251  1.00  0.00      A    C
ATOM   5404  H4  BMIMA 155      25.820  49.708  35.879  1.00  0.00      A    H
ATOM   5405  H41 BMIMA 155      25.998  49.080  34.227  1.00  0.00      A    H
ATOM   5406  C5  BMIMA 155      27.845  49.044  35.476  1.00  0.00      A    C
ATOM   5407  H5  BMIMA 155      28.184  50.064  35.316  1.00  0.00      A    H
ATOM   5408  H51 BMIMA 155      27.944  48.793  36.529  1.00  0.00      A    H
ATOM   5409  C51 BMIMA 155      28.746  48.160  34.568  1.00  0.00      A    C
ATOM   5410  H52 BMIMA 155      28.235  47.211  34.427  1.00  0.00      A    H
ATOM   5411  H53 BMIMA 155      28.831  48.638  33.596  1.00  0.00      A    H
ATOM   5412  C6  BMIMA 155      30.157  47.889  35.181  1.00  0.00      A    C
ATOM   5413  H6  BMIMA 155      30.695  47.439  34.354  1.00  0.00      A    H
ATOM   5414  H61 BMIMA 155      30.656  48.801  35.488  1.00  0.00      A    H
ATOM   5415  H62 BMIMA 155      30.300  47.236  36.034  1.00  0.00      A    H
ATOM   5426  N1  BMIMA 156       2.393  12.172  25.420  1.00  0.00      A    N
ATOM   5427  N11 BMIMA 156       2.822  10.157  24.912  1.00  0.00      A    N
ATOM   5428  C1  BMIMA 156       2.691  11.023  25.908  1.00  0.00      A    C
ATOM   5429  H1  BMIMA 156       2.664  10.723  26.933  1.00  0.00      A    H
ATOM   5430  C2  BMIMA 156       2.300  12.106  24.029  1.00  0.00      A    C
ATOM   5431  H2  BMIMA 156       1.943  12.861  23.363  1.00  0.00      A    H
ATOM   5432  C21 BMIMA 156       2.542  10.829  23.709  1.00  0.00      A    C
ATOM   5433  H21 BMIMA 156       2.488  10.380  22.741  1.00  0.00      A    H
ATOM   5434  C3  BMIMA 156       2.004  13.320  26.287  1.00  0.00      A    C
ATOM   5435  H3  BMIMA 156       2.548  13.337  27.219  1.00  0.00      A    H
ATOM   5436  H31 BMIMA 156       2.143  14.288  25.829  1.00  0.00      A    H
ATOM   5437  H32 BMIMA 156       0.933  13.315  26.426  1.00  0.00      A    H
ATOM   5438  C4  BMIMA 156       3.176   8.700  25.013  1.00  0.00      A    C
ATOM   5439  H4  BMIMA 156       2.833   8.225  24.105  1.00  0.00      A    H
ATOM   5440  H41 BMIMA 156       2.620   8.328  25.860  1.00  0.00      A    H
ATOM   5441  C5  BMIMA 156       4.728   8.495  25.106  1.00  0.00      A    C
ATOM   5442  H5  BMIMA 156       5.093   9.216  24.379  1.00  0.00      A    H
ATOM   5443  H51 BMIMA 156       5.058   8.811  26.092  1.00  0.00      A    H
ATOM   5444  C51 BMIMA 156       5.348   7.067  24.976  1.00  0.00      A    C
ATOM   5445  H52 BMIMA 156       5.002   6.480  25.823  1.00  0.00      A    H
ATOM   5446  H53 BMIMA 156       5.019   6.521  24.096  1.00  0.00      A    H
ATOM   5447  C6  BMIMA 156       6.888   7.143  24.943  1.00  0.00      A    C
ATOM   5448  H6  BMIMA 156       7.209   7.409  23.942  1.00  0.00      A    H
ATOM   5449  H61 BMIMA 156       7.393   7.819  25.623  1.00  0.00      A    H
ATOM   5450  H62 BMIMA 156       7.290   6.164  25.176  1.00  0.00      A    H
ATOM   5461  N1  BMIMA 157      15.063  20.768  42.588  1.00  0.00      A    N
ATOM   5462  N11 BMIMA 157      15.519  20.395  40.549  1.00  0.00      A    N
ATOM   5463  C1  BMIMA 157      15.442  21.328  41.488  1.00  0.00      A    C
ATOM   5464  H1  BMIMA 157      15.619  22.382  41.466  1.00  0.00      A    H
ATOM   5465  C2  BMIMA 157      14.874  19.430  42.356  1.00  0.00      A    C
ATOM   5466  H2  BMIMA 157      14.663  18.725  43.130  1.00  0.00      A    H
ATOM   5467  C21 BMIMA 157      15.160  19.182  41.138  1.00  0.00      A    C
ATOM   5468  H21 BMIMA 157      15.087  18.153  40.863  1.00  0.00      A    H
ATOM   5469  C3  BMIMA 157      14.726  21.447  43.851  1.00  0.00      A    C
ATOM   5470  H3  BMIMA 157      13.732  21.157  44.158  1.00  0.00      A    H
ATOM   5471  H31 BMIMA 157      15.367  21.205  44.686  1.00  0.00      A    H
ATOM   5472  H32 BMIMA 157      14.774  22.518  43.722  1.00  0.00      A    H
ATOM   5473  C4  BMIMA 157      15.882  20.650  39.125  1.00  0.00      A    C
ATOM   5474  H4  BMIMA 157      16.540  19.890  38.730  1.00  0.00      A    H
ATOM   5475  H41 BMIMA 157      16.497  21.538  39.141  1.00  0.00      A    H
ATOM   5476  C5  BMIMA 157      14.692  20.821  38.170  1.00  0.00      A    C
ATOM   5477  H5  BMIMA 157      14.636  21.886  37.960  1.00  0.00      A    H
ATOM   5478  H51 BMIMA 157      14.842  20.323  37.215  1.00  0.00      A    H
ATOM   5479  C51 BMIMA 157      13.404  20.439  38.806  1.00  0.00      A    C
ATOM   5480  H52 BMIMA 157      13.430  19.366  38.977  1.00  0.00      A    H
ATOM   5481  H53 BMIMA 157      13.309  20.812  39.822  1.00  0.00      A    H
ATOM   5482  C6  BMIMA 157      12.150  20.781  38.017  1.00  0.00      A    C
ATOM   5483  H6  BMIMA 157      11.322  20.214  38.426  1.00  0.00      A    H
ATOM   5484  H61 BMIMA 157      12.003  21.854  38.040  1.00  0.00      A    H
ATOM   5485  H62 BMIMA 157      12.081  20.574  36.955  1.00  0.00      A    H
ATOM   5496  N1  BMIMA 158      38.428  21.013  24.824  1.00  0.00      A    N
ATOM   5497  N11 BMIMA 158      38.892  22.125  26.621  1.00  0.00      A    N
ATOM   5498  C1  BMIMA 158      39.015  20.976  26.011  1.00  0.00      A    C
ATOM   5499  H1  BMIMA 158      39.577  20.148  26.385  1.00  0.00      A    H
ATOM   5500  C2  BMIMA 158      37.892  22.303  24.712  1.00  0.00      A    C
ATOM   5501  H2  BMIMA 158      37.345  22.709  23.889  1.00  0.00      A    H
ATOM   5502  C21 BMIMA 158      38.174  22.962  25.859  1.00  0.00      A    C
ATOM   5503  H21 BMIMA 158      37.975  23.967  26.160  1.00  0.00      A    H
ATOM   5504  C3  BMIMA 158      38.230  19.936  23.887  1.00  0.00      A    C
ATOM   5505  H3  BMIMA 158      37.874  20.343  22.952  1.00  0.00      A    H
ATOM   5506  H31 BMIMA 158      39.145  19.499  23.517  1.00  0.00      A    H
ATOM   5507  H32 BMIMA 158      37.620  19.191  24.375  1.00  0.00      A    H
ATOM   5508  C4  BMIMA 158      39.511  22.565  27.830  1.00  0.00      A    C
ATOM   5509  H4  BMIMA 158      40.037  21.717  28.244  1.00  0.00      A    H
ATOM   5510  H41 BMIMA 158      38.663  22.712  28.484  1.00  0.00      A    H
ATOM   5511  C5  BMIMA 158      40.372  23.809  27.621  1.00  0.00      A    C
ATOM   5512  H5  BMIMA 158      39.679  24.636  27.487  1.00  0.00      A    H
ATOM   5513  H51 BMIMA 158      40.938  24.081  28.508  1.00  0.00      A    H
ATOM   5514  C51 BMIMA 158      41.367  23.576  26.474  1.00  0.00      A    C
ATOM   5515  H52 BMIMA 158      41.954  22.688  26.696  1.00  0.00      A    H
ATOM   5516  H53 BMIMA 158      40.783  23.350  25.586  1.00  0.00      A    H
ATOM   5517  C6  BMIMA 158      42.301  24.669  25.956  1.00  0.00      A    C
ATOM   5518  H6  BMIMA 158      42.780  25.175  26.787  1.00  0.00      A    H
ATOM   5519  H61 BMIMA 158      43.025  24.317  25.230  1.00  0.00      A    H
ATOM   5520  H62 BMIMA 158      41.651  25.386  25.467  1.00  0.00      A    H
ATOM   5531  N1  BMIMA 159       8.638   3.027  18.366  1.00  0.00      A    N
ATOM   5532  N11 BMIMA 159       8.576   4.774  19.564  1.00  0.00      A    N
ATOM   5533  C1  BMIMA 159       8.730   4.336  18.405  1.00  0.00      A    C
ATOM   5534  H1  BMIMA 159       8.787   4.897  17.497  1.00  0.00      A    H
ATOM   5535  C2  BMIMA 159       8.213   2.582  19.619  1.00  0.00      A    C
ATOM   5536  H2  BMIMA 159       7.877   1.574  19.727  1.00  0.00      A    H
ATOM   5537  C21 BMIMA 159       8.413   3.668  20.383  1.00  0.00      A    C
ATOM   5538  H21 BMIMA 159       8.383   3.759  21.447  1.00  0.00      A    H
ATOM   5539  C3  BMIMA 159       8.948   2.197  17.184  1.00  0.00      A    C
ATOM   5540  H3  BMIMA 159       9.695   2.816  16.710  1.00  0.00      A    H
ATOM   5541  H31 BMIMA 159       9.177   1.155  17.354  1.00  0.00      A    H
ATOM   5542  H32 BMIMA 159       8.104   2.161  16.511  1.00  0.00      A    H
ATOM   5543  C4  BMIMA 159       8.440   6.207  19.979  1.00  0.00      A    C
ATOM   5544  H4  BMIMA 159       9.064   6.735  19.273  1.00  0.00      A    H
ATOM   5545  H41 BMIMA 159       8.903   6.359  20.943  1.00  0.00      A    H
ATOM   5546  C5  BMIMA 159       7.072   6.889  19.972  1.00  0.00      A    C
ATOM   5547  H5  BMIMA 159       7.139   7.901  20.365  1.00  0.00      A    H
ATOM   5548  H51 BMIMA 159       6.714   6.957  18.948  1.00  0.00      A    H
ATOM   5549  C51 BMIMA 159       6.006   6.136  20.773  1.00  0.00      A    C
ATOM   5550  H52 BMIMA 159       5.962   5.108  20.421  1.00  0.00      A    H
ATOM   5551  H53 BMIMA 159       6.392   6.149  21.790  1.00  0.00      A    H
ATOM   5552  C6  BMIMA 159       4.671   6.893  20.728  1.00  0.00      A    C
ATOM   5553  H6  BMIMA 159       4.836   7.963  20.774  1.00  0.00      A    H
ATOM   5554  H61 BMIMA 159       4.108   6.696  19.823  1.00  0.00      A    H
ATOM   5555  H62 BMIMA 159       4.025   6.613  21.553  1.00  0.00      A    H
ATOM   5566  N1  BMIMA 160      13.443  12.208  16.622  1.00  0.00      A    N
ATOM   5567  N11 BMIMA 160      14.357  13.128  14.863  1.00  0.00      A    N
ATOM   5568  C1  BMIMA 160      13.858  11.951  15.368  1.00  0.00      A    C
ATOM   5569  H1  BMIMA 160      13.961  10.979  14.934  1.00  0.00      A    H
ATOM   5570  C2  BMIMA 160      13.526  13.529  16.889  1.00  0.00      A    C
ATOM   5571  H2  BMIMA 160      13.167  14.060  17.743  1.00  0.00      A    H
ATOM   5572  C21 BMIMA 160      14.137  14.127  15.830  1.00  0.00      A    C
ATOM   5573  H21 BMIMA 160      14.302  15.152  15.580  1.00  0.00      A    H
ATOM   5574  C3  BMIMA 160      13.064  11.220  17.615  1.00  0.00      A    C
ATOM   5575  H3  BMIMA 160      13.421  11.490  18.599  1.00  0.00      A    H
ATOM   5576  H31 BMIMA 160      11.989  11.138  17.558  1.00  0.00      A    H
ATOM   5577  H32 BMIMA 160      13.487  10.246  17.418  1.00  0.00      A    H
ATOM   5578  C4  BMIMA 160      15.109  13.370  13.539  1.00  0.00      A    C
ATOM   5579  H4  BMIMA 160      14.682  14.255  13.090  1.00  0.00      A    H
ATOM   5580  H41 BMIMA 160      14.940  12.602  12.798  1.00  0.00      A    H
ATOM   5581  C5  BMIMA 160      16.653  13.444  13.750  1.00  0.00      A    C
ATOM   5582  H5  BMIMA 160      17.024  12.608  14.336  1.00  0.00      A    H
ATOM   5583  H51 BMIMA 160      17.020  13.494  12.728  1.00  0.00      A    H
ATOM   5584  C51 BMIMA 160      16.887  14.796  14.444  1.00  0.00      A    C
ATOM   5585  H52 BMIMA 160      16.351  15.486  13.797  1.00  0.00      A    H
ATOM   5586  H53 BMIMA 160      16.608  14.730  15.492  1.00  0.00      A    H
ATOM   5587  C6  BMIMA 160      18.359  15.379  14.407  1.00  0.00      A    C
ATOM   5588  H6  BMIMA 160      18.653  15.799  13.452  1.00  0.00      A    H
ATOM   5589  H61 BMIMA 160      18.547  16.139  15.157  1.00  0.00      A    H
ATOM   5590  H62 BMIMA 160      19.119  14.650  14.664  1.00  0.00      A    H
ATOM   5601  N1  BMIMA 161      16.188  47.525  21.278  1.00  0.00      A    N
ATOM   5602  N11 BMIMA 161      17.224  46.186  20.036  1.00  0.00      A    N
ATOM   5603  C1  BMIMA 161      16.514  46.277  21.129  1.00  0.00      A    C
ATOM   5604  H1  BMIMA 161      15.917  45.488  21.533  1.00  0.00      A    H
ATOM   5605  C2  BMIMA 161      16.935  48.323  20.380  1.00  0.00      A    C
ATOM   5606  H2  BMIMA 161      16.884  49.389  20.429  1.00  0.00      A    H
ATOM   5607  C21 BMIMA 161      17.521  47.485  19.588  1.00  0.00      A    C
ATOM   5608  H21 BMIMA 161      18.250  47.639  18.822  1.00  0.00      A    H
ATOM   5609  C3  BMIMA 161      15.178  48.015  22.248  1.00  0.00      A    C
ATOM   5610  H3  BMIMA 161      15.470  49.004  22.567  1.00  0.00      A    H
ATOM   5611  H31 BMIMA 161      14.194  48.119  21.815  1.00  0.00      A    H
ATOM   5612  H32 BMIMA 161      15.114  47.332  23.082  1.00  0.00      A    H
ATOM   5613  C4  BMIMA 161      17.475  44.910  19.330  1.00  0.00      A    C
ATOM   5614  H4  BMIMA 161      17.796  45.279  18.367  1.00  0.00      A    H
ATOM   5615  H41 BMIMA 161      16.548  44.373  19.197  1.00  0.00      A    H
ATOM   5616  C5  BMIMA 161      18.487  43.932  20.039  1.00  0.00      A    C
ATOM   5617  H5  BMIMA 161      18.425  44.201  21.091  1.00  0.00      A    H
ATOM   5618  H51 BMIMA 161      18.222  42.880  19.976  1.00  0.00      A    H
ATOM   5619  C51 BMIMA 161      19.965  44.151  19.653  1.00  0.00      A    C
ATOM   5620  H52 BMIMA 161      20.135  45.207  19.848  1.00  0.00      A    H
ATOM   5621  H53 BMIMA 161      20.520  43.529  20.350  1.00  0.00      A    H
ATOM   5622  C6  BMIMA 161      20.194  43.687  18.293  1.00  0.00      A    C
ATOM   5623  H6  BMIMA 161      19.699  42.749  18.067  1.00  0.00      A    H
ATOM   5624  H61 BMIMA 161      19.756  44.474  17.689  1.00  0.00      A    H
ATOM   5625  H62 BMIMA 161      21.256  43.533  18.143  1.00  0.00      A    H
ATOM   5636  N1  BMIMA 162      50.680  50.177  54.863  1.00  0.00      A    N
ATOM   5637  N11 BMIMA 162      52.528  51.024  54.165  1.00  0.00      A    N
ATOM   5638  C1  BMIMA 162      51.790  50.774  55.246  1.00  0.00      A    C
ATOM   5639  H1  BMIMA 162      51.909  51.183  56.227  1.00  0.00      A    H
ATOM   5640  C2  BMIMA 162      50.784  49.870  53.503  1.00  0.00      A    C
ATOM   5641  H2  BMIMA 162      50.002  49.346  52.998  1.00  0.00      A    H
ATOM   5642  C21 BMIMA 162      51.912  50.463  53.057  1.00  0.00      A    C
ATOM   5643  H21 BMIMA 162      52.254  50.354  52.051  1.00  0.00      A    H
ATOM   5644  C3  BMIMA 162      49.733  49.400  55.713  1.00  0.00      A    C
ATOM   5645  H3  BMIMA 162      50.027  48.363  55.771  1.00  0.00      A    H
ATOM   5646  H31 BMIMA 162      49.869  49.780  56.715  1.00  0.00      A    H
ATOM   5647  H32 BMIMA 162      48.703  49.444  55.392  1.00  0.00      A    H
ATOM   5648  C4  BMIMA 162      53.689  51.916  54.120  1.00  0.00      A    C
ATOM   5649  H4  BMIMA 162      53.940  52.218  55.126  1.00  0.00      A    H
ATOM   5650  H41 BMIMA 162      53.456  52.754  53.479  1.00  0.00      A    H
ATOM   5651  C5  BMIMA 162      54.997  51.232  53.542  1.00  0.00      A    C
ATOM   5652  H5  BMIMA 162      54.750  50.858  52.551  1.00  0.00      A    H
ATOM   5653  H51 BMIMA 162      55.713  52.045  53.455  1.00  0.00      A    H
ATOM   5654  C51 BMIMA 162      55.601  50.157  54.458  1.00  0.00      A    C
ATOM   5655  H52 BMIMA 162      56.111  50.433  55.377  1.00  0.00      A    H
ATOM   5656  H53 BMIMA 162      54.847  49.466  54.827  1.00  0.00      A    H
ATOM   5657  C6  BMIMA 162      56.554  49.320  53.540  1.00  0.00      A    C
ATOM   5658  H6  BMIMA 162      56.475  48.315  53.939  1.00  0.00      A    H
ATOM   5659  H61 BMIMA 162      56.095  49.327  52.558  1.00  0.00      A    H
ATOM   5660  H62 BMIMA 162      57.568  49.668  53.377  1.00  0.00      A    H
ATOM   5671  N1  BMIMA 163      18.739  44.554  37.729  1.00  0.00      A    N
ATOM   5672  N11 BMIMA 163      17.425  42.950  38.241  1.00  0.00      A    N
ATOM   5673  C1  BMIMA 163      17.613  44.212  38.263  1.00  0.00      A    C
ATOM   5674  H1  BMIMA 163      16.963  45.007  38.559  1.00  0.00      A    H
ATOM   5675  C2  BMIMA 163      19.323  43.429  37.194  1.00  0.00      A    C
ATOM   5676  H2  BMIMA 163      20.229  43.447  36.629  1.00  0.00      A    H
ATOM   5677  C21 BMIMA 163      18.435  42.434  37.458  1.00  0.00      A    C
ATOM   5678  H21 BMIMA 163      18.599  41.441  37.102  1.00  0.00      A    H
ATOM   5679  C3  BMIMA 163      19.235  45.962  37.640  1.00  0.00      A    C
ATOM   5680  H3  BMIMA 163      18.870  46.565  38.458  1.00  0.00      A    H
ATOM   5681  H31 BMIMA 163      20.301  45.864  37.781  1.00  0.00      A    H
ATOM   5682  H32 BMIMA 163      18.927  46.407  36.705  1.00  0.00      A    H
ATOM   5683  C4  BMIMA 163      16.305  42.098  38.725  1.00  0.00      A    C
ATOM   5684  H4  BMIMA 163      15.912  42.675  39.549  1.00  0.00      A    H
ATOM   5685  H41 BMIMA 163      16.903  41.232  38.966  1.00  0.00      A    H
ATOM   5686  C5  BMIMA 163      15.236  41.986  37.687  1.00  0.00      A    C
ATOM   5687  H5  BMIMA 163      14.983  43.010  37.425  1.00  0.00      A    H
ATOM   5688  H51 BMIMA 163      15.712  41.534  36.820  1.00  0.00      A    H
ATOM   5689  C51 BMIMA 163      13.955  41.252  38.032  1.00  0.00      A    C
ATOM   5690  H52 BMIMA 163      14.196  40.224  38.292  1.00  0.00      A    H
ATOM   5691  H53 BMIMA 163      13.467  41.690  38.898  1.00  0.00      A    H
ATOM   5692  C6  BMIMA 163      12.959  41.230  36.855  1.00  0.00      A    C
ATOM   5693  H6  BMIMA 163      13.503  41.080  35.930  1.00  0.00      A    H
ATOM   5694  H61 BMIMA 163      12.106  40.562  36.891  1.00  0.00      A    H
ATOM   5695  H62 BMIMA 163      12.632  42.263  36.858  1.00  0.00      A    H
ATOM   5706  N1  BMIMA 164      43.231   6.087  25.589  1.00  0.00      A    N
ATOM   5707  N11 BMIMA 164      41.719   7.237  26.536  1.00  0.00      A    N
ATOM   5708  C1  BMIMA 164      42.176   6.807  25.383  1.00  0.00      A    C
ATOM   5709  H1  BMIMA 164      41.670   6.952  24.452  1.00  0.00      A    H
ATOM   5710  C2  BMIMA 164      43.429   5.960  26.924  1.00  0.00      A    C
ATOM   5711  H2  BMIMA 164      44.137   5.277  27.340  1.00  0.00      A    H
ATOM   5712  C21 BMIMA 164      42.543   6.828  27.532  1.00  0.00      A    C
ATOM   5713  H21 BMIMA 164      42.407   6.961  28.583  1.00  0.00      A    H
ATOM   5714  C3  BMIMA 164      44.236   5.546  24.548  1.00  0.00      A    C
ATOM   5715  H3  BMIMA 164      44.666   4.584  24.785  1.00  0.00      A    H
ATOM   5716  H31 BMIMA 164      43.867   5.564  23.534  1.00  0.00      A    H
ATOM   5717  H32 BMIMA 164      45.062   6.241  24.508  1.00  0.00      A    H
ATOM   5718  C4  BMIMA 164      40.479   8.002  26.780  1.00  0.00      A    C
ATOM   5719  H4  BMIMA 164      40.159   8.330  25.802  1.00  0.00      A    H
ATOM   5720  H41 BMIMA 164      40.548   8.860  27.433  1.00  0.00      A    H
ATOM   5721  C5  BMIMA 164      39.401   7.229  27.485  1.00  0.00      A    C
ATOM   5722  H5  BMIMA 164      39.780   6.806  28.412  1.00  0.00      A    H
ATOM   5723  H51 BMIMA 164      38.675   7.938  27.876  1.00  0.00      A    H
ATOM   5724  C51 BMIMA 164      38.841   5.972  26.668  1.00  0.00      A    C
ATOM   5725  H52 BMIMA 164      38.269   6.297  25.803  1.00  0.00      A    H
ATOM   5726  H53 BMIMA 164      39.744   5.538  26.247  1.00  0.00      A    H
ATOM   5727  C6  BMIMA 164      38.199   5.032  27.550  1.00  0.00      A    C
ATOM   5728  H6  BMIMA 164      37.643   4.250  27.045  1.00  0.00      A    H
ATOM   5729  H61 BMIMA 164      38.929   4.643  28.251  1.00  0.00      A    H
ATOM   5730  H62 BMIMA 164      37.517   5.650  28.123  1.00  0.00      A    H
ATOM   5741  N1  BMIMA 165      24.054  45.640  21.363  1.00  0.00      A    N
ATOM   5742  N11 BMIMA 165      23.772  46.835  23.066  1.00  0.00      A    N
ATOM   5743  C1  BMIMA 165      23.253  45.847  22.386  1.00  0.00      A    C
ATOM   5744  H1  BMIMA 165      22.322  45.328  22.464  1.00  0.00      A    H
ATOM   5745  C2  BMIMA 165      25.244  46.350  21.511  1.00  0.00      A    C
ATOM   5746  H2  BMIMA 165      26.052  46.262  20.818  1.00  0.00      A    H
ATOM   5747  C21 BMIMA 165      25.039  47.122  22.601  1.00  0.00      A    C
ATOM   5748  H21 BMIMA 165      25.638  47.945  22.926  1.00  0.00      A    H
ATOM   5749  C3  BMIMA 165      23.792  44.677  20.296  1.00  0.00      A    C
ATOM   5750  H3  BMIMA 165      23.336  45.197  19.467  1.00  0.00      A    H
ATOM   5751  H31 BMIMA 165      24.748  44.329  19.934  1.00  0.00      A    H
ATOM   5752  H32 BMIMA 165      23.226  43.801  20.579  1.00  0.00      A    H
ATOM   5753  C4  BMIMA 165      23.161  47.557  24.233  1.00  0.00      A    C
ATOM   5754  H4  BMIMA 165      22.099  47.367  24.183  1.00  0.00      A    H
ATOM   5755  H41 BMIMA 165      23.245  48.606  23.992  1.00  0.00      A    H
ATOM   5756  C5  BMIMA 165      23.546  47.230  25.667  1.00  0.00      A    C
ATOM   5757  H5  BMIMA 165      24.618  47.316  25.829  1.00  0.00      A    H
ATOM   5758  H51 BMIMA 165      22.987  47.857  26.356  1.00  0.00      A    H
ATOM   5759  C51 BMIMA 165      23.308  45.819  26.190  1.00  0.00      A    C
ATOM   5760  H52 BMIMA 165      22.268  45.562  26.008  1.00  0.00      A    H
ATOM   5761  H53 BMIMA 165      23.836  45.100  25.569  1.00  0.00      A    H
ATOM   5762  C6  BMIMA 165      23.693  45.534  27.594  1.00  0.00      A    C
ATOM   5763  H6  BMIMA 165      24.732  45.705  27.851  1.00  0.00      A    H
ATOM   5764  H61 BMIMA 165      23.064  45.988  28.352  1.00  0.00      A    H
ATOM   5765  H62 BMIMA 165      23.530  44.481  27.789  1.00  0.00      A    H
ATOM   5776  N1  BMIMA 166      22.558  28.513   7.990  1.00  0.00      A    N
ATOM   5777  N11 BMIMA 166      23.072  27.444   9.753  1.00  0.00      A    N
ATOM   5778  C1  BMIMA 166      23.510  28.193   8.813  1.00  0.00      A    C
ATOM   5779  H1  BMIMA 166      24.525  28.522   8.758  1.00  0.00      A    H
ATOM   5780  C2  BMIMA 166      21.364  28.074   8.544  1.00  0.00      A    C
ATOM   5781  H2  BMIMA 166      20.474  28.389   8.045  1.00  0.00      A    H
ATOM   5782  C21 BMIMA 166      21.635  27.421   9.596  1.00  0.00      A    C
ATOM   5783  H21 BMIMA 166      20.898  27.013  10.252  1.00  0.00      A    H
ATOM   5784  C3  BMIMA 166      22.631  29.341   6.741  1.00  0.00      A    C
ATOM   5785  H3  BMIMA 166      21.630  29.743   6.686  1.00  0.00      A    H
ATOM   5786  H31 BMIMA 166      23.244  30.228   6.801  1.00  0.00      A    H
ATOM   5787  H32 BMIMA 166      22.869  28.737   5.878  1.00  0.00      A    H
ATOM   5788  C4  BMIMA 166      23.847  26.887  10.852  1.00  0.00      A    C
ATOM   5789  H4  BMIMA 166      24.509  26.239  10.297  1.00  0.00      A    H
ATOM   5790  H41 BMIMA 166      23.201  26.308  11.496  1.00  0.00      A    H
ATOM   5791  C5  BMIMA 166      24.467  27.875  11.741  1.00  0.00      A    C
ATOM   5792  H5  BMIMA 166      25.245  27.383  12.320  1.00  0.00      A    H
ATOM   5793  H51 BMIMA 166      24.811  28.680  11.097  1.00  0.00      A    H
ATOM   5794  C51 BMIMA 166      23.495  28.306  12.799  1.00  0.00      A    C
ATOM   5795  H52 BMIMA 166      22.678  28.756  12.242  1.00  0.00      A    H
ATOM   5796  H53 BMIMA 166      23.209  27.352  13.235  1.00  0.00      A    H
ATOM   5797  C6  BMIMA 166      24.034  29.281  13.880  1.00  0.00      A    C
ATOM   5798  H6  BMIMA 166      23.394  29.622  14.686  1.00  0.00      A    H
ATOM   5799  H61 BMIMA 166      24.800  28.726  14.409  1.00  0.00      A    H
ATOM   5800  H62 BMIMA 166      24.481  30.203  13.525  1.00  0.00      A    H
ATOM   5811  N1  BMIMA 167      24.920  16.201  47.206  1.00  0.00      A    N
ATOM   5812  N11 BMIMA 167      25.184  17.222  49.112  1.00  0.00      A    N
ATOM   5813  C1  BMIMA 167      24.332  16.631  48.293  1.00  0.00      A    C
ATOM   5814  H1  BMIMA 167      23.297  16.524  48.538  1.00  0.00      A    H
ATOM   5815  C2  BMIMA 167      26.213  16.635  47.274  1.00  0.00      A    C
ATOM   5816  H2  BMIMA 167      26.867  16.484  46.443  1.00  0.00      A    H
ATOM   5817  C21 BMIMA 167      26.437  17.162  48.541  1.00  0.00      A    C
ATOM   5818  H21 BMIMA 167      27.363  17.551  48.903  1.00  0.00      A    H
ATOM   5819  C3  BMIMA 167      24.420  15.387  46.077  1.00  0.00      A    C
ATOM   5820  H3  BMIMA 167      24.875  14.407  46.084  1.00  0.00      A    H
ATOM   5821  H31 BMIMA 167      23.344  15.310  46.127  1.00  0.00      A    H
ATOM   5822  H32 BMIMA 167      24.598  15.878  45.132  1.00  0.00      A    H
ATOM   5823  C4  BMIMA 167      24.916  17.913  50.417  1.00  0.00      A    C
ATOM   5824  H4  BMIMA 167      25.652  17.744  51.190  1.00  0.00      A    H
ATOM   5825  H41 BMIMA 167      23.969  17.548  50.786  1.00  0.00      A    H
ATOM   5826  C5  BMIMA 167      24.666  19.460  50.324  1.00  0.00      A    C
ATOM   5827  H5  BMIMA 167      24.349  19.776  51.315  1.00  0.00      A    H
ATOM   5828  H51 BMIMA 167      25.695  19.769  50.159  1.00  0.00      A    H
ATOM   5829  C51 BMIMA 167      23.474  19.829  49.354  1.00  0.00      A    C
ATOM   5830  H52 BMIMA 167      23.708  19.387  48.389  1.00  0.00      A    H
ATOM   5831  H53 BMIMA 167      22.503  19.430  49.636  1.00  0.00      A    H
ATOM   5832  C6  BMIMA 167      23.270  21.306  49.319  1.00  0.00      A    C
ATOM   5833  H6  BMIMA 167      23.186  21.791  50.285  1.00  0.00      A    H
ATOM   5834  H61 BMIMA 167      24.209  21.678  48.927  1.00  0.00      A    H
ATOM   5835  H62 BMIMA 167      22.452  21.599  48.670  1.00  0.00      A    H
ATOM   5846  N1  BMIMA 168      15.457   1.545  26.189  1.00  0.00      A    N
ATOM   5847  N11 BMIMA 168      13.925   0.355  25.313  1.00  0.00      A    N
ATOM   5848  C1  BMIMA 168      15.143   0.808  25.203  1.00  0.00      A    C
ATOM   5849  H1  BMIMA 168      15.819   0.678  24.385  1.00  0.00      A    H
ATOM   5850  C2  BMIMA 168      14.367   1.666  27.043  1.00  0.00      A    C
ATOM   5851  H2  BMIMA 168      14.348   2.205  27.964  1.00  0.00      A    H
ATOM   5852  C21 BMIMA 168      13.389   0.878  26.504  1.00  0.00      A    C
ATOM   5853  H21 BMIMA 168      12.397   0.605  26.790  1.00  0.00      A    H
ATOM   5854  C3  BMIMA 168      16.829   2.097  26.251  1.00  0.00      A    C
ATOM   5855  H3  BMIMA 168      17.430   1.225  26.041  1.00  0.00      A    H
ATOM   5856  H31 BMIMA 168      17.021   2.801  25.455  1.00  0.00      A    H
ATOM   5857  H32 BMIMA 168      17.177   2.399  27.228  1.00  0.00      A    H
ATOM   5858  C4  BMIMA 168      13.245  -0.570  24.419  1.00  0.00      A    C
ATOM   5859  H4  BMIMA 168      12.895  -1.509  24.821  1.00  0.00      A    H
ATOM   5860  H41 BMIMA 168      13.969  -0.812  23.655  1.00  0.00      A    H
ATOM   5861  C5  BMIMA 168      12.028  -0.021  23.683  1.00  0.00      A    C
ATOM   5862  H5  BMIMA 168      11.790  -0.850  23.021  1.00  0.00      A    H
ATOM   5863  H51 BMIMA 168      11.166   0.071  24.338  1.00  0.00      A    H
ATOM   5864  C51 BMIMA 168      12.334   1.289  22.971  1.00  0.00      A    C
ATOM   5865  H52 BMIMA 168      12.775   1.917  23.741  1.00  0.00      A    H
ATOM   5866  H53 BMIMA 168      13.064   1.136  22.180  1.00  0.00      A    H
ATOM   5867  C6  BMIMA 168      11.080   1.891  22.339  1.00  0.00      A    C
ATOM   5868  H6  BMIMA 168      10.739   1.154  21.621  1.00  0.00      A    H
ATOM   5869  H61 BMIMA 168      10.284   2.303  22.949  1.00  0.00      A    H
ATOM   5870  H62 BMIMA 168      11.313   2.726  21.688  1.00  0.00      A    H
ATOM   5881  N1  BMIMA 169      12.835  57.491  48.967  1.00  0.00      A    N
ATOM   5882  N11 BMIMA 169      11.498  55.778  48.552  1.00  0.00      A    N
ATOM   5883  C1  BMIMA 169      12.220  56.367  49.429  1.00  0.00      A    C
ATOM   5884  H1  BMIMA 169      12.366  55.920  50.390  1.00  0.00      A    H
ATOM   5885  C2  BMIMA 169      12.457  57.683  47.603  1.00  0.00      A    C
ATOM   5886  H2  BMIMA 169      12.825  58.508  47.034  1.00  0.00      A    H
ATOM   5887  C21 BMIMA 169      11.687  56.564  47.358  1.00  0.00      A    C
ATOM   5888  H21 BMIMA 169      11.158  56.362  46.453  1.00  0.00      A    H
ATOM   5889  C3  BMIMA 169      13.767  58.380  49.761  1.00  0.00      A    C
ATOM   5890  H3  BMIMA 169      14.734  58.418  49.282  1.00  0.00      A    H
ATOM   5891  H31 BMIMA 169      13.416  59.399  49.836  1.00  0.00      A    H
ATOM   5892  H32 BMIMA 169      14.065  58.036  50.741  1.00  0.00      A    H
ATOM   5893  C4  BMIMA 169      10.593  54.587  48.703  1.00  0.00      A    C
ATOM   5894  H4  BMIMA 169       9.666  54.751  48.174  1.00  0.00      A    H
ATOM   5895  H41 BMIMA 169      10.406  54.622  49.766  1.00  0.00      A    H
ATOM   5896  C5  BMIMA 169      11.131  53.268  48.147  1.00  0.00      A    C
ATOM   5897  H5  BMIMA 169      10.843  53.133  47.108  1.00  0.00      A    H
ATOM   5898  H51 BMIMA 169      12.210  53.168  48.232  1.00  0.00      A    H
ATOM   5899  C51 BMIMA 169      10.456  52.180  49.044  1.00  0.00      A    C
ATOM   5900  H52 BMIMA 169      10.902  52.347  50.021  1.00  0.00      A    H
ATOM   5901  H53 BMIMA 169       9.374  52.272  49.102  1.00  0.00      A    H
ATOM   5902  C6  BMIMA 169      10.632  50.757  48.526  1.00  0.00      A    C
ATOM   5903  H6  BMIMA 169      10.180  50.784  47.541  1.00  0.00      A    H
ATOM   5904  H61 BMIMA 169      11.628  50.344  48.418  1.00  0.00      A    H
ATOM   5905  H62 BMIMA 169       9.995  49.984  48.940  1.00  0.00      A    H
ATOM   5916  N1  BMIMA 170      21.715  35.993  55.537  1.00  0.00      A    N
ATOM   5917  N11 BMIMA 170      20.916  34.467  54.275  1.00  0.00      A    N
ATOM   5918  C1  BMIMA 170      20.630  35.290  55.236  1.00  0.00      A    C
ATOM   5919  H1  BMIMA 170      19.629  35.421  55.588  1.00  0.00      A    H
ATOM   5920  C2  BMIMA 170      22.605  35.782  54.479  1.00  0.00      A    C
ATOM   5921  H2  BMIMA 170      23.529  36.317  54.454  1.00  0.00      A    H
ATOM   5922  C21 BMIMA 170      22.207  34.752  53.764  1.00  0.00      A    C
ATOM   5923  H21 BMIMA 170      22.625  34.279  52.903  1.00  0.00      A    H
ATOM   5924  C3  BMIMA 170      21.809  37.030  56.506  1.00  0.00      A    C
ATOM   5925  H3  BMIMA 170      21.713  37.967  55.978  1.00  0.00      A    H
ATOM   5926  H31 BMIMA 170      20.968  36.907  57.172  1.00  0.00      A    H
ATOM   5927  H32 BMIMA 170      22.771  36.909  56.982  1.00  0.00      A    H
ATOM   5928  C4  BMIMA 170      19.959  33.487  53.579  1.00  0.00      A    C
ATOM   5929  H4  BMIMA 170      19.809  33.765  52.546  1.00  0.00      A    H
ATOM   5930  H41 BMIMA 170      19.007  33.615  54.072  1.00  0.00      A    H
ATOM   5931  C5  BMIMA 170      20.406  32.059  53.662  1.00  0.00      A    C
ATOM   5932  H5  BMIMA 170      21.480  32.080  53.494  1.00  0.00      A    H
ATOM   5933  H51 BMIMA 170      20.205  31.782  54.694  1.00  0.00      A    H
ATOM   5934  C51 BMIMA 170      19.636  31.219  52.770  1.00  0.00      A    C
ATOM   5935  H52 BMIMA 170      18.608  31.140  53.116  1.00  0.00      A    H
ATOM   5936  H53 BMIMA 170      19.644  31.595  51.751  1.00  0.00      A    H
ATOM   5937  C6  BMIMA 170      20.240  29.820  52.809  1.00  0.00      A    C
ATOM   5938  H6  BMIMA 170      21.310  29.813  52.985  1.00  0.00      A    H
ATOM   5939  H61 BMIMA 170      19.774  29.055  53.419  1.00  0.00      A    H
ATOM   5940  H62 BMIMA 170      20.057  29.491  51.792  1.00  0.00      A    H
ATOM   5951  N1  BMIMA 171      32.198  15.160  48.109  1.00  0.00      A    N
ATOM   5952  N11 BMIMA 171      32.350  15.520  50.211  1.00  0.00      A    N
ATOM   5953  C1  BMIMA 171      31.541  15.302  49.228  1.00  0.00      A    C
ATOM   5954  H1  BMIMA 171      30.484  15.216  49.362  1.00  0.00      A    H
ATOM   5955  C2  BMIMA 171      33.540  15.476  48.369  1.00  0.00      A    C
ATOM   5956  H2  BMIMA 171      34.260  15.454  47.580  1.00  0.00      A    H
ATOM   5957  C21 BMIMA 171      33.618  15.590  49.674  1.00  0.00      A    C
ATOM   5958  H21 BMIMA 171      34.448  15.724  50.333  1.00  0.00      A    H
ATOM   5959  C3  BMIMA 171      31.535  14.904  46.809  1.00  0.00      A    C
ATOM   5960  H3  BMIMA 171      31.455  15.827  46.253  1.00  0.00      A    H
ATOM   5961  H31 BMIMA 171      32.115  14.175  46.262  1.00  0.00      A    H
ATOM   5962  H32 BMIMA 171      30.613  14.442  47.127  1.00  0.00      A    H
ATOM   5963  C4  BMIMA 171      32.006  15.835  51.621  1.00  0.00      A    C
ATOM   5964  H4  BMIMA 171      30.969  16.139  51.623  1.00  0.00      A    H
ATOM   5965  H41 BMIMA 171      32.523  16.682  52.048  1.00  0.00      A    H
ATOM   5966  C5  BMIMA 171      32.234  14.678  52.531  1.00  0.00      A    C
ATOM   5967  H5  BMIMA 171      31.705  14.989  53.428  1.00  0.00      A    H
ATOM   5968  H51 BMIMA 171      31.843  13.786  52.048  1.00  0.00      A    H
ATOM   5969  C51 BMIMA 171      33.727  14.415  52.876  1.00  0.00      A    C
ATOM   5970  H52 BMIMA 171      34.254  14.222  51.945  1.00  0.00      A    H
ATOM   5971  H53 BMIMA 171      34.198  15.300  53.296  1.00  0.00      A    H
ATOM   5972  C6  BMIMA 171      33.979  13.226  53.869  1.00  0.00      A    C
ATOM   5973  H6  BMIMA 171      35.026  13.069  54.101  1.00  0.00      A    H
ATOM   5974  H61 BMIMA 171      33.562  13.524  54.824  1.00  0.00      A    H
ATOM   5975  H62 BMIMA 171      33.512  12.319  53.500  1.00  0.00      A    H
ATOM   5986  N1  BMIMA 172      52.367  49.822  41.823  1.00  0.00      A    N
ATOM   5987  N11 BMIMA 172      52.840  50.022  39.700  1.00  0.00      A    N
ATOM   5988  C1  BMIMA 172      52.559  49.216  40.701  1.00  0.00      A    C
ATOM   5989  H1  BMIMA 172      52.451  48.175  40.484  1.00  0.00      A    H
ATOM   5990  C2  BMIMA 172      52.480  51.176  41.535  1.00  0.00      A    C
ATOM   5991  H2  BMIMA 172      52.426  51.999  42.214  1.00  0.00      A    H
ATOM   5992  C21 BMIMA 172      52.732  51.343  40.206  1.00  0.00      A    C
ATOM   5993  H21 BMIMA 172      52.812  52.266  39.677  1.00  0.00      A    H
ATOM   5994  C3  BMIMA 172      52.093  49.203  43.122  1.00  0.00      A    C
ATOM   5995  H3  BMIMA 172      51.035  48.985  43.135  1.00  0.00      A    H
ATOM   5996  H31 BMIMA 172      52.696  48.328  43.313  1.00  0.00      A    H
ATOM   5997  H32 BMIMA 172      52.199  49.867  43.967  1.00  0.00      A    H
ATOM   5998  C4  BMIMA 172      52.559  49.649  38.295  1.00  0.00      A    C
ATOM   5999  H4  BMIMA 172      52.241  50.558  37.806  1.00  0.00      A    H
ATOM   6000  H41 BMIMA 172      51.775  48.921  38.150  1.00  0.00      A    H
ATOM   6001  C5  BMIMA 172      53.819  49.269  37.585  1.00  0.00      A    C
ATOM   6002  H5  BMIMA 172      53.962  48.216  37.811  1.00  0.00      A    H
ATOM   6003  H51 BMIMA 172      53.878  49.527  36.531  1.00  0.00      A    H
ATOM   6004  C51 BMIMA 172      54.994  50.116  38.087  1.00  0.00      A    C
ATOM   6005  H52 BMIMA 172      54.729  51.169  38.034  1.00  0.00      A    H
ATOM   6006  H53 BMIMA 172      55.057  49.874  39.145  1.00  0.00      A    H
ATOM   6007  C6  BMIMA 172      56.151  49.733  37.261  1.00  0.00      A    C
ATOM   6008  H6  BMIMA 172      55.939  50.044  36.244  1.00  0.00      A    H
ATOM   6009  H61 BMIMA 172      57.042  50.234  37.621  1.00  0.00      A    H
ATOM   6010  H62 BMIMA 172      56.254  48.656  37.329  1.00  0.00      A    H
ATOM   6021  N1  BMIMA 173      20.000   4.431  21.656  1.00  0.00      A    N
ATOM   6022  N11 BMIMA 173      21.516   5.841  22.219  1.00  0.00      A    N
ATOM   6023  C1  BMIMA 173      21.188   4.927  21.343  1.00  0.00      A    C
ATOM   6024  H1  BMIMA 173      21.782   4.672  20.492  1.00  0.00      A    H
ATOM   6025  C2  BMIMA 173      19.538   5.207  22.680  1.00  0.00      A    C
ATOM   6026  H2  BMIMA 173      18.538   5.121  23.045  1.00  0.00      A    H
ATOM   6027  C21 BMIMA 173      20.361   6.088  22.941  1.00  0.00      A    C
ATOM   6028  H21 BMIMA 173      20.285   6.923  23.603  1.00  0.00      A    H
ATOM   6029  C3  BMIMA 173      19.283   3.407  20.968  1.00  0.00      A    C
ATOM   6030  H3  BMIMA 173      18.285   3.678  20.658  1.00  0.00      A    H
ATOM   6031  H31 BMIMA 173      19.973   3.003  20.241  1.00  0.00      A    H
ATOM   6032  H32 BMIMA 173      19.236   2.663  21.749  1.00  0.00      A    H
ATOM   6033  C4  BMIMA 173      22.553   6.793  22.083  1.00  0.00      A    C
ATOM   6034  H4  BMIMA 173      23.410   6.272  21.680  1.00  0.00      A    H
ATOM   6035  H41 BMIMA 173      22.833   7.201  23.043  1.00  0.00      A    H
ATOM   6036  C5  BMIMA 173      22.241   7.953  21.138  1.00  0.00      A    C
ATOM   6037  H5  BMIMA 173      21.646   7.484  20.359  1.00  0.00      A    H
ATOM   6038  H51 BMIMA 173      21.684   8.701  21.696  1.00  0.00      A    H
ATOM   6039  C51 BMIMA 173      23.414   8.699  20.499  1.00  0.00      A    C
ATOM   6040  H52 BMIMA 173      24.193   9.006  21.192  1.00  0.00      A    H
ATOM   6041  H53 BMIMA 173      23.823   7.965  19.810  1.00  0.00      A    H
ATOM   6042  C6  BMIMA 173      23.070   9.963  19.778  1.00  0.00      A    C
ATOM   6043  H6  BMIMA 173      22.589  10.627  20.487  1.00  0.00      A    H
ATOM   6044  H61 BMIMA 173      23.911  10.486  19.335  1.00  0.00      A    H
ATOM   6045  H62 BMIMA 173      22.431   9.740  18.931  1.00  0.00      A    H
ATOM   6056  N1  BMIMA 174      35.348  31.272  52.670  1.00  0.00      A    N
ATOM   6057  N11 BMIMA 174      36.397  31.855  54.443  1.00  0.00      A    N
ATOM   6058  C1  BMIMA 174      36.340  30.936  53.499  1.00  0.00      A    C
ATOM   6059  H1  BMIMA 174      36.941  30.072  53.308  1.00  0.00      A    H
ATOM   6060  C2  BMIMA 174      34.562  32.214  53.250  1.00  0.00      A    C
ATOM   6061  H2  BMIMA 174      33.682  32.620  52.801  1.00  0.00      A    H
ATOM   6062  C21 BMIMA 174      35.200  32.554  54.387  1.00  0.00      A    C
ATOM   6063  H21 BMIMA 174      35.070  33.328  55.111  1.00  0.00      A    H
ATOM   6064  C3  BMIMA 174      34.998  30.527  51.490  1.00  0.00      A    C
ATOM   6065  H3  BMIMA 174      35.822  30.528  50.792  1.00  0.00      A    H
ATOM   6066  H31 BMIMA 174      34.844  29.506  51.806  1.00  0.00      A    H
ATOM   6067  H32 BMIMA 174      34.098  30.864  50.999  1.00  0.00      A    H
ATOM   6068  C4  BMIMA 174      37.413  32.074  55.533  1.00  0.00      A    C
ATOM   6069  H4  BMIMA 174      37.815  31.145  55.908  1.00  0.00      A    H
ATOM   6070  H41 BMIMA 174      36.926  32.485  56.406  1.00  0.00      A    H
ATOM   6071  C5  BMIMA 174      38.457  33.016  55.030  1.00  0.00      A    C
ATOM   6072  H5  BMIMA 174      39.241  32.464  54.518  1.00  0.00      A    H
ATOM   6073  H51 BMIMA 174      38.001  33.619  54.250  1.00  0.00      A    H
ATOM   6074  C51 BMIMA 174      39.004  33.742  56.217  1.00  0.00      A    C
ATOM   6075  H52 BMIMA 174      38.158  34.105  56.794  1.00  0.00      A    H
ATOM   6076  H53 BMIMA 174      39.580  33.044  56.820  1.00  0.00      A    H
ATOM   6077  C6  BMIMA 174      39.845  35.000  55.900  1.00  0.00      A    C
ATOM   6078  H6  BMIMA 174      40.723  34.626  55.387  1.00  0.00      A    H
ATOM   6079  H61 BMIMA 174      39.261  35.690  55.301  1.00  0.00      A    H
ATOM   6080  H62 BMIMA 174      40.178  35.490  56.808  1.00  0.00      A    H
ATOM   6091  N1  BMIMA 175       9.544  32.154  39.116  1.00  0.00      A    N
ATOM   6092  N11 BMIMA 175      10.428  34.103  39.693  1.00  0.00      A    N
ATOM   6093  C1  BMIMA 175      10.301  33.197  38.758  1.00  0.00      A    C
ATOM   6094  H1  BMIMA 175      10.575  33.440  37.754  1.00  0.00      A    H
ATOM   6095  C2  BMIMA 175       9.505  32.284  40.518  1.00  0.00      A    C
ATOM   6096  H2  BMIMA 175       9.095  31.508  41.126  1.00  0.00      A    H
ATOM   6097  C21 BMIMA 175       9.960  33.440  40.858  1.00  0.00      A    C
ATOM   6098  H21 BMIMA 175      10.169  33.775  41.850  1.00  0.00      A    H
ATOM   6099  C3  BMIMA 175       8.999  31.073  38.337  1.00  0.00      A    C
ATOM   6100  H3  BMIMA 175       9.140  31.405  37.319  1.00  0.00      A    H
ATOM   6101  H31 BMIMA 175       9.631  30.213  38.504  1.00  0.00      A    H
ATOM   6102  H32 BMIMA 175       7.976  30.781  38.519  1.00  0.00      A    H
ATOM   6103  C4  BMIMA 175      11.236  35.346  39.686  1.00  0.00      A    C
ATOM   6104  H4  BMIMA 175      10.547  36.104  40.027  1.00  0.00      A    H
ATOM   6105  H41 BMIMA 175      11.534  35.572  38.673  1.00  0.00      A    H
ATOM   6106  C5  BMIMA 175      12.454  35.373  40.649  1.00  0.00      A    C
ATOM   6107  H5  BMIMA 175      12.031  35.433  41.648  1.00  0.00      A    H
ATOM   6108  H51 BMIMA 175      13.009  34.450  40.797  1.00  0.00      A    H
ATOM   6109  C51 BMIMA 175      13.346  36.659  40.444  1.00  0.00      A    C
ATOM   6110  H52 BMIMA 175      13.772  36.642  39.444  1.00  0.00      A    H
ATOM   6111  H53 BMIMA 175      12.689  37.519  40.551  1.00  0.00      A    H
ATOM   6112  C6  BMIMA 175      14.441  36.808  41.493  1.00  0.00      A    C
ATOM   6113  H6  BMIMA 175      14.152  36.498  42.491  1.00  0.00      A    H
ATOM   6114  H61 BMIMA 175      15.215  36.103  41.211  1.00  0.00      A    H
ATOM   6115  H62 BMIMA 175      14.850  37.812  41.480  1.00  0.00      A    H
ATOM   6126  N1  BMIMA 176      41.193  50.987   5.422  1.00  0.00      A    N
ATOM   6127  N11 BMIMA 176      42.524  51.875   6.889  1.00  0.00      A    N
ATOM   6128  C1  BMIMA 176      41.735  52.091   5.867  1.00  0.00      A    C
ATOM   6129  H1  BMIMA 176      41.761  53.000   5.304  1.00  0.00      A    H
ATOM   6130  C2  BMIMA 176      41.509  50.050   6.308  1.00  0.00      A    C
ATOM   6131  H2  BMIMA 176      41.267  49.023   6.145  1.00  0.00      A    H
ATOM   6132  C21 BMIMA 176      42.367  50.577   7.207  1.00  0.00      A    C
ATOM   6133  H21 BMIMA 176      42.945  50.166   8.006  1.00  0.00      A    H
ATOM   6134  C3  BMIMA 176      40.737  50.731   4.005  1.00  0.00      A    C
ATOM   6135  H3  BMIMA 176      40.913  49.696   3.751  1.00  0.00      A    H
ATOM   6136  H31 BMIMA 176      39.667  50.878   3.975  1.00  0.00      A    H
ATOM   6137  H32 BMIMA 176      41.295  51.319   3.291  1.00  0.00      A    H
ATOM   6138  C4  BMIMA 176      43.454  52.811   7.575  1.00  0.00      A    C
ATOM   6139  H4  BMIMA 176      43.961  53.390   6.817  1.00  0.00      A    H
ATOM   6140  H41 BMIMA 176      44.149  52.118   8.026  1.00  0.00      A    H
ATOM   6141  C5  BMIMA 176      42.813  53.725   8.652  1.00  0.00      A    C
ATOM   6142  H5  BMIMA 176      43.534  53.834   9.458  1.00  0.00      A    H
ATOM   6143  H51 BMIMA 176      42.581  54.719   8.281  1.00  0.00      A    H
ATOM   6144  C51 BMIMA 176      41.535  53.111   9.185  1.00  0.00      A    C
ATOM   6145  H52 BMIMA 176      40.970  52.602   8.407  1.00  0.00      A    H
ATOM   6146  H53 BMIMA 176      41.817  52.411   9.967  1.00  0.00      A    H
ATOM   6147  C6  BMIMA 176      40.575  54.122   9.873  1.00  0.00      A    C
ATOM   6148  H6  BMIMA 176      41.066  54.704  10.644  1.00  0.00      A    H
ATOM   6149  H61 BMIMA 176      40.088  54.895   9.289  1.00  0.00      A    H
ATOM   6150  H62 BMIMA 176      39.821  53.605  10.456  1.00  0.00      A    H
ATOM   6161  N1  BMIMA 177      26.131  17.360  34.117  1.00  0.00      A    N
ATOM   6162  N11 BMIMA 177      26.933  19.338  33.928  1.00  0.00      A    N
ATOM   6163  C1  BMIMA 177      26.869  18.146  33.385  1.00  0.00      A    C
ATOM   6164  H1  BMIMA 177      27.259  17.727  32.482  1.00  0.00      A    H
ATOM   6165  C2  BMIMA 177      25.636  18.042  35.226  1.00  0.00      A    C
ATOM   6166  H2  BMIMA 177      24.987  17.599  35.950  1.00  0.00      A    H
ATOM   6167  C21 BMIMA 177      26.222  19.277  35.086  1.00  0.00      A    C
ATOM   6168  H21 BMIMA 177      26.067  20.153  35.678  1.00  0.00      A    H
ATOM   6169  C3  BMIMA 177      25.821  16.012  33.847  1.00  0.00      A    C
ATOM   6170  H3  BMIMA 177      25.027  16.025  33.114  1.00  0.00      A    H
ATOM   6171  H31 BMIMA 177      26.738  15.535  33.536  1.00  0.00      A    H
ATOM   6172  H32 BMIMA 177      25.539  15.707  34.844  1.00  0.00      A    H
ATOM   6173  C4  BMIMA 177      27.456  20.605  33.381  1.00  0.00      A    C
ATOM   6174  H4  BMIMA 177      26.752  21.410  33.534  1.00  0.00      A    H
ATOM   6175  H41 BMIMA 177      27.497  20.454  32.313  1.00  0.00      A    H
ATOM   6176  C5  BMIMA 177      28.865  21.020  33.756  1.00  0.00      A    C
ATOM   6177  H5  BMIMA 177      29.471  21.486  32.984  1.00  0.00      A    H
ATOM   6178  H51 BMIMA 177      28.810  21.745  34.565  1.00  0.00      A    H
ATOM   6179  C51 BMIMA 177      29.612  19.804  34.197  1.00  0.00      A    C
ATOM   6180  H52 BMIMA 177      29.285  19.597  35.213  1.00  0.00      A    H
ATOM   6181  H53 BMIMA 177      29.478  19.004  33.474  1.00  0.00      A    H
ATOM   6182  C6  BMIMA 177      31.076  20.159  34.419  1.00  0.00      A    C
ATOM   6183  H6  BMIMA 177      31.499  20.222  33.424  1.00  0.00      A    H
ATOM   6184  H61 BMIMA 177      31.257  21.069  34.980  1.00  0.00      A    H
ATOM   6185  H62 BMIMA 177      31.454  19.348  35.031  1.00  0.00      A    H
ATOM   6196  N1  BMIMA 178      36.462  23.722  46.438  1.00  0.00      A    N
ATOM   6197  N11 BMIMA 178      34.924  22.991  47.658  1.00  0.00      A    N
ATOM   6198  C1  BMIMA 178      36.179  23.156  47.535  1.00  0.00      A    C
ATOM   6199  H1  BMIMA 178      36.948  22.799  48.187  1.00  0.00      A    H
ATOM   6200  C2  BMIMA 178      35.342  24.002  45.743  1.00  0.00      A    C
ATOM   6201  H2  BMIMA 178      35.285  24.397  44.752  1.00  0.00      A    H
ATOM   6202  C21 BMIMA 178      34.381  23.457  46.487  1.00  0.00      A    C
ATOM   6203  H21 BMIMA 178      33.315  23.520  46.458  1.00  0.00      A    H
ATOM   6204  C3  BMIMA 178      37.804  24.030  45.966  1.00  0.00      A    C
ATOM   6205  H3  BMIMA 178      38.134  23.548  45.058  1.00  0.00      A    H
ATOM   6206  H31 BMIMA 178      37.795  25.110  45.931  1.00  0.00      A    H
ATOM   6207  H32 BMIMA 178      38.513  23.565  46.634  1.00  0.00      A    H
ATOM   6208  C4  BMIMA 178      34.190  22.524  48.903  1.00  0.00      A    C
ATOM   6209  H4  BMIMA 178      33.315  23.156  48.935  1.00  0.00      A    H
ATOM   6210  H41 BMIMA 178      34.954  22.579  49.665  1.00  0.00      A    H
ATOM   6211  C5  BMIMA 178      33.813  21.066  48.882  1.00  0.00      A    C
ATOM   6212  H5  BMIMA 178      32.880  21.017  48.326  1.00  0.00      A    H
ATOM   6213  H51 BMIMA 178      34.637  20.516  48.435  1.00  0.00      A    H
ATOM   6214  C51 BMIMA 178      33.462  20.470  50.256  1.00  0.00      A    C
ATOM   6215  H52 BMIMA 178      34.354  20.487  50.878  1.00  0.00      A    H
ATOM   6216  H53 BMIMA 178      32.911  21.297  50.697  1.00  0.00      A    H
ATOM   6217  C6  BMIMA 178      32.688  19.134  50.132  1.00  0.00      A    C
ATOM   6218  H6  BMIMA 178      32.432  18.752  51.114  1.00  0.00      A    H
ATOM   6219  H61 BMIMA 178      31.788  19.151  49.529  1.00  0.00      A    H
ATOM   6220  H62 BMIMA 178      33.347  18.467  49.588  1.00  0.00      A    H
ATOM   6231  N1  BMIMA 179      18.795  56.125  52.243  1.00  0.00      A    N
ATOM   6232  N11 BMIMA 179      17.446  54.603  52.826  1.00  0.00      A    N
ATOM   6233  C1  BMIMA 179      17.553  55.772  52.243  1.00  0.00      A    C
ATOM   6234  H1  BMIMA 179      16.768  56.242  51.690  1.00  0.00      A    H
ATOM   6235  C2  BMIMA 179      19.523  55.183  52.945  1.00  0.00      A    C
ATOM   6236  H2  BMIMA 179      20.584  55.177  53.067  1.00  0.00      A    H
ATOM   6237  C21 BMIMA 179      18.668  54.364  53.450  1.00  0.00      A    C
ATOM   6238  H21 BMIMA 179      18.885  53.510  54.053  1.00  0.00      A    H
ATOM   6239  C3  BMIMA 179      19.368  57.373  51.690  1.00  0.00      A    C
ATOM   6240  H3  BMIMA 179      18.695  57.835  50.983  1.00  0.00      A    H
ATOM   6241  H31 BMIMA 179      19.524  58.020  52.540  1.00  0.00      A    H
ATOM   6242  H32 BMIMA 179      20.233  57.160  51.079  1.00  0.00      A    H
ATOM   6243  C4  BMIMA 179      16.255  53.818  52.855  1.00  0.00      A    C
ATOM   6244  H4  BMIMA 179      16.539  52.816  52.566  1.00  0.00      A    H
ATOM   6245  H41 BMIMA 179      15.623  54.084  52.020  1.00  0.00      A    H
ATOM   6246  C5  BMIMA 179      15.531  53.884  54.144  1.00  0.00      A    C
ATOM   6247  H5  BMIMA 179      14.674  53.247  53.938  1.00  0.00      A    H
ATOM   6248  H51 BMIMA 179      16.015  53.425  55.002  1.00  0.00      A    H
ATOM   6249  C51 BMIMA 179      15.227  55.346  54.560  1.00  0.00      A    C
ATOM   6250  H52 BMIMA 179      16.121  55.959  54.639  1.00  0.00      A    H
ATOM   6251  H53 BMIMA 179      14.645  55.851  53.793  1.00  0.00      A    H
ATOM   6252  C6  BMIMA 179      14.560  55.600  55.899  1.00  0.00      A    C
ATOM   6253  H6  BMIMA 179      15.127  55.135  56.697  1.00  0.00      A    H
ATOM   6254  H61 BMIMA 179      14.401  56.620  56.231  1.00  0.00      A    H
ATOM   6255  H62 BMIMA 179      13.567  55.179  56.003  1.00  0.00      A    H
ATOM   6266  N1  BMIMA 180      29.472   2.309   7.205  1.00  0.00      A    N
ATOM   6267  N11 BMIMA 180      27.405   2.127   6.800  1.00  0.00      A    N
ATOM   6268  C1  BMIMA 180      28.358   2.965   7.118  1.00  0.00      A    C
ATOM   6269  H1  BMIMA 180      28.211   3.968   7.460  1.00  0.00      A    H
ATOM   6270  C2  BMIMA 180      29.250   0.968   7.049  1.00  0.00      A    C
ATOM   6271  H2  BMIMA 180      30.012   0.219   7.077  1.00  0.00      A    H
ATOM   6272  C21 BMIMA 180      27.948   0.835   6.897  1.00  0.00      A    C
ATOM   6273  H21 BMIMA 180      27.377  -0.041   6.683  1.00  0.00      A    H
ATOM   6274  C3  BMIMA 180      30.666   2.989   7.623  1.00  0.00      A    C
ATOM   6275  H3  BMIMA 180      31.344   2.905   6.787  1.00  0.00      A    H
ATOM   6276  H31 BMIMA 180      30.318   3.991   7.827  1.00  0.00      A    H
ATOM   6277  H32 BMIMA 180      30.940   2.526   8.560  1.00  0.00      A    H
ATOM   6278  C4  BMIMA 180      25.965   2.434   6.534  1.00  0.00      A    C
ATOM   6279  H4  BMIMA 180      25.704   2.164   5.521  1.00  0.00      A    H
ATOM   6280  H41 BMIMA 180      25.707   3.475   6.654  1.00  0.00      A    H
ATOM   6281  C5  BMIMA 180      25.032   1.670   7.506  1.00  0.00      A    C
ATOM   6282  H5  BMIMA 180      24.941   0.668   7.096  1.00  0.00      A    H
ATOM   6283  H51 BMIMA 180      25.619   1.551   8.413  1.00  0.00      A    H
ATOM   6284  C51 BMIMA 180      23.690   2.356   7.766  1.00  0.00      A    C
ATOM   6285  H52 BMIMA 180      23.151   1.927   8.607  1.00  0.00      A    H
ATOM   6286  H53 BMIMA 180      23.850   3.393   8.048  1.00  0.00      A    H
ATOM   6287  C6  BMIMA 180      22.748   2.250   6.619  1.00  0.00      A    C
ATOM   6288  H6  BMIMA 180      22.124   1.364   6.655  1.00  0.00      A    H
ATOM   6289  H61 BMIMA 180      21.978   3.012   6.579  1.00  0.00      A    H
ATOM   6290  H62 BMIMA 180      23.288   2.264   5.679  1.00  0.00      A    H
ATOM   6301  N1  BMIMA 181      30.878  25.703  45.556  1.00  0.00      A    N
ATOM   6302  N11 BMIMA 181      31.055  25.609  43.448  1.00  0.00      A    N
ATOM   6303  C1  BMIMA 181      30.254  25.314  44.442  1.00  0.00      A    C
ATOM   6304  H1  BMIMA 181      29.372  24.713  44.379  1.00  0.00      A    H
ATOM   6305  C2  BMIMA 181      32.133  26.241  45.238  1.00  0.00      A    C
ATOM   6306  H2  BMIMA 181      32.794  26.660  45.964  1.00  0.00      A    H
ATOM   6307  C21 BMIMA 181      32.276  26.125  43.988  1.00  0.00      A    C
ATOM   6308  H21 BMIMA 181      33.128  26.331  43.378  1.00  0.00      A    H
ATOM   6309  C3  BMIMA 181      30.452  25.348  46.912  1.00  0.00      A    C
ATOM   6310  H3  BMIMA 181      30.562  26.170  47.604  1.00  0.00      A    H
ATOM   6311  H31 BMIMA 181      29.432  24.991  46.893  1.00  0.00      A    H
ATOM   6312  H32 BMIMA 181      31.133  24.579  47.243  1.00  0.00      A    H
ATOM   6313  C4  BMIMA 181      30.815  25.284  42.018  1.00  0.00      A    C
ATOM   6314  H4  BMIMA 181      29.769  25.022  41.968  1.00  0.00      A    H
ATOM   6315  H41 BMIMA 181      31.457  24.440  41.813  1.00  0.00      A    H
ATOM   6316  C5  BMIMA 181      31.192  26.420  41.113  1.00  0.00      A    C
ATOM   6317  H5  BMIMA 181      32.273  26.337  41.194  1.00  0.00      A    H
ATOM   6318  H51 BMIMA 181      30.888  26.102  40.118  1.00  0.00      A    H
ATOM   6319  C51 BMIMA 181      30.492  27.661  41.613  1.00  0.00      A    C
ATOM   6320  H52 BMIMA 181      29.428  27.638  41.395  1.00  0.00      A    H
ATOM   6321  H53 BMIMA 181      30.779  27.900  42.633  1.00  0.00      A    H
ATOM   6322  C6  BMIMA 181      31.044  28.848  40.864  1.00  0.00      A    C
ATOM   6323  H6  BMIMA 181      30.543  29.768  41.142  1.00  0.00      A    H
ATOM   6324  H61 BMIMA 181      32.091  28.990  41.105  1.00  0.00      A    H
ATOM   6325  H62 BMIMA 181      31.048  28.843  39.780  1.00  0.00      A    H
ATOM   6336  N1  BMIMA 182      36.093  51.350  37.938  1.00  0.00      A    N
ATOM   6337  N11 BMIMA 182      37.107  50.637  36.211  1.00  0.00      A    N
ATOM   6338  C1  BMIMA 182      35.981  50.629  36.853  1.00  0.00      A    C
ATOM   6339  H1  BMIMA 182      35.121  50.058  36.575  1.00  0.00      A    H
ATOM   6340  C2  BMIMA 182      37.380  51.886  37.960  1.00  0.00      A    C
ATOM   6341  H2  BMIMA 182      37.698  52.604  38.684  1.00  0.00      A    H
ATOM   6342  C21 BMIMA 182      37.997  51.505  36.848  1.00  0.00      A    C
ATOM   6343  H21 BMIMA 182      38.999  51.664  36.516  1.00  0.00      A    H
ATOM   6344  C3  BMIMA 182      35.028  51.518  38.934  1.00  0.00      A    C
ATOM   6345  H3  BMIMA 182      34.587  50.533  38.971  1.00  0.00      A    H
ATOM   6346  H31 BMIMA 182      35.543  51.648  39.874  1.00  0.00      A    H
ATOM   6347  H32 BMIMA 182      34.357  52.355  38.806  1.00  0.00      A    H
ATOM   6348  C4  BMIMA 182      37.259  50.030  34.920  1.00  0.00      A    C
ATOM   6349  H4  BMIMA 182      36.516  49.246  34.930  1.00  0.00      A    H
ATOM   6350  H41 BMIMA 182      38.235  49.570  34.876  1.00  0.00      A    H
ATOM   6351  C5  BMIMA 182      36.993  51.091  33.854  1.00  0.00      A    C
ATOM   6352  H5  BMIMA 182      36.955  52.032  34.398  1.00  0.00      A    H
ATOM   6353  H51 BMIMA 182      37.672  51.038  33.008  1.00  0.00      A    H
ATOM   6354  C51 BMIMA 182      35.545  50.891  33.359  1.00  0.00      A    C
ATOM   6355  H52 BMIMA 182      35.362  49.886  32.989  1.00  0.00      A    H
ATOM   6356  H53 BMIMA 182      34.832  51.052  34.163  1.00  0.00      A    H
ATOM   6357  C6  BMIMA 182      35.357  51.666  32.047  1.00  0.00      A    C
ATOM   6358  H6  BMIMA 182      34.338  51.451  31.746  1.00  0.00      A    H
ATOM   6359  H61 BMIMA 182      35.558  52.731  32.081  1.00  0.00      A    H
ATOM   6360  H62 BMIMA 182      35.945  51.193  31.269  1.00  0.00      A    H
ATOM   6371  N1  BMIMA 183      53.900  34.382  -0.964  1.00  0.00      A    N
ATOM   6372  N11 BMIMA 183      54.544  33.677   0.976  1.00  0.00      A    N
ATOM   6373  C1  BMIMA 183      54.904  34.344  -0.150  1.00  0.00      A    C
ATOM   6374  H1  BMIMA 183      55.840  34.842  -0.285  1.00  0.00      A    H
ATOM   6375  C2  BMIMA 183      52.890  33.628  -0.463  1.00  0.00      A    C
ATOM   6376  H2  BMIMA 183      51.920  33.594  -0.908  1.00  0.00      A    H
ATOM   6377  C21 BMIMA 183      53.252  33.191   0.769  1.00  0.00      A    C
ATOM   6378  H21 BMIMA 183      52.781  32.531   1.464  1.00  0.00      A    H
ATOM   6379  C3  BMIMA 183      53.835  35.099  -2.242  1.00  0.00      A    C
ATOM   6380  H3  BMIMA 183      52.924  35.667  -2.359  1.00  0.00      A    H
ATOM   6381  H31 BMIMA 183      54.662  35.792  -2.201  1.00  0.00      A    H
ATOM   6382  H32 BMIMA 183      54.055  34.339  -2.977  1.00  0.00      A    H
ATOM   6383  C4  BMIMA 183      55.424  33.308   2.091  1.00  0.00      A    C
ATOM   6384  H4  BMIMA 183      55.035  33.650   3.038  1.00  0.00      A    H
ATOM   6385  H41 BMIMA 183      56.368  33.813   1.948  1.00  0.00      A    H
ATOM   6386  C5  BMIMA 183      55.567  31.827   2.209  1.00  0.00      A    C
ATOM   6387  H5  BMIMA 183      56.442  31.679   2.837  1.00  0.00      A    H
ATOM   6388  H51 BMIMA 183      54.726  31.326   2.681  1.00  0.00      A    H
ATOM   6389  C51 BMIMA 183      55.862  31.092   0.818  1.00  0.00      A    C
ATOM   6390  H52 BMIMA 183      54.994  31.142   0.166  1.00  0.00      A    H
ATOM   6391  H53 BMIMA 183      56.652  31.523   0.210  1.00  0.00      A    H
ATOM   6392  C6  BMIMA 183      56.164  29.644   0.958  1.00  0.00      A    C
ATOM   6393  H6  BMIMA 183      56.934  29.353   1.663  1.00  0.00      A    H
ATOM   6394  H61 BMIMA 183      55.319  29.026   1.240  1.00  0.00      A    H
ATOM   6395  H62 BMIMA 183      56.398  29.119   0.040  1.00  0.00      A    H
ATOM   6406  N1  BMIMA 184      34.026  27.444   9.606  1.00  0.00      A    N
ATOM   6407  N11 BMIMA 184      35.827  28.126   8.741  1.00  0.00      A    N
ATOM   6408  C1  BMIMA 184      35.266  27.163   9.486  1.00  0.00      A    C
ATOM   6409  H1  BMIMA 184      35.818  26.419  10.018  1.00  0.00      A    H
ATOM   6410  C2  BMIMA 184      33.804  28.686   9.089  1.00  0.00      A    C
ATOM   6411  H2  BMIMA 184      32.837  29.136   9.144  1.00  0.00      A    H
ATOM   6412  C21 BMIMA 184      34.886  29.064   8.379  1.00  0.00      A    C
ATOM   6413  H21 BMIMA 184      35.040  29.985   7.861  1.00  0.00      A    H
ATOM   6414  C3  BMIMA 184      33.024  26.826  10.475  1.00  0.00      A    C
ATOM   6415  H3  BMIMA 184      32.040  26.868  10.032  1.00  0.00      A    H
ATOM   6416  H31 BMIMA 184      33.302  25.783  10.429  1.00  0.00      A    H
ATOM   6417  H32 BMIMA 184      33.006  27.187  11.492  1.00  0.00      A    H
ATOM   6418  C4  BMIMA 184      37.227  28.058   8.280  1.00  0.00      A    C
ATOM   6419  H4  BMIMA 184      37.733  27.254   8.794  1.00  0.00      A    H
ATOM   6420  H41 BMIMA 184      37.692  28.971   8.620  1.00  0.00      A    H
ATOM   6421  C5  BMIMA 184      37.447  27.717   6.835  1.00  0.00      A    C
ATOM   6422  H5  BMIMA 184      36.804  26.857   6.668  1.00  0.00      A    H
ATOM   6423  H51 BMIMA 184      36.962  28.569   6.366  1.00  0.00      A    H
ATOM   6424  C51 BMIMA 184      38.946  27.611   6.483  1.00  0.00      A    C
ATOM   6425  H52 BMIMA 184      39.297  28.628   6.331  1.00  0.00      A    H
ATOM   6426  H53 BMIMA 184      39.578  27.060   7.175  1.00  0.00      A    H
ATOM   6427  C6  BMIMA 184      38.876  26.731   5.284  1.00  0.00      A    C
ATOM   6428  H6  BMIMA 184      38.088  25.991   5.367  1.00  0.00      A    H
ATOM   6429  H61 BMIMA 184      38.587  27.334   4.431  1.00  0.00      A    H
ATOM   6430  H62 BMIMA 184      39.796  26.221   5.025  1.00  0.00      A    H
ATOM   6441  N1  BMIMA 185      56.309  -0.689  35.325  1.00  0.00      A    N
ATOM   6442  N11 BMIMA 185      55.811   1.389  34.969  1.00  0.00      A    N
ATOM   6443  C1  BMIMA 185      55.513   0.340  35.710  1.00  0.00      A    C
ATOM   6444  H1  BMIMA 185      54.679   0.295  36.378  1.00  0.00      A    H
ATOM   6445  C2  BMIMA 185      56.974  -0.274  34.189  1.00  0.00      A    C
ATOM   6446  H2  BMIMA 185      57.560  -0.993  33.661  1.00  0.00      A    H
ATOM   6447  C21 BMIMA 185      56.673   1.014  33.954  1.00  0.00      A    C
ATOM   6448  H21 BMIMA 185      56.801   1.718  33.161  1.00  0.00      A    H
ATOM   6449  C3  BMIMA 185      56.301  -2.068  35.874  1.00  0.00      A    C
ATOM   6450  H3  BMIMA 185      55.264  -2.243  36.122  1.00  0.00      A    H
ATOM   6451  H31 BMIMA 185      56.526  -2.797  35.109  1.00  0.00      A    H
ATOM   6452  H32 BMIMA 185      56.979  -2.043  36.713  1.00  0.00      A    H
ATOM   6453  C4  BMIMA 185      55.182   2.692  34.991  1.00  0.00      A    C
ATOM   6454  H4  BMIMA 185      55.950   3.398  34.712  1.00  0.00      A    H
ATOM   6455  H41 BMIMA 185      54.983   2.904  36.031  1.00  0.00      A    H
ATOM   6456  C5  BMIMA 185      53.913   2.833  34.098  1.00  0.00      A    C
ATOM   6457  H5  BMIMA 185      53.587   3.862  34.221  1.00  0.00      A    H
ATOM   6458  H51 BMIMA 185      54.191   2.761  33.049  1.00  0.00      A    H
ATOM   6459  C51 BMIMA 185      52.749   1.734  34.447  1.00  0.00      A    C
ATOM   6460  H52 BMIMA 185      53.306   0.810  34.315  1.00  0.00      A    H
ATOM   6461  H53 BMIMA 185      52.454   1.834  35.489  1.00  0.00      A    H
ATOM   6462  C6  BMIMA 185      51.530   1.839  33.563  1.00  0.00      A    C
ATOM   6463  H6  BMIMA 185      51.169   2.859  33.500  1.00  0.00      A    H
ATOM   6464  H61 BMIMA 185      51.816   1.560  32.555  1.00  0.00      A    H
ATOM   6465  H62 BMIMA 185      50.630   1.291  33.815  1.00  0.00      A    H
ATOM   6476  N1  BMIMA 186      52.300  32.727  39.645  1.00  0.00      A    N
ATOM   6477  N11 BMIMA 186      53.290  31.142  38.556  1.00  0.00      A    N
ATOM   6478  C1  BMIMA 186      52.740  31.512  39.651  1.00  0.00      A    C
ATOM   6479  H1  BMIMA 186      52.766  30.840  40.482  1.00  0.00      A    H
ATOM   6480  C2  BMIMA 186      52.572  33.173  38.383  1.00  0.00      A    C
ATOM   6481  H2  BMIMA 186      52.114  34.114  38.168  1.00  0.00      A    H
ATOM   6482  C21 BMIMA 186      53.161  32.210  37.660  1.00  0.00      A    C
ATOM   6483  H21 BMIMA 186      53.333  32.157  36.608  1.00  0.00      A    H
ATOM   6484  C3  BMIMA 186      51.416  33.226  40.751  1.00  0.00      A    C
ATOM   6485  H3  BMIMA 186      51.084  32.396  41.358  1.00  0.00      A    H
ATOM   6486  H31 BMIMA 186      52.011  33.870  41.381  1.00  0.00      A    H
ATOM   6487  H32 BMIMA 186      50.483  33.617  40.374  1.00  0.00      A    H
ATOM   6488  C4  BMIMA 186      53.874  29.861  38.283  1.00  0.00      A    C
ATOM   6489  H4  BMIMA 186      54.186  29.611  39.286  1.00  0.00      A    H
ATOM   6490  H41 BMIMA 186      54.737  30.028  37.655  1.00  0.00      A    H
ATOM   6491  C5  BMIMA 186      52.887  28.867  37.710  1.00  0.00      A    C
ATOM   6492  H5  BMIMA 186      51.948  28.979  38.246  1.00  0.00      A    H
ATOM   6493  H51 BMIMA 186      52.641  29.160  36.692  1.00  0.00      A    H
ATOM   6494  C51 BMIMA 186      53.359  27.453  37.776  1.00  0.00      A    C
ATOM   6495  H52 BMIMA 186      54.286  27.385  37.212  1.00  0.00      A    H
ATOM   6496  H53 BMIMA 186      53.636  27.172  38.789  1.00  0.00      A    H
ATOM   6497  C6  BMIMA 186      52.320  26.432  37.290  1.00  0.00      A    C
ATOM   6498  H6  BMIMA 186      51.597  26.376  38.096  1.00  0.00      A    H
ATOM   6499  H61 BMIMA 186      51.892  26.865  36.393  1.00  0.00      A    H
ATOM   6500  H62 BMIMA 186      52.796  25.467  37.159  1.00  0.00      A    H
ATOM   6511  N1  BMIMA 187       3.658  20.826  20.846  1.00  0.00      A    N
ATOM   6512  N11 BMIMA 187       3.836  22.218  19.183  1.00  0.00      A    N
ATOM   6513  C1  BMIMA 187       4.274  21.085  19.662  1.00  0.00      A    C
ATOM   6514  H1  BMIMA 187       5.109  20.522  19.303  1.00  0.00      A    H
ATOM   6515  C2  BMIMA 187       2.784  21.842  21.088  1.00  0.00      A    C
ATOM   6516  H2  BMIMA 187       2.273  21.951  22.019  1.00  0.00      A    H
ATOM   6517  C21 BMIMA 187       2.734  22.611  20.002  1.00  0.00      A    C
ATOM   6518  H21 BMIMA 187       2.080  23.426  19.781  1.00  0.00      A    H
ATOM   6519  C3  BMIMA 187       3.890  19.642  21.661  1.00  0.00      A    C
ATOM   6520  H3  BMIMA 187       3.296  19.610  22.562  1.00  0.00      A    H
ATOM   6521  H31 BMIMA 187       3.660  18.769  21.069  1.00  0.00      A    H
ATOM   6522  H32 BMIMA 187       4.932  19.500  21.910  1.00  0.00      A    H
ATOM   6523  C4  BMIMA 187       4.390  22.845  17.940  1.00  0.00      A    C
ATOM   6524  H4  BMIMA 187       3.681  23.537  17.510  1.00  0.00      A    H
ATOM   6525  H41 BMIMA 187       4.524  21.982  17.305  1.00  0.00      A    H
ATOM   6526  C5  BMIMA 187       5.740  23.611  18.145  1.00  0.00      A    C
ATOM   6527  H5  BMIMA 187       6.470  22.934  18.582  1.00  0.00      A    H
ATOM   6528  H51 BMIMA 187       5.978  24.030  17.171  1.00  0.00      A    H
ATOM   6529  C51 BMIMA 187       5.576  24.893  19.027  1.00  0.00      A    C
ATOM   6530  H52 BMIMA 187       4.727  25.536  18.811  1.00  0.00      A    H
ATOM   6531  H53 BMIMA 187       5.314  24.538  20.021  1.00  0.00      A    H
ATOM   6532  C6  BMIMA 187       6.781  25.760  19.075  1.00  0.00      A    C
ATOM   6533  H6  BMIMA 187       6.714  26.733  19.549  1.00  0.00      A    H
ATOM   6534  H61 BMIMA 187       7.560  25.185  19.561  1.00  0.00      A    H
ATOM   6535  H62 BMIMA 187       7.067  26.023  18.063  1.00  0.00      A    H
ATOM   6546  N1  BMIMA 188      41.130  27.288  35.264  1.00  0.00      A    N
ATOM   6547  N11 BMIMA 188      41.643  26.466  33.308  1.00  0.00      A    N
ATOM   6548  C1  BMIMA 188      40.728  27.060  34.013  1.00  0.00      A    C
ATOM   6549  H1  BMIMA 188      39.774  27.313  33.602  1.00  0.00      A    H
ATOM   6550  C2  BMIMA 188      42.381  26.740  35.370  1.00  0.00      A    C
ATOM   6551  H2  BMIMA 188      42.961  26.705  36.266  1.00  0.00      A    H
ATOM   6552  C21 BMIMA 188      42.696  26.261  34.077  1.00  0.00      A    C
ATOM   6553  H21 BMIMA 188      43.496  25.682  33.670  1.00  0.00      A    H
ATOM   6554  C3  BMIMA 188      40.292  27.687  36.437  1.00  0.00      A    C
ATOM   6555  H3  BMIMA 188      40.686  28.647  36.738  1.00  0.00      A    H
ATOM   6556  H31 BMIMA 188      39.238  27.672  36.204  1.00  0.00      A    H
ATOM   6557  H32 BMIMA 188      40.441  26.840  37.090  1.00  0.00      A    H
ATOM   6558  C4  BMIMA 188      41.530  26.020  31.884  1.00  0.00      A    C
ATOM   6559  H4  BMIMA 188      42.482  25.606  31.586  1.00  0.00      A    H
ATOM   6560  H41 BMIMA 188      41.215  26.954  31.442  1.00  0.00      A    H
ATOM   6561  C5  BMIMA 188      40.366  25.073  31.699  1.00  0.00      A    C
ATOM   6562  H5  BMIMA 188      39.399  25.549  31.837  1.00  0.00      A    H
ATOM   6563  H51 BMIMA 188      40.427  24.605  30.720  1.00  0.00      A    H
ATOM   6564  C51 BMIMA 188      40.390  23.987  32.718  1.00  0.00      A    C
ATOM   6565  H52 BMIMA 188      41.216  23.355  32.402  1.00  0.00      A    H
ATOM   6566  H53 BMIMA 188      40.515  24.270  33.760  1.00  0.00      A    H
ATOM   6567  C6  BMIMA 188      39.258  22.988  32.650  1.00  0.00      A    C
ATOM   6568  H6  BMIMA 188      39.151  22.737  31.601  1.00  0.00      A    H
ATOM   6569  H61 BMIMA 188      39.566  22.130  33.237  1.00  0.00      A    H
ATOM   6570  H62 BMIMA 188      38.307  23.413  32.953  1.00  0.00      A    H
ATOM   6581  N1  BMIMA 189      19.297  41.427   2.362  1.00  0.00      A    N
ATOM   6582  N11 BMIMA 189      19.916  41.249   0.297  1.00  0.00      A    N
ATOM   6583  C1  BMIMA 189      19.937  41.989   1.380  1.00  0.00      A    C
ATOM   6584  H1  BMIMA 189      20.389  42.952   1.477  1.00  0.00      A    H
ATOM   6585  C2  BMIMA 189      18.626  40.411   1.862  1.00  0.00      A    C
ATOM   6586  H2  BMIMA 189      17.872  39.797   2.305  1.00  0.00      A    H
ATOM   6587  C21 BMIMA 189      19.094  40.219   0.583  1.00  0.00      A    C
ATOM   6588  H21 BMIMA 189      18.798  39.534  -0.181  1.00  0.00      A    H
ATOM   6589  C3  BMIMA 189      19.311  41.854   3.750  1.00  0.00      A    C
ATOM   6590  H3  BMIMA 189      20.294  42.261   3.935  1.00  0.00      A    H
ATOM   6591  H31 BMIMA 189      18.588  42.656   3.776  1.00  0.00      A    H
ATOM   6592  H32 BMIMA 189      19.048  40.934   4.251  1.00  0.00      A    H
ATOM   6593  C4  BMIMA 189      20.543  41.653  -1.018  1.00  0.00      A    C
ATOM   6594  H4  BMIMA 189      20.174  42.613  -1.348  1.00  0.00      A    H
ATOM   6595  H41 BMIMA 189      20.131  41.019  -1.789  1.00  0.00      A    H
ATOM   6596  C5  BMIMA 189      21.992  41.551  -1.164  1.00  0.00      A    C
ATOM   6597  H5  BMIMA 189      22.305  40.572  -0.811  1.00  0.00      A    H
ATOM   6598  H51 BMIMA 189      22.142  41.749  -2.222  1.00  0.00      A    H
ATOM   6599  C51 BMIMA 189      22.732  42.668  -0.362  1.00  0.00      A    C
ATOM   6600  H52 BMIMA 189      22.218  43.623  -0.433  1.00  0.00      A    H
ATOM   6601  H53 BMIMA 189      22.842  42.419   0.691  1.00  0.00      A    H
ATOM   6602  C6  BMIMA 189      24.102  42.926  -0.903  1.00  0.00      A    C
ATOM   6603  H6  BMIMA 189      24.637  43.728  -0.408  1.00  0.00      A    H
ATOM   6604  H61 BMIMA 189      24.786  42.085  -0.909  1.00  0.00      A    H
ATOM   6605  H62 BMIMA 189      24.142  43.214  -1.948  1.00  0.00      A    H
ATOM   6616  N1  BMIMA 190      25.365  44.292  30.164  1.00  0.00      A    N
ATOM   6617  N11 BMIMA 190      26.870  45.608  29.494  1.00  0.00      A    N
ATOM   6618  C1  BMIMA 190      25.822  45.496  30.264  1.00  0.00      A    C
ATOM   6619  H1  BMIMA 190      25.385  46.310  30.802  1.00  0.00      A    H
ATOM   6620  C2  BMIMA 190      26.224  43.650  29.269  1.00  0.00      A    C
ATOM   6621  H2  BMIMA 190      25.952  42.641  29.052  1.00  0.00      A    H
ATOM   6622  C21 BMIMA 190      27.227  44.428  28.888  1.00  0.00      A    C
ATOM   6623  H21 BMIMA 190      28.009  44.192  28.200  1.00  0.00      A    H
ATOM   6624  C3  BMIMA 190      24.068  43.705  30.646  1.00  0.00      A    C
ATOM   6625  H3  BMIMA 190      23.589  44.477  31.230  1.00  0.00      A    H
ATOM   6626  H31 BMIMA 190      23.374  43.477  29.852  1.00  0.00      A    H
ATOM   6627  H32 BMIMA 190      24.340  42.871  31.277  1.00  0.00      A    H
ATOM   6628  C4  BMIMA 190      27.427  46.925  29.209  1.00  0.00      A    C
ATOM   6629  H4  BMIMA 190      26.602  47.495  28.806  1.00  0.00      A    H
ATOM   6630  H41 BMIMA 190      28.152  46.727  28.434  1.00  0.00      A    H
ATOM   6631  C5  BMIMA 190      28.123  47.702  30.295  1.00  0.00      A    C
ATOM   6632  H5  BMIMA 190      27.531  47.683  31.206  1.00  0.00      A    H
ATOM   6633  H51 BMIMA 190      29.102  47.315  30.568  1.00  0.00      A    H
ATOM   6634  C51 BMIMA 190      28.228  49.143  29.774  1.00  0.00      A    C
ATOM   6635  H52 BMIMA 190      28.817  49.177  28.861  1.00  0.00      A    H
ATOM   6636  H53 BMIMA 190      27.266  49.560  29.488  1.00  0.00      A    H
ATOM   6637  C6  BMIMA 190      28.841  50.062  30.741  1.00  0.00      A    C
ATOM   6638  H6  BMIMA 190      29.786  49.656  31.084  1.00  0.00      A    H
ATOM   6639  H61 BMIMA 190      29.031  51.030  30.290  1.00  0.00      A    H
ATOM   6640  H62 BMIMA 190      28.206  50.154  31.614  1.00  0.00      A    H
ATOM   6651  N1  BMIMA 191      48.653  30.046  37.328  1.00  0.00      A    N
ATOM   6652  N11 BMIMA 191      47.831  30.553  39.302  1.00  0.00      A    N
ATOM   6653  C1  BMIMA 191      48.855  30.733  38.472  1.00  0.00      A    C
ATOM   6654  H1  BMIMA 191      49.759  31.238  38.738  1.00  0.00      A    H
ATOM   6655  C2  BMIMA 191      47.351  29.620  37.346  1.00  0.00      A    C
ATOM   6656  H2  BMIMA 191      46.927  29.175  36.474  1.00  0.00      A    H
ATOM   6657  C21 BMIMA 191      46.837  29.947  38.589  1.00  0.00      A    C
ATOM   6658  H21 BMIMA 191      45.883  29.881  39.063  1.00  0.00      A    H
ATOM   6659  C3  BMIMA 191      49.586  29.904  36.231  1.00  0.00      A    C
ATOM   6660  H3  BMIMA 191      50.138  28.999  36.434  1.00  0.00      A    H
ATOM   6661  H31 BMIMA 191      49.049  29.732  35.310  1.00  0.00      A    H
ATOM   6662  H32 BMIMA 191      50.226  30.772  36.173  1.00  0.00      A    H
ATOM   6663  C4  BMIMA 191      47.708  31.006  40.677  1.00  0.00      A    C
ATOM   6664  H4  BMIMA 191      48.657  31.473  40.896  1.00  0.00      A    H
ATOM   6665  H41 BMIMA 191      47.641  30.163  41.348  1.00  0.00      A    H
ATOM   6666  C5  BMIMA 191      46.739  32.087  40.878  1.00  0.00      A    C
ATOM   6667  H5  BMIMA 191      45.721  31.741  40.719  1.00  0.00      A    H
ATOM   6668  H51 BMIMA 191      46.822  32.346  41.931  1.00  0.00      A    H
ATOM   6669  C51 BMIMA 191      47.048  33.295  40.019  1.00  0.00      A    C
ATOM   6670  H52 BMIMA 191      48.090  33.579  40.147  1.00  0.00      A    H
ATOM   6671  H53 BMIMA 191      46.938  33.032  38.971  1.00  0.00      A    H
ATOM   6672  C6  BMIMA 191      46.118  34.465  40.219  1.00  0.00      A    C
ATOM   6673  H6  BMIMA 191      45.128  34.038  40.326  1.00  0.00      A    H
ATOM   6674  H61 BMIMA 191      46.391  34.995  41.125  1.00  0.00      A    H
ATOM   6675  H62 BMIMA 191      46.059  35.192  39.417  1.00  0.00      A    H
ATOM   6686  N1  BMIMA 192      49.114   4.518  20.666  1.00  0.00      A    N
ATOM   6687  N11 BMIMA 192      48.111   5.754  22.145  1.00  0.00      A    N
ATOM   6688  C1  BMIMA 192      48.618   5.717  20.953  1.00  0.00      A    C
ATOM   6689  H1  BMIMA 192      48.447   6.502  20.248  1.00  0.00      A    H
ATOM   6690  C2  BMIMA 192      49.158   3.849  21.881  1.00  0.00      A    C
ATOM   6691  H2  BMIMA 192      49.643   2.906  22.007  1.00  0.00      A    H
ATOM   6692  C21 BMIMA 192      48.475   4.637  22.757  1.00  0.00      A    C
ATOM   6693  H21 BMIMA 192      48.314   4.520  23.806  1.00  0.00      A    H
ATOM   6694  C3  BMIMA 192      49.526   4.026  19.348  1.00  0.00      A    C
ATOM   6695  H3  BMIMA 192      50.604   3.981  19.406  1.00  0.00      A    H
ATOM   6696  H31 BMIMA 192      49.138   3.039  19.145  1.00  0.00      A    H
ATOM   6697  H32 BMIMA 192      49.244   4.726  18.576  1.00  0.00      A    H
ATOM   6698  C4  BMIMA 192      47.434   6.905  22.738  1.00  0.00      A    C
ATOM   6699  H4  BMIMA 192      46.377   6.685  22.722  1.00  0.00      A    H
ATOM   6700  H41 BMIMA 192      47.669   7.688  22.033  1.00  0.00      A    H
ATOM   6701  C5  BMIMA 192      47.959   7.378  24.080  1.00  0.00      A    C
ATOM   6702  H5  BMIMA 192      47.284   8.191  24.335  1.00  0.00      A    H
ATOM   6703  H51 BMIMA 192      47.966   6.570  24.807  1.00  0.00      A    H
ATOM   6704  C51 BMIMA 192      49.493   7.803  24.035  1.00  0.00      A    C
ATOM   6705  H52 BMIMA 192      49.939   7.024  23.422  1.00  0.00      A    H
ATOM   6706  H53 BMIMA 192      49.588   8.788  23.585  1.00  0.00      A    H
ATOM   6707  C6  BMIMA 192      50.177   7.838  25.407  1.00  0.00      A    C
ATOM   6708  H6  BMIMA 192      49.662   8.432  26.154  1.00  0.00      A    H
ATOM   6709  H61 BMIMA 192      50.130   6.893  25.936  1.00  0.00      A    H
ATOM   6710  H62 BMIMA 192      51.178   8.247  25.331  1.00  0.00      A    H
ATOM   6721  N1  BMIMA 193      51.720  38.481  23.033  1.00  0.00      A    N
ATOM   6722  N11 BMIMA 193      51.733  37.248  21.295  1.00  0.00      A    N
ATOM   6723  C1  BMIMA 193      52.274  38.256  21.862  1.00  0.00      A    C
ATOM   6724  H1  BMIMA 193      53.088  38.844  21.495  1.00  0.00      A    H
ATOM   6725  C2  BMIMA 193      50.588  37.705  23.114  1.00  0.00      A    C
ATOM   6726  H2  BMIMA 193      49.914  37.770  23.940  1.00  0.00      A    H
ATOM   6727  C21 BMIMA 193      50.685  36.874  22.053  1.00  0.00      A    C
ATOM   6728  H21 BMIMA 193      50.034  36.065  21.802  1.00  0.00      A    H
ATOM   6729  C3  BMIMA 193      52.119  39.563  23.877  1.00  0.00      A    C
ATOM   6730  H3  BMIMA 193      51.473  39.666  24.737  1.00  0.00      A    H
ATOM   6731  H31 BMIMA 193      53.081  39.270  24.271  1.00  0.00      A    H
ATOM   6732  H32 BMIMA 193      52.272  40.464  23.302  1.00  0.00      A    H
ATOM   6733  C4  BMIMA 193      52.197  36.520  20.094  1.00  0.00      A    C
ATOM   6734  H4  BMIMA 193      51.833  35.545  20.383  1.00  0.00      A    H
ATOM   6735  H41 BMIMA 193      53.277  36.503  20.092  1.00  0.00      A    H
ATOM   6736  C5  BMIMA 193      51.742  36.956  18.680  1.00  0.00      A    C
ATOM   6737  H5  BMIMA 193      51.987  38.003  18.521  1.00  0.00      A    H
ATOM   6738  H51 BMIMA 193      52.353  36.283  18.084  1.00  0.00      A    H
ATOM   6739  C51 BMIMA 193      50.242  36.803  18.427  1.00  0.00      A    C
ATOM   6740  H52 BMIMA 193      49.972  35.783  18.686  1.00  0.00      A    H
ATOM   6741  H53 BMIMA 193      49.726  37.578  18.989  1.00  0.00      A    H
ATOM   6742  C6  BMIMA 193      49.956  36.773  16.910  1.00  0.00      A    C
ATOM   6743  H6  BMIMA 193      48.894  36.582  16.804  1.00  0.00      A    H
ATOM   6744  H61 BMIMA 193      50.210  37.733  16.477  1.00  0.00      A    H
ATOM   6745  H62 BMIMA 193      50.443  35.934  16.427  1.00  0.00      A    H
ATOM   6756  N1  BMIMA 194      44.275  45.644  11.457  1.00  0.00      A    N
ATOM   6757  N11 BMIMA 194      42.279  46.218  10.980  1.00  0.00      A    N
ATOM   6758  C1  BMIMA 194      43.431  46.650  11.490  1.00  0.00      A    C
ATOM   6759  H1  BMIMA 194      43.640  47.639  11.838  1.00  0.00      A    H
ATOM   6760  C2  BMIMA 194      43.610  44.488  11.199  1.00  0.00      A    C
ATOM   6761  H2  BMIMA 194      44.033  43.508  11.234  1.00  0.00      A    H
ATOM   6762  C21 BMIMA 194      42.458  44.907  10.684  1.00  0.00      A    C
ATOM   6763  H21 BMIMA 194      41.729  44.169  10.431  1.00  0.00      A    H
ATOM   6764  C3  BMIMA 194      45.648  45.681  11.885  1.00  0.00      A    C
ATOM   6765  H3  BMIMA 194      46.034  44.680  11.760  1.00  0.00      A    H
ATOM   6766  H31 BMIMA 194      46.273  46.261  11.222  1.00  0.00      A    H
ATOM   6767  H32 BMIMA 194      45.710  46.043  12.900  1.00  0.00      A    H
ATOM   6768  C4  BMIMA 194      40.997  46.950  10.777  1.00  0.00      A    C
ATOM   6769  H4  BMIMA 194      40.855  47.415  11.741  1.00  0.00      A    H
ATOM   6770  H41 BMIMA 194      40.194  46.262  10.559  1.00  0.00      A    H
ATOM   6771  C5  BMIMA 194      40.997  48.042   9.727  1.00  0.00      A    C
ATOM   6772  H5  BMIMA 194      41.965  48.536   9.766  1.00  0.00      A    H
ATOM   6773  H51 BMIMA 194      40.972  47.523   8.772  1.00  0.00      A    H
ATOM   6774  C51 BMIMA 194      39.799  48.979   9.851  1.00  0.00      A    C
ATOM   6775  H52 BMIMA 194      39.807  49.640   8.988  1.00  0.00      A    H
ATOM   6776  H53 BMIMA 194      38.854  48.457   9.972  1.00  0.00      A    H
ATOM   6777  C6  BMIMA 194      40.043  49.981  11.074  1.00  0.00      A    C
ATOM   6778  H6  BMIMA 194      41.004  50.482  11.049  1.00  0.00      A    H
ATOM   6779  H61 BMIMA 194      39.240  50.709  11.050  1.00  0.00      A    H
ATOM   6780  H62 BMIMA 194      39.986  49.407  11.992  1.00  0.00      A    H
ATOM   6791  N1  BMIMA 195      31.853  51.563  53.791  1.00  0.00      A    N
ATOM   6792  N11 BMIMA 195      33.268  52.170  52.240  1.00  0.00      A    N
ATOM   6793  C1  BMIMA 195      32.155  52.437  52.895  1.00  0.00      A    C
ATOM   6794  H1  BMIMA 195      31.580  53.307  52.661  1.00  0.00      A    H
ATOM   6795  C2  BMIMA 195      32.977  50.731  53.841  1.00  0.00      A    C
ATOM   6796  H2  BMIMA 195      33.084  50.015  54.626  1.00  0.00      A    H
ATOM   6797  C21 BMIMA 195      33.780  51.055  52.824  1.00  0.00      A    C
ATOM   6798  H21 BMIMA 195      34.786  50.759  52.621  1.00  0.00      A    H
ATOM   6799  C3  BMIMA 195      30.764  51.412  54.766  1.00  0.00      A    C
ATOM   6800  H3  BMIMA 195      29.858  51.942  54.511  1.00  0.00      A    H
ATOM   6801  H31 BMIMA 195      30.410  50.394  54.845  1.00  0.00      A    H
ATOM   6802  H32 BMIMA 195      31.073  51.781  55.733  1.00  0.00      A    H
ATOM   6803  C4  BMIMA 195      33.837  52.988  51.258  1.00  0.00      A    C
ATOM   6804  H4  BMIMA 195      33.135  53.768  51.001  1.00  0.00      A    H
ATOM   6805  H41 BMIMA 195      33.833  52.355  50.383  1.00  0.00      A    H
ATOM   6806  C5  BMIMA 195      35.174  53.635  51.632  1.00  0.00      A    C
ATOM   6807  H5  BMIMA 195      35.787  52.737  51.650  1.00  0.00      A    H
ATOM   6808  H51 BMIMA 195      35.424  54.360  50.862  1.00  0.00      A    H
ATOM   6809  C51 BMIMA 195      35.251  54.414  52.920  1.00  0.00      A    C
ATOM   6810  H52 BMIMA 195      34.751  55.367  52.766  1.00  0.00      A    H
ATOM   6811  H53 BMIMA 195      34.704  53.885  53.696  1.00  0.00      A    H
ATOM   6812  C6  BMIMA 195      36.651  54.729  53.412  1.00  0.00      A    C
ATOM   6813  H6  BMIMA 195      37.178  55.328  52.678  1.00  0.00      A    H
ATOM   6814  H61 BMIMA 195      36.790  55.216  54.370  1.00  0.00      A    H
ATOM   6815  H62 BMIMA 195      37.171  53.779  53.391  1.00  0.00      A    H
ATOM   6826  N1  BMIMA 196      41.892   0.945  21.675  1.00  0.00      A    N
ATOM   6827  N11 BMIMA 196      43.920   1.462  22.282  1.00  0.00      A    N
ATOM   6828  C1  BMIMA 196      42.907   1.661  21.397  1.00  0.00      A    C
ATOM   6829  H1  BMIMA 196      42.918   2.400  20.624  1.00  0.00      A    H
ATOM   6830  C2  BMIMA 196      42.253   0.198  22.776  1.00  0.00      A    C
ATOM   6831  H2  BMIMA 196      41.548  -0.459  23.236  1.00  0.00      A    H
ATOM   6832  C21 BMIMA 196      43.450   0.516  23.159  1.00  0.00      A    C
ATOM   6833  H21 BMIMA 196      44.108   0.093  23.886  1.00  0.00      A    H
ATOM   6834  C3  BMIMA 196      40.528   1.024  21.063  1.00  0.00      A    C
ATOM   6835  H3  BMIMA 196      39.875   1.297  21.879  1.00  0.00      A    H
ATOM   6836  H31 BMIMA 196      40.664   1.792  20.316  1.00  0.00      A    H
ATOM   6837  H32 BMIMA 196      40.259   0.150  20.489  1.00  0.00      A    H
ATOM   6838  C4  BMIMA 196      45.228   2.140  22.494  1.00  0.00      A    C
ATOM   6839  H4  BMIMA 196      45.287   2.417  23.536  1.00  0.00      A    H
ATOM   6840  H41 BMIMA 196      45.242   3.027  21.879  1.00  0.00      A    H
ATOM   6841  C5  BMIMA 196      46.437   1.188  22.083  1.00  0.00      A    C
ATOM   6842  H5  BMIMA 196      47.265   1.734  21.638  1.00  0.00      A    H
ATOM   6843  H51 BMIMA 196      46.674   0.586  22.957  1.00  0.00      A    H
ATOM   6844  C51 BMIMA 196      46.080   0.147  21.002  1.00  0.00      A    C
ATOM   6845  H52 BMIMA 196      45.508  -0.686  21.403  1.00  0.00      A    H
ATOM   6846  H53 BMIMA 196      45.420   0.731  20.365  1.00  0.00      A    H
ATOM   6847  C6  BMIMA 196      47.310  -0.261  20.250  1.00  0.00      A    C
ATOM   6848  H6  BMIMA 196      48.042  -0.689  20.925  1.00  0.00      A    H
ATOM   6849  H61 BMIMA 196      47.128  -0.929  19.416  1.00  0.00      A    H
ATOM   6850  H62 BMIMA 196      47.780   0.608  19.805  1.00  0.00      A    H
ATOM   6861  N1  BMIMA 197       8.659  33.686  45.032  1.00  0.00      A    N
ATOM   6862  N11 BMIMA 197      10.738  33.499  44.706  1.00  0.00      A    N
ATOM   6863  C1  BMIMA 197       9.786  34.346  44.939  1.00  0.00      A    C
ATOM   6864  H1  BMIMA 197      10.125  35.325  45.203  1.00  0.00      A    H
ATOM   6865  C2  BMIMA 197       8.813  32.355  44.789  1.00  0.00      A    C
ATOM   6866  H2  BMIMA 197       7.959  31.712  44.767  1.00  0.00      A    H
ATOM   6867  C21 BMIMA 197      10.124  32.296  44.478  1.00  0.00      A    C
ATOM   6868  H21 BMIMA 197      10.713  31.450  44.200  1.00  0.00      A    H
ATOM   6869  C3  BMIMA 197       7.400  34.267  45.298  1.00  0.00      A    C
ATOM   6870  H3  BMIMA 197       6.997  33.828  46.200  1.00  0.00      A    H
ATOM   6871  H31 BMIMA 197       7.728  35.288  45.424  1.00  0.00      A    H
ATOM   6872  H32 BMIMA 197       6.847  34.126  44.381  1.00  0.00      A    H
ATOM   6873  C4  BMIMA 197      12.161  33.824  44.489  1.00  0.00      A    C
ATOM   6874  H4  BMIMA 197      12.162  34.738  43.915  1.00  0.00      A    H
ATOM   6875  H41 BMIMA 197      12.614  33.008  43.944  1.00  0.00      A    H
ATOM   6876  C5  BMIMA 197      12.962  34.089  45.784  1.00  0.00      A    C
ATOM   6877  H5  BMIMA 197      13.953  34.388  45.453  1.00  0.00      A    H
ATOM   6878  H51 BMIMA 197      12.467  34.876  46.348  1.00  0.00      A    H
ATOM   6879  C51 BMIMA 197      13.296  32.916  46.736  1.00  0.00      A    C
ATOM   6880  H52 BMIMA 197      12.408  32.538  47.237  1.00  0.00      A    H
ATOM   6881  H53 BMIMA 197      13.711  32.068  46.197  1.00  0.00      A    H
ATOM   6882  C6  BMIMA 197      14.229  33.323  47.812  1.00  0.00      A    C
ATOM   6883  H6  BMIMA 197      14.110  32.585  48.596  1.00  0.00      A    H
ATOM   6884  H61 BMIMA 197      15.273  33.344  47.519  1.00  0.00      A    H
ATOM   6885  H62 BMIMA 197      13.978  34.301  48.205  1.00  0.00      A    H
ATOM   6896  N1  BMIMA 198      55.990  20.590   7.689  1.00  0.00      A    N
ATOM   6897  N11 BMIMA 198      54.679  22.199   7.941  1.00  0.00      A    N
ATOM   6898  C1  BMIMA 198      55.799  21.652   8.411  1.00  0.00      A    C
ATOM   6899  H1  BMIMA 198      56.385  21.989   9.240  1.00  0.00      A    H
ATOM   6900  C2  BMIMA 198      55.153  20.556   6.650  1.00  0.00      A    C
ATOM   6901  H2  BMIMA 198      55.225  19.832   5.869  1.00  0.00      A    H
ATOM   6902  C21 BMIMA 198      54.219  21.451   6.899  1.00  0.00      A    C
ATOM   6903  H21 BMIMA 198      53.337  21.594   6.314  1.00  0.00      A    H
ATOM   6904  C3  BMIMA 198      57.073  19.610   7.811  1.00  0.00      A    C
ATOM   6905  H3  BMIMA 198      56.752  18.582   7.892  1.00  0.00      A    H
ATOM   6906  H31 BMIMA 198      57.665  19.795   6.927  1.00  0.00      A    H
ATOM   6907  H32 BMIMA 198      57.628  19.726   8.730  1.00  0.00      A    H
ATOM   6908  C4  BMIMA 198      53.919  23.359   8.534  1.00  0.00      A    C
ATOM   6909  H4  BMIMA 198      53.379  22.941   9.371  1.00  0.00      A    H
ATOM   6910  H41 BMIMA 198      53.161  23.652   7.823  1.00  0.00      A    H
ATOM   6911  C5  BMIMA 198      54.636  24.652   8.981  1.00  0.00      A    C
ATOM   6912  H5  BMIMA 198      53.818  25.317   9.249  1.00  0.00      A    H
ATOM   6913  H51 BMIMA 198      55.176  24.419   9.895  1.00  0.00      A    H
ATOM   6914  C51 BMIMA 198      55.503  25.278   7.904  1.00  0.00      A    C
ATOM   6915  H52 BMIMA 198      56.385  24.675   7.703  1.00  0.00      A    H
ATOM   6916  H53 BMIMA 198      54.942  25.298   6.974  1.00  0.00      A    H
ATOM   6917  C6  BMIMA 198      55.885  26.743   8.331  1.00  0.00      A    C
ATOM   6918  H6  BMIMA 198      56.486  27.209   7.559  1.00  0.00      A    H
ATOM   6919  H61 BMIMA 198      55.021  27.318   8.645  1.00  0.00      A    H
ATOM   6920  H62 BMIMA 198      56.554  26.717   9.183  1.00  0.00      A    H
ATOM   6931  N1  BMIMA 199      24.617   5.658  12.328  1.00  0.00      A    N
ATOM   6932  N11 BMIMA 199      26.116   5.532  13.834  1.00  0.00      A    N
ATOM   6933  C1  BMIMA 199      25.639   6.253  12.839  1.00  0.00      A    C
ATOM   6934  H1  BMIMA 199      25.980   7.172  12.410  1.00  0.00      A    H
ATOM   6935  C2  BMIMA 199      24.431   4.484  12.985  1.00  0.00      A    C
ATOM   6936  H2  BMIMA 199      23.624   3.856  12.675  1.00  0.00      A    H
ATOM   6937  C21 BMIMA 199      25.305   4.417  13.952  1.00  0.00      A    C
ATOM   6938  H21 BMIMA 199      25.478   3.751  14.769  1.00  0.00      A    H
ATOM   6939  C3  BMIMA 199      23.801   6.323  11.284  1.00  0.00      A    C
ATOM   6940  H3  BMIMA 199      23.760   5.827  10.325  1.00  0.00      A    H
ATOM   6941  H31 BMIMA 199      22.774   6.524  11.552  1.00  0.00      A    H
ATOM   6942  H32 BMIMA 199      24.263   7.293  11.170  1.00  0.00      A    H
ATOM   6943  C4  BMIMA 199      27.095   6.017  14.829  1.00  0.00      A    C
ATOM   6944  H4  BMIMA 199      27.734   6.669  14.250  1.00  0.00      A    H
ATOM   6945  H41 BMIMA 199      27.677   5.122  14.990  1.00  0.00      A    H
ATOM   6946  C5  BMIMA 199      26.586   6.739  16.067  1.00  0.00      A    C
ATOM   6947  H5  BMIMA 199      26.102   5.896  16.552  1.00  0.00      A    H
ATOM   6948  H51 BMIMA 199      27.509   7.139  16.479  1.00  0.00      A    H
ATOM   6949  C51 BMIMA 199      25.539   7.864  15.906  1.00  0.00      A    C
ATOM   6950  H52 BMIMA 199      25.942   8.673  15.302  1.00  0.00      A    H
ATOM   6951  H53 BMIMA 199      24.639   7.435  15.472  1.00  0.00      A    H
ATOM   6952  C6  BMIMA 199      25.196   8.562  17.318  1.00  0.00      A    C
ATOM   6953  H6  BMIMA 199      24.684   7.991  18.084  1.00  0.00      A    H
ATOM   6954  H61 BMIMA 199      26.031   9.022  17.835  1.00  0.00      A    H
ATOM   6955  H62 BMIMA 199      24.572   9.444  17.225  1.00  0.00      A    H
ATOM   6966  N1  BMIMA 200      20.131  41.987  41.625  1.00  0.00      A    N
ATOM   6967  N11 BMIMA 200      18.565  40.740  42.453  1.00  0.00      A    N
ATOM   6968  C1  BMIMA 200      18.957  41.400  41.382  1.00  0.00      A    C
ATOM   6969  H1  BMIMA 200      18.373  41.506  40.493  1.00  0.00      A    H
ATOM   6970  C2  BMIMA 200      20.496  41.790  42.909  1.00  0.00      A    C
ATOM   6971  H2  BMIMA 200      21.393  42.199  43.320  1.00  0.00      A    H
ATOM   6972  C21 BMIMA 200      19.612  40.919  43.397  1.00  0.00      A    C
ATOM   6973  H21 BMIMA 200      19.614  40.387  44.323  1.00  0.00      A    H
ATOM   6974  C3  BMIMA 200      20.988  42.628  40.603  1.00  0.00      A    C
ATOM   6975  H3  BMIMA 200      20.367  43.058  39.831  1.00  0.00      A    H
ATOM   6976  H31 BMIMA 200      21.669  43.325  41.068  1.00  0.00      A    H
ATOM   6977  H32 BMIMA 200      21.459  41.840  40.035  1.00  0.00      A    H
ATOM   6978  C4  BMIMA 200      17.304  40.013  42.740  1.00  0.00      A    C
ATOM   6979  H4  BMIMA 200      17.542  39.291  43.508  1.00  0.00      A    H
ATOM   6980  H41 BMIMA 200      16.851  39.621  41.842  1.00  0.00      A    H
ATOM   6981  C5  BMIMA 200      16.144  40.776  43.356  1.00  0.00      A    C
ATOM   6982  H5  BMIMA 200      15.385  40.054  43.647  1.00  0.00      A    H
ATOM   6983  H51 BMIMA 200      16.525  41.250  44.258  1.00  0.00      A    H
ATOM   6984  C51 BMIMA 200      15.427  41.684  42.398  1.00  0.00      A    C
ATOM   6985  H52 BMIMA 200      16.214  42.142  41.804  1.00  0.00      A    H
ATOM   6986  H53 BMIMA 200      14.777  41.122  41.732  1.00  0.00      A    H
ATOM   6987  C6  BMIMA 200      14.648  42.804  43.122  1.00  0.00      A    C
ATOM   6988  H6  BMIMA 200      14.018  42.635  43.987  1.00  0.00      A    H
ATOM   6989  H61 BMIMA 200      15.301  43.634  43.368  1.00  0.00      A    H
ATOM   6990  H62 BMIMA 200      13.977  43.253  42.398  1.00  0.00      A    H
ATOM   7001  N1  BMIMA 201      17.322  46.840   4.369  1.00  0.00      A    N
ATOM   7002  N11 BMIMA 201      17.117  48.926   4.123  1.00  0.00      A    N
ATOM   7003  C1  BMIMA 201      17.937  48.016   4.601  1.00  0.00      A    C
ATOM   7004  H1  BMIMA 201      18.711  48.301   5.281  1.00  0.00      A    H
ATOM   7005  C2  BMIMA 201      16.324  47.031   3.463  1.00  0.00      A    C
ATOM   7006  H2  BMIMA 201      15.693  46.296   3.013  1.00  0.00      A    H
ATOM   7007  C21 BMIMA 201      16.181  48.352   3.316  1.00  0.00      A    C
ATOM   7008  H21 BMIMA 201      15.463  48.943   2.790  1.00  0.00      A    H
ATOM   7009  C3  BMIMA 201      17.762  45.510   4.880  1.00  0.00      A    C
ATOM   7010  H3  BMIMA 201      17.713  44.792   4.075  1.00  0.00      A    H
ATOM   7011  H31 BMIMA 201      18.821  45.593   5.072  1.00  0.00      A    H
ATOM   7012  H32 BMIMA 201      17.324  45.074   5.766  1.00  0.00      A    H
ATOM   7013  C4  BMIMA 201      17.395  50.361   4.126  1.00  0.00      A    C
ATOM   7014  H4  BMIMA 201      16.793  50.818   3.355  1.00  0.00      A    H
ATOM   7015  H41 BMIMA 201      18.464  50.488   4.036  1.00  0.00      A    H
ATOM   7016  C5  BMIMA 201      17.036  50.892   5.560  1.00  0.00      A    C
ATOM   7017  H5  BMIMA 201      17.934  50.912   6.173  1.00  0.00      A    H
ATOM   7018  H51 BMIMA 201      16.640  51.900   5.472  1.00  0.00      A    H
ATOM   7019  C51 BMIMA 201      15.914  50.141   6.306  1.00  0.00      A    C
ATOM   7020  H52 BMIMA 201      14.965  50.074   5.781  1.00  0.00      A    H
ATOM   7021  H53 BMIMA 201      16.221  49.134   6.578  1.00  0.00      A    H
ATOM   7022  C6  BMIMA 201      15.550  50.944   7.589  1.00  0.00      A    C
ATOM   7023  H6  BMIMA 201      16.438  50.838   8.201  1.00  0.00      A    H
ATOM   7024  H61 BMIMA 201      15.463  52.011   7.418  1.00  0.00      A    H
ATOM   7025  H62 BMIMA 201      14.692  50.643   8.179  1.00  0.00      A    H
ATOM   7036  N1  BMIMA 202       8.474  37.996  22.662  1.00  0.00      A    N
ATOM   7037  N11 BMIMA 202       9.804  36.809  21.553  1.00  0.00      A    N
ATOM   7038  C1  BMIMA 202       9.743  37.868  22.297  1.00  0.00      A    C
ATOM   7039  H1  BMIMA 202      10.575  38.461  22.613  1.00  0.00      A    H
ATOM   7040  C2  BMIMA 202       7.681  37.101  21.965  1.00  0.00      A    C
ATOM   7041  H2  BMIMA 202       6.645  36.985  22.197  1.00  0.00      A    H
ATOM   7042  C21 BMIMA 202       8.529  36.380  21.322  1.00  0.00      A    C
ATOM   7043  H21 BMIMA 202       8.264  35.506  20.767  1.00  0.00      A    H
ATOM   7044  C3  BMIMA 202       8.013  38.970  23.710  1.00  0.00      A    C
ATOM   7045  H3  BMIMA 202       7.757  39.874  23.176  1.00  0.00      A    H
ATOM   7046  H31 BMIMA 202       7.089  38.626  24.150  1.00  0.00      A    H
ATOM   7047  H32 BMIMA 202       8.672  39.150  24.546  1.00  0.00      A    H
ATOM   7048  C4  BMIMA 202      11.049  36.222  20.901  1.00  0.00      A    C
ATOM   7049  H4  BMIMA 202      10.872  35.170  20.730  1.00  0.00      A    H
ATOM   7050  H41 BMIMA 202      11.915  36.167  21.544  1.00  0.00      A    H
ATOM   7051  C5  BMIMA 202      11.335  36.805  19.547  1.00  0.00      A    C
ATOM   7052  H5  BMIMA 202      11.651  37.836  19.683  1.00  0.00      A    H
ATOM   7053  H51 BMIMA 202      12.127  36.195  19.120  1.00  0.00      A    H
ATOM   7054  C51 BMIMA 202      10.193  36.889  18.547  1.00  0.00      A    C
ATOM   7055  H52 BMIMA 202       9.869  35.913  18.194  1.00  0.00      A    H
ATOM   7056  H53 BMIMA 202       9.354  37.446  18.956  1.00  0.00      A    H
ATOM   7057  C6  BMIMA 202      10.529  37.838  17.375  1.00  0.00      A    C
ATOM   7058  H6  BMIMA 202      11.480  37.480  16.996  1.00  0.00      A    H
ATOM   7059  H61 BMIMA 202       9.804  37.946  16.577  1.00  0.00      A    H
ATOM   7060  H62 BMIMA 202      10.612  38.813  17.843  1.00  0.00      A    H
ATOM   7071  N1  BMIMA 203      51.373  56.810  29.693  1.00  0.00      A    N
ATOM   7072  N11 BMIMA 203      50.018  55.162  29.849  1.00  0.00      A    N
ATOM   7073  C1  BMIMA 203      51.250  55.497  29.938  1.00  0.00      A    C
ATOM   7074  H1  BMIMA 203      51.968  54.748  30.195  1.00  0.00      A    H
ATOM   7075  C2  BMIMA 203      50.100  57.315  29.621  1.00  0.00      A    C
ATOM   7076  H2  BMIMA 203      49.904  58.358  29.499  1.00  0.00      A    H
ATOM   7077  C21 BMIMA 203      49.281  56.311  29.868  1.00  0.00      A    C
ATOM   7078  H21 BMIMA 203      48.228  56.236  30.026  1.00  0.00      A    H
ATOM   7079  C3  BMIMA 203      52.595  57.607  29.587  1.00  0.00      A    C
ATOM   7080  H3  BMIMA 203      52.763  58.258  30.432  1.00  0.00      A    H
ATOM   7081  H31 BMIMA 203      53.412  56.902  29.598  1.00  0.00      A    H
[truncated: 834,245 more chars]
