# Supplementary material for: Ion and Solvent Modulation of Ferrocene and Decamethylferrocene Oxidation Potentials in Organic Electrolytes as Predicted by Molecular Dynamics Simulations
Source: J Phys Chem B. 2025 Feb 11;129(7):2067–81. doi: 10.1021/acs.jpcb.4c08321 (PMC11848929; doi:10.1021/acs.jpcb.4c08321)
Supplement: Supplementary file 2 — jp4c08321_si_002.zip [file jp4c08321_si_002.zip › simulation_files/pdb_files/Fc_BMIMBF4_0020_DCE_1000.pdb]

CRYST1   51.660   51.660   51.660  90.00  90.00  90.00 P 1           1
ATOM      1  CT  DCE A   1      17.657  31.181  42.888  1.00  0.00      A    C
ATOM      2  HC  DCE A   1      17.372  31.634  41.939  1.00  0.00      A    H
ATOM      3  HC1 DCE A   1      17.951  30.174  42.591  1.00  0.00      A    H
ATOM      4  Cl  DCE A   1      19.031  32.112  43.576  1.00  0.00      A   CL
ATOM      5  CT1 DCE A   1      16.472  31.162  43.775  1.00  0.00      A    C
ATOM      6  HC2 DCE A   1      16.660  30.683  44.736  1.00  0.00      A    H
ATOM      7  Cl1 DCE A   1      16.087  32.818  44.066  1.00  0.00      A   CL
ATOM      8  HC3 DCE A   1      15.576  30.788  43.279  1.00  0.00      A    H
ATOM     13  CT  DCE A   2       7.358  11.581  11.637  1.00  0.00      A    C
ATOM     14  HC  DCE A   2       6.849  11.807  12.574  1.00  0.00      A    H
ATOM     15  HC1 DCE A   2       6.772  10.871  11.053  1.00  0.00      A    H
ATOM     16  Cl  DCE A   2       7.556  13.160  10.780  1.00  0.00      A   CL
ATOM     17  CT1 DCE A   2       8.658  11.000  11.995  1.00  0.00      A    C
ATOM     18  HC2 DCE A   2       9.309  11.812  12.318  1.00  0.00      A    H
ATOM     19  Cl1 DCE A   2       8.645   9.702  13.189  1.00  0.00      A   CL
ATOM     20  HC3 DCE A   2       9.041  10.481  11.116  1.00  0.00      A    H
ATOM     25  CT  DCE A   3      33.823  40.945  41.346  1.00  0.00      A    C
ATOM     26  HC  DCE A   3      33.528  41.986  41.475  1.00  0.00      A    H
ATOM     27  HC1 DCE A   3      34.645  40.671  42.008  1.00  0.00      A    H
ATOM     28  Cl  DCE A   3      32.501  39.860  41.740  1.00  0.00      A   CL
ATOM     29  CT1 DCE A   3      34.379  40.820  39.897  1.00  0.00      A    C
ATOM     30  HC2 DCE A   3      33.649  40.948  39.098  1.00  0.00      A    H
ATOM     31  Cl1 DCE A   3      35.478  42.202  39.832  1.00  0.00      A   CL
ATOM     32  HC3 DCE A   3      35.077  39.984  39.839  1.00  0.00      A    H
ATOM     37  CT  DCE A   4      34.980   3.496  35.563  1.00  0.00      A    C
ATOM     38  HC  DCE A   4      34.197   4.247  35.456  1.00  0.00      A    H
ATOM     39  HC1 DCE A   4      35.902   4.042  35.766  1.00  0.00      A    H
ATOM     40  Cl  DCE A   4      34.470   2.375  36.790  1.00  0.00      A   CL
ATOM     41  CT1 DCE A   4      34.935   2.800  34.200  1.00  0.00      A    C
ATOM     42  HC2 DCE A   4      33.912   2.602  33.880  1.00  0.00      A    H
ATOM     43  Cl1 DCE A   4      35.640   3.906  32.914  1.00  0.00      A   CL
ATOM     44  HC3 DCE A   4      35.443   1.837  34.268  1.00  0.00      A    H
ATOM     49  CT  DCE A   5      40.263  33.492  34.815  1.00  0.00      A    C
ATOM     50  HC  DCE A   5      40.184  34.289  34.075  1.00  0.00      A    H
ATOM     51  HC1 DCE A   5      39.599  33.752  35.639  1.00  0.00      A    H
ATOM     52  Cl  DCE A   5      39.784  31.985  34.044  1.00  0.00      A   CL
ATOM     53  CT1 DCE A   5      41.682  33.288  35.455  1.00  0.00      A    C
ATOM     54  HC2 DCE A   5      42.445  33.192  34.682  1.00  0.00      A    H
ATOM     55  Cl1 DCE A   5      42.094  34.794  36.278  1.00  0.00      A   CL
ATOM     56  HC3 DCE A   5      41.795  32.361  36.018  1.00  0.00      A    H
ATOM     61  CT  DCE A   6      37.468  25.807   8.638  1.00  0.00      A    C
ATOM     62  HC  DCE A   6      38.326  26.203   8.095  1.00  0.00      A    H
ATOM     63  HC1 DCE A   6      36.967  26.623   9.159  1.00  0.00      A    H
ATOM     64  Cl  DCE A   6      36.491  25.224   7.208  1.00  0.00      A   CL
ATOM     65  CT1 DCE A   6      37.877  24.669   9.592  1.00  0.00      A    C
ATOM     66  HC2 DCE A   6      38.421  23.928   9.006  1.00  0.00      A    H
ATOM     67  Cl1 DCE A   6      39.043  25.376  10.752  1.00  0.00      A   CL
ATOM     68  HC3 DCE A   6      37.085  24.214  10.186  1.00  0.00      A    H
ATOM     73  CT  DCE A   7       3.194  31.144  16.398  1.00  0.00      A    C
ATOM     74  HC  DCE A   7       3.160  30.747  17.413  1.00  0.00      A    H
ATOM     75  HC1 DCE A   7       3.950  30.574  15.858  1.00  0.00      A    H
ATOM     76  Cl  DCE A   7       1.500  31.057  15.671  1.00  0.00      A   CL
ATOM     77  CT1 DCE A   7       3.525  32.666  16.457  1.00  0.00      A    C
ATOM     78  HC2 DCE A   7       2.716  33.190  16.966  1.00  0.00      A    H
ATOM     79  Cl1 DCE A   7       4.983  32.921  17.528  1.00  0.00      A   CL
ATOM     80  HC3 DCE A   7       3.620  33.211  15.517  1.00  0.00      A    H
ATOM     85  CT  DCE A   8      26.757  16.614  14.813  1.00  0.00      A    C
ATOM     86  HC  DCE A   8      27.689  16.083  14.622  1.00  0.00      A    H
ATOM     87  HC1 DCE A   8      26.532  17.345  14.036  1.00  0.00      A    H
ATOM     88  Cl  DCE A   8      25.396  15.534  14.703  1.00  0.00      A   CL
ATOM     89  CT1 DCE A   8      26.922  17.158  16.203  1.00  0.00      A    C
ATOM     90  HC2 DCE A   8      27.516  16.557  16.891  1.00  0.00      A    H
ATOM     91  Cl1 DCE A   8      27.835  18.686  16.184  1.00  0.00      A   CL
ATOM     92  HC3 DCE A   8      26.005  17.570  16.623  1.00  0.00      A    H
ATOM     97  CT  DCE A   9      43.026  40.018  44.496  1.00  0.00      A    C
ATOM     98  HC  DCE A   9      42.354  39.940  45.350  1.00  0.00      A    H
ATOM     99  HC1 DCE A   9      42.868  41.044  44.166  1.00  0.00      A    H
ATOM    100  Cl  DCE A   9      44.706  39.692  44.955  1.00  0.00      A   CL
ATOM    101  CT1 DCE A   9      42.485  39.087  43.441  1.00  0.00      A    C
ATOM    102  HC2 DCE A   9      42.854  39.335  42.446  1.00  0.00      A    H
ATOM    103  Cl1 DCE A   9      43.030  37.461  43.946  1.00  0.00      A   CL
ATOM    104  HC3 DCE A   9      41.404  39.210  43.500  1.00  0.00      A    H
ATOM    109  CT  DCE A  10      34.156  33.229   0.541  1.00  0.00      A    C
ATOM    110  HC  DCE A  10      33.905  32.462  -0.192  1.00  0.00      A    H
ATOM    111  HC1 DCE A  10      34.170  34.243   0.140  1.00  0.00      A    H
ATOM    112  Cl  DCE A  10      32.914  33.205   1.850  1.00  0.00      A   CL
ATOM    113  CT1 DCE A  10      35.504  32.942   1.231  1.00  0.00      A    C
ATOM    114  HC2 DCE A  10      36.387  32.853   0.599  1.00  0.00      A    H
ATOM    115  Cl1 DCE A  10      35.901  33.974   2.606  1.00  0.00      A   CL
ATOM    116  HC3 DCE A  10      35.489  31.925   1.624  1.00  0.00      A    H
ATOM    121  CT  DCE A  11      49.382  34.707  40.500  1.00  0.00      A    C
ATOM    122  HC  DCE A  11      48.543  35.330  40.812  1.00  0.00      A    H
ATOM    123  HC1 DCE A  11      48.961  33.702  40.478  1.00  0.00      A    H
ATOM    124  Cl  DCE A  11      49.960  35.250  38.924  1.00  0.00      A   CL
ATOM    125  CT1 DCE A  11      50.516  34.909  41.439  1.00  0.00      A    C
ATOM    126  HC2 DCE A  11      51.422  34.324  41.282  1.00  0.00      A    H
ATOM    127  Cl1 DCE A  11      50.984  36.618  41.373  1.00  0.00      A   CL
ATOM    128  HC3 DCE A  11      50.078  34.816  42.433  1.00  0.00      A    H
ATOM    133  CT  DCE A  12       7.910  44.241  21.720  1.00  0.00      A    C
ATOM    134  HC  DCE A  12       7.289  44.248  22.616  1.00  0.00      A    H
ATOM    135  HC1 DCE A  12       8.162  43.250  21.343  1.00  0.00      A    H
ATOM    136  Cl  DCE A  12       7.209  45.202  20.421  1.00  0.00      A   CL
ATOM    137  CT1 DCE A  12       9.193  44.876  22.182  1.00  0.00      A    C
ATOM    138  HC2 DCE A  12       9.109  45.890  22.574  1.00  0.00      A    H
ATOM    139  Cl1 DCE A  12       9.901  43.910  23.537  1.00  0.00      A   CL
ATOM    140  HC3 DCE A  12       9.953  44.999  21.410  1.00  0.00      A    H
ATOM    145  CT  DCE A  13      39.913  15.793  34.389  1.00  0.00      A    C
ATOM    146  HC  DCE A  13      40.769  15.948  33.732  1.00  0.00      A    H
ATOM    147  HC1 DCE A  13      39.792  16.791  34.811  1.00  0.00      A    H
ATOM    148  Cl  DCE A  13      38.555  15.504  33.308  1.00  0.00      A   CL
ATOM    149  CT1 DCE A  13      40.185  14.574  35.323  1.00  0.00      A    C
ATOM    150  HC2 DCE A  13      40.925  14.790  36.093  1.00  0.00      A    H
ATOM    151  Cl1 DCE A  13      38.745  14.101  36.296  1.00  0.00      A   CL
ATOM    152  HC3 DCE A  13      40.317  13.658  34.748  1.00  0.00      A    H
ATOM    157  CT  DCE A  14      20.562  29.019  18.587  1.00  0.00      A    C
ATOM    158  HC  DCE A  14      19.749  29.301  19.256  1.00  0.00      A    H
ATOM    159  HC1 DCE A  14      20.177  28.559  17.676  1.00  0.00      A    H
ATOM    160  Cl  DCE A  14      21.302  30.543  17.960  1.00  0.00      A   CL
ATOM    161  CT1 DCE A  14      21.697  28.328  19.284  1.00  0.00      A    C
ATOM    162  HC2 DCE A  14      22.256  29.054  19.875  1.00  0.00      A    H
ATOM    163  Cl1 DCE A  14      21.072  27.075  20.326  1.00  0.00      A   CL
ATOM    164  HC3 DCE A  14      22.424  27.877  18.608  1.00  0.00      A    H
ATOM    169  CT  DCE A  15      39.263  18.100  45.434  1.00  0.00      A    C
ATOM    170  HC  DCE A  15      39.756  17.366  44.797  1.00  0.00      A    H
ATOM    171  HC1 DCE A  15      39.601  19.110  45.202  1.00  0.00      A    H
ATOM    172  Cl  DCE A  15      37.599  18.192  44.733  1.00  0.00      A   CL
ATOM    173  CT1 DCE A  15      39.229  17.675  46.903  1.00  0.00      A    C
ATOM    174  HC2 DCE A  15      38.334  18.106  47.352  1.00  0.00      A    H
ATOM    175  Cl1 DCE A  15      38.957  15.876  46.929  1.00  0.00      A   CL
ATOM    176  HC3 DCE A  15      40.065  17.956  47.543  1.00  0.00      A    H
ATOM    181  CT  DCE A  16       7.769   7.021   9.050  1.00  0.00      A    C
ATOM    182  HC  DCE A  16       8.123   6.942  10.078  1.00  0.00      A    H
ATOM    183  HC1 DCE A  16       6.866   6.411   9.022  1.00  0.00      A    H
ATOM    184  Cl  DCE A  16       7.544   8.695   8.545  1.00  0.00      A   CL
ATOM    185  CT1 DCE A  16       8.782   6.343   8.100  1.00  0.00      A    C
ATOM    186  HC2 DCE A  16       8.952   5.300   8.366  1.00  0.00      A    H
ATOM    187  Cl1 DCE A  16       8.208   6.238   6.455  1.00  0.00      A   CL
ATOM    188  HC3 DCE A  16       9.750   6.840   8.162  1.00  0.00      A    H
ATOM    193  CT  DCE A  17      32.834  23.750  10.352  1.00  0.00      A    C
ATOM    194  HC  DCE A  17      32.695  24.510  11.121  1.00  0.00      A    H
ATOM    195  HC1 DCE A  17      31.956  23.713   9.706  1.00  0.00      A    H
ATOM    196  Cl  DCE A  17      34.226  24.196   9.330  1.00  0.00      A   CL
ATOM    197  CT1 DCE A  17      32.961  22.304  10.942  1.00  0.00      A    C
ATOM    198  HC2 DCE A  17      32.751  21.520  10.214  1.00  0.00      A    H
ATOM    199  Cl1 DCE A  17      34.600  22.114  11.565  1.00  0.00      A   CL
ATOM    200  HC3 DCE A  17      32.308  22.158  11.802  1.00  0.00      A    H
ATOM    205  CT  DCE A  18      31.538  19.478  13.528  1.00  0.00      A    C
ATOM    206  HC  DCE A  18      32.282  20.246  13.317  1.00  0.00      A    H
ATOM    207  HC1 DCE A  18      31.425  18.952  12.580  1.00  0.00      A    H
ATOM    208  Cl  DCE A  18      32.217  18.345  14.648  1.00  0.00      A   CL
ATOM    209  CT1 DCE A  18      30.210  19.835  13.966  1.00  0.00      A    C
ATOM    210  HC2 DCE A  18      30.246  20.527  14.807  1.00  0.00      A    H
ATOM    211  Cl1 DCE A  18      29.436  20.807  12.679  1.00  0.00      A   CL
ATOM    212  HC3 DCE A  18      29.642  18.988  14.351  1.00  0.00      A    H
ATOM    217  CT  DCE A  19      40.703  33.255  29.220  1.00  0.00      A    C
ATOM    218  HC  DCE A  19      39.868  32.741  29.696  1.00  0.00      A    H
ATOM    219  HC1 DCE A  19      41.267  33.765  30.001  1.00  0.00      A    H
ATOM    220  Cl  DCE A  19      41.706  32.043  28.341  1.00  0.00      A   CL
ATOM    221  CT1 DCE A  19      40.174  34.362  28.226  1.00  0.00      A    C
ATOM    222  HC2 DCE A  19      39.534  35.107  28.700  1.00  0.00      A    H
ATOM    223  Cl1 DCE A  19      41.491  35.285  27.526  1.00  0.00      A   CL
ATOM    224  HC3 DCE A  19      39.596  33.859  27.450  1.00  0.00      A    H
ATOM    229  CT  DCE A  20      26.435   1.542  44.133  1.00  0.00      A    C
ATOM    230  HC  DCE A  20      27.031   0.662  44.372  1.00  0.00      A    H
ATOM    231  HC1 DCE A  20      25.373   1.310  44.049  1.00  0.00      A    H
ATOM    232  Cl  DCE A  20      26.768   2.807  45.346  1.00  0.00      A   CL
ATOM    233  CT1 DCE A  20      26.945   2.080  42.813  1.00  0.00      A    C
ATOM    234  HC2 DCE A  20      27.978   2.410  42.926  1.00  0.00      A    H
ATOM    235  Cl1 DCE A  20      26.868   0.815  41.502  1.00  0.00      A   CL
ATOM    236  HC3 DCE A  20      26.404   2.927  42.391  1.00  0.00      A    H
ATOM    241  CT  DCE A  21      40.828  22.474  38.565  1.00  0.00      A    C
ATOM    242  HC  DCE A  21      40.568  22.841  39.557  1.00  0.00      A    H
ATOM    243  HC1 DCE A  21      41.459  21.587  38.519  1.00  0.00      A    H
ATOM    244  Cl  DCE A  21      39.256  22.046  37.862  1.00  0.00      A   CL
ATOM    245  CT1 DCE A  21      41.414  23.555  37.670  1.00  0.00      A    C
ATOM    246  HC2 DCE A  21      40.747  24.417  37.681  1.00  0.00      A    H
ATOM    247  Cl1 DCE A  21      42.952  24.358  38.166  1.00  0.00      A   CL
ATOM    248  HC3 DCE A  21      41.523  23.153  36.662  1.00  0.00      A    H
ATOM    253  CT  DCE A  22       7.125  18.893  21.615  1.00  0.00      A    C
ATOM    254  HC  DCE A  22       7.949  18.228  21.873  1.00  0.00      A    H
ATOM    255  HC1 DCE A  22       7.142  19.334  20.618  1.00  0.00      A    H
ATOM    256  Cl  DCE A  22       5.520  18.055  21.853  1.00  0.00      A   CL
ATOM    257  CT1 DCE A  22       7.150  20.043  22.635  1.00  0.00      A    C
ATOM    258  HC2 DCE A  22       8.120  20.527  22.749  1.00  0.00      A    H
ATOM    259  Cl1 DCE A  22       6.001  21.183  21.919  1.00  0.00      A   CL
ATOM    260  HC3 DCE A  22       6.772  19.802  23.628  1.00  0.00      A    H
ATOM    265  CT  DCE A  23      50.264  36.099  16.657  1.00  0.00      A    C
ATOM    266  HC  DCE A  23      49.270  35.897  16.258  1.00  0.00      A    H
ATOM    267  HC1 DCE A  23      50.253  35.843  17.717  1.00  0.00      A    H
ATOM    268  Cl  DCE A  23      51.488  35.115  15.996  1.00  0.00      A   CL
ATOM    269  CT1 DCE A  23      50.775  37.579  16.484  1.00  0.00      A    C
ATOM    270  HC2 DCE A  23      51.859  37.695  16.480  1.00  0.00      A    H
ATOM    271  Cl1 DCE A  23      50.156  38.038  14.906  1.00  0.00      A   CL
ATOM    272  HC3 DCE A  23      50.374  38.128  17.336  1.00  0.00      A    H
ATOM    277  CT  DCE A  24      11.655   6.765  19.779  1.00  0.00      A    C
ATOM    278  HC  DCE A  24      10.974   7.311  19.127  1.00  0.00      A    H
ATOM    279  HC1 DCE A  24      11.204   5.815  20.067  1.00  0.00      A    H
ATOM    280  Cl  DCE A  24      13.212   6.545  18.951  1.00  0.00      A   CL
ATOM    281  CT1 DCE A  24      11.827   7.602  21.104  1.00  0.00      A    C
ATOM    282  HC2 DCE A  24      10.899   7.797  21.641  1.00  0.00      A    H
ATOM    283  Cl1 DCE A  24      12.810   6.577  22.261  1.00  0.00      A   CL
ATOM    284  HC3 DCE A  24      12.310   8.554  20.886  1.00  0.00      A    H
ATOM    289  CT  DCE A  25      23.918  38.541  29.946  1.00  0.00      A    C
ATOM    290  HC  DCE A  25      22.913  38.925  30.123  1.00  0.00      A    H
ATOM    291  HC1 DCE A  25      24.171  37.742  30.643  1.00  0.00      A    H
ATOM    292  Cl  DCE A  25      23.996  37.679  28.379  1.00  0.00      A   CL
ATOM    293  CT1 DCE A  25      24.818  39.829  30.133  1.00  0.00      A    C
ATOM    294  HC2 DCE A  25      25.852  39.492  30.207  1.00  0.00      A    H
ATOM    295  Cl1 DCE A  25      24.403  40.925  28.757  1.00  0.00      A   CL
ATOM    296  HC3 DCE A  25      24.567  40.299  31.084  1.00  0.00      A    H
ATOM    301  CT  DCE A  26      16.823  37.433  32.145  1.00  0.00      A    C
ATOM    302  HC  DCE A  26      16.038  37.024  31.508  1.00  0.00      A    H
ATOM    303  HC1 DCE A  26      16.414  38.443  32.122  1.00  0.00      A    H
ATOM    304  Cl  DCE A  26      16.683  36.772  33.677  1.00  0.00      A   CL
ATOM    305  CT1 DCE A  26      18.160  37.140  31.399  1.00  0.00      A    C
ATOM    306  HC2 DCE A  26      18.196  37.635  30.429  1.00  0.00      A    H
ATOM    307  Cl1 DCE A  26      19.462  37.845  32.316  1.00  0.00      A   CL
ATOM    308  HC3 DCE A  26      18.256  36.083  31.151  1.00  0.00      A    H
ATOM    313  CT  DCE A  27      14.043  33.730  35.623  1.00  0.00      A    C
ATOM    314  HC  DCE A  27      14.303  34.784  35.527  1.00  0.00      A    H
ATOM    315  HC1 DCE A  27      13.359  33.383  34.848  1.00  0.00      A    H
ATOM    316  Cl  DCE A  27      15.545  32.808  35.288  1.00  0.00      A   CL
ATOM    317  CT1 DCE A  27      13.459  33.350  36.955  1.00  0.00      A    C
ATOM    318  HC2 DCE A  27      13.369  32.265  37.012  1.00  0.00      A    H
ATOM    319  Cl1 DCE A  27      14.577  33.840  38.231  1.00  0.00      A   CL
ATOM    320  HC3 DCE A  27      12.569  33.956  37.120  1.00  0.00      A    H
ATOM    325  CT  DCE A  28      27.370  43.016  14.219  1.00  0.00      A    C
ATOM    326  HC  DCE A  28      26.479  43.352  14.750  1.00  0.00      A    H
ATOM    327  HC1 DCE A  28      27.905  42.343  14.889  1.00  0.00      A    H
ATOM    328  Cl  DCE A  28      26.766  42.266  12.786  1.00  0.00      A   CL
ATOM    329  CT1 DCE A  28      28.312  44.194  13.795  1.00  0.00      A    C
ATOM    330  HC2 DCE A  28      27.897  44.922  13.098  1.00  0.00      A    H
ATOM    331  Cl1 DCE A  28      28.577  45.181  15.301  1.00  0.00      A   CL
ATOM    332  HC3 DCE A  28      29.295  43.895  13.431  1.00  0.00      A    H
ATOM    337  CT  DCE A  29      50.104   1.992  29.569  1.00  0.00      A    C
ATOM    338  HC  DCE A  29      50.232   1.083  30.157  1.00  0.00      A    H
ATOM    339  HC1 DCE A  29      49.519   1.886  28.656  1.00  0.00      A    H
ATOM    340  Cl  DCE A  29      49.155   3.075  30.675  1.00  0.00      A   CL
ATOM    341  CT1 DCE A  29      51.448   2.529  29.235  1.00  0.00      A    C
ATOM    342  HC2 DCE A  29      51.890   2.941  30.142  1.00  0.00      A    H
ATOM    343  Cl1 DCE A  29      52.490   1.290  28.479  1.00  0.00      A   CL
ATOM    344  HC3 DCE A  29      51.351   3.265  28.437  1.00  0.00      A    H
ATOM    349  CT  DCE A  30      11.353   2.123  33.152  1.00  0.00      A    C
ATOM    350  HC  DCE A  30      10.629   1.930  32.360  1.00  0.00      A    H
ATOM    351  HC1 DCE A  30      12.321   2.345  32.703  1.00  0.00      A    H
ATOM    352  Cl  DCE A  30      10.641   3.509  34.063  1.00  0.00      A   CL
ATOM    353  CT1 DCE A  30      11.435   0.791  33.954  1.00  0.00      A    C
ATOM    354  HC2 DCE A  30      11.906   0.926  34.927  1.00  0.00      A    H
ATOM    355  Cl1 DCE A  30       9.884  -0.003  34.291  1.00  0.00      A   CL
ATOM    356  HC3 DCE A  30      12.064   0.069  33.433  1.00  0.00      A    H
ATOM    361  CT  DCE A  31      22.773  18.063  14.373  1.00  0.00      A    C
ATOM    362  HC  DCE A  31      23.846  18.145  14.201  1.00  0.00      A    H
ATOM    363  HC1 DCE A  31      22.610  17.151  14.946  1.00  0.00      A    H
ATOM    364  Cl  DCE A  31      22.403  19.547  15.298  1.00  0.00      A   CL
ATOM    365  CT1 DCE A  31      22.123  18.182  12.998  1.00  0.00      A    C
ATOM    366  HC2 DCE A  31      22.152  19.204  12.620  1.00  0.00      A    H
ATOM    367  Cl1 DCE A  31      22.774  17.037  11.760  1.00  0.00      A   CL
ATOM    368  HC3 DCE A  31      21.065  17.962  13.136  1.00  0.00      A    H
ATOM    373  CT  DCE A  32      21.217  39.517  19.567  1.00  0.00      A    C
ATOM    374  HC  DCE A  32      20.522  40.298  19.874  1.00  0.00      A    H
ATOM    375  HC1 DCE A  32      21.331  38.858  20.429  1.00  0.00      A    H
ATOM    376  Cl  DCE A  32      20.554  38.660  18.209  1.00  0.00      A   CL
ATOM    377  CT1 DCE A  32      22.461  40.243  19.135  1.00  0.00      A    C
ATOM    378  HC2 DCE A  32      22.242  41.127  18.536  1.00  0.00      A    H
ATOM    379  Cl1 DCE A  32      23.334  40.854  20.637  1.00  0.00      A   CL
ATOM    380  HC3 DCE A  32      23.167  39.651  18.553  1.00  0.00      A    H
ATOM    385  CT  DCE A  33      36.479  36.582  36.487  1.00  0.00      A    C
ATOM    386  HC  DCE A  33      35.744  37.248  36.033  1.00  0.00      A    H
ATOM    387  HC1 DCE A  33      36.619  35.804  35.737  1.00  0.00      A    H
ATOM    388  Cl  DCE A  33      38.062  37.301  36.624  1.00  0.00      A   CL
ATOM    389  CT1 DCE A  33      35.973  36.113  37.854  1.00  0.00      A    C
ATOM    390  HC2 DCE A  33      35.035  35.557  37.857  1.00  0.00      A    H
ATOM    391  Cl1 DCE A  33      37.313  35.145  38.588  1.00  0.00      A   CL
ATOM    392  HC3 DCE A  33      35.836  36.961  38.525  1.00  0.00      A    H
ATOM    397  CT  DCE A  34      28.006  41.218   9.631  1.00  0.00      A    C
ATOM    398  HC  DCE A  34      28.677  42.077   9.594  1.00  0.00      A    H
ATOM    399  HC1 DCE A  34      27.056  41.671   9.915  1.00  0.00      A    H
ATOM    400  Cl  DCE A  34      27.855  40.495   8.027  1.00  0.00      A   CL
ATOM    401  CT1 DCE A  34      28.825  40.178  10.505  1.00  0.00      A    C
ATOM    402  HC2 DCE A  34      29.218  40.616  11.423  1.00  0.00      A    H
ATOM    403  Cl1 DCE A  34      27.823  38.711  10.570  1.00  0.00      A   CL
ATOM    404  HC3 DCE A  34      29.662  39.921   9.857  1.00  0.00      A    H
ATOM    409  CT  DCE A  35      10.784  12.104  34.627  1.00  0.00      A    C
ATOM    410  HC  DCE A  35      10.939  12.623  33.682  1.00  0.00      A    H
ATOM    411  HC1 DCE A  35      10.201  12.779  35.254  1.00  0.00      A    H
ATOM    412  Cl  DCE A  35       9.538  10.882  34.340  1.00  0.00      A   CL
ATOM    413  CT1 DCE A  35      11.987  11.383  35.242  1.00  0.00      A    C
ATOM    414  HC2 DCE A  35      12.173  10.408  34.791  1.00  0.00      A    H
ATOM    415  Cl1 DCE A  35      13.458  12.413  35.440  1.00  0.00      A   CL
ATOM    416  HC3 DCE A  35      11.730  10.998  36.229  1.00  0.00      A    H
ATOM    421  CT  DCE A  36      12.618   0.695  15.221  1.00  0.00      A    C
ATOM    422  HC  DCE A  36      13.540   0.140  15.045  1.00  0.00      A    H
ATOM    423  HC1 DCE A  36      12.046   0.691  14.293  1.00  0.00      A    H
ATOM    424  Cl  DCE A  36      11.715   0.012  16.565  1.00  0.00      A   CL
ATOM    425  CT1 DCE A  36      12.960   2.171  15.474  1.00  0.00      A    C
ATOM    426  HC2 DCE A  36      12.068   2.725  15.766  1.00  0.00      A    H
ATOM    427  Cl1 DCE A  36      14.292   2.448  16.644  1.00  0.00      A   CL
ATOM    428  HC3 DCE A  36      13.261   2.611  14.523  1.00  0.00      A    H
ATOM    433  CT  DCE A  37      36.234  40.901  28.333  1.00  0.00      A    C
ATOM    434  HC  DCE A  37      36.563  39.923  27.982  1.00  0.00      A    H
ATOM    435  HC1 DCE A  37      36.934  41.148  29.132  1.00  0.00      A    H
ATOM    436  Cl  DCE A  37      36.176  42.116  27.042  1.00  0.00      A   CL
ATOM    437  CT1 DCE A  37      34.894  40.706  28.917  1.00  0.00      A    C
ATOM    438  HC2 DCE A  37      34.146  40.599  28.132  1.00  0.00      A    H
ATOM    439  Cl1 DCE A  37      34.792  39.290  29.975  1.00  0.00      A   CL
ATOM    440  HC3 DCE A  37      34.622  41.640  29.409  1.00  0.00      A    H
ATOM    445  CT  DCE A  38      35.135  10.568  22.149  1.00  0.00      A    C
ATOM    446  HC  DCE A  38      34.805  10.948  21.182  1.00  0.00      A    H
ATOM    447  HC1 DCE A  38      35.191   9.481  22.212  1.00  0.00      A    H
ATOM    448  Cl  DCE A  38      36.802  11.168  22.153  1.00  0.00      A   CL
ATOM    449  CT1 DCE A  38      34.379  11.347  23.281  1.00  0.00      A    C
ATOM    450  HC2 DCE A  38      34.419  12.434  23.213  1.00  0.00      A    H
ATOM    451  Cl1 DCE A  38      32.651  10.869  23.301  1.00  0.00      A   CL
ATOM    452  HC3 DCE A  38      34.711  11.164  24.303  1.00  0.00      A    H
ATOM    457  CT  DCE A  39      16.802  34.222  29.449  1.00  0.00      A    C
ATOM    458  HC  DCE A  39      16.560  33.160  29.440  1.00  0.00      A    H
ATOM    459  HC1 DCE A  39      17.281  34.584  30.359  1.00  0.00      A    H
ATOM    460  Cl  DCE A  39      17.814  34.616  27.978  1.00  0.00      A   CL
ATOM    461  CT1 DCE A  39      15.478  34.961  29.338  1.00  0.00      A    C
ATOM    462  HC2 DCE A  39      14.833  34.497  28.592  1.00  0.00      A    H
ATOM    463  Cl1 DCE A  39      14.715  34.654  30.920  1.00  0.00      A   CL
ATOM    464  HC3 DCE A  39      15.620  36.030  29.176  1.00  0.00      A    H
ATOM    469  CT  DCE A  40      18.383  36.625   4.942  1.00  0.00      A    C
ATOM    470  HC  DCE A  40      17.912  35.990   5.692  1.00  0.00      A    H
ATOM    471  HC1 DCE A  40      19.436  36.371   5.070  1.00  0.00      A    H
ATOM    472  Cl  DCE A  40      17.839  36.068   3.366  1.00  0.00      A   CL
ATOM    473  CT1 DCE A  40      18.149  38.201   5.079  1.00  0.00      A    C
ATOM    474  HC2 DCE A  40      18.461  38.683   6.005  1.00  0.00      A    H
ATOM    475  Cl1 DCE A  40      19.144  39.001   3.850  1.00  0.00      A   CL
ATOM    476  HC3 DCE A  40      17.097  38.460   4.955  1.00  0.00      A    H
ATOM    481  CT  DCE A  41       0.534  30.361  33.492  1.00  0.00      A    C
ATOM    482  HC  DCE A  41       0.362  29.528  32.811  1.00  0.00      A    H
ATOM    483  HC1 DCE A  41       0.591  30.036  34.531  1.00  0.00      A    H
ATOM    484  Cl  DCE A  41       2.064  30.991  32.934  1.00  0.00      A   CL
ATOM    485  CT1 DCE A  41      -0.523  31.401  33.319  1.00  0.00      A    C
ATOM    486  HC2 DCE A  41      -0.636  31.731  32.286  1.00  0.00      A    H
ATOM    487  Cl1 DCE A  41      -2.076  30.820  33.766  1.00  0.00      A   CL
ATOM    488  HC3 DCE A  41      -0.236  32.262  33.921  1.00  0.00      A    H
ATOM    493  CT  DCE A  42       5.828  39.198  51.054  1.00  0.00      A    C
ATOM    494  HC  DCE A  42       6.009  39.251  49.980  1.00  0.00      A    H
ATOM    495  HC1 DCE A  42       4.740  39.183  51.124  1.00  0.00      A    H
ATOM    496  Cl  DCE A  42       6.387  37.801  51.951  1.00  0.00      A   CL
ATOM    497  CT1 DCE A  42       6.423  40.434  51.803  1.00  0.00      A    C
ATOM    498  HC2 DCE A  42       7.506  40.325  51.855  1.00  0.00      A    H
ATOM    499  Cl1 DCE A  42       6.065  41.747  50.688  1.00  0.00      A   CL
ATOM    500  HC3 DCE A  42       5.922  40.571  52.762  1.00  0.00      A    H
ATOM    505  CT  DCE A  43      29.214  34.739  45.719  1.00  0.00      A    C
ATOM    506  HC  DCE A  43      30.002  34.054  45.406  1.00  0.00      A    H
ATOM    507  HC1 DCE A  43      28.267  34.526  45.223  1.00  0.00      A    H
ATOM    508  Cl  DCE A  43      28.814  34.426  47.383  1.00  0.00      A   CL
ATOM    509  CT1 DCE A  43      29.619  36.270  45.631  1.00  0.00      A    C
ATOM    510  HC2 DCE A  43      30.480  36.514  46.253  1.00  0.00      A    H
ATOM    511  Cl1 DCE A  43      30.074  36.689  43.923  1.00  0.00      A   CL
ATOM    512  HC3 DCE A  43      28.763  36.846  45.983  1.00  0.00      A    H
ATOM    517  CT  DCE A  44      45.491   5.813   0.966  1.00  0.00      A    C
ATOM    518  HC  DCE A  44      45.685   4.985   1.647  1.00  0.00      A    H
ATOM    519  HC1 DCE A  44      44.733   6.420   1.461  1.00  0.00      A    H
ATOM    520  Cl  DCE A  44      46.861   6.892   0.849  1.00  0.00      A   CL
ATOM    521  CT1 DCE A  44      45.192   5.284  -0.436  1.00  0.00      A    C
ATOM    522  HC2 DCE A  44      44.760   6.156  -0.927  1.00  0.00      A    H
ATOM    523  Cl1 DCE A  44      46.633   4.770  -1.229  1.00  0.00      A   CL
ATOM    524  HC3 DCE A  44      44.492   4.449  -0.415  1.00  0.00      A    H
ATOM    529  CT  DCE A  45      15.166  48.151  39.947  1.00  0.00      A    C
ATOM    530  HC  DCE A  45      15.899  47.548  40.485  1.00  0.00      A    H
ATOM    531  HC1 DCE A  45      15.169  47.833  38.905  1.00  0.00      A    H
ATOM    532  Cl  DCE A  45      13.481  47.805  40.470  1.00  0.00      A   CL
ATOM    533  CT1 DCE A  45      15.512  49.635  40.147  1.00  0.00      A    C
ATOM    534  HC2 DCE A  45      14.686  50.204  39.719  1.00  0.00      A    H
ATOM    535  Cl1 DCE A  45      15.378  50.030  41.874  1.00  0.00      A   CL
ATOM    536  HC3 DCE A  45      16.424  49.921  39.624  1.00  0.00      A    H
ATOM    541  CT  DCE A  46      45.498  17.417  27.671  1.00  0.00      A    C
ATOM    542  HC  DCE A  46      46.331  17.471  26.969  1.00  0.00      A    H
ATOM    543  HC1 DCE A  46      45.546  16.520  28.289  1.00  0.00      A    H
ATOM    544  Cl  DCE A  46      45.621  18.903  28.751  1.00  0.00      A   CL
ATOM    545  CT1 DCE A  46      44.178  17.398  26.997  1.00  0.00      A    C
ATOM    546  HC2 DCE A  46      43.974  18.433  26.721  1.00  0.00      A    H
ATOM    547  Cl1 DCE A  46      44.245  16.335  25.593  1.00  0.00      A   CL
ATOM    548  HC3 DCE A  46      43.403  17.035  27.671  1.00  0.00      A    H
ATOM    553  CT  DCE A  47      45.451  32.042   8.050  1.00  0.00      A    C
ATOM    554  HC  DCE A  47      45.246  31.171   7.427  1.00  0.00      A    H
ATOM    555  HC1 DCE A  47      44.447  32.412   8.257  1.00  0.00      A    H
ATOM    556  Cl  DCE A  47      46.296  31.295   9.460  1.00  0.00      A   CL
ATOM    557  CT1 DCE A  47      46.305  33.076   7.503  1.00  0.00      A    C
ATOM    558  HC2 DCE A  47      45.711  33.826   6.981  1.00  0.00      A    H
ATOM    559  Cl1 DCE A  47      47.174  33.983   8.797  1.00  0.00      A   CL
ATOM    560  HC3 DCE A  47      47.011  32.511   6.896  1.00  0.00      A    H
ATOM    565  CT  DCE A  48      22.120  46.189   2.068  1.00  0.00      A    C
ATOM    566  HC  DCE A  48      22.194  46.565   1.047  1.00  0.00      A    H
ATOM    567  HC1 DCE A  48      22.640  45.231   2.087  1.00  0.00      A    H
ATOM    568  Cl  DCE A  48      23.128  47.204   3.145  1.00  0.00      A   CL
ATOM    569  CT1 DCE A  48      20.750  46.045   2.732  1.00  0.00      A    C
ATOM    570  HC2 DCE A  48      20.354  47.038   2.943  1.00  0.00      A    H
ATOM    571  Cl1 DCE A  48      19.712  45.213   1.520  1.00  0.00      A   CL
ATOM    572  HC3 DCE A  48      20.673  45.515   3.681  1.00  0.00      A    H
ATOM    577  CT  DCE A  49       8.310   3.846  29.416  1.00  0.00      A    C
ATOM    578  HC  DCE A  49       7.227   3.788  29.525  1.00  0.00      A    H
ATOM    579  HC1 DCE A  49       8.545   4.836  29.805  1.00  0.00      A    H
ATOM    580  Cl  DCE A  49       9.002   2.600  30.530  1.00  0.00      A   CL
ATOM    581  CT1 DCE A  49       8.604   3.675  27.973  1.00  0.00      A    C
ATOM    582  HC2 DCE A  49       8.334   2.671  27.646  1.00  0.00      A    H
ATOM    583  Cl1 DCE A  49       7.746   4.943  27.012  1.00  0.00      A   CL
ATOM    584  HC3 DCE A  49       9.659   3.837  27.752  1.00  0.00      A    H
ATOM    589  CT  DCE A  50      34.391  36.431  25.805  1.00  0.00      A    C
ATOM    590  HC  DCE A  50      35.473  36.372  25.686  1.00  0.00      A    H
ATOM    591  HC1 DCE A  50      34.041  35.539  26.325  1.00  0.00      A    H
ATOM    592  Cl  DCE A  50      34.220  37.855  26.820  1.00  0.00      A   CL
ATOM    593  CT1 DCE A  50      33.533  36.827  24.543  1.00  0.00      A    C
ATOM    594  HC2 DCE A  50      33.549  36.030  23.799  1.00  0.00      A    H
ATOM    595  Cl1 DCE A  50      31.852  37.120  25.141  1.00  0.00      A   CL
ATOM    596  HC3 DCE A  50      33.965  37.785  24.253  1.00  0.00      A    H
ATOM    601  CT  DCE A  51      30.351  33.150  24.672  1.00  0.00      A    C
ATOM    602  HC  DCE A  51      29.667  33.192  23.825  1.00  0.00      A    H
ATOM    603  HC1 DCE A  51      30.458  34.154  25.084  1.00  0.00      A    H
ATOM    604  Cl  DCE A  51      29.720  32.126  25.976  1.00  0.00      A   CL
ATOM    605  CT1 DCE A  51      31.737  32.666  24.033  1.00  0.00      A    C
ATOM    606  HC2 DCE A  51      31.884  33.279  23.144  1.00  0.00      A    H
ATOM    607  Cl1 DCE A  51      33.134  32.428  25.056  1.00  0.00      A   CL
ATOM    608  HC3 DCE A  51      31.420  31.717  23.599  1.00  0.00      A    H
ATOM    613  CT  DCE A  52      47.069  12.124  16.306  1.00  0.00      A    C
ATOM    614  HC  DCE A  52      48.005  11.576  16.416  1.00  0.00      A    H
ATOM    615  HC1 DCE A  52      46.764  12.316  17.335  1.00  0.00      A    H
ATOM    616  Cl  DCE A  52      47.464  13.727  15.531  1.00  0.00      A   CL
ATOM    617  CT1 DCE A  52      46.050  11.381  15.475  1.00  0.00      A    C
ATOM    618  HC2 DCE A  52      45.040  11.741  15.673  1.00  0.00      A    H
ATOM    619  Cl1 DCE A  52      46.396  11.560  13.671  1.00  0.00      A   CL
ATOM    620  HC3 DCE A  52      46.087  10.328  15.753  1.00  0.00      A    H
ATOM    625  CT  DCE A  53      40.345  17.784  14.238  1.00  0.00      A    C
ATOM    626  HC  DCE A  53      40.474  18.114  13.208  1.00  0.00      A    H
ATOM    627  HC1 DCE A  53      39.281  17.896  14.447  1.00  0.00      A    H
ATOM    628  Cl  DCE A  53      40.753  16.003  14.409  1.00  0.00      A   CL
ATOM    629  CT1 DCE A  53      41.136  18.619  15.256  1.00  0.00      A    C
ATOM    630  HC2 DCE A  53      41.128  17.995  16.150  1.00  0.00      A    H
ATOM    631  Cl1 DCE A  53      42.898  18.678  14.861  1.00  0.00      A   CL
ATOM    632  HC3 DCE A  53      40.795  19.576  15.650  1.00  0.00      A    H
ATOM    637  CT  DCE A  54       2.949  26.333  37.035  1.00  0.00      A    C
ATOM    638  HC  DCE A  54       1.881  26.265  36.828  1.00  0.00      A    H
ATOM    639  HC1 DCE A  54       3.088  27.163  37.728  1.00  0.00      A    H
ATOM    640  Cl  DCE A  54       3.521  24.791  37.714  1.00  0.00      A   CL
ATOM    641  CT1 DCE A  54       3.703  26.569  35.767  1.00  0.00      A    C
ATOM    642  HC2 DCE A  54       3.282  26.053  34.904  1.00  0.00      A    H
ATOM    643  Cl1 DCE A  54       3.681  28.369  35.383  1.00  0.00      A   CL
ATOM    644  HC3 DCE A  54       4.740  26.233  35.780  1.00  0.00      A    H
ATOM    649  CT  DCE A  55      20.007  20.517  25.785  1.00  0.00      A    C
ATOM    650  HC  DCE A  55      19.430  19.626  25.541  1.00  0.00      A    H
ATOM    651  HC1 DCE A  55      19.569  20.948  26.685  1.00  0.00      A    H
ATOM    652  Cl  DCE A  55      21.736  20.191  26.163  1.00  0.00      A   CL
ATOM    653  CT1 DCE A  55      20.064  21.686  24.783  1.00  0.00      A    C
ATOM    654  HC2 DCE A  55      20.530  22.584  25.186  1.00  0.00      A    H
ATOM    655  Cl1 DCE A  55      20.987  21.104  23.326  1.00  0.00      A   CL
ATOM    656  HC3 DCE A  55      19.055  21.896  24.426  1.00  0.00      A    H
ATOM    661  CT  DCE A  56      48.709  11.497  35.432  1.00  0.00      A    C
ATOM    662  HC  DCE A  56      48.940  11.612  36.491  1.00  0.00      A    H
ATOM    663  HC1 DCE A  56      48.188  12.421  35.180  1.00  0.00      A    H
ATOM    664  Cl  DCE A  56      50.204  11.522  34.486  1.00  0.00      A   CL
ATOM    665  CT1 DCE A  56      47.915  10.270  35.187  1.00  0.00      A    C
ATOM    666  HC2 DCE A  56      48.483   9.385  35.475  1.00  0.00      A    H
ATOM    667  Cl1 DCE A  56      46.470  10.295  36.185  1.00  0.00      A   CL
ATOM    668  HC3 DCE A  56      47.722  10.207  34.116  1.00  0.00      A    H
ATOM    673  CT  DCE A  57      45.264  38.145   0.185  1.00  0.00      A    C
ATOM    674  HC  DCE A  57      45.651  38.981   0.768  1.00  0.00      A    H
ATOM    675  HC1 DCE A  57      44.751  38.565  -0.680  1.00  0.00      A    H
ATOM    676  Cl  DCE A  57      46.712  37.303  -0.325  1.00  0.00      A   CL
ATOM    677  CT1 DCE A  57      44.283  37.300   1.030  1.00  0.00      A    C
ATOM    678  HC2 DCE A  57      43.384  37.831   1.344  1.00  0.00      A    H
ATOM    679  Cl1 DCE A  57      43.733  35.924   0.003  1.00  0.00      A   CL
ATOM    680  HC3 DCE A  57      44.865  36.835   1.825  1.00  0.00      A    H
ATOM    685  CT  DCE A  58      33.271  36.957   2.420  1.00  0.00      A    C
ATOM    686  HC  DCE A  58      33.796  36.053   2.110  1.00  0.00      A    H
ATOM    687  HC1 DCE A  58      32.260  37.077   2.030  1.00  0.00      A    H
ATOM    688  Cl  DCE A  58      33.222  36.866   4.172  1.00  0.00      A   CL
ATOM    689  CT1 DCE A  58      34.179  38.070   2.045  1.00  0.00      A    C
ATOM    690  HC2 DCE A  58      35.121  37.915   2.571  1.00  0.00      A    H
ATOM    691  Cl1 DCE A  58      34.358  37.991   0.313  1.00  0.00      A   CL
ATOM    692  HC3 DCE A  58      33.843  39.084   2.261  1.00  0.00      A    H
ATOM    697  CT  DCE A  59      32.484  41.545  32.232  1.00  0.00      A    C
ATOM    698  HC  DCE A  59      31.833  41.226  31.418  1.00  0.00      A    H
ATOM    699  HC1 DCE A  59      33.276  40.797  32.213  1.00  0.00      A    H
ATOM    700  Cl  DCE A  59      33.051  43.120  31.513  1.00  0.00      A   CL
ATOM    701  CT1 DCE A  59      31.737  41.859  33.528  1.00  0.00      A    C
ATOM    702  HC2 DCE A  59      31.006  42.590  33.183  1.00  0.00      A    H
ATOM    703  Cl1 DCE A  59      30.712  40.551  34.077  1.00  0.00      A   CL
ATOM    704  HC3 DCE A  59      32.269  42.281  34.380  1.00  0.00      A    H
ATOM    709  CT  DCE A  60      44.174  43.086  36.464  1.00  0.00      A    C
ATOM    710  HC  DCE A  60      44.825  43.955  36.369  1.00  0.00      A    H
ATOM    711  HC1 DCE A  60      44.200  42.829  37.523  1.00  0.00      A    H
ATOM    712  Cl  DCE A  60      42.473  43.201  36.170  1.00  0.00      A   CL
ATOM    713  CT1 DCE A  60      44.734  41.861  35.731  1.00  0.00      A    C
ATOM    714  HC2 DCE A  60      44.439  41.793  34.684  1.00  0.00      A    H
ATOM    715  Cl1 DCE A  60      46.509  41.923  35.933  1.00  0.00      A   CL
ATOM    716  HC3 DCE A  60      44.392  40.940  36.202  1.00  0.00      A    H
ATOM    721  CT  DCE A  61      35.350  12.368  28.597  1.00  0.00      A    C
ATOM    722  HC  DCE A  61      36.104  11.605  28.407  1.00  0.00      A    H
ATOM    723  HC1 DCE A  61      35.586  12.545  29.647  1.00  0.00      A    H
ATOM    724  Cl  DCE A  61      35.563  13.872  27.730  1.00  0.00      A   CL
ATOM    725  CT1 DCE A  61      33.963  11.867  28.663  1.00  0.00      A    C
ATOM    726  HC2 DCE A  61      33.304  12.590  29.145  1.00  0.00      A    H
ATOM    727  Cl1 DCE A  61      33.286  11.393  27.132  1.00  0.00      A   CL
ATOM    728  HC3 DCE A  61      33.962  10.974  29.287  1.00  0.00      A    H
ATOM    733  CT  DCE A  62      30.641  40.179   1.870  1.00  0.00      A    C
ATOM    734  HC  DCE A  62      30.653  41.264   1.975  1.00  0.00      A    H
ATOM    735  HC1 DCE A  62      31.513  39.956   1.255  1.00  0.00      A    H
ATOM    736  Cl  DCE A  62      30.716  39.389   3.396  1.00  0.00      A   CL
ATOM    737  CT1 DCE A  62      29.386  39.709   1.107  1.00  0.00      A    C
ATOM    738  HC2 DCE A  62      29.410  38.674   0.766  1.00  0.00      A    H
ATOM    739  Cl1 DCE A  62      27.979  39.881   2.103  1.00  0.00      A   CL
ATOM    740  HC3 DCE A  62      29.237  40.338   0.230  1.00  0.00      A    H
ATOM    745  CT  DCE A  63       9.436  40.226  24.371  1.00  0.00      A    C
ATOM    746  HC  DCE A  63       9.140  41.038  25.036  1.00  0.00      A    H
ATOM    747  HC1 DCE A  63       8.717  40.108  23.561  1.00  0.00      A    H
ATOM    748  Cl  DCE A  63      10.943  40.633  23.593  1.00  0.00      A   CL
ATOM    749  CT1 DCE A  63       9.570  38.995  25.223  1.00  0.00      A    C
ATOM    750  HC2 DCE A  63       8.651  38.734  25.747  1.00  0.00      A    H
ATOM    751  Cl1 DCE A  63      10.021  37.562  24.292  1.00  0.00      A   CL
ATOM    752  HC3 DCE A  63      10.303  39.193  26.006  1.00  0.00      A    H
ATOM    757  CT  DCE A  64      49.453  38.394  44.323  1.00  0.00      A    C
ATOM    758  HC  DCE A  64      49.819  38.959  43.465  1.00  0.00      A    H
ATOM    759  HC1 DCE A  64      49.768  37.351  44.360  1.00  0.00      A    H
ATOM    760  Cl  DCE A  64      49.968  39.262  45.814  1.00  0.00      A   CL
ATOM    761  CT1 DCE A  64      47.860  38.409  44.361  1.00  0.00      A    C
ATOM    762  HC2 DCE A  64      47.463  39.325  43.923  1.00  0.00      A    H
ATOM    763  Cl1 DCE A  64      47.056  37.010  43.593  1.00  0.00      A   CL
ATOM    764  HC3 DCE A  64      47.613  38.292  45.416  1.00  0.00      A    H
ATOM    769  CT  DCE A  65      25.492  48.166  14.728  1.00  0.00      A    C
ATOM    770  HC  DCE A  65      26.213  48.777  15.270  1.00  0.00      A    H
ATOM    771  HC1 DCE A  65      26.111  47.536  14.090  1.00  0.00      A    H
ATOM    772  Cl  DCE A  65      24.686  47.180  15.857  1.00  0.00      A   CL
ATOM    773  CT1 DCE A  65      24.514  49.003  13.874  1.00  0.00      A    C
ATOM    774  HC2 DCE A  65      24.882  49.958  13.499  1.00  0.00      A    H
ATOM    775  Cl1 DCE A  65      23.957  48.101  12.458  1.00  0.00      A   CL
ATOM    776  HC3 DCE A  65      23.654  49.345  14.450  1.00  0.00      A    H
ATOM    781  CT  DCE A  66      13.525  43.878  39.351  1.00  0.00      A    C
ATOM    782  HC  DCE A  66      13.171  44.644  40.041  1.00  0.00      A    H
ATOM    783  HC1 DCE A  66      13.507  44.367  38.377  1.00  0.00      A    H
ATOM    784  Cl  DCE A  66      15.171  43.473  39.883  1.00  0.00      A   CL
ATOM    785  CT1 DCE A  66      12.551  42.691  39.402  1.00  0.00      A    C
ATOM    786  HC2 DCE A  66      12.211  42.341  40.377  1.00  0.00      A    H
ATOM    787  Cl1 DCE A  66      11.108  43.031  38.618  1.00  0.00      A   CL
ATOM    788  HC3 DCE A  66      12.998  41.772  39.023  1.00  0.00      A    H
ATOM    793  CT  DCE A  67      21.236   7.723  14.389  1.00  0.00      A    C
ATOM    794  HC  DCE A  67      20.184   7.586  14.138  1.00  0.00      A    H
ATOM    795  HC1 DCE A  67      21.355   7.411  15.427  1.00  0.00      A    H
ATOM    796  Cl  DCE A  67      22.197   6.713  13.296  1.00  0.00      A   CL
ATOM    797  CT1 DCE A  67      21.683   9.136  14.147  1.00  0.00      A    C
ATOM    798  HC2 DCE A  67      22.650   9.300  14.624  1.00  0.00      A    H
ATOM    799  Cl1 DCE A  67      21.830   9.583  12.385  1.00  0.00      A   CL
ATOM    800  HC3 DCE A  67      21.001   9.799  14.679  1.00  0.00      A    H
ATOM    805  CT  DCE A  68      11.697   6.182  15.603  1.00  0.00      A    C
ATOM    806  HC  DCE A  68      12.111   6.692  16.473  1.00  0.00      A    H
ATOM    807  HC1 DCE A  68      11.398   5.167  15.867  1.00  0.00      A    H
ATOM    808  Cl  DCE A  68      10.296   7.142  15.225  1.00  0.00      A   CL
ATOM    809  CT1 DCE A  68      12.579   6.145  14.357  1.00  0.00      A    C
ATOM    810  HC2 DCE A  68      12.706   7.163  13.988  1.00  0.00      A    H
ATOM    811  Cl1 DCE A  68      14.112   5.279  14.663  1.00  0.00      A   CL
ATOM    812  HC3 DCE A  68      12.139   5.548  13.559  1.00  0.00      A    H
ATOM    817  CT  DCE A  69      32.051  45.034  28.212  1.00  0.00      A    C
ATOM    818  HC  DCE A  69      31.982  45.088  29.298  1.00  0.00      A    H
ATOM    819  HC1 DCE A  69      31.023  44.887  27.878  1.00  0.00      A    H
ATOM    820  Cl  DCE A  69      32.403  46.703  27.721  1.00  0.00      A   CL
ATOM    821  CT1 DCE A  69      33.106  44.004  27.757  1.00  0.00      A    C
ATOM    822  HC2 DCE A  69      32.677  43.112  28.212  1.00  0.00      A    H
ATOM    823  Cl1 DCE A  69      33.007  43.936  25.946  1.00  0.00      A   CL
ATOM    824  HC3 DCE A  69      34.123  44.259  28.057  1.00  0.00      A    H
ATOM    829  CT  DCE A  70      48.469  43.521   8.293  1.00  0.00      A    C
ATOM    830  HC  DCE A  70      49.276  44.047   7.784  1.00  0.00      A    H
ATOM    831  HC1 DCE A  70      48.824  42.648   8.841  1.00  0.00      A    H
ATOM    832  Cl  DCE A  70      47.649  44.604   9.463  1.00  0.00      A   CL
ATOM    833  CT1 DCE A  70      47.454  43.194   7.158  1.00  0.00      A    C
ATOM    834  HC2 DCE A  70      46.775  42.466   7.603  1.00  0.00      A    H
ATOM    835  Cl1 DCE A  70      46.438  44.466   6.610  1.00  0.00      A   CL
ATOM    836  HC3 DCE A  70      47.900  42.819   6.237  1.00  0.00      A    H
ATOM    841  CT  DCE A  71      36.602  20.464   7.381  1.00  0.00      A    C
ATOM    842  HC  DCE A  71      36.331  20.725   6.358  1.00  0.00      A    H
ATOM    843  HC1 DCE A  71      36.921  19.423   7.322  1.00  0.00      A    H
ATOM    844  Cl  DCE A  71      37.947  21.397   8.017  1.00  0.00      A   CL
ATOM    845  CT1 DCE A  71      35.486  20.774   8.351  1.00  0.00      A    C
ATOM    846  HC2 DCE A  71      35.161  21.812   8.275  1.00  0.00      A    H
ATOM    847  Cl1 DCE A  71      34.168  19.678   7.984  1.00  0.00      A   CL
ATOM    848  HC3 DCE A  71      35.869  20.683   9.368  1.00  0.00      A    H
ATOM    853  CT  DCE A  72      10.345  35.994   8.048  1.00  0.00      A    C
ATOM    854  HC  DCE A  72       9.596  35.769   8.808  1.00  0.00      A    H
ATOM    855  HC1 DCE A  72      11.237  35.394   8.229  1.00  0.00      A    H
ATOM    856  Cl  DCE A  72       9.770  35.320   6.464  1.00  0.00      A   CL
ATOM    857  CT1 DCE A  72      10.615  37.552   7.879  1.00  0.00      A    C
ATOM    858  HC2 DCE A  72      11.171  37.825   8.776  1.00  0.00      A    H
ATOM    859  Cl1 DCE A  72      11.504  37.862   6.347  1.00  0.00      A   CL
ATOM    860  HC3 DCE A  72       9.634  38.021   7.947  1.00  0.00      A    H
ATOM    865  CT  DCE A  73      15.402  29.031  36.476  1.00  0.00      A    C
ATOM    866  HC  DCE A  73      15.927  28.648  35.601  1.00  0.00      A    H
ATOM    867  HC1 DCE A  73      16.034  29.883  36.730  1.00  0.00      A    H
ATOM    868  Cl  DCE A  73      13.739  29.564  36.112  1.00  0.00      A   CL
ATOM    869  CT1 DCE A  73      15.297  27.998  37.584  1.00  0.00      A    C
ATOM    870  HC2 DCE A  73      14.584  28.317  38.344  1.00  0.00      A    H
ATOM    871  Cl1 DCE A  73      14.534  26.475  36.940  1.00  0.00      A   CL
ATOM    872  HC3 DCE A  73      16.238  27.675  38.030  1.00  0.00      A    H
ATOM    877  CT  DCE A  74      11.364  43.295  28.044  1.00  0.00      A    C
ATOM    878  HC  DCE A  74      11.968  43.828  28.777  1.00  0.00      A    H
ATOM    879  HC1 DCE A  74      12.042  42.774  27.367  1.00  0.00      A    H
ATOM    880  Cl  DCE A  74      10.531  42.019  28.791  1.00  0.00      A   CL
ATOM    881  CT1 DCE A  74      10.402  44.160  27.286  1.00  0.00      A    C
ATOM    882  HC2 DCE A  74       9.478  44.444  27.790  1.00  0.00      A    H
ATOM    883  Cl1 DCE A  74      11.284  45.636  26.725  1.00  0.00      A   CL
ATOM    884  HC3 DCE A  74      10.237  43.599  26.366  1.00  0.00      A    H
ATOM    889  CT  DCE A  75      22.775  12.442  51.138  1.00  0.00      A    C
ATOM    890  HC  DCE A  75      23.275  11.473  51.146  1.00  0.00      A    H
ATOM    891  HC1 DCE A  75      23.455  13.145  51.621  1.00  0.00      A    H
ATOM    892  Cl  DCE A  75      22.676  12.903  49.359  1.00  0.00      A   CL
ATOM    893  CT1 DCE A  75      21.366  12.376  51.734  1.00  0.00      A    C
ATOM    894  HC2 DCE A  75      20.740  11.801  51.051  1.00  0.00      A    H
ATOM    895  Cl1 DCE A  75      21.328  11.786  53.463  1.00  0.00      A   CL
ATOM    896  HC3 DCE A  75      20.951  13.379  51.835  1.00  0.00      A    H
ATOM    901  CT  DCE A  76      29.833  39.040  14.426  1.00  0.00      A    C
ATOM    902  HC  DCE A  76      28.995  39.608  14.022  1.00  0.00      A    H
ATOM    903  HC1 DCE A  76      29.654  38.900  15.492  1.00  0.00      A    H
ATOM    904  Cl  DCE A  76      29.909  37.448  13.547  1.00  0.00      A   CL
ATOM    905  CT1 DCE A  76      31.120  39.960  14.265  1.00  0.00      A    C
ATOM    906  HC2 DCE A  76      31.136  40.323  13.238  1.00  0.00      A    H
ATOM    907  Cl1 DCE A  76      30.884  41.450  15.277  1.00  0.00      A   CL
ATOM    908  HC3 DCE A  76      32.012  39.403  14.554  1.00  0.00      A    H
ATOM    913  CT  DCE A  77      35.858  38.345  48.492  1.00  0.00      A    C
ATOM    914  HC  DCE A  77      35.547  37.453  49.036  1.00  0.00      A    H
ATOM    915  HC1 DCE A  77      35.172  39.097  48.880  1.00  0.00      A    H
ATOM    916  Cl  DCE A  77      37.543  38.843  48.942  1.00  0.00      A   CL
ATOM    917  CT1 DCE A  77      35.734  37.955  47.046  1.00  0.00      A    C
ATOM    918  HC2 DCE A  77      36.403  37.181  46.670  1.00  0.00      A    H
ATOM    919  Cl1 DCE A  77      34.150  37.333  46.763  1.00  0.00      A   CL
ATOM    920  HC3 DCE A  77      35.967  38.754  46.342  1.00  0.00      A    H
ATOM    925  CT  DCE A  78      27.819   9.841  42.287  1.00  0.00      A    C
ATOM    926  HC  DCE A  78      27.061  10.414  41.753  1.00  0.00      A    H
ATOM    927  HC1 DCE A  78      27.598   8.774  42.288  1.00  0.00      A    H
ATOM    928  Cl  DCE A  78      29.404   9.989  41.609  1.00  0.00      A   CL
ATOM    929  CT1 DCE A  78      27.849  10.275  43.752  1.00  0.00      A    C
ATOM    930  HC2 DCE A  78      28.085  11.333  43.858  1.00  0.00      A    H
ATOM    931  Cl1 DCE A  78      26.349   9.762  44.547  1.00  0.00      A   CL
ATOM    932  HC3 DCE A  78      28.631   9.764  44.315  1.00  0.00      A    H
ATOM    937  CT  DCE A  79      19.496  29.767  39.957  1.00  0.00      A    C
ATOM    938  HC  DCE A  79      19.514  30.331  39.025  1.00  0.00      A    H
ATOM    939  HC1 DCE A  79      19.311  30.533  40.710  1.00  0.00      A    H
ATOM    940  Cl  DCE A  79      18.041  28.795  40.115  1.00  0.00      A   CL
ATOM    941  CT1 DCE A  79      20.657  28.868  40.421  1.00  0.00      A    C
ATOM    942  HC2 DCE A  79      21.604  29.374  40.231  1.00  0.00      A    H
ATOM    943  Cl1 DCE A  79      20.519  28.439  42.089  1.00  0.00      A   CL
ATOM    944  HC3 DCE A  79      20.611  27.893  39.937  1.00  0.00      A    H
ATOM    949  CT  DCE A  80      45.279  46.962  49.900  1.00  0.00      A    C
ATOM    950  HC  DCE A  80      45.908  47.432  50.657  1.00  0.00      A    H
ATOM    951  HC1 DCE A  80      45.039  45.972  50.286  1.00  0.00      A    H
ATOM    952  Cl  DCE A  80      43.743  47.787  49.657  1.00  0.00      A   CL
ATOM    953  CT1 DCE A  80      46.150  46.842  48.690  1.00  0.00      A    C
ATOM    954  HC2 DCE A  80      47.073  46.271  48.798  1.00  0.00      A    H
ATOM    955  Cl1 DCE A  80      45.333  46.095  47.291  1.00  0.00      A   CL
ATOM    956  HC3 DCE A  80      46.535  47.804  48.353  1.00  0.00      A    H
ATOM    961  CT  DCE A  81      22.186   3.938   4.088  1.00  0.00      A    C
ATOM    962  HC  DCE A  81      21.651   3.290   3.394  1.00  0.00      A    H
ATOM    963  HC1 DCE A  81      22.465   4.792   3.472  1.00  0.00      A    H
ATOM    964  Cl  DCE A  81      21.134   4.537   5.406  1.00  0.00      A   CL
ATOM    965  CT1 DCE A  81      23.405   3.240   4.691  1.00  0.00      A    C
ATOM    966  HC2 DCE A  81      23.216   2.292   5.195  1.00  0.00      A    H
ATOM    967  Cl1 DCE A  81      24.495   2.800   3.384  1.00  0.00      A   CL
ATOM    968  HC3 DCE A  81      24.018   3.897   5.306  1.00  0.00      A    H
ATOM    973  CT  DCE A  82      33.952  32.468  38.763  1.00  0.00      A    C
ATOM    974  HC  DCE A  82      34.694  33.263  38.826  1.00  0.00      A    H
ATOM    975  HC1 DCE A  82      33.622  32.203  39.768  1.00  0.00      A    H
ATOM    976  Cl  DCE A  82      32.546  33.316  38.028  1.00  0.00      A   CL
ATOM    977  CT1 DCE A  82      34.404  31.309  37.865  1.00  0.00      A    C
ATOM    978  HC2 DCE A  82      35.019  31.640  37.028  1.00  0.00      A    H
ATOM    979  Cl1 DCE A  82      35.566  30.211  38.812  1.00  0.00      A   CL
ATOM    980  HC3 DCE A  82      33.520  30.799  37.481  1.00  0.00      A    H
ATOM    985  CT  DCE A  83       2.399  32.789  42.742  1.00  0.00      A    C
ATOM    986  HC  DCE A  83       2.657  33.493  41.950  1.00  0.00      A    H
ATOM    987  HC1 DCE A  83       1.431  32.357  42.486  1.00  0.00      A    H
ATOM    988  Cl  DCE A  83       3.596  31.565  42.727  1.00  0.00      A   CL
ATOM    989  CT1 DCE A  83       2.455  33.537  44.132  1.00  0.00      A    C
ATOM    990  HC2 DCE A  83       3.386  34.100  44.205  1.00  0.00      A    H
ATOM    991  Cl1 DCE A  83       1.070  34.662  44.138  1.00  0.00      A   CL
ATOM    992  HC3 DCE A  83       2.329  32.860  44.977  1.00  0.00      A    H
ATOM    997  CT  DCE A  84      29.294   4.553  49.592  1.00  0.00      A    C
ATOM    998  HC  DCE A  84      30.117   4.709  50.290  1.00  0.00      A    H
ATOM    999  HC1 DCE A  84      28.901   5.567  49.520  1.00  0.00      A    H
ATOM   1000  Cl  DCE A  84      29.740   3.983  47.937  1.00  0.00      A   CL
ATOM   1001  CT1 DCE A  84      28.047   3.731  50.058  1.00  0.00      A    C
ATOM   1002  HC2 DCE A  84      28.262   2.666  49.979  1.00  0.00      A    H
ATOM   1003  Cl1 DCE A  84      27.630   3.891  51.795  1.00  0.00      A   CL
ATOM   1004  HC3 DCE A  84      27.188   4.074  49.481  1.00  0.00      A    H
ATOM   1009  CT  DCE A  85      42.650  45.873  39.180  1.00  0.00      A    C
ATOM   1010  HC  DCE A  85      42.469  45.440  40.163  1.00  0.00      A    H
ATOM   1011  HC1 DCE A  85      43.383  45.252  38.665  1.00  0.00      A    H
ATOM   1012  Cl  DCE A  85      41.014  45.588  38.496  1.00  0.00      A   CL
ATOM   1013  CT1 DCE A  85      43.095  47.368  39.121  1.00  0.00      A    C
ATOM   1014  HC2 DCE A  85      43.049  47.625  38.063  1.00  0.00      A    H
ATOM   1015  Cl1 DCE A  85      41.941  48.375  40.022  1.00  0.00      A   CL
ATOM   1016  HC3 DCE A  85      44.107  47.552  39.481  1.00  0.00      A    H
ATOM   1021  CT  DCE A  86      50.425  25.480  24.622  1.00  0.00      A    C
ATOM   1022  HC  DCE A  86      51.375  25.254  24.139  1.00  0.00      A    H
ATOM   1023  HC1 DCE A  86      49.614  25.509  23.894  1.00  0.00      A    H
ATOM   1024  Cl  DCE A  86      50.052  24.020  25.635  1.00  0.00      A   CL
ATOM   1025  CT1 DCE A  86      50.276  26.760  25.432  1.00  0.00      A    C
ATOM   1026  HC2 DCE A  86      49.216  26.938  25.614  1.00  0.00      A    H
ATOM   1027  Cl1 DCE A  86      51.200  26.883  26.949  1.00  0.00      A   CL
ATOM   1028  HC3 DCE A  86      50.632  27.538  24.757  1.00  0.00      A    H
ATOM   1033  CT  DCE A  87      15.180  48.756  11.603  1.00  0.00      A    C
ATOM   1034  HC  DCE A  87      14.446  49.162  12.299  1.00  0.00      A    H
ATOM   1035  HC1 DCE A  87      16.196  48.905  11.968  1.00  0.00      A    H
ATOM   1036  Cl  DCE A  87      14.898  46.987  11.523  1.00  0.00      A   CL
ATOM   1037  CT1 DCE A  87      15.136  49.462  10.265  1.00  0.00      A    C
ATOM   1038  HC2 DCE A  87      14.232  49.289   9.681  1.00  0.00      A    H
ATOM   1039  Cl1 DCE A  87      15.220  51.286  10.626  1.00  0.00      A   CL
ATOM   1040  HC3 DCE A  87      15.983  49.296   9.600  1.00  0.00      A    H
ATOM   1045  CT  DCE A  88       5.494   0.980   6.968  1.00  0.00      A    C
ATOM   1046  HC  DCE A  88       5.014   1.916   6.682  1.00  0.00      A    H
ATOM   1047  HC1 DCE A  88       5.161   0.669   7.959  1.00  0.00      A    H
ATOM   1048  Cl  DCE A  88       5.063  -0.271   5.789  1.00  0.00      A   CL
ATOM   1049  CT1 DCE A  88       7.029   0.969   6.944  1.00  0.00      A    C
ATOM   1050  HC2 DCE A  88       7.337   1.544   6.070  1.00  0.00      A    H
ATOM   1051  Cl1 DCE A  88       7.547   1.851   8.396  1.00  0.00      A   CL
ATOM   1052  HC3 DCE A  88       7.367  -0.067   6.934  1.00  0.00      A    H
ATOM   1057  CT  DCE A  89      42.035   4.155  22.169  1.00  0.00      A    C
ATOM   1058  HC  DCE A  89      41.445   4.779  22.841  1.00  0.00      A    H
ATOM   1059  HC1 DCE A  89      43.073   4.470  22.066  1.00  0.00      A    H
ATOM   1060  Cl  DCE A  89      41.930   2.545  22.864  1.00  0.00      A   CL
ATOM   1061  CT1 DCE A  89      41.329   4.180  20.825  1.00  0.00      A    C
ATOM   1062  HC2 DCE A  89      40.330   3.757  20.932  1.00  0.00      A    H
ATOM   1063  Cl1 DCE A  89      41.352   5.792  20.173  1.00  0.00      A   CL
ATOM   1064  HC3 DCE A  89      42.000   3.600  20.191  1.00  0.00      A    H
ATOM   1069  CT  DCE A  90      15.481  22.736  32.947  1.00  0.00      A    C
ATOM   1070  HC  DCE A  90      14.889  22.829  32.036  1.00  0.00      A    H
ATOM   1071  HC1 DCE A  90      16.518  22.620  32.632  1.00  0.00      A    H
ATOM   1072  Cl  DCE A  90      15.452  24.109  34.122  1.00  0.00      A   CL
ATOM   1073  CT1 DCE A  90      14.851  21.428  33.485  1.00  0.00      A    C
ATOM   1074  HC2 DCE A  90      13.765  21.377  33.562  1.00  0.00      A    H
ATOM   1075  Cl1 DCE A  90      15.464  20.140  32.434  1.00  0.00      A   CL
ATOM   1076  HC3 DCE A  90      15.276  21.166  34.454  1.00  0.00      A    H
ATOM   1081  CT  DCE A  91       3.914  27.608  47.074  1.00  0.00      A    C
ATOM   1082  HC  DCE A  91       4.584  26.764  47.236  1.00  0.00      A    H
ATOM   1083  HC1 DCE A  91       2.903  27.207  46.996  1.00  0.00      A    H
ATOM   1084  Cl  DCE A  91       3.858  28.641  48.499  1.00  0.00      A   CL
ATOM   1085  CT1 DCE A  91       4.240  28.431  45.895  1.00  0.00      A    C
ATOM   1086  HC2 DCE A  91       5.157  29.006  46.026  1.00  0.00      A    H
ATOM   1087  Cl1 DCE A  91       4.656  27.228  44.606  1.00  0.00      A   CL
ATOM   1088  HC3 DCE A  91       3.419  29.081  45.590  1.00  0.00      A    H
ATOM   1093  CT  DCE A  92      12.564  10.557  26.433  1.00  0.00      A    C
ATOM   1094  HC  DCE A  92      12.181  10.356  27.434  1.00  0.00      A    H
ATOM   1095  HC1 DCE A  92      11.785  11.089  25.888  1.00  0.00      A    H
ATOM   1096  Cl  DCE A  92      13.813  11.886  26.540  1.00  0.00      A   CL
ATOM   1097  CT1 DCE A  92      13.032   9.362  25.592  1.00  0.00      A    C
ATOM   1098  HC2 DCE A  92      13.911   8.901  26.041  1.00  0.00      A    H
ATOM   1099  Cl1 DCE A  92      11.767   8.145  25.448  1.00  0.00      A   CL
ATOM   1100  HC3 DCE A  92      13.227   9.778  24.603  1.00  0.00      A    H
ATOM   1105  CT  DCE A  93      47.285  15.144   3.575  1.00  0.00      A    C
ATOM   1106  HC  DCE A  93      48.157  14.613   3.193  1.00  0.00      A    H
ATOM   1107  HC1 DCE A  93      46.480  14.416   3.476  1.00  0.00      A    H
ATOM   1108  Cl  DCE A  93      47.682  15.365   5.340  1.00  0.00      A   CL
ATOM   1109  CT1 DCE A  93      47.077  16.463   2.848  1.00  0.00      A    C
ATOM   1110  HC2 DCE A  93      47.143  16.447   1.760  1.00  0.00      A    H
ATOM   1111  Cl1 DCE A  93      45.565  17.172   3.316  1.00  0.00      A   CL
ATOM   1112  HC3 DCE A  93      47.892  17.115   3.163  1.00  0.00      A    H
ATOM   1117  CT  DCE A  94      24.796  26.848  20.700  1.00  0.00      A    C
ATOM   1118  HC  DCE A  94      25.308  26.294  21.487  1.00  0.00      A    H
ATOM   1119  HC1 DCE A  94      23.728  26.669  20.821  1.00  0.00      A    H
ATOM   1120  Cl  DCE A  94      25.027  28.596  20.751  1.00  0.00      A   CL
ATOM   1121  CT1 DCE A  94      25.332  26.309  19.403  1.00  0.00      A    C
ATOM   1122  HC2 DCE A  94      26.275  26.749  19.077  1.00  0.00      A    H
ATOM   1123  Cl1 DCE A  94      25.584  24.543  19.312  1.00  0.00      A   CL
ATOM   1124  HC3 DCE A  94      24.659  26.431  18.554  1.00  0.00      A    H
ATOM   1129  CT  DCE A  95       5.362  18.325  17.461  1.00  0.00      A    C
ATOM   1130  HC  DCE A  95       5.267  18.724  16.452  1.00  0.00      A    H
ATOM   1131  HC1 DCE A  95       5.559  19.086  18.216  1.00  0.00      A    H
ATOM   1132  Cl  DCE A  95       3.860  17.321  17.787  1.00  0.00      A   CL
ATOM   1133  CT1 DCE A  95       6.556  17.412  17.665  1.00  0.00      A    C
ATOM   1134  HC2 DCE A  95       6.522  16.482  17.097  1.00  0.00      A    H
ATOM   1135  Cl1 DCE A  95       8.169  18.178  17.445  1.00  0.00      A   CL
ATOM   1136  HC3 DCE A  95       6.570  17.151  18.723  1.00  0.00      A    H
ATOM   1141  CT  DCE A  96      10.469  50.191  41.208  1.00  0.00      A    C
ATOM   1142  HC  DCE A  96      10.850  49.187  41.022  1.00  0.00      A    H
ATOM   1143  HC1 DCE A  96       9.432  50.347  40.910  1.00  0.00      A    H
ATOM   1144  Cl  DCE A  96      10.560  50.637  42.940  1.00  0.00      A   CL
ATOM   1145  CT1 DCE A  96      11.365  51.227  40.383  1.00  0.00      A    C
ATOM   1146  HC2 DCE A  96      12.386  51.372  40.736  1.00  0.00      A    H
ATOM   1147  Cl1 DCE A  96      11.616  50.536  38.741  1.00  0.00      A   CL
ATOM   1148  HC3 DCE A  96      10.896  52.211  40.368  1.00  0.00      A    H
ATOM   1153  CT  DCE A  97       1.542  50.963  33.416  1.00  0.00      A    C
ATOM   1154  HC  DCE A  97       1.488  51.337  34.439  1.00  0.00      A    H
ATOM   1155  HC1 DCE A  97       0.999  50.020  33.478  1.00  0.00      A    H
ATOM   1156  Cl  DCE A  97       0.661  52.180  32.408  1.00  0.00      A   CL
ATOM   1157  CT1 DCE A  97       2.955  50.750  33.048  1.00  0.00      A    C
ATOM   1158  HC2 DCE A  97       3.425  50.025  33.713  1.00  0.00      A    H
ATOM   1159  Cl1 DCE A  97       3.051  50.174  31.347  1.00  0.00      A   CL
ATOM   1160  HC3 DCE A  97       3.507  51.690  33.057  1.00  0.00      A    H
ATOM   1165  CT  DCE A  98       9.933  10.558  39.723  1.00  0.00      A    C
ATOM   1166  HC  DCE A  98       8.858  10.577  39.903  1.00  0.00      A    H
ATOM   1167  HC1 DCE A  98      10.343  10.548  40.732  1.00  0.00      A    H
ATOM   1168  Cl  DCE A  98      10.398   9.068  38.924  1.00  0.00      A   CL
ATOM   1169  CT1 DCE A  98      10.367  11.774  38.957  1.00  0.00      A    C
ATOM   1170  HC2 DCE A  98       9.992  12.694  39.407  1.00  0.00      A    H
ATOM   1171  Cl1 DCE A  98      12.173  11.965  39.214  1.00  0.00      A   CL
ATOM   1172  HC3 DCE A  98      10.220  11.642  37.885  1.00  0.00      A    H
ATOM   1177  CT  DCE A  99      17.395   8.181  25.317  1.00  0.00      A    C
ATOM   1178  HC  DCE A  99      16.683   7.649  25.948  1.00  0.00      A    H
ATOM   1179  HC1 DCE A  99      18.357   8.075  25.818  1.00  0.00      A    H
ATOM   1180  Cl  DCE A  99      17.388   7.251  23.799  1.00  0.00      A   CL
ATOM   1181  CT1 DCE A  99      16.956   9.686  25.203  1.00  0.00      A    C
ATOM   1182  HC2 DCE A  99      16.309   9.941  26.042  1.00  0.00      A    H
ATOM   1183  Cl1 DCE A  99      18.360  10.713  25.433  1.00  0.00      A   CL
ATOM   1184  HC3 DCE A  99      16.471   9.928  24.257  1.00  0.00      A    H
ATOM   1189  CT  DCE A 100      31.660  14.559  10.427  1.00  0.00      A    C
ATOM   1190  HC  DCE A 100      32.242  15.330  10.933  1.00  0.00      A    H
ATOM   1191  HC1 DCE A 100      31.421  14.983   9.452  1.00  0.00      A    H
ATOM   1192  Cl  DCE A 100      32.690  13.135  10.105  1.00  0.00      A   CL
ATOM   1193  CT1 DCE A 100      30.439  14.236  11.280  1.00  0.00      A    C
ATOM   1194  HC2 DCE A 100      30.639  13.690  12.202  1.00  0.00      A    H
ATOM   1195  Cl1 DCE A 100      29.638  15.783  11.822  1.00  0.00      A   CL
ATOM   1196  HC3 DCE A 100      29.674  13.695  10.725  1.00  0.00      A    H
ATOM   1201  CT  DCE A 101       5.892   9.605  17.698  1.00  0.00      A    C
ATOM   1202  HC  DCE A 101       5.373   8.650  17.619  1.00  0.00      A    H
ATOM   1203  HC1 DCE A 101       5.319  10.328  17.118  1.00  0.00      A    H
ATOM   1204  Cl  DCE A 101       6.030  10.003  19.506  1.00  0.00      A   CL
ATOM   1205  CT1 DCE A 101       7.333   9.253  17.290  1.00  0.00      A    C
ATOM   1206  HC2 DCE A 101       8.047   9.804  17.902  1.00  0.00      A    H
ATOM   1207  Cl1 DCE A 101       7.763   7.565  17.519  1.00  0.00      A   CL
ATOM   1208  HC3 DCE A 101       7.510   9.428  16.229  1.00  0.00      A    H
ATOM   1213  CT  DCE A 102      13.343  11.042  16.046  1.00  0.00      A    C
ATOM   1214  HC  DCE A 102      14.190  11.694  16.259  1.00  0.00      A    H
ATOM   1215  HC1 DCE A 102      13.548  10.835  14.996  1.00  0.00      A    H
ATOM   1216  Cl  DCE A 102      13.448   9.541  16.935  1.00  0.00      A   CL
ATOM   1217  CT1 DCE A 102      12.022  11.915  16.219  1.00  0.00      A    C
ATOM   1218  HC2 DCE A 102      12.101  12.607  15.380  1.00  0.00      A    H
ATOM   1219  Cl1 DCE A 102      10.578  10.991  15.802  1.00  0.00      A   CL
ATOM   1220  HC3 DCE A 102      11.902  12.361  17.207  1.00  0.00      A    H
ATOM   1225  CT  DCE A 103      31.005  40.450  23.721  1.00  0.00      A    C
ATOM   1226  HC  DCE A 103      30.652  40.527  24.750  1.00  0.00      A    H
ATOM   1227  HC1 DCE A 103      31.537  39.501  23.661  1.00  0.00      A    H
ATOM   1228  Cl  DCE A 103      29.581  40.260  22.638  1.00  0.00      A   CL
ATOM   1229  CT1 DCE A 103      31.877  41.657  23.209  1.00  0.00      A    C
ATOM   1230  HC2 DCE A 103      32.506  42.013  24.025  1.00  0.00      A    H
ATOM   1231  Cl1 DCE A 103      32.847  41.330  21.807  1.00  0.00      A   CL
ATOM   1232  HC3 DCE A 103      31.126  42.342  22.817  1.00  0.00      A    H
ATOM   1237  CT  DCE A 104       0.320  12.937  44.560  1.00  0.00      A    C
ATOM   1238  HC  DCE A 104       0.316  12.588  45.592  1.00  0.00      A    H
ATOM   1239  HC1 DCE A 104       1.183  12.628  43.971  1.00  0.00      A    H
ATOM   1240  Cl  DCE A 104      -1.101  12.109  43.813  1.00  0.00      A   CL
ATOM   1241  CT1 DCE A 104       0.268  14.472  44.282  1.00  0.00      A    C
ATOM   1242  HC2 DCE A 104      -0.479  15.000  44.875  1.00  0.00      A    H
ATOM   1243  Cl1 DCE A 104       1.862  15.225  44.604  1.00  0.00      A   CL
ATOM   1244  HC3 DCE A 104       0.011  14.630  43.235  1.00  0.00      A    H
ATOM   1249  CT  DCE A 105      24.846   8.397  48.025  1.00  0.00      A    C
ATOM   1250  HC  DCE A 105      24.036   7.742  48.346  1.00  0.00      A    H
ATOM   1251  HC1 DCE A 105      24.660   8.818  47.037  1.00  0.00      A    H
ATOM   1252  Cl  DCE A 105      24.979   9.708  49.197  1.00  0.00      A   CL
ATOM   1253  CT1 DCE A 105      26.131   7.638  47.921  1.00  0.00      A    C
ATOM   1254  HC2 DCE A 105      26.898   8.231  47.424  1.00  0.00      A    H
ATOM   1255  Cl1 DCE A 105      26.693   7.215  49.541  1.00  0.00      A   CL
ATOM   1256  HC3 DCE A 105      25.892   6.740  47.350  1.00  0.00      A    H
ATOM   1261  CT  DCE A 106      17.030  26.617  11.413  1.00  0.00      A    C
ATOM   1262  HC  DCE A 106      16.794  27.154  10.495  1.00  0.00      A    H
ATOM   1263  HC1 DCE A 106      16.801  25.557  11.302  1.00  0.00      A    H
ATOM   1264  Cl  DCE A 106      18.794  26.639  11.725  1.00  0.00      A   CL
ATOM   1265  CT1 DCE A 106      16.187  27.266  12.539  1.00  0.00      A    C
ATOM   1266  HC2 DCE A 106      15.122  27.408  12.353  1.00  0.00      A    H
ATOM   1267  Cl1 DCE A 106      16.312  26.046  13.910  1.00  0.00      A   CL
ATOM   1268  HC3 DCE A 106      16.637  28.161  12.969  1.00  0.00      A    H
ATOM   1273  CT  DCE A 107      30.188   8.030  -0.416  1.00  0.00      A    C
ATOM   1274  HC  DCE A 107      30.422   7.411  -1.282  1.00  0.00      A    H
ATOM   1275  HC1 DCE A 107      31.066   8.547  -0.031  1.00  0.00      A    H
ATOM   1276  Cl  DCE A 107      29.062   9.192  -1.031  1.00  0.00      A   CL
ATOM   1277  CT1 DCE A 107      29.424   7.164   0.570  1.00  0.00      A    C
ATOM   1278  HC2 DCE A 107      28.700   6.470   0.144  1.00  0.00      A    H
ATOM   1279  Cl1 DCE A 107      30.491   6.101   1.504  1.00  0.00      A   CL
ATOM   1280  HC3 DCE A 107      28.872   7.816   1.247  1.00  0.00      A    H
ATOM   1285  CT  DCE A 108       6.573   0.983  35.263  1.00  0.00      A    C
ATOM   1286  HC  DCE A 108       7.067   1.309  36.179  1.00  0.00      A    H
ATOM   1287  HC1 DCE A 108       6.781  -0.084  35.192  1.00  0.00      A    H
ATOM   1288  Cl  DCE A 108       4.849   1.228  35.511  1.00  0.00      A   CL
ATOM   1289  CT1 DCE A 108       6.974   1.965  34.134  1.00  0.00      A    C
ATOM   1290  HC2 DCE A 108       8.033   1.942  33.876  1.00  0.00      A    H
ATOM   1291  Cl1 DCE A 108       6.048   1.705  32.674  1.00  0.00      A   CL
ATOM   1292  HC3 DCE A 108       6.821   2.996  34.451  1.00  0.00      A    H
ATOM   1297  CT  DCE A 109      13.960  30.086   7.066  1.00  0.00      A    C
ATOM   1298  HC  DCE A 109      13.298  30.836   6.634  1.00  0.00      A    H
ATOM   1299  HC1 DCE A 109      13.376  29.482   7.759  1.00  0.00      A    H
ATOM   1300  Cl  DCE A 109      14.424  29.047   5.704  1.00  0.00      A   CL
ATOM   1301  CT1 DCE A 109      15.166  30.907   7.507  1.00  0.00      A    C
ATOM   1302  HC2 DCE A 109      14.799  31.752   8.090  1.00  0.00      A    H
ATOM   1303  Cl1 DCE A 109      16.389  29.807   8.271  1.00  0.00      A   CL
ATOM   1304  HC3 DCE A 109      15.683  31.401   6.685  1.00  0.00      A    H
ATOM   1309  CT  DCE A 110       7.936  48.736  16.876  1.00  0.00      A    C
ATOM   1310  HC  DCE A 110       8.485  48.209  16.095  1.00  0.00      A    H
ATOM   1311  HC1 DCE A 110       8.618  49.147  17.621  1.00  0.00      A    H
ATOM   1312  Cl  DCE A 110       7.400  50.146  15.931  1.00  0.00      A   CL
ATOM   1313  CT1 DCE A 110       6.740  47.936  17.383  1.00  0.00      A    C
ATOM   1314  HC2 DCE A 110       5.972  48.506  17.905  1.00  0.00      A    H
ATOM   1315  Cl1 DCE A 110       6.058  47.112  15.997  1.00  0.00      A   CL
ATOM   1316  HC3 DCE A 110       7.237  47.138  17.935  1.00  0.00      A    H
ATOM   1321  CT  DCE A 111      35.556  30.515  17.709  1.00  0.00      A    C
ATOM   1322  HC  DCE A 111      34.812  31.305  17.606  1.00  0.00      A    H
ATOM   1323  HC1 DCE A 111      35.575  30.367  18.789  1.00  0.00      A    H
ATOM   1324  Cl  DCE A 111      34.933  29.066  16.737  1.00  0.00      A   CL
ATOM   1325  CT1 DCE A 111      36.988  30.974  17.267  1.00  0.00      A    C
ATOM   1326  HC2 DCE A 111      37.047  31.197  16.201  1.00  0.00      A    H
ATOM   1327  Cl1 DCE A 111      37.572  32.320  18.222  1.00  0.00      A   CL
ATOM   1328  HC3 DCE A 111      37.735  30.193  17.412  1.00  0.00      A    H
ATOM   1333  CT  DCE A 112       9.799  51.148  24.680  1.00  0.00      A    C
ATOM   1334  HC  DCE A 112      10.246  52.140  24.744  1.00  0.00      A    H
ATOM   1335  HC1 DCE A 112       9.601  50.681  25.645  1.00  0.00      A    H
ATOM   1336  Cl  DCE A 112       8.222  51.474  23.926  1.00  0.00      A   CL
ATOM   1337  CT1 DCE A 112      10.604  50.134  23.877  1.00  0.00      A    C
ATOM   1338  HC2 DCE A 112      11.398  49.818  24.553  1.00  0.00      A    H
ATOM   1339  Cl1 DCE A 112       9.839  48.640  23.319  1.00  0.00      A   CL
ATOM   1340  HC3 DCE A 112      11.162  50.729  23.154  1.00  0.00      A    H
ATOM   1345  CT  DCE A 113      30.150  29.245  36.093  1.00  0.00      A    C
ATOM   1346  HC  DCE A 113      29.210  28.730  36.290  1.00  0.00      A    H
ATOM   1347  HC1 DCE A 113      29.918  30.060  35.407  1.00  0.00      A    H
ATOM   1348  Cl  DCE A 113      30.613  29.795  37.748  1.00  0.00      A   CL
ATOM   1349  CT1 DCE A 113      31.216  28.319  35.627  1.00  0.00      A    C
ATOM   1350  HC2 DCE A 113      31.066  27.374  36.148  1.00  0.00      A    H
ATOM   1351  Cl1 DCE A 113      31.204  27.907  33.940  1.00  0.00      A   CL
ATOM   1352  HC3 DCE A 113      32.213  28.702  35.845  1.00  0.00      A    H
ATOM   1357  CT  DCE A 114      20.716  14.021  42.730  1.00  0.00      A    C
ATOM   1358  HC  DCE A 114      20.771  12.945  42.894  1.00  0.00      A    H
ATOM   1359  HC1 DCE A 114      21.070  14.500  43.644  1.00  0.00      A    H
ATOM   1360  Cl  DCE A 114      21.903  14.456  41.530  1.00  0.00      A   CL
ATOM   1361  CT1 DCE A 114      19.395  14.446  42.164  1.00  0.00      A    C
ATOM   1362  HC2 DCE A 114      19.131  13.736  41.380  1.00  0.00      A    H
ATOM   1363  Cl1 DCE A 114      18.238  14.187  43.572  1.00  0.00      A   CL
ATOM   1364  HC3 DCE A 114      19.488  15.512  41.961  1.00  0.00      A    H
ATOM   1369  CT  DCE A 115      44.688  49.613   0.377  1.00  0.00      A    C
ATOM   1370  HC  DCE A 115      43.806  49.929  -0.180  1.00  0.00      A    H
ATOM   1371  HC1 DCE A 115      44.690  48.535   0.543  1.00  0.00      A    H
ATOM   1372  Cl  DCE A 115      46.174  50.029  -0.555  1.00  0.00      A   CL
ATOM   1373  CT1 DCE A 115      44.855  50.261   1.798  1.00  0.00      A    C
ATOM   1374  HC2 DCE A 115      45.048  51.326   1.664  1.00  0.00      A    H
ATOM   1375  Cl1 DCE A 115      43.376  50.062   2.833  1.00  0.00      A   CL
ATOM   1376  HC3 DCE A 115      45.696  49.917   2.399  1.00  0.00      A    H
ATOM   1381  CT  DCE A 116      47.656  40.005  30.760  1.00  0.00      A    C
ATOM   1382  HC  DCE A 116      48.699  39.855  31.041  1.00  0.00      A    H
ATOM   1383  HC1 DCE A 116      47.585  40.766  29.982  1.00  0.00      A    H
ATOM   1384  Cl  DCE A 116      47.068  38.498  29.998  1.00  0.00      A   CL
ATOM   1385  CT1 DCE A 116      46.846  40.178  32.048  1.00  0.00      A    C
ATOM   1386  HC2 DCE A 116      45.770  40.227  31.878  1.00  0.00      A    H
ATOM   1387  Cl1 DCE A 116      46.937  38.754  33.066  1.00  0.00      A   CL
ATOM   1388  HC3 DCE A 116      47.121  41.043  32.652  1.00  0.00      A    H
ATOM   1393  CT  DCE A 117      45.172  21.947  40.703  1.00  0.00      A    C
ATOM   1394  HC  DCE A 117      44.478  21.714  39.896  1.00  0.00      A    H
ATOM   1395  HC1 DCE A 117      44.916  21.211  41.466  1.00  0.00      A    H
ATOM   1396  Cl  DCE A 117      46.765  21.747  40.061  1.00  0.00      A   CL
ATOM   1397  CT1 DCE A 117      45.022  23.426  41.121  1.00  0.00      A    C
ATOM   1398  HC2 DCE A 117      44.009  23.810  41.241  1.00  0.00      A    H
ATOM   1399  Cl1 DCE A 117      45.940  23.894  42.472  1.00  0.00      A   CL
ATOM   1400  HC3 DCE A 117      45.359  24.006  40.262  1.00  0.00      A    H
ATOM   1405  CT  DCE A 118      23.879  29.617  13.231  1.00  0.00      A    C
ATOM   1406  HC  DCE A 118      24.051  30.093  12.266  1.00  0.00      A    H
ATOM   1407  HC1 DCE A 118      22.871  29.200  13.255  1.00  0.00      A    H
ATOM   1408  Cl  DCE A 118      25.128  28.316  13.371  1.00  0.00      A   CL
ATOM   1409  CT1 DCE A 118      24.090  30.598  14.418  1.00  0.00      A    C
ATOM   1410  HC2 DCE A 118      24.974  31.197  14.198  1.00  0.00      A    H
ATOM   1411  Cl1 DCE A 118      22.732  31.669  14.673  1.00  0.00      A   CL
ATOM   1412  HC3 DCE A 118      24.285  30.034  15.331  1.00  0.00      A    H
ATOM   1417  CT  DCE A 119      46.428  24.229  26.750  1.00  0.00      A    C
ATOM   1418  HC  DCE A 119      46.120  25.122  27.294  1.00  0.00      A    H
ATOM   1419  HC1 DCE A 119      47.414  23.821  26.972  1.00  0.00      A    H
ATOM   1420  Cl  DCE A 119      45.187  23.032  27.140  1.00  0.00      A   CL
ATOM   1421  CT1 DCE A 119      46.375  24.564  25.287  1.00  0.00      A    C
ATOM   1422  HC2 DCE A 119      46.404  23.753  24.559  1.00  0.00      A    H
ATOM   1423  Cl1 DCE A 119      44.831  25.375  25.072  1.00  0.00      A   CL
ATOM   1424  HC3 DCE A 119      47.139  25.304  25.050  1.00  0.00      A    H
ATOM   1429  CT  DCE A 120      22.419  34.351   7.598  1.00  0.00      A    C
ATOM   1430  HC  DCE A 120      22.203  33.397   8.079  1.00  0.00      A    H
ATOM   1431  HC1 DCE A 120      23.493  34.535   7.630  1.00  0.00      A    H
ATOM   1432  Cl  DCE A 120      21.949  34.206   5.918  1.00  0.00      A   CL
ATOM   1433  CT1 DCE A 120      21.581  35.472   8.305  1.00  0.00      A    C
ATOM   1434  HC2 DCE A 120      21.907  36.445   7.937  1.00  0.00      A    H
ATOM   1435  Cl1 DCE A 120      19.875  35.207   8.076  1.00  0.00      A   CL
ATOM   1436  HC3 DCE A 120      21.766  35.411   9.378  1.00  0.00      A    H
ATOM   1441  CT  DCE A 121      25.648  30.733  38.031  1.00  0.00      A    C
ATOM   1442  HC  DCE A 121      26.189  29.835  37.734  1.00  0.00      A    H
ATOM   1443  HC1 DCE A 121      25.449  31.475  37.257  1.00  0.00      A    H
ATOM   1444  Cl  DCE A 121      24.058  30.225  38.683  1.00  0.00      A   CL
ATOM   1445  CT1 DCE A 121      26.472  31.510  39.049  1.00  0.00      A    C
ATOM   1446  HC2 DCE A 121      26.686  30.892  39.921  1.00  0.00      A    H
ATOM   1447  Cl1 DCE A 121      27.930  32.187  38.391  1.00  0.00      A   CL
ATOM   1448  HC3 DCE A 121      25.812  32.321  39.359  1.00  0.00      A    H
ATOM   1453  CT  DCE A 122      13.247  25.199  23.507  1.00  0.00      A    C
ATOM   1454  HC  DCE A 122      13.635  26.082  22.998  1.00  0.00      A    H
ATOM   1455  HC1 DCE A 122      13.980  24.738  24.168  1.00  0.00      A    H
ATOM   1456  Cl  DCE A 122      11.939  25.742  24.520  1.00  0.00      A   CL
ATOM   1457  CT1 DCE A 122      12.759  24.254  22.496  1.00  0.00      A    C
ATOM   1458  HC2 DCE A 122      11.674  24.313  22.402  1.00  0.00      A    H
ATOM   1459  Cl1 DCE A 122      13.656  24.430  20.991  1.00  0.00      A   CL
ATOM   1460  HC3 DCE A 122      13.017  23.274  22.895  1.00  0.00      A    H
ATOM   1465  CT  DCE A 123      45.547  20.953  49.667  1.00  0.00      A    C
ATOM   1466  HC  DCE A 123      45.914  21.861  49.187  1.00  0.00      A    H
ATOM   1467  HC1 DCE A 123      46.237  20.125  49.504  1.00  0.00      A    H
ATOM   1468  Cl  DCE A 123      45.659  21.257  51.410  1.00  0.00      A   CL
ATOM   1469  CT1 DCE A 123      44.092  20.873  49.328  1.00  0.00      A    C
ATOM   1470  HC2 DCE A 123      43.579  20.147  49.959  1.00  0.00      A    H
ATOM   1471  Cl1 DCE A 123      43.394  22.419  49.779  1.00  0.00      A   CL
ATOM   1472  HC3 DCE A 123      44.061  20.651  48.261  1.00  0.00      A    H
ATOM   1477  CT  DCE A 124      50.663  18.366  39.533  1.00  0.00      A    C
ATOM   1478  HC  DCE A 124      51.650  18.718  39.834  1.00  0.00      A    H
ATOM   1479  HC1 DCE A 124      50.512  18.555  38.470  1.00  0.00      A    H
ATOM   1480  Cl  DCE A 124      50.638  16.614  39.796  1.00  0.00      A   CL
ATOM   1481  CT1 DCE A 124      49.537  19.114  40.258  1.00  0.00      A    C
ATOM   1482  HC2 DCE A 124      49.383  18.797  41.289  1.00  0.00      A    H
ATOM   1483  Cl1 DCE A 124      50.049  20.804  40.424  1.00  0.00      A   CL
ATOM   1484  HC3 DCE A 124      48.568  19.091  39.760  1.00  0.00      A    H
ATOM   1489  CT  DCE A 125      47.949  28.193  48.245  1.00  0.00      A    C
ATOM   1490  HC  DCE A 125      47.583  28.544  47.280  1.00  0.00      A    H
ATOM   1491  HC1 DCE A 125      48.442  28.887  48.925  1.00  0.00      A    H
ATOM   1492  Cl  DCE A 125      46.429  27.746  49.110  1.00  0.00      A   CL
ATOM   1493  CT1 DCE A 125      48.778  26.949  48.031  1.00  0.00      A    C
ATOM   1494  HC2 DCE A 125      48.196  26.098  47.678  1.00  0.00      A    H
ATOM   1495  Cl1 DCE A 125      50.108  27.349  46.854  1.00  0.00      A   CL
ATOM   1496  HC3 DCE A 125      49.375  26.635  48.888  1.00  0.00      A    H
ATOM   1501  CT  DCE A 126      11.562  20.603  26.362  1.00  0.00      A    C
ATOM   1502  HC  DCE A 126      12.157  20.692  27.271  1.00  0.00      A    H
ATOM   1503  HC1 DCE A 126      11.652  19.656  25.832  1.00  0.00      A    H
ATOM   1504  Cl  DCE A 126       9.871  20.802  26.781  1.00  0.00      A   CL
ATOM   1505  CT1 DCE A 126      11.882  21.778  25.412  1.00  0.00      A    C
ATOM   1506  HC2 DCE A 126      11.555  22.711  25.870  1.00  0.00      A    H
ATOM   1507  Cl1 DCE A 126      13.616  21.791  24.938  1.00  0.00      A   CL
ATOM   1508  HC3 DCE A 126      11.269  21.654  24.519  1.00  0.00      A    H
ATOM   1513  CT  DCE A 127       3.467  23.533  18.280  1.00  0.00      A    C
ATOM   1514  HC  DCE A 127       4.205  23.899  17.566  1.00  0.00      A    H
ATOM   1515  HC1 DCE A 127       3.511  24.114  19.201  1.00  0.00      A    H
ATOM   1516  Cl  DCE A 127       1.804  24.098  17.783  1.00  0.00      A   CL
ATOM   1517  CT1 DCE A 127       3.456  22.003  18.490  1.00  0.00      A    C
ATOM   1518  HC2 DCE A 127       4.294  21.677  19.106  1.00  0.00      A    H
ATOM   1519  Cl1 DCE A 127       1.920  21.669  19.358  1.00  0.00      A   CL
ATOM   1520  HC3 DCE A 127       3.403  21.501  17.525  1.00  0.00      A    H
ATOM   1525  CT  DCE A 128      17.678  42.774  47.711  1.00  0.00      A    C
ATOM   1526  HC  DCE A 128      18.572  42.318  47.285  1.00  0.00      A    H
ATOM   1527  HC1 DCE A 128      17.598  43.814  47.393  1.00  0.00      A    H
ATOM   1528  Cl  DCE A 128      16.207  41.849  47.152  1.00  0.00      A   CL
ATOM   1529  CT1 DCE A 128      17.774  42.860  49.230  1.00  0.00      A    C
ATOM   1530  HC2 DCE A 128      17.068  43.510  49.746  1.00  0.00      A    H
ATOM   1531  Cl1 DCE A 128      17.499  41.237  49.875  1.00  0.00      A   CL
ATOM   1532  HC3 DCE A 128      18.792  43.128  49.510  1.00  0.00      A    H
ATOM   1537  CT  DCE A 129      49.876  46.250  25.280  1.00  0.00      A    C
ATOM   1538  HC  DCE A 129      50.960  46.281  25.171  1.00  0.00      A    H
ATOM   1539  HC1 DCE A 129      49.509  47.189  24.865  1.00  0.00      A    H
ATOM   1540  Cl  DCE A 129      49.247  45.024  24.146  1.00  0.00      A   CL
ATOM   1541  CT1 DCE A 129      49.381  45.957  26.711  1.00  0.00      A    C
ATOM   1542  HC2 DCE A 129      49.556  46.860  27.296  1.00  0.00      A    H
ATOM   1543  Cl1 DCE A 129      47.577  45.760  26.761  1.00  0.00      A   CL
ATOM   1544  HC3 DCE A 129      49.844  45.101  27.203  1.00  0.00      A    H
ATOM   1549  CT  DCE A 130      26.538  12.540  33.251  1.00  0.00      A    C
ATOM   1550  HC  DCE A 130      26.994  11.825  33.935  1.00  0.00      A    H
ATOM   1551  HC1 DCE A 130      27.269  12.678  32.454  1.00  0.00      A    H
ATOM   1552  Cl  DCE A 130      24.993  11.773  32.672  1.00  0.00      A   CL
ATOM   1553  CT1 DCE A 130      26.160  13.862  34.002  1.00  0.00      A    C
ATOM   1554  HC2 DCE A 130      25.424  13.546  34.742  1.00  0.00      A    H
ATOM   1555  Cl1 DCE A 130      27.658  14.482  34.677  1.00  0.00      A   CL
ATOM   1556  HC3 DCE A 130      25.778  14.512  33.215  1.00  0.00      A    H
ATOM   1561  CT  DCE A 131      38.437  39.326  23.893  1.00  0.00      A    C
ATOM   1562  HC  DCE A 131      38.527  39.637  22.852  1.00  0.00      A    H
ATOM   1563  HC1 DCE A 131      39.220  38.596  24.100  1.00  0.00      A    H
ATOM   1564  Cl  DCE A 131      38.664  40.843  24.931  1.00  0.00      A   CL
ATOM   1565  CT1 DCE A 131      37.087  38.647  24.109  1.00  0.00      A    C
ATOM   1566  HC2 DCE A 131      37.348  38.369  25.130  1.00  0.00      A    H
ATOM   1567  Cl1 DCE A 131      35.709  39.813  24.058  1.00  0.00      A   CL
ATOM   1568  HC3 DCE A 131      36.887  37.823  23.424  1.00  0.00      A    H
ATOM   1573  CT  DCE A 132      42.723   4.448   8.312  1.00  0.00      A    C
ATOM   1574  HC  DCE A 132      42.770   3.584   7.648  1.00  0.00      A    H
ATOM   1575  HC1 DCE A 132      43.712   4.906   8.300  1.00  0.00      A    H
ATOM   1576  Cl  DCE A 132      41.554   5.574   7.706  1.00  0.00      A   CL
ATOM   1577  CT1 DCE A 132      42.262   3.833   9.654  1.00  0.00      A    C
ATOM   1578  HC2 DCE A 132      41.325   3.283   9.561  1.00  0.00      A    H
ATOM   1579  Cl1 DCE A 132      43.622   2.752  10.293  1.00  0.00      A   CL
ATOM   1580  HC3 DCE A 132      42.085   4.578  10.429  1.00  0.00      A    H
ATOM   1585  CT  DCE A 133      17.517  36.016  41.187  1.00  0.00      A    C
ATOM   1586  HC  DCE A 133      17.125  35.301  40.464  1.00  0.00      A    H
ATOM   1587  HC1 DCE A 133      18.505  36.301  40.825  1.00  0.00      A    H
ATOM   1588  Cl  DCE A 133      16.687  37.512  41.127  1.00  0.00      A   CL
ATOM   1589  CT1 DCE A 133      17.614  35.378  42.570  1.00  0.00      A    C
ATOM   1590  HC2 DCE A 133      18.148  34.436  42.446  1.00  0.00      A    H
ATOM   1591  Cl1 DCE A 133      18.584  36.449  43.613  1.00  0.00      A   CL
ATOM   1592  HC3 DCE A 133      16.645  35.120  42.996  1.00  0.00      A    H
ATOM   1597  CT  DCE A 134      47.545  20.659  24.346  1.00  0.00      A    C
ATOM   1598  HC  DCE A 134      47.329  21.676  24.017  1.00  0.00      A    H
ATOM   1599  HC1 DCE A 134      47.437  20.056  23.445  1.00  0.00      A    H
ATOM   1600  Cl  DCE A 134      49.237  20.388  24.873  1.00  0.00      A   CL
ATOM   1601  CT1 DCE A 134      46.587  20.163  25.403  1.00  0.00      A    C
ATOM   1602  HC2 DCE A 134      46.773  20.708  26.329  1.00  0.00      A    H
ATOM   1603  Cl1 DCE A 134      44.967  20.301  24.715  1.00  0.00      A   CL
ATOM   1604  HC3 DCE A 134      46.744  19.094  25.544  1.00  0.00      A    H
ATOM   1609  CT  DCE A 135       7.561  30.693  28.490  1.00  0.00      A    C
ATOM   1610  HC  DCE A 135       7.937  29.745  28.873  1.00  0.00      A    H
ATOM   1611  HC1 DCE A 135       7.423  31.425  29.286  1.00  0.00      A    H
ATOM   1612  Cl  DCE A 135       8.806  31.453  27.413  1.00  0.00      A   CL
ATOM   1613  CT1 DCE A 135       6.184  30.257  27.872  1.00  0.00      A    C
ATOM   1614  HC2 DCE A 135       5.565  29.542  28.413  1.00  0.00      A    H
ATOM   1615  Cl1 DCE A 135       5.057  31.613  27.594  1.00  0.00      A   CL
ATOM   1616  HC3 DCE A 135       6.387  29.763  26.921  1.00  0.00      A    H
ATOM   1621  CT  DCE A 136      38.018  41.407  46.061  1.00  0.00      A    C
ATOM   1622  HC  DCE A 136      37.551  40.574  46.587  1.00  0.00      A    H
ATOM   1623  HC1 DCE A 136      38.079  42.289  46.699  1.00  0.00      A    H
ATOM   1624  Cl  DCE A 136      39.593  40.961  45.374  1.00  0.00      A   CL
ATOM   1625  CT1 DCE A 136      37.062  41.688  44.953  1.00  0.00      A    C
ATOM   1626  HC2 DCE A 136      37.490  42.592  44.519  1.00  0.00      A    H
ATOM   1627  Cl1 DCE A 136      37.155  40.331  43.861  1.00  0.00      A   CL
ATOM   1628  HC3 DCE A 136      36.031  41.962  45.173  1.00  0.00      A    H
ATOM   1633  CT  DCE A 137      45.711  32.689  39.267  1.00  0.00      A    C
ATOM   1634  HC  DCE A 137      45.680  33.281  40.181  1.00  0.00      A    H
ATOM   1635  HC1 DCE A 137      46.519  32.938  38.579  1.00  0.00      A    H
ATOM   1636  Cl  DCE A 137      46.193  31.045  39.711  1.00  0.00      A   CL
ATOM   1637  CT1 DCE A 137      44.386  32.490  38.465  1.00  0.00      A    C
ATOM   1638  HC2 DCE A 137      44.010  33.476  38.195  1.00  0.00      A    H
ATOM   1639  Cl1 DCE A 137      44.977  31.735  36.933  1.00  0.00      A   CL
ATOM   1640  HC3 DCE A 137      43.642  31.868  38.965  1.00  0.00      A    H
ATOM   1645  CT  DCE A 138      14.624   3.352  20.189  1.00  0.00      A    C
ATOM   1646  HC  DCE A 138      14.610   4.418  20.416  1.00  0.00      A    H
ATOM   1647  HC1 DCE A 138      14.639   3.158  19.116  1.00  0.00      A    H
ATOM   1648  Cl  DCE A 138      16.132   2.582  20.766  1.00  0.00      A   CL
ATOM   1649  CT1 DCE A 138      13.514   2.565  20.866  1.00  0.00      A    C
ATOM   1650  HC2 DCE A 138      12.526   3.003  20.725  1.00  0.00      A    H
ATOM   1651  Cl1 DCE A 138      13.484   0.956  20.105  1.00  0.00      A   CL
ATOM   1652  HC3 DCE A 138      13.742   2.487  21.929  1.00  0.00      A    H
ATOM   1657  CT  DCE A 139      13.942  24.491  39.662  1.00  0.00      A    C
ATOM   1658  HC  DCE A 139      13.104  24.234  40.310  1.00  0.00      A    H
ATOM   1659  HC1 DCE A 139      13.583  25.069  38.810  1.00  0.00      A    H
ATOM   1660  Cl  DCE A 139      14.955  25.643  40.549  1.00  0.00      A   CL
ATOM   1661  CT1 DCE A 139      14.729  23.247  39.278  1.00  0.00      A    C
ATOM   1662  HC2 DCE A 139      15.533  23.484  38.582  1.00  0.00      A    H
ATOM   1663  Cl1 DCE A 139      15.521  22.744  40.754  1.00  0.00      A   CL
ATOM   1664  HC3 DCE A 139      14.148  22.440  38.832  1.00  0.00      A    H
ATOM   1669  CT  DCE A 140      17.332  32.649  22.120  1.00  0.00      A    C
ATOM   1670  HC  DCE A 140      17.871  32.716  23.064  1.00  0.00      A    H
ATOM   1671  HC1 DCE A 140      17.423  33.618  21.629  1.00  0.00      A    H
ATOM   1672  Cl  DCE A 140      17.960  31.468  20.960  1.00  0.00      A   CL
ATOM   1673  CT1 DCE A 140      15.822  32.494  22.291  1.00  0.00      A    C
ATOM   1674  HC2 DCE A 140      15.410  32.895  21.365  1.00  0.00      A    H
ATOM   1675  Cl1 DCE A 140      15.326  30.881  22.605  1.00  0.00      A   CL
ATOM   1676  HC3 DCE A 140      15.350  33.029  23.114  1.00  0.00      A    H
ATOM   1681  CT  DCE A 141      17.504  31.458  27.135  1.00  0.00      A    C
ATOM   1682  HC  DCE A 141      17.506  32.300  26.444  1.00  0.00      A    H
ATOM   1683  HC1 DCE A 141      17.963  31.691  28.096  1.00  0.00      A    H
ATOM   1684  Cl  DCE A 141      15.729  31.342  27.373  1.00  0.00      A   CL
ATOM   1685  CT1 DCE A 141      18.041  30.354  26.322  1.00  0.00      A    C
ATOM   1686  HC2 DCE A 141      17.394  30.055  25.497  1.00  0.00      A    H
ATOM   1687  Cl1 DCE A 141      19.704  30.729  25.665  1.00  0.00      A   CL
ATOM   1688  HC3 DCE A 141      18.132  29.474  26.959  1.00  0.00      A    H
ATOM   1693  CT  DCE A 142      22.264  11.923  46.066  1.00  0.00      A    C
ATOM   1694  HC  DCE A 142      22.430  11.662  47.111  1.00  0.00      A    H
ATOM   1695  HC1 DCE A 142      21.229  11.849  45.733  1.00  0.00      A    H
ATOM   1696  Cl  DCE A 142      22.577  13.666  45.946  1.00  0.00      A   CL
ATOM   1697  CT1 DCE A 142      23.147  11.226  45.096  1.00  0.00      A    C
ATOM   1698  HC2 DCE A 142      24.135  11.339  45.542  1.00  0.00      A    H
ATOM   1699  Cl1 DCE A 142      22.618   9.549  44.985  1.00  0.00      A   CL
ATOM   1700  HC3 DCE A 142      23.160  11.657  44.095  1.00  0.00      A    H
ATOM   1705  CT  DCE A 143      12.771  23.068  48.157  1.00  0.00      A    C
ATOM   1706  HC  DCE A 143      13.457  23.269  48.980  1.00  0.00      A    H
ATOM   1707  HC1 DCE A 143      13.458  22.918  47.324  1.00  0.00      A    H
ATOM   1708  Cl  DCE A 143      11.834  21.670  48.572  1.00  0.00      A   CL
ATOM   1709  CT1 DCE A 143      11.911  24.371  48.184  1.00  0.00      A    C
ATOM   1710  HC2 DCE A 143      12.476  25.295  48.060  1.00  0.00      A    H
ATOM   1711  Cl1 DCE A 143      10.730  24.371  46.876  1.00  0.00      A   CL
ATOM   1712  HC3 DCE A 143      11.469  24.622  49.148  1.00  0.00      A    H
ATOM   1717  CT  DCE A 144      50.430  10.068  51.788  1.00  0.00      A    C
ATOM   1718  HC  DCE A 144      49.942   9.268  51.230  1.00  0.00      A    H
ATOM   1719  HC1 DCE A 144      49.695  10.707  52.276  1.00  0.00      A    H
ATOM   1720  Cl  DCE A 144      51.406   9.220  53.074  1.00  0.00      A   CL
ATOM   1721  CT1 DCE A 144      51.360  10.847  50.864  1.00  0.00      A    C
ATOM   1722  HC2 DCE A 144      52.133  10.209  50.435  1.00  0.00      A    H
ATOM   1723  Cl1 DCE A 144      50.756  11.660  49.438  1.00  0.00      A   CL
ATOM   1724  HC3 DCE A 144      51.877  11.647  51.395  1.00  0.00      A    H
ATOM   1729  CT  DCE A 145      18.976   4.335  30.063  1.00  0.00      A    C
ATOM   1730  HC  DCE A 145      19.929   4.500  29.560  1.00  0.00      A    H
ATOM   1731  HC1 DCE A 145      18.444   3.510  29.589  1.00  0.00      A    H
ATOM   1732  Cl  DCE A 145      19.439   3.857  31.736  1.00  0.00      A   CL
ATOM   1733  CT1 DCE A 145      18.150   5.555  30.070  1.00  0.00      A    C
ATOM   1734  HC2 DCE A 145      17.987   6.005  29.090  1.00  0.00      A    H
ATOM   1735  Cl1 DCE A 145      16.679   5.322  31.014  1.00  0.00      A   CL
ATOM   1736  HC3 DCE A 145      18.698   6.391  30.504  1.00  0.00      A    H
ATOM   1741  CT  DCE A 146       5.571  45.820  48.606  1.00  0.00      A    C
ATOM   1742  HC  DCE A 146       6.019  45.650  47.627  1.00  0.00      A    H
ATOM   1743  HC1 DCE A 146       4.739  45.123  48.703  1.00  0.00      A    H
ATOM   1744  Cl  DCE A 146       6.773  45.464  49.940  1.00  0.00      A   CL
ATOM   1745  CT1 DCE A 146       5.144  47.264  48.567  1.00  0.00      A    C
ATOM   1746  HC2 DCE A 146       6.031  47.833  48.290  1.00  0.00      A    H
ATOM   1747  Cl1 DCE A 146       3.624  47.568  47.579  1.00  0.00      A   CL
ATOM   1748  HC3 DCE A 146       4.943  47.462  49.620  1.00  0.00      A    H
ATOM   1753  CT  DCE A 147      35.912  13.590  44.735  1.00  0.00      A    C
ATOM   1754  HC  DCE A 147      35.777  14.482  44.123  1.00  0.00      A    H
ATOM   1755  HC1 DCE A 147      36.713  13.901  45.405  1.00  0.00      A    H
ATOM   1756  Cl  DCE A 147      34.377  13.255  45.550  1.00  0.00      A   CL
ATOM   1757  CT1 DCE A 147      36.353  12.327  43.942  1.00  0.00      A    C
ATOM   1758  HC2 DCE A 147      35.602  12.035  43.207  1.00  0.00      A    H
ATOM   1759  Cl1 DCE A 147      37.819  12.585  43.016  1.00  0.00      A   CL
ATOM   1760  HC3 DCE A 147      36.559  11.484  44.601  1.00  0.00      A    H
ATOM   1765  CT  DCE A 148      50.001   4.148   8.392  1.00  0.00      A    C
ATOM   1766  HC  DCE A 148      49.843   3.103   8.127  1.00  0.00      A    H
ATOM   1767  HC1 DCE A 148      49.171   4.852   8.459  1.00  0.00      A    H
ATOM   1768  Cl  DCE A 148      50.842   4.127  10.021  1.00  0.00      A   CL
ATOM   1769  CT1 DCE A 148      50.926   4.644   7.289  1.00  0.00      A    C
ATOM   1770  HC2 DCE A 148      50.233   4.991   6.523  1.00  0.00      A    H
ATOM   1771  Cl1 DCE A 148      51.952   5.962   7.931  1.00  0.00      A   CL
ATOM   1772  HC3 DCE A 148      51.500   3.860   6.795  1.00  0.00      A    H
ATOM   1777  CT  DCE A 149      26.543  17.543  40.257  1.00  0.00      A    C
ATOM   1778  HC  DCE A 149      26.738  16.553  39.844  1.00  0.00      A    H
ATOM   1779  HC1 DCE A 149      25.748  17.476  41.001  1.00  0.00      A    H
ATOM   1780  Cl  DCE A 149      28.003  18.147  41.028  1.00  0.00      A   CL
ATOM   1781  CT1 DCE A 149      26.263  18.558  39.205  1.00  0.00      A    C
ATOM   1782  HC2 DCE A 149      27.160  18.678  38.598  1.00  0.00      A    H
ATOM   1783  Cl1 DCE A 149      25.074  18.018  38.003  1.00  0.00      A   CL
ATOM   1784  HC3 DCE A 149      26.045  19.542  39.620  1.00  0.00      A    H
ATOM   1789  CT  DCE A 150      35.684  42.281  35.981  1.00  0.00      A    C
ATOM   1790  HC  DCE A 150      35.065  43.139  35.717  1.00  0.00      A    H
ATOM   1791  HC1 DCE A 150      36.031  42.495  36.992  1.00  0.00      A    H
ATOM   1792  Cl  DCE A 150      34.619  40.816  35.981  1.00  0.00      A   CL
ATOM   1793  CT1 DCE A 150      36.849  42.220  34.988  1.00  0.00      A    C
ATOM   1794  HC2 DCE A 150      37.561  41.401  35.089  1.00  0.00      A    H
ATOM   1795  Cl1 DCE A 150      36.149  42.232  33.364  1.00  0.00      A   CL
ATOM   1796  HC3 DCE A 150      37.513  43.076  35.107  1.00  0.00      A    H
ATOM   1801  CT  DCE A 151      47.000  28.490   6.251  1.00  0.00      A    C
ATOM   1802  HC  DCE A 151      47.076  29.527   5.925  1.00  0.00      A    H
ATOM   1803  HC1 DCE A 151      46.718  27.965   5.338  1.00  0.00      A    H
ATOM   1804  Cl  DCE A 151      48.606  27.940   6.660  1.00  0.00      A   CL
ATOM   1805  CT1 DCE A 151      45.878  28.155   7.244  1.00  0.00      A    C
ATOM   1806  HC2 DCE A 151      44.964  28.652   6.917  1.00  0.00      A    H
ATOM   1807  Cl1 DCE A 151      45.543  26.390   7.208  1.00  0.00      A   CL
ATOM   1808  HC3 DCE A 151      45.905  28.389   8.308  1.00  0.00      A    H
ATOM   1813  CT  DCE A 152       9.229  19.212  47.477  1.00  0.00      A    C
ATOM   1814  HC  DCE A 152       9.768  19.135  48.421  1.00  0.00      A    H
ATOM   1815  HC1 DCE A 152       9.865  18.849  46.669  1.00  0.00      A    H
ATOM   1816  Cl  DCE A 152       7.644  18.338  47.428  1.00  0.00      A   CL
ATOM   1817  CT1 DCE A 152       9.072  20.664  47.022  1.00  0.00      A    C
ATOM   1818  HC2 DCE A 152       8.530  20.740  46.080  1.00  0.00      A    H
ATOM   1819  Cl1 DCE A 152       8.102  21.556  48.219  1.00  0.00      A   CL
ATOM   1820  HC3 DCE A 152      10.016  21.190  46.882  1.00  0.00      A    H
ATOM   1825  CT  DCE A 153      16.768  42.281  35.640  1.00  0.00      A    C
ATOM   1826  HC  DCE A 153      15.801  42.709  35.377  1.00  0.00      A    H
ATOM   1827  HC1 DCE A 153      16.797  41.842  36.637  1.00  0.00      A    H
ATOM   1828  Cl  DCE A 153      17.191  41.026  34.465  1.00  0.00      A   CL
ATOM   1829  CT1 DCE A 153      17.883  43.428  35.485  1.00  0.00      A    C
ATOM   1830  HC2 DCE A 153      17.676  44.075  34.632  1.00  0.00      A    H
ATOM   1831  Cl1 DCE A 153      17.777  44.385  36.891  1.00  0.00      A   CL
ATOM   1832  HC3 DCE A 153      18.881  43.001  35.395  1.00  0.00      A    H
ATOM   1837  CT  DCE A 154       5.003  32.160  38.897  1.00  0.00      A    C
ATOM   1838  HC  DCE A 154       5.237  33.086  38.372  1.00  0.00      A    H
ATOM   1839  HC1 DCE A 154       4.701  32.353  39.927  1.00  0.00      A    H
ATOM   1840  Cl  DCE A 154       3.634  31.407  38.055  1.00  0.00      A   CL
ATOM   1841  CT1 DCE A 154       6.205  31.143  38.732  1.00  0.00      A    C
ATOM   1842  HC2 DCE A 154       7.154  31.455  39.167  1.00  0.00      A    H
ATOM   1843  Cl1 DCE A 154       5.732  29.619  39.575  1.00  0.00      A   CL
ATOM   1844  HC3 DCE A 154       6.374  30.903  37.682  1.00  0.00      A    H
ATOM   1849  CT  DCE A 155      20.974  13.183  14.032  1.00  0.00      A    C
ATOM   1850  HC  DCE A 155      20.291  12.546  14.593  1.00  0.00      A    H
ATOM   1851  HC1 DCE A 155      21.150  12.703  13.069  1.00  0.00      A    H
ATOM   1852  Cl  DCE A 155      20.205  14.738  13.715  1.00  0.00      A   CL
ATOM   1853  CT1 DCE A 155      22.207  13.460  14.847  1.00  0.00      A    C
ATOM   1854  HC2 DCE A 155      21.838  13.509  15.872  1.00  0.00      A    H
ATOM   1855  Cl1 DCE A 155      23.367  12.086  14.773  1.00  0.00      A   CL
ATOM   1856  HC3 DCE A 155      22.703  14.370  14.508  1.00  0.00      A    H
ATOM   1861  CT  DCE A 156      48.503  49.763  45.929  1.00  0.00      A    C
ATOM   1862  HC  DCE A 156      47.570  49.739  46.492  1.00  0.00      A    H
ATOM   1863  HC1 DCE A 156      48.448  49.012  45.141  1.00  0.00      A    H
ATOM   1864  Cl  DCE A 156      48.696  51.391  45.191  1.00  0.00      A   CL
ATOM   1865  CT1 DCE A 156      49.685  49.473  46.777  1.00  0.00      A    C
ATOM   1866  HC2 DCE A 156      49.621  49.905  47.775  1.00  0.00      A    H
ATOM   1867  Cl1 DCE A 156      49.753  47.718  47.035  1.00  0.00      A   CL
ATOM   1868  HC3 DCE A 156      50.667  49.774  46.412  1.00  0.00      A    H
ATOM   1873  CT  DCE A 157      40.411  16.473   9.955  1.00  0.00      A    C
ATOM   1874  HC  DCE A 157      41.455  16.368  10.251  1.00  0.00      A    H
ATOM   1875  HC1 DCE A 157      39.746  16.356  10.810  1.00  0.00      A    H
ATOM   1876  Cl  DCE A 157      40.056  18.023   9.047  1.00  0.00      A   CL
ATOM   1877  CT1 DCE A 157      40.234  15.303   8.908  1.00  0.00      A    C
ATOM   1878  HC2 DCE A 157      41.138  15.189   8.309  1.00  0.00      A    H
ATOM   1879  Cl1 DCE A 157      40.007  13.715   9.851  1.00  0.00      A   CL
ATOM   1880  HC3 DCE A 157      39.377  15.503   8.265  1.00  0.00      A    H
ATOM   1885  CT  DCE A 158      21.793  42.512  14.730  1.00  0.00      A    C
ATOM   1886  HC  DCE A 158      21.358  42.293  13.755  1.00  0.00      A    H
ATOM   1887  HC1 DCE A 158      21.134  43.150  15.319  1.00  0.00      A    H
ATOM   1888  Cl  DCE A 158      21.874  40.915  15.546  1.00  0.00      A   CL
ATOM   1889  CT1 DCE A 158      23.162  43.027  14.474  1.00  0.00      A    C
ATOM   1890  HC2 DCE A 158      23.091  44.081  14.203  1.00  0.00      A    H
ATOM   1891  Cl1 DCE A 158      24.067  42.928  16.012  1.00  0.00      A   CL
ATOM   1892  HC3 DCE A 158      23.737  42.490  13.720  1.00  0.00      A    H
ATOM   1897  CT  DCE A 159       1.925  15.245  12.290  1.00  0.00      A    C
ATOM   1898  HC  DCE A 159       1.807  16.155  12.878  1.00  0.00      A    H
ATOM   1899  HC1 DCE A 159       2.898  15.295  11.801  1.00  0.00      A    H
ATOM   1900  Cl  DCE A 159       1.902  13.744  13.276  1.00  0.00      A   CL
ATOM   1901  CT1 DCE A 159       0.944  15.082  11.104  1.00  0.00      A    C
ATOM   1902  HC2 DCE A 159      -0.041  14.779  11.458  1.00  0.00      A    H
ATOM   1903  Cl1 DCE A 159       0.857  16.430   9.964  1.00  0.00      A   CL
ATOM   1904  HC3 DCE A 159       1.212  14.247  10.457  1.00  0.00      A    H
ATOM   1909  CT  DCE A 160      10.034  38.616  50.561  1.00  0.00      A    C
ATOM   1910  HC  DCE A 160       9.830  39.176  51.474  1.00  0.00      A    H
ATOM   1911  HC1 DCE A 160       9.665  37.595  50.656  1.00  0.00      A    H
ATOM   1912  Cl  DCE A 160       9.177  39.393  49.217  1.00  0.00      A   CL
ATOM   1913  CT1 DCE A 160      11.494  38.491  50.259  1.00  0.00      A    C
ATOM   1914  HC2 DCE A 160      12.111  39.382  50.138  1.00  0.00      A    H
ATOM   1915  Cl1 DCE A 160      12.213  37.626  51.635  1.00  0.00      A   CL
ATOM   1916  HC3 DCE A 160      11.635  37.936  49.332  1.00  0.00      A    H
ATOM   1921  CT  DCE A 161      42.845  30.916  49.191  1.00  0.00      A    C
ATOM   1922  HC  DCE A 161      42.851  30.892  48.101  1.00  0.00      A    H
ATOM   1923  HC1 DCE A 161      41.964  30.295  49.352  1.00  0.00      A    H
ATOM   1924  Cl  DCE A 161      44.211  29.976  49.845  1.00  0.00      A   CL
ATOM   1925  CT1 DCE A 161      42.721  32.368  49.710  1.00  0.00      A    C
ATOM   1926  HC2 DCE A 161      43.601  32.995  49.850  1.00  0.00      A    H
ATOM   1927  Cl1 DCE A 161      41.827  33.153  48.413  1.00  0.00      A   CL
ATOM   1928  HC3 DCE A 161      42.083  32.426  50.592  1.00  0.00      A    H
ATOM   1933  CT  DCE A 162      48.568   2.497   3.881  1.00  0.00      A    C
ATOM   1934  HC  DCE A 162      48.450   3.575   3.995  1.00  0.00      A    H
ATOM   1935  HC1 DCE A 162      49.521   2.348   3.373  1.00  0.00      A    H
ATOM   1936  Cl  DCE A 162      48.779   1.792   5.546  1.00  0.00      A   CL
ATOM   1937  CT1 DCE A 162      47.547   1.723   3.089  1.00  0.00      A    C
ATOM   1938  HC2 DCE A 162      46.621   1.770   3.663  1.00  0.00      A    H
ATOM   1939  Cl1 DCE A 162      47.266   2.573   1.618  1.00  0.00      A   CL
ATOM   1940  HC3 DCE A 162      47.835   0.695   2.867  1.00  0.00      A    H
ATOM   1945  CT  DCE A 163       4.304  21.415  40.742  1.00  0.00      A    C
ATOM   1946  HC  DCE A 163       3.948  21.324  41.768  1.00  0.00      A    H
ATOM   1947  HC1 DCE A 163       4.707  22.407  40.537  1.00  0.00      A    H
ATOM   1948  Cl  DCE A 163       5.716  20.461  40.356  1.00  0.00      A   CL
ATOM   1949  CT1 DCE A 163       3.164  21.140  39.683  1.00  0.00      A    C
ATOM   1950  HC2 DCE A 163       3.419  21.347  38.643  1.00  0.00      A    H
ATOM   1951  Cl1 DCE A 163       2.682  19.483  39.753  1.00  0.00      A   CL
ATOM   1952  HC3 DCE A 163       2.363  21.791  40.034  1.00  0.00      A    H
ATOM   1957  CT  DCE A 164      29.851  50.290  43.534  1.00  0.00      A    C
ATOM   1958  HC  DCE A 164      29.066  50.342  44.289  1.00  0.00      A    H
ATOM   1959  HC1 DCE A 164      29.347  50.097  42.587  1.00  0.00      A    H
ATOM   1960  Cl  DCE A 164      30.792  51.785  43.386  1.00  0.00      A   CL
ATOM   1961  CT1 DCE A 164      30.781  49.083  43.812  1.00  0.00      A    C
ATOM   1962  HC2 DCE A 164      30.854  48.962  44.893  1.00  0.00      A    H
ATOM   1963  Cl1 DCE A 164      30.080  47.624  43.135  1.00  0.00      A   CL
ATOM   1964  HC3 DCE A 164      31.799  49.228  43.450  1.00  0.00      A    H
ATOM   1969  CT  DCE A 165      48.597  23.001   9.937  1.00  0.00      A    C
ATOM   1970  HC  DCE A 165      49.432  23.661  10.170  1.00  0.00      A    H
ATOM   1971  HC1 DCE A 165      49.095  22.041   9.799  1.00  0.00      A    H
ATOM   1972  Cl  DCE A 165      47.691  22.701  11.451  1.00  0.00      A   CL
ATOM   1973  CT1 DCE A 165      47.616  23.359   8.846  1.00  0.00      A    C
ATOM   1974  HC2 DCE A 165      48.079  23.668   7.908  1.00  0.00      A    H
ATOM   1975  Cl1 DCE A 165      46.495  22.063   8.484  1.00  0.00      A   CL
ATOM   1976  HC3 DCE A 165      47.000  24.210   9.137  1.00  0.00      A    H
ATOM   1981  CT  DCE A 166      26.273   1.471  30.067  1.00  0.00      A    C
ATOM   1982  HC  DCE A 166      26.147   0.605  29.417  1.00  0.00      A    H
ATOM   1983  HC1 DCE A 166      26.178   2.388  29.485  1.00  0.00      A    H
ATOM   1984  Cl  DCE A 166      25.110   1.408  31.430  1.00  0.00      A   CL
ATOM   1985  CT1 DCE A 166      27.641   1.279  30.721  1.00  0.00      A    C
ATOM   1986  HC2 DCE A 166      27.921   1.894  31.575  1.00  0.00      A    H
ATOM   1987  Cl1 DCE A 166      27.763  -0.450  31.291  1.00  0.00      A   CL
ATOM   1988  HC3 DCE A 166      28.436   1.385  29.984  1.00  0.00      A    H
ATOM   1993  CT  DCE A 167      15.108  15.381   5.580  1.00  0.00      A    C
ATOM   1994  HC  DCE A 167      15.719  14.489   5.719  1.00  0.00      A    H
ATOM   1995  HC1 DCE A 167      14.331  15.154   4.849  1.00  0.00      A    H
ATOM   1996  Cl  DCE A 167      14.319  15.874   7.131  1.00  0.00      A   CL
ATOM   1997  CT1 DCE A 167      15.999  16.513   5.012  1.00  0.00      A    C
ATOM   1998  HC2 DCE A 167      15.442  17.438   4.860  1.00  0.00      A    H
ATOM   1999  Cl1 DCE A 167      17.249  17.062   6.140  1.00  0.00      A   CL
ATOM   2000  HC3 DCE A 167      16.551  16.315   4.093  1.00  0.00      A    H
ATOM   2005  CT  DCE A 168       2.869  47.698  36.915  1.00  0.00      A    C
ATOM   2006  HC  DCE A 168       3.221  47.246  35.987  1.00  0.00      A    H
ATOM   2007  HC1 DCE A 168       3.527  47.484  37.757  1.00  0.00      A    H
ATOM   2008  Cl  DCE A 168       2.904  49.437  36.713  1.00  0.00      A   CL
ATOM   2009  CT1 DCE A 168       1.475  47.302  37.345  1.00  0.00      A    C
ATOM   2010  HC2 DCE A 168       1.212  46.278  37.079  1.00  0.00      A    H
ATOM   2011  Cl1 DCE A 168       1.317  47.468  39.174  1.00  0.00      A   CL
ATOM   2012  HC3 DCE A 168       0.791  48.008  36.874  1.00  0.00      A    H
ATOM   2017  CT  DCE A 169      25.432  16.589  29.158  1.00  0.00      A    C
ATOM   2018  HC  DCE A 169      26.283  17.086  28.693  1.00  0.00      A    H
ATOM   2019  HC1 DCE A 169      25.170  15.667  28.639  1.00  0.00      A    H
ATOM   2020  Cl  DCE A 169      25.828  16.075  30.863  1.00  0.00      A   CL
ATOM   2021  CT1 DCE A 169      24.163  17.350  29.032  1.00  0.00      A    C
ATOM   2022  HC2 DCE A 169      24.003  18.213  29.678  1.00  0.00      A    H
ATOM   2023  Cl1 DCE A 169      24.160  17.949  27.344  1.00  0.00      A   CL
ATOM   2024  HC3 DCE A 169      23.286  16.724  29.201  1.00  0.00      A    H
ATOM   2029  CT  DCE A 170      42.098  17.233  22.684  1.00  0.00      A    C
ATOM   2030  HC  DCE A 170      42.157  17.535  21.638  1.00  0.00      A    H
ATOM   2031  HC1 DCE A 170      42.760  17.775  23.360  1.00  0.00      A    H
ATOM   2032  Cl  DCE A 170      40.473  17.571  23.372  1.00  0.00      A   CL
ATOM   2033  CT1 DCE A 170      42.255  15.673  22.662  1.00  0.00      A    C
ATOM   2034  HC2 DCE A 170      41.560  15.311  21.904  1.00  0.00      A    H
ATOM   2035  Cl1 DCE A 170      43.913  15.146  22.072  1.00  0.00      A   CL
ATOM   2036  HC3 DCE A 170      42.076  15.238  23.646  1.00  0.00      A    H
ATOM   2041  CT  DCE A 171      18.392  11.871  37.143  1.00  0.00      A    C
ATOM   2042  HC  DCE A 171      17.713  12.366  36.449  1.00  0.00      A    H
ATOM   2043  HC1 DCE A 171      17.910  11.728  38.110  1.00  0.00      A    H
ATOM   2044  Cl  DCE A 171      18.760  10.284  36.394  1.00  0.00      A   CL
ATOM   2045  CT1 DCE A 171      19.605  12.765  37.213  1.00  0.00      A    C
ATOM   2046  HC2 DCE A 171      19.377  13.790  37.508  1.00  0.00      A    H
ATOM   2047  Cl1 DCE A 171      20.846  12.125  38.309  1.00  0.00      A   CL
ATOM   2048  HC3 DCE A 171      20.017  12.569  36.223  1.00  0.00      A    H
ATOM   2053  CT  DCE A 172      33.273  16.120   6.143  1.00  0.00      A    C
ATOM   2054  HC  DCE A 172      33.549  15.517   5.278  1.00  0.00      A    H
ATOM   2055  HC1 DCE A 172      33.065  17.142   5.824  1.00  0.00      A    H
ATOM   2056  Cl  DCE A 172      31.653  15.482   6.618  1.00  0.00      A   CL
ATOM   2057  CT1 DCE A 172      34.220  16.129   7.369  1.00  0.00      A    C
ATOM   2058  HC2 DCE A 172      34.108  15.113   7.747  1.00  0.00      A    H
ATOM   2059  Cl1 DCE A 172      35.809  16.572   6.827  1.00  0.00      A   CL
ATOM   2060  HC3 DCE A 172      33.999  16.875   8.132  1.00  0.00      A    H
ATOM   2065  CT  DCE A 173      44.072   0.506   7.533  1.00  0.00      A    C
ATOM   2066  HC  DCE A 173      43.295   1.222   7.802  1.00  0.00      A    H
ATOM   2067  HC1 DCE A 173      44.271  -0.266   8.276  1.00  0.00      A    H
ATOM   2068  Cl  DCE A 173      43.654  -0.169   6.029  1.00  0.00      A   CL
ATOM   2069  CT1 DCE A 173      45.276   1.374   7.348  1.00  0.00      A    C
ATOM   2070  HC2 DCE A 173      46.195   0.798   7.242  1.00  0.00      A    H
ATOM   2071  Cl1 DCE A 173      45.001   2.578   6.047  1.00  0.00      A   CL
ATOM   2072  HC3 DCE A 173      45.371   1.946   8.271  1.00  0.00      A    H
ATOM   2077  CT  DCE A 174       2.249  15.680  21.779  1.00  0.00      A    C
ATOM   2078  HC  DCE A 174       2.643  16.021  20.822  1.00  0.00      A    H
ATOM   2079  HC1 DCE A 174       2.564  16.485  22.443  1.00  0.00      A    H
ATOM   2080  Cl  DCE A 174       0.502  15.680  21.725  1.00  0.00      A   CL
ATOM   2081  CT1 DCE A 174       2.647  14.317  22.315  1.00  0.00      A    C
ATOM   2082  HC2 DCE A 174       2.240  13.460  21.777  1.00  0.00      A    H
ATOM   2083  Cl1 DCE A 174       4.387  14.103  22.263  1.00  0.00      A   CL
ATOM   2084  HC3 DCE A 174       2.296  14.162  23.335  1.00  0.00      A    H
ATOM   2089  CT  DCE A 175      21.789  14.883  34.239  1.00  0.00      A    C
ATOM   2090  HC  DCE A 175      22.318  15.817  34.431  1.00  0.00      A    H
ATOM   2091  HC1 DCE A 175      21.672  14.295  35.149  1.00  0.00      A    H
ATOM   2092  Cl  DCE A 175      20.112  15.342  33.722  1.00  0.00      A   CL
ATOM   2093  CT1 DCE A 175      22.543  14.258  33.018  1.00  0.00      A    C
ATOM   2094  HC2 DCE A 175      22.141  13.297  32.697  1.00  0.00      A    H
ATOM   2095  Cl1 DCE A 175      22.698  15.311  31.506  1.00  0.00      A   CL
ATOM   2096  HC3 DCE A 175      23.530  13.912  33.326  1.00  0.00      A    H
ATOM   2101  CT  DCE A 176      30.781  37.299  49.009  1.00  0.00      A    C
ATOM   2102  HC  DCE A 176      30.044  36.501  48.921  1.00  0.00      A    H
ATOM   2103  HC1 DCE A 176      31.511  37.188  48.207  1.00  0.00      A    H
ATOM   2104  Cl  DCE A 176      30.120  38.936  48.971  1.00  0.00      A   CL
ATOM   2105  CT1 DCE A 176      31.449  37.016  50.328  1.00  0.00      A    C
ATOM   2106  HC2 DCE A 176      30.698  37.232  51.088  1.00  0.00      A    H
ATOM   2107  Cl1 DCE A 176      31.894  35.280  50.442  1.00  0.00      A   CL
ATOM   2108  HC3 DCE A 176      32.361  37.568  50.557  1.00  0.00      A    H
ATOM   2113  CT  DCE A 177      18.238  49.120  36.536  1.00  0.00      A    C
ATOM   2114  HC  DCE A 177      17.654  50.039  36.496  1.00  0.00      A    H
ATOM   2115  HC1 DCE A 177      19.290  49.261  36.287  1.00  0.00      A    H
ATOM   2116  Cl  DCE A 177      18.206  48.253  38.097  1.00  0.00      A   CL
ATOM   2117  CT1 DCE A 177      17.504  48.234  35.549  1.00  0.00      A    C
ATOM   2118  HC2 DCE A 177      16.474  48.539  35.735  1.00  0.00      A    H
ATOM   2119  Cl1 DCE A 177      17.869  48.779  33.895  1.00  0.00      A   CL
ATOM   2120  HC3 DCE A 177      17.595  47.165  35.743  1.00  0.00      A    H
ATOM   2125  CT  DCE A 178      39.204  41.755  38.610  1.00  0.00      A    C
ATOM   2126  HC  DCE A 178      40.211  41.480  38.297  1.00  0.00      A    H
ATOM   2127  HC1 DCE A 178      38.878  42.510  37.894  1.00  0.00      A    H
ATOM   2128  Cl  DCE A 178      38.203  40.272  38.633  1.00  0.00      A   CL
ATOM   2129  CT1 DCE A 178      39.212  42.298  40.044  1.00  0.00      A    C
ATOM   2130  HC2 DCE A 178      38.275  42.762  40.351  1.00  0.00      A    H
ATOM   2131  Cl1 DCE A 178      39.530  41.022  41.225  1.00  0.00      A   CL
ATOM   2132  HC3 DCE A 178      40.108  42.904  40.182  1.00  0.00      A    H
ATOM   2137  CT  DCE A 179      29.042  28.514  21.021  1.00  0.00      A    C
ATOM   2138  HC  DCE A 179      28.358  28.916  20.274  1.00  0.00      A    H
ATOM   2139  HC1 DCE A 179      28.445  27.875  21.672  1.00  0.00      A    H
ATOM   2140  Cl  DCE A 179      30.426  27.591  20.370  1.00  0.00      A   CL
ATOM   2141  CT1 DCE A 179      29.584  29.612  21.944  1.00  0.00      A    C
ATOM   2142  HC2 DCE A 179      30.110  30.385  21.385  1.00  0.00      A    H
ATOM   2143  Cl1 DCE A 179      28.326  30.498  22.900  1.00  0.00      A   CL
ATOM   2144  HC3 DCE A 179      30.317  29.249  22.665  1.00  0.00      A    H
ATOM   2149  CT  DCE A 180      17.203  49.368  46.644  1.00  0.00      A    C
ATOM   2150  HC  DCE A 180      17.116  48.315  46.912  1.00  0.00      A    H
ATOM   2151  HC1 DCE A 180      17.284  49.951  47.561  1.00  0.00      A    H
ATOM   2152  Cl  DCE A 180      18.794  49.568  45.751  1.00  0.00      A   CL
ATOM   2153  CT1 DCE A 180      16.156  49.935  45.774  1.00  0.00      A    C
ATOM   2154  HC2 DCE A 180      15.283  50.066  46.415  1.00  0.00      A    H
ATOM   2155  Cl1 DCE A 180      16.423  51.539  45.111  1.00  0.00      A   CL
ATOM   2156  HC3 DCE A 180      15.804  49.353  44.923  1.00  0.00      A    H
ATOM   2161  CT  DCE A 181      33.026  23.275   5.319  1.00  0.00      A    C
ATOM   2162  HC  DCE A 181      33.128  23.135   6.395  1.00  0.00      A    H
ATOM   2163  HC1 DCE A 181      32.721  24.309   5.160  1.00  0.00      A    H
ATOM   2164  Cl  DCE A 181      34.674  22.994   4.729  1.00  0.00      A   CL
ATOM   2165  CT1 DCE A 181      32.104  22.152   4.811  1.00  0.00      A    C
ATOM   2166  HC2 DCE A 181      31.171  22.110   5.372  1.00  0.00      A    H
ATOM   2167  Cl1 DCE A 181      31.820  22.496   3.099  1.00  0.00      A   CL
ATOM   2168  HC3 DCE A 181      32.665  21.230   4.964  1.00  0.00      A    H
ATOM   2173  CT  DCE A 182      18.239  20.146  15.416  1.00  0.00      A    C
ATOM   2174  HC  DCE A 182      17.192  19.909  15.605  1.00  0.00      A    H
ATOM   2175  HC1 DCE A 182      18.835  19.496  16.056  1.00  0.00      A    H
ATOM   2176  Cl  DCE A 182      18.606  19.479  13.813  1.00  0.00      A   CL
ATOM   2177  CT1 DCE A 182      18.692  21.622  15.536  1.00  0.00      A    C
ATOM   2178  HC2 DCE A 182      19.764  21.725  15.365  1.00  0.00      A    H
ATOM   2179  Cl1 DCE A 182      17.824  22.580  14.300  1.00  0.00      A   CL
ATOM   2180  HC3 DCE A 182      18.435  22.024  16.516  1.00  0.00      A    H
ATOM   2185  CT  DCE A 183      46.867  23.488   4.331  1.00  0.00      A    C
ATOM   2186  HC  DCE A 183      46.514  23.282   5.341  1.00  0.00      A    H
ATOM   2187  HC1 DCE A 183      45.980  23.735   3.748  1.00  0.00      A    H
ATOM   2188  Cl  DCE A 183      47.865  24.861   4.273  1.00  0.00      A   CL
ATOM   2189  CT1 DCE A 183      47.562  22.160   3.789  1.00  0.00      A    C
ATOM   2190  HC2 DCE A 183      48.473  21.943   4.347  1.00  0.00      A    H
ATOM   2191  Cl1 DCE A 183      46.401  20.827   3.799  1.00  0.00      A   CL
ATOM   2192  HC3 DCE A 183      47.979  22.439   2.821  1.00  0.00      A    H
ATOM   2197  CT  DCE A 184      24.256  26.011  24.791  1.00  0.00      A    C
ATOM   2198  HC  DCE A 184      24.718  26.711  24.093  1.00  0.00      A    H
ATOM   2199  HC1 DCE A 184      24.968  25.390  25.334  1.00  0.00      A    H
ATOM   2200  Cl  DCE A 184      23.401  27.065  25.923  1.00  0.00      A   CL
ATOM   2201  CT1 DCE A 184      23.262  25.105  24.065  1.00  0.00      A    C
ATOM   2202  HC2 DCE A 184      22.566  25.694  23.468  1.00  0.00      A    H
ATOM   2203  Cl1 DCE A 184      23.941  23.900  22.990  1.00  0.00      A   CL
ATOM   2204  HC3 DCE A 184      22.692  24.579  24.830  1.00  0.00      A    H
ATOM   2209  CT  DCE A 185      48.825  40.188   2.320  1.00  0.00      A    C
ATOM   2210  HC  DCE A 185      47.980  39.627   2.719  1.00  0.00      A    H
ATOM   2211  HC1 DCE A 185      48.663  40.570   1.312  1.00  0.00      A    H
ATOM   2212  Cl  DCE A 185      49.272  41.678   3.187  1.00  0.00      A   CL
ATOM   2213  CT1 DCE A 185      50.092  39.324   2.207  1.00  0.00      A    C
ATOM   2214  HC2 DCE A 185      50.579  39.229   3.178  1.00  0.00      A    H
ATOM   2215  Cl1 DCE A 185      49.786  37.699   1.478  1.00  0.00      A   CL
ATOM   2216  HC3 DCE A 185      50.720  39.880   1.511  1.00  0.00      A    H
ATOM   2221  CT  DCE A 186      29.202  33.006  34.808  1.00  0.00      A    C
ATOM   2222  HC  DCE A 186      29.074  32.965  35.890  1.00  0.00      A    H
ATOM   2223  HC1 DCE A 186      30.259  32.831  34.611  1.00  0.00      A    H
ATOM   2224  Cl  DCE A 186      28.138  31.747  34.079  1.00  0.00      A   CL
ATOM   2225  CT1 DCE A 186      28.741  34.335  34.187  1.00  0.00      A    C
ATOM   2226  HC2 DCE A 186      29.406  35.146  34.482  1.00  0.00      A    H
ATOM   2227  Cl1 DCE A 186      28.806  34.197  32.352  1.00  0.00      A   CL
ATOM   2228  HC3 DCE A 186      27.708  34.578  34.433  1.00  0.00      A    H
ATOM   2233  CT  DCE A 187      37.335  48.047  21.807  1.00  0.00      A    C
ATOM   2234  HC  DCE A 187      36.777  47.208  21.391  1.00  0.00      A    H
ATOM   2235  HC1 DCE A 187      36.723  48.411  22.633  1.00  0.00      A    H
ATOM   2236  Cl  DCE A 187      38.864  47.420  22.520  1.00  0.00      A   CL
ATOM   2237  CT1 DCE A 187      37.593  49.019  20.674  1.00  0.00      A    C
ATOM   2238  HC2 DCE A 187      36.723  49.544  20.279  1.00  0.00      A    H
ATOM   2239  Cl1 DCE A 187      38.712  50.328  21.161  1.00  0.00      A   CL
ATOM   2240  HC3 DCE A 187      38.081  48.600  19.794  1.00  0.00      A    H
ATOM   2245  CT  DCE A 188       2.751  48.787  19.694  1.00  0.00      A    C
ATOM   2246  HC  DCE A 188       2.578  49.281  18.738  1.00  0.00      A    H
ATOM   2247  HC1 DCE A 188       3.774  49.016  19.991  1.00  0.00      A    H
ATOM   2248  Cl  DCE A 188       1.541  49.467  20.756  1.00  0.00      A   CL
ATOM   2249  CT1 DCE A 188       2.461  47.365  19.767  1.00  0.00      A    C
ATOM   2250  HC2 DCE A 188       1.523  47.166  19.248  1.00  0.00      A    H
ATOM   2251  Cl1 DCE A 188       3.620  46.446  18.715  1.00  0.00      A   CL
ATOM   2252  HC3 DCE A 188       2.334  46.871  20.731  1.00  0.00      A    H
ATOM   2257  CT  DCE A 189       1.794   8.649   4.450  1.00  0.00      A    C
ATOM   2258  HC  DCE A 189       1.355   9.016   3.522  1.00  0.00      A    H
ATOM   2259  HC1 DCE A 189       1.459   7.617   4.554  1.00  0.00      A    H
ATOM   2260  Cl  DCE A 189       3.533   8.703   4.222  1.00  0.00      A   CL
ATOM   2261  CT1 DCE A 189       1.418   9.588   5.587  1.00  0.00      A    C
ATOM   2262  HC2 DCE A 189       1.646  10.653   5.538  1.00  0.00      A    H
ATOM   2263  Cl1 DCE A 189      -0.319   9.380   5.735  1.00  0.00      A   CL
ATOM   2264  HC3 DCE A 189       1.721   9.196   6.558  1.00  0.00      A    H
ATOM   2269  CT  DCE A 190      22.766  49.551  18.535  1.00  0.00      A    C
ATOM   2270  HC  DCE A 190      21.761  49.485  18.953  1.00  0.00      A    H
ATOM   2271  HC1 DCE A 190      23.262  48.582  18.585  1.00  0.00      A    H
ATOM   2272  Cl  DCE A 190      22.616  50.020  16.839  1.00  0.00      A   CL
ATOM   2273  CT1 DCE A 190      23.485  50.706  19.229  1.00  0.00      A    C
ATOM   2274  HC2 DCE A 190      23.812  50.505  20.250  1.00  0.00      A    H
ATOM   2275  Cl1 DCE A 190      24.878  51.085  18.292  1.00  0.00      A   CL
ATOM   2276  HC3 DCE A 190      22.814  51.565  19.227  1.00  0.00      A    H
ATOM   2281  CT  DCE A 191       7.527  41.432  34.214  1.00  0.00      A    C
ATOM   2282  HC  DCE A 191       6.670  40.872  34.589  1.00  0.00      A    H
ATOM   2283  HC1 DCE A 191       7.242  42.483  34.275  1.00  0.00      A    H
ATOM   2284  Cl  DCE A 191       8.990  41.124  35.186  1.00  0.00      A   CL
ATOM   2285  CT1 DCE A 191       7.747  40.828  32.815  1.00  0.00      A    C
ATOM   2286  HC2 DCE A 191       6.868  40.990  32.192  1.00  0.00      A    H
ATOM   2287  Cl1 DCE A 191       9.269  41.284  31.942  1.00  0.00      A   CL
ATOM   2288  HC3 DCE A 191       7.906  39.765  32.993  1.00  0.00      A    H
ATOM   2293  CT  DCE A 192      10.020  33.825  33.908  1.00  0.00      A    C
ATOM   2294  HC  DCE A 192       8.969  33.848  33.620  1.00  0.00      A    H
ATOM   2295  HC1 DCE A 192      10.404  34.830  33.730  1.00  0.00      A    H
ATOM   2296  Cl  DCE A 192      10.147  33.543  35.696  1.00  0.00      A   CL
ATOM   2297  CT1 DCE A 192      10.781  32.708  33.135  1.00  0.00      A    C
ATOM   2298  HC2 DCE A 192      10.155  31.816  33.134  1.00  0.00      A    H
ATOM   2299  Cl1 DCE A 192      10.802  33.126  31.449  1.00  0.00      A   CL
ATOM   2300  HC3 DCE A 192      11.750  32.391  33.521  1.00  0.00      A    H
ATOM   2305  CT  DCE A 193      41.394  45.480  47.307  1.00  0.00      A    C
ATOM   2306  HC  DCE A 193      42.010  44.805  47.901  1.00  0.00      A    H
ATOM   2307  HC1 DCE A 193      42.110  46.004  46.675  1.00  0.00      A    H
ATOM   2308  Cl  DCE A 193      40.491  44.429  46.153  1.00  0.00      A   CL
ATOM   2309  CT1 DCE A 193      40.361  46.408  48.175  1.00  0.00      A    C
ATOM   2310  HC2 DCE A 193      40.871  46.919  48.992  1.00  0.00      A    H
ATOM   2311  Cl1 DCE A 193      39.414  47.585  47.079  1.00  0.00      A   CL
ATOM   2312  HC3 DCE A 193      39.721  45.623  48.577  1.00  0.00      A    H
ATOM   2317  CT  DCE A 194      10.560  16.699  34.844  1.00  0.00      A    C
ATOM   2318  HC  DCE A 194      10.121  17.422  35.532  1.00  0.00      A    H
ATOM   2319  HC1 DCE A 194      11.131  17.392  34.226  1.00  0.00      A    H
ATOM   2320  Cl  DCE A 194      11.688  15.524  35.575  1.00  0.00      A   CL
ATOM   2321  CT1 DCE A 194       9.509  15.916  34.142  1.00  0.00      A    C
ATOM   2322  HC2 DCE A 194      10.013  15.029  33.757  1.00  0.00      A    H
ATOM   2323  Cl1 DCE A 194       8.403  15.135  35.346  1.00  0.00      A   CL
ATOM   2324  HC3 DCE A 194       8.966  16.405  33.334  1.00  0.00      A    H
ATOM   2329  CT  DCE A 195      30.382  21.536  39.805  1.00  0.00      A    C
ATOM   2330  HC  DCE A 195      31.269  22.159  39.687  1.00  0.00      A    H
ATOM   2331  HC1 DCE A 195      30.270  20.829  38.984  1.00  0.00      A    H
ATOM   2332  Cl  DCE A 195      30.435  20.548  41.318  1.00  0.00      A   CL
ATOM   2333  CT1 DCE A 195      29.120  22.416  39.898  1.00  0.00      A    C
ATOM   2334  HC2 DCE A 195      29.048  23.058  39.020  1.00  0.00      A    H
ATOM   2335  Cl1 DCE A 195      27.677  21.415  39.889  1.00  0.00      A   CL
ATOM   2336  HC3 DCE A 195      29.105  23.075  40.766  1.00  0.00      A    H
ATOM   2341  CT  DCE A 196      50.029  30.818  45.387  1.00  0.00      A    C
ATOM   2342  HC  DCE A 196      50.545  30.161  44.687  1.00  0.00      A    H
ATOM   2343  HC1 DCE A 196      49.646  30.263  46.244  1.00  0.00      A    H
ATOM   2344  Cl  DCE A 196      51.143  32.063  45.930  1.00  0.00      A   CL
ATOM   2345  CT1 DCE A 196      48.897  31.498  44.700  1.00  0.00      A    C
ATOM   2346  HC2 DCE A 196      48.640  32.445  45.175  1.00  0.00      A    H
ATOM   2347  Cl1 DCE A 196      49.438  31.790  42.997  1.00  0.00      A   CL
ATOM   2348  HC3 DCE A 196      47.993  30.892  44.646  1.00  0.00      A    H
ATOM   2353  CT  DCE A 197      35.148  46.998  12.094  1.00  0.00      A    C
ATOM   2354  HC  DCE A 197      34.272  47.263  11.502  1.00  0.00      A    H
ATOM   2355  HC1 DCE A 197      34.814  46.873  13.124  1.00  0.00      A    H
ATOM   2356  Cl  DCE A 197      35.891  45.458  11.485  1.00  0.00      A   CL
ATOM   2357  CT1 DCE A 197      36.134  48.182  11.981  1.00  0.00      A    C
ATOM   2358  HC2 DCE A 197      37.144  47.821  12.173  1.00  0.00      A    H
ATOM   2359  Cl1 DCE A 197      36.227  48.661  10.254  1.00  0.00      A   CL
ATOM   2360  HC3 DCE A 197      35.950  49.050  12.614  1.00  0.00      A    H
ATOM   2365  CT  DCE A 198      24.185  17.270   8.535  1.00  0.00      A    C
ATOM   2366  HC  DCE A 198      25.109  16.807   8.881  1.00  0.00      A    H
ATOM   2367  HC1 DCE A 198      23.726  17.704   9.423  1.00  0.00      A    H
ATOM   2368  Cl  DCE A 198      24.546  18.443   7.255  1.00  0.00      A   CL
ATOM   2369  CT1 DCE A 198      23.314  16.242   7.886  1.00  0.00      A    C
ATOM   2370  HC2 DCE A 198      23.144  15.469   8.635  1.00  0.00      A    H
ATOM   2371  Cl1 DCE A 198      21.796  16.961   7.315  1.00  0.00      A   CL
ATOM   2372  HC3 DCE A 198      23.852  15.854   7.021  1.00  0.00      A    H
ATOM   2377  CT  DCE A 199      33.272  28.359  -0.270  1.00  0.00      A    C
ATOM   2378  HC  DCE A 199      32.227  28.655  -0.176  1.00  0.00      A    H
ATOM   2379  HC1 DCE A 199      33.381  27.535  -0.975  1.00  0.00      A    H
ATOM   2380  Cl  DCE A 199      34.078  29.707  -1.220  1.00  0.00      A   CL
ATOM   2381  CT1 DCE A 199      34.008  27.904   1.088  1.00  0.00      A    C
ATOM   2382  HC2 DCE A 199      34.053  28.700   1.832  1.00  0.00      A    H
ATOM   2383  Cl1 DCE A 199      33.006  26.494   1.630  1.00  0.00      A   CL
ATOM   2384  HC3 DCE A 199      35.037  27.545   1.064  1.00  0.00      A    H
ATOM   2389  CT  DCE A 200      38.616  31.514  39.734  1.00  0.00      A    C
ATOM   2390  HC  DCE A 200      38.855  30.601  39.189  1.00  0.00      A    H
ATOM   2391  HC1 DCE A 200      37.791  31.989  39.203  1.00  0.00      A    H
ATOM   2392  Cl  DCE A 200      37.989  30.955  41.305  1.00  0.00      A   CL
ATOM   2393  CT1 DCE A 200      39.739  32.526  40.113  1.00  0.00      A    C
ATOM   2394  HC2 DCE A 200      40.214  32.349  41.078  1.00  0.00      A    H
ATOM   2395  Cl1 DCE A 200      40.901  32.518  38.796  1.00  0.00      A   CL
ATOM   2396  HC3 DCE A 200      39.379  33.555  40.110  1.00  0.00      A    H
ATOM   2401  CT  DCE A 201      12.491  40.007  45.723  1.00  0.00      A    C
ATOM   2402  HC  DCE A 201      13.116  40.058  46.615  1.00  0.00      A    H
ATOM   2403  HC1 DCE A 201      13.168  40.025  44.869  1.00  0.00      A    H
ATOM   2404  Cl  DCE A 201      11.483  38.472  45.885  1.00  0.00      A   CL
ATOM   2405  CT1 DCE A 201      11.716  41.252  45.549  1.00  0.00      A    C
ATOM   2406  HC2 DCE A 201      12.425  42.080  45.540  1.00  0.00      A    H
ATOM   2407  Cl1 DCE A 201      10.825  41.109  44.023  1.00  0.00      A   CL
ATOM   2408  HC3 DCE A 201      11.123  41.295  46.463  1.00  0.00      A    H
ATOM   2413  CT  DCE A 202      18.691  30.926  13.882  1.00  0.00      A    C
ATOM   2414  HC  DCE A 202      19.315  31.808  14.027  1.00  0.00      A    H
ATOM   2415  HC1 DCE A 202      17.912  31.176  13.161  1.00  0.00      A    H
ATOM   2416  Cl  DCE A 202      19.848  29.869  13.044  1.00  0.00      A   CL
ATOM   2417  CT1 DCE A 202      18.117  30.358  15.162  1.00  0.00      A    C
ATOM   2418  HC2 DCE A 202      18.969  30.132  15.803  1.00  0.00      A    H
ATOM   2419  Cl1 DCE A 202      16.936  31.524  15.912  1.00  0.00      A   CL
ATOM   2420  HC3 DCE A 202      17.672  29.404  14.881  1.00  0.00      A    H
ATOM   2425  CT  DCE A 203      42.912   6.298  29.502  1.00  0.00      A    C
ATOM   2426  HC  DCE A 203      42.967   7.123  28.792  1.00  0.00      A    H
ATOM   2427  HC1 DCE A 203      42.122   5.589  29.253  1.00  0.00      A    H
ATOM   2428  Cl  DCE A 203      44.461   5.407  29.417  1.00  0.00      A   CL
ATOM   2429  CT1 DCE A 203      42.736   6.877  30.894  1.00  0.00      A    C
ATOM   2430  HC2 DCE A 203      43.585   7.513  31.148  1.00  0.00      A    H
ATOM   2431  Cl1 DCE A 203      41.316   7.917  31.052  1.00  0.00      A   CL
ATOM   2432  HC3 DCE A 203      42.767   6.125  31.682  1.00  0.00      A    H
ATOM   2437  CT  DCE A 204      41.539  28.893   9.547  1.00  0.00      A    C
ATOM   2438  HC  DCE A 204      41.176  29.852   9.177  1.00  0.00      A    H
ATOM   2439  HC1 DCE A 204      41.125  28.105   8.919  1.00  0.00      A    H
ATOM   2440  Cl  DCE A 204      43.266  28.910   9.185  1.00  0.00      A   CL
ATOM   2441  CT1 DCE A 204      41.366  28.788  11.089  1.00  0.00      A    C
ATOM   2442  HC2 DCE A 204      40.332  29.001  11.361  1.00  0.00      A    H
ATOM   2443  Cl1 DCE A 204      41.962  27.295  11.885  1.00  0.00      A   CL
ATOM   2444  HC3 DCE A 204      41.905  29.604  11.571  1.00  0.00      A    H
ATOM   2449  CT  DCE A 205      23.757  24.820   4.622  1.00  0.00      A    C
ATOM   2450  HC  DCE A 205      23.444  24.445   3.648  1.00  0.00      A    H
ATOM   2451  HC1 DCE A 205      22.872  25.301   5.040  1.00  0.00      A    H
ATOM   2452  Cl  DCE A 205      24.491  23.598   5.660  1.00  0.00      A   CL
ATOM   2453  CT1 DCE A 205      24.818  25.904   4.443  1.00  0.00      A    C
ATOM   2454  HC2 DCE A 205      25.750  25.527   4.022  1.00  0.00      A    H
ATOM   2455  Cl1 DCE A 205      24.112  27.158   3.389  1.00  0.00      A   CL
ATOM   2456  HC3 DCE A 205      25.088  26.441   5.353  1.00  0.00      A    H
ATOM   2461  CT  DCE A 206      17.405  46.822  30.652  1.00  0.00      A    C
ATOM   2462  HC  DCE A 206      16.772  47.314  31.390  1.00  0.00      A    H
ATOM   2463  HC1 DCE A 206      16.803  46.367  29.865  1.00  0.00      A    H
ATOM   2464  Cl  DCE A 206      18.530  48.118  29.921  1.00  0.00      A   CL
ATOM   2465  CT1 DCE A 206      18.255  45.845  31.349  1.00  0.00      A    C
ATOM   2466  HC2 DCE A 206      18.745  46.477  32.090  1.00  0.00      A    H
ATOM   2467  Cl1 DCE A 206      17.216  44.668  32.222  1.00  0.00      A   CL
ATOM   2468  HC3 DCE A 206      18.900  45.388  30.598  1.00  0.00      A    H
ATOM   2473  CT  DCE A 207      19.118   7.986  43.495  1.00  0.00      A    C
ATOM   2474  HC  DCE A 207      18.668   8.443  42.614  1.00  0.00      A    H
ATOM   2475  HC1 DCE A 207      20.151   7.751  43.239  1.00  0.00      A    H
ATOM   2476  Cl  DCE A 207      19.220   9.287  44.656  1.00  0.00      A   CL
ATOM   2477  CT1 DCE A 207      18.199   6.871  43.999  1.00  0.00      A    C
ATOM   2478  HC2 DCE A 207      17.147   7.153  43.949  1.00  0.00      A    H
ATOM   2479  Cl1 DCE A 207      18.319   5.465  42.876  1.00  0.00      A   CL
ATOM   2480  HC3 DCE A 207      18.355   6.480  45.004  1.00  0.00      A    H
ATOM   2485  CT  DCE A 208      11.740  28.812  19.141  1.00  0.00      A    C
ATOM   2486  HC  DCE A 208      12.449  28.113  18.697  1.00  0.00      A    H
ATOM   2487  HC1 DCE A 208      11.592  29.609  18.413  1.00  0.00      A    H
ATOM   2488  Cl  DCE A 208      10.182  27.959  19.176  1.00  0.00      A   CL
ATOM   2489  CT1 DCE A 208      12.053  29.413  20.556  1.00  0.00      A    C
ATOM   2490  HC2 DCE A 208      11.268  30.049  20.965  1.00  0.00      A    H
ATOM   2491  Cl1 DCE A 208      12.237  28.011  21.523  1.00  0.00      A   CL
ATOM   2492  HC3 DCE A 208      12.997  29.912  20.774  1.00  0.00      A    H
ATOM   2497  CT  DCE A 209      29.156  46.607  46.947  1.00  0.00      A    C
ATOM   2498  HC  DCE A 209      28.286  46.112  47.381  1.00  0.00      A    H
ATOM   2499  HC1 DCE A 209      29.479  46.155  46.009  1.00  0.00      A    H
ATOM   2500  Cl  DCE A 209      28.597  48.257  46.505  1.00  0.00      A   CL
ATOM   2501  CT1 DCE A 209      30.278  46.678  47.966  1.00  0.00      A    C
ATOM   2502  HC2 DCE A 209      30.127  47.056  48.977  1.00  0.00      A    H
ATOM   2503  Cl1 DCE A 209      30.872  45.039  48.010  1.00  0.00      A   CL
ATOM   2504  HC3 DCE A 209      31.083  47.320  47.608  1.00  0.00      A    H
ATOM   2509  CT  DCE A 210       5.067   5.481  48.125  1.00  0.00      A    C
ATOM   2510  HC  DCE A 210       5.955   4.869  48.280  1.00  0.00      A    H
ATOM   2511  HC1 DCE A 210       5.094   6.146  48.988  1.00  0.00      A    H
ATOM   2512  Cl  DCE A 210       5.338   6.572  46.755  1.00  0.00      A   CL
ATOM   2513  CT1 DCE A 210       3.708   4.832  47.932  1.00  0.00      A    C
ATOM   2514  HC2 DCE A 210       2.980   5.611  47.706  1.00  0.00      A    H
ATOM   2515  Cl1 DCE A 210       3.926   3.814  46.472  1.00  0.00      A   CL
ATOM   2516  HC3 DCE A 210       3.532   4.261  48.844  1.00  0.00      A    H
ATOM   2521  CT  DCE A 211      19.403  35.098  17.463  1.00  0.00      A    C
ATOM   2522  HC  DCE A 211      18.622  35.606  16.898  1.00  0.00      A    H
ATOM   2523  HC1 DCE A 211      20.115  35.770  17.942  1.00  0.00      A    H
ATOM   2524  Cl  DCE A 211      18.510  34.333  18.770  1.00  0.00      A   CL
ATOM   2525  CT1 DCE A 211      19.865  34.045  16.468  1.00  0.00      A    C
ATOM   2526  HC2 DCE A 211      18.956  33.554  16.122  1.00  0.00      A    H
ATOM   2527  Cl1 DCE A 211      20.668  34.728  15.058  1.00  0.00      A   CL
ATOM   2528  HC3 DCE A 211      20.490  33.227  16.827  1.00  0.00      A    H
ATOM   2533  CT  DCE A 212      38.444  28.851  30.829  1.00  0.00      A    C
ATOM   2534  HC  DCE A 212      39.438  29.248  30.626  1.00  0.00      A    H
ATOM   2535  HC1 DCE A 212      38.529  28.492  31.855  1.00  0.00      A    H
ATOM   2536  Cl  DCE A 212      37.298  30.133  30.917  1.00  0.00      A   CL
ATOM   2537  CT1 DCE A 212      38.023  27.762  29.825  1.00  0.00      A    C
ATOM   2538  HC2 DCE A 212      38.676  26.917  30.044  1.00  0.00      A    H
ATOM   2539  Cl1 DCE A 212      36.337  27.368  30.036  1.00  0.00      A   CL
ATOM   2540  HC3 DCE A 212      38.172  28.118  28.806  1.00  0.00      A    H
ATOM   2545  CT  DCE A 213      35.155  46.422   3.739  1.00  0.00      A    C
ATOM   2546  HC  DCE A 213      35.231  45.600   3.028  1.00  0.00      A    H
ATOM   2547  HC1 DCE A 213      35.126  47.321   3.124  1.00  0.00      A    H
ATOM   2548  Cl  DCE A 213      33.680  46.367   4.609  1.00  0.00      A   CL
ATOM   2549  CT1 DCE A 213      36.288  46.441   4.776  1.00  0.00      A    C
ATOM   2550  HC2 DCE A 213      37.238  46.171   4.314  1.00  0.00      A    H
ATOM   2551  Cl1 DCE A 213      36.445  48.055   5.559  1.00  0.00      A   CL
ATOM   2552  HC3 DCE A 213      36.018  45.718   5.546  1.00  0.00      A    H
ATOM   2557  CT  DCE A 214      16.480  41.891  18.459  1.00  0.00      A    C
ATOM   2558  HC  DCE A 214      16.227  42.869  18.051  1.00  0.00      A    H
ATOM   2559  HC1 DCE A 214      16.277  41.809  19.527  1.00  0.00      A    H
ATOM   2560  Cl  DCE A 214      15.446  40.685  17.594  1.00  0.00      A   CL
ATOM   2561  CT1 DCE A 214      17.905  41.435  18.168  1.00  0.00      A    C
ATOM   2562  HC2 DCE A 214      18.018  40.427  18.567  1.00  0.00      A    H
ATOM   2563  Cl1 DCE A 214      18.390  41.560  16.470  1.00  0.00      A   CL
ATOM   2564  HC3 DCE A 214      18.563  42.088  18.742  1.00  0.00      A    H
ATOM   2569  CT  DCE A 215      44.250  48.392  27.088  1.00  0.00      A    C
ATOM   2570  HC  DCE A 215      43.538  47.611  27.356  1.00  0.00      A    H
ATOM   2571  HC1 DCE A 215      44.802  48.130  26.185  1.00  0.00      A    H
ATOM   2572  Cl  DCE A 215      43.352  49.872  26.579  1.00  0.00      A   CL
ATOM   2573  CT1 DCE A 215      45.295  48.734  28.179  1.00  0.00      A    C
ATOM   2574  HC2 DCE A 215      45.856  47.816  28.358  1.00  0.00      A    H
ATOM   2575  Cl1 DCE A 215      46.537  49.890  27.705  1.00  0.00      A   CL
ATOM   2576  HC3 DCE A 215      44.827  49.094  29.094  1.00  0.00      A    H
ATOM   2581  CT  DCE A 216      28.095  19.930  44.188  1.00  0.00      A    C
ATOM   2582  HC  DCE A 216      29.109  20.066  43.813  1.00  0.00      A    H
ATOM   2583  HC1 DCE A 216      27.648  18.974  43.915  1.00  0.00      A    H
ATOM   2584  Cl  DCE A 216      28.180  20.068  45.974  1.00  0.00      A   CL
ATOM   2585  CT1 DCE A 216      27.251  21.128  43.627  1.00  0.00      A    C
ATOM   2586  HC2 DCE A 216      27.235  21.015  42.543  1.00  0.00      A    H
ATOM   2587  Cl1 DCE A 216      25.582  21.123  44.166  1.00  0.00      A   CL
ATOM   2588  HC3 DCE A 216      27.630  22.125  43.848  1.00  0.00      A    H
ATOM   2593  CT  DCE A 217      23.393   4.625  42.920  1.00  0.00      A    C
ATOM   2594  HC  DCE A 217      22.485   4.132  42.573  1.00  0.00      A    H
ATOM   2595  HC1 DCE A 217      24.247   4.009  42.637  1.00  0.00      A    H
ATOM   2596  Cl  DCE A 217      23.590   6.099  41.931  1.00  0.00      A   CL
ATOM   2597  CT1 DCE A 217      23.345   4.901  44.447  1.00  0.00      A    C
ATOM   2598  HC2 DCE A 217      23.309   3.901  44.879  1.00  0.00      A    H
ATOM   2599  Cl1 DCE A 217      24.705   5.868  45.059  1.00  0.00      A   CL
ATOM   2600  HC3 DCE A 217      22.484   5.545  44.626  1.00  0.00      A    H
ATOM   2605  CT  DCE A 218      47.446  24.434  35.051  1.00  0.00      A    C
ATOM   2606  HC  DCE A 218      48.180  24.228  35.830  1.00  0.00      A    H
ATOM   2607  HC1 DCE A 218      47.477  25.447  34.650  1.00  0.00      A    H
ATOM   2608  Cl  DCE A 218      47.870  23.530  33.549  1.00  0.00      A   CL
ATOM   2609  CT1 DCE A 218      46.169  23.908  35.483  1.00  0.00      A    C
ATOM   2610  HC2 DCE A 218      45.803  24.305  36.430  1.00  0.00      A    H
ATOM   2611  Cl1 DCE A 218      44.970  24.251  34.205  1.00  0.00      A   CL
ATOM   2612  HC3 DCE A 218      46.245  22.821  35.486  1.00  0.00      A    H
ATOM   2617  CT  DCE A 219      28.120   4.496  25.380  1.00  0.00      A    C
ATOM   2618  HC  DCE A 219      27.399   5.220  25.001  1.00  0.00      A    H
ATOM   2619  HC1 DCE A 219      27.945   3.528  24.911  1.00  0.00      A    H
ATOM   2620  Cl  DCE A 219      29.642   5.142  24.826  1.00  0.00      A   CL
ATOM   2621  CT1 DCE A 219      28.024   4.447  26.909  1.00  0.00      A    C
ATOM   2622  HC2 DCE A 219      27.688   5.462  27.120  1.00  0.00      A    H
ATOM   2623  Cl1 DCE A 219      26.680   3.359  27.369  1.00  0.00      A   CL
ATOM   2624  HC3 DCE A 219      28.947   4.186  27.426  1.00  0.00      A    H
ATOM   2629  CT  DCE A 220      34.001  19.247   2.484  1.00  0.00      A    C
ATOM   2630  HC  DCE A 220      33.568  20.137   2.941  1.00  0.00      A    H
ATOM   2631  HC1 DCE A 220      34.764  19.593   1.786  1.00  0.00      A    H
ATOM   2632  Cl  DCE A 220      34.599  18.278   3.855  1.00  0.00      A   CL
ATOM   2633  CT1 DCE A 220      32.808  18.417   1.905  1.00  0.00      A    C
ATOM   2634  HC2 DCE A 220      33.124  17.426   1.580  1.00  0.00      A    H
ATOM   2635  Cl1 DCE A 220      31.437  18.342   3.071  1.00  0.00      A   CL
ATOM   2636  HC3 DCE A 220      32.343  18.906   1.048  1.00  0.00      A    H
ATOM   2641  CT  DCE A 221      44.404   6.781   5.722  1.00  0.00      A    C
ATOM   2642  HC  DCE A 221      43.443   6.625   6.211  1.00  0.00      A    H
ATOM   2643  HC1 DCE A 221      44.660   7.829   5.879  1.00  0.00      A    H
ATOM   2644  Cl  DCE A 221      45.618   5.796   6.634  1.00  0.00      A   CL
ATOM   2645  CT1 DCE A 221      44.359   6.344   4.264  1.00  0.00      A    C
ATOM   2646  HC2 DCE A 221      44.382   5.255   4.225  1.00  0.00      A    H
ATOM   2647  Cl1 DCE A 221      42.803   6.922   3.618  1.00  0.00      A   CL
ATOM   2648  HC3 DCE A 221      45.222   6.771   3.751  1.00  0.00      A    H
ATOM   2653  CT  DCE A 222       6.499   3.602   2.179  1.00  0.00      A    C
ATOM   2654  HC  DCE A 222       7.077   3.851   1.289  1.00  0.00      A    H
ATOM   2655  HC1 DCE A 222       5.459   3.541   1.861  1.00  0.00      A    H
ATOM   2656  Cl  DCE A 222       7.004   1.970   2.659  1.00  0.00      A   CL
ATOM   2657  CT1 DCE A 222       6.580   4.677   3.253  1.00  0.00      A    C
ATOM   2658  HC2 DCE A 222       7.633   4.950   3.312  1.00  0.00      A    H
ATOM   2659  Cl1 DCE A 222       5.708   6.083   2.706  1.00  0.00      A   CL
ATOM   2660  HC3 DCE A 222       6.337   4.427   4.286  1.00  0.00      A    H
ATOM   2665  CT  DCE A 223      13.680  40.979   6.791  1.00  0.00      A    C
ATOM   2666  HC  DCE A 223      12.888  40.364   7.218  1.00  0.00      A    H
ATOM   2667  HC1 DCE A 223      13.426  41.190   5.752  1.00  0.00      A    H
ATOM   2668  Cl  DCE A 223      13.729  42.381   7.821  1.00  0.00      A   CL
ATOM   2669  CT1 DCE A 223      15.008  40.163   6.808  1.00  0.00      A    C
ATOM   2670  HC2 DCE A 223      14.897  39.286   6.171  1.00  0.00      A    H
ATOM   2671  Cl1 DCE A 223      16.423  41.035   6.176  1.00  0.00      A   CL
ATOM   2672  HC3 DCE A 223      15.174  39.741   7.799  1.00  0.00      A    H
ATOM   2677  CT  DCE A 224      41.526  31.263  18.762  1.00  0.00      A    C
ATOM   2678  HC  DCE A 224      40.609  30.996  19.286  1.00  0.00      A    H
ATOM   2679  HC1 DCE A 224      42.287  30.511  18.972  1.00  0.00      A    H
ATOM   2680  Cl  DCE A 224      41.112  31.273  17.024  1.00  0.00      A   CL
ATOM   2681  CT1 DCE A 224      42.053  32.660  19.017  1.00  0.00      A    C
ATOM   2682  HC2 DCE A 224      41.401  33.439  18.622  1.00  0.00      A    H
ATOM   2683  Cl1 DCE A 224      42.539  32.935  20.691  1.00  0.00      A   CL
ATOM   2684  HC3 DCE A 224      42.943  32.691  18.389  1.00  0.00      A    H
ATOM   2689  CT  DCE A 225       4.036   4.503   9.485  1.00  0.00      A    C
ATOM   2690  HC  DCE A 225       4.973   4.679  10.013  1.00  0.00      A    H
ATOM   2691  HC1 DCE A 225       3.864   3.428   9.537  1.00  0.00      A    H
ATOM   2692  Cl  DCE A 225       2.774   5.185  10.518  1.00  0.00      A   CL
ATOM   2693  CT1 DCE A 225       4.098   5.094   8.128  1.00  0.00      A    C
ATOM   2694  HC2 DCE A 225       3.998   6.178   8.075  1.00  0.00      A    H
ATOM   2695  Cl1 DCE A 225       5.343   4.517   6.994  1.00  0.00      A   CL
ATOM   2696  HC3 DCE A 225       3.215   4.675   7.645  1.00  0.00      A    H
ATOM   2701  CT  DCE A 226      13.061  39.179   3.056  1.00  0.00      A    C
ATOM   2702  HC  DCE A 226      12.829  38.264   2.510  1.00  0.00      A    H
ATOM   2703  HC1 DCE A 226      12.453  39.316   3.950  1.00  0.00      A    H
ATOM   2704  Cl  DCE A 226      14.721  39.185   3.598  1.00  0.00      A   CL
ATOM   2705  CT1 DCE A 226      13.040  40.372   2.045  1.00  0.00      A    C
ATOM   2706  HC2 DCE A 226      12.126  40.230   1.469  1.00  0.00      A    H
ATOM   2707  Cl1 DCE A 226      13.051  41.936   2.912  1.00  0.00      A   CL
ATOM   2708  HC3 DCE A 226      13.878  40.291   1.352  1.00  0.00      A    H
ATOM   2713  CT  DCE A 227      33.659  30.927  46.051  1.00  0.00      A    C
ATOM   2714  HC  DCE A 227      33.565  30.001  46.619  1.00  0.00      A    H
ATOM   2715  HC1 DCE A 227      34.642  31.083  45.607  1.00  0.00      A    H
ATOM   2716  Cl  DCE A 227      32.379  30.812  44.818  1.00  0.00      A   CL
ATOM   2717  CT1 DCE A 227      33.301  32.066  47.025  1.00  0.00      A    C
ATOM   2718  HC2 DCE A 227      34.216  32.314  47.563  1.00  0.00      A    H
ATOM   2719  Cl1 DCE A 227      32.786  33.416  46.079  1.00  0.00      A   CL
ATOM   2720  HC3 DCE A 227      32.612  31.815  47.831  1.00  0.00      A    H
ATOM   2725  CT  DCE A 228      45.961  21.359  16.796  1.00  0.00      A    C
ATOM   2726  HC  DCE A 228      46.335  21.127  15.799  1.00  0.00      A    H
ATOM   2727  HC1 DCE A 228      46.860  21.728  17.290  1.00  0.00      A    H
ATOM   2728  Cl  DCE A 228      44.747  22.583  16.695  1.00  0.00      A   CL
ATOM   2729  CT1 DCE A 228      45.447  20.073  17.603  1.00  0.00      A    C
ATOM   2730  HC2 DCE A 228      44.515  19.667  17.208  1.00  0.00      A    H
ATOM   2731  Cl1 DCE A 228      46.717  18.828  17.206  1.00  0.00      A   CL
ATOM   2732  HC3 DCE A 228      45.462  20.133  18.692  1.00  0.00      A    H
ATOM   2737  CT  DCE A 229       2.678  43.968  25.772  1.00  0.00      A    C
ATOM   2738  HC  DCE A 229       3.188  43.115  25.324  1.00  0.00      A    H
ATOM   2739  HC1 DCE A 229       3.525  44.595  26.049  1.00  0.00      A    H
ATOM   2740  Cl  DCE A 229       1.688  44.754  24.477  1.00  0.00      A   CL
ATOM   2741  CT1 DCE A 229       1.777  43.652  27.059  1.00  0.00      A    C
ATOM   2742  HC2 DCE A 229       1.639  44.589  27.598  1.00  0.00      A    H
ATOM   2743  Cl1 DCE A 229       0.284  42.862  26.660  1.00  0.00      A   CL
ATOM   2744  HC3 DCE A 229       2.292  42.997  27.762  1.00  0.00      A    H
ATOM   2749  CT  DCE A 230       4.630  16.583  38.234  1.00  0.00      A    C
ATOM   2750  HC  DCE A 230       4.335  16.034  39.128  1.00  0.00      A    H
ATOM   2751  HC1 DCE A 230       4.820  17.640  38.423  1.00  0.00      A    H
ATOM   2752  Cl  DCE A 230       6.238  15.836  37.899  1.00  0.00      A   CL
ATOM   2753  CT1 DCE A 230       3.793  16.318  37.038  1.00  0.00      A    C
ATOM   2754  HC2 DCE A 230       3.444  15.291  37.148  1.00  0.00      A    H
ATOM   2755  Cl1 DCE A 230       2.282  17.297  37.082  1.00  0.00      A   CL
ATOM   2756  HC3 DCE A 230       4.171  16.426  36.021  1.00  0.00      A    H
ATOM   2761  CT  DCE A 231      50.225  28.214  15.525  1.00  0.00      A    C
ATOM   2762  HC  DCE A 231      49.530  27.415  15.785  1.00  0.00      A    H
ATOM   2763  HC1 DCE A 231      50.534  28.781  16.403  1.00  0.00      A    H
ATOM   2764  Cl  DCE A 231      51.719  27.617  14.717  1.00  0.00      A   CL
ATOM   2765  CT1 DCE A 231      49.359  29.226  14.713  1.00  0.00      A    C
ATOM   2766  HC2 DCE A 231      49.317  28.970  13.654  1.00  0.00      A    H
ATOM   2767  Cl1 DCE A 231      47.793  29.275  15.563  1.00  0.00      A   CL
ATOM   2768  HC3 DCE A 231      49.685  30.266  14.707  1.00  0.00      A    H
ATOM   2773  CT  DCE A 232      52.125  31.045  49.280  1.00  0.00      A    C
ATOM   2774  HC  DCE A 232      52.943  31.034  50.000  1.00  0.00      A    H
ATOM   2775  HC1 DCE A 232      52.452  30.536  48.373  1.00  0.00      A    H
ATOM   2776  Cl  DCE A 232      50.848  29.979  49.944  1.00  0.00      A   CL
ATOM   2777  CT1 DCE A 232      51.513  32.486  49.135  1.00  0.00      A    C
ATOM   2778  HC2 DCE A 232      50.560  32.465  48.607  1.00  0.00      A    H
ATOM   2779  Cl1 DCE A 232      51.143  33.246  50.781  1.00  0.00      A   CL
ATOM   2780  HC3 DCE A 232      52.146  33.178  48.580  1.00  0.00      A    H
ATOM   2785  CT  DCE A 233      42.865  15.839  17.676  1.00  0.00      A    C
ATOM   2786  HC  DCE A 233      42.052  16.088  16.994  1.00  0.00      A    H
ATOM   2787  HC1 DCE A 233      42.857  16.456  18.575  1.00  0.00      A    H
ATOM   2788  Cl  DCE A 233      42.784  14.112  18.050  1.00  0.00      A   CL
ATOM   2789  CT1 DCE A 233      44.224  15.998  17.006  1.00  0.00      A    C
ATOM   2790  HC2 DCE A 233      44.991  15.548  17.637  1.00  0.00      A    H
ATOM   2791  Cl1 DCE A 233      44.319  15.040  15.572  1.00  0.00      A   CL
ATOM   2792  HC3 DCE A 233      44.580  17.003  16.778  1.00  0.00      A    H
ATOM   2797  CT  DCE A 234      45.839  17.920   8.406  1.00  0.00      A    C
ATOM   2798  HC  DCE A 234      46.312  18.721   8.975  1.00  0.00      A    H
ATOM   2799  HC1 DCE A 234      46.582  17.123   8.446  1.00  0.00      A    H
ATOM   2800  Cl  DCE A 234      44.448  17.346   9.384  1.00  0.00      A   CL
ATOM   2801  CT1 DCE A 234      45.396  17.919   6.981  1.00  0.00      A    C
ATOM   2802  HC2 DCE A 234      45.576  16.978   6.461  1.00  0.00      A    H
ATOM   2803  Cl1 DCE A 234      43.630  18.264   6.854  1.00  0.00      A   CL
ATOM   2804  HC3 DCE A 234      45.907  18.687   6.400  1.00  0.00      A    H
ATOM   2809  CT  DCE A 235       8.906  15.841  24.131  1.00  0.00      A    C
ATOM   2810  HC  DCE A 235       9.001  14.878  24.634  1.00  0.00      A    H
ATOM   2811  HC1 DCE A 235       8.878  15.770  23.044  1.00  0.00      A    H
ATOM   2812  Cl  DCE A 235       7.318  16.465  24.893  1.00  0.00      A   CL
ATOM   2813  CT1 DCE A 235      10.074  16.791  24.629  1.00  0.00      A    C
ATOM   2814  HC2 DCE A 235      11.046  16.387  24.344  1.00  0.00      A    H
ATOM   2815  Cl1 DCE A 235       9.779  18.468  24.082  1.00  0.00      A   CL
ATOM   2816  HC3 DCE A 235      10.045  16.795  25.718  1.00  0.00      A    H
ATOM   2821  CT  DCE A 236      34.702  18.413  11.750  1.00  0.00      A    C
ATOM   2822  HC  DCE A 236      34.844  19.493  11.808  1.00  0.00      A    H
ATOM   2823  HC1 DCE A 236      34.617  18.127  12.798  1.00  0.00      A    H
ATOM   2824  Cl  DCE A 236      33.243  17.951  10.835  1.00  0.00      A   CL
ATOM   2825  CT1 DCE A 236      35.894  17.795  11.073  1.00  0.00      A    C
ATOM   2826  HC2 DCE A 236      36.058  18.053  10.027  1.00  0.00      A    H
ATOM   2827  Cl1 DCE A 236      37.404  18.317  11.881  1.00  0.00      A   CL
ATOM   2828  HC3 DCE A 236      35.957  16.708  11.016  1.00  0.00      A    H
ATOM   2833  CT  DCE A 237      37.195  38.551   4.484  1.00  0.00      A    C
ATOM   2834  HC  DCE A 237      36.191  38.760   4.853  1.00  0.00      A    H
ATOM   2835  HC1 DCE A 237      37.383  38.958   3.491  1.00  0.00      A    H
ATOM   2836  Cl  DCE A 237      38.404  39.222   5.637  1.00  0.00      A   CL
ATOM   2837  CT1 DCE A 237      37.519  37.003   4.413  1.00  0.00      A    C
ATOM   2838  HC2 DCE A 237      36.716  36.357   4.058  1.00  0.00      A    H
ATOM   2839  Cl1 DCE A 237      39.125  36.648   3.562  1.00  0.00      A   CL
ATOM   2840  HC3 DCE A 237      37.790  36.806   5.450  1.00  0.00      A    H
ATOM   2845  CT  DCE A 238      39.091  16.229  29.073  1.00  0.00      A    C
ATOM   2846  HC  DCE A 238      38.984  17.105  29.711  1.00  0.00      A    H
ATOM   2847  HC1 DCE A 238      38.279  16.146  28.350  1.00  0.00      A    H
ATOM   2848  Cl  DCE A 238      40.479  16.273  27.960  1.00  0.00      A   CL
ATOM   2849  CT1 DCE A 238      39.028  14.902  29.801  1.00  0.00      A    C
ATOM   2850  HC2 DCE A 238      38.811  14.132  29.061  1.00  0.00      A    H
ATOM   2851  Cl1 DCE A 238      40.603  14.652  30.688  1.00  0.00      A   CL
ATOM   2852  HC3 DCE A 238      38.184  14.918  30.491  1.00  0.00      A    H
ATOM   2857  CT  DCE A 239       8.164   4.277  18.338  1.00  0.00      A    C
ATOM   2858  HC  DCE A 239       7.202   4.013  18.777  1.00  0.00      A    H
ATOM   2859  HC1 DCE A 239       8.416   5.260  18.736  1.00  0.00      A    H
ATOM   2860  Cl  DCE A 239       9.441   3.155  18.758  1.00  0.00      A   CL
ATOM   2861  CT1 DCE A 239       7.859   4.262  16.812  1.00  0.00      A    C
ATOM   2862  HC2 DCE A 239       8.685   4.833  16.389  1.00  0.00      A    H
ATOM   2863  Cl1 DCE A 239       7.923   2.536  16.223  1.00  0.00      A   CL
ATOM   2864  HC3 DCE A 239       6.855   4.587  16.538  1.00  0.00      A    H
ATOM   2869  CT  DCE A 240      41.185   7.738  49.446  1.00  0.00      A    C
ATOM   2870  HC  DCE A 240      40.460   7.976  50.224  1.00  0.00      A    H
ATOM   2871  HC1 DCE A 240      40.870   6.867  48.871  1.00  0.00      A    H
ATOM   2872  Cl  DCE A 240      41.412   9.120  48.383  1.00  0.00      A   CL
ATOM   2873  CT1 DCE A 240      42.434   7.370  50.163  1.00  0.00      A    C
ATOM   2874  HC2 DCE A 240      43.157   7.151  49.378  1.00  0.00      A    H
ATOM   2875  Cl1 DCE A 240      43.086   8.674  51.130  1.00  0.00      A   CL
ATOM   2876  HC3 DCE A 240      42.174   6.546  50.827  1.00  0.00      A    H
ATOM   2881  CT  DCE A 241      20.100   7.046   2.386  1.00  0.00      A    C
ATOM   2882  HC  DCE A 241      21.008   6.960   2.983  1.00  0.00      A    H
ATOM   2883  HC1 DCE A 241      19.986   7.992   1.856  1.00  0.00      A    H
ATOM   2884  Cl  DCE A 241      19.943   5.689   1.239  1.00  0.00      A   CL
ATOM   2885  CT1 DCE A 241      18.877   6.853   3.166  1.00  0.00      A    C
ATOM   2886  HC2 DCE A 241      18.803   5.826   3.524  1.00  0.00      A    H
ATOM   2887  Cl1 DCE A 241      18.699   8.139   4.415  1.00  0.00      A   CL
ATOM   2888  HC3 DCE A 241      17.926   7.039   2.667  1.00  0.00      A    H
ATOM   2893  CT  DCE A 242      11.228   8.483  10.117  1.00  0.00      A    C
ATOM   2894  HC  DCE A 242      11.600   7.904   9.272  1.00  0.00      A    H
ATOM   2895  HC1 DCE A 242      10.354   9.086   9.871  1.00  0.00      A    H
ATOM   2896  Cl  DCE A 242      10.691   7.144  11.237  1.00  0.00      A   CL
ATOM   2897  CT1 DCE A 242      12.311   9.279  10.870  1.00  0.00      A    C
ATOM   2898  HC2 DCE A 242      13.219   8.687  10.759  1.00  0.00      A    H
ATOM   2899  Cl1 DCE A 242      12.642  10.895  10.155  1.00  0.00      A   CL
ATOM   2900  HC3 DCE A 242      11.974   9.295  11.907  1.00  0.00      A    H
ATOM   2905  CT  DCE A 243       5.398  36.340  46.853  1.00  0.00      A    C
ATOM   2906  HC  DCE A 243       5.659  35.362  46.448  1.00  0.00      A    H
ATOM   2907  HC1 DCE A 243       4.343  36.406  47.122  1.00  0.00      A    H
ATOM   2908  Cl  DCE A 243       6.357  36.592  48.338  1.00  0.00      A   CL
ATOM   2909  CT1 DCE A 243       5.683  37.395  45.840  1.00  0.00      A    C
ATOM   2910  HC2 DCE A 243       5.108  36.939  45.035  1.00  0.00      A    H
ATOM   2911  Cl1 DCE A 243       4.976  38.907  46.283  1.00  0.00      A   CL
ATOM   2912  HC3 DCE A 243       6.705  37.441  45.463  1.00  0.00      A    H
ATOM   2917  CT  DCE A 244      18.539  45.804  26.284  1.00  0.00      A    C
ATOM   2918  HC  DCE A 244      19.135  46.315  27.041  1.00  0.00      A    H
ATOM   2919  HC1 DCE A 244      18.148  46.670  25.750  1.00  0.00      A    H
ATOM   2920  Cl  DCE A 244      19.558  45.006  25.210  1.00  0.00      A   CL
ATOM   2921  CT1 DCE A 244      17.467  44.849  26.814  1.00  0.00      A    C
ATOM   2922  HC2 DCE A 244      17.217  44.175  25.994  1.00  0.00      A    H
ATOM   2923  Cl1 DCE A 244      18.040  43.826  28.140  1.00  0.00      A   CL
ATOM   2924  HC3 DCE A 244      16.626  45.495  27.063  1.00  0.00      A    H
ATOM   2929  CT  DCE A 245       2.664  17.362  30.997  1.00  0.00      A    C
ATOM   2930  HC  DCE A 245       2.434  16.391  31.435  1.00  0.00      A    H
ATOM   2931  HC1 DCE A 245       2.393  17.379  29.941  1.00  0.00      A    H
ATOM   2932  Cl  DCE A 245       1.639  18.546  31.854  1.00  0.00      A   CL
ATOM   2933  CT1 DCE A 245       4.125  17.809  31.197  1.00  0.00      A    C
ATOM   2934  HC2 DCE A 245       4.216  18.782  30.715  1.00  0.00      A    H
ATOM   2935  Cl1 DCE A 245       4.359  17.865  32.968  1.00  0.00      A   CL
ATOM   2936  HC3 DCE A 245       4.863  17.125  30.779  1.00  0.00      A    H
ATOM   2941  CT  DCE A 246      41.981   7.883  26.039  1.00  0.00      A    C
ATOM   2942  HC  DCE A 246      40.900   7.755  26.089  1.00  0.00      A    H
ATOM   2943  HC1 DCE A 246      42.222   8.330  27.004  1.00  0.00      A    H
ATOM   2944  Cl  DCE A 246      42.609   6.188  25.805  1.00  0.00      A   CL
ATOM   2945  CT1 DCE A 246      42.294   8.748  24.885  1.00  0.00      A    C
ATOM   2946  HC2 DCE A 246      42.019   9.782  25.094  1.00  0.00      A    H
ATOM   2947  Cl1 DCE A 246      43.996   8.603  24.590  1.00  0.00      A   CL
ATOM   2948  HC3 DCE A 246      41.762   8.439  23.985  1.00  0.00      A    H
ATOM   2953  CT  DCE A 247       9.931  22.791  10.142  1.00  0.00      A    C
ATOM   2954  HC  DCE A 247      10.385  21.870  10.509  1.00  0.00      A    H
ATOM   2955  HC1 DCE A 247      10.205  23.524  10.900  1.00  0.00      A    H
ATOM   2956  Cl  DCE A 247      10.802  23.018   8.598  1.00  0.00      A   CL
ATOM   2957  CT1 DCE A 247       8.395  22.723   9.960  1.00  0.00      A    C
ATOM   2958  HC2 DCE A 247       8.100  21.711   9.682  1.00  0.00      A    H
ATOM   2959  Cl1 DCE A 247       7.587  23.200  11.454  1.00  0.00      A   CL
ATOM   2960  HC3 DCE A 247       7.882  23.306   9.194  1.00  0.00      A    H
ATOM   2965  CT  DCE A 248       6.451  22.418  27.831  1.00  0.00      A    C
ATOM   2966  HC  DCE A 248       5.725  23.139  28.208  1.00  0.00      A    H
ATOM   2967  HC1 DCE A 248       7.274  22.592  28.523  1.00  0.00      A    H
ATOM   2968  Cl  DCE A 248       5.666  20.884  28.126  1.00  0.00      A   CL
ATOM   2969  CT1 DCE A 248       6.651  22.615  26.331  1.00  0.00      A    C
ATOM   2970  HC2 DCE A 248       5.686  22.800  25.860  1.00  0.00      A    H
ATOM   2971  Cl1 DCE A 248       7.691  24.036  26.224  1.00  0.00      A   CL
ATOM   2972  HC3 DCE A 248       7.122  21.813  25.762  1.00  0.00      A    H
ATOM   2977  CT  DCE A 249      31.739   0.879   2.034  1.00  0.00      A    C
ATOM   2978  HC  DCE A 249      31.159   1.617   2.587  1.00  0.00      A    H
ATOM   2979  HC1 DCE A 249      32.575   0.527   2.638  1.00  0.00      A    H
ATOM   2980  Cl  DCE A 249      30.596  -0.470   1.647  1.00  0.00      A   CL
ATOM   2981  CT1 DCE A 249      32.230   1.528   0.671  1.00  0.00      A    C
ATOM   2982  HC2 DCE A 249      32.753   0.729   0.146  1.00  0.00      A    H
ATOM   2983  Cl1 DCE A 249      30.860   2.210  -0.149  1.00  0.00      A   CL
ATOM   2984  HC3 DCE A 249      33.013   2.258   0.876  1.00  0.00      A    H
ATOM   2989  CT  DCE A 250      12.557   7.301  29.502  1.00  0.00      A    C
ATOM   2990  HC  DCE A 250      12.197   8.188  30.024  1.00  0.00      A    H
ATOM   2991  HC1 DCE A 250      11.836   6.994  28.744  1.00  0.00      A    H
ATOM   2992  Cl  DCE A 250      14.133   7.715  28.700  1.00  0.00      A   CL
ATOM   2993  CT1 DCE A 250      12.761   6.188  30.563  1.00  0.00      A    C
ATOM   2994  HC2 DCE A 250      13.272   6.555  31.453  1.00  0.00      A    H
ATOM   2995  Cl1 DCE A 250      11.172   5.781  31.146  1.00  0.00      A   CL
ATOM   2996  HC3 DCE A 250      13.278   5.266  30.297  1.00  0.00      A    H
ATOM   3001  CT  DCE A 251       8.214  22.039   5.878  1.00  0.00      A    C
ATOM   3002  HC  DCE A 251       9.127  21.803   5.331  1.00  0.00      A    H
ATOM   3003  HC1 DCE A 251       8.509  21.632   6.845  1.00  0.00      A    H
ATOM   3004  Cl  DCE A 251       8.044  23.802   5.778  1.00  0.00      A   CL
ATOM   3005  CT1 DCE A 251       7.136  21.174   5.185  1.00  0.00      A    C
ATOM   3006  HC2 DCE A 251       7.429  20.136   5.028  1.00  0.00      A    H
ATOM   3007  Cl1 DCE A 251       5.520  21.295   6.008  1.00  0.00      A   CL
ATOM   3008  HC3 DCE A 251       6.921  21.564   4.191  1.00  0.00      A    H
ATOM   3013  CT  DCE A 252      36.984  17.969  21.551  1.00  0.00      A    C
ATOM   3014  HC  DCE A 252      37.261  16.971  21.891  1.00  0.00      A    H
ATOM   3015  HC1 DCE A 252      37.604  18.509  20.836  1.00  0.00      A    H
ATOM   3016  Cl  DCE A 252      35.318  17.889  21.113  1.00  0.00      A   CL
ATOM   3017  CT1 DCE A 252      37.000  18.824  22.876  1.00  0.00      A    C
ATOM   3018  HC2 DCE A 252      38.040  18.847  23.203  1.00  0.00      A    H
ATOM   3019  Cl1 DCE A 252      36.253  20.389  22.565  1.00  0.00      A   CL
ATOM   3020  HC3 DCE A 252      36.437  18.274  23.630  1.00  0.00      A    H
ATOM   3025  CT  DCE A 253      31.859  43.208  18.258  1.00  0.00      A    C
ATOM   3026  HC  DCE A 253      30.832  43.045  17.930  1.00  0.00      A    H
ATOM   3027  HC1 DCE A 253      32.205  42.229  18.593  1.00  0.00      A    H
ATOM   3028  Cl  DCE A 253      32.960  43.927  17.014  1.00  0.00      A   CL
ATOM   3029  CT1 DCE A 253      31.860  44.150  19.445  1.00  0.00      A    C
ATOM   3030  HC2 DCE A 253      32.905  44.400  19.630  1.00  0.00      A    H
ATOM   3031  Cl1 DCE A 253      30.953  45.656  19.032  1.00  0.00      A   CL
ATOM   3032  HC3 DCE A 253      31.469  43.662  20.338  1.00  0.00      A    H
ATOM   3037  CT  DCE A 254      40.494  39.859  13.374  1.00  0.00      A    C
ATOM   3038  HC  DCE A 254      41.047  40.782  13.547  1.00  0.00      A    H
ATOM   3039  HC1 DCE A 254      39.635  40.053  12.732  1.00  0.00      A    H
ATOM   3040  Cl  DCE A 254      41.550  38.759  12.455  1.00  0.00      A   CL
ATOM   3041  CT1 DCE A 254      39.900  39.242  14.625  1.00  0.00      A    C
ATOM   3042  HC2 DCE A 254      39.315  38.356  14.379  1.00  0.00      A    H
ATOM   3043  Cl1 DCE A 254      41.194  38.884  15.678  1.00  0.00      A   CL
ATOM   3044  HC3 DCE A 254      39.130  39.791  15.167  1.00  0.00      A    H
ATOM   3049  CT  DCE A 255      24.181  14.459  38.340  1.00  0.00      A    C
ATOM   3050  HC  DCE A 255      24.649  15.400  38.630  1.00  0.00      A    H
ATOM   3051  HC1 DCE A 255      23.417  14.224  39.081  1.00  0.00      A    H
ATOM   3052  Cl  DCE A 255      23.452  14.578  36.768  1.00  0.00      A   CL
ATOM   3053  CT1 DCE A 255      25.418  13.538  38.565  1.00  0.00      A    C
ATOM   3054  HC2 DCE A 255      25.301  12.777  37.794  1.00  0.00      A    H
ATOM   3055  Cl1 DCE A 255      26.825  14.536  37.945  1.00  0.00      A   CL
ATOM   3056  HC3 DCE A 255      25.624  13.113  39.547  1.00  0.00      A    H
ATOM   3061  CT  DCE A 256      26.199  41.362  33.585  1.00  0.00      A    C
ATOM   3062  HC  DCE A 256      26.273  42.312  34.114  1.00  0.00      A    H
ATOM   3063  HC1 DCE A 256      25.144  41.182  33.384  1.00  0.00      A    H
ATOM   3064  Cl  DCE A 256      27.046  41.517  32.011  1.00  0.00      A   CL
ATOM   3065  CT1 DCE A 256      26.896  40.367  34.572  1.00  0.00      A    C
ATOM   3066  HC2 DCE A 256      26.563  40.441  35.607  1.00  0.00      A    H
ATOM   3067  Cl1 DCE A 256      26.676  38.664  33.997  1.00  0.00      A   CL
ATOM   3068  HC3 DCE A 256      27.974  40.499  34.675  1.00  0.00      A    H
ATOM   3073  CT  DCE A 257      45.686  44.812  20.964  1.00  0.00      A    C
ATOM   3074  HC  DCE A 257      46.437  44.038  20.808  1.00  0.00      A    H
ATOM   3075  HC1 DCE A 257      44.654  44.511  20.781  1.00  0.00      A    H
ATOM   3076  Cl  DCE A 257      45.814  45.319  22.763  1.00  0.00      A   CL
ATOM   3077  CT1 DCE A 257      45.986  46.120  20.162  1.00  0.00      A    C
ATOM   3078  HC2 DCE A 257      46.615  45.970  19.285  1.00  0.00      A    H
ATOM   3079  Cl1 DCE A 257      44.424  46.822  19.678  1.00  0.00      A   CL
ATOM   3080  HC3 DCE A 257      46.477  46.879  20.770  1.00  0.00      A    H
ATOM   3085  CT  DCE A 258      12.099  21.211  19.699  1.00  0.00      A    C
ATOM   3086  HC  DCE A 258      11.479  21.933  20.230  1.00  0.00      A    H
ATOM   3087  HC1 DCE A 258      12.751  21.672  18.957  1.00  0.00      A    H
ATOM   3088  Cl  DCE A 258      13.099  20.280  20.798  1.00  0.00      A   CL
ATOM   3089  CT1 DCE A 258      11.194  20.290  18.936  1.00  0.00      A    C
ATOM   3090  HC2 DCE A 258      11.854  19.546  18.491  1.00  0.00      A    H
ATOM   3091  Cl1 DCE A 258      10.189  19.347  20.089  1.00  0.00      A   CL
ATOM   3092  HC3 DCE A 258      10.607  20.729  18.129  1.00  0.00      A    H
ATOM   3097  CT  DCE A 259      43.178  11.390  36.892  1.00  0.00      A    C
ATOM   3098  HC  DCE A 259      43.940  11.645  36.156  1.00  0.00      A    H
ATOM   3099  HC1 DCE A 259      43.654  10.789  37.667  1.00  0.00      A    H
ATOM   3100  Cl  DCE A 259      42.735  12.972  37.579  1.00  0.00      A   CL
ATOM   3101  CT1 DCE A 259      41.945  10.724  36.400  1.00  0.00      A    C
ATOM   3102  HC2 DCE A 259      42.127   9.658  36.264  1.00  0.00      A    H
ATOM   3103  Cl1 DCE A 259      40.712  10.699  37.671  1.00  0.00      A   CL
ATOM   3104  HC3 DCE A 259      41.424  11.087  35.513  1.00  0.00      A    H
ATOM   3109  CT  DCE A 260      47.058  16.742  22.161  1.00  0.00      A    C
ATOM   3110  HC  DCE A 260      47.876  16.483  21.488  1.00  0.00      A    H
ATOM   3111  HC1 DCE A 260      46.321  15.961  22.350  1.00  0.00      A    H
ATOM   3112  Cl  DCE A 260      47.657  17.008  23.839  1.00  0.00      A   CL
ATOM   3113  CT1 DCE A 260      46.182  17.930  21.828  1.00  0.00      A    C
ATOM   3114  HC2 DCE A 260      46.900  18.741  21.707  1.00  0.00      A    H
ATOM   3115  Cl1 DCE A 260      45.496  17.661  20.173  1.00  0.00      A   CL
ATOM   3116  HC3 DCE A 260      45.464  18.230  22.592  1.00  0.00      A    H
ATOM   3121  CT  DCE A 261      48.442  15.383  31.189  1.00  0.00      A    C
ATOM   3122  HC  DCE A 261      49.137  15.759  30.439  1.00  0.00      A    H
ATOM   3123  HC1 DCE A 261      48.825  15.409  32.209  1.00  0.00      A    H
ATOM   3124  Cl  DCE A 261      46.772  16.014  31.032  1.00  0.00      A   CL
ATOM   3125  CT1 DCE A 261      48.313  13.932  30.895  1.00  0.00      A    C
ATOM   3126  HC2 DCE A 261      49.323  13.524  30.843  1.00  0.00      A    H
ATOM   3127  Cl1 DCE A 261      47.289  13.083  32.151  1.00  0.00      A   CL
ATOM   3128  HC3 DCE A 261      47.917  13.763  29.894  1.00  0.00      A    H
ATOM   3133  CT  DCE A 262       4.802  19.819  50.074  1.00  0.00      A    C
ATOM   3134  HC  DCE A 262       5.742  19.917  49.531  1.00  0.00      A    H
ATOM   3135  HC1 DCE A 262       4.757  18.935  50.710  1.00  0.00      A    H
ATOM   3136  Cl  DCE A 262       4.594  21.250  51.067  1.00  0.00      A   CL
ATOM   3137  CT1 DCE A 262       3.596  19.785  49.114  1.00  0.00      A    C
ATOM   3138  HC2 DCE A 262       3.596  18.959  48.402  1.00  0.00      A    H
ATOM   3139  Cl1 DCE A 262       2.041  19.662  50.001  1.00  0.00      A   CL
ATOM   3140  HC3 DCE A 262       3.552  20.709  48.538  1.00  0.00      A    H
ATOM   3145  CT  DCE A 263      36.397  43.411  23.168  1.00  0.00      A    C
ATOM   3146  HC  DCE A 263      35.889  42.523  22.791  1.00  0.00      A    H
ATOM   3147  HC1 DCE A 263      36.302  43.446  24.253  1.00  0.00      A    H
ATOM   3148  Cl  DCE A 263      38.143  43.450  22.865  1.00  0.00      A   CL
ATOM   3149  CT1 DCE A 263      35.894  44.593  22.327  1.00  0.00      A    C
ATOM   3150  HC2 DCE A 263      36.102  44.529  21.258  1.00  0.00      A    H
ATOM   3151  Cl1 DCE A 263      34.183  44.570  22.611  1.00  0.00      A   CL
ATOM   3152  HC3 DCE A 263      36.285  45.511  22.766  1.00  0.00      A    H
ATOM   3157  CT  DCE A 264       4.146  13.804  31.593  1.00  0.00      A    C
ATOM   3158  HC  DCE A 264       4.834  13.142  31.067  1.00  0.00      A    H
ATOM   3159  HC1 DCE A 264       3.544  14.376  30.887  1.00  0.00      A    H
ATOM   3160  Cl  DCE A 264       3.000  12.866  32.480  1.00  0.00      A   CL
ATOM   3161  CT1 DCE A 264       5.056  14.674  32.441  1.00  0.00      A    C
ATOM   3162  HC2 DCE A 264       4.447  15.253  33.136  1.00  0.00      A    H
ATOM   3163  Cl1 DCE A 264       6.248  13.655  33.399  1.00  0.00      A   CL
ATOM   3164  HC3 DCE A 264       5.632  15.355  31.815  1.00  0.00      A    H
ATOM   3169  CT  DCE A 265       2.677  29.818  12.199  1.00  0.00      A    C
ATOM   3170  HC  DCE A 265       2.962  28.915  11.660  1.00  0.00      A    H
ATOM   3171  HC1 DCE A 265       1.937  29.612  12.972  1.00  0.00      A    H
ATOM   3172  Cl  DCE A 265       4.185  30.256  13.027  1.00  0.00      A   CL
ATOM   3173  CT1 DCE A 265       2.144  30.812  11.149  1.00  0.00      A    C
ATOM   3174  HC2 DCE A 265       1.666  31.690  11.585  1.00  0.00      A    H
ATOM   3175  Cl1 DCE A 265       3.569  31.324  10.232  1.00  0.00      A   CL
ATOM   3176  HC3 DCE A 265       1.391  30.418  10.467  1.00  0.00      A    H
ATOM   3181  CT  DCE A 266      21.958  23.274  33.965  1.00  0.00      A    C
ATOM   3182  HC  DCE A 266      22.835  23.081  33.347  1.00  0.00      A    H
ATOM   3183  HC1 DCE A 266      21.753  22.302  34.415  1.00  0.00      A    H
ATOM   3184  Cl  DCE A 266      22.348  24.350  35.323  1.00  0.00      A   CL
ATOM   3185  CT1 DCE A 266      20.769  23.849  33.160  1.00  0.00      A    C
ATOM   3186  HC2 DCE A 266      20.603  23.462  32.154  1.00  0.00      A    H
ATOM   3187  Cl1 DCE A 266      19.204  23.509  33.994  1.00  0.00      A   CL
ATOM   3188  HC3 DCE A 266      20.829  24.935  33.091  1.00  0.00      A    H
ATOM   3193  CT  DCE A 267      23.341   2.987   8.865  1.00  0.00      A    C
ATOM   3194  HC  DCE A 267      23.131   1.973   9.206  1.00  0.00      A    H
ATOM   3195  HC1 DCE A 267      22.995   3.238   7.863  1.00  0.00      A    H
ATOM   3196  Cl  DCE A 267      22.667   4.172  10.063  1.00  0.00      A   CL
ATOM   3197  CT1 DCE A 267      24.784   3.200   8.698  1.00  0.00      A    C
ATOM   3198  HC2 DCE A 267      25.234   2.486   8.008  1.00  0.00      A    H
ATOM   3199  Cl1 DCE A 267      24.992   4.760   7.857  1.00  0.00      A   CL
ATOM   3200  HC3 DCE A 267      25.339   3.186   9.636  1.00  0.00      A    H
ATOM   3205  CT  DCE A 268      30.853  50.318   4.960  1.00  0.00      A    C
ATOM   3206  HC  DCE A 268      30.605  49.703   4.095  1.00  0.00      A    H
ATOM   3207  HC1 DCE A 268      30.332  51.271   4.875  1.00  0.00      A    H
ATOM   3208  Cl  DCE A 268      30.292  49.594   6.440  1.00  0.00      A   CL
ATOM   3209  CT1 DCE A 268      32.404  50.442   4.924  1.00  0.00      A    C
ATOM   3210  HC2 DCE A 268      32.849  50.069   4.001  1.00  0.00      A    H
ATOM   3211  Cl1 DCE A 268      32.817  52.106   5.259  1.00  0.00      A   CL
ATOM   3212  HC3 DCE A 268      32.808  49.941   5.804  1.00  0.00      A    H
ATOM   3217  CT  DCE A 269      48.202  25.400  19.093  1.00  0.00      A    C
ATOM   3218  HC  DCE A 269      47.908  26.411  19.375  1.00  0.00      A    H
ATOM   3219  HC1 DCE A 269      47.454  24.934  18.452  1.00  0.00      A    H
ATOM   3220  Cl  DCE A 269      49.742  25.571  18.218  1.00  0.00      A   CL
ATOM   3221  CT1 DCE A 269      48.499  24.458  20.276  1.00  0.00      A    C
ATOM   3222  HC2 DCE A 269      49.275  24.972  20.844  1.00  0.00      A    H
ATOM   3223  Cl1 DCE A 269      47.022  24.293  21.257  1.00  0.00      A   CL
ATOM   3224  HC3 DCE A 269      48.836  23.501  19.878  1.00  0.00      A    H
ATOM   3229  CT  DCE A 270      23.738  44.327  30.172  1.00  0.00      A    C
ATOM   3230  HC  DCE A 270      24.603  44.955  29.962  1.00  0.00      A    H
ATOM   3231  HC1 DCE A 270      23.484  43.526  29.477  1.00  0.00      A    H
ATOM   3232  Cl  DCE A 270      24.239  43.613  31.675  1.00  0.00      A   CL
ATOM   3233  CT1 DCE A 270      22.572  45.293  30.341  1.00  0.00      A    C
ATOM   3234  HC2 DCE A 270      22.859  46.077  31.043  1.00  0.00      A    H
ATOM   3235  Cl1 DCE A 270      22.107  46.257  28.854  1.00  0.00      A   CL
ATOM   3236  HC3 DCE A 270      21.700  44.885  30.851  1.00  0.00      A    H
ATOM   3241  CT  DCE A 271      35.800  11.192   9.432  1.00  0.00      A    C
ATOM   3242  HC  DCE A 271      36.311  11.125   8.472  1.00  0.00      A    H
ATOM   3243  HC1 DCE A 271      34.833  11.657   9.239  1.00  0.00      A    H
ATOM   3244  Cl  DCE A 271      35.568   9.459   9.796  1.00  0.00      A   CL
ATOM   3245  CT1 DCE A 271      36.753  12.004  10.303  1.00  0.00      A    C
ATOM   3246  HC2 DCE A 271      37.809  11.741  10.258  1.00  0.00      A    H
ATOM   3247  Cl1 DCE A 271      36.596  13.730   9.920  1.00  0.00      A   CL
ATOM   3248  HC3 DCE A 271      36.505  11.848  11.354  1.00  0.00      A    H
ATOM   3253  CT  DCE A 272      42.223  37.397  19.892  1.00  0.00      A    C
ATOM   3254  HC  DCE A 272      42.426  36.677  20.685  1.00  0.00      A    H
ATOM   3255  HC1 DCE A 272      41.361  37.001  19.354  1.00  0.00      A    H
ATOM   3256  Cl  DCE A 272      41.790  38.864  20.737  1.00  0.00      A   CL
ATOM   3257  CT1 DCE A 272      43.468  37.555  19.029  1.00  0.00      A    C
ATOM   3258  HC2 DCE A 272      44.334  37.778  19.652  1.00  0.00      A    H
ATOM   3259  Cl1 DCE A 272      43.676  36.256  17.896  1.00  0.00      A   CL
ATOM   3260  HC3 DCE A 272      43.364  38.411  18.362  1.00  0.00      A    H
ATOM   3265  CT  DCE A 273      13.056  20.078  29.767  1.00  0.00      A    C
ATOM   3266  HC  DCE A 273      13.226  20.998  30.326  1.00  0.00      A    H
ATOM   3267  HC1 DCE A 273      12.228  20.115  29.058  1.00  0.00      A    H
ATOM   3268  Cl  DCE A 273      14.609  19.670  28.958  1.00  0.00      A   CL
ATOM   3269  CT1 DCE A 273      12.675  18.892  30.723  1.00  0.00      A    C
ATOM   3270  HC2 DCE A 273      13.558  18.348  31.058  1.00  0.00      A    H
ATOM   3271  Cl1 DCE A 273      11.824  19.366  32.216  1.00  0.00      A   CL
ATOM   3272  HC3 DCE A 273      12.041  18.167  30.211  1.00  0.00      A    H
ATOM   3277  CT  DCE A 274      40.983  15.027  50.013  1.00  0.00      A    C
ATOM   3278  HC  DCE A 274      41.426  15.791  49.375  1.00  0.00      A    H
ATOM   3279  HC1 DCE A 274      41.372  15.213  51.014  1.00  0.00      A    H
ATOM   3280  Cl  DCE A 274      39.338  15.532  50.173  1.00  0.00      A   CL
ATOM   3281  CT1 DCE A 274      40.994  13.623  49.636  1.00  0.00      A    C
ATOM   3282  HC2 DCE A 274      41.961  13.372  49.199  1.00  0.00      A    H
ATOM   3283  Cl1 DCE A 274      40.466  12.683  50.998  1.00  0.00      A   CL
ATOM   3284  HC3 DCE A 274      40.358  13.471  48.764  1.00  0.00      A    H
ATOM   3289  CT  DCE A 275      25.773  23.034  35.246  1.00  0.00      A    C
ATOM   3290  HC  DCE A 275      26.622  23.501  34.747  1.00  0.00      A    H
ATOM   3291  HC1 DCE A 275      25.069  23.764  35.648  1.00  0.00      A    H
ATOM   3292  Cl  DCE A 275      24.967  22.015  33.988  1.00  0.00      A   CL
ATOM   3293  CT1 DCE A 275      26.214  22.169  36.388  1.00  0.00      A    C
ATOM   3294  HC2 DCE A 275      26.426  22.782  37.264  1.00  0.00      A    H
ATOM   3295  Cl1 DCE A 275      24.793  21.165  36.917  1.00  0.00      A   CL
ATOM   3296  HC3 DCE A 275      27.051  21.480  36.278  1.00  0.00      A    H
ATOM   3301  CT  DCE A 276       3.593  27.522  26.268  1.00  0.00      A    C
ATOM   3302  HC  DCE A 276       3.836  28.584  26.313  1.00  0.00      A    H
ATOM   3303  HC1 DCE A 276       2.922  27.166  27.051  1.00  0.00      A    H
ATOM   3304  Cl  DCE A 276       2.753  27.320  24.674  1.00  0.00      A   CL
ATOM   3305  CT1 DCE A 276       4.889  26.666  26.242  1.00  0.00      A    C
ATOM   3306  HC2 DCE A 276       5.573  26.973  25.451  1.00  0.00      A    H
ATOM   3307  Cl1 DCE A 276       5.621  26.855  27.884  1.00  0.00      A   CL
ATOM   3308  HC3 DCE A 276       4.784  25.589  26.113  1.00  0.00      A    H
ATOM   3313  CT  DCE A 277      33.414  49.206  31.416  1.00  0.00      A    C
ATOM   3314  HC  DCE A 277      34.243  49.881  31.203  1.00  0.00      A    H
ATOM   3315  HC1 DCE A 277      33.587  48.620  32.318  1.00  0.00      A    H
ATOM   3316  Cl  DCE A 277      31.994  50.225  31.679  1.00  0.00      A   CL
ATOM   3317  CT1 DCE A 277      33.243  48.279  30.267  1.00  0.00      A    C
ATOM   3318  HC2 DCE A 277      33.422  48.717  29.284  1.00  0.00      A    H
ATOM   3319  Cl1 DCE A 277      34.193  46.829  30.543  1.00  0.00      A   CL
ATOM   3320  HC3 DCE A 277      32.225  47.891  30.312  1.00  0.00      A    H
ATOM   3325  CT  DCE A 278      10.770  19.071   4.489  1.00  0.00      A    C
ATOM   3326  HC  DCE A 278      10.145  18.735   3.662  1.00  0.00      A    H
ATOM   3327  HC1 DCE A 278      10.950  20.145   4.460  1.00  0.00      A    H
ATOM   3328  Cl  DCE A 278       9.786  18.746   5.903  1.00  0.00      A   CL
ATOM   3329  CT1 DCE A 278      12.046  18.197   4.654  1.00  0.00      A    C
ATOM   3330  HC2 DCE A 278      11.755  17.195   4.339  1.00  0.00      A    H
ATOM   3331  Cl1 DCE A 278      13.207  18.602   3.327  1.00  0.00      A   CL
ATOM   3332  HC3 DCE A 278      12.657  18.157   5.556  1.00  0.00      A    H
ATOM   3337  CT  DCE A 279       8.640  32.576  14.656  1.00  0.00      A    C
ATOM   3338  HC  DCE A 279       9.563  32.739  14.099  1.00  0.00      A    H
ATOM   3339  HC1 DCE A 279       8.738  31.742  15.352  1.00  0.00      A    H
ATOM   3340  Cl  DCE A 279       8.473  34.108  15.530  1.00  0.00      A   CL
ATOM   3341  CT1 DCE A 279       7.465  32.573  13.638  1.00  0.00      A    C
ATOM   3342  HC2 DCE A 279       7.588  33.383  12.919  1.00  0.00      A    H
ATOM   3343  Cl1 DCE A 279       7.730  31.088  12.751  1.00  0.00      A   CL
ATOM   3344  HC3 DCE A 279       6.465  32.514  14.069  1.00  0.00      A    H
ATOM   3349  CT  DCE A 280      -0.198  41.492   6.380  1.00  0.00      A    C
ATOM   3350  HC  DCE A 280      -1.190  41.217   6.740  1.00  0.00      A    H
ATOM   3351  HC1 DCE A 280      -0.318  42.260   5.617  1.00  0.00      A    H
ATOM   3352  Cl  DCE A 280       0.955  42.197   7.545  1.00  0.00      A   CL
ATOM   3353  CT1 DCE A 280       0.474  40.296   5.747  1.00  0.00      A    C
ATOM   3354  HC2 DCE A 280       1.489  40.536   5.429  1.00  0.00      A    H
ATOM   3355  Cl1 DCE A 280       0.437  38.998   6.956  1.00  0.00      A   CL
ATOM   3356  HC3 DCE A 280       0.042  39.892   4.832  1.00  0.00      A    H
ATOM   3361  CT  DCE A 281       4.144   1.629  29.325  1.00  0.00      A    C
ATOM   3362  HC  DCE A 281       4.926   1.350  30.032  1.00  0.00      A    H
ATOM   3363  HC1 DCE A 281       3.305   1.176  29.852  1.00  0.00      A    H
ATOM   3364  Cl  DCE A 281       4.065   3.367  29.170  1.00  0.00      A   CL
ATOM   3365  CT1 DCE A 281       4.305   0.922  27.985  1.00  0.00      A    C
ATOM   3366  HC2 DCE A 281       3.587   1.140  27.195  1.00  0.00      A    H
ATOM   3367  Cl1 DCE A 281       5.927   1.047  27.317  1.00  0.00      A   CL
ATOM   3368  HC3 DCE A 281       4.219  -0.146  28.185  1.00  0.00      A    H
ATOM   3373  CT  DCE A 282      13.884  34.755  17.386  1.00  0.00      A    C
ATOM   3374  HC  DCE A 282      14.107  34.748  16.319  1.00  0.00      A    H
ATOM   3375  HC1 DCE A 282      14.609  34.186  17.968  1.00  0.00      A    H
ATOM   3376  Cl  DCE A 282      13.831  36.529  17.841  1.00  0.00      A   CL
ATOM   3377  CT1 DCE A 282      12.515  34.034  17.620  1.00  0.00      A    C
ATOM   3378  HC2 DCE A 282      11.668  34.354  17.013  1.00  0.00      A    H
ATOM   3379  Cl1 DCE A 282      12.791  32.385  17.267  1.00  0.00      A   CL
ATOM   3380  HC3 DCE A 282      12.120  34.144  18.630  1.00  0.00      A    H
ATOM   3385  CT  DCE A 283      18.364  25.842   5.162  1.00  0.00      A    C
ATOM   3386  HC  DCE A 283      17.944  24.916   5.553  1.00  0.00      A    H
ATOM   3387  HC1 DCE A 283      17.999  26.632   5.818  1.00  0.00      A    H
ATOM   3388  Cl  DCE A 283      20.128  25.840   5.169  1.00  0.00      A   CL
ATOM   3389  CT1 DCE A 283      17.927  26.222   3.794  1.00  0.00      A    C
ATOM   3390  HC2 DCE A 283      18.235  25.561   2.984  1.00  0.00      A    H
ATOM   3391  Cl1 DCE A 283      16.171  26.570   3.508  1.00  0.00      A   CL
ATOM   3392  HC3 DCE A 283      18.504  27.126   3.597  1.00  0.00      A    H
ATOM   3397  CT  DCE A 284      14.723  18.557  23.539  1.00  0.00      A    C
ATOM   3398  HC  DCE A 284      15.304  18.170  22.701  1.00  0.00      A    H
ATOM   3399  HC1 DCE A 284      14.567  19.629  23.424  1.00  0.00      A    H
ATOM   3400  Cl  DCE A 284      13.156  17.636  23.434  1.00  0.00      A   CL
ATOM   3401  CT1 DCE A 284      15.315  18.282  24.897  1.00  0.00      A    C
ATOM   3402  HC2 DCE A 284      15.392  17.201  25.015  1.00  0.00      A    H
ATOM   3403  Cl1 DCE A 284      16.908  19.092  24.922  1.00  0.00      A   CL
ATOM   3404  HC3 DCE A 284      14.723  18.690  25.717  1.00  0.00      A    H
ATOM   3409  CT  DCE A 285      47.179  51.031  31.460  1.00  0.00      A    C
ATOM   3410  HC  DCE A 285      47.685  51.172  30.505  1.00  0.00      A    H
ATOM   3411  HC1 DCE A 285      47.193  49.976  31.732  1.00  0.00      A    H
ATOM   3412  Cl  DCE A 285      48.053  51.951  32.728  1.00  0.00      A   CL
ATOM   3413  CT1 DCE A 285      45.800  51.703  31.453  1.00  0.00      A    C
ATOM   3414  HC2 DCE A 285      45.130  51.437  30.636  1.00  0.00      A    H
ATOM   3415  Cl1 DCE A 285      45.045  51.699  33.065  1.00  0.00      A   CL
ATOM   3416  HC3 DCE A 285      45.932  52.758  31.211  1.00  0.00      A    H
ATOM   3421  CT  DCE A 286      27.722  13.995  49.052  1.00  0.00      A    C
ATOM   3422  HC  DCE A 286      28.750  13.764  49.331  1.00  0.00      A    H
ATOM   3423  HC1 DCE A 286      27.458  14.843  49.685  1.00  0.00      A    H
ATOM   3424  Cl  DCE A 286      27.574  14.462  47.344  1.00  0.00      A   CL
ATOM   3425  CT1 DCE A 286      26.906  12.762  49.226  1.00  0.00      A    C
ATOM   3426  HC2 DCE A 286      27.216  11.936  48.587  1.00  0.00      A    H
ATOM   3427  Cl1 DCE A 286      26.889  12.239  50.913  1.00  0.00      A   CL
ATOM   3428  HC3 DCE A 286      25.889  12.983  48.902  1.00  0.00      A    H
ATOM   3433  CT  DCE A 287      28.695  21.870  18.595  1.00  0.00      A    C
ATOM   3434  HC  DCE A 287      29.536  22.498  18.891  1.00  0.00      A    H
ATOM   3435  HC1 DCE A 287      27.870  22.450  19.007  1.00  0.00      A    H
ATOM   3436  Cl  DCE A 287      28.373  21.821  16.851  1.00  0.00      A   CL
ATOM   3437  CT1 DCE A 287      28.740  20.453  19.115  1.00  0.00      A    C
ATOM   3438  HC2 DCE A 287      29.586  19.907  18.697  1.00  0.00      A    H
ATOM   3439  Cl1 DCE A 287      28.829  20.546  20.963  1.00  0.00      A   CL
ATOM   3440  HC3 DCE A 287      27.814  19.986  18.777  1.00  0.00      A    H
ATOM   3445  CT  DCE A 288      24.936  38.862  15.016  1.00  0.00      A    C
ATOM   3446  HC  DCE A 288      24.743  39.548  15.841  1.00  0.00      A    H
ATOM   3447  HC1 DCE A 288      24.351  39.355  14.240  1.00  0.00      A    H
ATOM   3448  Cl  DCE A 288      26.626  38.999  14.572  1.00  0.00      A   CL
ATOM   3449  CT1 DCE A 288      24.559  37.419  15.424  1.00  0.00      A    C
ATOM   3450  HC2 DCE A 288      24.904  37.232  16.441  1.00  0.00      A    H
ATOM   3451  Cl1 DCE A 288      22.784  37.261  15.489  1.00  0.00      A   CL
ATOM   3452  HC3 DCE A 288      25.020  36.695  14.752  1.00  0.00      A    H
ATOM   3457  CT  DCE A 289      10.013  33.610   0.939  1.00  0.00      A    C
ATOM   3458  HC  DCE A 289       9.309  33.211   0.209  1.00  0.00      A    H
ATOM   3459  HC1 DCE A 289      10.505  32.877   1.579  1.00  0.00      A    H
ATOM   3460  Cl  DCE A 289      11.246  34.568   0.015  1.00  0.00      A   CL
ATOM   3461  CT1 DCE A 289       9.426  34.641   1.829  1.00  0.00      A    C
ATOM   3462  HC2 DCE A 289       9.067  35.489   1.246  1.00  0.00      A    H
ATOM   3463  Cl1 DCE A 289       8.155  33.817   2.851  1.00  0.00      A   CL
ATOM   3464  HC3 DCE A 289      10.121  35.051   2.562  1.00  0.00      A    H
ATOM   3469  CT  DCE A 290       7.099   8.499  41.108  1.00  0.00      A    C
ATOM   3470  HC  DCE A 290       7.192   9.197  40.276  1.00  0.00      A    H
ATOM   3471  HC1 DCE A 290       7.928   7.795  41.174  1.00  0.00      A    H
ATOM   3472  Cl  DCE A 290       7.115   9.563  42.522  1.00  0.00      A   CL
ATOM   3473  CT1 DCE A 290       5.913   7.518  41.126  1.00  0.00      A    C
ATOM   3474  HC2 DCE A 290       4.943   8.009  41.206  1.00  0.00      A    H
ATOM   3475  Cl1 DCE A 290       5.884   6.566  39.648  1.00  0.00      A   CL
ATOM   3476  HC3 DCE A 290       6.054   6.896  42.010  1.00  0.00      A    H
ATOM   3481  CT  DCE A 291       7.828   8.874  26.523  1.00  0.00      A    C
ATOM   3482  HC  DCE A 291       8.203   8.101  25.853  1.00  0.00      A    H
ATOM   3483  HC1 DCE A 291       7.728   9.802  25.960  1.00  0.00      A    H
ATOM   3484  Cl  DCE A 291       6.126   8.375  26.855  1.00  0.00      A   CL
ATOM   3485  CT1 DCE A 291       8.642   9.215  27.741  1.00  0.00      A    C
ATOM   3486  HC2 DCE A 291       8.385  10.173  28.192  1.00  0.00      A    H
ATOM   3487  Cl1 DCE A 291       8.536   7.999  29.025  1.00  0.00      A   CL
ATOM   3488  HC3 DCE A 291       9.654   9.348  27.359  1.00  0.00      A    H
ATOM   3493  CT  DCE A 292      24.253  24.425  38.856  1.00  0.00      A    C
ATOM   3494  HC  DCE A 292      25.168  24.419  39.449  1.00  0.00      A    H
ATOM   3495  HC1 DCE A 292      24.576  23.987  37.912  1.00  0.00      A    H
ATOM   3496  Cl  DCE A 292      22.904  23.403  39.420  1.00  0.00      A   CL
ATOM   3497  CT1 DCE A 292      23.748  25.882  38.557  1.00  0.00      A    C
ATOM   3498  HC2 DCE A 292      22.760  25.847  38.099  1.00  0.00      A    H
ATOM   3499  Cl1 DCE A 292      23.448  26.823  40.087  1.00  0.00      A   CL
ATOM   3500  HC3 DCE A 292      24.468  26.346  37.882  1.00  0.00      A    H
ATOM   3505  CT  DCE A 293      15.747  23.664  17.540  1.00  0.00      A    C
ATOM   3506  HC  DCE A 293      16.167  24.356  18.270  1.00  0.00      A    H
ATOM   3507  HC1 DCE A 293      16.316  23.909  16.643  1.00  0.00      A    H
ATOM   3508  Cl  DCE A 293      16.017  21.989  18.091  1.00  0.00      A   CL
ATOM   3509  CT1 DCE A 293      14.298  24.014  17.435  1.00  0.00      A    C
ATOM   3510  HC2 DCE A 293      13.722  23.922  18.356  1.00  0.00      A    H
ATOM   3511  Cl1 DCE A 293      14.121  25.723  16.817  1.00  0.00      A   CL
ATOM   3512  HC3 DCE A 293      13.820  23.434  16.646  1.00  0.00      A    H
ATOM   3517  CT  DCE A 294      43.257  40.141  25.578  1.00  0.00      A    C
ATOM   3518  HC  DCE A 294      43.247  39.566  26.504  1.00  0.00      A    H
ATOM   3519  HC1 DCE A 294      44.267  39.902  25.247  1.00  0.00      A    H
ATOM   3520  Cl  DCE A 294      42.066  39.455  24.351  1.00  0.00      A   CL
ATOM   3521  CT1 DCE A 294      43.149  41.674  25.841  1.00  0.00      A    C
ATOM   3522  HC2 DCE A 294      43.809  42.119  26.586  1.00  0.00      A    H
ATOM   3523  Cl1 DCE A 294      43.581  42.407  24.298  1.00  0.00      A   CL
ATOM   3524  HC3 DCE A 294      42.099  41.814  26.095  1.00  0.00      A    H
ATOM   3529  CT  DCE A 295      21.639  17.034   3.000  1.00  0.00      A    C
ATOM   3530  HC  DCE A 295      22.572  16.940   3.556  1.00  0.00      A    H
ATOM   3531  HC1 DCE A 295      21.425  18.103   3.006  1.00  0.00      A    H
ATOM   3532  Cl  DCE A 295      21.834  16.411   1.327  1.00  0.00      A   CL
ATOM   3533  CT1 DCE A 295      20.490  16.259   3.680  1.00  0.00      A    C
ATOM   3534  HC2 DCE A 295      20.279  16.600   4.693  1.00  0.00      A    H
ATOM   3535  Cl1 DCE A 295      19.001  16.645   2.752  1.00  0.00      A   CL
ATOM   3536  HC3 DCE A 295      20.513  15.174   3.579  1.00  0.00      A    H
ATOM   3541  CT  DCE A 296      23.140  35.796   2.429  1.00  0.00      A    C
ATOM   3542  HC  DCE A 296      22.100  35.824   2.104  1.00  0.00      A    H
ATOM   3543  HC1 DCE A 296      23.433  34.782   2.701  1.00  0.00      A    H
ATOM   3544  Cl  DCE A 296      24.203  36.222   1.067  1.00  0.00      A   CL
ATOM   3545  CT1 DCE A 296      23.225  36.796   3.481  1.00  0.00      A    C
ATOM   3546  HC2 DCE A 296      22.354  36.623   4.114  1.00  0.00      A    H
ATOM   3547  Cl1 DCE A 296      24.664  36.677   4.444  1.00  0.00      A   CL
ATOM   3548  HC3 DCE A 296      23.241  37.817   3.100  1.00  0.00      A    H
ATOM   3553  CT  DCE A 297      34.938  14.787  50.144  1.00  0.00      A    C
ATOM   3554  HC  DCE A 297      34.249  14.406  49.390  1.00  0.00      A    H
ATOM   3555  HC1 DCE A 297      35.334  15.746  49.810  1.00  0.00      A    H
ATOM   3556  Cl  DCE A 297      34.016  15.111  51.677  1.00  0.00      A   CL
ATOM   3557  CT1 DCE A 297      36.203  13.923  50.412  1.00  0.00      A    C
ATOM   3558  HC2 DCE A 297      36.893  14.395  51.111  1.00  0.00      A    H
ATOM   3559  Cl1 DCE A 297      35.862  12.393  51.216  1.00  0.00      A   CL
ATOM   3560  HC3 DCE A 297      36.631  13.854  49.412  1.00  0.00      A    H
ATOM   3565  CT  DCE A 298       5.255  45.783  33.579  1.00  0.00      A    C
ATOM   3566  HC  DCE A 298       6.046  45.307  32.999  1.00  0.00      A    H
ATOM   3567  HC1 DCE A 298       4.483  45.081  33.895  1.00  0.00      A    H
ATOM   3568  Cl  DCE A 298       6.065  46.432  35.000  1.00  0.00      A   CL
ATOM   3569  CT1 DCE A 298       4.579  46.975  32.805  1.00  0.00      A    C
ATOM   3570  HC2 DCE A 298       5.199  47.831  32.541  1.00  0.00      A    H
ATOM   3571  Cl1 DCE A 298       3.712  46.369  31.377  1.00  0.00      A   CL
ATOM   3572  HC3 DCE A 298       3.754  47.353  33.410  1.00  0.00      A    H
ATOM   3577  CT  DCE A 299      12.636  28.437  32.656  1.00  0.00      A    C
ATOM   3578  HC  DCE A 299      12.624  28.592  31.577  1.00  0.00      A    H
ATOM   3579  HC1 DCE A 299      12.958  29.424  32.988  1.00  0.00      A    H
ATOM   3580  Cl  DCE A 299      10.974  28.252  33.351  1.00  0.00      A   CL
ATOM   3581  CT1 DCE A 299      13.455  27.308  33.105  1.00  0.00      A    C
ATOM   3582  HC2 DCE A 299      12.924  26.421  32.762  1.00  0.00      A    H
ATOM   3583  Cl1 DCE A 299      15.112  27.055  32.350  1.00  0.00      A   CL
ATOM   3584  HC3 DCE A 299      13.476  27.184  34.188  1.00  0.00      A    H
ATOM   3589  CT  DCE A 300      42.065   2.968  34.585  1.00  0.00      A    C
ATOM   3590  HC  DCE A 300      41.152   3.513  34.824  1.00  0.00      A    H
ATOM   3591  HC1 DCE A 300      42.395   2.656  35.575  1.00  0.00      A    H
ATOM   3592  Cl  DCE A 300      41.544   1.585  33.547  1.00  0.00      A   CL
ATOM   3593  CT1 DCE A 300      43.197   3.805  33.947  1.00  0.00      A    C
ATOM   3594  HC2 DCE A 300      42.799   4.251  33.036  1.00  0.00      A    H
ATOM   3595  Cl1 DCE A 300      43.716   5.060  35.023  1.00  0.00      A   CL
ATOM   3596  HC3 DCE A 300      44.098   3.226  33.743  1.00  0.00      A    H
ATOM   3601  CT  DCE A 301      26.601   4.186  33.830  1.00  0.00      A    C
ATOM   3602  HC  DCE A 301      26.444   3.238  33.314  1.00  0.00      A    H
ATOM   3603  HC1 DCE A 301      27.105   4.850  33.129  1.00  0.00      A    H
ATOM   3604  Cl  DCE A 301      25.042   4.871  34.377  1.00  0.00      A   CL
ATOM   3605  CT1 DCE A 301      27.651   4.110  34.935  1.00  0.00      A    C
ATOM   3606  HC2 DCE A 301      27.441   3.283  35.614  1.00  0.00      A    H
ATOM   3607  Cl1 DCE A 301      29.252   3.932  34.303  1.00  0.00      A   CL
ATOM   3608  HC3 DCE A 301      27.573   5.006  35.550  1.00  0.00      A    H
ATOM   3613  CT  DCE A 302      28.247   5.947   6.250  1.00  0.00      A    C
ATOM   3614  HC  DCE A 302      27.543   5.129   6.406  1.00  0.00      A    H
ATOM   3615  HC1 DCE A 302      27.829   6.711   6.905  1.00  0.00      A    H
ATOM   3616  Cl  DCE A 302      29.858   5.739   6.984  1.00  0.00      A   CL
ATOM   3617  CT1 DCE A 302      28.306   6.198   4.703  1.00  0.00      A    C
ATOM   3618  HC2 DCE A 302      28.853   5.441   4.140  1.00  0.00      A    H
ATOM   3619  Cl1 DCE A 302      26.572   6.191   4.101  1.00  0.00      A   CL
ATOM   3620  HC3 DCE A 302      28.832   7.115   4.440  1.00  0.00      A    H
ATOM   3625  CT  DCE A 303       7.367  47.170   4.114  1.00  0.00      A    C
ATOM   3626  HC  DCE A 303       7.269  47.557   3.099  1.00  0.00      A    H
ATOM   3627  HC1 DCE A 303       8.293  46.615   4.262  1.00  0.00      A    H
ATOM   3628  Cl  DCE A 303       7.366  48.636   5.209  1.00  0.00      A   CL
ATOM   3629  CT1 DCE A 303       6.108  46.350   4.477  1.00  0.00      A    C
ATOM   3630  HC2 DCE A 303       5.981  45.467   3.851  1.00  0.00      A    H
ATOM   3631  Cl1 DCE A 303       6.270  45.804   6.210  1.00  0.00      A   CL
ATOM   3632  HC3 DCE A 303       5.227  46.951   4.250  1.00  0.00      A    H
ATOM   3637  CT  DCE A 304      40.171  51.099   4.613  1.00  0.00      A    C
ATOM   3638  HC  DCE A 304      39.822  52.078   4.285  1.00  0.00      A    H
ATOM   3639  HC1 DCE A 304      41.221  51.104   4.321  1.00  0.00      A    H
ATOM   3640  Cl  DCE A 304      39.859  51.112   6.316  1.00  0.00      A   CL
ATOM   3641  CT1 DCE A 304      39.257  50.082   3.960  1.00  0.00      A    C
ATOM   3642  HC2 DCE A 304      38.180  50.252   3.959  1.00  0.00      A    H
ATOM   3643  Cl1 DCE A 304      39.775  49.847   2.292  1.00  0.00      A   CL
ATOM   3644  HC3 DCE A 304      39.306  49.153   4.528  1.00  0.00      A    H
ATOM   3649  CT  DCE A 305      27.100  47.459   8.530  1.00  0.00      A    C
ATOM   3650  HC  DCE A 305      26.158  47.473   7.982  1.00  0.00      A    H
ATOM   3651  HC1 DCE A 305      27.786  46.913   7.882  1.00  0.00      A    H
ATOM   3652  Cl  DCE A 305      27.789  49.110   8.579  1.00  0.00      A   CL
ATOM   3653  CT1 DCE A 305      27.011  47.024   9.975  1.00  0.00      A    C
ATOM   3654  HC2 DCE A 305      26.322  47.591  10.600  1.00  0.00      A    H
ATOM   3655  Cl1 DCE A 305      26.342  45.343  10.029  1.00  0.00      A   CL
ATOM   3656  HC3 DCE A 305      27.966  47.027  10.501  1.00  0.00      A    H
ATOM   3661  CT  DCE A 306      25.408  45.649  37.465  1.00  0.00      A    C
ATOM   3662  HC  DCE A 306      24.727  45.786  36.625  1.00  0.00      A    H
ATOM   3663  HC1 DCE A 306      25.826  46.619  37.733  1.00  0.00      A    H
ATOM   3664  Cl  DCE A 306      24.368  45.323  38.871  1.00  0.00      A   CL
ATOM   3665  CT1 DCE A 306      26.507  44.479  37.251  1.00  0.00      A    C
ATOM   3666  HC2 DCE A 306      26.071  43.482  37.193  1.00  0.00      A    H
ATOM   3667  Cl1 DCE A 306      27.651  44.758  35.910  1.00  0.00      A   CL
ATOM   3668  HC3 DCE A 306      27.149  44.514  38.132  1.00  0.00      A    H
ATOM   3673  CT  DCE A 307      24.795   7.538  30.805  1.00  0.00      A    C
ATOM   3674  HC  DCE A 307      25.328   8.075  31.590  1.00  0.00      A    H
ATOM   3675  HC1 DCE A 307      25.013   6.481  30.957  1.00  0.00      A    H
ATOM   3676  Cl  DCE A 307      23.046   7.861  30.952  1.00  0.00      A   CL
ATOM   3677  CT1 DCE A 307      25.385   8.065  29.525  1.00  0.00      A    C
ATOM   3678  HC2 DCE A 307      26.438   7.827  29.373  1.00  0.00      A    H
ATOM   3679  Cl1 DCE A 307      24.592   7.551  27.985  1.00  0.00      A   CL
ATOM   3680  HC3 DCE A 307      25.499   9.146  29.606  1.00  0.00      A    H
ATOM   3685  CT  DCE A 308      30.869  14.129  41.235  1.00  0.00      A    C
ATOM   3686  HC  DCE A 308      31.656  13.779  40.566  1.00  0.00      A    H
ATOM   3687  HC1 DCE A 308      30.035  13.461  41.023  1.00  0.00      A    H
ATOM   3688  Cl  DCE A 308      31.433  14.009  42.914  1.00  0.00      A   CL
ATOM   3689  CT1 DCE A 308      30.553  15.550  40.891  1.00  0.00      A    C
ATOM   3690  HC2 DCE A 308      31.507  16.069  40.984  1.00  0.00      A    H
ATOM   3691  Cl1 DCE A 308      30.013  15.901  39.244  1.00  0.00      A   CL
ATOM   3692  HC3 DCE A 308      29.928  15.958  41.685  1.00  0.00      A    H
ATOM   3697  CT  DCE A 309      49.685  34.633  30.478  1.00  0.00      A    C
ATOM   3698  HC  DCE A 309      49.588  35.671  30.798  1.00  0.00      A    H
ATOM   3699  HC1 DCE A 309      50.733  34.340  30.521  1.00  0.00      A    H
ATOM   3700  Cl  DCE A 309      48.761  33.470  31.470  1.00  0.00      A   CL
ATOM   3701  CT1 DCE A 309      49.293  34.423  29.042  1.00  0.00      A    C
ATOM   3702  HC2 DCE A 309      48.322  34.875  28.836  1.00  0.00      A    H
ATOM   3703  Cl1 DCE A 309      50.498  35.284  28.084  1.00  0.00      A   CL
ATOM   3704  HC3 DCE A 309      49.405  33.348  28.905  1.00  0.00      A    H
ATOM   3709  CT  DCE A 310      30.402  47.977  15.591  1.00  0.00      A    C
ATOM   3710  HC  DCE A 310      29.739  47.438  16.269  1.00  0.00      A    H
ATOM   3711  HC1 DCE A 310      30.135  47.728  14.564  1.00  0.00      A    H
ATOM   3712  Cl  DCE A 310      30.213  49.773  15.815  1.00  0.00      A   CL
ATOM   3713  CT1 DCE A 310      31.812  47.562  15.672  1.00  0.00      A    C
ATOM   3714  HC2 DCE A 310      31.829  46.473  15.703  1.00  0.00      A    H
ATOM   3715  Cl1 DCE A 310      32.597  48.202  14.219  1.00  0.00      A   CL
ATOM   3716  HC3 DCE A 310      32.281  48.018  16.544  1.00  0.00      A    H
ATOM   3721  CT  DCE A 311      28.116   0.985  16.098  1.00  0.00      A    C
ATOM   3722  HC  DCE A 311      28.976   0.410  15.754  1.00  0.00      A    H
ATOM   3723  HC1 DCE A 311      28.222   2.048  15.882  1.00  0.00      A    H
ATOM   3724  Cl  DCE A 311      26.622   0.493  15.349  1.00  0.00      A   CL
ATOM   3725  CT1 DCE A 311      28.108   0.765  17.569  1.00  0.00      A    C
ATOM   3726  HC2 DCE A 311      27.756  -0.250  17.757  1.00  0.00      A    H
ATOM   3727  Cl1 DCE A 311      29.858   0.948  18.058  1.00  0.00      A   CL
ATOM   3728  HC3 DCE A 311      27.509   1.541  18.046  1.00  0.00      A    H
ATOM   3733  CT  DCE A 312      32.543  35.651  33.121  1.00  0.00      A    C
ATOM   3734  HC  DCE A 312      33.455  35.117  32.853  1.00  0.00      A    H
ATOM   3735  HC1 DCE A 312      31.662  35.173  32.693  1.00  0.00      A    H
ATOM   3736  Cl  DCE A 312      32.307  35.622  34.916  1.00  0.00      A   CL
ATOM   3737  CT1 DCE A 312      32.374  37.066  32.694  1.00  0.00      A    C
ATOM   3738  HC2 DCE A 312      31.369  37.350  33.007  1.00  0.00      A    H
ATOM   3739  Cl1 DCE A 312      33.703  37.950  33.521  1.00  0.00      A   CL
ATOM   3740  HC3 DCE A 312      32.422  37.069  31.605  1.00  0.00      A    H
ATOM   3745  CT  DCE A 313       6.073  43.337  29.683  1.00  0.00      A    C
ATOM   3746  HC  DCE A 313       6.918  42.675  29.870  1.00  0.00      A    H
ATOM   3747  HC1 DCE A 313       5.390  43.010  28.900  1.00  0.00      A    H
ATOM   3748  Cl  DCE A 313       5.255  43.373  31.196  1.00  0.00      A   CL
ATOM   3749  CT1 DCE A 313       6.643  44.789  29.407  1.00  0.00      A    C
ATOM   3750  HC2 DCE A 313       5.847  45.519  29.263  1.00  0.00      A    H
ATOM   3751  Cl1 DCE A 313       7.831  45.321  30.640  1.00  0.00      A   CL
ATOM   3752  HC3 DCE A 313       7.118  44.661  28.434  1.00  0.00      A    H
ATOM   3757  CT  DCE A 314      50.436  15.259  18.297  1.00  0.00      A    C
ATOM   3758  HC  DCE A 314      50.757  14.916  19.280  1.00  0.00      A    H
ATOM   3759  HC1 DCE A 314      50.219  14.402  17.659  1.00  0.00      A    H
ATOM   3760  Cl  DCE A 314      49.046  16.330  18.479  1.00  0.00      A   CL
ATOM   3761  CT1 DCE A 314      51.552  16.139  17.518  1.00  0.00      A    C
ATOM   3762  HC2 DCE A 314      52.322  15.429  17.217  1.00  0.00      A    H
ATOM   3763  Cl1 DCE A 314      50.761  16.601  15.990  1.00  0.00      A   CL
ATOM   3764  HC3 DCE A 314      51.991  16.964  18.079  1.00  0.00      A    H
ATOM   3769  CT  DCE A 315      29.280  10.903  24.342  1.00  0.00      A    C
ATOM   3770  HC  DCE A 315      28.228  11.161  24.471  1.00  0.00      A    H
ATOM   3771  HC1 DCE A 315      29.608  11.283  23.375  1.00  0.00      A    H
ATOM   3772  Cl  DCE A 315      30.029  11.752  25.662  1.00  0.00      A   CL
ATOM   3773  CT1 DCE A 315      29.403   9.406  24.349  1.00  0.00      A    C
ATOM   3774  HC2 DCE A 315      30.463   9.227  24.169  1.00  0.00      A    H
ATOM   3775  Cl1 DCE A 315      28.759   8.565  25.790  1.00  0.00      A   CL
ATOM   3776  HC3 DCE A 315      28.828   9.068  23.487  1.00  0.00      A    H
ATOM   3781  CT  DCE A 316      36.342  45.062  48.698  1.00  0.00      A    C
ATOM   3782  HC  DCE A 316      35.773  44.386  49.337  1.00  0.00      A    H
ATOM   3783  HC1 DCE A 316      37.383  44.902  48.976  1.00  0.00      A    H
ATOM   3784  Cl  DCE A 316      36.265  44.640  46.966  1.00  0.00      A   CL
ATOM   3785  CT1 DCE A 316      35.955  46.547  48.787  1.00  0.00      A    C
ATOM   3786  HC2 DCE A 316      36.662  47.299  48.435  1.00  0.00      A    H
ATOM   3787  Cl1 DCE A 316      34.523  46.797  47.766  1.00  0.00      A   CL
ATOM   3788  HC3 DCE A 316      35.629  46.932  49.753  1.00  0.00      A    H
ATOM   3793  CT  DCE A 317      10.600  47.600  14.061  1.00  0.00      A    C
ATOM   3794  HC  DCE A 317       9.835  47.156  14.698  1.00  0.00      A    H
ATOM   3795  HC1 DCE A 317      11.559  47.121  14.259  1.00  0.00      A    H
ATOM   3796  Cl  DCE A 317      10.266  47.016  12.433  1.00  0.00      A   CL
ATOM   3797  CT1 DCE A 317      10.618  49.140  13.978  1.00  0.00      A    C
ATOM   3798  HC2 DCE A 317      11.174  49.611  14.789  1.00  0.00      A    H
ATOM   3799  Cl1 DCE A 317      11.395  49.788  12.523  1.00  0.00      A   CL
ATOM   3800  HC3 DCE A 317       9.607  49.521  14.121  1.00  0.00      A    H
ATOM   3805  CT  DCE A 318       9.616   1.511  45.852  1.00  0.00      A    C
ATOM   3806  HC  DCE A 318      10.196   2.406  46.076  1.00  0.00      A    H
ATOM   3807  HC1 DCE A 318      10.119   1.086  44.983  1.00  0.00      A    H
ATOM   3808  Cl  DCE A 318       9.817   0.561  47.354  1.00  0.00      A   CL
ATOM   3809  CT1 DCE A 318       8.225   1.826  45.354  1.00  0.00      A    C
ATOM   3810  HC2 DCE A 318       7.635   0.909  45.340  1.00  0.00      A    H
ATOM   3811  Cl1 DCE A 318       7.428   2.935  46.497  1.00  0.00      A   CL
ATOM   3812  HC3 DCE A 318       8.215   2.209  44.333  1.00  0.00      A    H
ATOM   3817  CT  DCE A 319      49.693  31.423  18.362  1.00  0.00      A    C
ATOM   3818  HC  DCE A 319      49.400  31.582  17.325  1.00  0.00      A    H
ATOM   3819  HC1 DCE A 319      49.122  32.168  18.916  1.00  0.00      A    H
ATOM   3820  Cl  DCE A 319      49.229  29.837  18.975  1.00  0.00      A   CL
ATOM   3821  CT1 DCE A 319      51.196  31.498  18.579  1.00  0.00      A    C
ATOM   3822  HC2 DCE A 319      51.651  32.350  18.075  1.00  0.00      A    H
ATOM   3823  Cl1 DCE A 319      51.552  31.754  20.302  1.00  0.00      A   CL
ATOM   3824  HC3 DCE A 319      51.674  30.535  18.397  1.00  0.00      A    H
ATOM   3829  CT  DCE A 320      32.542   0.660  13.599  1.00  0.00      A    C
ATOM   3830  HC  DCE A 320      32.192  -0.338  13.336  1.00  0.00      A    H
ATOM   3831  HC1 DCE A 320      33.230   0.945  12.803  1.00  0.00      A    H
ATOM   3832  Cl  DCE A 320      31.226   1.958  13.772  1.00  0.00      A   CL
ATOM   3833  CT1 DCE A 320      33.328   0.546  14.937  1.00  0.00      A    C
ATOM   3834  HC2 DCE A 320      32.599   0.364  15.726  1.00  0.00      A    H
ATOM   3835  Cl1 DCE A 320      34.574  -0.830  14.893  1.00  0.00      A   CL
ATOM   3836  HC3 DCE A 320      33.802   1.498  15.175  1.00  0.00      A    H
ATOM   3841  CT  DCE A 321      23.095  50.073  38.964  1.00  0.00      A    C
ATOM   3842  HC  DCE A 321      23.340  49.073  39.319  1.00  0.00      A    H
ATOM   3843  HC1 DCE A 321      23.505  50.105  37.954  1.00  0.00      A    H
ATOM   3844  Cl  DCE A 321      21.260  50.308  38.928  1.00  0.00      A   CL
ATOM   3845  CT1 DCE A 321      23.773  51.125  39.813  1.00  0.00      A    C
ATOM   3846  HC2 DCE A 321      24.852  51.024  39.937  1.00  0.00      A    H
ATOM   3847  Cl1 DCE A 321      23.442  52.730  39.102  1.00  0.00      A   CL
ATOM   3848  HC3 DCE A 321      23.368  51.126  40.825  1.00  0.00      A    H
ATOM   3853  CT  DCE A 322      45.453  50.798  41.252  1.00  0.00      A    C
ATOM   3854  HC  DCE A 322      45.682  51.854  41.102  1.00  0.00      A    H
ATOM   3855  HC1 DCE A 322      44.383  50.743  41.053  1.00  0.00      A    H
ATOM   3856  Cl  DCE A 322      46.375  49.795  40.094  1.00  0.00      A   CL
ATOM   3857  CT1 DCE A 322      45.842  50.530  42.723  1.00  0.00      A    C
ATOM   3858  HC2 DCE A 322      46.930  50.527  42.788  1.00  0.00      A    H
ATOM   3859  Cl1 DCE A 322      45.205  51.852  43.819  1.00  0.00      A   CL
ATOM   3860  HC3 DCE A 322      45.418  49.548  42.930  1.00  0.00      A    H
ATOM   3865  CT  DCE A 323      31.700  25.142  22.847  1.00  0.00      A    C
ATOM   3866  HC  DCE A 323      30.627  25.297  22.732  1.00  0.00      A    H
ATOM   3867  HC1 DCE A 323      32.075  24.841  21.868  1.00  0.00      A    H
ATOM   3868  Cl  DCE A 323      32.344  26.778  23.187  1.00  0.00      A   CL
ATOM   3869  CT1 DCE A 323      31.885  24.018  23.964  1.00  0.00      A    C
ATOM   3870  HC2 DCE A 323      31.364  24.321  24.873  1.00  0.00      A    H
ATOM   3871  Cl1 DCE A 323      31.053  22.470  23.518  1.00  0.00      A   CL
ATOM   3872  HC3 DCE A 323      32.921  23.846  24.259  1.00  0.00      A    H
ATOM   3877  CT  DCE A 324      28.844  29.881  46.347  1.00  0.00      A    C
ATOM   3878  HC  DCE A 324      29.915  29.743  46.498  1.00  0.00      A    H
ATOM   3879  HC1 DCE A 324      28.447  29.868  47.362  1.00  0.00      A    H
ATOM   3880  Cl  DCE A 324      28.626  31.567  45.660  1.00  0.00      A   CL
ATOM   3881  CT1 DCE A 324      28.086  28.858  45.522  1.00  0.00      A    C
ATOM   3882  HC2 DCE A 324      28.304  27.819  45.772  1.00  0.00      A    H
ATOM   3883  Cl1 DCE A 324      26.305  29.163  45.574  1.00  0.00      A   CL
ATOM   3884  HC3 DCE A 324      28.432  29.086  44.514  1.00  0.00      A    H
ATOM   3889  CT  DCE A 325      49.347  36.136  34.277  1.00  0.00      A    C
ATOM   3890  HC  DCE A 325      49.489  35.368  33.517  1.00  0.00      A    H
ATOM   3891  HC1 DCE A 325      49.563  37.128  33.879  1.00  0.00      A    H
ATOM   3892  Cl  DCE A 325      47.776  35.885  34.856  1.00  0.00      A   CL
ATOM   3893  CT1 DCE A 325      50.289  36.002  35.491  1.00  0.00      A    C
ATOM   3894  HC2 DCE A 325      50.425  35.024  35.953  1.00  0.00      A    H
ATOM   3895  Cl1 DCE A 325      51.912  36.455  34.929  1.00  0.00      A   CL
ATOM   3896  HC3 DCE A 325      49.907  36.702  36.234  1.00  0.00      A    H
ATOM   3901  CT  DCE A 326      49.632  46.344  41.906  1.00  0.00      A    C
ATOM   3902  HC  DCE A 326      49.126  45.459  41.519  1.00  0.00      A    H
ATOM   3903  HC1 DCE A 326      50.682  46.103  41.742  1.00  0.00      A    H
ATOM   3904  Cl  DCE A 326      49.146  47.774  40.950  1.00  0.00      A   CL
ATOM   3905  CT1 DCE A 326      49.277  46.571  43.338  1.00  0.00      A    C
ATOM   3906  HC2 DCE A 326      49.651  47.546  43.653  1.00  0.00      A    H
ATOM   3907  Cl1 DCE A 326      47.565  46.283  43.849  1.00  0.00      A   CL
ATOM   3908  HC3 DCE A 326      49.879  45.906  43.957  1.00  0.00      A    H
ATOM   3913  CT  DCE A 327      46.871  36.178   4.473  1.00  0.00      A    C
ATOM   3914  HC  DCE A 327      47.306  35.451   3.788  1.00  0.00      A    H
ATOM   3915  HC1 DCE A 327      46.737  37.193   4.099  1.00  0.00      A    H
ATOM   3916  Cl  DCE A 327      45.246  35.672   4.971  1.00  0.00      A   CL
ATOM   3917  CT1 DCE A 327      47.812  36.298   5.654  1.00  0.00      A    C
ATOM   3918  HC2 DCE A 327      47.905  35.336   6.158  1.00  0.00      A    H
ATOM   3919  Cl1 DCE A 327      49.388  36.799   4.991  1.00  0.00      A   CL
ATOM   3920  HC3 DCE A 327      47.551  36.945   6.492  1.00  0.00      A    H
ATOM   3925  CT  DCE A 328      47.152   7.083  38.888  1.00  0.00      A    C
ATOM   3926  HC  DCE A 328      46.971   7.007  39.961  1.00  0.00      A    H
ATOM   3927  HC1 DCE A 328      47.653   8.042  38.757  1.00  0.00      A    H
ATOM   3928  Cl  DCE A 328      48.410   5.843  38.432  1.00  0.00      A   CL
ATOM   3929  CT1 DCE A 328      45.853   6.807  38.131  1.00  0.00      A    C
ATOM   3930  HC2 DCE A 328      45.681   5.743  37.972  1.00  0.00      A    H
ATOM   3931  Cl1 DCE A 328      44.385   7.466  38.902  1.00  0.00      A   CL
ATOM   3932  HC3 DCE A 328      46.036   7.255  37.154  1.00  0.00      A    H
ATOM   3937  CT  DCE A 329      20.131  15.844  26.447  1.00  0.00      A    C
ATOM   3938  HC  DCE A 329      19.198  16.162  25.983  1.00  0.00      A    H
ATOM   3939  HC1 DCE A 329      20.779  16.717  26.368  1.00  0.00      A    H
ATOM   3940  Cl  DCE A 329      20.001  15.790  28.309  1.00  0.00      A   CL
ATOM   3941  CT1 DCE A 329      20.748  14.586  25.853  1.00  0.00      A    C
ATOM   3942  HC2 DCE A 329      20.966  14.710  24.792  1.00  0.00      A    H
ATOM   3943  Cl1 DCE A 329      22.283  14.308  26.762  1.00  0.00      A   CL
ATOM   3944  HC3 DCE A 329      20.019  13.784  25.965  1.00  0.00      A    H
ATOM   3949  CT  DCE A 330      40.901   6.127  45.577  1.00  0.00      A    C
ATOM   3950  HC  DCE A 330      40.263   6.949  45.901  1.00  0.00      A    H
ATOM   3951  HC1 DCE A 330      41.263   5.568  46.440  1.00  0.00      A    H
ATOM   3952  Cl  DCE A 330      39.761   5.104  44.589  1.00  0.00      A   CL
ATOM   3953  CT1 DCE A 330      42.166   6.559  44.818  1.00  0.00      A    C
ATOM   3954  HC2 DCE A 330      41.975   7.103  43.893  1.00  0.00      A    H
ATOM   3955  Cl1 DCE A 330      43.193   7.595  45.778  1.00  0.00      A   CL
ATOM   3956  HC3 DCE A 330      42.778   5.688  44.586  1.00  0.00      A    H
ATOM   3961  CT  DCE A 331      18.173   6.496   8.961  1.00  0.00      A    C
ATOM   3962  HC  DCE A 331      18.330   5.473   9.304  1.00  0.00      A    H
ATOM   3963  HC1 DCE A 331      17.194   6.595   8.491  1.00  0.00      A    H
ATOM   3964  Cl  DCE A 331      18.009   7.385  10.391  1.00  0.00      A   CL
ATOM   3965  CT1 DCE A 331      19.414   7.004   8.134  1.00  0.00      A    C
ATOM   3966  HC2 DCE A 331      19.356   8.092   8.102  1.00  0.00      A    H
ATOM   3967  Cl1 DCE A 331      20.896   6.550   8.897  1.00  0.00      A   CL
ATOM   3968  HC3 DCE A 331      19.350   6.659   7.102  1.00  0.00      A    H
ATOM   3973  CT  DCE A 332      39.829  21.078  42.802  1.00  0.00      A    C
ATOM   3974  HC  DCE A 332      40.045  20.373  43.606  1.00  0.00      A    H
ATOM   3975  HC1 DCE A 332      38.822  21.425  43.036  1.00  0.00      A    H
ATOM   3976  Cl  DCE A 332      40.878  22.527  42.800  1.00  0.00      A   CL
ATOM   3977  CT1 DCE A 332      39.864  20.515  41.354  1.00  0.00      A    C
ATOM   3978  HC2 DCE A 332      39.528  21.293  40.669  1.00  0.00      A    H
ATOM   3979  Cl1 DCE A 332      41.483  19.884  40.966  1.00  0.00      A   CL
ATOM   3980  HC3 DCE A 332      39.071  19.768  41.328  1.00  0.00      A    H
ATOM   3985  CT  DCE A 333      40.716  40.409  28.775  1.00  0.00      A    C
ATOM   3986  HC  DCE A 333      41.793  40.574  28.744  1.00  0.00      A    H
ATOM   3987  HC1 DCE A 333      40.406  40.119  29.779  1.00  0.00      A    H
ATOM   3988  Cl  DCE A 333      39.805  41.918  28.255  1.00  0.00      A   CL
ATOM   3989  CT1 DCE A 333      40.447  39.225  27.742  1.00  0.00      A    C
ATOM   3990  HC2 DCE A 333      41.099  38.450  28.144  1.00  0.00      A    H
ATOM   3991  Cl1 DCE A 333      38.857  38.404  27.849  1.00  0.00      A   CL
ATOM   3992  HC3 DCE A 333      40.591  39.486  26.694  1.00  0.00      A    H
ATOM   3997  CT  DCE A 334      38.449   1.572  25.149  1.00  0.00      A    C
ATOM   3998  HC  DCE A 334      37.359   1.565  25.157  1.00  0.00      A    H
ATOM   3999  HC1 DCE A 334      38.905   2.390  24.591  1.00  0.00      A    H
ATOM   4000  Cl  DCE A 334      39.162   1.680  26.820  1.00  0.00      A   CL
ATOM   4001  CT1 DCE A 334      38.856   0.266  24.541  1.00  0.00      A    C
ATOM   4002  HC2 DCE A 334      39.934   0.291  24.380  1.00  0.00      A    H
ATOM   4003  Cl1 DCE A 334      38.492  -1.153  25.630  1.00  0.00      A   CL
ATOM   4004  HC3 DCE A 334      38.294   0.132  23.617  1.00  0.00      A    H
ATOM   4009  CT  DCE A 335      15.348  44.947  43.720  1.00  0.00      A    C
ATOM   4010  HC  DCE A 335      14.399  44.413  43.763  1.00  0.00      A    H
ATOM   4011  HC1 DCE A 335      15.779  44.835  42.725  1.00  0.00      A    H
ATOM   4012  Cl  DCE A 335      14.908  46.614  44.036  1.00  0.00      A   CL
ATOM   4013  CT1 DCE A 335      16.390  44.649  44.774  1.00  0.00      A    C
ATOM   4014  HC2 DCE A 335      16.932  43.761  44.451  1.00  0.00      A    H
ATOM   4015  Cl1 DCE A 335      17.714  45.851  44.840  1.00  0.00      A   CL
ATOM   4016  HC3 DCE A 335      15.899  44.570  45.744  1.00  0.00      A    H
ATOM   4021  CT  DCE A 336       4.772  13.844  17.037  1.00  0.00      A    C
ATOM   4022  HC  DCE A 336       5.146  13.001  17.618  1.00  0.00      A    H
ATOM   4023  HC1 DCE A 336       5.003  14.799  17.509  1.00  0.00      A    H
ATOM   4024  Cl  DCE A 336       5.519  13.843  15.406  1.00  0.00      A   CL
ATOM   4025  CT1 DCE A 336       3.197  13.845  17.034  1.00  0.00      A    C
ATOM   4026  HC2 DCE A 336       2.792  13.094  16.356  1.00  0.00      A    H
ATOM   4027  Cl1 DCE A 336       2.541  13.596  18.703  1.00  0.00      A   CL
ATOM   4028  HC3 DCE A 336       2.832  14.795  16.644  1.00  0.00      A    H
ATOM   4033  CT  DCE A 337      20.037  37.499  35.761  1.00  0.00      A    C
ATOM   4034  HC  DCE A 337      20.307  38.313  35.088  1.00  0.00      A    H
ATOM   4035  HC1 DCE A 337      19.744  36.719  35.058  1.00  0.00      A    H
ATOM   4036  Cl  DCE A 337      21.394  37.104  36.785  1.00  0.00      A   CL
ATOM   4037  CT1 DCE A 337      18.698  37.857  36.487  1.00  0.00      A    C
ATOM   4038  HC2 DCE A 337      17.845  37.890  35.810  1.00  0.00      A    H
ATOM   4039  Cl1 DCE A 337      18.216  36.614  37.584  1.00  0.00      A   CL
ATOM   4040  HC3 DCE A 337      18.863  38.769  37.059  1.00  0.00      A    H
ATOM   4045  CT  DCE A 338      18.018  32.296   4.245  1.00  0.00      A    C
ATOM   4046  HC  DCE A 338      17.598  32.880   3.425  1.00  0.00      A    H
ATOM   4047  HC1 DCE A 338      19.096  32.406   4.126  1.00  0.00      A    H
ATOM   4048  Cl  DCE A 338      17.497  32.994   5.849  1.00  0.00      A   CL
ATOM   4049  CT1 DCE A 338      17.486  30.839   4.220  1.00  0.00      A    C
ATOM   4050  HC2 DCE A 338      16.414  30.902   4.407  1.00  0.00      A    H
ATOM   4051  Cl1 DCE A 338      17.498  30.182   2.574  1.00  0.00      A   CL
ATOM   4052  HC3 DCE A 338      17.959  30.110   4.878  1.00  0.00      A    H
ATOM   4057  CT  DCE A 339       8.024  15.843   3.708  1.00  0.00      A    C
ATOM   4058  HC  DCE A 339       8.398  15.446   4.651  1.00  0.00      A    H
ATOM   4059  HC1 DCE A 339       7.608  16.807   4.002  1.00  0.00      A    H
ATOM   4060  Cl  DCE A 339       9.324  16.096   2.528  1.00  0.00      A   CL
ATOM   4061  CT1 DCE A 339       7.013  14.800   3.244  1.00  0.00      A    C
ATOM   4062  HC2 DCE A 339       7.519  13.843   3.117  1.00  0.00      A    H
ATOM   4063  Cl1 DCE A 339       5.700  14.577   4.470  1.00  0.00      A   CL
ATOM   4064  HC3 DCE A 339       6.592  15.052   2.270  1.00  0.00      A    H
ATOM   4069  CT  DCE A 340      26.882  30.366   6.188  1.00  0.00      A    C
ATOM   4070  HC  DCE A 340      27.793  30.868   5.861  1.00  0.00      A    H
ATOM   4071  HC1 DCE A 340      27.148  29.880   7.127  1.00  0.00      A    H
ATOM   4072  Cl  DCE A 340      25.620  31.550   6.531  1.00  0.00      A   CL
ATOM   4073  CT1 DCE A 340      26.337  29.379   5.149  1.00  0.00      A    C
ATOM   4074  HC2 DCE A 340      25.857  29.917   4.331  1.00  0.00      A    H
ATOM   4075  Cl1 DCE A 340      27.575  28.336   4.451  1.00  0.00      A   CL
ATOM   4076  HC3 DCE A 340      25.575  28.713   5.555  1.00  0.00      A    H
ATOM   4081  CT  DCE A 341      24.990  35.446  35.621  1.00  0.00      A    C
ATOM   4082  HC  DCE A 341      24.022  35.466  36.122  1.00  0.00      A    H
ATOM   4083  HC1 DCE A 341      25.556  36.369  35.742  1.00  0.00      A    H
ATOM   4084  Cl  DCE A 341      25.965  34.225  36.501  1.00  0.00      A   CL
ATOM   4085  CT1 DCE A 341      24.874  35.270  34.046  1.00  0.00      A    C
ATOM   4086  HC2 DCE A 341      24.421  34.331  33.729  1.00  0.00      A    H
ATOM   4087  Cl1 DCE A 341      23.814  36.460  33.312  1.00  0.00      A   CL
ATOM   4088  HC3 DCE A 341      25.818  35.293  33.501  1.00  0.00      A    H
ATOM   4093  CT  DCE A 342      48.097  41.064  18.941  1.00  0.00      A    C
ATOM   4094  HC  DCE A 342      47.083  40.776  18.664  1.00  0.00      A    H
ATOM   4095  HC1 DCE A 342      48.053  41.599  19.890  1.00  0.00      A    H
ATOM   4096  Cl  DCE A 342      49.098  39.651  19.192  1.00  0.00      A   CL
ATOM   4097  CT1 DCE A 342      48.720  41.982  17.904  1.00  0.00      A    C
ATOM   4098  HC2 DCE A 342      48.925  41.554  16.922  1.00  0.00      A    H
ATOM   4099  Cl1 DCE A 342      47.696  43.386  17.490  1.00  0.00      A   CL
ATOM   4100  HC3 DCE A 342      49.637  42.351  18.365  1.00  0.00      A    H
ATOM   4105  CT  DCE A 343       3.363  48.392  28.076  1.00  0.00      A    C
ATOM   4106  HC  DCE A 343       2.935  49.268  27.589  1.00  0.00      A    H
ATOM   4107  HC1 DCE A 343       3.209  48.629  29.129  1.00  0.00      A    H
ATOM   4108  Cl  DCE A 343       2.465  46.900  27.567  1.00  0.00      A   CL
ATOM   4109  CT1 DCE A 343       4.914  48.156  27.796  1.00  0.00      A    C
ATOM   4110  HC2 DCE A 343       5.173  48.206  26.739  1.00  0.00      A    H
ATOM   4111  Cl1 DCE A 343       5.980  49.302  28.595  1.00  0.00      A   CL
ATOM   4112  HC3 DCE A 343       5.110  47.115  28.051  1.00  0.00      A    H
ATOM   4117  CT  DCE A 344      41.857  20.043  19.446  1.00  0.00      A    C
ATOM   4118  HC  DCE A 344      42.126  19.945  20.498  1.00  0.00      A    H
ATOM   4119  HC1 DCE A 344      42.680  19.946  18.738  1.00  0.00      A    H
ATOM   4120  Cl  DCE A 344      40.717  18.676  19.102  1.00  0.00      A   CL
ATOM   4121  CT1 DCE A 344      41.111  21.319  19.293  1.00  0.00      A    C
ATOM   4122  HC2 DCE A 344      41.757  22.064  19.758  1.00  0.00      A    H
ATOM   4123  Cl1 DCE A 344      40.779  21.755  17.521  1.00  0.00      A   CL
ATOM   4124  HC3 DCE A 344      40.137  21.207  19.769  1.00  0.00      A    H
ATOM   4129  CT  DCE A 345      37.287  19.076  33.148  1.00  0.00      A    C
ATOM   4130  HC  DCE A 345      37.119  18.049  32.825  1.00  0.00      A    H
ATOM   4131  HC1 DCE A 345      36.369  19.557  32.810  1.00  0.00      A    H
ATOM   4132  Cl  DCE A 345      37.271  18.975  34.907  1.00  0.00      A   CL
ATOM   4133  CT1 DCE A 345      38.588  19.729  32.673  1.00  0.00      A    C
ATOM   4134  HC2 DCE A 345      39.434  19.192  33.101  1.00  0.00      A    H
ATOM   4135  Cl1 DCE A 345      38.803  19.612  30.894  1.00  0.00      A   CL
ATOM   4136  HC3 DCE A 345      38.581  20.772  32.992  1.00  0.00      A    H
ATOM   4141  CT  DCE A 346       7.978  17.435  28.262  1.00  0.00      A    C
ATOM   4142  HC  DCE A 346       8.454  17.321  27.288  1.00  0.00      A    H
ATOM   4143  HC1 DCE A 346       7.563  18.440  28.331  1.00  0.00      A    H
ATOM   4144  Cl  DCE A 346       6.674  16.302  28.598  1.00  0.00      A   CL
ATOM   4145  CT1 DCE A 346       9.005  17.207  29.347  1.00  0.00      A    C
ATOM   4146  HC2 DCE A 346       9.703  18.042  29.401  1.00  0.00      A    H
ATOM   4147  Cl1 DCE A 346       8.117  17.100  30.871  1.00  0.00      A   CL
ATOM   4148  HC3 DCE A 346       9.619  16.307  29.302  1.00  0.00      A    H
ATOM   4153  CT  DCE A 347      12.628  43.291  19.189  1.00  0.00      A    C
ATOM   4154  HC  DCE A 347      13.511  42.664  19.311  1.00  0.00      A    H
ATOM   4155  HC1 DCE A 347      11.727  42.803  19.562  1.00  0.00      A    H
ATOM   4156  Cl  DCE A 347      12.970  44.524  20.378  1.00  0.00      A   CL
ATOM   4157  CT1 DCE A 347      12.466  43.903  17.777  1.00  0.00      A    C
ATOM   4158  HC2 DCE A 347      11.766  44.739  17.785  1.00  0.00      A    H
ATOM   4159  Cl1 DCE A 347      14.031  44.562  17.269  1.00  0.00      A   CL
ATOM   4160  HC3 DCE A 347      12.131  43.176  17.037  1.00  0.00      A    H
ATOM   4165  CT  DCE A 348      32.119  42.031  49.619  1.00  0.00      A    C
ATOM   4166  HC  DCE A 348      32.370  42.284  48.589  1.00  0.00      A    H
ATOM   4167  HC1 DCE A 348      31.072  41.797  49.814  1.00  0.00      A    H
ATOM   4168  Cl  DCE A 348      33.099  40.560  49.841  1.00  0.00      A   CL
ATOM   4169  CT1 DCE A 348      32.484  43.176  50.525  1.00  0.00      A    C
ATOM   4170  HC2 DCE A 348      31.718  43.950  50.569  1.00  0.00      A    H
ATOM   4171  Cl1 DCE A 348      32.718  42.424  52.131  1.00  0.00      A   CL
ATOM   4172  HC3 DCE A 348      33.409  43.710  50.306  1.00  0.00      A    H
ATOM   4177  CT  DCE A 349       4.962  37.008  17.574  1.00  0.00      A    C
ATOM   4178  HC  DCE A 349       5.772  36.282  17.643  1.00  0.00      A    H
ATOM   4179  HC1 DCE A 349       4.952  37.366  16.544  1.00  0.00      A    H
ATOM   4180  Cl  DCE A 349       3.414  36.193  17.825  1.00  0.00      A   CL
ATOM   4181  CT1 DCE A 349       5.076  38.203  18.539  1.00  0.00      A    C
ATOM   4182  HC2 DCE A 349       4.393  39.023  18.316  1.00  0.00      A    H
ATOM   4183  Cl1 DCE A 349       4.824  37.586  20.257  1.00  0.00      A   CL
ATOM   4184  HC3 DCE A 349       6.018  38.744  18.452  1.00  0.00      A    H
ATOM   4189  CT  DCE A 350      15.574   4.171   5.100  1.00  0.00      A    C
ATOM   4190  HC  DCE A 350      14.670   3.722   5.513  1.00  0.00      A    H
ATOM   4191  HC1 DCE A 350      15.212   5.114   4.691  1.00  0.00      A    H
ATOM   4192  Cl  DCE A 350      16.993   4.476   6.222  1.00  0.00      A   CL
ATOM   4193  CT1 DCE A 350      15.916   3.244   4.016  1.00  0.00      A    C
ATOM   4194  HC2 DCE A 350      15.101   3.308   3.296  1.00  0.00      A    H
ATOM   4195  Cl1 DCE A 350      17.460   3.836   3.201  1.00  0.00      A   CL
ATOM   4196  HC3 DCE A 350      16.025   2.189   4.268  1.00  0.00      A    H
ATOM   4201  CT  DCE A 351      16.951  13.330  30.140  1.00  0.00      A    C
ATOM   4202  HC  DCE A 351      15.868  13.257  30.237  1.00  0.00      A    H
ATOM   4203  HC1 DCE A 351      17.158  14.397  30.223  1.00  0.00      A    H
ATOM   4204  Cl  DCE A 351      17.911  12.600  31.529  1.00  0.00      A   CL
ATOM   4205  CT1 DCE A 351      17.519  12.776  28.801  1.00  0.00      A    C
ATOM   4206  HC2 DCE A 351      18.598  12.933  28.804  1.00  0.00      A    H
ATOM   4207  Cl1 DCE A 351      17.280  11.006  28.770  1.00  0.00      A   CL
ATOM   4208  HC3 DCE A 351      17.156  13.239  27.883  1.00  0.00      A    H
ATOM   4213  CT  DCE A 352       4.382  50.869  40.215  1.00  0.00      A    C
ATOM   4214  HC  DCE A 352       5.223  51.229  40.807  1.00  0.00      A    H
ATOM   4215  HC1 DCE A 352       4.738  50.387  39.304  1.00  0.00      A    H
ATOM   4216  Cl  DCE A 352       3.435  49.633  41.057  1.00  0.00      A   CL
ATOM   4217  CT1 DCE A 352       3.590  52.104  39.854  1.00  0.00      A    C
ATOM   4218  HC2 DCE A 352       2.928  52.086  38.988  1.00  0.00      A    H
ATOM   4219  Cl1 DCE A 352       2.544  52.583  41.145  1.00  0.00      A   CL
ATOM   4220  HC3 DCE A 352       4.310  52.902  39.667  1.00  0.00      A    H
ATOM   4225  CT  DCE A 353       6.380  24.996  50.019  1.00  0.00      A    C
ATOM   4226  HC  DCE A 353       5.529  24.823  50.677  1.00  0.00      A    H
ATOM   4227  HC1 DCE A 353       6.136  24.547  49.057  1.00  0.00      A    H
ATOM   4228  Cl  DCE A 353       6.762  26.679  49.876  1.00  0.00      A   CL
ATOM   4229  CT1 DCE A 353       7.609  24.208  50.579  1.00  0.00      A    C
ATOM   4230  HC2 DCE A 353       7.750  23.207  50.172  1.00  0.00      A    H
ATOM   4231  Cl1 DCE A 353       9.071  25.164  50.209  1.00  0.00      A   CL
ATOM   4232  HC3 DCE A 353       7.495  24.110  51.659  1.00  0.00      A    H
ATOM   4237  CT  DCE A 354      17.594  18.063  45.639  1.00  0.00      A    C
ATOM   4238  HC  DCE A 354      18.495  18.150  45.030  1.00  0.00      A    H
ATOM   4239  HC1 DCE A 354      17.593  17.041  46.019  1.00  0.00      A    H
ATOM   4240  Cl  DCE A 354      17.702  19.165  47.013  1.00  0.00      A   CL
ATOM   4241  CT1 DCE A 354      16.277  18.238  44.832  1.00  0.00      A    C
ATOM   4242  HC2 DCE A 354      16.094  19.242  44.450  1.00  0.00      A    H
ATOM   4243  Cl1 DCE A 354      16.305  17.228  43.314  1.00  0.00      A   CL
ATOM   4244  HC3 DCE A 354      15.475  17.994  45.529  1.00  0.00      A    H
ATOM   4249  CT  DCE A 355      41.792  48.246  15.158  1.00  0.00      A    C
ATOM   4250  HC  DCE A 355      40.790  47.945  15.462  1.00  0.00      A    H
ATOM   4251  HC1 DCE A 355      41.843  48.508  14.101  1.00  0.00      A    H
ATOM   4252  Cl  DCE A 355      42.006  49.709  16.181  1.00  0.00      A   CL
ATOM   4253  CT1 DCE A 355      42.744  47.085  15.425  1.00  0.00      A    C
ATOM   4254  HC2 DCE A 355      43.012  46.957  16.474  1.00  0.00      A    H
ATOM   4255  Cl1 DCE A 355      42.024  45.566  14.737  1.00  0.00      A   CL
ATOM   4256  HC3 DCE A 355      43.712  47.242  14.947  1.00  0.00      A    H
ATOM   4261  CT  DCE A 356      49.038  21.829  45.067  1.00  0.00      A    C
ATOM   4262  HC  DCE A 356      48.569  21.768  44.085  1.00  0.00      A    H
ATOM   4263  HC1 DCE A 356      48.305  22.109  45.823  1.00  0.00      A    H
ATOM   4264  Cl  DCE A 356      49.560  20.215  45.544  1.00  0.00      A   CL
ATOM   4265  CT1 DCE A 356      50.231  22.829  45.116  1.00  0.00      A    C
ATOM   4266  HC2 DCE A 356      50.898  22.614  44.281  1.00  0.00      A    H
ATOM   4267  Cl1 DCE A 356      49.629  24.426  44.800  1.00  0.00      A   CL
ATOM   4268  HC3 DCE A 356      50.687  22.755  46.104  1.00  0.00      A    H
ATOM   4273  CT  DCE A 357      31.203  26.530  39.936  1.00  0.00      A    C
ATOM   4274  HC  DCE A 357      30.856  27.563  39.914  1.00  0.00      A    H
ATOM   4275  HC1 DCE A 357      30.391  25.842  39.701  1.00  0.00      A    H
ATOM   4276  Cl  DCE A 357      32.541  26.331  38.711  1.00  0.00      A   CL
ATOM   4277  CT1 DCE A 357      31.806  26.400  41.342  1.00  0.00      A    C
ATOM   4278  HC2 DCE A 357      31.218  26.799  42.168  1.00  0.00      A    H
ATOM   4279  Cl1 DCE A 357      32.110  24.662  41.663  1.00  0.00      A   CL
ATOM   4280  HC3 DCE A 357      32.821  26.799  41.334  1.00  0.00      A    H
ATOM   4285  CT  DCE A 358      -0.447  41.838  13.045  1.00  0.00      A    C
ATOM   4286  HC  DCE A 358      -1.476  41.480  13.044  1.00  0.00      A    H
ATOM   4287  HC1 DCE A 358      -0.579  42.888  13.305  1.00  0.00      A    H
ATOM   4288  Cl  DCE A 358       0.233  41.085  14.503  1.00  0.00      A   CL
ATOM   4289  CT1 DCE A 358       0.491  41.814  11.790  1.00  0.00      A    C
ATOM   4290  HC2 DCE A 358       0.080  41.597  10.804  1.00  0.00      A    H
ATOM   4291  Cl1 DCE A 358       1.463  43.208  11.606  1.00  0.00      A   CL
ATOM   4292  HC3 DCE A 358       1.294  41.087  11.912  1.00  0.00      A    H
ATOM   4297  CT  DCE A 359       0.649   3.989  33.658  1.00  0.00      A    C
ATOM   4298  HC  DCE A 359       0.452   4.253  34.697  1.00  0.00      A    H
ATOM   4299  HC1 DCE A 359      -0.021   3.152  33.465  1.00  0.00      A    H
ATOM   4300  Cl  DCE A 359      -0.002   5.276  32.608  1.00  0.00      A   CL
ATOM   4301  CT1 DCE A 359       2.138   3.747  33.510  1.00  0.00      A    C
ATOM   4302  HC2 DCE A 359       2.320   3.487  32.468  1.00  0.00      A    H
ATOM   4303  Cl1 DCE A 359       3.094   5.155  33.860  1.00  0.00      A   CL
ATOM   4304  HC3 DCE A 359       2.401   2.946  34.202  1.00  0.00      A    H
ATOM   4309  CT  DCE A 360      36.466  20.797  17.295  1.00  0.00      A    C
ATOM   4310  HC  DCE A 360      35.810  21.346  17.970  1.00  0.00      A    H
ATOM   4311  HC1 DCE A 360      37.108  21.442  16.695  1.00  0.00      A    H
ATOM   4312  Cl  DCE A 360      37.458  19.679  18.196  1.00  0.00      A   CL
ATOM   4313  CT1 DCE A 360      35.604  20.047  16.260  1.00  0.00      A    C
ATOM   4314  HC2 DCE A 360      34.844  19.431  16.741  1.00  0.00      A    H
ATOM   4315  Cl1 DCE A 360      34.717  21.216  15.282  1.00  0.00      A   CL
ATOM   4316  HC3 DCE A 360      36.198  19.480  15.543  1.00  0.00      A    H
ATOM   4321  CT  DCE A 361       6.818  49.732  10.154  1.00  0.00      A    C
ATOM   4322  HC  DCE A 361       7.200  50.664   9.739  1.00  0.00      A    H
ATOM   4323  HC1 DCE A 361       5.732  49.807  10.109  1.00  0.00      A    H
ATOM   4324  Cl  DCE A 361       7.324  48.329   9.225  1.00  0.00      A   CL
ATOM   4325  CT1 DCE A 361       7.242  49.465  11.585  1.00  0.00      A    C
ATOM   4326  HC2 DCE A 361       8.172  48.901  11.645  1.00  0.00      A    H
ATOM   4327  Cl1 DCE A 361       7.719  50.951  12.344  1.00  0.00      A   CL
ATOM   4328  HC3 DCE A 361       6.500  48.946  12.191  1.00  0.00      A    H
ATOM   4333  CT  DCE A 362      44.939   8.792  42.126  1.00  0.00      A    C
ATOM   4334  HC  DCE A 362      44.351   7.878  42.202  1.00  0.00      A    H
ATOM   4335  HC1 DCE A 362      45.264   8.966  41.100  1.00  0.00      A    H
ATOM   4336  Cl  DCE A 362      43.707  10.118  42.490  1.00  0.00      A   CL
ATOM   4337  CT1 DCE A 362      46.099   8.726  43.192  1.00  0.00      A    C
ATOM   4338  HC2 DCE A 362      46.927   8.314  42.616  1.00  0.00      A    H
ATOM   4339  Cl1 DCE A 362      46.669  10.354  43.599  1.00  0.00      A   CL
ATOM   4340  HC3 DCE A 362      45.876   8.083  44.044  1.00  0.00      A    H
ATOM   4345  CT  DCE A 363      17.579  19.492  39.857  1.00  0.00      A    C
ATOM   4346  HC  DCE A 363      17.000  20.263  39.350  1.00  0.00      A    H
ATOM   4347  HC1 DCE A 363      18.555  19.595  39.382  1.00  0.00      A    H
ATOM   4348  Cl  DCE A 363      17.733  19.928  41.566  1.00  0.00      A   CL
ATOM   4349  CT1 DCE A 363      16.941  18.086  39.668  1.00  0.00      A    C
ATOM   4350  HC2 DCE A 363      17.665  17.477  40.211  1.00  0.00      A    H
ATOM   4351  Cl1 DCE A 363      15.218  17.919  40.188  1.00  0.00      A   CL
ATOM   4352  HC3 DCE A 363      17.073  17.824  38.619  1.00  0.00      A    H
ATOM   4357  CT  DCE A 364      48.359   9.183  10.210  1.00  0.00      A    C
ATOM   4358  HC  DCE A 364      48.727   8.407  10.881  1.00  0.00      A    H
ATOM   4359  HC1 DCE A 364      47.274   9.093  10.156  1.00  0.00      A    H
ATOM   4360  Cl  DCE A 364      48.912  10.712  10.774  1.00  0.00      A   CL
ATOM   4361  CT1 DCE A 364      49.023   9.090   8.820  1.00  0.00      A    C
ATOM   4362  HC2 DCE A 364      50.098   9.178   8.973  1.00  0.00      A    H
ATOM   4363  Cl1 DCE A 364      48.544   7.515   8.096  1.00  0.00      A   CL
ATOM   4364  HC3 DCE A 364      48.633   9.917   8.227  1.00  0.00      A    H
ATOM   4369  CT  DCE A 365      15.748  16.129  13.425  1.00  0.00      A    C
ATOM   4370  HC  DCE A 365      15.588  16.409  12.384  1.00  0.00      A    H
ATOM   4371  HC1 DCE A 365      16.398  16.838  13.938  1.00  0.00      A    H
ATOM   4372  Cl  DCE A 365      14.212  16.005  14.219  1.00  0.00      A   CL
ATOM   4373  CT1 DCE A 365      16.323  14.702  13.353  1.00  0.00      A    C
ATOM   4374  HC2 DCE A 365      16.707  14.284  14.284  1.00  0.00      A    H
ATOM   4375  Cl1 DCE A 365      14.952  13.768  12.826  1.00  0.00      A   CL
ATOM   4376  HC3 DCE A 365      17.050  14.765  12.543  1.00  0.00      A    H
ATOM   4381  CT  DCE A 366      30.339  33.312  19.197  1.00  0.00      A    C
ATOM   4382  HC  DCE A 366      31.208  32.656  19.252  1.00  0.00      A    H
ATOM   4383  HC1 DCE A 366      29.709  33.079  18.339  1.00  0.00      A    H
ATOM   4384  Cl  DCE A 366      29.367  33.181  20.701  1.00  0.00      A   CL
ATOM   4385  CT1 DCE A 366      30.873  34.739  19.100  1.00  0.00      A    C
ATOM   4386  HC2 DCE A 366      30.038  35.439  19.099  1.00  0.00      A    H
ATOM   4387  Cl1 DCE A 366      31.979  35.092  20.532  1.00  0.00      A   CL
ATOM   4388  HC3 DCE A 366      31.297  35.026  18.138  1.00  0.00      A    H
ATOM   4393  CT  DCE A 367      12.971  20.166  13.936  1.00  0.00      A    C
ATOM   4394  HC  DCE A 367      12.480  20.491  13.018  1.00  0.00      A    H
ATOM   4395  HC1 DCE A 367      12.831  19.105  14.141  1.00  0.00      A    H
ATOM   4396  Cl  DCE A 367      14.750  20.100  13.770  1.00  0.00      A   CL
ATOM   4397  CT1 DCE A 367      12.682  21.083  15.113  1.00  0.00      A    C
ATOM   4398  HC2 DCE A 367      11.650  20.882  15.403  1.00  0.00      A    H
ATOM   4399  Cl1 DCE A 367      13.631  20.645  16.477  1.00  0.00      A   CL
ATOM   4400  HC3 DCE A 367      12.741  22.162  14.974  1.00  0.00      A    H
ATOM   4405  CT  DCE A 368      16.168   9.240   6.164  1.00  0.00      A    C
ATOM   4406  HC  DCE A 368      17.205   9.374   6.472  1.00  0.00      A    H
ATOM   4407  HC1 DCE A 368      16.059   9.550   5.125  1.00  0.00      A    H
ATOM   4408  Cl  DCE A 368      15.573   7.641   6.434  1.00  0.00      A   CL
ATOM   4409  CT1 DCE A 368      15.498  10.207   7.145  1.00  0.00      A    C
ATOM   4410  HC2 DCE A 368      14.415  10.090   7.101  1.00  0.00      A    H
ATOM   4411  Cl1 DCE A 368      15.911   9.909   8.814  1.00  0.00      A   CL
ATOM   4412  HC3 DCE A 368      15.772  11.221   6.853  1.00  0.00      A    H
ATOM   4417  CT  DCE A 369       9.672   7.639  51.387  1.00  0.00      A    C
ATOM   4418  HC  DCE A 369      10.060   8.655  51.465  1.00  0.00      A    H
ATOM   4419  HC1 DCE A 369      10.515   6.990  51.621  1.00  0.00      A    H
ATOM   4420  Cl  DCE A 369       8.155   7.475  52.256  1.00  0.00      A   CL
ATOM   4421  CT1 DCE A 369       9.419   7.559  49.936  1.00  0.00      A    C
ATOM   4422  HC2 DCE A 369      10.307   7.284  49.367  1.00  0.00      A    H
ATOM   4423  Cl1 DCE A 369       8.132   6.312  49.606  1.00  0.00      A   CL
ATOM   4424  HC3 DCE A 369       8.981   8.465  49.516  1.00  0.00      A    H
ATOM   4429  CT  DCE A 370      20.511  34.635  46.859  1.00  0.00      A    C
ATOM   4430  HC  DCE A 370      20.894  33.734  46.381  1.00  0.00      A    H
ATOM   4431  HC1 DCE A 370      20.593  35.457  46.148  1.00  0.00      A    H
ATOM   4432  Cl  DCE A 370      18.850  34.262  47.138  1.00  0.00      A   CL
ATOM   4433  CT1 DCE A 370      21.202  34.874  48.199  1.00  0.00      A    C
ATOM   4434  HC2 DCE A 370      20.782  35.736  48.718  1.00  0.00      A    H
ATOM   4435  Cl1 DCE A 370      20.860  33.565  49.354  1.00  0.00      A   CL
ATOM   4436  HC3 DCE A 370      22.290  34.875  48.136  1.00  0.00      A    H
ATOM   4441  CT  DCE A 371       8.932  28.656  23.119  1.00  0.00      A    C
ATOM   4442  HC  DCE A 371       8.239  27.815  23.131  1.00  0.00      A    H
ATOM   4443  HC1 DCE A 371       9.677  28.505  22.338  1.00  0.00      A    H
ATOM   4444  Cl  DCE A 371       8.245  30.287  22.886  1.00  0.00      A   CL
ATOM   4445  CT1 DCE A 371       9.642  28.649  24.498  1.00  0.00      A    C
ATOM   4446  HC2 DCE A 371       9.883  29.678  24.766  1.00  0.00      A    H
ATOM   4447  Cl1 DCE A 371       8.859  27.856  25.908  1.00  0.00      A   CL
ATOM   4448  HC3 DCE A 371      10.576  28.100  24.379  1.00  0.00      A    H
ATOM   4453  CT  DCE A 372      10.507  49.392  51.664  1.00  0.00      A    C
ATOM   4454  HC  DCE A 372      10.117  50.155  50.991  1.00  0.00      A    H
ATOM   4455  HC1 DCE A 372      11.512  49.788  51.521  1.00  0.00      A    H
ATOM   4456  Cl  DCE A 372       9.934  49.559  53.345  1.00  0.00      A   CL
ATOM   4457  CT1 DCE A 372      10.154  48.009  51.121  1.00  0.00      A    C
ATOM   4458  HC2 DCE A 372       9.102  47.723  51.085  1.00  0.00      A    H
ATOM   4459  Cl1 DCE A 372      10.781  47.912  49.435  1.00  0.00      A   CL
ATOM   4460  HC3 DCE A 372      10.687  47.297  51.751  1.00  0.00      A    H
ATOM   4465  CT  DCE A 373      17.744  12.953   4.776  1.00  0.00      A    C
ATOM   4466  HC  DCE A 373      17.293  12.573   5.692  1.00  0.00      A    H
ATOM   4467  HC1 DCE A 373      17.352  13.966   4.683  1.00  0.00      A    H
ATOM   4468  Cl  DCE A 373      19.513  12.953   5.070  1.00  0.00      A   CL
ATOM   4469  CT1 DCE A 373      17.501  12.103   3.480  1.00  0.00      A    C
ATOM   4470  HC2 DCE A 373      17.933  11.102   3.509  1.00  0.00      A    H
ATOM   4471  Cl1 DCE A 373      15.788  11.800   3.197  1.00  0.00      A   CL
ATOM   4472  HC3 DCE A 373      17.895  12.524   2.555  1.00  0.00      A    H
ATOM   4477  CT  DCE A 374      15.691  18.178  19.358  1.00  0.00      A    C
ATOM   4478  HC  DCE A 374      15.633  17.145  19.702  1.00  0.00      A    H
ATOM   4479  HC1 DCE A 374      14.696  18.618  19.422  1.00  0.00      A    H
ATOM   4480  Cl  DCE A 374      17.017  19.001  20.295  1.00  0.00      A   CL
ATOM   4481  CT1 DCE A 374      16.244  18.233  17.922  1.00  0.00      A    C
ATOM   4482  HC2 DCE A 374      16.184  19.146  17.330  1.00  0.00      A    H
ATOM   4483  Cl1 DCE A 374      17.892  17.528  17.832  1.00  0.00      A   CL
ATOM   4484  HC3 DCE A 374      15.675  17.515  17.331  1.00  0.00      A    H
ATOM   4489  CT  DCE A 375      17.549  51.285  27.972  1.00  0.00      A    C
ATOM   4490  HC  DCE A 375      18.373  51.902  28.330  1.00  0.00      A    H
ATOM   4491  HC1 DCE A 375      17.163  50.662  28.779  1.00  0.00      A    H
ATOM   4492  Cl  DCE A 375      16.196  52.275  27.505  1.00  0.00      A   CL
ATOM   4493  CT1 DCE A 375      18.086  50.542  26.759  1.00  0.00      A    C
ATOM   4494  HC2 DCE A 375      19.057  50.063  26.880  1.00  0.00      A    H
ATOM   4495  Cl1 DCE A 375      17.004  49.182  26.266  1.00  0.00      A   CL
ATOM   4496  HC3 DCE A 375      18.262  51.275  25.971  1.00  0.00      A    H
ATOM   4501  CT  DCE A 376      40.301  12.182  45.961  1.00  0.00      A    C
ATOM   4502  HC  DCE A 376      39.975  11.848  46.946  1.00  0.00      A    H
ATOM   4503  HC1 DCE A 376      39.521  12.821  45.548  1.00  0.00      A    H
ATOM   4504  Cl  DCE A 376      41.697  13.240  46.181  1.00  0.00      A   CL
ATOM   4505  CT1 DCE A 376      40.739  11.018  45.153  1.00  0.00      A    C
ATOM   4506  HC2 DCE A 376      41.440  10.348  45.651  1.00  0.00      A    H
ATOM   4507  Cl1 DCE A 376      39.314  10.066  44.693  1.00  0.00      A   CL
ATOM   4508  HC3 DCE A 376      41.188  11.441  44.254  1.00  0.00      A    H
ATOM   4513  CT  DCE A 377      49.083  30.762  37.957  1.00  0.00      A    C
ATOM   4514  HC  DCE A 377      48.486  29.885  38.208  1.00  0.00      A    H
ATOM   4515  HC1 DCE A 377      48.372  31.434  37.476  1.00  0.00      A    H
ATOM   4516  Cl  DCE A 377      49.616  31.375  39.441  1.00  0.00      A   CL
ATOM   4517  CT1 DCE A 377      50.216  30.275  37.063  1.00  0.00      A    C
ATOM   4518  HC2 DCE A 377      50.918  31.069  36.808  1.00  0.00      A    H
ATOM   4519  Cl1 DCE A 377      50.799  28.815  37.890  1.00  0.00      A   CL
ATOM   4520  HC3 DCE A 377      49.763  29.816  36.184  1.00  0.00      A    H
ATOM   4525  CT  DCE A 378      21.067  44.950  18.855  1.00  0.00      A    C
ATOM   4526  HC  DCE A 378      20.918  45.808  19.511  1.00  0.00      A    H
ATOM   4527  HC1 DCE A 378      22.121  44.753  18.663  1.00  0.00      A    H
ATOM   4528  Cl  DCE A 378      20.304  43.674  19.673  1.00  0.00      A   CL
ATOM   4529  CT1 DCE A 378      20.400  45.192  17.506  1.00  0.00      A    C
ATOM   4530  HC2 DCE A 378      19.320  45.102  17.623  1.00  0.00      A    H
ATOM   4531  Cl1 DCE A 378      21.072  46.617  16.714  1.00  0.00      A   CL
ATOM   4532  HC3 DCE A 378      20.696  44.329  16.909  1.00  0.00      A    H
ATOM   4537  CT  DCE A 379      34.204   0.600  43.205  1.00  0.00      A    C
ATOM   4538  HC  DCE A 379      35.232   0.317  43.433  1.00  0.00      A    H
ATOM   4539  HC1 DCE A 379      33.670  -0.348  43.140  1.00  0.00      A    H
ATOM   4540  Cl  DCE A 379      33.679   1.643  44.598  1.00  0.00      A   CL
ATOM   4541  CT1 DCE A 379      34.172   1.410  41.888  1.00  0.00      A    C
ATOM   4542  HC2 DCE A 379      33.346   2.112  41.783  1.00  0.00      A    H
ATOM   4543  Cl1 DCE A 379      35.655   2.384  41.557  1.00  0.00      A   CL
ATOM   4544  HC3 DCE A 379      34.030   0.737  41.043  1.00  0.00      A    H
ATOM   4549  CT  DCE A 380      16.810  51.715  32.444  1.00  0.00      A    C
ATOM   4550  HC  DCE A 380      17.072  51.206  33.372  1.00  0.00      A    H
ATOM   4551  HC1 DCE A 380      16.376  52.697  32.631  1.00  0.00      A    H
ATOM   4552  Cl  DCE A 380      18.417  52.090  31.731  1.00  0.00      A   CL
ATOM   4553  CT1 DCE A 380      15.864  50.938  31.519  1.00  0.00      A    C
ATOM   4554  HC2 DCE A 380      16.281  49.990  31.178  1.00  0.00      A    H
ATOM   4555  Cl1 DCE A 380      14.315  50.701  32.336  1.00  0.00      A   CL
ATOM   4556  HC3 DCE A 380      15.731  51.490  30.589  1.00  0.00      A    H
ATOM   4561  CT  DCE A 381       3.946  39.435  36.747  1.00  0.00      A    C
ATOM   4562  HC  DCE A 381       4.655  40.119  36.281  1.00  0.00      A    H
ATOM   4563  HC1 DCE A 381       4.339  38.421  36.677  1.00  0.00      A    H
ATOM   4564  Cl  DCE A 381       3.692  39.899  38.431  1.00  0.00      A   CL
ATOM   4565  CT1 DCE A 381       2.769  39.557  35.815  1.00  0.00      A    C
ATOM   4566  HC2 DCE A 381       2.295  40.524  35.647  1.00  0.00      A    H
ATOM   4567  Cl1 DCE A 381       3.223  38.879  34.192  1.00  0.00      A   CL
ATOM   4568  HC3 DCE A 381       2.006  38.830  36.095  1.00  0.00      A    H
ATOM   4573  CT  DCE A 382      37.015  22.581  30.300  1.00  0.00      A    C
ATOM   4574  HC  DCE A 382      36.959  22.808  31.365  1.00  0.00      A    H
ATOM   4575  HC1 DCE A 382      37.766  21.803  30.160  1.00  0.00      A    H
ATOM   4576  Cl  DCE A 382      35.323  21.921  29.960  1.00  0.00      A   CL
ATOM   4577  CT1 DCE A 382      37.172  23.805  29.436  1.00  0.00      A    C
ATOM   4578  HC2 DCE A 382      36.850  24.746  29.881  1.00  0.00      A    H
ATOM   4579  Cl1 DCE A 382      38.900  24.083  29.074  1.00  0.00      A   CL
ATOM   4580  HC3 DCE A 382      36.633  23.633  28.504  1.00  0.00      A    H
ATOM   4585  CT  DCE A 383      11.868  23.372  43.125  1.00  0.00      A    C
ATOM   4586  HC  DCE A 383      12.404  23.028  42.241  1.00  0.00      A    H
ATOM   4587  HC1 DCE A 383      12.446  23.026  43.982  1.00  0.00      A    H
ATOM   4588  Cl  DCE A 383      11.864  25.129  43.325  1.00  0.00      A   CL
ATOM   4589  CT1 DCE A 383      10.480  22.827  43.258  1.00  0.00      A    C
ATOM   4590  HC2 DCE A 383       9.751  23.321  42.614  1.00  0.00      A    H
ATOM   4591  Cl1 DCE A 383      10.480  21.051  43.164  1.00  0.00      A   CL
ATOM   4592  HC3 DCE A 383      10.159  23.133  44.254  1.00  0.00      A    H
ATOM   4597  CT  DCE A 384      38.891  29.856  44.911  1.00  0.00      A    C
ATOM   4598  HC  DCE A 384      39.396  29.153  45.574  1.00  0.00      A    H
ATOM   4599  HC1 DCE A 384      39.012  29.556  43.870  1.00  0.00      A    H
ATOM   4600  Cl  DCE A 384      37.186  29.835  45.477  1.00  0.00      A   CL
ATOM   4601  CT1 DCE A 384      39.378  31.248  45.080  1.00  0.00      A    C
ATOM   4602  HC2 DCE A 384      39.453  31.504  46.136  1.00  0.00      A    H
ATOM   4603  Cl1 DCE A 384      40.979  31.556  44.394  1.00  0.00      A   CL
ATOM   4604  HC3 DCE A 384      38.633  31.853  44.563  1.00  0.00      A    H
ATOM   4609  CT  DCE A 385      39.687  36.904  41.594  1.00  0.00      A    C
ATOM   4610  HC  DCE A 385      38.638  36.678  41.400  1.00  0.00      A    H
ATOM   4611  HC1 DCE A 385      39.701  37.727  42.309  1.00  0.00      A    H
ATOM   4612  Cl  DCE A 385      40.424  35.497  42.356  1.00  0.00      A   CL
ATOM   4613  CT1 DCE A 385      40.460  37.166  40.294  1.00  0.00      A    C
ATOM   4614  HC2 DCE A 385      40.652  38.226  40.131  1.00  0.00      A    H
ATOM   4615  Cl1 DCE A 385      41.998  36.227  40.435  1.00  0.00      A   CL
ATOM   4616  HC3 DCE A 385      39.914  36.875  39.396  1.00  0.00      A    H
ATOM   4621  CT  DCE A 386      13.252   0.182  28.642  1.00  0.00      A    C
ATOM   4622  HC  DCE A 386      13.852  -0.522  29.219  1.00  0.00      A    H
ATOM   4623  HC1 DCE A 386      13.692   0.520  27.704  1.00  0.00      A    H
ATOM   4624  Cl  DCE A 386      11.858  -0.657  27.865  1.00  0.00      A   CL
ATOM   4625  CT1 DCE A 386      12.881   1.412  29.516  1.00  0.00      A    C
ATOM   4626  HC2 DCE A 386      11.941   1.188  30.020  1.00  0.00      A    H
ATOM   4627  Cl1 DCE A 386      14.179   2.131  30.443  1.00  0.00      A   CL
ATOM   4628  HC3 DCE A 386      12.528   2.294  28.981  1.00  0.00      A    H
ATOM   4633  CT  DCE A 387      37.984   4.981  51.837  1.00  0.00      A    C
ATOM   4634  HC  DCE A 387      38.052   3.963  52.220  1.00  0.00      A    H
ATOM   4635  HC1 DCE A 387      37.484   5.648  52.539  1.00  0.00      A    H
ATOM   4636  Cl  DCE A 387      39.650   5.364  51.377  1.00  0.00      A   CL
ATOM   4637  CT1 DCE A 387      37.162   4.988  50.628  1.00  0.00      A    C
ATOM   4638  HC2 DCE A 387      37.387   5.894  50.066  1.00  0.00      A    H
ATOM   4639  Cl1 DCE A 387      37.536   3.510  49.602  1.00  0.00      A   CL
ATOM   4640  HC3 DCE A 387      36.084   4.999  50.793  1.00  0.00      A    H
ATOM   4645  CT  DCE A 388      39.860  35.221  15.446  1.00  0.00      A    C
ATOM   4646  HC  DCE A 388      39.396  34.269  15.190  1.00  0.00      A    H
ATOM   4647  HC1 DCE A 388      39.392  36.115  15.034  1.00  0.00      A    H
ATOM   4648  Cl  DCE A 388      39.903  35.129  17.283  1.00  0.00      A   CL
ATOM   4649  CT1 DCE A 388      41.269  35.208  14.927  1.00  0.00      A    C
ATOM   4650  HC2 DCE A 388      41.640  34.276  15.354  1.00  0.00      A    H
ATOM   4651  Cl1 DCE A 388      41.271  35.185  13.122  1.00  0.00      A   CL
ATOM   4652  HC3 DCE A 388      41.821  36.066  15.310  1.00  0.00      A    H
ATOM   4657  CT  DCE A 389       2.241  42.607  18.214  1.00  0.00      A    C
ATOM   4658  HC  DCE A 389       2.863  42.548  17.321  1.00  0.00      A    H
ATOM   4659  HC1 DCE A 389       1.814  43.610  18.212  1.00  0.00      A    H
ATOM   4660  Cl  DCE A 389       0.873  41.444  18.210  1.00  0.00      A   CL
ATOM   4661  CT1 DCE A 389       3.121  42.383  19.509  1.00  0.00      A    C
ATOM   4662  HC2 DCE A 389       3.252  41.326  19.738  1.00  0.00      A    H
ATOM   4663  Cl1 DCE A 389       4.675  43.109  19.309  1.00  0.00      A   CL
ATOM   4664  HC3 DCE A 389       2.655  42.936  20.325  1.00  0.00      A    H
ATOM   4669  CT  DCE A 390      30.288   9.346  46.986  1.00  0.00      A    C
ATOM   4670  HC  DCE A 390      29.952   9.784  46.046  1.00  0.00      A    H
ATOM   4671  HC1 DCE A 390      30.085   9.926  47.886  1.00  0.00      A    H
ATOM   4672  Cl  DCE A 390      29.620   7.753  47.150  1.00  0.00      A   CL
ATOM   4673  CT1 DCE A 390      31.791   9.413  47.045  1.00  0.00      A    C
ATOM   4674  HC2 DCE A 390      32.228   8.602  46.463  1.00  0.00      A    H
ATOM   4675  Cl1 DCE A 390      32.166  11.066  46.508  1.00  0.00      A   CL
ATOM   4676  HC3 DCE A 390      32.028   9.255  48.097  1.00  0.00      A    H
ATOM   4681  CT  DCE A 391      31.614  15.062  32.809  1.00  0.00      A    C
ATOM   4682  HC  DCE A 391      32.278  14.555  32.110  1.00  0.00      A    H
ATOM   4683  HC1 DCE A 391      31.974  16.046  33.109  1.00  0.00      A    H
ATOM   4684  Cl  DCE A 391      29.876  15.128  32.329  1.00  0.00      A   CL
ATOM   4685  CT1 DCE A 391      31.602  14.091  33.965  1.00  0.00      A    C
ATOM   4686  HC2 DCE A 391      31.280  14.476  34.932  1.00  0.00      A    H
ATOM   4687  Cl1 DCE A 391      30.517  12.748  33.491  1.00  0.00      A   CL
ATOM   4688  HC3 DCE A 391      32.585  13.635  34.089  1.00  0.00      A    H
ATOM   4693  CT  DCE A 392      13.416  25.806   7.374  1.00  0.00      A    C
ATOM   4694  HC  DCE A 392      14.077  26.618   7.072  1.00  0.00      A    H
ATOM   4695  HC1 DCE A 392      13.985  24.891   7.206  1.00  0.00      A    H
ATOM   4696  Cl  DCE A 392      12.820  26.043   9.006  1.00  0.00      A   CL
ATOM   4697  CT1 DCE A 392      12.221  25.736   6.355  1.00  0.00      A    C
ATOM   4698  HC2 DCE A 392      11.543  24.921   6.607  1.00  0.00      A    H
ATOM   4699  Cl1 DCE A 392      11.278  27.201   6.649  1.00  0.00      A   CL
ATOM   4700  HC3 DCE A 392      12.607  25.763   5.336  1.00  0.00      A    H
ATOM   4705  CT  DCE A 393       7.893   3.292  38.823  1.00  0.00      A    C
ATOM   4706  HC  DCE A 393       8.280   3.865  37.980  1.00  0.00      A    H
ATOM   4707  HC1 DCE A 393       7.794   4.040  39.610  1.00  0.00      A    H
ATOM   4708  Cl  DCE A 393       6.359   2.506  38.492  1.00  0.00      A   CL
ATOM   4709  CT1 DCE A 393       8.909   2.303  39.490  1.00  0.00      A    C
ATOM   4710  HC2 DCE A 393       9.872   2.748  39.742  1.00  0.00      A    H
ATOM   4711  Cl1 DCE A 393       8.208   1.779  41.159  1.00  0.00      A   CL
ATOM   4712  HC3 DCE A 393       9.073   1.341  39.004  1.00  0.00      A    H
ATOM   4717  CT  DCE A 394      34.213  28.023  44.067  1.00  0.00      A    C
ATOM   4718  HC  DCE A 394      33.178  28.242  43.803  1.00  0.00      A    H
ATOM   4719  HC1 DCE A 394      34.538  28.589  44.941  1.00  0.00      A    H
ATOM   4720  Cl  DCE A 394      34.453  26.212  44.216  1.00  0.00      A   CL
ATOM   4721  CT1 DCE A 394      35.213  28.562  43.021  1.00  0.00      A    C
ATOM   4722  HC2 DCE A 394      35.403  27.944  42.143  1.00  0.00      A    H
ATOM   4723  Cl1 DCE A 394      34.913  30.264  42.494  1.00  0.00      A   CL
ATOM   4724  HC3 DCE A 394      36.159  28.670  43.552  1.00  0.00      A    H
ATOM   4729  CT  DCE A 395      12.509  18.029   9.867  1.00  0.00      A    C
ATOM   4730  HC  DCE A 395      13.415  17.817   9.299  1.00  0.00      A    H
ATOM   4731  HC1 DCE A 395      12.197  17.320  10.634  1.00  0.00      A    H
ATOM   4732  Cl  DCE A 395      13.116  19.360  10.872  1.00  0.00      A   CL
ATOM   4733  CT1 DCE A 395      11.343  18.380   8.960  1.00  0.00      A    C
ATOM   4734  HC2 DCE A 395      11.112  17.644   8.190  1.00  0.00      A    H
ATOM   4735  Cl1 DCE A 395       9.816  18.545   9.840  1.00  0.00      A   CL
ATOM   4736  HC3 DCE A 395      11.509  19.338   8.467  1.00  0.00      A    H
ATOM   4741  CT  DCE A 396      21.911  18.025  22.382  1.00  0.00      A    C
ATOM   4742  HC  DCE A 396      21.710  17.717  21.356  1.00  0.00      A    H
ATOM   4743  HC1 DCE A 396      21.908  19.097  22.582  1.00  0.00      A    H
ATOM   4744  Cl  DCE A 396      20.530  17.279  23.284  1.00  0.00      A   CL
ATOM   4745  CT1 DCE A 396      23.130  17.414  22.965  1.00  0.00      A    C
ATOM   4746  HC2 DCE A 396      23.215  17.705  24.012  1.00  0.00      A    H
ATOM   4747  Cl1 DCE A 396      23.117  15.639  22.838  1.00  0.00      A   CL
ATOM   4748  HC3 DCE A 396      24.037  17.777  22.481  1.00  0.00      A    H
ATOM   4753  CT  DCE A 397       1.737  50.417  24.740  1.00  0.00      A    C
ATOM   4754  HC  DCE A 397       1.185  51.331  24.958  1.00  0.00      A    H
ATOM   4755  HC1 DCE A 397       2.023  49.871  25.639  1.00  0.00      A    H
ATOM   4756  Cl  DCE A 397       0.598  49.384  23.804  1.00  0.00      A   CL
ATOM   4757  CT1 DCE A 397       2.963  50.641  23.870  1.00  0.00      A    C
ATOM   4758  HC2 DCE A 397       2.489  50.968  22.944  1.00  0.00      A    H
ATOM   4759  Cl1 DCE A 397       3.943  52.015  24.458  1.00  0.00      A   CL
ATOM   4760  HC3 DCE A 397       3.541  49.717  23.842  1.00  0.00      A    H
ATOM   4765  CT  DCE A 398      18.096   1.752   8.663  1.00  0.00      A    C
ATOM   4766  HC  DCE A 398      18.037   0.788   9.169  1.00  0.00      A    H
ATOM   4767  HC1 DCE A 398      17.087   2.065   8.394  1.00  0.00      A    H
ATOM   4768  Cl  DCE A 398      18.960   2.980   9.623  1.00  0.00      A   CL
ATOM   4769  CT1 DCE A 398      18.939   1.326   7.514  1.00  0.00      A    C
ATOM   4770  HC2 DCE A 398      19.323   2.097   6.846  1.00  0.00      A    H
ATOM   4771  Cl1 DCE A 398      20.384   0.553   8.197  1.00  0.00      A   CL
ATOM   4772  HC3 DCE A 398      18.336   0.633   6.928  1.00  0.00      A    H
ATOM   4777  CT  DCE A 399      43.889  23.164  22.063  1.00  0.00      A    C
ATOM   4778  HC  DCE A 399      44.745  22.900  22.684  1.00  0.00      A    H
ATOM   4779  HC1 DCE A 399      43.809  24.250  22.039  1.00  0.00      A    H
ATOM   4780  Cl  DCE A 399      44.158  22.494  20.464  1.00  0.00      A   CL
ATOM   4781  CT1 DCE A 399      42.620  22.615  22.627  1.00  0.00      A    C
ATOM   4782  HC2 DCE A 399      42.631  21.571  22.939  1.00  0.00      A    H
ATOM   4783  Cl1 DCE A 399      42.127  23.619  24.031  1.00  0.00      A   CL
ATOM   4784  HC3 DCE A 399      41.840  22.850  21.902  1.00  0.00      A    H
ATOM   4789  CT  DCE A 400      47.571   8.844  48.040  1.00  0.00      A    C
ATOM   4790  HC  DCE A 400      47.120   9.829  47.925  1.00  0.00      A    H
ATOM   4791  HC1 DCE A 400      48.418   8.985  48.712  1.00  0.00      A    H
ATOM   4792  Cl  DCE A 400      46.322   8.025  48.878  1.00  0.00      A   CL
ATOM   4793  CT1 DCE A 400      47.905   8.120  46.764  1.00  0.00      A    C
ATOM   4794  HC2 DCE A 400      47.002   8.029  46.160  1.00  0.00      A    H
ATOM   4795  Cl1 DCE A 400      49.267   8.803  45.842  1.00  0.00      A   CL
ATOM   4796  HC3 DCE A 400      48.152   7.076  46.955  1.00  0.00      A    H
ATOM   4801  CT  DCE A 401      43.483  36.356  30.479  1.00  0.00      A    C
ATOM   4802  HC  DCE A 401      43.252  35.292  30.445  1.00  0.00      A    H
ATOM   4803  HC1 DCE A 401      43.948  36.769  29.583  1.00  0.00      A    H
ATOM   4804  Cl  DCE A 401      41.903  37.225  30.712  1.00  0.00      A   CL
ATOM   4805  CT1 DCE A 401      44.368  36.579  31.786  1.00  0.00      A    C
ATOM   4806  HC2 DCE A 401      44.423  37.649  31.987  1.00  0.00      A    H
ATOM   4807  Cl1 DCE A 401      43.371  35.915  33.169  1.00  0.00      A   CL
ATOM   4808  HC3 DCE A 401      45.380  36.184  31.709  1.00  0.00      A    H
ATOM   4813  CT  DCE A 402      44.936  11.092   1.563  1.00  0.00      A    C
ATOM   4814  HC  DCE A 402      45.604  11.862   1.946  1.00  0.00      A    H
ATOM   4815  HC1 DCE A 402      44.000  11.618   1.373  1.00  0.00      A    H
ATOM   4816  Cl  DCE A 402      45.538  10.682  -0.049  1.00  0.00      A   CL
ATOM   4817  CT1 DCE A 402      44.555   9.785   2.295  1.00  0.00      A    C
ATOM   4818  HC2 DCE A 402      45.195   8.959   1.987  1.00  0.00      A    H
ATOM   4819  Cl1 DCE A 402      44.678  10.022   4.094  1.00  0.00      A   CL
ATOM   4820  HC3 DCE A 402      43.557   9.366   2.160  1.00  0.00      A    H
ATOM   4825  CT  DCE A 403      14.920   8.865  36.397  1.00  0.00      A    C
ATOM   4826  HC  DCE A 403      14.727   9.662  35.679  1.00  0.00      A    H
ATOM   4827  HC1 DCE A 403      15.553   8.070  36.003  1.00  0.00      A    H
ATOM   4828  Cl  DCE A 403      15.558   9.589  37.889  1.00  0.00      A   CL
ATOM   4829  CT1 DCE A 403      13.566   8.284  36.668  1.00  0.00      A    C
ATOM   4830  HC2 DCE A 403      12.990   8.998  37.257  1.00  0.00      A    H
ATOM   4831  Cl1 DCE A 403      12.706   7.817  35.234  1.00  0.00      A   CL
ATOM   4832  HC3 DCE A 403      13.716   7.378  37.255  1.00  0.00      A    H
ATOM   4837  CT  DCE A 404      19.324  43.429  10.983  1.00  0.00      A    C
ATOM   4838  HC  DCE A 404      19.337  44.438  10.571  1.00  0.00      A    H
ATOM   4839  HC1 DCE A 404      20.343  43.089  11.165  1.00  0.00      A    H
ATOM   4840  Cl  DCE A 404      18.521  43.441  12.558  1.00  0.00      A   CL
ATOM   4841  CT1 DCE A 404      18.523  42.444  10.121  1.00  0.00      A    C
ATOM   4842  HC2 DCE A 404      18.365  41.511  10.663  1.00  0.00      A    H
ATOM   4843  Cl1 DCE A 404      16.936  43.088   9.625  1.00  0.00      A   CL
ATOM   4844  HC3 DCE A 404      19.152  42.121   9.291  1.00  0.00      A    H
ATOM   4849  CT  DCE A 405      38.648  46.486  43.346  1.00  0.00      A    C
ATOM   4850  HC  DCE A 405      37.624  46.764  43.598  1.00  0.00      A    H
ATOM   4851  HC1 DCE A 405      39.129  46.299  44.306  1.00  0.00      A    H
ATOM   4852  Cl  DCE A 405      38.605  45.006  42.432  1.00  0.00      A   CL
ATOM   4853  CT1 DCE A 405      39.409  47.584  42.550  1.00  0.00      A    C
ATOM   4854  HC2 DCE A 405      39.021  47.858  41.569  1.00  0.00      A    H
ATOM   4855  Cl1 DCE A 405      39.433  49.041  43.668  1.00  0.00      A   CL
ATOM   4856  HC3 DCE A 405      40.421  47.183  42.497  1.00  0.00      A    H
ATOM   4861  CT  DCE A 406      43.694  14.254   5.226  1.00  0.00      A    C
ATOM   4862  HC  DCE A 406      44.120  15.211   4.925  1.00  0.00      A    H
ATOM   4863  HC1 DCE A 406      42.824  14.524   5.824  1.00  0.00      A    H
ATOM   4864  Cl  DCE A 406      43.100  13.440   3.805  1.00  0.00      A   CL
ATOM   4865  CT1 DCE A 406      44.577  13.284   6.048  1.00  0.00      A    C
ATOM   4866  HC2 DCE A 406      45.473  13.009   5.491  1.00  0.00      A    H
ATOM   4867  Cl1 DCE A 406      45.215  14.232   7.469  1.00  0.00      A   CL
ATOM   4868  HC3 DCE A 406      44.040  12.447   6.493  1.00  0.00      A    H
ATOM   4873  CT  DCE A 407       5.571  11.861  37.822  1.00  0.00      A    C
ATOM   4874  HC  DCE A 407       4.815  11.106  38.038  1.00  0.00      A    H
ATOM   4875  HC1 DCE A 407       5.127  12.856  37.842  1.00  0.00      A    H
ATOM   4876  Cl  DCE A 407       6.855  11.786  39.129  1.00  0.00      A   CL
ATOM   4877  CT1 DCE A 407       6.270  11.566  36.470  1.00  0.00      A    C
ATOM   4878  HC2 DCE A 407       7.145  12.194  36.305  1.00  0.00      A    H
ATOM   4879  Cl1 DCE A 407       6.971   9.961  36.517  1.00  0.00      A   CL
ATOM   4880  HC3 DCE A 407       5.658  11.755  35.588  1.00  0.00      A    H
ATOM   4885  CT  DCE A 408      27.568  43.120  28.436  1.00  0.00      A    C
ATOM   4886  HC  DCE A 408      26.856  42.441  28.905  1.00  0.00      A    H
ATOM   4887  HC1 DCE A 408      27.148  44.108  28.623  1.00  0.00      A    H
ATOM   4888  Cl  DCE A 408      29.256  42.843  28.964  1.00  0.00      A   CL
ATOM   4889  CT1 DCE A 408      27.461  43.179  26.953  1.00  0.00      A    C
ATOM   4890  HC2 DCE A 408      27.829  42.218  26.594  1.00  0.00      A    H
ATOM   4891  Cl1 DCE A 408      25.820  43.496  26.395  1.00  0.00      A   CL
ATOM   4892  HC3 DCE A 408      28.144  43.928  26.554  1.00  0.00      A    H
ATOM   4897  CT  DCE A 409      18.821  26.116  24.711  1.00  0.00      A    C
ATOM   4898  HC  DCE A 409      19.181  25.234  24.182  1.00  0.00      A    H
ATOM   4899  HC1 DCE A 409      17.764  25.879  24.838  1.00  0.00      A    H
ATOM   4900  Cl  DCE A 409      19.613  26.341  26.328  1.00  0.00      A   CL
ATOM   4901  CT1 DCE A 409      18.942  27.334  23.777  1.00  0.00      A    C
ATOM   4902  HC2 DCE A 409      18.402  28.224  24.100  1.00  0.00      A    H
ATOM   4903  Cl1 DCE A 409      20.643  27.770  23.579  1.00  0.00      A   CL
ATOM   4904  HC3 DCE A 409      18.652  27.096  22.753  1.00  0.00      A    H
ATOM   4909  CT  DCE A 410      23.689  45.775  49.356  1.00  0.00      A    C
ATOM   4910  HC  DCE A 410      22.878  46.495  49.241  1.00  0.00      A    H
ATOM   4911  HC1 DCE A 410      24.029  45.722  48.322  1.00  0.00      A    H
ATOM   4912  Cl  DCE A 410      24.944  46.580  50.323  1.00  0.00      A   CL
ATOM   4913  CT1 DCE A 410      23.327  44.496  50.022  1.00  0.00      A    C
ATOM   4914  HC2 DCE A 410      23.129  44.573  51.092  1.00  0.00      A    H
ATOM   4915  Cl1 DCE A 410      21.787  44.026  49.222  1.00  0.00      A   CL
ATOM   4916  HC3 DCE A 410      24.019  43.679  49.821  1.00  0.00      A    H
ATOM   4921  CT  DCE A 411      18.174  48.463   1.129  1.00  0.00      A    C
ATOM   4922  HC  DCE A 411      17.960  47.397   1.061  1.00  0.00      A    H
ATOM   4923  HC1 DCE A 411      19.149  48.656   1.576  1.00  0.00      A    H
ATOM   4924  Cl  DCE A 411      18.147  49.021  -0.639  1.00  0.00      A   CL
ATOM   4925  CT1 DCE A 411      17.129  49.065   2.070  1.00  0.00      A    C
ATOM   4926  HC2 DCE A 411      17.051  50.144   1.940  1.00  0.00      A    H
ATOM   4927  Cl1 DCE A 411      15.503  48.280   1.749  1.00  0.00      A   CL
ATOM   4928  HC3 DCE A 411      17.457  48.818   3.080  1.00  0.00      A    H
ATOM   4933  CT  DCE A 412      49.759  46.699  20.139  1.00  0.00      A    C
ATOM   4934  HC  DCE A 412      48.815  46.167  20.261  1.00  0.00      A    H
ATOM   4935  HC1 DCE A 412      49.526  47.641  19.642  1.00  0.00      A    H
ATOM   4936  Cl  DCE A 412      50.541  46.907  21.684  1.00  0.00      A   CL
ATOM   4937  CT1 DCE A 412      50.618  45.675  19.360  1.00  0.00      A    C
ATOM   4938  HC2 DCE A 412      51.624  45.962  19.052  1.00  0.00      A    H
ATOM   4939  Cl1 DCE A 412      50.815  44.174  20.288  1.00  0.00      A   CL
ATOM   4940  HC3 DCE A 412      50.342  45.333  18.362  1.00  0.00      A    H
ATOM   4945  CT  DCE A 413      29.172  10.849  29.219  1.00  0.00      A    C
ATOM   4946  HC  DCE A 413      28.878  10.979  28.177  1.00  0.00      A    H
ATOM   4947  HC1 DCE A 413      29.603  11.720  29.712  1.00  0.00      A    H
ATOM   4948  Cl  DCE A 413      27.728  10.427  30.189  1.00  0.00      A   CL
ATOM   4949  CT1 DCE A 413      30.181   9.668  29.133  1.00  0.00      A    C
ATOM   4950  HC2 DCE A 413      30.533   9.486  28.117  1.00  0.00      A    H
ATOM   4951  Cl1 DCE A 413      31.519  10.067  30.196  1.00  0.00      A   CL
ATOM   4952  HC3 DCE A 413      29.687   8.811  29.591  1.00  0.00      A    H
ATOM   4957  CT  DCE A 414      47.540  46.003  13.138  1.00  0.00      A    C
ATOM   4958  HC  DCE A 414      47.665  46.937  13.687  1.00  0.00      A    H
ATOM   4959  HC1 DCE A 414      47.643  46.064  12.055  1.00  0.00      A    H
ATOM   4960  Cl  DCE A 414      48.872  44.995  13.827  1.00  0.00      A   CL
ATOM   4961  CT1 DCE A 414      46.138  45.506  13.548  1.00  0.00      A    C
ATOM   4962  HC2 DCE A 414      45.953  44.489  13.201  1.00  0.00      A    H
ATOM   4963  Cl1 DCE A 414      45.911  45.696  15.334  1.00  0.00      A   CL
ATOM   4964  HC3 DCE A 414      45.539  46.229  12.994  1.00  0.00      A    H
ATOM   4969  CT  DCE A 415       9.248  31.007   7.012  1.00  0.00      A    C
ATOM   4970  HC  DCE A 415       9.692  30.021   6.879  1.00  0.00      A    H
ATOM   4971  HC1 DCE A 415       9.652  31.698   6.273  1.00  0.00      A    H
ATOM   4972  Cl  DCE A 415       7.511  30.790   6.847  1.00  0.00      A   CL
ATOM   4973  CT1 DCE A 415       9.587  31.479   8.368  1.00  0.00      A    C
ATOM   4974  HC2 DCE A 415       9.318  30.758   9.140  1.00  0.00      A    H
ATOM   4975  Cl1 DCE A 415      11.360  31.830   8.414  1.00  0.00      A   CL
ATOM   4976  HC3 DCE A 415       9.230  32.498   8.517  1.00  0.00      A    H
ATOM   4981  CT  DCE A 416      46.809  15.344  39.257  1.00  0.00      A    C
ATOM   4982  HC  DCE A 416      46.262  14.536  39.744  1.00  0.00      A    H
ATOM   4983  HC1 DCE A 416      47.557  15.773  39.924  1.00  0.00      A    H
ATOM   4984  Cl  DCE A 416      47.822  14.567  38.017  1.00  0.00      A   CL
ATOM   4985  CT1 DCE A 416      45.841  16.387  38.612  1.00  0.00      A    C
ATOM   4986  HC2 DCE A 416      44.918  15.927  38.259  1.00  0.00      A    H
ATOM   4987  Cl1 DCE A 416      45.380  17.602  39.901  1.00  0.00      A   CL
ATOM   4988  HC3 DCE A 416      46.304  16.796  37.714  1.00  0.00      A    H
ATOM   4993  CT  DCE A 417      12.063   2.883  38.532  1.00  0.00      A    C
ATOM   4994  HC  DCE A 417      12.108   2.469  39.539  1.00  0.00      A    H
ATOM   4995  HC1 DCE A 417      11.313   2.345  37.951  1.00  0.00      A    H
ATOM   4996  Cl  DCE A 417      11.328   4.434  38.620  1.00  0.00      A   CL
ATOM   4997  CT1 DCE A 417      13.413   2.911  37.763  1.00  0.00      A    C
ATOM   4998  HC2 DCE A 417      13.968   3.479  38.510  1.00  0.00      A    H
ATOM   4999  Cl1 DCE A 417      14.109   1.336  37.413  1.00  0.00      A   CL
ATOM   5000  HC3 DCE A 417      13.301   3.450  36.822  1.00  0.00      A    H
ATOM   5005  CT  DCE A 418      37.055  30.912  26.986  1.00  0.00      A    C
ATOM   5006  HC  DCE A 418      36.180  30.660  26.387  1.00  0.00      A    H
ATOM   5007  HC1 DCE A 418      37.195  29.996  27.559  1.00  0.00      A    H
ATOM   5008  Cl  DCE A 418      38.519  31.346  26.042  1.00  0.00      A   CL
ATOM   5009  CT1 DCE A 418      36.692  32.101  27.939  1.00  0.00      A    C
ATOM   5010  HC2 DCE A 418      37.372  32.103  28.790  1.00  0.00      A    H
ATOM   5011  Cl1 DCE A 418      36.833  33.691  27.028  1.00  0.00      A   CL
ATOM   5012  HC3 DCE A 418      35.668  31.883  28.240  1.00  0.00      A    H
ATOM   5017  CT  DCE A 419      14.736  13.903  46.020  1.00  0.00      A    C
ATOM   5018  HC  DCE A 419      14.860  13.391  46.974  1.00  0.00      A    H
ATOM   5019  HC1 DCE A 419      13.776  14.418  46.065  1.00  0.00      A    H
ATOM   5020  Cl  DCE A 419      16.187  14.852  45.984  1.00  0.00      A   CL
ATOM   5021  CT1 DCE A 419      14.806  12.971  44.889  1.00  0.00      A    C
ATOM   5022  HC2 DCE A 419      15.609  12.236  44.927  1.00  0.00      A    H
ATOM   5023  Cl1 DCE A 419      13.277  12.022  44.772  1.00  0.00      A   CL
ATOM   5024  HC3 DCE A 419      14.892  13.413  43.897  1.00  0.00      A    H
ATOM   5029  CT  DCE A 420       1.958   1.996  50.893  1.00  0.00      A    C
ATOM   5030  HC  DCE A 420       2.053   1.298  51.725  1.00  0.00      A    H
ATOM   5031  HC1 DCE A 420       0.902   2.223  51.037  1.00  0.00      A    H
ATOM   5032  Cl  DCE A 420       2.981   3.436  51.227  1.00  0.00      A   CL
ATOM   5033  CT1 DCE A 420       2.127   1.423  49.506  1.00  0.00      A    C
ATOM   5034  HC2 DCE A 420       1.811   2.141  48.749  1.00  0.00      A    H
ATOM   5035  Cl1 DCE A 420       3.816   1.145  49.066  1.00  0.00      A   CL
ATOM   5036  HC3 DCE A 420       1.525   0.520  49.403  1.00  0.00      A    H
ATOM   5041  CT  DCE A 421      18.095  22.855  20.388  1.00  0.00      A    C
ATOM   5042  HC  DCE A 421      18.064  23.026  19.312  1.00  0.00      A    H
ATOM   5043  HC1 DCE A 421      18.254  21.786  20.532  1.00  0.00      A    H
ATOM   5044  Cl  DCE A 421      19.571  23.606  21.070  1.00  0.00      A   CL
ATOM   5045  CT1 DCE A 421      17.028  23.343  21.155  1.00  0.00      A    C
ATOM   5046  HC2 DCE A 421      16.057  23.138  20.703  1.00  0.00      A    H
ATOM   5047  Cl1 DCE A 421      17.049  22.557  22.745  1.00  0.00      A   CL
ATOM   5048  HC3 DCE A 421      17.205  24.416  21.232  1.00  0.00      A    H
ATOM   5053  CT  DCE A 422      21.964  29.594  48.637  1.00  0.00      A    C
ATOM   5054  HC  DCE A 422      20.981  29.591  49.107  1.00  0.00      A    H
ATOM   5055  HC1 DCE A 422      22.554  30.405  49.065  1.00  0.00      A    H
ATOM   5056  Cl  DCE A 422      22.967  28.139  48.959  1.00  0.00      A   CL
ATOM   5057  CT1 DCE A 422      21.640  29.731  47.159  1.00  0.00      A    C
ATOM   5058  HC2 DCE A 422      21.167  28.822  46.788  1.00  0.00      A    H
ATOM   5059  Cl1 DCE A 422      20.496  31.093  46.893  1.00  0.00      A   CL
ATOM   5060  HC3 DCE A 422      22.547  29.913  46.583  1.00  0.00      A    H
ATOM   5065  CT  DCE A 423      10.186  46.076  42.089  1.00  0.00      A    C
ATOM   5066  HC  DCE A 423      10.393  46.324  41.048  1.00  0.00      A    H
ATOM   5067  HC1 DCE A 423      10.699  46.770  42.755  1.00  0.00      A    H
ATOM   5068  Cl  DCE A 423       8.465  46.477  42.338  1.00  0.00      A   CL
ATOM   5069  CT1 DCE A 423      10.429  44.651  42.588  1.00  0.00      A    C
ATOM   5070  HC2 DCE A 423       9.915  43.869  42.028  1.00  0.00      A    H
ATOM   5071  Cl1 DCE A 423      12.126  44.173  42.441  1.00  0.00      A   CL
ATOM   5072  HC3 DCE A 423      10.091  44.468  43.609  1.00  0.00      A    H
ATOM   5077  CT  DCE A 424      50.838  11.094  13.385  1.00  0.00      A    C
ATOM   5078  HC  DCE A 424      50.686  11.904  12.672  1.00  0.00      A    H
ATOM   5079  HC1 DCE A 424      49.832  10.689  13.496  1.00  0.00      A    H
ATOM   5080  Cl  DCE A 424      51.812   9.868  12.624  1.00  0.00      A   CL
ATOM   5081  CT1 DCE A 424      51.457  11.536  14.723  1.00  0.00      A    C
ATOM   5082  HC2 DCE A 424      52.457  11.969  14.704  1.00  0.00      A    H
ATOM   5083  Cl1 DCE A 424      50.378  12.728  15.447  1.00  0.00      A   CL
ATOM   5084  HC3 DCE A 424      51.646  10.704  15.402  1.00  0.00      A    H
ATOM   5089  CT  DCE A 425      37.555   4.270   6.535  1.00  0.00      A    C
ATOM   5090  HC  DCE A 425      37.649   4.868   7.442  1.00  0.00      A    H
ATOM   5091  HC1 DCE A 425      36.665   3.648   6.629  1.00  0.00      A    H
ATOM   5092  Cl  DCE A 425      37.261   5.585   5.256  1.00  0.00      A   CL
ATOM   5093  CT1 DCE A 425      38.868   3.445   6.227  1.00  0.00      A    C
ATOM   5094  HC2 DCE A 425      39.711   4.106   6.026  1.00  0.00      A    H
ATOM   5095  Cl1 DCE A 425      39.448   2.404   7.660  1.00  0.00      A   CL
ATOM   5096  HC3 DCE A 425      38.751   2.803   5.354  1.00  0.00      A    H
ATOM   5101  CT  DCE A 426      50.475  39.430  38.852  1.00  0.00      A    C
ATOM   5102  HC  DCE A 426      50.174  38.936  39.776  1.00  0.00      A    H
ATOM   5103  HC1 DCE A 426      50.809  40.437  39.099  1.00  0.00      A    H
ATOM   5104  Cl  DCE A 426      51.831  38.498  38.206  1.00  0.00      A   CL
ATOM   5105  CT1 DCE A 426      49.386  39.427  37.822  1.00  0.00      A    C
ATOM   5106  HC2 DCE A 426      48.524  40.077  37.966  1.00  0.00      A    H
ATOM   5107  Cl1 DCE A 426      50.084  39.835  36.225  1.00  0.00      A   CL
ATOM   5108  HC3 DCE A 426      49.005  38.408  37.748  1.00  0.00      A    H
ATOM   5113  CT  DCE A 427       6.699   6.233  33.467  1.00  0.00      A    C
ATOM   5114  HC  DCE A 427       5.615   6.201  33.580  1.00  0.00      A    H
ATOM   5115  HC1 DCE A 427       6.895   5.190  33.219  1.00  0.00      A    H
ATOM   5116  Cl  DCE A 427       7.159   7.186  32.090  1.00  0.00      A   CL
ATOM   5117  CT1 DCE A 427       7.580   6.609  34.681  1.00  0.00      A    C
ATOM   5118  HC2 DCE A 427       7.605   7.695  34.766  1.00  0.00      A    H
ATOM   5119  Cl1 DCE A 427       7.240   5.935  36.326  1.00  0.00      A   CL
ATOM   5120  HC3 DCE A 427       8.623   6.343  34.506  1.00  0.00      A    H
ATOM   5125  CT  DCE A 428       1.731  43.292  46.349  1.00  0.00      A    C
ATOM   5126  HC  DCE A 428       2.636  43.894  46.431  1.00  0.00      A    H
ATOM   5127  HC1 DCE A 428       1.185  43.090  47.271  1.00  0.00      A    H
ATOM   5128  Cl  DCE A 428       0.690  44.091  45.060  1.00  0.00      A   CL
ATOM   5129  CT1 DCE A 428       2.133  41.955  45.721  1.00  0.00      A    C
ATOM   5130  HC2 DCE A 428       1.337  41.349  45.288  1.00  0.00      A    H
ATOM   5131  Cl1 DCE A 428       3.208  42.126  44.312  1.00  0.00      A   CL
ATOM   5132  HC3 DCE A 428       2.618  41.328  46.469  1.00  0.00      A    H
ATOM   5137  CT  DCE A 429      25.405  21.506  10.180  1.00  0.00      A    C
ATOM   5138  HC  DCE A 429      26.113  21.005   9.519  1.00  0.00      A    H
ATOM   5139  HC1 DCE A 429      25.835  22.226  10.876  1.00  0.00      A    H
ATOM   5140  Cl  DCE A 429      24.354  22.447   9.069  1.00  0.00      A   CL
ATOM   5141  CT1 DCE A 429      24.643  20.459  11.097  1.00  0.00      A    C
ATOM   5142  HC2 DCE A 429      24.006  19.798  10.510  1.00  0.00      A    H
ATOM   5143  Cl1 DCE A 429      25.788  19.549  12.019  1.00  0.00      A   CL
ATOM   5144  HC3 DCE A 429      23.937  21.005  11.722  1.00  0.00      A    H
ATOM   5149  CT  DCE A 430       7.093  38.455  11.699  1.00  0.00      A    C
ATOM   5150  HC  DCE A 430       6.061  38.788  11.810  1.00  0.00      A    H
ATOM   5151  HC1 DCE A 430       7.237  37.412  11.414  1.00  0.00      A    H
ATOM   5152  Cl  DCE A 430       7.653  39.381  10.287  1.00  0.00      A   CL
ATOM   5153  CT1 DCE A 430       7.930  38.791  12.854  1.00  0.00      A    C
ATOM   5154  HC2 DCE A 430       7.682  39.830  13.071  1.00  0.00      A    H
ATOM   5155  Cl1 DCE A 430       7.545  37.808  14.340  1.00  0.00      A   CL
ATOM   5156  HC3 DCE A 430       8.996  38.718  12.636  1.00  0.00      A    H
ATOM   5161  CT  DCE A 431      42.150  26.630  49.088  1.00  0.00      A    C
ATOM   5162  HC  DCE A 431      42.344  27.596  48.622  1.00  0.00      A    H
ATOM   5163  HC1 DCE A 431      41.089  26.462  49.269  1.00  0.00      A    H
ATOM   5164  Cl  DCE A 431      42.815  25.441  47.983  1.00  0.00      A   CL
ATOM   5165  CT1 DCE A 431      42.851  26.635  50.371  1.00  0.00      A    C
ATOM   5166  HC2 DCE A 431      43.916  26.864  50.333  1.00  0.00      A    H
ATOM   5167  Cl1 DCE A 431      42.035  27.753  51.483  1.00  0.00      A   CL
ATOM   5168  HC3 DCE A 431      42.762  25.628  50.779  1.00  0.00      A    H
ATOM   5173  CT  DCE A 432       6.496  50.031   1.460  1.00  0.00      A    C
ATOM   5174  HC  DCE A 432       7.331  49.957   2.157  1.00  0.00      A    H
ATOM   5175  HC1 DCE A 432       6.734  50.817   0.743  1.00  0.00      A    H
ATOM   5176  Cl  DCE A 432       6.311  48.384   0.697  1.00  0.00      A   CL
ATOM   5177  CT1 DCE A 432       5.230  50.371   2.202  1.00  0.00      A    C
ATOM   5178  HC2 DCE A 432       5.413  50.794   3.190  1.00  0.00      A    H
ATOM   5179  Cl1 DCE A 432       4.131  51.490   1.295  1.00  0.00      A   CL
ATOM   5180  HC3 DCE A 432       4.732  49.422   2.399  1.00  0.00      A    H
ATOM   5185  CT  DCE A 433      48.050  13.149  20.433  1.00  0.00      A    C
ATOM   5186  HC  DCE A 433      47.818  12.109  20.661  1.00  0.00      A    H
ATOM   5187  HC1 DCE A 433      48.625  13.099  19.508  1.00  0.00      A    H
ATOM   5188  Cl  DCE A 433      46.597  14.003  19.908  1.00  0.00      A   CL
ATOM   5189  CT1 DCE A 433      48.775  13.834  21.598  1.00  0.00      A    C
ATOM   5190  HC2 DCE A 433      48.137  14.103  22.440  1.00  0.00      A    H
ATOM   5191  Cl1 DCE A 433      50.034  12.706  22.185  1.00  0.00      A   CL
ATOM   5192  HC3 DCE A 433      49.343  14.723  21.325  1.00  0.00      A    H
ATOM   5197  CT  DCE A 434      16.204  46.553  20.570  1.00  0.00      A    C
ATOM   5198  HC  DCE A 434      16.283  47.611  20.322  1.00  0.00      A    H
ATOM   5199  HC1 DCE A 434      15.206  46.244  20.880  1.00  0.00      A    H
ATOM   5200  Cl  DCE A 434      16.696  45.686  19.074  1.00  0.00      A   CL
ATOM   5201  CT1 DCE A 434      17.267  46.275  21.632  1.00  0.00      A    C
ATOM   5202  HC2 DCE A 434      17.171  46.867  22.542  1.00  0.00      A    H
ATOM   5203  Cl1 DCE A 434      17.391  44.552  21.966  1.00  0.00      A   CL
ATOM   5204  HC3 DCE A 434      18.240  46.489  21.190  1.00  0.00      A    H
ATOM   5209  CT  DCE A 435      16.474   7.129  19.682  1.00  0.00      A    C
ATOM   5210  HC  DCE A 435      15.577   6.741  20.163  1.00  0.00      A    H
ATOM   5211  HC1 DCE A 435      16.620   8.171  19.967  1.00  0.00      A    H
ATOM   5212  Cl  DCE A 435      17.958   6.292  20.229  1.00  0.00      A   CL
ATOM   5213  CT1 DCE A 435      16.323   7.085  18.191  1.00  0.00      A    C
ATOM   5214  HC2 DCE A 435      17.216   7.478  17.705  1.00  0.00      A    H
ATOM   5215  Cl1 DCE A 435      16.247   5.394  17.830  1.00  0.00      A   CL
ATOM   5216  HC3 DCE A 435      15.406   7.483  17.756  1.00  0.00      A    H
ATOM   5221  CT  DCE A 436      14.901  16.216  33.606  1.00  0.00      A    C
ATOM   5222  HC  DCE A 436      14.631  17.271  33.561  1.00  0.00      A    H
ATOM   5223  HC1 DCE A 436      14.384  15.735  34.436  1.00  0.00      A    H
ATOM   5224  Cl  DCE A 436      14.196  15.373  32.143  1.00  0.00      A   CL
ATOM   5225  CT1 DCE A 436      16.478  16.203  33.704  1.00  0.00      A    C
ATOM   5226  HC2 DCE A 436      16.930  16.170  32.713  1.00  0.00      A    H
ATOM   5227  Cl1 DCE A 436      16.925  17.720  34.464  1.00  0.00      A   CL
ATOM   5228  HC3 DCE A 436      16.809  15.403  34.366  1.00  0.00      A    H
ATOM   5233  CT  DCE A 437      37.005  50.631  41.180  1.00  0.00      A    C
ATOM   5234  HC  DCE A 437      36.247  51.404  41.313  1.00  0.00      A    H
ATOM   5235  HC1 DCE A 437      37.911  50.976  41.677  1.00  0.00      A    H
ATOM   5236  Cl  DCE A 437      36.444  49.106  41.868  1.00  0.00      A   CL
ATOM   5237  CT1 DCE A 437      37.328  50.545  39.761  1.00  0.00      A    C
ATOM   5238  HC2 DCE A 437      36.494  50.345  39.087  1.00  0.00      A    H
ATOM   5239  Cl1 DCE A 437      38.146  52.009  39.313  1.00  0.00      A   CL
ATOM   5240  HC3 DCE A 437      38.063  49.790  39.479  1.00  0.00      A    H
ATOM   5245  CT  DCE A 438      39.160   7.021  11.160  1.00  0.00      A    C
ATOM   5246  HC  DCE A 438      38.668   7.132  12.126  1.00  0.00      A    H
ATOM   5247  HC1 DCE A 438      40.203   6.758  11.335  1.00  0.00      A    H
ATOM   5248  Cl  DCE A 438      38.407   5.736  10.172  1.00  0.00      A   CL
ATOM   5249  CT1 DCE A 438      39.192   8.313  10.426  1.00  0.00      A    C
ATOM   5250  HC2 DCE A 438      38.197   8.500  10.023  1.00  0.00      A    H
ATOM   5251  Cl1 DCE A 438      39.898   9.670  11.375  1.00  0.00      A   CL
ATOM   5252  HC3 DCE A 438      39.920   8.260   9.616  1.00  0.00      A    H
ATOM   5257  CT  DCE A 439      26.744  47.521  27.280  1.00  0.00      A    C
ATOM   5258  HC  DCE A 439      25.983  47.123  27.951  1.00  0.00      A    H
ATOM   5259  HC1 DCE A 439      26.875  48.527  27.676  1.00  0.00      A    H
ATOM   5260  Cl  DCE A 439      28.339  46.642  27.348  1.00  0.00      A   CL
ATOM   5261  CT1 DCE A 439      26.227  47.457  25.804  1.00  0.00      A    C
ATOM   5262  HC2 DCE A 439      25.923  46.420  25.661  1.00  0.00      A    H
ATOM   5263  Cl1 DCE A 439      24.714  48.382  25.605  1.00  0.00      A   CL
ATOM   5264  HC3 DCE A 439      26.971  47.692  25.043  1.00  0.00      A    H
ATOM   5269  CT  DCE A 440      14.194  50.006   5.275  1.00  0.00      A    C
ATOM   5270  HC  DCE A 440      13.229  50.207   5.741  1.00  0.00      A    H
ATOM   5271  HC1 DCE A 440      14.334  49.053   4.764  1.00  0.00      A    H
ATOM   5272  Cl  DCE A 440      14.277  51.225   3.941  1.00  0.00      A   CL
ATOM   5273  CT1 DCE A 440      15.353  50.412   6.201  1.00  0.00      A    C
ATOM   5274  HC2 DCE A 440      16.287  50.445   5.640  1.00  0.00      A    H
ATOM   5275  Cl1 DCE A 440      15.031  52.085   6.672  1.00  0.00      A   CL
ATOM   5276  HC3 DCE A 440      15.549  49.803   7.084  1.00  0.00      A    H
ATOM   5281  CT  DCE A 441      40.692  47.540  33.912  1.00  0.00      A    C
ATOM   5282  HC  DCE A 441      40.847  48.524  33.471  1.00  0.00      A    H
ATOM   5283  HC1 DCE A 441      39.660  47.201  33.811  1.00  0.00      A    H
ATOM   5284  Cl  DCE A 441      41.879  46.496  33.017  1.00  0.00      A   CL
ATOM   5285  CT1 DCE A 441      41.196  47.782  35.330  1.00  0.00      A    C
ATOM   5286  HC2 DCE A 441      41.768  46.962  35.765  1.00  0.00      A    H
ATOM   5287  Cl1 DCE A 441      42.511  49.024  35.268  1.00  0.00      A   CL
ATOM   5288  HC3 DCE A 441      40.375  48.204  35.908  1.00  0.00      A    H
ATOM   5293  CT  DCE A 442      21.280  24.258   9.274  1.00  0.00      A    C
ATOM   5294  HC  DCE A 442      20.325  24.761   9.124  1.00  0.00      A    H
ATOM   5295  HC1 DCE A 442      21.407  23.219   8.968  1.00  0.00      A    H
ATOM   5296  Cl  DCE A 442      22.323  25.324   8.327  1.00  0.00      A   CL
ATOM   5297  CT1 DCE A 442      21.677  24.472  10.770  1.00  0.00      A    C
ATOM   5298  HC2 DCE A 442      21.303  25.395  11.214  1.00  0.00      A    H
ATOM   5299  Cl1 DCE A 442      20.943  23.129  11.674  1.00  0.00      A   CL
ATOM   5300  HC3 DCE A 442      22.761  24.487  10.881  1.00  0.00      A    H
ATOM   5305  CT  DCE A 443       2.987  46.101  42.359  1.00  0.00      A    C
ATOM   5306  HC  DCE A 443       2.384  45.194  42.400  1.00  0.00      A    H
ATOM   5307  HC1 DCE A 443       2.275  46.832  41.978  1.00  0.00      A    H
ATOM   5308  Cl  DCE A 443       3.425  46.489  44.040  1.00  0.00      A   CL
ATOM   5309  CT1 DCE A 443       4.188  45.921  41.499  1.00  0.00      A    C
ATOM   5310  HC2 DCE A 443       4.971  46.678  41.532  1.00  0.00      A    H
ATOM   5311  Cl1 DCE A 443       4.943  44.378  41.972  1.00  0.00      A   CL
ATOM   5312  HC3 DCE A 443       3.839  45.842  40.469  1.00  0.00      A    H
ATOM   5317  CT  DCE A 444      51.652  36.187  47.015  1.00  0.00      A    C
ATOM   5318  HC  DCE A 444      51.194  36.424  46.054  1.00  0.00      A    H
ATOM   5319  HC1 DCE A 444      51.982  35.149  47.007  1.00  0.00      A    H
ATOM   5320  Cl  DCE A 444      53.004  37.276  47.304  1.00  0.00      A   CL
ATOM   5321  CT1 DCE A 444      50.615  36.310  48.102  1.00  0.00      A    C
ATOM   5322  HC2 DCE A 444      50.264  37.342  48.073  1.00  0.00      A    H
ATOM   5323  Cl1 DCE A 444      49.228  35.296  47.644  1.00  0.00      A   CL
ATOM   5324  HC3 DCE A 444      51.062  36.117  49.077  1.00  0.00      A    H
ATOM   5329  CT  DCE A 445      26.238   0.316  37.283  1.00  0.00      A    C
ATOM   5330  HC  DCE A 445      26.073   0.881  38.200  1.00  0.00      A    H
ATOM   5331  HC1 DCE A 445      25.840  -0.696  37.364  1.00  0.00      A    H
ATOM   5332  Cl  DCE A 445      25.292   1.095  36.000  1.00  0.00      A   CL
ATOM   5333  CT1 DCE A 445      27.727   0.484  36.854  1.00  0.00      A    C
ATOM   5334  HC2 DCE A 445      28.209  -0.220  37.533  1.00  0.00      A    H
ATOM   5335  Cl1 DCE A 445      28.047  -0.034  35.189  1.00  0.00      A   CL
ATOM   5336  HC3 DCE A 445      28.222   1.452  36.932  1.00  0.00      A    H
ATOM   5341  CT  DCE A 446      10.959  48.832   9.352  1.00  0.00      A    C
ATOM   5342  HC  DCE A 446      11.883  48.478   9.809  1.00  0.00      A    H
ATOM   5343  HC1 DCE A 446      10.287  48.711  10.201  1.00  0.00      A    H
ATOM   5344  Cl  DCE A 446      11.290  50.567   8.997  1.00  0.00      A   CL
ATOM   5345  CT1 DCE A 446      10.658  47.952   8.108  1.00  0.00      A    C
ATOM   5346  HC2 DCE A 446      11.243  48.117   7.204  1.00  0.00      A    H
ATOM   5347  Cl1 DCE A 446      10.721  46.156   8.601  1.00  0.00      A   CL
ATOM   5348  HC3 DCE A 446       9.676  48.193   7.701  1.00  0.00      A    H
ATOM   5353  CT  DCE A 447      19.891  37.793  10.653  1.00  0.00      A    C
ATOM   5354  HC  DCE A 447      20.061  36.718  10.698  1.00  0.00      A    H
ATOM   5355  HC1 DCE A 447      20.625  38.148   9.929  1.00  0.00      A    H
ATOM   5356  Cl  DCE A 447      18.300  38.343  10.201  1.00  0.00      A   CL
ATOM   5357  CT1 DCE A 447      20.115  38.263  12.116  1.00  0.00      A    C
ATOM   5358  HC2 DCE A 447      20.850  37.688  12.678  1.00  0.00      A    H
ATOM   5359  Cl1 DCE A 447      20.615  39.968  12.176  1.00  0.00      A   CL
ATOM   5360  HC3 DCE A 447      19.264  38.187  12.793  1.00  0.00      A    H
ATOM   5365  CT  DCE A 448       4.649  34.388  21.087  1.00  0.00      A    C
ATOM   5366  HC  DCE A 448       3.828  34.513  20.381  1.00  0.00      A    H
ATOM   5367  HC1 DCE A 448       5.552  34.937  20.818  1.00  0.00      A    H
ATOM   5368  Cl  DCE A 448       3.942  34.897  22.633  1.00  0.00      A   CL
ATOM   5369  CT1 DCE A 448       5.012  32.917  21.066  1.00  0.00      A    C
ATOM   5370  HC2 DCE A 448       5.509  32.551  21.965  1.00  0.00      A    H
ATOM   5371  Cl1 DCE A 448       3.445  32.110  20.864  1.00  0.00      A   CL
ATOM   5372  HC3 DCE A 448       5.736  32.848  20.254  1.00  0.00      A    H
ATOM   5377  CT  DCE A 449      34.870  19.205  40.907  1.00  0.00      A    C
ATOM   5378  HC  DCE A 449      34.419  20.169  41.144  1.00  0.00      A    H
ATOM   5379  HC1 DCE A 449      34.168  18.519  40.432  1.00  0.00      A    H
ATOM   5380  Cl  DCE A 449      36.178  19.454  39.704  1.00  0.00      A   CL
ATOM   5381  CT1 DCE A 449      35.541  18.715  42.173  1.00  0.00      A    C
ATOM   5382  HC2 DCE A 449      36.094  19.594  42.505  1.00  0.00      A    H
ATOM   5383  Cl1 DCE A 449      34.259  18.239  43.307  1.00  0.00      A   CL
ATOM   5384  HC3 DCE A 449      36.172  17.832  42.080  1.00  0.00      A    H
ATOM   5389  CT  DCE A 450      37.568   8.640   2.016  1.00  0.00      A    C
ATOM   5390  HC  DCE A 450      37.278   8.969   3.014  1.00  0.00      A    H
ATOM   5391  HC1 DCE A 450      38.233   7.780   2.096  1.00  0.00      A    H
ATOM   5392  Cl  DCE A 450      36.108   8.049   1.188  1.00  0.00      A   CL
ATOM   5393  CT1 DCE A 450      38.362   9.658   1.097  1.00  0.00      A    C
ATOM   5394  HC2 DCE A 450      37.662  10.435   0.790  1.00  0.00      A    H
ATOM   5395  Cl1 DCE A 450      39.772  10.368   1.948  1.00  0.00      A   CL
ATOM   5396  HC3 DCE A 450      38.718   9.174   0.187  1.00  0.00      A    H
ATOM   5401  CT  DCE A 451      22.932  21.698  18.542  1.00  0.00      A    C
ATOM   5402  HC  DCE A 451      22.829  20.617  18.443  1.00  0.00      A    H
ATOM   5403  HC1 DCE A 451      23.664  22.183  17.896  1.00  0.00      A    H
ATOM   5404  Cl  DCE A 451      21.324  22.379  18.266  1.00  0.00      A   CL
ATOM   5405  CT1 DCE A 451      23.224  21.993  20.006  1.00  0.00      A    C
ATOM   5406  HC2 DCE A 451      22.434  21.437  20.512  1.00  0.00      A    H
ATOM   5407  Cl1 DCE A 451      24.780  21.268  20.490  1.00  0.00      A   CL
ATOM   5408  HC3 DCE A 451      23.207  23.042  20.300  1.00  0.00      A    H
ATOM   5413  CT  DCE A 452      10.632  12.124  23.189  1.00  0.00      A    C
ATOM   5414  HC  DCE A 452       9.644  12.582  23.139  1.00  0.00      A    H
ATOM   5415  HC1 DCE A 452      10.605  11.468  24.059  1.00  0.00      A    H
ATOM   5416  Cl  DCE A 452      10.882  11.160  21.633  1.00  0.00      A   CL
ATOM   5417  CT1 DCE A 452      11.669  13.240  23.492  1.00  0.00      A    C
ATOM   5418  HC2 DCE A 452      12.707  12.915  23.427  1.00  0.00      A    H
ATOM   5419  Cl1 DCE A 452      11.590  14.426  22.156  1.00  0.00      A   CL
ATOM   5420  HC3 DCE A 452      11.233  13.624  24.415  1.00  0.00      A    H
ATOM   5425  CT  DCE A 453      31.136   3.105  38.235  1.00  0.00      A    C
ATOM   5426  HC  DCE A 453      31.658   3.966  37.818  1.00  0.00      A    H
ATOM   5427  HC1 DCE A 453      30.099   3.328  38.485  1.00  0.00      A    H
ATOM   5428  Cl  DCE A 453      31.033   1.858  37.071  1.00  0.00      A   CL
ATOM   5429  CT1 DCE A 453      31.786   2.441  39.454  1.00  0.00      A    C
ATOM   5430  HC2 DCE A 453      31.661   3.091  40.320  1.00  0.00      A    H
ATOM   5431  Cl1 DCE A 453      30.721   1.027  39.812  1.00  0.00      A   CL
ATOM   5432  HC3 DCE A 453      32.839   2.185  39.340  1.00  0.00      A    H
ATOM   5437  CT  DCE A 454      39.312  27.976  14.083  1.00  0.00      A    C
ATOM   5438  HC  DCE A 454      40.310  28.273  13.760  1.00  0.00      A    H
ATOM   5439  HC1 DCE A 454      39.374  26.888  14.059  1.00  0.00      A    H
ATOM   5440  Cl  DCE A 454      39.014  28.619  15.715  1.00  0.00      A   CL
ATOM   5441  CT1 DCE A 454      38.329  28.471  13.064  1.00  0.00      A    C
ATOM   5442  HC2 DCE A 454      38.420  27.933  12.120  1.00  0.00      A    H
ATOM   5443  Cl1 DCE A 454      36.635  28.265  13.672  1.00  0.00      A   CL
ATOM   5444  HC3 DCE A 454      38.450  29.542  12.896  1.00  0.00      A    H
ATOM   5449  CT  DCE A 455       3.333  19.119  26.557  1.00  0.00      A    C
ATOM   5450  HC  DCE A 455       3.670  20.154  26.617  1.00  0.00      A    H
ATOM   5451  HC1 DCE A 455       4.010  18.718  27.311  1.00  0.00      A    H
ATOM   5452  Cl  DCE A 455       1.532  18.991  27.033  1.00  0.00      A   CL
ATOM   5453  CT1 DCE A 455       3.665  18.538  25.151  1.00  0.00      A    C
ATOM   5454  HC2 DCE A 455       3.338  17.499  25.104  1.00  0.00      A    H
ATOM   5455  Cl1 DCE A 455       2.829  19.523  24.002  1.00  0.00      A   CL
ATOM   5456  HC3 DCE A 455       4.738  18.460  24.977  1.00  0.00      A    H
ATOM   5461  CT  DCE A 456      24.340  25.163  43.073  1.00  0.00      A    C
ATOM   5462  HC  DCE A 456      25.251  24.945  43.630  1.00  0.00      A    H
ATOM   5463  HC1 DCE A 456      24.609  25.271  42.022  1.00  0.00      A    H
ATOM   5464  Cl  DCE A 456      23.276  23.773  43.277  1.00  0.00      A   CL
ATOM   5465  CT1 DCE A 456      23.607  26.372  43.669  1.00  0.00      A    C
ATOM   5466  HC2 DCE A 456      22.557  26.494  43.404  1.00  0.00      A    H
ATOM   5467  Cl1 DCE A 456      23.697  26.272  45.421  1.00  0.00      A   CL
ATOM   5468  HC3 DCE A 456      24.121  27.294  43.396  1.00  0.00      A    H
ATOM   5473  CT  DCE A 457      45.217  36.691  47.783  1.00  0.00      A    C
ATOM   5474  HC  DCE A 457      45.639  36.707  46.778  1.00  0.00      A    H
ATOM   5475  HC1 DCE A 457      46.055  36.581  48.472  1.00  0.00      A    H
ATOM   5476  Cl  DCE A 457      44.589  38.308  48.056  1.00  0.00      A   CL
ATOM   5477  CT1 DCE A 457      44.195  35.598  48.000  1.00  0.00      A    C
ATOM   5478  HC2 DCE A 457      43.344  35.931  47.405  1.00  0.00      A    H
ATOM   5479  Cl1 DCE A 457      44.803  33.983  47.489  1.00  0.00      A   CL
ATOM   5480  HC3 DCE A 457      43.738  35.490  48.983  1.00  0.00      A    H
ATOM   5485  CT  DCE A 458      20.324  13.576  22.052  1.00  0.00      A    C
ATOM   5486  HC  DCE A 458      20.860  14.336  21.483  1.00  0.00      A    H
ATOM   5487  HC1 DCE A 458      19.763  14.156  22.786  1.00  0.00      A    H
ATOM   5488  Cl  DCE A 458      19.214  12.891  20.848  1.00  0.00      A   CL
ATOM   5489  CT1 DCE A 458      21.314  12.567  22.705  1.00  0.00      A    C
ATOM   5490  HC2 DCE A 458      20.876  11.896  23.444  1.00  0.00      A    H
ATOM   5491  Cl1 DCE A 458      21.882  11.449  21.373  1.00  0.00      A   CL
ATOM   5492  HC3 DCE A 458      22.194  13.080  23.093  1.00  0.00      A    H
ATOM   5497  CT  DCE A 459      28.158  25.457  24.015  1.00  0.00      A    C
ATOM   5498  HC  DCE A 459      29.204  25.749  23.915  1.00  0.00      A    H
ATOM   5499  HC1 DCE A 459      28.031  25.177  25.061  1.00  0.00      A    H
ATOM   5500  Cl  DCE A 459      27.343  26.943  23.728  1.00  0.00      A   CL
ATOM   5501  CT1 DCE A 459      27.598  24.260  23.223  1.00  0.00      A    C
ATOM   5502  HC2 DCE A 459      26.545  24.292  22.940  1.00  0.00      A    H
ATOM   5503  Cl1 DCE A 459      28.414  24.082  21.718  1.00  0.00      A   CL
ATOM   5504  HC3 DCE A 459      27.644  23.347  23.817  1.00  0.00      A    H
ATOM   5509  CT  DCE A 460      19.109  23.784  37.629  1.00  0.00      A    C
ATOM   5510  HC  DCE A 460      19.953  23.581  38.289  1.00  0.00      A    H
ATOM   5511  HC1 DCE A 460      19.461  23.877  36.601  1.00  0.00      A    H
ATOM   5512  Cl  DCE A 460      18.280  22.235  37.418  1.00  0.00      A   CL
ATOM   5513  CT1 DCE A 460      18.154  24.999  38.076  1.00  0.00      A    C
ATOM   5514  HC2 DCE A 460      17.678  24.895  39.051  1.00  0.00      A    H
ATOM   5515  Cl1 DCE A 460      19.181  26.429  38.194  1.00  0.00      A   CL
ATOM   5516  HC3 DCE A 460      17.422  25.229  37.302  1.00  0.00      A    H
ATOM   5521  CT  DCE A 461      47.898  49.301   8.658  1.00  0.00      A    C
ATOM   5522  HC  DCE A 461      48.187  48.759   9.559  1.00  0.00      A    H
ATOM   5523  HC1 DCE A 461      47.101  48.774   8.133  1.00  0.00      A    H
ATOM   5524  Cl  DCE A 461      47.354  50.832   9.267  1.00  0.00      A   CL
ATOM   5525  CT1 DCE A 461      49.107  49.532   7.702  1.00  0.00      A    C
ATOM   5526  HC2 DCE A 461      49.900  50.084   8.206  1.00  0.00      A    H
ATOM   5527  Cl1 DCE A 461      49.780  47.974   7.134  1.00  0.00      A   CL
ATOM   5528  HC3 DCE A 461      48.820  50.130   6.837  1.00  0.00      A    H
ATOM   5533  CT  DCE A 462      22.617   9.060   7.225  1.00  0.00      A    C
ATOM   5534  HC  DCE A 462      23.561   9.589   7.358  1.00  0.00      A    H
ATOM   5535  HC1 DCE A 462      22.328   8.692   8.210  1.00  0.00      A    H
ATOM   5536  Cl  DCE A 462      21.436  10.321   6.766  1.00  0.00      A   CL
ATOM   5537  CT1 DCE A 462      22.795   7.848   6.296  1.00  0.00      A    C
ATOM   5538  HC2 DCE A 462      21.885   7.254   6.212  1.00  0.00      A    H
ATOM   5539  Cl1 DCE A 462      23.295   8.351   4.684  1.00  0.00      A   CL
ATOM   5540  HC3 DCE A 462      23.623   7.233   6.647  1.00  0.00      A    H
ATOM   5545  CT  DCE A 463      11.277  26.113  13.753  1.00  0.00      A    C
ATOM   5546  HC  DCE A 463      11.149  26.229  12.677  1.00  0.00      A    H
ATOM   5547  HC1 DCE A 463      12.271  25.877  14.131  1.00  0.00      A    H
ATOM   5548  Cl  DCE A 463      10.870  27.673  14.517  1.00  0.00      A   CL
ATOM   5549  CT1 DCE A 463      10.229  25.103  14.207  1.00  0.00      A    C
ATOM   5550  HC2 DCE A 463       9.289  25.279  13.684  1.00  0.00      A    H
ATOM   5551  Cl1 DCE A 463      10.623  23.406  13.708  1.00  0.00      A   CL
ATOM   5552  HC3 DCE A 463      10.032  25.118  15.279  1.00  0.00      A    H
ATOM   5557  CT  DCE A 464       0.860  49.245   3.761  1.00  0.00      A    C
ATOM   5558  HC  DCE A 464       0.564  48.211   3.938  1.00  0.00      A    H
ATOM   5559  HC1 DCE A 464       0.990  49.397   2.690  1.00  0.00      A    H
ATOM   5560  Cl  DCE A 464      -0.523  50.223   4.389  1.00  0.00      A   CL
ATOM   5561  CT1 DCE A 464       2.176  49.484   4.517  1.00  0.00      A    C
ATOM   5562  HC2 DCE A 464       2.371  50.557   4.532  1.00  0.00      A    H
ATOM   5563  Cl1 DCE A 464       2.150  48.874   6.184  1.00  0.00      A   CL
ATOM   5564  HC3 DCE A 464       2.924  48.867   4.019  1.00  0.00      A    H
ATOM   5569  CT  DCE A 465      26.897  36.323  40.207  1.00  0.00      A    C
ATOM   5570  HC  DCE A 465      26.240  36.818  40.922  1.00  0.00      A    H
ATOM   5571  HC1 DCE A 465      27.898  36.170  40.611  1.00  0.00      A    H
ATOM   5572  Cl  DCE A 465      26.091  34.764  39.981  1.00  0.00      A   CL
ATOM   5573  CT1 DCE A 465      26.961  37.206  38.931  1.00  0.00      A    C
ATOM   5574  HC2 DCE A 465      25.973  37.471  38.554  1.00  0.00      A    H
ATOM   5575  Cl1 DCE A 465      27.818  38.755  39.123  1.00  0.00      A   CL
ATOM   5576  HC3 DCE A 465      27.646  36.721  38.235  1.00  0.00      A    H
ATOM   5581  CT  DCE A 466      45.176  32.155  14.712  1.00  0.00      A    C
ATOM   5582  HC  DCE A 466      45.675  31.209  14.501  1.00  0.00      A    H
ATOM   5583  HC1 DCE A 466      45.776  32.824  14.095  1.00  0.00      A    H
ATOM   5584  Cl  DCE A 466      43.492  32.038  14.004  1.00  0.00      A   CL
ATOM   5585  CT1 DCE A 466      45.283  32.528  16.186  1.00  0.00      A    C
ATOM   5586  HC2 DCE A 466      44.936  31.723  16.834  1.00  0.00      A    H
ATOM   5587  Cl1 DCE A 466      46.991  32.758  16.547  1.00  0.00      A   CL
ATOM   5588  HC3 DCE A 466      44.744  33.442  16.434  1.00  0.00      A    H
ATOM   5593  CT  DCE A 467      23.180  12.968  10.934  1.00  0.00      A    C
ATOM   5594  HC  DCE A 467      23.274  12.425  11.874  1.00  0.00      A    H
ATOM   5595  HC1 DCE A 467      22.258  13.548  10.901  1.00  0.00      A    H
ATOM   5596  Cl  DCE A 467      24.480  14.221  10.775  1.00  0.00      A   CL
ATOM   5597  CT1 DCE A 467      23.305  11.960   9.797  1.00  0.00      A    C
ATOM   5598  HC2 DCE A 467      22.971  12.389   8.852  1.00  0.00      A    H
ATOM   5599  Cl1 DCE A 467      24.951  11.213   9.576  1.00  0.00      A   CL
ATOM   5600  HC3 DCE A 467      22.655  11.099   9.953  1.00  0.00      A    H
ATOM   5605  CT  DCE A 468       1.944  20.826   2.116  1.00  0.00      A    C
ATOM   5606  HC  DCE A 468       1.377  19.961   2.460  1.00  0.00      A    H
ATOM   5607  HC1 DCE A 468       2.652  20.607   1.317  1.00  0.00      A    H
ATOM   5608  Cl  DCE A 468       0.814  22.051   1.522  1.00  0.00      A   CL
ATOM   5609  CT1 DCE A 468       2.805  21.513   3.149  1.00  0.00      A    C
ATOM   5610  HC2 DCE A 468       3.682  21.960   2.681  1.00  0.00      A    H
ATOM   5611  Cl1 DCE A 468       1.903  22.834   3.986  1.00  0.00      A   CL
ATOM   5612  HC3 DCE A 468       3.190  20.813   3.891  1.00  0.00      A    H
ATOM   5617  CT  DCE A 469       9.340  34.191  47.879  1.00  0.00      A    C
ATOM   5618  HC  DCE A 469       9.601  34.942  48.624  1.00  0.00      A    H
ATOM   5619  HC1 DCE A 469       8.409  33.711  48.183  1.00  0.00      A    H
ATOM   5620  Cl  DCE A 469       8.918  35.058  46.324  1.00  0.00      A   CL
ATOM   5621  CT1 DCE A 469      10.460  33.268  47.508  1.00  0.00      A    C
ATOM   5622  HC2 DCE A 469      10.085  32.471  46.866  1.00  0.00      A    H
ATOM   5623  Cl1 DCE A 469      11.757  34.216  46.834  1.00  0.00      A   CL
ATOM   5624  HC3 DCE A 469      10.898  32.699  48.328  1.00  0.00      A    H
ATOM   5629  CT  DCE A 470      44.478  22.545  45.880  1.00  0.00      A    C
ATOM   5630  HC  DCE A 470      43.886  23.439  45.685  1.00  0.00      A    H
ATOM   5631  HC1 DCE A 470      44.100  22.016  46.755  1.00  0.00      A    H
ATOM   5632  Cl  DCE A 470      44.331  21.326  44.558  1.00  0.00      A   CL
ATOM   5633  CT1 DCE A 470      45.906  22.879  46.063  1.00  0.00      A    C
ATOM   5634  HC2 DCE A 470      46.373  23.200  45.132  1.00  0.00      A    H
ATOM   5635  Cl1 DCE A 470      46.091  24.142  47.240  1.00  0.00      A   CL
ATOM   5636  HC3 DCE A 470      46.429  21.996  46.429  1.00  0.00      A    H
ATOM   5641  CT  DCE A 471      27.437  28.364  40.558  1.00  0.00      A    C
ATOM   5642  HC  DCE A 471      27.120  28.677  39.563  1.00  0.00      A    H
ATOM   5643  HC1 DCE A 471      28.314  28.960  40.812  1.00  0.00      A    H
ATOM   5644  Cl  DCE A 471      26.098  28.686  41.674  1.00  0.00      A   CL
ATOM   5645  CT1 DCE A 471      27.698  26.875  40.684  1.00  0.00      A    C
ATOM   5646  HC2 DCE A 471      28.668  26.585  40.280  1.00  0.00      A    H
ATOM   5647  Cl1 DCE A 471      27.724  26.418  42.399  1.00  0.00      A   CL
ATOM   5648  HC3 DCE A 471      26.876  26.342  40.206  1.00  0.00      A    H
ATOM   5653  CT  DCE A 472      31.268  47.612  35.376  1.00  0.00      A    C
ATOM   5654  HC  DCE A 472      31.745  47.809  34.416  1.00  0.00      A    H
ATOM   5655  HC1 DCE A 472      31.503  48.390  36.102  1.00  0.00      A    H
ATOM   5656  Cl  DCE A 472      29.571  47.426  35.039  1.00  0.00      A   CL
ATOM   5657  CT1 DCE A 472      31.923  46.347  35.895  1.00  0.00      A    C
ATOM   5658  HC2 DCE A 472      31.587  46.051  36.889  1.00  0.00      A    H
ATOM   5659  Cl1 DCE A 472      31.480  44.986  34.788  1.00  0.00      A   CL
ATOM   5660  HC3 DCE A 472      33.012  46.393  35.859  1.00  0.00      A    H
ATOM   5665  CT  DCE A 473       6.765  26.237   2.161  1.00  0.00      A    C
ATOM   5666  HC  DCE A 473       5.879  26.599   2.682  1.00  0.00      A    H
ATOM   5667  HC1 DCE A 473       6.830  26.298   1.074  1.00  0.00      A    H
ATOM   5668  Cl  DCE A 473       8.118  27.041   2.962  1.00  0.00      A   CL
ATOM   5669  CT1 DCE A 473       6.764  24.761   2.535  1.00  0.00      A    C
ATOM   5670  HC2 DCE A 473       6.598  24.608   3.601  1.00  0.00      A    H
ATOM   5671  Cl1 DCE A 473       5.468  23.815   1.775  1.00  0.00      A   CL
ATOM   5672  HC3 DCE A 473       7.677  24.211   2.306  1.00  0.00      A    H
ATOM   5677  CT  DCE A 474       6.921   0.537  19.749  1.00  0.00      A    C
ATOM   5678  HC  DCE A 474       6.197   0.748  18.962  1.00  0.00      A    H
ATOM   5679  HC1 DCE A 474       7.303   1.491  20.113  1.00  0.00      A    H
ATOM   5680  Cl  DCE A 474       6.063  -0.367  20.989  1.00  0.00      A   CL
ATOM   5681  CT1 DCE A 474       8.099  -0.244  19.280  1.00  0.00      A    C
ATOM   5682  HC2 DCE A 474       8.644   0.059  18.387  1.00  0.00      A    H
ATOM   5683  Cl1 DCE A 474       9.293  -0.142  20.613  1.00  0.00      A   CL
ATOM   5684  HC3 DCE A 474       7.865  -1.309  19.267  1.00  0.00      A    H
ATOM   5689  CT  DCE A 475      46.569  34.785  26.195  1.00  0.00      A    C
ATOM   5690  HC  DCE A 475      45.773  34.792  25.451  1.00  0.00      A    H
ATOM   5691  HC1 DCE A 475      46.398  33.916  26.829  1.00  0.00      A    H
ATOM   5692  Cl  DCE A 475      48.120  34.557  25.375  1.00  0.00      A   CL
ATOM   5693  CT1 DCE A 475      46.592  36.155  26.941  1.00  0.00      A    C
ATOM   5694  HC2 DCE A 475      47.243  36.969  26.625  1.00  0.00      A    H
ATOM   5695  Cl1 DCE A 475      44.849  36.752  27.192  1.00  0.00      A   CL
ATOM   5696  HC3 DCE A 475      47.019  36.048  27.938  1.00  0.00      A    H
ATOM   5701  CT  DCE A 476      21.600  16.652  17.959  1.00  0.00      A    C
ATOM   5702  HC  DCE A 476      20.965  16.718  17.076  1.00  0.00      A    H
ATOM   5703  HC1 DCE A 476      22.557  16.338  17.541  1.00  0.00      A    H
ATOM   5704  Cl  DCE A 476      22.011  18.146  18.753  1.00  0.00      A   CL
ATOM   5705  CT1 DCE A 476      21.116  15.591  18.967  1.00  0.00      A    C
ATOM   5706  HC2 DCE A 476      20.177  15.829  19.467  1.00  0.00      A    H
ATOM   5707  Cl1 DCE A 476      20.775  14.144  17.958  1.00  0.00      A   CL
ATOM   5708  HC3 DCE A 476      21.839  15.449  19.771  1.00  0.00      A    H
ATOM   5713  CT  DCE A 477      12.490  17.792  43.518  1.00  0.00      A    C
ATOM   5714  HC  DCE A 477      11.418  17.668  43.363  1.00  0.00      A    H
ATOM   5715  HC1 DCE A 477      12.818  18.467  42.728  1.00  0.00      A    H
ATOM   5716  Cl  DCE A 477      12.591  18.682  45.016  1.00  0.00      A   CL
ATOM   5717  CT1 DCE A 477      13.078  16.412  43.898  1.00  0.00      A    C
ATOM   5718  HC2 DCE A 477      12.365  15.873  44.522  1.00  0.00      A    H
ATOM   5719  Cl1 DCE A 477      13.261  15.317  42.474  1.00  0.00      A   CL
ATOM   5720  HC3 DCE A 477      14.034  16.531  44.409  1.00  0.00      A    H
ATOM   5725  CT  DCE A 478      34.855  21.338  47.918  1.00  0.00      A    C
ATOM   5726  HC  DCE A 478      35.379  20.924  47.056  1.00  0.00      A    H
ATOM   5727  HC1 DCE A 478      35.478  21.075  48.773  1.00  0.00      A    H
ATOM   5728  Cl  DCE A 478      34.783  23.143  47.788  1.00  0.00      A   CL
ATOM   5729  CT1 DCE A 478      33.473  20.707  48.225  1.00  0.00      A    C
ATOM   5730  HC2 DCE A 478      32.716  20.915  47.468  1.00  0.00      A    H
ATOM   5731  Cl1 DCE A 478      33.635  18.975  48.368  1.00  0.00      A   CL
ATOM   5732  HC3 DCE A 478      32.989  21.045  49.141  1.00  0.00      A    H
ATOM   5737  CT  DCE A 479      18.845   9.526  48.970  1.00  0.00      A    C
ATOM   5738  HC  DCE A 479      18.407  10.523  49.006  1.00  0.00      A    H
ATOM   5739  HC1 DCE A 479      18.477   9.073  48.050  1.00  0.00      A    H
ATOM   5740  Cl  DCE A 479      20.599   9.873  48.745  1.00  0.00      A   CL
ATOM   5741  CT1 DCE A 479      18.590   8.692  50.163  1.00  0.00      A    C
ATOM   5742  HC2 DCE A 479      19.143   7.758  50.061  1.00  0.00      A    H
ATOM   5743  Cl1 DCE A 479      19.061   9.513  51.665  1.00  0.00      A   CL
ATOM   5744  HC3 DCE A 479      17.509   8.588  50.249  1.00  0.00      A    H
ATOM   5749  CT  DCE A 480      47.384  31.647  23.515  1.00  0.00      A    C
ATOM   5750  HC  DCE A 480      47.262  32.664  23.142  1.00  0.00      A    H
ATOM   5751  HC1 DCE A 480      47.699  31.787  24.549  1.00  0.00      A    H
ATOM   5752  Cl  DCE A 480      45.763  30.861  23.669  1.00  0.00      A   CL
ATOM   5753  CT1 DCE A 480      48.354  30.891  22.676  1.00  0.00      A    C
ATOM   5754  HC2 DCE A 480      49.251  31.474  22.468  1.00  0.00      A    H
ATOM   5755  Cl1 DCE A 480      48.857  29.362  23.396  1.00  0.00      A   CL
ATOM   5756  HC3 DCE A 480      47.937  30.705  21.686  1.00  0.00      A    H
ATOM   5761  CT  DCE A 481      29.208  31.999  50.031  1.00  0.00      A    C
ATOM   5762  HC  DCE A 481      29.724  32.899  50.362  1.00  0.00      A    H
ATOM   5763  HC1 DCE A 481      29.116  32.073  48.947  1.00  0.00      A    H
ATOM   5764  Cl  DCE A 481      30.236  30.529  50.297  1.00  0.00      A   CL
ATOM   5765  CT1 DCE A 481      27.834  31.960  50.668  1.00  0.00      A    C
ATOM   5766  HC2 DCE A 481      27.886  31.533  51.669  1.00  0.00      A    H
ATOM   5767  Cl1 DCE A 481      27.304  33.680  50.782  1.00  0.00      A   CL
ATOM   5768  HC3 DCE A 481      27.050  31.433  50.126  1.00  0.00      A    H
ATOM   5773  CT  DCE A 482      23.503   5.872  24.093  1.00  0.00      A    C
ATOM   5774  HC  DCE A 482      22.605   6.130  24.655  1.00  0.00      A    H
ATOM   5775  HC1 DCE A 482      23.669   4.796  24.143  1.00  0.00      A    H
ATOM   5776  Cl  DCE A 482      23.187   6.107  22.365  1.00  0.00      A   CL
ATOM   5777  CT1 DCE A 482      24.805   6.694  24.404  1.00  0.00      A    C
ATOM   5778  HC2 DCE A 482      25.100   6.236  25.348  1.00  0.00      A    H
ATOM   5779  Cl1 DCE A 482      26.024   6.484  23.075  1.00  0.00      A   CL
ATOM   5780  HC3 DCE A 482      24.647   7.767  24.509  1.00  0.00      A    H
ATOM   5785  CT  DCE A 483      23.795  17.421  48.182  1.00  0.00      A    C
ATOM   5786  HC  DCE A 483      23.706  16.403  47.804  1.00  0.00      A    H
ATOM   5787  HC1 DCE A 483      22.875  17.739  48.674  1.00  0.00      A    H
ATOM   5788  Cl  DCE A 483      25.143  17.382  49.282  1.00  0.00      A   CL
ATOM   5789  CT1 DCE A 483      24.133  18.246  46.961  1.00  0.00      A    C
ATOM   5790  HC2 DCE A 483      23.395  18.296  46.161  1.00  0.00      A    H
ATOM   5791  Cl1 DCE A 483      24.273  19.861  47.605  1.00  0.00      A   CL
ATOM   5792  HC3 DCE A 483      25.077  18.082  46.441  1.00  0.00      A    H
ATOM   5797  CT  DCE A 484      38.575   3.932  39.823  1.00  0.00      A    C
ATOM   5798  HC  DCE A 484      39.615   4.126  39.561  1.00  0.00      A    H
ATOM   5799  HC1 DCE A 484      38.317   2.936  39.464  1.00  0.00      A    H
ATOM   5800  Cl  DCE A 484      38.662   3.858  41.572  1.00  0.00      A   CL
ATOM   5801  CT1 DCE A 484      37.486   4.953  39.394  1.00  0.00      A    C
ATOM   5802  HC2 DCE A 484      37.542   5.918  39.897  1.00  0.00      A    H
ATOM   5803  Cl1 DCE A 484      37.641   5.216  37.624  1.00  0.00      A   CL
ATOM   5804  HC3 DCE A 484      36.494   4.536  39.568  1.00  0.00      A    H
ATOM   5809  CT  DCE A 485      41.461  23.372   1.530  1.00  0.00      A    C
ATOM   5810  HC  DCE A 485      41.950  22.575   0.971  1.00  0.00      A    H
ATOM   5811  HC1 DCE A 485      40.922  22.971   2.388  1.00  0.00      A    H
ATOM   5812  Cl  DCE A 485      42.572  24.445   2.256  1.00  0.00      A   CL
ATOM   5813  CT1 DCE A 485      40.571  24.157   0.510  1.00  0.00      A    C
ATOM   5814  HC2 DCE A 485      41.179  24.669  -0.235  1.00  0.00      A    H
ATOM   5815  Cl1 DCE A 485      39.452  22.933  -0.218  1.00  0.00      A   CL
ATOM   5816  HC3 DCE A 485      39.973  24.900   1.040  1.00  0.00      A    H
ATOM   5821  CT  DCE A 486      13.463  19.173  37.078  1.00  0.00      A    C
ATOM   5822  HC  DCE A 486      13.648  18.099  37.086  1.00  0.00      A    H
ATOM   5823  HC1 DCE A 486      12.829  19.379  37.940  1.00  0.00      A    H
ATOM   5824  Cl  DCE A 486      14.982  20.202  37.195  1.00  0.00      A   CL
ATOM   5825  CT1 DCE A 486      12.734  19.570  35.816  1.00  0.00      A    C
ATOM   5826  HC2 DCE A 486      11.872  18.905  35.751  1.00  0.00      A    H
ATOM   5827  Cl1 DCE A 486      12.218  21.296  36.171  1.00  0.00      A   CL
ATOM   5828  HC3 DCE A 486      13.335  19.468  34.913  1.00  0.00      A    H
ATOM   5833  CT  DCE A 487      38.831  11.733  33.100  1.00  0.00      A    C
ATOM   5834  HC  DCE A 487      38.579  11.154  33.989  1.00  0.00      A    H
ATOM   5835  HC1 DCE A 487      38.791  12.770  33.432  1.00  0.00      A    H
ATOM   5836  Cl  DCE A 487      40.453  11.369  32.516  1.00  0.00      A   CL
ATOM   5837  CT1 DCE A 487      37.866  11.619  31.912  1.00  0.00      A    C
ATOM   5838  HC2 DCE A 487      37.834  10.613  31.492  1.00  0.00      A    H
ATOM   5839  Cl1 DCE A 487      36.224  11.880  32.456  1.00  0.00      A   CL
ATOM   5840  HC3 DCE A 487      38.264  12.275  31.138  1.00  0.00      A    H
ATOM   5845  CT  DCE A 488      42.352  42.470   7.537  1.00  0.00      A    C
ATOM   5846  HC  DCE A 488      43.290  42.690   7.027  1.00  0.00      A    H
ATOM   5847  HC1 DCE A 488      41.957  43.401   7.944  1.00  0.00      A    H
ATOM   5848  Cl  DCE A 488      41.035  41.976   6.345  1.00  0.00      A   CL
ATOM   5849  CT1 DCE A 488      42.430  41.380   8.617  1.00  0.00      A    C
ATOM   5850  HC2 DCE A 488      42.484  40.353   8.258  1.00  0.00      A    H
ATOM   5851  Cl1 DCE A 488      43.812  41.744   9.610  1.00  0.00      A   CL
ATOM   5852  HC3 DCE A 488      41.570  41.388   9.287  1.00  0.00      A    H
ATOM   5857  CT  DCE A 489       1.765  41.478  50.467  1.00  0.00      A    C
ATOM   5858  HC  DCE A 489       1.479  40.738  51.214  1.00  0.00      A    H
ATOM   5859  HC1 DCE A 489       2.694  41.183  49.979  1.00  0.00      A    H
ATOM   5860  Cl  DCE A 489       0.551  41.549  49.207  1.00  0.00      A   CL
ATOM   5861  CT1 DCE A 489       2.012  42.859  51.055  1.00  0.00      A    C
ATOM   5862  HC2 DCE A 489       3.047  42.905  51.394  1.00  0.00      A    H
ATOM   5863  Cl1 DCE A 489       1.889  44.226  49.883  1.00  0.00      A   CL
ATOM   5864  HC3 DCE A 489       1.230  43.016  51.798  1.00  0.00      A    H
ATOM   5869  CT  DCE A 490      31.919   5.591  16.299  1.00  0.00      A    C
ATOM   5870  HC  DCE A 490      31.299   5.419  17.179  1.00  0.00      A    H
ATOM   5871  HC1 DCE A 490      32.439   6.536  16.458  1.00  0.00      A    H
ATOM   5872  Cl  DCE A 490      33.022   4.154  16.115  1.00  0.00      A   CL
ATOM   5873  CT1 DCE A 490      31.067   5.663  15.030  1.00  0.00      A    C
ATOM   5874  HC2 DCE A 490      30.530   4.726  14.882  1.00  0.00      A    H
ATOM   5875  Cl1 DCE A 490      29.958   7.033  15.062  1.00  0.00      A   CL
ATOM   5876  HC3 DCE A 490      31.735   5.765  14.175  1.00  0.00      A    H
ATOM   5881  CT  DCE A 491      37.627   2.734  20.238  1.00  0.00      A    C
ATOM   5882  HC  DCE A 491      38.355   2.152  19.673  1.00  0.00      A    H
ATOM   5883  HC1 DCE A 491      36.674   2.230  20.074  1.00  0.00      A    H
ATOM   5884  Cl  DCE A 491      37.962   2.604  21.975  1.00  0.00      A   CL
ATOM   5885  CT1 DCE A 491      37.711   4.199  19.704  1.00  0.00      A    C
ATOM   5886  HC2 DCE A 491      37.884   4.171  18.629  1.00  0.00      A    H
ATOM   5887  Cl1 DCE A 491      36.145   5.049  19.785  1.00  0.00      A   CL
ATOM   5888  HC3 DCE A 491      38.519   4.810  20.107  1.00  0.00      A    H
ATOM   5893  CT  DCE A 492      22.913  40.635  37.742  1.00  0.00      A    C
ATOM   5894  HC  DCE A 492      22.088  39.980  37.462  1.00  0.00      A    H
ATOM   5895  HC1 DCE A 492      22.712  40.952  38.765  1.00  0.00      A    H
ATOM   5896  Cl  DCE A 492      24.286  39.540  37.708  1.00  0.00      A   CL
ATOM   5897  CT1 DCE A 492      23.046  41.921  36.883  1.00  0.00      A    C
ATOM   5898  HC2 DCE A 492      23.948  42.463  37.169  1.00  0.00      A    H
ATOM   5899  Cl1 DCE A 492      23.192  41.633  35.155  1.00  0.00      A   CL
ATOM   5900  HC3 DCE A 492      22.186  42.551  37.109  1.00  0.00      A    H
ATOM   5905  CT  DCE A 493      49.618  15.729  26.987  1.00  0.00      A    C
ATOM   5906  HC  DCE A 493      49.615  14.790  27.540  1.00  0.00      A    H
ATOM   5907  HC1 DCE A 493      48.954  15.530  26.146  1.00  0.00      A    H
ATOM   5908  Cl  DCE A 493      48.891  17.064  27.855  1.00  0.00      A   CL
ATOM   5909  CT1 DCE A 493      51.074  16.023  26.553  1.00  0.00      A    C
ATOM   5910  HC2 DCE A 493      51.742  16.367  27.342  1.00  0.00      A    H
ATOM   5911  Cl1 DCE A 493      51.820  14.615  25.722  1.00  0.00      A   CL
ATOM   5912  HC3 DCE A 493      51.033  16.878  25.878  1.00  0.00      A    H
ATOM   5917  CT  DCE A 494      20.441  24.438  41.426  1.00  0.00      A    C
ATOM   5918  HC  DCE A 494      20.638  24.665  40.378  1.00  0.00      A    H
ATOM   5919  HC1 DCE A 494      21.275  24.809  42.021  1.00  0.00      A    H
ATOM   5920  Cl  DCE A 494      18.815  25.215  41.650  1.00  0.00      A   CL
ATOM   5921  CT1 DCE A 494      20.381  22.958  41.635  1.00  0.00      A    C
ATOM   5922  HC2 DCE A 494      21.298  22.387  41.784  1.00  0.00      A    H
ATOM   5923  Cl1 DCE A 494      19.477  22.603  43.063  1.00  0.00      A   CL
ATOM   5924  HC3 DCE A 494      19.821  22.488  40.827  1.00  0.00      A    H
ATOM   5929  CT  DCE A 495       1.788   9.486  47.104  1.00  0.00      A    C
ATOM   5930  HC  DCE A 495       1.534  10.295  46.420  1.00  0.00      A    H
ATOM   5931  HC1 DCE A 495       0.969   9.318  47.803  1.00  0.00      A    H
ATOM   5932  Cl  DCE A 495       1.969   8.172  45.973  1.00  0.00      A   CL
ATOM   5933  CT1 DCE A 495       3.117   9.840  47.782  1.00  0.00      A    C
ATOM   5934  HC2 DCE A 495       3.891  10.175  47.091  1.00  0.00      A    H
ATOM   5935  Cl1 DCE A 495       2.823  11.076  49.035  1.00  0.00      A   CL
ATOM   5936  HC3 DCE A 495       3.576   9.004  48.310  1.00  0.00      A    H
ATOM   5941  CT  DCE A 496      32.809  33.679  28.511  1.00  0.00      A    C
ATOM   5942  HC  DCE A 496      33.727  33.522  27.944  1.00  0.00      A    H
ATOM   5943  HC1 DCE A 496      31.937  33.589  27.864  1.00  0.00      A    H
ATOM   5944  Cl  DCE A 496      32.804  32.404  29.756  1.00  0.00      A   CL
ATOM   5945  CT1 DCE A 496      32.933  35.075  29.216  1.00  0.00      A    C
ATOM   5946  HC2 DCE A 496      32.206  35.239  30.012  1.00  0.00      A    H
ATOM   5947  Cl1 DCE A 496      34.577  35.197  30.070  1.00  0.00      A   CL
ATOM   5948  HC3 DCE A 496      32.796  35.941  28.570  1.00  0.00      A    H
ATOM   5953  CT  DCE A 497      48.684  11.203   4.331  1.00  0.00      A    C
ATOM   5954  HC  DCE A 497      47.893  11.951   4.380  1.00  0.00      A    H
ATOM   5955  HC1 DCE A 497      48.891  10.820   5.330  1.00  0.00      A    H
ATOM   5956  Cl  DCE A 497      47.974   9.980   3.233  1.00  0.00      A   CL
ATOM   5957  CT1 DCE A 497      49.895  11.809   3.629  1.00  0.00      A    C
ATOM   5958  HC2 DCE A 497      49.616  12.257   2.675  1.00  0.00      A    H
ATOM   5959  Cl1 DCE A 497      50.658  13.068   4.658  1.00  0.00      A   CL
ATOM   5960  HC3 DCE A 497      50.546  10.983   3.344  1.00  0.00      A    H
ATOM   5965  CT  DCE A 498      35.891  33.587  23.098  1.00  0.00      A    C
ATOM   5966  HC  DCE A 498      36.165  32.555  22.877  1.00  0.00      A    H
ATOM   5967  HC1 DCE A 498      35.241  33.590  23.973  1.00  0.00      A    H
ATOM   5968  Cl  DCE A 498      37.544  34.332  23.593  1.00  0.00      A   CL
ATOM   5969  CT1 DCE A 498      35.452  34.201  21.777  1.00  0.00      A    C
ATOM   5970  HC2 DCE A 498      34.449  33.836  21.553  1.00  0.00      A    H
ATOM   5971  Cl1 DCE A 498      35.412  35.996  21.697  1.00  0.00      A   CL
ATOM   5972  HC3 DCE A 498      36.224  33.836  21.100  1.00  0.00      A    H
ATOM   5977  CT  DCE A 499      31.279  46.832  24.097  1.00  0.00      A    C
ATOM   5978  HC  DCE A 499      31.740  45.889  24.390  1.00  0.00      A    H
ATOM   5979  HC1 DCE A 499      30.855  47.256  25.008  1.00  0.00      A    H
ATOM   5980  Cl  DCE A 499      32.573  47.937  23.455  1.00  0.00      A   CL
ATOM   5981  CT1 DCE A 499      30.147  46.703  23.112  1.00  0.00      A    C
ATOM   5982  HC2 DCE A 499      30.382  46.073  22.254  1.00  0.00      A    H
ATOM   5983  Cl1 DCE A 499      28.830  45.952  24.046  1.00  0.00      A   CL
ATOM   5984  HC3 DCE A 499      29.826  47.681  22.753  1.00  0.00      A    H
ATOM   5989  CT  DCE A 500       3.577  24.221  22.350  1.00  0.00      A    C
ATOM   5990  HC  DCE A 500       3.375  25.278  22.176  1.00  0.00      A    H
ATOM   5991  HC1 DCE A 500       3.681  23.687  21.405  1.00  0.00      A    H
ATOM   5992  Cl  DCE A 500       5.092  24.013  23.331  1.00  0.00      A   CL
ATOM   5993  CT1 DCE A 500       2.420  23.578  23.140  1.00  0.00      A    C
ATOM   5994  HC2 DCE A 500       2.270  24.094  24.089  1.00  0.00      A    H
ATOM   5995  Cl1 DCE A 500       0.870  23.550  22.362  1.00  0.00      A   CL
ATOM   5996  HC3 DCE A 500       2.667  22.521  23.234  1.00  0.00      A    H
ATOM   6001  CT  DCE A 501      14.958  41.856  30.329  1.00  0.00      A    C
ATOM   6002  HC  DCE A 501      14.831  42.882  29.981  1.00  0.00      A    H
ATOM   6003  HC1 DCE A 501      15.571  41.918  31.227  1.00  0.00      A    H
ATOM   6004  Cl  DCE A 501      13.380  41.182  30.908  1.00  0.00      A   CL
ATOM   6005  CT1 DCE A 501      15.627  41.028  29.210  1.00  0.00      A    C
ATOM   6006  HC2 DCE A 501      16.653  41.199  28.886  1.00  0.00      A    H
ATOM   6007  Cl1 DCE A 501      15.763  39.343  29.785  1.00  0.00      A   CL
ATOM   6008  HC3 DCE A 501      15.113  41.113  28.253  1.00  0.00      A    H
ATOM   6013  CT  DCE A 502      14.418   4.552   9.490  1.00  0.00      A    C
ATOM   6014  HC  DCE A 502      15.288   4.872   8.917  1.00  0.00      A    H
ATOM   6015  HC1 DCE A 502      14.697   3.816  10.243  1.00  0.00      A    H
ATOM   6016  Cl  DCE A 502      13.640   5.892  10.300  1.00  0.00      A   CL
ATOM   6017  CT1 DCE A 502      13.504   3.942   8.505  1.00  0.00      A    C
ATOM   6018  HC2 DCE A 502      12.682   3.433   9.009  1.00  0.00      A    H
ATOM   6019  Cl1 DCE A 502      12.784   5.110   7.382  1.00  0.00      A   CL
ATOM   6020  HC3 DCE A 502      14.114   3.218   7.965  1.00  0.00      A    H
ATOM   6025  CT  DCE A 503      35.305   9.128  13.684  1.00  0.00      A    C
ATOM   6026  HC  DCE A 503      35.720   9.138  12.676  1.00  0.00      A    H
ATOM   6027  HC1 DCE A 503      36.059   8.802  14.400  1.00  0.00      A    H
ATOM   6028  Cl  DCE A 503      34.584  10.693  14.165  1.00  0.00      A   CL
ATOM   6029  CT1 DCE A 503      34.205   8.162  13.854  1.00  0.00      A    C
ATOM   6030  HC2 DCE A 503      33.596   8.527  14.682  1.00  0.00      A    H
ATOM   6031  Cl1 DCE A 503      33.187   8.332  12.378  1.00  0.00      A   CL
ATOM   6032  HC3 DCE A 503      34.419   7.123  14.105  1.00  0.00      A    H
ATOM   6037  CT  DCE A 504       5.834   3.712  12.839  1.00  0.00      A    C
ATOM   6038  HC  DCE A 504       6.326   3.182  13.654  1.00  0.00      A    H
ATOM   6039  HC1 DCE A 504       6.279   3.385  11.899  1.00  0.00      A    H
ATOM   6040  Cl  DCE A 504       4.191   3.015  12.877  1.00  0.00      A   CL
ATOM   6041  CT1 DCE A 504       5.714   5.252  13.127  1.00  0.00      A    C
ATOM   6042  HC2 DCE A 504       5.389   5.393  14.158  1.00  0.00      A    H
ATOM   6043  Cl1 DCE A 504       7.279   6.114  12.926  1.00  0.00      A   CL
ATOM   6044  HC3 DCE A 504       4.956   5.709  12.490  1.00  0.00      A    H
ATOM   6049  CT  DCE A 505      30.843  42.737  37.847  1.00  0.00      A    C
ATOM   6050  HC  DCE A 505      31.514  41.957  37.487  1.00  0.00      A    H
ATOM   6051  HC1 DCE A 505      30.521  43.312  36.978  1.00  0.00      A    H
ATOM   6052  Cl  DCE A 505      29.336  42.058  38.656  1.00  0.00      A   CL
ATOM   6053  CT1 DCE A 505      31.470  43.815  38.771  1.00  0.00      A    C
ATOM   6054  HC2 DCE A 505      32.405  44.256  38.426  1.00  0.00      A    H
ATOM   6055  Cl1 DCE A 505      30.195  45.026  38.893  1.00  0.00      A   CL
ATOM   6056  HC3 DCE A 505      31.642  43.572  39.820  1.00  0.00      A    H
ATOM   6061  CT  DCE A 506      13.440  30.540  14.491  1.00  0.00      A    C
ATOM   6062  HC  DCE A 506      12.591  30.820  15.115  1.00  0.00      A    H
ATOM   6063  HC1 DCE A 506      14.132  31.380  14.554  1.00  0.00      A    H
ATOM   6064  Cl  DCE A 506      14.170  29.065  15.149  1.00  0.00      A   CL
ATOM   6065  CT1 DCE A 506      13.026  30.440  13.062  1.00  0.00      A    C
ATOM   6066  HC2 DCE A 506      12.486  31.350  12.802  1.00  0.00      A    H
ATOM   6067  Cl1 DCE A 506      14.501  30.348  12.000  1.00  0.00      A   CL
ATOM   6068  HC3 DCE A 506      12.380  29.580  12.889  1.00  0.00      A    H
ATOM   6073  CT  DCE A 507      21.477  48.791  23.042  1.00  0.00      A    C
ATOM   6074  HC  DCE A 507      22.280  49.466  23.338  1.00  0.00      A    H
ATOM   6075  HC1 DCE A 507      20.564  49.365  22.885  1.00  0.00      A    H
ATOM   6076  Cl  DCE A 507      22.030  48.046  21.561  1.00  0.00      A   CL
ATOM   6077  CT1 DCE A 507      21.276  47.745  24.162  1.00  0.00      A    C
ATOM   6078  HC2 DCE A 507      22.191  47.153  24.187  1.00  0.00      A    H
ATOM   6079  Cl1 DCE A 507      21.039  48.525  25.706  1.00  0.00      A   CL
ATOM   6080  HC3 DCE A 507      20.403  47.138  23.921  1.00  0.00      A    H
ATOM   6085  CT  DCE A 508       3.036  10.181   9.686  1.00  0.00      A    C
ATOM   6086  HC  DCE A 508       3.571  10.391   8.759  1.00  0.00      A    H
ATOM   6087  HC1 DCE A 508       3.159  11.032  10.355  1.00  0.00      A    H
ATOM   6088  Cl  DCE A 508       1.307  10.174   9.156  1.00  0.00      A   CL
ATOM   6089  CT1 DCE A 508       3.158   8.759  10.336  1.00  0.00      A    C
ATOM   6090  HC2 DCE A 508       2.829   7.907   9.740  1.00  0.00      A    H
ATOM   6091  Cl1 DCE A 508       4.800   8.390  10.894  1.00  0.00      A   CL
ATOM   6092  HC3 DCE A 508       2.492   8.685  11.196  1.00  0.00      A    H
ATOM   6097  CT  DCE A 509      44.541  51.338  13.453  1.00  0.00      A    C
ATOM   6098  HC  DCE A 509      45.114  52.224  13.180  1.00  0.00      A    H
ATOM   6099  HC1 DCE A 509      43.596  51.656  13.894  1.00  0.00      A    H
ATOM   6100  Cl  DCE A 509      44.079  50.458  12.076  1.00  0.00      A   CL
ATOM   6101  CT1 DCE A 509      45.296  50.389  14.499  1.00  0.00      A    C
ATOM   6102  HC2 DCE A 509      44.634  49.710  15.038  1.00  0.00      A    H
ATOM   6103  Cl1 DCE A 509      46.379  49.298  13.634  1.00  0.00      A   CL
ATOM   6104  HC3 DCE A 509      45.925  50.810  15.282  1.00  0.00      A    H
ATOM   6109  CT  DCE A 510      18.682   3.201  18.913  1.00  0.00      A    C
ATOM   6110  HC  DCE A 510      18.677   4.148  18.373  1.00  0.00      A    H
ATOM   6111  HC1 DCE A 510      17.640   2.951  19.112  1.00  0.00      A    H
ATOM   6112  Cl  DCE A 510      19.413   2.141  17.689  1.00  0.00      A   CL
ATOM   6113  CT1 DCE A 510      19.566   3.327  20.179  1.00  0.00      A    C
ATOM   6114  HC2 DCE A 510      19.121   3.833  21.036  1.00  0.00      A    H
ATOM   6115  Cl1 DCE A 510      20.183   1.753  20.713  1.00  0.00      A   CL
ATOM   6116  HC3 DCE A 510      20.395   3.969  19.883  1.00  0.00      A    H
ATOM   6121  CT  DCE A 511      12.096  49.159  18.839  1.00  0.00      A    C
ATOM   6122  HC  DCE A 511      12.658  49.921  19.378  1.00  0.00      A    H
ATOM   6123  HC1 DCE A 511      11.321  49.625  18.231  1.00  0.00      A    H
ATOM   6124  Cl  DCE A 511      13.296  48.435  17.810  1.00  0.00      A   CL
ATOM   6125  CT1 DCE A 511      11.415  48.073  19.593  1.00  0.00      A    C
ATOM   6126  HC2 DCE A 511      10.546  48.565  20.031  1.00  0.00      A    H
ATOM   6127  Cl1 DCE A 511      10.775  46.885  18.477  1.00  0.00      A   CL
ATOM   6128  HC3 DCE A 511      12.088  47.579  20.293  1.00  0.00      A    H
ATOM   6133  CT  DCE A 512      16.106  22.567  27.745  1.00  0.00      A    C
ATOM   6134  HC  DCE A 512      15.421  23.331  28.113  1.00  0.00      A    H
ATOM   6135  HC1 DCE A 512      15.477  21.801  27.292  1.00  0.00      A    H
ATOM   6136  Cl  DCE A 512      17.176  23.308  26.385  1.00  0.00      A   CL
ATOM   6137  CT1 DCE A 512      17.000  22.038  28.859  1.00  0.00      A    C
ATOM   6138  HC2 DCE A 512      17.563  21.155  28.554  1.00  0.00      A    H
ATOM   6139  Cl1 DCE A 512      18.239  23.298  29.308  1.00  0.00      A   CL
ATOM   6140  HC3 DCE A 512      16.453  21.747  29.756  1.00  0.00      A    H
ATOM   6145  CT  DCE A 513      14.117  14.962   1.155  1.00  0.00      A    C
ATOM   6146  HC  DCE A 513      14.135  14.017   0.612  1.00  0.00      A    H
ATOM   6147  HC1 DCE A 513      13.641  15.753   0.575  1.00  0.00      A    H
ATOM   6148  Cl  DCE A 513      13.072  14.692   2.554  1.00  0.00      A   CL
ATOM   6149  CT1 DCE A 513      15.515  15.370   1.636  1.00  0.00      A    C
ATOM   6150  HC2 DCE A 513      15.810  14.582   2.329  1.00  0.00      A    H
ATOM   6151  Cl1 DCE A 513      16.685  15.371   0.399  1.00  0.00      A   CL
ATOM   6152  HC3 DCE A 513      15.581  16.334   2.141  1.00  0.00      A    H
ATOM   6157  CT  DCE A 514      31.011  23.679  36.250  1.00  0.00      A    C
ATOM   6158  HC  DCE A 514      30.232  24.115  36.875  1.00  0.00      A    H
ATOM   6159  HC1 DCE A 514      32.053  23.660  36.568  1.00  0.00      A    H
ATOM   6160  Cl  DCE A 514      30.480  21.956  36.295  1.00  0.00      A   CL
ATOM   6161  CT1 DCE A 514      30.859  24.458  34.915  1.00  0.00      A    C
ATOM   6162  HC2 DCE A 514      31.122  25.501  35.090  1.00  0.00      A    H
ATOM   6163  Cl1 DCE A 514      32.009  23.700  33.759  1.00  0.00      A   CL
ATOM   6164  HC3 DCE A 514      29.844  24.362  34.529  1.00  0.00      A    H
ATOM   6169  CT  DCE A 515       7.725  26.851  40.954  1.00  0.00      A    C
ATOM   6170  HC  DCE A 515       7.236  27.498  41.682  1.00  0.00      A    H
ATOM   6171  HC1 DCE A 515       8.412  27.489  40.398  1.00  0.00      A    H
ATOM   6172  Cl  DCE A 515       8.745  25.841  41.926  1.00  0.00      A   CL
ATOM   6173  CT1 DCE A 515       6.719  25.984  40.201  1.00  0.00      A    C
ATOM   6174  HC2 DCE A 515       7.066  25.577  39.251  1.00  0.00      A    H
ATOM   6175  Cl1 DCE A 515       6.105  24.777  41.249  1.00  0.00      A   CL
ATOM   6176  HC3 DCE A 515       5.846  26.550  39.874  1.00  0.00      A    H
ATOM   6181  CT  DCE A 516      27.447   0.795   3.238  1.00  0.00      A    C
ATOM   6182  HC  DCE A 516      28.123   0.074   2.778  1.00  0.00      A    H
ATOM   6183  HC1 DCE A 516      26.563   0.742   2.604  1.00  0.00      A    H
ATOM   6184  Cl  DCE A 516      27.092   0.223   4.909  1.00  0.00      A   CL
ATOM   6185  CT1 DCE A 516      28.095   2.181   3.330  1.00  0.00      A    C
ATOM   6186  HC2 DCE A 516      27.302   2.898   3.543  1.00  0.00      A    H
ATOM   6187  Cl1 DCE A 516      29.535   2.322   4.406  1.00  0.00      A   CL
ATOM   6188  HC3 DCE A 516      28.459   2.485   2.348  1.00  0.00      A    H
ATOM   6193  CT  DCE A 517      32.854  20.930  20.296  1.00  0.00      A    C
ATOM   6194  HC  DCE A 517      32.028  21.192  20.957  1.00  0.00      A    H
ATOM   6195  HC1 DCE A 517      33.306  19.981  20.582  1.00  0.00      A    H
ATOM   6196  Cl  DCE A 517      32.474  20.900  18.583  1.00  0.00      A   CL
ATOM   6197  CT1 DCE A 517      33.842  22.140  20.593  1.00  0.00      A    C
ATOM   6198  HC2 DCE A 517      34.842  21.894  20.237  1.00  0.00      A    H
ATOM   6199  Cl1 DCE A 517      33.111  23.548  19.814  1.00  0.00      A   CL
ATOM   6200  HC3 DCE A 517      33.971  22.305  21.663  1.00  0.00      A    H
ATOM   6205  CT  DCE A 518      42.292  11.543  14.232  1.00  0.00      A    C
ATOM   6206  HC  DCE A 518      42.535  10.599  13.742  1.00  0.00      A    H
ATOM   6207  HC1 DCE A 518      43.204  12.103  14.436  1.00  0.00      A    H
ATOM   6208  Cl  DCE A 518      41.338  12.495  12.975  1.00  0.00      A   CL
ATOM   6209  CT1 DCE A 518      41.588  11.220  15.534  1.00  0.00      A    C
ATOM   6210  HC2 DCE A 518      40.890  10.399  15.370  1.00  0.00      A    H
ATOM   6211  Cl1 DCE A 518      42.648  10.647  16.710  1.00  0.00      A   CL
ATOM   6212  HC3 DCE A 518      40.939  12.025  15.879  1.00  0.00      A    H
ATOM   6217  CT  DCE A 519      26.174  48.566   2.937  1.00  0.00      A    C
ATOM   6218  HC  DCE A 519      25.519  49.358   3.299  1.00  0.00      A    H
ATOM   6219  HC1 DCE A 519      25.729  47.586   2.768  1.00  0.00      A    H
ATOM   6220  Cl  DCE A 519      26.605  49.045   1.374  1.00  0.00      A   CL
ATOM   6221  CT1 DCE A 519      27.450  48.466   3.760  1.00  0.00      A    C
ATOM   6222  HC2 DCE A 519      27.868  49.383   4.175  1.00  0.00      A    H
ATOM   6223  Cl1 DCE A 519      27.199  47.316   5.067  1.00  0.00      A   CL
ATOM   6224  HC3 DCE A 519      28.332  48.102   3.232  1.00  0.00      A    H
ATOM   6229  CT  DCE A 520      12.880  29.886  50.472  1.00  0.00      A    C
ATOM   6230  HC  DCE A 520      13.870  30.341  50.504  1.00  0.00      A    H
ATOM   6231  HC1 DCE A 520      12.204  30.107  51.298  1.00  0.00      A    H
ATOM   6232  Cl  DCE A 520      11.966  30.678  49.129  1.00  0.00      A   CL
ATOM   6233  CT1 DCE A 520      12.935  28.400  50.267  1.00  0.00      A    C
ATOM   6234  HC2 DCE A 520      13.042  27.857  51.207  1.00  0.00      A    H
ATOM   6235  Cl1 DCE A 520      11.413  27.875  49.483  1.00  0.00      A   CL
ATOM   6236  HC3 DCE A 520      13.715  28.078  49.578  1.00  0.00      A    H
ATOM   6241  CT  DCE A 521      30.384  46.298  31.823  1.00  0.00      A    C
ATOM   6242  HC  DCE A 521      30.974  46.105  30.927  1.00  0.00      A    H
ATOM   6243  HC1 DCE A 521      30.975  46.224  32.736  1.00  0.00      A    H
ATOM   6244  Cl  DCE A 521      29.585  47.882  31.521  1.00  0.00      A   CL
ATOM   6245  CT1 DCE A 521      29.303  45.154  32.002  1.00  0.00      A    C
ATOM   6246  HC2 DCE A 521      28.815  45.195  32.976  1.00  0.00      A    H
ATOM   6247  Cl1 DCE A 521      27.940  45.378  30.831  1.00  0.00      A   CL
ATOM   6248  HC3 DCE A 521      29.727  44.166  31.822  1.00  0.00      A    H
ATOM   6253  CT  DCE A 522      49.639   0.708  25.824  1.00  0.00      A    C
ATOM   6254  HC  DCE A 522      49.880   0.333  26.819  1.00  0.00      A    H
ATOM   6255  HC1 DCE A 522      50.587   0.926  25.333  1.00  0.00      A    H
ATOM   6256  Cl  DCE A 522      48.834  -0.628  24.976  1.00  0.00      A   CL
ATOM   6257  CT1 DCE A 522      48.802   1.964  25.732  1.00  0.00      A    C
ATOM   6258  HC2 DCE A 522      47.937   2.033  26.392  1.00  0.00      A    H
ATOM   6259  Cl1 DCE A 522      49.871   3.366  25.904  1.00  0.00      A   CL
ATOM   6260  HC3 DCE A 522      48.302   1.942  24.764  1.00  0.00      A    H
ATOM   6265  CT  DCE A 523      28.437  15.566   7.416  1.00  0.00      A    C
ATOM   6266  HC  DCE A 523      29.357  15.887   7.904  1.00  0.00      A    H
ATOM   6267  HC1 DCE A 523      28.704  15.027   6.507  1.00  0.00      A    H
ATOM   6268  Cl  DCE A 523      27.395  14.503   8.432  1.00  0.00      A   CL
ATOM   6269  CT1 DCE A 523      27.694  16.813   7.013  1.00  0.00      A    C
ATOM   6270  HC2 DCE A 523      27.635  17.600   7.765  1.00  0.00      A    H
ATOM   6271  Cl1 DCE A 523      28.557  17.620   5.649  1.00  0.00      A   CL
ATOM   6272  HC3 DCE A 523      26.688  16.538   6.694  1.00  0.00      A    H
ATOM   6277  CT  DCE A 524      14.070  49.726  50.046  1.00  0.00      A    C
ATOM   6278  HC  DCE A 524      13.037  50.070  50.009  1.00  0.00      A    H
ATOM   6279  HC1 DCE A 524      14.228  49.137  50.949  1.00  0.00      A    H
ATOM   6280  Cl  DCE A 524      14.246  48.569  48.612  1.00  0.00      A   CL
ATOM   6281  CT1 DCE A 524      14.924  50.968  49.920  1.00  0.00      A    C
ATOM   6282  HC2 DCE A 524      15.986  50.869  49.693  1.00  0.00      A    H
ATOM   6283  Cl1 DCE A 524      14.332  52.146  48.764  1.00  0.00      A   CL
ATOM   6284  HC3 DCE A 524      14.885  51.431  50.906  1.00  0.00      A    H
ATOM   6289  CT  DCE A 525      25.746  23.944  46.651  1.00  0.00      A    C
ATOM   6290  HC  DCE A 525      24.936  23.785  45.939  1.00  0.00      A    H
ATOM   6291  HC1 DCE A 525      26.098  22.926  46.816  1.00  0.00      A    H
ATOM   6292  Cl  DCE A 525      27.082  24.761  45.849  1.00  0.00      A   CL
ATOM   6293  CT1 DCE A 525      25.472  24.502  48.033  1.00  0.00      A    C
ATOM   6294  HC2 DCE A 525      24.975  25.472  48.033  1.00  0.00      A    H
ATOM   6295  Cl1 DCE A 525      24.331  23.376  48.791  1.00  0.00      A   CL
ATOM   6296  HC3 DCE A 525      26.420  24.414  48.564  1.00  0.00      A    H
ATOM   6301  CT  DCE A 526       5.781  27.844   9.634  1.00  0.00      A    C
ATOM   6302  HC  DCE A 526       5.668  27.782   8.551  1.00  0.00      A    H
ATOM   6303  HC1 DCE A 526       4.994  28.533   9.938  1.00  0.00      A    H
ATOM   6304  Cl  DCE A 526       5.528  26.332  10.440  1.00  0.00      A   CL
ATOM   6305  CT1 DCE A 526       7.161  28.320   9.935  1.00  0.00      A    C
ATOM   6306  HC2 DCE A 526       7.144  28.826  10.901  1.00  0.00      A    H
ATOM   6307  Cl1 DCE A 526       8.446  27.126   9.721  1.00  0.00      A   CL
ATOM   6308  HC3 DCE A 526       7.430  29.111   9.236  1.00  0.00      A    H
ATOM   6313  CT  DCE A 527       5.011  18.081  13.335  1.00  0.00      A    C
ATOM   6314  HC  DCE A 527       5.136  18.693  14.229  1.00  0.00      A    H
ATOM   6315  HC1 DCE A 527       3.995  17.691  13.283  1.00  0.00      A    H
ATOM   6316  Cl  DCE A 527       5.288  19.197  11.959  1.00  0.00      A   CL
ATOM   6317  CT1 DCE A 527       5.955  16.837  13.312  1.00  0.00      A    C
ATOM   6318  HC2 DCE A 527       5.734  16.177  14.151  1.00  0.00      A    H
ATOM   6319  Cl1 DCE A 527       5.797  15.948  11.784  1.00  0.00      A   CL
ATOM   6320  HC3 DCE A 527       7.020  17.066  13.320  1.00  0.00      A    H
ATOM   6325  CT  DCE A 528      40.591  11.936   5.633  1.00  0.00      A    C
ATOM   6326  HC  DCE A 528      40.663  11.998   4.548  1.00  0.00      A    H
ATOM   6327  HC1 DCE A 528      41.606  11.781   5.997  1.00  0.00      A    H
ATOM   6328  Cl  DCE A 528      40.003  13.589   6.148  1.00  0.00      A   CL
ATOM   6329  CT1 DCE A 528      39.676  10.825   6.085  1.00  0.00      A    C
ATOM   6330  HC2 DCE A 528      39.918   9.874   5.612  1.00  0.00      A    H
ATOM   6331  Cl1 DCE A 528      39.664  10.532   7.886  1.00  0.00      A   CL
ATOM   6332  HC3 DCE A 528      38.652  10.961   5.735  1.00  0.00      A    H
ATOM   6337  CT  DCE A 529      22.262  41.009   1.103  1.00  0.00      A    C
ATOM   6338  HC  DCE A 529      22.861  41.906   1.264  1.00  0.00      A    H
ATOM   6339  HC1 DCE A 529      22.047  40.502   2.043  1.00  0.00      A    H
ATOM   6340  Cl  DCE A 529      20.719  41.483   0.376  1.00  0.00      A   CL
ATOM   6341  CT1 DCE A 529      23.152  40.159   0.198  1.00  0.00      A    C
ATOM   6342  HC2 DCE A 529      22.830  39.119   0.159  1.00  0.00      A    H
ATOM   6343  Cl1 DCE A 529      23.160  40.977  -1.391  1.00  0.00      A   CL
ATOM   6344  HC3 DCE A 529      24.218  40.092   0.413  1.00  0.00      A    H
ATOM   6349  CT  DCE A 530      15.077  14.674  38.123  1.00  0.00      A    C
ATOM   6350  HC  DCE A 530      15.095  15.763  38.150  1.00  0.00      A    H
ATOM   6351  HC1 DCE A 530      14.051  14.399  37.875  1.00  0.00      A    H
ATOM   6352  Cl  DCE A 530      16.148  14.269  36.713  1.00  0.00      A   CL
ATOM   6353  CT1 DCE A 530      15.450  13.866  39.390  1.00  0.00      A    C
ATOM   6354  HC2 DCE A 530      15.377  12.790  39.234  1.00  0.00      A    H
ATOM   6355  Cl1 DCE A 530      17.113  14.313  39.882  1.00  0.00      A   CL
ATOM   6356  HC3 DCE A 530      14.875  14.127  40.278  1.00  0.00      A    H
ATOM   6361  CT  DCE A 531       4.603  25.077   7.357  1.00  0.00      A    C
ATOM   6362  HC  DCE A 531       4.087  25.922   7.813  1.00  0.00      A    H
ATOM   6363  HC1 DCE A 531       5.676  25.257   7.429  1.00  0.00      A    H
ATOM   6364  Cl  DCE A 531       4.221  23.517   8.119  1.00  0.00      A   CL
ATOM   6365  CT1 DCE A 531       4.080  24.924   5.952  1.00  0.00      A    C
ATOM   6366  HC2 DCE A 531       3.061  24.538   5.942  1.00  0.00      A    H
ATOM   6367  Cl1 DCE A 531       4.014  26.511   5.143  1.00  0.00      A   CL
ATOM   6368  HC3 DCE A 531       4.759  24.351   5.322  1.00  0.00      A    H
ATOM   6373  CT  DCE A 532      20.940  34.900  29.308  1.00  0.00      A    C
ATOM   6374  HC  DCE A 532      20.296  34.139  29.748  1.00  0.00      A    H
ATOM   6375  HC1 DCE A 532      20.521  35.906  29.271  1.00  0.00      A    H
ATOM   6376  Cl  DCE A 532      22.400  34.991  30.334  1.00  0.00      A   CL
ATOM   6377  CT1 DCE A 532      21.292  34.468  27.856  1.00  0.00      A    C
ATOM   6378  HC2 DCE A 532      22.072  35.198  27.639  1.00  0.00      A    H
ATOM   6379  Cl1 DCE A 532      21.830  32.741  27.747  1.00  0.00      A   CL
ATOM   6380  HC3 DCE A 532      20.428  34.541  27.195  1.00  0.00      A    H
ATOM   6385  CT  DCE A 533       7.360  44.916  12.637  1.00  0.00      A    C
ATOM   6386  HC  DCE A 533       7.047  44.643  13.644  1.00  0.00      A    H
ATOM   6387  HC1 DCE A 533       8.013  45.783  12.739  1.00  0.00      A    H
ATOM   6388  Cl  DCE A 533       8.344  43.538  12.146  1.00  0.00      A   CL
ATOM   6389  CT1 DCE A 533       6.327  45.214  11.514  1.00  0.00      A    C
ATOM   6390  HC2 DCE A 533       6.121  44.215  11.131  1.00  0.00      A    H
ATOM   6391  Cl1 DCE A 533       4.892  46.061  12.120  1.00  0.00      A   CL
ATOM   6392  HC3 DCE A 533       6.805  45.877  10.793  1.00  0.00      A    H
ATOM   6397  CT  DCE A 534      23.611  49.583  28.754  1.00  0.00      A    C
ATOM   6398  HC  DCE A 534      24.264  49.948  27.961  1.00  0.00      A    H
ATOM   6399  HC1 DCE A 534      23.026  48.742  28.382  1.00  0.00      A    H
ATOM   6400  Cl  DCE A 534      24.737  48.906  29.932  1.00  0.00      A   CL
ATOM   6401  CT1 DCE A 534      22.806  50.764  29.362  1.00  0.00      A    C
ATOM   6402  HC2 DCE A 534      23.256  51.621  28.861  1.00  0.00      A    H
ATOM   6403  Cl1 DCE A 534      21.125  50.884  28.905  1.00  0.00      A   CL
ATOM   6404  HC3 DCE A 534      22.958  51.056  30.402  1.00  0.00      A    H
ATOM   6409  CT  DCE A 535       9.889   3.452  11.833  1.00  0.00      A    C
ATOM   6410  HC  DCE A 535       8.862   3.595  11.497  1.00  0.00      A    H
ATOM   6411  HC1 DCE A 535      10.435   4.360  11.575  1.00  0.00      A    H
ATOM   6412  Cl  DCE A 535       9.832   3.466  13.661  1.00  0.00      A   CL
ATOM   6413  CT1 DCE A 535      10.553   2.156  11.398  1.00  0.00      A    C
ATOM   6414  HC2 DCE A 535      10.353   1.837  10.374  1.00  0.00      A    H
ATOM   6415  Cl1 DCE A 535      12.311   2.129  11.883  1.00  0.00      A   CL
ATOM   6416  HC3 DCE A 535      10.123   1.334  11.970  1.00  0.00      A    H
ATOM   6421  CT  DCE A 536      39.081  21.147  26.117  1.00  0.00      A    C
ATOM   6422  HC  DCE A 536      39.468  21.884  25.413  1.00  0.00      A    H
ATOM   6423  HC1 DCE A 536      39.448  21.469  27.091  1.00  0.00      A    H
ATOM   6424  Cl  DCE A 536      37.279  21.114  26.115  1.00  0.00      A   CL
ATOM   6425  CT1 DCE A 536      39.501  19.719  25.954  1.00  0.00      A    C
ATOM   6426  HC2 DCE A 536      39.083  19.352  25.016  1.00  0.00      A    H
ATOM   6427  Cl1 DCE A 536      41.273  19.596  25.906  1.00  0.00      A   CL
ATOM   6428  HC3 DCE A 536      39.166  19.091  26.779  1.00  0.00      A    H
ATOM   6433  CT  DCE A 537       1.215  30.825  29.178  1.00  0.00      A    C
ATOM   6434  HC  DCE A 537       0.672  31.427  28.449  1.00  0.00      A    H
ATOM   6435  HC1 DCE A 537       1.809  31.507  29.786  1.00  0.00      A    H
ATOM   6436  Cl  DCE A 537      -0.186  30.198  30.142  1.00  0.00      A   CL
ATOM   6437  CT1 DCE A 537       1.963  29.676  28.487  1.00  0.00      A    C
ATOM   6438  HC2 DCE A 537       2.714  30.090  27.814  1.00  0.00      A    H
ATOM   6439  Cl1 DCE A 537       2.819  28.749  29.764  1.00  0.00      A   CL
ATOM   6440  HC3 DCE A 537       1.363  29.019  27.858  1.00  0.00      A    H
ATOM   6445  CT  DCE A 538      19.463   4.250  25.896  1.00  0.00      A    C
ATOM   6446  HC  DCE A 538      18.671   4.982  25.741  1.00  0.00      A    H
ATOM   6447  HC1 DCE A 538      20.200   4.799  26.482  1.00  0.00      A    H
ATOM   6448  Cl  DCE A 538      19.114   2.844  26.927  1.00  0.00      A   CL
ATOM   6449  CT1 DCE A 538      19.884   3.587  24.530  1.00  0.00      A    C
ATOM   6450  HC2 DCE A 538      19.109   2.895  24.203  1.00  0.00      A    H
ATOM   6451  Cl1 DCE A 538      20.085   4.793  23.233  1.00  0.00      A   CL
ATOM   6452  HC3 DCE A 538      20.844   3.129  24.769  1.00  0.00      A    H
ATOM   6457  CT  DCE A 539      45.803  41.689   3.706  1.00  0.00      A    C
ATOM   6458  HC  DCE A 539      46.726  42.261   3.791  1.00  0.00      A    H
ATOM   6459  HC1 DCE A 539      45.811  41.403   2.654  1.00  0.00      A    H
ATOM   6460  Cl  DCE A 539      46.029  40.180   4.714  1.00  0.00      A   CL
ATOM   6461  CT1 DCE A 539      44.464  42.363   4.016  1.00  0.00      A    C
ATOM   6462  HC2 DCE A 539      44.396  42.691   5.053  1.00  0.00      A    H
ATOM   6463  Cl1 DCE A 539      44.102  43.825   3.170  1.00  0.00      A   CL
ATOM   6464  HC3 DCE A 539      43.667  41.658   3.779  1.00  0.00      A    H
ATOM   6469  CT  DCE A 540      39.670   7.992  34.768  1.00  0.00      A    C
ATOM   6470  HC  DCE A 540      39.816   9.050  34.983  1.00  0.00      A    H
ATOM   6471  HC1 DCE A 540      40.041   7.777  33.766  1.00  0.00      A    H
ATOM   6472  Cl  DCE A 540      40.840   7.051  35.863  1.00  0.00      A   CL
ATOM   6473  CT1 DCE A 540      38.244   7.465  34.739  1.00  0.00      A    C
ATOM   6474  HC2 DCE A 540      37.759   7.190  35.676  1.00  0.00      A    H
ATOM   6475  Cl1 DCE A 540      37.281   8.672  33.926  1.00  0.00      A   CL
ATOM   6476  HC3 DCE A 540      38.213   6.594  34.085  1.00  0.00      A    H
ATOM   6481  CT  DCE A 541      40.823  23.271  14.022  1.00  0.00      A    C
ATOM   6482  HC  DCE A 541      41.349  23.747  13.195  1.00  0.00      A    H
ATOM   6483  HC1 DCE A 541      41.429  22.492  14.486  1.00  0.00      A    H
ATOM   6484  Cl  DCE A 541      40.220  24.491  15.188  1.00  0.00      A   CL
ATOM   6485  CT1 DCE A 541      39.699  22.624  13.245  1.00  0.00      A    C
ATOM   6486  HC2 DCE A 541      40.010  21.782  12.626  1.00  0.00      A    H
ATOM   6487  Cl1 DCE A 541      38.607  21.935  14.404  1.00  0.00      A   CL
ATOM   6488  HC3 DCE A 541      39.189  23.475  12.793  1.00  0.00      A    H
ATOM   6493  CT  DCE A 542      17.699   1.844  52.203  1.00  0.00      A    C
ATOM   6494  HC  DCE A 542      18.056   2.849  51.980  1.00  0.00      A    H
ATOM   6495  HC1 DCE A 542      18.244   1.524  53.091  1.00  0.00      A    H
ATOM   6496  Cl  DCE A 542      16.015   1.866  52.645  1.00  0.00      A   CL
ATOM   6497  CT1 DCE A 542      17.853   0.983  50.965  1.00  0.00      A    C
ATOM   6498  HC2 DCE A 542      17.289   1.525  50.206  1.00  0.00      A    H
ATOM   6499  Cl1 DCE A 542      19.481   0.756  50.338  1.00  0.00      A   CL
ATOM   6500  HC3 DCE A 542      17.516  -0.026  51.201  1.00  0.00      A    H
ATOM   6505  CT  DCE A 543      12.025  47.339  29.661  1.00  0.00      A    C
ATOM   6506  HC  DCE A 543      11.309  46.520  29.588  1.00  0.00      A    H
ATOM   6507  HC1 DCE A 543      11.868  48.048  28.849  1.00  0.00      A    H
ATOM   6508  Cl  DCE A 543      11.986  48.054  31.280  1.00  0.00      A   CL
ATOM   6509  CT1 DCE A 543      13.442  46.787  29.285  1.00  0.00      A    C
ATOM   6510  HC2 DCE A 543      14.138  47.604  29.093  1.00  0.00      A    H
ATOM   6511  Cl1 DCE A 543      14.051  45.725  30.599  1.00  0.00      A   CL
ATOM   6512  HC3 DCE A 543      13.272  46.176  28.399  1.00  0.00      A    H
ATOM   6517  CT  DCE A 544      36.346  48.994  45.542  1.00  0.00      A    C
ATOM   6518  HC  DCE A 544      36.724  47.972  45.504  1.00  0.00      A    H
ATOM   6519  HC1 DCE A 544      36.745  49.531  44.682  1.00  0.00      A    H
ATOM   6520  Cl  DCE A 544      34.522  49.151  45.416  1.00  0.00      A   CL
ATOM   6521  CT1 DCE A 544      36.853  49.796  46.866  1.00  0.00      A    C
ATOM   6522  HC2 DCE A 544      37.940  49.790  46.937  1.00  0.00      A    H
ATOM   6523  Cl1 DCE A 544      36.391  51.492  47.103  1.00  0.00      A   CL
ATOM   6524  HC3 DCE A 544      36.512  49.255  47.749  1.00  0.00      A    H
ATOM   6529  CT  DCE A 545      26.232  10.605  12.984  1.00  0.00      A    C
ATOM   6530  HC  DCE A 545      26.302  10.344  11.928  1.00  0.00      A    H
ATOM   6531  HC1 DCE A 545      25.186  10.538  13.280  1.00  0.00      A    H
ATOM   6532  Cl  DCE A 545      27.203   9.297  13.803  1.00  0.00      A   CL
ATOM   6533  CT1 DCE A 545      26.733  11.941  13.374  1.00  0.00      A    C
ATOM   6534  HC2 DCE A 545      26.322  12.237  14.339  1.00  0.00      A    H
ATOM   6535  Cl1 DCE A 545      28.514  11.782  13.494  1.00  0.00      A   CL
ATOM   6536  HC3 DCE A 545      26.455  12.778  12.733  1.00  0.00      A    H
ATOM   6541  CT  DCE A 546      10.232  35.922  12.850  1.00  0.00      A    C
ATOM   6542  HC  DCE A 546       9.994  36.834  12.301  1.00  0.00      A    H
ATOM   6543  HC1 DCE A 546       9.536  35.940  13.688  1.00  0.00      A    H
ATOM   6544  Cl  DCE A 546      10.180  34.534  11.756  1.00  0.00      A   CL
ATOM   6545  CT1 DCE A 546      11.717  35.923  13.280  1.00  0.00      A    C
ATOM   6546  HC2 DCE A 546      11.898  36.636  14.085  1.00  0.00      A    H
ATOM   6547  Cl1 DCE A 546      12.026  34.290  14.002  1.00  0.00      A   CL
ATOM   6548  HC3 DCE A 546      12.363  36.133  12.428  1.00  0.00      A    H
ATOM   6553  CT  DCE A 547      11.545  28.313   3.106  1.00  0.00      A    C
ATOM   6554  HC  DCE A 547      10.903  27.924   2.317  1.00  0.00      A    H
ATOM   6555  HC1 DCE A 547      12.004  27.521   3.698  1.00  0.00      A    H
ATOM   6556  Cl  DCE A 547      12.930  29.090   2.302  1.00  0.00      A   CL
ATOM   6557  CT1 DCE A 547      10.872  29.259   4.126  1.00  0.00      A    C
ATOM   6558  HC2 DCE A 547      11.436  29.619   4.986  1.00  0.00      A    H
ATOM   6559  Cl1 DCE A 547      10.250  30.793   3.417  1.00  0.00      A   CL
ATOM   6560  HC3 DCE A 547       9.933  28.793   4.425  1.00  0.00      A    H
ATOM   6565  CT  DCE A 548      44.220  27.986  45.573  1.00  0.00      A    C
ATOM   6566  HC  DCE A 548      43.379  28.334  46.172  1.00  0.00      A    H
ATOM   6567  HC1 DCE A 548      44.873  27.646  46.377  1.00  0.00      A    H
ATOM   6568  Cl  DCE A 548      43.790  26.561  44.568  1.00  0.00      A   CL
ATOM   6569  CT1 DCE A 548      44.574  29.263  44.811  1.00  0.00      A    C
ATOM   6570  HC2 DCE A 548      43.646  29.753  44.517  1.00  0.00      A    H
ATOM   6571  Cl1 DCE A 548      45.259  30.405  46.008  1.00  0.00      A   CL
ATOM   6572  HC3 DCE A 548      45.195  29.138  43.925  1.00  0.00      A    H
ATOM   6577  CT  DCE A 549      28.901   9.608   9.455  1.00  0.00      A    C
ATOM   6578  HC  DCE A 549      28.327   9.438  10.366  1.00  0.00      A    H
ATOM   6579  HC1 DCE A 549      28.424   9.081   8.629  1.00  0.00      A    H
ATOM   6580  Cl  DCE A 549      28.814  11.345   9.223  1.00  0.00      A   CL
ATOM   6581  CT1 DCE A 549      30.335   9.078   9.483  1.00  0.00      A    C
ATOM   6582  HC2 DCE A 549      30.508   8.025   9.258  1.00  0.00      A    H
ATOM   6583  Cl1 DCE A 549      31.169   9.816   8.147  1.00  0.00      A   CL
ATOM   6584  HC3 DCE A 549      30.856   9.450  10.365  1.00  0.00      A    H
ATOM   6589  CT  DCE A 550      34.803  15.363  35.675  1.00  0.00      A    C
ATOM   6590  HC  DCE A 550      35.354  14.444  35.475  1.00  0.00      A    H
ATOM   6591  HC1 DCE A 550      34.228  15.714  34.819  1.00  0.00      A    H
ATOM   6592  Cl  DCE A 550      33.425  15.046  36.667  1.00  0.00      A   CL
ATOM   6593  CT1 DCE A 550      35.775  16.371  36.253  1.00  0.00      A    C
ATOM   6594  HC2 DCE A 550      35.375  17.385  36.228  1.00  0.00      A    H
ATOM   6595  Cl1 DCE A 550      36.252  15.930  37.925  1.00  0.00      A   CL
ATOM   6596  HC3 DCE A 550      36.731  16.510  35.748  1.00  0.00      A    H
ATOM   6601  CT  DCE A 551      42.408  21.075  10.425  1.00  0.00      A    C
ATOM   6602  HC  DCE A 551      42.540  20.495   9.512  1.00  0.00      A    H
ATOM   6603  HC1 DCE A 551      41.692  21.848  10.146  1.00  0.00      A    H
ATOM   6604  Cl  DCE A 551      41.642  20.043  11.652  1.00  0.00      A   CL
ATOM   6605  CT1 DCE A 551      43.601  21.667  11.108  1.00  0.00      A    C
ATOM   6606  HC2 DCE A 551      43.226  22.264  11.939  1.00  0.00      A    H
ATOM   6607  Cl1 DCE A 551      44.665  20.504  11.661  1.00  0.00      A   CL
ATOM   6608  HC3 DCE A 551      43.991  22.486  10.504  1.00  0.00      A    H
ATOM   6613  CT  DCE A 552      44.042  49.988  21.961  1.00  0.00      A    C
ATOM   6614  HC  DCE A 552      44.045  51.077  22.000  1.00  0.00      A    H
ATOM   6615  HC1 DCE A 552      44.474  49.558  21.057  1.00  0.00      A    H
ATOM   6616  Cl  DCE A 552      44.816  49.313  23.434  1.00  0.00      A   CL
ATOM   6617  CT1 DCE A 552      42.601  49.469  21.997  1.00  0.00      A    C
ATOM   6618  HC2 DCE A 552      42.542  48.396  22.177  1.00  0.00      A    H
ATOM   6619  Cl1 DCE A 552      41.877  50.407  23.372  1.00  0.00      A   CL
ATOM   6620  HC3 DCE A 552      42.194  49.669  21.006  1.00  0.00      A    H
ATOM   6625  CT  DCE A 553       1.357  46.937  14.891  1.00  0.00      A    C
ATOM   6626  HC  DCE A 553       0.539  46.999  14.173  1.00  0.00      A    H
ATOM   6627  HC1 DCE A 553       2.181  47.442  14.387  1.00  0.00      A    H
ATOM   6628  Cl  DCE A 553       1.093  47.825  16.441  1.00  0.00      A   CL
ATOM   6629  CT1 DCE A 553       1.646  45.502  15.287  1.00  0.00      A    C
ATOM   6630  HC2 DCE A 553       2.277  45.413  16.172  1.00  0.00      A    H
ATOM   6631  Cl1 DCE A 553       0.157  44.713  15.848  1.00  0.00      A   CL
ATOM   6632  HC3 DCE A 553       2.261  44.982  14.552  1.00  0.00      A    H
ATOM   6637  CT  DCE A 554      33.038  12.041  18.476  1.00  0.00      A    C
ATOM   6638  HC  DCE A 554      32.858  12.621  19.382  1.00  0.00      A    H
ATOM   6639  HC1 DCE A 554      32.244  12.255  17.761  1.00  0.00      A    H
ATOM   6640  Cl  DCE A 554      34.440  12.730  17.699  1.00  0.00      A   CL
ATOM   6641  CT1 DCE A 554      33.165  10.568  18.749  1.00  0.00      A    C
ATOM   6642  HC2 DCE A 554      32.418  10.304  19.499  1.00  0.00      A    H
ATOM   6643  Cl1 DCE A 554      32.586   9.688  17.279  1.00  0.00      A   CL
ATOM   6644  HC3 DCE A 554      34.115  10.120  19.040  1.00  0.00      A    H
ATOM   6649  CT  DCE A 555      37.026   9.552  26.294  1.00  0.00      A    C
ATOM   6650  HC  DCE A 555      36.271   9.593  27.080  1.00  0.00      A    H
ATOM   6651  HC1 DCE A 555      36.494   9.407  25.353  1.00  0.00      A    H
ATOM   6652  Cl  DCE A 555      37.932  11.088  26.273  1.00  0.00      A   CL
ATOM   6653  CT1 DCE A 555      37.985   8.381  26.522  1.00  0.00      A    C
ATOM   6654  HC2 DCE A 555      38.788   8.444  25.789  1.00  0.00      A    H
ATOM   6655  Cl1 DCE A 555      38.797   8.596  28.071  1.00  0.00      A   CL
ATOM   6656  HC3 DCE A 555      37.507   7.402  26.492  1.00  0.00      A    H
ATOM   6661  CT  DCE A 556      38.313  25.662  43.081  1.00  0.00      A    C
ATOM   6662  HC  DCE A 556      39.009  26.486  42.921  1.00  0.00      A    H
ATOM   6663  HC1 DCE A 556      37.308  26.082  43.074  1.00  0.00      A    H
ATOM   6664  Cl  DCE A 556      38.332  24.532  41.632  1.00  0.00      A   CL
ATOM   6665  CT1 DCE A 556      38.731  24.771  44.317  1.00  0.00      A    C
ATOM   6666  HC2 DCE A 556      39.736  24.389  44.137  1.00  0.00      A    H
ATOM   6667  Cl1 DCE A 556      38.826  25.947  45.782  1.00  0.00      A   CL
ATOM   6668  HC3 DCE A 556      38.056  23.930  44.471  1.00  0.00      A    H
ATOM   6673  CT  DCE A 557       2.823   5.169  38.011  1.00  0.00      A    C
ATOM   6674  HC  DCE A 557       3.082   5.281  36.959  1.00  0.00      A    H
ATOM   6675  HC1 DCE A 557       3.648   5.149  38.723  1.00  0.00      A    H
ATOM   6676  Cl  DCE A 557       1.817   6.619  38.219  1.00  0.00      A   CL
ATOM   6677  CT1 DCE A 557       2.042   3.852  38.059  1.00  0.00      A    C
ATOM   6678  HC2 DCE A 557       2.657   2.958  38.162  1.00  0.00      A    H
ATOM   6679  Cl1 DCE A 557       1.027   3.929  39.530  1.00  0.00      A   CL
ATOM   6680  HC3 DCE A 557       1.356   3.675  37.231  1.00  0.00      A    H
ATOM   6685  CT  DCE A 558       6.502  10.251   3.947  1.00  0.00      A    C
ATOM   6686  HC  DCE A 558       6.381   9.179   3.791  1.00  0.00      A    H
ATOM   6687  HC1 DCE A 558       5.519  10.648   4.199  1.00  0.00      A    H
ATOM   6688  Cl  DCE A 558       7.426  10.469   5.430  1.00  0.00      A   CL
ATOM   6689  CT1 DCE A 558       7.125  10.995   2.771  1.00  0.00      A    C
ATOM   6690  HC2 DCE A 558       7.265  12.024   3.102  1.00  0.00      A    H
ATOM   6691  Cl1 DCE A 558       8.674  10.298   2.434  1.00  0.00      A   CL
ATOM   6692  HC3 DCE A 558       6.401  10.907   1.960  1.00  0.00      A    H
ATOM   6697  CT  DCE A 559      17.535  41.627  24.222  1.00  0.00      A    C
ATOM   6698  HC  DCE A 559      16.490  41.455  23.966  1.00  0.00      A    H
ATOM   6699  HC1 DCE A 559      17.867  42.665  24.223  1.00  0.00      A    H
ATOM   6700  Cl  DCE A 559      17.613  41.005  25.951  1.00  0.00      A   CL
ATOM   6701  CT1 DCE A 559      18.435  40.716  23.321  1.00  0.00      A    C
ATOM   6702  HC2 DCE A 559      17.980  39.726  23.301  1.00  0.00      A    H
ATOM   6703  Cl1 DCE A 559      18.496  41.208  21.596  1.00  0.00      A   CL
ATOM   6704  HC3 DCE A 559      19.489  40.646  23.589  1.00  0.00      A    H
ATOM   6709  CT  DCE A 560       5.305  12.927  27.194  1.00  0.00      A    C
ATOM   6710  HC  DCE A 560       4.985  12.579  26.211  1.00  0.00      A    H
ATOM   6711  HC1 DCE A 560       6.279  13.415  27.164  1.00  0.00      A    H
ATOM   6712  Cl  DCE A 560       4.123  14.120  27.711  1.00  0.00      A   CL
ATOM   6713  CT1 DCE A 560       5.243  11.754  28.128  1.00  0.00      A    C
ATOM   6714  HC2 DCE A 560       5.373  12.019  29.177  1.00  0.00      A    H
ATOM   6715  Cl1 DCE A 560       3.652  11.027  27.736  1.00  0.00      A   CL
ATOM   6716  HC3 DCE A 560       5.922  10.956  27.828  1.00  0.00      A    H
ATOM   6721  CT  DCE A 561       6.044  43.368  38.610  1.00  0.00      A    C
ATOM   6722  HC  DCE A 561       5.449  42.938  39.416  1.00  0.00      A    H
ATOM   6723  HC1 DCE A 561       6.140  42.610  37.832  1.00  0.00      A    H
ATOM   6724  Cl  DCE A 561       5.007  44.669  38.002  1.00  0.00      A   CL
ATOM   6725  CT1 DCE A 561       7.453  43.898  38.885  1.00  0.00      A    C
ATOM   6726  HC2 DCE A 561       8.095  43.020  38.959  1.00  0.00      A    H
ATOM   6727  Cl1 DCE A 561       8.082  44.663  37.420  1.00  0.00      A   CL
ATOM   6728  HC3 DCE A 561       7.662  44.503  39.768  1.00  0.00      A    H
ATOM   6733  CT  DCE A 562      19.046  18.330   9.471  1.00  0.00      A    C
ATOM   6734  HC  DCE A 562      19.667  17.847  10.226  1.00  0.00      A    H
ATOM   6735  HC1 DCE A 562      19.271  18.017   8.452  1.00  0.00      A    H
ATOM   6736  Cl  DCE A 562      17.263  18.073   9.891  1.00  0.00      A   CL
ATOM   6737  CT1 DCE A 562      19.476  19.740   9.680  1.00  0.00      A    C
ATOM   6738  HC2 DCE A 562      19.128  20.051  10.665  1.00  0.00      A    H
ATOM   6739  Cl1 DCE A 562      21.217  20.060   9.495  1.00  0.00      A   CL
ATOM   6740  HC3 DCE A 562      18.867  20.341   9.004  1.00  0.00      A    H
ATOM   6745  CT  DCE A 563      14.658   4.337  49.744  1.00  0.00      A    C
ATOM   6746  HC  DCE A 563      14.793   4.556  50.803  1.00  0.00      A    H
ATOM   6747  HC1 DCE A 563      14.772   3.266  49.575  1.00  0.00      A    H
ATOM   6748  Cl  DCE A 563      13.122   4.850  49.122  1.00  0.00      A   CL
ATOM   6749  CT1 DCE A 563      15.751   5.127  48.843  1.00  0.00      A    C
ATOM   6750  HC2 DCE A 563      15.504   6.168  49.049  1.00  0.00      A    H
ATOM   6751  Cl1 DCE A 563      17.413   4.636  49.332  1.00  0.00      A   CL
ATOM   6752  HC3 DCE A 563      15.505   4.750  47.850  1.00  0.00      A    H
ATOM   6757  CT  DCE A 564      16.943  39.673  44.026  1.00  0.00      A    C
ATOM   6758  HC  DCE A 564      16.600  39.866  45.043  1.00  0.00      A    H
ATOM   6759  HC1 DCE A 564      16.627  38.638  43.893  1.00  0.00      A    H
ATOM   6760  Cl  DCE A 564      15.948  40.691  42.957  1.00  0.00      A   CL
ATOM   6761  CT1 DCE A 564      18.423  39.897  43.721  1.00  0.00      A    C
ATOM   6762  HC2 DCE A 564      18.660  39.516  42.728  1.00  0.00      A    H
ATOM   6763  Cl1 DCE A 564      18.855  41.651  43.920  1.00  0.00      A   CL
ATOM   6764  HC3 DCE A 564      19.093  39.320  44.359  1.00  0.00      A    H
ATOM   6769  CT  DCE A 565       9.402  13.785  50.874  1.00  0.00      A    C
ATOM   6770  HC  DCE A 565       9.798  13.294  51.763  1.00  0.00      A    H
ATOM   6771  HC1 DCE A 565       9.600  13.027  50.116  1.00  0.00      A    H
ATOM   6772  Cl  DCE A 565       7.652  13.816  51.190  1.00  0.00      A   CL
ATOM   6773  CT1 DCE A 565       9.847  15.279  50.450  1.00  0.00      A    C
ATOM   6774  HC2 DCE A 565       9.513  16.046  51.148  1.00  0.00      A    H
ATOM   6775  Cl1 DCE A 565      11.535  15.283  50.241  1.00  0.00      A   CL
ATOM   6776  HC3 DCE A 565       9.474  15.644  49.493  1.00  0.00      A    H
ATOM   6781  CT  DCE A 566      27.843  34.400  15.313  1.00  0.00      A    C
ATOM   6782  HC  DCE A 566      28.259  33.630  15.962  1.00  0.00      A    H
ATOM   6783  HC1 DCE A 566      28.292  34.304  14.325  1.00  0.00      A    H
ATOM   6784  Cl  DCE A 566      26.022  34.204  15.215  1.00  0.00      A   CL
ATOM   6785  CT1 DCE A 566      28.212  35.687  15.896  1.00  0.00      A    C
ATOM   6786  HC2 DCE A 566      28.004  36.571  15.293  1.00  0.00      A    H
ATOM   6787  Cl1 DCE A 566      27.443  35.872  17.479  1.00  0.00      A   CL
ATOM   6788  HC3 DCE A 566      29.275  35.854  16.070  1.00  0.00      A    H
ATOM   6793  CT  DCE A 567      46.520   8.758  30.745  1.00  0.00      A    C
ATOM   6794  HC  DCE A 567      46.150   9.563  31.380  1.00  0.00      A    H
ATOM   6795  HC1 DCE A 567      46.439   7.783  31.225  1.00  0.00      A    H
ATOM   6796  Cl  DCE A 567      45.496   8.974  29.283  1.00  0.00      A   CL
ATOM   6797  CT1 DCE A 567      47.982   8.981  30.370  1.00  0.00      A    C
ATOM   6798  HC2 DCE A 567      48.170   9.990  30.002  1.00  0.00      A    H
ATOM   6799  Cl1 DCE A 567      49.069   8.859  31.790  1.00  0.00      A   CL
ATOM   6800  HC3 DCE A 567      48.382   8.342  29.584  1.00  0.00      A    H
ATOM   6805  CT  DCE A 568      48.907  32.985  12.100  1.00  0.00      A    C
ATOM   6806  HC  DCE A 568      48.137  32.379  12.576  1.00  0.00      A    H
ATOM   6807  HC1 DCE A 568      48.525  33.925  11.702  1.00  0.00      A    H
ATOM   6808  Cl  DCE A 568      50.091  33.402  13.383  1.00  0.00      A   CL
ATOM   6809  CT1 DCE A 568      49.555  32.150  11.012  1.00  0.00      A    C
ATOM   6810  HC2 DCE A 568      50.394  32.670  10.552  1.00  0.00      A    H
ATOM   6811  Cl1 DCE A 568      50.505  30.834  11.669  1.00  0.00      A   CL
ATOM   6812  HC3 DCE A 568      48.801  31.809  10.303  1.00  0.00      A    H
ATOM   6817  CT  DCE A 569      20.860  35.456  22.768  1.00  0.00      A    C
ATOM   6818  HC  DCE A 569      21.540  34.647  22.500  1.00  0.00      A    H
ATOM   6819  HC1 DCE A 569      20.320  35.160  23.667  1.00  0.00      A    H
ATOM   6820  Cl  DCE A 569      21.917  36.763  23.266  1.00  0.00      A   CL
ATOM   6821  CT1 DCE A 569      20.097  35.839  21.549  1.00  0.00      A    C
ATOM   6822  HC2 DCE A 569      19.415  35.043  21.250  1.00  0.00      A    H
ATOM   6823  Cl1 DCE A 569      19.056  37.297  21.854  1.00  0.00      A   CL
ATOM   6824  HC3 DCE A 569      20.708  36.159  20.704  1.00  0.00      A    H
ATOM   6829  CT  DCE A 570      40.663  37.090  46.385  1.00  0.00      A    C
ATOM   6830  HC  DCE A 570      41.231  37.980  46.115  1.00  0.00      A    H
ATOM   6831  HC1 DCE A 570      41.265  36.265  46.003  1.00  0.00      A    H
ATOM   6832  Cl  DCE A 570      40.695  36.986  48.208  1.00  0.00      A   CL
ATOM   6833  CT1 DCE A 570      39.277  37.183  45.758  1.00  0.00      A    C
ATOM   6834  HC2 DCE A 570      39.348  37.537  44.730  1.00  0.00      A    H
ATOM   6835  Cl1 DCE A 570      38.515  35.574  45.879  1.00  0.00      A   CL
ATOM   6836  HC3 DCE A 570      38.625  37.949  46.179  1.00  0.00      A    H
ATOM   6841  CT  DCE A 571      28.502  24.059   1.367  1.00  0.00      A    C
ATOM   6842  HC  DCE A 571      28.829  24.249   0.344  1.00  0.00      A    H
ATOM   6843  HC1 DCE A 571      29.203  23.408   1.889  1.00  0.00      A    H
ATOM   6844  Cl  DCE A 571      28.491  25.569   2.243  1.00  0.00      A   CL
ATOM   6845  CT1 DCE A 571      27.068  23.528   1.356  1.00  0.00      A    C
ATOM   6846  HC2 DCE A 571      26.692  23.397   2.371  1.00  0.00      A    H
ATOM   6847  Cl1 DCE A 571      25.963  24.488   0.364  1.00  0.00      A   CL
ATOM   6848  HC3 DCE A 571      26.991  22.509   0.977  1.00  0.00      A    H
ATOM   6853  CT  DCE A 572       0.959  20.987   7.075  1.00  0.00      A    C
ATOM   6854  HC  DCE A 572       0.965  20.327   6.208  1.00  0.00      A    H
ATOM   6855  HC1 DCE A 572       2.005  21.256   7.225  1.00  0.00      A    H
ATOM   6856  Cl  DCE A 572      -0.016  22.437   6.737  1.00  0.00      A   CL
ATOM   6857  CT1 DCE A 572       0.357  20.245   8.272  1.00  0.00      A    C
ATOM   6858  HC2 DCE A 572       0.779  19.240   8.261  1.00  0.00      A    H
ATOM   6859  Cl1 DCE A 572       0.901  21.071   9.754  1.00  0.00      A   CL
ATOM   6860  HC3 DCE A 572      -0.726  20.193   8.158  1.00  0.00      A    H
ATOM   6865  CT  DCE A 573       4.002  32.478   3.724  1.00  0.00      A    C
ATOM   6866  HC  DCE A 573       3.037  32.059   4.011  1.00  0.00      A    H
ATOM   6867  HC1 DCE A 573       4.446  31.777   3.019  1.00  0.00      A    H
ATOM   6868  Cl  DCE A 573       3.923  34.209   3.114  1.00  0.00      A   CL
ATOM   6869  CT1 DCE A 573       4.930  32.529   4.924  1.00  0.00      A    C
ATOM   6870  HC2 DCE A 573       5.965  32.644   4.602  1.00  0.00      A    H
ATOM   6871  Cl1 DCE A 573       4.237  33.784   6.044  1.00  0.00      A   CL
ATOM   6872  HC3 DCE A 573       4.984  31.609   5.506  1.00  0.00      A    H
ATOM   6877  CT  DCE A 574      47.915  35.996  20.481  1.00  0.00      A    C
ATOM   6878  HC  DCE A 574      48.841  35.591  20.073  1.00  0.00      A    H
ATOM   6879  HC1 DCE A 574      47.991  37.035  20.801  1.00  0.00      A    H
ATOM   6880  Cl  DCE A 574      46.898  36.256  19.045  1.00  0.00      A   CL
ATOM   6881  CT1 DCE A 574      47.193  35.019  21.383  1.00  0.00      A    C
ATOM   6882  HC2 DCE A 574      46.297  35.511  21.762  1.00  0.00      A    H
ATOM   6883  Cl1 DCE A 574      46.547  33.524  20.612  1.00  0.00      A   CL
ATOM   6884  HC3 DCE A 574      47.953  34.762  22.121  1.00  0.00      A    H
ATOM   6889  CT  DCE A 575      11.828  33.530  23.808  1.00  0.00      A    C
ATOM   6890  HC  DCE A 575      12.759  33.596  24.372  1.00  0.00      A    H
ATOM   6891  HC1 DCE A 575      11.382  34.521  23.732  1.00  0.00      A    H
ATOM   6892  Cl  DCE A 575      12.310  33.344  22.132  1.00  0.00      A   CL
ATOM   6893  CT1 DCE A 575      11.037  32.401  24.290  1.00  0.00      A    C
ATOM   6894  HC2 DCE A 575      10.195  32.316  23.603  1.00  0.00      A    H
ATOM   6895  Cl1 DCE A 575      12.002  30.896  24.283  1.00  0.00      A   CL
ATOM   6896  HC3 DCE A 575      10.670  32.497  25.312  1.00  0.00      A    H
ATOM   6901  CT  DCE A 576      11.497  42.366  13.817  1.00  0.00      A    C
ATOM   6902  HC  DCE A 576      10.665  42.319  13.115  1.00  0.00      A    H
ATOM   6903  HC1 DCE A 576      12.407  41.976  13.361  1.00  0.00      A    H
ATOM   6904  Cl  DCE A 576      11.900  44.106  14.106  1.00  0.00      A   CL
ATOM   6905  CT1 DCE A 576      11.337  41.522  15.050  1.00  0.00      A    C
ATOM   6906  HC2 DCE A 576      10.666  42.022  15.748  1.00  0.00      A    H
ATOM   6907  Cl1 DCE A 576      10.758  39.850  14.676  1.00  0.00      A   CL
ATOM   6908  HC3 DCE A 576      12.318  41.393  15.508  1.00  0.00      A    H
ATOM   6913  CT  DCE A 577      14.376  36.800  48.739  1.00  0.00      A    C
ATOM   6914  HC  DCE A 577      13.451  36.806  48.162  1.00  0.00      A    H
ATOM   6915  HC1 DCE A 577      14.230  36.988  49.803  1.00  0.00      A    H
ATOM   6916  Cl  DCE A 577      14.867  35.149  48.623  1.00  0.00      A   CL
ATOM   6917  CT1 DCE A 577      15.389  37.627  47.930  1.00  0.00      A    C
ATOM   6918  HC2 DCE A 577      16.424  37.523  48.255  1.00  0.00      A    H
ATOM   6919  Cl1 DCE A 577      15.338  37.149  46.207  1.00  0.00      A   CL
ATOM   6920  HC3 DCE A 577      15.045  38.657  48.031  1.00  0.00      A    H
ATOM   6925  CT  DCE A 578      19.870  27.625  29.523  1.00  0.00      A    C
ATOM   6926  HC  DCE A 578      18.839  27.376  29.774  1.00  0.00      A    H
ATOM   6927  HC1 DCE A 578      20.241  27.191  28.594  1.00  0.00      A    H
ATOM   6928  Cl  DCE A 578      20.076  29.395  29.557  1.00  0.00      A   CL
ATOM   6929  CT1 DCE A 578      20.736  27.061  30.659  1.00  0.00      A    C
ATOM   6930  HC2 DCE A 578      20.512  26.020  30.894  1.00  0.00      A    H
ATOM   6931  Cl1 DCE A 578      22.507  27.195  30.318  1.00  0.00      A   CL
ATOM   6932  HC3 DCE A 578      20.638  27.664  31.561  1.00  0.00      A    H
ATOM   6937  CT  DCE A 579      33.180  48.675  19.835  1.00  0.00      A    C
ATOM   6938  HC  DCE A 579      32.891  47.789  20.401  1.00  0.00      A    H
ATOM   6939  HC1 DCE A 579      33.515  49.506  20.455  1.00  0.00      A    H
ATOM   6940  Cl  DCE A 579      34.502  48.340  18.815  1.00  0.00      A   CL
ATOM   6941  CT1 DCE A 579      32.035  49.262  19.140  1.00  0.00      A    C
ATOM   6942  HC2 DCE A 579      31.650  48.552  18.408  1.00  0.00      A    H
ATOM   6943  Cl1 DCE A 579      30.665  49.333  20.353  1.00  0.00      A   CL
ATOM   6944  HC3 DCE A 579      32.149  50.236  18.664  1.00  0.00      A    H
ATOM   6949  CT  DCE A 580      32.442  43.583  12.459  1.00  0.00      A    C
ATOM   6950  HC  DCE A 580      33.244  43.840  11.766  1.00  0.00      A    H
ATOM   6951  HC1 DCE A 580      32.809  43.184  13.404  1.00  0.00      A    H
ATOM   6952  Cl  DCE A 580      31.608  45.096  12.934  1.00  0.00      A   CL
ATOM   6953  CT1 DCE A 580      31.524  42.496  11.799  1.00  0.00      A    C
ATOM   6954  HC2 DCE A 580      30.659  42.267  12.421  1.00  0.00      A    H
ATOM   6955  Cl1 DCE A 580      30.874  43.150  10.359  1.00  0.00      A   CL
ATOM   6956  HC3 DCE A 580      32.142  41.634  11.549  1.00  0.00      A    H
ATOM   6961  CT  DCE A 581      30.847   4.181  30.192  1.00  0.00      A    C
ATOM   6962  HC  DCE A 581      30.995   4.017  29.125  1.00  0.00      A    H
ATOM   6963  HC1 DCE A 581      31.340   5.059  30.608  1.00  0.00      A    H
ATOM   6964  Cl  DCE A 581      29.095   4.370  30.414  1.00  0.00      A   CL
ATOM   6965  CT1 DCE A 581      31.319   3.045  31.044  1.00  0.00      A    C
ATOM   6966  HC2 DCE A 581      30.655   2.188  30.938  1.00  0.00      A    H
ATOM   6967  Cl1 DCE A 581      32.880   2.411  30.509  1.00  0.00      A   CL
ATOM   6968  HC3 DCE A 581      31.264   3.253  32.113  1.00  0.00      A    H
ATOM   6973  CT  DCE A 582      46.691  28.005  11.169  1.00  0.00      A    C
ATOM   6974  HC  DCE A 582      46.093  27.407  10.482  1.00  0.00      A    H
ATOM   6975  HC1 DCE A 582      47.065  28.865  10.614  1.00  0.00      A    H
ATOM   6976  Cl  DCE A 582      45.687  28.607  12.457  1.00  0.00      A   CL
ATOM   6977  CT1 DCE A 582      47.773  27.148  11.795  1.00  0.00      A    C
ATOM   6978  HC2 DCE A 582      47.345  26.332  12.378  1.00  0.00      A    H
ATOM   6979  Cl1 DCE A 582      48.929  26.458  10.598  1.00  0.00      A   CL
ATOM   6980  HC3 DCE A 582      48.390  27.731  12.478  1.00  0.00      A    H
ATOM   6985  CT  DCE A 583       8.413  43.704   1.438  1.00  0.00      A    C
ATOM   6986  HC  DCE A 583       8.225  44.360   2.288  1.00  0.00      A    H
ATOM   6987  HC1 DCE A 583       7.474  43.451   0.946  1.00  0.00      A    H
ATOM   6988  Cl  DCE A 583       9.377  44.546   0.228  1.00  0.00      A   CL
ATOM   6989  CT1 DCE A 583       9.089  42.439   1.919  1.00  0.00      A    C
ATOM   6990  HC2 DCE A 583       8.326  41.785   2.342  1.00  0.00      A    H
ATOM   6991  Cl1 DCE A 583      10.067  41.547   0.746  1.00  0.00      A   CL
ATOM   6992  HC3 DCE A 583       9.718  42.793   2.735  1.00  0.00      A    H
ATOM   6997  CT  DCE A 584      31.008  41.214  46.081  1.00  0.00      A    C
ATOM   6998  HC  DCE A 584      30.849  42.046  45.395  1.00  0.00      A    H
ATOM   6999  HC1 DCE A 584      31.074  41.639  47.083  1.00  0.00      A    H
ATOM   7000  Cl  DCE A 584      29.584  40.315  45.640  1.00  0.00      A   CL
ATOM   7001  CT1 DCE A 584      32.244  40.438  45.728  1.00  0.00      A    C
ATOM   7002  HC2 DCE A 584      32.286  40.364  44.641  1.00  0.00      A    H
ATOM   7003  Cl1 DCE A 584      33.556  41.426  46.139  1.00  0.00      A   CL
ATOM   7004  HC3 DCE A 584      32.231  39.474  46.237  1.00  0.00      A    H
ATOM   7009  CT  DCE A 585      44.457  14.362  33.781  1.00  0.00      A    C
ATOM   7010  HC  DCE A 585      45.037  14.519  32.871  1.00  0.00      A    H
ATOM   7011  HC1 DCE A 585      45.150  14.251  34.615  1.00  0.00      A    H
ATOM   7012  Cl  DCE A 585      43.695  15.896  34.201  1.00  0.00      A   CL
ATOM   7013  CT1 DCE A 585      43.439  13.246  33.604  1.00  0.00      A    C
ATOM   7014  HC2 DCE A 585      42.898  13.269  32.658  1.00  0.00      A    H
ATOM   7015  Cl1 DCE A 585      44.448  11.817  33.370  1.00  0.00      A   CL
ATOM   7016  HC3 DCE A 585      42.824  13.008  34.472  1.00  0.00      A    H
ATOM   7021  CT  DCE A 586      52.102  19.222  21.559  1.00  0.00      A    C
ATOM   7022  HC  DCE A 586      51.830  18.496  22.325  1.00  0.00      A    H
ATOM   7023  HC1 DCE A 586      52.407  20.226  21.855  1.00  0.00      A    H
ATOM   7024  Cl  DCE A 586      53.409  18.482  20.589  1.00  0.00      A   CL
ATOM   7025  CT1 DCE A 586      50.839  19.470  20.675  1.00  0.00      A    C
ATOM   7026  HC2 DCE A 586      50.273  18.545  20.562  1.00  0.00      A    H
ATOM   7027  Cl1 DCE A 586      49.852  20.786  21.407  1.00  0.00      A   CL
ATOM   7028  HC3 DCE A 586      51.108  19.817  19.677  1.00  0.00      A    H
ATOM   7033  CT  DCE A 587      36.630   4.669  45.611  1.00  0.00      A    C
ATOM   7034  HC  DCE A 587      37.445   5.068  46.214  1.00  0.00      A    H
ATOM   7035  HC1 DCE A 587      37.158   4.186  44.789  1.00  0.00      A    H
ATOM   7036  Cl  DCE A 587      35.840   3.467  46.681  1.00  0.00      A   CL
ATOM   7037  CT1 DCE A 587      35.572   5.646  45.188  1.00  0.00      A    C
ATOM   7038  HC2 DCE A 587      34.943   6.077  45.967  1.00  0.00      A    H
ATOM   7039  Cl1 DCE A 587      36.206   7.025  44.164  1.00  0.00      A   CL
ATOM   7040  HC3 DCE A 587      34.916   5.126  44.490  1.00  0.00      A    H
ATOM   7045  CT  DCE A 588       8.916  21.943  38.007  1.00  0.00      A    C
ATOM   7046  HC  DCE A 588       8.710  20.921  37.689  1.00  0.00      A    H
ATOM   7047  HC1 DCE A 588       9.669  22.155  37.247  1.00  0.00      A    H
ATOM   7048  Cl  DCE A 588       7.442  23.019  37.755  1.00  0.00      A   CL
ATOM   7049  CT1 DCE A 588       9.356  21.942  39.528  1.00  0.00      A    C
ATOM   7050  HC2 DCE A 588       8.685  21.359  40.159  1.00  0.00      A    H
ATOM   7051  Cl1 DCE A 588      10.999  21.276  39.594  1.00  0.00      A   CL
ATOM   7052  HC3 DCE A 588       9.257  22.963  39.897  1.00  0.00      A    H
ATOM   7057  CT  DCE A 589      47.287  41.620  49.755  1.00  0.00      A    C
ATOM   7058  HC  DCE A 589      46.797  42.123  48.921  1.00  0.00      A    H
ATOM   7059  HC1 DCE A 589      46.694  41.554  50.667  1.00  0.00      A    H
ATOM   7060  Cl  DCE A 589      47.714  40.142  48.961  1.00  0.00      A   CL
ATOM   7061  CT1 DCE A 589      48.566  42.363  50.060  1.00  0.00      A    C
ATOM   7062  HC2 DCE A 589      48.961  43.037  49.300  1.00  0.00      A    H
ATOM   7063  Cl1 DCE A 589      48.163  43.503  51.449  1.00  0.00      A   CL
ATOM   7064  HC3 DCE A 589      49.410  41.703  50.260  1.00  0.00      A    H
ATOM   7069  CT  DCE A 590      10.277  14.132  45.024  1.00  0.00      A    C
ATOM   7070  HC  DCE A 590      11.243  14.250  44.534  1.00  0.00      A    H
ATOM   7071  HC1 DCE A 590      10.365  13.285  45.705  1.00  0.00      A    H
ATOM   7072  Cl  DCE A 590      10.194  15.467  46.217  1.00  0.00      A   CL
ATOM   7073  CT1 DCE A 590       9.058  13.993  44.110  1.00  0.00      A    C
ATOM   7074  HC2 DCE A 590       8.880  14.988  43.702  1.00  0.00      A    H
ATOM   7075  Cl1 DCE A 590       9.509  12.793  42.814  1.00  0.00      A   CL
ATOM   7076  HC3 DCE A 590       8.145  13.620  44.575  1.00  0.00      A    H
ATOM   7081  CT  DCE A 591       1.240  45.088   4.633  1.00  0.00      A    C
ATOM   7082  HC  DCE A 591       1.429  45.810   5.426  1.00  0.00      A    H
ATOM   7083  HC1 DCE A 591       1.256  44.053   4.975  1.00  0.00      A    H
ATOM   7084  Cl  DCE A 591      -0.409  45.243   3.916  1.00  0.00      A   CL
ATOM   7085  CT1 DCE A 591       2.334  45.019   3.546  1.00  0.00      A    C
ATOM   7086  HC2 DCE A 591       2.064  44.162   2.928  1.00  0.00      A    H
ATOM   7087  Cl1 DCE A 591       2.281  46.481   2.684  1.00  0.00      A   CL
ATOM   7088  HC3 DCE A 591       3.322  44.801   3.950  1.00  0.00      A    H
ATOM   7093  CT  DCE A 592      35.813  40.519   7.883  1.00  0.00      A    C
ATOM   7094  HC  DCE A 592      36.717  41.110   8.030  1.00  0.00      A    H
ATOM   7095  HC1 DCE A 592      35.565  40.476   6.823  1.00  0.00      A    H
ATOM   7096  Cl  DCE A 592      36.095  38.881   8.441  1.00  0.00      A   CL
ATOM   7097  CT1 DCE A 592      34.554  41.150   8.464  1.00  0.00      A    C
ATOM   7098  HC2 DCE A 592      33.661  40.622   8.128  1.00  0.00      A    H
ATOM   7099  Cl1 DCE A 592      34.566  41.115  10.239  1.00  0.00      A   CL
ATOM   7100  HC3 DCE A 592      34.515  42.173   8.090  1.00  0.00      A    H
ATOM   7105  CT  DCE A 593      45.877  26.058  30.553  1.00  0.00      A    C
ATOM   7106  HC  DCE A 593      44.848  25.934  30.215  1.00  0.00      A    H
ATOM   7107  HC1 DCE A 593      46.292  25.153  30.996  1.00  0.00      A    H
ATOM   7108  Cl  DCE A 593      46.808  26.642  29.150  1.00  0.00      A   CL
ATOM   7109  CT1 DCE A 593      45.937  27.220  31.582  1.00  0.00      A    C
ATOM   7110  HC2 DCE A 593      45.212  26.945  32.348  1.00  0.00      A    H
ATOM   7111  Cl1 DCE A 593      47.625  27.417  32.099  1.00  0.00      A   CL
ATOM   7112  HC3 DCE A 593      45.700  28.214  31.203  1.00  0.00      A    H
ATOM   7117  CT  DCE A 594      23.628  43.678  23.144  1.00  0.00      A    C
ATOM   7118  HC  DCE A 594      23.388  42.634  23.346  1.00  0.00      A    H
ATOM   7119  HC1 DCE A 594      23.299  44.291  23.983  1.00  0.00      A    H
ATOM   7120  Cl  DCE A 594      25.365  43.719  23.169  1.00  0.00      A   CL
ATOM   7121  CT1 DCE A 594      23.170  44.345  21.906  1.00  0.00      A    C
ATOM   7122  HC2 DCE A 594      23.322  45.404  22.110  1.00  0.00      A    H
ATOM   7123  Cl1 DCE A 594      24.094  43.911  20.340  1.00  0.00      A   CL
ATOM   7124  HC3 DCE A 594      22.123  44.109  21.715  1.00  0.00      A    H
ATOM   7129  CT  DCE A 595      17.119  42.812   2.311  1.00  0.00      A    C
ATOM   7130  HC  DCE A 595      16.223  42.197   2.403  1.00  0.00      A    H
ATOM   7131  HC1 DCE A 595      18.139  42.430   2.300  1.00  0.00      A    H
ATOM   7132  Cl  DCE A 595      16.966  43.663   0.782  1.00  0.00      A   CL
ATOM   7133  CT1 DCE A 595      17.028  43.821   3.498  1.00  0.00      A    C
ATOM   7134  HC2 DCE A 595      17.557  44.769   3.406  1.00  0.00      A    H
ATOM   7135  Cl1 DCE A 595      15.343  44.357   3.599  1.00  0.00      A   CL
ATOM   7136  HC3 DCE A 595      17.291  43.348   4.444  1.00  0.00      A    H
ATOM   7141  CT  DCE A 596       0.122  24.292  49.017  1.00  0.00      A    C
ATOM   7142  HC  DCE A 596      -0.897  24.043  49.310  1.00  0.00      A    H
ATOM   7143  HC1 DCE A 596       0.307  24.108  47.958  1.00  0.00      A    H
ATOM   7144  Cl  DCE A 596       0.255  25.998  49.363  1.00  0.00      A   CL
ATOM   7145  CT1 DCE A 596       1.238  23.474  49.742  1.00  0.00      A    C
ATOM   7146  HC2 DCE A 596       1.058  22.411  49.588  1.00  0.00      A    H
ATOM   7147  Cl1 DCE A 596       2.830  24.086  49.266  1.00  0.00      A   CL
ATOM   7148  HC3 DCE A 596       1.200  23.566  50.827  1.00  0.00      A    H
ATOM   7153  CT  DCE A 597      13.616   2.098  44.581  1.00  0.00      A    C
ATOM   7154  HC  DCE A 597      14.676   2.184  44.823  1.00  0.00      A    H
ATOM   7155  HC1 DCE A 597      13.299   1.074  44.782  1.00  0.00      A    H
ATOM   7156  Cl  DCE A 597      12.567   3.101  45.563  1.00  0.00      A   CL
ATOM   7157  CT1 DCE A 597      13.378   2.509  43.136  1.00  0.00      A    C
ATOM   7158  HC2 DCE A 597      14.070   2.055  42.427  1.00  0.00      A    H
ATOM   7159  Cl1 DCE A 597      11.637   2.258  42.728  1.00  0.00      A   CL
ATOM   7160  HC3 DCE A 597      13.620   3.571  43.087  1.00  0.00      A    H
ATOM   7165  CT  DCE A 598      25.652   3.642  39.256  1.00  0.00      A    C
ATOM   7166  HC  DCE A 598      25.453   2.635  39.622  1.00  0.00      A    H
ATOM   7167  HC1 DCE A 598      25.670   4.267  40.149  1.00  0.00      A    H
ATOM   7168  Cl  DCE A 598      27.186   3.618  38.484  1.00  0.00      A   CL
ATOM   7169  CT1 DCE A 598      24.641   4.319  38.356  1.00  0.00      A    C
ATOM   7170  HC2 DCE A 598      23.637   4.270  38.778  1.00  0.00      A    H
ATOM   7171  Cl1 DCE A 598      25.073   5.975  37.999  1.00  0.00      A   CL
ATOM   7172  HC3 DCE A 598      24.619   3.699  37.460  1.00  0.00      A    H
ATOM   7177  CT  DCE A 599      20.351  47.863  43.198  1.00  0.00      A    C
ATOM   7178  HC  DCE A 599      19.503  47.609  43.834  1.00  0.00      A    H
ATOM   7179  HC1 DCE A 599      20.252  48.831  42.706  1.00  0.00      A    H
ATOM   7180  Cl  DCE A 599      21.702  47.919  44.273  1.00  0.00      A   CL
ATOM   7181  CT1 DCE A 599      20.614  46.788  42.193  1.00  0.00      A    C
ATOM   7182  HC2 DCE A 599      19.731  46.812  41.556  1.00  0.00      A    H
ATOM   7183  Cl1 DCE A 599      22.068  47.071  41.338  1.00  0.00      A   CL
ATOM   7184  HC3 DCE A 599      20.728  45.795  42.628  1.00  0.00      A    H
ATOM   7189  CT  DCE A 600      23.414  51.610   0.629  1.00  0.00      A    C
ATOM   7190  HC  DCE A 600      24.144  52.291   0.190  1.00  0.00      A    H
ATOM   7191  HC1 DCE A 600      23.978  51.116   1.420  1.00  0.00      A    H
ATOM   7192  Cl  DCE A 600      22.191  52.578   1.431  1.00  0.00      A   CL
ATOM   7193  CT1 DCE A 600      22.756  50.595  -0.339  1.00  0.00      A    C
ATOM   7194  HC2 DCE A 600      23.515  50.057  -0.907  1.00  0.00      A    H
ATOM   7195  Cl1 DCE A 600      21.753  49.426   0.557  1.00  0.00      A   CL
ATOM   7196  HC3 DCE A 600      22.176  51.020  -1.158  1.00  0.00      A    H
ATOM   7201  CT  DCE A 601      24.127  11.823   4.682  1.00  0.00      A    C
ATOM   7202  HC  DCE A 601      23.417  10.999   4.609  1.00  0.00      A    H
ATOM   7203  HC1 DCE A 601      24.456  11.870   3.644  1.00  0.00      A    H
ATOM   7204  Cl  DCE A 601      23.032  13.168   5.008  1.00  0.00      A   CL
ATOM   7205  CT1 DCE A 601      25.273  11.733   5.729  1.00  0.00      A    C
ATOM   7206  HC2 DCE A 601      24.894  11.603   6.743  1.00  0.00      A    H
ATOM   7207  Cl1 DCE A 601      26.336  10.346   5.363  1.00  0.00      A   CL
ATOM   7208  HC3 DCE A 601      25.953  12.583   5.791  1.00  0.00      A    H
ATOM   7213  CT  DCE A 602       0.335  40.988  30.526  1.00  0.00      A    C
ATOM   7214  HC  DCE A 602      -0.665  41.289  30.212  1.00  0.00      A    H
ATOM   7215  HC1 DCE A 602       0.760  40.468  29.667  1.00  0.00      A    H
ATOM   7216  Cl  DCE A 602       1.392  42.444  30.694  1.00  0.00      A   CL
ATOM   7217  CT1 DCE A 602       0.359  40.194  31.826  1.00  0.00      A    C
ATOM   7218  HC2 DCE A 602      -0.057  40.676  32.711  1.00  0.00      A    H
ATOM   7219  Cl1 DCE A 602      -0.290  38.542  31.755  1.00  0.00      A   CL
ATOM   7220  HC3 DCE A 602       1.372  39.898  32.099  1.00  0.00      A    H
ATOM   7225  CT  DCE A 603      50.859  24.393  38.348  1.00  0.00      A    C
ATOM   7226  HC  DCE A 603      50.138  23.587  38.486  1.00  0.00      A    H
ATOM   7227  HC1 DCE A 603      51.898  24.097  38.493  1.00  0.00      A    H
ATOM   7228  Cl  DCE A 603      50.763  24.759  36.574  1.00  0.00      A   CL
ATOM   7229  CT1 DCE A 603      50.644  25.632  39.166  1.00  0.00      A    C
ATOM   7230  HC2 DCE A 603      49.606  25.958  39.102  1.00  0.00      A    H
ATOM   7231  Cl1 DCE A 603      50.666  25.166  40.900  1.00  0.00      A   CL
ATOM   7232  HC3 DCE A 603      51.349  26.461  39.114  1.00  0.00      A    H
ATOM   7237  CT  DCE A 604      40.201  35.582  -0.418  1.00  0.00      A    C
ATOM   7238  HC  DCE A 604      40.272  35.097  -1.392  1.00  0.00      A    H
ATOM   7239  HC1 DCE A 604      40.858  36.451  -0.434  1.00  0.00      A    H
ATOM   7240  Cl  DCE A 604      38.534  36.177  -0.222  1.00  0.00      A   CL
ATOM   7241  CT1 DCE A 604      40.489  34.537   0.686  1.00  0.00      A    C
ATOM   7242  HC2 DCE A 604      40.513  34.860   1.727  1.00  0.00      A    H
ATOM   7243  Cl1 DCE A 604      39.329  33.155   0.638  1.00  0.00      A   CL
ATOM   7244  HC3 DCE A 604      41.459  34.040   0.669  1.00  0.00      A    H
ATOM   7249  CT  DCE A 605      37.868   7.295  22.970  1.00  0.00      A    C
ATOM   7250  HC  DCE A 605      37.460   7.313  21.959  1.00  0.00      A    H
ATOM   7251  HC1 DCE A 605      38.193   8.314  23.180  1.00  0.00      A    H
ATOM   7252  Cl  DCE A 605      36.472   6.825  23.960  1.00  0.00      A   CL
ATOM   7253  CT1 DCE A 605      38.843   6.195  23.059  1.00  0.00      A    C
ATOM   7254  HC2 DCE A 605      39.794   6.707  22.911  1.00  0.00      A    H
ATOM   7255  Cl1 DCE A 605      38.968   5.498  24.712  1.00  0.00      A   CL
ATOM   7256  HC3 DCE A 605      38.548   5.469  22.301  1.00  0.00      A    H
ATOM   7261  CT  DCE A 606       4.600  18.253   8.554  1.00  0.00      A    C
ATOM   7262  HC  DCE A 606       4.574  19.205   9.083  1.00  0.00      A    H
ATOM   7263  HC1 DCE A 606       3.990  17.511   9.070  1.00  0.00      A    H
ATOM   7264  Cl  DCE A 606       3.904  18.589   6.956  1.00  0.00      A   CL
ATOM   7265  CT1 DCE A 606       6.110  17.857   8.413  1.00  0.00      A    C
ATOM   7266  HC2 DCE A 606       6.433  17.490   9.388  1.00  0.00      A    H
ATOM   7267  Cl1 DCE A 606       6.366  16.613   7.234  1.00  0.00      A   CL
ATOM   7268  HC3 DCE A 606       6.789  18.692   8.242  1.00  0.00      A    H
ATOM   7273  CT  DCE A 607       3.170  26.928   0.111  1.00  0.00      A    C
ATOM   7274  HC  DCE A 607       4.216  26.877   0.412  1.00  0.00      A    H
ATOM   7275  HC1 DCE A 607       3.256  26.541  -0.904  1.00  0.00      A    H
ATOM   7276  Cl  DCE A 607       2.342  25.593   1.018  1.00  0.00      A   CL
ATOM   7277  CT1 DCE A 607       2.313  28.251   0.250  1.00  0.00      A    C
ATOM   7278  HC2 DCE A 607       1.253  28.016   0.153  1.00  0.00      A    H
ATOM   7279  Cl1 DCE A 607       2.495  28.977   1.798  1.00  0.00      A   CL
ATOM   7280  HC3 DCE A 607       2.515  28.957  -0.557  1.00  0.00      A    H
ATOM   7285  CT  DCE A 608      25.462  39.979  24.485  1.00  0.00      A    C
ATOM   7286  HC  DCE A 608      25.755  39.587  23.512  1.00  0.00      A    H
ATOM   7287  HC1 DCE A 608      26.053  40.865  24.717  1.00  0.00      A    H
ATOM   7288  Cl  DCE A 608      23.705  40.321  24.299  1.00  0.00      A   CL
ATOM   7289  CT1 DCE A 608      25.758  39.108  25.639  1.00  0.00      A    C
ATOM   7290  HC2 DCE A 608      25.571  38.073  25.354  1.00  0.00      A    H
ATOM   7291  Cl1 DCE A 608      27.410  39.240  26.159  1.00  0.00      A   CL
ATOM   7292  HC3 DCE A 608      24.993  39.306  26.390  1.00  0.00      A    H
ATOM   7297  CT  DCE A 609      43.320  21.082  29.587  1.00  0.00      A    C
ATOM   7298  HC  DCE A 609      43.303  20.173  30.188  1.00  0.00      A    H
ATOM   7299  HC1 DCE A 609      44.145  21.110  28.876  1.00  0.00      A    H
ATOM   7300  Cl  DCE A 609      41.691  21.036  28.840  1.00  0.00      A   CL
ATOM   7301  CT1 DCE A 609      43.507  22.351  30.369  1.00  0.00      A    C
ATOM   7302  HC2 DCE A 609      44.564  22.400  30.629  1.00  0.00      A    H
ATOM   7303  Cl1 DCE A 609      43.100  23.846  29.609  1.00  0.00      A   CL
ATOM   7304  HC3 DCE A 609      42.909  22.274  31.277  1.00  0.00      A    H
ATOM   7309  CT  DCE A 610       4.707  34.450  34.450  1.00  0.00      A    C
ATOM   7310  HC  DCE A 610       4.702  35.457  34.033  1.00  0.00      A    H
ATOM   7311  HC1 DCE A 610       4.532  33.821  33.577  1.00  0.00      A    H
ATOM   7312  Cl  DCE A 610       6.337  34.059  35.091  1.00  0.00      A   CL
ATOM   7313  CT1 DCE A 610       3.650  34.325  35.532  1.00  0.00      A    C
ATOM   7314  HC2 DCE A 610       3.638  33.421  36.141  1.00  0.00      A    H
ATOM   7315  Cl1 DCE A 610       3.914  35.642  36.735  1.00  0.00      A   CL
ATOM   7316  HC3 DCE A 610       2.677  34.614  35.135  1.00  0.00      A    H
ATOM   7321  CT  DCE A 611      34.636  45.785  43.306  1.00  0.00      A    C
ATOM   7322  HC  DCE A 611      34.921  45.257  44.216  1.00  0.00      A    H
ATOM   7323  HC1 DCE A 611      35.002  46.810  43.246  1.00  0.00      A    H
ATOM   7324  Cl  DCE A 611      35.032  44.813  41.833  1.00  0.00      A   CL
ATOM   7325  CT1 DCE A 611      33.145  45.857  43.332  1.00  0.00      A    C
ATOM   7326  HC2 DCE A 611      32.748  46.249  42.396  1.00  0.00      A    H
ATOM   7327  Cl1 DCE A 611      32.544  44.157  43.556  1.00  0.00      A   CL
ATOM   7328  HC3 DCE A 611      32.776  46.421  44.189  1.00  0.00      A    H
ATOM   7333  CT  DCE A 612      41.864  27.139   4.604  1.00  0.00      A    C
ATOM   7334  HC  DCE A 612      41.421  27.494   3.674  1.00  0.00      A    H
ATOM   7335  HC1 DCE A 612      41.586  26.135   4.925  1.00  0.00      A    H
ATOM   7336  Cl  DCE A 612      43.613  27.068   4.489  1.00  0.00      A   CL
ATOM   7337  CT1 DCE A 612      41.513  28.002   5.801  1.00  0.00      A    C
ATOM   7338  HC2 DCE A 612      41.834  29.030   5.634  1.00  0.00      A    H
ATOM   7339  Cl1 DCE A 612      39.722  27.997   6.209  1.00  0.00      A   CL
ATOM   7340  HC3 DCE A 612      42.117  27.636   6.631  1.00  0.00      A    H
ATOM   7345  CT  DCE A 613      17.218   2.633  41.431  1.00  0.00      A    C
ATOM   7346  HC  DCE A 613      18.178   2.829  40.954  1.00  0.00      A    H
ATOM   7347  HC1 DCE A 613      16.760   3.391  42.066  1.00  0.00      A    H
ATOM   7348  Cl  DCE A 613      15.874   2.379  40.279  1.00  0.00      A   CL
ATOM   7349  CT1 DCE A 613      17.414   1.300  42.153  1.00  0.00      A    C
ATOM   7350  HC2 DCE A 613      17.666   0.428  41.550  1.00  0.00      A    H
ATOM   7351  Cl1 DCE A 613      18.891   1.574  43.128  1.00  0.00      A   CL
ATOM   7352  HC3 DCE A 613      16.690   1.131  42.950  1.00  0.00      A    H
ATOM   7357  CT  DCE A 614      15.341  33.642   0.162  1.00  0.00      A    C
ATOM   7358  HC  DCE A 614      15.355  33.396  -0.900  1.00  0.00      A    H
ATOM   7359  HC1 DCE A 614      14.481  34.286   0.348  1.00  0.00      A    H
ATOM   7360  Cl  DCE A 614      15.165  32.204   1.199  1.00  0.00      A   CL
ATOM   7361  CT1 DCE A 614      16.660  34.326   0.532  1.00  0.00      A    C
ATOM   7362  HC2 DCE A 614      16.619  34.678   1.563  1.00  0.00      A    H
ATOM   7363  Cl1 DCE A 614      18.079  33.210   0.461  1.00  0.00      A   CL
ATOM   7364  HC3 DCE A 614      16.984  35.138  -0.119  1.00  0.00      A    H
ATOM   7369  CT  DCE A 615      37.722  33.488  49.012  1.00  0.00      A    C
ATOM   7370  HC  DCE A 615      37.815  33.889  50.022  1.00  0.00      A    H
ATOM   7371  HC1 DCE A 615      38.693  33.374  48.532  1.00  0.00      A    H
ATOM   7372  Cl  DCE A 615      36.924  31.835  48.994  1.00  0.00      A   CL
ATOM   7373  CT1 DCE A 615      36.840  34.468  48.239  1.00  0.00      A    C
ATOM   7374  HC2 DCE A 615      36.870  34.244  47.173  1.00  0.00      A    H
ATOM   7375  Cl1 DCE A 615      35.181  34.456  48.903  1.00  0.00      A   CL
ATOM   7376  HC3 DCE A 615      37.291  35.458  48.294  1.00  0.00      A    H
ATOM   7381  CT  DCE A 616      40.129  29.127  36.556  1.00  0.00      A    C
ATOM   7382  HC  DCE A 616      39.453  28.827  37.356  1.00  0.00      A    H
ATOM   7383  HC1 DCE A 616      39.862  30.180  36.465  1.00  0.00      A    H
ATOM   7384  Cl  DCE A 616      41.760  28.754  37.212  1.00  0.00      A   CL
ATOM   7385  CT1 DCE A 616      39.742  28.183  35.424  1.00  0.00      A    C
ATOM   7386  HC2 DCE A 616      40.342  28.276  34.519  1.00  0.00      A    H
ATOM   7387  Cl1 DCE A 616      39.704  26.469  35.890  1.00  0.00      A   CL
ATOM   7388  HC3 DCE A 616      38.743  28.533  35.165  1.00  0.00      A    H
ATOM   7393  CT  DCE A 617      28.730  52.134  11.957  1.00  0.00      A    C
ATOM   7394  HC  DCE A 617      29.308  52.764  11.281  1.00  0.00      A    H
ATOM   7395  HC1 DCE A 617      28.669  52.421  13.006  1.00  0.00      A    H
ATOM   7396  Cl  DCE A 617      26.998  52.070  11.340  1.00  0.00      A   CL
ATOM   7397  CT1 DCE A 617      29.282  50.691  11.835  1.00  0.00      A    C
ATOM   7398  HC2 DCE A 617      30.213  50.487  12.364  1.00  0.00      A    H
ATOM   7399  Cl1 DCE A 617      28.072  49.594  12.684  1.00  0.00      A   CL
ATOM   7400  HC3 DCE A 617      29.367  50.385  10.792  1.00  0.00      A    H
ATOM   7405  CT  DCE A 618      25.316  14.825  20.285  1.00  0.00      A    C
ATOM   7406  HC  DCE A 618      24.322  15.138  20.605  1.00  0.00      A    H
ATOM   7407  HC1 DCE A 618      25.651  13.956  20.852  1.00  0.00      A    H
ATOM   7408  Cl  DCE A 618      24.897  14.283  18.651  1.00  0.00      A   CL
ATOM   7409  CT1 DCE A 618      26.368  15.969  20.156  1.00  0.00      A    C
ATOM   7410  HC2 DCE A 618      27.118  15.596  19.458  1.00  0.00      A    H
ATOM   7411  Cl1 DCE A 618      25.619  17.456  19.416  1.00  0.00      A   CL
ATOM   7412  HC3 DCE A 618      26.844  16.287  21.083  1.00  0.00      A    H
ATOM   7417  CT  DCE A 619      25.057  12.879  24.441  1.00  0.00      A    C
ATOM   7418  HC  DCE A 619      25.734  13.350  25.154  1.00  0.00      A    H
ATOM   7419  HC1 DCE A 619      24.341  13.649  24.152  1.00  0.00      A    H
ATOM   7420  Cl  DCE A 619      25.970  12.326  22.994  1.00  0.00      A   CL
ATOM   7421  CT1 DCE A 619      24.454  11.638  25.069  1.00  0.00      A    C
ATOM   7422  HC2 DCE A 619      23.865  11.061  24.356  1.00  0.00      A    H
ATOM   7423  Cl1 DCE A 619      25.701  10.516  25.671  1.00  0.00      A   CL
ATOM   7424  HC3 DCE A 619      23.792  11.823  25.915  1.00  0.00      A    H
ATOM   7429  CT  DCE A 620      33.914   7.935  40.990  1.00  0.00      A    C
ATOM   7430  HC  DCE A 620      34.603   7.817  41.826  1.00  0.00      A    H
ATOM   7431  HC1 DCE A 620      34.411   8.632  40.316  1.00  0.00      A    H
ATOM   7432  Cl  DCE A 620      34.011   6.346  40.033  1.00  0.00      A   CL
ATOM   7433  CT1 DCE A 620      32.477   8.197  41.445  1.00  0.00      A    C
ATOM   7434  HC2 DCE A 620      32.155   7.488  42.208  1.00  0.00      A    H
ATOM   7435  Cl1 DCE A 620      32.453   9.746  42.363  1.00  0.00      A   CL
ATOM   7436  HC3 DCE A 620      31.802   8.250  40.591  1.00  0.00      A    H
ATOM   7441  CT  DCE A 621      47.099  48.397  17.283  1.00  0.00      A    C
ATOM   7442  HC  DCE A 621      46.976  47.387  17.675  1.00  0.00      A    H
ATOM   7443  HC1 DCE A 621      46.613  48.432  16.308  1.00  0.00      A    H
ATOM   7444  Cl  DCE A 621      46.285  49.680  18.245  1.00  0.00      A   CL
ATOM   7445  CT1 DCE A 621      48.602  48.661  16.957  1.00  0.00      A    C
ATOM   7446  HC2 DCE A 621      49.245  48.907  17.802  1.00  0.00      A    H
ATOM   7447  Cl1 DCE A 621      49.399  47.401  16.101  1.00  0.00      A   CL
ATOM   7448  HC3 DCE A 621      48.673  49.507  16.274  1.00  0.00      A    H
ATOM   7453  CT  DCE A 622       3.758  37.602  41.022  1.00  0.00      A    C
ATOM   7454  HC  DCE A 622       2.809  37.440  40.512  1.00  0.00      A    H
ATOM   7455  HC1 DCE A 622       3.892  38.684  41.025  1.00  0.00      A    H
ATOM   7456  Cl  DCE A 622       3.496  37.038  42.697  1.00  0.00      A   CL
ATOM   7457  CT1 DCE A 622       4.924  36.899  40.386  1.00  0.00      A    C
ATOM   7458  HC2 DCE A 622       5.814  37.012  41.005  1.00  0.00      A    H
ATOM   7459  Cl1 DCE A 622       4.583  35.125  40.258  1.00  0.00      A   CL
ATOM   7460  HC3 DCE A 622       5.190  37.254  39.391  1.00  0.00      A    H
ATOM   7465  CT  DCE A 623      48.984   0.741  50.048  1.00  0.00      A    C
ATOM   7466  HC  DCE A 623      49.566   0.546  49.148  1.00  0.00      A    H
ATOM   7467  HC1 DCE A 623      48.722  -0.195  50.541  1.00  0.00      A    H
ATOM   7468  Cl  DCE A 623      50.108   1.441  51.307  1.00  0.00      A   CL
ATOM   7469  CT1 DCE A 623      47.849   1.752  49.820  1.00  0.00      A    C
ATOM   7470  HC2 DCE A 623      48.252   2.716  49.508  1.00  0.00      A    H
ATOM   7471  Cl1 DCE A 623      46.657   1.181  48.575  1.00  0.00      A   CL
ATOM   7472  HC3 DCE A 623      47.304   1.753  50.764  1.00  0.00      A    H
ATOM   7477  CT  DCE A 624       6.665  29.534  18.601  1.00  0.00      A    C
ATOM   7478  HC  DCE A 624       7.650  29.527  19.067  1.00  0.00      A    H
ATOM   7479  HC1 DCE A 624       6.022  30.250  19.112  1.00  0.00      A    H
ATOM   7480  Cl  DCE A 624       6.898  30.096  16.915  1.00  0.00      A   CL
ATOM   7481  CT1 DCE A 624       6.014  28.173  18.563  1.00  0.00      A    C
ATOM   7482  HC2 DCE A 624       6.593  27.539  17.892  1.00  0.00      A    H
ATOM   7483  Cl1 DCE A 624       6.110  27.373  20.146  1.00  0.00      A   CL
ATOM   7484  HC3 DCE A 624       4.938  28.193  18.388  1.00  0.00      A    H
ATOM   7489  CT  DCE A 625       2.063   5.152  15.322  1.00  0.00      A    C
ATOM   7490  HC  DCE A 625       2.054   6.062  15.921  1.00  0.00      A    H
ATOM   7491  HC1 DCE A 625       3.118   4.916  15.184  1.00  0.00      A    H
ATOM   7492  Cl  DCE A 625       1.403   3.904  16.355  1.00  0.00      A   CL
ATOM   7493  CT1 DCE A 625       1.367   5.286  13.930  1.00  0.00      A    C
ATOM   7494  HC2 DCE A 625       0.303   5.061  13.869  1.00  0.00      A    H
ATOM   7495  Cl1 DCE A 625       1.640   6.942  13.158  1.00  0.00      A   CL
ATOM   7496  HC3 DCE A 625       1.869   4.510  13.351  1.00  0.00      A    H
ATOM   7501  CT  DCE A 626       1.002  20.221  15.933  1.00  0.00      A    C
ATOM   7502  HC  DCE A 626       0.906  19.536  16.776  1.00  0.00      A    H
ATOM   7503  HC1 DCE A 626       1.288  21.211  16.290  1.00  0.00      A    H
ATOM   7504  Cl  DCE A 626       2.044  19.443  14.747  1.00  0.00      A   CL
ATOM   7505  CT1 DCE A 626      -0.366  20.376  15.209  1.00  0.00      A    C
ATOM   7506  HC2 DCE A 626      -0.616  19.417  14.756  1.00  0.00      A    H
ATOM   7507  Cl1 DCE A 626      -1.653  20.789  16.324  1.00  0.00      A   CL
ATOM   7508  HC3 DCE A 626      -0.386  21.060  14.360  1.00  0.00      A    H
ATOM   7513  CT  DCE A 627      38.675  16.794   4.186  1.00  0.00      A    C
ATOM   7514  HC  DCE A 627      38.291  15.860   4.597  1.00  0.00      A    H
ATOM   7515  HC1 DCE A 627      37.798  17.378   3.907  1.00  0.00      A    H
ATOM   7516  Cl  DCE A 627      39.671  17.608   5.379  1.00  0.00      A   CL
ATOM   7517  CT1 DCE A 627      39.394  16.414   2.948  1.00  0.00      A    C
ATOM   7518  HC2 DCE A 627      40.308  15.833   3.064  1.00  0.00      A    H
ATOM   7519  Cl1 DCE A 627      38.445  15.486   1.832  1.00  0.00      A   CL
ATOM   7520  HC3 DCE A 627      39.641  17.327   2.406  1.00  0.00      A    H
ATOM   7525  CT  DCE A 628      27.980  37.632  20.455  1.00  0.00      A    C
ATOM   7526  HC  DCE A 628      28.255  37.509  21.502  1.00  0.00      A    H
ATOM   7527  HC1 DCE A 628      28.089  36.639  20.019  1.00  0.00      A    H
ATOM   7528  Cl  DCE A 628      26.248  38.041  20.316  1.00  0.00      A   CL
ATOM   7529  CT1 DCE A 628      28.839  38.726  19.693  1.00  0.00      A    C
ATOM   7530  HC2 DCE A 628      28.856  39.673  20.232  1.00  0.00      A    H
ATOM   7531  Cl1 DCE A 628      30.548  38.193  19.549  1.00  0.00      A   CL
ATOM   7532  HC3 DCE A 628      28.438  38.967  18.708  1.00  0.00      A    H
ATOM   7537  CT  DCE A 629      31.327  36.540  38.987  1.00  0.00      A    C
ATOM   7538  HC  DCE A 629      30.712  37.138  39.660  1.00  0.00      A    H
ATOM   7539  HC1 DCE A 629      31.670  35.671  39.549  1.00  0.00      A    H
ATOM   7540  Cl  DCE A 629      30.389  35.750  37.829  1.00  0.00      A   CL
ATOM   7541  CT1 DCE A 629      32.334  37.366  38.181  1.00  0.00      A    C
ATOM   7542  HC2 DCE A 629      32.882  36.787  37.439  1.00  0.00      A    H
ATOM   7543  Cl1 DCE A 629      31.510  38.699  37.297  1.00  0.00      A   CL
ATOM   7544  HC3 DCE A 629      33.018  37.814  38.902  1.00  0.00      A    H
ATOM   7549  CT  DCE A 630       4.954  15.741  48.445  1.00  0.00      A    C
ATOM   7550  HC  DCE A 630       4.006  15.731  47.908  1.00  0.00      A    H
ATOM   7551  HC1 DCE A 630       5.373  16.700  48.140  1.00  0.00      A    H
ATOM   7552  Cl  DCE A 630       4.399  15.980  50.230  1.00  0.00      A   CL
ATOM   7553  CT1 DCE A 630       5.908  14.560  48.156  1.00  0.00      A    C
ATOM   7554  HC2 DCE A 630       5.369  13.649  48.414  1.00  0.00      A    H
ATOM   7555  Cl1 DCE A 630       6.359  14.376  46.442  1.00  0.00      A   CL
ATOM   7556  HC3 DCE A 630       6.799  14.704  48.766  1.00  0.00      A    H
ATOM   7561  CT  DCE A 631      42.484   2.543   2.611  1.00  0.00      A    C
ATOM   7562  HC  DCE A 631      42.538   1.824   3.429  1.00  0.00      A    H
ATOM   7563  HC1 DCE A 631      42.511   3.568   2.983  1.00  0.00      A    H
ATOM   7564  Cl  DCE A 631      43.955   2.279   1.543  1.00  0.00      A   CL
ATOM   7565  CT1 DCE A 631      41.201   2.280   1.889  1.00  0.00      A    C
ATOM   7566  HC2 DCE A 631      41.138   1.318   1.379  1.00  0.00      A    H
ATOM   7567  Cl1 DCE A 631      39.801   2.558   2.874  1.00  0.00      A   CL
ATOM   7568  HC3 DCE A 631      41.026   3.019   1.108  1.00  0.00      A    H
ATOM   7573  CT  DCE A 632      36.525  42.361  15.014  1.00  0.00      A    C
ATOM   7574  HC  DCE A 632      36.239  43.258  15.563  1.00  0.00      A    H
ATOM   7575  HC1 DCE A 632      36.758  41.554  15.708  1.00  0.00      A    H
ATOM   7576  Cl  DCE A 632      35.016  42.009  14.155  1.00  0.00      A   CL
ATOM   7577  CT1 DCE A 632      37.732  42.718  14.105  1.00  0.00      A    C
ATOM   7578  HC2 DCE A 632      37.577  43.550  13.419  1.00  0.00      A    H
ATOM   7579  Cl1 DCE A 632      39.093  43.220  15.149  1.00  0.00      A   CL
ATOM   7580  HC3 DCE A 632      38.019  41.837  13.531  1.00  0.00      A    H
ATOM   7585  CT  DCE A 633       8.721  21.015   1.060  1.00  0.00      A    C
ATOM   7586  HC  DCE A 633       9.105  20.563   1.975  1.00  0.00      A    H
ATOM   7587  HC1 DCE A 633       7.650  21.146   1.211  1.00  0.00      A    H
ATOM   7588  Cl  DCE A 633       9.567  22.499   1.015  1.00  0.00      A   CL
ATOM   7589  CT1 DCE A 633       8.921  20.184  -0.206  1.00  0.00      A    C
ATOM   7590  HC2 DCE A 633       9.989  19.989  -0.298  1.00  0.00      A    H
[truncated: 281,166 more chars]
