# Supplementary material for: Ion and Solvent Modulation of Ferrocene and Decamethylferrocene Oxidation Potentials in Organic Electrolytes as Predicted by Molecular Dynamics Simulations
Source: J Phys Chem B. 2025 Feb 11;129(7):2067–81. doi: 10.1021/acs.jpcb.4c08321 (PMC11848929; doi:10.1021/acs.jpcb.4c08321)
Supplement: Supplementary file 2 — jp4c08321_si_002.zip [file jp4c08321_si_002.zip › simulation_files/pdb_files/Fc_BMIMBF4_0220_ACN_0750.pdb]

CRYST1   50.999   50.999   50.999  90.00  90.00  90.00 P 1           1
ATOM      1  CT  ACN A   1       4.258  48.283   2.488  1.00  0.00      A    C
ATOM      2  CZ  ACN A   1       3.160  47.761   1.621  1.00  0.00      A    C
ATOM      3  NZ  ACN A   1       2.321  47.344   0.925  1.00  0.00      A    N
ATOM      4  HZ  ACN A   1       4.224  47.671   3.386  1.00  0.00      A    H
ATOM      5  HZ1 ACN A   1       4.034  49.340   2.609  1.00  0.00      A    H
ATOM      6  HZ2 ACN A   1       5.093  48.078   1.823  1.00  0.00      A    H
ATOM     10  CT  ACN A   2      21.191  50.295  15.424  1.00  0.00      A    C
ATOM     11  CZ  ACN A   2      19.983  51.133  15.528  1.00  0.00      A    C
ATOM     12  NZ  ACN A   2      18.989  51.766  15.587  1.00  0.00      A    N
ATOM     13  HZ  ACN A   2      21.426  49.881  16.402  1.00  0.00      A    H
ATOM     14  HZ1 ACN A   2      22.055  50.806  15.008  1.00  0.00      A    H
ATOM     15  HZ2 ACN A   2      21.000  49.436  14.786  1.00  0.00      A    H
ATOM     19  CT  ACN A   3       1.144  49.812  21.155  1.00  0.00      A    C
ATOM     20  CZ  ACN A   3       0.841  50.809  20.091  1.00  0.00      A    C
ATOM     21  NZ  ACN A   3       0.612  51.600  19.281  1.00  0.00      A    N
ATOM     22  HZ  ACN A   3       0.214  49.393  21.530  1.00  0.00      A    H
ATOM     23  HZ1 ACN A   3       1.554  50.363  21.997  1.00  0.00      A    H
ATOM     24  HZ2 ACN A   3       1.968  49.177  20.840  1.00  0.00      A    H
ATOM     28  CT  ACN A   4      31.302  39.059  47.638  1.00  0.00      A    C
ATOM     29  CZ  ACN A   4      32.401  39.082  48.586  1.00  0.00      A    C
ATOM     30  NZ  ACN A   4      33.243  39.168  49.354  1.00  0.00      A    N
ATOM     31  HZ  ACN A   4      31.615  39.620  46.760  1.00  0.00      A    H
ATOM     32  HZ1 ACN A   4      30.438  39.572  48.053  1.00  0.00      A    H
ATOM     33  HZ2 ACN A   4      31.038  38.031  47.402  1.00  0.00      A    H
ATOM     37  CT  ACN A   5      17.177  45.582  45.483  1.00  0.00      A    C
ATOM     38  CZ  ACN A   5      15.826  45.091  45.601  1.00  0.00      A    C
ATOM     39  NZ  ACN A   5      14.791  44.637  45.717  1.00  0.00      A    N
ATOM     40  HZ  ACN A   5      17.697  44.977  44.745  1.00  0.00      A    H
ATOM     41  HZ1 ACN A   5      17.797  45.541  46.374  1.00  0.00      A    H
ATOM     42  HZ2 ACN A   5      17.193  46.625  45.176  1.00  0.00      A    H
ATOM     46  CT  ACN A   6      39.708  25.226  30.614  1.00  0.00      A    C
ATOM     47  CZ  ACN A   6      39.313  26.258  31.570  1.00  0.00      A    C
ATOM     48  NZ  ACN A   6      39.009  27.070  32.374  1.00  0.00      A    N
ATOM     49  HZ  ACN A   6      40.766  25.318  30.383  1.00  0.00      A    H
ATOM     50  HZ1 ACN A   6      39.038  25.416  29.779  1.00  0.00      A    H
ATOM     51  HZ2 ACN A   6      39.522  24.297  31.147  1.00  0.00      A    H
ATOM     55  CT  ACN A   7      23.506  33.110  39.709  1.00  0.00      A    C
ATOM     56  CZ  ACN A   7      24.163  32.364  40.762  1.00  0.00      A    C
ATOM     57  NZ  ACN A   7      24.705  31.734  41.560  1.00  0.00      A    N
ATOM     58  HZ  ACN A   7      23.700  34.161  39.908  1.00  0.00      A    H
ATOM     59  HZ1 ACN A   7      22.444  32.996  39.908  1.00  0.00      A    H
ATOM     60  HZ2 ACN A   7      23.788  32.844  38.693  1.00  0.00      A    H
ATOM     64  CT  ACN A   8      15.720  15.339  38.595  1.00  0.00      A    C
ATOM     65  CZ  ACN A   8      17.012  14.898  39.064  1.00  0.00      A    C
ATOM     66  NZ  ACN A   8      18.080  14.459  39.397  1.00  0.00      A    N
ATOM     67  HZ  ACN A   8      15.839  15.502  37.527  1.00  0.00      A    H
ATOM     68  HZ1 ACN A   8      15.484  16.299  39.047  1.00  0.00      A    H
ATOM     69  HZ2 ACN A   8      14.952  14.599  38.806  1.00  0.00      A    H
ATOM     73  CT  ACN A   9      21.682  21.055  31.873  1.00  0.00      A    C
ATOM     74  CZ  ACN A   9      22.053  22.410  32.263  1.00  0.00      A    C
ATOM     75  NZ  ACN A   9      22.307  23.540  32.532  1.00  0.00      A    N
ATOM     76  HZ  ACN A   9      21.252  21.042  30.875  1.00  0.00      A    H
ATOM     77  HZ1 ACN A   9      20.919  20.683  32.552  1.00  0.00      A    H
ATOM     78  HZ2 ACN A   9      22.533  20.385  31.972  1.00  0.00      A    H
ATOM     82  CT  ACN A  10      30.389  10.772   9.990  1.00  0.00      A    C
ATOM     83  CZ  ACN A  10      29.243  11.662   9.877  1.00  0.00      A    C
ATOM     84  NZ  ACN A  10      28.327  12.436   9.840  1.00  0.00      A    N
ATOM     85  HZ  ACN A  10      30.258   9.989  10.732  1.00  0.00      A    H
ATOM     86  HZ1 ACN A  10      31.284  11.300  10.308  1.00  0.00      A    H
ATOM     87  HZ2 ACN A  10      30.381  10.307   9.007  1.00  0.00      A    H
ATOM     91  CT  ACN A  11      26.180  20.649  25.037  1.00  0.00      A    C
ATOM     92  CZ  ACN A  11      25.101  21.548  25.029  1.00  0.00      A    C
ATOM     93  NZ  ACN A  11      24.267  22.349  25.061  1.00  0.00      A    N
ATOM     94  HZ  ACN A  11      26.354  20.468  26.095  1.00  0.00      A    H
ATOM     95  HZ1 ACN A  11      27.121  20.949  24.584  1.00  0.00      A    H
ATOM     96  HZ2 ACN A  11      25.959  19.684  24.589  1.00  0.00      A    H
ATOM    100  CT  ACN A  12      39.534   1.927  10.588  1.00  0.00      A    C
ATOM    101  CZ  ACN A  12      39.037   3.333  10.581  1.00  0.00      A    C
ATOM    102  NZ  ACN A  12      38.678   4.368  10.471  1.00  0.00      A    N
ATOM    103  HZ  ACN A  12      40.587   1.801  10.350  1.00  0.00      A    H
ATOM    104  HZ1 ACN A  12      39.046   1.244   9.898  1.00  0.00      A    H
ATOM    105  HZ2 ACN A  12      39.187   1.496  11.524  1.00  0.00      A    H
ATOM    109  CT  ACN A  13      30.427   1.688  22.510  1.00  0.00      A    C
ATOM    110  CZ  ACN A  13      30.241   0.440  23.296  1.00  0.00      A    C
ATOM    111  NZ  ACN A  13      30.158  -0.566  23.917  1.00  0.00      A    N
ATOM    112  HZ  ACN A  13      29.483   2.221  22.429  1.00  0.00      A    H
ATOM    113  HZ1 ACN A  13      30.861   1.569  21.521  1.00  0.00      A    H
ATOM    114  HZ2 ACN A  13      31.106   2.299  23.099  1.00  0.00      A    H
ATOM    118  CT  ACN A  14       4.970  50.960  19.221  1.00  0.00      A    C
ATOM    119  CZ  ACN A  14       4.640  49.516  19.225  1.00  0.00      A    C
ATOM    120  NZ  ACN A  14       4.375  48.398  19.287  1.00  0.00      A    N
ATOM    121  HZ  ACN A  14       4.431  51.345  18.359  1.00  0.00      A    H
ATOM    122  HZ1 ACN A  14       6.010  51.175  18.991  1.00  0.00      A    H
ATOM    123  HZ2 ACN A  14       4.736  51.243  20.244  1.00  0.00      A    H
ATOM    127  CT  ACN A  15       1.169  25.672  19.930  1.00  0.00      A    C
ATOM    128  CZ  ACN A  15       0.837  24.490  19.073  1.00  0.00      A    C
ATOM    129  NZ  ACN A  15       0.546  23.531  18.444  1.00  0.00      A    N
ATOM    130  HZ  ACN A  15       1.893  26.324  19.448  1.00  0.00      A    H
ATOM    131  HZ1 ACN A  15       1.562  25.275  20.862  1.00  0.00      A    H
ATOM    132  HZ2 ACN A  15       0.228  26.143  20.200  1.00  0.00      A    H
ATOM    136  CT  ACN A  16      44.345   5.521  23.853  1.00  0.00      A    C
ATOM    137  CZ  ACN A  16      43.570   6.347  24.780  1.00  0.00      A    C
ATOM    138  NZ  ACN A  16      42.920   6.961  25.510  1.00  0.00      A    N
ATOM    139  HZ  ACN A  16      45.334   5.485  24.302  1.00  0.00      A    H
ATOM    140  HZ1 ACN A  16      44.528   5.973  22.882  1.00  0.00      A    H
ATOM    141  HZ2 ACN A  16      43.925   4.532  23.691  1.00  0.00      A    H
ATOM    145  CT  ACN A  17      46.537  47.645  49.860  1.00  0.00      A    C
ATOM    146  CZ  ACN A  17      47.663  48.310  50.521  1.00  0.00      A    C
ATOM    147  NZ  ACN A  17      48.491  48.876  51.056  1.00  0.00      A    N
ATOM    148  HZ  ACN A  17      45.590  47.764  50.381  1.00  0.00      A    H
ATOM    149  HZ1 ACN A  17      46.848  46.604  49.850  1.00  0.00      A    H
ATOM    150  HZ2 ACN A  17      46.371  48.025  48.855  1.00  0.00      A    H
ATOM    154  CT  ACN A  18      28.976  22.206   3.668  1.00  0.00      A    C
ATOM    155  CZ  ACN A  18      29.375  20.749   3.708  1.00  0.00      A    C
ATOM    156  NZ  ACN A  18      29.697  19.676   3.891  1.00  0.00      A    N
ATOM    157  HZ  ACN A  18      28.108  22.166   3.016  1.00  0.00      A    H
ATOM    158  HZ1 ACN A  18      29.693  22.797   3.103  1.00  0.00      A    H
ATOM    159  HZ2 ACN A  18      28.798  22.503   4.698  1.00  0.00      A    H
ATOM    163  CT  ACN A  19      43.968   2.783  33.809  1.00  0.00      A    C
ATOM    164  CZ  ACN A  19      44.654   3.919  34.405  1.00  0.00      A    C
ATOM    165  NZ  ACN A  19      45.126   4.838  34.909  1.00  0.00      A    N
ATOM    166  HZ  ACN A  19      44.555   2.181  33.121  1.00  0.00      A    H
ATOM    167  HZ1 ACN A  19      43.159   3.252  33.255  1.00  0.00      A    H
ATOM    168  HZ2 ACN A  19      43.610   2.064  34.541  1.00  0.00      A    H
ATOM    172  CT  ACN A  20      35.494  12.778   3.870  1.00  0.00      A    C
ATOM    173  CZ  ACN A  20      36.377  13.965   3.662  1.00  0.00      A    C
ATOM    174  NZ  ACN A  20      37.142  14.807   3.496  1.00  0.00      A    N
ATOM    175  HZ  ACN A  20      34.600  12.792   3.252  1.00  0.00      A    H
ATOM    176  HZ1 ACN A  20      35.251  12.663   4.924  1.00  0.00      A    H
ATOM    177  HZ2 ACN A  20      36.149  11.916   3.769  1.00  0.00      A    H
ATOM    181  CT  ACN A  21      34.336   7.567  32.955  1.00  0.00      A    C
ATOM    182  CZ  ACN A  21      34.721   6.221  32.328  1.00  0.00      A    C
ATOM    183  NZ  ACN A  21      35.052   5.178  31.904  1.00  0.00      A    N
ATOM    184  HZ  ACN A  21      34.458   7.549  34.035  1.00  0.00      A    H
ATOM    185  HZ1 ACN A  21      33.271   7.621  32.747  1.00  0.00      A    H
ATOM    186  HZ2 ACN A  21      34.867   8.383  32.470  1.00  0.00      A    H
ATOM    190  CT  ACN A  22      47.235  10.149  41.546  1.00  0.00      A    C
ATOM    191  CZ  ACN A  22      47.862  11.036  42.548  1.00  0.00      A    C
ATOM    192  NZ  ACN A  22      48.358  11.733  43.317  1.00  0.00      A    N
ATOM    193  HZ  ACN A  22      46.156  10.277  41.584  1.00  0.00      A    H
ATOM    194  HZ1 ACN A  22      47.516   9.116  41.732  1.00  0.00      A    H
ATOM    195  HZ2 ACN A  22      47.644  10.336  40.557  1.00  0.00      A    H
ATOM    199  CT  ACN A  23      43.321   4.597  47.841  1.00  0.00      A    C
ATOM    200  CZ  ACN A  23      42.648   5.303  48.941  1.00  0.00      A    C
ATOM    201  NZ  ACN A  23      42.179   5.748  49.891  1.00  0.00      A    N
ATOM    202  HZ  ACN A  23      42.772   3.696  47.581  1.00  0.00      A    H
ATOM    203  HZ1 ACN A  23      44.331   4.213  47.959  1.00  0.00      A    H
ATOM    204  HZ2 ACN A  23      43.277   5.299  47.013  1.00  0.00      A    H
ATOM    208  CT  ACN A  24      41.549  16.930   8.879  1.00  0.00      A    C
ATOM    209  CZ  ACN A  24      42.669  16.732   7.884  1.00  0.00      A    C
ATOM    210  NZ  ACN A  24      43.462  16.518   7.111  1.00  0.00      A    N
ATOM    211  HZ  ACN A  24      40.734  16.327   8.486  1.00  0.00      A    H
ATOM    212  HZ1 ACN A  24      41.363  18.000   8.900  1.00  0.00      A    H
ATOM    213  HZ2 ACN A  24      41.848  16.491   9.827  1.00  0.00      A    H
ATOM    217  CT  ACN A  25      32.419  31.285  30.836  1.00  0.00      A    C
ATOM    218  CZ  ACN A  25      32.804  31.760  32.187  1.00  0.00      A    C
ATOM    219  NZ  ACN A  25      33.094  32.197  33.196  1.00  0.00      A    N
ATOM    220  HZ  ACN A  25      31.981  30.290  30.831  1.00  0.00      A    H
ATOM    221  HZ1 ACN A  25      33.297  31.235  30.197  1.00  0.00      A    H
ATOM    222  HZ2 ACN A  25      31.670  31.967  30.440  1.00  0.00      A    H
ATOM    226  CT  ACN A  26      36.552  32.363  32.292  1.00  0.00      A    C
ATOM    227  CZ  ACN A  26      36.822  31.463  33.424  1.00  0.00      A    C
ATOM    228  NZ  ACN A  26      37.084  30.815  34.351  1.00  0.00      A    N
ATOM    229  HZ  ACN A  26      37.137  32.043  31.435  1.00  0.00      A    H
ATOM    230  HZ1 ACN A  26      36.855  33.343  32.651  1.00  0.00      A    H
ATOM    231  HZ2 ACN A  26      35.494  32.351  32.043  1.00  0.00      A    H
ATOM    235  CT  ACN A  27       6.787  21.580  24.013  1.00  0.00      A    C
ATOM    236  CZ  ACN A  27       6.718  22.954  23.383  1.00  0.00      A    C
ATOM    237  NZ  ACN A  27       6.604  24.055  22.875  1.00  0.00      A    N
ATOM    238  HZ  ACN A  27       6.431  21.798  25.017  1.00  0.00      A    H
ATOM    239  HZ1 ACN A  27       7.774  21.141  24.131  1.00  0.00      A    H
ATOM    240  HZ2 ACN A  27       6.197  21.013  23.298  1.00  0.00      A    H
ATOM    244  CT  ACN A  28      39.174   2.530  38.887  1.00  0.00      A    C
ATOM    245  CZ  ACN A  28      39.144   3.883  39.463  1.00  0.00      A    C
ATOM    246  NZ  ACN A  28      39.146   4.966  39.911  1.00  0.00      A    N
ATOM    247  HZ  ACN A  28      38.600   1.945  39.602  1.00  0.00      A    H
ATOM    248  HZ1 ACN A  28      40.223   2.271  38.769  1.00  0.00      A    H
ATOM    249  HZ2 ACN A  28      38.696   2.541  37.911  1.00  0.00      A    H
ATOM    253  CT  ACN A  29      24.785  31.489  47.531  1.00  0.00      A    C
ATOM    254  CZ  ACN A  29      24.471  30.182  46.782  1.00  0.00      A    C
ATOM    255  NZ  ACN A  29      24.223  29.186  46.246  1.00  0.00      A    N
ATOM    256  HZ  ACN A  29      23.850  31.712  48.038  1.00  0.00      A    H
ATOM    257  HZ1 ACN A  29      25.059  32.279  46.836  1.00  0.00      A    H
ATOM    258  HZ2 ACN A  29      25.567  31.282  48.258  1.00  0.00      A    H
ATOM    262  CT  ACN A  30      49.648  43.676  27.754  1.00  0.00      A    C
ATOM    263  CZ  ACN A  30      50.078  44.799  28.571  1.00  0.00      A    C
ATOM    264  NZ  ACN A  30      50.406  45.691  29.263  1.00  0.00      A    N
ATOM    265  HZ  ACN A  30      50.503  43.320  27.184  1.00  0.00      A    H
ATOM    266  HZ1 ACN A  30      48.924  44.072  27.047  1.00  0.00      A    H
ATOM    267  HZ2 ACN A  30      49.251  42.985  28.494  1.00  0.00      A    H
ATOM    271  CT  ACN A  31       3.312  31.896  10.006  1.00  0.00      A    C
ATOM    272  CZ  ACN A  31       2.787  32.477   8.750  1.00  0.00      A    C
ATOM    273  NZ  ACN A  31       2.430  32.962   7.757  1.00  0.00      A    N
ATOM    274  HZ  ACN A  31       3.562  30.894   9.666  1.00  0.00      A    H
ATOM    275  HZ1 ACN A  31       2.569  31.807  10.794  1.00  0.00      A    H
ATOM    276  HZ2 ACN A  31       4.245  32.359  10.318  1.00  0.00      A    H
ATOM    280  CT  ACN A  32      15.509  21.240   6.268  1.00  0.00      A    C
ATOM    281  CZ  ACN A  32      15.177  21.979   5.105  1.00  0.00      A    C
ATOM    282  NZ  ACN A  32      14.965  22.621   4.203  1.00  0.00      A    N
ATOM    283  HZ  ACN A  32      16.585  21.097   6.324  1.00  0.00      A    H
ATOM    284  HZ1 ACN A  32      14.984  20.303   6.099  1.00  0.00      A    H
ATOM    285  HZ2 ACN A  32      15.061  21.801   7.084  1.00  0.00      A    H
ATOM    289  CT  ACN A  33      21.709  37.226  16.188  1.00  0.00      A    C
ATOM    290  CZ  ACN A  33      22.456  36.237  15.363  1.00  0.00      A    C
ATOM    291  NZ  ACN A  33      23.084  35.484  14.748  1.00  0.00      A    N
ATOM    292  HZ  ACN A  33      21.997  37.049  17.221  1.00  0.00      A    H
ATOM    293  HZ1 ACN A  33      20.631  37.153  16.072  1.00  0.00      A    H
ATOM    294  HZ2 ACN A  33      22.090  38.180  15.832  1.00  0.00      A    H
ATOM    298  CT  ACN A  34      13.796  40.923  26.923  1.00  0.00      A    C
ATOM    299  CZ  ACN A  34      15.285  40.921  26.965  1.00  0.00      A    C
ATOM    300  NZ  ACN A  34      16.466  40.902  27.090  1.00  0.00      A    N
ATOM    301  HZ  ACN A  34      13.472  40.822  27.955  1.00  0.00      A    H
ATOM    302  HZ1 ACN A  34      13.450  40.113  26.286  1.00  0.00      A    H
ATOM    303  HZ2 ACN A  34      13.577  41.907  26.517  1.00  0.00      A    H
ATOM    307  CT  ACN A  35       8.147  46.707   1.815  1.00  0.00      A    C
ATOM    308  CZ  ACN A  35       6.966  45.814   1.707  1.00  0.00      A    C
ATOM    309  NZ  ACN A  35       5.994  45.080   1.589  1.00  0.00      A    N
ATOM    310  HZ  ACN A  35       8.993  46.036   1.693  1.00  0.00      A    H
ATOM    311  HZ1 ACN A  35       8.219  47.142   2.809  1.00  0.00      A    H
ATOM    312  HZ2 ACN A  35       8.212  47.459   1.032  1.00  0.00      A    H
ATOM    316  CT  ACN A  36      42.543  33.239  33.548  1.00  0.00      A    C
ATOM    317  CZ  ACN A  36      42.969  34.601  33.776  1.00  0.00      A    C
ATOM    318  NZ  ACN A  36      43.389  35.625  34.072  1.00  0.00      A    N
ATOM    319  HZ  ACN A  36      41.468  33.315  33.410  1.00  0.00      A    H
ATOM    320  HZ1 ACN A  36      42.872  32.685  34.424  1.00  0.00      A    H
ATOM    321  HZ2 ACN A  36      42.930  32.774  32.645  1.00  0.00      A    H
ATOM    325  CT  ACN A  37       2.413  28.442   0.360  1.00  0.00      A    C
ATOM    326  CZ  ACN A  37       3.808  28.298   0.710  1.00  0.00      A    C
ATOM    327  NZ  ACN A  37       4.916  28.249   1.009  1.00  0.00      A    N
ATOM    328  HZ  ACN A  37       1.975  29.248   0.943  1.00  0.00      A    H
ATOM    329  HZ1 ACN A  37       1.997  27.456   0.555  1.00  0.00      A    H
ATOM    330  HZ2 ACN A  37       2.384  28.614  -0.713  1.00  0.00      A    H
ATOM    334  CT  ACN A  38      18.915  12.835   4.998  1.00  0.00      A    C
ATOM    335  CZ  ACN A  38      18.916  13.348   6.353  1.00  0.00      A    C
ATOM    336  NZ  ACN A  38      18.891  13.746   7.428  1.00  0.00      A    N
ATOM    337  HZ  ACN A  38      17.978  12.300   4.867  1.00  0.00      A    H
ATOM    338  HZ1 ACN A  38      19.700  12.104   4.819  1.00  0.00      A    H
ATOM    339  HZ2 ACN A  38      18.974  13.693   4.334  1.00  0.00      A    H
ATOM    343  CT  ACN A  39       2.815  13.726  40.204  1.00  0.00      A    C
ATOM    344  CZ  ACN A  39       2.700  12.288  40.549  1.00  0.00      A    C
ATOM    345  NZ  ACN A  39       2.635  11.167  40.663  1.00  0.00      A    N
ATOM    346  HZ  ACN A  39       2.127  13.953  39.393  1.00  0.00      A    H
ATOM    347  HZ1 ACN A  39       3.814  14.043  39.915  1.00  0.00      A    H
ATOM    348  HZ2 ACN A  39       2.547  14.281  41.099  1.00  0.00      A    H
ATOM    352  CT  ACN A  40      16.845  41.952   6.046  1.00  0.00      A    C
ATOM    353  CZ  ACN A  40      16.227  43.284   5.999  1.00  0.00      A    C
ATOM    354  NZ  ACN A  40      15.744  44.337   5.950  1.00  0.00      A    N
ATOM    355  HZ  ACN A  40      16.251  41.206   5.525  1.00  0.00      A    H
ATOM    356  HZ1 ACN A  40      16.877  41.562   7.060  1.00  0.00      A    H
ATOM    357  HZ2 ACN A  40      17.879  41.981   5.711  1.00  0.00      A    H
ATOM    361  CT  ACN A  41      40.223  25.236  23.091  1.00  0.00      A    C
ATOM    362  CZ  ACN A  41      40.938  24.320  22.262  1.00  0.00      A    C
ATOM    363  NZ  ACN A  41      41.477  23.588  21.484  1.00  0.00      A    N
ATOM    364  HZ  ACN A  41      40.941  25.690  23.769  1.00  0.00      A    H
ATOM    365  HZ1 ACN A  41      39.488  24.644  23.629  1.00  0.00      A    H
ATOM    366  HZ2 ACN A  41      39.705  25.938  22.442  1.00  0.00      A    H
ATOM    370  CT  ACN A  42       4.869  47.022  24.137  1.00  0.00      A    C
ATOM    371  CZ  ACN A  42       4.931  45.609  23.704  1.00  0.00      A    C
ATOM    372  NZ  ACN A  42       4.983  44.514  23.369  1.00  0.00      A    N
ATOM    373  HZ  ACN A  42       5.644  47.643  23.695  1.00  0.00      A    H
ATOM    374  HZ1 ACN A  42       4.757  47.079  25.216  1.00  0.00      A    H
ATOM    375  HZ2 ACN A  42       4.014  47.484  23.650  1.00  0.00      A    H
ATOM    379  CT  ACN A  43       2.772  45.074  37.765  1.00  0.00      A    C
ATOM    380  CZ  ACN A  43       2.872  44.638  36.342  1.00  0.00      A    C
ATOM    381  NZ  ACN A  43       2.897  44.381  35.243  1.00  0.00      A    N
ATOM    382  HZ  ACN A  43       3.564  45.785  37.984  1.00  0.00      A    H
ATOM    383  HZ1 ACN A  43       2.847  44.191  38.395  1.00  0.00      A    H
ATOM    384  HZ2 ACN A  43       1.834  45.586  37.965  1.00  0.00      A    H
ATOM    388  CT  ACN A  44       6.482  45.148  20.724  1.00  0.00      A    C
ATOM    389  CZ  ACN A  44       7.749  44.752  21.394  1.00  0.00      A    C
ATOM    390  NZ  ACN A  44       8.725  44.445  21.945  1.00  0.00      A    N
ATOM    391  HZ  ACN A  44       5.909  45.856  21.317  1.00  0.00      A    H
ATOM    392  HZ1 ACN A  44       5.758  44.388  20.442  1.00  0.00      A    H
ATOM    393  HZ2 ACN A  44       6.743  45.680  19.812  1.00  0.00      A    H
ATOM    397  CT  ACN A  45      27.722  28.830  44.746  1.00  0.00      A    C
ATOM    398  CZ  ACN A  45      27.905  27.633  43.872  1.00  0.00      A    C
ATOM    399  NZ  ACN A  45      28.081  26.711  43.164  1.00  0.00      A    N
ATOM    400  HZ  ACN A  45      27.008  29.433  44.191  1.00  0.00      A    H
ATOM    401  HZ1 ACN A  45      28.563  29.513  44.839  1.00  0.00      A    H
ATOM    402  HZ2 ACN A  45      27.384  28.565  45.745  1.00  0.00      A    H
ATOM    406  CT  ACN A  46      29.546  48.058  21.675  1.00  0.00      A    C
ATOM    407  CZ  ACN A  46      30.599  47.243  20.974  1.00  0.00      A    C
ATOM    408  NZ  ACN A  46      31.408  46.635  20.395  1.00  0.00      A    N
ATOM    409  HZ  ACN A  46      29.223  47.619  22.616  1.00  0.00      A    H
ATOM    410  HZ1 ACN A  46      28.599  48.042  21.141  1.00  0.00      A    H
ATOM    411  HZ2 ACN A  46      29.916  49.076  21.766  1.00  0.00      A    H
ATOM    415  CT  ACN A  47      30.656  37.231  26.485  1.00  0.00      A    C
ATOM    416  CZ  ACN A  47      31.485  37.089  27.740  1.00  0.00      A    C
ATOM    417  NZ  ACN A  47      32.130  36.951  28.662  1.00  0.00      A    N
ATOM    418  HZ  ACN A  47      29.955  36.418  26.307  1.00  0.00      A    H
ATOM    419  HZ1 ACN A  47      31.291  37.311  25.607  1.00  0.00      A    H
ATOM    420  HZ2 ACN A  47      30.043  38.115  26.642  1.00  0.00      A    H
ATOM    424  CT  ACN A  48      13.373  32.122  45.881  1.00  0.00      A    C
ATOM    425  CZ  ACN A  48      12.062  32.098  45.174  1.00  0.00      A    C
ATOM    426  NZ  ACN A  48      11.061  32.059  44.600  1.00  0.00      A    N
ATOM    427  HZ  ACN A  48      14.141  31.794  45.184  1.00  0.00      A    H
ATOM    428  HZ1 ACN A  48      13.396  31.408  46.700  1.00  0.00      A    H
ATOM    429  HZ2 ACN A  48      13.606  33.138  46.188  1.00  0.00      A    H
ATOM    433  CT  ACN A  49      49.964  24.573  45.043  1.00  0.00      A    C
ATOM    434  CZ  ACN A  49      48.779  25.080  44.283  1.00  0.00      A    C
ATOM    435  NZ  ACN A  49      47.885  25.413  43.641  1.00  0.00      A    N
ATOM    436  HZ  ACN A  49      50.415  25.307  45.707  1.00  0.00      A    H
ATOM    437  HZ1 ACN A  49      50.694  24.221  44.318  1.00  0.00      A    H
ATOM    438  HZ2 ACN A  49      49.634  23.837  45.771  1.00  0.00      A    H
ATOM    442  CT  ACN A  50      44.256  13.427   9.541  1.00  0.00      A    C
ATOM    443  CZ  ACN A  50      45.315  14.342   9.005  1.00  0.00      A    C
ATOM    444  NZ  ACN A  50      46.065  15.070   8.610  1.00  0.00      A    N
ATOM    445  HZ  ACN A  50      44.541  12.421   9.245  1.00  0.00      A    H
ATOM    446  HZ1 ACN A  50      43.266  13.731   9.209  1.00  0.00      A    H
ATOM    447  HZ2 ACN A  50      44.216  13.406  10.627  1.00  0.00      A    H
ATOM    451  CT  ACN A  51      31.531  43.494  28.140  1.00  0.00      A    C
ATOM    452  CZ  ACN A  51      32.698  44.217  28.678  1.00  0.00      A    C
ATOM    453  NZ  ACN A  51      33.596  44.811  29.114  1.00  0.00      A    N
ATOM    454  HZ  ACN A  51      31.852  42.979  27.238  1.00  0.00      A    H
ATOM    455  HZ1 ACN A  51      30.778  44.205  27.810  1.00  0.00      A    H
ATOM    456  HZ2 ACN A  51      31.222  42.717  28.834  1.00  0.00      A    H
ATOM    460  CT  ACN A  52      36.782  12.525  25.463  1.00  0.00      A    C
ATOM    461  CZ  ACN A  52      36.496  13.567  24.413  1.00  0.00      A    C
ATOM    462  NZ  ACN A  52      36.215  14.401  23.602  1.00  0.00      A    N
ATOM    463  HZ  ACN A  52      37.167  11.604  25.033  1.00  0.00      A    H
ATOM    464  HZ1 ACN A  52      35.819  12.250  25.888  1.00  0.00      A    H
ATOM    465  HZ2 ACN A  52      37.449  12.948  26.210  1.00  0.00      A    H
ATOM    469  CT  ACN A  53      28.327  13.510   6.145  1.00  0.00      A    C
ATOM    470  CZ  ACN A  53      27.908  13.021   4.790  1.00  0.00      A    C
ATOM    471  NZ  ACN A  53      27.604  12.603   3.784  1.00  0.00      A    N
ATOM    472  HZ  ACN A  53      27.577  13.288   6.900  1.00  0.00      A    H
ATOM    473  HZ1 ACN A  53      28.579  14.558   6.001  1.00  0.00      A    H
ATOM    474  HZ2 ACN A  53      29.251  13.001   6.407  1.00  0.00      A    H
ATOM    478  CT  ACN A  54      14.788  30.962   8.797  1.00  0.00      A    C
ATOM    479  CZ  ACN A  54      14.282  32.327   9.107  1.00  0.00      A    C
ATOM    480  NZ  ACN A  54      13.875  33.359   9.396  1.00  0.00      A    N
ATOM    481  HZ  ACN A  54      15.611  31.093   8.099  1.00  0.00      A    H
ATOM    482  HZ1 ACN A  54      13.976  30.447   8.290  1.00  0.00      A    H
ATOM    483  HZ2 ACN A  54      15.055  30.390   9.682  1.00  0.00      A    H
ATOM    487  CT  ACN A  55       1.495  19.575  44.726  1.00  0.00      A    C
ATOM    488  CZ  ACN A  55       1.131  20.979  44.790  1.00  0.00      A    C
ATOM    489  NZ  ACN A  55       0.838  22.133  44.749  1.00  0.00      A    N
ATOM    490  HZ  ACN A  55       1.811  19.190  45.693  1.00  0.00      A    H
ATOM    491  HZ1 ACN A  55       2.328  19.543  44.029  1.00  0.00      A    H
ATOM    492  HZ2 ACN A  55       0.728  18.887  44.380  1.00  0.00      A    H
ATOM    496  CT  ACN A  56      46.546   6.758  43.540  1.00  0.00      A    C
ATOM    497  CZ  ACN A  56      45.532   7.784  43.274  1.00  0.00      A    C
ATOM    498  NZ  ACN A  56      44.723   8.625  43.111  1.00  0.00      A    N
ATOM    499  HZ  ACN A  56      47.572   6.923  43.219  1.00  0.00      A    H
ATOM    500  HZ1 ACN A  56      46.267   5.822  43.063  1.00  0.00      A    H
ATOM    501  HZ2 ACN A  56      46.528   6.483  44.591  1.00  0.00      A    H
ATOM    505  CT  ACN A  57       3.740  24.800  43.874  1.00  0.00      A    C
ATOM    506  CZ  ACN A  57       3.392  25.422  45.162  1.00  0.00      A    C
ATOM    507  NZ  ACN A  57       3.188  25.932  46.199  1.00  0.00      A    N
ATOM    508  HZ  ACN A  57       3.796  25.683  43.244  1.00  0.00      A    H
ATOM    509  HZ1 ACN A  57       2.929  24.190  43.483  1.00  0.00      A    H
ATOM    510  HZ2 ACN A  57       4.676  24.251  43.805  1.00  0.00      A    H
ATOM    514  CT  ACN A  58      43.347  19.049  23.503  1.00  0.00      A    C
ATOM    515  CZ  ACN A  58      43.625  17.999  24.519  1.00  0.00      A    C
ATOM    516  NZ  ACN A  58      43.940  17.142  25.260  1.00  0.00      A    N
ATOM    517  HZ  ACN A  58      43.857  19.996  23.663  1.00  0.00      A    H
ATOM    518  HZ1 ACN A  58      42.285  19.198  23.680  1.00  0.00      A    H
ATOM    519  HZ2 ACN A  58      43.624  18.669  22.523  1.00  0.00      A    H
ATOM    523  CT  ACN A  59       9.257  42.129   2.069  1.00  0.00      A    C
ATOM    524  CZ  ACN A  59       9.155  42.940   3.308  1.00  0.00      A    C
ATOM    525  NZ  ACN A  59       9.023  43.596   4.208  1.00  0.00      A    N
ATOM    526  HZ  ACN A  59       8.364  41.523   1.940  1.00  0.00      A    H
ATOM    527  HZ1 ACN A  59       9.976  41.317   2.148  1.00  0.00      A    H
ATOM    528  HZ2 ACN A  59       9.366  42.763   1.192  1.00  0.00      A    H
ATOM    532  CT  ACN A  60       3.631  31.622  16.774  1.00  0.00      A    C
ATOM    533  CZ  ACN A  60       3.151  32.718  17.591  1.00  0.00      A    C
ATOM    534  NZ  ACN A  60       2.775  33.561  18.261  1.00  0.00      A    N
ATOM    535  HZ  ACN A  60       3.408  31.836  15.732  1.00  0.00      A    H
ATOM    536  HZ1 ACN A  60       3.215  30.707  17.188  1.00  0.00      A    H
ATOM    537  HZ2 ACN A  60       4.684  31.485  17.006  1.00  0.00      A    H
ATOM    541  CT  ACN A  61       6.734  25.143  15.768  1.00  0.00      A    C
ATOM    542  CZ  ACN A  61       5.699  25.560  14.794  1.00  0.00      A    C
ATOM    543  NZ  ACN A  61       4.883  25.811  13.994  1.00  0.00      A    N
ATOM    544  HZ  ACN A  61       7.510  25.900  15.687  1.00  0.00      A    H
ATOM    545  HZ1 ACN A  61       7.278  24.281  15.389  1.00  0.00      A    H
ATOM    546  HZ2 ACN A  61       6.230  25.206  16.729  1.00  0.00      A    H
ATOM    550  CT  ACN A  62       4.101  15.746  28.047  1.00  0.00      A    C
ATOM    551  CZ  ACN A  62       3.191  16.093  29.159  1.00  0.00      A    C
ATOM    552  NZ  ACN A  62       2.497  16.314  30.146  1.00  0.00      A    N
ATOM    553  HZ  ACN A  62       4.356  16.676  27.545  1.00  0.00      A    H
ATOM    554  HZ1 ACN A  62       3.746  14.900  27.465  1.00  0.00      A    H
ATOM    555  HZ2 ACN A  62       5.031  15.458  28.532  1.00  0.00      A    H
ATOM    559  CT  ACN A  63      22.852  10.707  46.210  1.00  0.00      A    C
ATOM    560  CZ  ACN A  63      22.804  11.272  47.555  1.00  0.00      A    C
ATOM    561  NZ  ACN A  63      22.746  11.708  48.640  1.00  0.00      A    N
ATOM    562  HZ  ACN A  63      23.237   9.694  46.298  1.00  0.00      A    H
ATOM    563  HZ1 ACN A  63      23.530  11.367  45.676  1.00  0.00      A    H
ATOM    564  HZ2 ACN A  63      21.816  10.861  45.919  1.00  0.00      A    H
ATOM    568  CT  ACN A  64      39.883  21.157  43.659  1.00  0.00      A    C
ATOM    569  CZ  ACN A  64      41.242  21.257  43.171  1.00  0.00      A    C
ATOM    570  NZ  ACN A  64      42.301  21.351  42.775  1.00  0.00      A    N
ATOM    571  HZ  ACN A  64      39.376  20.718  42.804  1.00  0.00      A    H
ATOM    572  HZ1 ACN A  64      39.435  22.130  43.845  1.00  0.00      A    H
ATOM    573  HZ2 ACN A  64      39.881  20.610  44.599  1.00  0.00      A    H
ATOM    577  CT  ACN A  65      38.316  47.428  22.645  1.00  0.00      A    C
ATOM    578  CZ  ACN A  65      37.350  47.310  23.721  1.00  0.00      A    C
ATOM    579  NZ  ACN A  65      36.596  47.103  24.566  1.00  0.00      A    N
ATOM    580  HZ  ACN A  65      38.572  46.391  22.445  1.00  0.00      A    H
ATOM    581  HZ1 ACN A  65      39.124  48.113  22.890  1.00  0.00      A    H
ATOM    582  HZ2 ACN A  65      37.875  47.961  21.806  1.00  0.00      A    H
ATOM    586  CT  ACN A  66      33.578  27.679  11.872  1.00  0.00      A    C
ATOM    587  CZ  ACN A  66      34.588  26.991  12.634  1.00  0.00      A    C
ATOM    588  NZ  ACN A  66      35.413  26.455  13.268  1.00  0.00      A    N
ATOM    589  HZ  ACN A  66      33.662  28.716  12.188  1.00  0.00      A    H
ATOM    590  HZ1 ACN A  66      32.675  27.250  12.298  1.00  0.00      A    H
ATOM    591  HZ2 ACN A  66      33.662  27.324  10.848  1.00  0.00      A    H
ATOM    595  CT  ACN A  67      48.248  46.910   3.206  1.00  0.00      A    C
ATOM    596  CZ  ACN A  67      48.007  47.193   4.669  1.00  0.00      A    C
ATOM    597  NZ  ACN A  67      47.815  47.331   5.819  1.00  0.00      A    N
ATOM    598  HZ  ACN A  67      49.289  46.743   2.942  1.00  0.00      A    H
ATOM    599  HZ1 ACN A  67      47.893  47.885   2.882  1.00  0.00      A    H
ATOM    600  HZ2 ACN A  67      47.548  46.231   2.726  1.00  0.00      A    H
ATOM    604  CT  ACN A  68      12.136  41.019  37.702  1.00  0.00      A    C
ATOM    605  CZ  ACN A  68      12.445  41.705  36.427  1.00  0.00      A    C
ATOM    606  NZ  ACN A  68      12.735  42.195  35.425  1.00  0.00      A    N
ATOM    607  HZ  ACN A  68      12.576  40.026  37.663  1.00  0.00      A    H
ATOM    608  HZ1 ACN A  68      11.059  40.903  37.794  1.00  0.00      A    H
ATOM    609  HZ2 ACN A  68      12.556  41.692  38.445  1.00  0.00      A    H
ATOM    613  CT  ACN A  69      13.066  36.745  50.561  1.00  0.00      A    C
ATOM    614  CZ  ACN A  69      12.603  36.705  49.158  1.00  0.00      A    C
ATOM    615  NZ  ACN A  69      12.184  36.721  48.074  1.00  0.00      A    N
ATOM    616  HZ  ACN A  69      13.158  37.745  50.977  1.00  0.00      A    H
ATOM    617  HZ1 ACN A  69      13.984  36.193  50.744  1.00  0.00      A    H
ATOM    618  HZ2 ACN A  69      12.284  36.237  51.119  1.00  0.00      A    H
ATOM    622  CT  ACN A  70      26.628  11.187  44.973  1.00  0.00      A    C
ATOM    623  CZ  ACN A  70      27.042  12.174  43.987  1.00  0.00      A    C
ATOM    624  NZ  ACN A  70      27.316  12.952  43.208  1.00  0.00      A    N
ATOM    625  HZ  ACN A  70      26.838  10.155  44.705  1.00  0.00      A    H
ATOM    626  HZ1 ACN A  70      25.563  11.239  45.187  1.00  0.00      A    H
ATOM    627  HZ2 ACN A  70      27.098  11.306  45.946  1.00  0.00      A    H
ATOM    631  CT  ACN A  71      49.812  45.662  36.023  1.00  0.00      A    C
ATOM    632  CZ  ACN A  71      48.450  45.912  36.567  1.00  0.00      A    C
ATOM    633  NZ  ACN A  71      47.362  46.111  36.960  1.00  0.00      A    N
ATOM    634  HZ  ACN A  71      50.197  44.689  36.317  1.00  0.00      A    H
ATOM    635  HZ1 ACN A  71      50.583  46.418  36.147  1.00  0.00      A    H
ATOM    636  HZ2 ACN A  71      49.538  45.645  34.971  1.00  0.00      A    H
ATOM    640  CT  ACN A  72       3.174  28.811  21.544  1.00  0.00      A    C
ATOM    641  CZ  ACN A  72       4.514  29.188  22.154  1.00  0.00      A    C
ATOM    642  NZ  ACN A  72       5.497  29.448  22.636  1.00  0.00      A    N
ATOM    643  HZ  ACN A  72       3.289  29.026  20.485  1.00  0.00      A    H
ATOM    644  HZ1 ACN A  72       2.354  29.248  22.108  1.00  0.00      A    H
ATOM    645  HZ2 ACN A  72       3.011  27.746  21.687  1.00  0.00      A    H
ATOM    649  CT  ACN A  73      36.462  32.846  17.772  1.00  0.00      A    C
ATOM    650  CZ  ACN A  73      35.590  33.798  18.643  1.00  0.00      A    C
ATOM    651  NZ  ACN A  73      34.964  34.495  19.277  1.00  0.00      A    N
ATOM    652  HZ  ACN A  73      37.527  33.059  17.739  1.00  0.00      A    H
ATOM    653  HZ1 ACN A  73      36.027  32.699  16.787  1.00  0.00      A    H
ATOM    654  HZ2 ACN A  73      36.472  31.873  18.256  1.00  0.00      A    H
ATOM    658  CT  ACN A  74       4.584   9.893   4.095  1.00  0.00      A    C
ATOM    659  CZ  ACN A  74       5.364   9.184   5.068  1.00  0.00      A    C
ATOM    660  NZ  ACN A  74       5.944   8.596   5.865  1.00  0.00      A    N
ATOM    661  HZ  ACN A  74       4.598   9.299   3.185  1.00  0.00      A    H
ATOM    662  HZ1 ACN A  74       5.071  10.857   3.968  1.00  0.00      A    H
ATOM    663  HZ2 ACN A  74       3.609  10.129   4.514  1.00  0.00      A    H
ATOM    667  CT  ACN A  75      34.596  11.007  14.516  1.00  0.00      A    C
ATOM    668  CZ  ACN A  75      33.317  11.263  15.132  1.00  0.00      A    C
ATOM    669  NZ  ACN A  75      32.325  11.477  15.624  1.00  0.00      A    N
ATOM    670  HZ  ACN A  75      35.372  10.809  15.251  1.00  0.00      A    H
ATOM    671  HZ1 ACN A  75      34.796  11.868  13.883  1.00  0.00      A    H
ATOM    672  HZ2 ACN A  75      34.507  10.154  13.848  1.00  0.00      A    H
ATOM    676  CT  ACN A  76      45.110  50.140   5.516  1.00  0.00      A    C
ATOM    677  CZ  ACN A  76      46.362  50.553   4.942  1.00  0.00      A    C
ATOM    678  NZ  ACN A  76      47.327  50.858   4.428  1.00  0.00      A    N
ATOM    679  HZ  ACN A  76      44.627  51.064   5.822  1.00  0.00      A    H
ATOM    680  HZ1 ACN A  76      45.405  49.518   6.357  1.00  0.00      A    H
ATOM    681  HZ2 ACN A  76      44.437  49.680   4.798  1.00  0.00      A    H
ATOM    685  CT  ACN A  77      48.016  31.115  45.282  1.00  0.00      A    C
ATOM    686  CZ  ACN A  77      47.451  31.692  46.456  1.00  0.00      A    C
ATOM    687  NZ  ACN A  77      47.009  32.144  47.405  1.00  0.00      A    N
ATOM    688  HZ  ACN A  77      48.199  30.050  45.404  1.00  0.00      A    H
ATOM    689  HZ1 ACN A  77      48.948  31.579  44.969  1.00  0.00      A    H
ATOM    690  HZ2 ACN A  77      47.333  31.194  44.441  1.00  0.00      A    H
ATOM    694  CT  ACN A  78       8.376   5.141  46.698  1.00  0.00      A    C
ATOM    695  CZ  ACN A  78       6.954   4.943  46.887  1.00  0.00      A    C
ATOM    696  NZ  ACN A  78       5.790   4.805  46.997  1.00  0.00      A    N
ATOM    697  HZ  ACN A  78       8.613   6.004  46.081  1.00  0.00      A    H
ATOM    698  HZ1 ACN A  78       8.686   4.249  46.161  1.00  0.00      A    H
ATOM    699  HZ2 ACN A  78       8.872   5.193  47.664  1.00  0.00      A    H
ATOM    703  CT  ACN A  79      16.593  11.599  28.808  1.00  0.00      A    C
ATOM    704  CZ  ACN A  79      16.505  12.563  27.665  1.00  0.00      A    C
ATOM    705  NZ  ACN A  79      16.334  13.306  26.790  1.00  0.00      A    N
ATOM    706  HZ  ACN A  79      15.799  11.946  29.464  1.00  0.00      A    H
ATOM    707  HZ1 ACN A  79      17.492  11.597  29.419  1.00  0.00      A    H
ATOM    708  HZ2 ACN A  79      16.473  10.619  28.353  1.00  0.00      A    H
ATOM    712  CT  ACN A  80      29.701  23.148  16.289  1.00  0.00      A    C
ATOM    713  CZ  ACN A  80      28.732  22.443  17.100  1.00  0.00      A    C
ATOM    714  NZ  ACN A  80      27.943  21.899  17.792  1.00  0.00      A    N
ATOM    715  HZ  ACN A  80      29.903  22.479  15.457  1.00  0.00      A    H
ATOM    716  HZ1 ACN A  80      30.598  23.444  16.827  1.00  0.00      A    H
ATOM    717  HZ2 ACN A  80      29.158  23.989  15.865  1.00  0.00      A    H
ATOM    721  CT  ACN A  81       2.738  11.807  16.896  1.00  0.00      A    C
ATOM    722  CZ  ACN A  81       1.358  11.290  16.880  1.00  0.00      A    C
ATOM    723  NZ  ACN A  81       0.287  10.904  16.838  1.00  0.00      A    N
ATOM    724  HZ  ACN A  81       3.432  10.976  16.994  1.00  0.00      A    H
ATOM    725  HZ1 ACN A  81       2.877  12.458  17.755  1.00  0.00      A    H
ATOM    726  HZ2 ACN A  81       2.962  12.183  15.901  1.00  0.00      A    H
ATOM    730  CT  ACN A  82      17.146  27.034  41.801  1.00  0.00      A    C
ATOM    731  CZ  ACN A  82      17.196  27.378  40.413  1.00  0.00      A    C
ATOM    732  NZ  ACN A  82      17.190  27.642  39.302  1.00  0.00      A    N
ATOM    733  HZ  ACN A  82      17.168  27.915  42.438  1.00  0.00      A    H
ATOM    734  HZ1 ACN A  82      17.882  26.262  42.009  1.00  0.00      A    H
ATOM    735  HZ2 ACN A  82      16.184  26.589  42.040  1.00  0.00      A    H
ATOM    739  CT  ACN A  83       5.498  47.105  33.813  1.00  0.00      A    C
ATOM    740  CZ  ACN A  83       5.434  46.907  35.261  1.00  0.00      A    C
ATOM    741  NZ  ACN A  83       5.361  46.728  36.417  1.00  0.00      A    N
ATOM    742  HZ  ACN A  83       5.875  48.101  33.596  1.00  0.00      A    H
ATOM    743  HZ1 ACN A  83       4.496  47.086  33.392  1.00  0.00      A    H
ATOM    744  HZ2 ACN A  83       6.083  46.346  33.300  1.00  0.00      A    H
ATOM    748  CT  ACN A  84      30.496  42.632  14.688  1.00  0.00      A    C
ATOM    749  CZ  ACN A  84      29.340  43.010  13.933  1.00  0.00      A    C
ATOM    750  NZ  ACN A  84      28.419  43.354  13.355  1.00  0.00      A    N
ATOM    751  HZ  ACN A  84      31.384  43.104  14.276  1.00  0.00      A    H
ATOM    752  HZ1 ACN A  84      30.664  41.561  14.779  1.00  0.00      A    H
ATOM    753  HZ2 ACN A  84      30.306  42.996  15.694  1.00  0.00      A    H
ATOM    757  CT  ACN A  85      10.330  25.992  16.968  1.00  0.00      A    C
ATOM    758  CZ  ACN A  85      10.120  25.219  15.740  1.00  0.00      A    C
ATOM    759  NZ  ACN A  85       9.950  24.520  14.832  1.00  0.00      A    N
ATOM    760  HZ  ACN A  85       9.541  26.727  17.110  1.00  0.00      A    H
ATOM    761  HZ1 ACN A  85      11.263  26.543  17.050  1.00  0.00      A    H
ATOM    762  HZ2 ACN A  85      10.447  25.286  17.786  1.00  0.00      A    H
ATOM    766  CT  ACN A  86      44.883  39.978  17.963  1.00  0.00      A    C
ATOM    767  CZ  ACN A  86      45.509  41.317  18.051  1.00  0.00      A    C
ATOM    768  NZ  ACN A  86      45.986  42.368  18.053  1.00  0.00      A    N
ATOM    769  HZ  ACN A  86      44.653  39.551  18.936  1.00  0.00      A    H
ATOM    770  HZ1 ACN A  86      45.516  39.217  17.514  1.00  0.00      A    H
ATOM    771  HZ2 ACN A  86      43.975  39.980  17.367  1.00  0.00      A    H
ATOM    775  CT  ACN A  87      39.651   1.138  42.957  1.00  0.00      A    C
ATOM    776  CZ  ACN A  87      39.865  -0.231  43.331  1.00  0.00      A    C
ATOM    777  NZ  ACN A  87      39.993  -1.345  43.635  1.00  0.00      A    N
ATOM    778  HZ  ACN A  87      38.956   1.605  43.650  1.00  0.00      A    H
ATOM    779  HZ1 ACN A  87      39.298   1.259  41.937  1.00  0.00      A    H
ATOM    780  HZ2 ACN A  87      40.591   1.683  42.997  1.00  0.00      A    H
ATOM    784  CT  ACN A  88       7.296  45.532  13.501  1.00  0.00      A    C
ATOM    785  CZ  ACN A  88       8.391  46.451  13.150  1.00  0.00      A    C
ATOM    786  NZ  ACN A  88       9.238  47.223  12.873  1.00  0.00      A    N
ATOM    787  HZ  ACN A  88       7.597  45.072  14.439  1.00  0.00      A    H
ATOM    788  HZ1 ACN A  88       7.106  44.829  12.694  1.00  0.00      A    H
ATOM    789  HZ2 ACN A  88       6.360  46.010  13.778  1.00  0.00      A    H
ATOM    793  CT  ACN A  89      24.275   8.243  37.484  1.00  0.00      A    C
ATOM    794  CZ  ACN A  89      24.028   7.395  38.707  1.00  0.00      A    C
ATOM    795  NZ  ACN A  89      23.863   6.731  39.695  1.00  0.00      A    N
ATOM    796  HZ  ACN A  89      25.042   7.880  36.805  1.00  0.00      A    H
ATOM    797  HZ1 ACN A  89      24.530   9.273  37.718  1.00  0.00      A    H
ATOM    798  HZ2 ACN A  89      23.316   8.277  36.973  1.00  0.00      A    H
ATOM    802  CT  ACN A  90      35.802   0.550   7.725  1.00  0.00      A    C
ATOM    803  CZ  ACN A  90      36.537  -0.168   6.683  1.00  0.00      A    C
ATOM    804  NZ  ACN A  90      37.109  -0.713   5.810  1.00  0.00      A    N
ATOM    805  HZ  ACN A  90      35.403   1.496   7.368  1.00  0.00      A    H
ATOM    806  HZ1 ACN A  90      36.524   0.791   8.501  1.00  0.00      A    H
ATOM    807  HZ2 ACN A  90      34.980  -0.068   8.078  1.00  0.00      A    H
ATOM    811  CT  ACN A  91       3.927  40.439  31.564  1.00  0.00      A    C
ATOM    812  CZ  ACN A  91       3.685  40.555  30.082  1.00  0.00      A    C
ATOM    813  NZ  ACN A  91       3.519  40.631  28.920  1.00  0.00      A    N
ATOM    814  HZ  ACN A  91       4.816  40.970  31.894  1.00  0.00      A    H
ATOM    815  HZ1 ACN A  91       4.040  39.391  31.827  1.00  0.00      A    H
ATOM    816  HZ2 ACN A  91       3.098  41.016  31.968  1.00  0.00      A    H
ATOM    820  CT  ACN A  92      39.390   6.316   0.536  1.00  0.00      A    C
ATOM    821  CZ  ACN A  92      40.444   6.537   1.555  1.00  0.00      A    C
ATOM    822  NZ  ACN A  92      41.244   6.727   2.404  1.00  0.00      A    N
ATOM    823  HZ  ACN A  92      38.595   5.689   0.931  1.00  0.00      A    H
ATOM    824  HZ1 ACN A  92      39.875   5.912  -0.349  1.00  0.00      A    H
ATOM    825  HZ2 ACN A  92      38.882   7.213   0.190  1.00  0.00      A    H
ATOM    829  CT  ACN A  93       6.276  22.499   3.276  1.00  0.00      A    C
ATOM    830  CZ  ACN A  93       7.151  21.338   3.749  1.00  0.00      A    C
ATOM    831  NZ  ACN A  93       7.869  20.472   4.093  1.00  0.00      A    N
ATOM    832  HZ  ACN A  93       5.943  23.150   4.081  1.00  0.00      A    H
ATOM    833  HZ1 ACN A  93       5.439  22.007   2.787  1.00  0.00      A    H
ATOM    834  HZ2 ACN A  93       6.732  23.212   2.593  1.00  0.00      A    H
ATOM    838  CT  ACN A  94       1.528  25.031  38.860  1.00  0.00      A    C
ATOM    839  CZ  ACN A  94       2.439  24.058  38.355  1.00  0.00      A    C
ATOM    840  NZ  ACN A  94       3.214  23.283  37.977  1.00  0.00      A    N
ATOM    841  HZ  ACN A  94       0.645  24.468  39.152  1.00  0.00      A    H
ATOM    842  HZ1 ACN A  94       1.360  25.722  38.038  1.00  0.00      A    H
ATOM    843  HZ2 ACN A  94       2.025  25.486  39.713  1.00  0.00      A    H
ATOM    847  CT  ACN A  95      43.317  35.377  -0.149  1.00  0.00      A    C
ATOM    848  CZ  ACN A  95      43.549  36.201   1.094  1.00  0.00      A    C
ATOM    849  NZ  ACN A  95      43.761  36.811   2.055  1.00  0.00      A    N
ATOM    850  HZ  ACN A  95      43.466  36.118  -0.930  1.00  0.00      A    H
ATOM    851  HZ1 ACN A  95      42.353  34.876  -0.159  1.00  0.00      A    H
ATOM    852  HZ2 ACN A  95      44.142  34.674  -0.232  1.00  0.00      A    H
ATOM    856  CT  ACN A  96      28.561  39.132  36.004  1.00  0.00      A    C
ATOM    857  CZ  ACN A  96      28.856  39.175  34.558  1.00  0.00      A    C
ATOM    858  NZ  ACN A  96      29.069  39.161  33.394  1.00  0.00      A    N
ATOM    859  HZ  ACN A  96      29.396  39.475  36.609  1.00  0.00      A    H
ATOM    860  HZ1 ACN A  96      28.386  38.060  36.038  1.00  0.00      A    H
ATOM    861  HZ2 ACN A  96      27.638  39.619  36.309  1.00  0.00      A    H
ATOM    865  CT  ACN A  97      17.880   4.896  29.618  1.00  0.00      A    C
ATOM    866  CZ  ACN A  97      17.356   5.359  30.895  1.00  0.00      A    C
ATOM    867  NZ  ACN A  97      16.912   5.726  31.904  1.00  0.00      A    N
ATOM    868  HZ  ACN A  97      18.594   5.648  29.294  1.00  0.00      A    H
ATOM    869  HZ1 ACN A  97      17.142   4.816  28.824  1.00  0.00      A    H
ATOM    870  HZ2 ACN A  97      18.362   3.922  29.591  1.00  0.00      A    H
ATOM    874  CT  ACN A  98      11.701  16.462  15.519  1.00  0.00      A    C
ATOM    875  CZ  ACN A  98      10.690  17.196  16.312  1.00  0.00      A    C
ATOM    876  NZ  ACN A  98       9.809  17.654  16.920  1.00  0.00      A    N
ATOM    877  HZ  ACN A  98      12.060  17.171  14.776  1.00  0.00      A    H
ATOM    878  HZ1 ACN A  98      11.320  15.533  15.104  1.00  0.00      A    H
ATOM    879  HZ2 ACN A  98      12.443  16.173  16.258  1.00  0.00      A    H
ATOM    883  CT  ACN A  99      37.589   5.715  42.613  1.00  0.00      A    C
ATOM    884  CZ  ACN A  99      38.406   6.883  42.876  1.00  0.00      A    C
ATOM    885  NZ  ACN A  99      39.119   7.794  43.142  1.00  0.00      A    N
ATOM    886  HZ  ACN A  99      37.539   5.550  41.540  1.00  0.00      A    H
ATOM    887  HZ1 ACN A  99      36.589   5.868  43.009  1.00  0.00      A    H
ATOM    888  HZ2 ACN A  99      38.036   4.813  43.025  1.00  0.00      A    H
ATOM    892  CT  ACN A 100       5.141  17.733  32.179  1.00  0.00      A    C
ATOM    893  CZ  ACN A 100       5.544  17.646  30.804  1.00  0.00      A    C
ATOM    894  NZ  ACN A 100       5.842  17.600  29.679  1.00  0.00      A    N
ATOM    895  HZ  ACN A 100       5.351  18.719  32.587  1.00  0.00      A    H
ATOM    896  HZ1 ACN A 100       5.623  16.884  32.657  1.00  0.00      A    H
ATOM    897  HZ2 ACN A 100       4.062  17.659  32.289  1.00  0.00      A    H
ATOM    901  CT  ACN A 101      30.141   8.792  13.566  1.00  0.00      A    C
ATOM    902  CZ  ACN A 101      29.147   8.014  12.747  1.00  0.00      A    C
ATOM    903  NZ  ACN A 101      28.299   7.531  12.081  1.00  0.00      A    N
ATOM    904  HZ  ACN A 101      29.588   9.359  14.310  1.00  0.00      A    H
ATOM    905  HZ1 ACN A 101      30.802   9.390  12.943  1.00  0.00      A    H
ATOM    906  HZ2 ACN A 101      30.871   8.087  13.956  1.00  0.00      A    H
ATOM    910  CT  ACN A 102      30.853  45.044   8.703  1.00  0.00      A    C
ATOM    911  CZ  ACN A 102      31.797  44.669   7.606  1.00  0.00      A    C
ATOM    912  NZ  ACN A 102      32.577  44.404   6.808  1.00  0.00      A    N
ATOM    913  HZ  ACN A 102      31.221  45.475   9.630  1.00  0.00      A    H
ATOM    914  HZ1 ACN A 102      30.677  44.025   9.038  1.00  0.00      A    H
ATOM    915  HZ2 ACN A 102      29.943  45.392   8.220  1.00  0.00      A    H
ATOM    919  CT  ACN A 103      19.546  20.314   8.411  1.00  0.00      A    C
ATOM    920  CZ  ACN A 103      18.295  19.571   8.488  1.00  0.00      A    C
ATOM    921  NZ  ACN A 103      17.297  18.982   8.507  1.00  0.00      A    N
ATOM    922  HZ  ACN A 103      19.529  20.821   7.450  1.00  0.00      A    H
ATOM    923  HZ1 ACN A 103      20.398  19.644   8.495  1.00  0.00      A    H
ATOM    924  HZ2 ACN A 103      19.601  21.068   9.193  1.00  0.00      A    H
ATOM    928  CT  ACN A 104      14.500  33.639  36.707  1.00  0.00      A    C
ATOM    929  CZ  ACN A 104      14.271  33.399  35.288  1.00  0.00      A    C
ATOM    930  NZ  ACN A 104      14.016  33.270  34.178  1.00  0.00      A    N
ATOM    931  HZ  ACN A 104      14.683  32.700  37.223  1.00  0.00      A    H
ATOM    932  HZ1 ACN A 104      13.553  34.095  36.984  1.00  0.00      A    H
ATOM    933  HZ2 ACN A 104      15.265  34.406  36.793  1.00  0.00      A    H
ATOM    937  CT  ACN A 105      42.348   7.246   5.601  1.00  0.00      A    C
ATOM    938  CZ  ACN A 105      41.057   7.317   6.317  1.00  0.00      A    C
ATOM    939  NZ  ACN A 105      40.044   7.425   6.924  1.00  0.00      A    N
ATOM    940  HZ  ACN A 105      42.363   6.257   5.149  1.00  0.00      A    H
ATOM    941  HZ1 ACN A 105      43.237   7.332   6.220  1.00  0.00      A    H
ATOM    942  HZ2 ACN A 105      42.441   7.975   4.800  1.00  0.00      A    H
ATOM    946  CT  ACN A 106      46.769   2.933  26.974  1.00  0.00      A    C
ATOM    947  CZ  ACN A 106      47.408   4.172  26.774  1.00  0.00      A    C
ATOM    948  NZ  ACN A 106      47.960   5.177  26.596  1.00  0.00      A    N
ATOM    949  HZ  ACN A 106      47.447   2.084  26.981  1.00  0.00      A    H
ATOM    950  HZ1 ACN A 106      45.922   2.889  26.294  1.00  0.00      A    H
ATOM    951  HZ2 ACN A 106      46.238   2.938  27.923  1.00  0.00      A    H
ATOM    955  CT  ACN A 107      38.824  44.040  42.043  1.00  0.00      A    C
ATOM    956  CZ  ACN A 107      38.518  45.418  41.577  1.00  0.00      A    C
ATOM    957  NZ  ACN A 107      38.270  46.471  41.185  1.00  0.00      A    N
ATOM    958  HZ  ACN A 107      38.536  44.019  43.091  1.00  0.00      A    H
ATOM    959  HZ1 ACN A 107      39.850  43.697  41.937  1.00  0.00      A    H
ATOM    960  HZ2 ACN A 107      38.017  43.499  41.555  1.00  0.00      A    H
ATOM    964  CT  ACN A 108      36.994  47.139  44.377  1.00  0.00      A    C
ATOM    965  CZ  ACN A 108      36.107  45.965  44.142  1.00  0.00      A    C
ATOM    966  NZ  ACN A 108      35.438  45.040  43.996  1.00  0.00      A    N
ATOM    967  HZ  ACN A 108      36.542  47.713  45.183  1.00  0.00      A    H
ATOM    968  HZ1 ACN A 108      37.130  47.668  43.438  1.00  0.00      A    H
ATOM    969  HZ2 ACN A 108      37.899  46.685  44.773  1.00  0.00      A    H
ATOM    973  CT  ACN A 109      32.037  45.913  44.109  1.00  0.00      A    C
ATOM    974  CZ  ACN A 109      31.043  44.879  44.356  1.00  0.00      A    C
ATOM    975  NZ  ACN A 109      30.227  43.993  44.574  1.00  0.00      A    N
ATOM    976  HZ  ACN A 109      32.382  45.600  43.127  1.00  0.00      A    H
ATOM    977  HZ1 ACN A 109      32.811  45.846  44.869  1.00  0.00      A    H
ATOM    978  HZ2 ACN A 109      31.486  46.847  44.036  1.00  0.00      A    H
ATOM    982  CT  ACN A 110      42.946  15.641  18.954  1.00  0.00      A    C
ATOM    983  CZ  ACN A 110      42.465  16.204  20.234  1.00  0.00      A    C
ATOM    984  NZ  ACN A 110      42.125  16.647  21.277  1.00  0.00      A    N
ATOM    985  HZ  ACN A 110      42.766  14.570  18.903  1.00  0.00      A    H
ATOM    986  HZ1 ACN A 110      43.962  15.794  18.598  1.00  0.00      A    H
ATOM    987  HZ2 ACN A 110      42.416  16.207  18.192  1.00  0.00      A    H
ATOM    991  CT  ACN A 111      35.679   2.103  44.810  1.00  0.00      A    C
ATOM    992  CZ  ACN A 111      36.046   3.489  45.167  1.00  0.00      A    C
ATOM    993  NZ  ACN A 111      36.309   4.538  45.575  1.00  0.00      A    N
ATOM    994  HZ  ACN A 111      35.593   1.637  45.788  1.00  0.00      A    H
ATOM    995  HZ1 ACN A 111      36.494   1.687  44.223  1.00  0.00      A    H
ATOM    996  HZ2 ACN A 111      34.787   2.078  44.189  1.00  0.00      A    H
ATOM   1000  CT  ACN A 112      27.212   9.937  32.121  1.00  0.00      A    C
ATOM   1001  CZ  ACN A 112      28.154   9.369  33.058  1.00  0.00      A    C
ATOM   1002  NZ  ACN A 112      28.953   8.930  33.783  1.00  0.00      A    N
ATOM   1003  HZ  ACN A 112      27.053  10.955  32.468  1.00  0.00      A    H
ATOM   1004  HZ1 ACN A 112      26.374   9.247  32.063  1.00  0.00      A    H
ATOM   1005  HZ2 ACN A 112      27.644   9.910  31.124  1.00  0.00      A    H
ATOM   1009  CT  ACN A 113      34.235  46.349  47.550  1.00  0.00      A    C
ATOM   1010  CZ  ACN A 113      32.919  46.998  47.579  1.00  0.00      A    C
ATOM   1011  NZ  ACN A 113      31.834  47.435  47.564  1.00  0.00      A    N
ATOM   1012  HZ  ACN A 113      34.970  46.852  46.927  1.00  0.00      A    H
ATOM   1013  HZ1 ACN A 113      34.133  45.347  47.140  1.00  0.00      A    H
ATOM   1014  HZ2 ACN A 113      34.514  46.308  48.600  1.00  0.00      A    H
ATOM   1018  CT  ACN A 114      36.385  42.787  23.978  1.00  0.00      A    C
ATOM   1019  CZ  ACN A 114      35.266  42.235  23.109  1.00  0.00      A    C
ATOM   1020  NZ  ACN A 114      34.389  41.744  22.475  1.00  0.00      A    N
ATOM   1021  HZ  ACN A 114      36.083  43.542  24.700  1.00  0.00      A    H
ATOM   1022  HZ1 ACN A 114      37.178  43.232  23.383  1.00  0.00      A    H
ATOM   1023  HZ2 ACN A 114      36.869  41.921  24.423  1.00  0.00      A    H
ATOM   1027  CT  ACN A 115       4.586  42.132  10.533  1.00  0.00      A    C
ATOM   1028  CZ  ACN A 115       3.669  43.140  11.074  1.00  0.00      A    C
ATOM   1029  NZ  ACN A 115       3.001  44.004  11.484  1.00  0.00      A    N
ATOM   1030  HZ  ACN A 115       4.458  41.128  10.928  1.00  0.00      A    H
ATOM   1031  HZ1 ACN A 115       5.577  42.399  10.891  1.00  0.00      A    H
ATOM   1032  HZ2 ACN A 115       4.607  42.205   9.449  1.00  0.00      A    H
ATOM   1036  CT  ACN A 116      50.596  39.988   0.947  1.00  0.00      A    C
ATOM   1037  CZ  ACN A 116      50.863  38.876   1.845  1.00  0.00      A    C
ATOM   1038  NZ  ACN A 116      51.051  37.936   2.565  1.00  0.00      A    N
ATOM   1039  HZ  ACN A 116      51.542  40.407   0.613  1.00  0.00      A    H
ATOM   1040  HZ1 ACN A 116      50.107  40.695   1.613  1.00  0.00      A    H
ATOM   1041  HZ2 ACN A 116      49.968  39.729   0.099  1.00  0.00      A    H
ATOM   1045  CT  ACN A 117      44.309  11.759  20.552  1.00  0.00      A    C
ATOM   1046  CZ  ACN A 117      42.918  12.264  20.347  1.00  0.00      A    C
ATOM   1047  NZ  ACN A 117      41.788  12.576  20.161  1.00  0.00      A    N
ATOM   1048  HZ  ACN A 117      44.355  10.674  20.593  1.00  0.00      A    H
ATOM   1049  HZ1 ACN A 117      44.560  12.165  21.528  1.00  0.00      A    H
ATOM   1050  HZ2 ACN A 117      44.861  12.222  19.737  1.00  0.00      A    H
ATOM   1054  CT  ACN A 118      31.453  19.066   0.119  1.00  0.00      A    C
ATOM   1055  CZ  ACN A 118      31.735  17.983   1.036  1.00  0.00      A    C
ATOM   1056  NZ  ACN A 118      32.032  17.154   1.793  1.00  0.00      A    N
ATOM   1057  HZ  ACN A 118      32.058  19.068  -0.784  1.00  0.00      A    H
ATOM   1058  HZ1 ACN A 118      31.726  19.955   0.683  1.00  0.00      A    H
ATOM   1059  HZ2 ACN A 118      30.375  19.117  -0.005  1.00  0.00      A    H
ATOM   1063  CT  ACN A 119      47.905  11.769  16.386  1.00  0.00      A    C
ATOM   1064  CZ  ACN A 119      48.269  10.540  15.593  1.00  0.00      A    C
ATOM   1065  NZ  ACN A 119      48.554   9.515  15.060  1.00  0.00      A    N
ATOM   1066  HZ  ACN A 119      48.141  11.520  17.418  1.00  0.00      A    H
ATOM   1067  HZ1 ACN A 119      46.836  11.964  16.417  1.00  0.00      A    H
ATOM   1068  HZ2 ACN A 119      48.504  12.653  16.182  1.00  0.00      A    H
ATOM   1072  CT  ACN A 120       9.261  10.074  45.869  1.00  0.00      A    C
ATOM   1073  CZ  ACN A 120      10.323   9.161  46.318  1.00  0.00      A    C
ATOM   1074  NZ  ACN A 120      11.068   8.375  46.726  1.00  0.00      A    N
ATOM   1075  HZ  ACN A 120       8.590   9.525  45.213  1.00  0.00      A    H
ATOM   1076  HZ1 ACN A 120       9.761  10.894  45.361  1.00  0.00      A    H
ATOM   1077  HZ2 ACN A 120       8.745  10.429  46.758  1.00  0.00      A    H
ATOM   1081  CT  ACN A 121      45.345  21.037  49.289  1.00  0.00      A    C
ATOM   1082  CZ  ACN A 121      44.630  20.228  48.310  1.00  0.00      A    C
ATOM   1083  NZ  ACN A 121      44.110  19.534  47.546  1.00  0.00      A    N
ATOM   1084  HZ  ACN A 121      45.452  22.085  49.020  1.00  0.00      A    H
ATOM   1085  HZ1 ACN A 121      46.334  20.614  49.446  1.00  0.00      A    H
ATOM   1086  HZ2 ACN A 121      44.904  20.977  50.280  1.00  0.00      A    H
ATOM   1090  CT  ACN A 122      36.916   4.208   7.732  1.00  0.00      A    C
ATOM   1091  CZ  ACN A 122      35.458   4.456   7.633  1.00  0.00      A    C
ATOM   1092  NZ  ACN A 122      34.302   4.674   7.630  1.00  0.00      A    N
ATOM   1093  HZ  ACN A 122      37.471   5.140   7.667  1.00  0.00      A    H
ATOM   1094  HZ1 ACN A 122      37.206   3.579   6.894  1.00  0.00      A    H
ATOM   1095  HZ2 ACN A 122      37.016   3.753   8.714  1.00  0.00      A    H
ATOM   1099  CT  ACN A 123      24.726  42.280  18.160  1.00  0.00      A    C
ATOM   1100  CZ  ACN A 123      24.207  43.624  18.398  1.00  0.00      A    C
ATOM   1101  NZ  ACN A 123      23.815  44.714  18.549  1.00  0.00      A    N
ATOM   1102  HZ  ACN A 123      25.720  42.402  18.583  1.00  0.00      A    H
ATOM   1103  HZ1 ACN A 123      24.767  42.095  17.090  1.00  0.00      A    H
ATOM   1104  HZ2 ACN A 123      24.183  41.510  18.701  1.00  0.00      A    H
ATOM   1108  CT  ACN A 124       3.263   6.110   3.641  1.00  0.00      A    C
ATOM   1109  CZ  ACN A 124       2.554   6.665   2.516  1.00  0.00      A    C
ATOM   1110  NZ  ACN A 124       1.899   7.058   1.652  1.00  0.00      A    N
ATOM   1111  HZ  ACN A 124       2.493   5.830   4.355  1.00  0.00      A    H
ATOM   1112  HZ1 ACN A 124       3.957   6.886   3.954  1.00  0.00      A    H
ATOM   1113  HZ2 ACN A 124       3.763   5.221   3.265  1.00  0.00      A    H
ATOM   1117  CT  ACN A 125      20.704  42.279  13.732  1.00  0.00      A    C
ATOM   1118  CZ  ACN A 125      21.860  42.247  14.688  1.00  0.00      A    C
ATOM   1119  NZ  ACN A 125      22.791  42.227  15.381  1.00  0.00      A    N
ATOM   1120  HZ  ACN A 125      21.073  41.686  12.898  1.00  0.00      A    H
ATOM   1121  HZ1 ACN A 125      20.501  43.276  13.350  1.00  0.00      A    H
ATOM   1122  HZ2 ACN A 125      19.807  41.878  14.196  1.00  0.00      A    H
ATOM   1126  CT  ACN A 126      31.715  10.374  34.783  1.00  0.00      A    C
ATOM   1127  CZ  ACN A 126      32.225   9.178  35.444  1.00  0.00      A    C
ATOM   1128  NZ  ACN A 126      32.568   8.190  35.899  1.00  0.00      A    N
ATOM   1129  HZ  ACN A 126      31.943  10.334  33.721  1.00  0.00      A    H
ATOM   1130  HZ1 ACN A 126      32.215  11.239  35.211  1.00  0.00      A    H
ATOM   1131  HZ2 ACN A 126      30.630  10.385  34.723  1.00  0.00      A    H
ATOM   1135  CT  ACN A 127       9.603  20.907  18.296  1.00  0.00      A    C
ATOM   1136  CZ  ACN A 127       9.065  22.273  18.528  1.00  0.00      A    C
ATOM   1137  NZ  ACN A 127       8.703  23.363  18.635  1.00  0.00      A    N
ATOM   1138  HZ  ACN A 127      10.660  20.794  18.068  1.00  0.00      A    H
ATOM   1139  HZ1 ACN A 127       8.923  20.396  17.620  1.00  0.00      A    H
ATOM   1140  HZ2 ACN A 127       9.585  20.281  19.185  1.00  0.00      A    H
ATOM   1144  CT  ACN A 128       8.749  37.918  50.357  1.00  0.00      A    C
ATOM   1145  CZ  ACN A 128       9.886  38.750  50.663  1.00  0.00      A    C
ATOM   1146  NZ  ACN A 128      10.760  39.423  50.965  1.00  0.00      A    N
ATOM   1147  HZ  ACN A 128       9.141  37.032  49.865  1.00  0.00      A    H
ATOM   1148  HZ1 ACN A 128       8.059  38.379  49.655  1.00  0.00      A    H
ATOM   1149  HZ2 ACN A 128       8.185  37.819  51.281  1.00  0.00      A    H
ATOM   1153  CT  ACN A 129      14.049  34.126  18.406  1.00  0.00      A    C
ATOM   1154  CZ  ACN A 129      12.812  34.056  19.224  1.00  0.00      A    C
ATOM   1155  NZ  ACN A 129      11.914  33.971  19.942  1.00  0.00      A    N
ATOM   1156  HZ  ACN A 129      13.785  34.095  17.352  1.00  0.00      A    H
ATOM   1157  HZ1 ACN A 129      14.601  33.298  18.844  1.00  0.00      A    H
ATOM   1158  HZ2 ACN A 129      14.523  35.065  18.681  1.00  0.00      A    H
ATOM   1162  CT  ACN A 130      39.742  49.060   5.851  1.00  0.00      A    C
ATOM   1163  CZ  ACN A 130      40.932  48.353   5.698  1.00  0.00      A    C
ATOM   1164  NZ  ACN A 130      41.911  47.757   5.633  1.00  0.00      A    N
ATOM   1165  HZ  ACN A 130      38.872  48.410   5.917  1.00  0.00      A    H
ATOM   1166  HZ1 ACN A 130      39.546  49.679   4.979  1.00  0.00      A    H
ATOM   1167  HZ2 ACN A 130      39.881  49.672   6.738  1.00  0.00      A    H
ATOM   1171  CT  ACN A 131      31.897  14.212  17.016  1.00  0.00      A    C
ATOM   1172  CZ  ACN A 131      32.204  15.487  16.409  1.00  0.00      A    C
ATOM   1173  NZ  ACN A 131      32.395  16.470  15.838  1.00  0.00      A    N
ATOM   1174  HZ  ACN A 131      31.896  14.413  18.084  1.00  0.00      A    H
ATOM   1175  HZ1 ACN A 131      32.733  13.534  16.871  1.00  0.00      A    H
ATOM   1176  HZ2 ACN A 131      31.010  13.735  16.606  1.00  0.00      A    H
ATOM   1180  CT  ACN A 132      42.505  29.881   8.944  1.00  0.00      A    C
ATOM   1181  CZ  ACN A 132      43.593  28.889   9.024  1.00  0.00      A    C
ATOM   1182  NZ  ACN A 132      44.411  28.103   9.106  1.00  0.00      A    N
ATOM   1183  HZ  ACN A 132      41.914  29.941   9.854  1.00  0.00      A    H
ATOM   1184  HZ1 ACN A 132      41.932  29.697   8.039  1.00  0.00      A    H
ATOM   1185  HZ2 ACN A 132      42.983  30.849   8.813  1.00  0.00      A    H
ATOM   1189  CT  ACN A 133       6.781  24.148  40.416  1.00  0.00      A    C
ATOM   1190  CZ  ACN A 133       6.841  25.146  41.437  1.00  0.00      A    C
ATOM   1191  NZ  ACN A 133       6.845  25.995  42.230  1.00  0.00      A    N
ATOM   1192  HZ  ACN A 133       6.266  23.249  40.744  1.00  0.00      A    H
ATOM   1193  HZ1 ACN A 133       7.766  23.918  40.018  1.00  0.00      A    H
ATOM   1194  HZ2 ACN A 133       6.133  24.479  39.609  1.00  0.00      A    H
ATOM   1198  CT  ACN A 134      24.781   6.510  14.218  1.00  0.00      A    C
ATOM   1199  CZ  ACN A 134      25.219   5.225  13.694  1.00  0.00      A    C
ATOM   1200  NZ  ACN A 134      25.559   4.222  13.270  1.00  0.00      A    N
ATOM   1201  HZ  ACN A 134      25.626   6.964  14.730  1.00  0.00      A    H
ATOM   1202  HZ1 ACN A 134      23.980   6.202  14.885  1.00  0.00      A    H
ATOM   1203  HZ2 ACN A 134      24.394   7.078  13.376  1.00  0.00      A    H
ATOM   1207  CT  ACN A 135      36.720   5.099  18.223  1.00  0.00      A    C
ATOM   1208  CZ  ACN A 135      38.036   5.473  17.679  1.00  0.00      A    C
ATOM   1209  NZ  ACN A 135      39.090   5.786  17.306  1.00  0.00      A    N
ATOM   1210  HZ  ACN A 135      36.326   4.376  17.513  1.00  0.00      A    H
ATOM   1211  HZ1 ACN A 135      36.136   6.016  18.250  1.00  0.00      A    H
ATOM   1212  HZ2 ACN A 135      36.785   4.608  19.191  1.00  0.00      A    H
ATOM   1216  CT  ACN A 136      26.872  16.157  34.905  1.00  0.00      A    C
ATOM   1217  CZ  ACN A 136      27.108  15.840  36.283  1.00  0.00      A    C
ATOM   1218  NZ  ACN A 136      27.276  15.509  37.390  1.00  0.00      A    N
ATOM   1219  HZ  ACN A 136      26.639  17.218  34.917  1.00  0.00      A    H
ATOM   1220  HZ1 ACN A 136      25.976  15.608  34.626  1.00  0.00      A    H
ATOM   1221  HZ2 ACN A 136      27.733  15.945  34.276  1.00  0.00      A    H
ATOM   1225  CT  ACN A 137      43.858  15.972   3.506  1.00  0.00      A    C
ATOM   1226  CZ  ACN A 137      42.939  15.416   2.539  1.00  0.00      A    C
ATOM   1227  NZ  ACN A 137      42.283  14.874   1.759  1.00  0.00      A    N
ATOM   1228  HZ  ACN A 137      43.973  17.051   3.435  1.00  0.00      A    H
ATOM   1229  HZ1 ACN A 137      44.769  15.486   3.166  1.00  0.00      A    H
ATOM   1230  HZ2 ACN A 137      43.543  15.702   4.510  1.00  0.00      A    H
ATOM   1234  CT  ACN A 138      22.385  17.143  24.030  1.00  0.00      A    C
ATOM   1235  CZ  ACN A 138      23.753  17.506  23.923  1.00  0.00      A    C
ATOM   1236  NZ  ACN A 138      24.903  17.751  23.858  1.00  0.00      A    N
ATOM   1237  HZ  ACN A 138      22.237  16.171  24.493  1.00  0.00      A    H
ATOM   1238  HZ1 ACN A 138      21.889  17.158  23.063  1.00  0.00      A    H
ATOM   1239  HZ2 ACN A 138      21.928  17.839  24.729  1.00  0.00      A    H
ATOM   1243  CT  ACN A 139      25.932   9.127   3.899  1.00  0.00      A    C
ATOM   1244  CZ  ACN A 139      26.176   9.122   2.454  1.00  0.00      A    C
ATOM   1245  NZ  ACN A 139      26.498   9.091   1.332  1.00  0.00      A    N
ATOM   1246  HZ  ACN A 139      26.466   9.983   4.304  1.00  0.00      A    H
ATOM   1247  HZ1 ACN A 139      26.306   8.214   4.355  1.00  0.00      A    H
ATOM   1248  HZ2 ACN A 139      24.909   9.367   4.177  1.00  0.00      A    H
ATOM   1252  CT  ACN A 140      29.672  36.226  44.802  1.00  0.00      A    C
ATOM   1253  CZ  ACN A 140      28.377  36.435  44.210  1.00  0.00      A    C
ATOM   1254  NZ  ACN A 140      27.320  36.639  43.719  1.00  0.00      A    N
ATOM   1255  HZ  ACN A 140      30.387  35.858  44.070  1.00  0.00      A    H
ATOM   1256  HZ1 ACN A 140      29.633  35.462  45.574  1.00  0.00      A    H
ATOM   1257  HZ2 ACN A 140      30.151  37.099  45.237  1.00  0.00      A    H
ATOM   1261  CT  ACN A 141      13.196  41.549   1.453  1.00  0.00      A    C
ATOM   1262  CZ  ACN A 141      14.666  41.674   1.678  1.00  0.00      A    C
ATOM   1263  NZ  ACN A 141      15.765  41.814   1.851  1.00  0.00      A    N
ATOM   1264  HZ  ACN A 141      13.007  40.758   0.733  1.00  0.00      A    H
ATOM   1265  HZ1 ACN A 141      12.687  42.479   1.211  1.00  0.00      A    H
ATOM   1266  HZ2 ACN A 141      12.720  41.159   2.349  1.00  0.00      A    H
ATOM   1270  CT  ACN A 142      28.194  20.154  38.641  1.00  0.00      A    C
ATOM   1271  CZ  ACN A 142      27.367  19.468  37.656  1.00  0.00      A    C
ATOM   1272  NZ  ACN A 142      26.754  18.870  36.870  1.00  0.00      A    N
ATOM   1273  HZ  ACN A 142      29.188  20.329  38.236  1.00  0.00      A    H
ATOM   1274  HZ1 ACN A 142      28.277  19.618  39.583  1.00  0.00      A    H
ATOM   1275  HZ2 ACN A 142      27.889  21.169  38.881  1.00  0.00      A    H
ATOM   1279  CT  ACN A 143      15.754  20.274  11.960  1.00  0.00      A    C
ATOM   1280  CZ  ACN A 143      15.926  21.433  12.752  1.00  0.00      A    C
ATOM   1281  NZ  ACN A 143      16.054  22.396  13.392  1.00  0.00      A    N
ATOM   1282  HZ  ACN A 143      14.907  20.504  11.318  1.00  0.00      A    H
ATOM   1283  HZ1 ACN A 143      15.359  19.487  12.597  1.00  0.00      A    H
ATOM   1284  HZ2 ACN A 143      16.703  20.200  11.435  1.00  0.00      A    H
ATOM   1288  CT  ACN A 144      16.558   2.131  41.642  1.00  0.00      A    C
ATOM   1289  CZ  ACN A 144      16.517   0.969  42.522  1.00  0.00      A    C
ATOM   1290  NZ  ACN A 144      16.520   0.095  43.252  1.00  0.00      A    N
ATOM   1291  HZ  ACN A 144      17.546   2.529  41.425  1.00  0.00      A    H
ATOM   1292  HZ1 ACN A 144      16.109   2.888  42.280  1.00  0.00      A    H
ATOM   1293  HZ2 ACN A 144      15.952   1.919  40.764  1.00  0.00      A    H
ATOM   1297  CT  ACN A 145      47.120  16.706  47.219  1.00  0.00      A    C
ATOM   1298  CZ  ACN A 145      46.481  16.064  46.049  1.00  0.00      A    C
ATOM   1299  NZ  ACN A 145      45.957  15.595  45.187  1.00  0.00      A    N
ATOM   1300  HZ  ACN A 145      46.718  17.715  47.252  1.00  0.00      A    H
ATOM   1301  HZ1 ACN A 145      48.195  16.717  47.053  1.00  0.00      A    H
ATOM   1302  HZ2 ACN A 145      46.931  16.169  48.145  1.00  0.00      A    H
ATOM   1306  CT  ACN A 146      35.129   4.470  49.176  1.00  0.00      A    C
ATOM   1307  CZ  ACN A 146      36.009   5.504  49.730  1.00  0.00      A    C
ATOM   1308  NZ  ACN A 146      36.670   6.399  50.127  1.00  0.00      A    N
ATOM   1309  HZ  ACN A 146      34.860   3.755  49.949  1.00  0.00      A    H
ATOM   1310  HZ1 ACN A 146      35.501   4.004  48.267  1.00  0.00      A    H
ATOM   1311  HZ2 ACN A 146      34.242   5.076  49.012  1.00  0.00      A    H
ATOM   1315  CT  ACN A 147      23.988  36.061   8.432  1.00  0.00      A    C
ATOM   1316  CZ  ACN A 147      23.516  37.025   7.504  1.00  0.00      A    C
ATOM   1317  NZ  ACN A 147      23.162  37.795   6.802  1.00  0.00      A    N
ATOM   1318  HZ  ACN A 147      23.849  36.398   9.457  1.00  0.00      A    H
ATOM   1319  HZ1 ACN A 147      25.030  35.827   8.230  1.00  0.00      A    H
ATOM   1320  HZ2 ACN A 147      23.364  35.171   8.416  1.00  0.00      A    H
ATOM   1324  CT  ACN A 148      50.814  25.597  35.199  1.00  0.00      A    C
ATOM   1325  CZ  ACN A 148      50.681  25.415  33.767  1.00  0.00      A    C
ATOM   1326  NZ  ACN A 148      50.631  25.224  32.591  1.00  0.00      A    N
ATOM   1327  HZ  ACN A 148      49.994  26.205  35.573  1.00  0.00      A    H
ATOM   1328  HZ1 ACN A 148      51.704  26.206  35.334  1.00  0.00      A    H
ATOM   1329  HZ2 ACN A 148      50.962  24.673  35.752  1.00  0.00      A    H
ATOM   1333  CT  ACN A 149      33.643  41.909  11.806  1.00  0.00      A    C
ATOM   1334  CZ  ACN A 149      32.744  42.341  10.713  1.00  0.00      A    C
ATOM   1335  NZ  ACN A 149      31.997  42.652   9.930  1.00  0.00      A    N
ATOM   1336  HZ  ACN A 149      33.777  42.765  12.461  1.00  0.00      A    H
ATOM   1337  HZ1 ACN A 149      34.593  41.509  11.461  1.00  0.00      A    H
ATOM   1338  HZ2 ACN A 149      33.112  41.174  12.406  1.00  0.00      A    H
ATOM   1342  CT  ACN A 150      30.162  32.770   7.347  1.00  0.00      A    C
ATOM   1343  CZ  ACN A 150      30.608  32.070   6.216  1.00  0.00      A    C
ATOM   1344  NZ  ACN A 150      30.975  31.492   5.262  1.00  0.00      A    N
ATOM   1345  HZ  ACN A 150      30.788  32.386   8.149  1.00  0.00      A    H
ATOM   1346  HZ1 ACN A 150      29.092  32.613   7.459  1.00  0.00      A    H
ATOM   1347  HZ2 ACN A 150      30.339  33.816   7.109  1.00  0.00      A    H
ATOM   1351  CT  ACN A 151      27.744   1.318  26.146  1.00  0.00      A    C
ATOM   1352  CZ  ACN A 151      27.534   2.532  25.371  1.00  0.00      A    C
ATOM   1353  NZ  ACN A 151      27.407   3.505  24.711  1.00  0.00      A    N
ATOM   1354  HZ  ACN A 151      27.105   1.268  27.025  1.00  0.00      A    H
ATOM   1355  HZ1 ACN A 151      28.771   1.290  26.501  1.00  0.00      A    H
ATOM   1356  HZ2 ACN A 151      27.461   0.464  25.537  1.00  0.00      A    H
ATOM   1360  CT  ACN A 152      26.804  24.612  24.494  1.00  0.00      A    C
ATOM   1361  CZ  ACN A 152      26.848  25.827  23.623  1.00  0.00      A    C
ATOM   1362  NZ  ACN A 152      26.954  26.769  22.933  1.00  0.00      A    N
ATOM   1363  HZ  ACN A 152      25.821  24.184  24.313  1.00  0.00      A    H
ATOM   1364  HZ1 ACN A 152      27.017  24.943  25.506  1.00  0.00      A    H
ATOM   1365  HZ2 ACN A 152      27.555  23.831  24.404  1.00  0.00      A    H
ATOM   1369  CT  ACN A 153      22.434  16.097  14.784  1.00  0.00      A    C
ATOM   1370  CZ  ACN A 153      21.054  15.774  15.034  1.00  0.00      A    C
ATOM   1371  NZ  ACN A 153      19.951  15.459  15.196  1.00  0.00      A    N
ATOM   1372  HZ  ACN A 153      22.564  16.578  13.817  1.00  0.00      A    H
ATOM   1373  HZ1 ACN A 153      23.082  15.227  14.726  1.00  0.00      A    H
ATOM   1374  HZ2 ACN A 153      22.805  16.666  15.632  1.00  0.00      A    H
ATOM   1378  CT  ACN A 154       8.400  46.446  37.017  1.00  0.00      A    C
ATOM   1379  CZ  ACN A 154       8.923  47.480  36.182  1.00  0.00      A    C
ATOM   1380  NZ  ACN A 154       9.370  48.211  35.377  1.00  0.00      A    N
ATOM   1381  HZ  ACN A 154       7.667  46.838  37.718  1.00  0.00      A    H
ATOM   1382  HZ1 ACN A 154       9.290  46.174  37.579  1.00  0.00      A    H
ATOM   1383  HZ2 ACN A 154       8.044  45.575  36.473  1.00  0.00      A    H
ATOM   1387  CT  ACN A 155       2.830   0.715  11.261  1.00  0.00      A    C
ATOM   1388  CZ  ACN A 155       3.798   0.956  12.340  1.00  0.00      A    C
ATOM   1389  NZ  ACN A 155       4.524   1.213  13.199  1.00  0.00      A    N
ATOM   1390  HZ  ACN A 155       1.922   1.271  11.481  1.00  0.00      A    H
ATOM   1391  HZ1 ACN A 155       2.640  -0.352  11.178  1.00  0.00      A    H
ATOM   1392  HZ2 ACN A 155       3.220   1.118  10.330  1.00  0.00      A    H
ATOM   1396  CT  ACN A 156      24.544  17.210  38.564  1.00  0.00      A    C
ATOM   1397  CZ  ACN A 156      23.632  16.650  39.528  1.00  0.00      A    C
ATOM   1398  NZ  ACN A 156      22.924  16.151  40.306  1.00  0.00      A    N
ATOM   1399  HZ  ACN A 156      24.436  18.288  38.650  1.00  0.00      A    H
ATOM   1400  HZ1 ACN A 156      24.296  17.044  37.519  1.00  0.00      A    H
ATOM   1401  HZ2 ACN A 156      25.572  16.881  38.692  1.00  0.00      A    H
ATOM   1405  CT  ACN A 157      29.131  28.032  20.830  1.00  0.00      A    C
ATOM   1406  CZ  ACN A 157      30.268  27.383  20.199  1.00  0.00      A    C
ATOM   1407  NZ  ACN A 157      31.102  26.730  19.730  1.00  0.00      A    N
ATOM   1408  HZ  ACN A 157      28.960  29.034  20.445  1.00  0.00      A    H
ATOM   1409  HZ1 ACN A 157      29.398  28.116  21.881  1.00  0.00      A    H
ATOM   1410  HZ2 ACN A 157      28.278  27.377  20.671  1.00  0.00      A    H
ATOM   1414  CT  ACN A 158      15.602  27.610   7.112  1.00  0.00      A    C
ATOM   1415  CZ  ACN A 158      16.435  27.518   5.909  1.00  0.00      A    C
ATOM   1416  NZ  ACN A 158      17.085  27.406   4.939  1.00  0.00      A    N
ATOM   1417  HZ  ACN A 158      14.771  28.224   6.774  1.00  0.00      A    H
ATOM   1418  HZ1 ACN A 158      16.101  28.162   7.904  1.00  0.00      A    H
ATOM   1419  HZ2 ACN A 158      15.119  26.692   7.440  1.00  0.00      A    H
ATOM   1423  CT  ACN A 159      35.801  20.288  34.066  1.00  0.00      A    C
ATOM   1424  CZ  ACN A 159      36.113  19.461  35.257  1.00  0.00      A    C
ATOM   1425  NZ  ACN A 159      36.358  18.828  36.182  1.00  0.00      A    N
ATOM   1426  HZ  ACN A 159      35.544  21.308  34.340  1.00  0.00      A    H
ATOM   1427  HZ1 ACN A 159      34.972  19.714  33.659  1.00  0.00      A    H
ATOM   1428  HZ2 ACN A 159      36.645  20.282  33.381  1.00  0.00      A    H
ATOM   1432  CT  ACN A 160       0.767   3.132  39.521  1.00  0.00      A    C
ATOM   1433  CZ  ACN A 160       1.783   2.379  38.696  1.00  0.00      A    C
ATOM   1434  NZ  ACN A 160       2.592   1.812  38.076  1.00  0.00      A    N
ATOM   1435  HZ  ACN A 160       0.246   3.898  38.952  1.00  0.00      A    H
ATOM   1436  HZ1 ACN A 160       1.413   3.518  40.306  1.00  0.00      A    H
ATOM   1437  HZ2 ACN A 160       0.062   2.410  39.925  1.00  0.00      A    H
ATOM   1441  CT  ACN A 161       3.431  49.993  36.033  1.00  0.00      A    C
ATOM   1442  CZ  ACN A 161       2.507  48.971  36.651  1.00  0.00      A    C
ATOM   1443  NZ  ACN A 161       1.750  48.182  37.098  1.00  0.00      A    N
ATOM   1444  HZ  ACN A 161       3.174  51.048  36.086  1.00  0.00      A    H
ATOM   1445  HZ1 ACN A 161       3.725  49.585  35.070  1.00  0.00      A    H
ATOM   1446  HZ2 ACN A 161       4.337  49.895  36.626  1.00  0.00      A    H
ATOM   1450  CT  ACN A 162      10.840  31.747  12.610  1.00  0.00      A    C
ATOM   1451  CZ  ACN A 162      10.614  33.186  12.335  1.00  0.00      A    C
ATOM   1452  NZ  ACN A 162      10.554  34.306  12.056  1.00  0.00      A    N
ATOM   1453  HZ  ACN A 162      10.178  31.425  13.410  1.00  0.00      A    H
ATOM   1454  HZ1 ACN A 162      11.875  31.588  12.900  1.00  0.00      A    H
ATOM   1455  HZ2 ACN A 162      10.664  31.055  11.790  1.00  0.00      A    H
ATOM   1459  CT  ACN A 163      26.265  27.061   9.305  1.00  0.00      A    C
ATOM   1460  CZ  ACN A 163      25.687  27.245  10.606  1.00  0.00      A    C
ATOM   1461  NZ  ACN A 163      25.275  27.404  11.684  1.00  0.00      A    N
ATOM   1462  HZ  ACN A 163      25.504  26.739   8.599  1.00  0.00      A    H
ATOM   1463  HZ1 ACN A 163      27.058  26.324   9.401  1.00  0.00      A    H
ATOM   1464  HZ2 ACN A 163      26.691  28.024   9.032  1.00  0.00      A    H
ATOM   1468  CT  ACN A 164       8.405  42.056  31.038  1.00  0.00      A    C
ATOM   1469  CZ  ACN A 164       7.795  41.035  31.833  1.00  0.00      A    C
ATOM   1470  NZ  ACN A 164       7.279  40.214  32.499  1.00  0.00      A    N
ATOM   1471  HZ  ACN A 164       7.619  42.622  30.544  1.00  0.00      A    H
ATOM   1472  HZ1 ACN A 164       9.085  41.733  30.253  1.00  0.00      A    H
ATOM   1473  HZ2 ACN A 164       8.947  42.695  31.730  1.00  0.00      A    H
ATOM   1477  CT  ACN A 165       4.327  35.558  25.473  1.00  0.00      A    C
ATOM   1478  CZ  ACN A 165       5.069  35.750  24.273  1.00  0.00      A    C
ATOM   1479  NZ  ACN A 165       5.732  35.838  23.328  1.00  0.00      A    N
ATOM   1480  HZ  ACN A 165       4.721  34.758  26.094  1.00  0.00      A    H
ATOM   1481  HZ1 ACN A 165       3.275  35.363  25.283  1.00  0.00      A    H
ATOM   1482  HZ2 ACN A 165       4.302  36.573  25.863  1.00  0.00      A    H
ATOM   1486  CT  ACN A 166      39.745   9.638  19.678  1.00  0.00      A    C
ATOM   1487  CZ  ACN A 166      39.441  10.132  21.062  1.00  0.00      A    C
ATOM   1488  NZ  ACN A 166      39.246  10.595  22.090  1.00  0.00      A    N
ATOM   1489  HZ  ACN A 166      39.687  10.525  19.054  1.00  0.00      A    H
ATOM   1490  HZ1 ACN A 166      39.202   8.825  19.202  1.00  0.00      A    H
ATOM   1491  HZ2 ACN A 166      40.800   9.385  19.749  1.00  0.00      A    H
ATOM   1495  CT  ACN A 167      12.023  21.647  26.253  1.00  0.00      A    C
ATOM   1496  CZ  ACN A 167      13.394  22.221  26.405  1.00  0.00      A    C
ATOM   1497  NZ  ACN A 167      14.445  22.623  26.604  1.00  0.00      A    N
ATOM   1498  HZ  ACN A 167      11.795  21.537  25.196  1.00  0.00      A    H
ATOM   1499  HZ1 ACN A 167      11.268  22.298  26.686  1.00  0.00      A    H
ATOM   1500  HZ2 ACN A 167      11.982  20.626  26.625  1.00  0.00      A    H
ATOM   1504  CT  ACN A 168      21.755  50.222   5.574  1.00  0.00      A    C
ATOM   1505  CZ  ACN A 168      22.046  50.257   6.996  1.00  0.00      A    C
ATOM   1506  NZ  ACN A 168      22.286  50.263   8.117  1.00  0.00      A    N
ATOM   1507  HZ  ACN A 168      22.600  50.582   4.993  1.00  0.00      A    H
ATOM   1508  HZ1 ACN A 168      20.920  50.846   5.266  1.00  0.00      A    H
ATOM   1509  HZ2 ACN A 168      21.483  49.223   5.242  1.00  0.00      A    H
ATOM   1513  CT  ACN A 169      24.135  43.714   9.878  1.00  0.00      A    C
ATOM   1514  CZ  ACN A 169      24.200  42.897  11.073  1.00  0.00      A    C
ATOM   1515  NZ  ACN A 169      24.148  42.220  12.011  1.00  0.00      A    N
ATOM   1516  HZ  ACN A 169      23.120  43.920   9.549  1.00  0.00      A    H
ATOM   1517  HZ1 ACN A 169      24.569  43.066   9.120  1.00  0.00      A    H
ATOM   1518  HZ2 ACN A 169      24.641  44.657  10.066  1.00  0.00      A    H
ATOM   1522  CT  ACN A 170      48.739   1.952  18.138  1.00  0.00      A    C
ATOM   1523  CZ  ACN A 170      47.798   1.102  17.454  1.00  0.00      A    C
ATOM   1524  NZ  ACN A 170      47.033   0.385  16.898  1.00  0.00      A    N
ATOM   1525  HZ  ACN A 170      48.698   1.607  19.168  1.00  0.00      A    H
ATOM   1526  HZ1 ACN A 170      48.399   2.984  18.164  1.00  0.00      A    H
ATOM   1527  HZ2 ACN A 170      49.715   1.899  17.663  1.00  0.00      A    H
ATOM   1531  CT  ACN A 171       1.678  45.725  14.457  1.00  0.00      A    C
ATOM   1532  CZ  ACN A 171       1.190  44.311  14.539  1.00  0.00      A    C
ATOM   1533  NZ  ACN A 171       0.777  43.211  14.630  1.00  0.00      A    N
ATOM   1534  HZ  ACN A 171       2.481  45.726  13.724  1.00  0.00      A    H
ATOM   1535  HZ1 ACN A 171       2.064  46.209  15.350  1.00  0.00      A    H
ATOM   1536  HZ2 ACN A 171       0.873  46.362  14.099  1.00  0.00      A    H
ATOM   1540  CT  ACN A 172      47.105  40.858  41.730  1.00  0.00      A    C
ATOM   1541  CZ  ACN A 172      47.150  42.258  41.372  1.00  0.00      A    C
ATOM   1542  NZ  ACN A 172      47.158  43.427  41.039  1.00  0.00      A    N
ATOM   1543  HZ  ACN A 172      48.119  40.486  41.609  1.00  0.00      A    H
ATOM   1544  HZ1 ACN A 172      46.241  40.436  41.223  1.00  0.00      A    H
ATOM   1545  HZ2 ACN A 172      46.865  40.761  42.785  1.00  0.00      A    H
ATOM   1549  CT  ACN A 173      39.290  18.110  40.581  1.00  0.00      A    C
ATOM   1550  CZ  ACN A 173      39.739  17.716  39.221  1.00  0.00      A    C
ATOM   1551  NZ  ACN A 173      40.110  17.435  38.198  1.00  0.00      A    N
ATOM   1552  HZ  ACN A 173      38.398  18.723  40.490  1.00  0.00      A    H
ATOM   1553  HZ1 ACN A 173      40.189  18.495  41.056  1.00  0.00      A    H
ATOM   1554  HZ2 ACN A 173      38.961  17.117  40.877  1.00  0.00      A    H
ATOM   1558  CT  ACN A 174      25.205  25.771  40.671  1.00  0.00      A    C
ATOM   1559  CZ  ACN A 174      25.789  26.148  39.375  1.00  0.00      A    C
ATOM   1560  NZ  ACN A 174      26.244  26.463  38.361  1.00  0.00      A    N
ATOM   1561  HZ  ACN A 174      25.302  24.689  40.709  1.00  0.00      A    H
ATOM   1562  HZ1 ACN A 174      24.162  26.074  40.714  1.00  0.00      A    H
ATOM   1563  HZ2 ACN A 174      25.732  26.272  41.479  1.00  0.00      A    H
ATOM   1567  CT  ACN A 175      20.670  43.802  45.080  1.00  0.00      A    C
ATOM   1568  CZ  ACN A 175      20.414  44.853  46.119  1.00  0.00      A    C
ATOM   1569  NZ  ACN A 175      20.169  45.703  46.834  1.00  0.00      A    N
ATOM   1570  HZ  ACN A 175      19.878  43.065  45.183  1.00  0.00      A    H
ATOM   1571  HZ1 ACN A 175      21.615  43.293  45.251  1.00  0.00      A    H
ATOM   1572  HZ2 ACN A 175      20.549  44.261  44.102  1.00  0.00      A    H
ATOM   1576  CT  ACN A 176      21.543   3.035  48.167  1.00  0.00      A    C
ATOM   1577  CZ  ACN A 176      21.046   3.027  46.777  1.00  0.00      A    C
ATOM   1578  NZ  ACN A 176      20.585   2.986  45.723  1.00  0.00      A    N
ATOM   1579  HZ  ACN A 176      21.681   1.988  48.422  1.00  0.00      A    H
ATOM   1580  HZ1 ACN A 176      20.821   3.565  48.784  1.00  0.00      A    H
ATOM   1581  HZ2 ACN A 176      22.514   3.522  48.216  1.00  0.00      A    H
ATOM   1585  CT  ACN A 177      39.613  23.193   1.161  1.00  0.00      A    C
ATOM   1586  CZ  ACN A 177      38.676  23.180   2.293  1.00  0.00      A    C
ATOM   1587  NZ  ACN A 177      37.954  23.214   3.168  1.00  0.00      A    N
ATOM   1588  HZ  ACN A 177      40.592  23.642   1.301  1.00  0.00      A    H
ATOM   1589  HZ1 ACN A 177      39.112  23.591   0.282  1.00  0.00      A    H
ATOM   1590  HZ2 ACN A 177      39.810  22.167   0.860  1.00  0.00      A    H
ATOM   1594  CT  ACN A 178      15.717  30.036  49.121  1.00  0.00      A    C
ATOM   1595  CZ  ACN A 178      15.065  29.548  50.402  1.00  0.00      A    C
ATOM   1596  NZ  ACN A 178      14.534  29.185  51.344  1.00  0.00      A    N
ATOM   1597  HZ  ACN A 178      15.097  29.891  48.240  1.00  0.00      A    H
ATOM   1598  HZ1 ACN A 178      16.642  29.483  48.974  1.00  0.00      A    H
ATOM   1599  HZ2 ACN A 178      15.858  31.113  49.092  1.00  0.00      A    H
ATOM   1603  CT  ACN A 179      37.300  40.105  48.582  1.00  0.00      A    C
ATOM   1604  CZ  ACN A 179      38.045  39.485  47.504  1.00  0.00      A    C
ATOM   1605  NZ  ACN A 179      38.635  38.966  46.628  1.00  0.00      A    N
ATOM   1606  HZ  ACN A 179      37.948  40.117  49.455  1.00  0.00      A    H
ATOM   1607  HZ1 ACN A 179      36.439  39.475  48.793  1.00  0.00      A    H
ATOM   1608  HZ2 ACN A 179      37.028  41.126  48.328  1.00  0.00      A    H
ATOM   1612  CT  ACN A 180       6.005  13.026  17.976  1.00  0.00      A    C
ATOM   1613  CZ  ACN A 180       5.312  12.180  18.955  1.00  0.00      A    C
ATOM   1614  NZ  ACN A 180       4.738  11.477  19.689  1.00  0.00      A    N
ATOM   1615  HZ  ACN A 180       6.022  12.540  17.004  1.00  0.00      A    H
ATOM   1616  HZ1 ACN A 180       6.980  13.369  18.313  1.00  0.00      A    H
ATOM   1617  HZ2 ACN A 180       5.580  14.009  17.794  1.00  0.00      A    H
ATOM   1621  CT  ACN A 181      48.872   6.421  36.093  1.00  0.00      A    C
ATOM   1622  CZ  ACN A 181      48.508   6.407  34.639  1.00  0.00      A    C
ATOM   1623  NZ  ACN A 181      48.207   6.414  33.527  1.00  0.00      A    N
ATOM   1624  HZ  ACN A 181      48.280   5.606  36.501  1.00  0.00      A    H
ATOM   1625  HZ1 ACN A 181      48.479   7.377  36.430  1.00  0.00      A    H
ATOM   1626  HZ2 ACN A 181      49.931   6.248  36.269  1.00  0.00      A    H
ATOM   1630  CT  ACN A 182      29.832   9.768  47.198  1.00  0.00      A    C
ATOM   1631  CZ  ACN A 182      30.652  10.596  48.125  1.00  0.00      A    C
ATOM   1632  NZ  ACN A 182      31.254  11.282  48.878  1.00  0.00      A    N
ATOM   1633  HZ  ACN A 182      29.075   9.198  47.730  1.00  0.00      A    H
ATOM   1634  HZ1 ACN A 182      30.430   9.056  46.634  1.00  0.00      A    H
ATOM   1635  HZ2 ACN A 182      29.392  10.492  46.518  1.00  0.00      A    H
ATOM   1639  CT  ACN A 183      45.117   3.278   5.357  1.00  0.00      A    C
ATOM   1640  CZ  ACN A 183      45.393   3.950   6.643  1.00  0.00      A    C
ATOM   1641  NZ  ACN A 183      45.536   4.441   7.670  1.00  0.00      A    N
ATOM   1642  HZ  ACN A 183      45.588   3.955   4.648  1.00  0.00      A    H
ATOM   1643  HZ1 ACN A 183      44.064   3.252   5.087  1.00  0.00      A    H
ATOM   1644  HZ2 ACN A 183      45.553   2.283   5.348  1.00  0.00      A    H
ATOM   1648  CT  ACN A 184       1.724   7.209  19.748  1.00  0.00      A    C
ATOM   1649  CZ  ACN A 184       3.113   7.062  19.411  1.00  0.00      A    C
ATOM   1650  NZ  ACN A 184       4.258   6.921  19.172  1.00  0.00      A    N
ATOM   1651  HZ  ACN A 184       1.606   7.017  20.811  1.00  0.00      A    H
ATOM   1652  HZ1 ACN A 184       1.137   6.462  19.219  1.00  0.00      A    H
ATOM   1653  HZ2 ACN A 184       1.414   8.236  19.574  1.00  0.00      A    H
ATOM   1657  CT  ACN A 185      43.868  15.635  28.352  1.00  0.00      A    C
ATOM   1658  CZ  ACN A 185      43.032  14.969  27.370  1.00  0.00      A    C
ATOM   1659  NZ  ACN A 185      42.363  14.330  26.617  1.00  0.00      A    N
ATOM   1660  HZ  ACN A 185      44.568  16.326  27.890  1.00  0.00      A    H
ATOM   1661  HZ1 ACN A 185      44.424  14.911  28.942  1.00  0.00      A    H
ATOM   1662  HZ2 ACN A 185      43.260  16.254  29.007  1.00  0.00      A    H
ATOM   1666  CT  ACN A 186      49.728   3.695  21.086  1.00  0.00      A    C
ATOM   1667  CZ  ACN A 186      50.111   2.681  22.131  1.00  0.00      A    C
ATOM   1668  NZ  ACN A 186      50.504   1.909  22.892  1.00  0.00      A    N
ATOM   1669  HZ  ACN A 186      48.680   3.488  20.881  1.00  0.00      A    H
ATOM   1670  HZ1 ACN A 186      50.259   3.347  20.204  1.00  0.00      A    H
ATOM   1671  HZ2 ACN A 186      49.946   4.717  21.386  1.00  0.00      A    H
ATOM   1675  CT  ACN A 187      27.519  29.119   0.310  1.00  0.00      A    C
ATOM   1676  CZ  ACN A 187      26.175  29.292  -0.237  1.00  0.00      A    C
ATOM   1677  NZ  ACN A 187      25.149  29.470  -0.655  1.00  0.00      A    N
ATOM   1678  HZ  ACN A 187      27.963  28.225  -0.122  1.00  0.00      A    H
ATOM   1679  HZ1 ACN A 187      27.508  28.989   1.389  1.00  0.00      A    H
ATOM   1680  HZ2 ACN A 187      28.112  29.973  -0.008  1.00  0.00      A    H
ATOM   1684  CT  ACN A 188      41.451  48.663  41.024  1.00  0.00      A    C
ATOM   1685  CZ  ACN A 188      40.715  49.536  40.101  1.00  0.00      A    C
ATOM   1686  NZ  ACN A 188      40.183  50.244  39.330  1.00  0.00      A    N
ATOM   1687  HZ  ACN A 188      40.831  47.882  41.456  1.00  0.00      A    H
ATOM   1688  HZ1 ACN A 188      41.960  49.301  41.741  1.00  0.00      A    H
ATOM   1689  HZ2 ACN A 188      42.160  48.146  40.383  1.00  0.00      A    H
ATOM   1693  CT  ACN A 189      16.293  44.485  49.596  1.00  0.00      A    C
ATOM   1694  CZ  ACN A 189      15.072  43.646  49.764  1.00  0.00      A    C
ATOM   1695  NZ  ACN A 189      14.116  42.994  49.906  1.00  0.00      A    N
ATOM   1696  HZ  ACN A 189      16.444  44.484  48.520  1.00  0.00      A    H
ATOM   1697  HZ1 ACN A 189      17.103  44.159  50.243  1.00  0.00      A    H
ATOM   1698  HZ2 ACN A 189      16.000  45.481  49.918  1.00  0.00      A    H
ATOM   1702  CT  ACN A 190      25.552  42.629  29.479  1.00  0.00      A    C
ATOM   1703  CZ  ACN A 190      25.134  41.268  29.830  1.00  0.00      A    C
ATOM   1704  NZ  ACN A 190      24.827  40.199  30.174  1.00  0.00      A    N
ATOM   1705  HZ  ACN A 190      26.627  42.586  29.324  1.00  0.00      A    H
ATOM   1706  HZ1 ACN A 190      25.357  43.254  30.346  1.00  0.00      A    H
ATOM   1707  HZ2 ACN A 190      24.976  42.931  28.607  1.00  0.00      A    H
ATOM   1711  CT  ACN A 191      15.856   0.511  22.619  1.00  0.00      A    C
ATOM   1712  CZ  ACN A 191      16.517   1.798  22.738  1.00  0.00      A    C
ATOM   1713  NZ  ACN A 191      16.951   2.867  22.849  1.00  0.00      A    N
ATOM   1714  HZ  ACN A 191      14.951   0.673  22.038  1.00  0.00      A    H
ATOM   1715  HZ1 ACN A 191      15.525   0.203  23.607  1.00  0.00      A    H
ATOM   1716  HZ2 ACN A 191      16.476  -0.332  22.327  1.00  0.00      A    H
ATOM   1720  CT  ACN A 192      49.231  44.430  43.704  1.00  0.00      A    C
ATOM   1721  CZ  ACN A 192      47.863  44.026  44.172  1.00  0.00      A    C
ATOM   1722  NZ  ACN A 192      46.777  43.714  44.517  1.00  0.00      A    N
ATOM   1723  HZ  ACN A 192      48.992  44.986  42.801  1.00  0.00      A    H
ATOM   1724  HZ1 ACN A 192      49.907  43.660  43.339  1.00  0.00      A    H
ATOM   1725  HZ2 ACN A 192      49.774  45.183  44.271  1.00  0.00      A    H
ATOM   1729  CT  ACN A 193       5.530  40.865   0.904  1.00  0.00      A    C
ATOM   1730  CZ  ACN A 193       6.728  40.919   0.038  1.00  0.00      A    C
ATOM   1731  NZ  ACN A 193       7.656  40.963  -0.561  1.00  0.00      A    N
ATOM   1732  HZ  ACN A 193       4.673  40.737   0.248  1.00  0.00      A    H
ATOM   1733  HZ1 ACN A 193       5.430  41.804   1.442  1.00  0.00      A    H
ATOM   1734  HZ2 ACN A 193       5.656  40.034   1.593  1.00  0.00      A    H
ATOM   1738  CT  ACN A 194      12.359  -0.177   4.265  1.00  0.00      A    C
ATOM   1739  CZ  ACN A 194      13.706   0.357   4.424  1.00  0.00      A    C
ATOM   1740  NZ  ACN A 194      14.798   0.772   4.597  1.00  0.00      A    N
ATOM   1741  HZ  ACN A 194      12.063  -0.249   3.222  1.00  0.00      A    H
ATOM   1742  HZ1 ACN A 194      11.612   0.218   4.949  1.00  0.00      A    H
ATOM   1743  HZ2 ACN A 194      12.419  -1.196   4.640  1.00  0.00      A    H
ATOM   1747  CT  ACN A 195      14.809  17.713   5.213  1.00  0.00      A    C
ATOM   1748  CZ  ACN A 195      14.141  17.130   4.039  1.00  0.00      A    C
ATOM   1749  NZ  ACN A 195      13.585  16.717   3.111  1.00  0.00      A    N
ATOM   1750  HZ  ACN A 195      15.349  16.990   5.819  1.00  0.00      A    H
ATOM   1751  HZ1 ACN A 195      13.955  18.175   5.702  1.00  0.00      A    H
ATOM   1752  HZ2 ACN A 195      15.445  18.512   4.839  1.00  0.00      A    H
ATOM   1756  CT  ACN A 196      48.445  36.189   2.796  1.00  0.00      A    C
ATOM   1757  CZ  ACN A 196      47.477  35.261   2.301  1.00  0.00      A    C
ATOM   1758  NZ  ACN A 196      46.725  34.513   1.846  1.00  0.00      A    N
ATOM   1759  HZ  ACN A 196      48.989  36.567   1.934  1.00  0.00      A    H
ATOM   1760  HZ1 ACN A 196      49.093  35.722   3.533  1.00  0.00      A    H
ATOM   1761  HZ2 ACN A 196      47.742  36.934   3.160  1.00  0.00      A    H
ATOM   1765  CT  ACN A 197      50.369  39.191  19.747  1.00  0.00      A    C
ATOM   1766  CZ  ACN A 197      51.058  40.183  20.593  1.00  0.00      A    C
ATOM   1767  NZ  ACN A 197      51.711  40.848  21.304  1.00  0.00      A    N
ATOM   1768  HZ  ACN A 197      49.552  38.750  20.313  1.00  0.00      A    H
ATOM   1769  HZ1 ACN A 197      50.997  38.324  19.559  1.00  0.00      A    H
ATOM   1770  HZ2 ACN A 197      50.116  39.717  18.830  1.00  0.00      A    H
ATOM   1774  CT  ACN A 198      34.030   8.841  49.926  1.00  0.00      A    C
ATOM   1775  CZ  ACN A 198      32.829   8.159  49.388  1.00  0.00      A    C
ATOM   1776  NZ  ACN A 198      31.884   7.590  48.960  1.00  0.00      A    N
ATOM   1777  HZ  ACN A 198      34.843   8.707  49.218  1.00  0.00      A    H
ATOM   1778  HZ1 ACN A 198      34.293   8.347  50.858  1.00  0.00      A    H
ATOM   1779  HZ2 ACN A 198      33.902   9.920  49.971  1.00  0.00      A    H
ATOM   1783  CT  ACN A 199      17.227  16.728   1.561  1.00  0.00      A    C
ATOM   1784  CZ  ACN A 199      16.753  18.038   1.296  1.00  0.00      A    C
ATOM   1785  NZ  ACN A 199      16.378  19.133   1.076  1.00  0.00      A    N
ATOM   1786  HZ  ACN A 199      16.960  16.111   0.706  1.00  0.00      A    H
ATOM   1787  HZ1 ACN A 199      16.880  16.265   2.481  1.00  0.00      A    H
ATOM   1788  HZ2 ACN A 199      18.291  16.682   1.778  1.00  0.00      A    H
ATOM   1792  CT  ACN A 200      21.873  18.360  28.472  1.00  0.00      A    C
ATOM   1793  CZ  ACN A 200      22.410  17.052  28.154  1.00  0.00      A    C
ATOM   1794  NZ  ACN A 200      22.828  16.019  27.983  1.00  0.00      A    N
ATOM   1795  HZ  ACN A 200      21.106  18.686  27.775  1.00  0.00      A    H
ATOM   1796  HZ1 ACN A 200      22.643  19.108  28.647  1.00  0.00      A    H
ATOM   1797  HZ2 ACN A 200      21.416  18.176  29.441  1.00  0.00      A    H
ATOM   1801  CT  ACN A 201      23.572   4.309  37.431  1.00  0.00      A    C
ATOM   1802  CZ  ACN A 201      22.294   4.355  36.660  1.00  0.00      A    C
ATOM   1803  NZ  ACN A 201      21.305   4.335  36.075  1.00  0.00      A    N
ATOM   1804  HZ  ACN A 201      24.062   3.415  37.054  1.00  0.00      A    H
ATOM   1805  HZ1 ACN A 201      23.408   4.187  38.499  1.00  0.00      A    H
ATOM   1806  HZ2 ACN A 201      24.172   5.215  37.396  1.00  0.00      A    H
ATOM   1810  CT  ACN A 202      43.342   7.750  45.696  1.00  0.00      A    C
ATOM   1811  CZ  ACN A 202      44.523   8.019  46.542  1.00  0.00      A    C
ATOM   1812  NZ  ACN A 202      45.515   8.255  47.108  1.00  0.00      A    N
ATOM   1813  HZ  ACN A 202      42.989   8.743  45.428  1.00  0.00      A    H
ATOM   1814  HZ1 ACN A 202      42.641   7.211  46.328  1.00  0.00      A    H
ATOM   1815  HZ2 ACN A 202      43.528   7.293  44.727  1.00  0.00      A    H
ATOM   1819  CT  ACN A 203       4.923  38.133  10.776  1.00  0.00      A    C
ATOM   1820  CZ  ACN A 203       4.601  37.139  11.745  1.00  0.00      A    C
ATOM   1821  NZ  ACN A 203       4.332  36.301  12.451  1.00  0.00      A    N
ATOM   1822  HZ  ACN A 203       4.499  39.078  11.108  1.00  0.00      A    H
ATOM   1823  HZ1 ACN A 203       4.760  37.770   9.765  1.00  0.00      A    H
ATOM   1824  HZ2 ACN A 203       6.001  38.250  10.853  1.00  0.00      A    H
ATOM   1828  CT  ACN A 204      39.652  11.586   8.651  1.00  0.00      A    C
ATOM   1829  CZ  ACN A 204      40.473  12.652   8.083  1.00  0.00      A    C
ATOM   1830  NZ  ACN A 204      41.122  13.525   7.611  1.00  0.00      A    N
ATOM   1831  HZ  ACN A 204      40.246  10.677   8.706  1.00  0.00      A    H
ATOM   1832  HZ1 ACN A 204      38.715  11.494   8.109  1.00  0.00      A    H
ATOM   1833  HZ2 ACN A 204      39.568  11.947   9.673  1.00  0.00      A    H
ATOM   1837  CT  ACN A 205       2.492  47.582  44.004  1.00  0.00      A    C
ATOM   1838  CZ  ACN A 205       3.725  47.389  44.845  1.00  0.00      A    C
ATOM   1839  NZ  ACN A 205       4.667  47.215  45.475  1.00  0.00      A    N
ATOM   1840  HZ  ACN A 205       2.787  47.731  42.969  1.00  0.00      A    H
ATOM   1841  HZ1 ACN A 205       1.873  48.392  44.384  1.00  0.00      A    H
ATOM   1842  HZ2 ACN A 205       1.998  46.615  44.052  1.00  0.00      A    H
ATOM   1846  CT  ACN A 206      44.060  10.608   7.106  1.00  0.00      A    C
ATOM   1847  CZ  ACN A 206      44.202  10.913   5.646  1.00  0.00      A    C
ATOM   1848  NZ  ACN A 206      44.416  11.166   4.517  1.00  0.00      A    N
ATOM   1849  HZ  ACN A 206      44.642  11.260   7.752  1.00  0.00      A    H
ATOM   1850  HZ1 ACN A 206      44.287   9.574   7.350  1.00  0.00      A    H
ATOM   1851  HZ2 ACN A 206      43.007  10.710   7.355  1.00  0.00      A    H
ATOM   1855  CT  ACN A 207      19.985  49.758  11.312  1.00  0.00      A    C
ATOM   1856  CZ  ACN A 207      19.078  49.956  10.134  1.00  0.00      A    C
ATOM   1857  NZ  ACN A 207      18.419  50.087   9.201  1.00  0.00      A    N
ATOM   1858  HZ  ACN A 207      19.556  49.736  12.310  1.00  0.00      A    H
ATOM   1859  HZ1 ACN A 207      20.776  50.500  11.237  1.00  0.00      A    H
ATOM   1860  HZ2 ACN A 207      20.503  48.812  11.173  1.00  0.00      A    H
ATOM   1864  CT  ACN A 208       6.525  32.339  28.767  1.00  0.00      A    C
ATOM   1865  CZ  ACN A 208       6.854  33.730  28.383  1.00  0.00      A    C
ATOM   1866  NZ  ACN A 208       7.081  34.822  28.072  1.00  0.00      A    N
ATOM   1867  HZ  ACN A 208       7.105  32.160  29.669  1.00  0.00      A    H
ATOM   1868  HZ1 ACN A 208       6.757  31.591  28.013  1.00  0.00      A    H
ATOM   1869  HZ2 ACN A 208       5.484  32.154  29.020  1.00  0.00      A    H
ATOM   1873  CT  ACN A 209       6.836  46.106  16.827  1.00  0.00      A    C
ATOM   1874  CZ  ACN A 209       5.370  45.952  16.650  1.00  0.00      A    C
ATOM   1875  NZ  ACN A 209       4.213  45.829  16.504  1.00  0.00      A    N
ATOM   1876  HZ  ACN A 209       7.101  45.144  17.258  1.00  0.00      A    H
ATOM   1877  HZ1 ACN A 209       7.140  46.944  17.448  1.00  0.00      A    H
ATOM   1878  HZ2 ACN A 209       7.287  46.215  15.844  1.00  0.00      A    H
ATOM   1882  CT  ACN A 210      50.044  33.477  25.543  1.00  0.00      A    C
ATOM   1883  CZ  ACN A 210      51.407  33.400  25.945  1.00  0.00      A    C
ATOM   1884  NZ  ACN A 210      52.480  33.324  26.329  1.00  0.00      A    N
ATOM   1885  HZ  ACN A 210      49.478  32.769  26.143  1.00  0.00      A    H
ATOM   1886  HZ1 ACN A 210      49.955  33.354  24.466  1.00  0.00      A    H
ATOM   1887  HZ2 ACN A 210      49.572  34.453  25.622  1.00  0.00      A    H
ATOM   1891  CT  ACN A 211      50.721  32.576  10.157  1.00  0.00      A    C
ATOM   1892  CZ  ACN A 211      49.709  32.880   9.123  1.00  0.00      A    C
ATOM   1893  NZ  ACN A 211      48.905  33.095   8.312  1.00  0.00      A    N
ATOM   1894  HZ  ACN A 211      50.234  32.914  11.068  1.00  0.00      A    H
ATOM   1895  HZ1 ACN A 211      51.657  33.128  10.115  1.00  0.00      A    H
ATOM   1896  HZ2 ACN A 211      50.866  31.498  10.168  1.00  0.00      A    H
ATOM   1900  CT  ACN A 212      29.520  45.928  40.301  1.00  0.00      A    C
ATOM   1901  CZ  ACN A 212      30.872  45.780  39.835  1.00  0.00      A    C
ATOM   1902  NZ  ACN A 212      31.925  45.648  39.377  1.00  0.00      A    N
ATOM   1903  HZ  ACN A 212      29.332  45.307  41.173  1.00  0.00      A    H
ATOM   1904  HZ1 ACN A 212      28.675  45.598  39.702  1.00  0.00      A    H
ATOM   1905  HZ2 ACN A 212      29.412  47.000  40.444  1.00  0.00      A    H
ATOM   1909  CT  ACN A 213      39.745  14.682  29.019  1.00  0.00      A    C
ATOM   1910  CZ  ACN A 213      40.453  13.690  29.810  1.00  0.00      A    C
ATOM   1911  NZ  ACN A 213      41.065  12.956  30.459  1.00  0.00      A    N
ATOM   1912  HZ  ACN A 213      39.072  15.285  29.623  1.00  0.00      A    H
ATOM   1913  HZ1 ACN A 213      39.078  14.197  28.311  1.00  0.00      A    H
ATOM   1914  HZ2 ACN A 213      40.458  15.310  28.490  1.00  0.00      A    H
ATOM   1918  CT  ACN A 214       4.795  13.350   8.517  1.00  0.00      A    C
ATOM   1919  CZ  ACN A 214       5.145  12.826   7.180  1.00  0.00      A    C
ATOM   1920  NZ  ACN A 214       5.439  12.501   6.103  1.00  0.00      A    N
ATOM   1921  HZ  ACN A 214       5.536  12.954   9.207  1.00  0.00      A    H
ATOM   1922  HZ1 ACN A 214       3.806  12.933   8.691  1.00  0.00      A    H
ATOM   1923  HZ2 ACN A 214       4.596  14.418   8.526  1.00  0.00      A    H
ATOM   1927  CT  ACN A 215      20.145  32.603  35.062  1.00  0.00      A    C
ATOM   1928  CZ  ACN A 215      19.093  33.709  35.080  1.00  0.00      A    C
ATOM   1929  NZ  ACN A 215      18.230  34.475  34.967  1.00  0.00      A    N
ATOM   1930  HZ  ACN A 215      21.031  32.928  35.601  1.00  0.00      A    H
ATOM   1931  HZ1 ACN A 215      20.244  32.353  34.009  1.00  0.00      A    H
ATOM   1932  HZ2 ACN A 215      19.764  31.713  35.557  1.00  0.00      A    H
ATOM   1936  CT  ACN A 216      24.193   7.141  26.574  1.00  0.00      A    C
ATOM   1937  CZ  ACN A 216      24.297   6.032  25.624  1.00  0.00      A    C
ATOM   1938  NZ  ACN A 216      24.450   5.180  24.850  1.00  0.00      A    N
ATOM   1939  HZ  ACN A 216      23.976   7.989  25.931  1.00  0.00      A    H
ATOM   1940  HZ1 ACN A 216      25.163   7.304  27.037  1.00  0.00      A    H
ATOM   1941  HZ2 ACN A 216      23.380   6.807  27.213  1.00  0.00      A    H
ATOM   1945  CT  ACN A 217      22.990   2.775   2.217  1.00  0.00      A    C
ATOM   1946  CZ  ACN A 217      22.595   2.157   0.879  1.00  0.00      A    C
ATOM   1947  NZ  ACN A 217      22.301   1.720  -0.142  1.00  0.00      A    N
ATOM   1948  HZ  ACN A 217      22.832   1.944   2.900  1.00  0.00      A    H
ATOM   1949  HZ1 ACN A 217      22.325   3.575   2.532  1.00  0.00      A    H
ATOM   1950  HZ2 ACN A 217      24.028   3.096   2.214  1.00  0.00      A    H
ATOM   1954  CT  ACN A 218      44.126  26.361   2.091  1.00  0.00      A    C
ATOM   1955  CZ  ACN A 218      43.086  25.651   2.760  1.00  0.00      A    C
ATOM   1956  NZ  ACN A 218      42.249  25.072   3.335  1.00  0.00      A    N
ATOM   1957  HZ  ACN A 218      43.940  26.450   1.023  1.00  0.00      A    H
ATOM   1958  HZ1 ACN A 218      45.052  25.935   2.466  1.00  0.00      A    H
ATOM   1959  HZ2 ACN A 218      44.018  27.356   2.514  1.00  0.00      A    H
ATOM   1963  CT  ACN A 219      39.656  15.467   5.372  1.00  0.00      A    C
ATOM   1964  CZ  ACN A 219      39.698  16.833   4.870  1.00  0.00      A    C
ATOM   1965  NZ  ACN A 219      39.736  17.939   4.530  1.00  0.00      A    N
ATOM   1966  HZ  ACN A 219      39.647  14.794   4.519  1.00  0.00      A    H
ATOM   1967  HZ1 ACN A 219      38.682  15.403   5.850  1.00  0.00      A    H
ATOM   1968  HZ2 ACN A 219      40.572  15.378   5.950  1.00  0.00      A    H
ATOM   1972  CT  ACN A 220      44.589  48.521  27.121  1.00  0.00      A    C
ATOM   1973  CZ  ACN A 220      43.406  49.372  27.329  1.00  0.00      A    C
ATOM   1974  NZ  ACN A 220      42.486  49.975  27.483  1.00  0.00      A    N
ATOM   1975  HZ  ACN A 220      45.238  48.641  27.985  1.00  0.00      A    H
ATOM   1976  HZ1 ACN A 220      45.147  48.997  26.319  1.00  0.00      A    H
ATOM   1977  HZ2 ACN A 220      44.281  47.498  26.917  1.00  0.00      A    H
ATOM   1981  CT  ACN A 221      42.270   6.630  41.721  1.00  0.00      A    C
ATOM   1982  CZ  ACN A 221      42.022   7.538  40.613  1.00  0.00      A    C
ATOM   1983  NZ  ACN A 221      41.803   8.311  39.752  1.00  0.00      A    N
ATOM   1984  HZ  ACN A 221      42.215   7.231  42.625  1.00  0.00      A    H
ATOM   1985  HZ1 ACN A 221      43.254   6.195  41.564  1.00  0.00      A    H
ATOM   1986  HZ2 ACN A 221      41.514   5.852  41.795  1.00  0.00      A    H
ATOM   1990  CT  ACN A 222      20.469   7.008  37.249  1.00  0.00      A    C
ATOM   1991  CZ  ACN A 222      20.865   8.314  37.709  1.00  0.00      A    C
ATOM   1992  NZ  ACN A 222      21.215   9.419  38.049  1.00  0.00      A    N
ATOM   1993  HZ  ACN A 222      20.888   6.258  37.914  1.00  0.00      A    H
ATOM   1994  HZ1 ACN A 222      20.839   6.919  36.231  1.00  0.00      A    H
ATOM   1995  HZ2 ACN A 222      19.390   6.878  37.231  1.00  0.00      A    H
ATOM   1999  CT  ACN A 223      40.498   5.373  27.626  1.00  0.00      A    C
ATOM   2000  CZ  ACN A 223      39.261   4.686  27.663  1.00  0.00      A    C
ATOM   2001  NZ  ACN A 223      38.270   4.090  27.692  1.00  0.00      A    N
ATOM   2002  HZ  ACN A 223      41.300   4.640  27.642  1.00  0.00      A    H
ATOM   2003  HZ1 ACN A 223      40.504   6.172  28.363  1.00  0.00      A    H
ATOM   2004  HZ2 ACN A 223      40.518   5.833  26.642  1.00  0.00      A    H
ATOM   2008  CT  ACN A 224      32.649  51.054  49.015  1.00  0.00      A    C
ATOM   2009  CZ  ACN A 224      33.759  50.494  49.832  1.00  0.00      A    C
ATOM   2010  NZ  ACN A 224      34.605  50.045  50.509  1.00  0.00      A    N
ATOM   2011  HZ  ACN A 224      33.038  51.759  48.284  1.00  0.00      A    H
ATOM   2012  HZ1 ACN A 224      31.954  51.462  49.745  1.00  0.00      A    H
ATOM   2013  HZ2 ACN A 224      32.124  50.284  48.457  1.00  0.00      A    H
ATOM   2017  CT  ACN A 225      49.118   8.193  47.044  1.00  0.00      A    C
ATOM   2018  CZ  ACN A 225      49.117   8.491  45.611  1.00  0.00      A    C
ATOM   2019  NZ  ACN A 225      49.115   8.741  44.486  1.00  0.00      A    N
ATOM   2020  HZ  ACN A 225      50.048   8.460  47.539  1.00  0.00      A    H
ATOM   2021  HZ1 ACN A 225      49.027   7.119  47.184  1.00  0.00      A    H
ATOM   2022  HZ2 ACN A 225      48.274   8.765  47.421  1.00  0.00      A    H
ATOM   2026  CT  ACN A 226       7.489  48.637  46.457  1.00  0.00      A    C
ATOM   2027  CZ  ACN A 226       7.290  49.404  45.258  1.00  0.00      A    C
ATOM   2028  NZ  ACN A 226       7.168  49.965  44.229  1.00  0.00      A    N
ATOM   2029  HZ  ACN A 226       8.175  47.918  46.016  1.00  0.00      A    H
ATOM   2030  HZ1 ACN A 226       6.522  48.256  46.776  1.00  0.00      A    H
ATOM   2031  HZ2 ACN A 226       7.960  49.299  47.180  1.00  0.00      A    H
ATOM   2035  CT  ACN A 227      11.749  22.511   1.486  1.00  0.00      A    C
ATOM   2036  CZ  ACN A 227      11.037  23.783   1.597  1.00  0.00      A    C
ATOM   2037  NZ  ACN A 227      10.415  24.739   1.679  1.00  0.00      A    N
ATOM   2038  HZ  ACN A 227      12.136  22.405   0.476  1.00  0.00      A    H
ATOM   2039  HZ1 ACN A 227      11.093  21.692   1.771  1.00  0.00      A    H
ATOM   2040  HZ2 ACN A 227      12.590  22.453   2.172  1.00  0.00      A    H
ATOM   2044  CT  ACN A 228      11.245  42.420  13.957  1.00  0.00      A    C
ATOM   2045  CZ  ACN A 228      12.286  43.046  13.173  1.00  0.00      A    C
ATOM   2046  NZ  ACN A 228      13.066  43.589  12.538  1.00  0.00      A    N
ATOM   2047  HZ  ACN A 228      10.342  42.145  13.418  1.00  0.00      A    H
ATOM   2048  HZ1 ACN A 228      11.001  43.124  14.748  1.00  0.00      A    H
ATOM   2049  HZ2 ACN A 228      11.642  41.485  14.343  1.00  0.00      A    H
ATOM   2053  CT  ACN A 229      46.265  47.217  42.992  1.00  0.00      A    C
ATOM   2054  CZ  ACN A 229      45.892  47.486  44.442  1.00  0.00      A    C
ATOM   2055  NZ  ACN A 229      45.694  47.689  45.527  1.00  0.00      A    N
ATOM   2056  HZ  ACN A 229      45.889  48.088  42.462  1.00  0.00      A    H
ATOM   2057  HZ1 ACN A 229      45.653  46.385  42.653  1.00  0.00      A    H
ATOM   2058  HZ2 ACN A 229      47.315  46.969  42.859  1.00  0.00      A    H
ATOM   2062  CT  ACN A 230       5.572  23.855  20.076  1.00  0.00      A    C
ATOM   2063  CZ  ACN A 230       4.617  23.959  18.953  1.00  0.00      A    C
ATOM   2064  NZ  ACN A 230       3.832  24.115  18.137  1.00  0.00      A    N
ATOM   2065  HZ  ACN A 230       5.045  23.161  20.725  1.00  0.00      A    H
ATOM   2066  HZ1 ACN A 230       5.793  24.836  20.489  1.00  0.00      A    H
ATOM   2067  HZ2 ACN A 230       6.477  23.417  19.662  1.00  0.00      A    H
ATOM   2071  CT  ACN A 231      41.920  -0.133  35.633  1.00  0.00      A    C
ATOM   2072  CZ  ACN A 231      41.099   0.639  34.726  1.00  0.00      A    C
ATOM   2073  NZ  ACN A 231      40.448   1.284  34.048  1.00  0.00      A    N
ATOM   2074  HZ  ACN A 231      42.400   0.548  36.331  1.00  0.00      A    H
ATOM   2075  HZ1 ACN A 231      42.698  -0.596  35.032  1.00  0.00      A    H
ATOM   2076  HZ2 ACN A 231      41.244  -0.838  36.109  1.00  0.00      A    H
ATOM   2080  CT  ACN A 232      47.370  24.062   1.882  1.00  0.00      A    C
ATOM   2081  CZ  ACN A 232      46.283  23.486   1.118  1.00  0.00      A    C
ATOM   2082  NZ  ACN A 232      45.412  23.004   0.536  1.00  0.00      A    N
ATOM   2083  HZ  ACN A 232      47.223  25.139   1.891  1.00  0.00      A    H
ATOM   2084  HZ1 ACN A 232      48.346  23.709   1.561  1.00  0.00      A    H
ATOM   2085  HZ2 ACN A 232      47.284  23.925   2.957  1.00  0.00      A    H
ATOM   2089  CT  ACN A 233      25.750   3.735  22.047  1.00  0.00      A    C
ATOM   2090  CZ  ACN A 233      27.125   3.676  21.477  1.00  0.00      A    C
ATOM   2091  NZ  ACN A 233      28.232   3.687  21.053  1.00  0.00      A    N
ATOM   2092  HZ  ACN A 233      25.102   4.268  21.355  1.00  0.00      A    H
ATOM   2093  HZ1 ACN A 233      25.926   4.269  22.977  1.00  0.00      A    H
ATOM   2094  HZ2 ACN A 233      25.457   2.701  22.216  1.00  0.00      A    H
ATOM   2098  CT  ACN A 234      47.027  36.929  45.654  1.00  0.00      A    C
ATOM   2099  CZ  ACN A 234      47.249  37.737  44.496  1.00  0.00      A    C
ATOM   2100  NZ  ACN A 234      47.385  38.416  43.594  1.00  0.00      A    N
ATOM   2101  HZ  ACN A 234      45.973  37.008  45.907  1.00  0.00      A    H
ATOM   2102  HZ1 ACN A 234      47.666  37.384  46.406  1.00  0.00      A    H
ATOM   2103  HZ2 ACN A 234      47.281  35.874  45.587  1.00  0.00      A    H
ATOM   2107  CT  ACN A 235      49.726  13.140  35.747  1.00  0.00      A    C
ATOM   2108  CZ  ACN A 235      51.031  12.828  35.087  1.00  0.00      A    C
ATOM   2109  NZ  ACN A 235      52.061  12.524  34.588  1.00  0.00      A    N
ATOM   2110  HZ  ACN A 235      49.692  14.149  36.149  1.00  0.00      A    H
ATOM   2111  HZ1 ACN A 235      49.563  12.341  36.465  1.00  0.00      A    H
ATOM   2112  HZ2 ACN A 235      48.947  13.221  34.992  1.00  0.00      A    H
ATOM   2116  CT  ACN A 236       2.680  15.273  35.726  1.00  0.00      A    C
ATOM   2117  CZ  ACN A 236       3.403  16.536  35.549  1.00  0.00      A    C
ATOM   2118  NZ  ACN A 236       4.009  17.519  35.395  1.00  0.00      A    N
ATOM   2119  HZ  ACN A 236       1.735  15.506  36.210  1.00  0.00      A    H
ATOM   2120  HZ1 ACN A 236       3.031  14.585  36.491  1.00  0.00      A    H
ATOM   2121  HZ2 ACN A 236       2.617  14.759  34.770  1.00  0.00      A    H
ATOM   2125  CT  ACN A 237      21.633  35.438  41.205  1.00  0.00      A    C
ATOM   2126  CZ  ACN A 237      22.482  36.296  40.364  1.00  0.00      A    C
ATOM   2127  NZ  ACN A 237      23.208  37.005  39.724  1.00  0.00      A    N
ATOM   2128  HZ  ACN A 237      21.123  35.902  42.046  1.00  0.00      A    H
ATOM   2129  HZ1 ACN A 237      22.281  34.663  41.607  1.00  0.00      A    H
ATOM   2130  HZ2 ACN A 237      20.799  35.032  40.639  1.00  0.00      A    H
ATOM   2134  CT  ACN A 238      31.689  50.116  42.641  1.00  0.00      A    C
ATOM   2135  CZ  ACN A 238      31.758  49.480  41.317  1.00  0.00      A    C
ATOM   2136  NZ  ACN A 238      31.725  49.061  40.253  1.00  0.00      A    N
ATOM   2137  HZ  ACN A 238      30.610  50.236  42.701  1.00  0.00      A    H
ATOM   2138  HZ1 ACN A 238      32.045  51.137  42.538  1.00  0.00      A    H
ATOM   2139  HZ2 ACN A 238      31.974  49.496  43.488  1.00  0.00      A    H
ATOM   2143  CT  ACN A 239      47.538  36.305  14.860  1.00  0.00      A    C
ATOM   2144  CZ  ACN A 239      48.899  36.319  15.362  1.00  0.00      A    C
ATOM   2145  NZ  ACN A 239      49.974  36.336  15.806  1.00  0.00      A    N
ATOM   2146  HZ  ACN A 239      46.913  35.597  15.398  1.00  0.00      A    H
ATOM   2147  HZ1 ACN A 239      47.566  36.118  13.789  1.00  0.00      A    H
ATOM   2148  HZ2 ACN A 239      47.161  37.317  14.981  1.00  0.00      A    H
ATOM   2152  CT  ACN A 240      41.369  37.388  48.039  1.00  0.00      A    C
ATOM   2153  CZ  ACN A 240      41.113  37.605  49.437  1.00  0.00      A    C
ATOM   2154  NZ  ACN A 240      40.898  37.808  50.554  1.00  0.00      A    N
ATOM   2155  HZ  ACN A 240      40.356  37.361  47.646  1.00  0.00      A    H
ATOM   2156  HZ1 ACN A 240      41.943  36.467  48.104  1.00  0.00      A    H
ATOM   2157  HZ2 ACN A 240      41.863  38.256  47.608  1.00  0.00      A    H
ATOM   2161  CT  ACN A 241       0.748  27.765  47.345  1.00  0.00      A    C
ATOM   2162  CZ  ACN A 241      -0.556  28.480  47.252  1.00  0.00      A    C
ATOM   2163  NZ  ACN A 241      -1.590  29.041  47.259  1.00  0.00      A    N
ATOM   2164  HZ  ACN A 241       0.669  26.766  47.766  1.00  0.00      A    H
ATOM   2165  HZ1 ACN A 241       1.345  28.321  48.064  1.00  0.00      A    H
ATOM   2166  HZ2 ACN A 241       1.275  27.877  46.401  1.00  0.00      A    H
ATOM   2170  CT  ACN A 242       0.162   6.172  25.667  1.00  0.00      A    C
ATOM   2171  CZ  ACN A 242      -0.071   6.946  26.893  1.00  0.00      A    C
ATOM   2172  NZ  ACN A 242      -0.232   7.640  27.806  1.00  0.00      A    N
ATOM   2173  HZ  ACN A 242       0.984   6.649  25.139  1.00  0.00      A    H
ATOM   2174  HZ1 ACN A 242      -0.778   6.275  25.130  1.00  0.00      A    H
ATOM   2175  HZ2 ACN A 242       0.367   5.135  25.919  1.00  0.00      A    H
ATOM   2179  CT  ACN A 243      36.603  17.300  31.159  1.00  0.00      A    C
ATOM   2180  CZ  ACN A 243      36.296  15.877  31.236  1.00  0.00      A    C
ATOM   2181  NZ  ACN A 243      36.045  14.739  31.284  1.00  0.00      A    N
ATOM   2182  HZ  ACN A 243      37.525  17.352  31.734  1.00  0.00      A    H
ATOM   2183  HZ1 ACN A 243      35.839  17.828  31.724  1.00  0.00      A    H
ATOM   2184  HZ2 ACN A 243      36.694  17.695  30.151  1.00  0.00      A    H
ATOM   2188  CT  ACN A 244      50.166  33.715  43.183  1.00  0.00      A    C
ATOM   2189  CZ  ACN A 244      50.139  32.323  42.597  1.00  0.00      A    C
ATOM   2190  NZ  ACN A 244      50.070  31.265  42.184  1.00  0.00      A    N
ATOM   2191  HZ  ACN A 244      49.944  34.462  42.426  1.00  0.00      A    H
ATOM   2192  HZ1 ACN A 244      51.149  33.850  43.627  1.00  0.00      A    H
ATOM   2193  HZ2 ACN A 244      49.470  33.917  43.993  1.00  0.00      A    H
ATOM   2197  CT  ACN A 245      22.320   2.967  27.212  1.00  0.00      A    C
ATOM   2198  CZ  ACN A 245      23.668   3.037  27.835  1.00  0.00      A    C
ATOM   2199  NZ  ACN A 245      24.674   3.138  28.405  1.00  0.00      A    N
ATOM   2200  HZ  ACN A 245      22.441   3.730  26.447  1.00  0.00      A    H
ATOM   2201  HZ1 ACN A 245      21.536   3.314  27.880  1.00  0.00      A    H
ATOM   2202  HZ2 ACN A 245      22.118   1.985  26.793  1.00  0.00      A    H
ATOM   2206  CT  ACN A 246      48.779  23.274  48.435  1.00  0.00      A    C
ATOM   2207  CZ  ACN A 246      47.768  23.542  47.466  1.00  0.00      A    C
ATOM   2208  NZ  ACN A 246      46.907  23.758  46.680  1.00  0.00      A    N
ATOM   2209  HZ  ACN A 246      49.677  23.842  48.209  1.00  0.00      A    H
ATOM   2210  HZ1 ACN A 246      48.960  22.225  48.656  1.00  0.00      A    H
ATOM   2211  HZ2 ACN A 246      48.334  23.689  49.336  1.00  0.00      A    H
ATOM   2215  CT  ACN A 247      25.500  48.602  34.117  1.00  0.00      A    C
ATOM   2216  CZ  ACN A 247      24.671  47.380  34.195  1.00  0.00      A    C
ATOM   2217  NZ  ACN A 247      24.051  46.414  34.340  1.00  0.00      A    N
ATOM   2218  HZ  ACN A 247      25.296  49.130  33.189  1.00  0.00      A    H
ATOM   2219  HZ1 ACN A 247      26.464  48.100  34.137  1.00  0.00      A    H
ATOM   2220  HZ2 ACN A 247      25.223  49.266  34.931  1.00  0.00      A    H
ATOM   2224  CT  ACN A 248      18.913  27.483  22.998  1.00  0.00      A    C
ATOM   2225  CZ  ACN A 248      19.096  26.094  22.488  1.00  0.00      A    C
ATOM   2226  NZ  ACN A 248      19.226  25.018  22.043  1.00  0.00      A    N
ATOM   2227  HZ  ACN A 248      17.874  27.719  23.210  1.00  0.00      A    H
ATOM   2228  HZ1 ACN A 248      19.281  28.105  22.186  1.00  0.00      A    H
ATOM   2229  HZ2 ACN A 248      19.575  27.643  23.846  1.00  0.00      A    H
ATOM   2233  CT  ACN A 249      19.239  15.263  28.178  1.00  0.00      A    C
ATOM   2234  CZ  ACN A 249      19.305  14.071  29.030  1.00  0.00      A    C
ATOM   2235  NZ  ACN A 249      19.493  13.132  29.671  1.00  0.00      A    N
ATOM   2236  HZ  ACN A 249      19.347  16.174  28.760  1.00  0.00      A    H
ATOM   2237  HZ1 ACN A 249      18.249  15.226  27.730  1.00  0.00      A    H
ATOM   2238  HZ2 ACN A 249      20.033  15.299  27.437  1.00  0.00      A    H
ATOM   2242  CT  ACN A 250      26.872  23.293  43.181  1.00  0.00      A    C
ATOM   2243  CZ  ACN A 250      27.916  23.696  44.092  1.00  0.00      A    C
ATOM   2244  NZ  ACN A 250      28.769  24.002  44.849  1.00  0.00      A    N
ATOM   2245  HZ  ACN A 250      25.955  23.247  43.763  1.00  0.00      A    H
ATOM   2246  HZ1 ACN A 250      27.047  22.394  42.596  1.00  0.00      A    H
ATOM   2247  HZ2 ACN A 250      26.965  24.138  42.504  1.00  0.00      A    H
ATOM   2251  CT  ACN A 251      49.094   7.379  17.007  1.00  0.00      A    C
ATOM   2252  CZ  ACN A 251      49.296   6.784  18.382  1.00  0.00      A    C
ATOM   2253  NZ  ACN A 251      49.439   6.309  19.432  1.00  0.00      A    N
ATOM   2254  HZ  ACN A 251      49.446   6.681  16.252  1.00  0.00      A    H
ATOM   2255  HZ1 ACN A 251      49.745   8.241  17.129  1.00  0.00      A    H
ATOM   2256  HZ2 ACN A 251      48.097   7.812  17.012  1.00  0.00      A    H
ATOM   2260  CT  ACN A 252      49.670  33.365  31.215  1.00  0.00      A    C
ATOM   2261  CZ  ACN A 252      48.740  34.006  32.031  1.00  0.00      A    C
ATOM   2262  NZ  ACN A 252      47.958  34.465  32.785  1.00  0.00      A    N
ATOM   2263  HZ  ACN A 252      49.621  32.300  31.431  1.00  0.00      A    H
ATOM   2264  HZ1 ACN A 252      50.586  33.798  31.608  1.00  0.00      A    H
ATOM   2265  HZ2 ACN A 252      49.496  33.613  30.171  1.00  0.00      A    H
ATOM   2269  CT  ACN A 253      34.127  10.493  38.777  1.00  0.00      A    C
ATOM   2270  CZ  ACN A 253      33.054   9.460  39.147  1.00  0.00      A    C
ATOM   2271  NZ  ACN A 253      32.259   8.645  39.451  1.00  0.00      A    N
ATOM   2272  HZ  ACN A 253      34.091  10.661  37.703  1.00  0.00      A    H
ATOM   2273  HZ1 ACN A 253      35.088  10.408  39.278  1.00  0.00      A    H
ATOM   2274  HZ2 ACN A 253      33.725  11.416  39.185  1.00  0.00      A    H
ATOM   2278  CT  ACN A 254      40.102   4.584  14.255  1.00  0.00      A    C
ATOM   2279  CZ  ACN A 254      41.095   3.621  14.695  1.00  0.00      A    C
ATOM   2280  NZ  ACN A 254      41.946   2.855  15.015  1.00  0.00      A    N
ATOM   2281  HZ  ACN A 254      40.529   5.522  14.600  1.00  0.00      A    H
ATOM   2282  HZ1 ACN A 254      39.135   4.432  14.727  1.00  0.00      A    H
ATOM   2283  HZ2 ACN A 254      39.973   4.560  13.176  1.00  0.00      A    H
ATOM   2287  CT  ACN A 255      13.208  14.722  30.008  1.00  0.00      A    C
ATOM   2288  CZ  ACN A 255      13.172  15.067  31.473  1.00  0.00      A    C
ATOM   2289  NZ  ACN A 255      13.172  15.421  32.580  1.00  0.00      A    N
ATOM   2290  HZ  ACN A 255      12.621  15.310  29.308  1.00  0.00      A    H
ATOM   2291  HZ1 ACN A 255      12.886  13.691  29.886  1.00  0.00      A    H
ATOM   2292  HZ2 ACN A 255      14.237  14.798  29.668  1.00  0.00      A    H
ATOM   2296  CT  ACN A 256      36.697   0.554   2.123  1.00  0.00      A    C
ATOM   2297  CZ  ACN A 256      37.973  -0.123   2.201  1.00  0.00      A    C
ATOM   2298  NZ  ACN A 256      38.993  -0.717   2.252  1.00  0.00      A    N
ATOM   2299  HZ  ACN A 256      36.218   0.180   1.222  1.00  0.00      A    H
ATOM   2300  HZ1 ACN A 256      36.934   1.612   2.046  1.00  0.00      A    H
ATOM   2301  HZ2 ACN A 256      36.082   0.434   3.011  1.00  0.00      A    H
ATOM   2305  CT  ACN A 257       6.161  16.191  43.599  1.00  0.00      A    C
ATOM   2306  CZ  ACN A 257       5.823  16.328  42.199  1.00  0.00      A    C
ATOM   2307  NZ  ACN A 257       5.589  16.510  41.112  1.00  0.00      A    N
ATOM   2308  HZ  ACN A 257       5.217  16.370  44.109  1.00  0.00      A    H
ATOM   2309  HZ1 ACN A 257       6.868  16.916  43.993  1.00  0.00      A    H
ATOM   2310  HZ2 ACN A 257       6.346  15.175  43.938  1.00  0.00      A    H
ATOM   2314  CT  ACN A 258      40.712  32.102  22.469  1.00  0.00      A    C
ATOM   2315  CZ  ACN A 258      41.370  33.188  21.746  1.00  0.00      A    C
ATOM   2316  NZ  ACN A 258      41.887  34.058  21.192  1.00  0.00      A    N
ATOM   2317  HZ  ACN A 258      39.881  31.938  21.788  1.00  0.00      A    H
ATOM   2318  HZ1 ACN A 258      40.428  32.366  23.485  1.00  0.00      A    H
ATOM   2319  HZ2 ACN A 258      41.450  31.308  22.548  1.00  0.00      A    H
ATOM   2323  CT  ACN A 259      14.110  47.631  49.313  1.00  0.00      A    C
ATOM   2324  CZ  ACN A 259      13.324  46.447  49.012  1.00  0.00      A    C
ATOM   2325  NZ  ACN A 259      12.661  45.542  48.764  1.00  0.00      A    N
ATOM   2326  HZ  ACN A 259      14.277  48.129  48.360  1.00  0.00      A    H
ATOM   2327  HZ1 ACN A 259      15.131  47.440  49.632  1.00  0.00      A    H
ATOM   2328  HZ2 ACN A 259      13.619  48.441  49.845  1.00  0.00      A    H
ATOM   2332  CT  ACN A 260      21.943   0.805  43.503  1.00  0.00      A    C
ATOM   2333  CZ  ACN A 260      20.621   0.965  42.949  1.00  0.00      A    C
ATOM   2334  NZ  ACN A 260      19.540   1.097  42.566  1.00  0.00      A    N
ATOM   2335  HZ  ACN A 260      22.239   1.662  44.103  1.00  0.00      A    H
ATOM   2336  HZ1 ACN A 260      22.675   0.740  42.702  1.00  0.00      A    H
ATOM   2337  HZ2 ACN A 260      21.925  -0.094  44.114  1.00  0.00      A    H
ATOM   2341  CT  ACN A 261      38.182   4.491  23.937  1.00  0.00      A    C
ATOM   2342  CZ  ACN A 261      38.704   5.315  22.906  1.00  0.00      A    C
ATOM   2343  NZ  ACN A 261      39.183   5.956  22.075  1.00  0.00      A    N
ATOM   2344  HZ  ACN A 261      38.865   3.705  24.250  1.00  0.00      A    H
ATOM   2345  HZ1 ACN A 261      37.298   4.038  23.495  1.00  0.00      A    H
ATOM   2346  HZ2 ACN A 261      37.921   5.169  24.746  1.00  0.00      A    H
ATOM   2350  CT  ACN A 262      37.069  45.147  27.518  1.00  0.00      A    C
ATOM   2351  CZ  ACN A 262      36.563  43.738  27.332  1.00  0.00      A    C
ATOM   2352  NZ  ACN A 262      36.131  42.673  27.265  1.00  0.00      A    N
ATOM   2353  HZ  ACN A 262      36.265  45.777  27.148  1.00  0.00      A    H
ATOM   2354  HZ1 ACN A 262      37.876  45.263  26.799  1.00  0.00      A    H
ATOM   2355  HZ2 ACN A 262      37.390  45.392  28.527  1.00  0.00      A    H
ATOM   2359  CT  ACN A 263      25.461   5.317  44.198  1.00  0.00      A    C
ATOM   2360  CZ  ACN A 263      25.415   4.170  45.056  1.00  0.00      A    C
ATOM   2361  NZ  ACN A 263      25.278   3.217  45.675  1.00  0.00      A    N
ATOM   2362  HZ  ACN A 263      24.501   5.815  44.088  1.00  0.00      A    H
ATOM   2363  HZ1 ACN A 263      26.076   5.041  43.345  1.00  0.00      A    H
ATOM   2364  HZ2 ACN A 263      26.090   6.049  44.698  1.00  0.00      A    H
ATOM   2368  CT  ACN A 264      21.451  41.740   3.947  1.00  0.00      A    C
ATOM   2369  CZ  ACN A 264      21.497  42.204   2.592  1.00  0.00      A    C
ATOM   2370  NZ  ACN A 264      21.588  42.636   1.534  1.00  0.00      A    N
ATOM   2371  HZ  ACN A 264      21.521  40.662   4.066  1.00  0.00      A    H
ATOM   2372  HZ1 ACN A 264      20.638  42.288   4.415  1.00  0.00      A    H
ATOM   2373  HZ2 ACN A 264      22.290  42.199   4.465  1.00  0.00      A    H
ATOM   2377  CT  ACN A 265      27.143  43.817  46.263  1.00  0.00      A    C
ATOM   2378  CZ  ACN A 265      27.280  45.292  46.586  1.00  0.00      A    C
ATOM   2379  NZ  ACN A 265      27.362  46.406  46.776  1.00  0.00      A    N
ATOM   2380  HZ  ACN A 265      26.192  43.535  46.709  1.00  0.00      A    H
ATOM   2381  HZ1 ACN A 265      28.008  43.325  46.700  1.00  0.00      A    H
ATOM   2382  HZ2 ACN A 265      26.952  43.698  45.200  1.00  0.00      A    H
ATOM   2386  CT  ACN A 266      22.458  35.325  25.923  1.00  0.00      A    C
ATOM   2387  CZ  ACN A 266      22.915  34.066  25.262  1.00  0.00      A    C
ATOM   2388  NZ  ACN A 266      23.234  33.097  24.696  1.00  0.00      A    N
ATOM   2389  HZ  ACN A 266      23.370  35.915  25.960  1.00  0.00      A    H
ATOM   2390  HZ1 ACN A 266      22.034  35.048  26.885  1.00  0.00      A    H
ATOM   2391  HZ2 ACN A 266      21.749  35.832  25.273  1.00  0.00      A    H
ATOM   2395  CT  ACN A 267       9.648  17.527  40.425  1.00  0.00      A    C
ATOM   2396  CZ  ACN A 267      10.630  17.300  41.495  1.00  0.00      A    C
ATOM   2397  NZ  ACN A 267      11.371  17.150  42.390  1.00  0.00      A    N
ATOM   2398  HZ  ACN A 267       8.764  17.782  41.005  1.00  0.00      A    H
ATOM   2399  HZ1 ACN A 267       9.568  16.630  39.816  1.00  0.00      A    H
ATOM   2400  HZ2 ACN A 267       9.989  18.371  39.831  1.00  0.00      A    H
ATOM   2404  CT  ACN A 268      50.353  48.089  11.426  1.00  0.00      A    C
ATOM   2405  CZ  ACN A 268      50.991  49.249  12.091  1.00  0.00      A    C
ATOM   2406  NZ  ACN A 268      51.513  50.121  12.683  1.00  0.00      A    N
ATOM   2407  HZ  ACN A 268      50.091  48.317  10.396  1.00  0.00      A    H
ATOM   2408  HZ1 ACN A 268      49.400  47.893  11.912  1.00  0.00      A    H
ATOM   2409  HZ2 ACN A 268      51.057  47.290  11.641  1.00  0.00      A    H
ATOM   2413  CT  ACN A 269      28.815  20.492  13.305  1.00  0.00      A    C
ATOM   2414  CZ  ACN A 269      29.564  19.251  13.286  1.00  0.00      A    C
ATOM   2415  NZ  ACN A 269      30.280  18.333  13.183  1.00  0.00      A    N
ATOM   2416  HZ  ACN A 269      28.742  20.934  12.315  1.00  0.00      A    H
ATOM   2417  HZ1 ACN A 269      29.194  21.243  13.993  1.00  0.00      A    H
ATOM   2418  HZ2 ACN A 269      27.811  20.165  13.565  1.00  0.00      A    H
ATOM   2422  CT  ACN A 270      49.059  18.026  38.518  1.00  0.00      A    C
ATOM   2423  CZ  ACN A 270      49.984  17.405  37.448  1.00  0.00      A    C
ATOM   2424  NZ  ACN A 270      50.674  16.979  36.632  1.00  0.00      A    N
ATOM   2425  HZ  ACN A 270      48.863  17.325  39.325  1.00  0.00      A    H
ATOM   2426  HZ1 ACN A 270      48.169  18.398  38.017  1.00  0.00      A    H
ATOM   2427  HZ2 ACN A 270      49.531  18.954  38.830  1.00  0.00      A    H
ATOM   2431  CT  ACN A 271      43.098  29.585  14.924  1.00  0.00      A    C
ATOM   2432  CZ  ACN A 271      42.075  28.750  14.329  1.00  0.00      A    C
ATOM   2433  NZ  ACN A 271      41.185  28.168  13.827  1.00  0.00      A    N
ATOM   2434  HZ  ACN A 271      44.078  29.570  14.454  1.00  0.00      A    H
ATOM   2435  HZ1 ACN A 271      43.189  29.390  15.989  1.00  0.00      A    H
ATOM   2436  HZ2 ACN A 271      42.839  30.626  14.747  1.00  0.00      A    H
ATOM   2440  CT  ACN A 272      25.608  44.127  21.703  1.00  0.00      A    C
ATOM   2441  CZ  ACN A 272      26.420  42.918  21.900  1.00  0.00      A    C
ATOM   2442  NZ  ACN A 272      27.097  41.991  22.045  1.00  0.00      A    N
ATOM   2443  HZ  ACN A 272      25.371  44.445  22.715  1.00  0.00      A    H
ATOM   2444  HZ1 ACN A 272      24.725  43.755  21.190  1.00  0.00      A    H
ATOM   2445  HZ2 ACN A 272      26.040  44.810  20.976  1.00  0.00      A    H
ATOM   2449  CT  ACN A 273      19.098  22.516  11.576  1.00  0.00      A    C
ATOM   2450  CZ  ACN A 273      19.091  21.152  12.049  1.00  0.00      A    C
ATOM   2451  NZ  ACN A 273      19.069  20.046  12.413  1.00  0.00      A    N
ATOM   2452  HZ  ACN A 273      20.016  22.710  11.027  1.00  0.00      A    H
ATOM   2453  HZ1 ACN A 273      18.977  23.193  12.418  1.00  0.00      A    H
ATOM   2454  HZ2 ACN A 273      18.287  22.617  10.859  1.00  0.00      A    H
ATOM   2458  CT  ACN A 274       4.898  35.851  17.654  1.00  0.00      A    C
ATOM   2459  CZ  ACN A 274       5.753  36.971  17.233  1.00  0.00      A    C
ATOM   2460  NZ  ACN A 274       6.481  37.805  16.905  1.00  0.00      A    N
ATOM   2461  HZ  ACN A 274       3.847  36.119  17.574  1.00  0.00      A    H
ATOM   2462  HZ1 ACN A 274       5.324  35.683  18.639  1.00  0.00      A    H
ATOM   2463  HZ2 ACN A 274       5.064  35.119  16.868  1.00  0.00      A    H
ATOM   2467  CT  ACN A 275      32.967   0.713   1.824  1.00  0.00      A    C
ATOM   2468  CZ  ACN A 275      33.623   0.891   3.163  1.00  0.00      A    C
ATOM   2469  NZ  ACN A 275      34.080   0.974   4.230  1.00  0.00      A    N
ATOM   2470  HZ  ACN A 275      33.005  -0.310   1.458  1.00  0.00      A    H
ATOM   2471  HZ1 ACN A 275      33.516   1.310   1.100  1.00  0.00      A    H
ATOM   2472  HZ2 ACN A 275      31.922   1.000   1.905  1.00  0.00      A    H
ATOM   2476  CT  ACN A 276      47.687  28.744  18.183  1.00  0.00      A    C
ATOM   2477  CZ  ACN A 276      47.302  28.810  16.749  1.00  0.00      A    C
ATOM   2478  NZ  ACN A 276      47.060  28.845  15.620  1.00  0.00      A    N
ATOM   2479  HZ  ACN A 276      48.527  28.062  18.282  1.00  0.00      A    H
ATOM   2480  HZ1 ACN A 276      46.865  28.202  18.644  1.00  0.00      A    H
ATOM   2481  HZ2 ACN A 276      47.929  29.765  18.467  1.00  0.00      A    H
ATOM   2485  CT  ACN A 277      44.968  26.958  42.522  1.00  0.00      A    C
ATOM   2486  CZ  ACN A 277      45.142  25.649  41.854  1.00  0.00      A    C
ATOM   2487  NZ  ACN A 277      45.284  24.599  41.297  1.00  0.00      A    N
ATOM   2488  HZ  ACN A 277      45.611  26.904  43.397  1.00  0.00      A    H
ATOM   2489  HZ1 ACN A 277      43.899  26.993  42.713  1.00  0.00      A    H
ATOM   2490  HZ2 ACN A 277      45.283  27.768  41.870  1.00  0.00      A    H
ATOM   2494  CT  ACN A 278      28.613  40.922  25.532  1.00  0.00      A    C
ATOM   2495  CZ  ACN A 278      29.299  40.012  24.633  1.00  0.00      A    C
ATOM   2496  NZ  ACN A 278      29.728  39.266  23.877  1.00  0.00      A    N
ATOM   2497  HZ  ACN A 278      29.221  41.644  26.071  1.00  0.00      A    H
ATOM   2498  HZ1 ACN A 278      28.116  40.259  26.234  1.00  0.00      A    H
ATOM   2499  HZ2 ACN A 278      27.787  41.509  25.138  1.00  0.00      A    H
ATOM   2503  CT  ACN A 279      21.470  -0.279  29.909  1.00  0.00      A    C
ATOM   2504  CZ  ACN A 279      20.507   0.639  29.265  1.00  0.00      A    C
ATOM   2505  NZ  ACN A 279      19.726   1.424  28.829  1.00  0.00      A    N
ATOM   2506  HZ  ACN A 279      21.005  -1.262  29.931  1.00  0.00      A    H
ATOM   2507  HZ1 ACN A 279      21.531  -0.033  30.966  1.00  0.00      A    H
ATOM   2508  HZ2 ACN A 279      22.430  -0.400  29.414  1.00  0.00      A    H
ATOM   2512  CT  ACN A 280      17.359  35.611  21.561  1.00  0.00      A    C
ATOM   2513  CZ  ACN A 280      18.708  35.769  22.145  1.00  0.00      A    C
ATOM   2514  NZ  ACN A 280      19.744  35.769  22.665  1.00  0.00      A    N
ATOM   2515  HZ  ACN A 280      16.630  36.188  22.124  1.00  0.00      A    H
ATOM   2516  HZ1 ACN A 280      16.987  34.609  21.362  1.00  0.00      A    H
ATOM   2517  HZ2 ACN A 280      17.529  36.076  20.593  1.00  0.00      A    H
ATOM   2521  CT  ACN A 281      17.860  35.081  16.238  1.00  0.00      A    C
ATOM   2522  CZ  ACN A 281      18.167  36.160  17.231  1.00  0.00      A    C
ATOM   2523  NZ  ACN A 281      18.316  37.063  17.956  1.00  0.00      A    N
ATOM   2524  HZ  ACN A 281      17.133  34.490  16.788  1.00  0.00      A    H
ATOM   2525  HZ1 ACN A 281      18.690  34.381  16.176  1.00  0.00      A    H
ATOM   2526  HZ2 ACN A 281      17.395  35.380  15.302  1.00  0.00      A    H
ATOM   2530  CT  ACN A 282       1.546  11.174  37.730  1.00  0.00      A    C
ATOM   2531  CZ  ACN A 282       0.291  11.032  38.539  1.00  0.00      A    C
ATOM   2532  NZ  ACN A 282      -0.656  10.900  39.171  1.00  0.00      A    N
ATOM   2533  HZ  ACN A 282       1.826  12.205  37.526  1.00  0.00      A    H
ATOM   2534  HZ1 ACN A 282       1.292  10.710  36.780  1.00  0.00      A    H
ATOM   2535  HZ2 ACN A 282       2.292  10.456  38.061  1.00  0.00      A    H
ATOM   2539  CT  ACN A 283      16.535   0.081  28.062  1.00  0.00      A    C
ATOM   2540  CZ  ACN A 283      16.193   0.607  26.739  1.00  0.00      A    C
ATOM   2541  NZ  ACN A 283      15.947   0.966  25.666  1.00  0.00      A    N
ATOM   2542  HZ  ACN A 283      15.867   0.488  28.817  1.00  0.00      A    H
ATOM   2543  HZ1 ACN A 283      17.564   0.387  28.232  1.00  0.00      A    H
ATOM   2544  HZ2 ACN A 283      16.408  -0.995  27.974  1.00  0.00      A    H
ATOM   2548  CT  ACN A 284      43.572  25.649  18.535  1.00  0.00      A    C
ATOM   2549  CZ  ACN A 284      42.822  26.605  17.735  1.00  0.00      A    C
ATOM   2550  NZ  ACN A 284      42.173  27.417  17.212  1.00  0.00      A    N
ATOM   2551  HZ  ACN A 284      42.825  25.154  19.151  1.00  0.00      A    H
ATOM   2552  HZ1 ACN A 284      44.261  26.178  19.189  1.00  0.00      A    H
ATOM   2553  HZ2 ACN A 284      44.073  24.964  17.856  1.00  0.00      A    H
ATOM   2557  CT  ACN A 285       4.062  50.226  39.930  1.00  0.00      A    C
ATOM   2558  CZ  ACN A 285       5.015  51.242  39.650  1.00  0.00      A    C
ATOM   2559  NZ  ACN A 285       5.902  51.979  39.374  1.00  0.00      A    N
ATOM   2560  HZ  ACN A 285       3.339  50.407  40.721  1.00  0.00      A    H
ATOM   2561  HZ1 ACN A 285       4.668  49.364  40.196  1.00  0.00      A    H
ATOM   2562  HZ2 ACN A 285       3.556  49.949  39.009  1.00  0.00      A    H
ATOM   2566  CT  ACN A 286      36.247  25.214  25.301  1.00  0.00      A    C
ATOM   2567  CZ  ACN A 286      36.448  23.737  25.232  1.00  0.00      A    C
ATOM   2568  NZ  ACN A 286      36.626  22.622  25.205  1.00  0.00      A    N
ATOM   2569  HZ  ACN A 286      37.137  25.788  25.057  1.00  0.00      A    H
ATOM   2570  HZ1 ACN A 286      36.133  25.529  26.335  1.00  0.00      A    H
ATOM   2571  HZ2 ACN A 286      35.415  25.652  24.755  1.00  0.00      A    H
ATOM   2575  CT  ACN A 287       3.128  40.429  25.901  1.00  0.00      A    C
ATOM   2576  CZ  ACN A 287       3.000  41.851  25.809  1.00  0.00      A    C
ATOM   2577  NZ  ACN A 287       2.864  43.041  25.744  1.00  0.00      A    N
ATOM   2578  HZ  ACN A 287       2.588  39.946  25.090  1.00  0.00      A    H
ATOM   2579  HZ1 ACN A 287       2.756  40.069  26.857  1.00  0.00      A    H
ATOM   2580  HZ2 ACN A 287       4.144  40.056  25.805  1.00  0.00      A    H
ATOM   2584  CT  ACN A 288      33.481  40.290  28.715  1.00  0.00      A    C
ATOM   2585  CZ  ACN A 288      32.395  40.296  27.695  1.00  0.00      A    C
ATOM   2586  NZ  ACN A 288      31.524  40.344  26.963  1.00  0.00      A    N
ATOM   2587  HZ  ACN A 288      34.335  39.702  28.389  1.00  0.00      A    H
ATOM   2588  HZ1 ACN A 288      33.052  39.839  29.606  1.00  0.00      A    H
ATOM   2589  HZ2 ACN A 288      33.806  41.292  28.981  1.00  0.00      A    H
ATOM   2593  CT  ACN A 289       4.628  47.390  49.000  1.00  0.00      A    C
ATOM   2594  CZ  ACN A 289       5.356  48.298  49.894  1.00  0.00      A    C
ATOM   2595  NZ  ACN A 289       5.957  49.087  50.524  1.00  0.00      A    N
ATOM   2596  HZ  ACN A 289       3.573  47.425  49.261  1.00  0.00      A    H
ATOM   2597  HZ1 ACN A 289       5.085  46.405  49.040  1.00  0.00      A    H
ATOM   2598  HZ2 ACN A 289       4.775  47.815  48.011  1.00  0.00      A    H
ATOM   2602  CT  ACN A 290       6.635  23.060  30.811  1.00  0.00      A    C
ATOM   2603  CZ  ACN A 290       6.389  21.732  31.290  1.00  0.00      A    C
ATOM   2604  NZ  ACN A 290       6.106  20.668  31.642  1.00  0.00      A    N
ATOM   2605  HZ  ACN A 290       7.453  23.124  30.098  1.00  0.00      A    H
ATOM   2606  HZ1 ACN A 290       6.994  23.664  31.640  1.00  0.00      A    H
ATOM   2607  HZ2 ACN A 290       5.678  23.390  30.417  1.00  0.00      A    H
ATOM   2611  CT  ACN A 291       0.184  50.218  24.792  1.00  0.00      A    C
ATOM   2612  CZ  ACN A 291       1.503  49.810  25.211  1.00  0.00      A    C
ATOM   2613  NZ  ACN A 291       2.624  49.454  25.431  1.00  0.00      A    N
ATOM   2614  HZ  ACN A 291      -0.376  49.328  24.514  1.00  0.00      A    H
ATOM   2615  HZ1 ACN A 291       0.385  50.723  23.851  1.00  0.00      A    H
ATOM   2616  HZ2 ACN A 291      -0.287  50.975  25.412  1.00  0.00      A    H
ATOM   2620  CT  ACN A 292      46.758  42.807   2.953  1.00  0.00      A    C
ATOM   2621  CZ  ACN A 292      47.186  41.841   1.950  1.00  0.00      A    C
ATOM   2622  NZ  ACN A 292      47.473  41.037   1.144  1.00  0.00      A    N
ATOM   2623  HZ  ACN A 292      46.602  42.178   3.825  1.00  0.00      A    H
ATOM   2624  HZ1 ACN A 292      45.856  43.266   2.556  1.00  0.00      A    H
ATOM   2625  HZ2 ACN A 292      47.509  43.580   3.097  1.00  0.00      A    H
ATOM   2629  CT  ACN A 293      44.324  43.670  26.843  1.00  0.00      A    C
ATOM   2630  CZ  ACN A 293      43.685  44.611  27.779  1.00  0.00      A    C
ATOM   2631  NZ  ACN A 293      43.124  45.299  28.458  1.00  0.00      A    N
ATOM   2632  HZ  ACN A 293      43.787  42.728  26.920  1.00  0.00      A    H
ATOM   2633  HZ1 ACN A 293      45.356  43.552  27.164  1.00  0.00      A    H
ATOM   2634  HZ2 ACN A 293      44.383  44.141  25.865  1.00  0.00      A    H
ATOM   2638  CT  ACN A 294      33.903  51.036  21.831  1.00  0.00      A    C
ATOM   2639  CZ  ACN A 294      32.788  50.722  20.887  1.00  0.00      A    C
ATOM   2640  NZ  ACN A 294      31.941  50.430  20.116  1.00  0.00      A    N
ATOM   2641  HZ  ACN A 294      34.180  50.276  22.558  1.00  0.00      A    H
ATOM   2642  HZ1 ACN A 294      33.651  51.941  22.377  1.00  0.00      A    H
ATOM   2643  HZ2 ACN A 294      34.709  51.379  21.188  1.00  0.00      A    H
ATOM   2647  CT  ACN A 295      14.440  15.666  12.576  1.00  0.00      A    C
ATOM   2648  CZ  ACN A 295      14.078  14.836  13.727  1.00  0.00      A    C
ATOM   2649  NZ  ACN A 295      13.702  14.196  14.617  1.00  0.00      A    N
ATOM   2650  HZ  ACN A 295      14.756  16.668  12.853  1.00  0.00      A    H
ATOM   2651  HZ1 ACN A 295      13.601  15.752  11.889  1.00  0.00      A    H
ATOM   2652  HZ2 ACN A 295      15.208  15.040  12.129  1.00  0.00      A    H
ATOM   2656  CT  ACN A 296       1.013  47.916  31.257  1.00  0.00      A    C
ATOM   2657  CZ  ACN A 296       1.646  47.892  32.562  1.00  0.00      A    C
ATOM   2658  NZ  ACN A 296       2.168  47.860  33.634  1.00  0.00      A    N
ATOM   2659  HZ  ACN A 296       1.126  46.935  30.801  1.00  0.00      A    H
ATOM   2660  HZ1 ACN A 296       1.174  48.812  30.664  1.00  0.00      A    H
ATOM   2661  HZ2 ACN A 296      -0.065  47.958  31.389  1.00  0.00      A    H
ATOM   2665  CT  ACN A 297      33.021  48.021  24.281  1.00  0.00      A    C
ATOM   2666  CZ  ACN A 297      32.443  46.980  25.140  1.00  0.00      A    C
ATOM   2667  NZ  ACN A 297      32.023  46.172  25.802  1.00  0.00      A    N
ATOM   2668  HZ  ACN A 297      33.758  48.563  24.867  1.00  0.00      A    H
ATOM   2669  HZ1 ACN A 297      32.201  48.695  24.048  1.00  0.00      A    H
ATOM   2670  HZ2 ACN A 297      33.469  47.525  23.423  1.00  0.00      A    H
ATOM   2674  CT  ACN A 298       4.488  42.560  16.692  1.00  0.00      A    C
ATOM   2675  CZ  ACN A 298       4.435  42.807  18.104  1.00  0.00      A    C
ATOM   2676  NZ  ACN A 298       4.404  42.937  19.268  1.00  0.00      A    N
ATOM   2677  HZ  ACN A 298       3.427  42.688  16.492  1.00  0.00      A    H
ATOM   2678  HZ1 ACN A 298       4.759  41.515  16.570  1.00  0.00      A    H
ATOM   2679  HZ2 ACN A 298       5.075  43.278  16.125  1.00  0.00      A    H
ATOM   2683  CT  ACN A 299      17.645  10.391  40.219  1.00  0.00      A    C
ATOM   2684  CZ  ACN A 299      18.531  10.736  41.389  1.00  0.00      A    C
ATOM   2685  NZ  ACN A 299      19.195  10.946  42.316  1.00  0.00      A    N
ATOM   2686  HZ  ACN A 299      16.939   9.596  40.444  1.00  0.00      A    H
ATOM   2687  HZ1 ACN A 299      18.393  10.003  39.532  1.00  0.00      A    H
ATOM   2688  HZ2 ACN A 299      17.226  11.324  39.849  1.00  0.00      A    H
ATOM   2692  CT  ACN A 300      33.650  34.312  28.163  1.00  0.00      A    C
ATOM   2693  CZ  ACN A 300      34.133  35.191  27.049  1.00  0.00      A    C
ATOM   2694  NZ  ACN A 300      34.460  35.995  26.247  1.00  0.00      A    N
ATOM   2695  HZ  ACN A 300      33.728  34.661  29.189  1.00  0.00      A    H
ATOM   2696  HZ1 ACN A 300      34.110  33.328  28.174  1.00  0.00      A    H
ATOM   2697  HZ2 ACN A 300      32.596  34.061  28.074  1.00  0.00      A    H
ATOM   2701  CT  ACN A 301       3.574  38.772  21.838  1.00  0.00      A    C
ATOM   2702  CZ  ACN A 301       4.708  38.265  20.972  1.00  0.00      A    C
ATOM   2703  NZ  ACN A 301       5.523  37.822  20.276  1.00  0.00      A    N
ATOM   2704  HZ  ACN A 301       3.735  38.616  22.901  1.00  0.00      A    H
ATOM   2705  HZ1 ACN A 301       2.763  38.077  21.637  1.00  0.00      A    H
ATOM   2706  HZ2 ACN A 301       3.181  39.752  21.580  1.00  0.00      A    H
ATOM   2710  CT  ACN A 302      27.217  32.576  44.229  1.00  0.00      A    C
ATOM   2711  CZ  ACN A 302      27.377  33.137  45.566  1.00  0.00      A    C
ATOM   2712  NZ  ACN A 302      27.492  33.579  46.581  1.00  0.00      A    N
ATOM   2713  HZ  ACN A 302      26.497  31.763  44.280  1.00  0.00      A    H
ATOM   2714  HZ1 ACN A 302      28.172  32.271  43.808  1.00  0.00      A    H
ATOM   2715  HZ2 ACN A 302      26.862  33.458  43.702  1.00  0.00      A    H
ATOM   2719  CT  ACN A 303      33.977  47.376  37.514  1.00  0.00      A    C
ATOM   2720  CZ  ACN A 303      32.582  47.436  37.015  1.00  0.00      A    C
ATOM   2721  NZ  ACN A 303      31.523  47.437  36.576  1.00  0.00      A    N
ATOM   2722  HZ  ACN A 303      34.650  47.766  36.755  1.00  0.00      A    H
ATOM   2723  HZ1 ACN A 303      34.180  46.349  37.808  1.00  0.00      A    H
ATOM   2724  HZ2 ACN A 303      33.991  48.009  38.397  1.00  0.00      A    H
ATOM   2728  CT  ACN A 304      19.419  32.088  14.003  1.00  0.00      A    C
ATOM   2729  CZ  ACN A 304      18.936  33.422  13.576  1.00  0.00      A    C
ATOM   2730  NZ  ACN A 304      18.497  34.459  13.212  1.00  0.00      A    N
ATOM   2731  HZ  ACN A 304      18.560  31.459  14.222  1.00  0.00      A    H
ATOM   2732  HZ1 ACN A 304      20.126  32.183  14.823  1.00  0.00      A    H
ATOM   2733  HZ2 ACN A 304      19.903  31.791  13.076  1.00  0.00      A    H
ATOM   2737  CT  ACN A 305      35.649  13.996  16.176  1.00  0.00      A    C
ATOM   2738  CZ  ACN A 305      35.823  12.869  17.017  1.00  0.00      A    C
ATOM   2739  NZ  ACN A 305      35.933  11.935  17.717  1.00  0.00      A    N
ATOM   2740  HZ  ACN A 305      36.629  14.171  15.739  1.00  0.00      A    H
ATOM   2741  HZ1 ACN A 305      35.270  14.834  16.754  1.00  0.00      A    H
ATOM   2742  HZ2 ACN A 305      34.970  13.752  15.363  1.00  0.00      A    H
ATOM   2746  CT  ACN A 306       9.515  45.097  49.356  1.00  0.00      A    C
ATOM   2747  CZ  ACN A 306       8.203  45.317  48.745  1.00  0.00      A    C
ATOM   2748  NZ  ACN A 306       7.129  45.466  48.233  1.00  0.00      A    N
ATOM   2749  HZ  ACN A 306       9.966  44.199  48.944  1.00  0.00      A    H
ATOM   2750  HZ1 ACN A 306       9.375  44.853  50.406  1.00  0.00      A    H
ATOM   2751  HZ2 ACN A 306      10.231  45.915  49.335  1.00  0.00      A    H
ATOM   2755  CT  ACN A 307      12.924   1.985  43.062  1.00  0.00      A    C
ATOM   2756  CZ  ACN A 307      13.319   1.269  41.856  1.00  0.00      A    C
ATOM   2757  NZ  ACN A 307      13.564   0.661  40.959  1.00  0.00      A    N
ATOM   2758  HZ  ACN A 307      11.895   2.307  42.929  1.00  0.00      A    H
ATOM   2759  HZ1 ACN A 307      13.604   2.832  43.015  1.00  0.00      A    H
ATOM   2760  HZ2 ACN A 307      13.147   1.415  43.961  1.00  0.00      A    H
ATOM   2764  CT  ACN A 308      43.651  24.596  48.718  1.00  0.00      A    C
ATOM   2765  CZ  ACN A 308      42.721  23.452  48.921  1.00  0.00      A    C
ATOM   2766  NZ  ACN A 308      42.084  22.507  49.072  1.00  0.00      A    N
ATOM   2767  HZ  ACN A 308      44.521  24.487  49.361  1.00  0.00      A    H
ATOM   2768  HZ1 ACN A 308      42.912  25.371  48.902  1.00  0.00      A    H
ATOM   2769  HZ2 ACN A 308      43.962  24.609  47.676  1.00  0.00      A    H
ATOM   2773  CT  ACN A 309      49.307   5.522  13.630  1.00  0.00      A    C
ATOM   2774  CZ  ACN A 309      48.488   6.318  12.722  1.00  0.00      A    C
ATOM   2775  NZ  ACN A 309      47.827   6.925  12.018  1.00  0.00      A    N
ATOM   2776  HZ  ACN A 309      48.750   5.572  14.562  1.00  0.00      A    H
ATOM   2777  HZ1 ACN A 309      50.277   6.011  13.653  1.00  0.00      A    H
ATOM   2778  HZ2 ACN A 309      49.528   4.520  13.270  1.00  0.00      A    H
ATOM   2782  CT  ACN A 310       7.291  14.599  38.233  1.00  0.00      A    C
ATOM   2783  CZ  ACN A 310       6.106  14.043  37.511  1.00  0.00      A    C
ATOM   2784  NZ  ACN A 310       5.197  13.626  36.953  1.00  0.00      A    N
ATOM   2785  HZ  ACN A 310       7.127  14.704  39.302  1.00  0.00      A    H
ATOM   2786  HZ1 ACN A 310       7.459  15.652  38.022  1.00  0.00      A    H
ATOM   2787  HZ2 ACN A 310       8.184  13.986  38.151  1.00  0.00      A    H
ATOM   2791  CT  ACN A 311      26.373  19.534   0.987  1.00  0.00      A    C
ATOM   2792  CZ  ACN A 311      26.431  19.831   2.402  1.00  0.00      A    C
ATOM   2793  NZ  ACN A 311      26.491  20.085   3.552  1.00  0.00      A    N
ATOM   2794  HZ  ACN A 311      26.083  18.545   0.642  1.00  0.00      A    H
ATOM   2795  HZ1 ACN A 311      27.413  19.726   0.734  1.00  0.00      A    H
ATOM   2796  HZ2 ACN A 311      25.769  20.326   0.552  1.00  0.00      A    H
ATOM   2800  CT  ACN A 312       4.113  20.363  27.942  1.00  0.00      A    C
ATOM   2801  CZ  ACN A 312       4.747  21.668  27.897  1.00  0.00      A    C
ATOM   2802  NZ  ACN A 312       5.243  22.673  27.791  1.00  0.00      A    N
ATOM   2803  HZ  ACN A 312       3.937  20.007  26.930  1.00  0.00      A    H
ATOM   2804  HZ1 ACN A 312       3.234  20.442  28.577  1.00  0.00      A    H
ATOM   2805  HZ2 ACN A 312       4.831  19.620  28.280  1.00  0.00      A    H
ATOM   2809  CT  ACN A 313      25.655  27.674   3.440  1.00  0.00      A    C
ATOM   2810  CZ  ACN A 313      24.443  26.894   3.428  1.00  0.00      A    C
ATOM   2811  NZ  ACN A 313      23.422  26.228   3.497  1.00  0.00      A    N
ATOM   2812  HZ  ACN A 313      25.495  28.688   3.084  1.00  0.00      A    H
ATOM   2813  HZ1 ACN A 313      26.482  27.297   2.844  1.00  0.00      A    H
ATOM   2814  HZ2 ACN A 313      25.921  27.646   4.493  1.00  0.00      A    H
ATOM   2818  CT  ACN A 314      20.876  37.000   3.991  1.00  0.00      A    C
ATOM   2819  CZ  ACN A 314      20.603  35.919   4.985  1.00  0.00      A    C
ATOM   2820  NZ  ACN A 314      20.458  35.040   5.785  1.00  0.00      A    N
ATOM   2821  HZ  ACN A 314      20.784  36.648   2.967  1.00  0.00      A    H
ATOM   2822  HZ1 ACN A 314      21.911  37.259   4.197  1.00  0.00      A    H
ATOM   2823  HZ2 ACN A 314      20.250  37.868   4.185  1.00  0.00      A    H
ATOM   2827  CT  ACN A 315      21.962  14.887  48.372  1.00  0.00      A    C
ATOM   2828  CZ  ACN A 315      21.101  15.119  47.275  1.00  0.00      A    C
ATOM   2829  NZ  ACN A 315      20.340  15.279  46.440  1.00  0.00      A    N
ATOM   2830  HZ  ACN A 315      21.525  14.944  49.365  1.00  0.00      A    H
ATOM   2831  HZ1 ACN A 315      22.728  15.655  48.316  1.00  0.00      A    H
ATOM   2832  HZ2 ACN A 315      22.409  13.907  48.221  1.00  0.00      A    H
ATOM   2836  CT  ACN A 316      47.227  35.962  40.963  1.00  0.00      A    C
ATOM   2837  CZ  ACN A 316      46.874  34.788  41.809  1.00  0.00      A    C
ATOM   2838  NZ  ACN A 316      46.541  33.871  42.447  1.00  0.00      A    N
ATOM   2839  HZ  ACN A 316      48.187  35.597  40.607  1.00  0.00      A    H
ATOM   2840  HZ1 ACN A 316      47.332  36.897  41.508  1.00  0.00      A    H
ATOM   2841  HZ2 ACN A 316      46.572  36.053  40.101  1.00  0.00      A    H
ATOM   2845  CT  ACN A 317      46.690  31.654  28.096  1.00  0.00      A    C
ATOM   2846  CZ  ACN A 317      46.707  33.130  27.956  1.00  0.00      A    C
ATOM   2847  NZ  ACN A 317      46.703  34.252  27.792  1.00  0.00      A    N
ATOM   2848  HZ  ACN A 317      47.055  31.338  29.069  1.00  0.00      A    H
ATOM   2849  HZ1 ACN A 317      47.218  31.304  27.213  1.00  0.00      A    H
ATOM   2850  HZ2 ACN A 317      45.641  31.372  28.034  1.00  0.00      A    H
ATOM   2854  CT  ACN A 318      42.829   4.340  38.792  1.00  0.00      A    C
ATOM   2855  CZ  ACN A 318      42.573   3.704  37.492  1.00  0.00      A    C
ATOM   2856  NZ  ACN A 318      42.302   3.162  36.527  1.00  0.00      A    N
ATOM   2857  HZ  ACN A 318      43.850   4.191  39.132  1.00  0.00      A    H
ATOM   2858  HZ1 ACN A 318      42.001   4.193  39.481  1.00  0.00      A    H
ATOM   2859  HZ2 ACN A 318      42.775   5.401  38.562  1.00  0.00      A    H
ATOM   2863  CT  ACN A 319      15.523  48.698  42.251  1.00  0.00      A    C
ATOM   2864  CZ  ACN A 319      14.550  47.644  42.001  1.00  0.00      A    C
ATOM   2865  NZ  ACN A 319      13.788  46.808  41.835  1.00  0.00      A    N
ATOM   2866  HZ  ACN A 319      16.448  48.637  41.683  1.00  0.00      A    H
ATOM   2867  HZ1 ACN A 319      15.636  48.972  43.296  1.00  0.00      A    H
ATOM   2868  HZ2 ACN A 319      15.147  49.617  41.809  1.00  0.00      A    H
ATOM   2872  CT  ACN A 320      48.270   2.896   4.644  1.00  0.00      A    C
ATOM   2873  CZ  ACN A 320      48.998   2.615   3.442  1.00  0.00      A    C
ATOM   2874  NZ  ACN A 320      49.530   2.413   2.415  1.00  0.00      A    N
ATOM   2875  HZ  ACN A 320      48.158   3.903   5.038  1.00  0.00      A    H
ATOM   2876  HZ1 ACN A 320      48.730   2.215   5.355  1.00  0.00      A    H
ATOM   2877  HZ2 ACN A 320      47.247   2.644   4.377  1.00  0.00      A    H
ATOM   2881  CT  ACN A 321      12.526   5.582  46.240  1.00  0.00      A    C
ATOM   2882  CZ  ACN A 321      13.325   4.443  45.784  1.00  0.00      A    C
ATOM   2883  NZ  ACN A 321      13.928   3.543  45.453  1.00  0.00      A    N
ATOM   2884  HZ  ACN A 321      13.039   5.942  47.128  1.00  0.00      A    H
ATOM   2885  HZ1 ACN A 321      11.517   5.260  46.484  1.00  0.00      A    H
ATOM   2886  HZ2 ACN A 321      12.581   6.297  45.423  1.00  0.00      A    H
ATOM   2890  CT  ACN A 322      37.229  28.808  50.948  1.00  0.00      A    C
ATOM   2891  CZ  ACN A 322      35.866  28.621  50.475  1.00  0.00      A    C
ATOM   2892  NZ  ACN A 322      34.854  28.395  49.993  1.00  0.00      A    N
ATOM   2893  HZ  ACN A 322      37.187  29.578  51.714  1.00  0.00      A    H
ATOM   2894  HZ1 ACN A 322      37.851  29.173  50.134  1.00  0.00      A    H
ATOM   2895  HZ2 ACN A 322      37.670  27.865  51.260  1.00  0.00      A    H
ATOM   2899  CT  ACN A 323      50.637  49.626   6.875  1.00  0.00      A    C
ATOM   2900  CZ  ACN A 323      50.361  50.413   8.079  1.00  0.00      A    C
ATOM   2901  NZ  ACN A 323      50.142  51.010   9.058  1.00  0.00      A    N
ATOM   2902  HZ  ACN A 323      50.154  50.184   6.076  1.00  0.00      A    H
ATOM   2903  HZ1 ACN A 323      50.149  48.655   6.859  1.00  0.00      A    H
ATOM   2904  HZ2 ACN A 323      51.708  49.532   6.718  1.00  0.00      A    H
ATOM   2908  CT  ACN A 324      -0.265  43.054  40.406  1.00  0.00      A    C
ATOM   2909  CZ  ACN A 324       0.395  41.973  39.636  1.00  0.00      A    C
ATOM   2910  NZ  ACN A 324       0.904  41.133  39.044  1.00  0.00      A    N
ATOM   2911  HZ  ACN A 324      -0.946  43.566  39.729  1.00  0.00      A    H
ATOM   2912  HZ1 ACN A 324       0.467  43.791  40.725  1.00  0.00      A    H
ATOM   2913  HZ2 ACN A 324      -0.815  42.559  41.202  1.00  0.00      A    H
ATOM   2917  CT  ACN A 325      18.248  12.305  37.007  1.00  0.00      A    C
ATOM   2918  CZ  ACN A 325      17.110  12.829  36.272  1.00  0.00      A    C
ATOM   2919  NZ  ACN A 325      16.185  13.183  35.644  1.00  0.00      A    N
ATOM   2920  HZ  ACN A 325      18.466  11.290  36.686  1.00  0.00      A    H
ATOM   2921  HZ1 ACN A 325      18.062  12.279  38.078  1.00  0.00      A    H
ATOM   2922  HZ2 ACN A 325      19.106  12.966  36.919  1.00  0.00      A    H
ATOM   2926  CT  ACN A 326       3.067  43.841   1.607  1.00  0.00      A    C
ATOM   2927  CZ  ACN A 326       2.832  43.515   3.051  1.00  0.00      A    C
ATOM   2928  NZ  ACN A 326       2.758  43.267   4.210  1.00  0.00      A    N
ATOM   2929  HZ  ACN A 326       3.001  44.923   1.528  1.00  0.00      A    H
ATOM   2930  HZ1 ACN A 326       2.112  43.410   1.318  1.00  0.00      A    H
ATOM   2931  HZ2 ACN A 326       3.859  43.407   1.001  1.00  0.00      A    H
ATOM   2935  CT  ACN A 327      40.040  30.685  32.051  1.00  0.00      A    C
ATOM   2936  CZ  ACN A 327      39.348  30.273  30.809  1.00  0.00      A    C
ATOM   2937  NZ  ACN A 327      38.837  29.966  29.849  1.00  0.00      A    N
ATOM   2938  HZ  ACN A 327      40.095  31.770  32.049  1.00  0.00      A    H
ATOM   2939  HZ1 ACN A 327      41.041  30.261  32.017  1.00  0.00      A    H
ATOM   2940  HZ2 ACN A 327      39.490  30.248  32.881  1.00  0.00      A    H
ATOM   2944  CT  ACN A 328      41.033  37.819  43.673  1.00  0.00      A    C
ATOM   2945  CZ  ACN A 328      42.318  37.671  44.375  1.00  0.00      A    C
ATOM   2946  NZ  ACN A 328      43.312  37.610  44.978  1.00  0.00      A    N
ATOM   2947  HZ  ACN A 328      40.884  38.892  43.760  1.00  0.00      A    H
ATOM   2948  HZ1 ACN A 328      40.270  37.227  44.172  1.00  0.00      A    H
ATOM   2949  HZ2 ACN A 328      41.126  37.571  42.618  1.00  0.00      A    H
ATOM   2953  CT  ACN A 329      50.906  31.998  48.640  1.00  0.00      A    C
ATOM   2954  CZ  ACN A 329      50.561  32.550  49.899  1.00  0.00      A    C
ATOM   2955  NZ  ACN A 329      50.243  33.008  50.950  1.00  0.00      A    N
ATOM   2956  HZ  ACN A 329      51.464  32.719  48.047  1.00  0.00      A    H
ATOM   2957  HZ1 ACN A 329      50.036  31.674  48.074  1.00  0.00      A    H
ATOM   2958  HZ2 ACN A 329      51.480  31.099  48.848  1.00  0.00      A    H
ATOM   2962  CT  ACN A 330      51.564   0.747  29.548  1.00  0.00      A    C
ATOM   2963  CZ  ACN A 330      50.462   1.076  28.609  1.00  0.00      A    C
ATOM   2964  NZ  ACN A 330      49.577   1.415  27.914  1.00  0.00      A    N
ATOM   2965  HZ  ACN A 330      51.081   0.242  30.381  1.00  0.00      A    H
ATOM   2966  HZ1 ACN A 330      52.043   1.665  29.880  1.00  0.00      A    H
ATOM   2967  HZ2 ACN A 330      52.182   0.006  29.047  1.00  0.00      A    H
ATOM   2971  CT  ACN A 331      49.261   1.613  50.383  1.00  0.00      A    C
ATOM   2972  CZ  ACN A 331      48.517   0.833  49.310  1.00  0.00      A    C
ATOM   2973  NZ  ACN A 331      47.934   0.224  48.482  1.00  0.00      A    N
ATOM   2974  HZ  ACN A 331      49.853   1.033  51.087  1.00  0.00      A    H
ATOM   2975  HZ1 ACN A 331      48.474   2.163  50.893  1.00  0.00      A    H
ATOM   2976  HZ2 ACN A 331      50.018   2.247  49.930  1.00  0.00      A    H
ATOM   2980  CT  ACN A 332      13.391  37.869  40.402  1.00  0.00      A    C
ATOM   2981  CZ  ACN A 332      12.220  38.366  41.140  1.00  0.00      A    C
ATOM   2982  NZ  ACN A 332      11.343  38.785  41.776  1.00  0.00      A    N
ATOM   2983  HZ  ACN A 332      13.882  37.011  40.856  1.00  0.00      A    H
ATOM   2984  HZ1 ACN A 332      14.161  38.596  40.157  1.00  0.00      A    H
ATOM   2985  HZ2 ACN A 332      13.170  37.485  39.409  1.00  0.00      A    H
ATOM   2989  CT  ACN A 333       2.208  45.109  47.847  1.00  0.00      A    C
ATOM   2990  CZ  ACN A 333       1.643  46.288  47.285  1.00  0.00      A    C
ATOM   2991  NZ  ACN A 333       1.157  47.252  46.849  1.00  0.00      A    N
ATOM   2992  HZ  ACN A 333       3.276  45.215  48.019  1.00  0.00      A    H
ATOM   2993  HZ1 ACN A 333       2.117  44.333  47.091  1.00  0.00      A    H
ATOM   2994  HZ2 ACN A 333       1.826  44.853  48.831  1.00  0.00      A    H
ATOM   2998  CT  ACN A 334      -0.403   2.216  46.959  1.00  0.00      A    C
ATOM   2999  CZ  ACN A 334       0.852   2.664  47.619  1.00  0.00      A    C
ATOM   3000  NZ  ACN A 334       1.791   3.043  48.180  1.00  0.00      A    N
ATOM   3001  HZ  ACN A 334      -0.171   1.714  46.023  1.00  0.00      A    H
ATOM   3002  HZ1 ACN A 334      -0.927   3.080  46.560  1.00  0.00      A    H
ATOM   3003  HZ2 ACN A 334      -1.020   1.627  47.634  1.00  0.00      A    H
ATOM   3007  CT  ACN A 335      25.770  51.128   0.792  1.00  0.00      A    C
ATOM   3008  CZ  ACN A 335      24.401  50.606   1.014  1.00  0.00      A    C
ATOM   3009  NZ  ACN A 335      23.370  50.146   1.223  1.00  0.00      A    N
ATOM   3010  HZ  ACN A 335      26.264  50.877   1.727  1.00  0.00      A    H
ATOM   3011  HZ1 ACN A 335      25.651  52.186   0.574  1.00  0.00      A    H
ATOM   3012  HZ2 ACN A 335      26.153  50.592  -0.072  1.00  0.00      A    H
ATOM   3016  CT  ACN A 336      25.026  25.379  46.804  1.00  0.00      A    C
ATOM   3017  CZ  ACN A 336      25.726  25.783  48.080  1.00  0.00      A    C
ATOM   3018  NZ  ACN A 336      26.245  26.136  49.052  1.00  0.00      A    N
ATOM   3019  HZ  ACN A 336      25.752  24.836  46.204  1.00  0.00      A    H
ATOM   3020  HZ1 ACN A 336      24.770  26.371  46.439  1.00  0.00      A    H
ATOM   3021  HZ2 ACN A 336      24.098  24.846  46.994  1.00  0.00      A    H
ATOM   3025  CT  ACN A 337       1.958  44.437  22.418  1.00  0.00      A    C
ATOM   3026  CZ  ACN A 337       1.298  45.774  22.398  1.00  0.00      A    C
ATOM   3027  NZ  ACN A 337       0.764  46.790  22.337  1.00  0.00      A    N
ATOM   3028  HZ  ACN A 337       2.919  44.472  21.911  1.00  0.00      A    H
ATOM   3029  HZ1 ACN A 337       1.298  43.851  21.784  1.00  0.00      A    H
ATOM   3030  HZ2 ACN A 337       1.951  43.997  23.412  1.00  0.00      A    H
ATOM   3034  CT  ACN A 338      12.397  47.189  11.912  1.00  0.00      A    C
ATOM   3035  CZ  ACN A 338      13.751  47.229  12.488  1.00  0.00      A    C
ATOM   3036  NZ  ACN A 338      14.787  47.258  13.024  1.00  0.00      A    N
ATOM   3037  HZ  ACN A 338      11.827  48.083  12.154  1.00  0.00      A    H
ATOM   3038  HZ1 ACN A 338      12.023  46.250  12.311  1.00  0.00      A    H
ATOM   3039  HZ2 ACN A 338      12.367  47.140  10.826  1.00  0.00      A    H
ATOM   3043  CT  ACN A 339      34.269  33.318  35.786  1.00  0.00      A    C
ATOM   3044  CZ  ACN A 339      35.100  32.434  36.585  1.00  0.00      A    C
ATOM   3045  NZ  ACN A 339      35.687  31.678  37.206  1.00  0.00      A    N
ATOM   3046  HZ  ACN A 339      34.531  33.214  34.737  1.00  0.00      A    H
ATOM   3047  HZ1 ACN A 339      34.391  34.352  36.097  1.00  0.00      A    H
ATOM   3048  HZ2 ACN A 339      33.269  32.891  35.821  1.00  0.00      A    H
ATOM   3052  CT  ACN A 340      38.728  33.866  11.169  1.00  0.00      A    C
ATOM   3053  CZ  ACN A 340      39.167  32.927  10.188  1.00  0.00      A    C
ATOM   3054  NZ  ACN A 340      39.549  32.165   9.400  1.00  0.00      A    N
ATOM   3055  HZ  ACN A 340      38.406  34.801  10.719  1.00  0.00      A    H
ATOM   3056  HZ1 ACN A 340      39.549  33.960  11.875  1.00  0.00      A    H
ATOM   3057  HZ2 ACN A 340      37.905  33.409  11.713  1.00  0.00      A    H
ATOM   3061  CT  ACN A 341      34.537  16.376  27.783  1.00  0.00      A    C
ATOM   3062  CZ  ACN A 341      35.885  15.910  27.572  1.00  0.00      A    C
ATOM   3063  NZ  ACN A 341      36.971  15.612  27.401  1.00  0.00      A    N
ATOM   3064  HZ  ACN A 341      33.744  15.694  27.485  1.00  0.00      A    H
ATOM   3065  HZ1 ACN A 341      34.371  17.244  27.149  1.00  0.00      A    H
ATOM   3066  HZ2 ACN A 341      34.394  16.728  28.802  1.00  0.00      A    H
ATOM   3070  CT  ACN A 342       1.525  29.641  40.693  1.00  0.00      A    C
ATOM   3071  CZ  ACN A 342       2.542  30.358  39.934  1.00  0.00      A    C
ATOM   3072  NZ  ACN A 342       3.352  30.856  39.331  1.00  0.00      A    N
ATOM   3073  HZ  ACN A 342       1.634  28.674  40.209  1.00  0.00      A    H
ATOM   3074  HZ1 ACN A 342       0.562  30.013  40.353  1.00  0.00      A    H
ATOM   3075  HZ2 ACN A 342       1.681  29.804  41.756  1.00  0.00      A    H
ATOM   3079  CT  ACN A 343      23.133  39.230  26.886  1.00  0.00      A    C
ATOM   3080  CZ  ACN A 343      24.293  39.742  26.122  1.00  0.00      A    C
ATOM   3081  NZ  ACN A 343      25.208  40.006  25.486  1.00  0.00      A    N
ATOM   3082  HZ  ACN A 343      23.582  38.754  27.753  1.00  0.00      A    H
ATOM   3083  HZ1 ACN A 343      22.587  38.378  26.488  1.00  0.00      A    H
ATOM   3084  HZ2 ACN A 343      22.448  39.953  27.322  1.00  0.00      A    H
ATOM   3088  CT  ACN A 344      38.987  32.643  37.233  1.00  0.00      A    C
ATOM   3089  CZ  ACN A 344      40.271  32.044  37.569  1.00  0.00      A    C
ATOM   3090  NZ  ACN A 344      41.262  31.530  37.878  1.00  0.00      A    N
ATOM   3091  HZ  ACN A 344      38.795  32.352  36.203  1.00  0.00      A    H
ATOM   3092  HZ1 ACN A 344      39.075  33.717  37.380  1.00  0.00      A    H
ATOM   3093  HZ2 ACN A 344      38.205  32.214  37.854  1.00  0.00      A    H
ATOM   3097  CT  ACN A 345      18.730  19.540  16.015  1.00  0.00      A    C
ATOM   3098  CZ  ACN A 345      17.420  19.179  15.449  1.00  0.00      A    C
ATOM   3099  NZ  ACN A 345      16.400  18.955  14.914  1.00  0.00      A    N
ATOM   3100  HZ  ACN A 345      18.849  19.079  16.993  1.00  0.00      A    H
ATOM   3101  HZ1 ACN A 345      18.750  20.626  16.057  1.00  0.00      A    H
ATOM   3102  HZ2 ACN A 345      19.463  19.170  15.303  1.00  0.00      A    H
ATOM   3106  CT  ACN A 346      41.443  42.870  30.681  1.00  0.00      A    C
ATOM   3107  CZ  ACN A 346      40.368  43.553  29.946  1.00  0.00      A    C
ATOM   3108  NZ  ACN A 346      39.496  44.122  29.430  1.00  0.00      A    N
ATOM   3109  HZ  ACN A 346      41.515  43.144  31.730  1.00  0.00      A    H
ATOM   3110  HZ1 ACN A 346      42.360  43.026  30.118  1.00  0.00      A    H
ATOM   3111  HZ2 ACN A 346      41.241  41.803  30.733  1.00  0.00      A    H
ATOM   3115  CT  ACN A 347      25.447  24.146   6.266  1.00  0.00      A    C
ATOM   3116  CZ  ACN A 347      26.483  24.827   5.497  1.00  0.00      A    C
ATOM   3117  NZ  ACN A 347      27.327  25.327   4.887  1.00  0.00      A    N
ATOM   3118  HZ  ACN A 347      25.737  24.337   7.296  1.00  0.00      A    H
ATOM   3119  HZ1 ACN A 347      25.156  23.160   5.913  1.00  0.00      A    H
ATOM   3120  HZ2 ACN A 347      24.523  24.702   6.124  1.00  0.00      A    H
ATOM   3124  CT  ACN A 348      44.254  45.831   3.123  1.00  0.00      A    C
ATOM   3125  CZ  ACN A 348      44.554  47.076   2.428  1.00  0.00      A    C
ATOM   3126  NZ  ACN A 348      44.804  48.037   1.907  1.00  0.00      A    N
ATOM   3127  HZ  ACN A 348      45.165  45.290   3.365  1.00  0.00      A    H
ATOM   3128  HZ1 ACN A 348      43.747  45.192   2.405  1.00  0.00      A    H
ATOM   3129  HZ2 ACN A 348      43.493  45.986   3.884  1.00  0.00      A    H
ATOM   3133  CT  ACN A 349      48.161  28.709  21.741  1.00  0.00      A    C
ATOM   3134  CZ  ACN A 349      49.207  27.808  22.296  1.00  0.00      A    C
ATOM   3135  NZ  ACN A 349      50.017  27.099  22.760  1.00  0.00      A    N
ATOM   3136  HZ  ACN A 349      47.722  28.235  20.866  1.00  0.00      A    H
ATOM   3137  HZ1 ACN A 349      48.484  29.696  21.418  1.00  0.00      A    H
ATOM   3138  HZ2 ACN A 349      47.418  28.836  22.524  1.00  0.00      A    H
ATOM   3142  CT  ACN A 350      48.242  48.643  29.413  1.00  0.00      A    C
ATOM   3143  CZ  ACN A 350      48.314  48.660  27.912  1.00  0.00      A    C
ATOM   3144  NZ  ACN A 350      48.304  48.680  26.762  1.00  0.00      A    N
ATOM   3145  HZ  ACN A 350      47.439  49.338  29.644  1.00  0.00      A    H
ATOM   3146  HZ1 ACN A 350      49.150  49.089  29.811  1.00  0.00      A    H
ATOM   3147  HZ2 ACN A 350      48.004  47.636  29.745  1.00  0.00      A    H
ATOM   3151  CT  ACN A 351      38.080   1.399  21.319  1.00  0.00      A    C
ATOM   3152  CZ  ACN A 351      37.979   0.395  22.369  1.00  0.00      A    C
ATOM   3153  NZ  ACN A 351      37.863  -0.363  23.249  1.00  0.00      A    N
ATOM   3154  HZ  ACN A 351      37.069   1.320  20.929  1.00  0.00      A    H
ATOM   3155  HZ1 ACN A 351      38.741   1.149  20.493  1.00  0.00      A    H
ATOM   3156  HZ2 ACN A 351      38.151   2.417  21.693  1.00  0.00      A    H
ATOM   3160  CT  ACN A 352      47.103  10.011  11.724  1.00  0.00      A    C
ATOM   3161  CZ  ACN A 352      47.155  11.443  12.072  1.00  0.00      A    C
ATOM   3162  NZ  ACN A 352      47.214  12.583  12.342  1.00  0.00      A    N
ATOM   3163  HZ  ACN A 352      46.452   9.436  12.378  1.00  0.00      A    H
ATOM   3164  HZ1 ACN A 352      48.117   9.719  11.987  1.00  0.00      A    H
ATOM   3165  HZ2 ACN A 352      46.882   9.804  10.680  1.00  0.00      A    H
ATOM   3169  CT  ACN A 353       5.622  32.645  20.850  1.00  0.00      A    C
ATOM   3170  CZ  ACN A 353       6.936  32.025  20.423  1.00  0.00      A    C
ATOM   3171  NZ  ACN A 353       7.914  31.554  20.027  1.00  0.00      A    N
ATOM   3172  HZ  ACN A 353       5.471  33.624  20.402  1.00  0.00      A    H
ATOM   3173  HZ1 ACN A 353       5.507  32.673  21.930  1.00  0.00      A    H
ATOM   3174  HZ2 ACN A 353       4.867  32.019  20.381  1.00  0.00      A    H
ATOM   3178  CT  ACN A 354      23.355  47.460  10.000  1.00  0.00      A    C
ATOM   3179  CZ  ACN A 354      22.413  46.660  10.858  1.00  0.00      A    C
ATOM   3180  NZ  ACN A 354      21.722  45.965  11.479  1.00  0.00      A    N
ATOM   3181  HZ  ACN A 354      23.670  46.802   9.195  1.00  0.00      A    H
ATOM   3182  HZ1 ACN A 354      24.224  47.793  10.562  1.00  0.00      A    H
ATOM   3183  HZ2 ACN A 354      22.788  48.317   9.643  1.00  0.00      A    H
ATOM   3187  CT  ACN A 355      49.897  49.231  34.768  1.00  0.00      A    C
ATOM   3188  CZ  ACN A 355      49.823  49.818  33.427  1.00  0.00      A    C
ATOM   3189  NZ  ACN A 355      49.785  50.217  32.358  1.00  0.00      A    N
ATOM   3190  HZ  ACN A 355      50.801  49.581  35.261  1.00  0.00      A    H
ATOM   3191  HZ1 ACN A 355      50.008  48.151  34.725  1.00  0.00      A    H
ATOM   3192  HZ2 ACN A 355      49.070  49.532  35.407  1.00  0.00      A    H
ATOM   3196  CT  ACN A 356       0.818  11.345   0.635  1.00  0.00      A    C
ATOM   3197  CZ  ACN A 356       2.103  11.563   1.368  1.00  0.00      A    C
ATOM   3198  NZ  ACN A 356       3.127  11.738   1.896  1.00  0.00      A    N
ATOM   3199  HZ  ACN A 356       0.001  11.639   1.290  1.00  0.00      A    H
ATOM   3200  HZ1 ACN A 356       0.841  10.270   0.479  1.00  0.00      A    H
ATOM   3201  HZ2 ACN A 356       0.775  11.892  -0.303  1.00  0.00      A    H
ATOM   3205  CT  ACN A 357       4.947  49.299  14.970  1.00  0.00      A    C
ATOM   3206  CZ  ACN A 357       5.261  48.778  13.647  1.00  0.00      A    C
ATOM   3207  NZ  ACN A 357       5.531  48.374  12.583  1.00  0.00      A    N
ATOM   3208  HZ  ACN A 357       3.880  49.451  15.107  1.00  0.00      A    H
ATOM   3209  HZ1 ACN A 357       5.459  50.258  15.005  1.00  0.00      A    H
ATOM   3210  HZ2 ACN A 357       5.351  48.607  15.705  1.00  0.00      A    H
ATOM   3214  CT  ACN A 358      25.607   0.668  30.601  1.00  0.00      A    C
ATOM   3215  CZ  ACN A 358      26.808   0.878  29.817  1.00  0.00      A    C
ATOM   3216  NZ  ACN A 358      27.754   1.102  29.171  1.00  0.00      A    N
ATOM   3217  HZ  ACN A 358      24.716   0.537  29.992  1.00  0.00      A    H
ATOM   3218  HZ1 ACN A 358      25.487   1.447  31.349  1.00  0.00      A    H
ATOM   3219  HZ2 ACN A 358      25.701  -0.231  31.203  1.00  0.00      A    H
ATOM   3223  CT  ACN A 359      47.565   0.250  23.709  1.00  0.00      A    C
ATOM   3224  CZ  ACN A 359      46.115   0.079  24.021  1.00  0.00      A    C
ATOM   3225  NZ  ACN A 359      44.997  -0.137  24.302  1.00  0.00      A    N
ATOM   3226  HZ  ACN A 359      47.726  -0.047  22.676  1.00  0.00      A    H
ATOM   3227  HZ1 ACN A 359      48.271  -0.254  24.364  1.00  0.00      A    H
ATOM   3228  HZ2 ACN A 359      47.708   1.320  23.836  1.00  0.00      A    H
ATOM   3232  CT  ACN A 360       7.007  50.429  24.380  1.00  0.00      A    C
ATOM   3233  CZ  ACN A 360       5.693  50.417  23.706  1.00  0.00      A    C
ATOM   3234  NZ  ACN A 360       4.660  50.318  23.218  1.00  0.00      A    N
ATOM   3235  HZ  ACN A 360       6.984  51.267  25.073  1.00  0.00      A    H
ATOM   3236  HZ1 ACN A 360       7.809  50.409  23.647  1.00  0.00      A    H
ATOM   3237  HZ2 ACN A 360       7.005  49.557  25.029  1.00  0.00      A    H
ATOM   3241  CT  ACN A 361      37.273   6.911  11.975  1.00  0.00      A    C
ATOM   3242  CZ  ACN A 361      38.531   7.194  12.588  1.00  0.00      A    C
ATOM   3243  NZ  ACN A 361      39.541   7.380  13.076  1.00  0.00      A    N
ATOM   3244  HZ  ACN A 361      37.063   5.903  12.323  1.00  0.00      A    H
ATOM   3245  HZ1 ACN A 361      37.555   6.922  10.925  1.00  0.00      A    H
ATOM   3246  HZ2 ACN A 361      36.545   7.687  12.195  1.00  0.00      A    H
ATOM   3250  CT  ACN A 362       2.075  24.313  29.167  1.00  0.00      A    C
ATOM   3251  CZ  ACN A 362       2.959  25.289  29.902  1.00  0.00      A    C
ATOM   3252  NZ  ACN A 362       3.555  26.005  30.547  1.00  0.00      A    N
ATOM   3253  HZ  ACN A 362       2.435  23.332  29.465  1.00  0.00      A    H
ATOM   3254  HZ1 ACN A 362       2.227  24.541  28.115  1.00  0.00      A    H
ATOM   3255  HZ2 ACN A 362       1.087  24.635  29.487  1.00  0.00      A    H
ATOM   3259  CT  ACN A 363      40.038  47.292  26.836  1.00  0.00      A    C
ATOM   3260  CZ  ACN A 363      39.366  47.651  28.105  1.00  0.00      A    C
ATOM   3261  NZ  ACN A 363      38.811  48.003  29.123  1.00  0.00      A    N
ATOM   3262  HZ  ACN A 363      39.401  47.238  25.957  1.00  0.00      A    H
ATOM   3263  HZ1 ACN A 363      40.497  46.322  27.008  1.00  0.00      A    H
ATOM   3264  HZ2 ACN A 363      40.830  48.025  26.706  1.00  0.00      A    H
ATOM   3268  CT  ACN A 364       8.073  37.027  42.692  1.00  0.00      A    C
ATOM   3269  CZ  ACN A 364       7.359  37.751  41.636  1.00  0.00      A    C
ATOM   3270  NZ  ACN A 364       6.748  38.271  40.845  1.00  0.00      A    N
ATOM   3271  HZ  ACN A 364       8.907  36.526  42.207  1.00  0.00      A    H
ATOM   3272  HZ1 ACN A 364       7.352  36.429  43.245  1.00  0.00      A    H
ATOM   3273  HZ2 ACN A 364       8.482  37.733  43.411  1.00  0.00      A    H
ATOM   3277  CT  ACN A 365      44.683  34.838  25.451  1.00  0.00      A    C
ATOM   3278  CZ  ACN A 365      43.334  34.275  25.214  1.00  0.00      A    C
ATOM   3279  NZ  ACN A 365      42.272  33.811  25.061  1.00  0.00      A    N
ATOM   3280  HZ  ACN A 365      44.770  34.963  26.527  1.00  0.00      A    H
ATOM   3281  HZ1 ACN A 365      44.760  35.807  24.964  1.00  0.00      A    H
ATOM   3282  HZ2 ACN A 365      45.525  34.205  25.179  1.00  0.00      A    H
ATOM   3286  CT  ACN A 366       2.643   7.331   7.940  1.00  0.00      A    C
ATOM   3287  CZ  ACN A 366       3.024   8.688   8.351  1.00  0.00      A    C
ATOM   3288  NZ  ACN A 366       3.357   9.812   8.593  1.00  0.00      A    N
ATOM   3289  HZ  ACN A 366       3.160   7.162   6.999  1.00  0.00      A    H
ATOM   3290  HZ1 ACN A 366       1.566   7.392   7.808  1.00  0.00      A    H
ATOM   3291  HZ2 ACN A 366       2.877   6.543   8.652  1.00  0.00      A    H
ATOM   3295  CT  ACN A 367      28.386  14.599  40.406  1.00  0.00      A    C
ATOM   3296  CZ  ACN A 367      28.289  15.732  41.337  1.00  0.00      A    C
ATOM   3297  NZ  ACN A 367      28.187  16.687  42.002  1.00  0.00      A    N
ATOM   3298  HZ  ACN A 367      29.121  13.906  40.807  1.00  0.00      A    H
ATOM   3299  HZ1 ACN A 367      28.600  14.960  39.403  1.00  0.00      A    H
ATOM   3300  HZ2 ACN A 367      27.417  14.107  40.417  1.00  0.00      A    H
ATOM   3304  CT  ACN A 368      39.129  16.142   1.108  1.00  0.00      A    C
ATOM   3305  CZ  ACN A 368      39.839  17.248   0.428  1.00  0.00      A    C
ATOM   3306  NZ  ACN A 368      40.331  18.143  -0.114  1.00  0.00      A    N
ATOM   3307  HZ  ACN A 368      38.248  15.822   0.558  1.00  0.00      A    H
ATOM   3308  HZ1 ACN A 368      38.831  16.601   2.047  1.00  0.00      A    H
ATOM   3309  HZ2 ACN A 368      39.738  15.248   1.221  1.00  0.00      A    H
ATOM   3313  CT  ACN A 369      31.374  47.535  16.783  1.00  0.00      A    C
ATOM   3314  CZ  ACN A 369      31.333  46.086  16.918  1.00  0.00      A    C
ATOM   3315  NZ  ACN A 369      31.315  44.914  16.948  1.00  0.00      A    N
ATOM   3316  HZ  ACN A 369      31.813  48.113  17.592  1.00  0.00      A    H
ATOM   3317  HZ1 ACN A 369      30.351  47.900  16.757  1.00  0.00      A    H
ATOM   3318  HZ2 ACN A 369      32.009  47.602  15.903  1.00  0.00      A    H
ATOM   3322  CT  ACN A 370      45.565  35.820  31.762  1.00  0.00      A    C
ATOM   3323  CZ  ACN A 370      46.097  37.011  31.134  1.00  0.00      A    C
ATOM   3324  NZ  ACN A 370      46.431  37.981  30.603  1.00  0.00      A    N
ATOM   3325  HZ  ACN A 370      45.550  35.804  32.849  1.00  0.00      A    H
ATOM   3326  HZ1 ACN A 370      46.144  34.986  31.373  1.00  0.00      A    H
ATOM   3327  HZ2 ACN A 370      44.572  35.853  31.322  1.00  0.00      A    H
ATOM   3331  CT  ACN A 371       9.806  32.619  31.325  1.00  0.00      A    C
ATOM   3332  CZ  ACN A 371       9.364  34.024  31.260  1.00  0.00      A    C
ATOM   3333  NZ  ACN A 371       9.032  35.121  31.233  1.00  0.00      A    N
ATOM   3334  HZ  ACN A 371      10.392  32.440  32.223  1.00  0.00      A    H
ATOM   3335  HZ1 ACN A 371      10.440  32.245  30.525  1.00  0.00      A    H
ATOM   3336  HZ2 ACN A 371       8.924  31.988  31.252  1.00  0.00      A    H
ATOM   3340  CT  ACN A 372      50.295   5.266   1.801  1.00  0.00      A    C
ATOM   3341  CZ  ACN A 372      49.865   5.708   3.130  1.00  0.00      A    C
ATOM   3342  NZ  ACN A 372      49.494   6.014   4.155  1.00  0.00      A    N
ATOM   3343  HZ  ACN A 372      49.491   4.780   1.255  1.00  0.00      A    H
ATOM   3344  HZ1 ACN A 372      51.063   4.517   1.976  1.00  0.00      A    H
ATOM   3345  HZ2 ACN A 372      50.737   6.015   1.149  1.00  0.00      A    H
ATOM   3349  CT  ACN A 373      32.570  26.141  49.907  1.00  0.00      A    C
ATOM   3350  CZ  ACN A 373      33.377  25.708  51.030  1.00  0.00      A    C
ATOM   3351  NZ  ACN A 373      34.072  25.379  51.931  1.00  0.00      A    N
ATOM   3352  HZ  ACN A 373      31.549  25.768  49.898  1.00  0.00      A    H
ATOM   3353  HZ1 ACN A 373      33.038  25.913  48.952  1.00  0.00      A    H
ATOM   3354  HZ2 ACN A 373      32.406  27.214  49.955  1.00  0.00      A    H
ATOM   3358  CT  ACN A 374      22.981  10.957  20.704  1.00  0.00      A    C
ATOM   3359  CZ  ACN A 374      22.298  10.033  19.814  1.00  0.00      A    C
ATOM   3360  NZ  ACN A 374      21.733   9.280  19.156  1.00  0.00      A    N
ATOM   3361  HZ  ACN A 374      23.055  11.917  20.200  1.00  0.00      A    H
ATOM   3362  HZ1 ACN A 374      23.924  10.663  21.158  1.00  0.00      A    H
ATOM   3363  HZ2 ACN A 374      22.271  11.093  21.516  1.00  0.00      A    H
ATOM   3367  CT  ACN A 375      19.190  11.463  32.599  1.00  0.00      A    C
ATOM   3368  CZ  ACN A 375      20.034  11.959  33.741  1.00  0.00      A    C
ATOM   3369  NZ  ACN A 375      20.664  12.314  34.586  1.00  0.00      A    N
ATOM   3370  HZ  ACN A 375      18.166  11.335  32.939  1.00  0.00      A    H
ATOM   3371  HZ1 ACN A 375      19.605  10.503  32.304  1.00  0.00      A    H
ATOM   3372  HZ2 ACN A 375      19.193  12.242  31.841  1.00  0.00      A    H
ATOM   3376  CT  ACN A 376      41.313  31.876  18.243  1.00  0.00      A    C
ATOM   3377  CZ  ACN A 376      40.205  30.966  18.490  1.00  0.00      A    C
ATOM   3378  NZ  ACN A 376      39.405  30.164  18.717  1.00  0.00      A    N
ATOM   3379  HZ  ACN A 376      41.003  32.506  17.414  1.00  0.00      A    H
ATOM   3380  HZ1 ACN A 376      42.260  31.427  17.952  1.00  0.00      A    H
ATOM   3381  HZ2 ACN A 376      41.338  32.614  19.040  1.00  0.00      A    H
ATOM   3385  CT  ACN A 377      27.535  33.351  49.503  1.00  0.00      A    C
ATOM   3386  CZ  ACN A 377      27.486  32.999  50.943  1.00  0.00      A    C
ATOM   3387  NZ  ACN A 377      27.452  32.665  52.062  1.00  0.00      A    N
ATOM   3388  HZ  ACN A 377      28.311  34.072  49.259  1.00  0.00      A    H
ATOM   3389  HZ1 ACN A 377      26.578  33.629  49.067  1.00  0.00      A    H
ATOM   3390  HZ2 ACN A 377      27.814  32.435  48.988  1.00  0.00      A    H
ATOM   3394  CT  ACN A 378       3.599  49.697   6.277  1.00  0.00      A    C
ATOM   3395  CZ  ACN A 378       3.301  49.553   7.718  1.00  0.00      A    C
ATOM   3396  NZ  ACN A 378       2.996  49.395   8.772  1.00  0.00      A    N
ATOM   3397  HZ  ACN A 378       3.463  48.675   5.933  1.00  0.00      A    H
ATOM   3398  HZ1 ACN A 378       4.590  50.093   6.069  1.00  0.00      A    H
ATOM   3399  HZ2 ACN A 378       2.845  50.316   5.798  1.00  0.00      A    H
ATOM   3403  CT  ACN A 379      30.475   2.266  44.037  1.00  0.00      A    C
ATOM   3404  CZ  ACN A 379      29.887   1.611  45.219  1.00  0.00      A    C
ATOM   3405  NZ  ACN A 379      29.453   1.122  46.161  1.00  0.00      A    N
ATOM   3406  HZ  ACN A 379      30.143   1.656  43.201  1.00  0.00      A    H
ATOM   3407  HZ1 ACN A 379      31.553   2.405  44.046  1.00  0.00      A    H
ATOM   3408  HZ2 ACN A 379      30.142   3.292  43.903  1.00  0.00      A    H
ATOM   3412  CT  ACN A 380      47.611  34.939  49.167  1.00  0.00      A    C
ATOM   3413  CZ  ACN A 380      46.577  35.879  48.678  1.00  0.00      A    C
ATOM   3414  NZ  ACN A 380      45.726  36.569  48.329  1.00  0.00      A    N
ATOM   3415  HZ  ACN A 380      48.442  35.439  49.657  1.00  0.00      A    H
ATOM   3416  HZ1 ACN A 380      47.872  34.399  48.260  1.00  0.00      A    H
ATOM   3417  HZ2 ACN A 380      47.150  34.219  49.839  1.00  0.00      A    H
ATOM   3421  CT  ACN A 381      29.959  51.245  31.773  1.00  0.00      A    C
ATOM   3422  CZ  ACN A 381      28.982  50.264  32.276  1.00  0.00      A    C
ATOM   3423  NZ  ACN A 381      28.193  49.505  32.700  1.00  0.00      A    N
ATOM   3424  HZ  ACN A 381      30.003  52.195  32.297  1.00  0.00      A    H
ATOM   3425  HZ1 ACN A 381      29.646  51.323  30.734  1.00  0.00      A    H
ATOM   3426  HZ2 ACN A 381      30.942  50.791  31.866  1.00  0.00      A    H
ATOM   3430  CT  ACN A 382      -0.458  28.179  43.059  1.00  0.00      A    C
ATOM   3431  CZ  ACN A 382       0.580  27.248  42.452  1.00  0.00      A    C
ATOM   3432  NZ  ACN A 382       1.371  26.523  41.992  1.00  0.00      A    N
ATOM   3433  HZ  ACN A 382       0.082  29.115  43.177  1.00  0.00      A    H
ATOM   3434  HZ1 ACN A 382      -0.724  27.934  44.084  1.00  0.00      A    H
ATOM   3435  HZ2 ACN A 382      -1.305  28.367  42.404  1.00  0.00      A    H
ATOM   3439  CT  ACN A 383      23.127  30.363  11.177  1.00  0.00      A    C
ATOM   3440  CZ  ACN A 383      23.025  29.926  12.622  1.00  0.00      A    C
ATOM   3441  NZ  ACN A 383      22.918  29.637  13.731  1.00  0.00      A    N
ATOM   3442  HZ  ACN A 383      24.136  30.415  10.777  1.00  0.00      A    H
ATOM   3443  HZ1 ACN A 383      22.547  31.273  11.044  1.00  0.00      A    H
ATOM   3444  HZ2 ACN A 383      22.761  29.563  10.539  1.00  0.00      A    H
ATOM   3448  CT  ACN A 384      45.413  12.417  33.469  1.00  0.00      A    C
ATOM   3449  CZ  ACN A 384      45.678  10.976  33.471  1.00  0.00      A    C
ATOM   3450  NZ  ACN A 384      45.850   9.818  33.452  1.00  0.00      A    N
ATOM   3451  HZ  ACN A 384      46.117  12.956  34.098  1.00  0.00      A    H
ATOM   3452  HZ1 ACN A 384      44.483  12.525  34.020  1.00  0.00      A    H
ATOM   3453  HZ2 ACN A 384      45.378  12.916  32.504  1.00  0.00      A    H
ATOM   3457  CT  ACN A 385      37.022  36.031  48.242  1.00  0.00      A    C
ATOM   3458  CZ  ACN A 385      37.054  36.483  49.626  1.00  0.00      A    C
ATOM   3459  NZ  ACN A 385      37.052  36.890  50.717  1.00  0.00      A    N
ATOM   3460  HZ  ACN A 385      37.855  36.541  47.766  1.00  0.00      A    H
ATOM   3461  HZ1 ACN A 385      36.118  36.415  47.775  1.00  0.00      A    H
ATOM   3462  HZ2 ACN A 385      37.043  34.953  48.104  1.00  0.00      A    H
ATOM   3466  CT  ACN A 386      31.286  13.433  38.364  1.00  0.00      A    C
ATOM   3467  CZ  ACN A 386      32.564  13.536  37.654  1.00  0.00      A    C
ATOM   3468  NZ  ACN A 386      33.590  13.586  37.098  1.00  0.00      A    N
ATOM   3469  HZ  ACN A 386      31.157  14.467  38.672  1.00  0.00      A    H
ATOM   3470  HZ1 ACN A 386      31.235  12.698  39.163  1.00  0.00      A    H
ATOM   3471  HZ2 ACN A 386      30.473  13.196  37.682  1.00  0.00      A    H
ATOM   3475  CT  ACN A 387       3.644  40.050  41.767  1.00  0.00      A    C
ATOM   3476  CZ  ACN A 387       3.983  39.619  43.106  1.00  0.00      A    C
ATOM   3477  NZ  ACN A 387       4.243  39.299  44.173  1.00  0.00      A    N
ATOM   3478  HZ  ACN A 387       3.256  41.065  41.720  1.00  0.00      A    H
ATOM   3479  HZ1 ACN A 387       2.913  39.301  41.474  1.00  0.00      A    H
ATOM   3480  HZ2 ACN A 387       4.547  39.870  41.190  1.00  0.00      A    H
ATOM   3484  CT  ACN A 388      49.656   4.577  29.849  1.00  0.00      A    C
ATOM   3485  CZ  ACN A 388      51.064   4.735  30.184  1.00  0.00      A    C
ATOM   3486  NZ  ACN A 388      52.181   4.872  30.514  1.00  0.00      A    N
ATOM   3487  HZ  ACN A 388      49.331   3.546  29.966  1.00  0.00      A    H
ATOM   3488  HZ1 ACN A 388      49.435   4.999  28.872  1.00  0.00      A    H
ATOM   3489  HZ2 ACN A 388      49.174   5.122  30.657  1.00  0.00      A    H
ATOM   3493  CT  ACN A 389       6.835  20.091  43.152  1.00  0.00      A    C
ATOM   3494  CZ  ACN A 389       5.702  20.939  42.992  1.00  0.00      A    C
ATOM   3495  NZ  ACN A 389       4.831  21.679  42.904  1.00  0.00      A    N
ATOM   3496  HZ  ACN A 389       6.403  19.103  43.013  1.00  0.00      A    H
ATOM   3497  HZ1 ACN A 389       7.345  20.222  44.103  1.00  0.00      A    H
ATOM   3498  HZ2 ACN A 389       7.390  20.304  42.241  1.00  0.00      A    H
ATOM   3502  CT  ACN A 390      29.712  41.065   0.650  1.00  0.00      A    C
ATOM   3503  CZ  ACN A 390      28.323  40.642   0.787  1.00  0.00      A    C
ATOM   3504  NZ  ACN A 390      27.244  40.290   0.842  1.00  0.00      A    N
ATOM   3505  HZ  ACN A 390      29.993  41.705   1.483  1.00  0.00      A    H
ATOM   3506  HZ1 ACN A 390      29.731  41.746  -0.196  1.00  0.00      A    H
ATOM   3507  HZ2 ACN A 390      30.450  40.268   0.599  1.00  0.00      A    H
ATOM   3511  CT  ACN A 391      50.573  38.892  46.781  1.00  0.00      A    C
ATOM   3512  CZ  ACN A 391      49.991  38.594  48.093  1.00  0.00      A    C
ATOM   3513  NZ  ACN A 391      49.531  38.353  49.101  1.00  0.00      A    N
ATOM   3514  HZ  ACN A 391      51.452  38.257  46.705  1.00  0.00      A    H
ATOM   3515  HZ1 ACN A 391      50.856  39.940  46.714  1.00  0.00      A    H
ATOM   3516  HZ2 ACN A 391      49.807  38.615  46.061  1.00  0.00      A    H
ATOM   3520  CT  ACN A 392      37.130  48.651  18.067  1.00  0.00      A    C
ATOM   3521  CZ  ACN A 392      36.130  48.957  19.097  1.00  0.00      A    C
ATOM   3522  NZ  ACN A 392      35.397  49.203  19.935  1.00  0.00      A    N
ATOM   3523  HZ  ACN A 392      37.790  49.514  18.091  1.00  0.00      A    H
ATOM   3524  HZ1 ACN A 392      36.601  48.593  17.119  1.00  0.00      A    H
ATOM   3525  HZ2 ACN A 392      37.528  47.665  18.292  1.00  0.00      A    H
ATOM   3529  CT  ACN A 393      38.982   8.894  39.913  1.00  0.00      A    C
ATOM   3530  CZ  ACN A 393      37.569   8.470  40.009  1.00  0.00      A    C
ATOM   3531  NZ  ACN A 393      36.446   8.194  40.078  1.00  0.00      A    N
ATOM   3532  HZ  ACN A 393      39.123   9.864  40.383  1.00  0.00      A    H
ATOM   3533  HZ1 ACN A 393      39.334   8.826  38.886  1.00  0.00      A    H
ATOM   3534  HZ2 ACN A 393      39.392   8.125  40.563  1.00  0.00      A    H
ATOM   3538  CT  ACN A 394      27.272  11.691  36.213  1.00  0.00      A    C
ATOM   3539  CZ  ACN A 394      26.977  10.613  37.210  1.00  0.00      A    C
ATOM   3540  NZ  ACN A 394      26.846   9.754  37.970  1.00  0.00      A    N
ATOM   3541  HZ  ACN A 394      26.289  12.045  35.913  1.00  0.00      A    H
ATOM   3542  HZ1 ACN A 394      27.806  11.412  35.308  1.00  0.00      A    H
ATOM   3543  HZ2 ACN A 394      27.934  12.444  36.634  1.00  0.00      A    H
ATOM   3547  CT  ACN A 395      36.781   6.730  28.521  1.00  0.00      A    C
ATOM   3548  CZ  ACN A 395      35.393   7.199  28.364  1.00  0.00      A    C
ATOM   3549  NZ  ACN A 395      34.333   7.622  28.287  1.00  0.00      A    N
ATOM   3550  HZ  ACN A 395      36.769   5.659  28.703  1.00  0.00      A    H
ATOM   3551  HZ1 ACN A 395      37.203   7.180  29.416  1.00  0.00      A    H
ATOM   3552  HZ2 ACN A 395      37.221   7.078  27.590  1.00  0.00      A    H
ATOM   3556  CT  ACN A 396      27.752  29.037  40.696  1.00  0.00      A    C
ATOM   3557  CZ  ACN A 396      27.910  29.928  39.545  1.00  0.00      A    C
ATOM   3558  NZ  ACN A 396      28.100  30.666  38.626  1.00  0.00      A    N
ATOM   3559  HZ  ACN A 396      27.616  29.565  41.636  1.00  0.00      A    H
ATOM   3560  HZ1 ACN A 396      28.598  28.387  40.904  1.00  0.00      A    H
ATOM   3561  HZ2 ACN A 396      26.827  28.492  40.527  1.00  0.00      A    H
ATOM   3565  CT  ACN A 397       8.872  37.275  38.495  1.00  0.00      A    C
ATOM   3566  CZ  ACN A 397       8.311  38.226  37.544  1.00  0.00      A    C
ATOM   3567  NZ  ACN A 397       7.962  39.022  36.737  1.00  0.00      A    N
ATOM   3568  HZ  ACN A 397       9.720  36.674  38.178  1.00  0.00      A    H
ATOM   3569  HZ1 ACN A 397       8.053  36.637  38.819  1.00  0.00      A    H
ATOM   3570  HZ2 ACN A 397       9.093  37.699  39.472  1.00  0.00      A    H
ATOM   3574  CT  ACN A 398       9.586  45.427  29.100  1.00  0.00      A    C
ATOM   3575  CZ  ACN A 398      10.242  46.250  30.169  1.00  0.00      A    C
ATOM   3576  NZ  ACN A 398      10.766  46.913  30.980  1.00  0.00      A    N
ATOM   3577  HZ  ACN A 398       8.499  45.434  29.058  1.00  0.00      A    H
ATOM   3578  HZ1 ACN A 398      10.054  44.480  29.353  1.00  0.00      A    H
ATOM   3579  HZ2 ACN A 398      10.012  45.664  28.128  1.00  0.00      A    H
ATOM   3583  CT  ACN A 399      46.828  13.013   1.815  1.00  0.00      A    C
ATOM   3584  CZ  ACN A 399      47.976  12.763   2.751  1.00  0.00      A    C
ATOM   3585  NZ  ACN A 399      48.895  12.524   3.452  1.00  0.00      A    N
ATOM   3586  HZ  ACN A 399      46.935  13.949   1.272  1.00  0.00      A    H
ATOM   3587  HZ1 ACN A 399      45.925  13.151   2.403  1.00  0.00      A    H
ATOM   3588  HZ2 ACN A 399      46.687  12.188   1.122  1.00  0.00      A    H
ATOM   3592  CT  ACN A 400      17.934  51.270   6.235  1.00  0.00      A    C
ATOM   3593  CZ  ACN A 400      17.722  49.926   5.666  1.00  0.00      A    C
ATOM   3594  NZ  ACN A 400      17.444  48.847   5.175  1.00  0.00      A    N
ATOM   3595  HZ  ACN A 400      17.680  51.332   7.290  1.00  0.00      A    H
ATOM   3596  HZ1 ACN A 400      17.284  51.952   5.693  1.00  0.00      A    H
ATOM   3597  HZ2 ACN A 400      18.953  51.548   5.976  1.00  0.00      A    H
ATOM   3601  CT  ACN A 401      21.625  48.508  33.135  1.00  0.00      A    C
ATOM   3602  CZ  ACN A 401      21.689  48.544  34.622  1.00  0.00      A    C
ATOM   3603  NZ  ACN A 401      21.802  48.500  35.775  1.00  0.00      A    N
ATOM   3604  HZ  ACN A 401      20.565  48.640  32.934  1.00  0.00      A    H
ATOM   3605  HZ1 ACN A 401      22.076  47.573  32.811  1.00  0.00      A    H
ATOM   3606  HZ2 ACN A 401      22.216  49.253  32.608  1.00  0.00      A    H
ATOM   3610  CT  ACN A 402       6.816  28.003  17.976  1.00  0.00      A    C
ATOM   3611  CZ  ACN A 402       5.833  27.544  18.922  1.00  0.00      A    C
ATOM   3612  NZ  ACN A 402       5.013  27.200  19.691  1.00  0.00      A    N
ATOM   3613  HZ  ACN A 402       6.107  28.452  17.285  1.00  0.00      A    H
ATOM   3614  HZ1 ACN A 402       7.266  27.146  17.482  1.00  0.00      A    H
ATOM   3615  HZ2 ACN A 402       7.534  28.677  18.436  1.00  0.00      A    H
ATOM   3619  CT  ACN A 403      17.124  34.601  42.534  1.00  0.00      A    C
ATOM   3620  CZ  ACN A 403      16.009  34.230  43.386  1.00  0.00      A    C
ATOM   3621  NZ  ACN A 403      15.050  33.953  44.090  1.00  0.00      A    N
ATOM   3622  HZ  ACN A 403      18.072  34.425  43.035  1.00  0.00      A    H
ATOM   3623  HZ1 ACN A 403      17.021  35.659  42.307  1.00  0.00      A    H
ATOM   3624  HZ2 ACN A 403      17.097  34.184  41.530  1.00  0.00      A    H
ATOM   3628  CT  ACN A 404      28.467   5.219   5.225  1.00  0.00      A    C
ATOM   3629  CZ  ACN A 404      28.761   6.080   6.353  1.00  0.00      A    C
ATOM   3630  NZ  ACN A 404      28.917   6.787   7.247  1.00  0.00      A    N
ATOM   3631  HZ  ACN A 404      29.333   5.214   4.568  1.00  0.00      A    H
ATOM   3632  HZ1 ACN A 404      27.630   5.642   4.676  1.00  0.00      A    H
ATOM   3633  HZ2 ACN A 404      28.268   4.192   5.520  1.00  0.00      A    H
ATOM   3637  CT  ACN A 405      31.517  13.352  44.450  1.00  0.00      A    C
ATOM   3638  CZ  ACN A 405      30.294  12.978  45.238  1.00  0.00      A    C
ATOM   3639  NZ  ACN A 405      29.335  12.674  45.869  1.00  0.00      A    N
ATOM   3640  HZ  ACN A 405      32.386  13.501  45.085  1.00  0.00      A    H
ATOM   3641  HZ1 ACN A 405      31.423  14.224  43.807  1.00  0.00      A    H
ATOM   3642  HZ2 ACN A 405      31.643  12.516  43.766  1.00  0.00      A    H
ATOM   3646  CT  ACN A 406      16.765  34.261   4.192  1.00  0.00      A    C
ATOM   3647  CZ  ACN A 406      16.543  33.285   5.282  1.00  0.00      A    C
ATOM   3648  NZ  ACN A 406      16.349  32.535   6.174  1.00  0.00      A    N
ATOM   3649  HZ  ACN A 406      16.238  35.172   4.462  1.00  0.00      A    H
ATOM   3650  HZ1 ACN A 406      16.459  33.771   3.271  1.00  0.00      A    H
ATOM   3651  HZ2 ACN A 406      17.825  34.503   4.181  1.00  0.00      A    H
ATOM   3655  CT  ACN A 407      37.985   9.495  15.627  1.00  0.00      A    C
ATOM   3656  CZ  ACN A 407      39.274  10.203  15.527  1.00  0.00      A    C
ATOM   3657  NZ  ACN A 407      40.272  10.809  15.457  1.00  0.00      A    N
ATOM   3658  HZ  ACN A 407      37.237   9.700  16.390  1.00  0.00      A    H
ATOM   3659  HZ1 ACN A 407      38.237   8.445  15.751  1.00  0.00      A    H
ATOM   3660  HZ2 ACN A 407      37.389   9.602  14.724  1.00  0.00      A    H
ATOM   3664  CT  ACN A 408      45.418   7.958  20.157  1.00  0.00      A    C
ATOM   3665  CZ  ACN A 408      46.189   8.761  19.248  1.00  0.00      A    C
ATOM   3666  NZ  ACN A 408      46.736   9.349  18.485  1.00  0.00      A    N
ATOM   3667  HZ  ACN A 408      45.923   7.014  20.346  1.00  0.00      A    H
ATOM   3668  HZ1 ACN A 408      44.423   7.779  19.758  1.00  0.00      A    H
ATOM   3669  HZ2 ACN A 408      45.314   8.491  21.099  1.00  0.00      A    H
ATOM   3673  CT  ACN A 409      12.708  35.342  23.559  1.00  0.00      A    C
ATOM   3674  CZ  ACN A 409      14.140  34.915  23.522  1.00  0.00      A    C
ATOM   3675  NZ  ACN A 409      15.269  34.628  23.504  1.00  0.00      A    N
ATOM   3676  HZ  ACN A 409      12.209  34.483  23.120  1.00  0.00      A    H
ATOM   3677  HZ1 ACN A 409      12.613  36.229  22.938  1.00  0.00      A    H
ATOM   3678  HZ2 ACN A 409      12.372  35.528  24.576  1.00  0.00      A    H
ATOM   3682  CT  ACN A 410      18.113  28.061   1.297  1.00  0.00      A    C
ATOM   3683  CZ  ACN A 410      17.709  27.383   0.022  1.00  0.00      A    C
ATOM   3684  NZ  ACN A 410      17.511  26.879  -0.994  1.00  0.00      A    N
ATOM   3685  HZ  ACN A 410      18.789  28.844   0.964  1.00  0.00      A    H
ATOM   3686  HZ1 ACN A 410      18.677  27.328   1.868  1.00  0.00      A    H
ATOM   3687  HZ2 ACN A 410      17.210  28.400   1.800  1.00  0.00      A    H
ATOM   3691  CT  ACN A 411      17.591  16.483  12.274  1.00  0.00      A    C
ATOM   3692  CZ  ACN A 411      19.003  16.523  11.920  1.00  0.00      A    C
ATOM   3693  NZ  ACN A 411      20.142  16.527  11.694  1.00  0.00      A    N
ATOM   3694  HZ  ACN A 411      16.966  17.300  11.924  1.00  0.00      A    H
ATOM   3695  HZ1 ACN A 411      17.434  16.371  13.344  1.00  0.00      A    H
ATOM   3696  HZ2 ACN A 411      17.185  15.574  11.837  1.00  0.00      A    H
ATOM   3700  CT  ACN A 412      19.382  38.249   7.207  1.00  0.00      A    C
ATOM   3701  CZ  ACN A 412      18.237  37.520   6.668  1.00  0.00      A    C
ATOM   3702  NZ  ACN A 412      17.346  36.939   6.206  1.00  0.00      A    N
ATOM   3703  HZ  ACN A 412      19.535  39.254   6.824  1.00  0.00      A    H
ATOM   3704  HZ1 ACN A 412      20.290  37.787   6.827  1.00  0.00      A    H
ATOM   3705  HZ2 ACN A 412      19.381  38.261   8.293  1.00  0.00      A    H
ATOM   3709  CT  ACN A 413      45.197   3.325  16.471  1.00  0.00      A    C
ATOM   3710  CZ  ACN A 413      46.462   3.540  15.769  1.00  0.00      A    C
ATOM   3711  NZ  ACN A 413      47.462   3.653  15.186  1.00  0.00      A    N
ATOM   3712  HZ  ACN A 413      45.133   4.032  17.294  1.00  0.00      A    H
ATOM   3713  HZ1 ACN A 413      45.155   2.329  16.906  1.00  0.00      A    H
ATOM   3714  HZ2 ACN A 413      44.333   3.417  15.818  1.00  0.00      A    H
ATOM   3718  CT  ACN A 414      27.743  23.086  47.924  1.00  0.00      A    C
ATOM   3719  CZ  ACN A 414      29.187  23.401  47.849  1.00  0.00      A    C
ATOM   3720  NZ  ACN A 414      30.336  23.617  47.798  1.00  0.00      A    N
ATOM   3721  HZ  ACN A 414      27.616  22.066  47.569  1.00  0.00      A    H
ATOM   3722  HZ1 ACN A 414      27.191  23.782  47.297  1.00  0.00      A    H
ATOM   3723  HZ2 ACN A 414      27.435  23.198  48.960  1.00  0.00      A    H
ATOM   3727  CT  ACN A 415      13.762   4.516  32.592  1.00  0.00      A    C
ATOM   3728  CZ  ACN A 415      12.465   3.871  32.274  1.00  0.00      A    C
ATOM   3729  NZ  ACN A 415      11.442   3.402  32.064  1.00  0.00      A    N
ATOM   3730  HZ  ACN A 415      13.590   4.789  33.629  1.00  0.00      A    H
ATOM   3731  HZ1 ACN A 415      13.987   5.398  31.998  1.00  0.00      A    H
ATOM   3732  HZ2 ACN A 415      14.529   3.749  32.658  1.00  0.00      A    H
ATOM   3736  CT  ACN A 416      46.022  30.489  41.874  1.00  0.00      A    C
ATOM   3737  CZ  ACN A 416      44.710  31.128  42.120  1.00  0.00      A    C
ATOM   3738  NZ  ACN A 416      43.650  31.622  42.294  1.00  0.00      A    N
ATOM   3739  HZ  ACN A 416      46.409  29.864  42.674  1.00  0.00      A    H
ATOM   3740  HZ1 ACN A 416      46.666  31.359  41.771  1.00  0.00      A    H
ATOM   3741  HZ2 ACN A 416      46.096  30.063  40.877  1.00  0.00      A    H
ATOM   3745  CT  ACN A 417      44.557  22.534  22.581  1.00  0.00      A    C
ATOM   3746  CZ  ACN A 417      44.031  23.706  23.290  1.00  0.00      A    C
ATOM   3747  NZ  ACN A 417      43.583  24.568  23.897  1.00  0.00      A    N
ATOM   3748  HZ  ACN A 417      45.625  22.506  22.382  1.00  0.00      A    H
ATOM   3749  HZ1 ACN A 417      43.981  22.386  21.672  1.00  0.00      A    H
ATOM   3750  HZ2 ACN A 417      44.365  21.678  23.223  1.00  0.00      A    H
ATOM   3754  CT  ACN A 418      32.415   6.793  41.973  1.00  0.00      A    C
ATOM   3755  CZ  ACN A 418      32.694   5.498  42.716  1.00  0.00      A    C
ATOM   3756  NZ  ACN A 418      32.970   4.550  43.299  1.00  0.00      A    N
ATOM   3757  HZ  ACN A 418      32.963   6.756  41.035  1.00  0.00      A    H
ATOM   3758  HZ1 ACN A 418      32.865   7.575  42.579  1.00  0.00      A    H
ATOM   3759  HZ2 ACN A 418      31.330   6.842  41.966  1.00  0.00      A    H
ATOM   3763  CT  ACN A 419       0.800  44.604  32.437  1.00  0.00      A    C
ATOM   3764  CZ  ACN A 419       0.747  43.203  32.004  1.00  0.00      A    C
ATOM   3765  NZ  ACN A 419       0.698  42.113  31.670  1.00  0.00      A    N
ATOM   3766  HZ  ACN A 419       0.571  45.227  31.575  1.00  0.00      A    H
ATOM   3767  HZ1 ACN A 419       1.811  44.890  32.715  1.00  0.00      A    H
ATOM   3768  HZ2 ACN A 419       0.024  44.822  33.167  1.00  0.00      A    H
ATOM   3772  CT  ACN A 420       3.219  32.093  45.387  1.00  0.00      A    C
ATOM   3773  CZ  ACN A 420       2.209  31.026  45.315  1.00  0.00      A    C
ATOM   3774  NZ  ACN A 420       1.327  30.267  45.254  1.00  0.00      A    N
ATOM   3775  HZ  ACN A 420       3.159  32.561  46.366  1.00  0.00      A    H
ATOM   3776  HZ1 ACN A 420       2.914  32.847  44.667  1.00  0.00      A    H
ATOM   3777  HZ2 ACN A 420       4.195  31.686  45.137  1.00  0.00      A    H
ATOM   3781  CT  ACN A 421      10.469  26.639  27.800  1.00  0.00      A    C
ATOM   3782  CZ  ACN A 421      11.197  25.321  27.837  1.00  0.00      A    C
ATOM   3783  NZ  ACN A 421      11.774  24.344  27.771  1.00  0.00      A    N
ATOM   3784  HZ  ACN A 421      10.594  27.225  28.707  1.00  0.00      A    H
ATOM   3785  HZ1 ACN A 421       9.447  26.378  27.538  1.00  0.00      A    H
ATOM   3786  HZ2 ACN A 421      10.951  27.256  27.046  1.00  0.00      A    H
ATOM   3790  CT  ACN A 422      -0.295  49.720   3.214  1.00  0.00      A    C
ATOM   3791  CZ  ACN A 422       1.099  50.313   3.186  1.00  0.00      A    C
ATOM   3792  NZ  ACN A 422       2.186  50.722   3.147  1.00  0.00      A    N
ATOM   3793  HZ  ACN A 422      -0.553  49.027   2.417  1.00  0.00      A    H
ATOM   3794  HZ1 ACN A 422      -0.847  50.650   3.105  1.00  0.00      A    H
ATOM   3795  HZ2 ACN A 422      -0.363  49.242   4.189  1.00  0.00      A    H
ATOM   3799  CT  ACN A 423      21.635  34.875  11.284  1.00  0.00      A    C
ATOM   3800  CZ  ACN A 423      21.055  35.887  10.357  1.00  0.00      A    C
ATOM   3801  NZ  ACN A 423      20.635  36.717   9.652  1.00  0.00      A    N
ATOM   3802  HZ  ACN A 423      21.585  33.925  10.758  1.00  0.00      A    H
ATOM   3803  HZ1 ACN A 423      21.011  34.856  12.173  1.00  0.00      A    H
ATOM   3804  HZ2 ACN A 423      22.677  35.054  11.537  1.00  0.00      A    H
ATOM   3808  CT  ACN A 424      47.507   1.436   7.656  1.00  0.00      A    C
ATOM   3809  CZ  ACN A 424      47.735   2.459   8.688  1.00  0.00      A    C
ATOM   3810  NZ  ACN A 424      47.856   3.270   9.526  1.00  0.00      A    N
ATOM   3811  HZ  ACN A 424      48.471   1.193   7.217  1.00  0.00      A    H
ATOM   3812  HZ1 ACN A 424      46.837   1.858   6.912  1.00  0.00      A    H
ATOM   3813  HZ2 ACN A 424      47.006   0.584   8.108  1.00  0.00      A    H
ATOM   3817  CT  ACN A 425       9.167  13.348  43.160  1.00  0.00      A    C
ATOM   3818  CZ  ACN A 425       9.163  13.883  41.761  1.00  0.00      A    C
ATOM   3819  NZ  ACN A 425       9.116  14.326  40.699  1.00  0.00      A    N
ATOM   3820  HZ  ACN A 425      10.113  13.600  43.633  1.00  0.00      A    H
ATOM   3821  HZ1 ACN A 425       8.961  12.281  43.166  1.00  0.00      A    H
ATOM   3822  HZ2 ACN A 425       8.397  13.801  43.779  1.00  0.00      A    H
ATOM   3826  CT  ACN A 426       1.987   6.756  45.951  1.00  0.00      A    C
ATOM   3827  CZ  ACN A 426       2.275   6.992  44.494  1.00  0.00      A    C
ATOM   3828  NZ  ACN A 426       2.504   7.134  43.367  1.00  0.00      A    N
ATOM   3829  HZ  ACN A 426       1.168   7.349  46.350  1.00  0.00      A    H
ATOM   3830  HZ1 ACN A 426       2.863   6.947  46.566  1.00  0.00      A    H
ATOM   3831  HZ2 ACN A 426       1.724   5.702  45.987  1.00  0.00      A    H
ATOM   3835  CT  ACN A 427      21.512  39.875  38.732  1.00  0.00      A    C
ATOM   3836  CZ  ACN A 427      21.476  39.703  40.180  1.00  0.00      A    C
ATOM   3837  NZ  ACN A 427      21.459  39.535  41.344  1.00  0.00      A    N
ATOM   3838  HZ  ACN A 427      22.003  40.822  38.524  1.00  0.00      A    H
ATOM   3839  HZ1 ACN A 427      20.541  39.677  38.285  1.00  0.00      A    H
ATOM   3840  HZ2 ACN A 427      22.168  39.071  38.408  1.00  0.00      A    H
ATOM   3844  CT  ACN A 428      44.450  41.932  14.829  1.00  0.00      A    C
ATOM   3845  CZ  ACN A 428      43.952  40.664  14.297  1.00  0.00      A    C
ATOM   3846  NZ  ACN A 428      43.565  39.685  13.879  1.00  0.00      A    N
ATOM   3847  HZ  ACN A 428      43.662  42.168  15.541  1.00  0.00      A    H
ATOM   3848  HZ1 ACN A 428      44.618  42.756  14.139  1.00  0.00      A    H
ATOM   3849  HZ2 ACN A 428      45.357  41.739  15.396  1.00  0.00      A    H
ATOM   3853  CT  ACN A 429      43.020  11.469  17.078  1.00  0.00      A    C
ATOM   3854  CZ  ACN A 429      43.904  12.670  16.972  1.00  0.00      A    C
ATOM   3855  NZ  ACN A 429      44.543  13.576  16.892  1.00  0.00      A    N
ATOM   3856  HZ  ACN A 429      43.265  10.869  16.206  1.00  0.00      A    H
ATOM   3857  HZ1 ACN A 429      41.972  11.754  17.133  1.00  0.00      A    H
ATOM   3858  HZ2 ACN A 429      43.330  10.964  17.990  1.00  0.00      A    H
ATOM   3862  CT  ACN A 430      25.206  42.578   5.569  1.00  0.00      A    C
ATOM   3863  CZ  ACN A 430      24.611  43.485   4.631  1.00  0.00      A    C
ATOM   3864  NZ  ACN A 430      24.082  44.187   3.871  1.00  0.00      A    N
ATOM   3865  HZ  ACN A 430      24.688  41.626   5.477  1.00  0.00      A    H
ATOM   3866  HZ1 ACN A 430      24.934  42.859   6.582  1.00  0.00      A    H
ATOM   3867  HZ2 ACN A 430      26.252  42.757   5.335  1.00  0.00      A    H
ATOM   3871  CT  ACN A 431       2.995  18.662  50.316  1.00  0.00      A    C
ATOM   3872  CZ  ACN A 431       2.051  18.044  51.278  1.00  0.00      A    C
ATOM   3873  NZ  ACN A 431       1.253  17.551  51.965  1.00  0.00      A    N
ATOM   3874  HZ  ACN A 431       4.038  18.602  50.618  1.00  0.00      A    H
ATOM   3875  HZ1 ACN A 431       2.853  19.735  50.419  1.00  0.00      A    H
ATOM   3876  HZ2 ACN A 431       2.897  18.176  49.349  1.00  0.00      A    H
ATOM   3880  CT  ACN A 432      48.351  36.073  22.761  1.00  0.00      A    C
ATOM   3881  CZ  ACN A 432      47.152  36.909  23.078  1.00  0.00      A    C
ATOM   3882  NZ  ACN A 432      46.269  37.625  23.328  1.00  0.00      A    N
ATOM   3883  HZ  ACN A 432      48.185  35.363  21.955  1.00  0.00      A    H
ATOM   3884  HZ1 ACN A 432      48.567  35.495  23.656  1.00  0.00      A    H
ATOM   3885  HZ2 ACN A 432      49.142  36.774  22.507  1.00  0.00      A    H
ATOM   3889  CT  ACN A 433      25.959   9.799  41.433  1.00  0.00      A    C
ATOM   3890  CZ  ACN A 433      24.682  10.068  42.016  1.00  0.00      A    C
ATOM   3891  NZ  ACN A 433      23.695  10.349  42.506  1.00  0.00      A    N
ATOM   3892  HZ  ACN A 433      25.997   8.763  41.106  1.00  0.00      A    H
ATOM   3893  HZ1 ACN A 433      26.835   9.944  42.060  1.00  0.00      A    H
ATOM   3894  HZ2 ACN A 433      26.054  10.265  40.456  1.00  0.00      A    H
ATOM   3898  CT  ACN A 434      42.430  25.697   7.393  1.00  0.00      A    C
ATOM   3899  CZ  ACN A 434      41.063  26.207   7.331  1.00  0.00      A    C
ATOM   3900  NZ  ACN A 434      39.975  26.690   7.309  1.00  0.00      A    N
ATOM   3901  HZ  ACN A 434      43.116  26.278   8.004  1.00  0.00      A    H
ATOM   3902  HZ1 ACN A 434      42.975  25.741   6.453  1.00  0.00      A    H
ATOM   3903  HZ2 ACN A 434      42.262  24.658   7.662  1.00  0.00      A    H
ATOM   3907  CT  ACN A 435      44.438  24.207  37.981  1.00  0.00      A    C
ATOM   3908  CZ  ACN A 435      43.779  22.975  37.976  1.00  0.00      A    C
ATOM   3909  NZ  ACN A 435      43.285  21.902  37.977  1.00  0.00      A    N
ATOM   3910  HZ  ACN A 435      44.702  24.449  36.954  1.00  0.00      A    H
ATOM   3911  HZ1 ACN A 435      45.254  23.983  38.663  1.00  0.00      A    H
ATOM   3912  HZ2 ACN A 435      43.842  24.991  38.441  1.00  0.00      A    H
ATOM   3916  CT  ACN A 436      22.015  32.816  45.538  1.00  0.00      A    C
ATOM   3917  CZ  ACN A 436      22.718  33.789  44.659  1.00  0.00      A    C
ATOM   3918  NZ  ACN A 436      23.239  34.521  43.933  1.00  0.00      A    N
ATOM   3919  HZ  ACN A 436      20.977  32.757  45.221  1.00  0.00      A    H
ATOM   3920  HZ1 ACN A 436      22.204  32.997  46.593  1.00  0.00      A    H
ATOM   3921  HZ2 ACN A 436      22.315  31.799  45.302  1.00  0.00      A    H
ATOM   3925  CT  ACN A 437      41.783  11.358  38.414  1.00  0.00      A    C
ATOM   3926  CZ  ACN A 437      42.944  11.379  39.320  1.00  0.00      A    C
ATOM   3927  NZ  ACN A 437      43.892  11.395  40.015  1.00  0.00      A    N
ATOM   3928  HZ  ACN A 437      41.762  12.275  37.830  1.00  0.00      A    H
ATOM   3929  HZ1 ACN A 437      40.874  11.292  39.006  1.00  0.00      A    H
ATOM   3930  HZ2 ACN A 437      41.834  10.548  37.691  1.00  0.00      A    H
ATOM   3934  CT  ACN A 438      29.255  48.458  26.305  1.00  0.00      A    C
ATOM   3935  CZ  ACN A 438      27.881  48.585  26.844  1.00  0.00      A    C
ATOM   3936  NZ  ACN A 438      26.817  48.669  27.279  1.00  0.00      A    N
ATOM   3937  HZ  ACN A 438      29.130  48.069  25.298  1.00  0.00      A    H
ATOM   3938  HZ1 ACN A 438      29.668  47.656  26.911  1.00  0.00      A    H
ATOM   3939  HZ2 ACN A 438      29.827  49.365  26.485  1.00  0.00      A    H
ATOM   3943  CT  ACN A 439       4.310  28.264  44.118  1.00  0.00      A    C
ATOM   3944  CZ  ACN A 439       5.285  27.746  45.049  1.00  0.00      A    C
ATOM   3945  NZ  ACN A 439       6.073  27.304  45.756  1.00  0.00      A    N
ATOM   3946  HZ  ACN A 439       4.253  27.612  43.251  1.00  0.00      A    H
ATOM   3947  HZ1 ACN A 439       4.569  29.286  43.850  1.00  0.00      A    H
ATOM   3948  HZ2 ACN A 439       3.340  28.292  44.609  1.00  0.00      A    H
ATOM   3952  CT  ACN A 440      25.427  36.919  37.128  1.00  0.00      A    C
ATOM   3953  CZ  ACN A 440      24.582  35.730  36.838  1.00  0.00      A    C
ATOM   3954  NZ  ACN A 440      23.970  34.779  36.611  1.00  0.00      A    N
ATOM   3955  HZ  ACN A 440      26.464  36.638  37.294  1.00  0.00      A    H
ATOM   3956  HZ1 ACN A 440      25.081  37.507  37.974  1.00  0.00      A    H
ATOM   3957  HZ2 ACN A 440      25.430  37.582  36.267  1.00  0.00      A    H
ATOM   3961  CT  ACN A 441      13.017  10.669  28.742  1.00  0.00      A    C
ATOM   3962  CZ  ACN A 441      13.473  11.216  30.048  1.00  0.00      A    C
ATOM   3963  NZ  ACN A 441      13.860  11.666  31.069  1.00  0.00      A    N
ATOM   3964  HZ  ACN A 441      12.175  10.053  29.047  1.00  0.00      A    H
ATOM   3965  HZ1 ACN A 441      13.747  10.099  28.173  1.00  0.00      A    H
ATOM   3966  HZ2 ACN A 441      12.608  11.517  28.199  1.00  0.00      A    H
ATOM   3970  CT  ACN A 442      25.282  38.931  33.265  1.00  0.00      A    C
ATOM   3971  CZ  ACN A 442      26.019  37.746  33.606  1.00  0.00      A    C
ATOM   3972  NZ  ACN A 442      26.614  36.790  33.872  1.00  0.00      A    N
ATOM   3973  HZ  ACN A 442      24.446  38.768  32.590  1.00  0.00      A    H
ATOM   3974  HZ1 ACN A 442      25.977  39.564  32.721  1.00  0.00      A    H
ATOM   3975  HZ2 ACN A 442      24.908  39.449  34.145  1.00  0.00      A    H
ATOM   3979  CT  ACN A 443      14.558  31.081  20.610  1.00  0.00      A    C
ATOM   3980  CZ  ACN A 443      15.499  29.996  20.963  1.00  0.00      A    C
ATOM   3981  NZ  ACN A 443      16.163  29.127  21.309  1.00  0.00      A    N
ATOM   3982  HZ  ACN A 443      13.516  30.811  20.762  1.00  0.00      A    H
ATOM   3983  HZ1 ACN A 443      14.597  31.191  19.530  1.00  0.00      A    H
ATOM   3984  HZ2 ACN A 443      14.887  31.981  21.123  1.00  0.00      A    H
ATOM   3988  CT  ACN A 444      28.088  16.780   3.594  1.00  0.00      A    C
ATOM   3989  CZ  ACN A 444      27.234  16.259   4.675  1.00  0.00      A    C
ATOM   3990  NZ  ACN A 444      26.567  15.827   5.582  1.00  0.00      A    N
ATOM   3991  HZ  ACN A 444      27.659  17.771   3.463  1.00  0.00      A    H
ATOM   3992  HZ1 ACN A 444      27.854  16.302   2.647  1.00  0.00      A    H
ATOM   3993  HZ2 ACN A 444      29.159  16.876   3.753  1.00  0.00      A    H
ATOM   3997  CT  ACN A 445       5.534  43.417   5.211  1.00  0.00      A    C
ATOM   3998  CZ  ACN A 445       5.457  42.131   4.491  1.00  0.00      A    C
ATOM   3999  NZ  ACN A 445       5.370  41.145   3.923  1.00  0.00      A    N
ATOM   4000  HZ  ACN A 445       4.629  43.438   5.813  1.00  0.00      A    H
ATOM   4001  HZ1 ACN A 445       5.585  44.226   4.488  1.00  0.00      A    H
ATOM   4002  HZ2 ACN A 445       6.482  43.294   5.730  1.00  0.00      A    H
ATOM   4006  CT  ACN A 446      32.299  48.240  28.941  1.00  0.00      A    C
ATOM   4007  CZ  ACN A 446      32.213  49.441  28.108  1.00  0.00      A    C
ATOM   4008  NZ  ACN A 446      32.135  50.389  27.500  1.00  0.00      A    N
ATOM   4009  HZ  ACN A 446      32.076  47.393  28.297  1.00  0.00      A    H
ATOM   4010  HZ1 ACN A 446      31.476  48.280  29.649  1.00  0.00      A    H
ATOM   4011  HZ2 ACN A 446      33.249  48.012  29.418  1.00  0.00      A    H
ATOM   4015  CT  ACN A 447       8.537  13.778  51.097  1.00  0.00      A    C
ATOM   4016  CZ  ACN A 447       7.906  12.526  50.622  1.00  0.00      A    C
ATOM   4017  NZ  ACN A 447       7.416  11.514  50.206  1.00  0.00      A    N
ATOM   4018  HZ  ACN A 447       9.617  13.662  51.052  1.00  0.00      A    H
ATOM   4019  HZ1 ACN A 447       8.194  13.832  52.127  1.00  0.00      A    H
ATOM   4020  HZ2 ACN A 447       8.183  14.623  50.513  1.00  0.00      A    H
ATOM   4024  CT  ACN A 448      22.882  43.531  41.239  1.00  0.00      A    C
ATOM   4025  CZ  ACN A 448      22.785  44.727  40.364  1.00  0.00      A    C
ATOM   4026  NZ  ACN A 448      22.745  45.667  39.642  1.00  0.00      A    N
ATOM   4027  HZ  ACN A 448      21.919  43.443  41.735  1.00  0.00      A    H
ATOM   4028  HZ1 ACN A 448      23.709  43.573  41.943  1.00  0.00      A    H
ATOM   4029  HZ2 ACN A 448      23.032  42.714  40.538  1.00  0.00      A    H
ATOM   4033  CT  ACN A 449      45.934  35.636  36.204  1.00  0.00      A    C
ATOM   4034  CZ  ACN A 449      46.618  34.314  36.141  1.00  0.00      A    C
ATOM   4035  NZ  ACN A 449      47.133  33.244  36.101  1.00  0.00      A    N
ATOM   4036  HZ  ACN A 449      44.857  35.504  36.141  1.00  0.00      A    H
ATOM   4037  HZ1 ACN A 449      46.338  36.242  35.397  1.00  0.00      A    H
ATOM   4038  HZ2 ACN A 449      46.186  36.095  37.156  1.00  0.00      A    H
ATOM   4042  CT  ACN A 450       0.627  40.418  34.963  1.00  0.00      A    C
ATOM   4043  CZ  ACN A 450      -0.352  41.417  35.349  1.00  0.00      A    C
ATOM   4044  NZ  ACN A 450      -1.191  42.165  35.652  1.00  0.00      A    N
ATOM   4045  HZ  ACN A 450       0.249  39.657  34.285  1.00  0.00      A    H
ATOM   4046  HZ1 ACN A 450       1.117  39.973  35.826  1.00  0.00      A    H
ATOM   4047  HZ2 ACN A 450       1.370  40.950  34.375  1.00  0.00      A    H
ATOM   4051  CT  ACN A 451      30.209  40.026  17.661  1.00  0.00      A    C
ATOM   4052  CZ  ACN A 451      28.791  40.061  17.998  1.00  0.00      A    C
ATOM   4053  NZ  ACN A 451      27.695  40.169  18.320  1.00  0.00      A    N
ATOM   4054  HZ  ACN A 451      30.627  41.029  17.640  1.00  0.00      A    H
ATOM   4055  HZ1 ACN A 451      30.378  39.678  16.645  1.00  0.00      A    H
ATOM   4056  HZ2 ACN A 451      30.630  39.338  18.390  1.00  0.00      A    H
ATOM   4060  CT  ACN A 452      22.880  26.441   0.057  1.00  0.00      A    C
ATOM   4061  CZ  ACN A 452      21.450  26.040   0.417  1.00  0.00      A    C
ATOM   4062  NZ  ACN A 452      20.382  25.708   0.638  1.00  0.00      A    N
ATOM   4063  HZ  ACN A 452      22.972  26.273  -1.013  1.00  0.00      A    H
ATOM   4064  HZ1 ACN A 452      23.543  25.700   0.496  1.00  0.00      A    H
ATOM   4065  HZ2 ACN A 452      23.115  27.473   0.301  1.00  0.00      A    H
ATOM   4069  CT  ACN A 453      25.133  18.496   7.418  1.00  0.00      A    C
ATOM   4070  CZ  ACN A 453      26.600  18.532   7.636  1.00  0.00      A    C
ATOM   4071  NZ  ACN A 453      27.750  18.446   7.863  1.00  0.00      A    N
ATOM   4072  HZ  ACN A 453      24.956  18.444   6.347  1.00  0.00      A    H
ATOM   4073  HZ1 ACN A 453      24.708  19.410   7.822  1.00  0.00      A    H
ATOM   4074  HZ2 ACN A 453      24.725  17.670   7.995  1.00  0.00      A    H
ATOM   4078  CT  ACN A 454      39.587  28.428   3.388  1.00  0.00      A    C
ATOM   4079  CZ  ACN A 454      40.829  28.552   2.636  1.00  0.00      A    C
ATOM   4080  NZ  ACN A 454      41.828  28.567   2.017  1.00  0.00      A    N
ATOM   4081  HZ  ACN A 454      39.252  29.439   3.602  1.00  0.00      A    H
ATOM   4082  HZ1 ACN A 454      39.676  27.755   4.237  1.00  0.00      A    H
ATOM   4083  HZ2 ACN A 454      38.755  28.007   2.829  1.00  0.00      A    H
ATOM   4087  CT  ACN A 455       8.077  33.061  43.323  1.00  0.00      A    C
ATOM   4088  CZ  ACN A 455       6.675  32.578  43.293  1.00  0.00      A    C
ATOM   4089  NZ  ACN A 455       5.608  32.161  43.203  1.00  0.00      A    N
ATOM   4090  HZ  ACN A 455       8.732  32.287  43.715  1.00  0.00      A    H
ATOM   4091  HZ1 ACN A 455       8.170  33.916  43.987  1.00  0.00      A    H
ATOM   4092  HZ2 ACN A 455       8.308  33.483  42.348  1.00  0.00      A    H
ATOM   4096  CT  ACN A 456      45.215  20.944  19.106  1.00  0.00      A    C
ATOM   4097  CZ  ACN A 456      44.814  21.831  18.005  1.00  0.00      A    C
ATOM   4098  NZ  ACN A 456      44.305  22.492  17.172  1.00  0.00      A    N
ATOM   4099  HZ  ACN A 456      46.142  20.386  18.997  1.00  0.00      A    H
ATOM   4100  HZ1 ACN A 456      44.531  20.145  19.381  1.00  0.00      A    H
ATOM   4101  HZ2 ACN A 456      45.162  21.468  20.057  1.00  0.00      A    H
ATOM   4105  CT  ACN A 457      47.085  44.698  14.656  1.00  0.00      A    C
ATOM   4106  CZ  ACN A 457      48.251  45.620  14.428  1.00  0.00      A    C
ATOM   4107  NZ  ACN A 457      49.179  46.333  14.330  1.00  0.00      A    N
ATOM   4108  HZ  ACN A 457      47.197  44.233  15.632  1.00  0.00      A    H
ATOM   4109  HZ1 ACN A 457      46.850  44.060  13.808  1.00  0.00      A    H
ATOM   4110  HZ2 ACN A 457      46.259  45.404  14.671  1.00  0.00      A    H
ATOM   4114  CT  ACN A 458      43.286   1.933  26.797  1.00  0.00      A    C
ATOM   4115  CZ  ACN A 458      42.348   2.586  25.938  1.00  0.00      A    C
ATOM   4116  NZ  ACN A 458      41.654   3.182  25.206  1.00  0.00      A    N
ATOM   4117  HZ  ACN A 458      42.732   1.703  27.704  1.00  0.00      A    H
ATOM   4118  HZ1 ACN A 458      44.129   2.612  26.902  1.00  0.00      A    H
ATOM   4119  HZ2 ACN A 458      43.659   1.132  26.164  1.00  0.00      A    H
ATOM   4123  CT  ACN A 459       9.646  29.135  32.027  1.00  0.00      A    C
ATOM   4124  CZ  ACN A 459       9.374  28.673  33.389  1.00  0.00      A    C
ATOM   4125  NZ  ACN A 459       9.142  28.362  34.483  1.00  0.00      A    N
ATOM   4126  HZ  ACN A 459       9.205  30.121  31.903  1.00  0.00      A    H
ATOM   4127  HZ1 ACN A 459       9.350  28.411  31.272  1.00  0.00      A    H
ATOM   4128  HZ2 ACN A 459      10.732  29.189  32.001  1.00  0.00      A    H
ATOM   4132  CT  ACN A 460      49.194  40.457   4.665  1.00  0.00      A    C
ATOM   4133  CZ  ACN A 460      49.662  41.875   4.523  1.00  0.00      A    C
ATOM   4134  NZ  ACN A 460      50.024  42.999   4.335  1.00  0.00      A    N
ATOM   4135  HZ  ACN A 460      48.126  40.262   4.623  1.00  0.00      A    H
ATOM   4136  HZ1 ACN A 460      49.496  40.018   5.612  1.00  0.00      A    H
ATOM   4137  HZ2 ACN A 460      49.710  39.998   3.825  1.00  0.00      A    H
ATOM   4141  CT  ACN A 461       1.048   8.302  14.110  1.00  0.00      A    C
ATOM   4142  CZ  ACN A 461       1.195   7.940  15.482  1.00  0.00      A    C
ATOM   4143  NZ  ACN A 461       1.382   7.621  16.619  1.00  0.00      A    N
ATOM   4144  HZ  ACN A 461       1.757   9.109  13.942  1.00  0.00      A    H
ATOM   4145  HZ1 ACN A 461       0.036   8.690  14.031  1.00  0.00      A    H
ATOM   4146  HZ2 ACN A 461       1.216   7.460  13.444  1.00  0.00      A    H
ATOM   4150  CT  ACN A 462      20.857  15.910   8.922  1.00  0.00      A    C
ATOM   4151  CZ  ACN A 462      22.229  15.458   9.058  1.00  0.00      A    C
ATOM   4152  NZ  ACN A 462      23.320  15.068   9.175  1.00  0.00      A    N
ATOM   4153  HZ  ACN A 462      20.329  15.314   9.661  1.00  0.00      A    H
ATOM   4154  HZ1 ACN A 462      20.486  15.698   7.922  1.00  0.00      A    H
ATOM   4155  HZ2 ACN A 462      20.689  16.937   9.237  1.00  0.00      A    H
ATOM   4159  CT  ACN A 463      14.005  39.487  21.531  1.00  0.00      A    C
ATOM   4160  CZ  ACN A 463      14.158  38.134  21.089  1.00  0.00      A    C
ATOM   4161  NZ  ACN A 463      14.246  37.076  20.670  1.00  0.00      A    N
ATOM   4162  HZ  ACN A 463      14.703  39.809  22.299  1.00  0.00      A    H
ATOM   4163  HZ1 ACN A 463      13.008  39.416  21.960  1.00  0.00      A    H
ATOM   4164  HZ2 ACN A 463      14.101  40.243  20.756  1.00  0.00      A    H
ATOM   4168  CT  ACN A 464      27.561   5.383   9.610  1.00  0.00      A    C
ATOM   4169  CZ  ACN A 464      27.413   4.103   8.916  1.00  0.00      A    C
ATOM   4170  NZ  ACN A 464      27.333   3.088   8.382  1.00  0.00      A    N
ATOM   4171  HZ  ACN A 464      27.408   5.070  10.639  1.00  0.00      A    H
ATOM   4172  HZ1 ACN A 464      26.770   6.074   9.330  1.00  0.00      A    H
ATOM   4173  HZ2 ACN A 464      28.544   5.840   9.523  1.00  0.00      A    H
ATOM   4177  CT  ACN A 465      48.116  44.366   8.328  1.00  0.00      A    C
ATOM   4178  CZ  ACN A 465      49.086  45.230   9.021  1.00  0.00      A    C
ATOM   4179  NZ  ACN A 465      49.820  45.899   9.612  1.00  0.00      A    N
ATOM   4180  HZ  ACN A 465      47.571  43.631   8.914  1.00  0.00      A    H
ATOM   4181  HZ1 ACN A 465      48.649  43.756   7.603  1.00  0.00      A    H
ATOM   4182  HZ2 ACN A 465      47.370  45.012   7.872  1.00  0.00      A    H
ATOM   4186  CT  ACN A 466      11.094  48.406  42.054  1.00  0.00      A    C
ATOM   4187  CZ  ACN A 466      10.373  49.633  41.714  1.00  0.00      A    C
ATOM   4188  NZ  ACN A 466       9.825  50.587  41.348  1.00  0.00      A    N
ATOM   4189  HZ  ACN A 466      11.870  48.204  41.320  1.00  0.00      A    H
ATOM   4190  HZ1 ACN A 466      10.470  47.518  42.002  1.00  0.00      A    H
ATOM   4191  HZ2 ACN A 466      11.529  48.446  43.049  1.00  0.00      A    H
ATOM   4195  CT  ACN A 467       2.560   1.764   0.524  1.00  0.00      A    C
ATOM   4196  CZ  ACN A 467       2.396   2.608   1.686  1.00  0.00      A    C
ATOM   4197  NZ  ACN A 467       2.294   3.273   2.614  1.00  0.00      A    N
ATOM   4198  HZ  ACN A 467       3.613   1.586   0.321  1.00  0.00      A    H
ATOM   4199  HZ1 ACN A 467       2.160   2.327  -0.315  1.00  0.00      A    H
ATOM   4200  HZ2 ACN A 467       2.028   0.824   0.642  1.00  0.00      A    H
ATOM   4204  CT  ACN A 468      27.152  46.791  30.293  1.00  0.00      A    C
ATOM   4205  CZ  ACN A 468      28.624  46.701  30.026  1.00  0.00      A    C
ATOM   4206  NZ  ACN A 468      29.761  46.608  29.814  1.00  0.00      A    N
ATOM   4207  HZ  ACN A 468      26.867  47.777  30.652  1.00  0.00      A    H
ATOM   4208  HZ1 ACN A 468      26.956  46.127  31.131  1.00  0.00      A    H
ATOM   4209  HZ2 ACN A 468      26.607  46.343  29.467  1.00  0.00      A    H
ATOM   4213  CT  ACN A 469      36.308  23.336  31.480  1.00  0.00      A    C
ATOM   4214  CZ  ACN A 469      36.104  23.635  30.024  1.00  0.00      A    C
ATOM   4215  NZ  ACN A 469      35.953  23.818  28.880  1.00  0.00      A    N
ATOM   4216  HZ  ACN A 469      36.830  24.200  31.883  1.00  0.00      A    H
ATOM   4217  HZ1 ACN A 469      36.880  22.441  31.712  1.00  0.00      A    H
ATOM   4218  HZ2 ACN A 469      35.291  23.284  31.860  1.00  0.00      A    H
ATOM   4222  CT  ACN A 470       1.960   2.338  33.892  1.00  0.00      A    C
ATOM   4223  CZ  ACN A 470       1.445   3.660  34.407  1.00  0.00      A    C
ATOM   4224  NZ  ACN A 470       1.080   4.673  34.739  1.00  0.00      A    N
ATOM   4225  HZ  ACN A 470       1.565   1.942  32.959  1.00  0.00      A    H
ATOM   4226  HZ1 ACN A 470       1.788   1.566  34.637  1.00  0.00      A    H
ATOM   4227  HZ2 ACN A 470       3.016   2.527  33.716  1.00  0.00      A    H
ATOM   4231  CT  ACN A 471      24.689  29.715  38.556  1.00  0.00      A    C
ATOM   4232  CZ  ACN A 471      23.287  29.989  38.882  1.00  0.00      A    C
ATOM   4233  NZ  ACN A 471      22.184  30.218  39.224  1.00  0.00      A    N
ATOM   4234  HZ  ACN A 471      24.706  28.653  38.326  1.00  0.00      A    H
ATOM   4235  HZ1 ACN A 471      25.410  29.998  39.319  1.00  0.00      A    H
ATOM   4236  HZ2 ACN A 471      24.841  30.260  37.628  1.00  0.00      A    H
ATOM   4240  CT  ACN A 472      45.550  19.077  15.501  1.00  0.00      A    C
ATOM   4241  CZ  ACN A 472      45.047  18.388  16.670  1.00  0.00      A    C
ATOM   4242  NZ  ACN A 472      44.652  17.806  17.599  1.00  0.00      A    N
ATOM   4243  HZ  ACN A 472      45.967  20.043  15.774  1.00  0.00      A    H
ATOM   4244  HZ1 ACN A 472      44.776  19.174  14.744  1.00  0.00      A    H
ATOM   4245  HZ2 ACN A 472      46.357  18.476  15.090  1.00  0.00      A    H
ATOM   4249  CT  ACN A 473      17.438  23.624  24.341  1.00  0.00      A    C
ATOM   4250  CZ  ACN A 473      18.011  24.675  25.186  1.00  0.00      A    C
ATOM   4251  NZ  ACN A 473      18.490  25.545  25.808  1.00  0.00      A    N
ATOM   4252  HZ  ACN A 473      16.566  23.247  24.870  1.00  0.00      A    H
ATOM   4253  HZ1 ACN A 473      18.203  22.869  24.177  1.00  0.00      A    H
ATOM   4254  HZ2 ACN A 473      17.087  24.081  23.419  1.00  0.00      A    H
ATOM   4258  CT  ACN A 474      46.187  27.408  46.131  1.00  0.00      A    C
ATOM   4259  CZ  ACN A 474      45.445  27.478  47.413  1.00  0.00      A    C
ATOM   4260  NZ  ACN A 474      44.948  27.554  48.410  1.00  0.00      A    N
ATOM   4261  HZ  ACN A 474      45.512  27.082  45.344  1.00  0.00      A    H
ATOM   4262  HZ1 ACN A 474      46.962  26.656  46.253  1.00  0.00      A    H
ATOM   4263  HZ2 ACN A 474      46.536  28.430  46.006  1.00  0.00      A    H
ATOM   4267  CT  ACN A 475       8.682   2.542  40.482  1.00  0.00      A    C
ATOM   4268  CZ  ACN A 475      10.149   2.851  40.493  1.00  0.00      A    C
ATOM   4269  NZ  ACN A 475      11.291   3.016  40.545  1.00  0.00      A    N
ATOM   4270  HZ  ACN A 475       8.198   3.091  39.679  1.00  0.00      A    H
ATOM   4271  HZ1 ACN A 475       8.280   2.790  41.461  1.00  0.00      A    H
ATOM   4272  HZ2 ACN A 475       8.450   1.494  40.311  1.00  0.00      A    H
ATOM   4276  CT  ACN A 476      50.347  38.541  42.070  1.00  0.00      A    C
ATOM   4277  CZ  ACN A 476      50.357  39.897  42.688  1.00  0.00      A    C
ATOM   4278  NZ  ACN A 476      50.371  40.973  43.170  1.00  0.00      A    N
ATOM   4279  HZ  ACN A 476      50.222  37.974  42.989  1.00  0.00      A    H
ATOM   4280  HZ1 ACN A 476      51.336  38.388  41.646  1.00  0.00      A    H
ATOM   4281  HZ2 ACN A 476      49.608  38.479  41.275  1.00  0.00      A    H
ATOM   4285  CT  ACN A 477      26.232  43.316  34.294  1.00  0.00      A    C
ATOM   4286  CZ  ACN A 477      26.940  43.516  33.042  1.00  0.00      A    C
ATOM   4287  NZ  ACN A 477      27.543  43.714  32.059  1.00  0.00      A    N
ATOM   4288  HZ  ACN A 477      26.196  42.267  34.575  1.00  0.00      A    H
ATOM   4289  HZ1 ACN A 477      25.283  43.833  34.169  1.00  0.00      A    H
ATOM   4290  HZ2 ACN A 477      26.783  43.883  35.040  1.00  0.00      A    H
ATOM   4294  CT  ACN A 478      50.584  41.104  24.175  1.00  0.00      A    C
ATOM   4295  CZ  ACN A 478      50.517  42.566  24.386  1.00  0.00      A    C
ATOM   4296  NZ  ACN A 478      50.465  43.708  24.547  1.00  0.00      A    N
ATOM   4297  HZ  ACN A 478      49.717  41.024  23.524  1.00  0.00      A    H
ATOM   4298  HZ1 ACN A 478      50.306  40.664  25.129  1.00  0.00      A    H
ATOM   4299  HZ2 ACN A 478      51.484  40.696  23.723  1.00  0.00      A    H
ATOM   4303  CT  ACN A 479      26.091  12.380   0.689  1.00  0.00      A    C
ATOM   4304  CZ  ACN A 479      25.951  13.792   1.030  1.00  0.00      A    C
ATOM   4305  NZ  ACN A 479      25.768  14.916   1.351  1.00  0.00      A    N
ATOM   4306  HZ  ACN A 479      27.142  12.284   0.427  1.00  0.00      A    H
ATOM   4307  HZ1 ACN A 479      25.378  12.128  -0.092  1.00  0.00      A    H
ATOM   4308  HZ2 ACN A 479      25.888  11.745   1.547  1.00  0.00      A    H
ATOM   4312  CT  ACN A 480       9.084  29.202  45.063  1.00  0.00      A    C
ATOM   4313  CZ  ACN A 480       9.005  29.417  46.511  1.00  0.00      A    C
ATOM   4314  NZ  ACN A 480       8.984  29.601  47.675  1.00  0.00      A    N
ATOM   4315  HZ  ACN A 480       9.400  28.196  44.799  1.00  0.00      A    H
ATOM   4316  HZ1 ACN A 480       9.929  29.836  44.809  1.00  0.00      A    H
ATOM   4317  HZ2 ACN A 480       8.227  29.662  44.578  1.00  0.00      A    H
ATOM   4321  CT  ACN A 481      22.013  40.149   9.018  1.00  0.00      A    C
ATOM   4322  CZ  ACN A 481      22.520  41.101   7.993  1.00  0.00      A    C
ATOM   4323  NZ  ACN A 481      22.856  41.826   7.227  1.00  0.00      A    N
ATOM   4324  HZ  ACN A 481      21.159  39.647   8.571  1.00  0.00      A    H
ATOM   4325  HZ1 ACN A 481      21.718  40.687   9.915  1.00  0.00      A    H
ATOM   4326  HZ2 ACN A 481      22.814  39.460   9.272  1.00  0.00      A    H
ATOM   4330  CT  ACN A 482      21.178  30.380  42.196  1.00  0.00      A    C
ATOM   4331  CZ  ACN A 482      20.739  31.831  42.412  1.00  0.00      A    C
ATOM   4332  NZ  ACN A 482      20.355  32.969  42.473  1.00  0.00      A    N
ATOM   4333  HZ  ACN A 482      21.094  29.870  43.152  1.00  0.00      A    H
ATOM   4334  HZ1 ACN A 482      22.243  30.384  41.977  1.00  0.00      A    H
ATOM   4335  HZ2 ACN A 482      20.569  29.975  41.392  1.00  0.00      A    H
ATOM   4339  CT  ACN A 483      20.075  43.547  26.847  1.00  0.00      A    C
ATOM   4340  CZ  ACN A 483      20.600  42.459  27.699  1.00  0.00      A    C
ATOM   4341  NZ  ACN A 483      21.021  41.682  28.434  1.00  0.00      A    N
ATOM   4342  HZ  ACN A 483      19.770  43.038  25.936  1.00  0.00      A    H
ATOM   4343  HZ1 ACN A 483      20.878  44.238  26.605  1.00  0.00      A    H
ATOM   4344  HZ2 ACN A 483      19.427  44.155  27.472  1.00  0.00      A    H
ATOM   4348  CT  ACN A 484      36.309  44.122  30.867  1.00  0.00      A    C
ATOM   4349  CZ  ACN A 484      37.424  43.498  31.596  1.00  0.00      A    C
ATOM   4350  NZ  ACN A 484      38.339  43.041  32.139  1.00  0.00      A    N
ATOM   4351  HZ  ACN A 484      35.465  44.304  31.526  1.00  0.00      A    H
ATOM   4352  HZ1 ACN A 484      36.164  43.354  30.111  1.00  0.00      A    H
ATOM   4353  HZ2 ACN A 484      36.702  45.035  30.429  1.00  0.00      A    H
ATOM   4357  CT  ACN A 485      -0.212   9.324   3.162  1.00  0.00      A    C
ATOM   4358  CZ  ACN A 485       0.539   8.974   4.402  1.00  0.00      A    C
ATOM   4359  NZ  ACN A 485       1.100   8.682   5.354  1.00  0.00      A    N
ATOM   4360  HZ  ACN A 485      -0.137  10.402   3.040  1.00  0.00      A    H
ATOM   4361  HZ1 ACN A 485      -1.239   8.980   3.241  1.00  0.00      A    H
ATOM   4362  HZ2 ACN A 485       0.272   8.838   2.319  1.00  0.00      A    H
ATOM   4366  CT  ACN A 486       5.153   8.685  46.043  1.00  0.00      A    C
ATOM   4367  CZ  ACN A 486       5.939   7.694  45.378  1.00  0.00      A    C
ATOM   4368  NZ  ACN A 486       6.605   6.968  44.856  1.00  0.00      A    N
ATOM   4369  HZ  ACN A 486       4.898   8.520  47.086  1.00  0.00      A    H
ATOM   4370  HZ1 ACN A 486       4.192   8.725  45.537  1.00  0.00      A    H
ATOM   4371  HZ2 ACN A 486       5.837   9.521  45.914  1.00  0.00      A    H
ATOM   4375  CT  ACN A 487       8.312  23.178  26.976  1.00  0.00      A    C
ATOM   4376  CZ  ACN A 487       8.772  24.033  25.846  1.00  0.00      A    C
ATOM   4377  NZ  ACN A 487       9.135  24.728  25.016  1.00  0.00      A    N
ATOM   4378  HZ  ACN A 487       8.392  22.143  26.653  1.00  0.00      A    H
ATOM   4379  HZ1 ACN A 487       7.254  23.378  27.127  1.00  0.00      A    H
ATOM   4380  HZ2 ACN A 487       8.867  23.451  27.870  1.00  0.00      A    H
ATOM   4384  CT  ACN A 488      35.544  49.178  41.689  1.00  0.00      A    C
ATOM   4385  CZ  ACN A 488      35.824  50.079  40.623  1.00  0.00      A    C
ATOM   4386  NZ  ACN A 488      36.017  50.824  39.725  1.00  0.00      A    N
ATOM   4387  HZ  ACN A 488      34.652  49.392  42.272  1.00  0.00      A    H
ATOM   4388  HZ1 ACN A 488      36.411  49.255  42.341  1.00  0.00      A    H
ATOM   4389  HZ2 ACN A 488      35.505  48.136  41.383  1.00  0.00      A    H
ATOM   4393  CT  ACN A 489      17.659   6.304  23.739  1.00  0.00      A    C
ATOM   4394  CZ  ACN A 489      17.569   7.632  24.465  1.00  0.00      A    C
ATOM   4395  NZ  ACN A 489      17.441   8.607  25.041  1.00  0.00      A    N
ATOM   4396  HZ  ACN A 489      16.880   6.244  22.983  1.00  0.00      A    H
ATOM   4397  HZ1 ACN A 489      17.525   5.532  24.492  1.00  0.00      A    H
ATOM   4398  HZ2 ACN A 489      18.628   6.293  23.248  1.00  0.00      A    H
ATOM   4402  CT  ACN A 490       1.453  34.780  14.571  1.00  0.00      A    C
ATOM   4403  CZ  ACN A 490       1.920  33.582  13.852  1.00  0.00      A    C
ATOM   4404  NZ  ACN A 490       2.318  32.648  13.260  1.00  0.00      A    N
ATOM   4405  HZ  ACN A 490       0.808  34.367  15.343  1.00  0.00      A    H
ATOM   4406  HZ1 ACN A 490       0.974  35.541  13.960  1.00  0.00      A    H
ATOM   4407  HZ2 ACN A 490       2.380  35.174  14.979  1.00  0.00      A    H
ATOM   4411  CT  ACN A 491      29.186  33.104  18.590  1.00  0.00      A    C
ATOM   4412  CZ  ACN A 491      28.514  32.724  17.328  1.00  0.00      A    C
ATOM   4413  NZ  ACN A 491      27.977  32.475  16.348  1.00  0.00      A    N
ATOM   4414  HZ  ACN A 491      28.370  33.030  19.305  1.00  0.00      A    H
ATOM   4415  HZ1 ACN A 491      29.507  34.136  18.473  1.00  0.00      A    H
ATOM   4416  HZ2 ACN A 491      30.109  32.585  18.832  1.00  0.00      A    H
ATOM   4420  CT  ACN A 492      17.276  35.357  25.698  1.00  0.00      A    C
ATOM   4421  CZ  ACN A 492      16.923  36.704  25.208  1.00  0.00      A    C
ATOM   4422  NZ  ACN A 492      16.713  37.745  24.820  1.00  0.00      A    N
ATOM   4423  HZ  ACN A 492      16.349  34.958  26.101  1.00  0.00      A    H
ATOM   4424  HZ1 ACN A 492      17.941  35.516  26.543  1.00  0.00      A    H
ATOM   4425  HZ2 ACN A 492      17.747  34.680  24.990  1.00  0.00      A    H
ATOM   4429  CT  ACN A 493       5.746  11.463  29.390  1.00  0.00      A    C
ATOM   4430  CZ  ACN A 493       5.312  12.159  28.174  1.00  0.00      A    C
ATOM   4431  NZ  ACN A 493       4.981  12.645  27.174  1.00  0.00      A    N
ATOM   4432  HZ  ACN A 493       6.304  10.642  28.948  1.00  0.00      A    H
ATOM   4433  HZ1 ACN A 493       4.831  11.168  29.899  1.00  0.00      A    H
ATOM   4434  HZ2 ACN A 493       6.362  12.058  30.059  1.00  0.00      A    H
ATOM   4438  CT  ACN A 494      34.727  45.766  21.122  1.00  0.00      A    C
ATOM   4439  CZ  ACN A 494      36.021  45.135  21.178  1.00  0.00      A    C
ATOM   4440  NZ  ACN A 494      37.051  44.661  21.195  1.00  0.00      A    N
ATOM   4441  HZ  ACN A 494      34.092  45.172  21.773  1.00  0.00      A    H
ATOM   4442  HZ1 ACN A 494      34.188  45.690  20.181  1.00  0.00      A    H
ATOM   4443  HZ2 ACN A 494      34.666  46.809  21.423  1.00  0.00      A    H
ATOM   4447  CT  ACN A 495      32.669  39.721  38.439  1.00  0.00      A    C
ATOM   4448  CZ  ACN A 495      34.056  39.851  38.846  1.00  0.00      A    C
ATOM   4449  NZ  ACN A 495      35.126  39.980  39.143  1.00  0.00      A    N
ATOM   4450  HZ  ACN A 495      32.611  39.154  37.513  1.00  0.00      A    H
ATOM   4451  HZ1 ACN A 495      32.148  40.659  38.267  1.00  0.00      A    H
ATOM   4452  HZ2 ACN A 495      32.176  39.187  39.248  1.00  0.00      A    H
ATOM   4456  CT  ACN A 496       5.841  38.367  27.733  1.00  0.00      A    C
ATOM   4457  CZ  ACN A 496       6.330  39.530  28.366  1.00  0.00      A    C
ATOM   4458  NZ  ACN A 496       6.790  40.455  28.856  1.00  0.00      A    N
ATOM   4459  HZ  ACN A 496       4.762  38.491  27.694  1.00  0.00      A    H
ATOM   4460  HZ1 ACN A 496       6.084  37.546  28.404  1.00  0.00      A    H
ATOM   4461  HZ2 ACN A 496       6.235  38.395  26.720  1.00  0.00      A    H
ATOM   4465  CT  ACN A 497      29.216  45.024  25.064  1.00  0.00      A    C
ATOM   4466  CZ  ACN A 497      28.412  44.703  26.298  1.00  0.00      A    C
ATOM   4467  NZ  ACN A 497      27.799  44.409  27.220  1.00  0.00      A    N
ATOM   4468  HZ  ACN A 497      28.753  44.796  24.108  1.00  0.00      A    H
ATOM   4469  HZ1 ACN A 497      30.146  44.462  25.087  1.00  0.00      A    H
ATOM   4470  HZ2 ACN A 497      29.495  46.071  25.141  1.00  0.00      A    H
ATOM   4474  CT  ACN A 498      49.210  17.287  44.243  1.00  0.00      A    C
ATOM   4475  CZ  ACN A 498      48.167  17.755  43.266  1.00  0.00      A    C
ATOM   4476  NZ  ACN A 498      47.301  18.153  42.587  1.00  0.00      A    N
ATOM   4477  HZ  ACN A 498      49.243  16.205  44.333  1.00  0.00      A    H
ATOM   4478  HZ1 ACN A 498      49.082  17.645  45.261  1.00  0.00      A    H
ATOM   4479  HZ2 ACN A 498      50.247  17.347  43.923  1.00  0.00      A    H
ATOM   4483  CT  ACN A 499      25.108   3.087   5.690  1.00  0.00      A    C
ATOM   4484  CZ  ACN A 499      25.361   1.754   5.057  1.00  0.00      A    C
ATOM   4485  NZ  ACN A 499      25.571   0.693   4.545  1.00  0.00      A    N
ATOM   4486  HZ  ACN A 499      24.053   3.230   5.912  1.00  0.00      A    H
ATOM   4487  HZ1 ACN A 499      25.382   3.895   5.016  1.00  0.00      A    H
ATOM   4488  HZ2 ACN A 499      25.608   3.166   6.652  1.00  0.00      A    H
ATOM   4492  CT  ACN A 500      44.823  40.657  30.238  1.00  0.00      A    C
ATOM   4493  CZ  ACN A 500      43.892  39.869  31.096  1.00  0.00      A    C
ATOM   4494  NZ  ACN A 500      43.178  39.224  31.741  1.00  0.00      A    N
ATOM   4495  HZ  ACN A 500      45.115  40.083  29.363  1.00  0.00      A    H
ATOM   4496  HZ1 ACN A 500      45.731  40.900  30.785  1.00  0.00      A    H
ATOM   4497  HZ2 ACN A 500      44.492  41.648  29.939  1.00  0.00      A    H
ATOM   4501  CT  ACN A 501      37.695  25.183  39.865  1.00  0.00      A    C
ATOM   4502  CZ  ACN A 501      38.327  26.456  39.879  1.00  0.00      A    C
ATOM   4503  NZ  ACN A 501      38.845  27.500  39.938  1.00  0.00      A    N
ATOM   4504  HZ  ACN A 501      36.628  25.239  39.665  1.00  0.00      A    H
ATOM   4505  HZ1 ACN A 501      37.906  24.701  40.817  1.00  0.00      A    H
ATOM   4506  HZ2 ACN A 501      38.311  24.607  39.180  1.00  0.00      A    H
ATOM   4510  CT  ACN A 502      19.969  44.746  50.120  1.00  0.00      A    C
ATOM   4511  CZ  ACN A 502      20.438  43.542  49.291  1.00  0.00      A    C
ATOM   4512  NZ  ACN A 502      20.794  42.634  48.689  1.00  0.00      A    N
ATOM   4513  HZ  ACN A 502      20.118  44.442  51.153  1.00  0.00      A    H
ATOM   4514  HZ1 ACN A 502      18.984  45.091  49.816  1.00  0.00      A    H
ATOM   4515  HZ2 ACN A 502      20.627  45.607  50.037  1.00  0.00      A    H
ATOM   4519  CT  ACN A 503      35.396  12.629  -0.301  1.00  0.00      A    C
ATOM   4520  CZ  ACN A 503      36.742  12.498   0.338  1.00  0.00      A    C
ATOM   4521  NZ  ACN A 503      37.792  12.427   0.862  1.00  0.00      A    N
ATOM   4522  HZ  ACN A 503      34.727  12.708   0.552  1.00  0.00      A    H
ATOM   4523  HZ1 ACN A 503      35.084  11.688  -0.748  1.00  0.00      A    H
ATOM   4524  HZ2 ACN A 503      35.181  13.510  -0.901  1.00  0.00      A    H
ATOM   4528  CT  ACN A 504      42.395  10.558  23.342  1.00  0.00      A    C
ATOM   4529  CZ  ACN A 504      42.596   9.661  22.191  1.00  0.00      A    C
ATOM   4530  NZ  ACN A 504      42.763   8.899  21.321  1.00  0.00      A    N
ATOM   4531  HZ  ACN A 504      41.374  10.339  23.645  1.00  0.00      A    H
ATOM   4532  HZ1 ACN A 504      42.541  11.551  22.923  1.00  0.00      A    H
ATOM   4533  HZ2 ACN A 504      43.154  10.336  24.087  1.00  0.00      A    H
ATOM   4537  CT  ACN A 505      31.019   7.328  29.708  1.00  0.00      A    C
ATOM   4538  CZ  ACN A 505      30.545   8.655  29.504  1.00  0.00      A    C
ATOM   4539  NZ  ACN A 505      30.173   9.733  29.286  1.00  0.00      A    N
ATOM   4540  HZ  ACN A 505      32.100   7.438  29.667  1.00  0.00      A    H
ATOM   4541  HZ1 ACN A 505      30.701   6.679  28.896  1.00  0.00      A    H
ATOM   4542  HZ2 ACN A 505      30.651   7.002  30.677  1.00  0.00      A    H
ATOM   4546  CT  ACN A 506      28.750   1.779  49.191  1.00  0.00      A    C
ATOM   4547  CZ  ACN A 506      27.987   0.615  48.714  1.00  0.00      A    C
ATOM   4548  NZ  ACN A 506      27.424  -0.304  48.343  1.00  0.00      A    N
ATOM   4549  HZ  ACN A 506      29.793   1.604  48.936  1.00  0.00      A    H
ATOM   4550  HZ1 ACN A 506      28.586   1.906  50.258  1.00  0.00      A    H
ATOM   4551  HZ2 ACN A 506      28.343   2.622  48.639  1.00  0.00      A    H
ATOM   4555  CT  ACN A 507       5.917  20.882  50.753  1.00  0.00      A    C
ATOM   4556  CZ  ACN A 507       7.217  21.561  51.013  1.00  0.00      A    C
ATOM   4557  NZ  ACN A 507       8.265  21.995  51.271  1.00  0.00      A    N
ATOM   4558  HZ  ACN A 507       5.173  21.673  50.790  1.00  0.00      A    H
ATOM   4559  HZ1 ACN A 507       5.594  20.268  51.590  1.00  0.00      A    H
ATOM   4560  HZ2 ACN A 507       5.882  20.315  49.826  1.00  0.00      A    H
ATOM   4564  CT  ACN A 508      39.320  41.729  26.913  1.00  0.00      A    C
ATOM   4565  CZ  ACN A 508      40.609  41.311  27.430  1.00  0.00      A    C
ATOM   4566  NZ  ACN A 508      41.626  40.953  27.855  1.00  0.00      A    N
ATOM   4567  HZ  ACN A 508      39.401  41.674  25.830  1.00  0.00      A    H
ATOM   4568  HZ1 ACN A 508      39.066  42.709  27.310  1.00  0.00      A    H
ATOM   4569  HZ2 ACN A 508      38.484  41.135  27.274  1.00  0.00      A    H
ATOM   4573  CT  ACN A 509      29.440  46.349  33.490  1.00  0.00      A    C
ATOM   4574  CZ  ACN A 509      30.719  46.506  32.791  1.00  0.00      A    C
ATOM   4575  NZ  ACN A 509      31.729  46.594  32.218  1.00  0.00      A    N
ATOM   4576  HZ  ACN A 509      28.653  46.480  32.752  1.00  0.00      A    H
ATOM   4577  HZ1 ACN A 509      29.276  47.170  34.184  1.00  0.00      A    H
ATOM   4578  HZ2 ACN A 509      29.371  45.401  34.016  1.00  0.00      A    H
ATOM   4582  CT  ACN A 510      38.770  16.567  11.669  1.00  0.00      A    C
ATOM   4583  CZ  ACN A 510      38.288  16.320  13.043  1.00  0.00      A    C
ATOM   4584  NZ  ACN A 510      37.890  16.136  14.108  1.00  0.00      A    N
ATOM   4585  HZ  ACN A 510      39.051  17.617  11.662  1.00  0.00      A    H
ATOM   4586  HZ1 ACN A 510      37.849  16.422  11.111  1.00  0.00      A    H
ATOM   4587  HZ2 ACN A 510      39.521  15.887  11.275  1.00  0.00      A    H
ATOM   4591  CT  ACN A 511      28.851  30.691  31.862  1.00  0.00      A    C
ATOM   4592  CZ  ACN A 511      28.112  31.901  31.516  1.00  0.00      A    C
ATOM   4593  NZ  ACN A 511      27.452  32.797  31.245  1.00  0.00      A    N
ATOM   4594  HZ  ACN A 511      29.889  31.011  31.841  1.00  0.00      A    H
ATOM   4595  HZ1 ACN A 511      28.795  29.963  31.057  1.00  0.00      A    H
ATOM   4596  HZ2 ACN A 511      28.784  30.296  32.872  1.00  0.00      A    H
ATOM   4600  CT  ACN A 512       8.075  50.138  20.265  1.00  0.00      A    C
ATOM   4601  CZ  ACN A 512       7.817  48.916  20.885  1.00  0.00      A    C
ATOM   4602  NZ  ACN A 512       7.450  47.965  21.459  1.00  0.00      A    N
ATOM   4603  HZ  ACN A 512       9.131  50.353  20.126  1.00  0.00      A    H
ATOM   4604  HZ1 ACN A 512       7.612  50.955  20.813  1.00  0.00      A    H
ATOM   4605  HZ2 ACN A 512       7.649  49.975  19.279  1.00  0.00      A    H
ATOM   4609  CT  ACN A 513      39.096  14.456  32.837  1.00  0.00      A    C
ATOM   4610  CZ  ACN A 513      39.072  15.923  33.140  1.00  0.00      A    C
ATOM   4611  NZ  ACN A 513      39.089  17.048  33.431  1.00  0.00      A    N
ATOM   4612  HZ  ACN A 513      38.546  14.100  31.970  1.00  0.00      A    H
ATOM   4613  HZ1 ACN A 513      38.705  13.955  33.719  1.00  0.00      A    H
ATOM   4614  HZ2 ACN A 513      40.075  14.015  32.672  1.00  0.00      A    H
ATOM   4618  CT  ACN A 514      46.650   8.440   3.489  1.00  0.00      A    C
ATOM   4619  CZ  ACN A 514      45.924   7.556   4.374  1.00  0.00      A    C
ATOM   4620  NZ  ACN A 514      45.285   6.814   5.046  1.00  0.00      A    N
ATOM   4621  HZ  ACN A 514      47.553   7.933   3.157  1.00  0.00      A    H
ATOM   4622  HZ1 ACN A 514      46.827   9.404   3.959  1.00  0.00      A    H
ATOM   4623  HZ2 ACN A 514      46.073   8.566   2.576  1.00  0.00      A    H
ATOM   4627  CT  ACN A 515      46.248  25.808  14.477  1.00  0.00      A    C
ATOM   4628  CZ  ACN A 515      44.806  25.448  14.329  1.00  0.00      A    C
ATOM   4629  NZ  ACN A 515      43.674  25.149  14.183  1.00  0.00      A    N
ATOM   4630  HZ  ACN A 515      46.309  26.886  14.600  1.00  0.00      A    H
ATOM   4631  HZ1 ACN A 515      46.923  25.498  13.684  1.00  0.00      A    H
ATOM   4632  HZ2 ACN A 515      46.502  25.292  15.400  1.00  0.00      A    H
ATOM   4636  CT  ACN A 516       6.098   3.311  11.045  1.00  0.00      A    C
ATOM   4637  CZ  ACN A 516       7.488   3.737  11.294  1.00  0.00      A    C
ATOM   4638  NZ  ACN A 516       8.602   4.020  11.499  1.00  0.00      A    N
ATOM   4639  HZ  ACN A 516       6.196   2.255  10.807  1.00  0.00      A    H
ATOM   4640  HZ1 ACN A 516       5.766   3.852  10.163  1.00  0.00      A    H
ATOM   4641  HZ2 ACN A 516       5.446   3.567  11.876  1.00  0.00      A    H
ATOM   4645  CT  ACN A 517      10.818  46.455  19.918  1.00  0.00      A    C
ATOM   4646  CZ  ACN A 517      10.071  45.709  18.943  1.00  0.00      A    C
ATOM   4647  NZ  ACN A 517       9.435  45.176  18.157  1.00  0.00      A    N
ATOM   4648  HZ  ACN A 517      10.344  47.429  20.015  1.00  0.00      A    H
ATOM   4649  HZ1 ACN A 517      11.846  46.639  19.617  1.00  0.00      A    H
ATOM   4650  HZ2 ACN A 517      10.819  45.930  20.869  1.00  0.00      A    H
ATOM   4654  CT  ACN A 518      15.073  30.235   3.419  1.00  0.00      A    C
ATOM   4655  CZ  ACN A 518      16.058  30.837   2.552  1.00  0.00      A    C
ATOM   4656  NZ  ACN A 518      16.883  31.309   1.853  1.00  0.00      A    N
ATOM   4657  HZ  ACN A 518      15.111  30.908   4.272  1.00  0.00      A    H
ATOM   4658  HZ1 ACN A 518      15.411  29.225   3.637  1.00  0.00      A    H
ATOM   4659  HZ2 ACN A 518      14.094  30.300   2.950  1.00  0.00      A    H
ATOM   4663  CT  ACN A 519      22.001  14.006  37.048  1.00  0.00      A    C
ATOM   4664  CZ  ACN A 519      23.309  13.876  36.278  1.00  0.00      A    C
ATOM   4665  NZ  ACN A 519      24.330  13.649  35.757  1.00  0.00      A    N
ATOM   4666  HZ  ACN A 519      21.350  14.631  36.443  1.00  0.00      A    H
ATOM   4667  HZ1 ACN A 519      22.242  14.551  37.957  1.00  0.00      A    H
ATOM   4668  HZ2 ACN A 519      21.571  13.028  37.249  1.00  0.00      A    H
ATOM   4672  CT  ACN A 520       6.378  34.647  10.122  1.00  0.00      A    C
ATOM   4673  CZ  ACN A 520       7.379  35.726  10.013  1.00  0.00      A    C
ATOM   4674  NZ  ACN A 520       8.115  36.627   9.943  1.00  0.00      A    N
ATOM   4675  HZ  ACN A 520       5.479  35.111   9.726  1.00  0.00      A    H
ATOM   4676  HZ1 ACN A 520       6.339  34.426  11.186  1.00  0.00      A    H
ATOM   4677  HZ2 ACN A 520       6.748  33.831   9.506  1.00  0.00      A    H
ATOM   4681  CT  ACN A 521      38.459  49.656  36.768  1.00  0.00      A    C
ATOM   4682  CZ  ACN A 521      37.719  50.930  36.701  1.00  0.00      A    C
ATOM   4683  NZ  ACN A 521      37.164  51.985  36.514  1.00  0.00      A    N
ATOM   4684  HZ  ACN A 521      39.515  49.913  36.758  1.00  0.00      A    H
ATOM   4685  HZ1 ACN A 521      38.197  49.136  35.850  1.00  0.00      A    H
ATOM   4686  HZ2 ACN A 521      38.114  49.148  37.665  1.00  0.00      A    H
ATOM   4690  CT  ACN A 522       9.710   7.759  12.568  1.00  0.00      A    C
ATOM   4691  CZ  ACN A 522       9.943   8.167  11.152  1.00  0.00      A    C
ATOM   4692  NZ  ACN A 522      10.158   8.442  10.076  1.00  0.00      A    N
ATOM   4693  HZ  ACN A 522      10.021   6.726  12.699  1.00  0.00      A    H
ATOM   4694  HZ1 ACN A 522       8.668   7.810  12.875  1.00  0.00      A    H
ATOM   4695  HZ2 ACN A 522      10.390   8.377  13.150  1.00  0.00      A    H
ATOM   4699  CT  ACN A 523       8.566  50.898  37.948  1.00  0.00      A    C
ATOM   4700  CZ  ACN A 523       7.889  49.887  38.771  1.00  0.00      A    C
ATOM   4701  NZ  ACN A 523       7.353  49.072  39.428  1.00  0.00      A    N
ATOM   4702  HZ  ACN A 523       7.877  51.643  37.559  1.00  0.00      A    H
ATOM   4703  HZ1 ACN A 523       9.201  50.400  37.220  1.00  0.00      A    H
ATOM   4704  HZ2 ACN A 523       9.261  51.432  38.592  1.00  0.00      A    H
ATOM   4708  CT  ACN A 524       6.266   3.762  23.337  1.00  0.00      A    C
ATOM   4709  CZ  ACN A 524       5.824   3.259  22.055  1.00  0.00      A    C
ATOM   4710  NZ  ACN A 524       5.418   2.824  21.109  1.00  0.00      A    N
ATOM   4711  HZ  ACN A 524       5.941   4.750  23.655  1.00  0.00      A    H
ATOM   4712  HZ1 ACN A 524       7.346   3.695  23.242  1.00  0.00      A    H
ATOM   4713  HZ2 ACN A 524       6.054   3.023  24.106  1.00  0.00      A    H
ATOM   4717  CT  ACN A 525      49.526  36.744  11.435  1.00  0.00      A    C
ATOM   4718  CZ  ACN A 525      48.334  36.109  10.928  1.00  0.00      A    C
ATOM   4719  NZ  ACN A 525      47.344  35.588  10.552  1.00  0.00      A    N
ATOM   4720  HZ  ACN A 525      49.766  37.712  11.003  1.00  0.00      A    H
ATOM   4721  HZ1 ACN A 525      50.344  36.100  11.122  1.00  0.00      A    H
ATOM   4722  HZ2 ACN A 525      49.461  36.833  12.517  1.00  0.00      A    H
ATOM   4726  CT  ACN A 526      35.126  35.748  13.182  1.00  0.00      A    C
ATOM   4727  CZ  ACN A 526      34.653  34.363  13.526  1.00  0.00      A    C
ATOM   4728  NZ  ACN A 526      34.344  33.315  13.846  1.00  0.00      A    N
ATOM   4729  HZ  ACN A 526      36.130  35.781  13.597  1.00  0.00      A    H
ATOM   4730  HZ1 ACN A 526      34.613  36.552  13.703  1.00  0.00      A    H
ATOM   4731  HZ2 ACN A 526      35.108  35.855  12.101  1.00  0.00      A    H
ATOM   4735  CT  ACN A 527      23.850  32.548  28.479  1.00  0.00      A    C
ATOM   4736  CZ  ACN A 527      24.345  33.923  28.459  1.00  0.00      A    C
ATOM   4737  NZ  ACN A 527      24.748  34.975  28.431  1.00  0.00      A    N
ATOM   4738  HZ  ACN A 527      23.273  32.314  27.588  1.00  0.00      A    H
ATOM   4739  HZ1 ACN A 527      23.311  32.409  29.413  1.00  0.00      A    H
ATOM   4740  HZ2 ACN A 527      24.730  31.912  28.439  1.00  0.00      A    H
ATOM   4744  CT  ACN A 528      45.340   0.297   0.376  1.00  0.00      A    C
ATOM   4745  CZ  ACN A 528      44.836   1.550  -0.243  1.00  0.00      A    C
ATOM   4746  NZ  ACN A 528      44.492   2.520  -0.730  1.00  0.00      A    N
ATOM   4747  HZ  ACN A 528      46.411   0.239   0.201  1.00  0.00      A    H
ATOM   4748  HZ1 ACN A 528      44.911  -0.520  -0.200  1.00  0.00      A    H
ATOM   4749  HZ2 ACN A 528      45.141   0.286   1.444  1.00  0.00      A    H
ATOM   4753  CT  ACN A 529      46.180   1.369  30.836  1.00  0.00      A    C
ATOM   4754  CZ  ACN A 529      45.728   0.657  29.655  1.00  0.00      A    C
ATOM   4755  NZ  ACN A 529      45.408   0.061  28.686  1.00  0.00      A    N
ATOM   4756  HZ  ACN A 529      47.178   1.020  31.088  1.00  0.00      A    H
ATOM   4757  HZ1 ACN A 529      45.381   1.006  31.479  1.00  0.00      A    H
ATOM   4758  HZ2 ACN A 529      46.313   2.442  30.729  1.00  0.00      A    H
ATOM   4762  CT  ACN A 530       1.171  47.913  40.583  1.00  0.00      A    C
ATOM   4763  CZ  ACN A 530       0.224  47.170  39.737  1.00  0.00      A    C
ATOM   4764  NZ  ACN A 530      -0.503  46.565  39.125  1.00  0.00      A    N
ATOM   4765  HZ  ACN A 530       2.151  47.686  40.172  1.00  0.00      A    H
ATOM   4766  HZ1 ACN A 530       1.001  47.462  41.558  1.00  0.00      A    H
ATOM   4767  HZ2 ACN A 530       0.947  48.976  40.576  1.00  0.00      A    H
ATOM   4771  CT  ACN A 531      40.609  32.099  49.963  1.00  0.00      A    C
ATOM   4772  CZ  ACN A 531      40.189  33.319  49.285  1.00  0.00      A    C
ATOM   4773  NZ  ACN A 531      39.872  34.308  48.781  1.00  0.00      A    N
ATOM   4774  HZ  ACN A 531      39.783  31.466  50.275  1.00  0.00      A    H
ATOM   4775  HZ1 ACN A 531      41.207  32.396  50.821  1.00  0.00      A    H
ATOM   4776  HZ2 ACN A 531      41.176  31.561  49.207  1.00  0.00      A    H
ATOM   4780  CT  ACN A 532      15.536  38.970  17.790  1.00  0.00      A    C
ATOM   4781  CZ  ACN A 532      15.414  37.723  16.921  1.00  0.00      A    C
ATOM   4782  NZ  ACN A 532      15.337  36.760  16.270  1.00  0.00      A    N
ATOM   4783  HZ  ACN A 532      14.890  38.993  18.663  1.00  0.00      A    H
ATOM   4784  HZ1 ACN A 532      15.259  39.845  17.207  1.00  0.00      A    H
ATOM   4785  HZ2 ACN A 532      16.587  38.982  18.064  1.00  0.00      A    H
ATOM   4789  CT  ACN A 533      42.100  33.938  40.246  1.00  0.00      A    C
ATOM   4790  CZ  ACN A 533      42.915  34.174  39.014  1.00  0.00      A    C
ATOM   4791  NZ  ACN A 533      43.471  34.389  38.042  1.00  0.00      A    N
ATOM   4792  HZ  ACN A 533      41.748  34.898  40.613  1.00  0.00      A    H
ATOM   4793  HZ1 ACN A 533      42.821  33.475  40.915  1.00  0.00      A    H
ATOM   4794  HZ2 ACN A 533      41.317  33.226  39.998  1.00  0.00      A    H
ATOM   4798  CT  ACN A 534      30.781  32.308  46.345  1.00  0.00      A    C
ATOM   4799  CZ  ACN A 534      29.957  31.373  47.096  1.00  0.00      A    C
ATOM   4800  NZ  ACN A 534      29.302  30.633  47.697  1.00  0.00      A    N
ATOM   4801  HZ  ACN A 534      31.317  32.873  47.104  1.00  0.00      A    H
ATOM   4802  HZ1 ACN A 534      30.098  32.906  45.748  1.00  0.00      A    H
ATOM   4803  HZ2 ACN A 534      31.564  31.705  45.892  1.00  0.00      A    H
ATOM   4807  CT  ACN A 535      32.816   8.268  25.217  1.00  0.00      A    C
ATOM   4808  CZ  ACN A 535      33.882   9.285  25.291  1.00  0.00      A    C
ATOM   4809  NZ  ACN A 535      34.737  10.063  25.340  1.00  0.00      A    N
ATOM   4810  HZ  ACN A 535      32.268   8.304  26.155  1.00  0.00      A    H
ATOM   4811  HZ1 ACN A 535      33.253   7.274  25.164  1.00  0.00      A    H
ATOM   4812  HZ2 ACN A 535      32.283   8.401  24.279  1.00  0.00      A    H
ATOM   4816  CT  ACN A 536      14.887  11.021  24.723  1.00  0.00      A    C
ATOM   4817  CZ  ACN A 536      15.689  11.242  23.474  1.00  0.00      A    C
ATOM   4818  NZ  ACN A 536      16.304  11.352  22.484  1.00  0.00      A    N
ATOM   4819  HZ  ACN A 536      14.356  11.952  24.907  1.00  0.00      A    H
ATOM   4820  HZ1 ACN A 536      15.572  10.941  25.563  1.00  0.00      A    H
ATOM   4821  HZ2 ACN A 536      14.239  10.165  24.553  1.00  0.00      A    H
ATOM   4825  CT  ACN A 537       4.080  26.575   3.490  1.00  0.00      A    C
ATOM   4826  CZ  ACN A 537       4.463  25.611   2.506  1.00  0.00      A    C
ATOM   4827  NZ  ACN A 537       4.688  24.787   1.695  1.00  0.00      A    N
ATOM   4828  HZ  ACN A 537       3.016  26.746   3.347  1.00  0.00      A    H
ATOM   4829  HZ1 ACN A 537       4.697  27.457   3.339  1.00  0.00      A    H
ATOM   4830  HZ2 ACN A 537       4.127  26.104   4.468  1.00  0.00      A    H
ATOM   4834  CT  ACN A 538      15.492  19.461  49.016  1.00  0.00      A    C
ATOM   4835  CZ  ACN A 538      15.304  18.002  49.156  1.00  0.00      A    C
ATOM   4836  NZ  ACN A 538      15.074  16.860  49.258  1.00  0.00      A    N
ATOM   4837  HZ  ACN A 538      16.533  19.662  48.778  1.00  0.00      A    H
ATOM   4838  HZ1 ACN A 538      15.225  19.957  49.945  1.00  0.00      A    H
ATOM   4839  HZ2 ACN A 538      14.801  19.747  48.227  1.00  0.00      A    H
ATOM   4843  CT  ACN A 539      31.410  22.844   0.056  1.00  0.00      A    C
ATOM   4844  CZ  ACN A 539      30.126  22.129   0.083  1.00  0.00      A    C
ATOM   4845  NZ  ACN A 539      29.099  21.519   0.172  1.00  0.00      A    N
ATOM   4846  HZ  ACN A 539      32.105  22.260   0.655  1.00  0.00      A    H
ATOM   4847  HZ1 ACN A 539      31.269  23.858   0.421  1.00  0.00      A    H
ATOM   4848  HZ2 ACN A 539      31.814  23.075  -0.927  1.00  0.00      A    H
ATOM   4852  CT  ACN A 540      26.579  33.910  23.587  1.00  0.00      A    C
ATOM   4853  CZ  ACN A 540      26.919  32.818  24.412  1.00  0.00      A    C
ATOM   4854  NZ  ACN A 540      27.109  31.923  25.109  1.00  0.00      A    N
ATOM   4855  HZ  ACN A 540      27.376  33.999  22.853  1.00  0.00      A    H
ATOM   4856  HZ1 ACN A 540      26.378  34.838  24.115  1.00  0.00      A    H
ATOM   4857  HZ2 ACN A 540      25.800  33.787  22.839  1.00  0.00      A    H
ATOM   4861  CT  ACN A 541      35.249   3.533  11.664  1.00  0.00      A    C
ATOM   4862  CZ  ACN A 541      35.929   3.679  12.952  1.00  0.00      A    C
ATOM   4863  NZ  ACN A 541      36.505   3.815  13.941  1.00  0.00      A    N
ATOM   4864  HZ  ACN A 541      35.980   3.495  10.860  1.00  0.00      A    H
ATOM   4865  HZ1 ACN A 541      34.663   4.438  11.522  1.00  0.00      A    H
ATOM   4866  HZ2 ACN A 541      34.529   2.728  11.787  1.00  0.00      A    H
ATOM   4870  CT  ACN A 542       9.491  41.144  34.903  1.00  0.00      A    C
ATOM   4871  CZ  ACN A 542       9.089  42.225  35.808  1.00  0.00      A    C
ATOM   4872  NZ  ACN A 542       8.772  43.086  36.491  1.00  0.00      A    N
ATOM   4873  HZ  ACN A 542       9.644  41.555  33.908  1.00  0.00      A    H
ATOM   4874  HZ1 ACN A 542       8.705  40.402  34.786  1.00  0.00      A    H
ATOM   4875  HZ2 ACN A 542      10.464  40.759  35.195  1.00  0.00      A    H
ATOM   4879  CT  ACN A 543      48.227  43.457  32.388  1.00  0.00      A    C
ATOM   4880  CZ  ACN A 543      46.934  43.852  31.688  1.00  0.00      A    C
ATOM   4881  NZ  ACN A 543      45.949  44.142  31.143  1.00  0.00      A    N
ATOM   4882  HZ  ACN A 543      48.482  44.130  33.203  1.00  0.00      A    H
ATOM   4883  HZ1 ACN A 543      49.089  43.592  31.739  1.00  0.00      A    H
ATOM   4884  HZ2 ACN A 543      48.247  42.440  32.769  1.00  0.00      A    H
ATOM   4888  CT  ACN A 544      31.323  38.761  13.765  1.00  0.00      A    C
ATOM   4889  CZ  ACN A 544      30.710  37.646  13.042  1.00  0.00      A    C
ATOM   4890  NZ  ACN A 544      30.135  36.736  12.593  1.00  0.00      A    N
ATOM   4891  HZ  ACN A 544      32.179  39.073  13.173  1.00  0.00      A    H
ATOM   4892  HZ1 ACN A 544      31.691  38.438  14.736  1.00  0.00      A    H
ATOM   4893  HZ2 ACN A 544      30.745  39.673  13.892  1.00  0.00      A    H
ATOM   4897  CT  ACN A 545       9.978  35.014   4.111  1.00  0.00      A    C
ATOM   4898  CZ  ACN A 545      10.023  34.808   2.685  1.00  0.00      A    C
ATOM   4899  NZ  ACN A 545      10.014  34.743   1.548  1.00  0.00      A    N
ATOM   4900  HZ  ACN A 545      10.474  34.177   4.595  1.00  0.00      A    H
ATOM   4901  HZ1 ACN A 545       8.926  35.131   4.359  1.00  0.00      A    H
ATOM   4902  HZ2 ACN A 545      10.634  35.842   4.368  1.00  0.00      A    H
ATOM   4906  CT  ACN A 546      43.501  30.771  46.297  1.00  0.00      A    C
ATOM   4907  CZ  ACN A 546      44.070  29.845  45.332  1.00  0.00      A    C
ATOM   4908  NZ  ACN A 546      44.491  29.118  44.542  1.00  0.00      A    N
ATOM   4909  HZ  ACN A 546      42.507  30.943  45.893  1.00  0.00      A    H
ATOM   4910  HZ1 ACN A 546      43.916  31.774  46.342  1.00  0.00      A    H
ATOM   4911  HZ2 ACN A 546      43.486  30.269  47.261  1.00  0.00      A    H
ATOM   4915  CT  ACN A 547      36.470  29.879  27.768  1.00  0.00      A    C
ATOM   4916  CZ  ACN A 547      36.027  30.895  28.689  1.00  0.00      A    C
ATOM   4917  NZ  ACN A 547      35.687  31.688  29.489  1.00  0.00      A    N
ATOM   4918  HZ  ACN A 547      37.466  30.210  27.486  1.00  0.00      A    H
ATOM   4919  HZ1 ACN A 547      35.779  29.791  26.934  1.00  0.00      A    H
ATOM   4920  HZ2 ACN A 547      36.377  29.070  28.488  1.00  0.00      A    H
ATOM   4924  CT  ACN A 548      40.634  19.817  47.806  1.00  0.00      A    C
ATOM   4925  CZ  ACN A 548      39.561  20.713  48.244  1.00  0.00      A    C
ATOM   4926  NZ  ACN A 548      38.670  21.390  48.536  1.00  0.00      A    N
ATOM   4927  HZ  ACN A 548      40.983  20.182  46.844  1.00  0.00      A    H
ATOM   4928  HZ1 ACN A 548      40.258  18.804  47.686  1.00  0.00      A    H
ATOM   4929  HZ2 ACN A 548      41.407  19.929  48.562  1.00  0.00      A    H
ATOM   4933  CT  ACN A 549      36.765  14.412   8.266  1.00  0.00      A    C
ATOM   4934  CZ  ACN A 549      37.219  13.497   7.236  1.00  0.00      A    C
ATOM   4935  NZ  ACN A 549      37.571  12.778   6.367  1.00  0.00      A    N
ATOM   4936  HZ  ACN A 549      35.779  14.758   7.966  1.00  0.00      A    H
ATOM   4937  HZ1 ACN A 549      37.413  15.285   8.256  1.00  0.00      A    H
ATOM   4938  HZ2 ACN A 549      36.774  13.790   9.157  1.00  0.00      A    H
ATOM   4942  CT  ACN A 550      13.899  37.462  27.609  1.00  0.00      A    C
ATOM   4943  CZ  ACN A 550      14.091  36.035  27.824  1.00  0.00      A    C
ATOM   4944  NZ  ACN A 550      14.240  34.872  28.048  1.00  0.00      A    N
ATOM   4945  HZ  ACN A 550      13.326  37.976  28.376  1.00  0.00      A    H
ATOM   4946  HZ1 ACN A 550      13.352  37.537  26.672  1.00  0.00      A    H
ATOM   4947  HZ2 ACN A 550      14.887  37.850  27.375  1.00  0.00      A    H
ATOM   4951  CT  ACN A 551      33.534  38.895  24.324  1.00  0.00      A    C
ATOM   4952  CZ  ACN A 551      34.439  38.369  23.301  1.00  0.00      A    C
ATOM   4953  NZ  ACN A 551      35.124  37.973  22.474  1.00  0.00      A    N
ATOM   4954  HZ  ACN A 551      33.388  39.952  24.117  1.00  0.00      A    H
ATOM   4955  HZ1 ACN A 551      34.018  38.908  25.297  1.00  0.00      A    H
ATOM   4956  HZ2 ACN A 551      32.580  38.387  24.434  1.00  0.00      A    H
ATOM   4960  CT  ACN A 552       8.614  26.995   3.419  1.00  0.00      A    C
ATOM   4961  CZ  ACN A 552       9.356  28.132   2.855  1.00  0.00      A    C
ATOM   4962  NZ  ACN A 552       9.956  29.014   2.427  1.00  0.00      A    N
ATOM   4963  HZ  ACN A 552       8.486  26.264   2.625  1.00  0.00      A    H
ATOM   4964  HZ1 ACN A 552       7.613  27.322   3.691  1.00  0.00      A    H
ATOM   4965  HZ2 ACN A 552       9.092  26.624   4.322  1.00  0.00      A    H
ATOM   4969  CT  ACN A 553      26.671  21.827  33.694  1.00  0.00      A    C
ATOM   4970  CZ  ACN A 553      27.525  22.767  34.376  1.00  0.00      A    C
ATOM   4971  NZ  ACN A 553      28.201  23.523  34.934  1.00  0.00      A    N
ATOM   4972  HZ  ACN A 553      25.642  22.015  33.989  1.00  0.00      A    H
ATOM   4973  HZ1 ACN A 553      26.961  20.802  33.907  1.00  0.00      A    H
ATOM   4974  HZ2 ACN A 553      26.817  22.142  32.664  1.00  0.00      A    H
ATOM   4978  CT  ACN A 554       9.518   4.032  14.532  1.00  0.00      A    C
ATOM   4979  CZ  ACN A 554       8.263   4.870  14.491  1.00  0.00      A    C
ATOM   4980  NZ  ACN A 554       7.290   5.512  14.480  1.00  0.00      A    N
ATOM   4981  HZ  ACN A 554       9.350   3.019  14.176  1.00  0.00      A    H
ATOM   4982  HZ1 ACN A 554       9.837   4.195  15.558  1.00  0.00      A    H
ATOM   4983  HZ2 ACN A 554      10.116   4.664  13.880  1.00  0.00      A    H
ATOM   4987  CT  ACN A 555      39.442  36.448   2.477  1.00  0.00      A    C
ATOM   4988  CZ  ACN A 555      39.824  37.166   3.733  1.00  0.00      A    C
ATOM   4989  NZ  ACN A 555      40.141  37.772   4.669  1.00  0.00      A    N
ATOM   4990  HZ  ACN A 555      40.329  36.221   1.891  1.00  0.00      A    H
ATOM   4991  HZ1 ACN A 555      38.795  37.121   1.920  1.00  0.00      A    H
ATOM   4992  HZ2 ACN A 555      38.876  35.576   2.793  1.00  0.00      A    H
ATOM   4996  CT  ACN A 556       8.732   5.379   6.702  1.00  0.00      A    C
ATOM   4997  CZ  ACN A 556       7.736   5.280   5.627  1.00  0.00      A    C
ATOM   4998  NZ  ACN A 556       6.932   5.260   4.770  1.00  0.00      A    N
ATOM   4999  HZ  ACN A 556       8.476   6.316   7.191  1.00  0.00      A    H
ATOM   5000  HZ1 ACN A 556       9.700   5.377   6.209  1.00  0.00      A    H
ATOM   5001  HZ2 ACN A 556       8.688   4.530   7.380  1.00  0.00      A    H
ATOM   5005  CT  ACN A 557      39.472  29.785  11.804  1.00  0.00      A    C
ATOM   5006  CZ  ACN A 557      38.153  29.358  11.223  1.00  0.00      A    C
ATOM   5007  NZ  ACN A 557      37.159  29.015  10.739  1.00  0.00      A    N
ATOM   5008  HZ  ACN A 557      39.177  30.180  12.773  1.00  0.00      A    H
ATOM   5009  HZ1 ACN A 557      39.893  30.587  11.203  1.00  0.00      A    H
ATOM   5010  HZ2 ACN A 557      40.068  28.876  11.818  1.00  0.00      A    H
ATOM   5014  CT  ACN A 558      17.522  31.141  44.570  1.00  0.00      A    C
ATOM   5015  CZ  ACN A 558      17.646  31.666  45.900  1.00  0.00      A    C
ATOM   5016  NZ  ACN A 558      17.750  32.043  47.005  1.00  0.00      A    N
ATOM   5017  HZ  ACN A 558      16.557  30.644  44.511  1.00  0.00      A    H
ATOM   5018  HZ1 ACN A 558      18.345  30.431  44.598  1.00  0.00      A    H
ATOM   5019  HZ2 ACN A 558      17.703  31.877  43.792  1.00  0.00      A    H
ATOM   5023  CT  ACN A 559      13.029  12.763  40.171  1.00  0.00      A    C
ATOM   5024  CZ  ACN A 559      13.910  11.772  39.495  1.00  0.00      A    C
ATOM   5025  NZ  ACN A 559      14.585  10.984  38.949  1.00  0.00      A    N
ATOM   5026  HZ  ACN A 559      13.590  13.502  40.737  1.00  0.00      A    H
ATOM   5027  HZ1 ACN A 559      12.422  12.134  40.817  1.00  0.00      A    H
ATOM   5028  HZ2 ACN A 559      12.430  13.277  39.423  1.00  0.00      A    H
ATOM   5032  CT  ACN A 560       2.087  30.382  27.537  1.00  0.00      A    C
ATOM   5033  CZ  ACN A 560       3.511  30.156  27.515  1.00  0.00      A    C
ATOM   5034  NZ  ACN A 560       4.692  30.005  27.453  1.00  0.00      A    N
ATOM   5035  HZ  ACN A 560       1.757  30.017  26.568  1.00  0.00      A    H
ATOM   5036  HZ1 ACN A 560       1.879  31.449  27.507  1.00  0.00      A    H
ATOM   5037  HZ2 ACN A 560       1.596  29.894  28.375  1.00  0.00      A    H
ATOM   5041  CT  ACN A 561      49.635  21.168  19.245  1.00  0.00      A    C
ATOM   5042  CZ  ACN A 561      50.523  21.014  20.345  1.00  0.00      A    C
ATOM   5043  NZ  ACN A 561      51.297  20.837  21.288  1.00  0.00      A    N
ATOM   5044  HZ  ACN A 561      50.010  20.767  18.306  1.00  0.00      A    H
ATOM   5045  HZ1 ACN A 561      49.581  22.252  19.197  1.00  0.00      A    H
ATOM   5046  HZ2 ACN A 561      48.663  20.796  19.560  1.00  0.00      A    H
ATOM   5050  CT  ACN A 562      47.648  25.923  38.750  1.00  0.00      A    C
ATOM   5051  CZ  ACN A 562      47.775  27.169  39.513  1.00  0.00      A    C
ATOM   5052  NZ  ACN A 562      47.856  28.154  40.146  1.00  0.00      A    N
ATOM   5053  HZ  ACN A 562      46.728  25.925  38.171  1.00  0.00      A    H
ATOM   5054  HZ1 ACN A 562      47.705  25.096  39.454  1.00  0.00      A    H
ATOM   5055  HZ2 ACN A 562      48.345  25.955  37.917  1.00  0.00      A    H
ATOM   5059  CT  ACN A 563      29.748  49.029  45.741  1.00  0.00      A    C
ATOM   5060  CZ  ACN A 563      29.486  48.269  44.515  1.00  0.00      A    C
ATOM   5061  NZ  ACN A 563      29.249  47.679  43.538  1.00  0.00      A    N
ATOM   5062  HZ  ACN A 563      29.032  49.825  45.924  1.00  0.00      A    H
ATOM   5063  HZ1 ACN A 563      30.751  49.446  45.691  1.00  0.00      A    H
ATOM   5064  HZ2 ACN A 563      29.778  48.383  46.614  1.00  0.00      A    H
ATOM   5068  CT  ACN A 564      11.588  48.272  23.062  1.00  0.00      A    C
ATOM   5069  CZ  ACN A 564      11.241  49.572  22.541  1.00  0.00      A    C
ATOM   5070  NZ  ACN A 564      10.997  50.596  22.021  1.00  0.00      A    N
ATOM   5071  HZ  ACN A 564      11.118  48.093  24.026  1.00  0.00      A    H
ATOM   5072  HZ1 ACN A 564      12.665  48.262  23.208  1.00  0.00      A    H
ATOM   5073  HZ2 ACN A 564      11.382  47.410  22.432  1.00  0.00      A    H
ATOM   5077  CT  ACN A 565      12.038  11.717  15.412  1.00  0.00      A    C
ATOM   5078  CZ  ACN A 565      12.661  11.050  14.249  1.00  0.00      A    C
ATOM   5079  NZ  ACN A 565      13.145  10.531  13.290  1.00  0.00      A    N
ATOM   5080  HZ  ACN A 565      12.719  11.939  16.230  1.00  0.00      A    H
ATOM   5081  HZ1 ACN A 565      11.278  11.030  15.777  1.00  0.00      A    H
ATOM   5082  HZ2 ACN A 565      11.488  12.543  14.969  1.00  0.00      A    H
ATOM   5086  CT  ACN A 566      29.718  45.513   4.812  1.00  0.00      A    C
ATOM   5087  CZ  ACN A 566      30.733  45.250   3.843  1.00  0.00      A    C
ATOM   5088  NZ  ACN A 566      31.481  45.080   2.952  1.00  0.00      A    N
ATOM   5089  HZ  ACN A 566      30.113  46.226   5.531  1.00  0.00      A    H
ATOM   5090  HZ1 ACN A 566      29.483  44.625   5.392  1.00  0.00      A    H
ATOM   5091  HZ2 ACN A 566      28.815  45.834   4.299  1.00  0.00      A    H
ATOM   5095  CT  ACN A 567       9.691  40.766  26.435  1.00  0.00      A    C
ATOM   5096  CZ  ACN A 567      10.456  41.353  27.608  1.00  0.00      A    C
ATOM   5097  NZ  ACN A 567      10.988  41.724  28.538  1.00  0.00      A    N
ATOM   5098  HZ  ACN A 567       8.740  41.219  26.168  1.00  0.00      A    H
ATOM   5099  HZ1 ACN A 567       9.563  39.699  26.599  1.00  0.00      A    H
ATOM   5100  HZ2 ACN A 567      10.351  41.005  25.604  1.00  0.00      A    H
ATOM   5104  CT  ACN A 568      17.795  14.809  49.087  1.00  0.00      A    C
ATOM   5105  CZ  ACN A 568      18.203  16.182  49.285  1.00  0.00      A    C
ATOM   5106  NZ  ACN A 568      18.478  17.283  49.377  1.00  0.00      A    N
ATOM   5107  HZ  ACN A 568      16.991  14.417  49.704  1.00  0.00      A    H
ATOM   5108  HZ1 ACN A 568      18.729  14.254  49.114  1.00  0.00      A    H
ATOM   5109  HZ2 ACN A 568      17.356  14.736  48.095  1.00  0.00      A    H
ATOM   5113  CT  ACN A 569      22.606  13.658   3.922  1.00  0.00      A    C
ATOM   5114  CZ  ACN A 569      22.469  12.335   3.298  1.00  0.00      A    C
ATOM   5115  NZ  ACN A 569      22.307  11.289   2.818  1.00  0.00      A    N
ATOM   5116  HZ  ACN A 569      23.585  13.777   4.379  1.00  0.00      A    H
ATOM   5117  HZ1 ACN A 569      21.768  14.029   4.508  1.00  0.00      A    H
ATOM   5118  HZ2 ACN A 569      22.619  14.284   3.034  1.00  0.00      A    H
ATOM   5122  CT  ACN A 570      28.079  25.191   1.195  1.00  0.00      A    C
ATOM   5123  CZ  ACN A 570      27.032  24.145   1.309  1.00  0.00      A    C
ATOM   5124  NZ  ACN A 570      26.267  23.271   1.354  1.00  0.00      A    N
ATOM   5125  HZ  ACN A 570      28.914  24.710   0.692  1.00  0.00      A    H
ATOM   5126  HZ1 ACN A 570      28.258  25.523   2.215  1.00  0.00      A    H
ATOM   5127  HZ2 ACN A 570      27.702  26.039   0.630  1.00  0.00      A    H
ATOM   5131  CT  ACN A 571      16.353  42.369  41.206  1.00  0.00      A    C
ATOM   5132  CZ  ACN A 571      15.639  41.981  40.005  1.00  0.00      A    C
ATOM   5133  NZ  ACN A 571      15.106  41.650  39.039  1.00  0.00      A    N
ATOM   5134  HZ  ACN A 571      16.943  41.512  41.521  1.00  0.00      A    H
ATOM   5135  HZ1 ACN A 571      15.745  42.615  42.073  1.00  0.00      A    H
ATOM   5136  HZ2 ACN A 571      16.958  43.225  40.921  1.00  0.00      A    H
ATOM   5140  CT  ACN A 572      26.267  36.398  18.985  1.00  0.00      A    C
ATOM   5141  CZ  ACN A 572      25.601  35.238  19.611  1.00  0.00      A    C
ATOM   5142  NZ  ACN A 572      25.142  34.295  20.114  1.00  0.00      A    N
ATOM   5143  HZ  ACN A 572      26.456  36.137  17.947  1.00  0.00      A    H
ATOM   5144  HZ1 ACN A 572      27.237  36.680  19.387  1.00  0.00      A    H
ATOM   5145  HZ2 ACN A 572      25.587  37.240  19.085  1.00  0.00      A    H
ATOM   5149  CT  ACN A 573      45.134  48.714  37.644  1.00  0.00      A    C
ATOM   5150  CZ  ACN A 573      45.040  48.910  39.112  1.00  0.00      A    C
ATOM   5151  NZ  ACN A 573      44.994  49.054  40.264  1.00  0.00      A    N
ATOM   5152  HZ  ACN A 573      45.431  47.730  37.290  1.00  0.00      A    H
ATOM   5153  HZ1 ACN A 573      45.960  49.331  37.301  1.00  0.00      A    H
ATOM   5154  HZ2 ACN A 573      44.203  49.047  37.193  1.00  0.00      A    H
ATOM   5158  CT  ACN A 574      16.547  25.646  13.943  1.00  0.00      A    C
ATOM   5159  CZ  ACN A 574      17.646  24.907  14.627  1.00  0.00      A    C
ATOM   5160  NZ  ACN A 574      18.486  24.381  15.254  1.00  0.00      A    N
ATOM   5161  HZ  ACN A 574      16.466  26.691  14.230  1.00  0.00      A    H
ATOM   5162  HZ1 ACN A 574      15.557  25.213  14.065  1.00  0.00      A    H
ATOM   5163  HZ2 ACN A 574      16.799  25.719  12.888  1.00  0.00      A    H
ATOM   5167  CT  ACN A 575      37.767  36.801  26.239  1.00  0.00      A    C
ATOM   5168  CZ  ACN A 575      38.526  37.895  25.691  1.00  0.00      A    C
ATOM   5169  NZ  ACN A 575      39.181  38.722  25.228  1.00  0.00      A    N
ATOM   5170  HZ  ACN A 575      37.561  35.955  25.588  1.00  0.00      A    H
ATOM   5171  HZ1 ACN A 575      36.816  37.183  26.601  1.00  0.00      A    H
ATOM   5172  HZ2 ACN A 575      38.248  36.390  27.123  1.00  0.00      A    H
ATOM   5176  CT  ACN A 576      12.694  36.814  44.857  1.00  0.00      A    C
ATOM   5177  CZ  ACN A 576      11.458  36.123  44.442  1.00  0.00      A    C
ATOM   5178  NZ  ACN A 576      10.440  35.654  44.144  1.00  0.00      A    N
ATOM   5179  HZ  ACN A 576      12.415  37.741  45.351  1.00  0.00      A    H
ATOM   5180  HZ1 ACN A 576      13.296  37.021  43.975  1.00  0.00      A    H
ATOM   5181  HZ2 ACN A 576      13.189  36.099  45.508  1.00  0.00      A    H
ATOM   5185  CT  ACN A 577      45.403   9.417  37.145  1.00  0.00      A    C
ATOM   5186  CZ  ACN A 577      46.388  10.402  36.664  1.00  0.00      A    C
ATOM   5187  NZ  ACN A 577      47.160  11.235  36.357  1.00  0.00      A    N
ATOM   5188  HZ  ACN A 577      44.386   9.792  37.058  1.00  0.00      A    H
ATOM   5189  HZ1 ACN A 577      45.599   9.225  38.197  1.00  0.00      A    H
ATOM   5190  HZ2 ACN A 577      45.445   8.578  36.454  1.00  0.00      A    H
ATOM   5194  CT  ACN A 578       8.962  20.916  14.859  1.00  0.00      A    C
ATOM   5195  CZ  ACN A 578      10.419  21.258  15.046  1.00  0.00      A    C
ATOM   5196  NZ  ACN A 578      11.512  21.558  15.238  1.00  0.00      A    N
ATOM   5197  HZ  ACN A 578       8.352  21.763  15.162  1.00  0.00      A    H
ATOM   5198  HZ1 ACN A 578       8.703  20.019  15.415  1.00  0.00      A    H
ATOM   5199  HZ2 ACN A 578       8.870  20.742  13.790  1.00  0.00      A    H
ATOM   5203  CT  ACN A 579      13.700  25.774  49.299  1.00  0.00      A    C
ATOM   5204  CZ  ACN A 579      14.148  24.900  50.333  1.00  0.00      A    C
ATOM   5205  NZ  ACN A 579      14.534  24.194  51.159  1.00  0.00      A    N
ATOM   5206  HZ  ACN A 579      12.649  26.029  49.411  1.00  0.00      A    H
ATOM   5207  HZ1 ACN A 579      13.810  25.214  48.374  1.00  0.00      A    H
ATOM   5208  HZ2 ACN A 579      14.378  26.623  49.329  1.00  0.00      A    H
ATOM   5212  CT  ACN A 580       9.670  22.147  34.473  1.00  0.00      A    C
ATOM   5213  CZ  ACN A 580      10.173  21.214  33.423  1.00  0.00      A    C
ATOM   5214  NZ  ACN A 580      10.561  20.540  32.582  1.00  0.00      A    N
ATOM   5215  HZ  ACN A 580       9.644  21.664  35.447  1.00  0.00      A    H
ATOM   5216  HZ1 ACN A 580       8.703  22.436  34.068  1.00  0.00      A    H
ATOM   5217  HZ2 ACN A 580      10.372  22.971  34.382  1.00  0.00      A    H
ATOM   5221  CT  ACN A 581       8.234  12.889  13.747  1.00  0.00      A    C
ATOM   5222  CZ  ACN A 581       9.056  11.655  13.627  1.00  0.00      A    C
ATOM   5223  NZ  ACN A 581       9.570  10.607  13.529  1.00  0.00      A    N
ATOM   5224  HZ  ACN A 581       8.805  13.692  14.205  1.00  0.00      A    H
ATOM   5225  HZ1 ACN A 581       7.421  12.597  14.407  1.00  0.00      A    H
ATOM   5226  HZ2 ACN A 581       7.825  13.212  12.793  1.00  0.00      A    H
ATOM   5230  CT  ACN A 582      13.618  18.612   9.661  1.00  0.00      A    C
ATOM   5231  CZ  ACN A 582      13.178  19.347   8.520  1.00  0.00      A    C
ATOM   5232  NZ  ACN A 582      12.824  19.864   7.579  1.00  0.00      A    N
ATOM   5233  HZ  ACN A 582      13.491  19.313  10.482  1.00  0.00      A    H
ATOM   5234  HZ1 ACN A 582      14.638  18.326   9.415  1.00  0.00      A    H
ATOM   5235  HZ2 ACN A 582      12.991  17.724   9.669  1.00  0.00      A    H
ATOM   5239  CT  ACN A 583      43.424  29.037   5.386  1.00  0.00      A    C
ATOM   5240  CZ  ACN A 583      43.685  30.421   5.573  1.00  0.00      A    C
ATOM   5241  NZ  ACN A 583      43.873  31.546   5.679  1.00  0.00      A    N
ATOM   5242  HZ  ACN A 583      43.577  28.822   4.331  1.00  0.00      A    H
ATOM   5243  HZ1 ACN A 583      42.352  28.955   5.547  1.00  0.00      A    H
ATOM   5244  HZ2 ACN A 583      44.058  28.400   5.996  1.00  0.00      A    H
ATOM   5248  CT  ACN A 584       8.332  46.695   6.176  1.00  0.00      A    C
ATOM   5249  CZ  ACN A 584       7.330  47.647   5.673  1.00  0.00      A    C
ATOM   5250  NZ  ACN A 584       6.556  48.416   5.260  1.00  0.00      A    N
ATOM   5251  HZ  ACN A 584       8.370  45.929   5.407  1.00  0.00      A    H
ATOM   5252  HZ1 ACN A 584       8.085  46.309   7.162  1.00  0.00      A    H
ATOM   5253  HZ2 ACN A 584       9.249  47.278   6.206  1.00  0.00      A    H
ATOM   5257  CT  ACN A 585      10.062  12.872  19.180  1.00  0.00      A    C
ATOM   5258  CZ  ACN A 585      10.106  13.587  17.861  1.00  0.00      A    C
ATOM   5259  NZ  ACN A 585      10.126  14.141  16.852  1.00  0.00      A    N
ATOM   5260  HZ  ACN A 585      10.935  12.293  19.471  1.00  0.00      A    H
ATOM   5261  HZ1 ACN A 585       9.237  12.164  19.194  1.00  0.00      A    H
ATOM   5262  HZ2 ACN A 585       9.841  13.666  19.888  1.00  0.00      A    H
ATOM   5266  CT  ACN A 586       5.553   8.672  21.322  1.00  0.00      A    C
ATOM   5267  CZ  ACN A 586       5.889   8.893  22.764  1.00  0.00      A    C
ATOM   5268  NZ  ACN A 586       6.202   9.113  23.892  1.00  0.00      A    N
ATOM   5269  HZ  ACN A 586       6.098   7.791  20.992  1.00  0.00      A    H
ATOM   5270  HZ1 ACN A 586       5.906   9.553  20.792  1.00  0.00      A    H
ATOM   5271  HZ2 ACN A 586       4.470   8.592  21.271  1.00  0.00      A    H
ATOM   5275  CT  ACN A 587      20.440  48.253  48.744  1.00  0.00      A    C
ATOM   5276  CZ  ACN A 587      18.973  48.133  48.554  1.00  0.00      A    C
ATOM   5277  NZ  ACN A 587      17.840  47.944  48.409  1.00  0.00      A    N
ATOM   5278  HZ  ACN A 587      20.917  47.284  48.873  1.00  0.00      A    H
ATOM   5279  HZ1 ACN A 587      20.758  48.900  49.558  1.00  0.00      A    H
ATOM   5280  HZ2 ACN A 587      20.818  48.736  47.847  1.00  0.00      A    H
ATOM   5284  CT  ACN A 588      45.988   2.396  37.104  1.00  0.00      A    C
ATOM   5285  CZ  ACN A 588      46.314   1.832  38.435  1.00  0.00      A    C
ATOM   5286  NZ  ACN A 588      46.541   1.356  39.460  1.00  0.00      A    N
ATOM   5287  HZ  ACN A 588      45.002   1.995  36.881  1.00  0.00      A    H
ATOM   5288  HZ1 ACN A 588      46.714   1.907  36.460  1.00  0.00      A    H
ATOM   5289  HZ2 ACN A 588      46.174   3.466  37.141  1.00  0.00      A    H
ATOM   5293  CT  ACN A 589      26.247   8.765   8.876  1.00  0.00      A    C
ATOM   5294  CZ  ACN A 589      26.024  10.105   8.487  1.00  0.00      A    C
ATOM   5295  NZ  ACN A 589      25.849  11.222   8.166  1.00  0.00      A    N
ATOM   5296  HZ  ACN A 589      25.359   8.189   9.123  1.00  0.00      A    H
ATOM   5297  HZ1 ACN A 589      27.023   8.737   9.637  1.00  0.00      A    H
ATOM   5298  HZ2 ACN A 589      26.613   8.252   7.990  1.00  0.00      A    H
ATOM   5302  CT  ACN A 590       8.326  42.265  16.404  1.00  0.00      A    C
ATOM   5303  CZ  ACN A 590       8.107  41.409  17.517  1.00  0.00      A    C
ATOM   5304  NZ  ACN A 590       7.951  40.680  18.385  1.00  0.00      A    N
ATOM   5305  HZ  ACN A 590       7.395  42.490  15.889  1.00  0.00      A    H
ATOM   5306  HZ1 ACN A 590       8.872  41.673  15.674  1.00  0.00      A    H
ATOM   5307  HZ2 ACN A 590       8.772  43.233  16.619  1.00  0.00      A    H
ATOM   5311  CT  ACN A 591      13.389  36.624   4.405  1.00  0.00      A    C
ATOM   5312  CZ  ACN A 591      13.178  35.368   3.721  1.00  0.00      A    C
ATOM   5313  NZ  ACN A 591      12.930  34.324   3.257  1.00  0.00      A    N
ATOM   5314  HZ  ACN A 591      14.233  36.620   5.090  1.00  0.00      A    H
ATOM   5315  HZ1 ACN A 591      12.485  36.959   4.906  1.00  0.00      A    H
ATOM   5316  HZ2 ACN A 591      13.521  37.363   3.619  1.00  0.00      A    H
ATOM   5320  CT  ACN A 592       5.699  41.838  22.453  1.00  0.00      A    C
ATOM   5321  CZ  ACN A 592       6.180  41.254  23.673  1.00  0.00      A    C
ATOM   5322  NZ  ACN A 592       6.552  40.744  24.639  1.00  0.00      A    N
ATOM   5323  HZ  ACN A 592       4.733  42.267  22.707  1.00  0.00      A    H
ATOM   5324  HZ1 ACN A 592       5.480  40.996  21.800  1.00  0.00      A    H
ATOM   5325  HZ2 ACN A 592       6.411  42.482  21.944  1.00  0.00      A    H
ATOM   5329  CT  ACN A 593      40.295  12.841  49.533  1.00  0.00      A    C
ATOM   5330  CZ  ACN A 593      39.121  13.423  48.783  1.00  0.00      A    C
ATOM   5331  NZ  ACN A 593      38.208  13.911  48.188  1.00  0.00      A    N
ATOM   5332  HZ  ACN A 593      40.973  12.579  48.725  1.00  0.00      A    H
ATOM   5333  HZ1 ACN A 593      40.017  12.006  50.171  1.00  0.00      A    H
ATOM   5334  HZ2 ACN A 593      40.625  13.740  50.049  1.00  0.00      A    H
ATOM   5338  CT  ACN A 594      34.259  27.399  29.815  1.00  0.00      A    C
ATOM   5339  CZ  ACN A 594      34.209  27.216  28.382  1.00  0.00      A    C
ATOM   5340  NZ  ACN A 594      34.154  27.015  27.236  1.00  0.00      A    N
ATOM   5341  HZ  ACN A 594      35.242  27.604  30.231  1.00  0.00      A    H
ATOM   5342  HZ1 ACN A 594      33.934  26.486  30.307  1.00  0.00      A    H
ATOM   5343  HZ2 ACN A 594      33.506  28.128  30.105  1.00  0.00      A    H
ATOM   5347  CT  ACN A 595      30.021  18.394  16.948  1.00  0.00      A    C
ATOM   5348  CZ  ACN A 595      30.717  19.614  16.615  1.00  0.00      A    C
ATOM   5349  NZ  ACN A 595      31.294  20.605  16.370  1.00  0.00      A    N
ATOM   5350  HZ  ACN A 595      30.647  17.716  17.523  1.00  0.00      A    H
ATOM   5351  HZ1 ACN A 595      29.733  18.004  15.976  1.00  0.00      A    H
ATOM   5352  HZ2 ACN A 595      29.110  18.572  17.515  1.00  0.00      A    H
ATOM   5356  CT  ACN A 596      15.868  13.997   8.256  1.00  0.00      A    C
ATOM   5357  CZ  ACN A 596      16.195  13.527   9.571  1.00  0.00      A    C
ATOM   5358  NZ  ACN A 596      16.492  13.133  10.609  1.00  0.00      A    N
ATOM   5359  HZ  ACN A 596      14.861  13.622   8.093  1.00  0.00      A    H
ATOM   5360  HZ1 ACN A 596      16.505  13.599   7.470  1.00  0.00      A    H
ATOM   5361  HZ2 ACN A 596      15.942  15.050   7.996  1.00  0.00      A    H
ATOM   5365  CT  ACN A 597      32.492  39.580  34.653  1.00  0.00      A    C
ATOM   5366  CZ  ACN A 597      32.656  39.477  33.177  1.00  0.00      A    C
ATOM   5367  NZ  ACN A 597      32.794  39.511  32.026  1.00  0.00      A    N
ATOM   5368  HZ  ACN A 597      31.707  38.882  34.932  1.00  0.00      A    H
ATOM   5369  HZ1 ACN A 597      32.222  40.588  34.958  1.00  0.00      A    H
ATOM   5370  HZ2 ACN A 597      33.413  39.305  35.162  1.00  0.00      A    H
ATOM   5374  CT  ACN A 598       1.441  40.539   6.617  1.00  0.00      A    C
ATOM   5375  CZ  ACN A 598       1.829  41.589   7.547  1.00  0.00      A    C
ATOM   5376  NZ  ACN A 598       2.231  42.335   8.363  1.00  0.00      A    N
ATOM   5377  HZ  ACN A 598       2.272  39.893   6.344  1.00  0.00      A    H
ATOM   5378  HZ1 ACN A 598       1.088  41.183   5.816  1.00  0.00      A    H
ATOM   5379  HZ2 ACN A 598       0.664  39.876   6.990  1.00  0.00      A    H
ATOM   5383  CT  ACN A 599      14.077  13.064   4.752  1.00  0.00      A    C
ATOM   5384  CZ  ACN A 599      15.329  13.672   4.493  1.00  0.00      A    C
ATOM   5385  NZ  ACN A 599      16.345  14.142   4.252  1.00  0.00      A    N
ATOM   5386  HZ  ACN A 599      14.088  12.060   4.335  1.00  0.00      A    H
ATOM   5387  HZ1 ACN A 599      13.206  13.607   4.393  1.00  0.00      A    H
ATOM   5388  HZ2 ACN A 599      13.901  12.951   5.818  1.00  0.00      A    H
ATOM   5392  CT  ACN A 600       0.518  46.502  26.164  1.00  0.00      A    C
ATOM   5393  CZ  ACN A 600       0.678  47.501  27.220  1.00  0.00      A    C
ATOM   5394  NZ  ACN A 600       0.724  48.285  28.052  1.00  0.00      A    N
ATOM   5395  HZ  ACN A 600      -0.506  46.396  25.816  1.00  0.00      A    H
ATOM   5396  HZ1 ACN A 600       0.842  45.587  26.652  1.00  0.00      A    H
ATOM   5397  HZ2 ACN A 600       1.096  46.811  25.296  1.00  0.00      A    H
ATOM   5401  CT  ACN A 601       7.819  31.220  15.798  1.00  0.00      A    C
ATOM   5402  CZ  ACN A 601       7.041  32.051  16.677  1.00  0.00      A    C
ATOM   5403  NZ  ACN A 601       6.444  32.750  17.390  1.00  0.00      A    N
ATOM   5404  HZ  ACN A 601       7.129  31.020  14.982  1.00  0.00      A    H
ATOM   5405  HZ1 ACN A 601       8.076  30.281  16.280  1.00  0.00      A    H
ATOM   5406  HZ2 ACN A 601       8.724  31.690  15.422  1.00  0.00      A    H
ATOM   5410  CT  ACN A 602      46.894  16.688   5.586  1.00  0.00      A    C
ATOM   5411  CZ  ACN A 602      47.404  16.228   4.283  1.00  0.00      A    C
ATOM   5412  NZ  ACN A 602      47.836  15.879   3.258  1.00  0.00      A    N
ATOM   5413  HZ  ACN A 602      46.182  15.907   5.838  1.00  0.00      A    H
ATOM   5414  HZ1 ACN A 602      46.405  17.654   5.490  1.00  0.00      A    H
ATOM   5415  HZ2 ACN A 602      47.604  16.721   6.409  1.00  0.00      A    H
ATOM   5419  CT  ACN A 603      16.438  19.936  26.407  1.00  0.00      A    C
ATOM   5420  CZ  ACN A 603      17.567  18.964  26.436  1.00  0.00      A    C
ATOM   5421  NZ  ACN A 603      18.451  18.239  26.484  1.00  0.00      A    N
ATOM   5422  HZ  ACN A 603      16.483  20.503  27.333  1.00  0.00      A    H
ATOM   5423  HZ1 ACN A 603      15.495  19.402  26.330  1.00  0.00      A    H
ATOM   5424  HZ2 ACN A 603      16.723  20.618  25.610  1.00  0.00      A    H
ATOM   5428  CT  ACN A 604      21.569  29.711  26.008  1.00  0.00      A    C
ATOM   5429  CZ  ACN A 604      21.377  29.569  24.590  1.00  0.00      A    C
ATOM   5430  NZ  ACN A 604      21.157  29.510  23.438  1.00  0.00      A    N
ATOM   5431  HZ  ACN A 604      21.692  28.688  26.355  1.00  0.00      A    H
ATOM   5432  HZ1 ACN A 604      20.643  30.045  26.469  1.00  0.00      A    H
ATOM   5433  HZ2 ACN A 604      22.406  30.332  26.318  1.00  0.00      A    H
ATOM   5437  CT  ACN A 605       4.456  29.410   6.519  1.00  0.00      A    C
ATOM   5438  CZ  ACN A 605       5.517  29.461   5.517  1.00  0.00      A    C
ATOM   5439  NZ  ACN A 605       6.356  29.490   4.712  1.00  0.00      A    N
ATOM   5440  HZ  ACN A 605       4.832  29.280   7.531  1.00  0.00      A    H
ATOM   5441  HZ1 ACN A 605       3.821  28.578   6.229  1.00  0.00      A    H
ATOM   5442  HZ2 ACN A 605       3.956  30.375   6.535  1.00  0.00      A    H
ATOM   5446  CT  ACN A 606       7.174  17.948   0.843  1.00  0.00      A    C
ATOM   5447  CZ  ACN A 606       8.424  17.309   0.685  1.00  0.00      A    C
ATOM   5448  NZ  ACN A 606       9.455  16.872   0.499  1.00  0.00      A    N
ATOM   5449  HZ  ACN A 606       6.476  17.500   1.546  1.00  0.00      A    H
ATOM   5450  HZ1 ACN A 606       6.644  18.023  -0.103  1.00  0.00      A    H
ATOM   5451  HZ2 ACN A 606       7.362  18.938   1.250  1.00  0.00      A    H
ATOM   5455  CT  ACN A 607      14.528  35.930   8.292  1.00  0.00      A    C
ATOM   5456  CZ  ACN A 607      15.605  36.480   9.082  1.00  0.00      A    C
ATOM   5457  NZ  ACN A 607      16.416  37.008   9.665  1.00  0.00      A    N
ATOM   5458  HZ  ACN A 607      14.200  36.707   7.606  1.00  0.00      A    H
ATOM   5459  HZ1 ACN A 607      13.707  35.742   8.980  1.00  0.00      A    H
ATOM   5460  HZ2 ACN A 607      15.005  35.145   7.710  1.00  0.00      A    H
ATOM   5464  CT  ACN A 608      37.246  20.405  28.250  1.00  0.00      A    C
ATOM   5465  CZ  ACN A 608      37.963  20.389  29.506  1.00  0.00      A    C
ATOM   5466  NZ  ACN A 608      38.583  20.344  30.480  1.00  0.00      A    N
ATOM   5467  HZ  ACN A 608      36.668  21.326  28.234  1.00  0.00      A    H
ATOM   5468  HZ1 ACN A 608      36.561  19.590  28.033  1.00  0.00      A    H
ATOM   5469  HZ2 ACN A 608      37.961  20.579  27.450  1.00  0.00      A    H
ATOM   5473  CT  ACN A 609      45.930  50.362  19.909  1.00  0.00      A    C
ATOM   5474  CZ  ACN A 609      47.163  49.646  19.680  1.00  0.00      A    C
ATOM   5475  NZ  ACN A 609      48.169  49.119  19.500  1.00  0.00      A    N
ATOM   5476  HZ  ACN A 609      46.095  51.424  20.071  1.00  0.00      A    H
ATOM   5477  HZ1 ACN A 609      45.322  49.954  20.713  1.00  0.00      A    H
ATOM   5478  HZ2 ACN A 609      45.479  50.470  18.926  1.00  0.00      A    H
ATOM   5482  CT  ACN A 610       1.690  45.184   6.464  1.00  0.00      A    C
ATOM   5483  CZ  ACN A 610       1.690  46.456   5.704  1.00  0.00      A    C
ATOM   5484  NZ  ACN A 610       1.699  47.482   5.145  1.00  0.00      A    N
ATOM   5485  HZ  ACN A 610       2.695  44.772   6.432  1.00  0.00      A    H
ATOM   5486  HZ1 ACN A 610       0.890  44.513   6.161  1.00  0.00      A    H
ATOM   5487  HZ2 ACN A 610       1.403  45.473   7.472  1.00  0.00      A    H
ATOM   5491  CT  ACN A 611      33.394  28.801  33.966  1.00  0.00      A    C
ATOM   5492  CZ  ACN A 611      32.173  29.256  34.632  1.00  0.00      A    C
ATOM   5493  NZ  ACN A 611      31.204  29.592  35.142  1.00  0.00      A    N
ATOM   5494  HZ  ACN A 611      33.878  28.067  34.605  1.00  0.00      A    H
ATOM   5495  HZ1 ACN A 611      33.999  29.676  33.745  1.00  0.00      A    H
ATOM   5496  HZ2 ACN A 611      33.233  28.274  33.029  1.00  0.00      A    H
ATOM   5500  CT  ACN A 612      12.268  50.210  37.690  1.00  0.00      A    C
ATOM   5501  CZ  ACN A 612      12.606  48.853  37.362  1.00  0.00      A    C
ATOM   5502  NZ  ACN A 612      12.848  47.757  37.125  1.00  0.00      A    N
ATOM   5503  HZ  ACN A 612      12.413  50.374  38.755  1.00  0.00      A    H
ATOM   5504  HZ1 ACN A 612      11.233  50.428  37.441  1.00  0.00      A    H
ATOM   5505  HZ2 ACN A 612      12.971  50.836  37.147  1.00  0.00      A    H
ATOM   5509  CT  ACN A 613      20.932  36.025  36.211  1.00  0.00      A    C
ATOM   5510  CZ  ACN A 613      20.708  35.050  37.306  1.00  0.00      A    C
ATOM   5511  NZ  ACN A 613      20.567  34.301  38.177  1.00  0.00      A    N
ATOM   5512  HZ  ACN A 613      21.331  36.947  36.626  1.00  0.00      A    H
ATOM   5513  HZ1 ACN A 613      20.008  36.348  35.739  1.00  0.00      A    H
ATOM   5514  HZ2 ACN A 613      21.704  35.621  35.561  1.00  0.00      A    H
ATOM   5518  CT  ACN A 614       9.894  34.379  26.722  1.00  0.00      A    C
ATOM   5519  CZ  ACN A 614      10.255  35.764  26.391  1.00  0.00      A    C
ATOM   5520  NZ  ACN A 614      10.453  36.917  26.153  1.00  0.00      A    N
ATOM   5521  HZ  ACN A 614      10.480  33.627  26.200  1.00  0.00      A    H
ATOM   5522  HZ1 ACN A 614       8.880  34.116  26.431  1.00  0.00      A    H
ATOM   5523  HZ2 ACN A 614       9.943  34.089  27.769  1.00  0.00      A    H
ATOM   5527  CT  ACN A 615      22.869  19.085  11.514  1.00  0.00      A    C
ATOM   5528  CZ  ACN A 615      22.369  20.331  12.042  1.00  0.00      A    C
ATOM   5529  NZ  ACN A 615      22.013  21.304  12.538  1.00  0.00      A    N
ATOM   5530  HZ  ACN A 615      22.213  18.264  11.792  1.00  0.00      A    H
ATOM   5531  HZ1 ACN A 615      23.855  18.976  11.958  1.00  0.00      A    H
ATOM   5532  HZ2 ACN A 615      23.081  19.108  10.448  1.00  0.00      A    H
ATOM   5536  CT  ACN A 616       9.872   7.624  18.449  1.00  0.00      A    C
ATOM   5537  CZ  ACN A 616       9.966   7.401  17.036  1.00  0.00      A    C
ATOM   5538  NZ  ACN A 616      10.037   7.262  15.893  1.00  0.00      A    N
ATOM   5539  HZ  ACN A 616      10.359   6.853  19.041  1.00  0.00      A    H
ATOM   5540  HZ1 ACN A 616       8.816   7.481  18.664  1.00  0.00      A    H
ATOM   5541  HZ2 ACN A 616      10.266   8.575  18.799  1.00  0.00      A    H
ATOM   5545  CT  ACN A 617       8.134  45.233  24.699  1.00  0.00      A    C
ATOM   5546  CZ  ACN A 617       9.163  44.196  24.711  1.00  0.00      A    C
ATOM   5547  NZ  ACN A 617       9.999  43.422  24.705  1.00  0.00      A    N
ATOM   5548  HZ  ACN A 617       7.223  44.852  24.245  1.00  0.00      A    H
ATOM   5549  HZ1 ACN A 617       8.519  46.055  24.101  1.00  0.00      A    H
ATOM   5550  HZ2 ACN A 617       7.976  45.554  25.725  1.00  0.00      A    H
ATOM   5554  CT  ACN A 618      49.087  50.087  45.672  1.00  0.00      A    C
ATOM   5555  CZ  ACN A 618      49.538  49.034  44.692  1.00  0.00      A    C
ATOM   5556  NZ  ACN A 618      49.919  48.183  43.992  1.00  0.00      A    N
ATOM   5557  HZ  ACN A 618      48.013  50.009  45.817  1.00  0.00      A    H
ATOM   5558  HZ1 ACN A 618      49.278  50.973  45.072  1.00  0.00      A    H
ATOM   5559  HZ2 ACN A 618      49.628  50.041  46.614  1.00  0.00      A    H
ATOM   5563  CT  ACN A 619       9.711   0.856   6.908  1.00  0.00      A    C
ATOM   5564  CZ  ACN A 619       8.662   1.505   7.734  1.00  0.00      A    C
ATOM   5565  NZ  ACN A 619       7.825   2.009   8.308  1.00  0.00      A    N
ATOM   5566  HZ  ACN A 619      10.728   0.989   7.267  1.00  0.00      A    H
ATOM   5567  HZ1 ACN A 619       9.828   1.390   5.968  1.00  0.00      A    H
ATOM   5568  HZ2 ACN A 619       9.533  -0.194   6.693  1.00  0.00      A    H
ATOM   5572  CT  ACN A 620      43.990  34.527  46.412  1.00  0.00      A    C
ATOM   5573  CZ  ACN A 620      44.116  33.886  47.738  1.00  0.00      A    C
ATOM   5574  NZ  ACN A 620      44.242  33.299  48.727  1.00  0.00      A    N
ATOM   5575  HZ  ACN A 620      43.847  35.597  46.535  1.00  0.00      A    H
ATOM   5576  HZ1 ACN A 620      43.151  34.063  45.900  1.00  0.00      A    H
ATOM   5577  HZ2 ACN A 620      44.885  34.264  45.854  1.00  0.00      A    H
ATOM   5581  CT  ACN A 621      16.304  27.309  10.690  1.00  0.00      A    C
ATOM   5582  CZ  ACN A 621      17.647  26.767  10.391  1.00  0.00      A    C
ATOM   5583  NZ  ACN A 621      18.714  26.404  10.187  1.00  0.00      A    N
ATOM   5584  HZ  ACN A 621      15.901  26.877  11.602  1.00  0.00      A    H
ATOM   5585  HZ1 ACN A 621      15.620  27.098   9.872  1.00  0.00      A    H
ATOM   5586  HZ2 ACN A 621      16.353  28.382  10.855  1.00  0.00      A    H
ATOM   5590  CT  ACN A 622      10.991  31.547  17.902  1.00  0.00      A    C
ATOM   5591  CZ  ACN A 622      10.755  32.399  16.788  1.00  0.00      A    C
ATOM   5592  NZ  ACN A 622      10.672  33.058  15.815  1.00  0.00      A    N
ATOM   5593  HZ  ACN A 622      12.058  31.503  18.105  1.00  0.00      A    H
ATOM   5594  HZ1 ACN A 622      10.541  30.568  17.757  1.00  0.00      A    H
ATOM   5595  HZ2 ACN A 622      10.503  32.007  18.757  1.00  0.00      A    H
ATOM   5599  CT  ACN A 623      15.988   7.778  28.139  1.00  0.00      A    C
ATOM   5600  CZ  ACN A 623      14.761   7.492  28.845  1.00  0.00      A    C
ATOM   5601  NZ  ACN A 623      13.768   7.307  29.450  1.00  0.00      A    N
ATOM   5602  HZ  ACN A 623      16.892   7.652  28.729  1.00  0.00      A    H
ATOM   5603  HZ1 ACN A 623      15.936   8.830  27.871  1.00  0.00      A    H
ATOM   5604  HZ2 ACN A 623      15.964   7.077  27.309  1.00  0.00      A    H
ATOM   5608  CT  ACN A 624      16.567  13.593  32.533  1.00  0.00      A    C
ATOM   5609  CZ  ACN A 624      16.873  14.763  31.755  1.00  0.00      A    C
ATOM   5610  NZ  ACN A 624      17.082  15.674  31.124  1.00  0.00      A    N
ATOM   5611  HZ  ACN A 624      17.159  12.780  32.119  1.00  0.00      A    H
ATOM   5612  HZ1 ACN A 624      15.507  13.355  32.531  1.00  0.00      A    H
ATOM   5613  HZ2 ACN A 624      16.700  13.920  33.561  1.00  0.00      A    H
ATOM   5617  CT  ACN A 625      18.352  31.957  39.448  1.00  0.00      A    C
ATOM   5618  CZ  ACN A 625      18.066  31.034  40.510  1.00  0.00      A    C
ATOM   5619  NZ  ACN A 625      17.885  30.284  41.347  1.00  0.00      A    N
ATOM   5620  HZ  ACN A 625      17.465  32.573  39.328  1.00  0.00      A    H
ATOM   5621  HZ1 ACN A 625      18.551  31.461  38.501  1.00  0.00      A    H
ATOM   5622  HZ2 ACN A 625      19.146  32.638  39.741  1.00  0.00      A    H
ATOM   5626  CT  ACN A 626      34.304  44.258  15.324  1.00  0.00      A    C
ATOM   5627  CZ  ACN A 626      35.222  45.164  16.049  1.00  0.00      A    C
ATOM   5628  NZ  ACN A 626      35.929  45.825  16.620  1.00  0.00      A    N
ATOM   5629  HZ  ACN A 626      33.615  44.951  14.848  1.00  0.00      A    H
ATOM   5630  HZ1 ACN A 626      33.764  43.672  16.063  1.00  0.00      A    H
ATOM   5631  HZ2 ACN A 626      34.905  43.753  14.572  1.00  0.00      A    H
ATOM   5635  CT  ACN A 627      11.862   0.621  17.932  1.00  0.00      A    C
ATOM   5636  CZ  ACN A 627      11.207   1.655  18.753  1.00  0.00      A    C
ATOM   5637  NZ  ACN A 627      10.715   2.449  19.434  1.00  0.00      A    N
ATOM   5638  HZ  ACN A 627      12.923   0.688  18.158  1.00  0.00      A    H
ATOM   5639  HZ1 ACN A 627      11.619   0.854  16.898  1.00  0.00      A    H
ATOM   5640  HZ2 ACN A 627      11.492  -0.358  18.227  1.00  0.00      A    H
ATOM   5644  CT  ACN A 628      18.561  46.462  29.820  1.00  0.00      A    C
ATOM   5645  CZ  ACN A 628      18.459  47.577  28.871  1.00  0.00      A    C
ATOM   5646  NZ  ACN A 628      18.388  48.442  28.161  1.00  0.00      A    N
ATOM   5647  HZ  ACN A 628      17.533  46.155  29.991  1.00  0.00      A    H
ATOM   5648  HZ1 ACN A 628      18.963  46.868  30.745  1.00  0.00      A    H
ATOM   5649  HZ2 ACN A 628      19.199  45.652  29.474  1.00  0.00      A    H
ATOM   5653  CT  ACN A 629      19.410   1.878  25.018  1.00  0.00      A    C
ATOM   5654  CZ  ACN A 629      19.753   0.914  23.934  1.00  0.00      A    C
ATOM   5655  NZ  ACN A 629      20.068   0.172  23.118  1.00  0.00      A    N
ATOM   5656  HZ  ACN A 629      19.868   2.845  24.825  1.00  0.00      A    H
ATOM   5657  HZ1 ACN A 629      19.773   1.506  25.973  1.00  0.00      A    H
ATOM   5658  HZ2 ACN A 629      18.335   2.039  25.021  1.00  0.00      A    H
ATOM   5662  CT  ACN A 630      16.728  38.581   3.244  1.00  0.00      A    C
ATOM   5663  CZ  ACN A 630      17.841  39.303   3.912  1.00  0.00      A    C
ATOM   5664  NZ  ACN A 630      18.676  39.929   4.449  1.00  0.00      A    N
ATOM   5665  HZ  ACN A 630      16.874  38.721   2.176  1.00  0.00      A    H
ATOM   5666  HZ1 ACN A 630      15.739  38.963   3.483  1.00  0.00      A    H
ATOM   5667  HZ2 ACN A 630      16.800  37.510   3.415  1.00  0.00      A    H
ATOM   5671  CT  ACN A 631      47.640  31.591   5.891  1.00  0.00      A    C
ATOM   5672  CZ  ACN A 631      48.512  32.279   4.952  1.00  0.00      A    C
ATOM   5673  NZ  ACN A 631      49.313  32.801   4.302  1.00  0.00      A    N
ATOM   5674  HZ  ACN A 631      46.968  32.288   6.384  1.00  0.00      A    H
ATOM   5675  HZ1 ACN A 631      48.253  31.020   6.584  1.00  0.00      A    H
ATOM   5676  HZ2 ACN A 631      46.976  30.975   5.291  1.00  0.00      A    H
ATOM   5680  CT  ACN A 632      48.243  46.036  24.063  1.00  0.00      A    C
ATOM   5681  CZ  ACN A 632      46.886  46.086  23.564  1.00  0.00      A    C
ATOM   5682  NZ  ACN A 632      45.814  46.205  23.119  1.00  0.00      A    N
ATOM   5683  HZ  ACN A 632      48.276  46.660  24.952  1.00  0.00      A    H
ATOM   5684  HZ1 ACN A 632      49.003  46.154  23.294  1.00  0.00      A    H
ATOM   5685  HZ2 ACN A 632      48.410  45.011  24.386  1.00  0.00      A    H
ATOM   5689  CT  ACN A 633      23.352  22.844   3.776  1.00  0.00      A    C
ATOM   5690  CZ  ACN A 633      22.396  22.169   2.946  1.00  0.00      A    C
ATOM   5691  NZ  ACN A 633      21.639  21.655   2.255  1.00  0.00      A    N
ATOM   5692  HZ  ACN A 633      24.095  22.197   4.235  1.00  0.00      A    H
ATOM   5693  HZ1 ACN A 633      22.676  23.239   4.529  1.00  0.00      A    H
ATOM   5694  HZ2 ACN A 633      23.749  23.689   3.219  1.00  0.00      A    H
ATOM   5698  CT  ACN A 634       5.583   3.308  36.254  1.00  0.00      A    C
ATOM   5699  CZ  ACN A 634       6.412   2.797  35.119  1.00  0.00      A    C
ATOM   5700  NZ  ACN A 634       7.053   2.390  34.206  1.00  0.00      A    N
ATOM   5701  HZ  ACN A 634       5.084   2.430  36.657  1.00  0.00      A    H
ATOM   5702  HZ1 ACN A 634       4.787   3.977  35.941  1.00  0.00      A    H
ATOM   5703  HZ2 ACN A 634       6.255   3.791  36.960  1.00  0.00      A    H
ATOM   5707  CT  ACN A 635      39.258   9.415  31.573  1.00  0.00      A    C
ATOM   5708  CZ  ACN A 635      39.456   8.918  30.190  1.00  0.00      A    C
ATOM   5709  NZ  ACN A 635      39.593   8.562  29.097  1.00  0.00      A    N
ATOM   5710  HZ  ACN A 635      38.249   9.163  31.890  1.00  0.00      A    H
ATOM   5711  HZ1 ACN A 635      39.407  10.490  31.628  1.00  0.00      A    H
ATOM   5712  HZ2 ACN A 635      39.869   8.996  32.369  1.00  0.00      A    H
ATOM   5716  CT  ACN A 636      23.497  18.228  34.240  1.00  0.00      A    C
ATOM   5717  CZ  ACN A 636      22.599  17.726  35.291  1.00  0.00      A    C
ATOM   5718  NZ  ACN A 636      21.847  17.301  36.082  1.00  0.00      A    N
ATOM   5719  HZ  ACN A 636      23.561  17.506  33.430  1.00  0.00      A    H
ATOM   5720  HZ1 ACN A 636      24.499  18.414  34.619  1.00  0.00      A    H
ATOM   5721  HZ2 ACN A 636      23.118  19.172  33.856  1.00  0.00      A    H
ATOM   5725  CT  ACN A 637      14.172  -0.319   7.784  1.00  0.00      A    C
ATOM   5726  CZ  ACN A 637      13.281   0.641   8.446  1.00  0.00      A    C
ATOM   5727  NZ  ACN A 637      12.598   1.354   9.049  1.00  0.00      A    N
ATOM   5728  HZ  ACN A 637      14.482  -1.033   8.542  1.00  0.00      A    H
ATOM   5729  HZ1 ACN A 637      15.081   0.197   7.485  1.00  0.00      A    H
ATOM   5730  HZ2 ACN A 637      13.714  -0.844   6.949  1.00  0.00      A    H
ATOM   5734  CT  ACN A 638       0.456  30.723   5.636  1.00  0.00      A    C
ATOM   5735  CZ  ACN A 638       1.264  29.553   5.232  1.00  0.00      A    C
ATOM   5736  NZ  ACN A 638       1.859  28.645   4.844  1.00  0.00      A    N
ATOM   5737  HZ  ACN A 638       0.673  31.011   6.661  1.00  0.00      A    H
ATOM   5738  HZ1 ACN A 638      -0.591  30.437   5.582  1.00  0.00      A    H
ATOM   5739  HZ2 ACN A 638       0.580  31.581   4.981  1.00  0.00      A    H
ATOM   5743  CT  ACN A 639      30.197  10.200  42.267  1.00  0.00      A    C
ATOM   5744  CZ  ACN A 639      29.771  11.062  41.112  1.00  0.00      A    C
ATOM   5745  NZ  ACN A 639      29.400  11.753  40.255  1.00  0.00      A    N
ATOM   5746  HZ  ACN A 639      31.147  10.505  42.698  1.00  0.00      A    H
ATOM   5747  HZ1 ACN A 639      30.150   9.140  42.031  1.00  0.00      A    H
ATOM   5748  HZ2 ACN A 639      29.434  10.325  43.032  1.00  0.00      A    H
ATOM   5752  CT  ACN A 640      23.118  46.852  20.631  1.00  0.00      A    C
ATOM   5753  CZ  ACN A 640      22.892  47.432  19.323  1.00  0.00      A    C
ATOM   5754  NZ  ACN A 640      22.793  47.915  18.295  1.00  0.00      A    N
ATOM   5755  HZ  ACN A 640      22.858  45.810  20.801  1.00  0.00      A    H
ATOM   5756  HZ1 ACN A 640      22.530  47.412  21.355  1.00  0.00      A    H
ATOM   5757  HZ2 ACN A 640      24.197  46.857  20.761  1.00  0.00      A    H
ATOM   5761  CT  ACN A 641      40.648  18.001  30.607  1.00  0.00      A    C
ATOM   5762  CZ  ACN A 641      40.481  18.029  29.135  1.00  0.00      A    C
ATOM   5763  NZ  ACN A 641      40.336  18.010  27.962  1.00  0.00      A    N
ATOM   5764  HZ  ACN A 641      39.782  17.771  31.222  1.00  0.00      A    H
ATOM   5765  HZ1 ACN A 641      41.146  18.867  31.037  1.00  0.00      A    H
ATOM   5766  HZ2 ACN A 641      41.348  17.206  30.849  1.00  0.00      A    H
ATOM   5770  CT  ACN A 642      33.720  23.751  15.788  1.00  0.00      A    C
ATOM   5771  CZ  ACN A 642      33.208  24.026  17.157  1.00  0.00      A    C
ATOM   5772  NZ  ACN A 642      32.791  24.161  18.238  1.00  0.00      A    N
ATOM   5773  HZ  ACN A 642      32.842  23.358  15.282  1.00  0.00      A    H
ATOM   5774  HZ1 ACN A 642      34.379  22.890  15.722  1.00  0.00      A    H
ATOM   5775  HZ2 ACN A 642      34.201  24.664  15.447  1.00  0.00      A    H
ATOM   5779  CT  ACN A 643      29.786  43.300  37.609  1.00  0.00      A    C
ATOM   5780  CZ  ACN A 643      30.076  42.939  39.021  1.00  0.00      A    C
ATOM   5781  NZ  ACN A 643      30.305  42.694  40.123  1.00  0.00      A    N
ATOM   5782  HZ  ACN A 643      28.718  43.502  37.590  1.00  0.00      A    H
ATOM   5783  HZ1 ACN A 643      30.120  42.468  36.996  1.00  0.00      A    H
ATOM   5784  HZ2 ACN A 643      30.312  44.234  37.429  1.00  0.00      A    H
ATOM   5788  CT  ACN A 644       9.490   6.900  43.155  1.00  0.00      A    C
ATOM   5789  CZ  ACN A 644       9.773   5.468  43.380  1.00  0.00      A    C
ATOM   5790  NZ  ACN A 644      10.010   4.343  43.560  1.00  0.00      A    N
ATOM   5791  HZ  ACN A 644       9.417   7.508  44.054  1.00  0.00      A    H
ATOM   5792  HZ1 ACN A 644       8.613   6.944  42.514  1.00  0.00      A    H
ATOM   5793  HZ2 ACN A 644      10.281   7.271  42.508  1.00  0.00      A    H
ATOM   5797  CT  ACN A 645      48.824   9.340  33.419  1.00  0.00      A    C
ATOM   5798  CZ  ACN A 645      49.912   9.286  34.351  1.00  0.00      A    C
ATOM   5799  NZ  ACN A 645      50.832   9.239  35.105  1.00  0.00      A    N
ATOM   5800  HZ  ACN A 645      48.623  10.369  33.133  1.00  0.00      A    H
ATOM   5801  HZ1 ACN A 645      48.059   8.853  34.019  1.00  0.00      A    H
ATOM   5802  HZ2 ACN A 645      48.846   8.755  32.504  1.00  0.00      A    H
ATOM   5806  CT  ACN A 646      49.322  16.397   0.567  1.00  0.00      A    C
ATOM   5807  CZ  ACN A 646      48.786  15.293  -0.179  1.00  0.00      A    C
ATOM   5808  NZ  ACN A 646      48.343  14.436  -0.781  1.00  0.00      A    N
ATOM   5809  HZ  ACN A 646      49.854  15.964   1.410  1.00  0.00      A    H
ATOM   5810  HZ1 ACN A 646      48.643  17.099   1.043  1.00  0.00      A    H
ATOM   5811  HZ2 ACN A 646      50.020  16.969  -0.038  1.00  0.00      A    H
ATOM   5815  CT  ACN A 647      41.422   2.634  -0.233  1.00  0.00      A    C
ATOM   5816  CZ  ACN A 647      40.037   2.613   0.347  1.00  0.00      A    C
ATOM   5817  NZ  ACN A 647      39.005   2.627   0.880  1.00  0.00      A    N
ATOM   5818  HZ  ACN A 647      41.715   1.596  -0.097  1.00  0.00      A    H
ATOM   5819  HZ1 ACN A 647      42.133   3.273   0.283  1.00  0.00      A    H
ATOM   5820  HZ2 ACN A 647      41.579   2.733  -1.304  1.00  0.00      A    H
ATOM   5824  CT  ACN A 648      51.292  18.407  17.171  1.00  0.00      A    C
ATOM   5825  CZ  ACN A 648      49.856  18.454  17.235  1.00  0.00      A    C
ATOM   5826  NZ  ACN A 648      48.704  18.577  17.235  1.00  0.00      A    N
ATOM   5827  HZ  ACN A 648      51.824  19.173  17.729  1.00  0.00      A    H
ATOM   5828  HZ1 ACN A 648      51.530  18.381  16.111  1.00  0.00      A    H
ATOM   5829  HZ2 ACN A 648      51.669  17.457  17.542  1.00  0.00      A    H
ATOM   5833  CT  ACN A 649      24.139  51.084  17.505  1.00  0.00      A    C
ATOM   5834  CZ  ACN A 649      25.192  50.159  17.460  1.00  0.00      A    C
ATOM   5835  NZ  ACN A 649      26.109  49.430  17.460  1.00  0.00      A    N
ATOM   5836  HZ  ACN A 649      24.250  51.677  18.409  1.00  0.00      A    H
ATOM   5837  HZ1 ACN A 649      23.146  50.651  17.413  1.00  0.00      A    H
ATOM   5838  HZ2 ACN A 649      24.344  51.685  16.623  1.00  0.00      A    H
ATOM   5842  CT  ACN A 650      43.850  14.349  23.945  1.00  0.00      A    C
ATOM   5843  CZ  ACN A 650      44.961  14.418  24.951  1.00  0.00      A    C
ATOM   5844  NZ  ACN A 650      45.829  14.446  25.714  1.00  0.00      A    N
ATOM   5845  HZ  ACN A 650      44.232  14.043  22.975  1.00  0.00      A    H
ATOM   5846  HZ1 ACN A 650      43.368  15.315  23.817  1.00  0.00      A    H
ATOM   5847  HZ2 ACN A 650      43.075  13.685  24.319  1.00  0.00      A    H
ATOM   5851  CT  ACN A 651      39.729  27.369  19.952  1.00  0.00      A    C
ATOM   5852  CZ  ACN A 651      39.016  26.347  19.122  1.00  0.00      A    C
ATOM   5853  NZ  ACN A 651      38.483  25.498  18.621  1.00  0.00      A    N
ATOM   5854  HZ  ACN A 651      40.214  26.950  20.830  1.00  0.00      A    H
ATOM   5855  HZ1 ACN A 651      39.026  28.155  20.217  1.00  0.00      A    H
ATOM   5856  HZ2 ACN A 651      40.407  27.859  19.257  1.00  0.00      A    H
ATOM   5860  CT  ACN A 652      48.678  12.498   6.718  1.00  0.00      A    C
ATOM   5861  CZ  ACN A 652      47.847  11.621   7.539  1.00  0.00      A    C
ATOM   5862  NZ  ACN A 652      47.179  10.942   8.150  1.00  0.00      A    N
ATOM   5863  HZ  ACN A 652      47.969  13.157   6.224  1.00  0.00      A    H
ATOM   5864  HZ1 ACN A 652      49.206  11.981   5.920  1.00  0.00      A    H
ATOM   5865  HZ2 ACN A 652      49.402  13.111   7.247  1.00  0.00      A    H
ATOM   5869  CT  ACN A 653      11.855  34.217  40.645  1.00  0.00      A    C
ATOM   5870  CZ  ACN A 653      13.215  33.950  40.267  1.00  0.00      A    C
ATOM   5871  NZ  ACN A 653      14.334  33.744  39.957  1.00  0.00      A    N
ATOM   5872  HZ  ACN A 653      11.580  33.227  41.000  1.00  0.00      A    H
ATOM   5873  HZ1 ACN A 653      11.356  34.537  39.734  1.00  0.00      A    H
ATOM   5874  HZ2 ACN A 653      11.802  34.967  41.430  1.00  0.00      A    H
ATOM   5878  CT  ACN A 654       8.208  14.730  10.673  1.00  0.00      A    C
ATOM   5879  CZ  ACN A 654       8.311  13.368  10.047  1.00  0.00      A    C
ATOM   5880  NZ  ACN A 654       8.338  12.277   9.609  1.00  0.00      A    N
ATOM   5881  HZ  ACN A 654       8.402  15.396   9.836  1.00  0.00      A    H
ATOM   5882  HZ1 ACN A 654       8.988  14.788  11.428  1.00  0.00      A    H
ATOM   5883  HZ2 ACN A 654       7.229  14.905  11.111  1.00  0.00      A    H
ATOM   5887  CT  ACN A 655      36.827  12.417  20.519  1.00  0.00      A    C
ATOM   5888  CZ  ACN A 655      36.459  10.963  20.488  1.00  0.00      A    C
ATOM   5889  NZ  ACN A 655      36.190   9.869  20.425  1.00  0.00      A    N
ATOM   5890  HZ  ACN A 655      37.637  12.632  19.827  1.00  0.00      A    H
ATOM   5891  HZ1 ACN A 655      37.164  12.506  21.549  1.00  0.00      A    H
ATOM   5892  HZ2 ACN A 655      35.981  13.081  20.355  1.00  0.00      A    H
ATOM   5896  CT  ACN A 656       0.481  48.430  49.770  1.00  0.00      A    C
ATOM   5897  CZ  ACN A 656       0.534  49.757  49.261  1.00  0.00      A    C
ATOM   5898  NZ  ACN A 656       0.554  50.802  48.774  1.00  0.00      A    N
ATOM   5899  HZ  ACN A 656       0.230  48.380  50.826  1.00  0.00      A    H
ATOM   5900  HZ1 ACN A 656       1.325  47.785  49.537  1.00  0.00      A    H
ATOM   5901  HZ2 ACN A 656      -0.280  47.914  49.190  1.00  0.00      A    H
ATOM   5905  CT  ACN A 657       8.043  37.828  22.867  1.00  0.00      A    C
ATOM   5906  CZ  ACN A 657       9.250  38.637  22.924  1.00  0.00      A    C
ATOM   5907  NZ  ACN A 657      10.239  39.290  22.998  1.00  0.00      A    N
ATOM   5908  HZ  ACN A 657       7.755  37.285  23.763  1.00  0.00      A    H
ATOM   5909  HZ1 ACN A 657       8.419  37.066  22.189  1.00  0.00      A    H
ATOM   5910  HZ2 ACN A 657       7.246  38.394  22.392  1.00  0.00      A    H
ATOM   5914  CT  ACN A 658       6.162  29.190  40.584  1.00  0.00      A    C
ATOM   5915  CZ  ACN A 658       5.502  28.054  39.880  1.00  0.00      A    C
ATOM   5916  NZ  ACN A 658       4.904  27.287  39.333  1.00  0.00      A    N
ATOM   5917  HZ  ACN A 658       7.182  28.997  40.906  1.00  0.00      A    H
ATOM   5918  HZ1 ACN A 658       5.555  29.409  41.458  1.00  0.00      A    H
ATOM   5919  HZ2 ACN A 658       6.075  30.131  40.047  1.00  0.00      A    H
ATOM   5923  CT  ACN A 659      20.122  17.134  38.752  1.00  0.00      A    C
ATOM   5924  CZ  ACN A 659      20.872  18.331  39.083  1.00  0.00      A    C
ATOM   5925  NZ  ACN A 659      21.472  19.303  39.278  1.00  0.00      A    N
ATOM   5926  HZ  ACN A 659      19.698  16.688  39.648  1.00  0.00      A    H
ATOM   5927  HZ1 ACN A 659      20.772  16.498  38.156  1.00  0.00      A    H
ATOM   5928  HZ2 ACN A 659      19.336  17.574  38.144  1.00  0.00      A    H
ATOM   5932  CT  ACN A 660      10.418  33.301   8.570  1.00  0.00      A    C
ATOM   5933  CZ  ACN A 660      11.171  34.066   7.596  1.00  0.00      A    C
ATOM   5934  NZ  ACN A 660      11.732  34.622   6.787  1.00  0.00      A    N
ATOM   5935  HZ  ACN A 660      10.925  33.525   9.505  1.00  0.00      A    H
ATOM   5936  HZ1 ACN A 660      10.597  32.258   8.322  1.00  0.00      A    H
ATOM   5937  HZ2 ACN A 660       9.382  33.542   8.794  1.00  0.00      A    H
ATOM   5941  CT  ACN A 661      49.263  35.676   7.125  1.00  0.00      A    C
ATOM   5942  CZ  ACN A 661      48.779  36.854   6.399  1.00  0.00      A    C
ATOM   5943  NZ  ACN A 661      48.409  37.828   5.924  1.00  0.00      A    N
ATOM   5944  HZ  ACN A 661      48.460  35.533   7.844  1.00  0.00      A    H
ATOM   5945  HZ1 ACN A 661      50.191  36.005   7.586  1.00  0.00      A    H
ATOM   5946  HZ2 ACN A 661      49.417  34.907   6.371  1.00  0.00      A    H
ATOM   5950  CT  ACN A 662      47.011  17.238  19.975  1.00  0.00      A    C
ATOM   5951  CZ  ACN A 662      46.155  16.440  20.844  1.00  0.00      A    C
ATOM   5952  NZ  ACN A 662      45.417  15.858  21.513  1.00  0.00      A    N
ATOM   5953  HZ  ACN A 662      46.529  17.337  19.006  1.00  0.00      A    H
ATOM   5954  HZ1 ACN A 662      47.985  16.756  19.972  1.00  0.00      A    H
ATOM   5955  HZ2 ACN A 662      47.033  18.237  20.405  1.00  0.00      A    H
ATOM   5959  CT  ACN A 663      31.509  30.665  38.348  1.00  0.00      A    C
ATOM   5960  CZ  ACN A 663      31.163  29.254  38.559  1.00  0.00      A    C
ATOM   5961  NZ  ACN A 663      30.887  28.132  38.697  1.00  0.00      A    N
ATOM   5962  HZ  ACN A 663      31.729  31.170  39.285  1.00  0.00      A    H
ATOM   5963  HZ1 ACN A 663      30.585  31.164  38.067  1.00  0.00      A    H
ATOM   5964  HZ2 ACN A 663      32.220  30.868  37.551  1.00  0.00      A    H
ATOM   5968  CT  ACN A 664      49.732  44.483   1.154  1.00  0.00      A    C
ATOM   5969  CZ  ACN A 664      50.276  44.915  -0.113  1.00  0.00      A    C
ATOM   5970  NZ  ACN A 664      50.712  45.359  -1.101  1.00  0.00      A    N
ATOM   5971  HZ  ACN A 664      48.694  44.804   1.151  1.00  0.00      A    H
ATOM   5972  HZ1 ACN A 664      50.278  44.844   2.022  1.00  0.00      A    H
ATOM   5973  HZ2 ACN A 664      49.659  43.415   1.343  1.00  0.00      A    H
ATOM   5977  CT  ACN A 665      30.083   8.575   0.684  1.00  0.00      A    C
ATOM   5978  CZ  ACN A 665      29.527   8.130   2.016  1.00  0.00      A    C
ATOM   5979  NZ  ACN A 665      29.083   7.766   3.023  1.00  0.00      A    N
ATOM   5980  HZ  ACN A 665      29.326   8.274  -0.035  1.00  0.00      A    H
ATOM   5981  HZ1 ACN A 665      30.996   8.062   0.392  1.00  0.00      A    H
ATOM   5982  HZ2 ACN A 665      30.240   9.650   0.643  1.00  0.00      A    H
ATOM   5986  CT  ACN A 666      36.253   8.418  22.955  1.00  0.00      A    C
ATOM   5987  CZ  ACN A 666      36.391   7.634  24.178  1.00  0.00      A    C
ATOM   5988  NZ  ACN A 666      36.571   7.035  25.150  1.00  0.00      A    N
ATOM   5989  HZ  ACN A 666      37.047   9.154  22.857  1.00  0.00      A    H
ATOM   5990  HZ1 ACN A 666      35.272   8.880  22.871  1.00  0.00      A    H
ATOM   5991  HZ2 ACN A 666      36.397   7.741  22.117  1.00  0.00      A    H
ATOM   5995  CT  ACN A 667      45.983  39.090  34.348  1.00  0.00      A    C
ATOM   5996  CZ  ACN A 667      47.423  39.269  33.990  1.00  0.00      A    C
ATOM   5997  NZ  ACN A 667      48.526  39.470  33.821  1.00  0.00      A    N
ATOM   5998  HZ  ACN A 667      45.569  40.072  34.136  1.00  0.00      A    H
ATOM   5999  HZ1 ACN A 667      45.853  38.843  35.398  1.00  0.00      A    H
ATOM   6000  HZ2 ACN A 667      45.425  38.382  33.740  1.00  0.00      A    H
ATOM   6004  CT  ACN A 668      34.394  13.485  47.611  1.00  0.00      A    C
ATOM   6005  CZ  ACN A 668      35.229  12.238  47.518  1.00  0.00      A    C
ATOM   6006  NZ  ACN A 668      35.994  11.352  47.480  1.00  0.00      A    N
ATOM   6007  HZ  ACN A 668      34.413  14.048  46.682  1.00  0.00      A    H
ATOM   6008  HZ1 ACN A 668      34.862  14.118  48.360  1.00  0.00      A    H
ATOM   6009  HZ2 ACN A 668      33.362  13.218  47.824  1.00  0.00      A    H
ATOM   6013  CT  ACN A 669      28.291  11.762  20.378  1.00  0.00      A    C
ATOM   6014  CZ  ACN A 669      26.926  12.234  20.746  1.00  0.00      A    C
ATOM   6015  NZ  ACN A 669      25.842  12.589  21.036  1.00  0.00      A    N
ATOM   6016  HZ  ACN A 669      28.333  10.681  20.482  1.00  0.00      A    H
ATOM   6017  HZ1 ACN A 669      29.078  12.222  20.969  1.00  0.00      A    H
ATOM   6018  HZ2 ACN A 669      28.516  11.897  19.323  1.00  0.00      A    H
ATOM   6022  CT  ACN A 670       9.218  38.463   3.005  1.00  0.00      A    C
ATOM   6023  CZ  ACN A 670       9.468  38.132   4.415  1.00  0.00      A    C
ATOM   6024  NZ  ACN A 670       9.608  37.881   5.497  1.00  0.00      A    N
ATOM   6025  HZ  ACN A 670       8.339  39.096   2.920  1.00  0.00      A    H
ATOM   6026  HZ1 ACN A 670       8.848  37.534   2.579  1.00  0.00      A    H
ATOM   6027  HZ2 ACN A 670      10.094  38.892   2.524  1.00  0.00      A    H
ATOM   6031  CT  ACN A 671       3.141   1.688  22.447  1.00  0.00      A    C
ATOM   6032  CZ  ACN A 671       2.467   3.005  22.541  1.00  0.00      A    C
ATOM   6033  NZ  ACN A 671       1.872   3.997  22.597  1.00  0.00      A    N
ATOM   6034  HZ  ACN A 671       2.459   0.941  22.844  1.00  0.00      A    H
ATOM   6035  HZ1 ACN A 671       4.008   1.774  23.098  1.00  0.00      A    H
ATOM   6036  HZ2 ACN A 671       3.359   1.482  21.402  1.00  0.00      A    H
ATOM   6040  CT  ACN A 672      26.566  38.320  22.691  1.00  0.00      A    C
ATOM   6041  CZ  ACN A 672      25.539  37.519  23.332  1.00  0.00      A    C
ATOM   6042  NZ  ACN A 672      24.739  36.923  23.945  1.00  0.00      A    N
ATOM   6043  HZ  ACN A 672      27.062  38.707  23.578  1.00  0.00      A    H
ATOM   6044  HZ1 ACN A 672      26.200  39.153  22.095  1.00  0.00      A    H
ATOM   6045  HZ2 ACN A 672      27.321  37.717  22.194  1.00  0.00      A    H
ATOM   6049  CT  ACN A 673      30.435  23.285  20.450  1.00  0.00      A    C
ATOM   6050  CZ  ACN A 673      29.074  23.074  20.942  1.00  0.00      A    C
ATOM   6051  NZ  ACN A 673      27.956  22.917  21.322  1.00  0.00      A    N
ATOM   6052  HZ  ACN A 673      30.349  23.940  19.587  1.00  0.00      A    H
ATOM   6053  HZ1 ACN A 673      30.751  22.274  20.207  1.00  0.00      A    H
ATOM   6054  HZ2 ACN A 673      31.068  23.760  21.196  1.00  0.00      A    H
ATOM   6058  CT  ACN A 674      39.047  42.191  45.690  1.00  0.00      A    C
ATOM   6059  CZ  ACN A 674      40.018  43.149  45.117  1.00  0.00      A    C
ATOM   6060  NZ  ACN A 674      40.731  43.922  44.542  1.00  0.00      A    N
ATOM   6061  HZ  ACN A 674      38.381  41.693  44.990  1.00  0.00      A    H
ATOM   6062  HZ1 ACN A 674      38.438  42.580  46.503  1.00  0.00      A    H
ATOM   6063  HZ2 ACN A 674      39.648  41.374  46.081  1.00  0.00      A    H
ATOM   6067  CT  ACN A 675      11.473  47.504  45.800  1.00  0.00      A    C
ATOM   6068  CZ  ACN A 675      12.806  48.154  45.706  1.00  0.00      A    C
ATOM   6069  NZ  ACN A 675      13.856  48.646  45.583  1.00  0.00      A    N
ATOM   6070  HZ  ACN A 675      10.674  48.209  46.017  1.00  0.00      A    H
ATOM   6071  HZ1 ACN A 675      11.449  46.697  46.528  1.00  0.00      A    H
ATOM   6072  HZ2 ACN A 675      11.417  47.083  44.800  1.00  0.00      A    H
ATOM   6076  CT  ACN A 676      16.743  26.956  46.989  1.00  0.00      A    C
ATOM   6077  CZ  ACN A 676      16.543  26.537  45.586  1.00  0.00      A    C
ATOM   6078  NZ  ACN A 676      16.483  26.155  44.500  1.00  0.00      A    N
ATOM   6079  HZ  ACN A 676      16.219  27.895  47.147  1.00  0.00      A    H
ATOM   6080  HZ1 ACN A 676      17.782  27.235  47.147  1.00  0.00      A    H
ATOM   6081  HZ2 ACN A 676      16.521  26.146  47.680  1.00  0.00      A    H
ATOM   6085  CT  ACN A 677      24.008  51.090  48.592  1.00  0.00      A    C
ATOM   6086  CZ  ACN A 677      23.197  50.662  47.485  1.00  0.00      A    C
ATOM   6087  NZ  ACN A 677      22.538  50.314  46.618  1.00  0.00      A    N
ATOM   6088  HZ  ACN A 677      24.249  52.149  48.612  1.00  0.00      A    H
ATOM   6089  HZ1 ACN A 677      24.846  50.411  48.727  1.00  0.00      A    H
ATOM   6090  HZ2 ACN A 677      23.378  51.013  49.475  1.00  0.00      A    H
ATOM   6094  CT  ACN A 678      39.709   4.515  31.884  1.00  0.00      A    C
ATOM   6095  CZ  ACN A 678      39.068   5.722  32.342  1.00  0.00      A    C
ATOM   6096  NZ  ACN A 678      38.509   6.650  32.761  1.00  0.00      A    N
ATOM   6097  HZ  ACN A 678      40.684   4.819  31.510  1.00  0.00      A    H
ATOM   6098  HZ1 ACN A 678      39.185   4.156  31.002  1.00  0.00      A    H
ATOM   6099  HZ2 ACN A 678      39.885   3.763  32.648  1.00  0.00      A    H
ATOM   6103  CT  ACN A 679      18.126  11.371  18.773  1.00  0.00      A    C
ATOM   6104  CZ  ACN A 679      16.783  11.375  18.177  1.00  0.00      A    C
ATOM   6105  NZ  ACN A 679      15.695  11.307  17.723  1.00  0.00      A    N
ATOM   6106  HZ  ACN A 679      18.169  10.861  19.732  1.00  0.00      A    H
ATOM   6107  HZ1 ACN A 679      18.458  12.393  18.933  1.00  0.00      A    H
ATOM   6108  HZ2 ACN A 679      18.784  10.788  18.133  1.00  0.00      A    H
ATOM   6112  CT  ACN A 680      10.777   9.738  23.511  1.00  0.00      A    C
ATOM   6113  CZ  ACN A 680      11.391  10.046  24.796  1.00  0.00      A    C
ATOM   6114  NZ  ACN A 680      11.881  10.339  25.807  1.00  0.00      A    N
ATOM   6115  HZ  ACN A 680       9.874  10.339  23.451  1.00  0.00      A    H
ATOM   6116  HZ1 ACN A 680      10.577   8.678  23.641  1.00  0.00      A    H
ATOM   6117  HZ2 ACN A 680      11.504   9.833  22.708  1.00  0.00      A    H
ATOM   6121  CT  ACN A 681      26.430  31.785   9.528  1.00  0.00      A    C
ATOM   6122  CZ  ACN A 681      25.099  32.429   9.473  1.00  0.00      A    C
ATOM   6123  NZ  ACN A 681      24.065  32.854   9.513  1.00  0.00      A    N
ATOM   6124  HZ  ACN A 681      26.245  30.928   8.886  1.00  0.00      A    H
ATOM   6125  HZ1 ACN A 681      26.525  31.374  10.530  1.00  0.00      A    H
ATOM   6126  HZ2 ACN A 681      27.102  32.571   9.194  1.00  0.00      A    H
ATOM   6130  CT  ACN A 682      32.384  30.692  14.703  1.00  0.00      A    C
ATOM   6131  CZ  ACN A 682      32.328  31.527  15.885  1.00  0.00      A    C
ATOM   6132  NZ  ACN A 682      32.288  32.204  16.811  1.00  0.00      A    N
ATOM   6133  HZ  ACN A 682      32.389  31.379  13.861  1.00  0.00      A    H
ATOM   6134  HZ1 ACN A 682      31.471  30.127  14.531  1.00  0.00      A    H
ATOM   6135  HZ2 ACN A 682      33.236  30.017  14.725  1.00  0.00      A    H
ATOM   6139  CT  ACN A 683      35.795  22.419  50.943  1.00  0.00      A    C
ATOM   6140  CZ  ACN A 683      34.847  21.665  50.030  1.00  0.00      A    C
ATOM   6141  NZ  ACN A 683      34.032  21.093  49.370  1.00  0.00      A    N
ATOM   6142  HZ  ACN A 683      35.247  22.773  51.812  1.00  0.00      A    H
ATOM   6143  HZ1 ACN A 683      36.130  23.346  50.486  1.00  0.00      A    H
ATOM   6144  HZ2 ACN A 683      36.665  21.918  51.361  1.00  0.00      A    H
ATOM   6148  CT  ACN A 684      26.197  41.242  14.199  1.00  0.00      A    C
ATOM   6149  CZ  ACN A 684      27.393  40.478  14.604  1.00  0.00      A    C
ATOM   6150  NZ  ACN A 684      28.351  39.874  14.976  1.00  0.00      A    N
ATOM   6151  HZ  ACN A 684      26.391  41.415  13.144  1.00  0.00      A    H
ATOM   6152  HZ1 ACN A 684      26.154  42.091  14.876  1.00  0.00      A    H
ATOM   6153  HZ2 ACN A 684      25.216  40.791  14.324  1.00  0.00      A    H
ATOM   6157  CT  ACN A 685      14.986   8.803  32.569  1.00  0.00      A    C
ATOM   6158  CZ  ACN A 685      15.992   9.216  31.550  1.00  0.00      A    C
ATOM   6159  NZ  ACN A 685      16.747   9.469  30.687  1.00  0.00      A    N
ATOM   6160  HZ  ACN A 685      15.144   7.804  32.967  1.00  0.00      A    H
ATOM   6161  HZ1 ACN A 685      14.024   8.841  32.064  1.00  0.00      A    H
ATOM   6162  HZ2 ACN A 685      14.895   9.447  33.439  1.00  0.00      A    H
ATOM   6166  CT  ACN A 686      39.781  46.036  38.429  1.00  0.00      A    C
ATOM   6167  CZ  ACN A 686      40.621  45.125  37.695  1.00  0.00      A    C
ATOM   6168  NZ  ACN A 686      41.282  44.379  37.105  1.00  0.00      A    N
ATOM   6169  HZ  ACN A 686      38.882  45.438  38.556  1.00  0.00      A    H
ATOM   6170  HZ1 ACN A 686      39.470  46.832  37.757  1.00  0.00      A    H
ATOM   6171  HZ2 ACN A 686      40.152  46.524  39.327  1.00  0.00      A    H
ATOM   6175  CT  ACN A 687      10.489   4.643  35.790  1.00  0.00      A    C
ATOM   6176  CZ  ACN A 687       9.633   3.851  36.660  1.00  0.00      A    C
ATOM   6177  NZ  ACN A 687       8.952   3.256  37.381  1.00  0.00      A    N
ATOM   6178  HZ  ACN A 687      10.707   5.640  36.163  1.00  0.00      A    H
ATOM   6179  HZ1 ACN A 687      10.036   4.730  34.805  1.00  0.00      A    H
ATOM   6180  HZ2 ACN A 687      11.404   4.058  35.767  1.00  0.00      A    H
ATOM   6184  CT  ACN A 688      39.144  21.380  37.778  1.00  0.00      A    C
ATOM   6185  CZ  ACN A 688      38.759  21.292  39.246  1.00  0.00      A    C
ATOM   6186  NZ  ACN A 688      38.467  21.221  40.391  1.00  0.00      A    N
ATOM   6187  HZ  ACN A 688      39.349  22.342  37.315  1.00  0.00      A    H
ATOM   6188  HZ1 ACN A 688      38.317  21.017  37.173  1.00  0.00      A    H
ATOM   6189  HZ2 ACN A 688      40.022  20.750  37.659  1.00  0.00      A    H
ATOM   6193  CT  ACN A 689      13.400  11.869  45.488  1.00  0.00      A    C
ATOM   6194  CZ  ACN A 689      13.819  12.329  44.178  1.00  0.00      A    C
ATOM   6195  NZ  ACN A 689      14.188  12.710  43.102  1.00  0.00      A    N
ATOM   6196  HZ  ACN A 689      12.333  11.662  45.511  1.00  0.00      A    H
ATOM   6197  HZ1 ACN A 689      13.662  12.490  46.342  1.00  0.00      A    H
ATOM   6198  HZ2 ACN A 689      13.864  10.897  45.633  1.00  0.00      A    H
ATOM   6202  CT  ACN A 690      24.769  43.150   0.703  1.00  0.00      A    C
ATOM   6203  CZ  ACN A 690      25.895  43.564  -0.129  1.00  0.00      A    C
ATOM   6204  NZ  ACN A 690      26.815  43.878  -0.771  1.00  0.00      A    N
ATOM   6205  HZ  ACN A 690      25.095  42.595   1.579  1.00  0.00      A    H
ATOM   6206  HZ1 ACN A 690      24.079  42.537   0.129  1.00  0.00      A    H
ATOM   6207  HZ2 ACN A 690      24.265  44.061   1.013  1.00  0.00      A    H
ATOM   6211  CT  ACN A 691      36.731  26.122  47.445  1.00  0.00      A    C
ATOM   6212  CZ  ACN A 691      35.469  25.634  46.840  1.00  0.00      A    C
ATOM   6213  NZ  ACN A 691      34.517  25.072  46.394  1.00  0.00      A    N
ATOM   6214  HZ  ACN A 691      37.287  25.498  48.139  1.00  0.00      A    H
ATOM   6215  HZ1 ACN A 691      36.439  27.037  47.954  1.00  0.00      A    H
ATOM   6216  HZ2 ACN A 691      37.425  26.425  46.665  1.00  0.00      A    H
ATOM   6220  CT  ACN A 692      21.874  46.668   2.120  1.00  0.00      A    C
ATOM   6221  CZ  ACN A 692      20.721  47.372   1.520  1.00  0.00      A    C
ATOM   6222  NZ  ACN A 692      19.821  47.914   1.116  1.00  0.00      A    N
ATOM   6223  HZ  ACN A 692      22.237  45.886   1.458  1.00  0.00      A    H
ATOM   6224  HZ1 ACN A 692      21.571  46.394   3.127  1.00  0.00      A    H
ATOM   6225  HZ2 ACN A 692      22.695  47.376   2.204  1.00  0.00      A    H
ATOM   6229  CT  ACN A 693      31.960  30.738  49.817  1.00  0.00      A    C
ATOM   6230  CZ  ACN A 693      31.281  31.968  50.115  1.00  0.00      A    C
ATOM   6231  NZ  ACN A 693      30.721  32.959  50.360  1.00  0.00      A    N
ATOM   6232  HZ  ACN A 693      31.362  29.852  50.016  1.00  0.00      A    H
ATOM   6233  HZ1 ACN A 693      32.892  30.643  50.368  1.00  0.00      A    H
ATOM   6234  HZ2 ACN A 693      32.195  30.763  48.756  1.00  0.00      A    H
ATOM   6238  CT  ACN A 694      25.860   8.719  47.418  1.00  0.00      A    C
ATOM   6239  CZ  ACN A 694      26.674   9.729  48.151  1.00  0.00      A    C
ATOM   6240  NZ  ACN A 694      27.341  10.406  48.810  1.00  0.00      A    N
ATOM   6241  HZ  ACN A 694      25.026   8.564  48.097  1.00  0.00      A    H
ATOM   6242  HZ1 ACN A 694      26.520   7.860  47.328  1.00  0.00      A    H
ATOM   6243  HZ2 ACN A 694      25.629   9.046  46.408  1.00  0.00      A    H
ATOM   6247  CT  ACN A 695      47.947  29.215  10.093  1.00  0.00      A    C
ATOM   6248  CZ  ACN A 695      47.828  27.718  10.367  1.00  0.00      A    C
ATOM   6249  NZ  ACN A 695      47.803  26.614  10.595  1.00  0.00      A    N
ATOM   6250  HZ  ACN A 695      48.958  29.218   9.693  1.00  0.00      A    H
ATOM   6251  HZ1 ACN A 695      47.694  29.691  11.037  1.00  0.00      A    H
ATOM   6252  HZ2 ACN A 695      47.314  29.660   9.330  1.00  0.00      A    H
ATOM   6256  CT  ACN A 696      37.345  33.060   2.311  1.00  0.00      A    C
ATOM   6257  CZ  ACN A 696      37.117  31.624   2.612  1.00  0.00      A    C
ATOM   6258  NZ  ACN A 696      36.934  30.537   2.845  1.00  0.00      A    N
ATOM   6259  HZ  ACN A 696      37.515  33.528   3.277  1.00  0.00      A    H
ATOM   6260  HZ1 ACN A 696      36.391  33.443   1.956  1.00  0.00      A    H
ATOM   6261  HZ2 ACN A 696      38.182  33.144   1.622  1.00  0.00      A    H
ATOM   6265  CT  ACN A 697       5.224   9.220  50.010  1.00  0.00      A    C
ATOM   6266  CZ  ACN A 697       6.303   8.442  49.421  1.00  0.00      A    C
ATOM   6267  NZ  ACN A 697       7.199   7.871  48.916  1.00  0.00      A    N
ATOM   6268  HZ  ACN A 697       4.331   8.603  50.070  1.00  0.00      A    H
ATOM   6269  HZ1 ACN A 697       5.124  10.097  49.375  1.00  0.00      A    H
ATOM   6270  HZ2 ACN A 697       5.440   9.723  50.949  1.00  0.00      A    H
ATOM   6274  CT  ACN A 698      43.359  43.611  46.849  1.00  0.00      A    C
ATOM   6275  CZ  ACN A 698      42.628  42.499  47.506  1.00  0.00      A    C
ATOM   6276  NZ  ACN A 698      42.034  41.637  48.022  1.00  0.00      A    N
ATOM   6277  HZ  ACN A 698      44.352  43.169  46.813  1.00  0.00      A    H
ATOM   6278  HZ1 ACN A 698      43.355  44.498  47.477  1.00  0.00      A    H
ATOM   6279  HZ2 ACN A 698      42.948  43.810  45.863  1.00  0.00      A    H
ATOM   6283  CT  ACN A 699      21.257   6.951   3.379  1.00  0.00      A    C
ATOM   6284  CZ  ACN A 699      21.609   6.246   2.132  1.00  0.00      A    C
ATOM   6285  NZ  ACN A 699      21.923   5.720   1.137  1.00  0.00      A    N
ATOM   6286  HZ  ACN A 699      22.198   7.151   3.885  1.00  0.00      A    H
ATOM   6287  HZ1 ACN A 699      20.655   6.333   4.039  1.00  0.00      A    H
ATOM   6288  HZ2 ACN A 699      20.744   7.885   3.163  1.00  0.00      A    H
ATOM   6292  CT  ACN A 700      41.982  27.853  49.896  1.00  0.00      A    C
ATOM   6293  CZ  ACN A 700      40.745  27.046  49.871  1.00  0.00      A    C
ATOM   6294  NZ  ACN A 700      39.816  26.351  49.819  1.00  0.00      A    N
ATOM   6295  HZ  ACN A 700      42.186  28.179  48.880  1.00  0.00      A    H
ATOM   6296  HZ1 ACN A 700      42.637  27.023  50.151  1.00  0.00      A    H
ATOM   6297  HZ2 ACN A 700      41.891  28.722  50.542  1.00  0.00      A    H
ATOM   6301  CT  ACN A 701      16.801   8.726  36.718  1.00  0.00      A    C
ATOM   6302  CZ  ACN A 701      17.571   8.994  35.469  1.00  0.00      A    C
ATOM   6303  NZ  ACN A 701      18.132   9.214  34.532  1.00  0.00      A    N
ATOM   6304  HZ  ACN A 701      16.933   7.686  37.006  1.00  0.00      A    H
ATOM   6305  HZ1 ACN A 701      15.778   8.992  36.465  1.00  0.00      A    H
ATOM   6306  HZ2 ACN A 701      17.211   9.356  37.503  1.00  0.00      A    H
ATOM   6310  CT  ACN A 702      13.105  33.127  51.563  1.00  0.00      A    C
ATOM   6311  CZ  ACN A 702      13.312  32.942  50.102  1.00  0.00      A    C
ATOM   6312  NZ  ACN A 702      13.462  32.772  48.954  1.00  0.00      A    N
ATOM   6313  HZ  ACN A 702      13.735  32.482  52.170  1.00  0.00      A    H
ATOM   6314  HZ1 ACN A 702      12.053  32.968  51.787  1.00  0.00      A    H
ATOM   6315  HZ2 ACN A 702      13.345  34.161  51.795  1.00  0.00      A    H
ATOM   6319  CT  ACN A 703      38.470  47.499  32.727  1.00  0.00      A    C
ATOM   6320  CZ  ACN A 703      37.973  48.826  33.012  1.00  0.00      A    C
ATOM   6321  NZ  ACN A 703      37.561  49.875  33.197  1.00  0.00      A    N
ATOM   6322  HZ  ACN A 703      39.360  47.617  32.114  1.00  0.00      A    H
ATOM   6323  HZ1 ACN A 703      37.652  47.051  32.168  1.00  0.00      A    H
ATOM   6324  HZ2 ACN A 703      38.667  46.933  33.634  1.00  0.00      A    H
ATOM   6328  CT  ACN A 704      17.500  37.603  12.260  1.00  0.00      A    C
ATOM   6329  CZ  ACN A 704      18.211  37.878  13.500  1.00  0.00      A    C
ATOM   6330  NZ  ACN A 704      18.799  38.073  14.498  1.00  0.00      A    N
ATOM   6331  HZ  ACN A 704      16.820  36.760  12.350  1.00  0.00      A    H
ATOM   6332  HZ1 ACN A 704      18.239  37.342  11.507  1.00  0.00      A    H
ATOM   6333  HZ2 ACN A 704      16.977  38.525  12.019  1.00  0.00      A    H
ATOM   6337  CT  ACN A 705      30.628  42.591  31.983  1.00  0.00      A    C
ATOM   6338  CZ  ACN A 705      30.028  42.694  33.357  1.00  0.00      A    C
ATOM   6339  NZ  ACN A 705      29.590  42.752  34.409  1.00  0.00      A    N
ATOM   6340  HZ  ACN A 705      30.234  41.661  31.580  1.00  0.00      A    H
ATOM   6341  HZ1 ACN A 705      31.709  42.678  32.047  1.00  0.00      A    H
ATOM   6342  HZ2 ACN A 705      30.203  43.438  31.452  1.00  0.00      A    H
ATOM   6346  CT  ACN A 706      49.972   1.742  12.051  1.00  0.00      A    C
ATOM   6347  CZ  ACN A 706      50.132   1.479  13.427  1.00  0.00      A    C
ATOM   6348  NZ  ACN A 706      50.316   1.322  14.588  1.00  0.00      A    N
ATOM   6349  HZ  ACN A 706      50.451   2.684  11.796  1.00  0.00      A    H
ATOM   6350  HZ1 ACN A 706      48.897   1.844  11.928  1.00  0.00      A    H
ATOM   6351  HZ2 ACN A 706      50.315   0.900  11.454  1.00  0.00      A    H
ATOM   6355  CT  ACN A 707      13.792  25.891   3.140  1.00  0.00      A    C
ATOM   6356  CZ  ACN A 707      13.395  27.078   3.938  1.00  0.00      A    C
ATOM   6357  NZ  ACN A 707      13.140  28.052   4.523  1.00  0.00      A    N
ATOM   6358  HZ  ACN A 707      13.984  25.109   3.870  1.00  0.00      A    H
ATOM   6359  HZ1 ACN A 707      14.721  26.103   2.618  1.00  0.00      A    H
ATOM   6360  HZ2 ACN A 707      12.926  25.595   2.553  1.00  0.00      A    H
ATOM   6364  CT  ACN A 708      28.238  32.983  27.872  1.00  0.00      A    C
ATOM   6365  CZ  ACN A 708      29.377  33.627  28.510  1.00  0.00      A    C
ATOM   6366  NZ  ACN A 708      30.223  34.120  29.081  1.00  0.00      A    N
ATOM   6367  HZ  ACN A 708      28.526  32.961  26.825  1.00  0.00      A    H
ATOM   6368  HZ1 ACN A 708      27.309  33.539  27.972  1.00  0.00      A    H
ATOM   6369  HZ2 ACN A 708      28.174  31.964  28.245  1.00  0.00      A    H
ATOM   6373  CT  ACN A 709      48.273   7.480  22.394  1.00  0.00      A    C
ATOM   6374  CZ  ACN A 709      49.756   7.766  22.388  1.00  0.00      A    C
ATOM   6375  NZ  ACN A 709      50.896   8.038  22.395  1.00  0.00      A    N
ATOM   6376  HZ  ACN A 709      48.008   7.100  23.377  1.00  0.00      A    H
ATOM   6377  HZ1 ACN A 709      47.984   6.650  21.755  1.00  0.00      A    H
ATOM   6378  HZ2 ACN A 709      47.598   8.327  22.310  1.00  0.00      A    H
ATOM   6382  CT  ACN A 710       5.897  42.118  35.174  1.00  0.00      A    C
ATOM   6383  CZ  ACN A 710       6.493  43.015  34.169  1.00  0.00      A    C
ATOM   6384  NZ  ACN A 710       7.023  43.653  33.321  1.00  0.00      A    N
ATOM   6385  HZ  ACN A 710       5.213  42.815  35.649  1.00  0.00      A    H
ATOM   6386  HZ1 ACN A 710       6.577  41.824  35.969  1.00  0.00      A    H
ATOM   6387  HZ2 ACN A 710       5.473  41.207  34.758  1.00  0.00      A    H
ATOM   6391  CT  ACN A 711      39.811  24.476  47.050  1.00  0.00      A    C
ATOM   6392  CZ  ACN A 711      38.686  23.860  46.300  1.00  0.00      A    C
ATOM   6393  NZ  ACN A 711      37.818  23.420  45.705  1.00  0.00      A    N
ATOM   6394  HZ  ACN A 711      39.699  25.557  47.026  1.00  0.00      A    H
ATOM   6395  HZ1 ACN A 711      40.738  24.015  46.719  1.00  0.00      A    H
ATOM   6396  HZ2 ACN A 711      39.804  24.073  48.060  1.00  0.00      A    H
ATOM   6400  CT  ACN A 712      34.227  28.240  23.601  1.00  0.00      A    C
ATOM   6401  CZ  ACN A 712      32.818  28.469  23.407  1.00  0.00      A    C
ATOM   6402  NZ  ACN A 712      31.707  28.633  23.227  1.00  0.00      A    N
ATOM   6403  HZ  ACN A 712      34.611  29.097  23.053  1.00  0.00      A    H
ATOM   6404  HZ1 ACN A 712      34.667  27.346  23.166  1.00  0.00      A    H
ATOM   6405  HZ2 ACN A 712      34.582  28.245  24.628  1.00  0.00      A    H
ATOM   6409  CT  ACN A 713      46.572  47.533  32.090  1.00  0.00      A    C
ATOM   6410  CZ  ACN A 713      47.906  47.039  32.202  1.00  0.00      A    C
ATOM   6411  NZ  ACN A 713      48.973  46.663  32.445  1.00  0.00      A    N
ATOM   6412  HZ  ACN A 713      46.686  48.601  31.927  1.00  0.00      A    H
ATOM   6413  HZ1 ACN A 713      45.997  47.268  32.974  1.00  0.00      A    H
ATOM   6414  HZ2 ACN A 713      46.068  47.099  31.230  1.00  0.00      A    H
ATOM   6418  CT  ACN A 714      34.401  26.402  20.043  1.00  0.00      A    C
ATOM   6419  CZ  ACN A 714      34.054  25.574  21.217  1.00  0.00      A    C
ATOM   6420  NZ  ACN A 714      33.794  24.891  22.131  1.00  0.00      A    N
ATOM   6421  HZ  ACN A 714      34.375  27.474  20.221  1.00  0.00      A    H
ATOM   6422  HZ1 ACN A 714      33.600  26.260  19.322  1.00  0.00      A    H
ATOM   6423  HZ2 ACN A 714      35.305  26.004  19.589  1.00  0.00      A    H
ATOM   6427  CT  ACN A 715      44.154  23.114  44.257  1.00  0.00      A    C
ATOM   6428  CZ  ACN A 715      43.247  24.044  45.025  1.00  0.00      A    C
ATOM   6429  NZ  ACN A 715      42.552  24.766  45.538  1.00  0.00      A    N
ATOM   6430  HZ  ACN A 715      43.897  23.077  43.201  1.00  0.00      A    H
ATOM   6431  HZ1 ACN A 715      44.075  22.175  44.799  1.00  0.00      A    H
ATOM   6432  HZ2 ACN A 715      45.159  23.529  44.246  1.00  0.00      A    H
ATOM   6436  CT  ACN A 716       2.534  36.912  43.332  1.00  0.00      A    C
ATOM   6437  CZ  ACN A 716       3.879  36.286  43.449  1.00  0.00      A    C
ATOM   6438  NZ  ACN A 716       4.899  35.782  43.570  1.00  0.00      A    N
ATOM   6439  HZ  ACN A 716       2.512  37.603  42.493  1.00  0.00      A    H
ATOM   6440  HZ1 ACN A 716       2.288  37.497  44.214  1.00  0.00      A    H
ATOM   6441  HZ2 ACN A 716       1.753  36.193  43.098  1.00  0.00      A    H
ATOM   6445  CT  ACN A 717       0.453   7.286  49.590  1.00  0.00      A    C
ATOM   6446  CZ  ACN A 717      -0.346   6.037  49.421  1.00  0.00      A    C
ATOM   6447  NZ  ACN A 717      -0.965   5.061  49.328  1.00  0.00      A    N
ATOM   6448  HZ  ACN A 717       1.455   7.070  49.228  1.00  0.00      A    H
ATOM   6449  HZ1 ACN A 717       0.496   7.482  50.658  1.00  0.00      A    H
ATOM   6450  HZ2 ACN A 717       0.003   8.120  49.059  1.00  0.00      A    H
ATOM   6454  CT  ACN A 718      19.280   9.944  10.139  1.00  0.00      A    C
ATOM   6455  CZ  ACN A 718      18.384   8.835  10.288  1.00  0.00      A    C
ATOM   6456  NZ  ACN A 718      17.715   7.923  10.469  1.00  0.00      A    N
ATOM   6457  HZ  ACN A 718      19.445  10.209   9.098  1.00  0.00      A    H
ATOM   6458  HZ1 ACN A 718      20.236   9.793  10.635  1.00  0.00      A    H
ATOM   6459  HZ2 ACN A 718      18.883  10.859  10.570  1.00  0.00      A    H
ATOM   6463  CT  ACN A 719      23.240   0.388  36.179  1.00  0.00      A    C
ATOM   6464  CZ  ACN A 719      23.473   0.342  34.753  1.00  0.00      A    C
ATOM   6465  NZ  ACN A 719      23.649   0.290  33.622  1.00  0.00      A    N
ATOM   6466  HZ  ACN A 719      23.448   1.406  36.498  1.00  0.00      A    H
ATOM   6467  HZ1 ACN A 719      23.988  -0.244  36.652  1.00  0.00      A    H
ATOM   6468  HZ2 ACN A 719      22.227   0.050  36.381  1.00  0.00      A    H
ATOM   6472  CT  ACN A 720      29.050  41.784   5.571  1.00  0.00      A    C
ATOM   6473  CZ  ACN A 720      28.459  42.322   4.307  1.00  0.00      A    C
ATOM   6474  NZ  ACN A 720      28.064  42.715   3.296  1.00  0.00      A    N
ATOM   6475  HZ  ACN A 720      28.607  40.817   5.799  1.00  0.00      A    H
ATOM   6476  HZ1 ACN A 720      28.869  42.488   6.379  1.00  0.00      A    H
ATOM   6477  HZ2 ACN A 720      30.121  41.631   5.460  1.00  0.00      A    H
ATOM   6481  CT  ACN A 721      14.050   9.333  19.883  1.00  0.00      A    C
ATOM   6482  CZ  ACN A 721      13.038   9.783  18.951  1.00  0.00      A    C
ATOM   6483  NZ  ACN A 721      12.182  10.138  18.202  1.00  0.00      A    N
ATOM   6484  HZ  ACN A 721      13.667   8.975  20.835  1.00  0.00      A    H
ATOM   6485  HZ1 ACN A 721      14.706  10.183  20.054  1.00  0.00      A    H
ATOM   6486  HZ2 ACN A 721      14.712   8.598  19.431  1.00  0.00      A    H
ATOM   6490  CT  ACN A 722      23.682  40.940  22.923  1.00  0.00      A    C
ATOM   6491  CZ  ACN A 722      22.507  40.456  23.670  1.00  0.00      A    C
ATOM   6492  NZ  ACN A 722      21.545  40.090  24.207  1.00  0.00      A    N
ATOM   6493  HZ  ACN A 722      24.367  40.103  22.821  1.00  0.00      A    H
ATOM   6494  HZ1 ACN A 722      24.083  41.753  23.524  1.00  0.00      A    H
ATOM   6495  HZ2 ACN A 722      23.443  41.407  21.971  1.00  0.00      A    H
ATOM   6499  CT  ACN A 723      20.002   2.782  39.046  1.00  0.00      A    C
ATOM   6500  CZ  ACN A 723      19.980   1.763  37.985  1.00  0.00      A    C
ATOM   6501  NZ  ACN A 723      19.949   0.958  37.173  1.00  0.00      A    N
ATOM   6502  HZ  ACN A 723      20.874   2.607  39.671  1.00  0.00      A    H
ATOM   6503  HZ1 ACN A 723      19.121   2.759  39.682  1.00  0.00      A    H
ATOM   6504  HZ2 ACN A 723      20.085   3.780  38.622  1.00  0.00      A    H
ATOM   6508  CT  ACN A 724      40.427  44.903   5.591  1.00  0.00      A    C
ATOM   6509  CZ  ACN A 724      40.252  43.774   6.548  1.00  0.00      A    C
ATOM   6510  NZ  ACN A 724      40.125  42.859   7.272  1.00  0.00      A    N
ATOM   6511  HZ  ACN A 724      40.329  44.573   4.560  1.00  0.00      A    H
ATOM   6512  HZ1 ACN A 724      41.470  45.209   5.618  1.00  0.00      A    H
ATOM   6513  HZ2 ACN A 724      39.869  45.793   5.867  1.00  0.00      A    H
ATOM   6517  CT  ACN A 725       4.863   5.077  49.878  1.00  0.00      A    C
ATOM   6518  CZ  ACN A 725       6.069   4.431  50.325  1.00  0.00      A    C
ATOM   6519  NZ  ACN A 725       7.020   3.892  50.643  1.00  0.00      A    N
ATOM   6520  HZ  ACN A 725       4.478   5.502  50.801  1.00  0.00      A    H
ATOM   6521  HZ1 ACN A 725       4.121   4.379  49.498  1.00  0.00      A    H
ATOM   6522  HZ2 ACN A 725       5.110   5.937  49.261  1.00  0.00      A    H
ATOM   6526  CT  ACN A 726      28.456  24.174  30.994  1.00  0.00      A    C
ATOM   6527  CZ  ACN A 726      27.073  24.488  31.420  1.00  0.00      A    C
ATOM   6528  NZ  ACN A 726      26.014  24.632  31.830  1.00  0.00      A    N
ATOM   6529  HZ  ACN A 726      28.741  24.924  30.260  1.00  0.00      A    H
ATOM   6530  HZ1 ACN A 726      28.492  23.202  30.509  1.00  0.00      A    H
ATOM   6531  HZ2 ACN A 726      29.131  24.170  31.846  1.00  0.00      A    H
ATOM   6535  CT  ACN A 727      22.176  10.119   7.088  1.00  0.00      A    C
ATOM   6536  CZ  ACN A 727      20.915   9.811   6.331  1.00  0.00      A    C
ATOM   6537  NZ  ACN A 727      19.927   9.535   5.814  1.00  0.00      A    N
ATOM   6538  HZ  ACN A 727      22.065   9.812   8.125  1.00  0.00      A    H
ATOM   6539  HZ1 ACN A 727      22.494  11.159   7.088  1.00  0.00      A    H
ATOM   6540  HZ2 ACN A 727      22.826   9.492   6.483  1.00  0.00      A    H
ATOM   6544  CT  ACN A 728      33.551   6.471  14.405  1.00  0.00      A    C
ATOM   6545  CZ  ACN A 728      34.645   7.199  15.035  1.00  0.00      A    C
ATOM   6546  NZ  ACN A 728      35.517   7.741  15.559  1.00  0.00      A    N
ATOM   6547  HZ  ACN A 728      32.617   7.026  14.367  1.00  0.00      A    H
ATOM   6548  HZ1 ACN A 728      33.432   5.487  14.852  1.00  0.00      A    H
ATOM   6549  HZ2 ACN A 728      33.916   6.346  13.389  1.00  0.00      A    H
ATOM   6553  CT  ACN A 729      33.631   2.624  17.284  1.00  0.00      A    C
ATOM   6554  CZ  ACN A 729      34.565   1.763  18.072  1.00  0.00      A    C
ATOM   6555  NZ  ACN A 729      35.311   1.098  18.637  1.00  0.00      A    N
ATOM   6556  HZ  ACN A 729      33.818   2.572  16.215  1.00  0.00      A    H
ATOM   6557  HZ1 ACN A 729      33.715   3.649  17.638  1.00  0.00      A    H
ATOM   6558  HZ2 ACN A 729      32.607   2.341  17.516  1.00  0.00      A    H
ATOM   6562  CT  ACN A 730      42.176  46.777  44.534  1.00  0.00      A    C
ATOM   6563  CZ  ACN A 730      42.570  46.377  43.171  1.00  0.00      A    C
ATOM   6564  NZ  ACN A 730      42.981  45.971  42.124  1.00  0.00      A    N
ATOM   6565  HZ  ACN A 730      41.138  46.486  44.676  1.00  0.00      A    H
ATOM   6566  HZ1 ACN A 730      42.376  47.841  44.629  1.00  0.00      A    H
ATOM   6567  HZ2 ACN A 730      42.695  46.333  45.380  1.00  0.00      A    H
ATOM   6571  CT  ACN A 731      35.014  36.494  31.291  1.00  0.00      A    C
ATOM   6572  CZ  ACN A 731      36.205  36.253  30.443  1.00  0.00      A    C
ATOM   6573  NZ  ACN A 731      37.144  36.092  29.839  1.00  0.00      A    N
ATOM   6574  HZ  ACN A 731      35.153  37.471  31.747  1.00  0.00      A    H
ATOM   6575  HZ1 ACN A 731      34.929  35.771  32.098  1.00  0.00      A    H
ATOM   6576  HZ2 ACN A 731      34.138  36.533  30.648  1.00  0.00      A    H
ATOM   6580  CT  ACN A 732      11.873   7.540   4.432  1.00  0.00      A    C
ATOM   6581  CZ  ACN A 732      12.299   7.366   5.814  1.00  0.00      A    C
ATOM   6582  NZ  ACN A 732      12.584   7.163   6.885  1.00  0.00      A    N
ATOM   6583  HZ  ACN A 732      11.062   6.873   4.156  1.00  0.00      A    H
ATOM   6584  HZ1 ACN A 732      12.674   7.409   3.708  1.00  0.00      A    H
ATOM   6585  HZ2 ACN A 732      11.453   8.530   4.274  1.00  0.00      A    H
ATOM   6589  CT  ACN A 733      37.974  40.775   9.799  1.00  0.00      A    C
ATOM   6590  CZ  ACN A 733      39.003  40.281  10.731  1.00  0.00      A    C
ATOM   6591  NZ  ACN A 733      39.848  39.982  11.487  1.00  0.00      A    N
ATOM   6592  HZ  ACN A 733      37.428  41.482  10.418  1.00  0.00      A    H
ATOM   6593  HZ1 ACN A 733      37.219  40.038   9.537  1.00  0.00      A    H
ATOM   6594  HZ2 ACN A 733      38.377  41.157   8.864  1.00  0.00      A    H
ATOM   6598  CT  ACN A 734      15.246  27.310  19.088  1.00  0.00      A    C
ATOM   6599  CZ  ACN A 734      14.777  26.274  18.113  1.00  0.00      A    C
ATOM   6600  NZ  ACN A 734      14.491  25.466  17.361  1.00  0.00      A    N
ATOM   6601  HZ  ACN A 734      14.563  27.294  19.933  1.00  0.00      A    H
ATOM   6602  HZ1 ACN A 734      15.053  28.220  18.526  1.00  0.00      A    H
ATOM   6603  HZ2 ACN A 734      16.301  27.110  19.255  1.00  0.00      A    H
ATOM   6607  CT  ACN A 735       9.233   1.489  44.682  1.00  0.00      A    C
ATOM   6608  CZ  ACN A 735       9.906   2.114  45.825  1.00  0.00      A    C
ATOM   6609  NZ  ACN A 735      10.500   2.649  46.699  1.00  0.00      A    N
ATOM   6610  HZ  ACN A 735       9.560   1.982  43.770  1.00  0.00      A    H
ATOM   6611  HZ1 ACN A 735       8.167   1.652  44.821  1.00  0.00      A    H
ATOM   6612  HZ2 ACN A 735       9.441   0.422  44.643  1.00  0.00      A    H
ATOM   6616  CT  ACN A 736      48.755  49.611  40.072  1.00  0.00      A    C
ATOM   6617  CZ  ACN A 736      49.527  50.630  39.255  1.00  0.00      A    C
ATOM   6618  NZ  ACN A 736      50.104  51.441  38.677  1.00  0.00      A    N
ATOM   6619  HZ  ACN A 736      49.199  49.559  41.063  1.00  0.00      A    H
ATOM   6620  HZ1 ACN A 736      49.143  48.713  39.599  1.00  0.00      A    H
ATOM   6621  HZ2 ACN A 736      47.674  49.702  40.000  1.00  0.00      A    H
ATOM   6625  CT  ACN A 737      40.992  33.681   6.090  1.00  0.00      A    C
ATOM   6626  CZ  ACN A 737      40.311  32.734   5.180  1.00  0.00      A    C
ATOM   6627  NZ  ACN A 737      39.746  32.002   4.463  1.00  0.00      A    N
ATOM   6628  HZ  ACN A 737      41.991  33.257   6.155  1.00  0.00      A    H
ATOM   6629  HZ1 ACN A 737      40.591  33.853   7.085  1.00  0.00      A    H
ATOM   6630  HZ2 ACN A 737      40.987  34.665   5.628  1.00  0.00      A    H
ATOM   6634  CT  ACN A 738      26.876  24.957  18.730  1.00  0.00      A    C
ATOM   6635  CZ  ACN A 738      26.955  26.418  18.401  1.00  0.00      A    C
ATOM   6636  NZ  ACN A 738      27.037  27.560  18.193  1.00  0.00      A    N
ATOM   6637  HZ  ACN A 738      26.802  24.256  17.902  1.00  0.00      A    H
ATOM   6638  HZ1 ACN A 738      25.934  24.826  19.255  1.00  0.00      A    H
ATOM   6639  HZ2 ACN A 738      27.698  24.732  19.405  1.00  0.00      A    H
ATOM   6643  CT  ACN A 739      33.151  44.366  34.448  1.00  0.00      A    C
ATOM   6644  CZ  ACN A 739      33.302  43.395  35.518  1.00  0.00      A    C
ATOM   6645  NZ  ACN A 739      33.440  42.551  36.288  1.00  0.00      A    N
ATOM   6646  HZ  ACN A 739      34.094  44.355  33.908  1.00  0.00      A    H
ATOM   6647  HZ1 ACN A 739      32.887  45.346  34.836  1.00  0.00      A    H
ATOM   6648  HZ2 ACN A 739      32.510  43.967  33.666  1.00  0.00      A    H
ATOM   6652  CT  ACN A 740      37.727  48.914  47.683  1.00  0.00      A    C
ATOM   6653  CZ  ACN A 740      38.761  49.090  48.666  1.00  0.00      A    C
ATOM   6654  NZ  ACN A 740      39.590  49.165  49.489  1.00  0.00      A    N
ATOM   6655  HZ  ACN A 740      36.773  49.318  48.011  1.00  0.00      A    H
ATOM   6656  HZ1 ACN A 740      37.538  47.892  47.365  1.00  0.00      A    H
ATOM   6657  HZ2 ACN A 740      38.148  49.386  46.799  1.00  0.00      A    H
ATOM   6661  CT  ACN A 741       4.992  19.090   4.633  1.00  0.00      A    C
ATOM   6662  CZ  ACN A 741       4.327  19.330   3.391  1.00  0.00      A    C
ATOM   6663  NZ  ACN A 741       3.874  19.466   2.329  1.00  0.00      A    N
ATOM   6664  HZ  ACN A 741       4.266  18.400   5.055  1.00  0.00      A    H
ATOM   6665  HZ1 ACN A 741       5.121  20.012   5.195  1.00  0.00      A    H
ATOM   6666  HZ2 ACN A 741       5.882  18.476   4.521  1.00  0.00      A    H
ATOM   6670  CT  ACN A 742      40.402   9.291  26.368  1.00  0.00      A    C
ATOM   6671  CZ  ACN A 742      39.853  10.608  26.124  1.00  0.00      A    C
ATOM   6672  NZ  ACN A 742      39.469  11.677  25.989  1.00  0.00      A    N
ATOM   6673  HZ  ACN A 742      41.172   9.276  27.135  1.00  0.00      A    H
ATOM   6674  HZ1 ACN A 742      40.864   8.940  25.449  1.00  0.00      A    H
ATOM   6675  HZ2 ACN A 742      39.563   8.659  26.647  1.00  0.00      A    H
ATOM   6679  CT  ACN A 743      40.248   1.946   4.704  1.00  0.00      A    C
ATOM   6680  CZ  ACN A 743      40.007   2.699   5.966  1.00  0.00      A    C
ATOM   6681  NZ  ACN A 743      39.859   3.289   6.958  1.00  0.00      A    N
ATOM   6682  HZ  ACN A 743      39.239   1.750   4.350  1.00  0.00      A    H
ATOM   6683  HZ1 ACN A 743      40.755   1.027   4.988  1.00  0.00      A    H
ATOM   6684  HZ2 ACN A 743      40.913   2.492   4.040  1.00  0.00      A    H
ATOM   6688  CT  ACN A 744      11.771  12.572  10.661  1.00  0.00      A    C
ATOM   6689  CZ  ACN A 744      11.421  13.525  11.719  1.00  0.00      A    C
ATOM   6690  NZ  ACN A 744      11.214  14.288  12.613  1.00  0.00      A    N
ATOM   6691  HZ  ACN A 744      11.338  13.032   9.777  1.00  0.00      A    H
ATOM   6692  HZ1 ACN A 744      11.116  11.724  10.842  1.00  0.00      A    H
ATOM   6693  HZ2 ACN A 744      12.843  12.398  10.611  1.00  0.00      A    H
ATOM   6697  CT  ACN A 745      18.445  40.583   0.343  1.00  0.00      A    C
ATOM   6698  CZ  ACN A 745      19.422  39.646   0.826  1.00  0.00      A    C
ATOM   6699  NZ  ACN A 745      20.190  38.949   1.237  1.00  0.00      A    N
ATOM   6700  HZ  ACN A 745      18.732  41.615   0.528  1.00  0.00      A    H
ATOM   6701  HZ1 ACN A 745      17.524  40.348   0.870  1.00  0.00      A    H
ATOM   6702  HZ2 ACN A 745      18.205  40.477  -0.712  1.00  0.00      A    H
ATOM   6706  CT  ACN A 746      15.867   7.567  48.162  1.00  0.00      A    C
ATOM   6707  CZ  ACN A 746      15.244   6.406  48.687  1.00  0.00      A    C
ATOM   6708  NZ  ACN A 746      14.748   5.484  49.150  1.00  0.00      A    N
ATOM   6709  HZ  ACN A 746      16.515   8.021  48.907  1.00  0.00      A    H
ATOM   6710  HZ1 ACN A 746      15.143   8.344  47.928  1.00  0.00      A    H
ATOM   6711  HZ2 ACN A 746      16.423   7.280  47.273  1.00  0.00      A    H
ATOM   6715  CT  ACN A 747      41.931  49.724   1.519  1.00  0.00      A    C
ATOM   6716  CZ  ACN A 747      42.470  50.763   2.408  1.00  0.00      A    C
ATOM   6717  NZ  ACN A 747      42.998  51.612   3.042  1.00  0.00      A    N
ATOM   6718  HZ  ACN A 747      41.219  50.383   1.030  1.00  0.00      A    H
ATOM   6719  HZ1 ACN A 747      41.415  48.970   2.107  1.00  0.00      A    H
ATOM   6720  HZ2 ACN A 747      42.733  49.274   0.939  1.00  0.00      A    H
ATOM   6724  CT  ACN A 748       3.417  46.505  10.046  1.00  0.00      A    C
ATOM   6725  CZ  ACN A 748       4.219  45.895   8.965  1.00  0.00      A    C
ATOM   6726  NZ  ACN A 748       4.894  45.422   8.161  1.00  0.00      A    N
ATOM   6727  HZ  ACN A 748       2.519  45.907  10.180  1.00  0.00      A    H
ATOM   6728  HZ1 ACN A 748       3.056  47.465   9.686  1.00  0.00      A    H
ATOM   6729  HZ2 ACN A 748       3.992  46.475  10.968  1.00  0.00      A    H
ATOM   6733  CT  ACN A 749      48.886  24.849  17.139  1.00  0.00      A    C
ATOM   6734  CZ  ACN A 749      49.784  25.412  16.150  1.00  0.00      A    C
ATOM   6735  NZ  ACN A 749      50.508  25.881  15.367  1.00  0.00      A    N
ATOM   6736  HZ  ACN A 749      47.873  25.233  17.044  1.00  0.00      A    H
ATOM   6737  HZ1 ACN A 749      49.317  24.872  18.137  1.00  0.00      A    H
ATOM   6738  HZ2 ACN A 749      48.859  23.774  16.979  1.00  0.00      A    H
ATOM   6742  CT  ACN A 750      19.727   0.042   1.272  1.00  0.00      A    C
ATOM   6743  CZ  ACN A 750      18.812   0.940   0.434  1.00  0.00      A    C
ATOM   6744  NZ  ACN A 750      18.044   1.608  -0.203  1.00  0.00      A    N
ATOM   6745  HZ  ACN A 750      20.046   0.548   2.179  1.00  0.00      A    H
ATOM   6746  HZ1 ACN A 750      20.451  -0.457   0.632  1.00  0.00      A    H
ATOM   6747  HZ2 ACN A 750      19.007  -0.688   1.630  1.00  0.00      A    H
ATOM   6751  N1  BMIMB   1       6.584  26.298  10.493  1.00  0.00      B    N
ATOM   6752  N11 BMIMB   1       4.731  26.196   9.404  1.00  0.00      B    N
ATOM   6753  C1  BMIMB   1       5.890  25.614   9.557  1.00  0.00      B    C
ATOM   6754  H1  BMIMB   1       6.205  24.694   9.114  1.00  0.00      B    H
ATOM   6755  C2  BMIMB   1       5.815  27.285  11.049  1.00  0.00      B    C
ATOM   6756  H2  BMIMB   1       6.148  27.804  11.920  1.00  0.00      B    H
ATOM   6757  C21 BMIMB   1       4.591  27.165  10.422  1.00  0.00      B    C
ATOM   6758  H21 BMIMB   1       3.621  27.594  10.545  1.00  0.00      B    H
ATOM   6759  C3  BMIMB   1       7.951  25.975  10.963  1.00  0.00      B    C
ATOM   6760  H3  BMIMB   1       8.527  26.886  11.037  1.00  0.00      B    H
ATOM   6761  H31 BMIMB   1       7.879  25.567  11.961  1.00  0.00      B    H
ATOM   6762  H32 BMIMB   1       8.441  25.182  10.419  1.00  0.00      B    H
ATOM   6763  C4  BMIMB   1       3.729  25.723   8.462  1.00  0.00      B    C
ATOM   6764  H4  BMIMB   1       4.342  25.482   7.606  1.00  0.00      B    H
ATOM   6765  H41 BMIMB   1       3.051  26.484   8.105  1.00  0.00      B    H
ATOM   6766  C5  BMIMB   1       2.848  24.585   8.875  1.00  0.00      B    C
ATOM   6767  H5  BMIMB   1       1.903  24.821   8.392  1.00  0.00      B    H
ATOM   6768  H51 BMIMB   1       3.348  23.686   8.522  1.00  0.00      B    H
ATOM   6769  C51 BMIMB   1       2.543  24.469  10.336  1.00  0.00      B    C
ATOM   6770  H52 BMIMB   1       3.488  24.395  10.867  1.00  0.00      B    H
ATOM   6771  H53 BMIMB   1       2.012  25.347  10.696  1.00  0.00      B    H
ATOM   6772  C6  BMIMB   1       1.676  23.189  10.604  1.00  0.00      B    C
ATOM   6773  H6  BMIMB   1       1.508  23.204  11.675  1.00  0.00      B    H
ATOM   6774  H61 BMIMB   1       0.714  23.270  10.111  1.00  0.00      B    H
ATOM   6775  H62 BMIMB   1       2.188  22.297  10.263  1.00  0.00      B    H
ATOM   6786  N1  BMIMB   2      37.366  41.960  19.284  1.00  0.00      B    N
ATOM   6787  N11 BMIMB   2      37.924  40.728  20.939  1.00  0.00      B    N
ATOM   6788  C1  BMIMB   2      38.130  41.871  20.353  1.00  0.00      B    C
ATOM   6789  H1  BMIMB   2      38.876  42.595  20.600  1.00  0.00      B    H
ATOM   6790  C2  BMIMB   2      36.534  40.874  19.307  1.00  0.00      B    C
ATOM   6791  H2  BMIMB   2      35.794  40.635  18.575  1.00  0.00      B    H
ATOM   6792  C21 BMIMB   2      36.876  40.090  20.343  1.00  0.00      B    C
ATOM   6793  H21 BMIMB   2      36.538  39.183  20.794  1.00  0.00      B    H
ATOM   6794  C3  BMIMB   2      37.321  43.065  18.277  1.00  0.00      B    C
ATOM   6795  H3  BMIMB   2      37.431  43.928  18.917  1.00  0.00      B    H
ATOM   6796  H31 BMIMB   2      38.039  43.024  17.471  1.00  0.00      B    H
ATOM   6797  H32 BMIMB   2      36.381  42.989  17.751  1.00  0.00      B    H
ATOM   6798  C4  BMIMB   2      38.730  40.271  22.048  1.00  0.00      B    C
ATOM   6799  H4  BMIMB   2      38.154  40.213  22.960  1.00  0.00      B    H
ATOM   6800  H41 BMIMB   2      39.497  41.021  22.170  1.00  0.00      B    H
ATOM   6801  C5  BMIMB   2      39.484  38.944  21.724  1.00  0.00      B    C
ATOM   6802  H5  BMIMB   2      39.766  38.936  20.674  1.00  0.00      B    H
ATOM   6803  H51 BMIMB   2      40.385  38.899  22.331  1.00  0.00      B    H
ATOM   6804  C51 BMIMB   2      38.736  37.647  22.001  1.00  0.00      B    C
ATOM   6805  H52 BMIMB   2      38.410  37.539  23.033  1.00  0.00      B    H
ATOM   6806  H53 BMIMB   2      37.857  37.757  21.372  1.00  0.00      B    H
ATOM   6807  C6  BMIMB   2      39.636  36.414  21.627  1.00  0.00      B    C
ATOM   6808  H6  BMIMB   2      39.079  35.539  21.940  1.00  0.00      B    H
ATOM   6809  H61 BMIMB   2      39.793  36.374  20.556  1.00  0.00      B    H
ATOM   6810  H62 BMIMB   2      40.609  36.405  22.107  1.00  0.00      B    H
ATOM   6821  N1  BMIMB   3      41.418   2.423  19.642  1.00  0.00      B    N
ATOM   6822  N11 BMIMB   3      42.116   1.730  21.492  1.00  0.00      B    N
ATOM   6823  C1  BMIMB   3      42.133   1.470  20.232  1.00  0.00      B    C
ATOM   6824  H1  BMIMB   3      42.401   0.505  19.857  1.00  0.00      B    H
ATOM   6825  C2  BMIMB   3      41.153   3.449  20.552  1.00  0.00      B    C
ATOM   6826  H2  BMIMB   3      40.596   4.344  20.380  1.00  0.00      B    H
ATOM   6827  C21 BMIMB   3      41.539   2.970  21.709  1.00  0.00      B    C
ATOM   6828  H21 BMIMB   3      41.438   3.365  22.696  1.00  0.00      B    H
ATOM   6829  C3  BMIMB   3      41.016   2.257  18.294  1.00  0.00      B    C
ATOM   6830  H3  BMIMB   3      40.162   2.897  18.126  1.00  0.00      B    H
ATOM   6831  H31 BMIMB   3      41.875   2.568  17.718  1.00  0.00      B    H
ATOM   6832  H32 BMIMB   3      40.820   1.218  18.075  1.00  0.00      B    H
ATOM   6833  C4  BMIMB   3      42.451   0.808  22.585  1.00  0.00      B    C
ATOM   6834  H4  BMIMB   3      42.838   1.299  23.466  1.00  0.00      B    H
ATOM   6835  H41 BMIMB   3      43.115   0.192  21.997  1.00  0.00      B    H
ATOM   6836  C5  BMIMB   3      41.222   0.047  23.043  1.00  0.00      B    C
ATOM   6837  H5  BMIMB   3      40.447   0.713  23.415  1.00  0.00      B    H
ATOM   6838  H51 BMIMB   3      40.790  -0.492  22.204  1.00  0.00      B    H
ATOM   6839  C51 BMIMB   3      41.426  -1.018  24.074  1.00  0.00      B    C
ATOM   6840  H52 BMIMB   3      42.106  -0.713  24.866  1.00  0.00      B    H
ATOM   6841  H53 BMIMB   3      40.478  -1.335  24.501  1.00  0.00      B    H
ATOM   6842  C6  BMIMB   3      42.079  -2.179  23.418  1.00  0.00      B    C
ATOM   6843  H6  BMIMB   3      43.083  -1.992  23.054  1.00  0.00      B    H
ATOM   6844  H61 BMIMB   3      42.059  -2.976  24.152  1.00  0.00      B    H
ATOM   6845  H62 BMIMB   3      41.450  -2.453  22.579  1.00  0.00      B    H
ATOM   6856  N1  BMIMB   4      11.063  27.088  42.082  1.00  0.00      B    N
ATOM   6857  N11 BMIMB   4      12.240  28.917  42.082  1.00  0.00      B    N
ATOM   6858  C1  BMIMB   4      12.207  27.602  42.413  1.00  0.00      B    C
ATOM   6859  H1  BMIMB   4      12.998  27.040  42.863  1.00  0.00      B    H
ATOM   6860  C2  BMIMB   4      10.264  28.190  41.728  1.00  0.00      B    C
ATOM   6861  H2  BMIMB   4       9.302  27.909  41.360  1.00  0.00      B    H
ATOM   6862  C21 BMIMB   4      10.994  29.299  41.584  1.00  0.00      B    C
ATOM   6863  H21 BMIMB   4      10.816  30.310  41.288  1.00  0.00      B    H
ATOM   6864  C3  BMIMB   4      10.600  25.689  42.200  1.00  0.00      B    C
ATOM   6865  H3  BMIMB   4      10.666  25.313  43.210  1.00  0.00      B    H
ATOM   6866  H31 BMIMB   4       9.568  25.685  41.879  1.00  0.00      B    H
ATOM   6867  H32 BMIMB   4      11.143  25.063  41.508  1.00  0.00      B    H
ATOM   6868  C4  BMIMB   4      13.479  29.719  42.142  1.00  0.00      B    C
ATOM   6869  H4  BMIMB   4      14.168  29.471  42.936  1.00  0.00      B    H
ATOM   6870  H41 BMIMB   4      13.042  30.697  42.280  1.00  0.00      B    H
ATOM   6871  C5  BMIMB   4      14.386  29.722  40.829  1.00  0.00      B    C
ATOM   6872  H5  BMIMB   4      15.164  30.469  40.972  1.00  0.00      B    H
ATOM   6873  H51 BMIMB   4      14.697  28.690  40.688  1.00  0.00      B    H
ATOM   6874  C51 BMIMB   4      13.732  30.086  39.534  1.00  0.00      B    C
ATOM   6875  H52 BMIMB   4      13.083  29.267  39.237  1.00  0.00      B    H
ATOM   6876  H53 BMIMB   4      13.218  31.011  39.782  1.00  0.00      B    H
ATOM   6877  C6  BMIMB   4      14.845  30.406  38.564  1.00  0.00      B    C
ATOM   6878  H6  BMIMB   4      15.267  31.369  38.831  1.00  0.00      B    H
ATOM   6879  H61 BMIMB   4      15.690  29.734  38.661  1.00  0.00      B    H
ATOM   6880  H62 BMIMB   4      14.524  30.356  37.530  1.00  0.00      B    H
ATOM   6891  N1  BMIMB   5      42.309  11.453  12.762  1.00  0.00      B    N
ATOM   6892  N11 BMIMB   5      43.218   9.518  13.167  1.00  0.00      B    N
ATOM   6893  C1  BMIMB   5      42.123  10.137  12.779  1.00  0.00      B    C
ATOM   6894  H1  BMIMB   5      41.205   9.653  12.520  1.00  0.00      B    H
ATOM   6895  C2  BMIMB   5      43.657  11.715  13.009  1.00  0.00      B    C
ATOM   6896  H2  BMIMB   5      44.147  12.664  13.033  1.00  0.00      B    H
ATOM   6897  C21 BMIMB   5      44.167  10.502  13.244  1.00  0.00      B    C
ATOM   6898  H21 BMIMB   5      45.179  10.365  13.557  1.00  0.00      B    H
ATOM   6899  C3  BMIMB   5      41.245  12.452  12.582  1.00  0.00      B    C
ATOM   6900  H3  BMIMB   5      40.388  12.053  12.060  1.00  0.00      B    H
ATOM   6901  H31 BMIMB   5      40.907  12.703  13.576  1.00  0.00      B    H
ATOM   6902  H32 BMIMB   5      41.674  13.365  12.195  1.00  0.00      B    H
ATOM   6903  C4  BMIMB   5      43.354   8.107  13.496  1.00  0.00      B    C
ATOM   6904  H4  BMIMB   5      44.354   7.796  13.233  1.00  0.00      B    H
ATOM   6905  H41 BMIMB   5      42.626   7.509  12.968  1.00  0.00      B    H
ATOM   6906  C5  BMIMB   5      43.100   7.914  14.998  1.00  0.00      B    C
ATOM   6907  H5  BMIMB   5      43.635   8.698  15.527  1.00  0.00      B    H
ATOM   6908  H51 BMIMB   5      42.069   8.219  15.155  1.00  0.00      B    H
ATOM   6909  C51 BMIMB   5      43.433   6.496  15.386  1.00  0.00      B    C
ATOM   6910  H52 BMIMB   5      43.197   5.806  14.580  1.00  0.00      B    H
ATOM   6911  H53 BMIMB   5      44.489   6.512  15.642  1.00  0.00      B    H
ATOM   6912  C6  BMIMB   5      42.813   6.115  16.685  1.00  0.00      B    C
ATOM   6913  H6  BMIMB   5      43.153   5.104  16.881  1.00  0.00      B    H
ATOM   6914  H61 BMIMB   5      43.271   6.775  17.413  1.00  0.00      B    H
ATOM   6915  H62 BMIMB   5      41.735   6.227  16.707  1.00  0.00      B    H
ATOM   6926  N1  BMIMB   6      -1.541  33.658  18.928  1.00  0.00      B    N
ATOM   6927  N11 BMIMB   6      -0.062  33.975  20.539  1.00  0.00      B    N
ATOM   6928  C1  BMIMB   6      -0.334  34.130  19.201  1.00  0.00      B    C
ATOM   6929  H1  BMIMB   6       0.256  34.737  18.547  1.00  0.00      B    H
ATOM   6930  C2  BMIMB   6      -2.002  32.968  20.018  1.00  0.00      B    C
ATOM   6931  H2  BMIMB   6      -2.929  32.453  20.142  1.00  0.00      B    H
ATOM   6932  C21 BMIMB   6      -1.075  33.122  21.045  1.00  0.00      B    C
ATOM   6933  H21 BMIMB   6      -1.152  32.789  22.057  1.00  0.00      B    H
ATOM   6934  C3  BMIMB   6      -2.227  33.624  17.674  1.00  0.00      B    C
ATOM   6935  H3  BMIMB   6      -2.630  32.647  17.450  1.00  0.00      B    H
ATOM   6936  H31 BMIMB   6      -2.969  34.390  17.505  1.00  0.00      B    H
ATOM   6937  H32 BMIMB   6      -1.406  33.719  16.978  1.00  0.00      B    H
ATOM   6938  C4  BMIMB   6       0.993  34.613  21.417  1.00  0.00      B    C
ATOM   6939  H4  BMIMB   6       0.499  34.830  22.352  1.00  0.00      B    H
ATOM   6940  H41 BMIMB   6       1.429  35.478  20.939  1.00  0.00      B    H
ATOM   6941  C5  BMIMB   6       1.958  33.517  21.751  1.00  0.00      B    C
ATOM   6942  H5  BMIMB   6       2.067  32.760  20.979  1.00  0.00      B    H
ATOM   6943  H51 BMIMB   6       2.974  33.867  21.911  1.00  0.00      B    H
ATOM   6944  C51 BMIMB   6       1.668  32.584  22.984  1.00  0.00      B    C
ATOM   6945  H52 BMIMB   6       1.260  33.291  23.702  1.00  0.00      B    H
ATOM   6946  H53 BMIMB   6       0.832  31.920  22.775  1.00  0.00      B    H
ATOM   6947  C6  BMIMB   6       2.867  31.745  23.503  1.00  0.00      B    C
ATOM   6948  H6  BMIMB   6       3.630  32.363  23.962  1.00  0.00      B    H
ATOM   6949  H61 BMIMB   6       2.554  31.065  24.286  1.00  0.00      B    H
ATOM   6950  H62 BMIMB   6       3.378  31.138  22.764  1.00  0.00      B    H
ATOM   6961  N1  BMIMB   7      17.307  35.492  48.731  1.00  0.00      B    N
ATOM   6962  N11 BMIMB   7      18.556  34.285  49.906  1.00  0.00      B    N
ATOM   6963  C1  BMIMB   7      17.475  34.258  49.212  1.00  0.00      B    C
ATOM   6964  H1  BMIMB   7      16.784  33.463  49.031  1.00  0.00      B    H
ATOM   6965  C2  BMIMB   7      18.369  36.217  49.065  1.00  0.00      B    C
ATOM   6966  H2  BMIMB   7      18.343  37.226  48.717  1.00  0.00      B    H
ATOM   6967  C21 BMIMB   7      19.199  35.461  49.697  1.00  0.00      B    C
ATOM   6968  H21 BMIMB   7      20.154  35.693  50.115  1.00  0.00      B    H
ATOM   6969  C3  BMIMB   7      16.349  35.933  47.777  1.00  0.00      B    C
ATOM   6970  H3  BMIMB   7      16.870  36.137  46.853  1.00  0.00      B    H
ATOM   6971  H31 BMIMB   7      15.608  35.176  47.564  1.00  0.00      B    H
ATOM   6972  H32 BMIMB   7      15.738  36.758  48.112  1.00  0.00      B    H
ATOM   6973  C4  BMIMB   7      19.080  33.176  50.662  1.00  0.00      B    C
ATOM   6974  H4  BMIMB   7      18.177  32.652  50.940  1.00  0.00      B    H
ATOM   6975  H41 BMIMB   7      19.615  33.501  51.541  1.00  0.00      B    H
ATOM   6976  C5  BMIMB   7      20.034  32.258  49.986  1.00  0.00      B    C
ATOM   6977  H5  BMIMB   7      19.595  31.901  49.058  1.00  0.00      B    H
ATOM   6978  H51 BMIMB   7      20.893  32.899  49.801  1.00  0.00      B    H
ATOM   6979  C51 BMIMB   7      20.413  31.103  50.885  1.00  0.00      B    C
ATOM   6980  H52 BMIMB   7      20.947  31.471  51.757  1.00  0.00      B    H
ATOM   6981  H53 BMIMB   7      19.503  30.577  51.164  1.00  0.00      B    H
ATOM   6982  C6  BMIMB   7      21.171  30.018  50.214  1.00  0.00      B    C
ATOM   6983  H6  BMIMB   7      22.163  30.292  49.873  1.00  0.00      B    H
ATOM   6984  H61 BMIMB   7      21.278  29.314  51.031  1.00  0.00      B    H
ATOM   6985  H62 BMIMB   7      20.673  29.645  49.326  1.00  0.00      B    H
ATOM   6996  N1  BMIMB   8      24.202  21.584  15.175  1.00  0.00      B    N
ATOM   6997  N11 BMIMB   8      25.317  22.958  13.912  1.00  0.00      B    N
ATOM   6998  C1  BMIMB   8      24.140  22.453  14.221  1.00  0.00      B    C
ATOM   6999  H1  BMIMB   8      23.266  22.823  13.729  1.00  0.00      B    H
ATOM   7000  C2  BMIMB   8      25.526  21.604  15.640  1.00  0.00      B    C
ATOM   7001  H2  BMIMB   8      25.825  21.004  16.471  1.00  0.00      B    H
ATOM   7002  C21 BMIMB   8      26.226  22.591  14.921  1.00  0.00      B    C
ATOM   7003  H21 BMIMB   8      27.246  22.892  15.020  1.00  0.00      B    H
ATOM   7004  C3  BMIMB   8      23.099  20.958  15.811  1.00  0.00      B    C
ATOM   7005  H3  BMIMB   8      23.161  19.881  15.765  1.00  0.00      B    H
ATOM   7006  H31 BMIMB   8      23.156  21.226  16.856  1.00  0.00      B    H
ATOM   7007  H32 BMIMB   8      22.186  21.235  15.305  1.00  0.00      B    H
ATOM   7008  C4  BMIMB   8      25.673  23.917  12.789  1.00  0.00      B    C
ATOM   7009  H4  BMIMB   8      26.459  24.541  13.188  1.00  0.00      B    H
ATOM   7010  H41 BMIMB   8      24.736  24.449  12.711  1.00  0.00      B    H
ATOM   7011  C5  BMIMB   8      26.119  23.184  11.499  1.00  0.00      B    C
ATOM   7012  H5  BMIMB   8      25.806  23.864  10.710  1.00  0.00      B    H
ATOM   7013  H51 BMIMB   8      27.202  23.118  11.569  1.00  0.00      B    H
ATOM   7014  C51 BMIMB   8      25.527  21.831  11.382  1.00  0.00      B    C
ATOM   7015  H52 BMIMB   8      25.715  21.267  12.293  1.00  0.00      B    H
ATOM   7016  H53 BMIMB   8      24.452  21.986  11.324  1.00  0.00      B    H
ATOM   7017  C6  BMIMB   8      26.218  21.184  10.090  1.00  0.00      B    C
ATOM   7018  H6  BMIMB   8      25.927  20.140  10.052  1.00  0.00      B    H
ATOM   7019  H61 BMIMB   8      25.786  21.671   9.222  1.00  0.00      B    H
ATOM   7020  H62 BMIMB   8      27.296  21.289  10.127  1.00  0.00      B    H
ATOM   7031  N1  BMIMB   9      13.098  26.947  33.953  1.00  0.00      B    N
ATOM   7032  N11 BMIMB   9      12.149  26.297  35.769  1.00  0.00      B    N
ATOM   7033  C1  BMIMB   9      12.110  26.205  34.451  1.00  0.00      B    C
ATOM   7034  H1  BMIMB   9      11.400  25.582  33.953  1.00  0.00      B    H
ATOM   7035  C2  BMIMB   9      13.752  27.580  34.986  1.00  0.00      B    C
ATOM   7036  H2  BMIMB   9      14.537  28.296  34.874  1.00  0.00      B    H
ATOM   7037  C21 BMIMB   9      13.258  27.000  36.135  1.00  0.00      B    C
ATOM   7038  H21 BMIMB   9      13.568  27.027  37.157  1.00  0.00      B    H
ATOM   7039  C3  BMIMB   9      13.428  27.070  32.569  1.00  0.00      B    C
ATOM   7040  H3  BMIMB   9      13.105  26.163  32.080  1.00  0.00      B    H
ATOM   7041  H31 BMIMB   9      12.802  27.872  32.208  1.00  0.00      B    H
ATOM   7042  H32 BMIMB   9      14.454  27.336  32.359  1.00  0.00      B    H
ATOM   7043  C4  BMIMB   9      11.186  25.736  36.681  1.00  0.00      B    C
ATOM   7044  H4  BMIMB   9      11.782  24.942  37.104  1.00  0.00      B    H
ATOM   7045  H41 BMIMB   9      10.326  25.257  36.237  1.00  0.00      B    H
ATOM   7046  C5  BMIMB   9      10.771  26.666  37.838  1.00  0.00      B    C
ATOM   7047  H5  BMIMB   9      11.537  26.602  38.607  1.00  0.00      B    H
ATOM   7048  H51 BMIMB   9      10.642  27.673  37.449  1.00  0.00      B    H
ATOM   7049  C51 BMIMB   9       9.396  26.299  38.493  1.00  0.00      B    C
ATOM   7050  H52 BMIMB   9       9.375  25.222  38.633  1.00  0.00      B    H
ATOM   7051  H53 BMIMB   9       9.282  26.844  39.427  1.00  0.00      B    H
ATOM   7052  C6  BMIMB   9       8.172  26.578  37.577  1.00  0.00      B    C
ATOM   7053  H6  BMIMB   9       8.166  27.624  37.291  1.00  0.00      B    H
ATOM   7054  H61 BMIMB   9       8.150  26.008  36.655  1.00  0.00      B    H
ATOM   7055  H62 BMIMB   9       7.233  26.491  38.112  1.00  0.00      B    H
ATOM   7066  N1  BMIMB  10      23.785  46.496  25.813  1.00  0.00      B    N
ATOM   7067  N11 BMIMB  10      22.090  47.793  25.752  1.00  0.00      B    N
ATOM   7068  C1  BMIMB  10      23.153  47.485  26.428  1.00  0.00      B    C
ATOM   7069  H1  BMIMB  10      23.578  48.057  27.225  1.00  0.00      B    H
ATOM   7070  C2  BMIMB  10      23.010  46.089  24.760  1.00  0.00      B    C
ATOM   7071  H2  BMIMB  10      23.326  45.275  24.144  1.00  0.00      B    H
ATOM   7072  C21 BMIMB  10      21.916  46.828  24.831  1.00  0.00      B    C
ATOM   7073  H21 BMIMB  10      20.990  46.837  24.298  1.00  0.00      B    H
ATOM   7074  C3  BMIMB  10      25.118  45.924  26.189  1.00  0.00      B    C
ATOM   7075  H3  BMIMB  10      25.919  46.486  25.732  1.00  0.00      B    H
ATOM   7076  H31 BMIMB  10      25.098  45.876  27.268  1.00  0.00      B    H
ATOM   7077  H32 BMIMB  10      25.165  44.945  25.735  1.00  0.00      B    H
ATOM   7078  C4  BMIMB  10      21.284  48.975  26.022  1.00  0.00      B    C
ATOM   7079  H4  BMIMB  10      20.747  48.794  26.941  1.00  0.00      B    H
ATOM   7080  H41 BMIMB  10      20.596  49.050  25.194  1.00  0.00      B    H
ATOM   7081  C5  BMIMB  10      22.158  50.267  26.079  1.00  0.00      B    C
ATOM   7082  H5  BMIMB  10      21.539  51.160  26.056  1.00  0.00      B    H
ATOM   7083  H51 BMIMB  10      22.620  50.284  27.063  1.00  0.00      B    H
ATOM   7084  C51 BMIMB  10      23.292  50.209  25.073  1.00  0.00      B    C
ATOM   7085  H52 BMIMB  10      24.067  49.537  25.433  1.00  0.00      B    H
ATOM   7086  H53 BMIMB  10      22.911  49.783  24.148  1.00  0.00      B    H
ATOM   7087  C6  BMIMB  10      23.941  51.559  24.733  1.00  0.00      B    C
ATOM   7088  H6  BMIMB  10      24.483  51.980  25.572  1.00  0.00      B    H
ATOM   7089  H61 BMIMB  10      24.551  51.537  23.837  1.00  0.00      B    H
ATOM   7090  H62 BMIMB  10      23.235  52.324  24.429  1.00  0.00      B    H
ATOM   7101  N1  BMIMB  11      34.599  47.564  11.823  1.00  0.00      B    N
ATOM   7102  N11 BMIMB  11      34.833  49.046  13.263  1.00  0.00      B    N
ATOM   7103  C1  BMIMB  11      34.733  48.824  11.995  1.00  0.00      B    C
ATOM   7104  H1  BMIMB  11      34.929  49.523  11.210  1.00  0.00      B    H
ATOM   7105  C2  BMIMB  11      34.452  46.948  13.045  1.00  0.00      B    C
ATOM   7106  H2  BMIMB  11      34.075  45.954  13.153  1.00  0.00      B    H
ATOM   7107  C21 BMIMB  11      34.651  47.881  13.925  1.00  0.00      B    C
ATOM   7108  H21 BMIMB  11      34.581  47.930  14.989  1.00  0.00      B    H
ATOM   7109  C3  BMIMB  11      34.430  46.873  10.509  1.00  0.00      B    C
ATOM   7110  H3  BMIMB  11      34.284  47.626   9.749  1.00  0.00      B    H
ATOM   7111  H31 BMIMB  11      35.318  46.298  10.292  1.00  0.00      B    H
ATOM   7112  H32 BMIMB  11      33.565  46.237  10.620  1.00  0.00      B    H
ATOM   7113  C4  BMIMB  11      35.047  50.367  13.918  1.00  0.00      B    C
ATOM   7114  H4  BMIMB  11      35.842  50.885  13.401  1.00  0.00      B    H
ATOM   7115  H41 BMIMB  11      35.403  50.032  14.881  1.00  0.00      B    H
ATOM   7116  C5  BMIMB  11      33.792  51.220  14.257  1.00  0.00      B    C
ATOM   7117  H5  BMIMB  11      34.049  52.255  14.471  1.00  0.00      B    H
ATOM   7118  H51 BMIMB  11      33.263  51.181  13.308  1.00  0.00      B    H
ATOM   7119  C51 BMIMB  11      32.926  50.466  15.295  1.00  0.00      B    C
ATOM   7120  H52 BMIMB  11      32.730  49.471  14.905  1.00  0.00      B    H
ATOM   7121  H53 BMIMB  11      33.427  50.444  16.260  1.00  0.00      B    H
ATOM   7122  C6  BMIMB  11      31.549  51.117  15.448  1.00  0.00      B    C
ATOM   7123  H6  BMIMB  11      30.895  51.082  14.584  1.00  0.00      B    H
ATOM   7124  H61 BMIMB  11      31.021  50.536  16.196  1.00  0.00      B    H
ATOM   7125  H62 BMIMB  11      31.546  52.109  15.883  1.00  0.00      B    H
ATOM   7136  N1  BMIMB  12      23.445  23.072  28.711  1.00  0.00      B    N
ATOM   7137  N11 BMIMB  12      22.219  24.443  27.616  1.00  0.00      B    N
ATOM   7138  C1  BMIMB  12      22.748  23.266  27.611  1.00  0.00      B    C
ATOM   7139  H1  BMIMB  12      22.562  22.588  26.806  1.00  0.00      B    H
ATOM   7140  C2  BMIMB  12      23.419  24.251  29.449  1.00  0.00      B    C
ATOM   7141  H2  BMIMB  12      23.826  24.256  30.436  1.00  0.00      B    H
ATOM   7142  C21 BMIMB  12      22.615  25.088  28.752  1.00  0.00      B    C
ATOM   7143  H21 BMIMB  12      22.299  26.082  28.984  1.00  0.00      B    H
ATOM   7144  C3  BMIMB  12      24.307  21.937  29.075  1.00  0.00      B    C
ATOM   7145  H3  BMIMB  12      23.761  21.037  29.319  1.00  0.00      B    H
ATOM   7146  H31 BMIMB  12      25.062  21.754  28.325  1.00  0.00      B    H
ATOM   7147  H32 BMIMB  12      24.824  22.362  29.923  1.00  0.00      B    H
ATOM   7148  C4  BMIMB  12      21.384  25.026  26.557  1.00  0.00      B    C
ATOM   7149  H4  BMIMB  12      20.432  25.373  26.932  1.00  0.00      B    H
ATOM   7150  H41 BMIMB  12      21.220  24.171  25.918  1.00  0.00      B    H
ATOM   7151  C5  BMIMB  12      22.196  26.125  25.846  1.00  0.00      B    C
ATOM   7152  H5  BMIMB  12      21.422  26.693  25.336  1.00  0.00      B    H
ATOM   7153  H51 BMIMB  12      22.689  26.851  26.486  1.00  0.00      B    H
ATOM   7154  C51 BMIMB  12      23.105  25.484  24.806  1.00  0.00      B    C
ATOM   7155  H52 BMIMB  12      24.000  25.132  25.313  1.00  0.00      B    H
ATOM   7156  H53 BMIMB  12      22.542  24.654  24.385  1.00  0.00      B    H
ATOM   7157  C6  BMIMB  12      23.560  26.241  23.554  1.00  0.00      B    C
ATOM   7158  H6  BMIMB  12      24.115  25.632  22.849  1.00  0.00      B    H
ATOM   7159  H61 BMIMB  12      22.767  26.758  23.025  1.00  0.00      B    H
ATOM   7160  H62 BMIMB  12      24.224  27.035  23.876  1.00  0.00      B    H
ATOM   7171  N1  BMIMB  13       6.304  46.333  41.453  1.00  0.00      B    N
ATOM   7172  N11 BMIMB  13       6.192  44.220  41.274  1.00  0.00      B    N
ATOM   7173  C1  BMIMB  13       6.238  45.211  42.118  1.00  0.00      B    C
ATOM   7174  H1  BMIMB  13       6.260  45.073  43.177  1.00  0.00      B    H
ATOM   7175  C2  BMIMB  13       6.159  46.055  40.123  1.00  0.00      B    C
ATOM   7176  H2  BMIMB  13       6.104  46.778  39.339  1.00  0.00      B    H
ATOM   7177  C21 BMIMB  13       6.105  44.732  39.995  1.00  0.00      B    C
ATOM   7178  H21 BMIMB  13       5.912  44.161  39.113  1.00  0.00      B    H
ATOM   7179  C3  BMIMB  13       6.247  47.681  42.092  1.00  0.00      B    C
ATOM   7180  H3  BMIMB  13       6.904  47.649  42.949  1.00  0.00      B    H
ATOM   7181  H31 BMIMB  13       6.503  48.448  41.377  1.00  0.00      B    H
ATOM   7182  H32 BMIMB  13       5.251  47.982  42.383  1.00  0.00      B    H
ATOM   7183  C4  BMIMB  13       5.925  42.788  41.736  1.00  0.00      B    C
ATOM   7184  H4  BMIMB  13       5.160  42.445  41.055  1.00  0.00      B    H
ATOM   7185  H41 BMIMB  13       5.400  42.785  42.680  1.00  0.00      B    H
ATOM   7186  C5  BMIMB  13       7.076  41.779  41.656  1.00  0.00      B    C
ATOM   7187  H5  BMIMB  13       7.445  41.692  42.675  1.00  0.00      B    H
ATOM   7188  H51 BMIMB  13       6.740  40.825  41.259  1.00  0.00      B    H
ATOM   7189  C51 BMIMB  13       8.398  42.306  41.021  1.00  0.00      B    C
ATOM   7190  H52 BMIMB  13       8.233  43.095  40.291  1.00  0.00      B    H
ATOM   7191  H53 BMIMB  13       8.907  42.744  41.876  1.00  0.00      B    H
ATOM   7192  C6  BMIMB  13       9.296  41.200  40.602  1.00  0.00      B    C
ATOM   7193  H6  BMIMB  13       9.334  40.430  41.364  1.00  0.00      B    H
ATOM   7194  H61 BMIMB  13       8.906  40.829  39.661  1.00  0.00      B    H
ATOM   7195  H62 BMIMB  13      10.309  41.582  40.550  1.00  0.00      B    H
ATOM   7206  N1  BMIMB  14      33.900  32.642  41.138  1.00  0.00      B    N
ATOM   7207  N11 BMIMB  14      32.463  34.267  40.768  1.00  0.00      B    N
ATOM   7208  C1  BMIMB  14      33.003  33.460  41.683  1.00  0.00      B    C
ATOM   7209  H1  BMIMB  14      32.644  33.439  42.690  1.00  0.00      B    H
ATOM   7210  C2  BMIMB  14      33.983  33.039  39.789  1.00  0.00      B    C
ATOM   7211  H2  BMIMB  14      34.710  32.597  39.143  1.00  0.00      B    H
ATOM   7212  C21 BMIMB  14      33.094  34.020  39.518  1.00  0.00      B    C
ATOM   7213  H21 BMIMB  14      32.853  34.390  38.545  1.00  0.00      B    H
ATOM   7214  C3  BMIMB  14      34.448  31.428  41.714  1.00  0.00      B    C
ATOM   7215  H3  BMIMB  14      35.527  31.456  41.676  1.00  0.00      B    H
ATOM   7216  H31 BMIMB  14      34.218  31.422  42.769  1.00  0.00      B    H
ATOM   7217  H32 BMIMB  14      34.136  30.576  41.127  1.00  0.00      B    H
ATOM   7218  C4  BMIMB  14      31.246  35.126  40.876  1.00  0.00      B    C
ATOM   7219  H4  BMIMB  14      31.594  36.066  40.473  1.00  0.00      B    H
ATOM   7220  H41 BMIMB  14      30.991  35.396  41.890  1.00  0.00      B    H
ATOM   7221  C5  BMIMB  14      30.064  34.546  40.134  1.00  0.00      B    C
ATOM   7222  H5  BMIMB  14      30.264  34.203  39.122  1.00  0.00      B    H
ATOM   7223  H51 BMIMB  14      29.702  33.675  40.674  1.00  0.00      B    H
ATOM   7224  C51 BMIMB  14      28.796  35.460  40.129  1.00  0.00      B    C
ATOM   7225  H52 BMIMB  14      28.559  35.676  41.167  1.00  0.00      B    H
ATOM   7226  H53 BMIMB  14      29.021  36.392  39.616  1.00  0.00      B    H
ATOM   7227  C6  BMIMB  14      27.500  34.757  39.617  1.00  0.00      B    C
ATOM   7228  H6  BMIMB  14      26.916  34.623  40.521  1.00  0.00      B    H
ATOM   7229  H61 BMIMB  14      26.920  35.248  38.844  1.00  0.00      B    H
ATOM   7230  H62 BMIMB  14      27.823  33.768  39.312  1.00  0.00      B    H
ATOM   7241  N1  BMIMB  15      28.070  14.392  49.068  1.00  0.00      B    N
ATOM   7242  N11 BMIMB  15      29.929  14.645  50.098  1.00  0.00      B    N
ATOM   7243  C1  BMIMB  15      29.341  14.091  49.095  1.00  0.00      B    C
ATOM   7244  H1  BMIMB  15      29.698  13.368  48.393  1.00  0.00      B    H
ATOM   7245  C2  BMIMB  15      27.919  15.555  49.833  1.00  0.00      B    C
ATOM   7246  H2  BMIMB  15      27.023  16.125  49.948  1.00  0.00      B    H
ATOM   7247  C21 BMIMB  15      29.076  15.717  50.492  1.00  0.00      B    C
ATOM   7248  H21 BMIMB  15      29.364  16.417  51.246  1.00  0.00      B    H
ATOM   7249  C3  BMIMB  15      27.182  13.921  47.962  1.00  0.00      B    C
ATOM   7250  H3  BMIMB  15      26.193  14.097  48.359  1.00  0.00      B    H
ATOM   7251  H31 BMIMB  15      27.489  14.426  47.058  1.00  0.00      B    H
ATOM   7252  H32 BMIMB  15      27.242  12.875  47.702  1.00  0.00      B    H
ATOM   7253  C4  BMIMB  15      31.307  14.554  50.498  1.00  0.00      B    C
ATOM   7254  H4  BMIMB  15      31.665  15.556  50.679  1.00  0.00      B    H
ATOM   7255  H41 BMIMB  15      31.932  14.157  49.712  1.00  0.00      B    H
ATOM   7256  C5  BMIMB  15      31.522  13.637  51.731  1.00  0.00      B    C
ATOM   7257  H5  BMIMB  15      31.283  12.630  51.398  1.00  0.00      B    H
ATOM   7258  H51 BMIMB  15      32.512  13.667  52.178  1.00  0.00      B    H
ATOM   7259  C51 BMIMB  15      30.549  14.005  52.927  1.00  0.00      B    C
ATOM   7260  H52 BMIMB  15      30.621  15.087  52.994  1.00  0.00      B    H
ATOM   7261  H53 BMIMB  15      29.535  13.767  52.616  1.00  0.00      B    H
ATOM   7262  C6  BMIMB  15      31.009  13.486  54.288  1.00  0.00      B    C
ATOM   7263  H6  BMIMB  15      30.245  13.735  55.016  1.00  0.00      B    H
ATOM   7264  H61 BMIMB  15      31.057  12.410  54.416  1.00  0.00      B    H
ATOM   7265  H62 BMIMB  15      31.896  13.977  54.671  1.00  0.00      B    H
ATOM   7276  N1  BMIMB  16       2.401  28.358  15.644  1.00  0.00      B    N
ATOM   7277  N11 BMIMB  16       0.927  29.247  14.373  1.00  0.00      B    N
ATOM   7278  C1  BMIMB  16       1.133  28.605  15.477  1.00  0.00      B    C
ATOM   7279  H1  BMIMB  16       0.344  28.436  16.179  1.00  0.00      B    H
ATOM   7280  C2  BMIMB  16       3.072  28.942  14.592  1.00  0.00      B    C
ATOM   7281  H2  BMIMB  16       4.123  28.785  14.483  1.00  0.00      B    H
ATOM   7282  C21 BMIMB  16       2.145  29.413  13.750  1.00  0.00      B    C
ATOM   7283  H21 BMIMB  16       2.189  29.815  12.761  1.00  0.00      B    H
ATOM   7284  C3  BMIMB  16       3.017  27.604  16.817  1.00  0.00      B    C
ATOM   7285  H3  BMIMB  16       3.433  28.310  17.521  1.00  0.00      B    H
ATOM   7286  H31 BMIMB  16       2.166  26.990  17.072  1.00  0.00      B    H
ATOM   7287  H32 BMIMB  16       3.919  27.076  16.546  1.00  0.00      B    H
ATOM   7288  C4  BMIMB  16      -0.419  29.604  13.863  1.00  0.00      B    C
ATOM   7289  H4  BMIMB  16      -1.153  29.098  14.472  1.00  0.00      B    H
ATOM   7290  H41 BMIMB  16      -0.373  29.072  12.924  1.00  0.00      B    H
ATOM   7291  C5  BMIMB  16      -0.667  31.077  13.785  1.00  0.00      B    C
ATOM   7292  H5  BMIMB  16      -0.004  31.588  14.479  1.00  0.00      B    H
ATOM   7293  H51 BMIMB  16      -0.466  31.318  12.745  1.00  0.00      B    H
ATOM   7294  C51 BMIMB  16      -2.115  31.411  14.003  1.00  0.00      B    C
ATOM   7295  H52 BMIMB  16      -2.695  30.932  13.218  1.00  0.00      B    H
ATOM   7296  H53 BMIMB  16      -2.390  31.053  14.992  1.00  0.00      B    H
ATOM   7297  C6  BMIMB  16      -2.243  32.911  13.978  1.00  0.00      B    C
ATOM   7298  H6  BMIMB  16      -1.754  33.384  14.822  1.00  0.00      B    H
ATOM   7299  H61 BMIMB  16      -2.013  33.437  13.058  1.00  0.00      B    H
ATOM   7300  H62 BMIMB  16      -3.277  33.165  14.179  1.00  0.00      B    H
ATOM   7311  N1  BMIMB  17       7.200  36.617  33.311  1.00  0.00      B    N
ATOM   7312  N11 BMIMB  17       8.053  35.235  34.681  1.00  0.00      B    N
ATOM   7313  C1  BMIMB  17       7.137  35.410  33.721  1.00  0.00      B    C
ATOM   7314  H1  BMIMB  17       6.476  34.653  33.356  1.00  0.00      B    H
ATOM   7315  C2  BMIMB  17       8.295  37.268  33.863  1.00  0.00      B    C
ATOM   7316  H2  BMIMB  17       8.581  38.265  33.607  1.00  0.00      B    H
ATOM   7317  C21 BMIMB  17       8.876  36.377  34.714  1.00  0.00      B    C
ATOM   7318  H21 BMIMB  17       9.746  36.467  35.328  1.00  0.00      B    H
ATOM   7319  C3  BMIMB  17       6.352  37.168  32.323  1.00  0.00      B    C
ATOM   7320  H3  BMIMB  17       5.927  38.036  32.806  1.00  0.00      B    H
ATOM   7321  H31 BMIMB  17       7.062  37.652  31.668  1.00  0.00      B    H
ATOM   7322  H32 BMIMB  17       5.674  36.537  31.767  1.00  0.00      B    H
ATOM   7323  C4  BMIMB  17       8.374  33.979  35.344  1.00  0.00      B    C
ATOM   7324  H4  BMIMB  17       7.745  33.266  34.834  1.00  0.00      B    H
ATOM   7325  H41 BMIMB  17       8.152  33.964  36.401  1.00  0.00      B    H
ATOM   7326  C5  BMIMB  17       9.708  33.415  35.039  1.00  0.00      B    C
ATOM   7327  H5  BMIMB  17       9.815  33.535  33.964  1.00  0.00      B    H
ATOM   7328  H51 BMIMB  17      10.429  34.038  35.563  1.00  0.00      B    H
ATOM   7329  C51 BMIMB  17       9.877  31.972  35.526  1.00  0.00      B    C
ATOM   7330  H52 BMIMB  17       9.759  31.973  36.607  1.00  0.00      B    H
ATOM   7331  H53 BMIMB  17       9.088  31.390  35.057  1.00  0.00      B    H
ATOM   7332  C6  BMIMB  17      11.319  31.550  34.978  1.00  0.00      B    C
ATOM   7333  H6  BMIMB  17      12.066  32.226  35.378  1.00  0.00      B    H
ATOM   7334  H61 BMIMB  17      11.565  30.547  35.309  1.00  0.00      B    H
ATOM   7335  H62 BMIMB  17      11.446  31.555  33.901  1.00  0.00      B    H
ATOM   7346  N1  BMIMB  18      10.335  16.532   5.156  1.00  0.00      B    N
ATOM   7347  N11 BMIMB  18       9.528  14.550   5.434  1.00  0.00      B    N
ATOM   7348  C1  BMIMB  18       9.709  15.700   6.034  1.00  0.00      B    C
ATOM   7349  H1  BMIMB  18       9.464  15.944   7.046  1.00  0.00      B    H
ATOM   7350  C2  BMIMB  18      10.621  15.820   4.042  1.00  0.00      B    C
ATOM   7351  H2  BMIMB  18      11.228  16.377   3.363  1.00  0.00      B    H
ATOM   7352  C21 BMIMB  18      10.222  14.613   4.271  1.00  0.00      B    C
ATOM   7353  H21 BMIMB  18      10.290  13.797   3.586  1.00  0.00      B    H
ATOM   7354  C3  BMIMB  18      10.595  18.012   5.296  1.00  0.00      B    C
ATOM   7355  H3  BMIMB  18      10.559  18.235   6.352  1.00  0.00      B    H
ATOM   7356  H31 BMIMB  18      11.557  18.185   4.838  1.00  0.00      B    H
ATOM   7357  H32 BMIMB  18       9.911  18.514   4.628  1.00  0.00      B    H
ATOM   7358  C4  BMIMB  18       8.889  13.311   5.883  1.00  0.00      B    C
ATOM   7359  H4  BMIMB  18       8.485  12.863   4.987  1.00  0.00      B    H
ATOM   7360  H41 BMIMB  18       8.064  13.530   6.546  1.00  0.00      B    H
ATOM   7361  C5  BMIMB  18       9.825  12.314   6.483  1.00  0.00      B    C
ATOM   7362  H5  BMIMB  18      10.670  12.424   5.808  1.00  0.00      B    H
ATOM   7363  H51 BMIMB  18       9.997  12.637   7.506  1.00  0.00      B    H
ATOM   7364  C51 BMIMB  18       9.397  10.824   6.397  1.00  0.00      B    C
ATOM   7365  H52 BMIMB  18       8.391  10.700   6.791  1.00  0.00      B    H
ATOM   7366  H53 BMIMB  18       9.424  10.567   5.341  1.00  0.00      B    H
ATOM   7367  C6  BMIMB  18      10.336   9.881   7.156  1.00  0.00      B    C
ATOM   7368  H6  BMIMB  18      10.449  10.337   8.133  1.00  0.00      B    H
ATOM   7369  H61 BMIMB  18       9.935   8.892   7.345  1.00  0.00      B    H
ATOM   7370  H62 BMIMB  18      11.275   9.724   6.638  1.00  0.00      B    H
ATOM   7381  N1  BMIMB  19      45.170  36.041   5.945  1.00  0.00      B    N
ATOM   7382  N11 BMIMB  19      45.401  37.630   7.430  1.00  0.00      B    N
ATOM   7383  C1  BMIMB  19      45.391  36.310   7.210  1.00  0.00      B    C
ATOM   7384  H1  BMIMB  19      45.461  35.559   7.968  1.00  0.00      B    H
ATOM   7385  C2  BMIMB  19      44.953  37.275   5.319  1.00  0.00      B    C
ATOM   7386  H2  BMIMB  19      44.702  37.403   4.289  1.00  0.00      B    H
ATOM   7387  C21 BMIMB  19      45.205  38.162   6.193  1.00  0.00      B    C
ATOM   7388  H21 BMIMB  19      45.169  39.218   6.036  1.00  0.00      B    H
ATOM   7389  C3  BMIMB  19      45.066  34.688   5.344  1.00  0.00      B    C
ATOM   7390  H3  BMIMB  19      44.343  34.696   4.542  1.00  0.00      B    H
ATOM   7391  H31 BMIMB  19      46.065  34.483   4.988  1.00  0.00      B    H
ATOM   7392  H32 BMIMB  19      44.809  33.937   6.077  1.00  0.00      B    H
ATOM   7393  C4  BMIMB  19      45.551  38.362   8.688  1.00  0.00      B    C
ATOM   7394  H4  BMIMB  19      45.127  37.797   9.505  1.00  0.00      B    H
ATOM   7395  H41 BMIMB  19      44.874  39.202   8.666  1.00  0.00      B    H
ATOM   7396  C5  BMIMB  19      47.012  38.782   8.986  1.00  0.00      B    C
ATOM   7397  H5  BMIMB  19      47.127  38.798  10.066  1.00  0.00      B    H
ATOM   7398  H51 BMIMB  19      47.587  37.891   8.748  1.00  0.00      B    H
ATOM   7399  C51 BMIMB  19      47.677  39.996   8.311  1.00  0.00      B    C
ATOM   7400  H52 BMIMB  19      47.396  40.201   7.281  1.00  0.00      B    H
ATOM   7401  H53 BMIMB  19      47.094  40.849   8.650  1.00  0.00      B    H
ATOM   7402  C6  BMIMB  19      49.220  40.118   8.493  1.00  0.00      B    C
ATOM   7403  H6  BMIMB  19      49.655  39.150   8.273  1.00  0.00      B    H
ATOM   7404  H61 BMIMB  19      49.620  40.955   7.933  1.00  0.00      B    H
ATOM   7405  H62 BMIMB  19      49.405  40.244   9.554  1.00  0.00      B    H
ATOM   7416  N1  BMIMB  20      14.410  43.678   9.137  1.00  0.00      B    N
ATOM   7417  N11 BMIMB  20      14.825  41.629   9.749  1.00  0.00      B    N
ATOM   7418  C1  BMIMB  20      14.770  42.840  10.110  1.00  0.00      B    C
ATOM   7419  H1  BMIMB  20      15.183  43.117  11.056  1.00  0.00      B    H
ATOM   7420  C2  BMIMB  20      14.109  42.828   8.092  1.00  0.00      B    C
ATOM   7421  H2  BMIMB  20      13.848  43.074   7.086  1.00  0.00      B    H
ATOM   7422  C21 BMIMB  20      14.363  41.590   8.494  1.00  0.00      B    C
ATOM   7423  H21 BMIMB  20      14.312  40.704   7.899  1.00  0.00      B    H
ATOM   7424  C3  BMIMB  20      14.173  45.159   9.239  1.00  0.00      B    C
ATOM   7425  H3  BMIMB  20      13.809  45.482   8.275  1.00  0.00      B    H
ATOM   7426  H31 BMIMB  20      13.536  45.403  10.077  1.00  0.00      B    H
ATOM   7427  H32 BMIMB  20      15.200  45.443   9.412  1.00  0.00      B    H
ATOM   7428  C4  BMIMB  20      15.204  40.515  10.591  1.00  0.00      B    C
ATOM   7429  H4  BMIMB  20      16.107  40.908  11.035  1.00  0.00      B    H
ATOM   7430  H41 BMIMB  20      15.510  39.734   9.911  1.00  0.00      B    H
ATOM   7431  C5  BMIMB  20      14.145  40.062  11.581  1.00  0.00      B    C
ATOM   7432  H5  BMIMB  20      14.654  39.504  12.363  1.00  0.00      B    H
ATOM   7433  H51 BMIMB  20      13.688  40.855  12.165  1.00  0.00      B    H
ATOM   7434  C51 BMIMB  20      13.029  39.182  11.084  1.00  0.00      B    C
ATOM   7435  H52 BMIMB  20      12.509  39.845  10.397  1.00  0.00      B    H
ATOM   7436  H53 BMIMB  20      13.391  38.287  10.583  1.00  0.00      B    H
ATOM   7437  C6  BMIMB  20      12.127  38.834  12.157  1.00  0.00      B    C
ATOM   7438  H6  BMIMB  20      12.647  38.360  12.981  1.00  0.00      B    H
ATOM   7439  H61 BMIMB  20      11.613  39.696  12.565  1.00  0.00      B    H
ATOM   7440  H62 BMIMB  20      11.410  38.146  11.722  1.00  0.00      B    H
ATOM   7451  N1  BMIMB  21      24.830  39.723  -2.029  1.00  0.00      B    N
ATOM   7452  N11 BMIMB  21      23.639  38.560  -0.711  1.00  0.00      B    N
ATOM   7453  C1  BMIMB  21      24.873  38.920  -1.034  1.00  0.00      B    C
ATOM   7454  H1  BMIMB  21      25.809  38.729  -0.553  1.00  0.00      B    H
ATOM   7455  C2  BMIMB  21      23.451  39.977  -2.250  1.00  0.00      B    C
ATOM   7456  H2  BMIMB  21      23.196  40.629  -3.056  1.00  0.00      B    H
ATOM   7457  C21 BMIMB  21      22.660  39.224  -1.450  1.00  0.00      B    C
ATOM   7458  H21 BMIMB  21      21.619  39.029  -1.314  1.00  0.00      B    H
ATOM   7459  C3  BMIMB  21      25.941  40.522  -2.685  1.00  0.00      B    C
ATOM   7460  H3  BMIMB  21      26.204  40.141  -3.661  1.00  0.00      B    H
ATOM   7461  H31 BMIMB  21      25.672  41.546  -2.895  1.00  0.00      B    H
ATOM   7462  H32 BMIMB  21      26.809  40.627  -2.051  1.00  0.00      B    H
ATOM   7463  C4  BMIMB  21      23.378  37.712   0.485  1.00  0.00      B    C
ATOM   7464  H4  BMIMB  21      23.430  36.656   0.268  1.00  0.00      B    H
ATOM   7465  H41 BMIMB  21      22.326  37.837   0.695  1.00  0.00      B    H
ATOM   7466  C5  BMIMB  21      24.169  38.107   1.747  1.00  0.00      B    C
ATOM   7467  H5  BMIMB  21      23.768  37.384   2.452  1.00  0.00      B    H
ATOM   7468  H51 BMIMB  21      25.202  37.905   1.473  1.00  0.00      B    H
ATOM   7469  C51 BMIMB  21      23.855  39.528   2.239  1.00  0.00      B    C
ATOM   7470  H52 BMIMB  21      24.375  40.344   1.745  1.00  0.00      B    H
ATOM   7471  H53 BMIMB  21      22.802  39.619   1.986  1.00  0.00      B    H
ATOM   7472  C6  BMIMB  21      24.302  39.637   3.697  1.00  0.00      B    C
ATOM   7473  H6  BMIMB  21      25.322  39.955   3.878  1.00  0.00      B    H
ATOM   7474  H61 BMIMB  21      23.706  40.375   4.221  1.00  0.00      B    H
ATOM   7475  H62 BMIMB  21      24.085  38.736   4.260  1.00  0.00      B    H
ATOM   7486  N1  BMIMB  22      42.297  11.106  43.605  1.00  0.00      B    N
ATOM   7487  N11 BMIMB  22      42.357  13.043  44.501  1.00  0.00      B    N
ATOM   7488  C1  BMIMB  22      41.601  12.025  44.262  1.00  0.00      B    C
ATOM   7489  H1  BMIMB  22      40.573  11.977  44.552  1.00  0.00      B    H
ATOM   7490  C2  BMIMB  22      43.607  11.607  43.410  1.00  0.00      B    C
ATOM   7491  H2  BMIMB  22      44.295  11.199  42.703  1.00  0.00      B    H
ATOM   7492  C21 BMIMB  22      43.563  12.827  43.950  1.00  0.00      B    C
ATOM   7493  H21 BMIMB  22      44.320  13.577  43.884  1.00  0.00      B    H
ATOM   7494  C3  BMIMB  22      41.689   9.992  42.802  1.00  0.00      B    C
ATOM   7495  H3  BMIMB  22      42.251   9.923  41.882  1.00  0.00      B    H
ATOM   7496  H31 BMIMB  22      41.798   9.090  43.385  1.00  0.00      B    H
ATOM   7497  H32 BMIMB  22      40.636  10.169  42.642  1.00  0.00      B    H
ATOM   7498  C4  BMIMB  22      41.989  14.211  45.292  1.00  0.00      B    C
ATOM   7499  H4  BMIMB  22      42.508  14.192  46.239  1.00  0.00      B    H
ATOM   7500  H41 BMIMB  22      40.943  14.153  45.554  1.00  0.00      B    H
ATOM   7501  C5  BMIMB  22      42.204  15.522  44.540  1.00  0.00      B    C
ATOM   7502  H5  BMIMB  22      43.245  15.769  44.734  1.00  0.00      B    H
ATOM   7503  H51 BMIMB  22      42.062  15.368  43.474  1.00  0.00      B    H
ATOM   7504  C51 BMIMB  22      41.131  16.461  45.123  1.00  0.00      B    C
ATOM   7505  H52 BMIMB  22      40.157  16.012  44.945  1.00  0.00      B    H
ATOM   7506  H53 BMIMB  22      41.272  16.660  46.183  1.00  0.00      B    H
ATOM   7507  C6  BMIMB  22      41.115  17.725  44.270  1.00  0.00      B    C
ATOM   7508  H6  BMIMB  22      42.113  18.143  44.336  1.00  0.00      B    H
ATOM   7509  H61 BMIMB  22      40.962  17.513  43.218  1.00  0.00      B    H
ATOM   7510  H62 BMIMB  22      40.329  18.373  44.640  1.00  0.00      B    H
ATOM   7521  N1  BMIMB  23      13.132  13.702  50.352  1.00  0.00      B    N
ATOM   7522  N11 BMIMB  23      13.327  11.919  49.300  1.00  0.00      B    N
ATOM   7523  C1  BMIMB  23      12.572  12.566  50.138  1.00  0.00      B    C
ATOM   7524  H1  BMIMB  23      11.552  12.312  50.329  1.00  0.00      B    H
ATOM   7525  C2  BMIMB  23      14.330  13.724  49.700  1.00  0.00      B    C
ATOM   7526  H2  BMIMB  23      14.955  14.589  49.737  1.00  0.00      B    H
ATOM   7527  C21 BMIMB  23      14.455  12.648  49.043  1.00  0.00      B    C
ATOM   7528  H21 BMIMB  23      15.238  12.407  48.359  1.00  0.00      B    H
ATOM   7529  C3  BMIMB  23      12.523  14.814  51.117  1.00  0.00      B    C
ATOM   7530  H3  BMIMB  23      11.778  14.487  51.826  1.00  0.00      B    H
ATOM   7531  H31 BMIMB  23      13.359  15.345  51.547  1.00  0.00      B    H
ATOM   7532  H32 BMIMB  23      12.148  15.588  50.463  1.00  0.00      B    H
[truncated: 478,666 more chars]
