# Supplementary material for: Ion and Solvent Modulation of Ferrocene and Decamethylferrocene Oxidation Potentials in Organic Electrolytes as Predicted by Molecular Dynamics Simulations
Source: J Phys Chem B. 2025 Feb 11;129(7):2067–81. doi: 10.1021/acs.jpcb.4c08321 (PMC11848929; doi:10.1021/acs.jpcb.4c08321)
Supplement: Supplementary file 2 — jp4c08321_si_002.zip [file jp4c08321_si_002.zip › simulation_files/pdb_files/Fc_BMIMBF4_0400_DCE_0000.pdb]

TITLE     MDANALYSIS FRAME 0: Created by PDBWriter
CRYST1   50.347   50.347   50.347  90.00  90.00  90.00 P 1           1
ATOM      1  N1  BMIMA   1       1.076   0.695   4.241  1.00  0.00      A    N
ATOM      2  N11 BMIMA   1       2.137   2.270   5.237  1.00  0.00      A    N
ATOM      3  C1  BMIMA   1       2.185   1.346   4.303  1.00  0.00      A    C
ATOM      4  H1  BMIMA   1       3.077   1.128   3.756  1.00  0.00      A    H
ATOM      5  C2  BMIMA   1       0.211   1.225   5.194  1.00  0.00      A    C
ATOM      6  H2  BMIMA   1      -0.742   0.790   5.401  1.00  0.00      A    H
ATOM      7  C21 BMIMA   1       0.862   2.248   5.718  1.00  0.00      A    C
ATOM      8  H21 BMIMA   1       0.577   2.979   6.442  1.00  0.00      A    H
ATOM      9  C3  BMIMA   1       0.793  -0.358   3.282  1.00  0.00      A    C
ATOM     10  H3  BMIMA   1      -0.260  -0.324   3.044  1.00  0.00      A    H
ATOM     11  H31 BMIMA   1       1.171  -0.154   2.291  1.00  0.00      A    H
ATOM     12  H32 BMIMA   1       1.189  -1.293   3.649  1.00  0.00      A    H
ATOM     13  C4  BMIMA   1       3.347   2.923   5.840  1.00  0.00      A    C
ATOM     14  H4  BMIMA   1       3.088   3.957   6.009  1.00  0.00      A    H
ATOM     15  H41 BMIMA   1       4.078   2.820   5.051  1.00  0.00      A    H
ATOM     16  C5  BMIMA   1       3.903   2.287   7.174  1.00  0.00      A    C
ATOM     17  H5  BMIMA   1       4.673   2.967   7.531  1.00  0.00      A    H
ATOM     18  H51 BMIMA   1       3.129   2.201   7.932  1.00  0.00      A    H
ATOM     19  C51 BMIMA   1       4.528   0.920   6.932  1.00  0.00      A    C
ATOM     20  H52 BMIMA   1       3.671   0.313   6.650  1.00  0.00      A    H
ATOM     21  H53 BMIMA   1       5.341   1.007   6.217  1.00  0.00      A    H
ATOM     22  C6  BMIMA   1       5.162   0.434   8.269  1.00  0.00      A    C
ATOM     23  H6  BMIMA   1       5.625   1.226   8.847  1.00  0.00      A    H
ATOM     24  H61 BMIMA   1       4.344   0.155   8.923  1.00  0.00      A    H
ATOM     25  H62 BMIMA   1       5.752  -0.440   8.020  1.00  0.00      A    H
ATOM     36  N1  BMIMA   2      13.752  36.749  15.505  1.00  0.00      A    N
ATOM     37  N11 BMIMA   2      12.161  38.107  15.512  1.00  0.00      A    N
ATOM     38  C1  BMIMA   2      12.516  36.943  15.152  1.00  0.00      A    C
ATOM     39  H1  BMIMA   2      11.815  36.321  14.639  1.00  0.00      A    H
ATOM     40  C2  BMIMA   2      14.191  37.810  16.286  1.00  0.00      A    C
ATOM     41  H2  BMIMA   2      15.222  37.927  16.542  1.00  0.00      A    H
ATOM     42  C21 BMIMA   2      13.232  38.697  16.190  1.00  0.00      A    C
ATOM     43  H21 BMIMA   2      13.374  39.707  16.505  1.00  0.00      A    H
ATOM     44  C3  BMIMA   2      14.490  35.567  15.339  1.00  0.00      A    C
ATOM     45  H3  BMIMA   2      14.187  35.099  14.414  1.00  0.00      A    H
ATOM     46  H31 BMIMA   2      15.564  35.681  15.344  1.00  0.00      A    H
ATOM     47  H32 BMIMA   2      14.162  34.917  16.137  1.00  0.00      A    H
ATOM     48  C4  BMIMA   2      10.915  38.849  15.101  1.00  0.00      A    C
ATOM     49  H4  BMIMA   2      10.272  39.027  15.951  1.00  0.00      A    H
ATOM     50  H41 BMIMA   2      10.326  38.182  14.488  1.00  0.00      A    H
ATOM     51  C5  BMIMA   2      11.178  40.106  14.369  1.00  0.00      A    C
ATOM     52  H5  BMIMA   2      11.317  40.954  15.034  1.00  0.00      A    H
ATOM     53  H51 BMIMA   2      12.109  39.993  13.819  1.00  0.00      A    H
ATOM     54  C51 BMIMA   2      10.180  40.331  13.226  1.00  0.00      A    C
ATOM     55  H52 BMIMA   2      10.140  39.464  12.571  1.00  0.00      A    H
ATOM     56  H53 BMIMA   2       9.135  40.414  13.513  1.00  0.00      A    H
ATOM     57  C6  BMIMA   2      10.530  41.511  12.190  1.00  0.00      A    C
ATOM     58  H6  BMIMA   2      11.497  41.243  11.778  1.00  0.00      A    H
ATOM     59  H61 BMIMA   2       9.773  41.614  11.421  1.00  0.00      A    H
ATOM     60  H62 BMIMA   2      10.575  42.537  12.536  1.00  0.00      A    H
ATOM     71  N1  BMIMA   3      14.181  42.383  14.830  1.00  0.00      A    N
ATOM     72  N11 BMIMA   3      14.201  42.334  12.623  1.00  0.00      A    N
ATOM     73  C1  BMIMA   3      13.855  42.998  13.716  1.00  0.00      A    C
ATOM     74  H1  BMIMA   3      13.351  43.941  13.739  1.00  0.00      A    H
ATOM     75  C2  BMIMA   3      14.822  41.228  14.514  1.00  0.00      A    C
ATOM     76  H2  BMIMA   3      15.020  40.406  15.167  1.00  0.00      A    H
ATOM     77  C21 BMIMA   3      14.913  41.236  13.172  1.00  0.00      A    C
ATOM     78  H21 BMIMA   3      15.380  40.566  12.484  1.00  0.00      A    H
ATOM     79  C3  BMIMA   3      13.956  42.903  16.182  1.00  0.00      A    C
ATOM     80  H3  BMIMA   3      13.364  43.803  16.119  1.00  0.00      A    H
ATOM     81  H31 BMIMA   3      13.479  42.216  16.866  1.00  0.00      A    H
ATOM     82  H32 BMIMA   3      14.894  43.019  16.705  1.00  0.00      A    H
ATOM     83  C4  BMIMA   3      14.186  42.779  11.236  1.00  0.00      A    C
ATOM     84  H4  BMIMA   3      13.334  43.439  11.308  1.00  0.00      A    H
ATOM     85  H41 BMIMA   3      14.022  41.862  10.690  1.00  0.00      A    H
ATOM     86  C5  BMIMA   3      15.495  43.355  10.656  1.00  0.00      A    C
ATOM     87  H5  BMIMA   3      16.209  42.551  10.500  1.00  0.00      A    H
ATOM     88  H51 BMIMA   3      15.232  43.785   9.692  1.00  0.00      A    H
ATOM     89  C51 BMIMA   3      16.091  44.393  11.529  1.00  0.00      A    C
ATOM     90  H52 BMIMA   3      15.361  45.196  11.591  1.00  0.00      A    H
ATOM     91  H53 BMIMA   3      16.269  43.879  12.470  1.00  0.00      A    H
ATOM     92  C6  BMIMA   3      17.343  44.905  10.908  1.00  0.00      A    C
ATOM     93  H6  BMIMA   3      17.876  45.666  11.467  1.00  0.00      A    H
ATOM     94  H61 BMIMA   3      17.972  44.022  10.882  1.00  0.00      A    H
ATOM     95  H62 BMIMA   3      17.272  45.194   9.865  1.00  0.00      A    H
ATOM    106  N1  BMIMA   4      27.206  48.185  17.268  1.00  0.00      A    N
ATOM    107  N11 BMIMA   4      25.878  49.952  17.242  1.00  0.00      A    N
ATOM    108  C1  BMIMA   4      26.070  48.729  16.808  1.00  0.00      A    C
ATOM    109  H1  BMIMA   4      25.266  48.235  16.306  1.00  0.00      A    H
ATOM    110  C2  BMIMA   4      27.810  49.072  17.994  1.00  0.00      A    C
ATOM    111  H2  BMIMA   4      28.674  48.844  18.579  1.00  0.00      A    H
ATOM    112  C21 BMIMA   4      27.056  50.198  17.870  1.00  0.00      A    C
ATOM    113  H21 BMIMA   4      27.262  51.154  18.299  1.00  0.00      A    H
ATOM    114  C3  BMIMA   4      27.673  46.894  16.909  1.00  0.00      A    C
ATOM    115  H3  BMIMA   4      28.087  46.315  17.720  1.00  0.00      A    H
ATOM    116  H31 BMIMA   4      26.921  46.274  16.442  1.00  0.00      A    H
ATOM    117  H32 BMIMA   4      28.554  47.062  16.307  1.00  0.00      A    H
ATOM    118  C4  BMIMA   4      24.706  50.899  17.188  1.00  0.00      A    C
ATOM    119  H4  BMIMA   4      24.805  51.713  17.891  1.00  0.00      A    H
ATOM    120  H41 BMIMA   4      23.812  50.319  17.365  1.00  0.00      A    H
ATOM    121  C5  BMIMA   4      24.542  51.397  15.779  1.00  0.00      A    C
ATOM    122  H5  BMIMA   4      25.530  51.837  15.664  1.00  0.00      A    H
ATOM    123  H51 BMIMA   4      24.552  50.568  15.076  1.00  0.00      A    H
ATOM    124  C51 BMIMA   4      23.545  52.537  15.622  1.00  0.00      A    C
ATOM    125  H52 BMIMA   4      22.688  52.379  16.272  1.00  0.00      A    H
ATOM    126  H53 BMIMA   4      23.924  53.552  15.709  1.00  0.00      A    H
ATOM    127  C6  BMIMA   4      22.915  52.363  14.246  1.00  0.00      A    C
ATOM    128  H6  BMIMA   4      23.661  52.772  13.574  1.00  0.00      A    H
ATOM    129  H61 BMIMA   4      22.747  51.311  14.048  1.00  0.00      A    H
ATOM    130  H62 BMIMA   4      21.990  52.908  14.091  1.00  0.00      A    H
ATOM    141  N1  BMIMA   5      44.646  15.278  47.649  1.00  0.00      A    N
ATOM    142  N11 BMIMA   5      45.671  13.393  47.754  1.00  0.00      A    N
ATOM    143  C1  BMIMA   5      44.501  13.946  47.907  1.00  0.00      A    C
ATOM    144  H1  BMIMA   5      43.539  13.555  48.164  1.00  0.00      A    H
ATOM    145  C2  BMIMA   5      45.942  15.517  47.357  1.00  0.00      A    C
ATOM    146  H2  BMIMA   5      46.333  16.510  47.302  1.00  0.00      A    H
ATOM    147  C21 BMIMA   5      46.584  14.349  47.447  1.00  0.00      A    C
ATOM    148  H21 BMIMA   5      47.608  14.089  47.297  1.00  0.00      A    H
ATOM    149  C3  BMIMA   5      43.637  16.310  47.845  1.00  0.00      A    C
ATOM    150  H3  BMIMA   5      42.693  16.152  47.346  1.00  0.00      A    H
ATOM    151  H31 BMIMA   5      43.424  16.359  48.903  1.00  0.00      A    H
ATOM    152  H32 BMIMA   5      44.091  17.242  47.543  1.00  0.00      A    H
ATOM    153  C4  BMIMA   5      45.990  11.948  47.830  1.00  0.00      A    C
ATOM    154  H4  BMIMA   5      45.459  11.491  48.652  1.00  0.00      A    H
ATOM    155  H41 BMIMA   5      46.995  11.807  48.198  1.00  0.00      A    H
ATOM    156  C5  BMIMA   5      45.921  11.295  46.443  1.00  0.00      A    C
ATOM    157  H5  BMIMA   5      46.167  10.250  46.614  1.00  0.00      A    H
ATOM    158  H51 BMIMA   5      44.897  11.305  46.080  1.00  0.00      A    H
ATOM    159  C51 BMIMA   5      46.787  11.953  45.443  1.00  0.00      A    C
ATOM    160  H52 BMIMA   5      46.335  12.916  45.216  1.00  0.00      A    H
ATOM    161  H53 BMIMA   5      47.688  12.157  46.015  1.00  0.00      A    H
ATOM    162  C6  BMIMA   5      47.031  11.151  44.223  1.00  0.00      A    C
ATOM    163  H6  BMIMA   5      46.092  10.674  43.969  1.00  0.00      A    H
ATOM    164  H61 BMIMA   5      47.296  11.728  43.345  1.00  0.00      A    H
ATOM    165  H62 BMIMA   5      47.705  10.318  44.390  1.00  0.00      A    H
ATOM    176  N1  BMIMA   6      46.337  17.261   2.034  1.00  0.00      A    N
ATOM    177  N11 BMIMA   6      46.485  19.160   2.918  1.00  0.00      A    N
ATOM    178  C1  BMIMA   6      46.175  17.872   3.165  1.00  0.00      A    C
ATOM    179  H1  BMIMA   6      45.905  17.428   4.099  1.00  0.00      A    H
ATOM    180  C2  BMIMA   6      46.827  18.119   1.093  1.00  0.00      A    C
ATOM    181  H2  BMIMA   6      47.112  17.829   0.105  1.00  0.00      A    H
ATOM    182  C21 BMIMA   6      47.026  19.259   1.678  1.00  0.00      A    C
ATOM    183  H21 BMIMA   6      47.527  20.118   1.288  1.00  0.00      A    H
ATOM    184  C3  BMIMA   6      45.999  15.837   1.915  1.00  0.00      A    C
ATOM    185  H3  BMIMA   6      44.984  15.701   1.572  1.00  0.00      A    H
ATOM    186  H31 BMIMA   6      46.714  15.265   1.343  1.00  0.00      A    H
ATOM    187  H32 BMIMA   6      46.016  15.557   2.958  1.00  0.00      A    H
ATOM    188  C4  BMIMA   6      46.368  20.207   3.966  1.00  0.00      A    C
ATOM    189  H4  BMIMA   6      46.103  19.612   4.828  1.00  0.00      A    H
ATOM    190  H41 BMIMA   6      45.526  20.861   3.797  1.00  0.00      A    H
ATOM    191  C5  BMIMA   6      47.697  20.997   4.241  1.00  0.00      A    C
ATOM    192  H5  BMIMA   6      48.096  21.363   3.299  1.00  0.00      A    H
ATOM    193  H51 BMIMA   6      47.451  21.886   4.817  1.00  0.00      A    H
ATOM    194  C51 BMIMA   6      48.769  20.089   4.978  1.00  0.00      A    C
ATOM    195  H52 BMIMA   6      48.280  20.105   5.949  1.00  0.00      A    H
ATOM    196  H53 BMIMA   6      48.879  19.087   4.571  1.00  0.00      A    H
ATOM    197  C6  BMIMA   6      50.186  20.631   5.076  1.00  0.00      A    C
ATOM    198  H6  BMIMA   6      50.005  21.650   5.398  1.00  0.00      A    H
ATOM    199  H61 BMIMA   6      50.821  20.118   5.790  1.00  0.00      A    H
ATOM    200  H62 BMIMA   6      50.685  20.785   4.126  1.00  0.00      A    H
ATOM    211  N1  BMIMA   7      39.674  25.232   6.567  1.00  0.00      A    N
ATOM    212  N11 BMIMA   7      38.104  25.717   7.997  1.00  0.00      A    N
ATOM    213  C1  BMIMA   7      39.059  24.908   7.717  1.00  0.00      A    C
ATOM    214  H1  BMIMA   7      39.258  24.034   8.300  1.00  0.00      A    H
ATOM    215  C2  BMIMA   7      39.255  26.497   6.293  1.00  0.00      A    C
ATOM    216  H2  BMIMA   7      39.662  27.003   5.445  1.00  0.00      A    H
ATOM    217  C21 BMIMA   7      38.225  26.750   7.093  1.00  0.00      A    C
ATOM    218  H21 BMIMA   7      37.511  27.545   7.105  1.00  0.00      A    H
ATOM    219  C3  BMIMA   7      40.775  24.565   5.923  1.00  0.00      A    C
ATOM    220  H3  BMIMA   7      40.711  23.511   6.148  1.00  0.00      A    H
ATOM    221  H31 BMIMA   7      40.798  24.943   4.912  1.00  0.00      A    H
ATOM    222  H32 BMIMA   7      41.645  24.980   6.410  1.00  0.00      A    H
ATOM    223  C4  BMIMA   7      37.164  25.610   9.102  1.00  0.00      A    C
ATOM    224  H4  BMIMA   7      37.218  26.495   9.719  1.00  0.00      A    H
ATOM    225  H41 BMIMA   7      37.396  24.699   9.633  1.00  0.00      A    H
ATOM    226  C5  BMIMA   7      35.748  25.579   8.464  1.00  0.00      A    C
ATOM    227  H5  BMIMA   7      35.486  26.508   7.963  1.00  0.00      A    H
ATOM    228  H51 BMIMA   7      35.569  24.733   7.806  1.00  0.00      A    H
ATOM    229  C51 BMIMA   7      34.691  25.614   9.525  1.00  0.00      A    C
ATOM    230  H52 BMIMA   7      34.492  24.620   9.917  1.00  0.00      A    H
ATOM    231  H53 BMIMA   7      34.997  26.209  10.382  1.00  0.00      A    H
ATOM    232  C6  BMIMA   7      33.421  26.291   9.064  1.00  0.00      A    C
ATOM    233  H6  BMIMA   7      32.742  25.752   8.413  1.00  0.00      A    H
ATOM    234  H61 BMIMA   7      32.768  26.434   9.917  1.00  0.00      A    H
ATOM    235  H62 BMIMA   7      33.657  27.250   8.617  1.00  0.00      A    H
ATOM    246  N1  BMIMA   8      46.807  30.026  40.482  1.00  0.00      A    N
ATOM    247  N11 BMIMA   8      48.604  28.926  40.095  1.00  0.00      A    N
ATOM    248  C1  BMIMA   8      47.828  29.483  41.026  1.00  0.00      A    C
ATOM    249  H1  BMIMA   8      48.038  29.657  42.060  1.00  0.00      A    H
ATOM    250  C2  BMIMA   8      46.765  29.619  39.181  1.00  0.00      A    C
ATOM    251  H2  BMIMA   8      45.957  29.878  38.531  1.00  0.00      A    H
ATOM    252  C21 BMIMA   8      47.891  29.016  38.897  1.00  0.00      A    C
ATOM    253  H21 BMIMA   8      48.216  28.564  37.985  1.00  0.00      A    H
ATOM    254  C3  BMIMA   8      45.710  30.627  41.230  1.00  0.00      A    C
ATOM    255  H3  BMIMA   8      45.031  30.986  40.471  1.00  0.00      A    H
ATOM    256  H31 BMIMA   8      45.208  29.875  41.821  1.00  0.00      A    H
ATOM    257  H32 BMIMA   8      46.149  31.410  41.830  1.00  0.00      A    H
ATOM    258  C4  BMIMA   8      49.878  28.152  40.237  1.00  0.00      A    C
ATOM    259  H4  BMIMA   8      50.558  28.587  40.955  1.00  0.00      A    H
ATOM    260  H41 BMIMA   8      50.354  28.262  39.274  1.00  0.00      A    H
ATOM    261  C5  BMIMA   8      49.775  26.696  40.584  1.00  0.00      A    C
ATOM    262  H5  BMIMA   8      50.750  26.231  40.462  1.00  0.00      A    H
ATOM    263  H51 BMIMA   8      49.495  26.604  41.631  1.00  0.00      A    H
ATOM    264  C51 BMIMA   8      48.739  25.976  39.745  1.00  0.00      A    C
ATOM    265  H52 BMIMA   8      48.602  25.011  40.226  1.00  0.00      A    H
ATOM    266  H53 BMIMA   8      47.820  26.548  39.842  1.00  0.00      A    H
ATOM    267  C6  BMIMA   8      49.208  25.537  38.285  1.00  0.00      A    C
ATOM    268  H6  BMIMA   8      49.035  26.380  37.626  1.00  0.00      A    H
ATOM    269  H61 BMIMA   8      50.212  25.147  38.160  1.00  0.00      A    H
ATOM    270  H62 BMIMA   8      48.514  24.761  37.983  1.00  0.00      A    H
ATOM    281  N1  BMIMA   9      37.444  38.762  46.626  1.00  0.00      A    N
ATOM    282  N11 BMIMA   9      38.589  40.473  46.145  1.00  0.00      A    N
ATOM    283  C1  BMIMA   9      38.601  39.291  46.770  1.00  0.00      A    C
ATOM    284  H1  BMIMA   9      39.455  38.883  47.265  1.00  0.00      A    H
ATOM    285  C2  BMIMA   9      36.618  39.591  45.863  1.00  0.00      A    C
ATOM    286  H2  BMIMA   9      35.597  39.396  45.617  1.00  0.00      A    H
ATOM    287  C21 BMIMA   9      37.349  40.638  45.563  1.00  0.00      A    C
ATOM    288  H21 BMIMA   9      37.105  41.482  44.955  1.00  0.00      A    H
ATOM    289  C3  BMIMA   9      37.082  37.469  47.243  1.00  0.00      A    C
ATOM    290  H3  BMIMA   9      36.560  37.459  48.189  1.00  0.00      A    H
ATOM    291  H31 BMIMA   9      36.436  36.878  46.611  1.00  0.00      A    H
ATOM    292  H32 BMIMA   9      37.874  36.753  47.408  1.00  0.00      A    H
ATOM    293  C4  BMIMA   9      39.712  41.496  46.044  1.00  0.00      A    C
ATOM    294  H4  BMIMA   9      39.636  41.922  45.055  1.00  0.00      A    H
ATOM    295  H41 BMIMA   9      40.681  41.019  46.063  1.00  0.00      A    H
ATOM    296  C5  BMIMA   9      39.649  42.476  47.254  1.00  0.00      A    C
ATOM    297  H5  BMIMA   9      38.706  42.982  47.062  1.00  0.00      A    H
ATOM    298  H51 BMIMA   9      39.626  41.946  48.203  1.00  0.00      A    H
ATOM    299  C51 BMIMA   9      40.761  43.516  47.067  1.00  0.00      A    C
ATOM    300  H52 BMIMA   9      41.698  42.972  46.978  1.00  0.00      A    H
ATOM    301  H53 BMIMA   9      40.638  44.172  46.209  1.00  0.00      A    H
ATOM    302  C6  BMIMA   9      40.954  44.387  48.266  1.00  0.00      A    C
ATOM    303  H6  BMIMA   9      40.121  45.057  48.443  1.00  0.00      A    H
ATOM    304  H61 BMIMA   9      40.966  43.782  49.166  1.00  0.00      A    H
ATOM    305  H62 BMIMA   9      41.809  45.053  48.301  1.00  0.00      A    H
ATOM    316  N1  BMIMA  10      34.877  13.037   7.828  1.00  0.00      A    N
ATOM    317  N11 BMIMA  10      35.128  13.622   5.796  1.00  0.00      A    N
ATOM    318  C1  BMIMA  10      35.206  13.991   7.072  1.00  0.00      A    C
ATOM    319  H1  BMIMA  10      35.392  14.963   7.475  1.00  0.00      A    H
ATOM    320  C2  BMIMA  10      34.672  11.978   7.018  1.00  0.00      A    C
ATOM    321  H2  BMIMA  10      34.371  11.021   7.385  1.00  0.00      A    H
ATOM    322  C21 BMIMA  10      34.744  12.354   5.823  1.00  0.00      A    C
ATOM    323  H21 BMIMA  10      34.643  11.865   4.879  1.00  0.00      A    H
ATOM    324  C3  BMIMA  10      34.773  13.109   9.264  1.00  0.00      A    C
ATOM    325  H3  BMIMA  10      33.766  13.114   9.653  1.00  0.00      A    H
ATOM    326  H31 BMIMA  10      35.260  12.220   9.636  1.00  0.00      A    H
ATOM    327  H32 BMIMA  10      35.255  14.022   9.581  1.00  0.00      A    H
ATOM    328  C4  BMIMA  10      35.080  14.532   4.598  1.00  0.00      A    C
ATOM    329  H4  BMIMA  10      35.030  13.865   3.750  1.00  0.00      A    H
ATOM    330  H41 BMIMA  10      36.024  15.055   4.551  1.00  0.00      A    H
ATOM    331  C5  BMIMA  10      33.730  15.328   4.528  1.00  0.00      A    C
ATOM    332  H5  BMIMA  10      33.741  16.151   5.237  1.00  0.00      A    H
ATOM    333  H51 BMIMA  10      33.606  15.641   3.495  1.00  0.00      A    H
ATOM    334  C51 BMIMA  10      32.484  14.449   4.881  1.00  0.00      A    C
ATOM    335  H52 BMIMA  10      32.410  13.659   4.139  1.00  0.00      A    H
ATOM    336  H53 BMIMA  10      32.622  14.176   5.924  1.00  0.00      A    H
ATOM    337  C6  BMIMA  10      31.141  15.196   4.865  1.00  0.00      A    C
ATOM    338  H6  BMIMA  10      31.149  16.023   4.163  1.00  0.00      A    H
ATOM    339  H61 BMIMA  10      30.315  14.497   4.810  1.00  0.00      A    H
ATOM    340  H62 BMIMA  10      31.018  15.702   5.816  1.00  0.00      A    H
ATOM    351  N1  BMIMA  11      24.820  49.491  40.516  1.00  0.00      A    N
ATOM    352  N11 BMIMA  11      25.401  49.057  38.458  1.00  0.00      A    N
ATOM    353  C1  BMIMA  11      25.324  50.003  39.373  1.00  0.00      A    C
ATOM    354  H1  BMIMA  11      25.782  50.955  39.210  1.00  0.00      A    H
ATOM    355  C2  BMIMA  11      24.527  48.212  40.253  1.00  0.00      A    C
ATOM    356  H2  BMIMA  11      24.160  47.518  40.978  1.00  0.00      A    H
ATOM    357  C21 BMIMA  11      24.867  47.898  39.019  1.00  0.00      A    C
ATOM    358  H21 BMIMA  11      24.712  46.960  38.531  1.00  0.00      A    H
ATOM    359  C3  BMIMA  11      24.549  50.162  41.776  1.00  0.00      A    C
ATOM    360  H3  BMIMA  11      24.824  51.192  41.602  1.00  0.00      A    H
ATOM    361  H31 BMIMA  11      23.582  50.070  42.248  1.00  0.00      A    H
ATOM    362  H32 BMIMA  11      25.111  49.649  42.543  1.00  0.00      A    H
ATOM    363  C4  BMIMA  11      26.015  49.242  37.065  1.00  0.00      A    C
ATOM    364  H4  BMIMA  11      26.017  50.296  36.829  1.00  0.00      A    H
ATOM    365  H41 BMIMA  11      25.224  48.777  36.496  1.00  0.00      A    H
ATOM    366  C5  BMIMA  11      27.319  48.497  36.903  1.00  0.00      A    C
ATOM    367  H5  BMIMA  11      27.137  47.440  37.076  1.00  0.00      A    H
ATOM    368  H51 BMIMA  11      27.643  48.662  35.879  1.00  0.00      A    H
ATOM    369  C51 BMIMA  11      28.369  48.751  38.029  1.00  0.00      A    C
ATOM    370  H52 BMIMA  11      28.432  49.834  38.103  1.00  0.00      A    H
ATOM    371  H53 BMIMA  11      27.889  48.512  38.975  1.00  0.00      A    H
ATOM    372  C6  BMIMA  11      29.763  48.243  37.902  1.00  0.00      A    C
ATOM    373  H6  BMIMA  11      29.868  47.207  38.203  1.00  0.00      A    H
ATOM    374  H61 BMIMA  11      30.165  48.408  36.909  1.00  0.00      A    H
ATOM    375  H62 BMIMA  11      30.416  48.822  38.545  1.00  0.00      A    H
ATOM    386  N1  BMIMA  12      34.243  43.892  32.319  1.00  0.00      A    N
ATOM    387  N11 BMIMA  12      34.830  45.947  32.812  1.00  0.00      A    N
ATOM    388  C1  BMIMA  12      34.898  44.970  31.914  1.00  0.00      A    C
ATOM    389  H1  BMIMA  12      35.466  45.023  31.010  1.00  0.00      A    H
ATOM    390  C2  BMIMA  12      33.756  44.176  33.575  1.00  0.00      A    C
ATOM    391  H2  BMIMA  12      33.261  43.370  34.070  1.00  0.00      A    H
ATOM    392  C21 BMIMA  12      34.211  45.410  33.914  1.00  0.00      A    C
ATOM    393  H21 BMIMA  12      33.925  46.020  34.743  1.00  0.00      A    H
ATOM    394  C3  BMIMA  12      33.969  42.575  31.647  1.00  0.00      A    C
ATOM    395  H3  BMIMA  12      33.418  42.602  30.719  1.00  0.00      A    H
ATOM    396  H31 BMIMA  12      34.910  42.057  31.540  1.00  0.00      A    H
ATOM    397  H32 BMIMA  12      33.350  41.926  32.247  1.00  0.00      A    H
ATOM    398  C4  BMIMA  12      35.237  47.309  32.695  1.00  0.00      A    C
ATOM    399  H4  BMIMA  12      35.669  47.283  31.705  1.00  0.00      A    H
ATOM    400  H41 BMIMA  12      36.062  47.677  33.287  1.00  0.00      A    H
ATOM    401  C5  BMIMA  12      34.122  48.346  32.775  1.00  0.00      A    C
ATOM    402  H5  BMIMA  12      33.614  48.211  33.726  1.00  0.00      A    H
ATOM    403  H51 BMIMA  12      34.576  49.332  32.724  1.00  0.00      A    H
ATOM    404  C51 BMIMA  12      32.977  48.137  31.675  1.00  0.00      A    C
ATOM    405  H52 BMIMA  12      33.536  48.081  30.745  1.00  0.00      A    H
ATOM    406  H53 BMIMA  12      32.284  47.310  31.813  1.00  0.00      A    H
ATOM    407  C6  BMIMA  12      32.108  49.429  31.634  1.00  0.00      A    C
ATOM    408  H6  BMIMA  12      31.350  49.485  32.407  1.00  0.00      A    H
ATOM    409  H61 BMIMA  12      32.752  50.294  31.744  1.00  0.00      A    H
ATOM    410  H62 BMIMA  12      31.583  49.436  30.686  1.00  0.00      A    H
ATOM    421  N1  BMIMA  13      41.691  11.264  40.016  1.00  0.00      A    N
ATOM    422  N11 BMIMA  13      42.668  12.306  41.531  1.00  0.00      A    N
ATOM    423  C1  BMIMA  13      42.329  12.317  40.279  1.00  0.00      A    C
ATOM    424  H1  BMIMA  13      42.427  13.164  39.634  1.00  0.00      A    H
ATOM    425  C2  BMIMA  13      41.709  10.401  41.061  1.00  0.00      A    C
ATOM    426  H2  BMIMA  13      41.227   9.454  41.174  1.00  0.00      A    H
ATOM    427  C21 BMIMA  13      42.217  11.116  42.069  1.00  0.00      A    C
ATOM    428  H21 BMIMA  13      42.331  10.852  43.097  1.00  0.00      A    H
ATOM    429  C3  BMIMA  13      41.185  10.975  38.634  1.00  0.00      A    C
ATOM    430  H3  BMIMA  13      41.504   9.979  38.366  1.00  0.00      A    H
ATOM    431  H31 BMIMA  13      40.111  11.006  38.745  1.00  0.00      A    H
ATOM    432  H32 BMIMA  13      41.446  11.774  37.956  1.00  0.00      A    H
ATOM    433  C4  BMIMA  13      43.373  13.313  42.381  1.00  0.00      A    C
ATOM    434  H4  BMIMA  13      42.991  13.182  43.383  1.00  0.00      A    H
ATOM    435  H41 BMIMA  13      43.050  14.264  41.984  1.00  0.00      A    H
ATOM    436  C5  BMIMA  13      44.878  13.145  42.572  1.00  0.00      A    C
ATOM    437  H5  BMIMA  13      45.212  14.040  43.090  1.00  0.00      A    H
ATOM    438  H51 BMIMA  13      45.157  12.271  43.154  1.00  0.00      A    H
ATOM    439  C51 BMIMA  13      45.712  13.069  41.251  1.00  0.00      A    C
ATOM    440  H52 BMIMA  13      46.602  12.468  41.421  1.00  0.00      A    H
ATOM    441  H53 BMIMA  13      45.174  12.470  40.522  1.00  0.00      A    H
ATOM    442  C6  BMIMA  13      46.123  14.361  40.555  1.00  0.00      A    C
ATOM    443  H6  BMIMA  13      46.611  14.995  41.286  1.00  0.00      A    H
ATOM    444  H61 BMIMA  13      46.789  14.214  39.712  1.00  0.00      A    H
ATOM    445  H62 BMIMA  13      45.176  14.676  40.131  1.00  0.00      A    H
ATOM    456  N1  BMIMA  14       9.539  42.620  25.552  1.00  0.00      A    N
ATOM    457  N11 BMIMA  14       7.690  41.706  26.054  1.00  0.00      A    N
ATOM    458  C1  BMIMA  14       8.365  42.201  25.058  1.00  0.00      A    C
ATOM    459  H1  BMIMA  14       8.050  42.250  24.037  1.00  0.00      A    H
ATOM    460  C2  BMIMA  14       9.583  42.429  26.913  1.00  0.00      A    C
ATOM    461  H2  BMIMA  14      10.391  42.704  27.554  1.00  0.00      A    H
ATOM    462  C21 BMIMA  14       8.368  42.009  27.194  1.00  0.00      A    C
ATOM    463  H21 BMIMA  14       7.911  41.790  28.135  1.00  0.00      A    H
ATOM    464  C3  BMIMA  14      10.576  43.405  24.795  1.00  0.00      A    C
ATOM    465  H3  BMIMA  14      10.140  43.686  23.848  1.00  0.00      A    H
ATOM    466  H31 BMIMA  14      10.684  44.372  25.264  1.00  0.00      A    H
ATOM    467  H32 BMIMA  14      11.483  42.825  24.878  1.00  0.00      A    H
ATOM    468  C4  BMIMA  14       6.365  41.009  25.986  1.00  0.00      A    C
ATOM    469  H4  BMIMA  14       6.326  40.448  26.908  1.00  0.00      A    H
ATOM    470  H41 BMIMA  14       6.352  40.370  25.116  1.00  0.00      A    H
ATOM    471  C5  BMIMA  14       5.230  41.971  26.050  1.00  0.00      A    C
ATOM    472  H5  BMIMA  14       5.188  42.533  25.120  1.00  0.00      A    H
ATOM    473  H51 BMIMA  14       4.287  41.434  25.982  1.00  0.00      A    H
ATOM    474  C51 BMIMA  14       5.170  43.064  27.120  1.00  0.00      A    C
ATOM    475  H52 BMIMA  14       4.888  42.601  28.062  1.00  0.00      A    H
ATOM    476  H53 BMIMA  14       6.116  43.587  27.241  1.00  0.00      A    H
ATOM    477  C6  BMIMA  14       4.229  44.154  26.842  1.00  0.00      A    C
ATOM    478  H6  BMIMA  14       4.214  44.706  27.775  1.00  0.00      A    H
ATOM    479  H61 BMIMA  14       4.560  44.710  25.973  1.00  0.00      A    H
ATOM    480  H62 BMIMA  14       3.236  43.814  26.570  1.00  0.00      A    H
ATOM    491  N1  BMIMA  15      29.392  21.135  49.764  1.00  0.00      A    N
ATOM    492  N11 BMIMA  15      28.883  21.929  47.787  1.00  0.00      A    N
ATOM    493  C1  BMIMA  15      29.612  21.052  48.471  1.00  0.00      A    C
ATOM    494  H1  BMIMA  15      30.234  20.321  48.000  1.00  0.00      A    H
ATOM    495  C2  BMIMA  15      28.549  22.224  49.951  1.00  0.00      A    C
ATOM    496  H2  BMIMA  15      28.263  22.585  50.915  1.00  0.00      A    H
ATOM    497  C21 BMIMA  15      28.349  22.770  48.692  1.00  0.00      A    C
ATOM    498  H21 BMIMA  15      27.794  23.632  48.393  1.00  0.00      A    H
ATOM    499  C3  BMIMA  15      30.051  20.463  50.857  1.00  0.00      A    C
ATOM    500  H3  BMIMA  15      29.662  19.465  50.995  1.00  0.00      A    H
ATOM    501  H31 BMIMA  15      31.129  20.474  50.796  1.00  0.00      A    H
ATOM    502  H32 BMIMA  15      29.783  20.899  51.808  1.00  0.00      A    H
ATOM    503  C4  BMIMA  15      28.735  22.089  46.325  1.00  0.00      A    C
ATOM    504  H4  BMIMA  15      29.535  21.452  45.977  1.00  0.00      A    H
ATOM    505  H41 BMIMA  15      28.901  23.137  46.124  1.00  0.00      A    H
ATOM    506  C5  BMIMA  15      27.380  21.692  45.777  1.00  0.00      A    C
ATOM    507  H5  BMIMA  15      26.654  22.374  46.212  1.00  0.00      A    H
ATOM    508  H51 BMIMA  15      27.389  21.839  44.700  1.00  0.00      A    H
ATOM    509  C51 BMIMA  15      27.027  20.228  46.239  1.00  0.00      A    C
ATOM    510  H52 BMIMA  15      27.681  19.533  45.718  1.00  0.00      A    H
ATOM    511  H53 BMIMA  15      26.972  20.052  47.310  1.00  0.00      A    H
ATOM    512  C6  BMIMA  15      25.651  19.960  45.678  1.00  0.00      A    C
ATOM    513  H6  BMIMA  15      25.715  20.097  44.605  1.00  0.00      A    H
ATOM    514  H61 BMIMA  15      25.299  18.943  45.810  1.00  0.00      A    H
ATOM    515  H62 BMIMA  15      24.983  20.699  46.104  1.00  0.00      A    H
ATOM    526  N1  BMIMA  16       7.455  50.500   3.090  1.00  0.00      A    N
ATOM    527  N11 BMIMA  16       6.577  48.691   2.544  1.00  0.00      A    N
ATOM    528  C1  BMIMA  16       6.466  49.719   3.364  1.00  0.00      A    C
ATOM    529  H1  BMIMA  16       5.580  49.914   3.929  1.00  0.00      A    H
ATOM    530  C2  BMIMA  16       8.389  49.815   2.385  1.00  0.00      A    C
ATOM    531  H2  BMIMA  16       9.333  50.221   2.095  1.00  0.00      A    H
ATOM    532  C21 BMIMA  16       7.819  48.664   1.972  1.00  0.00      A    C
ATOM    533  H21 BMIMA  16       8.132  47.901   1.294  1.00  0.00      A    H
ATOM    534  C3  BMIMA  16       7.630  51.849   3.538  1.00  0.00      A    C
ATOM    535  H3  BMIMA  16       7.184  52.560   2.858  1.00  0.00      A    H
ATOM    536  H31 BMIMA  16       7.040  51.959   4.436  1.00  0.00      A    H
ATOM    537  H32 BMIMA  16       8.687  52.010   3.691  1.00  0.00      A    H
ATOM    538  C4  BMIMA  16       5.603  47.566   2.400  1.00  0.00      A    C
ATOM    539  H4  BMIMA  16       4.967  47.710   3.260  1.00  0.00      A    H
ATOM    540  H41 BMIMA  16       6.189  46.674   2.565  1.00  0.00      A    H
ATOM    541  C5  BMIMA  16       4.838  47.620   1.069  1.00  0.00      A    C
ATOM    542  H5  BMIMA  16       4.281  48.537   0.891  1.00  0.00      A    H
ATOM    543  H51 BMIMA  16       5.566  47.480   0.275  1.00  0.00      A    H
ATOM    544  C51 BMIMA  16       3.909  46.414   0.850  1.00  0.00      A    C
ATOM    545  H52 BMIMA  16       4.451  45.477   0.945  1.00  0.00      A    H
ATOM    546  H53 BMIMA  16       3.219  46.453   1.690  1.00  0.00      A    H
ATOM    547  C6  BMIMA  16       3.182  46.340  -0.521  1.00  0.00      A    C
ATOM    548  H6  BMIMA  16       2.737  45.354  -0.596  1.00  0.00      A    H
ATOM    549  H61 BMIMA  16       2.509  47.189  -0.550  1.00  0.00      A    H
ATOM    550  H62 BMIMA  16       3.847  46.355  -1.377  1.00  0.00      A    H
ATOM    561  N1  BMIMA  17      40.029  24.746  51.118  1.00  0.00      A    N
ATOM    562  N11 BMIMA  17      39.433  23.786  49.289  1.00  0.00      A    N
ATOM    563  C1  BMIMA  17      39.118  24.670  50.187  1.00  0.00      A    C
ATOM    564  H1  BMIMA  17      38.142  25.108  50.186  1.00  0.00      A    H
ATOM    565  C2  BMIMA  17      40.979  23.797  50.859  1.00  0.00      A    C
ATOM    566  H2  BMIMA  17      41.798  23.702  51.538  1.00  0.00      A    H
ATOM    567  C21 BMIMA  17      40.572  23.121  49.748  1.00  0.00      A    C
ATOM    568  H21 BMIMA  17      41.068  22.339  49.216  1.00  0.00      A    H
ATOM    569  C3  BMIMA  17      39.991  25.661  52.234  1.00  0.00      A    C
ATOM    570  H3  BMIMA  17      39.125  26.304  52.273  1.00  0.00      A    H
ATOM    571  H31 BMIMA  17      40.077  25.166  53.191  1.00  0.00      A    H
ATOM    572  H32 BMIMA  17      40.884  26.247  52.077  1.00  0.00      A    H
ATOM    573  C4  BMIMA  17      38.653  23.422  48.046  1.00  0.00      A    C
ATOM    574  H4  BMIMA  17      37.642  23.675  48.330  1.00  0.00      A    H
ATOM    575  H41 BMIMA  17      38.720  22.344  48.041  1.00  0.00      A    H
ATOM    576  C5  BMIMA  17      39.156  24.064  46.745  1.00  0.00      A    C
ATOM    577  H5  BMIMA  17      39.306  25.120  46.953  1.00  0.00      A    H
ATOM    578  H51 BMIMA  17      40.076  23.613  46.381  1.00  0.00      A    H
ATOM    579  C51 BMIMA  17      38.044  24.121  45.657  1.00  0.00      A    C
ATOM    580  H52 BMIMA  17      37.621  23.131  45.503  1.00  0.00      A    H
ATOM    581  H53 BMIMA  17      37.363  24.816  46.141  1.00  0.00      A    H
ATOM    582  C6  BMIMA  17      38.471  24.980  44.450  1.00  0.00      A    C
ATOM    583  H6  BMIMA  17      39.499  24.709  44.238  1.00  0.00      A    H
ATOM    584  H61 BMIMA  17      37.802  24.812  43.614  1.00  0.00      A    H
ATOM    585  H62 BMIMA  17      38.410  26.053  44.591  1.00  0.00      A    H
ATOM    596  N1  BMIMA  18      18.541   7.898  43.586  1.00  0.00      A    N
ATOM    597  N11 BMIMA  18      20.526   7.056  43.793  1.00  0.00      A    N
ATOM    598  C1  BMIMA  18      19.808   8.173  43.779  1.00  0.00      A    C
ATOM    599  H1  BMIMA  18      20.295   9.103  43.985  1.00  0.00      A    H
ATOM    600  C2  BMIMA  18      18.446   6.565  43.311  1.00  0.00      A    C
ATOM    601  H2  BMIMA  18      17.517   6.092  43.082  1.00  0.00      A    H
ATOM    602  C21 BMIMA  18      19.674   6.085  43.314  1.00  0.00      A    C
ATOM    603  H21 BMIMA  18      20.013   5.086  43.145  1.00  0.00      A    H
ATOM    604  C3  BMIMA  18      17.344   8.739  43.598  1.00  0.00      A    C
ATOM    605  H3  BMIMA  18      17.505   9.791  43.418  1.00  0.00      A    H
ATOM    606  H31 BMIMA  18      16.807   8.346  42.747  1.00  0.00      A    H
ATOM    607  H32 BMIMA  18      16.877   8.623  44.565  1.00  0.00      A    H
ATOM    608  C4  BMIMA  18      21.979   6.922  43.900  1.00  0.00      A    C
ATOM    609  H4  BMIMA  18      22.374   7.926  43.942  1.00  0.00      A    H
ATOM    610  H41 BMIMA  18      22.281   6.331  43.048  1.00  0.00      A    H
ATOM    611  C5  BMIMA  18      22.415   6.167  45.138  1.00  0.00      A    C
ATOM    612  H5  BMIMA  18      21.732   5.322  45.133  1.00  0.00      A    H
ATOM    613  H51 BMIMA  18      23.454   5.860  45.046  1.00  0.00      A    H
ATOM    614  C51 BMIMA  18      22.147   6.881  46.408  1.00  0.00      A    C
ATOM    615  H52 BMIMA  18      22.903   7.648  46.559  1.00  0.00      A    H
ATOM    616  H53 BMIMA  18      21.148   7.309  46.364  1.00  0.00      A    H
ATOM    617  C6  BMIMA  18      22.189   5.974  47.606  1.00  0.00      A    C
ATOM    618  H6  BMIMA  18      21.987   6.541  48.507  1.00  0.00      A    H
ATOM    619  H61 BMIMA  18      21.462   5.172  47.561  1.00  0.00      A    H
ATOM    620  H62 BMIMA  18      23.139   5.468  47.735  1.00  0.00      A    H
ATOM    631  N1  BMIMA  19      40.587  34.273  37.628  1.00  0.00      A    N
ATOM    632  N11 BMIMA  19      39.947  34.430  39.653  1.00  0.00      A    N
ATOM    633  C1  BMIMA  19      39.805  33.762  38.523  1.00  0.00      A    C
ATOM    634  H1  BMIMA  19      39.158  32.912  38.483  1.00  0.00      A    H
ATOM    635  C2  BMIMA  19      41.156  35.443  38.148  1.00  0.00      A    C
ATOM    636  H2  BMIMA  19      41.869  36.092  37.690  1.00  0.00      A    H
ATOM    637  C21 BMIMA  19      40.848  35.473  39.440  1.00  0.00      A    C
ATOM    638  H21 BMIMA  19      41.104  36.208  40.171  1.00  0.00      A    H
ATOM    639  C3  BMIMA  19      40.879  33.813  36.303  1.00  0.00      A    C
ATOM    640  H3  BMIMA  19      41.937  33.650  36.162  1.00  0.00      A    H
ATOM    641  H31 BMIMA  19      40.576  32.776  36.281  1.00  0.00      A    H
ATOM    642  H32 BMIMA  19      40.536  34.431  35.486  1.00  0.00      A    H
ATOM    643  C4  BMIMA  19      39.274  34.121  40.964  1.00  0.00      A    C
ATOM    644  H4  BMIMA  19      38.607  33.273  40.913  1.00  0.00      A    H
ATOM    645  H41 BMIMA  19      38.768  35.042  41.213  1.00  0.00      A    H
ATOM    646  C5  BMIMA  19      40.201  33.785  42.159  1.00  0.00      A    C
ATOM    647  H5  BMIMA  19      40.707  34.637  42.605  1.00  0.00      A    H
ATOM    648  H51 BMIMA  19      39.508  33.374  42.889  1.00  0.00      A    H
ATOM    649  C51 BMIMA  19      41.340  32.811  41.758  1.00  0.00      A    C
ATOM    650  H52 BMIMA  19      40.928  31.813  41.636  1.00  0.00      A    H
ATOM    651  H53 BMIMA  19      41.824  33.201  40.866  1.00  0.00      A    H
ATOM    652  C6  BMIMA  19      42.375  32.925  42.884  1.00  0.00      A    C
ATOM    653  H6  BMIMA  19      41.946  33.213  43.837  1.00  0.00      A    H
ATOM    654  H61 BMIMA  19      42.835  31.950  42.995  1.00  0.00      A    H
ATOM    655  H62 BMIMA  19      43.238  33.560  42.719  1.00  0.00      A    H
ATOM    666  N1  BMIMA  20      -0.651  11.588  52.208  1.00  0.00      A    N
ATOM    667  N11 BMIMA  20       0.443  11.778  50.352  1.00  0.00      A    N
ATOM    668  C1  BMIMA  20       0.243  11.076  51.414  1.00  0.00      A    C
ATOM    669  H1  BMIMA  20       0.710  10.133  51.599  1.00  0.00      A    H
ATOM    670  C2  BMIMA  20      -1.170  12.733  51.601  1.00  0.00      A    C
ATOM    671  H2  BMIMA  20      -2.032  13.232  51.985  1.00  0.00      A    H
ATOM    672  C21 BMIMA  20      -0.564  12.786  50.393  1.00  0.00      A    C
ATOM    673  H21 BMIMA  20      -0.862  13.446  49.608  1.00  0.00      A    H
ATOM    674  C3  BMIMA  20      -1.230  10.929  53.370  1.00  0.00      A    C
ATOM    675  H3  BMIMA  20      -2.077  10.312  53.110  1.00  0.00      A    H
ATOM    676  H31 BMIMA  20      -0.527  10.251  53.830  1.00  0.00      A    H
ATOM    677  H32 BMIMA  20      -1.488  11.589  54.185  1.00  0.00      A    H
ATOM    678  C4  BMIMA  20       1.548  11.676  49.355  1.00  0.00      A    C
ATOM    679  H4  BMIMA  20       2.045  10.770  49.670  1.00  0.00      A    H
ATOM    680  H41 BMIMA  20       2.152  12.565  49.461  1.00  0.00      A    H
ATOM    681  C5  BMIMA  20       1.053  11.654  47.894  1.00  0.00      A    C
ATOM    682  H5  BMIMA  20       0.324  10.852  47.979  1.00  0.00      A    H
ATOM    683  H51 BMIMA  20       0.487  12.553  47.661  1.00  0.00      A    H
ATOM    684  C51 BMIMA  20       2.193  11.465  46.831  1.00  0.00      A    C
ATOM    685  H52 BMIMA  20       2.918  12.273  46.892  1.00  0.00      A    H
ATOM    686  H53 BMIMA  20       2.774  10.561  46.993  1.00  0.00      A    H
ATOM    687  C6  BMIMA  20       1.529  11.374  45.479  1.00  0.00      A    C
ATOM    688  H6  BMIMA  20       0.864  10.517  45.484  1.00  0.00      A    H
ATOM    689  H61 BMIMA  20       0.820  12.186  45.366  1.00  0.00      A    H
ATOM    690  H62 BMIMA  20       2.186  11.255  44.625  1.00  0.00      A    H
ATOM    701  N1  BMIMA  21      10.999  38.215  20.075  1.00  0.00      A    N
ATOM    702  N11 BMIMA  21      11.749  36.432  20.819  1.00  0.00      A    N
ATOM    703  C1  BMIMA  21      10.616  37.077  20.623  1.00  0.00      A    C
ATOM    704  H1  BMIMA  21       9.617  36.720  20.754  1.00  0.00      A    H
ATOM    705  C2  BMIMA  21      12.353  38.237  19.921  1.00  0.00      A    C
ATOM    706  H2  BMIMA  21      12.836  39.099  19.516  1.00  0.00      A    H
ATOM    707  C21 BMIMA  21      12.806  37.166  20.387  1.00  0.00      A    C
ATOM    708  H21 BMIMA  21      13.824  36.848  20.329  1.00  0.00      A    H
ATOM    709  C3  BMIMA  21      10.113  39.239  19.618  1.00  0.00      A    C
ATOM    710  H3  BMIMA  21       9.067  39.096  19.846  1.00  0.00      A    H
ATOM    711  H31 BMIMA  21      10.247  40.178  20.134  1.00  0.00      A    H
ATOM    712  H32 BMIMA  21      10.278  39.399  18.562  1.00  0.00      A    H
ATOM    713  C4  BMIMA  21      11.956  35.148  21.390  1.00  0.00      A    C
ATOM    714  H4  BMIMA  21      12.814  34.766  20.857  1.00  0.00      A    H
ATOM    715  H41 BMIMA  21      11.115  34.554  21.063  1.00  0.00      A    H
ATOM    716  C5  BMIMA  21      12.084  35.073  22.883  1.00  0.00      A    C
ATOM    717  H5  BMIMA  21      12.599  34.169  23.197  1.00  0.00      A    H
ATOM    718  H51 BMIMA  21      12.769  35.889  23.097  1.00  0.00      A    H
ATOM    719  C51 BMIMA  21      10.769  35.261  23.627  1.00  0.00      A    C
ATOM    720  H52 BMIMA  21      10.241  36.110  23.202  1.00  0.00      A    H
ATOM    721  H53 BMIMA  21      10.095  34.418  23.497  1.00  0.00      A    H
ATOM    722  C6  BMIMA  21      10.947  35.506  25.153  1.00  0.00      A    C
ATOM    723  H6  BMIMA  21      11.858  36.089  25.224  1.00  0.00      A    H
ATOM    724  H61 BMIMA  21      10.163  36.011  25.705  1.00  0.00      A    H
ATOM    725  H62 BMIMA  21      11.083  34.579  25.700  1.00  0.00      A    H
ATOM    736  N1  BMIMA  22      44.886   1.933   3.332  1.00  0.00      A    N
ATOM    737  N11 BMIMA  22      45.748   3.479   4.450  1.00  0.00      A    N
ATOM    738  C1  BMIMA  22      45.777   2.228   4.259  1.00  0.00      A    C
ATOM    739  H1  BMIMA  22      46.459   1.542   4.713  1.00  0.00      A    H
ATOM    740  C2  BMIMA  22      44.268   3.087   2.943  1.00  0.00      A    C
ATOM    741  H2  BMIMA  22      43.471   3.083   2.232  1.00  0.00      A    H
ATOM    742  C21 BMIMA  22      44.822   4.070   3.594  1.00  0.00      A    C
ATOM    743  H21 BMIMA  22      44.560   5.104   3.545  1.00  0.00      A    H
ATOM    744  C3  BMIMA  22      44.383   0.576   3.059  1.00  0.00      A    C
ATOM    745  H3  BMIMA  22      43.629   0.260   3.765  1.00  0.00      A    H
ATOM    746  H31 BMIMA  22      44.052   0.446   2.039  1.00  0.00      A    H
ATOM    747  H32 BMIMA  22      45.311   0.031   3.148  1.00  0.00      A    H
ATOM    748  C4  BMIMA  22      46.744   4.202   5.276  1.00  0.00      A    C
ATOM    749  H4  BMIMA  22      46.914   3.542   6.115  1.00  0.00      A    H
ATOM    750  H41 BMIMA  22      46.360   5.085   5.765  1.00  0.00      A    H
ATOM    751  C5  BMIMA  22      48.116   4.548   4.743  1.00  0.00      A    C
ATOM    752  H5  BMIMA  22      48.720   3.648   4.672  1.00  0.00      A    H
ATOM    753  H51 BMIMA  22      47.784   4.849   3.753  1.00  0.00      A    H
ATOM    754  C51 BMIMA  22      48.825   5.640   5.481  1.00  0.00      A    C
ATOM    755  H52 BMIMA  22      48.206   6.531   5.561  1.00  0.00      A    H
ATOM    756  H53 BMIMA  22      49.114   5.378   6.495  1.00  0.00      A    H
ATOM    757  C6  BMIMA  22      50.098   6.152   4.704  1.00  0.00      A    C
ATOM    758  H6  BMIMA  22      50.499   7.099   5.047  1.00  0.00      A    H
ATOM    759  H61 BMIMA  22      50.925   5.452   4.681  1.00  0.00      A    H
ATOM    760  H62 BMIMA  22      49.771   6.410   3.703  1.00  0.00      A    H
ATOM    771  N1  BMIMA  23      48.747  27.255  45.325  1.00  0.00      A    N
ATOM    772  N11 BMIMA  23      50.090  28.797  45.895  1.00  0.00      A    N
ATOM    773  C1  BMIMA  23      49.242  28.393  44.969  1.00  0.00      A    C
ATOM    774  H1  BMIMA  23      49.086  28.949  44.069  1.00  0.00      A    H
ATOM    775  C2  BMIMA  23      49.318  26.906  46.564  1.00  0.00      A    C
ATOM    776  H2  BMIMA  23      48.921  25.980  46.916  1.00  0.00      A    H
ATOM    777  C21 BMIMA  23      50.143  27.917  46.972  1.00  0.00      A    C
ATOM    778  H21 BMIMA  23      50.832  28.192  47.741  1.00  0.00      A    H
ATOM    779  C3  BMIMA  23      47.805  26.555  44.481  1.00  0.00      A    C
ATOM    780  H3  BMIMA  23      47.052  25.969  44.988  1.00  0.00      A    H
ATOM    781  H31 BMIMA  23      47.419  27.217  43.720  1.00  0.00      A    H
ATOM    782  H32 BMIMA  23      48.377  25.755  44.036  1.00  0.00      A    H
ATOM    783  C4  BMIMA  23      50.582  30.157  45.953  1.00  0.00      A    C
ATOM    784  H4  BMIMA  23      49.951  30.646  45.226  1.00  0.00      A    H
ATOM    785  H41 BMIMA  23      51.604  30.175  45.603  1.00  0.00      A    H
ATOM    786  C5  BMIMA  23      50.515  30.879  47.260  1.00  0.00      A    C
ATOM    787  H5  BMIMA  23      51.258  30.421  47.908  1.00  0.00      A    H
ATOM    788  H51 BMIMA  23      50.688  31.950  47.194  1.00  0.00      A    H
ATOM    789  C51 BMIMA  23      49.101  30.831  47.990  1.00  0.00      A    C
ATOM    790  H52 BMIMA  23      48.362  31.239  47.305  1.00  0.00      A    H
ATOM    791  H53 BMIMA  23      48.927  29.796  48.275  1.00  0.00      A    H
ATOM    792  C6  BMIMA  23      49.093  31.681  49.285  1.00  0.00      A    C
ATOM    793  H6  BMIMA  23      49.271  32.750  49.254  1.00  0.00      A    H
ATOM    794  H61 BMIMA  23      48.117  31.463  49.704  1.00  0.00      A    H
ATOM    795  H62 BMIMA  23      49.843  31.275  49.954  1.00  0.00      A    H
ATOM    806  N1  BMIMA  24      18.951  41.151   7.576  1.00  0.00      A    N
ATOM    807  N11 BMIMA  24      19.993  41.000   5.619  1.00  0.00      A    N
ATOM    808  C1  BMIMA  24      20.025  41.473   6.847  1.00  0.00      A    C
ATOM    809  H1  BMIMA  24      20.773  42.166   7.168  1.00  0.00      A    H
ATOM    810  C2  BMIMA  24      18.297  40.230   6.783  1.00  0.00      A    C
ATOM    811  H2  BMIMA  24      17.494  39.686   7.229  1.00  0.00      A    H
ATOM    812  C21 BMIMA  24      18.831  40.212   5.538  1.00  0.00      A    C
ATOM    813  H21 BMIMA  24      18.768  39.650   4.632  1.00  0.00      A    H
ATOM    814  C3  BMIMA  24      18.869  41.328   9.032  1.00  0.00      A    C
ATOM    815  H3  BMIMA  24      18.631  42.364   9.225  1.00  0.00      A    H
ATOM    816  H31 BMIMA  24      18.276  40.573   9.527  1.00  0.00      A    H
ATOM    817  H32 BMIMA  24      19.919  41.233   9.267  1.00  0.00      A    H
ATOM    818  C4  BMIMA  24      20.869  41.322   4.512  1.00  0.00      A    C
ATOM    819  H4  BMIMA  24      20.683  40.551   3.779  1.00  0.00      A    H
ATOM    820  H41 BMIMA  24      21.844  41.150   4.942  1.00  0.00      A    H
ATOM    821  C5  BMIMA  24      20.643  42.730   3.948  1.00  0.00      A    C
ATOM    822  H5  BMIMA  24      20.924  43.423   4.737  1.00  0.00      A    H
ATOM    823  H51 BMIMA  24      21.451  42.874   3.234  1.00  0.00      A    H
ATOM    824  C51 BMIMA  24      19.182  42.954   3.431  1.00  0.00      A    C
ATOM    825  H52 BMIMA  24      18.490  42.602   4.192  1.00  0.00      A    H
ATOM    826  H53 BMIMA  24      19.027  44.011   3.230  1.00  0.00      A    H
ATOM    827  C6  BMIMA  24      18.776  42.232   2.079  1.00  0.00      A    C
ATOM    828  H6  BMIMA  24      17.881  42.729   1.724  1.00  0.00      A    H
ATOM    829  H61 BMIMA  24      19.471  42.214   1.247  1.00  0.00      A    H
ATOM    830  H62 BMIMA  24      18.542  41.183   2.224  1.00  0.00      A    H
ATOM    841  N1  BMIMA  25      12.370   4.493  47.834  1.00  0.00      A    N
ATOM    842  N11 BMIMA  25      14.419   5.154  47.565  1.00  0.00      A    N
ATOM    843  C1  BMIMA  25      13.156   5.274  47.149  1.00  0.00      A    C
ATOM    844  H1  BMIMA  25      12.885   5.994  46.406  1.00  0.00      A    H
ATOM    845  C2  BMIMA  25      13.112   3.896  48.855  1.00  0.00      A    C
ATOM    846  H2  BMIMA  25      12.682   3.349  49.665  1.00  0.00      A    H
ATOM    847  C21 BMIMA  25      14.394   4.210  48.549  1.00  0.00      A    C
ATOM    848  H21 BMIMA  25      15.301   3.951  49.051  1.00  0.00      A    H
ATOM    849  C3  BMIMA  25      10.971   4.429  47.667  1.00  0.00      A    C
ATOM    850  H3  BMIMA  25      10.640   5.376  47.266  1.00  0.00      A    H
ATOM    851  H31 BMIMA  25      10.787   3.699  46.893  1.00  0.00      A    H
ATOM    852  H32 BMIMA  25      10.510   4.158  48.605  1.00  0.00      A    H
ATOM    853  C4  BMIMA  25      15.596   5.889  47.160  1.00  0.00      A    C
ATOM    854  H4  BMIMA  25      15.391   6.569  46.347  1.00  0.00      A    H
ATOM    855  H41 BMIMA  25      16.265   5.137  46.769  1.00  0.00      A    H
ATOM    856  C5  BMIMA  25      16.199   6.731  48.257  1.00  0.00      A    C
ATOM    857  H5  BMIMA  25      15.528   7.505  48.621  1.00  0.00      A    H
ATOM    858  H51 BMIMA  25      16.298   5.995  49.050  1.00  0.00      A    H
ATOM    859  C51 BMIMA  25      17.598   7.228  48.055  1.00  0.00      A    C
ATOM    860  H52 BMIMA  25      18.263   6.566  47.507  1.00  0.00      A    H
ATOM    861  H53 BMIMA  25      17.492   8.012  47.310  1.00  0.00      A    H
ATOM    862  C6  BMIMA  25      18.246   7.761  49.346  1.00  0.00      A    C
ATOM    863  H6  BMIMA  25      18.672   6.954  49.932  1.00  0.00      A    H
ATOM    864  H61 BMIMA  25      19.176   8.286  49.163  1.00  0.00      A    H
ATOM    865  H62 BMIMA  25      17.602   8.310  50.024  1.00  0.00      A    H
ATOM    876  N1  BMIMA  26       3.787  22.678  50.534  1.00  0.00      A    N
ATOM    877  N11 BMIMA  26       3.293  20.650  49.945  1.00  0.00      A    N
ATOM    878  C1  BMIMA  26       3.151  21.933  49.634  1.00  0.00      A    C
ATOM    879  H1  BMIMA  26       2.547  22.246  48.810  1.00  0.00      A    H
ATOM    880  C2  BMIMA  26       4.386  21.904  51.459  1.00  0.00      A    C
ATOM    881  H2  BMIMA  26       4.981  22.294  52.256  1.00  0.00      A    H
ATOM    882  C21 BMIMA  26       4.049  20.632  51.127  1.00  0.00      A    C
ATOM    883  H21 BMIMA  26       4.381  19.799  51.708  1.00  0.00      A    H
ATOM    884  C3  BMIMA  26       3.857  24.082  50.499  1.00  0.00      A    C
ATOM    885  H3  BMIMA  26       4.631  24.379  49.807  1.00  0.00      A    H
ATOM    886  H31 BMIMA  26       2.867  24.475  50.325  1.00  0.00      A    H
ATOM    887  H32 BMIMA  26       4.041  24.456  51.496  1.00  0.00      A    H
ATOM    888  C4  BMIMA  26       2.847  19.485  49.109  1.00  0.00      A    C
ATOM    889  H4  BMIMA  26       1.846  19.711  48.770  1.00  0.00      A    H
ATOM    890  H41 BMIMA  26       2.728  18.580  49.686  1.00  0.00      A    H
ATOM    891  C5  BMIMA  26       3.862  19.236  48.049  1.00  0.00      A    C
ATOM    892  H5  BMIMA  26       3.861  20.167  47.488  1.00  0.00      A    H
ATOM    893  H51 BMIMA  26       4.859  19.077  48.452  1.00  0.00      A    H
ATOM    894  C51 BMIMA  26       3.616  17.983  47.200  1.00  0.00      A    C
ATOM    895  H52 BMIMA  26       3.697  17.069  47.783  1.00  0.00      A    H
ATOM    896  H53 BMIMA  26       2.651  18.205  46.751  1.00  0.00      A    H
ATOM    897  C6  BMIMA  26       4.722  17.999  46.115  1.00  0.00      A    C
ATOM    898  H6  BMIMA  26       5.136  18.989  45.960  1.00  0.00      A    H
ATOM    899  H61 BMIMA  26       5.548  17.356  46.398  1.00  0.00      A    H
ATOM    900  H62 BMIMA  26       4.372  17.670  45.144  1.00  0.00      A    H
ATOM    911  N1  BMIMA  27      28.655  37.495  14.186  1.00  0.00      A    N
ATOM    912  N11 BMIMA  27      27.354  38.715  15.343  1.00  0.00      A    N
ATOM    913  C1  BMIMA  27      28.204  38.749  14.341  1.00  0.00      A    C
ATOM    914  H1  BMIMA  27      28.598  39.607  13.839  1.00  0.00      A    H
ATOM    915  C2  BMIMA  27      27.886  36.615  14.954  1.00  0.00      A    C
ATOM    916  H2  BMIMA  27      27.962  35.553  15.039  1.00  0.00      A    H
ATOM    917  C21 BMIMA  27      27.074  37.422  15.712  1.00  0.00      A    C
ATOM    918  H21 BMIMA  27      26.393  37.261  16.519  1.00  0.00      A    H
ATOM    919  C3  BMIMA  27      29.776  37.036  13.323  1.00  0.00      A    C
ATOM    920  H3  BMIMA  27      30.573  36.794  14.010  1.00  0.00      A    H
ATOM    921  H31 BMIMA  27      29.379  36.190  12.781  1.00  0.00      A    H
ATOM    922  H32 BMIMA  27      30.082  37.771  12.593  1.00  0.00      A    H
ATOM    923  C4  BMIMA  27      26.782  39.946  15.883  1.00  0.00      A    C
ATOM    924  H4  BMIMA  27      27.344  40.767  15.462  1.00  0.00      A    H
ATOM    925  H41 BMIMA  27      26.873  39.966  16.959  1.00  0.00      A    H
ATOM    926  C5  BMIMA  27      25.309  40.152  15.638  1.00  0.00      A    C
ATOM    927  H5  BMIMA  27      24.781  39.352  16.151  1.00  0.00      A    H
ATOM    928  H51 BMIMA  27      24.962  41.091  16.061  1.00  0.00      A    H
ATOM    929  C51 BMIMA  27      24.824  40.114  14.188  1.00  0.00      A    C
ATOM    930  H52 BMIMA  27      25.354  40.868  13.613  1.00  0.00      A    H
ATOM    931  H53 BMIMA  27      25.010  39.208  13.616  1.00  0.00      A    H
ATOM    932  C6  BMIMA  27      23.367  40.424  14.013  1.00  0.00      A    C
ATOM    933  H6  BMIMA  27      23.042  41.336  14.499  1.00  0.00      A    H
ATOM    934  H61 BMIMA  27      22.985  40.361  13.000  1.00  0.00      A    H
ATOM    935  H62 BMIMA  27      22.818  39.623  14.496  1.00  0.00      A    H
ATOM    946  N1  BMIMA  28      18.222  43.168  45.411  1.00  0.00      A    N
ATOM    947  N11 BMIMA  28      19.072  43.268  47.322  1.00  0.00      A    N
ATOM    948  C1  BMIMA  28      18.585  42.431  46.443  1.00  0.00      A    C
ATOM    949  H1  BMIMA  28      18.411  41.379  46.515  1.00  0.00      A    H
ATOM    950  C2  BMIMA  28      18.150  44.463  45.792  1.00  0.00      A    C
ATOM    951  H2  BMIMA  28      17.643  45.098  45.099  1.00  0.00      A    H
ATOM    952  C21 BMIMA  28      18.738  44.565  46.929  1.00  0.00      A    C
ATOM    953  H21 BMIMA  28      18.899  45.405  47.568  1.00  0.00      A    H
ATOM    954  C3  BMIMA  28      17.470  42.505  44.333  1.00  0.00      A    C
ATOM    955  H3  BMIMA  28      16.406  42.692  44.367  1.00  0.00      A    H
ATOM    956  H31 BMIMA  28      17.972  42.573  43.380  1.00  0.00      A    H
ATOM    957  H32 BMIMA  28      17.524  41.447  44.545  1.00  0.00      A    H
ATOM    958  C4  BMIMA  28      19.617  42.974  48.623  1.00  0.00      A    C
ATOM    959  H4  BMIMA  28      19.512  41.933  48.890  1.00  0.00      A    H
ATOM    960  H41 BMIMA  28      19.165  43.596  49.382  1.00  0.00      A    H
ATOM    961  C5  BMIMA  28      21.151  43.245  48.637  1.00  0.00      A    C
ATOM    962  H5  BMIMA  28      21.308  43.679  49.621  1.00  0.00      A    H
ATOM    963  H51 BMIMA  28      21.613  42.278  48.455  1.00  0.00      A    H
ATOM    964  C51 BMIMA  28      21.686  44.247  47.625  1.00  0.00      A    C
ATOM    965  H52 BMIMA  28      21.653  43.761  46.653  1.00  0.00      A    H
ATOM    966  H53 BMIMA  28      21.216  45.214  47.784  1.00  0.00      A    H
ATOM    967  C6  BMIMA  28      23.047  44.397  48.061  1.00  0.00      A    C
ATOM    968  H6  BMIMA  28      23.681  44.863  47.315  1.00  0.00      A    H
ATOM    969  H61 BMIMA  28      23.056  45.041  48.933  1.00  0.00      A    H
ATOM    970  H62 BMIMA  28      23.618  43.494  48.246  1.00  0.00      A    H
ATOM    981  N1  BMIMA  29      28.533  46.148  41.988  1.00  0.00      A    N
ATOM    982  N11 BMIMA  29      28.043  45.133  40.175  1.00  0.00      A    N
ATOM    983  C1  BMIMA  29      28.997  45.363  41.052  1.00  0.00      A    C
ATOM    984  H1  BMIMA  29      29.972  44.931  40.978  1.00  0.00      A    H
ATOM    985  C2  BMIMA  29      27.256  46.379  41.659  1.00  0.00      A    C
ATOM    986  H2  BMIMA  29      26.707  47.020  42.313  1.00  0.00      A    H
ATOM    987  C21 BMIMA  29      26.884  45.707  40.636  1.00  0.00      A    C
ATOM    988  H21 BMIMA  29      25.963  45.630  40.100  1.00  0.00      A    H
ATOM    989  C3  BMIMA  29      29.218  46.634  43.141  1.00  0.00      A    C
ATOM    990  H3  BMIMA  29      29.790  47.503  42.852  1.00  0.00      A    H
ATOM    991  H31 BMIMA  29      28.469  46.804  43.901  1.00  0.00      A    H
ATOM    992  H32 BMIMA  29      30.033  46.000  43.458  1.00  0.00      A    H
ATOM    993  C4  BMIMA  29      28.077  44.290  38.958  1.00  0.00      A    C
ATOM    994  H4  BMIMA  29      29.050  44.497  38.536  1.00  0.00      A    H
ATOM    995  H41 BMIMA  29      27.275  44.712  38.372  1.00  0.00      A    H
ATOM    996  C5  BMIMA  29      27.672  42.838  39.154  1.00  0.00      A    C
ATOM    997  H5  BMIMA  29      26.678  42.901  39.589  1.00  0.00      A    H
ATOM    998  H51 BMIMA  29      27.618  42.373  38.173  1.00  0.00      A    H
ATOM    999  C51 BMIMA  29      28.668  41.989  39.988  1.00  0.00      A    C
ATOM   1000  H52 BMIMA  29      29.692  42.209  39.699  1.00  0.00      A    H
ATOM   1001  H53 BMIMA  29      28.524  42.188  41.047  1.00  0.00      A    H
ATOM   1002  C6  BMIMA  29      28.441  40.496  39.691  1.00  0.00      A    C
ATOM   1003  H6  BMIMA  29      27.464  40.147  40.006  1.00  0.00      A    H
ATOM   1004  H61 BMIMA  29      28.531  40.332  38.623  1.00  0.00      A    H
ATOM   1005  H62 BMIMA  29      29.134  39.822  40.181  1.00  0.00      A    H
ATOM   1016  N1  BMIMA  30      43.287  25.556  37.050  1.00  0.00      A    N
ATOM   1017  N11 BMIMA  30      43.505  23.513  37.648  1.00  0.00      A    N
ATOM   1018  C1  BMIMA  30      43.975  24.461  36.843  1.00  0.00      A    C
ATOM   1019  H1  BMIMA  30      44.854  24.410  36.236  1.00  0.00      A    H
ATOM   1020  C2  BMIMA  30      42.369  25.342  38.037  1.00  0.00      A    C
ATOM   1021  H2  BMIMA  30      41.649  26.104  38.243  1.00  0.00      A    H
ATOM   1022  C21 BMIMA  30      42.439  24.073  38.308  1.00  0.00      A    C
ATOM   1023  H21 BMIMA  30      41.721  23.501  38.853  1.00  0.00      A    H
ATOM   1024  C3  BMIMA  30      43.508  26.778  36.255  1.00  0.00      A    C
ATOM   1025  H3  BMIMA  30      44.021  26.513  35.342  1.00  0.00      A    H
ATOM   1026  H31 BMIMA  30      42.520  27.163  36.051  1.00  0.00      A    H
ATOM   1027  H32 BMIMA  30      44.174  27.422  36.810  1.00  0.00      A    H
ATOM   1028  C4  BMIMA  30      43.900  22.140  37.816  1.00  0.00      A    C
ATOM   1029  H4  BMIMA  30      44.481  21.789  36.976  1.00  0.00      A    H
ATOM   1030  H41 BMIMA  30      42.981  21.593  37.968  1.00  0.00      A    H
ATOM   1031  C5  BMIMA  30      44.840  22.022  38.996  1.00  0.00      A    C
ATOM   1032  H5  BMIMA  30      44.308  22.195  39.929  1.00  0.00      A    H
ATOM   1033  H51 BMIMA  30      45.243  21.016  38.920  1.00  0.00      A    H
ATOM   1034  C51 BMIMA  30      46.178  22.795  38.933  1.00  0.00      A    C
ATOM   1035  H52 BMIMA  30      46.559  22.559  37.943  1.00  0.00      A    H
ATOM   1036  H53 BMIMA  30      46.024  23.839  39.193  1.00  0.00      A    H
ATOM   1037  C6  BMIMA  30      47.173  22.178  39.943  1.00  0.00      A    C
ATOM   1038  H6  BMIMA  30      47.539  21.199  39.654  1.00  0.00      A    H
ATOM   1039  H61 BMIMA  30      47.937  22.927  40.115  1.00  0.00      A    H
ATOM   1040  H62 BMIMA  30      46.739  21.969  40.915  1.00  0.00      A    H
ATOM   1051  N1  BMIMA  31      35.746  48.260   9.672  1.00  0.00      A    N
ATOM   1052  N11 BMIMA  31      36.481  49.114  11.516  1.00  0.00      A    N
ATOM   1053  C1  BMIMA  31      36.605  48.122  10.642  1.00  0.00      A    C
ATOM   1054  H1  BMIMA  31      37.383  47.393  10.714  1.00  0.00      A    H
ATOM   1055  C2  BMIMA  31      34.941  49.348   9.933  1.00  0.00      A    C
ATOM   1056  H2  BMIMA  31      34.076  49.652   9.386  1.00  0.00      A    H
ATOM   1057  C21 BMIMA  31      35.480  49.967  11.041  1.00  0.00      A    C
ATOM   1058  H21 BMIMA  31      35.190  50.845  11.576  1.00  0.00      A    H
ATOM   1059  C3  BMIMA  31      35.625  47.413   8.532  1.00  0.00      A    C
ATOM   1060  H3  BMIMA  31      34.711  47.731   8.051  1.00  0.00      A    H
ATOM   1061  H31 BMIMA  31      36.423  47.687   7.857  1.00  0.00      A    H
ATOM   1062  H32 BMIMA  31      35.584  46.397   8.896  1.00  0.00      A    H
ATOM   1063  C4  BMIMA  31      37.424  49.321  12.640  1.00  0.00      A    C
ATOM   1064  H4  BMIMA  31      37.771  50.341  12.702  1.00  0.00      A    H
ATOM   1065  H41 BMIMA  31      38.196  48.588  12.455  1.00  0.00      A    H
ATOM   1066  C5  BMIMA  31      36.684  48.950  14.015  1.00  0.00      A    C
ATOM   1067  H5  BMIMA  31      37.428  48.849  14.801  1.00  0.00      A    H
ATOM   1068  H51 BMIMA  31      36.083  49.849  14.133  1.00  0.00      A    H
ATOM   1069  C51 BMIMA  31      35.879  47.634  13.856  1.00  0.00      A    C
ATOM   1070  H52 BMIMA  31      35.054  47.796  13.168  1.00  0.00      A    H
ATOM   1071  H53 BMIMA  31      36.420  46.838  13.351  1.00  0.00      A    H
ATOM   1072  C6  BMIMA  31      35.452  47.195  15.244  1.00  0.00      A    C
ATOM   1073  H6  BMIMA  31      36.360  47.046  15.816  1.00  0.00      A    H
ATOM   1074  H61 BMIMA  31      34.829  47.939  15.728  1.00  0.00      A    H
ATOM   1075  H62 BMIMA  31      34.839  46.306  15.154  1.00  0.00      A    H
ATOM   1086  N1  BMIMA  32      31.158  47.275   7.223  1.00  0.00      A    N
ATOM   1087  N11 BMIMA  32      31.233  46.545   9.229  1.00  0.00      A    N
ATOM   1088  C1  BMIMA  32      30.879  46.279   8.011  1.00  0.00      A    C
ATOM   1089  H1  BMIMA  32      30.301  45.417   7.753  1.00  0.00      A    H
ATOM   1090  C2  BMIMA  32      31.760  48.247   8.007  1.00  0.00      A    C
ATOM   1091  H2  BMIMA  32      32.056  49.214   7.663  1.00  0.00      A    H
ATOM   1092  C21 BMIMA  32      31.807  47.795   9.268  1.00  0.00      A    C
ATOM   1093  H21 BMIMA  32      32.250  48.283  10.108  1.00  0.00      A    H
ATOM   1094  C3  BMIMA  32      31.145  47.284   5.765  1.00  0.00      A    C
ATOM   1095  H3  BMIMA  32      31.282  46.288   5.370  1.00  0.00      A    H
ATOM   1096  H31 BMIMA  32      30.219  47.676   5.371  1.00  0.00      A    H
ATOM   1097  H32 BMIMA  32      32.059  47.788   5.489  1.00  0.00      A    H
ATOM   1098  C4  BMIMA  32      31.109  45.576  10.380  1.00  0.00      A    C
ATOM   1099  H4  BMIMA  32      32.081  45.186  10.646  1.00  0.00      A    H
ATOM   1100  H41 BMIMA  32      30.590  44.681  10.070  1.00  0.00      A    H
ATOM   1101  C5  BMIMA  32      30.291  46.128  11.594  1.00  0.00      A    C
ATOM   1102  H5  BMIMA  32      30.567  47.141  11.873  1.00  0.00      A    H
ATOM   1103  H51 BMIMA  32      29.228  46.120  11.367  1.00  0.00      A    H
ATOM   1104  C51 BMIMA  32      30.411  45.160  12.788  1.00  0.00      A    C
ATOM   1105  H52 BMIMA  32      29.781  44.354  12.422  1.00  0.00      A    H
ATOM   1106  H53 BMIMA  32      31.461  44.929  12.950  1.00  0.00      A    H
ATOM   1107  C6  BMIMA  32      29.813  45.743  14.075  1.00  0.00      A    C
ATOM   1108  H6  BMIMA  32      28.769  46.034  14.049  1.00  0.00      A    H
ATOM   1109  H61 BMIMA  32      29.835  44.907  14.764  1.00  0.00      A    H
ATOM   1110  H62 BMIMA  32      30.328  46.542  14.597  1.00  0.00      A    H
ATOM   1121  N1  BMIMA  33       7.137  24.638  33.122  1.00  0.00      A    N
ATOM   1122  N11 BMIMA  33       6.064  22.996  34.166  1.00  0.00      A    N
ATOM   1123  C1  BMIMA  33       6.096  24.305  33.896  1.00  0.00      A    C
ATOM   1124  H1  BMIMA  33       5.486  25.078  34.314  1.00  0.00      A    H
ATOM   1125  C2  BMIMA  33       7.954  23.503  33.124  1.00  0.00      A    C
ATOM   1126  H2  BMIMA  33       8.937  23.384  32.723  1.00  0.00      A    H
ATOM   1127  C21 BMIMA  33       7.183  22.492  33.599  1.00  0.00      A    C
ATOM   1128  H21 BMIMA  33       7.500  21.483  33.748  1.00  0.00      A    H
ATOM   1129  C3  BMIMA  33       7.371  25.890  32.508  1.00  0.00      A    C
ATOM   1130  H3  BMIMA  33       6.531  26.559  32.618  1.00  0.00      A    H
ATOM   1131  H31 BMIMA  33       8.303  26.321  32.844  1.00  0.00      A    H
ATOM   1132  H32 BMIMA  33       7.502  25.651  31.463  1.00  0.00      A    H
ATOM   1133  C4  BMIMA  33       5.194  22.213  35.053  1.00  0.00      A    C
ATOM   1134  H4  BMIMA  33       4.747  21.400  34.501  1.00  0.00      A    H
ATOM   1135  H41 BMIMA  33       4.407  22.937  35.204  1.00  0.00      A    H
ATOM   1136  C5  BMIMA  33       5.746  21.665  36.424  1.00  0.00      A    C
ATOM   1137  H5  BMIMA  33       6.534  20.941  36.236  1.00  0.00      A    H
ATOM   1138  H51 BMIMA  33       6.217  22.496  36.944  1.00  0.00      A    H
ATOM   1139  C51 BMIMA  33       4.611  21.068  37.302  1.00  0.00      A    C
ATOM   1140  H52 BMIMA  33       3.764  21.724  37.487  1.00  0.00      A    H
ATOM   1141  H53 BMIMA  33       4.245  20.127  36.902  1.00  0.00      A    H
ATOM   1142  C6  BMIMA  33       5.183  20.841  38.744  1.00  0.00      A    C
ATOM   1143  H6  BMIMA  33       4.403  20.480  39.403  1.00  0.00      A    H
ATOM   1144  H61 BMIMA  33       5.856  19.991  38.726  1.00  0.00      A    H
ATOM   1145  H62 BMIMA  33       5.732  21.646  39.220  1.00  0.00      A    H
ATOM   1156  N1  BMIMA  34       6.994   8.653  29.963  1.00  0.00      A    N
ATOM   1157  N11 BMIMA  34       6.051  10.494  29.596  1.00  0.00      A    N
ATOM   1158  C1  BMIMA  34       5.847   9.228  29.878  1.00  0.00      A    C
ATOM   1159  H1  BMIMA  34       4.835   8.883  29.904  1.00  0.00      A    H
ATOM   1160  C2  BMIMA  34       7.972   9.626  29.813  1.00  0.00      A    C
ATOM   1161  H2  BMIMA  34       8.989   9.364  30.004  1.00  0.00      A    H
ATOM   1162  C21 BMIMA  34       7.416  10.768  29.613  1.00  0.00      A    C
ATOM   1163  H21 BMIMA  34       7.823  11.743  29.772  1.00  0.00      A    H
ATOM   1164  C3  BMIMA  34       7.290   7.256  30.213  1.00  0.00      A    C
ATOM   1165  H3  BMIMA  34       8.245   6.870  29.890  1.00  0.00      A    H
ATOM   1166  H31 BMIMA  34       7.091   6.858  31.197  1.00  0.00      A    H
ATOM   1167  H32 BMIMA  34       6.532   6.762  29.622  1.00  0.00      A    H
ATOM   1168  C4  BMIMA  34       4.982  11.494  29.256  1.00  0.00      A    C
ATOM   1169  H4  BMIMA  34       5.401  12.475  29.427  1.00  0.00      A    H
ATOM   1170  H41 BMIMA  34       4.184  11.375  29.974  1.00  0.00      A    H
ATOM   1171  C5  BMIMA  34       4.472  11.431  27.857  1.00  0.00      A    C
ATOM   1172  H5  BMIMA  34       5.224  11.475  27.073  1.00  0.00      A    H
ATOM   1173  H51 BMIMA  34       3.924  10.523  27.621  1.00  0.00      A    H
ATOM   1174  C51 BMIMA  34       3.588  12.690  27.619  1.00  0.00      A    C
ATOM   1175  H52 BMIMA  34       2.664  12.623  28.187  1.00  0.00      A    H
ATOM   1176  H53 BMIMA  34       4.028  13.639  27.914  1.00  0.00      A    H
ATOM   1177  C6  BMIMA  34       3.194  13.093  26.194  1.00  0.00      A    C
ATOM   1178  H6  BMIMA  34       4.031  13.545  25.675  1.00  0.00      A    H
ATOM   1179  H61 BMIMA  34       2.667  12.326  25.636  1.00  0.00      A    H
ATOM   1180  H62 BMIMA  34       2.506  13.914  26.360  1.00  0.00      A    H
ATOM   1191  N1  BMIMA  35      49.749  15.235  29.314  1.00  0.00      A    N
ATOM   1192  N11 BMIMA  35      48.553  16.527  30.592  1.00  0.00      A    N
ATOM   1193  C1  BMIMA  35      49.750  16.345  30.020  1.00  0.00      A    C
ATOM   1194  H1  BMIMA  35      50.514  17.048  29.766  1.00  0.00      A    H
ATOM   1195  C2  BMIMA  35      48.663  14.492  29.789  1.00  0.00      A    C
ATOM   1196  H2  BMIMA  35      48.467  13.505  29.432  1.00  0.00      A    H
ATOM   1197  C21 BMIMA  35      47.999  15.293  30.655  1.00  0.00      A    C
ATOM   1198  H21 BMIMA  35      47.138  15.168  31.274  1.00  0.00      A    H
ATOM   1199  C3  BMIMA  35      50.814  14.839  28.352  1.00  0.00      A    C
ATOM   1200  H3  BMIMA  35      50.407  14.285  27.518  1.00  0.00      A    H
ATOM   1201  H31 BMIMA  35      51.282  15.752  28.015  1.00  0.00      A    H
ATOM   1202  H32 BMIMA  35      51.557  14.216  28.827  1.00  0.00      A    H
ATOM   1203  C4  BMIMA  35      48.205  17.747  31.420  1.00  0.00      A    C
ATOM   1204  H4  BMIMA  35      49.126  17.896  31.964  1.00  0.00      A    H
ATOM   1205  H41 BMIMA  35      47.521  17.485  32.214  1.00  0.00      A    H
ATOM   1206  C5  BMIMA  35      47.713  19.036  30.743  1.00  0.00      A    C
ATOM   1207  H5  BMIMA  35      46.719  18.810  30.364  1.00  0.00      A    H
ATOM   1208  H51 BMIMA  35      47.708  19.790  31.526  1.00  0.00      A    H
ATOM   1209  C51 BMIMA  35      48.636  19.456  29.631  1.00  0.00      A    C
ATOM   1210  H52 BMIMA  35      49.591  19.612  30.127  1.00  0.00      A    H
ATOM   1211  H53 BMIMA  35      48.707  18.614  28.948  1.00  0.00      A    H
ATOM   1212  C6  BMIMA  35      48.208  20.648  28.838  1.00  0.00      A    C
ATOM   1213  H6  BMIMA  35      48.053  21.482  29.512  1.00  0.00      A    H
ATOM   1214  H61 BMIMA  35      48.878  20.866  28.014  1.00  0.00      A    H
ATOM   1215  H62 BMIMA  35      47.248  20.394  28.403  1.00  0.00      A    H
ATOM   1226  N1  BMIMA  36      31.441  34.325  51.471  1.00  0.00      A    N
ATOM   1227  N11 BMIMA  36      30.505  34.276  49.504  1.00  0.00      A    N
ATOM   1228  C1  BMIMA  36      31.367  33.716  50.291  1.00  0.00      A    C
ATOM   1229  H1  BMIMA  36      31.771  32.734  50.168  1.00  0.00      A    H
ATOM   1230  C2  BMIMA  36      30.654  35.440  51.373  1.00  0.00      A    C
ATOM   1231  H2  BMIMA  36      30.548  36.074  52.225  1.00  0.00      A    H
ATOM   1232  C21 BMIMA  36      30.099  35.417  50.128  1.00  0.00      A    C
ATOM   1233  H21 BMIMA  36      29.381  36.014  49.610  1.00  0.00      A    H
ATOM   1234  C3  BMIMA  36      32.225  33.917  52.594  1.00  0.00      A    C
ATOM   1235  H3  BMIMA  36      32.224  32.837  52.578  1.00  0.00      A    H
ATOM   1236  H31 BMIMA  36      33.231  34.311  52.592  1.00  0.00      A    H
ATOM   1237  H32 BMIMA  36      31.682  34.118  53.505  1.00  0.00      A    H
ATOM   1238  C4  BMIMA  36      30.156  33.814  48.124  1.00  0.00      A    C
ATOM   1239  H4  BMIMA  36      29.263  34.366  47.871  1.00  0.00      A    H
ATOM   1240  H41 BMIMA  36      29.970  32.751  48.076  1.00  0.00      A    H
ATOM   1241  C5  BMIMA  36      31.208  34.013  46.990  1.00  0.00      A    C
ATOM   1242  H5  BMIMA  36      31.869  33.151  46.967  1.00  0.00      A    H
ATOM   1243  H51 BMIMA  36      30.745  33.972  46.007  1.00  0.00      A    H
ATOM   1244  C51 BMIMA  36      31.895  35.394  47.034  1.00  0.00      A    C
ATOM   1245  H52 BMIMA  36      31.220  36.215  46.809  1.00  0.00      A    H
ATOM   1246  H53 BMIMA  36      32.182  35.544  48.072  1.00  0.00      A    H
ATOM   1247  C6  BMIMA  36      33.072  35.324  46.067  1.00  0.00      A    C
ATOM   1248  H6  BMIMA  36      32.828  35.493  45.024  1.00  0.00      A    H
ATOM   1249  H61 BMIMA  36      33.735  36.154  46.283  1.00  0.00      A    H
ATOM   1250  H62 BMIMA  36      33.672  34.424  46.137  1.00  0.00      A    H
ATOM   1261  N1  BMIMA  37      19.170   3.759  26.992  1.00  0.00      A    N
ATOM   1262  N11 BMIMA  37      18.828   4.268  28.965  1.00  0.00      A    N
ATOM   1263  C1  BMIMA  37      19.358   4.673  27.899  1.00  0.00      A    C
ATOM   1264  H1  BMIMA  37      19.896   5.597  27.859  1.00  0.00      A    H
ATOM   1265  C2  BMIMA  37      18.573   2.711  27.596  1.00  0.00      A    C
ATOM   1266  H2  BMIMA  37      18.310   1.799  27.106  1.00  0.00      A    H
ATOM   1267  C21 BMIMA  37      18.313   3.027  28.816  1.00  0.00      A    C
ATOM   1268  H21 BMIMA  37      17.907   2.407  29.585  1.00  0.00      A    H
ATOM   1269  C3  BMIMA  37      19.509   3.791  25.512  1.00  0.00      A    C
ATOM   1270  H3  BMIMA  37      20.084   2.907  25.281  1.00  0.00      A    H
ATOM   1271  H31 BMIMA  37      18.631   3.817  24.885  1.00  0.00      A    H
ATOM   1272  H32 BMIMA  37      20.067   4.681  25.260  1.00  0.00      A    H
ATOM   1273  C4  BMIMA  37      18.715   4.957  30.252  1.00  0.00      A    C
ATOM   1274  H4  BMIMA  37      19.663   5.474  30.276  1.00  0.00      A    H
ATOM   1275  H41 BMIMA  37      18.546   4.112  30.902  1.00  0.00      A    H
ATOM   1276  C5  BMIMA  37      17.444   5.931  30.429  1.00  0.00      A    C
ATOM   1277  H5  BMIMA  37      17.673   6.411  31.378  1.00  0.00      A    H
ATOM   1278  H51 BMIMA  37      17.380   6.664  29.629  1.00  0.00      A    H
ATOM   1279  C51 BMIMA  37      16.121   5.129  30.589  1.00  0.00      A    C
ATOM   1280  H52 BMIMA  37      15.846   4.722  29.619  1.00  0.00      A    H
ATOM   1281  H53 BMIMA  37      16.325   4.252  31.197  1.00  0.00      A    H
ATOM   1282  C6  BMIMA  37      15.026   6.075  31.195  1.00  0.00      A    C
ATOM   1283  H6  BMIMA  37      14.924   6.949  30.562  1.00  0.00      A    H
ATOM   1284  H61 BMIMA  37      14.057   5.625  31.009  1.00  0.00      A    H
ATOM   1285  H62 BMIMA  37      15.107   6.509  32.185  1.00  0.00      A    H
ATOM   1296  N1  BMIMA  38       1.222  46.171  30.841  1.00  0.00      A    N
ATOM   1297  N11 BMIMA  38       2.172  44.273  30.476  1.00  0.00      A    N
ATOM   1298  C1  BMIMA  38       2.156  45.331  31.254  1.00  0.00      A    C
ATOM   1299  H1  BMIMA  38       2.777  45.416  32.120  1.00  0.00      A    H
ATOM   1300  C2  BMIMA  38       0.694  45.633  29.758  1.00  0.00      A    C
ATOM   1301  H2  BMIMA  38      -0.146  46.084  29.275  1.00  0.00      A    H
ATOM   1302  C21 BMIMA  38       1.230  44.522  29.475  1.00  0.00      A    C
ATOM   1303  H21 BMIMA  38       0.899  43.804  28.757  1.00  0.00      A    H
ATOM   1304  C3  BMIMA  38       0.893  47.464  31.461  1.00  0.00      A    C
ATOM   1305  H3  BMIMA  38       1.262  48.242  30.809  1.00  0.00      A    H
ATOM   1306  H31 BMIMA  38      -0.174  47.584  31.575  1.00  0.00      A    H
ATOM   1307  H32 BMIMA  38       1.399  47.626  32.401  1.00  0.00      A    H
ATOM   1308  C4  BMIMA  38       3.021  43.055  30.618  1.00  0.00      A    C
ATOM   1309  H4  BMIMA  38       3.860  43.379  31.215  1.00  0.00      A    H
ATOM   1310  H41 BMIMA  38       3.509  42.714  29.716  1.00  0.00      A    H
ATOM   1311  C5  BMIMA  38       2.462  41.899  31.401  1.00  0.00      A    C
ATOM   1312  H5  BMIMA  38       1.759  41.470  30.691  1.00  0.00      A    H
ATOM   1313  H51 BMIMA  38       3.213  41.128  31.554  1.00  0.00      A    H
ATOM   1314  C51 BMIMA  38       1.849  42.351  32.716  1.00  0.00      A    C
ATOM   1315  H52 BMIMA  38       1.237  43.237  32.566  1.00  0.00      A    H
ATOM   1316  H53 BMIMA  38       1.328  41.442  33.004  1.00  0.00      A    H
ATOM   1317  C6  BMIMA  38       2.851  42.677  33.865  1.00  0.00      A    C
ATOM   1318  H6  BMIMA  38       3.599  41.909  34.028  1.00  0.00      A    H
ATOM   1319  H61 BMIMA  38       3.463  43.507  33.529  1.00  0.00      A    H
ATOM   1320  H62 BMIMA  38       2.461  43.115  34.776  1.00  0.00      A    H
ATOM   1331  N1  BMIMA  39      18.439  30.376  34.444  1.00  0.00      A    N
ATOM   1332  N11 BMIMA  39      18.508  31.666  36.110  1.00  0.00      A    N
ATOM   1333  C1  BMIMA  39      17.728  31.228  35.138  1.00  0.00      A    C
ATOM   1334  H1  BMIMA  39      16.706  31.450  34.919  1.00  0.00      A    H
ATOM   1335  C2  BMIMA  39      19.654  30.200  35.024  1.00  0.00      A    C
ATOM   1336  H2  BMIMA  39      20.297  29.404  34.720  1.00  0.00      A    H
ATOM   1337  C21 BMIMA  39      19.717  31.025  36.020  1.00  0.00      A    C
ATOM   1338  H21 BMIMA  39      20.457  31.132  36.782  1.00  0.00      A    H
ATOM   1339  C3  BMIMA  39      17.909  29.695  33.285  1.00  0.00      A    C
ATOM   1340  H3  BMIMA  39      17.928  30.377  32.448  1.00  0.00      A    H
ATOM   1341  H31 BMIMA  39      18.530  28.850  33.026  1.00  0.00      A    H
ATOM   1342  H32 BMIMA  39      16.970  29.196  33.472  1.00  0.00      A    H
ATOM   1343  C4  BMIMA  39      17.969  32.472  37.285  1.00  0.00      A    C
ATOM   1344  H4  BMIMA  39      18.138  31.960  38.221  1.00  0.00      A    H
ATOM   1345  H41 BMIMA  39      16.902  32.548  37.133  1.00  0.00      A    H
ATOM   1346  C5  BMIMA  39      18.506  33.947  37.234  1.00  0.00      A    C
ATOM   1347  H5  BMIMA  39      17.788  34.700  37.550  1.00  0.00      A    H
ATOM   1348  H51 BMIMA  39      19.479  33.927  37.718  1.00  0.00      A    H
ATOM   1349  C51 BMIMA  39      18.964  34.496  35.907  1.00  0.00      A    C
ATOM   1350  H52 BMIMA  39      19.802  33.878  35.596  1.00  0.00      A    H
ATOM   1351  H53 BMIMA  39      18.180  34.298  35.181  1.00  0.00      A    H
ATOM   1352  C6  BMIMA  39      19.554  35.890  36.089  1.00  0.00      A    C
ATOM   1353  H6  BMIMA  39      20.343  35.986  36.827  1.00  0.00      A    H
ATOM   1354  H61 BMIMA  39      19.925  36.187  35.115  1.00  0.00      A    H
ATOM   1355  H62 BMIMA  39      18.786  36.596  36.384  1.00  0.00      A    H
ATOM   1366  N1  BMIMA  40      27.014   3.582  23.579  1.00  0.00      A    N
ATOM   1367  N11 BMIMA  40      28.235   2.104  22.621  1.00  0.00      A    N
ATOM   1368  C1  BMIMA  40      28.020   3.371  22.805  1.00  0.00      A    C
ATOM   1369  H1  BMIMA  40      28.579   4.174  22.374  1.00  0.00      A    H
ATOM   1370  C2  BMIMA  40      26.459   2.384  23.954  1.00  0.00      A    C
ATOM   1371  H2  BMIMA  40      25.627   2.262  24.612  1.00  0.00      A    H
ATOM   1372  C21 BMIMA  40      27.137   1.475  23.274  1.00  0.00      A    C
ATOM   1373  H21 BMIMA  40      26.993   0.419  23.217  1.00  0.00      A    H
ATOM   1374  C3  BMIMA  40      26.543   4.871  24.130  1.00  0.00      A    C
ATOM   1375  H3  BMIMA  40      26.037   5.451  23.372  1.00  0.00      A    H
ATOM   1376  H31 BMIMA  40      25.896   4.598  24.950  1.00  0.00      A    H
ATOM   1377  H32 BMIMA  40      27.287   5.521  24.566  1.00  0.00      A    H
ATOM   1378  C4  BMIMA  40      29.195   1.431  21.697  1.00  0.00      A    C
ATOM   1379  H4  BMIMA  40      29.062   1.775  20.682  1.00  0.00      A    H
ATOM   1380  H41 BMIMA  40      28.886   0.397  21.668  1.00  0.00      A    H
ATOM   1381  C5  BMIMA  40      30.700   1.526  22.038  1.00  0.00      A    C
ATOM   1382  H5  BMIMA  40      31.202   0.640  21.659  1.00  0.00      A    H
ATOM   1383  H51 BMIMA  40      31.006   2.446  21.546  1.00  0.00      A    H
ATOM   1384  C51 BMIMA  40      31.092   1.736  23.475  1.00  0.00      A    C
ATOM   1385  H52 BMIMA  40      30.412   2.476  23.890  1.00  0.00      A    H
ATOM   1386  H53 BMIMA  40      30.785   0.825  23.982  1.00  0.00      A    H
ATOM   1387  C6  BMIMA  40      32.553   2.009  23.650  1.00  0.00      A    C
ATOM   1388  H6  BMIMA  40      33.154   1.216  23.220  1.00  0.00      A    H
ATOM   1389  H61 BMIMA  40      32.950   2.874  23.131  1.00  0.00      A    H
ATOM   1390  H62 BMIMA  40      32.793   2.091  24.704  1.00  0.00      A    H
ATOM   1401  N1  BMIMA  41      11.532  16.512  45.415  1.00  0.00      A    N
ATOM   1402  N11 BMIMA  41       9.911  17.875  45.239  1.00  0.00      A    N
ATOM   1403  C1  BMIMA  41      10.814  17.408  45.998  1.00  0.00      A    C
ATOM   1404  H1  BMIMA  41      10.900  17.620  47.042  1.00  0.00      A    H
ATOM   1405  C2  BMIMA  41      11.193  16.524  44.067  1.00  0.00      A    C
ATOM   1406  H2  BMIMA  41      11.626  15.930  43.292  1.00  0.00      A    H
ATOM   1407  C21 BMIMA  41      10.240  17.476  43.965  1.00  0.00      A    C
ATOM   1408  H21 BMIMA  41       9.697  17.653  43.063  1.00  0.00      A    H
ATOM   1409  C3  BMIMA  41      12.423  15.557  46.112  1.00  0.00      A    C
ATOM   1410  H3  BMIMA  41      11.895  14.727  46.559  1.00  0.00      A    H
ATOM   1411  H31 BMIMA  41      13.158  15.256  45.381  1.00  0.00      A    H
ATOM   1412  H32 BMIMA  41      12.962  16.167  46.821  1.00  0.00      A    H
ATOM   1413  C4  BMIMA  41       8.868  18.827  45.642  1.00  0.00      A    C
ATOM   1414  H4  BMIMA  41       8.673  18.702  46.697  1.00  0.00      A    H
ATOM   1415  H41 BMIMA  41       7.980  18.587  45.077  1.00  0.00      A    H
ATOM   1416  C5  BMIMA  41       9.184  20.253  45.647  1.00  0.00      A    C
ATOM   1417  H5  BMIMA  41       9.269  20.678  44.650  1.00  0.00      A    H
ATOM   1418  H51 BMIMA  41       8.473  20.771  46.286  1.00  0.00      A    H
ATOM   1419  C51 BMIMA  41      10.545  20.541  46.296  1.00  0.00      A    C
ATOM   1420  H52 BMIMA  41      10.529  20.204  47.329  1.00  0.00      A    H
ATOM   1421  H53 BMIMA  41      11.470  20.045  46.013  1.00  0.00      A    H
ATOM   1422  C6  BMIMA  41      10.710  22.040  46.481  1.00  0.00      A    C
ATOM   1423  H6  BMIMA  41       9.960  22.480  47.129  1.00  0.00      A    H
ATOM   1424  H61 BMIMA  41      11.663  22.205  46.971  1.00  0.00      A    H
ATOM   1425  H62 BMIMA  41      10.793  22.447  45.480  1.00  0.00      A    H
ATOM   1436  N1  BMIMA  42      43.361  35.200  31.175  1.00  0.00      A    N
ATOM   1437  N11 BMIMA  42      43.631  36.886  32.424  1.00  0.00      A    N
ATOM   1438  C1  BMIMA  42      43.976  36.326  31.299  1.00  0.00      A    C
ATOM   1439  H1  BMIMA  42      44.704  36.686  30.604  1.00  0.00      A    H
ATOM   1440  C2  BMIMA  42      42.616  35.024  32.375  1.00  0.00      A    C
ATOM   1441  H2  BMIMA  42      42.046  34.130  32.510  1.00  0.00      A    H
ATOM   1442  C21 BMIMA  42      42.778  36.075  33.152  1.00  0.00      A    C
ATOM   1443  H21 BMIMA  42      42.392  36.269  34.128  1.00  0.00      A    H
ATOM   1444  C3  BMIMA  42      43.324  34.306  30.054  1.00  0.00      A    C
ATOM   1445  H3  BMIMA  42      43.109  34.794  29.115  1.00  0.00      A    H
ATOM   1446  H31 BMIMA  42      44.317  33.898  29.934  1.00  0.00      A    H
ATOM   1447  H32 BMIMA  42      42.620  33.506  30.233  1.00  0.00      A    H
ATOM   1448  C4  BMIMA  42      44.142  38.165  32.901  1.00  0.00      A    C
ATOM   1449  H4  BMIMA  42      43.465  38.999  33.017  1.00  0.00      A    H
ATOM   1450  H41 BMIMA  42      44.826  38.340  32.083  1.00  0.00      A    H
ATOM   1451  C5  BMIMA  42      45.002  38.103  34.103  1.00  0.00      A    C
ATOM   1452  H5  BMIMA  42      45.966  38.580  33.945  1.00  0.00      A    H
ATOM   1453  H51 BMIMA  42      44.463  38.604  34.903  1.00  0.00      A    H
ATOM   1454  C51 BMIMA  42      45.445  36.721  34.652  1.00  0.00      A    C
ATOM   1455  H52 BMIMA  42      44.637  36.035  34.894  1.00  0.00      A    H
ATOM   1456  H53 BMIMA  42      46.167  36.306  33.954  1.00  0.00      A    H
ATOM   1457  C6  BMIMA  42      46.284  37.004  35.926  1.00  0.00      A    C
ATOM   1458  H6  BMIMA  42      46.623  36.113  36.442  1.00  0.00      A    H
ATOM   1459  H61 BMIMA  42      47.045  37.720  35.636  1.00  0.00      A    H
ATOM   1460  H62 BMIMA  42      45.594  37.393  36.666  1.00  0.00      A    H
ATOM   1471  N1  BMIMA  43      36.973  12.726  28.896  1.00  0.00      A    N
ATOM   1472  N11 BMIMA  43      38.120  14.133  29.990  1.00  0.00      A    N
ATOM   1473  C1  BMIMA  43      37.709  12.918  29.955  1.00  0.00      A    C
ATOM   1474  H1  BMIMA  43      37.840  12.222  30.755  1.00  0.00      A    H
ATOM   1475  C2  BMIMA  43      36.985  13.896  28.106  1.00  0.00      A    C
ATOM   1476  H2  BMIMA  43      36.368  13.907  27.235  1.00  0.00      A    H
ATOM   1477  C21 BMIMA  43      37.673  14.797  28.852  1.00  0.00      A    C
ATOM   1478  H21 BMIMA  43      37.905  15.828  28.694  1.00  0.00      A    H
ATOM   1479  C3  BMIMA  43      36.218  11.553  28.618  1.00  0.00      A    C
ATOM   1480  H3  BMIMA  43      36.343  11.252  27.588  1.00  0.00      A    H
ATOM   1481  H31 BMIMA  43      36.555  10.870  29.384  1.00  0.00      A    H
ATOM   1482  H32 BMIMA  43      35.199  11.831  28.843  1.00  0.00      A    H
ATOM   1483  C4  BMIMA  43      38.845  14.744  31.105  1.00  0.00      A    C
ATOM   1484  H4  BMIMA  43      38.430  14.292  31.994  1.00  0.00      A    H
ATOM   1485  H41 BMIMA  43      38.551  15.780  31.189  1.00  0.00      A    H
ATOM   1486  C5  BMIMA  43      40.321  14.668  31.160  1.00  0.00      A    C
ATOM   1487  H5  BMIMA  43      40.653  15.195  30.270  1.00  0.00      A    H
ATOM   1488  H51 BMIMA  43      40.612  15.189  32.069  1.00  0.00      A    H
ATOM   1489  C51 BMIMA  43      40.985  13.329  31.263  1.00  0.00      A    C
ATOM   1490  H52 BMIMA  43      40.383  12.628  31.836  1.00  0.00      A    H
ATOM   1491  H53 BMIMA  43      40.987  12.896  30.266  1.00  0.00      A    H
ATOM   1492  C6  BMIMA  43      42.466  13.394  31.625  1.00  0.00      A    C
ATOM   1493  H6  BMIMA  43      42.925  14.190  31.050  1.00  0.00      A    H
ATOM   1494  H61 BMIMA  43      42.469  13.783  32.637  1.00  0.00      A    H
ATOM   1495  H62 BMIMA  43      43.054  12.500  31.452  1.00  0.00      A    H
ATOM   1506  N1  BMIMA  44      26.122  39.579  33.535  1.00  0.00      A    N
ATOM   1507  N11 BMIMA  44      27.134  39.109  35.296  1.00  0.00      A    N
ATOM   1508  C1  BMIMA  44      27.056  38.832  34.026  1.00  0.00      A    C
ATOM   1509  H1  BMIMA  44      27.737  38.163  33.544  1.00  0.00      A    H
ATOM   1510  C2  BMIMA  44      25.538  40.330  34.512  1.00  0.00      A    C
ATOM   1511  H2  BMIMA  44      24.800  41.071  34.299  1.00  0.00      A    H
ATOM   1512  C21 BMIMA  44      26.126  39.977  35.626  1.00  0.00      A    C
ATOM   1513  H21 BMIMA  44      25.998  40.228  36.656  1.00  0.00      A    H
ATOM   1514  C3  BMIMA  44      25.800  39.739  32.179  1.00  0.00      A    C
ATOM   1515  H3  BMIMA  44      25.972  40.738  31.808  1.00  0.00      A    H
ATOM   1516  H31 BMIMA  44      26.385  39.132  31.504  1.00  0.00      A    H
ATOM   1517  H32 BMIMA  44      24.732  39.595  32.101  1.00  0.00      A    H
ATOM   1518  C4  BMIMA  44      28.152  38.587  36.199  1.00  0.00      A    C
ATOM   1519  H4  BMIMA  44      28.425  39.508  36.693  1.00  0.00      A    H
ATOM   1520  H41 BMIMA  44      28.943  38.235  35.553  1.00  0.00      A    H
ATOM   1521  C5  BMIMA  44      27.603  37.556  37.250  1.00  0.00      A    C
ATOM   1522  H5  BMIMA  44      26.989  38.148  37.925  1.00  0.00      A    H
ATOM   1523  H51 BMIMA  44      27.148  36.766  36.659  1.00  0.00      A    H
ATOM   1524  C51 BMIMA  44      28.785  37.118  38.004  1.00  0.00      A    C
ATOM   1525  H52 BMIMA  44      29.653  36.896  37.388  1.00  0.00      A    H
ATOM   1526  H53 BMIMA  44      29.128  37.801  38.777  1.00  0.00      A    H
ATOM   1527  C6  BMIMA  44      28.560  35.941  38.942  1.00  0.00      A    C
ATOM   1528  H6  BMIMA  44      28.096  35.055  38.524  1.00  0.00      A    H
ATOM   1529  H61 BMIMA  44      29.425  35.690  39.546  1.00  0.00      A    H
ATOM   1530  H62 BMIMA  44      27.866  36.325  39.681  1.00  0.00      A    H
ATOM   1541  N1  BMIMA  45      10.548  33.794   3.566  1.00  0.00      A    N
ATOM   1542  N11 BMIMA  45       9.901  33.835   1.558  1.00  0.00      A    N
ATOM   1543  C1  BMIMA  45       9.729  33.270   2.710  1.00  0.00      A    C
ATOM   1544  H1  BMIMA  45       9.259  32.323   2.868  1.00  0.00      A    H
ATOM   1545  C2  BMIMA  45      11.054  34.908   3.001  1.00  0.00      A    C
ATOM   1546  H2  BMIMA  45      11.769  35.532   3.492  1.00  0.00      A    H
ATOM   1547  C21 BMIMA  45      10.650  34.927   1.773  1.00  0.00      A    C
ATOM   1548  H21 BMIMA  45      10.766  35.569   0.927  1.00  0.00      A    H
ATOM   1549  C3  BMIMA  45      10.703  33.228   4.900  1.00  0.00      A    C
ATOM   1550  H3  BMIMA  45      10.543  32.163   4.819  1.00  0.00      A    H
ATOM   1551  H31 BMIMA  45      11.665  33.409   5.357  1.00  0.00      A    H
ATOM   1552  H32 BMIMA  45       9.897  33.685   5.454  1.00  0.00      A    H
ATOM   1553  C4  BMIMA  45       9.518  33.298   0.225  1.00  0.00      A    C
ATOM   1554  H4  BMIMA  45       9.221  32.266   0.340  1.00  0.00      A    H
ATOM   1555  H41 BMIMA  45      10.415  33.121  -0.349  1.00  0.00      A    H
ATOM   1556  C5  BMIMA  45       8.465  34.174  -0.516  1.00  0.00      A    C
ATOM   1557  H5  BMIMA  45       8.886  35.156  -0.719  1.00  0.00      A    H
ATOM   1558  H51 BMIMA  45       8.407  33.863  -1.556  1.00  0.00      A    H
ATOM   1559  C51 BMIMA  45       7.149  34.350   0.058  1.00  0.00      A    C
ATOM   1560  H52 BMIMA  45       6.640  33.394  -0.030  1.00  0.00      A    H
ATOM   1561  H53 BMIMA  45       7.126  34.642   1.105  1.00  0.00      A    H
ATOM   1562  C6  BMIMA  45       6.293  35.339  -0.833  1.00  0.00      A    C
ATOM   1563  H6  BMIMA  45       5.943  34.868  -1.744  1.00  0.00      A    H
ATOM   1564  H61 BMIMA  45       5.473  35.646  -0.193  1.00  0.00      A    H
ATOM   1565  H62 BMIMA  45       6.932  36.203  -0.973  1.00  0.00      A    H
ATOM   1576  N1  BMIMA  46      47.105  24.654   1.771  1.00  0.00      A    N
ATOM   1577  N11 BMIMA  46      49.162  25.248   2.036  1.00  0.00      A    N
ATOM   1578  C1  BMIMA  46      48.268  24.783   1.174  1.00  0.00      A    C
ATOM   1579  H1  BMIMA  46      48.352  24.371   0.191  1.00  0.00      A    H
ATOM   1580  C2  BMIMA  46      47.172  25.358   3.021  1.00  0.00      A    C
ATOM   1581  H2  BMIMA  46      46.402  25.502   3.746  1.00  0.00      A    H
ATOM   1582  C21 BMIMA  46      48.471  25.699   3.142  1.00  0.00      A    C
ATOM   1583  H21 BMIMA  46      48.979  26.277   3.884  1.00  0.00      A    H
ATOM   1584  C3  BMIMA  46      45.878  23.891   1.327  1.00  0.00      A    C
ATOM   1585  H3  BMIMA  46      45.312  23.434   2.126  1.00  0.00      A    H
ATOM   1586  H31 BMIMA  46      45.203  24.509   0.753  1.00  0.00      A    H
ATOM   1587  H32 BMIMA  46      46.237  23.153   0.625  1.00  0.00      A    H
ATOM   1588  C4  BMIMA  46      50.505  25.549   1.672  1.00  0.00      A    C
ATOM   1589  H4  BMIMA  46      50.518  26.556   1.281  1.00  0.00      A    H
ATOM   1590  H41 BMIMA  46      50.795  24.869   0.884  1.00  0.00      A    H
ATOM   1591  C5  BMIMA  46      51.490  25.253   2.743  1.00  0.00      A    C
ATOM   1592  H5  BMIMA  46      52.418  25.738   2.452  1.00  0.00      A    H
ATOM   1593  H51 BMIMA  46      51.195  25.638   3.716  1.00  0.00      A    H
ATOM   1594  C51 BMIMA  46      51.758  23.791   3.010  1.00  0.00      A    C
ATOM   1595  H52 BMIMA  46      50.811  23.366   3.333  1.00  0.00      A    H
ATOM   1596  H53 BMIMA  46      52.046  23.184   2.156  1.00  0.00      A    H
ATOM   1597  C6  BMIMA  46      52.790  23.747   4.238  1.00  0.00      A    C
ATOM   1598  H6  BMIMA  46      52.370  24.052   5.189  1.00  0.00      A    H
ATOM   1599  H61 BMIMA  46      53.179  22.740   4.336  1.00  0.00      A    H
ATOM   1600  H62 BMIMA  46      53.629  24.410   4.061  1.00  0.00      A    H
ATOM   1611  N1  BMIMA  47      15.155  36.699  33.829  1.00  0.00      A    N
ATOM   1612  N11 BMIMA  47      14.662  36.618  31.797  1.00  0.00      A    N
ATOM   1613  C1  BMIMA  47      14.480  36.047  32.955  1.00  0.00      A    C
ATOM   1614  H1  BMIMA  47      13.813  35.239  33.169  1.00  0.00      A    H
ATOM   1615  C2  BMIMA  47      15.678  37.825  33.289  1.00  0.00      A    C
ATOM   1616  H2  BMIMA  47      16.145  38.569  33.896  1.00  0.00      A    H
ATOM   1617  C21 BMIMA  47      15.395  37.776  32.037  1.00  0.00      A    C
ATOM   1618  H21 BMIMA  47      15.555  38.545  31.313  1.00  0.00      A    H
ATOM   1619  C3  BMIMA  47      15.268  36.370  35.262  1.00  0.00      A    C
ATOM   1620  H3  BMIMA  47      15.233  35.297  35.382  1.00  0.00      A    H
ATOM   1621  H31 BMIMA  47      16.232  36.663  35.652  1.00  0.00      A    H
ATOM   1622  H32 BMIMA  47      14.516  36.849  35.872  1.00  0.00      A    H
ATOM   1623  C4  BMIMA  47      13.989  36.165  30.502  1.00  0.00      A    C
ATOM   1624  H4  BMIMA  47      13.137  36.823  30.419  1.00  0.00      A    H
ATOM   1625  H41 BMIMA  47      13.492  35.208  30.559  1.00  0.00      A    H
ATOM   1626  C5  BMIMA  47      14.848  36.102  29.268  1.00  0.00      A    C
ATOM   1627  H5  BMIMA  47      15.361  37.047  29.109  1.00  0.00      A    H
ATOM   1628  H51 BMIMA  47      15.540  35.265  29.229  1.00  0.00      A    H
ATOM   1629  C51 BMIMA  47      14.001  36.160  28.041  1.00  0.00      A    C
ATOM   1630  H52 BMIMA  47      13.158  35.490  28.189  1.00  0.00      A    H
ATOM   1631  H53 BMIMA  47      13.634  37.161  27.827  1.00  0.00      A    H
ATOM   1632  C6  BMIMA  47      14.784  35.719  26.778  1.00  0.00      A    C
ATOM   1633  H6  BMIMA  47      15.075  34.676  26.840  1.00  0.00      A    H
ATOM   1634  H61 BMIMA  47      14.260  35.773  25.830  1.00  0.00      A    H
ATOM   1635  H62 BMIMA  47      15.756  36.162  26.592  1.00  0.00      A    H
ATOM   1646  N1  BMIMA  48      29.565  31.631  35.429  1.00  0.00      A    N
ATOM   1647  N11 BMIMA  48      28.234  31.167  33.830  1.00  0.00      A    N
ATOM   1648  C1  BMIMA  48      29.395  31.684  34.157  1.00  0.00      A    C
ATOM   1649  H1  BMIMA  48      30.083  32.132  33.472  1.00  0.00      A    H
ATOM   1650  C2  BMIMA  48      28.429  31.169  35.988  1.00  0.00      A    C
ATOM   1651  H2  BMIMA  48      28.316  30.954  37.028  1.00  0.00      A    H
ATOM   1652  C21 BMIMA  48      27.566  30.890  35.055  1.00  0.00      A    C
ATOM   1653  H21 BMIMA  48      26.628  30.391  35.168  1.00  0.00      A    H
ATOM   1654  C3  BMIMA  48      30.697  32.260  36.144  1.00  0.00      A    C
ATOM   1655  H3  BMIMA  48      30.176  32.715  36.973  1.00  0.00      A    H
ATOM   1656  H31 BMIMA  48      31.421  31.499  36.397  1.00  0.00      A    H
ATOM   1657  H32 BMIMA  48      31.186  32.971  35.495  1.00  0.00      A    H
ATOM   1658  C4  BMIMA  48      27.633  31.328  32.483  1.00  0.00      A    C
ATOM   1659  H4  BMIMA  48      27.916  32.313  32.142  1.00  0.00      A    H
ATOM   1660  H41 BMIMA  48      26.571  31.343  32.680  1.00  0.00      A    H
ATOM   1661  C5  BMIMA  48      28.068  30.205  31.531  1.00  0.00      A    C
ATOM   1662  H5  BMIMA  48      27.541  30.319  30.587  1.00  0.00      A    H
ATOM   1663  H51 BMIMA  48      29.130  30.357  31.360  1.00  0.00      A    H
ATOM   1664  C51 BMIMA  48      27.697  28.869  32.233  1.00  0.00      A    C
ATOM   1665  H52 BMIMA  48      28.306  28.758  33.126  1.00  0.00      A    H
ATOM   1666  H53 BMIMA  48      26.709  28.879  32.686  1.00  0.00      A    H
ATOM   1667  C6  BMIMA  48      27.885  27.640  31.360  1.00  0.00      A    C
ATOM   1668  H6  BMIMA  48      27.534  27.742  30.340  1.00  0.00      A    H
ATOM   1669  H61 BMIMA  48      28.933  27.457  31.149  1.00  0.00      A    H
ATOM   1670  H62 BMIMA  48      27.434  26.775  31.833  1.00  0.00      A    H
ATOM   1681  N1  BMIMA  49      39.170   7.075  -0.224  1.00  0.00      A    N
ATOM   1682  N11 BMIMA  49      37.883   5.834   1.006  1.00  0.00      A    N
ATOM   1683  C1  BMIMA  49      38.957   5.863   0.293  1.00  0.00      A    C
ATOM   1684  H1  BMIMA  49      39.602   5.010   0.294  1.00  0.00      A    H
ATOM   1685  C2  BMIMA  49      38.141   7.880   0.215  1.00  0.00      A    C
ATOM   1686  H2  BMIMA  49      38.053   8.934   0.064  1.00  0.00      A    H
ATOM   1687  C21 BMIMA  49      37.286   7.098   0.900  1.00  0.00      A    C
ATOM   1688  H21 BMIMA  49      36.375   7.270   1.430  1.00  0.00      A    H
ATOM   1689  C3  BMIMA  49      40.344   7.496  -1.032  1.00  0.00      A    C
ATOM   1690  H3  BMIMA  49      40.076   8.144  -1.853  1.00  0.00      A    H
ATOM   1691  H31 BMIMA  49      41.066   8.126  -0.533  1.00  0.00      A    H
ATOM   1692  H32 BMIMA  49      40.936   6.648  -1.344  1.00  0.00      A    H
ATOM   1693  C4  BMIMA  49      37.469   4.768   1.934  1.00  0.00      A    C
ATOM   1694  H4  BMIMA  49      37.148   5.317   2.807  1.00  0.00      A    H
ATOM   1695  H41 BMIMA  49      38.355   4.242   2.256  1.00  0.00      A    H
ATOM   1696  C5  BMIMA  49      36.269   3.847   1.568  1.00  0.00      A    C
ATOM   1697  H5  BMIMA  49      36.222   2.989   2.233  1.00  0.00      A    H
ATOM   1698  H51 BMIMA  49      35.345   4.396   1.733  1.00  0.00      A    H
ATOM   1699  C51 BMIMA  49      36.358   3.368   0.068  1.00  0.00      A    C
ATOM   1700  H52 BMIMA  49      37.416   3.298  -0.170  1.00  0.00      A    H
ATOM   1701  H53 BMIMA  49      35.932   2.369   0.024  1.00  0.00      A    H
ATOM   1702  C6  BMIMA  49      35.554   4.206  -0.943  1.00  0.00      A    C
ATOM   1703  H6  BMIMA  49      34.548   4.442  -0.616  1.00  0.00      A    H
ATOM   1704  H61 BMIMA  49      35.967   5.199  -1.083  1.00  0.00      A    H
ATOM   1705  H62 BMIMA  49      35.495   3.674  -1.885  1.00  0.00      A    H
ATOM   1716  N1  BMIMA  50      18.520  47.537  24.474  1.00  0.00      A    N
ATOM   1717  N11 BMIMA  50      19.776  47.841  26.278  1.00  0.00      A    N
ATOM   1718  C1  BMIMA  50      18.704  47.236  25.774  1.00  0.00      A    C
ATOM   1719  H1  BMIMA  50      18.090  46.614  26.390  1.00  0.00      A    H
ATOM   1720  C2  BMIMA  50      19.471  48.408  24.149  1.00  0.00      A    C
ATOM   1721  H2  BMIMA  50      19.527  48.747  23.138  1.00  0.00      A    H
ATOM   1722  C21 BMIMA  50      20.253  48.593  25.257  1.00  0.00      A    C
ATOM   1723  H21 BMIMA  50      21.157  49.162  25.265  1.00  0.00      A    H
ATOM   1724  C3  BMIMA  50      17.574  46.903  23.576  1.00  0.00      A    C
ATOM   1725  H3  BMIMA  50      16.993  47.729  23.194  1.00  0.00      A    H
ATOM   1726  H31 BMIMA  50      18.032  46.148  22.953  1.00  0.00      A    H
ATOM   1727  H32 BMIMA  50      16.841  46.345  24.140  1.00  0.00      A    H
ATOM   1728  C4  BMIMA  50      20.282  47.846  27.629  1.00  0.00      A    C
ATOM   1729  H4  BMIMA  50      21.329  48.022  27.434  1.00  0.00      A    H
ATOM   1730  H41 BMIMA  50      20.137  46.873  28.076  1.00  0.00      A    H
ATOM   1731  C5  BMIMA  50      19.782  48.936  28.578  1.00  0.00      A    C
ATOM   1732  H5  BMIMA  50      20.116  49.941  28.332  1.00  0.00      A    H
ATOM   1733  H51 BMIMA  50      18.697  48.876  28.544  1.00  0.00      A    H
ATOM   1734  C51 BMIMA  50      20.292  48.770  29.981  1.00  0.00      A    C
ATOM   1735  H52 BMIMA  50      20.243  47.741  30.327  1.00  0.00      A    H
ATOM   1736  H53 BMIMA  50      21.349  49.025  29.973  1.00  0.00      A    H
ATOM   1737  C6  BMIMA  50      19.609  49.771  30.869  1.00  0.00      A    C
ATOM   1738  H6  BMIMA  50      19.799  50.795  30.568  1.00  0.00      A    H
ATOM   1739  H61 BMIMA  50      18.556  49.540  30.760  1.00  0.00      A    H
ATOM   1740  H62 BMIMA  50      19.883  49.753  31.917  1.00  0.00      A    H
ATOM   1751  N1  BMIMA  51      34.299  46.737  52.048  1.00  0.00      A    N
ATOM   1752  N11 BMIMA  51      34.645  47.833  50.261  1.00  0.00      A    N
ATOM   1753  C1  BMIMA  51      35.142  47.430  51.355  1.00  0.00      A    C
ATOM   1754  H1  BMIMA  51      36.110  47.631  51.761  1.00  0.00      A    H
ATOM   1755  C2  BMIMA  51      33.200  46.638  51.202  1.00  0.00      A    C
ATOM   1756  H2  BMIMA  51      32.335  46.152  51.598  1.00  0.00      A    H
ATOM   1757  C21 BMIMA  51      33.410  47.312  50.091  1.00  0.00      A    C
ATOM   1758  H21 BMIMA  51      32.791  47.489  49.238  1.00  0.00      A    H
ATOM   1759  C3  BMIMA  51      34.370  46.259  53.427  1.00  0.00      A    C
ATOM   1760  H3  BMIMA  51      35.340  46.569  53.786  1.00  0.00      A    H
ATOM   1761  H31 BMIMA  51      33.535  46.697  53.953  1.00  0.00      A    H
ATOM   1762  H32 BMIMA  51      34.321  45.182  53.364  1.00  0.00      A    H
ATOM   1763  C4  BMIMA  51      35.396  48.506  49.258  1.00  0.00      A    C
ATOM   1764  H4  BMIMA  51      35.084  48.033  48.338  1.00  0.00      A    H
ATOM   1765  H41 BMIMA  51      36.446  48.350  49.458  1.00  0.00      A    H
ATOM   1766  C5  BMIMA  51      35.154  50.002  49.166  1.00  0.00      A    C
ATOM   1767  H5  BMIMA  51      34.884  50.466  50.111  1.00  0.00      A    H
ATOM   1768  H51 BMIMA  51      36.020  50.397  48.642  1.00  0.00      A    H
ATOM   1769  C51 BMIMA  51      33.965  50.269  48.193  1.00  0.00      A    C
ATOM   1770  H52 BMIMA  51      34.333  49.970  47.215  1.00  0.00      A    H
ATOM   1771  H53 BMIMA  51      32.995  49.880  48.492  1.00  0.00      A    H
ATOM   1772  C6  BMIMA  51      33.713  51.703  48.240  1.00  0.00      A    C
ATOM   1773  H6  BMIMA  51      34.545  52.326  47.933  1.00  0.00      A    H
ATOM   1774  H61 BMIMA  51      32.956  51.913  47.493  1.00  0.00      A    H
ATOM   1775  H62 BMIMA  51      33.335  52.014  49.207  1.00  0.00      A    H
ATOM   1786  N1  BMIMA  52      34.348  17.060  44.329  1.00  0.00      A    N
ATOM   1787  N11 BMIMA  52      35.154  16.892  42.380  1.00  0.00      A    N
ATOM   1788  C1  BMIMA  52      35.369  16.649  43.660  1.00  0.00      A    C
ATOM   1789  H1  BMIMA  52      36.273  16.549  44.222  1.00  0.00      A    H
ATOM   1790  C2  BMIMA  52      33.370  17.255  43.438  1.00  0.00      A    C
ATOM   1791  H2  BMIMA  52      32.376  17.436  43.785  1.00  0.00      A    H
ATOM   1792  C21 BMIMA  52      33.809  17.203  42.192  1.00  0.00      A    C
ATOM   1793  H21 BMIMA  52      33.442  17.262  41.190  1.00  0.00      A    H
ATOM   1794  C3  BMIMA  52      34.207  17.063  45.739  1.00  0.00      A    C
ATOM   1795  H3  BMIMA  52      34.017  18.058  46.114  1.00  0.00      A    H
ATOM   1796  H31 BMIMA  52      33.351  16.424  45.901  1.00  0.00      A    H
ATOM   1797  H32 BMIMA  52      35.110  16.685  46.196  1.00  0.00      A    H
ATOM   1798  C4  BMIMA  52      36.153  16.855  41.279  1.00  0.00      A    C
ATOM   1799  H4  BMIMA  52      35.750  16.282  40.457  1.00  0.00      A    H
ATOM   1800  H41 BMIMA  52      37.045  16.434  41.720  1.00  0.00      A    H
ATOM   1801  C5  BMIMA  52      36.325  18.228  40.763  1.00  0.00      A    C
ATOM   1802  H5  BMIMA  52      37.076  18.161  39.980  1.00  0.00      A    H
ATOM   1803  H51 BMIMA  52      35.420  18.486  40.219  1.00  0.00      A    H
ATOM   1804  C51 BMIMA  52      36.674  19.284  41.823  1.00  0.00      A    C
ATOM   1805  H52 BMIMA  52      35.870  19.412  42.543  1.00  0.00      A    H
ATOM   1806  H53 BMIMA  52      37.592  18.956  42.303  1.00  0.00      A    H
ATOM   1807  C6  BMIMA  52      36.849  20.612  41.101  1.00  0.00      A    C
ATOM   1808  H6  BMIMA  52      37.010  21.435  41.787  1.00  0.00      A    H
ATOM   1809  H61 BMIMA  52      37.716  20.510  40.459  1.00  0.00      A    H
ATOM   1810  H62 BMIMA  52      35.907  20.943  40.678  1.00  0.00      A    H
ATOM   1821  N1  BMIMA  53      38.779   9.951   9.795  1.00  0.00      A    N
ATOM   1822  N11 BMIMA  53      37.327   8.403   9.791  1.00  0.00      A    N
ATOM   1823  C1  BMIMA  53      38.587   8.654  10.104  1.00  0.00      A    C
ATOM   1824  H1  BMIMA  53      39.323   7.962  10.452  1.00  0.00      A    H
ATOM   1825  C2  BMIMA  53      37.625  10.551   9.377  1.00  0.00      A    C
ATOM   1826  H2  BMIMA  53      37.595  11.587   9.122  1.00  0.00      A    H
ATOM   1827  C21 BMIMA  53      36.773   9.547   9.354  1.00  0.00      A    C
ATOM   1828  H21 BMIMA  53      35.734   9.507   9.110  1.00  0.00      A    H
ATOM   1829  C3  BMIMA  53      40.064  10.715   9.765  1.00  0.00      A    C
ATOM   1830  H3  BMIMA  53      39.846  11.759   9.931  1.00  0.00      A    H
ATOM   1831  H31 BMIMA  53      40.618  10.340  10.613  1.00  0.00      A    H
ATOM   1832  H32 BMIMA  53      40.616  10.472   8.869  1.00  0.00      A    H
ATOM   1833  C4  BMIMA  53      36.698   7.069   9.765  1.00  0.00      A    C
ATOM   1834  H4  BMIMA  53      35.652   7.283   9.603  1.00  0.00      A    H
ATOM   1835  H41 BMIMA  53      36.954   6.521  10.660  1.00  0.00      A    H
ATOM   1836  C5  BMIMA  53      37.194   6.226   8.543  1.00  0.00      A    C
ATOM   1837  H5  BMIMA  53      38.219   5.947   8.775  1.00  0.00      A    H
ATOM   1838  H51 BMIMA  53      36.551   5.350   8.558  1.00  0.00      A    H
ATOM   1839  C51 BMIMA  53      37.092   6.887   7.207  1.00  0.00      A    C
ATOM   1840  H52 BMIMA  53      36.071   7.036   6.865  1.00  0.00      A    H
ATOM   1841  H53 BMIMA  53      37.556   7.870   7.245  1.00  0.00      A    H
ATOM   1842  C6  BMIMA  53      38.005   6.135   6.097  1.00  0.00      A    C
ATOM   1843  H6  BMIMA  53      37.776   6.646   5.168  1.00  0.00      A    H
ATOM   1844  H61 BMIMA  53      39.039   6.140   6.421  1.00  0.00      A    H
ATOM   1845  H62 BMIMA  53      37.651   5.114   6.012  1.00  0.00      A    H
ATOM   1856  N1  BMIMA  54      12.334  48.598   3.674  1.00  0.00      A    N
ATOM   1857  N11 BMIMA  54      12.947  47.867   1.718  1.00  0.00      A    N
ATOM   1858  C1  BMIMA  54      13.294  48.695   2.733  1.00  0.00      A    C
ATOM   1859  H1  BMIMA  54      14.178  49.283   2.856  1.00  0.00      A    H
ATOM   1860  C2  BMIMA  54      11.397  47.677   3.176  1.00  0.00      A    C
ATOM   1861  H2  BMIMA  54      10.537  47.454   3.768  1.00  0.00      A    H
ATOM   1862  C21 BMIMA  54      11.781  47.278   1.965  1.00  0.00      A    C
ATOM   1863  H21 BMIMA  54      11.338  46.662   1.213  1.00  0.00      A    H
ATOM   1864  C3  BMIMA  54      12.185  49.438   4.860  1.00  0.00      A    C
ATOM   1865  H3  BMIMA  54      12.001  48.760   5.681  1.00  0.00      A    H
ATOM   1866  H31 BMIMA  54      13.028  50.088   5.041  1.00  0.00      A    H
ATOM   1867  H32 BMIMA  54      11.341  50.108   4.792  1.00  0.00      A    H
ATOM   1868  C4  BMIMA  54      13.775  47.664   0.553  1.00  0.00      A    C
ATOM   1869  H4  BMIMA  54      14.464  48.493   0.483  1.00  0.00      A    H
ATOM   1870  H41 BMIMA  54      13.142  47.729  -0.320  1.00  0.00      A    H
ATOM   1871  C5  BMIMA  54      14.559  46.355   0.528  1.00  0.00      A    C
ATOM   1872  H5  BMIMA  54      13.866  45.533   0.685  1.00  0.00      A    H
ATOM   1873  H51 BMIMA  54      15.104  46.150  -0.390  1.00  0.00      A    H
ATOM   1874  C51 BMIMA  54      15.517  46.222   1.694  1.00  0.00      A    C
ATOM   1875  H52 BMIMA  54      16.064  47.161   1.662  1.00  0.00      A    H
ATOM   1876  H53 BMIMA  54      14.991  46.024   2.624  1.00  0.00      A    H
ATOM   1877  C6  BMIMA  54      16.455  45.061   1.637  1.00  0.00      A    C
ATOM   1878  H6  BMIMA  54      17.154  45.019   2.465  1.00  0.00      A    H
ATOM   1879  H61 BMIMA  54      15.938  44.111   1.714  1.00  0.00      A    H
ATOM   1880  H62 BMIMA  54      17.021  44.940   0.721  1.00  0.00      A    H
ATOM   1891  N1  BMIMA  55      20.652  31.829  47.595  1.00  0.00      A    N
ATOM   1892  N11 BMIMA  55      19.815  33.048  49.140  1.00  0.00      A    N
ATOM   1893  C1  BMIMA  55      19.674  31.964  48.409  1.00  0.00      A    C
ATOM   1894  H1  BMIMA  55      18.808  31.344  48.325  1.00  0.00      A    H
ATOM   1895  C2  BMIMA  55      21.568  32.808  47.914  1.00  0.00      A    C
ATOM   1896  H2  BMIMA  55      22.491  32.887  47.384  1.00  0.00      A    H
ATOM   1897  C21 BMIMA  55      21.045  33.578  48.804  1.00  0.00      A    C
ATOM   1898  H21 BMIMA  55      21.536  34.404  49.272  1.00  0.00      A    H
ATOM   1899  C3  BMIMA  55      20.852  30.689  46.696  1.00  0.00      A    C
ATOM   1900  H3  BMIMA  55      21.359  31.013  45.799  1.00  0.00      A    H
ATOM   1901  H31 BMIMA  55      21.487  29.905  47.081  1.00  0.00      A    H
ATOM   1902  H32 BMIMA  55      19.869  30.282  46.510  1.00  0.00      A    H
ATOM   1903  C4  BMIMA  55      18.727  33.663  49.919  1.00  0.00      A    C
ATOM   1904  H4  BMIMA  55      17.809  33.208  49.575  1.00  0.00      A    H
ATOM   1905  H41 BMIMA  55      18.823  34.670  49.541  1.00  0.00      A    H
ATOM   1906  C5  BMIMA  55      18.990  33.544  51.441  1.00  0.00      A    C
ATOM   1907  H5  BMIMA  55      20.026  33.742  51.702  1.00  0.00      A    H
ATOM   1908  H51 BMIMA  55      18.358  34.343  51.821  1.00  0.00      A    H
ATOM   1909  C51 BMIMA  55      18.525  32.175  52.108  1.00  0.00      A    C
ATOM   1910  H52 BMIMA  55      18.554  32.328  53.183  1.00  0.00      A    H
ATOM   1911  H53 BMIMA  55      17.483  32.063  51.817  1.00  0.00      A    H
ATOM   1912  C6  BMIMA  55      19.417  31.022  51.691  1.00  0.00      A    C
ATOM   1913  H6  BMIMA  55      19.781  31.053  50.671  1.00  0.00      A    H
ATOM   1914  H61 BMIMA  55      20.244  31.022  52.392  1.00  0.00      A    H
ATOM   1915  H62 BMIMA  55      18.916  30.082  51.891  1.00  0.00      A    H
ATOM   1926  N1  BMIMA  56      44.710  36.523  25.566  1.00  0.00      A    N
ATOM   1927  N11 BMIMA  56      45.083  37.395  23.676  1.00  0.00      A    N
ATOM   1928  C1  BMIMA  56      45.396  36.452  24.477  1.00  0.00      A    C
ATOM   1929  H1  BMIMA  56      46.070  35.684  24.164  1.00  0.00      A    H
ATOM   1930  C2  BMIMA  56      43.849  37.564  25.406  1.00  0.00      A    C
ATOM   1931  H2  BMIMA  56      43.095  37.757  26.137  1.00  0.00      A    H
ATOM   1932  C21 BMIMA  56      44.065  38.123  24.294  1.00  0.00      A    C
ATOM   1933  H21 BMIMA  56      43.619  38.994  23.865  1.00  0.00      A    H
ATOM   1934  C3  BMIMA  56      44.706  35.540  26.601  1.00  0.00      A    C
ATOM   1935  H3  BMIMA  56      45.555  35.642  27.260  1.00  0.00      A    H
ATOM   1936  H31 BMIMA  56      43.752  35.593  27.105  1.00  0.00      A    H
ATOM   1937  H32 BMIMA  56      44.795  34.584  26.108  1.00  0.00      A    H
ATOM   1938  C4  BMIMA  56      45.754  37.709  22.379  1.00  0.00      A    C
ATOM   1939  H4  BMIMA  56      45.002  37.693  21.604  1.00  0.00      A    H
ATOM   1940  H41 BMIMA  56      46.389  36.870  22.137  1.00  0.00      A    H
ATOM   1941  C5  BMIMA  56      46.522  39.052  22.312  1.00  0.00      A    C
ATOM   1942  H5  BMIMA  56      47.426  38.944  22.906  1.00  0.00      A    H
ATOM   1943  H51 BMIMA  56      46.671  39.190  21.244  1.00  0.00      A    H
ATOM   1944  C51 BMIMA  56      45.861  40.426  22.677  1.00  0.00      A    C
ATOM   1945  H52 BMIMA  56      45.014  40.661  22.038  1.00  0.00      A    H
ATOM   1946  H53 BMIMA  56      45.446  40.409  23.681  1.00  0.00      A    H
ATOM   1947  C6  BMIMA  56      46.745  41.623  22.533  1.00  0.00      A    C
ATOM   1948  H6  BMIMA  56      47.523  41.649  23.288  1.00  0.00      A    H
ATOM   1949  H61 BMIMA  56      47.251  41.603  21.575  1.00  0.00      A    H
ATOM   1950  H62 BMIMA  56      46.080  42.476  22.607  1.00  0.00      A    H
ATOM   1961  N1  BMIMA  57       3.073  17.951  12.808  1.00  0.00      A    N
ATOM   1962  N11 BMIMA  57       4.640  16.690  13.455  1.00  0.00      A    N
ATOM   1963  C1  BMIMA  57       3.857  17.670  13.825  1.00  0.00      A    C
ATOM   1964  H1  BMIMA  57       3.930  18.184  14.759  1.00  0.00      A    H
ATOM   1965  C2  BMIMA  57       3.205  16.983  11.824  1.00  0.00      A    C
ATOM   1966  H2  BMIMA  57       2.508  16.940  11.016  1.00  0.00      A    H
ATOM   1967  C21 BMIMA  57       4.311  16.299  12.156  1.00  0.00      A    C
ATOM   1968  H21 BMIMA  57       4.876  15.513  11.705  1.00  0.00      A    H
ATOM   1969  C3  BMIMA  57       2.024  18.959  12.687  1.00  0.00      A    C
ATOM   1970  H3  BMIMA  57       1.063  18.487  12.829  1.00  0.00      A    H
ATOM   1971  H31 BMIMA  57       2.177  19.744  13.413  1.00  0.00      A    H
ATOM   1972  H32 BMIMA  57       2.007  19.444  11.722  1.00  0.00      A    H
ATOM   1973  C4  BMIMA  57       5.629  15.981  14.336  1.00  0.00      A    C
ATOM   1974  H4  BMIMA  57       5.494  14.924  14.510  1.00  0.00      A    H
ATOM   1975  H41 BMIMA  57       5.437  16.381  15.320  1.00  0.00      A    H
ATOM   1976  C5  BMIMA  57       7.139  16.110  13.867  1.00  0.00      A    C
ATOM   1977  H5  BMIMA  57       7.260  15.545  12.947  1.00  0.00      A    H
ATOM   1978  H51 BMIMA  57       7.443  17.133  13.661  1.00  0.00      A    H
ATOM   1979  C51 BMIMA  57       8.117  15.371  14.753  1.00  0.00      A    C
ATOM   1980  H52 BMIMA  57       8.047  15.580  15.818  1.00  0.00      A    H
ATOM   1981  H53 BMIMA  57       7.847  14.323  14.644  1.00  0.00      A    H
ATOM   1982  C6  BMIMA  57       9.577  15.506  14.247  1.00  0.00      A    C
ATOM   1983  H6  BMIMA  57       9.873  16.540  14.113  1.00  0.00      A    H
ATOM   1984  H61 BMIMA  57      10.225  15.077  15.003  1.00  0.00      A    H
ATOM   1985  H62 BMIMA  57       9.711  14.926  13.342  1.00  0.00      A    H
ATOM   1996  N1  BMIMA  58      20.890  21.225  22.207  1.00  0.00      A    N
ATOM   1997  N11 BMIMA  58      22.451  22.058  21.107  1.00  0.00      A    N
ATOM   1998  C1  BMIMA  58      22.141  21.431  22.215  1.00  0.00      A    C
ATOM   1999  H1  BMIMA  58      22.881  21.038  22.879  1.00  0.00      A    H
ATOM   2000  C2  BMIMA  58      20.321  21.818  21.123  1.00  0.00      A    C
ATOM   2001  H2  BMIMA  58      19.281  21.721  20.899  1.00  0.00      A    H
ATOM   2002  C21 BMIMA  58      21.313  22.263  20.348  1.00  0.00      A    C
ATOM   2003  H21 BMIMA  58      21.372  22.711  19.380  1.00  0.00      A    H
ATOM   2004  C3  BMIMA  58      20.126  20.437  23.208  1.00  0.00      A    C
ATOM   2005  H3  BMIMA  58      19.532  21.093  23.828  1.00  0.00      A    H
ATOM   2006  H31 BMIMA  58      19.432  19.778  22.708  1.00  0.00      A    H
ATOM   2007  H32 BMIMA  58      20.821  19.842  23.781  1.00  0.00      A    H
ATOM   2008  C4  BMIMA  58      23.858  22.428  20.685  1.00  0.00      A    C
ATOM   2009  H4  BMIMA  58      24.441  21.859  21.394  1.00  0.00      A    H
ATOM   2010  H41 BMIMA  58      23.952  23.497  20.806  1.00  0.00      A    H
ATOM   2011  C5  BMIMA  58      24.206  21.824  19.332  1.00  0.00      A    C
ATOM   2012  H5  BMIMA  58      23.802  22.553  18.634  1.00  0.00      A    H
ATOM   2013  H51 BMIMA  58      25.289  21.774  19.251  1.00  0.00      A    H
ATOM   2014  C51 BMIMA  58      23.550  20.505  18.945  1.00  0.00      A    C
ATOM   2015  H52 BMIMA  58      23.964  19.742  19.600  1.00  0.00      A    H
ATOM   2016  H53 BMIMA  58      22.465  20.464  18.990  1.00  0.00      A    H
ATOM   2017  C6  BMIMA  58      23.854  20.211  17.457  1.00  0.00      A    C
ATOM   2018  H6  BMIMA  58      23.402  20.925  16.778  1.00  0.00      A    H
ATOM   2019  H61 BMIMA  58      24.937  20.182  17.426  1.00  0.00      A    H
ATOM   2020  H62 BMIMA  58      23.482  19.201  17.322  1.00  0.00      A    H
ATOM   2031  N1  BMIMA  59      33.684  12.532  31.588  1.00  0.00      A    N
ATOM   2032  N11 BMIMA  59      34.150  14.430  32.633  1.00  0.00      A    N
ATOM   2033  C1  BMIMA  59      33.866  13.111  32.780  1.00  0.00      A    C
ATOM   2034  H1  BMIMA  59      33.877  12.563  33.698  1.00  0.00      A    H
ATOM   2035  C2  BMIMA  59      33.847  13.547  30.607  1.00  0.00      A    C
ATOM   2036  H2  BMIMA  59      33.679  13.286  29.585  1.00  0.00      A    H
ATOM   2037  C21 BMIMA  59      34.237  14.645  31.290  1.00  0.00      A    C
ATOM   2038  H21 BMIMA  59      34.484  15.626  30.946  1.00  0.00      A    H
ATOM   2039  C3  BMIMA  59      33.321  11.129  31.332  1.00  0.00      A    C
ATOM   2040  H3  BMIMA  59      32.467  11.122  30.671  1.00  0.00      A    H
ATOM   2041  H31 BMIMA  59      34.183  10.668  30.872  1.00  0.00      A    H
ATOM   2042  H32 BMIMA  59      33.037  10.638  32.251  1.00  0.00      A    H
ATOM   2043  C4  BMIMA  59      34.319  15.396  33.732  1.00  0.00      A    C
ATOM   2044  H4  BMIMA  59      35.325  15.759  33.580  1.00  0.00      A    H
ATOM   2045  H41 BMIMA  59      34.210  14.889  34.679  1.00  0.00      A    H
ATOM   2046  C5  BMIMA  59      33.383  16.603  33.658  1.00  0.00      A    C
ATOM   2047  H5  BMIMA  59      33.656  17.402  34.341  1.00  0.00      A    H
ATOM   2048  H51 BMIMA  59      33.363  16.904  32.613  1.00  0.00      A    H
ATOM   2049  C51 BMIMA  59      31.917  16.117  34.016  1.00  0.00      A    C
ATOM   2050  H52 BMIMA  59      31.649  15.305  33.345  1.00  0.00      A    H
ATOM   2051  H53 BMIMA  59      31.904  15.756  35.041  1.00  0.00      A    H
ATOM   2052  C6  BMIMA  59      30.906  17.253  33.864  1.00  0.00      A    C
ATOM   2053  H6  BMIMA  59      31.146  18.128  34.456  1.00  0.00      A    H
ATOM   2054  H61 BMIMA  59      30.880  17.523  32.814  1.00  0.00      A    H
ATOM   2055  H62 BMIMA  59      29.914  16.921  34.147  1.00  0.00      A    H
ATOM   2066  N1  BMIMA  60      10.721  32.724  39.726  1.00  0.00      A    N
ATOM   2067  N11 BMIMA  60       9.459  34.249  40.609  1.00  0.00      A    N
ATOM   2068  C1  BMIMA  60       9.490  33.181  39.814  1.00  0.00      A    C
ATOM   2069  H1  BMIMA  60       8.636  32.680  39.411  1.00  0.00      A    H
ATOM   2070  C2  BMIMA  60      11.527  33.577  40.460  1.00  0.00      A    C
ATOM   2071  H2  BMIMA  60      12.573  33.379  40.553  1.00  0.00      A    H
ATOM   2072  C21 BMIMA  60      10.779  34.530  40.999  1.00  0.00      A    C
ATOM   2073  H21 BMIMA  60      11.096  35.249  41.724  1.00  0.00      A    H
ATOM   2074  C3  BMIMA  60      11.196  31.658  38.829  1.00  0.00      A    C
ATOM   2075  H3  BMIMA  60      11.946  32.046  38.155  1.00  0.00      A    H
ATOM   2076  H31 BMIMA  60      11.777  30.906  39.343  1.00  0.00      A    H
ATOM   2077  H32 BMIMA  60      10.440  31.129  38.268  1.00  0.00      A    H
ATOM   2078  C4  BMIMA  60       8.308  35.131  40.948  1.00  0.00      A    C
ATOM   2079  H4  BMIMA  60       8.632  35.657  41.833  1.00  0.00      A    H
ATOM   2080  H41 BMIMA  60       7.374  34.659  41.215  1.00  0.00      A    H
ATOM   2081  C5  BMIMA  60       8.209  36.281  39.928  1.00  0.00      A    C
ATOM   2082  H5  BMIMA  60       9.200  36.719  39.847  1.00  0.00      A    H
ATOM   2083  H51 BMIMA  60       7.896  35.800  39.005  1.00  0.00      A    H
ATOM   2084  C51 BMIMA  60       7.161  37.330  40.227  1.00  0.00      A    C
ATOM   2085  H52 BMIMA  60       6.196  36.836  40.151  1.00  0.00      A    H
ATOM   2086  H53 BMIMA  60       7.164  37.682  41.256  1.00  0.00      A    H
ATOM   2087  C6  BMIMA  60       7.000  38.493  39.289  1.00  0.00      A    C
ATOM   2088  H6  BMIMA  60       7.098  38.092  38.287  1.00  0.00      A    H
ATOM   2089  H61 BMIMA  60       6.091  39.038  39.516  1.00  0.00      A    H
ATOM   2090  H62 BMIMA  60       7.770  39.231  39.485  1.00  0.00      A    H
ATOM   2101  N1  BMIMA  61      27.565   9.283  13.070  1.00  0.00      A    N
ATOM   2102  N11 BMIMA  61      26.236   7.735  13.799  1.00  0.00      A    N
ATOM   2103  C1  BMIMA  61      27.374   7.987  13.133  1.00  0.00      A    C
ATOM   2104  H1  BMIMA  61      27.990   7.185  12.788  1.00  0.00      A    H
ATOM   2105  C2  BMIMA  61      26.622   9.882  13.784  1.00  0.00      A    C
ATOM   2106  H2  BMIMA  61      26.512  10.944  13.752  1.00  0.00      A    H
ATOM   2107  C21 BMIMA  61      25.827   8.955  14.288  1.00  0.00      A    C
ATOM   2108  H21 BMIMA  61      24.946   9.052  14.883  1.00  0.00      A    H
ATOM   2109  C3  BMIMA  61      28.713  10.006  12.530  1.00  0.00      A    C
ATOM   2110  H3  BMIMA  61      28.934  10.948  13.010  1.00  0.00      A    H
ATOM   2111  H31 BMIMA  61      29.587   9.374  12.468  1.00  0.00      A    H
ATOM   2112  H32 BMIMA  61      28.350  10.248  11.542  1.00  0.00      A    H
ATOM   2113  C4  BMIMA  61      25.521   6.426  14.071  1.00  0.00      A    C
ATOM   2114  H4  BMIMA  61      26.046   5.806  13.359  1.00  0.00      A    H
ATOM   2115  H41 BMIMA  61      24.489   6.453  13.753  1.00  0.00      A    H
ATOM   2116  C5  BMIMA  61      25.735   5.680  15.377  1.00  0.00      A    C
ATOM   2117  H5  BMIMA  61      25.066   6.081  16.133  1.00  0.00      A    H
ATOM   2118  H51 BMIMA  61      25.532   4.624  15.220  1.00  0.00      A    H
ATOM   2119  C51 BMIMA  61      27.119   5.973  15.933  1.00  0.00      A    C
ATOM   2120  H52 BMIMA  61      27.885   5.438  15.378  1.00  0.00      A    H
ATOM   2121  H53 BMIMA  61      27.280   7.044  15.848  1.00  0.00      A    H
ATOM   2122  C6  BMIMA  61      27.233   5.739  17.378  1.00  0.00      A    C
ATOM   2123  H6  BMIMA  61      28.069   6.219  17.872  1.00  0.00      A    H
ATOM   2124  H61 BMIMA  61      26.342   6.172  17.818  1.00  0.00      A    H
ATOM   2125  H62 BMIMA  61      27.231   4.663  17.506  1.00  0.00      A    H
ATOM   2136  N1  BMIMA  62      50.315  49.407   9.273  1.00  0.00      A    N
ATOM   2137  N11 BMIMA  62      48.864  48.430  10.460  1.00  0.00      A    N
ATOM   2138  C1  BMIMA  62      50.136  48.369  10.070  1.00  0.00      A    C
ATOM   2139  H1  BMIMA  62      50.860  47.585  10.116  1.00  0.00      A    H
ATOM   2140  C2  BMIMA  62      49.235  50.265   9.251  1.00  0.00      A    C
ATOM   2141  H2  BMIMA  62      49.297  51.264   8.879  1.00  0.00      A    H
ATOM   2142  C21 BMIMA  62      48.321  49.601   9.963  1.00  0.00      A    C
ATOM   2143  H21 BMIMA  62      47.356  49.910  10.303  1.00  0.00      A    H
ATOM   2144  C3  BMIMA  62      51.648  49.673   8.712  1.00  0.00      A    C
ATOM   2145  H3  BMIMA  62      52.275  48.794   8.694  1.00  0.00      A    H
ATOM   2146  H31 BMIMA  62      51.543  50.091   7.722  1.00  0.00      A    H
ATOM   2147  H32 BMIMA  62      52.226  50.429   9.223  1.00  0.00      A    H
ATOM   2148  C4  BMIMA  62      48.217  47.325  11.146  1.00  0.00      A    C
ATOM   2149  H4  BMIMA  62      48.989  46.590  11.318  1.00  0.00      A    H
ATOM   2150  H41 BMIMA  62      47.538  46.809  10.484  1.00  0.00      A    H
ATOM   2151  C5  BMIMA  62      47.635  47.648  12.572  1.00  0.00      A    C
ATOM   2152  H5  BMIMA  62      46.751  48.253  12.387  1.00  0.00      A    H
ATOM   2153  H51 BMIMA  62      47.378  46.768  13.156  1.00  0.00      A    H
ATOM   2154  C51 BMIMA  62      48.558  48.485  13.431  1.00  0.00      A    C
ATOM   2155  H52 BMIMA  62      49.424  47.884  13.695  1.00  0.00      A    H
ATOM   2156  H53 BMIMA  62      48.929  49.305  12.820  1.00  0.00      A    H
ATOM   2157  C6  BMIMA  62      47.909  49.042  14.665  1.00  0.00      A    C
ATOM   2158  H6  BMIMA  62      47.057  49.680  14.461  1.00  0.00      A    H
ATOM   2159  H61 BMIMA  62      47.513  48.201  15.223  1.00  0.00      A    H
ATOM   2160  H62 BMIMA  62      48.567  49.476  15.409  1.00  0.00      A    H
ATOM   2171  N1  BMIMA  63      43.495  38.271  49.501  1.00  0.00      A    N
ATOM   2172  N11 BMIMA  63      43.792  40.401  49.499  1.00  0.00      A    N
ATOM   2173  C1  BMIMA  63      44.285  39.218  49.872  1.00  0.00      A    C
ATOM   2174  H1  BMIMA  63      45.211  38.955  50.337  1.00  0.00      A    H
ATOM   2175  C2  BMIMA  63      42.356  38.777  49.021  1.00  0.00      A    C
ATOM   2176  H2  BMIMA  63      41.564  38.164  48.649  1.00  0.00      A    H
ATOM   2177  C21 BMIMA  63      42.501  40.142  49.015  1.00  0.00      A    C
ATOM   2178  H21 BMIMA  63      41.816  40.913  48.736  1.00  0.00      A    H
ATOM   2179  C3  BMIMA  63      43.652  36.830  49.616  1.00  0.00      A    C
ATOM   2180  H3  BMIMA  63      44.359  36.519  50.371  1.00  0.00      A    H
ATOM   2181  H31 BMIMA  63      42.710  36.384  49.900  1.00  0.00      A    H
ATOM   2182  H32 BMIMA  63      43.955  36.417  48.665  1.00  0.00      A    H
ATOM   2183  C4  BMIMA  63      44.380  41.766  49.788  1.00  0.00      A    C
ATOM   2184  H4  BMIMA  63      45.034  41.732  50.647  1.00  0.00      A    H
ATOM   2185  H41 BMIMA  63      43.513  42.386  49.959  1.00  0.00      A    H
ATOM   2186  C5  BMIMA  63      45.114  42.294  48.563  1.00  0.00      A    C
ATOM   2187  H5  BMIMA  63      46.083  41.804  48.514  1.00  0.00      A    H
ATOM   2188  H51 BMIMA  63      44.475  42.079  47.711  1.00  0.00      A    H
ATOM   2189  C51 BMIMA  63      45.385  43.807  48.553  1.00  0.00      A    C
ATOM   2190  H52 BMIMA  63      44.575  44.516  48.707  1.00  0.00      A    H
ATOM   2191  H53 BMIMA  63      46.167  43.888  49.303  1.00  0.00      A    H
ATOM   2192  C6  BMIMA  63      46.147  44.136  47.261  1.00  0.00      A    C
ATOM   2193  H6  BMIMA  63      45.421  44.287  46.471  1.00  0.00      A    H
ATOM   2194  H61 BMIMA  63      46.727  45.039  47.413  1.00  0.00      A    H
ATOM   2195  H62 BMIMA  63      46.814  43.324  46.994  1.00  0.00      A    H
ATOM   2206  N1  BMIMA  64      15.032  47.529  32.941  1.00  0.00      A    N
ATOM   2207  N11 BMIMA  64      16.630  47.642  34.266  1.00  0.00      A    N
ATOM   2208  C1  BMIMA  64      15.551  47.019  34.044  1.00  0.00      A    C
ATOM   2209  H1  BMIMA  64      15.075  46.377  34.754  1.00  0.00      A    H
ATOM   2210  C2  BMIMA  64      15.746  48.622  32.543  1.00  0.00      A    C
ATOM   2211  H2  BMIMA  64      15.589  49.271  31.710  1.00  0.00      A    H
ATOM   2212  C21 BMIMA  64      16.865  48.505  33.257  1.00  0.00      A    C
ATOM   2213  H21 BMIMA  64      17.757  49.091  33.212  1.00  0.00      A    H
ATOM   2214  C3  BMIMA  64      13.803  46.993  32.270  1.00  0.00      A    C
ATOM   2215  H3  BMIMA  64      13.706  47.209  31.216  1.00  0.00      A    H
ATOM   2216  H31 BMIMA  64      13.603  45.956  32.497  1.00  0.00      A    H
ATOM   2217  H32 BMIMA  64      12.969  47.553  32.666  1.00  0.00      A    H
ATOM   2218  C4  BMIMA  64      17.299  47.608  35.550  1.00  0.00      A    C
ATOM   2219  H4  BMIMA  64      18.269  48.030  35.328  1.00  0.00      A    H
ATOM   2220  H41 BMIMA  64      17.343  46.561  35.813  1.00  0.00      A    H
ATOM   2221  C5  BMIMA  64      16.556  48.461  36.595  1.00  0.00      A    C
ATOM   2222  H5  BMIMA  64      15.717  47.826  36.866  1.00  0.00      A    H
ATOM   2223  H51 BMIMA  64      17.201  48.686  37.441  1.00  0.00      A    H
ATOM   2224  C51 BMIMA  64      15.858  49.756  36.022  1.00  0.00      A    C
ATOM   2225  H52 BMIMA  64      16.653  50.384  35.626  1.00  0.00      A    H
ATOM   2226  H53 BMIMA  64      15.217  49.483  35.188  1.00  0.00      A    H
ATOM   2227  C6  BMIMA  64      14.994  50.488  37.104  1.00  0.00      A    C
ATOM   2228  H6  BMIMA  64      14.322  51.094  36.506  1.00  0.00      A    H
ATOM   2229  H61 BMIMA  64      14.506  49.783  37.768  1.00  0.00      A    H
ATOM   2230  H62 BMIMA  64      15.570  51.124  37.766  1.00  0.00      A    H
ATOM   2241  N1  BMIMA  65       2.054   9.538   7.530  1.00  0.00      A    N
ATOM   2242  N11 BMIMA  65       4.201   9.333   7.371  1.00  0.00      A    N
ATOM   2243  C1  BMIMA  65       3.183  10.193   7.442  1.00  0.00      A    C
ATOM   2244  H1  BMIMA  65       3.141  11.257   7.344  1.00  0.00      A    H
ATOM   2245  C2  BMIMA  65       2.338   8.174   7.538  1.00  0.00      A    C
ATOM   2246  H2  BMIMA  65       1.579   7.434   7.668  1.00  0.00      A    H
ATOM   2247  C21 BMIMA  65       3.669   8.016   7.370  1.00  0.00      A    C
ATOM   2248  H21 BMIMA  65       4.172   7.084   7.232  1.00  0.00      A    H
ATOM   2249  C3  BMIMA  65       0.785  10.280   7.510  1.00  0.00      A    C
ATOM   2250  H3  BMIMA  65       0.278  10.214   8.461  1.00  0.00      A    H
ATOM   2251  H31 BMIMA  65       0.985  11.307   7.244  1.00  0.00      A    H
ATOM   2252  H32 BMIMA  65       0.253   9.948   6.630  1.00  0.00      A    H
ATOM   2253  C4  BMIMA  65       5.684   9.594   7.400  1.00  0.00      A    C
ATOM   2254  H4  BMIMA  65       6.212   8.671   7.587  1.00  0.00      A    H
ATOM   2255  H41 BMIMA  65       5.966  10.354   8.115  1.00  0.00      A    H
ATOM   2256  C5  BMIMA  65       6.245  10.043   6.050  1.00  0.00      A    C
ATOM   2257  H5  BMIMA  65       6.101   9.332   5.240  1.00  0.00      A    H
ATOM   2258  H51 BMIMA  65       5.824  11.011   5.786  1.00  0.00      A    H
ATOM   2259  C51 BMIMA  65       7.735  10.308   6.206  1.00  0.00      A    C
ATOM   2260  H52 BMIMA  65       8.212   9.493   6.745  1.00  0.00      A    H
ATOM   2261  H53 BMIMA  65       8.253  10.130   5.267  1.00  0.00      A    H
ATOM   2262  C6  BMIMA  65       8.100  11.643   6.841  1.00  0.00      A    C
ATOM   2263  H6  BMIMA  65       7.886  12.506   6.221  1.00  0.00      A    H
ATOM   2264  H61 BMIMA  65       7.736  11.837   7.844  1.00  0.00      A    H
ATOM   2265  H62 BMIMA  65       9.177  11.591   6.948  1.00  0.00      A    H
ATOM   2276  N1  BMIMA  66      43.736  13.545   6.409  1.00  0.00      A    N
ATOM   2277  N11 BMIMA  66      44.092  13.374   4.323  1.00  0.00      A    N
ATOM   2278  C1  BMIMA  66      44.621  13.225   5.512  1.00  0.00      A    C
ATOM   2279  H1  BMIMA  66      45.568  12.761   5.685  1.00  0.00      A    H
ATOM   2280  C2  BMIMA  66      42.546  13.826   5.710  1.00  0.00      A    C
ATOM   2281  H2  BMIMA  66      41.630  14.024   6.224  1.00  0.00      A    H
ATOM   2282  C21 BMIMA  66      42.810  13.834   4.386  1.00  0.00      A    C
ATOM   2283  H21 BMIMA  66      42.276  14.096   3.499  1.00  0.00      A    H
ATOM   2284  C3  BMIMA  66      44.030  13.560   7.843  1.00  0.00      A    C
ATOM   2285  H3  BMIMA  66      44.940  13.036   8.095  1.00  0.00      A    H
ATOM   2286  H31 BMIMA  66      44.092  14.602   8.119  1.00  0.00      A    H
ATOM   2287  H32 BMIMA  66      43.182  13.182   8.395  1.00  0.00      A    H
ATOM   2288  C4  BMIMA  66      44.613  12.808   3.091  1.00  0.00      A    C
ATOM   2289  H4  BMIMA  66      45.631  13.143   2.959  1.00  0.00      A    H
ATOM   2290  H41 BMIMA  66      44.107  13.364   2.315  1.00  0.00      A    H
ATOM   2291  C5  BMIMA  66      44.418  11.399   2.978  1.00  0.00      A    C
ATOM   2292  H5  BMIMA  66      45.073  10.886   3.678  1.00  0.00      A    H
ATOM   2293  H51 BMIMA  66      43.377  11.259   3.257  1.00  0.00      A    H
ATOM   2294  C51 BMIMA  66      44.542  10.901   1.526  1.00  0.00      A    C
ATOM   2295  H52 BMIMA  66      45.207  11.608   1.036  1.00  0.00      A    H
ATOM   2296  H53 BMIMA  66      45.041   9.937   1.472  1.00  0.00      A    H
ATOM   2297  C6  BMIMA  66      43.318  10.744   0.614  1.00  0.00      A    C
ATOM   2298  H6  BMIMA  66      42.705  11.634   0.534  1.00  0.00      A    H
ATOM   2299  H61 BMIMA  66      43.592  10.469  -0.399  1.00  0.00      A    H
ATOM   2300  H62 BMIMA  66      42.526  10.083   0.949  1.00  0.00      A    H
ATOM   2311  N1  BMIMA  67      21.384  11.858   2.393  1.00  0.00      A    N
ATOM   2312  N11 BMIMA  67      22.158  10.628   0.869  1.00  0.00      A    N
ATOM   2313  C1  BMIMA  67      22.428  11.211   2.004  1.00  0.00      A    C
ATOM   2314  H1  BMIMA  67      23.417  11.173   2.407  1.00  0.00      A    H
ATOM   2315  C2  BMIMA  67      20.398  11.613   1.485  1.00  0.00      A    C
ATOM   2316  H2  BMIMA  67      19.419  12.020   1.608  1.00  0.00      A    H
ATOM   2317  C21 BMIMA  67      20.821  10.783   0.562  1.00  0.00      A    C
ATOM   2318  H21 BMIMA  67      20.338  10.305  -0.262  1.00  0.00      A    H
ATOM   2319  C3  BMIMA  67      21.172  12.524   3.689  1.00  0.00      A    C
ATOM   2320  H3  BMIMA  67      20.489  13.356   3.601  1.00  0.00      A    H
ATOM   2321  H31 BMIMA  67      20.785  11.891   4.474  1.00  0.00      A    H
ATOM   2322  H32 BMIMA  67      22.149  12.885   3.976  1.00  0.00      A    H
ATOM   2323  C4  BMIMA  67      23.086   9.664   0.162  1.00  0.00      A    C
ATOM   2324  H4  BMIMA  67      24.086   9.925   0.474  1.00  0.00      A    H
ATOM   2325  H41 BMIMA  67      23.032   9.796  -0.908  1.00  0.00      A    H
ATOM   2326  C5  BMIMA  67      22.643   8.206   0.357  1.00  0.00      A    C
ATOM   2327  H5  BMIMA  67      21.748   8.092  -0.250  1.00  0.00      A    H
ATOM   2328  H51 BMIMA  67      23.405   7.603  -0.131  1.00  0.00      A    H
ATOM   2329  C51 BMIMA  67      22.555   7.642   1.800  1.00  0.00      A    C
ATOM   2330  H52 BMIMA  67      23.576   7.551   2.160  1.00  0.00      A    H
ATOM   2331  H53 BMIMA  67      22.008   8.225   2.537  1.00  0.00      A    H
ATOM   2332  C6  BMIMA  67      22.078   6.200   1.804  1.00  0.00      A    C
ATOM   2333  H6  BMIMA  67      22.023   5.830   2.821  1.00  0.00      A    H
ATOM   2334  H61 BMIMA  67      21.069   6.120   1.415  1.00  0.00      A    H
ATOM   2335  H62 BMIMA  67      22.678   5.578   1.150  1.00  0.00      A    H
ATOM   2346  N1  BMIMA  68      23.576  32.071  12.493  1.00  0.00      A    N
ATOM   2347  N11 BMIMA  68      24.690  33.865  12.199  1.00  0.00      A    N
ATOM   2348  C1  BMIMA  68      23.769  33.109  11.680  1.00  0.00      A    C
ATOM   2349  H1  BMIMA  68      23.508  33.070  10.644  1.00  0.00      A    H
ATOM   2350  C2  BMIMA  68      24.041  32.363  13.747  1.00  0.00      A    C
ATOM   2351  H2  BMIMA  68      23.800  31.838  14.646  1.00  0.00      A    H
ATOM   2352  C21 BMIMA  68      24.782  33.513  13.550  1.00  0.00      A    C
ATOM   2353  H21 BMIMA  68      25.324  34.105  14.255  1.00  0.00      A    H
ATOM   2354  C3  BMIMA  68      22.774  30.869  12.274  1.00  0.00      A    C
ATOM   2355  H3  BMIMA  68      21.760  30.894  12.647  1.00  0.00      A    H
ATOM   2356  H31 BMIMA  68      22.861  30.668  11.217  1.00  0.00      A    H
ATOM   2357  H32 BMIMA  68      23.197  30.049  12.835  1.00  0.00      A    H
ATOM   2358  C4  BMIMA  68      25.357  35.081  11.628  1.00  0.00      A    C
ATOM   2359  H4  BMIMA  68      25.590  34.819  10.607  1.00  0.00      A    H
ATOM   2360  H41 BMIMA  68      26.292  35.318  12.113  1.00  0.00      A    H
ATOM   2361  C5  BMIMA  68      24.499  36.346  11.733  1.00  0.00      A    C
ATOM   2362  H5  BMIMA  68      24.873  37.042  12.479  1.00  0.00      A    H
ATOM   2363  H51 BMIMA  68      24.627  36.799  10.753  1.00  0.00      A    H
ATOM   2364  C51 BMIMA  68      22.988  36.186  11.802  1.00  0.00      A    C
ATOM   2365  H52 BMIMA  68      22.668  35.686  10.892  1.00  0.00      A    H
ATOM   2366  H53 BMIMA  68      22.731  35.645  12.709  1.00  0.00      A    H
ATOM   2367  C6  BMIMA  68      22.313  37.543  11.859  1.00  0.00      A    C
ATOM   2368  H6  BMIMA  68      22.740  38.146  11.066  1.00  0.00      A    H
ATOM   2369  H61 BMIMA  68      21.270  37.443  11.585  1.00  0.00      A    H
ATOM   2370  H62 BMIMA  68      22.467  37.951  12.852  1.00  0.00      A    H
ATOM   2381  N1  BMIMA  69      12.386  32.939  34.146  1.00  0.00      A    N
ATOM   2382  N11 BMIMA  69      10.632  33.123  32.912  1.00  0.00      A    N
ATOM   2383  C1  BMIMA  69      11.373  33.697  33.837  1.00  0.00      A    C
ATOM   2384  H1  BMIMA  69      11.072  34.570  34.375  1.00  0.00      A    H
ATOM   2385  C2  BMIMA  69      12.295  31.844  33.263  1.00  0.00      A    C
ATOM   2386  H2  BMIMA  69      13.042  31.080  33.250  1.00  0.00      A    H
ATOM   2387  C21 BMIMA  69      11.188  31.943  32.535  1.00  0.00      A    C
ATOM   2388  H21 BMIMA  69      10.797  31.308  31.770  1.00  0.00      A    H
ATOM   2389  C3  BMIMA  69      13.225  33.078  35.375  1.00  0.00      A    C
ATOM   2390  H3  BMIMA  69      14.260  32.948  35.094  1.00  0.00      A    H
ATOM   2391  H31 BMIMA  69      13.130  34.072  35.786  1.00  0.00      A    H
ATOM   2392  H32 BMIMA  69      13.071  32.344  36.153  1.00  0.00      A    H
ATOM   2393  C4  BMIMA  69       9.451  33.769  32.346  1.00  0.00      A    C
ATOM   2394  H4  BMIMA  69       8.977  34.485  33.001  1.00  0.00      A    H
ATOM   2395  H41 BMIMA  69       8.745  32.953  32.326  1.00  0.00      A    H
ATOM   2396  C5  BMIMA  69       9.765  34.198  30.904  1.00  0.00      A    C
ATOM   2397  H5  BMIMA  69      10.547  34.948  30.988  1.00  0.00      A    H
ATOM   2398  H51 BMIMA  69      10.159  33.375  30.313  1.00  0.00      A    H
ATOM   2399  C51 BMIMA  69       8.646  34.983  30.183  1.00  0.00      A    C
ATOM   2400  H52 BMIMA  69       7.725  34.408  30.233  1.00  0.00      A    H
ATOM   2401  H53 BMIMA  69       8.326  35.894  30.682  1.00  0.00      A    H
ATOM   2402  C6  BMIMA  69       8.905  35.154  28.692  1.00  0.00      A    C
ATOM   2403  H6  BMIMA  69       8.277  35.917  28.247  1.00  0.00      A    H
ATOM   2404  H61 BMIMA  69       9.900  35.521  28.466  1.00  0.00      A    H
ATOM   2405  H62 BMIMA  69       8.709  34.190  28.236  1.00  0.00      A    H
ATOM   2416  N1  BMIMA  70      24.840   9.846   7.952  1.00  0.00      A    N
ATOM   2417  N11 BMIMA  70      25.689   8.457   6.542  1.00  0.00      A    N
ATOM   2418  C1  BMIMA  70      25.837   8.967   7.766  1.00  0.00      A    C
ATOM   2419  H1  BMIMA  70      26.581   8.684   8.480  1.00  0.00      A    H
ATOM   2420  C2  BMIMA  70      24.075   9.925   6.806  1.00  0.00      A    C
ATOM   2421  H2  BMIMA  70      23.237  10.578   6.698  1.00  0.00      A    H
ATOM   2422  C21 BMIMA  70      24.625   9.111   5.872  1.00  0.00      A    C
ATOM   2423  H21 BMIMA  70      24.433   8.977   4.830  1.00  0.00      A    H
ATOM   2424  C3  BMIMA  70      24.786  10.789   9.075  1.00  0.00      A    C
ATOM   2425  H3  BMIMA  70      23.845  10.605   9.572  1.00  0.00      A    H
ATOM   2426  H31 BMIMA  70      25.623  10.704   9.751  1.00  0.00      A    H
ATOM   2427  H32 BMIMA  70      24.866  11.783   8.660  1.00  0.00      A    H
ATOM   2428  C4  BMIMA  70      26.574   7.400   5.938  1.00  0.00      A    C
ATOM   2429  H4  BMIMA  70      25.850   6.750   5.470  1.00  0.00      A    H
ATOM   2430  H41 BMIMA  70      27.017   6.932   6.805  1.00  0.00      A    H
ATOM   2431  C5  BMIMA  70      27.608   7.861   5.001  1.00  0.00      A    C
ATOM   2432  H5  BMIMA  70      27.080   8.581   4.381  1.00  0.00      A    H
ATOM   2433  H51 BMIMA  70      28.280   8.340   5.708  1.00  0.00      A    H
ATOM   2434  C51 BMIMA  70      28.203   6.711   4.187  1.00  0.00      A    C
ATOM   2435  H52 BMIMA  70      28.484   5.852   4.791  1.00  0.00      A    H
ATOM   2436  H53 BMIMA  70      27.436   6.349   3.507  1.00  0.00      A    H
ATOM   2437  C6  BMIMA  70      29.391   7.268   3.408  1.00  0.00      A    C
ATOM   2438  H6  BMIMA  70      29.089   7.959   2.629  1.00  0.00      A    H
ATOM   2439  H61 BMIMA  70      30.155   7.817   3.946  1.00  0.00      A    H
ATOM   2440  H62 BMIMA  70      29.792   6.410   2.880  1.00  0.00      A    H
ATOM   2451  N1  BMIMA  71      14.172   7.405  17.142  1.00  0.00      A    N
ATOM   2452  N11 BMIMA  71      14.805   5.427  16.494  1.00  0.00      A    N
ATOM   2453  C1  BMIMA  71      14.761   6.732  16.160  1.00  0.00      A    C
ATOM   2454  H1  BMIMA  71      15.183   7.096  15.247  1.00  0.00      A    H
ATOM   2455  C2  BMIMA  71      13.853   6.458  18.118  1.00  0.00      A    C
ATOM   2456  H2  BMIMA  71      13.357   6.604  19.052  1.00  0.00      A    H
ATOM   2457  C21 BMIMA  71      14.235   5.237  17.704  1.00  0.00      A    C
ATOM   2458  H21 BMIMA  71      14.175   4.257  18.123  1.00  0.00      A    H
ATOM   2459  C3  BMIMA  71      14.042   8.884  17.122  1.00  0.00      A    C
ATOM   2460  H3  BMIMA  71      14.903   9.133  16.521  1.00  0.00      A    H
ATOM   2461  H31 BMIMA  71      13.121   9.141  16.620  1.00  0.00      A    H
ATOM   2462  H32 BMIMA  71      14.245   9.361  18.070  1.00  0.00      A    H
ATOM   2463  C4  BMIMA  71      15.433   4.318  15.701  1.00  0.00      A    C
ATOM   2464  H4  BMIMA  71      15.478   4.696  14.690  1.00  0.00      A    H
ATOM   2465  H41 BMIMA  71      14.822   3.438  15.563  1.00  0.00      A    H
ATOM   2466  C5  BMIMA  71      16.859   4.046  16.189  1.00  0.00      A    C
ATOM   2467  H5  BMIMA  71      16.808   3.514  17.136  1.00  0.00      A    H
ATOM   2468  H51 BMIMA  71      17.417   3.519  15.420  1.00  0.00      A    H
ATOM   2469  C51 BMIMA  71      17.512   5.375  16.525  1.00  0.00      A    C
ATOM   2470  H52 BMIMA  71      17.466   6.052  15.676  1.00  0.00      A    H
ATOM   2471  H53 BMIMA  71      16.980   5.889  17.322  1.00  0.00      A    H
ATOM   2472  C6  BMIMA  71      18.955   5.178  16.945  1.00  0.00      A    C
ATOM   2473  H6  BMIMA  71      19.427   4.450  16.295  1.00  0.00      A    H
ATOM   2474  H61 BMIMA  71      19.342   6.185  16.846  1.00  0.00      A    H
ATOM   2475  H62 BMIMA  71      18.993   4.937  18.001  1.00  0.00      A    H
ATOM   2486  N1  BMIMA  72      18.658  29.224  16.745  1.00  0.00      A    N
ATOM   2487  N11 BMIMA  72      17.718  29.190  14.774  1.00  0.00      A    N
ATOM   2488  C1  BMIMA  72      18.502  29.872  15.597  1.00  0.00      A    C
ATOM   2489  H1  BMIMA  72      19.009  30.780  15.348  1.00  0.00      A    H
ATOM   2490  C2  BMIMA  72      18.028  28.015  16.611  1.00  0.00      A    C
ATOM   2491  H2  BMIMA  72      17.881  27.444  17.502  1.00  0.00      A    H
ATOM   2492  C21 BMIMA  72      17.375  28.031  15.464  1.00  0.00      A    C
ATOM   2493  H21 BMIMA  72      16.660  27.330  15.093  1.00  0.00      A    H
ATOM   2494  C3  BMIMA  72      19.292  29.649  17.926  1.00  0.00      A    C
ATOM   2495  H3  BMIMA  72      19.522  30.701  17.851  1.00  0.00      A    H
ATOM   2496  H31 BMIMA  72      18.599  29.426  18.724  1.00  0.00      A    H
ATOM   2497  H32 BMIMA  72      20.215  29.095  18.015  1.00  0.00      A    H
ATOM   2498  C4  BMIMA  72      17.318  29.549  13.407  1.00  0.00      A    C
ATOM   2499  H4  BMIMA  72      17.644  30.578  13.402  1.00  0.00      A    H
ATOM   2500  H41 BMIMA  72      16.283  29.309  13.213  1.00  0.00      A    H
ATOM   2501  C5  BMIMA  72      18.099  28.749  12.449  1.00  0.00      A    C
ATOM   2502  H5  BMIMA  72      17.622  27.773  12.403  1.00  0.00      A    H
ATOM   2503  H51 BMIMA  72      17.894  29.133  11.454  1.00  0.00      A    H
ATOM   2504  C51 BMIMA  72      19.623  28.660  12.773  1.00  0.00      A    C
ATOM   2505  H52 BMIMA  72      20.044  29.631  13.021  1.00  0.00      A    H
ATOM   2506  H53 BMIMA  72      19.748  28.167  13.734  1.00  0.00      A    H
ATOM   2507  C6  BMIMA  72      20.557  28.098  11.729  1.00  0.00      A    C
ATOM   2508  H6  BMIMA  72      20.112  27.415  11.015  1.00  0.00      A    H
ATOM   2509  H61 BMIMA  72      20.920  28.942  11.154  1.00  0.00      A    H
ATOM   2510  H62 BMIMA  72      21.365  27.665  12.308  1.00  0.00      A    H
ATOM   2521  N1  BMIMA  73      40.266   1.787  49.263  1.00  0.00      A    N
ATOM   2522  N11 BMIMA  73      39.466   1.415  47.251  1.00  0.00      A    N
ATOM   2523  C1  BMIMA  73      39.786   2.365  48.162  1.00  0.00      A    C
ATOM   2524  H1  BMIMA  73      39.796   3.428  48.051  1.00  0.00      A    H
ATOM   2525  C2  BMIMA  73      40.315   0.432  49.009  1.00  0.00      A    C
ATOM   2526  H2  BMIMA  73      40.686  -0.221  49.768  1.00  0.00      A    H
ATOM   2527  C21 BMIMA  73      39.832   0.196  47.772  1.00  0.00      A    C
ATOM   2528  H21 BMIMA  73      39.696  -0.764  47.325  1.00  0.00      A    H
ATOM   2529  C3  BMIMA  73      40.665   2.462  50.521  1.00  0.00      A    C
ATOM   2530  H3  BMIMA  73      41.134   3.420  50.350  1.00  0.00      A    H
ATOM   2531  H31 BMIMA  73      39.806   2.665  51.144  1.00  0.00      A    H
ATOM   2532  H32 BMIMA  73      41.465   1.952  51.037  1.00  0.00      A    H
ATOM   2533  C4  BMIMA  73      38.643   1.571  46.032  1.00  0.00      A    C
ATOM   2534  H4  BMIMA  73      39.047   0.991  45.215  1.00  0.00      A    H
ATOM   2535  H41 BMIMA  73      38.885   2.560  45.670  1.00  0.00      A    H
ATOM   2536  C5  BMIMA  73      37.136   1.338  46.184  1.00  0.00      A    C
ATOM   2537  H5  BMIMA  73      36.966   0.274  46.332  1.00  0.00      A    H
ATOM   2538  H51 BMIMA  73      36.705   2.005  46.926  1.00  0.00      A    H
ATOM   2539  C51 BMIMA  73      36.392   1.655  44.896  1.00  0.00      A    C
ATOM   2540  H52 BMIMA  73      36.934   2.478  44.436  1.00  0.00      A    H
ATOM   2541  H53 BMIMA  73      36.550   0.776  44.276  1.00  0.00      A    H
ATOM   2542  C6  BMIMA  73      34.875   1.764  44.900  1.00  0.00      A    C
ATOM   2543  H6  BMIMA  73      34.461   2.657  45.354  1.00  0.00      A    H
ATOM   2544  H61 BMIMA  73      34.572   1.852  43.863  1.00  0.00      A    H
ATOM   2545  H62 BMIMA  73      34.448   0.798  45.146  1.00  0.00      A    H
ATOM   2556  N1  BMIMA  74      38.992  48.081  28.963  1.00  0.00      A    N
ATOM   2557  N11 BMIMA  74      37.276  47.161  28.170  1.00  0.00      A    N
ATOM   2558  C1  BMIMA  74      37.711  48.049  29.064  1.00  0.00      A    C
ATOM   2559  H1  BMIMA  74      37.238  48.610  29.842  1.00  0.00      A    H
ATOM   2560  C2  BMIMA  74      39.390  47.308  27.902  1.00  0.00      A    C
ATOM   2561  H2  BMIMA  74      40.415  47.261  27.607  1.00  0.00      A    H
ATOM   2562  C21 BMIMA  74      38.318  46.649  27.406  1.00  0.00      A    C
ATOM   2563  H21 BMIMA  74      38.153  45.912  26.651  1.00  0.00      A    H
ATOM   2564  C3  BMIMA  74      39.919  48.715  29.900  1.00  0.00      A    C
ATOM   2565  H3  BMIMA  74      39.892  49.795  29.907  1.00  0.00      A    H
ATOM   2566  H31 BMIMA  74      39.632  48.449  30.907  1.00  0.00      A    H
ATOM   2567  H32 BMIMA  74      40.963  48.451  29.818  1.00  0.00      A    H
ATOM   2568  C4  BMIMA  74      35.865  46.792  28.152  1.00  0.00      A    C
ATOM   2569  H4  BMIMA  74      35.598  46.685  29.193  1.00  0.00      A    H
ATOM   2570  H41 BMIMA  74      35.809  45.865  27.601  1.00  0.00      A    H
ATOM   2571  C5  BMIMA  74      35.054  47.753  27.272  1.00  0.00      A    C
ATOM   2572  H5  BMIMA  74      34.869  48.752  27.659  1.00  0.00      A    H
ATOM   2573  H51 BMIMA  74      35.775  48.108  26.541  1.00  0.00      A    H
ATOM   2574  C51 BMIMA  74      33.825  47.251  26.621  1.00  0.00      A    C
ATOM   2575  H52 BMIMA  74      33.966  46.261  26.194  1.00  0.00      A    H
ATOM   2576  H53 BMIMA  74      33.121  47.265  27.450  1.00  0.00      A    H
ATOM   2577  C6  BMIMA  74      33.551  48.103  25.348  1.00  0.00      A    C
ATOM   2578  H6  BMIMA  74      34.408  48.249  24.699  1.00  0.00      A    H
ATOM   2579  H61 BMIMA  74      32.731  47.662  24.793  1.00  0.00      A    H
ATOM   2580  H62 BMIMA  74      33.275  49.133  25.543  1.00  0.00      A    H
ATOM   2591  N1  BMIMA  75      11.229  31.620  44.948  1.00  0.00      A    N
ATOM   2592  N11 BMIMA  75      12.460  32.540  46.388  1.00  0.00      A    N
ATOM   2593  C1  BMIMA  75      11.199  32.247  46.111  1.00  0.00      A    C
ATOM   2594  H1  BMIMA  75      10.355  32.647  46.631  1.00  0.00      A    H
ATOM   2595  C2  BMIMA  75      12.532  31.236  44.638  1.00  0.00      A    C
ATOM   2596  H2  BMIMA  75      12.653  30.610  43.781  1.00  0.00      A    H
ATOM   2597  C21 BMIMA  75      13.291  31.902  45.488  1.00  0.00      A    C
ATOM   2598  H21 BMIMA  75      14.338  31.991  45.680  1.00  0.00      A    H
ATOM   2599  C3  BMIMA  75      10.111  31.429  44.092  1.00  0.00      A    C
ATOM   2600  H3  BMIMA  75      10.483  31.824  43.159  1.00  0.00      A    H
ATOM   2601  H31 BMIMA  75      10.086  30.381  43.833  1.00  0.00      A    H
ATOM   2602  H32 BMIMA  75       9.212  31.930  44.419  1.00  0.00      A    H
ATOM   2603  C4  BMIMA  75      12.888  33.332  47.536  1.00  0.00      A    C
ATOM   2604  H4  BMIMA  75      12.016  33.968  47.572  1.00  0.00      A    H
ATOM   2605  H41 BMIMA  75      13.617  34.036  47.163  1.00  0.00      A    H
ATOM   2606  C5  BMIMA  75      13.176  32.460  48.782  1.00  0.00      A    C
ATOM   2607  H5  BMIMA  75      12.355  31.754  48.881  1.00  0.00      A    H
ATOM   2608  H51 BMIMA  75      14.019  31.806  48.576  1.00  0.00      A    H
ATOM   2609  C51 BMIMA  75      13.295  33.170  50.154  1.00  0.00      A    C
ATOM   2610  H52 BMIMA  75      13.983  33.999  50.011  1.00  0.00      A    H
ATOM   2611  H53 BMIMA  75      12.350  33.657  50.381  1.00  0.00      A    H
ATOM   2612  C6  BMIMA  75      13.771  32.395  51.336  1.00  0.00      A    C
ATOM   2613  H6  BMIMA  75      14.627  31.815  51.008  1.00  0.00      A    H
ATOM   2614  H61 BMIMA  75      14.093  32.976  52.193  1.00  0.00      A    H
ATOM   2615  H62 BMIMA  75      13.021  31.728  51.745  1.00  0.00      A    H
ATOM   2626  N1  BMIMA  76      27.285  13.180   3.156  1.00  0.00      A    N
ATOM   2627  N11 BMIMA  76      27.199  15.329   3.317  1.00  0.00      A    N
ATOM   2628  C1  BMIMA  76      27.010  14.215   3.915  1.00  0.00      A    C
ATOM   2629  H1  BMIMA  76      26.606  14.190   4.904  1.00  0.00      A    H
ATOM   2630  C2  BMIMA  76      27.470  13.705   1.909  1.00  0.00      A    C
ATOM   2631  H2  BMIMA  76      27.646  13.044   1.089  1.00  0.00      A    H
ATOM   2632  C21 BMIMA  76      27.517  15.041   2.040  1.00  0.00      A    C
ATOM   2633  H21 BMIMA  76      27.545  15.886   1.387  1.00  0.00      A    H
ATOM   2634  C3  BMIMA  76      27.069  11.776   3.553  1.00  0.00      A    C
ATOM   2635  H3  BMIMA  76      26.310  11.655   4.311  1.00  0.00      A    H
ATOM   2636  H31 BMIMA  76      26.821  11.082   2.763  1.00  0.00      A    H
ATOM   2637  H32 BMIMA  76      27.998  11.356   3.908  1.00  0.00      A    H
ATOM   2638  C4  BMIMA  76      27.096  16.687   3.949  1.00  0.00      A    C
ATOM   2639  H4  BMIMA  76      26.167  16.812   4.486  1.00  0.00      A    H
ATOM   2640  H41 BMIMA  76      26.842  17.376   3.157  1.00  0.00      A    H
ATOM   2641  C5  BMIMA  76      28.360  17.092   4.685  1.00  0.00      A    C
ATOM   2642  H5  BMIMA  76      28.566  16.512   5.581  1.00  0.00      A    H
ATOM   2643  H51 BMIMA  76      29.150  16.899   3.964  1.00  0.00      A    H
ATOM   2644  C51 BMIMA  76      28.582  18.542   5.026  1.00  0.00      A    C
ATOM   2645  H52 BMIMA  76      28.287  19.106   4.144  1.00  0.00      A    H
ATOM   2646  H53 BMIMA  76      27.805  18.743   5.759  1.00  0.00      A    H
ATOM   2647  C6  BMIMA  76      29.908  18.850   5.616  1.00  0.00      A    C
ATOM   2648  H6  BMIMA  76      30.685  18.771   4.863  1.00  0.00      A    H
ATOM   2649  H61 BMIMA  76      29.952  19.781   6.170  1.00  0.00      A    H
ATOM   2650  H62 BMIMA  76      30.121  18.122   6.390  1.00  0.00      A    H
ATOM   2661  N1  BMIMA  77      48.138  34.362  17.617  1.00  0.00      A    N
ATOM   2662  N11 BMIMA  77      47.619  32.358  16.997  1.00  0.00      A    N
ATOM   2663  C1  BMIMA  77      47.747  33.134  18.024  1.00  0.00      A    C
ATOM   2664  H1  BMIMA  77      47.597  32.870  19.049  1.00  0.00      A    H
ATOM   2665  C2  BMIMA  77      48.357  34.382  16.270  1.00  0.00      A    C
ATOM   2666  H2  BMIMA  77      48.662  35.283  15.784  1.00  0.00      A    H
ATOM   2667  C21 BMIMA  77      48.012  33.133  15.906  1.00  0.00      A    C
ATOM   2668  H21 BMIMA  77      48.134  32.836  14.887  1.00  0.00      A    H
ATOM   2669  C3  BMIMA  77      48.357  35.573  18.465  1.00  0.00      A    C
ATOM   2670  H3  BMIMA  77      47.605  36.301  18.198  1.00  0.00      A    H
ATOM   2671  H31 BMIMA  77      48.128  35.470  19.516  1.00  0.00      A    H
ATOM   2672  H32 BMIMA  77      49.402  35.815  18.336  1.00  0.00      A    H
ATOM   2673  C4  BMIMA  77      47.092  30.935  17.052  1.00  0.00      A    C
ATOM   2674  H4  BMIMA  77      46.548  30.821  16.125  1.00  0.00      A    H
ATOM   2675  H41 BMIMA  77      46.379  30.828  17.856  1.00  0.00      A    H
ATOM   2676  C5  BMIMA  77      48.234  29.961  17.262  1.00  0.00      A    C
ATOM   2677  H5  BMIMA  77      48.717  30.356  18.152  1.00  0.00      A    H
ATOM   2678  H51 BMIMA  77      47.902  28.935  17.400  1.00  0.00      A    H
ATOM   2679  C51 BMIMA  77      49.365  29.964  16.264  1.00  0.00      A    C
ATOM   2680  H52 BMIMA  77      49.008  29.700  15.272  1.00  0.00      A    H
ATOM   2681  H53 BMIMA  77      49.643  31.010  16.160  1.00  0.00      A    H
ATOM   2682  C6  BMIMA  77      50.461  29.013  16.645  1.00  0.00      A    C
ATOM   2683  H6  BMIMA  77      51.140  28.855  15.815  1.00  0.00      A    H
ATOM   2684  H61 BMIMA  77      51.015  29.315  17.526  1.00  0.00      A    H
ATOM   2685  H62 BMIMA  77      50.200  27.962  16.596  1.00  0.00      A    H
ATOM   2696  N1  BMIMA  78      38.870  36.556  33.872  1.00  0.00      A    N
ATOM   2697  N11 BMIMA  78      38.382  35.352  32.126  1.00  0.00      A    N
ATOM   2698  C1  BMIMA  78      38.104  35.605  33.370  1.00  0.00      A    C
ATOM   2699  H1  BMIMA  78      37.243  35.182  33.842  1.00  0.00      A    H
ATOM   2700  C2  BMIMA  78      39.718  36.988  32.830  1.00  0.00      A    C
ATOM   2701  H2  BMIMA  78      40.420  37.784  32.951  1.00  0.00      A    H
ATOM   2702  C21 BMIMA  78      39.462  36.121  31.804  1.00  0.00      A    C
ATOM   2703  H21 BMIMA  78      39.806  36.034  30.797  1.00  0.00      A    H
ATOM   2704  C3  BMIMA  78      38.654  37.181  35.174  1.00  0.00      A    C
ATOM   2705  H3  BMIMA  78      39.469  36.770  35.750  1.00  0.00      A    H
ATOM   2706  H31 BMIMA  78      38.765  38.252  35.091  1.00  0.00      A    H
ATOM   2707  H32 BMIMA  78      37.745  36.871  35.668  1.00  0.00      A    H
ATOM   2708  C4  BMIMA  78      37.700  34.355  31.272  1.00  0.00      A    C
ATOM   2709  H4  BMIMA  78      37.143  33.724  31.949  1.00  0.00      A    H
ATOM   2710  H41 BMIMA  78      38.460  33.836  30.707  1.00  0.00      A    H
ATOM   2711  C5  BMIMA  78      36.671  34.864  30.233  1.00  0.00      A    C
ATOM   2712  H5  BMIMA  78      37.021  35.825  29.865  1.00  0.00      A    H
ATOM   2713  H51 BMIMA  78      36.772  34.208  29.373  1.00  0.00      A    H
ATOM   2714  C51 BMIMA  78      35.285  34.985  30.906  1.00  0.00      A    C
ATOM   2715  H52 BMIMA  78      34.790  34.028  31.044  1.00  0.00      A    H
ATOM   2716  H53 BMIMA  78      35.419  35.468  31.870  1.00  0.00      A    H
ATOM   2717  C6  BMIMA  78      34.307  35.844  29.903  1.00  0.00      A    C
ATOM   2718  H6  BMIMA  78      34.128  35.352  28.954  1.00  0.00      A    H
ATOM   2719  H61 BMIMA  78      33.438  35.785  30.548  1.00  0.00      A    H
ATOM   2720  H62 BMIMA  78      34.697  36.812  29.611  1.00  0.00      A    H
ATOM   2731  N1  BMIMA  79       0.558   3.066  40.117  1.00  0.00      A    N
ATOM   2732  N11 BMIMA  79       1.818   1.520  40.858  1.00  0.00      A    N
ATOM   2733  C1  BMIMA  79       1.098   1.934  39.819  1.00  0.00      A    C
ATOM   2734  H1  BMIMA  79       0.957   1.431  38.887  1.00  0.00      A    H
ATOM   2735  C2  BMIMA  79       0.894   3.311  41.467  1.00  0.00      A    C
ATOM   2736  H2  BMIMA  79       0.630   4.152  42.070  1.00  0.00      A    H
ATOM   2737  C21 BMIMA  79       1.816   2.443  41.837  1.00  0.00      A    C
ATOM   2738  H21 BMIMA  79       2.447   2.426  42.699  1.00  0.00      A    H
ATOM   2739  C3  BMIMA  79      -0.213   3.939  39.311  1.00  0.00      A    C
ATOM   2740  H3  BMIMA  79      -1.096   4.236  39.858  1.00  0.00      A    H
ATOM   2741  H31 BMIMA  79       0.344   4.778  38.921  1.00  0.00      A    H
ATOM   2742  H32 BMIMA  79      -0.571   3.319  38.502  1.00  0.00      A    H
ATOM   2743  C4  BMIMA  79       2.571   0.224  41.088  1.00  0.00      A    C
ATOM   2744  H4  BMIMA  79       3.332   0.310  41.849  1.00  0.00      A    H
ATOM   2745  H41 BMIMA  79       3.177   0.015  40.219  1.00  0.00      A    H
ATOM   2746  C5  BMIMA  79       1.701  -0.860  41.529  1.00  0.00      A    C
ATOM   2747  H5  BMIMA  79       1.025  -1.184  40.742  1.00  0.00      A    H
ATOM   2748  H51 BMIMA  79       2.334  -1.718  41.741  1.00  0.00      A    H
ATOM   2749  C51 BMIMA  79       0.664  -0.674  42.693  1.00  0.00      A    C
ATOM   2750  H52 BMIMA  79       1.080  -0.379  43.653  1.00  0.00      A    H
ATOM   2751  H53 BMIMA  79      -0.034   0.082  42.344  1.00  0.00      A    H
ATOM   2752  C6  BMIMA  79      -0.245  -1.898  42.843  1.00  0.00      A    C
ATOM   2753  H6  BMIMA  79       0.342  -2.797  42.995  1.00  0.00      A    H
ATOM   2754  H61 BMIMA  79      -0.953  -1.721  43.644  1.00  0.00      A    H
ATOM   2755  H62 BMIMA  79      -0.859  -2.075  41.967  1.00  0.00      A    H
ATOM   2766  N1  BMIMA  80       1.633  -0.388  28.274  1.00  0.00      A    N
ATOM   2767  N11 BMIMA  80       2.604   0.500  29.937  1.00  0.00      A    N
ATOM   2768  C1  BMIMA  80       1.522   0.446  29.218  1.00  0.00      A    C
ATOM   2769  H1  BMIMA  80       0.794   1.229  29.189  1.00  0.00      A    H
ATOM   2770  C2  BMIMA  80       2.843  -1.016  28.416  1.00  0.00      A    C
ATOM   2771  H2  BMIMA  80       3.202  -1.768  27.748  1.00  0.00      A    H
ATOM   2772  C21 BMIMA  80       3.501  -0.419  29.388  1.00  0.00      A    C
ATOM   2773  H21 BMIMA  80       4.481  -0.599  29.773  1.00  0.00      A    H
ATOM   2774  C3  BMIMA  80       0.765  -0.577  27.096  1.00  0.00      A    C
ATOM   2775  H3  BMIMA  80       0.149   0.309  27.059  1.00  0.00      A    H
ATOM   2776  H31 BMIMA  80       1.495  -0.626  26.301  1.00  0.00      A    H
ATOM   2777  H32 BMIMA  80       0.309  -1.552  27.188  1.00  0.00      A    H
ATOM   2778  C4  BMIMA  80       2.941   1.486  30.990  1.00  0.00      A    C
ATOM   2779  H4  BMIMA  80       3.578   0.828  31.562  1.00  0.00      A    H
ATOM   2780  H41 BMIMA  80       2.057   1.749  31.552  1.00  0.00      A    H
ATOM   2781  C5  BMIMA  80       3.603   2.843  30.649  1.00  0.00      A    C
ATOM   2782  H5  BMIMA  80       2.923   3.590  31.051  1.00  0.00      A    H
ATOM   2783  H51 BMIMA  80       4.579   2.960  31.113  1.00  0.00      A    H
ATOM   2784  C51 BMIMA  80       3.687   3.163  29.122  1.00  0.00      A    C
ATOM   2785  H52 BMIMA  80       4.293   2.454  28.564  1.00  0.00      A    H
ATOM   2786  H53 BMIMA  80       2.671   2.971  28.787  1.00  0.00      A    H
ATOM   2787  C6  BMIMA  80       4.042   4.603  28.781  1.00  0.00      A    C
ATOM   2788  H6  BMIMA  80       3.564   5.261  29.497  1.00  0.00      A    H
ATOM   2789  H61 BMIMA  80       5.073   4.938  28.748  1.00  0.00      A    H
ATOM   2790  H62 BMIMA  80       3.534   4.865  27.861  1.00  0.00      A    H
ATOM   2801  N1  BMIMA  81      12.499  13.381  50.447  1.00  0.00      A    N
ATOM   2802  N11 BMIMA  81      14.354  12.293  50.075  1.00  0.00      A    N
ATOM   2803  C1  BMIMA  81      13.778  13.495  50.178  1.00  0.00      A    C
ATOM   2804  H1  BMIMA  81      14.204  14.457  49.992  1.00  0.00      A    H
ATOM   2805  C2  BMIMA  81      12.212  12.046  50.632  1.00  0.00      A    C
ATOM   2806  H2  BMIMA  81      11.255  11.624  50.847  1.00  0.00      A    H
ATOM   2807  C21 BMIMA  81      13.403  11.350  50.465  1.00  0.00      A    C
ATOM   2808  H21 BMIMA  81      13.485  10.289  50.555  1.00  0.00      A    H
ATOM   2809  C3  BMIMA  81      11.558  14.511  50.620  1.00  0.00      A    C
ATOM   2810  H3  BMIMA  81      11.579  15.206  49.794  1.00  0.00      A    H
ATOM   2811  H31 BMIMA  81      10.528  14.204  50.722  1.00  0.00      A    H
ATOM   2812  H32 BMIMA  81      11.880  15.010  51.522  1.00  0.00      A    H
ATOM   2813  C4  BMIMA  81      15.779  12.031  49.686  1.00  0.00      A    C
ATOM   2814  H4  BMIMA  81      16.207  11.224  50.262  1.00  0.00      A    H
ATOM   2815  H41 BMIMA  81      16.414  12.891  49.839  1.00  0.00      A    H
ATOM   2816  C5  BMIMA  81      15.951  11.755  48.182  1.00  0.00      A    C
ATOM   2817  H5  BMIMA  81      15.579  10.740  48.062  1.00  0.00      A    H
ATOM   2818  H51 BMIMA  81      15.251  12.444  47.716  1.00  0.00      A    H
ATOM   2819  C51 BMIMA  81      17.388  11.852  47.645  1.00  0.00      A    C
ATOM   2820  H52 BMIMA  81      17.813  12.816  47.914  1.00  0.00      A    H
ATOM   2821  H53 BMIMA  81      18.083  11.102  48.014  1.00  0.00      A    H
ATOM   2822  C6  BMIMA  81      17.322  11.740  46.118  1.00  0.00      A    C
ATOM   2823  H6  BMIMA  81      16.657  12.457  45.649  1.00  0.00      A    H
ATOM   2824  H61 BMIMA  81      18.234  12.093  45.649  1.00  0.00      A    H
ATOM   2825  H62 BMIMA  81      17.171  10.715  45.800  1.00  0.00      A    H
ATOM   2836  N1  BMIMA  82      39.709  17.751   4.197  1.00  0.00      A    N
ATOM   2837  N11 BMIMA  82      40.576  19.555   3.626  1.00  0.00      A    N
ATOM   2838  C1  BMIMA  82      40.751  18.268   3.544  1.00  0.00      A    C
ATOM   2839  H1  BMIMA  82      41.556  17.662   3.187  1.00  0.00      A    H
ATOM   2840  C2  BMIMA  82      38.825  18.700   4.591  1.00  0.00      A    C
ATOM   2841  H2  BMIMA  82      37.958  18.402   5.139  1.00  0.00      A    H
ATOM   2842  C21 BMIMA  82      39.331  19.866   4.104  1.00  0.00      A    C
ATOM   2843  H21 BMIMA  82      38.879  20.828   4.207  1.00  0.00      A    H
ATOM   2844  C3  BMIMA  82      39.607  16.308   4.576  1.00  0.00      A    C
ATOM   2845  H3  BMIMA  82      39.876  16.320   5.621  1.00  0.00      A    H
ATOM   2846  H31 BMIMA  82      38.620  15.936   4.344  1.00  0.00      A    H
ATOM   2847  H32 BMIMA  82      40.352  15.755   4.022  1.00  0.00      A    H
ATOM   2848  C4  BMIMA  82      41.590  20.573   3.238  1.00  0.00      A    C
ATOM   2849  H4  BMIMA  82      40.934  21.336   2.845  1.00  0.00      A    H
ATOM   2850  H41 BMIMA  82      42.200  20.184   2.436  1.00  0.00      A    H
ATOM   2851  C5  BMIMA  82      42.345  21.092   4.421  1.00  0.00      A    C
ATOM   2852  H5  BMIMA  82      41.657  21.302   5.236  1.00  0.00      A    H
ATOM   2853  H51 BMIMA  82      43.068  20.460   4.932  1.00  0.00      A    H
ATOM   2854  C51 BMIMA  82      43.243  22.291   4.079  1.00  0.00      A    C
ATOM   2855  H52 BMIMA  82      43.978  22.023   3.324  1.00  0.00      A    H
ATOM   2856  H53 BMIMA  82      42.617  23.091   3.692  1.00  0.00      A    H
ATOM   2857  C6  BMIMA  82      44.085  22.806   5.269  1.00  0.00      A    C
ATOM   2858  H6  BMIMA  82      43.444  23.141   6.077  1.00  0.00      A    H
ATOM   2859  H61 BMIMA  82      44.680  22.043   5.759  1.00  0.00      A    H
ATOM   2860  H62 BMIMA  82      44.724  23.663   5.088  1.00  0.00      A    H
ATOM   2871  N1  BMIMA  83      47.252  47.728  19.598  1.00  0.00      A    N
ATOM   2872  N11 BMIMA  83      45.425  48.370  20.550  1.00  0.00      A    N
ATOM   2873  C1  BMIMA  83      45.955  47.765  19.526  1.00  0.00      A    C
ATOM   2874  H1  BMIMA  83      45.447  47.133  18.829  1.00  0.00      A    H
ATOM   2875  C2  BMIMA  83      47.661  48.450  20.720  1.00  0.00      A    C
ATOM   2876  H2  BMIMA  83      48.660  48.586  21.073  1.00  0.00      A    H
ATOM   2877  C21 BMIMA  83      46.473  48.833  21.343  1.00  0.00      A    C
ATOM   2878  H21 BMIMA  83      46.361  49.367  22.261  1.00  0.00      A    H
ATOM   2879  C3  BMIMA  83      48.082  47.244  18.574  1.00  0.00      A    C
ATOM   2880  H3  BMIMA  83      48.834  47.966  18.291  1.00  0.00      A    H
ATOM   2881  H31 BMIMA  83      48.545  46.307  18.844  1.00  0.00      A    H
ATOM   2882  H32 BMIMA  83      47.514  47.036  17.679  1.00  0.00      A    H
ATOM   2883  C4  BMIMA  83      44.016  48.538  20.835  1.00  0.00      A    C
ATOM   2884  H4  BMIMA  83      43.542  48.443  19.869  1.00  0.00      A    H
ATOM   2885  H41 BMIMA  83      43.925  49.493  21.331  1.00  0.00      A    H
ATOM   2886  C5  BMIMA  83      43.324  47.478  21.756  1.00  0.00      A    C
ATOM   2887  H5  BMIMA  83      43.802  47.430  22.731  1.00  0.00      A    H
ATOM   2888  H51 BMIMA  83      42.290  47.797  21.858  1.00  0.00      A    H
ATOM   2889  C51 BMIMA  83      43.353  46.093  21.103  1.00  0.00      A    C
ATOM   2890  H52 BMIMA  83      42.910  46.024  20.113  1.00  0.00      A    H
ATOM   2891  H53 BMIMA  83      44.392  45.775  21.094  1.00  0.00      A    H
ATOM   2892  C6  BMIMA  83      42.562  44.959  21.767  1.00  0.00      A    C
ATOM   2893  H6  BMIMA  83      42.929  44.843  22.780  1.00  0.00      A    H
ATOM   2894  H61 BMIMA  83      41.481  45.034  21.818  1.00  0.00      A    H
ATOM   2895  H62 BMIMA  83      42.731  44.009  21.273  1.00  0.00      A    H
ATOM   2906  N1  BMIMA  84      21.702   8.122  29.980  1.00  0.00      A    N
ATOM   2907  N11 BMIMA  84      22.402   8.828  28.072  1.00  0.00      A    N
ATOM   2908  C1  BMIMA  84      22.746   8.670  29.326  1.00  0.00      A    C
ATOM   2909  H1  BMIMA  84      23.668   8.940  29.794  1.00  0.00      A    H
ATOM   2910  C2  BMIMA  84      20.708   7.965  29.026  1.00  0.00      A    C
ATOM   2911  H2  BMIMA  84      19.713   7.654  29.257  1.00  0.00      A    H
ATOM   2912  C21 BMIMA  84      21.104   8.493  27.888  1.00  0.00      A    C
ATOM   2913  H21 BMIMA  84      20.648   8.645  26.934  1.00  0.00      A    H
ATOM   2914  C3  BMIMA  84      21.653   7.762  31.353  1.00  0.00      A    C
ATOM   2915  H3  BMIMA  84      22.376   6.992  31.581  1.00  0.00      A    H
ATOM   2916  H31 BMIMA  84      21.850   8.655  31.928  1.00  0.00      A    H
ATOM   2917  H32 BMIMA  84      20.710   7.278  31.559  1.00  0.00      A    H
ATOM   2918  C4  BMIMA  84      23.254   9.250  27.001  1.00  0.00      A    C
ATOM   2919  H4  BMIMA  84      24.107   9.803  27.366  1.00  0.00      A    H
ATOM   2920  H41 BMIMA  84      22.591   9.874  26.420  1.00  0.00      A    H
ATOM   2921  C5  BMIMA  84      23.697   8.044  26.117  1.00  0.00      A    C
ATOM   2922  H5  BMIMA  84      24.311   8.271  25.249  1.00  0.00      A    H
ATOM   2923  H51 BMIMA  84      24.145   7.361  26.833  1.00  0.00      A    H
ATOM   2924  C51 BMIMA  84      22.536   7.280  25.539  1.00  0.00      A    C
ATOM   2925  H52 BMIMA  84      22.033   6.587  26.209  1.00  0.00      A    H
ATOM   2926  H53 BMIMA  84      21.771   7.992  25.243  1.00  0.00      A    H
ATOM   2927  C6  BMIMA  84      22.828   6.493  24.304  1.00  0.00      A    C
ATOM   2928  H6  BMIMA  84      23.377   5.578  24.496  1.00  0.00      A    H
ATOM   2929  H61 BMIMA  84      21.967   6.076  23.793  1.00  0.00      A    H
ATOM   2930  H62 BMIMA  84      23.375   7.050  23.552  1.00  0.00      A    H
ATOM   2941  N1  BMIMA  85       7.660  31.483  20.901  1.00  0.00      A    N
ATOM   2942  N11 BMIMA  85       6.730  30.923  22.720  1.00  0.00      A    N
ATOM   2943  C1  BMIMA  85       7.309  31.920  22.049  1.00  0.00      A    C
ATOM   2944  H1  BMIMA  85       7.338  32.971  22.243  1.00  0.00      A    H
ATOM   2945  C2  BMIMA  85       7.625  30.099  20.899  1.00  0.00      A    C
ATOM   2946  H2  BMIMA  85       8.068  29.478  20.152  1.00  0.00      A    H
ATOM   2947  C21 BMIMA  85       7.010  29.789  22.063  1.00  0.00      A    C
ATOM   2948  H21 BMIMA  85       6.837  28.820  22.477  1.00  0.00      A    H
ATOM   2949  C3  BMIMA  85       7.975  32.294  19.760  1.00  0.00      A    C
ATOM   2950  H3  BMIMA  85       7.600  33.302  19.858  1.00  0.00      A    H
ATOM   2951  H31 BMIMA  85       9.055  32.293  19.766  1.00  0.00      A    H
ATOM   2952  H32 BMIMA  85       7.543  31.921  18.844  1.00  0.00      A    H
ATOM   2953  C4  BMIMA  85       6.208  31.031  24.118  1.00  0.00      A    C
ATOM   2954  H4  BMIMA  85       5.405  30.332  24.296  1.00  0.00      A    H
ATOM   2955  H41 BMIMA  85       5.763  32.012  24.190  1.00  0.00      A    H
ATOM   2956  C5  BMIMA  85       7.302  30.958  25.180  1.00  0.00      A    C
ATOM   2957  H5  BMIMA  85       6.800  30.852  26.139  1.00  0.00      A    H
ATOM   2958  H51 BMIMA  85       7.936  30.128  24.878  1.00  0.00      A    H
ATOM   2959  C51 BMIMA  85       8.167  32.140  25.280  1.00  0.00      A    C
ATOM   2960  H52 BMIMA  85       8.680  32.283  24.333  1.00  0.00      A    H
ATOM   2961  H53 BMIMA  85       7.426  32.890  25.546  1.00  0.00      A    H
ATOM   2962  C6  BMIMA  85       9.217  32.085  26.427  1.00  0.00      A    C
ATOM   2963  H6  BMIMA  85       9.724  31.131  26.506  1.00  0.00      A    H
ATOM   2964  H61 BMIMA  85      10.067  32.739  26.265  1.00  0.00      A    H
ATOM   2965  H62 BMIMA  85       8.693  32.434  27.310  1.00  0.00      A    H
ATOM   2976  N1  BMIMA  86      33.636  33.513  39.783  1.00  0.00      A    N
ATOM   2977  N11 BMIMA  86      34.604  34.444  41.475  1.00  0.00      A    N
ATOM   2978  C1  BMIMA  86      34.807  33.695  40.395  1.00  0.00      A    C
ATOM   2979  H1  BMIMA  86      35.740  33.247  40.128  1.00  0.00      A    H
ATOM   2980  C2  BMIMA  86      32.704  34.162  40.542  1.00  0.00      A    C
ATOM   2981  H2  BMIMA  86      31.659  34.206  40.327  1.00  0.00      A    H
ATOM   2982  C21 BMIMA  86      33.331  34.833  41.470  1.00  0.00      A    C
ATOM   2983  H21 BMIMA  86      32.927  35.461  42.233  1.00  0.00      A    H
ATOM   2984  C3  BMIMA  86      33.465  32.615  38.651  1.00  0.00      A    C
ATOM   2985  H3  BMIMA  86      34.407  32.330  38.208  1.00  0.00      A    H
ATOM   2986  H31 BMIMA  86      33.036  31.777  39.181  1.00  0.00      A    H
ATOM   2987  H32 BMIMA  86      32.815  33.074  37.921  1.00  0.00      A    H
ATOM   2988  C4  BMIMA  86      35.603  34.859  42.406  1.00  0.00      A    C
ATOM   2989  H4  BMIMA  86      35.254  35.827  42.732  1.00  0.00      A    H
ATOM   2990  H41 BMIMA  86      36.383  35.106  41.701  1.00  0.00      A    H
ATOM   2991  C5  BMIMA  86      35.842  33.912  43.602  1.00  0.00      A    C
ATOM   2992  H5  BMIMA  86      34.852  33.856  44.049  1.00  0.00      A    H
ATOM   2993  H51 BMIMA  86      36.141  32.918  43.278  1.00  0.00      A    H
ATOM   2994  C51 BMIMA  86      36.865  34.510  44.560  1.00  0.00      A    C
ATOM   2995  H52 BMIMA  86      37.716  34.809  43.954  1.00  0.00      A    H
ATOM   2996  H53 BMIMA  86      36.554  35.384  45.127  1.00  0.00      A    H
ATOM   2997  C6  BMIMA  86      37.254  33.398  45.483  1.00  0.00      A    C
ATOM   2998  H6  BMIMA  86      37.824  32.585  45.047  1.00  0.00      A    H
ATOM   2999  H61 BMIMA  86      37.944  33.837  46.194  1.00  0.00      A    H
ATOM   3000  H62 BMIMA  86      36.381  32.943  45.937  1.00  0.00      A    H
ATOM   3011  N1  BMIMA  87      21.849  13.325  37.300  1.00  0.00      A    N
ATOM   3012  N11 BMIMA  87      23.534  12.644  38.560  1.00  0.00      A    N
ATOM   3013  C1  BMIMA  87      22.931  13.723  38.025  1.00  0.00      A    C
ATOM   3014  H1  BMIMA  87      23.285  14.729  37.959  1.00  0.00      A    H
ATOM   3015  C2  BMIMA  87      21.792  11.935  37.341  1.00  0.00      A    C
ATOM   3016  H2  BMIMA  87      21.102  11.282  36.852  1.00  0.00      A    H
ATOM   3017  C21 BMIMA  87      22.863  11.501  38.114  1.00  0.00      A    C
ATOM   3018  H21 BMIMA  87      23.214  10.516  38.331  1.00  0.00      A    H
ATOM   3019  C3  BMIMA  87      21.046  14.192  36.398  1.00  0.00      A    C
ATOM   3020  H3  BMIMA  87      21.354  13.907  35.403  1.00  0.00      A    H
ATOM   3021  H31 BMIMA  87      19.993  14.002  36.548  1.00  0.00      A    H
ATOM   3022  H32 BMIMA  87      21.248  15.196  36.739  1.00  0.00      A    H
ATOM   3023  C4  BMIMA  87      24.778  12.586  39.359  1.00  0.00      A    C
ATOM   3024  H4  BMIMA  87      24.630  11.754  40.032  1.00  0.00      A    H
ATOM   3025  H41 BMIMA  87      24.779  13.519  39.902  1.00  0.00      A    H
ATOM   3026  C5  BMIMA  87      25.951  12.499  38.401  1.00  0.00      A    C
ATOM   3027  H5  BMIMA  87      25.962  11.503  37.966  1.00  0.00      A    H
ATOM   3028  H51 BMIMA  87      25.799  13.247  37.627  1.00  0.00      A    H
ATOM   3029  C51 BMIMA  87      27.327  12.797  39.055  1.00  0.00      A    C
ATOM   3030  H52 BMIMA  87      27.338  13.871  39.222  1.00  0.00      A    H
ATOM   3031  H53 BMIMA  87      27.375  12.221  39.976  1.00  0.00      A    H
ATOM   3032  C6  BMIMA  87      28.391  12.318  38.058  1.00  0.00      A    C
ATOM   3033  H6  BMIMA  87      29.335  12.428  38.578  1.00  0.00      A    H
ATOM   3034  H61 BMIMA  87      28.237  11.291  37.747  1.00  0.00      A    H
ATOM   3035  H62 BMIMA  87      28.448  12.953  37.181  1.00  0.00      A    H
ATOM   3046  N1  BMIMA  88      39.232  31.761  52.571  1.00  0.00      A    N
ATOM   3047  N11 BMIMA  88      39.164  32.860  50.827  1.00  0.00      A    N
ATOM   3048  C1  BMIMA  88      39.577  32.892  52.056  1.00  0.00      A    C
ATOM   3049  H1  BMIMA  88      39.921  33.763  52.571  1.00  0.00      A    H
ATOM   3050  C2  BMIMA  88      38.752  30.952  51.645  1.00  0.00      A    C
ATOM   3051  H2  BMIMA  88      38.504  29.942  51.888  1.00  0.00      A    H
ATOM   3052  C21 BMIMA  88      38.713  31.650  50.474  1.00  0.00      A    C
ATOM   3053  H21 BMIMA  88      38.427  31.423  49.470  1.00  0.00      A    H
ATOM   3054  C3  BMIMA  88      39.423  31.201  53.994  1.00  0.00      A    C
ATOM   3055  H3  BMIMA  88      40.337  31.644  54.360  1.00  0.00      A    H
ATOM   3056  H31 BMIMA  88      38.574  31.513  54.584  1.00  0.00      A    H
ATOM   3057  H32 BMIMA  88      39.629  30.141  53.987  1.00  0.00      A    H
ATOM   3058  C4  BMIMA  88      39.239  34.039  49.925  1.00  0.00      A    C
ATOM   3059  H4  BMIMA  88      39.840  34.874  50.256  1.00  0.00      A    H
ATOM   3060  H41 BMIMA  88      38.285  34.546  49.941  1.00  0.00      A    H
ATOM   3061  C5  BMIMA  88      39.853  33.595  48.633  1.00  0.00      A    C
ATOM   3062  H5  BMIMA  88      40.548  32.763  48.721  1.00  0.00      A    H
ATOM   3063  H51 BMIMA  88      39.057  33.359  47.932  1.00  0.00      A    H
ATOM   3064  C51 BMIMA  88      40.552  34.730  47.955  1.00  0.00      A    C
ATOM   3065  H52 BMIMA  88      40.132  35.709  48.168  1.00  0.00      A    H
ATOM   3066  H53 BMIMA  88      41.554  34.647  48.369  1.00  0.00      A    H
ATOM   3067  C6  BMIMA  88      40.694  34.405  46.455  1.00  0.00      A    C
ATOM   3068  H6  BMIMA  88      40.657  33.338  46.268  1.00  0.00      A    H
ATOM   3069  H61 BMIMA  88      39.822  34.867  46.006  1.00  0.00      A    H
ATOM   3070  H62 BMIMA  88      41.573  34.827  45.982  1.00  0.00      A    H
ATOM   3081  N1  BMIMA  89      44.858  10.474  24.353  1.00  0.00      A    N
ATOM   3082  N11 BMIMA  89      44.287  11.966  25.759  1.00  0.00      A    N
ATOM   3083  C1  BMIMA  89      45.331  11.447  25.119  1.00  0.00      A    C
ATOM   3084  H1  BMIMA  89      46.264  11.961  25.021  1.00  0.00      A    H
ATOM   3085  C2  BMIMA  89      43.507  10.278  24.651  1.00  0.00      A    C
ATOM   3086  H2  BMIMA  89      42.966   9.525  24.121  1.00  0.00      A    H
ATOM   3087  C21 BMIMA  89      43.166  11.210  25.448  1.00  0.00      A    C
ATOM   3088  H21 BMIMA  89      42.230  11.446  25.904  1.00  0.00      A    H
ATOM   3089  C3  BMIMA  89      45.642   9.694  23.356  1.00  0.00      A    C
ATOM   3090  H3  BMIMA  89      45.776   8.686  23.718  1.00  0.00      A    H
ATOM   3091  H31 BMIMA  89      45.050   9.800  22.459  1.00  0.00      A    H
ATOM   3092  H32 BMIMA  89      46.545  10.283  23.292  1.00  0.00      A    H
ATOM   3093  C4  BMIMA  89      44.312  13.165  26.579  1.00  0.00      A    C
ATOM   3094  H4  BMIMA  89      43.536  13.826  26.222  1.00  0.00      A    H
ATOM   3095  H41 BMIMA  89      45.229  13.729  26.491  1.00  0.00      A    H
ATOM   3096  C5  BMIMA  89      43.921  12.880  27.955  1.00  0.00      A    C
ATOM   3097  H5  BMIMA  89      43.830  13.697  28.665  1.00  0.00      A    H
ATOM   3098  H51 BMIMA  89      42.871  12.616  27.859  1.00  0.00      A    H
ATOM   3099  C51 BMIMA  89      44.976  11.894  28.604  1.00  0.00      A    C
ATOM   3100  H52 BMIMA  89      45.657  11.492  27.858  1.00  0.00      A    H
ATOM   3101  H53 BMIMA  89      45.535  12.527  29.289  1.00  0.00      A    H
ATOM   3102  C6  BMIMA  89      44.376  10.734  29.414  1.00  0.00      A    C
ATOM   3103  H6  BMIMA  89      43.619  10.237  28.818  1.00  0.00      A    H
ATOM   3104  H61 BMIMA  89      45.064  10.027  29.863  1.00  0.00      A    H
ATOM   3105  H62 BMIMA  89      43.830  11.328  30.138  1.00  0.00      A    H
ATOM   3116  N1  BMIMA  90      48.955  34.881  41.652  1.00  0.00      A    N
ATOM   3117  N11 BMIMA  90      48.321  34.545  43.761  1.00  0.00      A    N
ATOM   3118  C1  BMIMA  90      48.490  34.033  42.555  1.00  0.00      A    C
ATOM   3119  H1  BMIMA  90      48.177  33.032  42.345  1.00  0.00      A    H
ATOM   3120  C2  BMIMA  90      49.083  36.010  42.349  1.00  0.00      A    C
ATOM   3121  H2  BMIMA  90      49.485  36.896  41.908  1.00  0.00      A    H
ATOM   3122  C21 BMIMA  90      48.701  35.808  43.642  1.00  0.00      A    C
ATOM   3123  H21 BMIMA  90      48.493  36.430  44.485  1.00  0.00      A    H
ATOM   3124  C3  BMIMA  90      49.326  34.602  40.213  1.00  0.00      A    C
ATOM   3125  H3  BMIMA  90      48.940  33.615  40.003  1.00  0.00      A    H
ATOM   3126  H31 BMIMA  90      48.886  35.397  39.630  1.00  0.00      A    H
ATOM   3127  H32 BMIMA  90      50.393  34.630  40.049  1.00  0.00      A    H
ATOM   3128  C4  BMIMA  90      47.706  33.922  44.946  1.00  0.00      A    C
ATOM   3129  H4  BMIMA  90      48.332  34.200  45.782  1.00  0.00      A    H
ATOM   3130  H41 BMIMA  90      47.629  32.851  44.837  1.00  0.00      A    H
ATOM   3131  C5  BMIMA  90      46.254  34.346  45.133  1.00  0.00      A    C
ATOM   3132  H5  BMIMA  90      46.336  35.418  45.291  1.00  0.00      A    H
ATOM   3133  H51 BMIMA  90      45.746  34.182  44.186  1.00  0.00      A    H
ATOM   3134  C51 BMIMA  90      45.371  33.625  46.195  1.00  0.00      A    C
ATOM   3135  H52 BMIMA  90      45.329  32.551  46.030  1.00  0.00      A    H
ATOM   3136  H53 BMIMA  90      45.955  33.717  47.108  1.00  0.00      A    H
ATOM   3137  C6  BMIMA  90      43.984  34.113  46.463  1.00  0.00      A    C
ATOM   3138  H6  BMIMA  90      43.438  34.260  45.538  1.00  0.00      A    H
ATOM   3139  H61 BMIMA  90      43.321  33.421  46.969  1.00  0.00      A    H
ATOM   3140  H62 BMIMA  90      43.956  35.100  46.909  1.00  0.00      A    H
ATOM   3151  N1  BMIMA  91      13.029  28.278  46.328  1.00  0.00      A    N
ATOM   3152  N11 BMIMA  91      14.371  28.795  47.924  1.00  0.00      A    N
ATOM   3153  C1  BMIMA  91      14.283  28.409  46.673  1.00  0.00      A    C
ATOM   3154  H1  BMIMA  91      15.038  28.201  45.946  1.00  0.00      A    H
ATOM   3155  C2  BMIMA  91      12.226  28.671  47.387  1.00  0.00      A    C
ATOM   3156  H2  BMIMA  91      11.172  28.686  47.214  1.00  0.00      A    H
ATOM   3157  C21 BMIMA  91      13.068  28.841  48.378  1.00  0.00      A    C
ATOM   3158  H21 BMIMA  91      12.849  29.113  49.387  1.00  0.00      A    H
ATOM   3159  C3  BMIMA  91      12.530  27.831  45.028  1.00  0.00      A    C
ATOM   3160  H3  BMIMA  91      11.664  28.337  44.627  1.00  0.00      A    H
ATOM   3161  H31 BMIMA  91      13.408  27.949  44.410  1.00  0.00      A    H
ATOM   3162  H32 BMIMA  91      12.265  26.790  45.136  1.00  0.00      A    H
ATOM   3163  C4  BMIMA  91      15.607  29.039  48.718  1.00  0.00      A    C
ATOM   3164  H4  BMIMA  91      15.723  30.099  48.889  1.00  0.00      A    H
ATOM   3165  H41 BMIMA  91      16.428  28.850  48.042  1.00  0.00      A    H
ATOM   3166  C5  BMIMA  91      15.659  28.234  50.033  1.00  0.00      A    C
ATOM   3167  H5  BMIMA  91      14.652  28.253  50.440  1.00  0.00      A    H
ATOM   3168  H51 BMIMA  91      15.950  27.205  49.833  1.00  0.00      A    H
ATOM   3169  C51 BMIMA  91      16.721  28.780  50.955  1.00  0.00      A    C
ATOM   3170  H52 BMIMA  91      17.652  28.469  50.488  1.00  0.00      A    H
ATOM   3171  H53 BMIMA  91      16.630  29.853  51.098  1.00  0.00      A    H
ATOM   3172  C6  BMIMA  91      16.608  28.026  52.383  1.00  0.00      A    C
ATOM   3173  H6  BMIMA  91      17.400  28.432  53.000  1.00  0.00      A    H
ATOM   3174  H61 BMIMA  91      15.688  28.082  52.954  1.00  0.00      A    H
ATOM   3175  H62 BMIMA  91      16.922  26.990  52.431  1.00  0.00      A    H
ATOM   3186  N1  BMIMA  92      20.312  37.427  44.555  1.00  0.00      A    N
ATOM   3187  N11 BMIMA  92      19.494  37.801  46.447  1.00  0.00      A    N
ATOM   3188  C1  BMIMA  92      19.695  38.303  45.296  1.00  0.00      A    C
ATOM   3189  H1  BMIMA  92      19.689  39.368  45.201  1.00  0.00      A    H
ATOM   3190  C2  BMIMA  92      20.199  36.206  45.222  1.00  0.00      A    C
ATOM   3191  H2  BMIMA  92      20.472  35.297  44.732  1.00  0.00      A    H
ATOM   3192  C21 BMIMA  92      19.472  36.441  46.270  1.00  0.00      A    C
ATOM   3193  H21 BMIMA  92      19.010  35.793  46.982  1.00  0.00      A    H
ATOM   3194  C3  BMIMA  92      20.793  37.655  43.212  1.00  0.00      A    C
ATOM   3195  H3  BMIMA  92      21.870  37.592  43.268  1.00  0.00      A    H
ATOM   3196  H31 BMIMA  92      20.449  36.864  42.562  1.00  0.00      A    H
ATOM   3197  H32 BMIMA  92      20.486  38.665  42.984  1.00  0.00      A    H
ATOM   3198  C4  BMIMA  92      18.818  38.285  47.624  1.00  0.00      A    C
ATOM   3199  H4  BMIMA  92      18.034  37.544  47.664  1.00  0.00      A    H
ATOM   3200  H41 BMIMA  92      18.405  39.263  47.426  1.00  0.00      A    H
ATOM   3201  C5  BMIMA  92      19.657  38.244  48.854  1.00  0.00      A    C
ATOM   3202  H5  BMIMA  92      20.285  37.369  48.707  1.00  0.00      A    H
ATOM   3203  H51 BMIMA  92      20.423  39.016  48.846  1.00  0.00      A    H
ATOM   3204  C51 BMIMA  92      18.814  38.048  50.082  1.00  0.00      A    C
ATOM   3205  H52 BMIMA  92      18.173  38.920  50.185  1.00  0.00      A    H
ATOM   3206  H53 BMIMA  92      18.284  37.101  50.135  1.00  0.00      A    H
ATOM   3207  C6  BMIMA  92      19.717  37.953  51.284  1.00  0.00      A    C
ATOM   3208  H6  BMIMA  92      20.288  38.858  51.456  1.00  0.00      A    H
ATOM   3209  H61 BMIMA  92      19.210  37.946  52.242  1.00  0.00      A    H
ATOM   3210  H62 BMIMA  92      20.425  37.133  51.261  1.00  0.00      A    H
ATOM   3221  N1  BMIMA  93      16.518  47.437  14.436  1.00  0.00      A    N
ATOM   3222  N11 BMIMA  93      17.066  48.405  16.189  1.00  0.00      A    N
ATOM   3223  C1  BMIMA  93      16.197  48.417  15.218  1.00  0.00      A    C
ATOM   3224  H1  BMIMA  93      15.271  48.952  15.223  1.00  0.00      A    H
ATOM   3225  C2  BMIMA  93      17.768  47.011  14.734  1.00  0.00      A    C
ATOM   3226  H2  BMIMA  93      18.289  46.284  14.150  1.00  0.00      A    H
ATOM   3227  C21 BMIMA  93      18.136  47.633  15.835  1.00  0.00      A    C
ATOM   3228  H21 BMIMA  93      18.994  47.611  16.470  1.00  0.00      A    H
ATOM   3229  C3  BMIMA  93      15.616  47.164  13.329  1.00  0.00      A    C
ATOM   3230  H3  BMIMA  93      16.031  47.569  12.418  1.00  0.00      A    H
ATOM   3231  H31 BMIMA  93      15.467  46.099  13.226  1.00  0.00      A    H
ATOM   3232  H32 BMIMA  93      14.654  47.617  13.521  1.00  0.00      A    H
ATOM   3233  C4  BMIMA  93      17.138  49.331  17.310  1.00  0.00      A    C
ATOM   3234  H4  BMIMA  93      16.933  48.661  18.132  1.00  0.00      A    H
ATOM   3235  H41 BMIMA  93      16.237  49.903  17.142  1.00  0.00      A    H
ATOM   3236  C5  BMIMA  93      18.331  50.183  17.489  1.00  0.00      A    C
ATOM   3237  H5  BMIMA  93      18.232  50.940  18.263  1.00  0.00      A    H
ATOM   3238  H51 BMIMA  93      19.182  49.569  17.773  1.00  0.00      A    H
ATOM   3239  C51 BMIMA  93      18.664  50.986  16.148  1.00  0.00      A    C
ATOM   3240  H52 BMIMA  93      18.721  50.294  15.311  1.00  0.00      A    H
ATOM   3241  H53 BMIMA  93      17.786  51.571  15.887  1.00  0.00      A    H
ATOM   3242  C6  BMIMA  93      20.001  51.765  16.274  1.00  0.00      A    C
ATOM   3243  H6  BMIMA  93      20.018  52.558  17.013  1.00  0.00      A    H
ATOM   3244  H61 BMIMA  93      20.840  51.107  16.469  1.00  0.00      A    H
ATOM   3245  H62 BMIMA  93      20.160  52.260  15.323  1.00  0.00      A    H
ATOM   3256  N1  BMIMA  94      43.758  25.179  23.996  1.00  0.00      A    N
ATOM   3257  N11 BMIMA  94      45.777  24.559  23.706  1.00  0.00      A    N
ATOM   3258  C1  BMIMA  94      44.812  24.658  24.617  1.00  0.00      A    C
ATOM   3259  H1  BMIMA  94      44.759  24.274  25.614  1.00  0.00      A    H
ATOM   3260  C2  BMIMA  94      44.090  25.448  22.682  1.00  0.00      A    C
ATOM   3261  H2  BMIMA  94      43.324  25.800  22.026  1.00  0.00      A    H
ATOM   3262  C21 BMIMA  94      45.385  25.088  22.515  1.00  0.00      A    C
ATOM   3263  H21 BMIMA  94      46.081  25.333  21.743  1.00  0.00      A    H
ATOM   3264  C3  BMIMA  94      42.366  25.196  24.516  1.00  0.00      A    C
ATOM   3265  H3  BMIMA  94      41.636  25.581  23.819  1.00  0.00      A    H
ATOM   3266  H31 BMIMA  94      42.077  24.234  24.914  1.00  0.00      A    H
ATOM   3267  H32 BMIMA  94      42.429  25.815  25.398  1.00  0.00      A    H
ATOM   3268  C4  BMIMA  94      47.080  23.921  23.966  1.00  0.00      A    C
ATOM   3269  H4  BMIMA  94      47.447  24.381  24.871  1.00  0.00      A    H
ATOM   3270  H41 BMIMA  94      47.689  24.064  23.085  1.00  0.00      A    H
ATOM   3271  C5  BMIMA  94      46.868  22.359  24.126  1.00  0.00      A    C
ATOM   3272  H5  BMIMA  94      47.878  21.958  24.160  1.00  0.00      A    H
ATOM   3273  H51 BMIMA  94      46.342  22.226  25.068  1.00  0.00      A    H
ATOM   3274  C51 BMIMA  94      46.025  21.610  23.109  1.00  0.00      A    C
ATOM   3275  H52 BMIMA  94      45.051  22.048  22.909  1.00  0.00      A    H
ATOM   3276  H53 BMIMA  94      46.589  21.536  22.183  1.00  0.00      A    H
ATOM   3277  C6  BMIMA  94      45.715  20.157  23.650  1.00  0.00      A    C
ATOM   3278  H6  BMIMA  94      45.476  19.426  22.885  1.00  0.00      A    H
ATOM   3279  H61 BMIMA  94      46.493  19.748  24.285  1.00  0.00      A    H
ATOM   3280  H62 BMIMA  94      44.834  20.134  24.281  1.00  0.00      A    H
ATOM   3291  N1  BMIMA  95      14.873  42.768  38.703  1.00  0.00      A    N
ATOM   3292  N11 BMIMA  95      15.508  40.857  39.426  1.00  0.00      A    N
ATOM   3293  C1  BMIMA  95      14.877  41.508  38.441  1.00  0.00      A    C
ATOM   3294  H1  BMIMA  95      14.386  41.062  37.603  1.00  0.00      A    H
ATOM   3295  C2  BMIMA  95      15.434  42.911  40.001  1.00  0.00      A    C
ATOM   3296  H2  BMIMA  95      15.574  43.885  40.416  1.00  0.00      A    H
ATOM   3297  C21 BMIMA  95      15.679  41.726  40.491  1.00  0.00      A    C
ATOM   3298  H21 BMIMA  95      15.995  41.329  41.431  1.00  0.00      A    H
ATOM   3299  C3  BMIMA  95      14.171  43.674  37.859  1.00  0.00      A    C
ATOM   3300  H3  BMIMA  95      13.147  43.619  38.198  1.00  0.00      A    H
ATOM   3301  H31 BMIMA  95      14.704  44.613  37.857  1.00  0.00      A    H
ATOM   3302  H32 BMIMA  95      14.083  43.260  36.865  1.00  0.00      A    H
ATOM   3303  C4  BMIMA  95      16.033  39.425  39.343  1.00  0.00      A    C
ATOM   3304  H4  BMIMA  95      16.648  39.266  40.216  1.00  0.00      A    H
ATOM   3305  H41 BMIMA  95      16.777  39.457  38.561  1.00  0.00      A    H
ATOM   3306  C5  BMIMA  95      14.911  38.359  39.157  1.00  0.00      A    C
ATOM   3307  H5  BMIMA  95      14.299  38.674  38.316  1.00  0.00      A    H
ATOM   3308  H51 BMIMA  95      15.265  37.352  38.954  1.00  0.00      A    H
ATOM   3309  C51 BMIMA  95      13.931  38.450  40.331  1.00  0.00      A    C
ATOM   3310  H52 BMIMA  95      14.509  38.343  41.245  1.00  0.00      A    H
ATOM   3311  H53 BMIMA  95      13.484  39.441  40.317  1.00  0.00      A    H
ATOM   3312  C6  BMIMA  95      12.768  37.411  40.282  1.00  0.00      A    C
ATOM   3313  H6  BMIMA  95      11.979  37.726  40.956  1.00  0.00      A    H
ATOM   3314  H61 BMIMA  95      12.411  37.458  39.260  1.00  0.00      A    H
ATOM   3315  H62 BMIMA  95      13.048  36.403  40.568  1.00  0.00      A    H
ATOM   3326  N1  BMIMA  96      44.081  35.280  14.488  1.00  0.00      A    N
ATOM   3327  N11 BMIMA  96      42.103  34.706  15.161  1.00  0.00      A    N
ATOM   3328  C1  BMIMA  96      43.210  35.314  15.470  1.00  0.00      A    C
ATOM   3329  H1  BMIMA  96      43.435  35.827  16.381  1.00  0.00      A    H
ATOM   3330  C2  BMIMA  96      43.488  34.598  13.484  1.00  0.00      A    C
ATOM   3331  H2  BMIMA  96      44.038  34.459  12.579  1.00  0.00      A    H
ATOM   3332  C21 BMIMA  96      42.262  34.248  13.834  1.00  0.00      A    C
ATOM   3333  H21 BMIMA  96      41.465  33.762  13.315  1.00  0.00      A    H
ATOM   3334  C3  BMIMA  96      45.364  36.022  14.330  1.00  0.00      A    C
ATOM   3335  H3  BMIMA  96      45.952  35.966  15.235  1.00  0.00      A    H
ATOM   3336  H31 BMIMA  96      45.876  35.712  13.431  1.00  0.00      A    H
ATOM   3337  H32 BMIMA  96      45.206  37.089  14.278  1.00  0.00      A    H
ATOM   3338  C4  BMIMA  96      40.970  34.245  16.086  1.00  0.00      A    C
ATOM   3339  H4  BMIMA  96      39.971  34.369  15.694  1.00  0.00      A    H
ATOM   3340  H41 BMIMA  96      41.009  34.926  16.923  1.00  0.00      A    H
ATOM   3341  C5  BMIMA  96      41.051  32.840  16.661  1.00  0.00      A    C
ATOM   3342  H5  BMIMA  96      40.448  32.956  17.558  1.00  0.00      A    H
ATOM   3343  H51 BMIMA  96      40.620  32.112  15.977  1.00  0.00      A    H
ATOM   3344  C51 BMIMA  96      42.503  32.458  16.976  1.00  0.00      A    C
ATOM   3345  H52 BMIMA  96      42.887  31.716  16.280  1.00  0.00      A    H
ATOM   3346  H53 BMIMA  96      43.185  33.298  16.870  1.00  0.00      A    H
ATOM   3347  C6  BMIMA  96      42.494  31.976  18.355  1.00  0.00      A    C
ATOM   3348  H6  BMIMA  96      41.888  31.077  18.359  1.00  0.00      A    H
ATOM   3349  H61 BMIMA  96      43.465  31.730  18.770  1.00  0.00      A    H
ATOM   3350  H62 BMIMA  96      41.885  32.657  18.938  1.00  0.00      A    H
ATOM   3361  N1  BMIMA  97      45.359  40.216   7.917  1.00  0.00      A    N
ATOM   3362  N11 BMIMA  97      47.096  38.999   7.943  1.00  0.00      A    N
ATOM   3363  C1  BMIMA  97      45.843  39.085   7.453  1.00  0.00      A    C
ATOM   3364  H1  BMIMA  97      45.291  38.508   6.742  1.00  0.00      A    H
ATOM   3365  C2  BMIMA  97      46.216  40.713   8.908  1.00  0.00      A    C
ATOM   3366  H2  BMIMA  97      45.878  41.533   9.503  1.00  0.00      A    H
ATOM   3367  C21 BMIMA  97      47.329  40.000   8.851  1.00  0.00      A    C
ATOM   3368  H21 BMIMA  97      48.277  39.992   9.342  1.00  0.00      A    H
ATOM   3369  C3  BMIMA  97      44.029  40.736   7.511  1.00  0.00      A    C
ATOM   3370  H3  BMIMA  97      43.220  40.159   7.933  1.00  0.00      A    H
ATOM   3371  H31 BMIMA  97      43.873  41.759   7.819  1.00  0.00      A    H
ATOM   3372  H32 BMIMA  97      44.032  40.798   6.433  1.00  0.00      A    H
ATOM   3373  C4  BMIMA  97      48.071  37.915   7.620  1.00  0.00      A    C
ATOM   3374  H4  BMIMA  97      47.601  36.943   7.618  1.00  0.00      A    H
ATOM   3375  H41 BMIMA  97      48.814  37.809   8.397  1.00  0.00      A    H
ATOM   3376  C5  BMIMA  97      48.794  38.101   6.321  1.00  0.00      A    C
ATOM   3377  H5  BMIMA  97      49.555  38.865   6.460  1.00  0.00      A    H
ATOM   3378  H51 BMIMA  97      49.348  37.184   6.137  1.00  0.00      A    H
ATOM   3379  C51 BMIMA  97      48.094  38.432   5.059  1.00  0.00      A    C
ATOM   3380  H52 BMIMA  97      47.279  37.719   4.965  1.00  0.00      A    H
ATOM   3381  H53 BMIMA  97      47.651  39.409   5.234  1.00  0.00      A    H
ATOM   3382  C6  BMIMA  97      49.088  38.497   3.798  1.00  0.00      A    C
ATOM   3383  H6  BMIMA  97      49.545  37.548   3.541  1.00  0.00      A    H
ATOM   3384  H61 BMIMA  97      48.618  38.867   2.894  1.00  0.00      A    H
ATOM   3385  H62 BMIMA  97      49.992  39.074   3.958  1.00  0.00      A    H
ATOM   3396  N1  BMIMA  98      14.402  10.162  27.974  1.00  0.00      A    N
ATOM   3397  N11 BMIMA  98      12.409  10.367  27.057  1.00  0.00      A    N
ATOM   3398  C1  BMIMA  98      13.312  10.901  27.861  1.00  0.00      A    C
ATOM   3399  H1  BMIMA  98      13.082  11.696  28.537  1.00  0.00      A    H
ATOM   3400  C2  BMIMA  98      14.283   9.256  27.005  1.00  0.00      A    C
ATOM   3401  H2  BMIMA  98      15.022   8.549  26.695  1.00  0.00      A    H
ATOM   3402  C21 BMIMA  98      13.035   9.322  26.435  1.00  0.00      A    C
ATOM   3403  H21 BMIMA  98      12.556   8.577  25.839  1.00  0.00      A    H
ATOM   3404  C3  BMIMA  98      15.602  10.289  28.815  1.00  0.00      A    C
ATOM   3405  H3  BMIMA  98      15.797  11.297  29.151  1.00  0.00      A    H
ATOM   3406  H31 BMIMA  98      15.419   9.711  29.708  1.00  0.00      A    H
ATOM   3407  H32 BMIMA  98      16.453   9.796  28.368  1.00  0.00      A    H
ATOM   3408  C4  BMIMA  98      10.957  10.634  26.924  1.00  0.00      A    C
ATOM   3409  H4  BMIMA  98      10.632  11.242  27.755  1.00  0.00      A    H
ATOM   3410  H41 BMIMA  98      10.539   9.638  26.956  1.00  0.00      A    H
ATOM   3411  C5  BMIMA  98      10.505  11.350  25.645  1.00  0.00      A    C
ATOM   3412  H5  BMIMA  98      10.781  10.679  24.836  1.00  0.00      A    H
ATOM   3413  H51 BMIMA  98       9.466  11.657  25.736  1.00  0.00      A    H
ATOM   3414  C51 BMIMA  98      11.439  12.558  25.333  1.00  0.00      A    C
ATOM   3415  H52 BMIMA  98      11.338  13.211  26.196  1.00  0.00      A    H
ATOM   3416  H53 BMIMA  98      12.462  12.194  25.393  1.00  0.00      A    H
ATOM   3417  C6  BMIMA  98      11.054  13.088  23.975  1.00  0.00      A    C
ATOM   3418  H6  BMIMA  98      11.425  12.515  23.133  1.00  0.00      A    H
ATOM   3419  H61 BMIMA  98       9.975  13.188  23.940  1.00  0.00      A    H
ATOM   3420  H62 BMIMA  98      11.333  14.116  23.775  1.00  0.00      A    H
ATOM   3431  N1  BMIMA  99      33.800   6.804  12.896  1.00  0.00      A    N
ATOM   3432  N11 BMIMA  99      34.451   6.320  14.915  1.00  0.00      A    N
ATOM   3433  C1  BMIMA  99      33.572   6.046  13.989  1.00  0.00      A    C
ATOM   3434  H1  BMIMA  99      32.695   5.463  14.170  1.00  0.00      A    H
ATOM   3435  C2  BMIMA  99      34.996   7.417  13.119  1.00  0.00      A    C
ATOM   3436  H2  BMIMA  99      35.416   8.078  12.393  1.00  0.00      A    H
ATOM   3437  C21 BMIMA  99      35.423   7.132  14.346  1.00  0.00      A    C
ATOM   3438  H21 BMIMA  99      36.264   7.527  14.874  1.00  0.00      A    H
ATOM   3439  C3  BMIMA  99      32.907   6.844  11.718  1.00  0.00      A    C
ATOM   3440  H3  BMIMA  99      32.159   7.587  11.952  1.00  0.00      A    H
ATOM   3441  H31 BMIMA  99      33.459   7.187  10.855  1.00  0.00      A    H
ATOM   3442  H32 BMIMA  99      32.482   5.855  11.636  1.00  0.00      A    H
ATOM   3443  C4  BMIMA  99      34.495   6.017  16.319  1.00  0.00      A    C
ATOM   3444  H4  BMIMA  99      33.488   5.759  16.612  1.00  0.00      A    H
ATOM   3445  H41 BMIMA  99      34.808   6.859  16.917  1.00  0.00      A    H
ATOM   3446  C5  BMIMA  99      35.321   4.819  16.659  1.00  0.00      A    C
ATOM   3447  H5  BMIMA  99      36.332   4.877  16.266  1.00  0.00      A    H
ATOM   3448  H51 BMIMA  99      35.283   4.815  17.745  1.00  0.00      A    H
ATOM   3449  C51 BMIMA  99      34.670   3.494  16.160  1.00  0.00      A    C
ATOM   3450  H52 BMIMA  99      33.855   3.229  16.829  1.00  0.00      A    H
ATOM   3451  H53 BMIMA  99      34.340   3.666  15.139  1.00  0.00      A    H
ATOM   3452  C6  BMIMA  99      35.693   2.453  15.982  1.00  0.00      A    C
ATOM   3453  H6  BMIMA  99      35.239   1.538  15.619  1.00  0.00      A    H
ATOM   3454  H61 BMIMA  99      36.498   2.729  15.310  1.00  0.00      A    H
ATOM   3455  H62 BMIMA  99      36.029   2.112  16.954  1.00  0.00      A    H
ATOM   3466  N1  BMIMA 100      46.034   6.655  45.544  1.00  0.00      A    N
ATOM   3467  N11 BMIMA 100      47.347   5.141  44.665  1.00  0.00      A    N
ATOM   3468  C1  BMIMA 100      46.192   5.331  45.235  1.00  0.00      A    C
ATOM   3469  H1  BMIMA 100      45.528   4.500  45.345  1.00  0.00      A    H
ATOM   3470  C2  BMIMA 100      47.233   7.268  45.269  1.00  0.00      A    C
ATOM   3471  H2  BMIMA 100      47.395   8.270  45.602  1.00  0.00      A    H
ATOM   3472  C21 BMIMA 100      48.068   6.307  44.838  1.00  0.00      A    C
ATOM   3473  H21 BMIMA 100      49.108   6.422  44.623  1.00  0.00      A    H
ATOM   3474  C3  BMIMA 100      44.828   7.241  46.060  1.00  0.00      A    C
ATOM   3475  H3  BMIMA 100      44.993   7.640  47.050  1.00  0.00      A    H
ATOM   3476  H31 BMIMA 100      44.581   8.021  45.355  1.00  0.00      A    H
ATOM   3477  H32 BMIMA 100      44.042   6.514  46.197  1.00  0.00      A    H
ATOM   3478  C4  BMIMA 100      47.812   3.986  43.942  1.00  0.00      A    C
ATOM   3479  H4  BMIMA 100      48.690   4.318  43.408  1.00  0.00      A    H
ATOM   3480  H41 BMIMA 100      47.031   3.889  43.202  1.00  0.00      A    H
ATOM   3481  C5  BMIMA 100      47.978   2.711  44.788  1.00  0.00      A    C
ATOM   3482  H5  BMIMA 100      46.990   2.512  45.195  1.00  0.00      A    H
ATOM   3483  H51 BMIMA 100      48.309   1.917  44.124  1.00  0.00      A    H
ATOM   3484  C51 BMIMA 100      48.987   2.778  45.891  1.00  0.00      A    C
ATOM   3485  H52 BMIMA 100      49.146   3.830  46.112  1.00  0.00      A    H
ATOM   3486  H53 BMIMA 100      48.642   2.197  46.743  1.00  0.00      A    H
ATOM   3487  C6  BMIMA 100      50.335   2.111  45.490  1.00  0.00      A    C
ATOM   3488  H6  BMIMA 100      50.216   1.090  45.145  1.00  0.00      A    H
ATOM   3489  H61 BMIMA 100      50.655   2.607  44.581  1.00  0.00      A    H
ATOM   3490  H62 BMIMA 100      51.031   2.039  46.318  1.00  0.00      A    H
ATOM   3501  N1  BMIMA 101       5.704  37.500  24.681  1.00  0.00      A    N
ATOM   3502  N11 BMIMA 101       3.617  37.612  25.341  1.00  0.00      A    N
ATOM   3503  C1  BMIMA 101       4.459  37.524  24.278  1.00  0.00      A    C
ATOM   3504  H1  BMIMA 101       4.123  37.442  23.266  1.00  0.00      A    H
ATOM   3505  C2  BMIMA 101       5.647  37.551  26.126  1.00  0.00      A    C
ATOM   3506  H2  BMIMA 101       6.482  37.482  26.788  1.00  0.00      A    H
ATOM   3507  C21 BMIMA 101       4.343  37.576  26.491  1.00  0.00      A    C
ATOM   3508  H21 BMIMA 101       4.017  37.607  27.508  1.00  0.00      A    H
ATOM   3509  C3  BMIMA 101       6.885  37.707  23.870  1.00  0.00      A    C
ATOM   3510  H3  BMIMA 101       7.272  38.706  24.010  1.00  0.00      A    H
ATOM   3511  H31 BMIMA 101       7.683  37.002  24.049  1.00  0.00      A    H
ATOM   3512  H32 BMIMA 101       6.480  37.625  22.873  1.00  0.00      A    H
ATOM   3513  C4  BMIMA 101       2.156  37.702  25.325  1.00  0.00      A    C
ATOM   3514  H4  BMIMA 101       1.791  37.002  26.063  1.00  0.00      A    H
ATOM   3515  H41 BMIMA 101       1.905  37.354  24.334  1.00  0.00      A    H
ATOM   3516  C5  BMIMA 101       1.543  39.064  25.651  1.00  0.00      A    C
ATOM   3517  H5  BMIMA 101       1.866  39.782  24.901  1.00  0.00      A    H
ATOM   3518  H51 BMIMA 101       0.482  38.829  25.636  1.00  0.00      A    H
ATOM   3519  C51 BMIMA 101       1.845  39.617  26.999  1.00  0.00      A    C
ATOM   3520  H52 BMIMA 101       1.836  38.783  27.696  1.00  0.00      A    H
ATOM   3521  H53 BMIMA 101       2.805  40.126  27.029  1.00  0.00      A    H
ATOM   3522  C6  BMIMA 101       0.804  40.720  27.196  1.00  0.00      A    C
ATOM   3523  H6  BMIMA 101      -0.216  40.353  27.195  1.00  0.00      A    H
ATOM   3524  H61 BMIMA 101       0.972  41.342  28.068  1.00  0.00      A    H
ATOM   3525  H62 BMIMA 101       0.779  41.396  26.349  1.00  0.00      A    H
ATOM   3536  N1  BMIMA 102       8.312  25.753  -0.481  1.00  0.00      A    N
ATOM   3537  N11 BMIMA 102      10.414  25.507  -0.491  1.00  0.00      A    N
ATOM   3538  C1  BMIMA 102       9.452  26.267  -0.105  1.00  0.00      A    C
ATOM   3539  H1  BMIMA 102       9.560  27.200   0.406  1.00  0.00      A    H
ATOM   3540  C2  BMIMA 102       8.599  24.549  -1.051  1.00  0.00      A    C
ATOM   3541  H2  BMIMA 102       7.891  23.807  -1.348  1.00  0.00      A    H
ATOM   3542  C21 BMIMA 102       9.882  24.420  -1.132  1.00  0.00      A    C
ATOM   3543  H21 BMIMA 102      10.372  23.585  -1.584  1.00  0.00      A    H
ATOM   3544  C3  BMIMA 102       6.986  26.518  -0.342  1.00  0.00      A    C
ATOM   3545  H3  BMIMA 102       6.290  25.790   0.046  1.00  0.00      A    H
ATOM   3546  H31 BMIMA 102       7.262  27.261   0.392  1.00  0.00      A    H
ATOM   3547  H32 BMIMA 102       6.717  27.040  -1.249  1.00  0.00      A    H
ATOM   3548  C4  BMIMA 102      11.824  25.591   0.011  1.00  0.00      A    C
ATOM   3549  H4  BMIMA 102      12.186  26.504  -0.438  1.00  0.00      A    H
ATOM   3550  H41 BMIMA 102      12.466  24.872  -0.477  1.00  0.00      A    H
ATOM   3551  C5  BMIMA 102      12.086  25.468   1.472  1.00  0.00      A    C
ATOM   3552  H5  BMIMA 102      11.918  26.492   1.796  1.00  0.00      A    H
ATOM   3553  H51 BMIMA 102      11.378  24.819   1.980  1.00  0.00      A    H
ATOM   3554  C51 BMIMA 102      13.552  25.046   1.787  1.00  0.00      A    C
ATOM   3555  H52 BMIMA 102      13.582  24.085   1.281  1.00  0.00      A    H
ATOM   3556  H53 BMIMA 102      14.330  25.624   1.296  1.00  0.00      A    H
ATOM   3557  C6  BMIMA 102      13.719  24.905   3.289  1.00  0.00      A    C
ATOM   3558  H6  BMIMA 102      12.842  24.443   3.728  1.00  0.00      A    H
ATOM   3559  H61 BMIMA 102      14.529  24.276   3.641  1.00  0.00      A    H
ATOM   3560  H62 BMIMA 102      13.923  25.880   3.717  1.00  0.00      A    H
ATOM   3571  N1  BMIMA 103       9.740   3.762   8.161  1.00  0.00      A    N
ATOM   3572  N11 BMIMA 103       9.550   5.456   9.480  1.00  0.00      A    N
ATOM   3573  C1  BMIMA 103       8.923   4.448   8.961  1.00  0.00      A    C
ATOM   3574  H1  BMIMA 103       7.934   4.219   9.296  1.00  0.00      A    H
ATOM   3575  C2  BMIMA 103      10.937   4.404   8.032  1.00  0.00      A    C
ATOM   3576  H2  BMIMA 103      11.758   4.123   7.410  1.00  0.00      A    H
ATOM   3577  C21 BMIMA 103      10.773   5.522   8.817  1.00  0.00      A    C
ATOM   3578  H21 BMIMA 103      11.549   6.244   8.948  1.00  0.00      A    H
ATOM   3579  C3  BMIMA 103       9.364   2.489   7.518  1.00  0.00      A    C
ATOM   3580  H3  BMIMA 103       8.382   2.182   7.845  1.00  0.00      A    H
ATOM   3581  H31 BMIMA 103       9.296   2.562   6.443  1.00  0.00      A    H
ATOM   3582  H32 BMIMA 103      10.048   1.713   7.831  1.00  0.00      A    H
ATOM   3583  C4  BMIMA 103       9.010   6.426  10.450  1.00  0.00      A    C
ATOM   3584  H4  BMIMA 103       9.735   6.365  11.248  1.00  0.00      A    H
ATOM   3585  H41 BMIMA 103       8.034   6.145  10.816  1.00  0.00      A    H
ATOM   3586  C5  BMIMA 103       8.934   7.875   9.956  1.00  0.00      A    C
ATOM   3587  H5  BMIMA 103       9.029   7.815   8.875  1.00  0.00      A    H
ATOM   3588  H51 BMIMA 103       7.945   8.259  10.193  1.00  0.00      A    H
ATOM   3589  C51 BMIMA 103       9.956   8.774  10.617  1.00  0.00      A    C
ATOM   3590  H52 BMIMA 103       9.947   8.867  11.700  1.00  0.00      A    H
ATOM   3591  H53 BMIMA 103      10.969   8.507  10.326  1.00  0.00      A    H
ATOM   3592  C6  BMIMA 103       9.775  10.199  10.039  1.00  0.00      A    C
ATOM   3593  H6  BMIMA 103       9.610  10.043   8.979  1.00  0.00      A    H
ATOM   3594  H61 BMIMA 103       8.886  10.706  10.396  1.00  0.00      A    H
ATOM   3595  H62 BMIMA 103      10.618  10.857  10.218  1.00  0.00      A    H
ATOM   3606  N1  BMIMA 104      24.546  31.567  39.083  1.00  0.00      A    N
ATOM   3607  N11 BMIMA 104      23.773  32.933  37.522  1.00  0.00      A    N
ATOM   3608  C1  BMIMA 104      23.728  31.700  38.019  1.00  0.00      A    C
ATOM   3609  H1  BMIMA 104      23.016  30.953  37.740  1.00  0.00      A    H
ATOM   3610  C2  BMIMA 104      25.214  32.789  39.177  1.00  0.00      A    C
ATOM   3611  H2  BMIMA 104      26.076  32.868  39.803  1.00  0.00      A    H
ATOM   3612  C21 BMIMA 104      24.771  33.602  38.212  1.00  0.00      A    C
ATOM   3613  H21 BMIMA 104      25.271  34.438  37.775  1.00  0.00      A    H
ATOM   3614  C3  BMIMA 104      24.740  30.393  39.969  1.00  0.00      A    C
ATOM   3615  H3  BMIMA 104      24.265  29.503  39.583  1.00  0.00      A    H
ATOM   3616  H31 BMIMA 104      25.814  30.333  40.062  1.00  0.00      A    H
ATOM   3617  H32 BMIMA 104      24.252  30.514  40.925  1.00  0.00      A    H
ATOM   3618  C4  BMIMA 104      23.017  33.487  36.367  1.00  0.00      A    C
ATOM   3619  H4  BMIMA 104      23.075  34.563  36.301  1.00  0.00      A    H
ATOM   3620  H41 BMIMA 104      22.005  33.113  36.426  1.00  0.00      A    H
ATOM   3621  C5  BMIMA 104      23.757  33.278  35.078  1.00  0.00      A    C
ATOM   3622  H5  BMIMA 104      24.813  33.218  35.330  1.00  0.00      A    H
ATOM   3623  H51 BMIMA 104      23.351  32.370  34.639  1.00  0.00      A    H
ATOM   3624  C51 BMIMA 104      23.595  34.351  33.975  1.00  0.00      A    C
ATOM   3625  H52 BMIMA 104      22.559  34.637  33.811  1.00  0.00      A    H
ATOM   3626  H53 BMIMA 104      24.228  35.227  34.092  1.00  0.00      A    H
ATOM   3627  C6  BMIMA 104      23.986  33.603  32.676  1.00  0.00      A    C
ATOM   3628  H6  BMIMA 104      24.991  33.225  32.825  1.00  0.00      A    H
ATOM   3629  H61 BMIMA 104      23.214  32.892  32.404  1.00  0.00      A    H
ATOM   3630  H62 BMIMA 104      24.027  34.394  31.937  1.00  0.00      A    H
ATOM   3641  N1  BMIMA 105      36.435  30.065  23.207  1.00  0.00      A    N
ATOM   3642  N11 BMIMA 105      36.620  31.571  21.686  1.00  0.00      A    N
ATOM   3643  C1  BMIMA 105      36.212  31.310  22.925  1.00  0.00      A    C
ATOM   3644  H1  BMIMA 105      35.751  32.068  23.520  1.00  0.00      A    H
ATOM   3645  C2  BMIMA 105      36.932  29.504  22.072  1.00  0.00      A    C
ATOM   3646  H2  BMIMA 105      37.281  28.495  22.072  1.00  0.00      A    H
ATOM   3647  C21 BMIMA 105      37.040  30.390  21.120  1.00  0.00      A    C
ATOM   3648  H21 BMIMA 105      37.468  30.268  20.149  1.00  0.00      A    H
ATOM   3649  C3  BMIMA 105      36.300  29.461  24.557  1.00  0.00      A    C
ATOM   3650  H3  BMIMA 105      36.094  28.402  24.588  1.00  0.00      A    H
ATOM   3651  H31 BMIMA 105      37.203  29.613  25.131  1.00  0.00      A    H
ATOM   3652  H32 BMIMA 105      35.539  30.059  25.036  1.00  0.00      A    H
ATOM   3653  C4  BMIMA 105      36.401  32.907  20.967  1.00  0.00      A    C
ATOM   3654  H4  BMIMA 105      35.559  33.438  21.384  1.00  0.00      A    H
ATOM   3655  H41 BMIMA 105      36.088  32.805  19.938  1.00  0.00      A    H
ATOM   3656  C5  BMIMA 105      37.549  33.848  20.793  1.00  0.00      A    C
ATOM   3657  H5  BMIMA 105      37.432  34.569  19.988  1.00  0.00      A    H
ATOM   3658  H51 BMIMA 105      37.732  34.411  21.705  1.00  0.00      A    H
ATOM   3659  C51 BMIMA 105      38.828  33.086  20.458  1.00  0.00      A    C
ATOM   3660  H52 BMIMA 105      39.110  32.413  21.263  1.00  0.00      A    H
ATOM   3661  H53 BMIMA 105      38.717  32.422  19.604  1.00  0.00      A    H
ATOM   3662  C6  BMIMA 105      40.040  33.912  20.468  1.00  0.00      A    C
ATOM   3663  H6  BMIMA 105      40.103  34.435  21.415  1.00  0.00      A    H
ATOM   3664  H61 BMIMA 105      40.945  33.319  20.405  1.00  0.00      A    H
ATOM   3665  H62 BMIMA 105      40.085  34.645  19.670  1.00  0.00      A    H
ATOM   3676  N1  BMIMA 106       0.518  15.341  43.260  1.00  0.00      A    N
ATOM   3677  N11 BMIMA 106       2.468  15.168  42.413  1.00  0.00      A    N
ATOM   3678  C1  BMIMA 106       1.200  15.367  42.171  1.00  0.00      A    C
ATOM   3679  H1  BMIMA 106       0.780  15.474  41.193  1.00  0.00      A    H
ATOM   3680  C2  BMIMA 106       1.416  15.240  44.336  1.00  0.00      A    C
ATOM   3681  H2  BMIMA 106       1.097  15.330  45.351  1.00  0.00      A    H
ATOM   3682  C21 BMIMA 106       2.614  15.045  43.770  1.00  0.00      A    C
ATOM   3683  H21 BMIMA 106       3.575  14.866  44.199  1.00  0.00      A    H
ATOM   3684  C3  BMIMA 106      -0.957  15.228  43.347  1.00  0.00      A    C
ATOM   3685  H3  BMIMA 106      -1.369  16.012  43.965  1.00  0.00      A    H
ATOM   3686  H31 BMIMA 106      -1.382  15.223  42.354  1.00  0.00      A    H
ATOM   3687  H32 BMIMA 106      -1.134  14.229  43.718  1.00  0.00      A    H
ATOM   3688  C4  BMIMA 106       3.628  15.355  41.525  1.00  0.00      A    C
ATOM   3689  H4  BMIMA 106       3.289  15.202  40.511  1.00  0.00      A    H
ATOM   3690  H41 BMIMA 106       4.413  14.648  41.749  1.00  0.00      A    H
ATOM   3691  C5  BMIMA 106       4.390  16.671  41.685  1.00  0.00      A    C
ATOM   3692  H5  BMIMA 106       3.874  17.543  41.290  1.00  0.00      A    H
ATOM   3693  H51 BMIMA 106       4.600  16.861  42.734  1.00  0.00      A    H
ATOM   3694  C51 BMIMA 106       5.702  16.524  40.868  1.00  0.00      A    C
ATOM   3695  H52 BMIMA 106       6.005  15.481  40.917  1.00  0.00      A    H
ATOM   3696  H53 BMIMA 106       5.594  16.833  39.831  1.00  0.00      A    H
ATOM   3697  C6  BMIMA 106       6.785  17.476  41.363  1.00  0.00      A    C
ATOM   3698  H6  BMIMA 106       6.522  18.526  41.305  1.00  0.00      A    H
ATOM   3699  H61 BMIMA 106       7.197  17.272  42.345  1.00  0.00      A    H
ATOM   3700  H62 BMIMA 106       7.640  17.396  40.702  1.00  0.00      A    H
ATOM   3711  N1  BMIMA 107      39.349   4.462  13.053  1.00  0.00      A    N
ATOM   3712  N11 BMIMA 107      40.609   3.323  11.718  1.00  0.00      A    N
ATOM   3713  C1  BMIMA 107      40.518   4.293  12.577  1.00  0.00      A    C
ATOM   3714  H1  BMIMA 107      41.400   4.829  12.855  1.00  0.00      A    H
ATOM   3715  C2  BMIMA 107      38.607   3.412  12.578  1.00  0.00      A    C
ATOM   3716  H2  BMIMA 107      37.587   3.371  12.893  1.00  0.00      A    H
ATOM   3717  C21 BMIMA 107      39.345   2.761  11.714  1.00  0.00      A    C
ATOM   3718  H21 BMIMA 107      39.026   1.914  11.146  1.00  0.00      A    H
ATOM   3719  C3  BMIMA 107      38.967   5.558  14.012  1.00  0.00      A    C
ATOM   3720  H3  BMIMA 107      37.933   5.864  13.963  1.00  0.00      A    H
ATOM   3721  H31 BMIMA 107      39.211   5.110  14.964  1.00  0.00      A    H
ATOM   3722  H32 BMIMA 107      39.547   6.444  13.799  1.00  0.00      A    H
ATOM   3723  C4  BMIMA 107      41.769   2.883  10.882  1.00  0.00      A    C
ATOM   3724  H4  BMIMA 107      42.612   3.555  10.947  1.00  0.00      A    H
ATOM   3725  H41 BMIMA 107      41.352   2.975   9.890  1.00  0.00      A    H
ATOM   3726  C5  BMIMA 107      42.161   1.481  11.220  1.00  0.00      A    C
ATOM   3727  H5  BMIMA 107      42.377   1.479  12.285  1.00  0.00      A    H
ATOM   3728  H51 BMIMA 107      41.286   0.878  10.990  1.00  0.00      A    H
ATOM   3729  C51 BMIMA 107      43.356   1.033  10.426  1.00  0.00      A    C
ATOM   3730  H52 BMIMA 107      43.101   0.974   9.371  1.00  0.00      A    H
ATOM   3731  H53 BMIMA 107      44.024   1.887  10.508  1.00  0.00      A    H
ATOM   3732  C6  BMIMA 107      43.906  -0.249  11.067  1.00  0.00      A    C
ATOM   3733  H6  BMIMA 107      44.912  -0.457  10.720  1.00  0.00      A    H
ATOM   3734  H61 BMIMA 107      43.943  -0.102  12.140  1.00  0.00      A    H
ATOM   3735  H62 BMIMA 107      43.139  -0.990  10.873  1.00  0.00      A    H
ATOM   3746  N1  BMIMA 108      41.712   2.573   6.043  1.00  0.00      A    N
ATOM   3747  N11 BMIMA 108      40.654   0.791   5.389  1.00  0.00      A    N
ATOM   3748  C1  BMIMA 108      41.476   1.313   6.346  1.00  0.00      A    C
ATOM   3749  H1  BMIMA 108      41.747   0.876   7.282  1.00  0.00      A    H
ATOM   3750  C2  BMIMA 108      41.245   2.832   4.777  1.00  0.00      A    C
ATOM   3751  H2  BMIMA 108      41.355   3.808   4.357  1.00  0.00      A    H
ATOM   3752  C21 BMIMA 108      40.588   1.761   4.373  1.00  0.00      A    C
ATOM   3753  H21 BMIMA 108      40.067   1.591   3.456  1.00  0.00      A    H
ATOM   3754  C3  BMIMA 108      42.508   3.531   6.823  1.00  0.00      A    C
ATOM   3755  H3  BMIMA 108      42.929   3.036   7.686  1.00  0.00      A    H
ATOM   3756  H31 BMIMA 108      43.332   3.880   6.219  1.00  0.00      A    H
ATOM   3757  H32 BMIMA 108      41.840   4.317   7.144  1.00  0.00      A    H
ATOM   3758  C4  BMIMA 108      40.111  -0.577   5.334  1.00  0.00      A    C
ATOM   3759  H4  BMIMA 108      39.694  -0.696   4.344  1.00  0.00      A    H
ATOM   3760  H41 BMIMA 108      39.306  -0.615   6.053  1.00  0.00      A    H
ATOM   3761  C5  BMIMA 108      41.165  -1.608   5.827  1.00  0.00      A    C
ATOM   3762  H5  BMIMA 108      42.141  -1.352   5.425  1.00  0.00      A    H
ATOM   3763  H51 BMIMA 108      41.336  -1.497   6.895  1.00  0.00      A    H
ATOM   3764  C51 BMIMA 108      40.818  -3.068   5.546  1.00  0.00      A    C
ATOM   3765  H52 BMIMA 108      39.789  -3.246   5.847  1.00  0.00      A    H
ATOM   3766  H53 BMIMA 108      40.880  -3.077   4.460  1.00  0.00      A    H
ATOM   3767  C6  BMIMA 108      41.774  -3.937   6.277  1.00  0.00      A    C
ATOM   3768  H6  BMIMA 108      42.783  -3.707   5.952  1.00  0.00      A    H
ATOM   3769  H61 BMIMA 108      41.700  -3.698   7.332  1.00  0.00      A    H
ATOM   3770  H62 BMIMA 108      41.529  -4.993   6.281  1.00  0.00      A    H
ATOM   3781  N1  BMIMA 109       2.864  29.917  22.542  1.00  0.00      A    N
ATOM   3782  N11 BMIMA 109       3.712  28.333  21.435  1.00  0.00      A    N
ATOM   3783  C1  BMIMA 109       3.116  28.612  22.569  1.00  0.00      A    C
ATOM   3784  H1  BMIMA 109       2.848  27.964  23.376  1.00  0.00      A    H
ATOM   3785  C2  BMIMA 109       3.306  30.459  21.337  1.00  0.00      A    C
ATOM   3786  H2  BMIMA 109       3.197  31.501  21.132  1.00  0.00      A    H
ATOM   3787  C21 BMIMA 109       4.010  29.462  20.731  1.00  0.00      A    C
ATOM   3788  H21 BMIMA 109       4.579  29.403  19.830  1.00  0.00      A    H
ATOM   3789  C3  BMIMA 109       2.148  30.649  23.634  1.00  0.00      A    C
ATOM   3790  H3  BMIMA 109       1.954  29.938  24.423  1.00  0.00      A    H
ATOM   3791  H31 BMIMA 109       2.882  31.370  23.963  1.00  0.00      A    H
ATOM   3792  H32 BMIMA 109       1.261  31.125  23.244  1.00  0.00      A    H
ATOM   3793  C4  BMIMA 109       4.091  26.983  21.052  1.00  0.00      A    C
ATOM   3794  H4  BMIMA 109       4.221  26.348  21.916  1.00  0.00      A    H
ATOM   3795  H41 BMIMA 109       5.062  27.068  20.588  1.00  0.00      A    H
ATOM   3796  C5  BMIMA 109       3.196  26.269  20.044  1.00  0.00      A    C
ATOM   3797  H5  BMIMA 109       3.437  25.222  20.213  1.00  0.00      A    H
ATOM   3798  H51 BMIMA 109       2.194  26.447  20.425  1.00  0.00      A    H
ATOM   3799  C51 BMIMA 109       3.317  26.705  18.539  1.00  0.00      A    C
ATOM   3800  H52 BMIMA 109       3.081  27.766  18.541  1.00  0.00      A    H
ATOM   3801  H53 BMIMA 109       4.307  26.486  18.148  1.00  0.00      A    H
ATOM   3802  C6  BMIMA 109       2.229  25.985  17.725  1.00  0.00      A    C
ATOM   3803  H6  BMIMA 109       2.165  26.523  16.785  1.00  0.00      A    H
ATOM   3804  H61 BMIMA 109       2.475  24.930  17.722  1.00  0.00      A    H
ATOM   3805  H62 BMIMA 109       1.283  25.956  18.253  1.00  0.00      A    H
ATOM   3816  N1  BMIMA 110      40.180  -1.238  25.564  1.00  0.00      A    N
ATOM   3817  N11 BMIMA 110      38.463   0.073  25.739  1.00  0.00      A    N
ATOM   3818  C1  BMIMA 110      38.970  -1.008  25.067  1.00  0.00      A    C
ATOM   3819  H1  BMIMA 110      38.503  -1.465  24.221  1.00  0.00      A    H
ATOM   3820  C2  BMIMA 110      40.347  -0.540  26.706  1.00  0.00      A    C
ATOM   3821  H2  BMIMA 110      41.222  -0.632  27.310  1.00  0.00      A    H
ATOM   3822  C21 BMIMA 110      39.250   0.281  26.819  1.00  0.00      A    C
ATOM   3823  H21 BMIMA 110      39.134   1.054  27.547  1.00  0.00      A    H
ATOM   3824  C3  BMIMA 110      41.210  -2.097  24.999  1.00  0.00      A    C
ATOM   3825  H3  BMIMA 110      42.022  -1.554  24.538  1.00  0.00      A    H
ATOM   3826  H31 BMIMA 110      41.652  -2.611  25.841  1.00  0.00      A    H
ATOM   3827  H32 BMIMA 110      40.855  -2.717  24.190  1.00  0.00      A    H
ATOM   3828  C4  BMIMA 110      37.285   0.879  25.360  1.00  0.00      A    C
ATOM   3829  H4  BMIMA 110      36.817   1.206  26.277  1.00  0.00      A    H
ATOM   3830  H41 BMIMA 110      36.721   0.131  24.824  1.00  0.00      A    H
ATOM   3831  C5  BMIMA 110      37.641   2.036  24.451  1.00  0.00      A    C
ATOM   3832  H5  BMIMA 110      38.571   2.425  24.858  1.00  0.00      A    H
ATOM   3833  H51 BMIMA 110      37.806   1.752  23.414  1.00  0.00      A    H
ATOM   3834  C51 BMIMA 110      36.591   3.133  24.515  1.00  0.00      A    C
ATOM   3835  H52 BMIMA 110      36.604   3.689  23.581  1.00  0.00      A    H
ATOM   3836  H53 BMIMA 110      35.629   2.629  24.485  1.00  0.00      A    H
ATOM   3837  C6  BMIMA 110      36.761   4.016  25.703  1.00  0.00      A    C
ATOM   3838  H6  BMIMA 110      35.971   4.757  25.706  1.00  0.00      A    H
ATOM   3839  H61 BMIMA 110      36.688   3.491  26.648  1.00  0.00      A    H
ATOM   3840  H62 BMIMA 110      37.621   4.667  25.597  1.00  0.00      A    H
ATOM   3851  N1  BMIMA 111      41.017   9.071  16.596  1.00  0.00      A    N
ATOM   3852  N11 BMIMA 111      42.798   9.565  15.454  1.00  0.00      A    N
ATOM   3853  C1  BMIMA 111      42.308   8.902  16.461  1.00  0.00      A    C
ATOM   3854  H1  BMIMA 111      42.909   8.141  16.911  1.00  0.00      A    H
ATOM   3855  C2  BMIMA 111      40.658  10.036  15.615  1.00  0.00      A    C
ATOM   3856  H2  BMIMA 111      39.650  10.386  15.591  1.00  0.00      A    H
ATOM   3857  C21 BMIMA 111      41.816  10.404  15.014  1.00  0.00      A    C
ATOM   3858  H21 BMIMA 111      41.939  11.188  14.300  1.00  0.00      A    H
ATOM   3859  C3  BMIMA 111      40.196   8.528  17.676  1.00  0.00      A    C
ATOM   3860  H3  BMIMA 111      39.225   8.245  17.296  1.00  0.00      A    H
ATOM   3861  H31 BMIMA 111      40.706   7.747  18.221  1.00  0.00      A    H
ATOM   3862  H32 BMIMA 111      39.937   9.291  18.395  1.00  0.00      A    H
ATOM   3863  C4  BMIMA 111      44.178   9.444  14.863  1.00  0.00      A    C
ATOM   3864  H4  BMIMA 111      44.749   8.802  15.516  1.00  0.00      A    H
ATOM   3865  H41 BMIMA 111      44.530  10.463  14.926  1.00  0.00      A    H
ATOM   3866  C5  BMIMA 111      44.158   8.860  13.463  1.00  0.00      A    C
ATOM   3867  H5  BMIMA 111      44.081   9.751  12.846  1.00  0.00      A    H
ATOM   3868  H51 BMIMA 111      45.092   8.322  13.321  1.00  0.00      A    H
ATOM   3869  C51 BMIMA 111      43.013   7.847  13.176  1.00  0.00      A    C
ATOM   3870  H52 BMIMA 111      42.786   7.267  14.067  1.00  0.00      A    H
ATOM   3871  H53 BMIMA 111      42.211   8.435  12.736  1.00  0.00      A    H
ATOM   3872  C6  BMIMA 111      43.551   6.764  12.244  1.00  0.00      A    C
ATOM   3873  H6  BMIMA 111      44.100   6.018  12.805  1.00  0.00      A    H
ATOM   3874  H61 BMIMA 111      42.697   6.256  11.811  1.00  0.00      A    H
ATOM   3875  H62 BMIMA 111      44.345   7.097  11.585  1.00  0.00      A    H
ATOM   3886  N1  BMIMA 112       4.540  30.145  13.670  1.00  0.00      A    N
ATOM   3887  N11 BMIMA 112       5.140  31.033  15.546  1.00  0.00      A    N
ATOM   3888  C1  BMIMA 112       5.250  31.092  14.243  1.00  0.00      A    C
ATOM   3889  H1  BMIMA 112       5.872  31.821  13.769  1.00  0.00      A    H
ATOM   3890  C2  BMIMA 112       3.927  29.450  14.700  1.00  0.00      A    C
ATOM   3891  H2  BMIMA 112       3.247  28.652  14.496  1.00  0.00      A    H
ATOM   3892  C21 BMIMA 112       4.376  29.926  15.831  1.00  0.00      A    C
ATOM   3893  H21 BMIMA 112       4.187  29.654  16.846  1.00  0.00      A    H
ATOM   3894  C3  BMIMA 112       4.243  30.069  12.250  1.00  0.00      A    C
ATOM   3895  H3  BMIMA 112       3.960  29.067  11.965  1.00  0.00      A    H
ATOM   3896  H31 BMIMA 112       3.424  30.728  12.004  1.00  0.00      A    H
ATOM   3897  H32 BMIMA 112       5.067  30.372  11.621  1.00  0.00      A    H
ATOM   3898  C4  BMIMA 112       5.968  31.825  16.545  1.00  0.00      A    C
ATOM   3899  H4  BMIMA 112       6.633  32.407  15.923  1.00  0.00      A    H
ATOM   3900  H41 BMIMA 112       6.635  31.230  17.152  1.00  0.00      A    H
ATOM   3901  C5  BMIMA 112       5.091  32.759  17.361  1.00  0.00      A    C
ATOM   3902  H5  BMIMA 112       4.588  32.256  18.183  1.00  0.00      A    H
ATOM   3903  H51 BMIMA 112       5.727  33.565  17.719  1.00  0.00      A    H
ATOM   3904  C51 BMIMA 112       3.874  33.307  16.650  1.00  0.00      A    C
ATOM   3905  H52 BMIMA 112       4.233  33.823  15.763  1.00  0.00      A    H
ATOM   3906  H53 BMIMA 112       3.363  32.437  16.247  1.00  0.00      A    H
ATOM   3907  C6  BMIMA 112       2.919  34.115  17.497  1.00  0.00      A    C
ATOM   3908  H6  BMIMA 112       2.478  34.724  16.716  1.00  0.00      A    H
ATOM   3909  H61 BMIMA 112       2.193  33.554  18.074  1.00  0.00      A    H
ATOM   3910  H62 BMIMA 112       3.468  34.812  18.120  1.00  0.00      A    H
ATOM   3921  N1  BMIMA 113       2.214   6.511   1.954  1.00  0.00      A    N
ATOM   3922  N11 BMIMA 113       4.326   6.696   2.595  1.00  0.00      A    N
ATOM   3923  C1  BMIMA 113       3.389   7.200   1.821  1.00  0.00      A    C
ATOM   3924  H1  BMIMA 113       3.476   8.096   1.244  1.00  0.00      A    H
ATOM   3925  C2  BMIMA 113       2.507   5.431   2.739  1.00  0.00      A    C
ATOM   3926  H2  BMIMA 113       1.816   4.624   2.849  1.00  0.00      A    H
ATOM   3927  C21 BMIMA 113       3.794   5.541   3.126  1.00  0.00      A    C
ATOM   3928  H21 BMIMA 113       4.262   4.946   3.880  1.00  0.00      A    H
ATOM   3929  C3  BMIMA 113       0.913   6.866   1.361  1.00  0.00      A    C
ATOM   3930  H3  BMIMA 113       1.225   7.427   0.492  1.00  0.00      A    H
ATOM   3931  H31 BMIMA 113       0.530   5.922   1.001  1.00  0.00      A    H
ATOM   3932  H32 BMIMA 113       0.351   7.493   2.037  1.00  0.00      A    H
ATOM   3933  C4  BMIMA 113       5.658   7.239   2.833  1.00  0.00      A    C
ATOM   3934  H4  BMIMA 113       5.689   7.520   3.875  1.00  0.00      A    H
ATOM   3935  H41 BMIMA 113       5.761   8.143   2.252  1.00  0.00      A    H
ATOM   3936  C5  BMIMA 113       6.814   6.308   2.468  1.00  0.00      A    C
ATOM   3937  H5  BMIMA 113       7.803   6.712   2.670  1.00  0.00      A    H
ATOM   3938  H51 BMIMA 113       6.785   5.387   3.043  1.00  0.00      A    H
ATOM   3939  C51 BMIMA 113       6.988   6.014   0.997  1.00  0.00      A    C
ATOM   3940  H52 BMIMA 113       5.986   5.742   0.673  1.00  0.00      A    H
ATOM   3941  H53 BMIMA 113       7.170   6.916   0.418  1.00  0.00      A    H
ATOM   3942  C6  BMIMA 113       8.028   4.986   0.795  1.00  0.00      A    C
ATOM   3943  H6  BMIMA 113       8.194   4.820  -0.263  1.00  0.00      A    H
ATOM   3944  H61 BMIMA 113       8.983   5.215   1.254  1.00  0.00      A    H
ATOM   3945  H62 BMIMA 113       7.602   4.039   1.106  1.00  0.00      A    H
ATOM   3956  N1  BMIMA 114      47.024  48.279  35.163  1.00  0.00      A    N
ATOM   3957  N11 BMIMA 114      48.212  48.361  36.880  1.00  0.00      A    N
ATOM   3958  C1  BMIMA 114      48.258  48.285  35.551  1.00  0.00      A    C
ATOM   3959  H1  BMIMA 114      49.112  48.112  34.930  1.00  0.00      A    H
ATOM   3960  C2  BMIMA 114      46.173  48.270  36.250  1.00  0.00      A    C
ATOM   3961  H2  BMIMA 114      45.118  48.398  36.149  1.00  0.00      A    H
ATOM   3962  C21 BMIMA 114      46.889  48.386  37.318  1.00  0.00      A    C
ATOM   3963  H21 BMIMA 114      46.650  48.484  38.354  1.00  0.00      A    H
ATOM   3964  C3  BMIMA 114      46.495  48.448  33.820  1.00  0.00      A    C
ATOM   3965  H3  BMIMA 114      45.794  47.657  33.597  1.00  0.00      A    H
ATOM   3966  H31 BMIMA 114      46.094  49.451  33.842  1.00  0.00      A    H
ATOM   3967  H32 BMIMA 114      47.284  48.490  33.084  1.00  0.00      A    H
ATOM   3968  C4  BMIMA 114      49.483  48.234  37.678  1.00  0.00      A    C
ATOM   3969  H4  BMIMA 114      49.607  49.123  38.278  1.00  0.00      A    H
ATOM   3970  H41 BMIMA 114      50.154  48.302  36.835  1.00  0.00      A    H
ATOM   3971  C5  BMIMA 114      49.698  46.944  38.521  1.00  0.00      A    C
ATOM   3972  H5  BMIMA 114      49.547  46.040  37.936  1.00  0.00      A    H
ATOM   3973  H51 BMIMA 114      50.710  46.962  38.918  1.00  0.00      A    H
ATOM   3974  C51 BMIMA 114      48.628  46.810  39.581  1.00  0.00      A    C
ATOM   3975  H52 BMIMA 114      48.528  47.698  40.201  1.00  0.00      A    H
ATOM   3976  H53 BMIMA 114      47.678  46.521  39.139  1.00  0.00      A    H
ATOM   3977  C6  BMIMA 114      49.084  45.629  40.413  1.00  0.00      A    C
ATOM   3978  H6  BMIMA 114      48.979  44.716  39.839  1.00  0.00      A    H
ATOM   3979  H61 BMIMA 114      50.082  45.845  40.777  1.00  0.00      A    H
ATOM   3980  H62 BMIMA 114      48.489  45.628  41.319  1.00  0.00      A    H
ATOM   3991  N1  BMIMA 115      48.130  28.468  20.602  1.00  0.00      A    N
ATOM   3992  N11 BMIMA 115      47.298  30.117  21.717  1.00  0.00      A    N
ATOM   3993  C1  BMIMA 115      48.342  29.356  21.495  1.00  0.00      A    C
ATOM   3994  H1  BMIMA 115      49.366  29.505  21.765  1.00  0.00      A    H
ATOM   3995  C2  BMIMA 115      46.789  28.467  20.395  1.00  0.00      A    C
ATOM   3996  H2  BMIMA 115      46.399  27.669  19.801  1.00  0.00      A    H
ATOM   3997  C21 BMIMA 115      46.251  29.589  20.979  1.00  0.00      A    C
ATOM   3998  H21 BMIMA 115      45.261  29.989  21.020  1.00  0.00      A    H
ATOM   3999  C3  BMIMA 115      49.005  27.355  20.141  1.00  0.00      A    C
ATOM   4000  H3  BMIMA 115      48.941  26.494  20.790  1.00  0.00      A    H
ATOM   4001  H31 BMIMA 115      48.695  27.133  19.130  1.00  0.00      A    H
ATOM   4002  H32 BMIMA 115      50.056  27.585  20.242  1.00  0.00      A    H
ATOM   4003  C4  BMIMA 115      47.182  31.132  22.729  1.00  0.00      A    C
ATOM   4004  H4  BMIMA 115      48.100  31.005  23.284  1.00  0.00      A    H
ATOM   4005  H41 BMIMA 115      46.362  30.854  23.375  1.00  0.00      A    H
ATOM   4006  C5  BMIMA 115      46.816  32.488  22.334  1.00  0.00      A    C
ATOM   4007  H5  BMIMA 115      46.672  32.981  23.293  1.00  0.00      A    H
ATOM   4008  H51 BMIMA 115      47.636  32.894  21.747  1.00  0.00      A    H
ATOM   4009  C51 BMIMA 115      45.452  32.538  21.650  1.00  0.00      A    C
ATOM   4010  H52 BMIMA 115      45.519  32.241  20.606  1.00  0.00      A    H
ATOM   4011  H53 BMIMA 115      44.827  31.891  22.261  1.00  0.00      A    H
ATOM   4012  C6  BMIMA 115      44.847  33.911  21.878  1.00  0.00      A    C
ATOM   4013  H6  BMIMA 115      44.644  34.016  22.938  1.00  0.00      A    H
ATOM   4014  H61 BMIMA 115      45.650  34.618  21.703  1.00  0.00      A    H
ATOM   4015  H62 BMIMA 115      44.019  34.122  21.211  1.00  0.00      A    H
ATOM   4026  N1  BMIMA 116      39.845  23.436  30.288  1.00  0.00      A    N
ATOM   4027  N11 BMIMA 116      40.831  25.387  30.631  1.00  0.00      A    N
ATOM   4028  C1  BMIMA 116      40.344  24.264  31.220  1.00  0.00      A    C
ATOM   4029  H1  BMIMA 116      40.271  24.105  32.274  1.00  0.00      A    H
ATOM   4030  C2  BMIMA 116      40.025  24.026  29.069  1.00  0.00      A    C
ATOM   4031  H2  BMIMA 116      39.653  23.586  28.170  1.00  0.00      A    H
ATOM   4032  C21 BMIMA 116      40.588  25.205  29.293  1.00  0.00      A    C
ATOM   4033  H21 BMIMA 116      40.893  25.901  28.543  1.00  0.00      A    H
ATOM   4034  C3  BMIMA 116      38.893  22.340  30.560  1.00  0.00      A    C
ATOM   4035  H3  BMIMA 116      38.814  22.112  31.612  1.00  0.00      A    H
ATOM   4036  H31 BMIMA 116      37.917  22.619  30.192  1.00  0.00      A    H
ATOM   4037  H32 BMIMA 116      39.107  21.393  30.087  1.00  0.00      A    H
ATOM   4038  C4  BMIMA 116      41.359  26.671  31.196  1.00  0.00      A    C
ATOM   4039  H4  BMIMA 116      41.063  26.596  32.232  1.00  0.00      A    H
ATOM   4040  H41 BMIMA 116      40.819  27.500  30.762  1.00  0.00      A    H
ATOM   4041  C5  BMIMA 116      42.854  26.767  31.300  1.00  0.00      A    C
ATOM   4042  H5  BMIMA 116      43.216  27.348  30.455  1.00  0.00      A    H
ATOM   4043  H51 BMIMA 116      43.033  27.368  32.188  1.00  0.00      A    H
ATOM   4044  C51 BMIMA 116      43.598  25.470  31.367  1.00  0.00      A    C
ATOM   4045  H52 BMIMA 116      43.287  24.981  32.287  1.00  0.00      A    H
ATOM   4046  H53 BMIMA 116      43.350  24.835  30.521  1.00  0.00      A    H
ATOM   4047  C6  BMIMA 116      45.090  25.636  31.517  1.00  0.00      A    C
ATOM   4048  H6  BMIMA 116      45.467  26.084  30.606  1.00  0.00      A    H
ATOM   4049  H61 BMIMA 116      45.213  26.230  32.415  1.00  0.00      A    H
ATOM   4050  H62 BMIMA 116      45.580  24.669  31.530  1.00  0.00      A    H
ATOM   4061  N1  BMIMA 117      13.770  20.822   9.140  1.00  0.00      A    N
ATOM   4062  N11 BMIMA 117      14.627  21.587  10.991  1.00  0.00      A    N
ATOM   4063  C1  BMIMA 117      14.791  21.465   9.692  1.00  0.00      A    C
ATOM   4064  H1  BMIMA 117      15.644  21.768   9.124  1.00  0.00      A    H
ATOM   4065  C2  BMIMA 117      12.892  20.539  10.193  1.00  0.00      A    C
ATOM   4066  H2  BMIMA 117      11.876  20.237  10.064  1.00  0.00      A    H
ATOM   4067  C21 BMIMA 117      13.362  21.042  11.326  1.00  0.00      A    C
ATOM   4068  H21 BMIMA 117      12.967  21.019  12.318  1.00  0.00      A    H
ATOM   4069  C3  BMIMA 117      13.675  20.370   7.768  1.00  0.00      A    C
ATOM   4070  H3  BMIMA 117      12.763  20.700   7.292  1.00  0.00      A    H
ATOM   4071  H31 BMIMA 117      14.519  20.778   7.231  1.00  0.00      A    H
ATOM   4072  H32 BMIMA 117      13.781  19.295   7.743  1.00  0.00      A    H
ATOM   4073  C4  BMIMA 117      15.613  22.044  11.992  1.00  0.00      A    C
ATOM   4074  H4  BMIMA 117      16.623  22.054  11.609  1.00  0.00      A    H
ATOM   4075  H41 BMIMA 117      15.659  21.429  12.879  1.00  0.00      A    H
ATOM   4076  C5  BMIMA 117      15.320  23.464  12.347  1.00  0.00      A    C
ATOM   4077  H5  BMIMA 117      14.374  23.515  12.879  1.00  0.00      A    H
ATOM   4078  H51 BMIMA 117      16.080  23.688  13.092  1.00  0.00      A    H
ATOM   4079  C51 BMIMA 117      15.286  24.427  11.175  1.00  0.00      A    C
ATOM   4080  H52 BMIMA 117      16.094  24.119  10.517  1.00  0.00      A    H
ATOM   4081  H53 BMIMA 117      14.356  24.420  10.611  1.00  0.00      A    H
ATOM   4082  C6  BMIMA 117      15.593  25.918  11.619  1.00  0.00      A    C
ATOM   4083  H6  BMIMA 117      16.519  26.044  12.170  1.00  0.00      A    H
ATOM   4084  H61 BMIMA 117      15.421  26.705  10.894  1.00  0.00      A    H
ATOM   4085  H62 BMIMA 117      14.938  26.223  12.427  1.00  0.00      A    H
ATOM   4096  N1  BMIMA 118      38.210  23.097  36.543  1.00  0.00      A    N
ATOM   4097  N11 BMIMA 118      37.005  21.516  35.706  1.00  0.00      A    N
ATOM   4098  C1  BMIMA 118      37.919  22.442  35.448  1.00  0.00      A    C
ATOM   4099  H1  BMIMA 118      38.478  22.683  34.569  1.00  0.00      A    H
ATOM   4100  C2  BMIMA 118      37.288  22.689  37.503  1.00  0.00      A    C
ATOM   4101  H2  BMIMA 118      37.229  23.217  38.430  1.00  0.00      A    H
ATOM   4102  C21 BMIMA 118      36.560  21.723  37.022  1.00  0.00      A    C
ATOM   4103  H21 BMIMA 118      35.734  21.129  37.346  1.00  0.00      A    H
ATOM   4104  C3  BMIMA 118      39.276  24.061  36.620  1.00  0.00      A    C
ATOM   4105  H3  BMIMA 118      38.806  24.921  37.074  1.00  0.00      A    H
ATOM   4106  H31 BMIMA 118      39.984  23.497  37.209  1.00  0.00      A    H
ATOM   4107  H32 BMIMA 118      39.614  24.311  35.625  1.00  0.00      A    H
ATOM   4108  C4  BMIMA 118      36.464  20.553  34.754  1.00  0.00      A    C
ATOM   4109  H4  BMIMA 118      36.443  19.568  35.197  1.00  0.00      A    H
ATOM   4110  H41 BMIMA 118      37.181  20.675  33.956  1.00  0.00      A    H
ATOM   4111  C5  BMIMA 118      35.071  20.844  34.086  1.00  0.00      A    C
ATOM   4112  H5  BMIMA 118      34.979  21.861  33.713  1.00  0.00      A    H
ATOM   4113  H51 BMIMA 118      34.979  20.223  33.198  1.00  0.00      A    H
ATOM   4114  C51 BMIMA 118      33.993  20.548  35.008  1.00  0.00      A    C
ATOM   4115  H52 BMIMA 118      34.121  19.570  35.465  1.00  0.00      A    H
ATOM   4116  H53 BMIMA 118      33.839  21.268  35.808  1.00  0.00      A    H
ATOM   4117  C6  BMIMA 118      32.664  20.554  34.229  1.00  0.00      A    C
ATOM   4118  H6  BMIMA 118      32.375  21.557  33.936  1.00  0.00      A    H
ATOM   4119  H61 BMIMA 118      32.640  19.878  33.382  1.00  0.00      A    H
ATOM   4120  H62 BMIMA 118      31.880  20.256  34.916  1.00  0.00      A    H
ATOM   4131  N1  BMIMA 119      23.519   3.731   6.698  1.00  0.00      A    N
ATOM   4132  N11 BMIMA 119      21.765   3.375   5.462  1.00  0.00      A    N
ATOM   4133  C1  BMIMA 119      22.819   2.809   6.008  1.00  0.00      A    C
ATOM   4134  H1  BMIMA 119      23.187   1.843   5.738  1.00  0.00      A    H
ATOM   4135  C2  BMIMA 119      22.808   4.882   6.746  1.00  0.00      A    C
ATOM   4136  H2  BMIMA 119      23.217   5.713   7.276  1.00  0.00      A    H
ATOM   4137  C21 BMIMA 119      21.692   4.643   6.007  1.00  0.00      A    C
ATOM   4138  H21 BMIMA 119      20.850   5.281   5.852  1.00  0.00      A    H
ATOM   4139  C3  BMIMA 119      24.842   3.386   7.390  1.00  0.00      A    C
ATOM   4140  H3  BMIMA 119      25.096   2.348   7.239  1.00  0.00      A    H
ATOM   4141  H31 BMIMA 119      25.684   3.976   7.060  1.00  0.00      A    H
ATOM   4142  H32 BMIMA 119      24.789   3.507   8.462  1.00  0.00      A    H
ATOM   4143  C4  BMIMA 119      20.867   2.767   4.435  1.00  0.00      A    C
ATOM   4144  H4  BMIMA 119      21.409   2.220   3.678  1.00  0.00      A    H
ATOM   4145  H41 BMIMA 119      20.455   3.696   4.072  1.00  0.00      A    H
ATOM   4146  C5  BMIMA 119      19.878   1.899   5.153  1.00  0.00      A    C
ATOM   4147  H5  BMIMA 119      19.030   1.716   4.498  1.00  0.00      A    H
ATOM   4148  H51 BMIMA 119      20.389   0.943   5.228  1.00  0.00      A    H
ATOM   4149  C51 BMIMA 119      19.513   2.370   6.577  1.00  0.00      A    C
ATOM   4150  H52 BMIMA 119      20.387   2.328   7.222  1.00  0.00      A    H
ATOM   4151  H53 BMIMA 119      19.095   3.359   6.749  1.00  0.00      A    H
ATOM   4152  C6  BMIMA 119      18.516   1.369   7.113  1.00  0.00      A    C
ATOM   4153  H6  BMIMA 119      18.960   0.384   7.210  1.00  0.00      A    H
ATOM   4154  H61 BMIMA 119      18.188   1.697   8.093  1.00  0.00      A    H
ATOM   4155  H62 BMIMA 119      17.644   1.305   6.473  1.00  0.00      A    H
ATOM   4166  N1  BMIMA 120      31.345  38.195  19.199  1.00  0.00      A    N
ATOM   4167  N11 BMIMA 120      33.311  39.160  19.089  1.00  0.00      A    N
ATOM   4168  C1  BMIMA 120      32.393  38.490  18.434  1.00  0.00      A    C
ATOM   4169  H1  BMIMA 120      32.313  38.206  17.406  1.00  0.00      A    H
ATOM   4170  C2  BMIMA 120      31.478  38.882  20.372  1.00  0.00      A    C
ATOM   4171  H2  BMIMA 120      30.729  38.919  21.132  1.00  0.00      A    H
ATOM   4172  C21 BMIMA 120      32.694  39.504  20.313  1.00  0.00      A    C
ATOM   4173  H21 BMIMA 120      33.142  40.172  21.016  1.00  0.00      A    H
ATOM   4174  C3  BMIMA 120      30.136  37.552  18.692  1.00  0.00      A    C
ATOM   4175  H3  BMIMA 120      29.714  37.078  19.565  1.00  0.00      A    H
ATOM   4176  H31 BMIMA 120      29.473  38.291  18.267  1.00  0.00      A    H
ATOM   4177  H32 BMIMA 120      30.368  36.745  18.012  1.00  0.00      A    H
ATOM   4178  C4  BMIMA 120      34.611  39.646  18.650  1.00  0.00      A    C
ATOM   4179  H4  BMIMA 120      34.727  40.670  18.973  1.00  0.00      A    H
ATOM   4180  H41 BMIMA 120      34.701  39.752  17.579  1.00  0.00      A    H
ATOM   4181  C5  BMIMA 120      35.723  38.809  19.090  1.00  0.00      A    C
ATOM   4182  H5  BMIMA 120      35.404  38.303  19.997  1.00  0.00      A    H
ATOM   4183  H51 BMIMA 120      35.908  37.984  18.406  1.00  0.00      A    H
ATOM   4184  C51 BMIMA 120      37.082  39.523  19.140  1.00  0.00      A    C
ATOM   4185  H52 BMIMA 120      37.137  39.963  18.147  1.00  0.00      A    H
ATOM   4186  H53 BMIMA 120      37.265  40.337  19.838  1.00  0.00      A    H
ATOM   4187  C6  BMIMA 120      38.233  38.545  19.496  1.00  0.00      A    C
ATOM   4188  H6  BMIMA 120      39.178  39.058  19.640  1.00  0.00      A    H
ATOM   4189  H61 BMIMA 120      37.923  38.119  20.443  1.00  0.00      A    H
ATOM   4190  H62 BMIMA 120      38.342  37.738  18.781  1.00  0.00      A    H
ATOM   4201  N1  BMIMA 121      16.107  10.032  23.849  1.00  0.00      A    N
ATOM   4202  N11 BMIMA 121      17.188   8.439  23.019  1.00  0.00      A    N
ATOM   4203  C1  BMIMA 121      17.313   9.576  23.636  1.00  0.00      A    C
ATOM   4204  H1  BMIMA 121      18.171   9.950  24.153  1.00  0.00      A    H
ATOM   4205  C2  BMIMA 121      15.220   9.267  23.208  1.00  0.00      A    C
ATOM   4206  H2  BMIMA 121      14.204   9.569  23.084  1.00  0.00      A    H
ATOM   4207  C21 BMIMA 121      15.863   8.222  22.677  1.00  0.00      A    C
ATOM   4208  H21 BMIMA 121      15.417   7.385  22.187  1.00  0.00      A    H
ATOM   4209  C3  BMIMA 121      15.805  11.257  24.620  1.00  0.00      A    C
ATOM   4210  H3  BMIMA 121      16.374  11.377  25.531  1.00  0.00      A    H
ATOM   4211  H31 BMIMA 121      16.082  11.986  23.873  1.00  0.00      A    H
ATOM   4212  H32 BMIMA 121      14.736  11.175  24.747  1.00  0.00      A    H
ATOM   4213  C4  BMIMA 121      18.357   7.597  22.467  1.00  0.00      A    C
ATOM   4214  H4  BMIMA 121      17.916   6.616  22.565  1.00  0.00      A    H
ATOM   4215  H41 BMIMA 121      19.278   7.696  23.021  1.00  0.00      A    H
ATOM   4216  C5  BMIMA 121      18.841   7.871  21.021  1.00  0.00      A    C
ATOM   4217  H5  BMIMA 121      19.411   8.796  21.050  1.00  0.00      A    H
ATOM   4218  H51 BMIMA 121      19.382   6.987  20.691  1.00  0.00      A    H
ATOM   4219  C51 BMIMA 121      17.828   8.147  19.930  1.00  0.00      A    C
ATOM   4220  H52 BMIMA 121      17.302   7.275  19.550  1.00  0.00      A    H
ATOM   4221  H53 BMIMA 121      17.155   8.909  20.313  1.00  0.00      A    H
ATOM   4222  C6  BMIMA 121      18.361   8.879  18.709  1.00  0.00      A    C
ATOM   4223  H6  BMIMA 121      18.915   9.696  19.157  1.00  0.00      A    H
ATOM   4224  H61 BMIMA 121      19.038   8.304  18.089  1.00  0.00      A    H
ATOM   4225  H62 BMIMA 121      17.627   9.431  18.133  1.00  0.00      A    H
ATOM   4236  N1  BMIMA 122       8.932   4.182  16.976  1.00  0.00      A    N
ATOM   4237  N11 BMIMA 122       8.080   4.418  19.000  1.00  0.00      A    N
ATOM   4238  C1  BMIMA 122       7.967   3.898  17.801  1.00  0.00      A    C
ATOM   4239  H1  BMIMA 122       7.165   3.233  17.563  1.00  0.00      A    H
ATOM   4240  C2  BMIMA 122       9.679   5.143  17.622  1.00  0.00      A    C
ATOM   4241  H2  BMIMA 122      10.514   5.664  17.207  1.00  0.00      A    H
ATOM   4242  C21 BMIMA 122       9.174   5.246  18.855  1.00  0.00      A    C
ATOM   4243  H21 BMIMA 122       9.569   5.871  19.626  1.00  0.00      A    H
ATOM   4244  C3  BMIMA 122       8.986   3.931  15.532  1.00  0.00      A    C
ATOM   4245  H3  BMIMA 122       8.745   4.887  15.093  1.00  0.00      A    H
ATOM   4246  H31 BMIMA 122       9.977   3.629  15.229  1.00  0.00      A    H
ATOM   4247  H32 BMIMA 122       8.238   3.213  15.226  1.00  0.00      A    H
ATOM   4248  C4  BMIMA 122       7.091   4.187  20.048  1.00  0.00      A    C
ATOM   4249  H4  BMIMA 122       6.200   3.768  19.605  1.00  0.00      A    H
ATOM   4250  H41 BMIMA 122       6.901   5.152  20.495  1.00  0.00      A    H
ATOM   4251  C5  BMIMA 122       7.500   3.139  21.108  1.00  0.00      A    C
ATOM   4252  H5  BMIMA 122       8.137   3.458  21.929  1.00  0.00      A    H
ATOM   4253  H51 BMIMA 122       6.548   2.823  21.526  1.00  0.00      A    H
ATOM   4254  C51 BMIMA 122       8.131   1.883  20.524  1.00  0.00      A    C
ATOM   4255  H52 BMIMA 122       7.393   1.508  19.820  1.00  0.00      A    H
ATOM   4256  H53 BMIMA 122       9.006   2.147  19.936  1.00  0.00      A    H
ATOM   4257  C6  BMIMA 122       8.490   0.821  21.591  1.00  0.00      A    C
ATOM   4258  H6  BMIMA 122       8.643  -0.194  21.242  1.00  0.00      A    H
ATOM   4259  H61 BMIMA 122       9.491   0.971  21.980  1.00  0.00      A    H
ATOM   4260  H62 BMIMA 122       7.919   0.704  22.504  1.00  0.00      A    H
ATOM   4271  N1  BMIMA 123      47.200  16.450  35.994  1.00  0.00      A    N
ATOM   4272  N11 BMIMA 123      48.031  14.479  35.836  1.00  0.00      A    N
ATOM   4273  C1  BMIMA 123      48.009  15.660  35.276  1.00  0.00      A    C
ATOM   4274  H1  BMIMA 123      48.696  15.965  34.516  1.00  0.00      A    H
ATOM   4275  C2  BMIMA 123      46.623  15.709  37.000  1.00  0.00      A    C
ATOM   4276  H2  BMIMA 123      46.015  16.127  37.772  1.00  0.00      A    H
ATOM   4277  C21 BMIMA 123      47.016  14.445  36.841  1.00  0.00      A    C
ATOM   4278  H21 BMIMA 123      46.834  13.574  37.431  1.00  0.00      A    H
ATOM   4279  C3  BMIMA 123      46.906  17.883  35.844  1.00  0.00      A    C
ATOM   4280  H3  BMIMA 123      45.972  18.092  36.344  1.00  0.00      A    H
ATOM   4281  H31 BMIMA 123      47.607  18.567  36.299  1.00  0.00      A    H
ATOM   4282  H32 BMIMA 123      46.824  18.169  34.806  1.00  0.00      A    H
ATOM   4283  C4  BMIMA 123      48.764  13.369  35.355  1.00  0.00      A    C
ATOM   4284  H4  BMIMA 123      49.132  12.894  36.252  1.00  0.00      A    H
ATOM   4285  H41 BMIMA 123      49.582  13.804  34.799  1.00  0.00      A    H
ATOM   4286  C5  BMIMA 123      47.882  12.434  34.452  1.00  0.00      A    C
ATOM   4287  H5  BMIMA 123      48.581  11.762  33.961  1.00  0.00      A    H
ATOM   4288  H51 BMIMA 123      47.325  11.708  35.039  1.00  0.00      A    H
ATOM   4289  C51 BMIMA 123      47.012  13.026  33.362  1.00  0.00      A    C
ATOM   4290  H52 BMIMA 123      46.213  13.590  33.838  1.00  0.00      A    H
ATOM   4291  H53 BMIMA 123      47.574  13.637  32.661  1.00  0.00      A    H
ATOM   4292  C6  BMIMA 123      46.275  11.938  32.607  1.00  0.00      A    C
ATOM   4293  H6  BMIMA 123      45.381  12.447  32.266  1.00  0.00      A    H
ATOM   4294  H61 BMIMA 123      46.634  11.462  31.702  1.00  0.00      A    H
ATOM   4295  H62 BMIMA 123      45.979  11.144  33.283  1.00  0.00      A    H
ATOM   4306  N1  BMIMA 124       2.096  45.936  23.632  1.00  0.00      A    N
ATOM   4307  N11 BMIMA 124       0.936  44.433  22.665  1.00  0.00      A    N
ATOM   4308  C1  BMIMA 124       0.925  45.678  23.129  1.00  0.00      A    C
ATOM   4309  H1  BMIMA 124       0.075  46.303  22.956  1.00  0.00      A    H
ATOM   4310  C2  BMIMA 124       2.818  44.744  23.568  1.00  0.00      A    C
ATOM   4311  H2  BMIMA 124       3.821  44.674  23.928  1.00  0.00      A    H
ATOM   4312  C21 BMIMA 124       2.082  43.816  23.056  1.00  0.00      A    C
ATOM   4313  H21 BMIMA 124       2.185  42.786  22.791  1.00  0.00      A    H
ATOM   4314  C3  BMIMA 124       2.658  47.143  24.192  1.00  0.00      A    C
ATOM   4315  H3  BMIMA 124       3.531  47.487  23.658  1.00  0.00      A    H
ATOM   4316  H31 BMIMA 124       1.922  47.934  24.205  1.00  0.00      A    H
ATOM   4317  H32 BMIMA 124       3.061  46.886  25.161  1.00  0.00      A    H
ATOM   4318  C4  BMIMA 124      -0.137  43.797  21.868  1.00  0.00      A    C
ATOM   4319  H4  BMIMA 124      -1.102  44.112  22.234  1.00  0.00      A    H
ATOM   4320  H41 BMIMA 124      -0.016  42.769  22.178  1.00  0.00      A    H
ATOM   4321  C5  BMIMA 124       0.064  44.025  20.368  1.00  0.00      A    C
ATOM   4322  H5  BMIMA 124      -0.196  43.136  19.799  1.00  0.00      A    H
ATOM   4323  H51 BMIMA 124      -0.581  44.822  20.006  1.00  0.00      A    H
ATOM   4324  C51 BMIMA 124       1.535  44.317  20.043  1.00  0.00      A    C
ATOM   4325  H52 BMIMA 124       2.039  44.909  20.802  1.00  0.00      A    H
ATOM   4326  H53 BMIMA 124       2.093  43.387  19.972  1.00  0.00      A    H
ATOM   4327  C6  BMIMA 124       1.722  45.015  18.745  1.00  0.00      A    C
ATOM   4328  H6  BMIMA 124       1.306  46.014  18.808  1.00  0.00      A    H
ATOM   4329  H61 BMIMA 124       2.748  45.150  18.423  1.00  0.00      A    H
ATOM   4330  H62 BMIMA 124       1.146  44.366  18.096  1.00  0.00      A    H
ATOM   4341  N1  BMIMA 125       6.208  22.562  42.133  1.00  0.00      A    N
ATOM   4342  N11 BMIMA 125       8.098  23.171  41.419  1.00  0.00      A    N
ATOM   4343  C1  BMIMA 125       7.427  22.189  42.043  1.00  0.00      A    C
ATOM   4344  H1  BMIMA 125       7.754  21.272  42.485  1.00  0.00      A    H
ATOM   4345  C2  BMIMA 125       6.023  23.796  41.677  1.00  0.00      A    C
ATOM   4346  H2  BMIMA 125       5.063  24.263  41.713  1.00  0.00      A    H
ATOM   4347  C21 BMIMA 125       7.242  24.246  41.265  1.00  0.00      A    C
ATOM   4348  H21 BMIMA 125       7.635  25.075  40.719  1.00  0.00      A    H
ATOM   4349  C3  BMIMA 125       5.054  21.728  42.491  1.00  0.00      A    C
ATOM   4350  H3  BMIMA 125       5.138  21.151  43.400  1.00  0.00      A    H
ATOM   4351  H31 BMIMA 125       4.333  22.473  42.793  1.00  0.00      A    H
ATOM   4352  H32 BMIMA 125       4.666  21.217  41.621  1.00  0.00      A    H
ATOM   4353  C4  BMIMA 125       9.506  23.259  41.157  1.00  0.00      A    C
ATOM   4354  H4  BMIMA 125       9.483  23.895  40.284  1.00  0.00      A    H
ATOM   4355  H41 BMIMA 125       9.615  22.221  40.877  1.00  0.00      A    H
ATOM   4356  C5  BMIMA 125      10.423  23.619  42.321  1.00  0.00      A    C
ATOM   4357  H5  BMIMA 125      10.028  24.520  42.785  1.00  0.00      A    H
ATOM   4358  H51 BMIMA 125      10.310  22.854  43.085  1.00  0.00      A    H
ATOM   4359  C51 BMIMA 125      11.861  23.774  41.947  1.00  0.00      A    C
ATOM   4360  H52 BMIMA 125      12.122  22.819  41.499  1.00  0.00      A    H
ATOM   4361  H53 BMIMA 125      11.967  24.499  41.144  1.00  0.00      A    H
ATOM   4362  C6  BMIMA 125      12.913  24.006  43.095  1.00  0.00      A    C
ATOM   4363  H6  BMIMA 125      12.648  24.852  43.718  1.00  0.00      A    H
ATOM   4364  H61 BMIMA 125      12.816  23.185  43.796  1.00  0.00      A    H
ATOM   4365  H62 BMIMA 125      13.938  24.039  42.743  1.00  0.00      A    H
ATOM   4376  N1  BMIMA 126      13.504  26.165  30.381  1.00  0.00      A    N
ATOM   4377  N11 BMIMA 126      14.522  28.069  30.560  1.00  0.00      A    N
ATOM   4378  C1  BMIMA 126      14.600  26.859  30.127  1.00  0.00      A    C
ATOM   4379  H1  BMIMA 126      15.396  26.438  29.550  1.00  0.00      A    H
ATOM   4380  C2  BMIMA 126      12.692  26.980  31.160  1.00  0.00      A    C
ATOM   4381  H2  BMIMA 126      11.727  26.695  31.517  1.00  0.00      A    H
ATOM   4382  C21 BMIMA 126      13.297  28.172  31.272  1.00  0.00      A    C
ATOM   4383  H21 BMIMA 126      13.007  29.094  31.724  1.00  0.00      A    H
ATOM   4384  C3  BMIMA 126      13.340  24.708  30.151  1.00  0.00      A    C
ATOM   4385  H3  BMIMA 126      12.375  24.287  30.391  1.00  0.00      A    H
ATOM   4386  H31 BMIMA 126      13.441  24.666  29.076  1.00  0.00      A    H
ATOM   4387  H32 BMIMA 126      14.145  24.102  30.539  1.00  0.00      A    H
ATOM   4388  C4  BMIMA 126      15.407  29.120  30.304  1.00  0.00      A    C
ATOM   4389  H4  BMIMA 126      16.381  28.703  30.095  1.00  0.00      A    H
ATOM   4390  H41 BMIMA 126      15.439  29.599  31.271  1.00  0.00      A    H
ATOM   4391  C5  BMIMA 126      15.126  29.989  29.167  1.00  0.00      A    C
ATOM   4392  H5  BMIMA 126      16.051  30.542  29.018  1.00  0.00      A    H
ATOM   4393  H51 BMIMA 126      14.817  29.378  28.323  1.00  0.00      A    H
ATOM   4394  C51 BMIMA 126      14.049  30.927  29.465  1.00  0.00      A    C
ATOM   4395  H52 BMIMA 126      13.109  30.382  29.511  1.00  0.00      A    H
ATOM   4396  H53 BMIMA 126      14.234  31.225  30.494  1.00  0.00      A    H
ATOM   4397  C6  BMIMA 126      14.111  32.080  28.474  1.00  0.00      A    C
ATOM   4398  H6  BMIMA 126      13.216  32.677  28.340  1.00  0.00      A    H
ATOM   4399  H61 BMIMA 126      14.961  32.740  28.601  1.00  0.00      A    H
ATOM   4400  H62 BMIMA 126      14.269  31.658  27.488  1.00  0.00      A    H
ATOM   4411  N1  BMIMA 127      13.505   3.944  26.851  1.00  0.00      A    N
ATOM   4412  N11 BMIMA 127      14.431   4.233  24.906  1.00  0.00      A    N
ATOM   4413  C1  BMIMA 127      13.951   3.350  25.775  1.00  0.00      A    C
ATOM   4414  H1  BMIMA 127      13.801   2.307  25.595  1.00  0.00      A    H
ATOM   4415  C2  BMIMA 127      13.688   5.340  26.657  1.00  0.00      A    C
ATOM   4416  H2  BMIMA 127      13.391   6.057  27.391  1.00  0.00      A    H
ATOM   4417  C21 BMIMA 127      14.349   5.456  25.540  1.00  0.00      A    C
ATOM   4418  H21 BMIMA 127      14.672   6.327  25.013  1.00  0.00      A    H
ATOM   4419  C3  BMIMA 127      13.068   3.290  28.048  1.00  0.00      A    C
ATOM   4420  H3  BMIMA 127      12.165   3.754  28.417  1.00  0.00      A    H
ATOM   4421  H31 BMIMA 127      12.819   2.253  27.879  1.00  0.00      A    H
ATOM   4422  H32 BMIMA 127      13.779   3.319  28.861  1.00  0.00      A    H
ATOM   4423  C4  BMIMA 127      15.010   3.955  23.557  1.00  0.00      A    C
ATOM   4424  H4  BMIMA 127      15.132   2.887  23.453  1.00  0.00      A    H
ATOM   4425  H41 BMIMA 127      15.993   4.382  23.425  1.00  0.00      A    H
ATOM   4426  C5  BMIMA 127      14.027   4.317  22.392  1.00  0.00      A    C
ATOM   4427  H5  BMIMA 127      13.891   5.393  22.325  1.00  0.00      A    H
ATOM   4428  H51 BMIMA 127      14.476   3.909  21.490  1.00  0.00      A    H
ATOM   4429  C51 BMIMA 127      12.693   3.624  22.554  1.00  0.00      A    C
ATOM   4430  H52 BMIMA 127      12.809   2.551  22.421  1.00  0.00      A    H
ATOM   4431  H53 BMIMA 127      12.271   3.690  23.553  1.00  0.00      A    H
ATOM   4432  C6  BMIMA 127      11.716   4.063  21.515  1.00  0.00      A    C
ATOM   4433  H6  BMIMA 127      10.866   3.402  21.394  1.00  0.00      A    H
ATOM   4434  H61 BMIMA 127      11.361   5.066  21.723  1.00  0.00      A    H
ATOM   4435  H62 BMIMA 127      12.187   4.020  20.540  1.00  0.00      A    H
ATOM   4446  N1  BMIMA 128      18.193   7.671  35.680  1.00  0.00      A    N
ATOM   4447  N11 BMIMA 128      20.345   7.354  35.756  1.00  0.00      A    N
ATOM   4448  C1  BMIMA 128      19.171   6.893  36.110  1.00  0.00      A    C
ATOM   4449  H1  BMIMA 128      18.983   6.012  36.685  1.00  0.00      A    H
ATOM   4450  C2  BMIMA 128      18.765   8.823  35.172  1.00  0.00      A    C
ATOM   4451  H2  BMIMA 128      18.184   9.642  34.807  1.00  0.00      A    H
ATOM   4452  C21 BMIMA 128      20.096   8.609  35.163  1.00  0.00      A    C
ATOM   4453  H21 BMIMA 128      20.909   9.191  34.786  1.00  0.00      A    H
ATOM   4454  C3  BMIMA 128      16.704   7.379  35.751  1.00  0.00      A    C
ATOM   4455  H3  BMIMA 128      16.564   6.329  35.538  1.00  0.00      A    H
ATOM   4456  H31 BMIMA 128      16.180   7.521  36.685  1.00  0.00      A    H
ATOM   4457  H32 BMIMA 128      16.257   8.062  35.044  1.00  0.00      A    H
ATOM   4458  C4  BMIMA 128      21.631   6.844  36.064  1.00  0.00      A    C
ATOM   4459  H4  BMIMA 128      22.150   6.699  35.128  1.00  0.00      A    H
ATOM   4460  H41 BMIMA 128      21.475   5.936  36.628  1.00  0.00      A    H
ATOM   4461  C5  BMIMA 128      22.492   7.619  37.010  1.00  0.00      A    C
ATOM   4462  H5  BMIMA 128      22.933   8.419  36.421  1.00  0.00      A    H
ATOM   4463  H51 BMIMA 128      21.872   7.952  37.839  1.00  0.00      A    H
ATOM   4464  C51 BMIMA 128      23.553   6.694  37.641  1.00  0.00      A    C
ATOM   4465  H52 BMIMA 128      23.076   5.967  38.294  1.00  0.00      A    H
ATOM   4466  H53 BMIMA 128      24.042   6.095  36.878  1.00  0.00      A    H
ATOM   4467  C6  BMIMA 128      24.649   7.523  38.337  1.00  0.00      A    C
ATOM   4468  H6  BMIMA 128      25.297   7.957  37.584  1.00  0.00      A    H
ATOM   4469  H61 BMIMA 128      24.221   8.254  39.014  1.00  0.00      A    H
ATOM   4470  H62 BMIMA 128      25.356   6.889  38.861  1.00  0.00      A    H
ATOM   4481  N1  BMIMA 129      36.023  34.765   2.652  1.00  0.00      A    N
ATOM   4482  N11 BMIMA 129      36.061  33.191   4.093  1.00  0.00      A    N
ATOM   4483  C1  BMIMA 129      35.987  34.489   3.902  1.00  0.00      A    C
ATOM   4484  H1  BMIMA 129      36.078  35.170   4.721  1.00  0.00      A    H
ATOM   4485  C2  BMIMA 129      36.292  33.574   1.952  1.00  0.00      A    C
ATOM   4486  H2  BMIMA 129      36.518  33.430   0.918  1.00  0.00      A    H
ATOM   4487  C21 BMIMA 129      36.375  32.648   2.873  1.00  0.00      A    C
ATOM   4488  H21 BMIMA 129      36.469  31.587   2.797  1.00  0.00      A    H
ATOM   4489  C3  BMIMA 129      36.203  36.089   2.042  1.00  0.00      A    C
ATOM   4490  H3  BMIMA 129      35.530  36.129   1.198  1.00  0.00      A    H
ATOM   4491  H31 BMIMA 129      35.898  36.802   2.795  1.00  0.00      A    H
ATOM   4492  H32 BMIMA 129      37.267  36.195   1.888  1.00  0.00      A    H
ATOM   4493  C4  BMIMA 129      35.813  32.397   5.332  1.00  0.00      A    C
ATOM   4494  H4  BMIMA 129      35.890  32.866   6.302  1.00  0.00      A    H
ATOM   4495  H41 BMIMA 129      36.601  31.659   5.325  1.00  0.00      A    H
ATOM   4496  C5  BMIMA 129      34.495  31.606   5.303  1.00  0.00      A    C
ATOM   4497  H5  BMIMA 129      34.207  31.354   4.285  1.00  0.00      A    H
ATOM   4498  H51 BMIMA 129      34.617  30.650   5.804  1.00  0.00      A    H
ATOM   4499  C51 BMIMA 129      33.270  32.280   6.007  1.00  0.00      A    C
ATOM   4500  H52 BMIMA 129      33.666  32.310   7.018  1.00  0.00      A    H
ATOM   4501  H53 BMIMA 129      33.044  33.260   5.595  1.00  0.00      A    H
ATOM   4502  C6  BMIMA 129      32.072  31.401   6.229  1.00  0.00      A    C
ATOM   4503  H6  BMIMA 129      31.415  31.162   5.401  1.00  0.00      A    H
ATOM   4504  H61 BMIMA 129      32.443  30.470   6.642  1.00  0.00      A    H
ATOM   4505  H62 BMIMA 129      31.374  31.756   6.979  1.00  0.00      A    H
ATOM   4516  N1  BMIMA 130      43.908  29.377   5.841  1.00  0.00      A    N
ATOM   4517  N11 BMIMA 130      45.264  29.563   4.195  1.00  0.00      A    N
ATOM   4518  C1  BMIMA 130      44.967  28.892   5.290  1.00  0.00      A    C
ATOM   4519  H1  BMIMA 130      45.717  28.328   5.802  1.00  0.00      A    H
ATOM   4520  C2  BMIMA 130      43.434  30.356   5.054  1.00  0.00      A    C
ATOM   4521  H2  BMIMA 130      42.539  30.938   5.099  1.00  0.00      A    H
ATOM   4522  C21 BMIMA 130      44.251  30.438   3.970  1.00  0.00      A    C
ATOM   4523  H21 BMIMA 130      44.188  30.983   3.053  1.00  0.00      A    H
ATOM   4524  C3  BMIMA 130      43.398  28.944   7.083  1.00  0.00      A    C
ATOM   4525  H3  BMIMA 130      43.258  27.874   7.113  1.00  0.00      A    H
ATOM   4526  H31 BMIMA 130      44.075  29.340   7.826  1.00  0.00      A    H
ATOM   4527  H32 BMIMA 130      42.509  29.521   7.292  1.00  0.00      A    H
ATOM   4528  C4  BMIMA 130      46.425  29.312   3.300  1.00  0.00      A    C
ATOM   4529  H4  BMIMA 130      46.071  29.012   2.325  1.00  0.00      A    H
ATOM   4530  H41 BMIMA 130      46.870  28.402   3.676  1.00  0.00      A    H
ATOM   4531  C5  BMIMA 130      47.487  30.435   3.390  1.00  0.00      A    C
ATOM   4532  H5  BMIMA 130      46.929  31.359   3.264  1.00  0.00      A    H
ATOM   4533  H51 BMIMA 130      47.821  30.443   4.424  1.00  0.00      A    H
ATOM   4534  C51 BMIMA 130      48.687  30.343   2.442  1.00  0.00      A    C
ATOM   4535  H52 BMIMA 130      48.327  30.093   1.447  1.00  0.00      A    H
ATOM   4536  H53 BMIMA 130      49.280  31.251   2.364  1.00  0.00      A    H
ATOM   4537  C6  BMIMA 130      49.682  29.190   2.706  1.00  0.00      A    C
ATOM   4538  H6  BMIMA 130      49.676  28.970   3.767  1.00  0.00      A    H
ATOM   4539  H61 BMIMA 130      49.280  28.329   2.182  1.00  0.00      A    H
ATOM   4540  H62 BMIMA 130      50.640  29.398   2.244  1.00  0.00      A    H
ATOM   4551  N1  BMIMA 131      25.299  33.914  19.135  1.00  0.00      A    N
ATOM   4552  N11 BMIMA 131      23.574  33.198  20.191  1.00  0.00      A    N
ATOM   4553  C1  BMIMA 131      24.639  33.913  20.280  1.00  0.00      A    C
ATOM   4554  H1  BMIMA 131      24.946  34.268  21.240  1.00  0.00      A    H
ATOM   4555  C2  BMIMA 131      24.598  33.241  18.227  1.00  0.00      A    C
ATOM   4556  H2  BMIMA 131      24.962  33.319  17.226  1.00  0.00      A    H
ATOM   4557  C21 BMIMA 131      23.469  32.729  18.881  1.00  0.00      A    C
ATOM   4558  H21 BMIMA 131      22.599  32.312  18.424  1.00  0.00      A    H
ATOM   4559  C3  BMIMA 131      26.603  34.584  18.845  1.00  0.00      A    C
ATOM   4560  H3  BMIMA 131      27.298  33.804  18.571  1.00  0.00      A    H
ATOM   4561  H31 BMIMA 131      26.597  35.160  17.931  1.00  0.00      A    H
ATOM   4562  H32 BMIMA 131      26.944  35.045  19.759  1.00  0.00      A    H
ATOM   4563  C4  BMIMA 131      22.622  32.955  21.269  1.00  0.00      A    C
ATOM   4564  H4  BMIMA 131      22.781  33.685  22.049  1.00  0.00      A    H
ATOM   4565  H41 BMIMA 131      22.899  31.931  21.472  1.00  0.00      A    H
ATOM   4566  C5  BMIMA 131      21.189  33.044  20.858  1.00  0.00      A    C
ATOM   4567  H5  BMIMA 131      20.499  33.415  21.611  1.00  0.00      A    H
ATOM   4568  H51 BMIMA 131      21.175  33.778  20.057  1.00  0.00      A    H
ATOM   4569  C51 BMIMA 131      20.550  31.738  20.341  1.00  0.00      A    C
ATOM   4570  H52 BMIMA 131      20.898  31.381  19.375  1.00  0.00      A    H
ATOM   4571  H53 BMIMA 131      20.461  30.943  21.078  1.00  0.00      A    H
ATOM   4572  C6  BMIMA 131      19.060  32.064  20.298  1.00  0.00      A    C
ATOM   4573  H6  BMIMA 131      18.981  33.053  19.861  1.00  0.00      A    H
ATOM   4574  H61 BMIMA 131      18.490  31.270  19.830  1.00  0.00      A    H
ATOM   4575  H62 BMIMA 131      18.654  32.163  21.298  1.00  0.00      A    H
ATOM   4586  N1  BMIMA 132      47.941   4.144  26.808  1.00  0.00      A    N
ATOM   4587  N11 BMIMA 132      49.863   4.253  25.995  1.00  0.00      A    N
ATOM   4588  C1  BMIMA 132      49.126   3.663  26.877  1.00  0.00      A    C
ATOM   4589  H1  BMIMA 132      49.531   2.881  27.483  1.00  0.00      A    H
ATOM   4590  C2  BMIMA 132      47.972   5.177  25.855  1.00  0.00      A    C
ATOM   4591  H2  BMIMA 132      47.077   5.630  25.487  1.00  0.00      A    H
ATOM   4592  C21 BMIMA 132      49.207   5.255  25.404  1.00  0.00      A    C
ATOM   4593  H21 BMIMA 132      49.560   5.739  24.520  1.00  0.00      A    H
ATOM   4594  C3  BMIMA 132      46.817   4.105  27.755  1.00  0.00      A    C
ATOM   4595  H3  BMIMA 132      47.191   3.631  28.650  1.00  0.00      A    H
ATOM   4596  H31 BMIMA 132      46.569   5.135  27.969  1.00  0.00      A    H
ATOM   4597  H32 BMIMA 132      45.957   3.542  27.424  1.00  0.00      A    H
ATOM   4598  C4  BMIMA 132      51.274   4.133  25.851  1.00  0.00      A    C
ATOM   4599  H4  BMIMA 132      51.691   4.284  26.836  1.00  0.00      A    H
ATOM   4600  H41 BMIMA 132      51.562   5.050  25.358  1.00  0.00      A    H
ATOM   4601  C5  BMIMA 132      51.731   2.884  25.183  1.00  0.00      A    C
ATOM   4602  H5  BMIMA 132      52.801   2.947  25.006  1.00  0.00      A    H
ATOM   4603  H51 BMIMA 132      51.451   2.105  25.887  1.00  0.00      A    H
ATOM   4604  C51 BMIMA 132      50.915   2.635  23.904  1.00  0.00      A    C
ATOM   4605  H52 BMIMA 132      49.960   2.229  24.229  1.00  0.00      A    H
ATOM   4606  H53 BMIMA 132      50.664   3.596  23.460  1.00  0.00      A    H
ATOM   4607  C6  BMIMA 132      51.610   1.662  22.911  1.00  0.00      A    C
ATOM   4608  H6  BMIMA 132      52.567   1.900  22.462  1.00  0.00      A    H
ATOM   4609  H61 BMIMA 132      51.783   0.651  23.263  1.00  0.00      A    H
ATOM   4610  H62 BMIMA 132      50.981   1.535  22.038  1.00  0.00      A    H
ATOM   4621  N1  BMIMA 133      34.178  43.752  45.725  1.00  0.00      A    N
ATOM   4622  N11 BMIMA 133      35.092  45.708  45.879  1.00  0.00      A    N
ATOM   4623  C1  BMIMA 133      34.340  44.925  45.110  1.00  0.00      A    C
ATOM   4624  H1  BMIMA 133      33.854  45.246  44.214  1.00  0.00      A    H
ATOM   4625  C2  BMIMA 133      34.914  43.796  46.878  1.00  0.00      A    C
ATOM   4626  H2  BMIMA 133      34.951  42.862  47.394  1.00  0.00      A    H
ATOM   4627  C21 BMIMA 133      35.517  44.996  46.970  1.00  0.00      A    C
ATOM   4628  H21 BMIMA 133      36.182  45.345  47.730  1.00  0.00      A    H
ATOM   4629  C3  BMIMA 133      33.406  42.580  45.205  1.00  0.00      A    C
ATOM   4630  H3  BMIMA 133      32.822  42.711  44.307  1.00  0.00      A    H
ATOM   4631  H31 BMIMA 133      34.207  41.956  44.835  1.00  0.00      A    H
ATOM   4632  H32 BMIMA 133      32.774  42.180  45.984  1.00  0.00      A    H
ATOM   4633  C4  BMIMA 133      35.361  47.127  45.517  1.00  0.00      A    C
ATOM   4634  H4  BMIMA 133      35.118  47.737  46.375  1.00  0.00      A    H
ATOM   4635  H41 BMIMA 133      34.676  47.459  44.751  1.00  0.00      A    H
ATOM   4636  C5  BMIMA 133      36.831  47.397  44.917  1.00  0.00      A    C
ATOM   4637  H5  BMIMA 133      36.951  46.970  43.925  1.00  0.00      A    H
ATOM   4638  H51 BMIMA 133      37.022  48.465  44.847  1.00  0.00      A    H
ATOM   4639  C51 BMIMA 133      37.986  46.823  45.772  1.00  0.00      A    C
ATOM   4640  H52 BMIMA 133      37.912  47.236  46.775  1.00  0.00      A    H
ATOM   4641  H53 BMIMA 133      38.012  45.748  45.935  1.00  0.00      A    H
ATOM   4642  C6  BMIMA 133      39.364  47.140  45.214  1.00  0.00      A    C
ATOM   4643  H6  BMIMA 133      39.598  46.535  44.345  1.00  0.00      A    H
ATOM   4644  H61 BMIMA 133      39.297  48.185  44.936  1.00  0.00      A    H
ATOM   4645  H62 BMIMA 133      40.166  47.129  45.943  1.00  0.00      A    H
ATOM   4656  N1  BMIMA 134      44.130  43.622  15.207  1.00  0.00      A    N
ATOM   4657  N11 BMIMA 134      42.256  44.172  16.054  1.00  0.00      A    N
ATOM   4658  C1  BMIMA 134      43.575  44.205  16.259  1.00  0.00      A    C
ATOM   4659  H1  BMIMA 134      44.217  44.657  16.984  1.00  0.00      A    H
ATOM   4660  C2  BMIMA 134      43.166  43.234  14.239  1.00  0.00      A    C
ATOM   4661  H2  BMIMA 134      43.401  42.785  13.299  1.00  0.00      A    H
ATOM   4662  C21 BMIMA 134      41.964  43.594  14.823  1.00  0.00      A    C
ATOM   4663  H21 BMIMA 134      40.979  43.459  14.435  1.00  0.00      A    H
ATOM   4664  C3  BMIMA 134      45.558  43.744  14.895  1.00  0.00      A    C
ATOM   4665  H3  BMIMA 134      45.904  42.721  14.909  1.00  0.00      A    H
ATOM   4666  H31 BMIMA 134      45.665  44.097  13.880  1.00  0.00      A    H
ATOM   4667  H32 BMIMA 134      46.009  44.363  15.657  1.00  0.00      A    H
ATOM   4668  C4  BMIMA 134      41.297  44.814  16.945  1.00  0.00      A    C
ATOM   4669  H4  BMIMA 134      40.409  45.135  16.421  1.00  0.00      A    H
ATOM   4670  H41 BMIMA 134      41.771  45.675  17.392  1.00  0.00      A    H
ATOM   4671  C5  BMIMA 134      40.924  44.036  18.174  1.00  0.00      A    C
ATOM   4672  H5  BMIMA 134      41.739  44.005  18.893  1.00  0.00      A    H
ATOM   4673  H51 BMIMA 134      40.106  44.503  18.717  1.00  0.00      A    H
ATOM   4674  C51 BMIMA 134      40.546  42.552  17.914  1.00  0.00      A    C
ATOM   4675  H52 BMIMA 134      39.793  42.631  17.134  1.00  0.00      A    H
ATOM   4676  H53 BMIMA 134      41.398  41.989  17.540  1.00  0.00      A    H
ATOM   4677  C6  BMIMA 134      40.056  41.816  19.240  1.00  0.00      A    C
ATOM   4678  H6  BMIMA 134      40.849  41.805  19.979  1.00  0.00      A    H
ATOM   4679  H61 BMIMA 134      39.183  42.189  19.764  1.00  0.00      A    H
ATOM   4680  H62 BMIMA 134      39.926  40.756  19.054  1.00  0.00      A    H
ATOM   4691  N1  BMIMA 135      28.134  -0.031   9.953  1.00  0.00      A    N
ATOM   4692  N11 BMIMA 135      27.825   1.793  10.799  1.00  0.00      A    N
ATOM   4693  C1  BMIMA 135      28.614   0.791  10.809  1.00  0.00      A    C
ATOM   4694  H1  BMIMA 135      29.554   0.638  11.296  1.00  0.00      A    H
ATOM   4695  C2  BMIMA 135      26.950   0.418   9.457  1.00  0.00      A    C
ATOM   4696  H2  BMIMA 135      26.484  -0.256   8.772  1.00  0.00      A    H
ATOM   4697  C21 BMIMA 135      26.742   1.589   9.931  1.00  0.00      A    C
ATOM   4698  H21 BMIMA 135      25.932   2.282   9.857  1.00  0.00      A    H
ATOM   4699  C3  BMIMA 135      28.649  -1.363   9.598  1.00  0.00      A    C
ATOM   4700  H3  BMIMA 135      29.309  -1.517  10.438  1.00  0.00      A    H
ATOM   4701  H31 BMIMA 135      27.826  -2.050   9.731  1.00  0.00      A    H
ATOM   4702  H32 BMIMA 135      29.185  -1.479   8.667  1.00  0.00      A    H
ATOM   4703  C4  BMIMA 135      27.931   2.995  11.673  1.00  0.00      A    C
ATOM   4704  H4  BMIMA 135      28.434   2.626  12.554  1.00  0.00      A    H
ATOM   4705  H41 BMIMA 135      26.940   3.354  11.907  1.00  0.00      A    H
ATOM   4706  C5  BMIMA 135      28.650   4.264  11.129  1.00  0.00      A    C
ATOM   4707  H5  BMIMA 135      28.365   5.106  11.755  1.00  0.00      A    H
ATOM   4708  H51 BMIMA 135      29.717   4.058  11.147  1.00  0.00      A    H
ATOM   4709  C51 BMIMA 135      28.470   4.800   9.697  1.00  0.00      A    C
ATOM   4710  H52 BMIMA 135      28.939   4.032   9.087  1.00  0.00      A    H
ATOM   4711  H53 BMIMA 135      27.433   5.070   9.516  1.00  0.00      A    H
ATOM   4712  C6  BMIMA 135      29.368   6.023   9.489  1.00  0.00      A    C
ATOM   4713  H6  BMIMA 135      28.999   6.554   8.619  1.00  0.00      A    H
ATOM   4714  H61 BMIMA 135      29.484   6.663  10.356  1.00  0.00      A    H
ATOM   4715  H62 BMIMA 135      30.396   5.734   9.300  1.00  0.00      A    H
ATOM   4726  N1  BMIMA 136      27.181   5.807  50.079  1.00  0.00      A    N
ATOM   4727  N11 BMIMA 136      28.950   6.907  49.524  1.00  0.00      A    N
ATOM   4728  C1  BMIMA 136      27.663   6.674  49.229  1.00  0.00      A    C
ATOM   4729  H1  BMIMA 136      27.099   7.108  48.432  1.00  0.00      A    H
ATOM   4730  C2  BMIMA 136      28.158   5.497  51.018  1.00  0.00      A    C
ATOM   4731  H2  BMIMA 136      27.964   4.832  51.831  1.00  0.00      A    H
ATOM   4732  C21 BMIMA 136      29.250   6.120  50.605  1.00  0.00      A    C
ATOM   4733  H21 BMIMA 136      30.249   6.034  50.973  1.00  0.00      A    H
ATOM   4734  C3  BMIMA 136      25.776   5.327  50.080  1.00  0.00      A    C
ATOM   4735  H3  BMIMA 136      25.284   5.849  49.273  1.00  0.00      A    H
ATOM   4736  H31 BMIMA 136      25.755   4.298  49.753  1.00  0.00      A    H
ATOM   4737  H32 BMIMA 136      25.475   5.568  51.089  1.00  0.00      A    H
ATOM   4738  C4  BMIMA 136      29.882   7.762  48.762  1.00  0.00      A    C
ATOM   4739  H4  BMIMA 136      30.554   8.267  49.440  1.00  0.00      A    H
ATOM   4740  H41 BMIMA 136      29.210   8.506  48.360  1.00  0.00      A    H
ATOM   4741  C5  BMIMA 136      30.769   7.042  47.668  1.00  0.00      A    C
ATOM   4742  H5  BMIMA 136      30.161   6.959  46.770  1.00  0.00      A    H
ATOM   4743  H51 BMIMA 136      31.604   7.699  47.438  1.00  0.00      A    H
ATOM   4744  C51 BMIMA 136      31.491   5.796  47.953  1.00  0.00      A    C
ATOM   4745  H52 BMIMA 136      32.225   6.011  48.725  1.00  0.00      A    H
ATOM   4746  H53 BMIMA 136      30.839   5.048  48.397  1.00  0.00      A    H
ATOM   4747  C6  BMIMA 136      32.227   5.193  46.692  1.00  0.00      A    C
ATOM   4748  H6  BMIMA 136      32.681   6.005  46.136  1.00  0.00      A    H
ATOM   4749  H61 BMIMA 136      32.937   4.406  46.919  1.00  0.00      A    H
ATOM   4750  H62 BMIMA 136      31.532   4.724  46.005  1.00  0.00      A    H
ATOM   4761  N1  BMIMA 137      23.259   0.754  20.614  1.00  0.00      A    N
ATOM   4762  N11 BMIMA 137      22.562   2.773  20.778  1.00  0.00      A    N
ATOM   4763  C1  BMIMA 137      23.476   1.926  21.149  1.00  0.00      A    C
ATOM   4764  H1  BMIMA 137      24.186   2.232  21.887  1.00  0.00      A    H
ATOM   4765  C2  BMIMA 137      22.123   0.869  19.837  1.00  0.00      A    C
ATOM   4766  H2  BMIMA 137      21.801  -0.023  19.346  1.00  0.00      A    H
ATOM   4767  C21 BMIMA 137      21.696   2.051  19.958  1.00  0.00      A    C
ATOM   4768  H21 BMIMA 137      20.835   2.518  19.533  1.00  0.00      A    H
ATOM   4769  C3  BMIMA 137      24.066  -0.395  20.555  1.00  0.00      A    C
ATOM   4770  H3  BMIMA 137      24.832  -0.147  19.836  1.00  0.00      A    H
ATOM   4771  H31 BMIMA 137      24.393  -0.535  21.575  1.00  0.00      A    H
ATOM   4772  H32 BMIMA 137      23.458  -1.222  20.219  1.00  0.00      A    H
ATOM   4773  C4  BMIMA 137      22.359   4.175  21.104  1.00  0.00      A    C
ATOM   4774  H4  BMIMA 137      23.295   4.413  21.587  1.00  0.00      A    H
ATOM   4775  H41 BMIMA 137      21.518   4.268  21.775  1.00  0.00      A    H
ATOM   4776  C5  BMIMA 137      22.114   5.137  19.906  1.00  0.00      A    C
ATOM   4777  H5  BMIMA 137      22.738   4.854  19.062  1.00  0.00      A    H
ATOM   4778  H51 BMIMA 137      21.101   5.048  19.521  1.00  0.00      A    H
ATOM   4779  C51 BMIMA 137      22.367   6.558  20.343  1.00  0.00      A    C
ATOM   4780  H52 BMIMA 137      21.693   6.764  21.171  1.00  0.00      A    H
ATOM   4781  H53 BMIMA 137      23.386   6.774  20.653  1.00  0.00      A    H
ATOM   4782  C6  BMIMA 137      21.955   7.434  19.202  1.00  0.00      A    C
ATOM   4783  H6  BMIMA 137      22.243   8.464  19.381  1.00  0.00      A    H
ATOM   4784  H61 BMIMA 137      22.495   7.043  18.348  1.00  0.00      A    H
ATOM   4785  H62 BMIMA 137      20.928   7.338  18.868  1.00  0.00      A    H
ATOM   4796  N1  BMIMA 138       9.720  47.500  15.182  1.00  0.00      A    N
ATOM   4797  N11 BMIMA 138      10.785  49.129  14.445  1.00  0.00      A    N
ATOM   4798  C1  BMIMA 138      10.877  47.874  14.720  1.00  0.00      A    C
ATOM   4799  H1  BMIMA 138      11.813  47.356  14.726  1.00  0.00      A    H
ATOM   4800  C2  BMIMA 138       8.741  48.498  15.021  1.00  0.00      A    C
ATOM   4801  H2  BMIMA 138       7.717  48.226  15.158  1.00  0.00      A    H
ATOM   4802  C21 BMIMA 138       9.465  49.545  14.579  1.00  0.00      A    C
ATOM   4803  H21 BMIMA 138       9.029  50.471  14.274  1.00  0.00      A    H
ATOM   4804  C3  BMIMA 138       9.418  46.190  15.768  1.00  0.00      A    C
ATOM   4805  H3  BMIMA 138       8.362  46.010  15.907  1.00  0.00      A    H
ATOM   4806  H31 BMIMA 138       9.788  45.421  15.107  1.00  0.00      A    H
ATOM   4807  H32 BMIMA 138       9.991  46.152  16.682  1.00  0.00      A    H
ATOM   4808  C4  BMIMA 138      11.907  49.865  13.852  1.00  0.00      A    C
ATOM   4809  H4  BMIMA 138      11.672  50.386  12.935  1.00  0.00      A    H
ATOM   4810  H41 BMIMA 138      12.625  49.093  13.619  1.00  0.00      A    H
ATOM   4811  C5  BMIMA 138      12.523  51.006  14.788  1.00  0.00      A    C
ATOM   4812  H5  BMIMA 138      13.526  50.616  14.940  1.00  0.00      A    H
ATOM   4813  H51 BMIMA 138      12.485  51.961  14.270  1.00  0.00      A    H
ATOM   4814  C51 BMIMA 138      11.845  51.177  16.179  1.00  0.00      A    C
ATOM   4815  H52 BMIMA 138      10.790  51.355  15.988  1.00  0.00      A    H
ATOM   4816  H53 BMIMA 138      11.941  50.275  16.777  1.00  0.00      A    H
ATOM   4817  C6  BMIMA 138      12.504  52.327  16.867  1.00  0.00      A    C
ATOM   4818  H6  BMIMA 138      12.163  52.567  17.867  1.00  0.00      A    H
ATOM   4819  H61 BMIMA 138      13.526  52.064  17.114  1.00  0.00      A    H
ATOM   4820  H62 BMIMA 138      12.538  53.239  16.281  1.00  0.00      A    H
ATOM   4831  N1  BMIMA 139       4.053  42.219  10.883  1.00  0.00      A    N
ATOM   4832  N11 BMIMA 139       2.733  43.068   9.375  1.00  0.00      A    N
ATOM   4833  C1  BMIMA 139       3.560  42.116   9.697  1.00  0.00      A    C
ATOM   4834  H1  BMIMA 139       3.666  41.244   9.087  1.00  0.00      A    H
ATOM   4835  C2  BMIMA 139       3.357  43.344  11.430  1.00  0.00      A    C
ATOM   4836  H2  BMIMA 139       3.415  43.697  12.436  1.00  0.00      A    H
ATOM   4837  C21 BMIMA 139       2.626  43.900  10.461  1.00  0.00      A    C
ATOM   4838  H21 BMIMA 139       2.115  44.837  10.497  1.00  0.00      A    H
ATOM   4839  C3  BMIMA 139       4.471  41.124  11.746  1.00  0.00      A    C
ATOM   4840  H3  BMIMA 139       5.247  41.373  12.454  1.00  0.00      A    H
ATOM   4841  H31 BMIMA 139       3.693  40.678  12.347  1.00  0.00      A    H
ATOM   4842  H32 BMIMA 139       4.774  40.381  11.023  1.00  0.00      A    H
ATOM   4843  C4  BMIMA 139       2.060  43.256   8.066  1.00  0.00      A    C
ATOM   4844  H4  BMIMA 139       2.605  42.627   7.377  1.00  0.00      A    H
ATOM   4845  H41 BMIMA 139       2.163  44.282   7.744  1.00  0.00      A    H
ATOM   4846  C5  BMIMA 139       0.648  42.676   8.191  1.00  0.00      A    C
ATOM   4847  H5  BMIMA 139       0.776  41.634   7.911  1.00  0.00      A    H
ATOM   4848  H51 BMIMA 139       0.360  42.904   9.214  1.00  0.00      A    H
ATOM   4849  C51 BMIMA 139      -0.274  43.455   7.250  1.00  0.00      A    C
ATOM   4850  H52 BMIMA 139      -0.297  44.497   7.559  1.00  0.00      A    H
ATOM   4851  H53 BMIMA 139       0.215  43.611   6.291  1.00  0.00      A    H
ATOM   4852  C6  BMIMA 139      -1.659  42.789   7.213  1.00  0.00      A    C
ATOM   4853  H6  BMIMA 139      -1.686  41.809   6.750  1.00  0.00      A    H
ATOM   4854  H61 BMIMA 139      -2.113  42.669   8.190  1.00  0.00      A    H
ATOM   4855  H62 BMIMA 139      -2.414  43.328   6.652  1.00  0.00      A    H
ATOM   4866  N1  BMIMA 140       0.730  20.233  37.980  1.00  0.00      A    N
ATOM   4867  N11 BMIMA 140       0.818  18.106  37.458  1.00  0.00      A    N
ATOM   4868  C1  BMIMA 140       0.487  18.968  38.381  1.00  0.00      A    C
ATOM   4869  H1  BMIMA 140      -0.071  18.757  39.268  1.00  0.00      A    H
ATOM   4870  C2  BMIMA 140       1.301  20.163  36.759  1.00  0.00      A    C
ATOM   4871  H2  BMIMA 140       1.604  21.045  36.238  1.00  0.00      A    H
ATOM   4872  C21 BMIMA 140       1.317  18.837  36.388  1.00  0.00      A    C
ATOM   4873  H21 BMIMA 140       1.657  18.365  35.493  1.00  0.00      A    H
ATOM   4874  C3  BMIMA 140       0.494  21.485  38.722  1.00  0.00      A    C
ATOM   4875  H3  BMIMA 140       0.850  22.309  38.121  1.00  0.00      A    H
ATOM   4876  H31 BMIMA 140      -0.579  21.600  38.748  1.00  0.00      A    H
ATOM   4877  H32 BMIMA 140       0.920  21.526  39.714  1.00  0.00      A    H
ATOM   4878  C4  BMIMA 140       0.566  16.663  37.526  1.00  0.00      A    C
ATOM   4879  H4  BMIMA 140      -0.197  16.485  36.783  1.00  0.00      A    H
ATOM   4880  H41 BMIMA 140       0.121  16.459  38.488  1.00  0.00      A    H
ATOM   4881  C5  BMIMA 140       1.711  15.733  37.348  1.00  0.00      A    C
ATOM   4882  H5  BMIMA 140       1.626  14.866  37.997  1.00  0.00      A    H
ATOM   4883  H51 BMIMA 140       1.504  15.273  36.386  1.00  0.00      A    H
ATOM   4884  C51 BMIMA 140       3.067  16.359  37.428  1.00  0.00      A    C
ATOM   4885  H52 BMIMA 140       3.154  16.950  36.520  1.00  0.00      A    H
ATOM   4886  H53 BMIMA 140       3.197  17.031  38.272  1.00  0.00      A    H
ATOM   4887  C6  BMIMA 140       4.116  15.300  37.353  1.00  0.00      A    C
ATOM   4888  H6  BMIMA 140       4.029  14.552  38.133  1.00  0.00      A    H
ATOM   4889  H61 BMIMA 140       4.058  14.740  36.427  1.00  0.00      A    H
ATOM   4890  H62 BMIMA 140       5.072  15.790  37.494  1.00  0.00      A    H
ATOM   4901  N1  BMIMA 141       9.076  20.389  16.871  1.00  0.00      A    N
ATOM   4902  N11 BMIMA 141       9.370  22.529  16.734  1.00  0.00      A    N
ATOM   4903  C1  BMIMA 141       9.684  21.422  17.352  1.00  0.00      A    C
ATOM   4904  H1  BMIMA 141      10.429  21.383  18.117  1.00  0.00      A    H
ATOM   4905  C2  BMIMA 141       8.217  20.816  15.950  1.00  0.00      A    C
ATOM   4906  H2  BMIMA 141       7.631  20.132  15.376  1.00  0.00      A    H
ATOM   4907  C21 BMIMA 141       8.364  22.166  15.861  1.00  0.00      A    C
ATOM   4908  H21 BMIMA 141       7.905  22.843  15.174  1.00  0.00      A    H
ATOM   4909  C3  BMIMA 141       9.338  19.034  17.254  1.00  0.00      A    C
ATOM   4910  H3  BMIMA 141      10.098  18.571  16.642  1.00  0.00      A    H
ATOM   4911  H31 BMIMA 141       9.661  19.086  18.283  1.00  0.00      A    H
ATOM   4912  H32 BMIMA 141       8.463  18.401  17.249  1.00  0.00      A    H
ATOM   4913  C4  BMIMA 141       9.694  23.885  17.125  1.00  0.00      A    C
ATOM   4914  H4  BMIMA 141      10.155  23.938  18.101  1.00  0.00      A    H
ATOM   4915  H41 BMIMA 141       8.714  24.329  17.035  1.00  0.00      A    H
ATOM   4916  C5  BMIMA 141      10.558  24.620  16.137  1.00  0.00      A    C
ATOM   4917  H5  BMIMA 141      10.587  24.069  15.201  1.00  0.00      A    H
ATOM   4918  H51 BMIMA 141      10.111  25.601  16.004  1.00  0.00      A    H
ATOM   4919  C51 BMIMA 141      12.057  24.592  16.612  1.00  0.00      A    C
ATOM   4920  H52 BMIMA 141      12.377  25.499  17.118  1.00  0.00      A    H
ATOM   4921  H53 BMIMA 141      12.255  23.794  17.324  1.00  0.00      A    H
ATOM   4922  C6  BMIMA 141      13.010  24.542  15.448  1.00  0.00      A    C
ATOM   4923  H6  BMIMA 141      13.029  25.526  14.995  1.00  0.00      A    H
ATOM   4924  H61 BMIMA 141      14.047  24.284  15.629  1.00  0.00      A    H
ATOM   4925  H62 BMIMA 141      12.743  23.776  14.730  1.00  0.00      A    H
ATOM   4936  N1  BMIMA 142      12.815   2.561  10.730  1.00  0.00      A    N
ATOM   4937  N11 BMIMA 142      13.337   1.413   9.028  1.00  0.00      A    N
ATOM   4938  C1  BMIMA 142      13.624   2.514   9.678  1.00  0.00      A    C
ATOM   4939  H1  BMIMA 142      14.485   3.130   9.528  1.00  0.00      A    H
ATOM   4940  C2  BMIMA 142      11.741   1.687  10.431  1.00  0.00      A    C
ATOM   4941  H2  BMIMA 142      10.818   1.722  10.967  1.00  0.00      A    H
ATOM   4942  C21 BMIMA 142      12.121   0.946   9.403  1.00  0.00      A    C
ATOM   4943  H21 BMIMA 142      11.676   0.088   8.950  1.00  0.00      A    H
ATOM   4944  C3  BMIMA 142      12.693   3.636  11.760  1.00  0.00      A    C
ATOM   4945  H3  BMIMA 142      12.914   3.165  12.706  1.00  0.00      A    H
ATOM   4946  H31 BMIMA 142      13.506   4.340  11.659  1.00  0.00      A    H
ATOM   4947  H32 BMIMA 142      11.695   4.047  11.793  1.00  0.00      A    H
ATOM   4948  C4  BMIMA 142      14.167   0.733   7.912  1.00  0.00      A    C
ATOM   4949  H4  BMIMA 142      14.915   1.400   7.508  1.00  0.00      A    H
ATOM   4950  H41 BMIMA 142      13.437   0.558   7.136  1.00  0.00      A    H
ATOM   4951  C5  BMIMA 142      14.861  -0.485   8.371  1.00  0.00      A    C
ATOM   4952  H5  BMIMA 142      15.104  -1.004   7.447  1.00  0.00      A    H
ATOM   4953  H51 BMIMA 142      15.689  -0.183   9.006  1.00  0.00      A    H
ATOM   4954  C51 BMIMA 142      14.076  -1.506   9.244  1.00  0.00      A    C
ATOM   4955  H52 BMIMA 142      13.623  -1.084  10.138  1.00  0.00      A    H
ATOM   4956  H53 BMIMA 142      13.278  -1.735   8.543  1.00  0.00      A    H
ATOM   4957  C6  BMIMA 142      14.776  -2.855   9.565  1.00  0.00      A    C
ATOM   4958  H6  BMIMA 142      15.230  -3.254   8.665  1.00  0.00      A    H
ATOM   4959  H61 BMIMA 142      15.600  -2.724  10.257  1.00  0.00      A    H
ATOM   4960  H62 BMIMA 142      14.058  -3.512  10.042  1.00  0.00      A    H
ATOM   4971  N1  BMIMA 143      38.856  21.340  23.461  1.00  0.00      A    N
ATOM   4972  N11 BMIMA 143      40.273  21.891  21.978  1.00  0.00      A    N
ATOM   4973  C1  BMIMA 143      39.776  22.189  23.156  1.00  0.00      A    C
ATOM   4974  H1  BMIMA 143      40.112  22.966  23.808  1.00  0.00      A    H
ATOM   4975  C2  BMIMA 143      38.852  20.334  22.496  1.00  0.00      A    C
ATOM   4976  H2  BMIMA 143      38.182  19.506  22.574  1.00  0.00      A    H
ATOM   4977  C21 BMIMA 143      39.700  20.724  21.537  1.00  0.00      A    C
ATOM   4978  H21 BMIMA 143      39.886  20.177  20.638  1.00  0.00      A    H
ATOM   4979  C3  BMIMA 143      37.941  21.293  24.553  1.00  0.00      A    C
ATOM   4980  H3  BMIMA 143      37.339  20.396  24.574  1.00  0.00      A    H
ATOM   4981  H31 BMIMA 143      38.440  21.306  25.511  1.00  0.00      A    H
ATOM   4982  H32 BMIMA 143      37.301  22.157  24.456  1.00  0.00      A    H
ATOM   4983  C4  BMIMA 143      41.318  22.647  21.239  1.00  0.00      A    C
ATOM   4984  H4  BMIMA 143      42.134  21.939  21.228  1.00  0.00      A    H
ATOM   4985  H41 BMIMA 143      41.754  23.450  21.815  1.00  0.00      A    H
ATOM   4986  C5  BMIMA 143      40.929  22.972  19.772  1.00  0.00      A    C
ATOM   4987  H5  BMIMA 143      40.651  22.005  19.360  1.00  0.00      A    H
ATOM   4988  H51 BMIMA 143      40.133  23.707  19.687  1.00  0.00      A    H
ATOM   4989  C51 BMIMA 143      41.978  23.547  18.864  1.00  0.00      A    C
ATOM   4990  H52 BMIMA 143      42.054  24.596  19.139  1.00  0.00      A    H
ATOM   4991  H53 BMIMA 143      42.956  23.096  19.012  1.00  0.00      A    H
ATOM   4992  C6  BMIMA 143      41.484  23.318  17.363  1.00  0.00      A    C
ATOM   4993  H6  BMIMA 143      40.455  23.617  17.203  1.00  0.00      A    H
ATOM   4994  H61 BMIMA 143      41.993  23.790  16.531  1.00  0.00      A    H
ATOM   4995  H62 BMIMA 143      41.491  22.247  17.197  1.00  0.00      A    H
ATOM   5006  N1  BMIMA 144      52.325  42.060  45.864  1.00  0.00      A    N
ATOM   5007  N11 BMIMA 144      50.463  41.027  45.265  1.00  0.00      A    N
ATOM   5008  C1  BMIMA 144      51.689  41.451  44.861  1.00  0.00      A    C
ATOM   5009  H1  BMIMA 144      52.062  41.263  43.877  1.00  0.00      A    H
ATOM   5010  C2  BMIMA 144      51.560  41.704  46.964  1.00  0.00      A    C
ATOM   5011  H2  BMIMA 144      52.007  41.950  47.902  1.00  0.00      A    H
ATOM   5012  C21 BMIMA 144      50.427  41.142  46.657  1.00  0.00      A    C
ATOM   5013  H21 BMIMA 144      49.676  40.754  47.310  1.00  0.00      A    H
ATOM   5014  C3  BMIMA 144      53.644  42.685  45.752  1.00  0.00      A    C
ATOM   5015  H3  BMIMA 144      53.481  43.541  45.114  1.00  0.00      A    H
ATOM   5016  H31 BMIMA 144      54.074  42.894  46.721  1.00  0.00      A    H
ATOM   5017  H32 BMIMA 144      54.385  42.018  45.336  1.00  0.00      A    H
ATOM   5018  C4  BMIMA 144      49.434  40.476  44.381  1.00  0.00      A    C
ATOM   5019  H4  BMIMA 144      48.863  39.753  44.945  1.00  0.00      A    H
ATOM   5020  H41 BMIMA 144      49.978  39.884  43.660  1.00  0.00      A    H
ATOM   5021  C5  BMIMA 144      48.517  41.486  43.602  1.00  0.00      A    C
ATOM   5022  H5  BMIMA 144      49.200  42.029  42.954  1.00  0.00      A    H
ATOM   5023  H51 BMIMA 144      47.667  41.038  43.094  1.00  0.00      A    H
ATOM   5024  C51 BMIMA 144      47.942  42.507  44.602  1.00  0.00      A    C
ATOM   5025  H52 BMIMA 144      47.443  42.148  45.498  1.00  0.00      A    H
ATOM   5026  H53 BMIMA 144      48.787  43.105  44.933  1.00  0.00      A    H
ATOM   5027  C6  BMIMA 144      46.967  43.437  43.899  1.00  0.00      A    C
ATOM   5028  H6  BMIMA 144      46.904  44.387  44.418  1.00  0.00      A    H
ATOM   5029  H61 BMIMA 144      47.254  43.684  42.884  1.00  0.00      A    H
ATOM   5030  H62 BMIMA 144      45.985  43.000  43.757  1.00  0.00      A    H
ATOM   5041  N1  BMIMA 145      16.226  18.613  15.873  1.00  0.00      A    N
ATOM   5042  N11 BMIMA 145      15.094  18.522  17.707  1.00  0.00      A    N
ATOM   5043  C1  BMIMA 145      15.051  18.322  16.381  1.00  0.00      A    C
ATOM   5044  H1  BMIMA 145      14.177  18.247  15.771  1.00  0.00      A    H
ATOM   5045  C2  BMIMA 145      17.138  18.822  16.872  1.00  0.00      A    C
ATOM   5046  H2  BMIMA 145      18.183  18.927  16.675  1.00  0.00      A    H
ATOM   5047  C21 BMIMA 145      16.408  18.717  18.037  1.00  0.00      A    C
ATOM   5048  H21 BMIMA 145      16.763  18.717  19.044  1.00  0.00      A    H
ATOM   5049  C3  BMIMA 145      16.583  18.552  14.494  1.00  0.00      A    C
ATOM   5050  H3  BMIMA 145      17.469  19.133  14.286  1.00  0.00      A    H
ATOM   5051  H31 BMIMA 145      16.635  17.518  14.186  1.00  0.00      A    H
ATOM   5052  H32 BMIMA 145      15.851  19.053  13.877  1.00  0.00      A    H
ATOM   5053  C4  BMIMA 145      13.995  18.514  18.677  1.00  0.00      A    C
ATOM   5054  H4  BMIMA 145      13.421  19.427  18.634  1.00  0.00      A    H
ATOM   5055  H41 BMIMA 145      14.490  18.584  19.634  1.00  0.00      A    H
ATOM   5056  C5  BMIMA 145      13.207  17.216  18.556  1.00  0.00      A    C
ATOM   5057  H5  BMIMA 145      12.870  17.140  17.526  1.00  0.00      A    H
ATOM   5058  H51 BMIMA 145      13.886  16.426  18.867  1.00  0.00      A    H
ATOM   5059  C51 BMIMA 145      12.015  16.897  19.503  1.00  0.00      A    C
ATOM   5060  H52 BMIMA 145      12.312  16.856  20.548  1.00  0.00      A    H
ATOM   5061  H53 BMIMA 145      11.469  17.830  19.394  1.00  0.00      A    H
ATOM   5062  C6  BMIMA 145      11.191  15.622  19.140  1.00  0.00      A    C
ATOM   5063  H6  BMIMA 145      11.830  14.746  19.110  1.00  0.00      A    H
ATOM   5064  H61 BMIMA 145      10.330  15.388  19.755  1.00  0.00      A    H
ATOM   5065  H62 BMIMA 145      10.809  15.670  18.127  1.00  0.00      A    H
ATOM   5076  N1  BMIMA 146      29.862  41.855   4.210  1.00  0.00      A    N
ATOM   5077  N11 BMIMA 146      29.211  40.739   2.469  1.00  0.00      A    N
ATOM   5078  C1  BMIMA 146      29.029  41.817   3.196  1.00  0.00      A    C
ATOM   5079  H1  BMIMA 146      28.448  42.665   2.900  1.00  0.00      A    H
ATOM   5080  C2  BMIMA 146      30.568  40.681   4.259  1.00  0.00      A    C
ATOM   5081  H2  BMIMA 146      31.309  40.559   5.019  1.00  0.00      A    H
ATOM   5082  C21 BMIMA 146      30.191  40.018   3.152  1.00  0.00      A    C
ATOM   5083  H21 BMIMA 146      30.575  39.068   2.851  1.00  0.00      A    H
ATOM   5084  C3  BMIMA 146      29.974  43.042   5.066  1.00  0.00      A    C
ATOM   5085  H3  BMIMA 146      30.664  43.740   4.616  1.00  0.00      A    H
ATOM   5086  H31 BMIMA 146      29.004  43.514   5.010  1.00  0.00      A    H
ATOM   5087  H32 BMIMA 146      30.181  42.858   6.110  1.00  0.00      A    H
ATOM   5088  C4  BMIMA 146      28.663  40.417   1.140  1.00  0.00      A    C
ATOM   5089  H4  BMIMA 146      29.494  39.825   0.786  1.00  0.00      A    H
ATOM   5090  H41 BMIMA 146      28.462  41.315   0.574  1.00  0.00      A    H
ATOM   5091  C5  BMIMA 146      27.511  39.458   1.051  1.00  0.00      A    C
ATOM   5092  H5  BMIMA 146      26.540  39.907   0.859  1.00  0.00      A    H
ATOM   5093  H51 BMIMA 146      27.645  38.887   0.136  1.00  0.00      A    H
ATOM   5094  C51 BMIMA 146      27.279  38.520   2.221  1.00  0.00      A    C
ATOM   5095  H52 BMIMA 146      28.103  37.815   2.291  1.00  0.00      A    H
ATOM   5096  H53 BMIMA 146      27.228  38.987   3.201  1.00  0.00      A    H
ATOM   5097  C6  BMIMA 146      25.953  37.795   2.008  1.00  0.00      A    C
ATOM   5098  H6  BMIMA 146      25.129  38.430   2.313  1.00  0.00      A    H
ATOM   5099  H61 BMIMA 146      25.978  37.446   0.982  1.00  0.00      A    H
ATOM   5100  H62 BMIMA 146      25.788  36.874   2.556  1.00  0.00      A    H
ATOM   5111  N1  BMIMA 147      28.912  22.743  18.293  1.00  0.00      A    N
ATOM   5112  N11 BMIMA 147      29.439  20.862  19.174  1.00  0.00      A    N
ATOM   5113  C1  BMIMA 147      29.226  22.128  19.429  1.00  0.00      A    C
ATOM   5114  H1  BMIMA 147      29.379  22.536  20.405  1.00  0.00      A    H
ATOM   5115  C2  BMIMA 147      28.888  21.783  17.289  1.00  0.00      A    C
ATOM   5116  H2  BMIMA 147      28.496  22.020  16.324  1.00  0.00      A    H
ATOM   5117  C21 BMIMA 147      29.290  20.688  17.792  1.00  0.00      A    C
ATOM   5118  H21 BMIMA 147      29.525  19.766  17.308  1.00  0.00      A    H
ATOM   5119  C3  BMIMA 147      28.229  24.032  18.096  1.00  0.00      A    C
ATOM   5120  H3  BMIMA 147      27.286  23.840  18.587  1.00  0.00      A    H
ATOM   5121  H31 BMIMA 147      28.730  24.806  18.659  1.00  0.00      A    H
ATOM   5122  H32 BMIMA 147      28.208  24.399  17.081  1.00  0.00      A    H
ATOM   5123  C4  BMIMA 147      29.768  19.784  20.132  1.00  0.00      A    C
ATOM   5124  H4  BMIMA 147      29.832  20.291  21.084  1.00  0.00      A    H
ATOM   5125  H41 BMIMA 147      30.786  19.461  19.972  1.00  0.00      A    H
ATOM   5126  C5  BMIMA 147      28.721  18.688  20.136  1.00  0.00      A    C
ATOM   5127  H5  BMIMA 147      28.848  18.005  19.300  1.00  0.00      A    H
ATOM   5128  H51 BMIMA 147      28.804  18.182  21.095  1.00  0.00      A    H
ATOM   5129  C51 BMIMA 147      27.203  19.141  19.961  1.00  0.00      A    C
ATOM   5130  H52 BMIMA 147      27.131  20.131  20.404  1.00  0.00      A    H
ATOM   5131  H53 BMIMA 147      26.952  19.327  18.920  1.00  0.00      A    H
ATOM   5132  C6  BMIMA 147      26.108  18.234  20.578  1.00  0.00      A    C
ATOM   5133  H6  BMIMA 147      25.336  18.893  20.959  1.00  0.00      A    H
ATOM   5134  H61 BMIMA 147      25.597  17.663  19.811  1.00  0.00      A    H
ATOM   5135  H62 BMIMA 147      26.473  17.613  21.388  1.00  0.00      A    H
ATOM   5146  N1  BMIMA 148      25.725  14.940  25.046  1.00  0.00      A    N
ATOM   5147  N11 BMIMA 148      27.644  15.742  24.699  1.00  0.00      A    N
ATOM   5148  C1  BMIMA 148      26.591  15.259  24.116  1.00  0.00      A    C
ATOM   5149  H1  BMIMA 148      26.462  15.047  23.076  1.00  0.00      A    H
ATOM   5150  C2  BMIMA 148      26.194  15.346  26.255  1.00  0.00      A    C
ATOM   5151  H2  BMIMA 148      25.677  15.255  27.185  1.00  0.00      A    H
ATOM   5152  C21 BMIMA 148      27.445  15.801  26.023  1.00  0.00      A    C
ATOM   5153  H21 BMIMA 148      28.160  16.090  26.763  1.00  0.00      A    H
ATOM   5154  C3  BMIMA 148      24.470  14.147  24.834  1.00  0.00      A    C
ATOM   5155  H3  BMIMA 148      24.763  13.348  24.169  1.00  0.00      A    H
ATOM   5156  H31 BMIMA 148      24.172  13.617  25.727  1.00  0.00      A    H
ATOM   5157  H32 BMIMA 148      23.602  14.698  24.504  1.00  0.00      A    H
ATOM   5158  C4  BMIMA 148      28.962  15.980  24.075  1.00  0.00      A    C
ATOM   5159  H4  BMIMA 148      29.522  16.329  24.930  1.00  0.00      A    H
ATOM   5160  H41 BMIMA 148      28.932  16.892  23.498  1.00  0.00      A    H
ATOM   5161  C5  BMIMA 148      29.700  14.828  23.518  1.00  0.00      A    C
ATOM   5162  H5  BMIMA 148      29.267  14.662  22.534  1.00  0.00      A    H
ATOM   5163  H51 BMIMA 148      30.735  15.073  23.294  1.00  0.00      A    H
ATOM   5164  C51 BMIMA 148      29.575  13.463  24.247  1.00  0.00      A    C
ATOM   5165  H52 BMIMA 148      30.118  13.538  25.186  1.00  0.00      A    H
ATOM   5166  H53 BMIMA 148      28.526  13.191  24.338  1.00  0.00      A    H
ATOM   5167  C6  BMIMA 148      30.287  12.335  23.449  1.00  0.00      A    C
ATOM   5168  H6  BMIMA 148      30.679  11.576  24.118  1.00  0.00      A    H
ATOM   5169  H61 BMIMA 148      29.661  11.946  22.653  1.00  0.00      A    H
ATOM   5170  H62 BMIMA 148      31.160  12.721  22.936  1.00  0.00      A    H
ATOM   5181  N1  BMIMA 149       9.719   8.750  33.414  1.00  0.00      A    N
ATOM   5182  N11 BMIMA 149       8.277   7.864  34.676  1.00  0.00      A    N
ATOM   5183  C1  BMIMA 149       8.946   8.996  34.487  1.00  0.00      A    C
ATOM   5184  H1  BMIMA 149       8.717   9.927  34.960  1.00  0.00      A    H
ATOM   5185  C2  BMIMA 149       9.553   7.473  33.005  1.00  0.00      A    C
ATOM   5186  H2  BMIMA 149      10.135   7.091  32.195  1.00  0.00      A    H
ATOM   5187  C21 BMIMA 149       8.700   6.871  33.808  1.00  0.00      A    C
ATOM   5188  H21 BMIMA 149       8.343   5.864  33.814  1.00  0.00      A    H
ATOM   5189  C3  BMIMA 149      10.729   9.701  32.801  1.00  0.00      A    C
ATOM   5190  H3  BMIMA 149      10.758   9.550  31.732  1.00  0.00      A    H
ATOM   5191  H31 BMIMA 149      10.444  10.695  33.111  1.00  0.00      A    H
ATOM   5192  H32 BMIMA 149      11.680   9.290  33.105  1.00  0.00      A    H
ATOM   5193  C4  BMIMA 149       7.198   7.667  35.643  1.00  0.00      A    C
ATOM   5194  H4  BMIMA 149       6.292   7.706  35.056  1.00  0.00      A    H
ATOM   5195  H41 BMIMA 149       7.268   8.625  36.137  1.00  0.00      A    H
ATOM   5196  C5  BMIMA 149       7.372   6.498  36.544  1.00  0.00      A    C
ATOM   5197  H5  BMIMA 149       6.547   6.445  37.251  1.00  0.00      A    H
ATOM   5198  H51 BMIMA 149       7.272   5.549  36.024  1.00  0.00      A    H
ATOM   5199  C51 BMIMA 149       8.683   6.612  37.322  1.00  0.00      A    C
ATOM   5200  H52 BMIMA 149       9.474   6.534  36.581  1.00  0.00      A    H
ATOM   5201  H53 BMIMA 149       8.751   7.574  37.824  1.00  0.00      A    H
ATOM   5202  C6  BMIMA 149       8.706   5.389  38.271  1.00  0.00      A    C
ATOM   5203  H6  BMIMA 149       8.249   5.640  39.221  1.00  0.00      A    H
ATOM   5204  H61 BMIMA 149       8.146   4.647  37.715  1.00  0.00      A    H
ATOM   5205  H62 BMIMA 149       9.711   4.986  38.326  1.00  0.00      A    H
ATOM   5216  N1  BMIMA 150      36.286  26.061  28.212  1.00  0.00      A    N
ATOM   5217  N11 BMIMA 150      34.552  25.697  29.417  1.00  0.00      A    N
ATOM   5218  C1  BMIMA 150      34.953  26.023  28.206  1.00  0.00      A    C
ATOM   5219  H1  BMIMA 150      34.289  26.101  27.371  1.00  0.00      A    H
ATOM   5220  C2  BMIMA 150      36.738  25.835  29.482  1.00  0.00      A    C
ATOM   5221  H2  BMIMA 150      37.740  25.738  29.838  1.00  0.00      A    H
ATOM   5222  C21 BMIMA 150      35.666  25.568  30.201  1.00  0.00      A    C
ATOM   5223  H21 BMIMA 150      35.532  25.152  31.175  1.00  0.00      A    H
ATOM   5224  C3  BMIMA 150      37.085  26.251  26.973  1.00  0.00      A    C
ATOM   5225  H3  BMIMA 150      36.420  26.552  26.177  1.00  0.00      A    H
ATOM   5226  H31 BMIMA 150      37.696  27.140  27.021  1.00  0.00      A    H
ATOM   5227  H32 BMIMA 150      37.721  25.421  26.705  1.00  0.00      A    H
ATOM   5228  C4  BMIMA 150      33.222  25.279  29.752  1.00  0.00      A    C
ATOM   5229  H4  BMIMA 150      33.218  24.414  30.398  1.00  0.00      A    H
ATOM   5230  H41 BMIMA 150      32.653  24.990  28.881  1.00  0.00      A    H
ATOM   5231  C5  BMIMA 150      32.268  26.322  30.380  1.00  0.00      A    C
ATOM   5232  H5  BMIMA 150      31.385  26.324  29.747  1.00  0.00      A    H
ATOM   5233  H51 BMIMA 150      31.980  26.116  31.408  1.00  0.00      A    H
ATOM   5234  C51 BMIMA 150      32.882  27.677  30.526  1.00  0.00      A    C
ATOM   5235  H52 BMIMA 150      33.713  27.633  31.226  1.00  0.00      A    H
ATOM   5236  H53 BMIMA 150      33.136  28.042  29.535  1.00  0.00      A    H
ATOM   5237  C6  BMIMA 150      31.817  28.676  31.020  1.00  0.00      A    C
ATOM   5238  H6  BMIMA 150      32.144  29.698  30.868  1.00  0.00      A    H
ATOM   5239  H61 BMIMA 150      30.907  28.558  30.443  1.00  0.00      A    H
ATOM   5240  H62 BMIMA 150      31.648  28.516  32.078  1.00  0.00      A    H
ATOM   5251  N1  BMIMA 151      31.427  38.258  26.332  1.00  0.00      A    N
ATOM   5252  N11 BMIMA 151      32.844  37.324  24.954  1.00  0.00      A    N
ATOM   5253  C1  BMIMA 151      31.834  38.071  25.137  1.00  0.00      A    C
ATOM   5254  H1  BMIMA 151      31.528  38.631  24.279  1.00  0.00      A    H
ATOM   5255  C2  BMIMA 151      32.148  37.311  27.061  1.00  0.00      A    C
ATOM   5256  H2  BMIMA 151      32.030  37.265  28.122  1.00  0.00      A    H
ATOM   5257  C21 BMIMA 151      33.039  36.742  26.193  1.00  0.00      A    C
ATOM   5258  H21 BMIMA 151      33.830  36.057  26.407  1.00  0.00      A    H
ATOM   5259  C3  BMIMA 151      30.434  39.273  26.715  1.00  0.00      A    C
ATOM   5260  H3  BMIMA 151      29.564  38.767  27.108  1.00  0.00      A    H
ATOM   5261  H31 BMIMA 151      30.763  40.036  27.405  1.00  0.00      A    H
ATOM   5262  H32 BMIMA 151      30.202  39.742  25.770  1.00  0.00      A    H
ATOM   5263  C4  BMIMA 151      33.396  36.959  23.597  1.00  0.00      A    C
ATOM   5264  H4  BMIMA 151      32.737  37.566  22.994  1.00  0.00      A    H
ATOM   5265  H41 BMIMA 151      33.282  35.913  23.352  1.00  0.00      A    H
ATOM   5266  C5  BMIMA 151      34.835  37.428  23.512  1.00  0.00      A    C
ATOM   5267  H5  BMIMA 151      35.500  36.662  23.902  1.00  0.00      A    H
ATOM   5268  H51 BMIMA 151      35.112  37.596  22.474  1.00  0.00      A    H
ATOM   5269  C51 BMIMA 151      35.195  38.497  24.498  1.00  0.00      A    C
ATOM   5270  H52 BMIMA 151      34.531  39.342  24.334  1.00  0.00      A    H
ATOM   5271  H53 BMIMA 151      35.110  38.042  25.482  1.00  0.00      A    H
ATOM   5272  C6  BMIMA 151      36.625  38.969  24.152  1.00  0.00      A    C
ATOM   5273  H6  BMIMA 151      37.342  38.161  24.245  1.00  0.00      A    H
ATOM   5274  H61 BMIMA 151      36.728  39.476  23.199  1.00  0.00      A    H
ATOM   5275  H62 BMIMA 151      37.025  39.695  24.850  1.00  0.00      A    H
ATOM   5286  N1  BMIMA 152      35.677  23.627   4.212  1.00  0.00      A    N
ATOM   5287  N11 BMIMA 152      33.685  23.043   4.879  1.00  0.00      A    N
ATOM   5288  C1  BMIMA 152      34.977  22.688   4.814  1.00  0.00      A    C
ATOM   5289  H1  BMIMA 152      35.362  21.754   5.163  1.00  0.00      A    H
ATOM   5290  C2  BMIMA 152      34.847  24.708   4.026  1.00  0.00      A    C
ATOM   5291  H2  BMIMA 152      35.140  25.691   3.728  1.00  0.00      A    H
ATOM   5292  C21 BMIMA 152      33.606  24.300   4.339  1.00  0.00      A    C
ATOM   5293  H21 BMIMA 152      32.658  24.793   4.338  1.00  0.00      A    H
ATOM   5294  C3  BMIMA 152      37.124  23.438   3.931  1.00  0.00      A    C
ATOM   5295  H3  BMIMA 152      37.724  24.101   4.538  1.00  0.00      A    H
ATOM   5296  H31 BMIMA 152      37.317  22.386   4.075  1.00  0.00      A    H
ATOM   5297  H32 BMIMA 152      37.315  23.856   2.954  1.00  0.00      A    H
ATOM   5298  C4  BMIMA 152      32.509  22.229   5.343  1.00  0.00      A    C
ATOM   5299  H4  BMIMA 152      32.642  21.184   5.108  1.00  0.00      A    H
ATOM   5300  H41 BMIMA 152      31.750  22.749   4.778  1.00  0.00      A    H
ATOM   5301  C5  BMIMA 152      32.238  22.392   6.867  1.00  0.00      A    C
ATOM   5302  H5  BMIMA 152      32.074  23.463   6.963  1.00  0.00      A    H
ATOM   5303  H51 BMIMA 152      31.442  21.689   7.098  1.00  0.00      A    H
ATOM   5304  C51 BMIMA 152      33.333  21.976   7.799  1.00  0.00      A    C
ATOM   5305  H52 BMIMA 152      33.757  21.011   7.530  1.00  0.00      A    H
ATOM   5306  H53 BMIMA 152      34.097  22.716   7.575  1.00  0.00      A    H
ATOM   5307  C6  BMIMA 152      32.866  21.974   9.267  1.00  0.00      A    C
ATOM   5308  H6  BMIMA 152      32.205  22.804   9.491  1.00  0.00      A    H
ATOM   5309  H61 BMIMA 152      32.357  21.037   9.465  1.00  0.00      A    H
ATOM   5310  H62 BMIMA 152      33.728  22.083   9.915  1.00  0.00      A    H
ATOM   5321  N1  BMIMA 153      13.998  31.446  19.247  1.00  0.00      A    N
ATOM   5322  N11 BMIMA 153      12.374  30.604  18.163  1.00  0.00      A    N
ATOM   5323  C1  BMIMA 153      13.173  30.472  19.214  1.00  0.00      A    C
ATOM   5324  H1  BMIMA 153      13.071  29.621  19.854  1.00  0.00      A    H
ATOM   5325  C2  BMIMA 153      13.545  32.406  18.333  1.00  0.00      A    C
ATOM   5326  H2  BMIMA 153      13.937  33.360  18.058  1.00  0.00      A    H
ATOM   5327  C21 BMIMA 153      12.495  31.902  17.705  1.00  0.00      A    C
ATOM   5328  H21 BMIMA 153      11.835  32.317  16.976  1.00  0.00      A    H
ATOM   5329  C3  BMIMA 153      14.973  31.637  20.280  1.00  0.00      A    C
ATOM   5330  H3  BMIMA 153      15.249  32.677  20.183  1.00  0.00      A    H
ATOM   5331  H31 BMIMA 153      14.549  31.398  21.244  1.00  0.00      A    H
ATOM   5332  H32 BMIMA 153      15.797  30.988  20.022  1.00  0.00      A    H
ATOM   5333  C4  BMIMA 153      11.392  29.560  17.718  1.00  0.00      A    C
ATOM   5334  H4  BMIMA 153      10.623  30.109  17.195  1.00  0.00      A    H
ATOM   5335  H41 BMIMA 153      10.948  29.124  18.601  1.00  0.00      A    H
ATOM   5336  C5  BMIMA 153      11.847  28.473  16.780  1.00  0.00      A    C
ATOM   5337  H5  BMIMA 153      12.072  27.609  17.401  1.00  0.00      A    H
ATOM   5338  H51 BMIMA 153      11.084  28.166  16.069  1.00  0.00      A    H
ATOM   5339  C51 BMIMA 153      13.156  28.653  16.018  1.00  0.00      A    C
ATOM   5340  H52 BMIMA 153      13.886  29.109  16.683  1.00  0.00      A    H
ATOM   5341  H53 BMIMA 153      13.559  27.672  15.776  1.00  0.00      A    H
ATOM   5342  C6  BMIMA 153      13.011  29.517  14.872  1.00  0.00      A    C
ATOM   5343  H6  BMIMA 153      12.599  29.142  13.942  1.00  0.00      A    H
ATOM   5344  H61 BMIMA 153      12.194  30.207  15.050  1.00  0.00      A    H
ATOM   5345  H62 BMIMA 153      13.910  30.083  14.658  1.00  0.00      A    H
ATOM   5356  N1  BMIMA 154      23.307  28.001  21.296  1.00  0.00      A    N
ATOM   5357  N11 BMIMA 154      23.926  27.372  23.192  1.00  0.00      A    N
ATOM   5358  C1  BMIMA 154      23.484  28.373  22.506  1.00  0.00      A    C
ATOM   5359  H1  BMIMA 154      23.362  29.380  22.842  1.00  0.00      A    H
ATOM   5360  C2  BMIMA 154      23.536  26.652  21.169  1.00  0.00      A    C
ATOM   5361  H2  BMIMA 154      23.358  26.072  20.290  1.00  0.00      A    H
ATOM   5362  C21 BMIMA 154      23.841  26.253  22.379  1.00  0.00      A    C
ATOM   5363  H21 BMIMA 154      23.728  25.255  22.742  1.00  0.00      A    H
ATOM   5364  C3  BMIMA 154      22.610  28.784  20.238  1.00  0.00      A    C
ATOM   5365  H3  BMIMA 154      21.876  29.359  20.783  1.00  0.00      A    H
ATOM   5366  H31 BMIMA 154      23.312  29.368  19.662  1.00  0.00      A    H
ATOM   5367  H32 BMIMA 154      22.132  28.122  19.531  1.00  0.00      A    H
ATOM   5368  C4  BMIMA 154      24.176  27.414  24.658  1.00  0.00      A    C
ATOM   5369  H4  BMIMA 154      23.626  26.613  25.130  1.00  0.00      A    H
ATOM   5370  H41 BMIMA 154      23.850  28.336  25.116  1.00  0.00      A    H
ATOM   5371  C5  BMIMA 154      25.687  27.233  24.816  1.00  0.00      A    C
ATOM   5372  H5  BMIMA 154      25.959  27.297  25.867  1.00  0.00      A    H
ATOM   5373  H51 BMIMA 154      26.004  26.214  24.608  1.00  0.00      A    H
ATOM   5374  C51 BMIMA 154      26.557  28.167  23.982  1.00  0.00      A    C
ATOM   5375  H52 BMIMA 154      26.125  28.099  22.987  1.00  0.00      A    H
ATOM   5376  H53 BMIMA 154      26.400  29.176  24.355  1.00  0.00      A    H
ATOM   5377  C6  BMIMA 154      27.989  27.702  23.924  1.00  0.00      A    C
ATOM   5378  H6  BMIMA 154      28.488  27.841  24.877  1.00  0.00      A    H
ATOM   5379  H61 BMIMA 154      27.976  26.658  23.634  1.00  0.00      A    H
ATOM   5380  H62 BMIMA 154      28.529  28.269  23.174  1.00  0.00      A    H
ATOM   5391  N1  BMIMA 155      14.694  19.105  42.264  1.00  0.00      A    N
ATOM   5392  N11 BMIMA 155      16.102  17.498  42.441  1.00  0.00      A    N
ATOM   5393  C1  BMIMA 155      15.877  18.693  41.967  1.00  0.00      A    C
ATOM   5394  H1  BMIMA 155      16.555  19.320  41.429  1.00  0.00      A    H
ATOM   5395  C2  BMIMA 155      14.112  18.131  43.029  1.00  0.00      A    C
ATOM   5396  H2  BMIMA 155      13.107  18.225  43.378  1.00  0.00      A    H
ATOM   5397  C21 BMIMA 155      15.002  17.088  43.091  1.00  0.00      A    C
ATOM   5398  H21 BMIMA 155      15.040  16.093  43.476  1.00  0.00      A    H
ATOM   5399  C3  BMIMA 155      14.143  20.436  41.923  1.00  0.00      A    C
ATOM   5400  H3  BMIMA 155      13.568  20.283  41.021  1.00  0.00      A    H
ATOM   5401  H31 BMIMA 155      13.538  20.757  42.757  1.00  0.00      A    H
ATOM   5402  H32 BMIMA 155      14.930  21.173  41.863  1.00  0.00      A    H
ATOM   5403  C4  BMIMA 155      17.413  16.865  42.620  1.00  0.00      A    C
ATOM   5404  H4  BMIMA 155      18.116  17.334  41.947  1.00  0.00      A    H
ATOM   5405  H41 BMIMA 155      17.216  15.958  42.069  1.00  0.00      A    H
ATOM   5406  C5  BMIMA 155      18.005  16.614  44.087  1.00  0.00      A    C
ATOM   5407  H5  BMIMA 155      18.410  17.530  44.510  1.00  0.00      A    H
ATOM   5408  H51 BMIMA 155      17.215  16.134  44.660  1.00  0.00      A    H
ATOM   5409  C51 BMIMA 155      19.238  15.704  44.187  1.00  0.00      A    C
ATOM   5410  H52 BMIMA 155      19.164  14.788  43.606  1.00  0.00      A    H
ATOM   5411  H53 BMIMA 155      19.996  16.369  43.782  1.00  0.00      A    H
ATOM   5412  C6  BMIMA 155      19.443  15.241  45.674  1.00  0.00      A    C
ATOM   5413  H6  BMIMA 155      19.700  16.037  46.363  1.00  0.00      A    H
ATOM   5414  H61 BMIMA 155      18.509  14.779  45.973  1.00  0.00      A    H
ATOM   5415  H62 BMIMA 155      20.296  14.576  45.758  1.00  0.00      A    H
ATOM   5426  N1  BMIMA 156      17.640   4.916  11.284  1.00  0.00      A    N
ATOM   5427  N11 BMIMA 156      18.479   2.926  11.645  1.00  0.00      A    N
ATOM   5428  C1  BMIMA 156      17.816   3.688  10.768  1.00  0.00      A    C
ATOM   5429  H1  BMIMA 156      17.675   3.459   9.733  1.00  0.00      A    H
ATOM   5430  C2  BMIMA 156      17.983   4.818  12.650  1.00  0.00      A    C
ATOM   5431  H2  BMIMA 156      17.864   5.591  13.377  1.00  0.00      A    H
ATOM   5432  C21 BMIMA 156      18.466   3.567  12.836  1.00  0.00      A    C
ATOM   5433  H21 BMIMA 156      18.868   3.116  13.717  1.00  0.00      A    H
ATOM   5434  C3  BMIMA 156      17.063   6.056  10.629  1.00  0.00      A    C
ATOM   5435  H3  BMIMA 156      17.538   6.153   9.664  1.00  0.00      A    H
ATOM   5436  H31 BMIMA 156      15.984   6.066  10.677  1.00  0.00      A    H
ATOM   5437  H32 BMIMA 156      17.355   6.898  11.239  1.00  0.00      A    H
ATOM   5438  C4  BMIMA 156      19.171   1.659  11.439  1.00  0.00      A    C
ATOM   5439  H4  BMIMA 156      18.460   1.161  10.797  1.00  0.00      A    H
ATOM   5440  H41 BMIMA 156      19.298   1.267  12.437  1.00  0.00      A    H
ATOM   5441  C5  BMIMA 156      20.447   1.833  10.636  1.00  0.00      A    C
ATOM   5442  H5  BMIMA 156      21.127   0.993  10.746  1.00  0.00      A    H
ATOM   5443  H51 BMIMA 156      20.096   1.789   9.608  1.00  0.00      A    H
ATOM   5444  C51 BMIMA 156      21.168   3.149  10.789  1.00  0.00      A    C
ATOM   5445  H52 BMIMA 156      20.647   4.103  10.777  1.00  0.00      A    H
ATOM   5446  H53 BMIMA 156      21.680   3.187  11.748  1.00  0.00      A    H
ATOM   5447  C6  BMIMA 156      22.243   3.133   9.693  1.00  0.00      A    C
ATOM   5448  H6  BMIMA 156      21.891   3.458   8.721  1.00  0.00      A    H
ATOM   5449  H61 BMIMA 156      23.052   3.743  10.078  1.00  0.00      A    H
ATOM   5450  H62 BMIMA 156      22.629   2.139   9.497  1.00  0.00      A    H
ATOM   5461  N1  BMIMA 157      41.883  37.490   3.837  1.00  0.00      A    N
ATOM   5462  N11 BMIMA 157      42.998  35.754   4.413  1.00  0.00      A    N
ATOM   5463  C1  BMIMA 157      42.415  36.402   3.400  1.00  0.00      A    C
ATOM   5464  H1  BMIMA 157      42.134  36.000   2.451  1.00  0.00      A    H
ATOM   5465  C2  BMIMA 157      42.298  37.661   5.130  1.00  0.00      A    C
ATOM   5466  H2  BMIMA 157      42.048  38.526   5.705  1.00  0.00      A    H
ATOM   5467  C21 BMIMA 157      42.967  36.541   5.515  1.00  0.00      A    C
ATOM   5468  H21 BMIMA 157      43.394  36.153   6.414  1.00  0.00      A    H
ATOM   5469  C3  BMIMA 157      41.027  38.432   3.103  1.00  0.00      A    C
ATOM   5470  H3  BMIMA 157      41.388  39.448   3.172  1.00  0.00      A    H
ATOM   5471  H31 BMIMA 157      41.024  38.274   2.035  1.00  0.00      A    H
ATOM   5472  H32 BMIMA 157      40.011  38.259   3.428  1.00  0.00      A    H
ATOM   5473  C4  BMIMA 157      43.439  34.334   4.319  1.00  0.00      A    C
ATOM   5474  H4  BMIMA 157      42.785  33.744   3.695  1.00  0.00      A    H
ATOM   5475  H41 BMIMA 157      43.424  34.094   5.372  1.00  0.00      A    H
ATOM   5476  C5  BMIMA 157      44.939  34.149   3.985  1.00  0.00      A    C
ATOM   5477  H5  BMIMA 157      45.221  33.136   4.259  1.00  0.00      A    H
ATOM   5478  H51 BMIMA 157      44.956  34.280   2.906  1.00  0.00      A    H
ATOM   5479  C51 BMIMA 157      46.019  34.995   4.733  1.00  0.00      A    C
ATOM   5480  H52 BMIMA 157      45.944  36.039   4.441  1.00  0.00      A    H
ATOM   5481  H53 BMIMA 157      45.755  34.949   5.786  1.00  0.00      A    H
ATOM   5482  C6  BMIMA 157      47.438  34.609   4.549  1.00  0.00      A    C
ATOM   5483  H6  BMIMA 157      47.616  33.602   4.910  1.00  0.00      A    H
ATOM   5484  H61 BMIMA 157      47.641  34.537   3.486  1.00  0.00      A    H
ATOM   5485  H62 BMIMA 157      48.091  35.372   4.957  1.00  0.00      A    H
ATOM   5496  N1  BMIMA 158      40.435   6.204  44.144  1.00  0.00      A    N
ATOM   5497  N11 BMIMA 158      38.874   5.353  42.869  1.00  0.00      A    N
ATOM   5498  C1  BMIMA 158      39.481   6.438  43.311  1.00  0.00      A    C
ATOM   5499  H1  BMIMA 158      39.088   7.429  43.226  1.00  0.00      A    H
ATOM   5500  C2  BMIMA 158      40.534   4.841  44.137  1.00  0.00      A    C
ATOM   5501  H2  BMIMA 158      41.347   4.440  44.701  1.00  0.00      A    H
ATOM   5502  C21 BMIMA 158      39.594   4.312  43.354  1.00  0.00      A    C
ATOM   5503  H21 BMIMA 158      39.389   3.309  43.048  1.00  0.00      A    H
ATOM   5504  C3  BMIMA 158      41.004   7.138  45.104  1.00  0.00      A    C
ATOM   5505  H3  BMIMA 158      40.822   6.771  46.103  1.00  0.00      A    H
ATOM   5506  H31 BMIMA 158      42.059   7.250  44.900  1.00  0.00      A    H
ATOM   5507  H32 BMIMA 158      40.634   8.141  44.950  1.00  0.00      A    H
ATOM   5508  C4  BMIMA 158      37.706   5.242  42.057  1.00  0.00      A    C
ATOM   5509  H4  BMIMA 158      37.829   4.221  41.726  1.00  0.00      A    H
ATOM   5510  H41 BMIMA 158      37.728   5.938  41.231  1.00  0.00      A    H
ATOM   5511  C5  BMIMA 158      36.423   5.306  42.815  1.00  0.00      A    C
ATOM   5512  H5  BMIMA 158      35.755   4.652  42.261  1.00  0.00      A    H
ATOM   5513  H51 BMIMA 158      36.472   4.985  43.853  1.00  0.00      A    H
ATOM   5514  C51 BMIMA 158      35.751   6.654  42.717  1.00  0.00      A    C
ATOM   5515  H52 BMIMA 158      36.501   7.392  42.991  1.00  0.00      A    H
ATOM   5516  H53 BMIMA 158      35.401   6.639  41.688  1.00  0.00      A    H
ATOM   5517  C6  BMIMA 158      34.493   6.684  43.564  1.00  0.00      A    C
ATOM   5518  H6  BMIMA 158      33.908   7.546  43.267  1.00  0.00      A    H
ATOM   5519  H61 BMIMA 158      33.975   5.805  43.199  1.00  0.00      A    H
ATOM   5520  H62 BMIMA 158      34.760   6.631  44.614  1.00  0.00      A    H
ATOM   5531  N1  BMIMA 159      36.063  18.778  28.225  1.00  0.00      A    N
ATOM   5532  N11 BMIMA 159      34.118  18.575  29.148  1.00  0.00      A    N
ATOM   5533  C1  BMIMA 159      35.204  19.337  29.032  1.00  0.00      A    C
ATOM   5534  H1  BMIMA 159      35.242  20.305  29.484  1.00  0.00      A    H
ATOM   5535  C2  BMIMA 159      35.411  17.655  27.761  1.00  0.00      A    C
ATOM   5536  H2  BMIMA 159      35.873  17.087  26.983  1.00  0.00      A    H
ATOM   5537  C21 BMIMA 159      34.256  17.509  28.300  1.00  0.00      A    C
ATOM   5538  H21 BMIMA 159      33.457  16.820  28.136  1.00  0.00      A    H
ATOM   5539  C3  BMIMA 159      37.355  19.163  27.748  1.00  0.00      A    C
ATOM   5540  H3  BMIMA 159      37.803  19.600  28.628  1.00  0.00      A    H
ATOM   5541  H31 BMIMA 159      37.871  18.231  27.572  1.00  0.00      A    H
ATOM   5542  H32 BMIMA 159      37.279  19.909  26.970  1.00  0.00      A    H
ATOM   5543  C4  BMIMA 159      33.049  18.838  30.043  1.00  0.00      A    C
ATOM   5544  H4  BMIMA 159      33.398  18.881  31.064  1.00  0.00      A    H
ATOM   5545  H41 BMIMA 159      32.377  17.993  30.016  1.00  0.00      A    H
ATOM   5546  C5  BMIMA 159      32.181  20.112  29.755  1.00  0.00      A    C
ATOM   5547  H5  BMIMA 159      31.298  20.175  30.385  1.00  0.00      A    H
ATOM   5548  H51 BMIMA 159      32.874  20.903  30.033  1.00  0.00      A    H
ATOM   5549  C51 BMIMA 159      31.719  20.321  28.410  1.00  0.00      A    C
ATOM   5550  H52 BMIMA 159      32.493  20.583  27.693  1.00  0.00      A    H
ATOM   5551  H53 BMIMA 159      31.116  19.538  27.956  1.00  0.00      A    H
ATOM   5552  C6  BMIMA 159      30.760  21.506  28.435  1.00  0.00      A    C
ATOM   5553  H6  BMIMA 159      30.184  21.402  27.522  1.00  0.00      A    H
ATOM   5554  H61 BMIMA 159      30.096  21.454  29.290  1.00  0.00      A    H
ATOM   5555  H62 BMIMA 159      31.318  22.434  28.398  1.00  0.00      A    H
ATOM   5566  N1  BMIMA 160      21.551  18.891  10.622  1.00  0.00      A    N
ATOM   5567  N11 BMIMA 160      22.864  20.302  11.416  1.00  0.00      A    N
ATOM   5568  C1  BMIMA 160      22.793  19.115  10.891  1.00  0.00      A    C
ATOM   5569  H1  BMIMA 160      23.572  18.387  10.825  1.00  0.00      A    H
ATOM   5570  C2  BMIMA 160      20.823  20.029  10.888  1.00  0.00      A    C
ATOM   5571  H2  BMIMA 160      19.771  19.924  10.736  1.00  0.00      A    H
ATOM   5572  C21 BMIMA 160      21.577  20.821  11.567  1.00  0.00      A    C
ATOM   5573  H21 BMIMA 160      21.286  21.700  12.100  1.00  0.00      A    H
ATOM   5574  C3  BMIMA 160      21.100  17.695   9.890  1.00  0.00      A    C
ATOM   5575  H3  BMIMA 160      20.024  17.640   9.967  1.00  0.00      A    H
ATOM   5576  H31 BMIMA 160      21.300  17.666   8.829  1.00  0.00      A    H
ATOM   5577  H32 BMIMA 160      21.573  16.853  10.374  1.00  0.00      A    H
ATOM   5578  C4  BMIMA 160      24.048  20.990  11.864  1.00  0.00      A    C
ATOM   5579  H4  BMIMA 160      24.064  21.864  11.231  1.00  0.00      A    H
ATOM   5580  H41 BMIMA 160      24.898  20.397  11.561  1.00  0.00      A    H
ATOM   5581  C5  BMIMA 160      24.039  21.342  13.327  1.00  0.00      A    C
ATOM   5582  H5  BMIMA 160      23.024  21.718  13.430  1.00  0.00      A    H
ATOM   5583  H51 BMIMA 160      24.379  20.592  14.037  1.00  0.00      A    H
ATOM   5584  C51 BMIMA 160      24.678  22.621  13.637  1.00  0.00      A    C
ATOM   5585  H52 BMIMA 160      24.149  23.421  13.126  1.00  0.00      A    H
ATOM   5586  H53 BMIMA 160      24.554  22.724  14.712  1.00  0.00      A    H
ATOM   5587  C6  BMIMA 160      26.146  22.602  13.250  1.00  0.00      A    C
ATOM   5588  H6  BMIMA 160      26.333  22.519  12.185  1.00  0.00      A    H
ATOM   5589  H61 BMIMA 160      26.719  23.462  13.578  1.00  0.00      A    H
ATOM   5590  H62 BMIMA 160      26.699  21.746  13.622  1.00  0.00      A    H
ATOM   5601  N1  BMIMA 161      45.329  30.084  30.570  1.00  0.00      A    N
ATOM   5602  N11 BMIMA 161      47.422  29.869  30.679  1.00  0.00      A    N
ATOM   5603  C1  BMIMA 161      46.468  30.535  30.095  1.00  0.00      A    C
ATOM   5604  H1  BMIMA 161      46.635  31.313  29.381  1.00  0.00      A    H
ATOM   5605  C2  BMIMA 161      45.634  29.381  31.703  1.00  0.00      A    C
ATOM   5606  H2  BMIMA 161      44.953  29.044  32.453  1.00  0.00      A    H
ATOM   5607  C21 BMIMA 161      46.917  29.123  31.691  1.00  0.00      A    C
ATOM   5608  H21 BMIMA 161      47.497  28.655  32.456  1.00  0.00      A    H
ATOM   5609  C3  BMIMA 161      43.947  30.422  30.189  1.00  0.00      A    C
ATOM   5610  H3  BMIMA 161      44.060  30.944  29.250  1.00  0.00      A    H
ATOM   5611  H31 BMIMA 161      43.456  29.512  29.875  1.00  0.00      A    H
ATOM   5612  H32 BMIMA 161      43.431  31.027  30.920  1.00  0.00      A    H
ATOM   5613  C4  BMIMA 161      48.865  30.047  30.530  1.00  0.00      A    C
ATOM   5614  H4  BMIMA 161      49.307  29.789  31.481  1.00  0.00      A    H
ATOM   5615  H41 BMIMA 161      49.128  31.089  30.426  1.00  0.00      A    H
ATOM   5616  C5  BMIMA 161      49.481  29.349  29.328  1.00  0.00      A    C
ATOM   5617  H5  BMIMA 161      50.545  29.316  29.551  1.00  0.00      A    H
ATOM   5618  H51 BMIMA 161      49.110  28.333  29.218  1.00  0.00      A    H
ATOM   5619  C51 BMIMA 161      49.389  30.119  28.022  1.00  0.00      A    C
ATOM   5620  H52 BMIMA 161      48.354  30.321  27.760  1.00  0.00      A    H
ATOM   5621  H53 BMIMA 161      49.870  31.094  28.030  1.00  0.00      A    H
ATOM   5622  C6  BMIMA 161      50.131  29.214  27.017  1.00  0.00      A    C
ATOM   5623  H6  BMIMA 161      49.900  28.159  27.110  1.00  0.00      A    H
ATOM   5624  H61 BMIMA 161      49.873  29.649  26.058  1.00  0.00      A    H
ATOM   5625  H62 BMIMA 161      51.201  29.266  27.178  1.00  0.00      A    H
ATOM   5636  N1  BMIMA 162      41.691  14.923  35.452  1.00  0.00      A    N
ATOM   5637  N11 BMIMA 162      40.900  16.781  34.750  1.00  0.00      A    N
ATOM   5638  C1  BMIMA 162      41.957  16.159  35.159  1.00  0.00      A    C
ATOM   5639  H1  BMIMA 162      42.856  16.713  35.325  1.00  0.00      A    H
ATOM   5640  C2  BMIMA 162      40.356  14.690  35.154  1.00  0.00      A    C
ATOM   5641  H2  BMIMA 162      39.920  13.745  35.392  1.00  0.00      A    H
ATOM   5642  C21 BMIMA 162      39.841  15.828  34.657  1.00  0.00      A    C
ATOM   5643  H21 BMIMA 162      38.848  16.089  34.364  1.00  0.00      A    H
ATOM   5644  C3  BMIMA 162      42.638  14.001  35.998  1.00  0.00      A    C
ATOM   5645  H3  BMIMA 162      43.049  14.421  36.904  1.00  0.00      A    H
ATOM   5646  H31 BMIMA 162      42.064  13.116  36.228  1.00  0.00      A    H
ATOM   5647  H32 BMIMA 162      43.474  13.857  35.331  1.00  0.00      A    H
ATOM   5648  C4  BMIMA 162      40.754  18.174  34.408  1.00  0.00      A    C
ATOM   5649  H4  BMIMA 162      40.312  18.111  33.425  1.00  0.00      A    H
ATOM   5650  H41 BMIMA 162      41.786  18.488  34.448  1.00  0.00      A    H
ATOM   5651  C5  BMIMA 162      39.968  18.983  35.502  1.00  0.00      A    C
ATOM   5652  H5  BMIMA 162      40.137  20.052  35.402  1.00  0.00      A    H
ATOM   5653  H51 BMIMA 162      38.936  18.679  35.345  1.00  0.00      A    H
ATOM   5654  C51 BMIMA 162      40.306  18.505  36.900  1.00  0.00      A    C
ATOM   5655  H52 BMIMA 162      40.503  17.455  37.097  1.00  0.00      A    H
ATOM   5656  H53 BMIMA 162      41.249  19.004  37.109  1.00  0.00      A    H
ATOM   5657  C6  BMIMA 162      39.302  19.005  37.886  1.00  0.00      A    C
ATOM   5658  H6  BMIMA 162      39.701  19.137  38.885  1.00  0.00      A    H
ATOM   5659  H61 BMIMA 162      38.990  20.026  37.697  1.00  0.00      A    H
ATOM   5660  H62 BMIMA 162      38.493  18.287  37.951  1.00  0.00      A    H
ATOM   5671  N1  BMIMA 163      42.062  20.631  45.006  1.00  0.00      A    N
ATOM   5672  N11 BMIMA 163      41.885  20.249  42.902  1.00  0.00      A    N
ATOM   5673  C1  BMIMA 163      42.712  20.307  43.908  1.00  0.00      A    C
ATOM   5674  H1  BMIMA 163      43.768  20.152  43.848  1.00  0.00      A    H
ATOM   5675  C2  BMIMA 163      40.699  20.839  44.630  1.00  0.00      A    C
ATOM   5676  H2  BMIMA 163      39.959  21.162  45.329  1.00  0.00      A    H
ATOM   5677  C21 BMIMA 163      40.626  20.462  43.355  1.00  0.00      A    C
ATOM   5678  H21 BMIMA 163      39.832  20.377  42.646  1.00  0.00      A    H
ATOM   5679  C3  BMIMA 163      42.606  20.677  46.417  1.00  0.00      A    C
ATOM   5680  H3  BMIMA 163      43.653  20.902  46.282  1.00  0.00      A    H
ATOM   5681  H31 BMIMA 163      42.178  21.430  47.061  1.00  0.00      A    H
ATOM   5682  H32 BMIMA 163      42.655  19.672  46.810  1.00  0.00      A    H
ATOM   5683  C4  BMIMA 163      42.352  20.137  41.462  1.00  0.00      A    C
ATOM   5684  H4  BMIMA 163      43.407  20.362  41.409  1.00  0.00      A    H
ATOM   5685  H41 BMIMA 163      41.795  20.939  41.001  1.00  0.00      A    H
ATOM   5686  C5  BMIMA 163      42.186  18.727  40.918  1.00  0.00      A    C
ATOM   5687  H5  BMIMA 163      42.649  18.103  41.678  1.00  0.00      A    H
ATOM   5688  H51 BMIMA 163      41.146  18.433  40.805  1.00  0.00      A    H
ATOM   5689  C51 BMIMA 163      42.874  18.611  39.547  1.00  0.00      A    C
ATOM   5690  H52 BMIMA 163      42.306  19.312  38.942  1.00  0.00      A    H
ATOM   5691  H53 BMIMA 163      43.896  18.980  39.515  1.00  0.00      A    H
ATOM   5692  C6  BMIMA 163      42.882  17.154  38.980  1.00  0.00      A    C
ATOM   5693  H6  BMIMA 163      41.877  16.747  38.964  1.00  0.00      A    H
ATOM   5694  H61 BMIMA 163      43.341  17.113  37.999  1.00  0.00      A    H
ATOM   5695  H62 BMIMA 163      43.419  16.542  39.696  1.00  0.00      A    H
ATOM   5706  N1  BMIMA 164      22.623  52.151   0.488  1.00  0.00      A    N
ATOM   5707  N11 BMIMA 164      22.029  50.560   1.780  1.00  0.00      A    N
ATOM   5708  C1  BMIMA 164      21.693  51.236   0.709  1.00  0.00      A    C
ATOM   5709  H1  BMIMA 164      20.966  50.864   0.020  1.00  0.00      A    H
ATOM   5710  C2  BMIMA 164      23.629  52.002   1.420  1.00  0.00      A    C
ATOM   5711  H2  BMIMA 164      24.496  52.600   1.600  1.00  0.00      A    H
ATOM   5712  C21 BMIMA 164      23.264  51.058   2.180  1.00  0.00      A    C
ATOM   5713  H21 BMIMA 164      23.829  50.704   3.015  1.00  0.00      A    H
ATOM   5714  C3  BMIMA 164      22.676  53.162  -0.618  1.00  0.00      A    C
ATOM   5715  H3  BMIMA 164      21.841  53.054  -1.295  1.00  0.00      A    H
ATOM   5716  H31 BMIMA 164      22.556  54.150  -0.199  1.00  0.00      A    H
ATOM   5717  H32 BMIMA 164      23.652  53.189  -1.078  1.00  0.00      A    H
ATOM   5718  C4  BMIMA 164      21.395  49.411   2.451  1.00  0.00      A    C
ATOM   5719  H4  BMIMA 164      20.494  49.318   1.864  1.00  0.00      A    H
ATOM   5720  H41 BMIMA 164      21.251  49.774   3.458  1.00  0.00      A    H
ATOM   5721  C5  BMIMA 164      22.122  48.071   2.419  1.00  0.00      A    C
ATOM   5722  H5  BMIMA 164      22.881  48.173   1.647  1.00  0.00      A    H
ATOM   5723  H51 BMIMA 164      22.658  47.954   3.358  1.00  0.00      A    H
ATOM   5724  C51 BMIMA 164      21.230  46.852   2.310  1.00  0.00      A    C
ATOM   5725  H52 BMIMA 164      21.856  45.969   2.400  1.00  0.00      A    H
ATOM   5726  H53 BMIMA 164      20.401  46.956   3.006  1.00  0.00      A    H
ATOM   5727  C6  BMIMA 164      20.655  46.688   0.900  1.00  0.00      A    C
ATOM   5728  H6  BMIMA 164      19.970  47.518   0.768  1.00  0.00      A    H
ATOM   5729  H61 BMIMA 164      21.498  46.745   0.222  1.00  0.00      A    H
ATOM   5730  H62 BMIMA 164      20.182  45.724   0.745  1.00  0.00      A    H
ATOM   5741  N1  BMIMA 165      31.390  28.120   4.402  1.00  0.00      A    N
ATOM   5742  N11 BMIMA 165      29.898  28.245   5.836  1.00  0.00      A    N
ATOM   5743  C1  BMIMA 165      30.138  28.328   4.560  1.00  0.00      A    C
ATOM   5744  H1  BMIMA 165      29.425  28.248   3.769  1.00  0.00      A    H
ATOM   5745  C2  BMIMA 165      32.038  27.990   5.564  1.00  0.00      A    C
ATOM   5746  H2  BMIMA 165      33.098  27.868   5.585  1.00  0.00      A    H
ATOM   5747  C21 BMIMA 165      31.092  27.947   6.519  1.00  0.00      A    C
ATOM   5748  H21 BMIMA 165      31.166  27.881   7.582  1.00  0.00      A    H
ATOM   5749  C3  BMIMA 165      31.954  27.962   3.078  1.00  0.00      A    C
ATOM   5750  H3  BMIMA 165      32.585  27.092   2.973  1.00  0.00      A    H
ATOM   5751  H31 BMIMA 165      31.085  28.019   2.438  1.00  0.00      A    H
ATOM   5752  H32 BMIMA 165      32.589  28.831   2.991  1.00  0.00      A    H
ATOM   5753  C4  BMIMA 165      28.520  28.315   6.388  1.00  0.00      A    C
ATOM   5754  H4  BMIMA 165      28.014  28.441   5.442  1.00  0.00      A    H
ATOM   5755  H41 BMIMA 165      28.315  29.153   7.039  1.00  0.00      A    H
ATOM   5756  C5  BMIMA 165      28.089  27.074   7.147  1.00  0.00      A    C
ATOM   5757  H5  BMIMA 165      28.285  27.189   8.210  1.00  0.00      A    H
ATOM   5758  H51 BMIMA 165      27.005  26.991   7.167  1.00  0.00      A    H
ATOM   5759  C51 BMIMA 165      28.587  25.797   6.647  1.00  0.00      A    C
ATOM   5760  H52 BMIMA 165      28.146  25.757   5.655  1.00  0.00      A    H
ATOM   5761  H53 BMIMA 165      29.644  25.682   6.419  1.00  0.00      A    H
ATOM   5762  C6  BMIMA 165      28.205  24.534   7.500  1.00  0.00      A    C
ATOM   5763  H6  BMIMA 165      28.398  23.588   7.006  1.00  0.00      A    H
ATOM   5764  H61 BMIMA 165      28.850  24.596   8.369  1.00  0.00      A    H
ATOM   5765  H62 BMIMA 165      27.166  24.560   7.806  1.00  0.00      A    H
ATOM   5776  N1  BMIMA 166      31.334  26.181  12.545  1.00  0.00      A    N
ATOM   5777  N11 BMIMA 166      32.454  27.067  14.190  1.00  0.00      A    N
ATOM   5778  C1  BMIMA 166      31.408  27.221  13.303  1.00  0.00      A    C
ATOM   5779  H1  BMIMA 166      30.693  28.003  13.164  1.00  0.00      A    H
ATOM   5780  C2  BMIMA 166      32.191  25.234  13.040  1.00  0.00      A    C
ATOM   5781  H2  BMIMA 166      32.158  24.273  12.576  1.00  0.00      A    H
ATOM   5782  C21 BMIMA 166      32.846  25.742  14.137  1.00  0.00      A    C
ATOM   5783  H21 BMIMA 166      33.586  25.426  14.839  1.00  0.00      A    H
ATOM   5784  C3  BMIMA 166      30.156  25.919  11.745  1.00  0.00      A    C
ATOM   5785  H3  BMIMA 166      30.338  25.041  11.144  1.00  0.00      A    H
ATOM   5786  H31 BMIMA 166      29.305  25.771  12.395  1.00  0.00      A    H
ATOM   5787  H32 BMIMA 166      29.994  26.676  10.993  1.00  0.00      A    H
ATOM   5788  C4  BMIMA 166      32.980  28.117  15.053  1.00  0.00      A    C
ATOM   5789  H4  BMIMA 166      33.272  27.644  15.979  1.00  0.00      A    H
ATOM   5790  H41 BMIMA 166      32.079  28.667  15.282  1.00  0.00      A    H
ATOM   5791  C5  BMIMA 166      34.093  29.039  14.495  1.00  0.00      A    C
ATOM   5792  H5  BMIMA 166      33.536  29.630  13.772  1.00  0.00      A    H
ATOM   5793  H51 BMIMA 166      34.414  29.729  15.271  1.00  0.00      A    H
ATOM   5794  C51 BMIMA 166      35.330  28.406  13.951  1.00  0.00      A    C
ATOM   5795  H52 BMIMA 166      35.786  27.816  14.741  1.00  0.00      A    H
ATOM   5796  H53 BMIMA 166      35.122  27.761  13.101  1.00  0.00      A    H
ATOM   5797  C6  BMIMA 166      36.432  29.341  13.481  1.00  0.00      A    C
ATOM   5798  H6  BMIMA 166      36.614  30.009  14.315  1.00  0.00      A    H
ATOM   5799  H61 BMIMA 166      37.313  28.733  13.306  1.00  0.00      A    H
ATOM   5800  H62 BMIMA 166      36.171  29.784  12.527  1.00  0.00      A    H
ATOM   5811  N1  BMIMA 167      38.797  15.490  20.746  1.00  0.00      A    N
ATOM   5812  N11 BMIMA 167      40.855  15.917  21.154  1.00  0.00      A    N
ATOM   5813  C1  BMIMA 167      39.660  16.452  21.054  1.00  0.00      A    C
ATOM   5814  H1  BMIMA 167      39.322  17.466  21.087  1.00  0.00      A    H
ATOM   5815  C2  BMIMA 167      39.447  14.309  20.577  1.00  0.00      A    C
ATOM   5816  H2  BMIMA 167      38.933  13.404  20.336  1.00  0.00      A    H
ATOM   5817  C21 BMIMA 167      40.697  14.573  20.878  1.00  0.00      A    C
ATOM   5818  H21 BMIMA 167      41.518  13.896  20.966  1.00  0.00      A    H
ATOM   5819  C3  BMIMA 167      37.391  15.693  20.429  1.00  0.00      A    C
ATOM   5820  H3  BMIMA 167      36.937  14.761  20.730  1.00  0.00      A    H
ATOM   5821  H31 BMIMA 167      36.971  16.536  20.959  1.00  0.00      A    H
ATOM   5822  H32 BMIMA 167      37.308  15.744  19.353  1.00  0.00      A    H
ATOM   5823  C4  BMIMA 167      42.120  16.645  21.509  1.00  0.00      A    C
ATOM   5824  H4  BMIMA 167      42.128  17.665  21.153  1.00  0.00      A    H
ATOM   5825  H41 BMIMA 167      42.945  16.095  21.082  1.00  0.00      A    H
ATOM   5826  C5  BMIMA 167      42.333  16.821  23.037  1.00  0.00      A    C
ATOM   5827  H5  BMIMA 167      42.602  15.913  23.572  1.00  0.00      A    H
ATOM   5828  H51 BMIMA 167      43.253  17.393  23.125  1.00  0.00      A    H
ATOM   5829  C51 BMIMA 167      41.223  17.576  23.808  1.00  0.00      A    C
ATOM   5830  H52 BMIMA 167      40.922  18.324  23.080  1.00  0.00      A    H
ATOM   5831  H53 BMIMA 167      40.397  16.904  24.027  1.00  0.00      A    H
ATOM   5832  C6  BMIMA 167      41.592  18.433  24.995  1.00  0.00      A    C
ATOM   5833  H6  BMIMA 167      41.995  19.361  24.606  1.00  0.00      A    H
ATOM   5834  H61 BMIMA 167      40.716  18.624  25.604  1.00  0.00      A    H
ATOM   5835  H62 BMIMA 167      42.426  18.110  25.608  1.00  0.00      A    H
ATOM   5846  N1  BMIMA 168       7.170   2.551  47.227  1.00  0.00      A    N
ATOM   5847  N11 BMIMA 168       7.612   0.517  47.328  1.00  0.00      A    N
ATOM   5848  C1  BMIMA 168       6.984   1.478  47.868  1.00  0.00      A    C
ATOM   5849  H1  BMIMA 168       6.256   1.428  48.649  1.00  0.00      A    H
ATOM   5850  C2  BMIMA 168       7.969   2.262  46.153  1.00  0.00      A    C
ATOM   5851  H2  BMIMA 168       8.184   3.055  45.471  1.00  0.00      A    H
ATOM   5852  C21 BMIMA 168       8.365   0.995  46.258  1.00  0.00      A    C
ATOM   5853  H21 BMIMA 168       9.040   0.315  45.785  1.00  0.00      A    H
ATOM   5854  C3  BMIMA 168       6.385   3.778  47.332  1.00  0.00      A    C
ATOM   5855  H3  BMIMA 168       6.758   4.482  46.603  1.00  0.00      A    H
ATOM   5856  H31 BMIMA 168       5.325   3.601  47.221  1.00  0.00      A    H
ATOM   5857  H32 BMIMA 168       6.662   4.116  48.319  1.00  0.00      A    H
ATOM   5858  C4  BMIMA 168       7.558  -0.894  47.738  1.00  0.00      A    C
ATOM   5859  H4  BMIMA 168       7.265  -0.832  48.776  1.00  0.00      A    H
ATOM   5860  H41 BMIMA 168       8.574  -1.259  47.737  1.00  0.00      A    H
ATOM   5861  C5  BMIMA 168       6.663  -1.819  46.954  1.00  0.00      A    C
ATOM   5862  H5  BMIMA 168       6.951  -1.887  45.908  1.00  0.00      A    H
ATOM   5863  H51 BMIMA 168       6.707  -2.772  47.475  1.00  0.00      A    H
ATOM   5864  C51 BMIMA 168       5.182  -1.363  46.979  1.00  0.00      A    C
ATOM   5865  H52 BMIMA 168       4.913  -1.130  48.007  1.00  0.00      A    H
ATOM   5866  H53 BMIMA 168       5.209  -0.420  46.440  1.00  0.00      A    H
ATOM   5867  C6  BMIMA 168       4.218  -2.325  46.342  1.00  0.00      A    C
ATOM   5868  H6  BMIMA 168       3.284  -1.802  46.171  1.00  0.00      A    H
ATOM   5869  H61 BMIMA 168       4.589  -2.529  45.344  1.00  0.00      A    H
ATOM   5870  H62 BMIMA 168       4.214  -3.290  46.837  1.00  0.00      A    H
ATOM   5881  N1  BMIMA 169      19.108  25.686  23.457  1.00  0.00      A    N
ATOM   5882  N11 BMIMA 169      18.545  27.577  22.642  1.00  0.00      A    N
ATOM   5883  C1  BMIMA 169      18.120  26.395  22.967  1.00  0.00      A    C
ATOM   5884  H1  BMIMA 169      17.178  25.968  22.698  1.00  0.00      A    H
ATOM   5885  C2  BMIMA 169      20.169  26.521  23.632  1.00  0.00      A    C
ATOM   5886  H2  BMIMA 169      21.144  26.314  24.015  1.00  0.00      A    H
ATOM   5887  C21 BMIMA 169      19.863  27.596  22.947  1.00  0.00      A    C
ATOM   5888  H21 BMIMA 169      20.397  28.504  22.773  1.00  0.00      A    H
ATOM   5889  C3  BMIMA 169      18.975  24.283  23.849  1.00  0.00      A    C
ATOM   5890  H3  BMIMA 169      19.668  23.724  23.238  1.00  0.00      A    H
ATOM   5891  H31 BMIMA 169      19.094  24.232  24.922  1.00  0.00      A    H
ATOM   5892  H32 BMIMA 169      18.065  23.752  23.613  1.00  0.00      A    H
ATOM   5893  C4  BMIMA 169      17.876  28.685  21.940  1.00  0.00      A    C
ATOM   5894  H4  BMIMA 169      17.361  28.413  21.030  1.00  0.00      A    H
ATOM   5895  H41 BMIMA 169      18.767  29.095  21.489  1.00  0.00      A    H
ATOM   5896  C5  BMIMA 169      17.175  29.702  22.771  1.00  0.00      A    C
ATOM   5897  H5  BMIMA 169      17.330  30.712  22.401  1.00  0.00      A    H
ATOM   5898  H51 BMIMA 169      16.146  29.350  22.738  1.00  0.00      A    H
ATOM   5899  C51 BMIMA 169      17.602  29.706  24.212  1.00  0.00      A    C
ATOM   5900  H52 BMIMA 169      17.198  28.822  24.699  1.00  0.00      A    H
ATOM   5901  H53 BMIMA 169      18.679  29.852  24.247  1.00  0.00      A    H
ATOM   5902  C6  BMIMA 169      17.100  31.000  24.893  1.00  0.00      A    C
ATOM   5903  H6  BMIMA 169      17.084  30.965  25.976  1.00  0.00      A    H
ATOM   5904  H61 BMIMA 169      17.741  31.835  24.634  1.00  0.00      A    H
ATOM   5905  H62 BMIMA 169      16.069  31.259  24.681  1.00  0.00      A    H
ATOM   5916  N1  BMIMA 170      24.809   4.041  33.450  1.00  0.00      A    N
ATOM   5917  N11 BMIMA 170      26.475   2.742  33.779  1.00  0.00      A    N
ATOM   5918  C1  BMIMA 170      25.142   2.849  33.907  1.00  0.00      A    C
ATOM   5919  H1  BMIMA 170      24.411   2.113  34.167  1.00  0.00      A    H
ATOM   5920  C2  BMIMA 170      25.926   4.759  33.152  1.00  0.00      A    C
ATOM   5921  H2  BMIMA 170      25.937   5.799  32.908  1.00  0.00      A    H
ATOM   5922  C21 BMIMA 170      27.019   3.910  33.222  1.00  0.00      A    C
ATOM   5923  H21 BMIMA 170      28.077   4.002  33.105  1.00  0.00      A    H
ATOM   5924  C3  BMIMA 170      23.516   4.525  33.312  1.00  0.00      A    C
ATOM   5925  H3  BMIMA 170      22.881   3.716  32.983  1.00  0.00      A    H
ATOM   5926  H31 BMIMA 170      23.144   5.003  34.206  1.00  0.00      A    H
ATOM   5927  H32 BMIMA 170      23.475   5.251  32.513  1.00  0.00      A    H
ATOM   5928  C4  BMIMA 170      27.344   1.584  34.170  1.00  0.00      A    C
ATOM   5929  H4  BMIMA 170      26.842   1.162  35.028  1.00  0.00      A    H
ATOM   5930  H41 BMIMA 170      28.200   2.027  34.656  1.00  0.00      A    H
ATOM   5931  C5  BMIMA 170      27.573   0.734  32.905  1.00  0.00      A    C
ATOM   5932  H5  BMIMA 170      27.808  -0.277  33.227  1.00  0.00      A    H
ATOM   5933  H51 BMIMA 170      26.581   0.595  32.481  1.00  0.00      A    H
ATOM   5934  C51 BMIMA 170      28.648   1.291  32.050  1.00  0.00      A    C
ATOM   5935  H52 BMIMA 170      28.339   2.285  31.737  1.00  0.00      A    H
ATOM   5936  H53 BMIMA 170      29.593   1.231  32.585  1.00  0.00      A    H
ATOM   5937  C6  BMIMA 170      28.786   0.504  30.764  1.00  0.00      A    C
ATOM   5938  H6  BMIMA 170      29.416   1.097  30.110  1.00  0.00      A    H
ATOM   5939  H61 BMIMA 170      29.249  -0.424  31.077  1.00  0.00      A    H
ATOM   5940  H62 BMIMA 170      27.803   0.273  30.369  1.00  0.00      A    H
ATOM   5951  N1  BMIMA 171      11.349   5.258   3.366  1.00  0.00      A    N
ATOM   5952  N11 BMIMA 171      11.137   7.276   4.097  1.00  0.00      A    N
ATOM   5953  C1  BMIMA 171      11.952   6.445   3.487  1.00  0.00      A    C
ATOM   5954  H1  BMIMA 171      12.903   6.756   3.109  1.00  0.00      A    H
ATOM   5955  C2  BMIMA 171      10.201   5.308   4.054  1.00  0.00      A    C
ATOM   5956  H2  BMIMA 171       9.428   4.571   4.040  1.00  0.00      A    H
ATOM   5957  C21 BMIMA 171      10.016   6.575   4.510  1.00  0.00      A    C
ATOM   5958  H21 BMIMA 171       9.266   7.097   5.064  1.00  0.00      A    H
ATOM   5959  C3  BMIMA 171      11.879   4.113   2.657  1.00  0.00      A    C
ATOM   5960  H3  BMIMA 171      12.099   3.361   3.400  1.00  0.00      A    H
ATOM   5961  H31 BMIMA 171      11.117   3.840   1.941  1.00  0.00      A    H
ATOM   5962  H32 BMIMA 171      12.808   4.322   2.147  1.00  0.00      A    H
ATOM   5963  C4  BMIMA 171      11.312   8.755   4.326  1.00  0.00      A    C
ATOM   5964  H4  BMIMA 171      10.390   9.214   4.000  1.00  0.00      A    H
ATOM   5965  H41 BMIMA 171      12.032   9.189   3.648  1.00  0.00      A    H
ATOM   5966  C5  BMIMA 171      11.533   9.164   5.732  1.00  0.00      A    C
ATOM   5967  H5  BMIMA 171      11.671  10.242   5.725  1.00  0.00      A    H
ATOM   5968  H51 BMIMA 171      10.722   8.794   6.354  1.00  0.00      A    H
ATOM   5969  C51 BMIMA 171      12.785   8.419   6.270  1.00  0.00      A    C
ATOM   5970  H52 BMIMA 171      12.611   7.348   6.202  1.00  0.00      A    H
ATOM   5971  H53 BMIMA 171      13.684   8.634   5.698  1.00  0.00      A    H
ATOM   5972  C6  BMIMA 171      13.049   8.817   7.724  1.00  0.00      A    C
ATOM   5973  H6  BMIMA 171      12.925   9.890   7.822  1.00  0.00      A    H
ATOM   5974  H61 BMIMA 171      12.356   8.464   8.478  1.00  0.00      A    H
ATOM   5975  H62 BMIMA 171      14.070   8.572   7.995  1.00  0.00      A    H
ATOM   5986  N1  BMIMA 172      25.893  26.582  46.463  1.00  0.00      A    N
ATOM   5987  N11 BMIMA 172      23.941  25.884  46.710  1.00  0.00      A    N
ATOM   5988  C1  BMIMA 172      25.094  25.632  46.051  1.00  0.00      A    C
ATOM   5989  H1  BMIMA 172      25.491  24.737  45.621  1.00  0.00      A    H
ATOM   5990  C2  BMIMA 172      25.191  27.547  47.143  1.00  0.00      A    C
ATOM   5991  H2  BMIMA 172      25.670  28.430  47.507  1.00  0.00      A    H
ATOM   5992  C21 BMIMA 172      23.981  27.146  47.279  1.00  0.00      A    C
ATOM   5993  H21 BMIMA 172      23.107  27.567  47.725  1.00  0.00      A    H
ATOM   5994  C3  BMIMA 172      27.278  26.659  45.963  1.00  0.00      A    C
ATOM   5995  H3  BMIMA 172      27.812  25.808  45.566  1.00  0.00      A    H
ATOM   5996  H31 BMIMA 172      27.285  27.444  45.222  1.00  0.00      A    H
ATOM   5997  H32 BMIMA 172      27.849  26.981  46.822  1.00  0.00      A    H
ATOM   5998  C4  BMIMA 172      22.811  24.961  46.724  1.00  0.00      A    C
ATOM   5999  H4  BMIMA 172      22.178  25.018  47.598  1.00  0.00      A    H
ATOM   6000  H41 BMIMA 172      23.271  23.984  46.737  1.00  0.00      A    H
ATOM   6001  C5  BMIMA 172      21.909  25.271  45.536  1.00  0.00      A    C
ATOM   6002  H5  BMIMA 172      21.429  26.228  45.723  1.00  0.00      A    H
ATOM   6003  H51 BMIMA 172      22.574  25.304  44.677  1.00  0.00      A    H
ATOM   6004  C51 BMIMA 172      20.799  24.216  45.306  1.00  0.00      A    C
ATOM   6005  H52 BMIMA 172      20.338  24.289  44.324  1.00  0.00      A    H
ATOM   6006  H53 BMIMA 172      21.344  23.283  45.189  1.00  0.00      A    H
ATOM   6007  C6  BMIMA 172      19.696  24.100  46.377  1.00  0.00      A    C
ATOM   6008  H6  BMIMA 172      20.072  23.559  47.238  1.00  0.00      A    H
ATOM   6009  H61 BMIMA 172      19.289  25.050  46.705  1.00  0.00      A    H
ATOM   6010  H62 BMIMA 172      18.894  23.482  45.990  1.00  0.00      A    H
ATOM   6021  N1  BMIMA 173      21.563  14.182  21.915  1.00  0.00      A    N
ATOM   6022  N11 BMIMA 173      22.186  12.588  20.627  1.00  0.00      A    N
ATOM   6023  C1  BMIMA 173      21.397  12.921  21.627  1.00  0.00      A    C
ATOM   6024  H1  BMIMA 173      20.701  12.267  22.105  1.00  0.00      A    H
ATOM   6025  C2  BMIMA 173      22.464  14.686  20.978  1.00  0.00      A    C
ATOM   6026  H2  BMIMA 173      22.796  15.695  21.087  1.00  0.00      A    H
ATOM   6027  C21 BMIMA 173      22.819  13.686  20.163  1.00  0.00      A    C
ATOM   6028  H21 BMIMA 173      23.530  13.586  19.372  1.00  0.00      A    H
ATOM   6029  C3  BMIMA 173      20.807  14.886  22.862  1.00  0.00      A    C
ATOM   6030  H3  BMIMA 173      19.941  15.109  22.256  1.00  0.00      A    H
ATOM   6031  H31 BMIMA 173      20.434  14.209  23.616  1.00  0.00      A    H
ATOM   6032  H32 BMIMA 173      21.332  15.704  23.332  1.00  0.00      A    H
ATOM   6033  C4  BMIMA 173      22.355  11.229  20.209  1.00  0.00      A    C
ATOM   6034  H4  BMIMA 173      22.359  11.192  19.130  1.00  0.00      A    H
ATOM   6035  H41 BMIMA 173      21.450  10.795  20.606  1.00  0.00      A    H
ATOM   6036  C5  BMIMA 173      23.660  10.602  20.785  1.00  0.00      A    C
ATOM   6037  H5  BMIMA 173      23.623   9.552  20.503  1.00  0.00      A    H
ATOM   6038  H51 BMIMA 173      24.544  10.933  20.246  1.00  0.00      A    H
ATOM   6039  C51 BMIMA 173      23.709  10.870  22.309  1.00  0.00      A    C
ATOM   6040  H52 BMIMA 173      23.570  11.920  22.554  1.00  0.00      A    H
ATOM   6041  H53 BMIMA 173      22.940  10.359  22.883  1.00  0.00      A    H
ATOM   6042  C6  BMIMA 173      25.018  10.362  22.981  1.00  0.00      A    C
ATOM   6043  H6  BMIMA 173      25.051   9.316  22.700  1.00  0.00      A    H
ATOM   6044  H61 BMIMA 173      25.889  10.836  22.543  1.00  0.00      A    H
ATOM   6045  H62 BMIMA 173      24.986  10.469  24.059  1.00  0.00      A    H
ATOM   6056  N1  BMIMA 174      20.101  11.618  16.068  1.00  0.00      A    N
ATOM   6057  N11 BMIMA 174      19.537  13.648  16.445  1.00  0.00      A    N
ATOM   6058  C1  BMIMA 174      19.456  12.390  16.897  1.00  0.00      A    C
ATOM   6059  H1  BMIMA 174      19.090  12.026  17.833  1.00  0.00      A    H
ATOM   6060  C2  BMIMA 174      20.520  12.380  15.010  1.00  0.00      A    C
ATOM   6061  H2  BMIMA 174      21.072  11.926  14.217  1.00  0.00      A    H
ATOM   6062  C21 BMIMA 174      20.303  13.693  15.309  1.00  0.00      A    C
ATOM   6063  H21 BMIMA 174      20.577  14.580  14.782  1.00  0.00      A    H
ATOM   6064  C3  BMIMA 174      20.188  10.173  16.154  1.00  0.00      A    C
ATOM   6065  H3  BMIMA 174      20.648   9.700  15.299  1.00  0.00      A    H
ATOM   6066  H31 BMIMA 174      20.744   9.985  17.061  1.00  0.00      A    H
ATOM   6067  H32 BMIMA 174      19.225   9.692  16.245  1.00  0.00      A    H
ATOM   6068  C4  BMIMA 174      19.017  14.866  17.141  1.00  0.00      A    C
ATOM   6069  H4  BMIMA 174      18.035  14.595  17.499  1.00  0.00      A    H
ATOM   6070  H41 BMIMA 174      18.865  15.506  16.284  1.00  0.00      A    H
ATOM   6071  C5  BMIMA 174      19.986  15.474  18.177  1.00  0.00      A    C
ATOM   6072  H5  BMIMA 174      19.749  14.835  19.025  1.00  0.00      A    H
ATOM   6073  H51 BMIMA 174      21.053  15.357  18.010  1.00  0.00      A    H
ATOM   6074  C51 BMIMA 174      19.734  16.933  18.462  1.00  0.00      A    C
ATOM   6075  H52 BMIMA 174      19.799  17.309  17.444  1.00  0.00      A    H
ATOM   6076  H53 BMIMA 174      18.715  17.050  18.821  1.00  0.00      A    H
ATOM   6077  C6  BMIMA 174      20.654  17.555  19.503  1.00  0.00      A    C
ATOM   6078  H6  BMIMA 174      20.315  18.541  19.797  1.00  0.00      A    H
ATOM   6079  H61 BMIMA 174      20.653  16.851  20.327  1.00  0.00      A    H
ATOM   6080  H62 BMIMA 174      21.685  17.616  19.173  1.00  0.00      A    H
ATOM   6091  N1  BMIMA 175       6.652  22.970   7.175  1.00  0.00      A    N
ATOM   6092  N11 BMIMA 175       8.210  22.705   8.600  1.00  0.00      A    N
ATOM   6093  C1  BMIMA 175       6.995  23.091   8.393  1.00  0.00      A    C
ATOM   6094  H1  BMIMA 175       6.427  23.641   9.113  1.00  0.00      A    H
ATOM   6095  C2  BMIMA 175       7.657  22.324   6.497  1.00  0.00      A    C
ATOM   6096  H2  BMIMA 175       7.686  22.152   5.443  1.00  0.00      A    H
ATOM   6097  C21 BMIMA 175       8.637  22.160   7.414  1.00  0.00      A    C
ATOM   6098  H21 BMIMA 175       9.637  21.787   7.389  1.00  0.00      A    H
ATOM   6099  C3  BMIMA 175       5.329  23.424   6.657  1.00  0.00      A    C
ATOM   6100  H3  BMIMA 175       5.344  24.499   6.763  1.00  0.00      A    H
ATOM   6101  H31 BMIMA 175       5.163  23.130   5.631  1.00  0.00      A    H
ATOM   6102  H32 BMIMA 175       4.532  23.023   7.265  1.00  0.00      A    H
ATOM   6103  C4  BMIMA 175       8.944  22.774   9.898  1.00  0.00      A    C
ATOM   6104  H4  BMIMA 175       8.431  23.517  10.490  1.00  0.00      A    H
ATOM   6105  H41 BMIMA 175       9.916  23.181   9.661  1.00  0.00      A    H
ATOM   6106  C5  BMIMA 175       8.932  21.407  10.543  1.00  0.00      A    C
ATOM   6107  H5  BMIMA 175       7.970  20.959  10.308  1.00  0.00      A    H
ATOM   6108  H51 BMIMA 175       9.670  20.804  10.021  1.00  0.00      A    H
ATOM   6109  C51 BMIMA 175       9.288  21.431  12.042  1.00  0.00      A    C
ATOM   6110  H52 BMIMA 175      10.292  21.800  12.234  1.00  0.00      A    H
ATOM   6111  H53 BMIMA 175       8.707  22.191  12.559  1.00  0.00      A    H
ATOM   6112  C6  BMIMA 175       9.191  20.050  12.606  1.00  0.00      A    C
ATOM   6113  H6  BMIMA 175       9.637  19.359  11.900  1.00  0.00      A    H
ATOM   6114  H61 BMIMA 175       9.458  19.958  13.652  1.00  0.00      A    H
ATOM   6115  H62 BMIMA 175       8.149  19.751  12.622  1.00  0.00      A    H
ATOM   6126  N1  BMIMA 176       9.620  26.159   5.577  1.00  0.00      A    N
ATOM   6127  N11 BMIMA 176       8.239  27.771   5.150  1.00  0.00      A    N
ATOM   6128  C1  BMIMA 176       9.115  26.907   4.639  1.00  0.00      A    C
ATOM   6129  H1  BMIMA 176       9.401  26.781   3.617  1.00  0.00      A    H
ATOM   6130  C2  BMIMA 176       8.935  26.442   6.743  1.00  0.00      A    C
ATOM   6131  H2  BMIMA 176       9.182  25.844   7.593  1.00  0.00      A    H
ATOM   6132  C21 BMIMA 176       8.054  27.454   6.462  1.00  0.00      A    C
ATOM   6133  H21 BMIMA 176       7.329  27.959   7.062  1.00  0.00      A    H
ATOM   6134  C3  BMIMA 176      10.357  24.910   5.253  1.00  0.00      A    C
ATOM   6135  H3  BMIMA 176      10.581  24.870   4.197  1.00  0.00      A    H
ATOM   6136  H31 BMIMA 176      11.356  24.943   5.662  1.00  0.00      A    H
ATOM   6137  H32 BMIMA 176       9.811  24.011   5.498  1.00  0.00      A    H
ATOM   6138  C4  BMIMA 176       7.466  28.788   4.426  1.00  0.00      A    C
ATOM   6139  H4  BMIMA 176       7.582  28.656   3.361  1.00  0.00      A    H
ATOM   6140  H41 BMIMA 176       7.757  29.806   4.638  1.00  0.00      A    H
ATOM   6141  C5  BMIMA 176       6.026  28.556   4.796  1.00  0.00      A    C
ATOM   6142  H5  BMIMA 176       5.930  28.868   5.833  1.00  0.00      A    H
ATOM   6143  H51 BMIMA 176       5.374  29.247   4.268  1.00  0.00      A    H
ATOM   6144  C51 BMIMA 176       5.461  27.135   4.663  1.00  0.00      A    C
ATOM   6145  H52 BMIMA 176       6.254  26.428   4.892  1.00  0.00      A    H
ATOM   6146  H53 BMIMA 176       4.712  27.047   5.447  1.00  0.00      A    H
ATOM   6147  C6  BMIMA 176       4.848  26.808   3.309  1.00  0.00      A    C
ATOM   6148  H6  BMIMA 176       3.792  27.050   3.358  1.00  0.00      A    H
ATOM   6149  H61 BMIMA 176       5.312  27.242   2.430  1.00  0.00      A    H
ATOM   6150  H62 BMIMA 176       4.878  25.728   3.228  1.00  0.00      A    H
ATOM   6161  N1  BMIMA 177      41.699  45.955  11.335  1.00  0.00      A    N
ATOM   6162  N11 BMIMA 177      41.876  47.455  12.850  1.00  0.00      A    N
ATOM   6163  C1  BMIMA 177      41.172  47.023  11.787  1.00  0.00      A    C
ATOM   6164  H1  BMIMA 177      40.364  47.504  11.279  1.00  0.00      A    H
ATOM   6165  C2  BMIMA 177      42.904  45.707  12.002  1.00  0.00      A    C
ATOM   6166  H2  BMIMA 177      43.497  44.849  11.772  1.00  0.00      A    H
ATOM   6167  C21 BMIMA 177      43.043  46.682  12.898  1.00  0.00      A    C
ATOM   6168  H21 BMIMA 177      43.827  46.820  13.609  1.00  0.00      A    H
ATOM   6169  C3  BMIMA 177      41.127  45.011  10.398  1.00  0.00      A    C
ATOM   6170  H3  BMIMA 177      40.051  45.098  10.438  1.00  0.00      A    H
ATOM   6171  H31 BMIMA 177      41.425  45.169   9.372  1.00  0.00      A    H
ATOM   6172  H32 BMIMA 177      41.392  44.044  10.799  1.00  0.00      A    H
ATOM   6173  C4  BMIMA 177      41.628  48.732  13.547  1.00  0.00      A    C
ATOM   6174  H4  BMIMA 177      41.380  49.508  12.838  1.00  0.00      A    H
ATOM   6175  H41 BMIMA 177      42.627  49.003  13.855  1.00  0.00      A    H
ATOM   6176  C5  BMIMA 177      40.848  48.624  14.829  1.00  0.00      A    C
ATOM   6177  H5  BMIMA 177      39.838  48.429  14.479  1.00  0.00      A    H
ATOM   6178  H51 BMIMA 177      41.209  47.845  15.497  1.00  0.00      A    H
ATOM   6179  C51 BMIMA 177      40.829  49.917  15.705  1.00  0.00      A    C
ATOM   6180  H52 BMIMA 177      41.786  50.017  16.211  1.00  0.00      A    H
ATOM   6181  H53 BMIMA 177      40.706  50.760  15.030  1.00  0.00      A    H
ATOM   6182  C6  BMIMA 177      39.699  49.968  16.763  1.00  0.00      A    C
ATOM   6183  H6  BMIMA 177      39.602  48.973  17.181  1.00  0.00      A    H
ATOM   6184  H61 BMIMA 177      39.964  50.770  17.442  1.00  0.00      A    H
ATOM   6185  H62 BMIMA 177      38.699  50.222  16.429  1.00  0.00      A    H
ATOM   6196  N1  BMIMA 178      45.075  41.273  27.111  1.00  0.00      A    N
ATOM   6197  N11 BMIMA 178      43.442  42.652  27.405  1.00  0.00      A    N
ATOM   6198  C1  BMIMA 178      43.853  41.445  27.557  1.00  0.00      A    C
ATOM   6199  H1  BMIMA 178      43.185  40.670  27.867  1.00  0.00      A    H
ATOM   6200  C2  BMIMA 178      45.566  42.523  26.698  1.00  0.00      A    C
ATOM   6201  H2  BMIMA 178      46.518  42.700  26.248  1.00  0.00      A    H
ATOM   6202  C21 BMIMA 178      44.495  43.392  26.951  1.00  0.00      A    C
ATOM   6203  H21 BMIMA 178      44.359  44.427  26.725  1.00  0.00      A    H
ATOM   6204  C3  BMIMA 178      45.877  40.071  27.011  1.00  0.00      A    C
ATOM   6205  H3  BMIMA 178      46.887  40.418  27.171  1.00  0.00      A    H
ATOM   6206  H31 BMIMA 178      45.495  39.426  27.789  1.00  0.00      A    H
ATOM   6207  H32 BMIMA 178      45.776  39.631  26.030  1.00  0.00      A    H
ATOM   6208  C4  BMIMA 178      42.202  43.187  27.909  1.00  0.00      A    C
ATOM   6209  H4  BMIMA 178      42.376  44.191  28.266  1.00  0.00      A    H
ATOM   6210  H41 BMIMA 178      41.949  42.532  28.730  1.00  0.00      A    H
ATOM   6211  C5  BMIMA 178      41.129  43.119  26.816  1.00  0.00      A    C
ATOM   6212  H5  BMIMA 178      40.987  42.056  26.638  1.00  0.00      A    H
ATOM   6213  H51 BMIMA 178      40.245  43.632  27.185  1.00  0.00      A    H
ATOM   6214  C51 BMIMA 178      41.487  43.666  25.420  1.00  0.00      A    C
ATOM   6215  H52 BMIMA 178      42.178  44.505  25.444  1.00  0.00      A    H
ATOM   6216  H53 BMIMA 178      41.989  42.867  24.881  1.00  0.00      A    H
ATOM   6217  C6  BMIMA 178      40.262  44.020  24.513  1.00  0.00      A    C
ATOM   6218  H6  BMIMA 178      40.555  44.571  23.627  1.00  0.00      A    H
ATOM   6219  H61 BMIMA 178      39.805  43.088  24.200  1.00  0.00      A    H
ATOM   6220  H62 BMIMA 178      39.453  44.518  25.035  1.00  0.00      A    H
ATOM   6231  N1  BMIMA 179      12.143  42.430  34.854  1.00  0.00      A    N
ATOM   6232  N11 BMIMA 179      13.932  42.129  33.776  1.00  0.00      A    N
ATOM   6233  C1  BMIMA 179      12.964  42.947  34.069  1.00  0.00      A    C
ATOM   6234  H1  BMIMA 179      12.920  43.974  33.773  1.00  0.00      A    H
ATOM   6235  C2  BMIMA 179      12.651  41.169  35.260  1.00  0.00      A    C
ATOM   6236  H2  BMIMA 179      12.089  40.431  35.789  1.00  0.00      A    H
ATOM   6237  C21 BMIMA 179      13.795  41.032  34.532  1.00  0.00      A    C
ATOM   6238  H21 BMIMA 179      14.461  40.200  34.451  1.00  0.00      A    H
ATOM   6239  C3  BMIMA 179      10.907  43.061  35.393  1.00  0.00      A    C
ATOM   6240  H3  BMIMA 179      10.552  42.457  36.215  1.00  0.00      A    H
ATOM   6241  H31 BMIMA 179      11.108  44.082  35.682  1.00  0.00      A    H
ATOM   6242  H32 BMIMA 179      10.181  43.097  34.594  1.00  0.00      A    H
ATOM   6243  C4  BMIMA 179      15.112  42.424  32.904  1.00  0.00      A    C
ATOM   6244  H4  BMIMA 179      16.053  42.218  33.391  1.00  0.00      A    H
ATOM   6245  H41 BMIMA 179      14.915  43.477  32.772  1.00  0.00      A    H
ATOM   6246  C5  BMIMA 179      15.019  41.729  31.626  1.00  0.00      A    C
ATOM   6247  H5  BMIMA 179      15.783  42.049  30.922  1.00  0.00      A    H
ATOM   6248  H51 BMIMA 179      15.172  40.670  31.816  1.00  0.00      A    H
ATOM   6249  C51 BMIMA 179      13.711  41.790  30.928  1.00  0.00      A    C
ATOM   6250  H52 BMIMA 179      12.887  41.257  31.394  1.00  0.00      A    H
ATOM   6251  H53 BMIMA 179      13.568  42.865  31.001  1.00  0.00      A    H
ATOM   6252  C6  BMIMA 179      13.816  41.325  29.488  1.00  0.00      A    C
ATOM   6253  H6  BMIMA 179      14.627  41.743  28.904  1.00  0.00      A    H
ATOM   6254  H61 BMIMA 179      13.980  40.255  29.421  1.00  0.00      A    H
ATOM   6255  H62 BMIMA 179      12.844  41.594  29.089  1.00  0.00      A    H
ATOM   6266  N1  BMIMA 180      33.833   4.506   6.857  1.00  0.00      A    N
ATOM   6267  N11 BMIMA 180      34.898   2.658   6.638  1.00  0.00      A    N
ATOM   6268  C1  BMIMA 180      34.267   3.458   7.444  1.00  0.00      A    C
ATOM   6269  H1  BMIMA 180      34.019   3.192   8.449  1.00  0.00      A    H
ATOM   6270  C2  BMIMA 180      34.309   4.375   5.591  1.00  0.00      A    C
ATOM   6271  H2  BMIMA 180      34.172   5.113   4.831  1.00  0.00      A    H
ATOM   6272  C21 BMIMA 180      35.112   3.317   5.483  1.00  0.00      A    C
ATOM   6273  H21 BMIMA 180      35.645   2.965   4.628  1.00  0.00      A    H
ATOM   6274  C3  BMIMA 180      33.109   5.556   7.469  1.00  0.00      A    C
ATOM   6275  H3  BMIMA 180      32.459   5.960   6.708  1.00  0.00      A    H
ATOM   6276  H31 BMIMA 180      32.555   5.147   8.301  1.00  0.00      A    H
ATOM   6277  H32 BMIMA 180      33.676   6.432   7.746  1.00  0.00      A    H
ATOM   6278  C4  BMIMA 180      35.635   1.446   6.999  1.00  0.00      A    C
ATOM   6279  H4  BMIMA 180      36.100   1.099   6.089  1.00  0.00      A    H
ATOM   6280  H41 BMIMA 180      34.907   0.696   7.273  1.00  0.00      A    H
ATOM   6281  C5  BMIMA 180      36.751   1.607   8.054  1.00  0.00      A    C
ATOM   6282  H5  BMIMA 180      36.344   1.888   9.022  1.00  0.00      A    H
ATOM   6283  H51 BMIMA 180      37.211   0.640   8.244  1.00  0.00      A    H
ATOM   6284  C51 BMIMA 180      37.736   2.684   7.570  1.00  0.00      A    C
ATOM   6285  H52 BMIMA 180      38.269   2.480   6.645  1.00  0.00      A    H
ATOM   6286  H53 BMIMA 180      37.104   3.561   7.453  1.00  0.00      A    H
ATOM   6287  C6  BMIMA 180      38.777   3.067   8.542  1.00  0.00      A    C
ATOM   6288  H6  BMIMA 180      38.408   3.710   9.332  1.00  0.00      A    H
ATOM   6289  H61 BMIMA 180      39.102   2.180   9.075  1.00  0.00      A    H
ATOM   6290  H62 BMIMA 180      39.497   3.662   7.992  1.00  0.00      A    H
ATOM   6301  N1  BMIMA 181      24.233  37.064  46.640  1.00  0.00      A    N
ATOM   6302  N11 BMIMA 181      23.949  37.811  48.616  1.00  0.00      A    N
ATOM   6303  C1  BMIMA 181      23.990  38.118  47.338  1.00  0.00      A    C
ATOM   6304  H1  BMIMA 181      23.954  39.071  46.855  1.00  0.00      A    H
ATOM   6305  C2  BMIMA 181      24.088  35.976  47.452  1.00  0.00      A    C
ATOM   6306  H2  BMIMA 181      24.126  34.992  47.039  1.00  0.00      A    H
ATOM   6307  C21 BMIMA 181      24.019  36.438  48.674  1.00  0.00      A    C
ATOM   6308  H21 BMIMA 181      24.033  35.891  49.591  1.00  0.00      A    H
ATOM   6309  C3  BMIMA 181      24.271  37.059  45.165  1.00  0.00      A    C
ATOM   6310  H3  BMIMA 181      24.367  36.019  44.890  1.00  0.00      A    H
ATOM   6311  H31 BMIMA 181      23.311  37.472  44.893  1.00  0.00      A    H
ATOM   6312  H32 BMIMA 181      25.071  37.622  44.709  1.00  0.00      A    H
ATOM   6313  C4  BMIMA 181      24.035  38.715  49.788  1.00  0.00      A    C
ATOM   6314  H4  BMIMA 181      25.040  39.102  49.874  1.00  0.00      A    H
ATOM   6315  H41 BMIMA 181      23.785  38.016  50.572  1.00  0.00      A    H
ATOM   6316  C5  BMIMA 181      23.106  39.905  49.847  1.00  0.00      A    C
ATOM   6317  H5  BMIMA 181      23.247  40.351  48.866  1.00  0.00      A    H
ATOM   6318  H51 BMIMA 181      22.083  39.628  50.092  1.00  0.00      A    H
ATOM   6319  C51 BMIMA 181      23.580  40.982  50.770  1.00  0.00      A    C
ATOM   6320  H52 BMIMA 181      24.658  41.083  50.664  1.00  0.00      A    H
ATOM   6321  H53 BMIMA 181      23.138  41.902  50.397  1.00  0.00      A    H
ATOM   6322  C6  BMIMA 181      23.056  40.726  52.160  1.00  0.00      A    C
ATOM   6323  H6  BMIMA 181      23.719  39.979  52.582  1.00  0.00      A    H
ATOM   6324  H61 BMIMA 181      23.265  41.581  52.793  1.00  0.00      A    H
ATOM   6325  H62 BMIMA 181      21.980  40.599  52.160  1.00  0.00      A    H
ATOM   6336  N1  BMIMA 182      48.620  39.204  12.842  1.00  0.00      A    N
ATOM   6337  N11 BMIMA 182      49.419  41.225  12.738  1.00  0.00      A    N
ATOM   6338  C1  BMIMA 182      49.712  39.935  12.831  1.00  0.00      A    C
ATOM   6339  H1  BMIMA 182      50.662  39.536  13.118  1.00  0.00      A    H
ATOM   6340  C2  BMIMA 182      47.513  40.088  12.706  1.00  0.00      A    C
ATOM   6341  H2  BMIMA 182      46.483  39.815  12.628  1.00  0.00      A    H
ATOM   6342  C21 BMIMA 182      48.014  41.293  12.600  1.00  0.00      A    C
ATOM   6343  H21 BMIMA 182      47.609  42.244  12.333  1.00  0.00      A    H
ATOM   6344  C3  BMIMA 182      48.512  37.752  13.037  1.00  0.00      A    C
ATOM   6345  H3  BMIMA 182      48.176  37.199  12.172  1.00  0.00      A    H
ATOM   6346  H31 BMIMA 182      49.508  37.346  13.136  1.00  0.00      A    H
ATOM   6347  H32 BMIMA 182      47.929  37.524  13.918  1.00  0.00      A    H
ATOM   6348  C4  BMIMA 182      50.266  42.447  12.848  1.00  0.00      A    C
ATOM   6349  H4  BMIMA 182      49.891  43.175  12.144  1.00  0.00      A    H
ATOM   6350  H41 BMIMA 182      51.260  42.186  12.516  1.00  0.00      A    H
ATOM   6351  C5  BMIMA 182      50.208  42.894  14.330  1.00  0.00      A    C
ATOM   6352  H5  BMIMA 182      49.981  41.950  14.817  1.00  0.00      A    H
ATOM   6353  H51 BMIMA 182      51.174  43.271  14.654  1.00  0.00      A    H
ATOM   6354  C51 BMIMA 182      49.171  43.927  14.573  1.00  0.00      A    C
ATOM   6355  H52 BMIMA 182      49.250  44.693  13.806  1.00  0.00      A    H
ATOM   6356  H53 BMIMA 182      48.219  43.415  14.463  1.00  0.00      A    H
ATOM   6357  C6  BMIMA 182      49.401  44.668  15.921  1.00  0.00      A    C
ATOM   6358  H6  BMIMA 182      49.450  44.000  16.773  1.00  0.00      A    H
ATOM   6359  H61 BMIMA 182      50.388  45.110  16.004  1.00  0.00      A    H
ATOM   6360  H62 BMIMA 182      48.668  45.455  16.062  1.00  0.00      A    H
ATOM   6371  N1  BMIMA 183      17.873  35.798  18.871  1.00  0.00      A    N
ATOM   6372  N11 BMIMA 183      19.762  36.712  19.248  1.00  0.00      A    N
ATOM   6373  C1  BMIMA 183      18.539  36.689  19.593  1.00  0.00      A    C
ATOM   6374  H1  BMIMA 183      18.251  37.210  20.481  1.00  0.00      A    H
ATOM   6375  C2  BMIMA 183      18.685  35.280  17.930  1.00  0.00      A    C
ATOM   6376  H2  BMIMA 183      18.412  34.563  17.188  1.00  0.00      A    H
ATOM   6377  C21 BMIMA 183      19.906  35.831  18.271  1.00  0.00      A    C
ATOM   6378  H21 BMIMA 183      20.833  35.641  17.776  1.00  0.00      A    H
ATOM   6379  C3  BMIMA 183      16.433  35.555  19.008  1.00  0.00      A    C
ATOM   6380  H3  BMIMA 183      15.883  36.028  19.808  1.00  0.00      A    H
ATOM   6381  H31 BMIMA 183      16.036  35.856  18.049  1.00  0.00      A    H
ATOM   6382  H32 BMIMA 183      16.187  34.520  19.194  1.00  0.00      A    H
ATOM   6383  C4  BMIMA 183      20.806  37.560  19.818  1.00  0.00      A    C
ATOM   6384  H4  BMIMA 183      21.744  37.032  19.733  1.00  0.00      A    H
ATOM   6385  H41 BMIMA 183      20.562  37.533  20.870  1.00  0.00      A    H
ATOM   6386  C5  BMIMA 183      21.025  38.934  19.252  1.00  0.00      A    C
ATOM   6387  H5  BMIMA 183      20.815  38.729  18.205  1.00  0.00      A    H
ATOM   6388  H51 BMIMA 183      20.330  39.613  19.739  1.00  0.00      A    H
ATOM   6389  C51 BMIMA 183      22.507  39.507  19.321  1.00  0.00      A    C
ATOM   6390  H52 BMIMA 183      22.757  39.902  20.302  1.00  0.00      A    H
ATOM   6391  H53 BMIMA 183      23.179  38.726  18.973  1.00  0.00      A    H
ATOM   6392  C6  BMIMA 183      22.755  40.724  18.365  1.00  0.00      A    C
ATOM   6393  H6  BMIMA 183      22.219  41.556  18.806  1.00  0.00      A    H
ATOM   6394  H61 BMIMA 183      23.784  41.055  18.443  1.00  0.00      A    H
ATOM   6395  H62 BMIMA 183      22.437  40.677  17.329  1.00  0.00      A    H
ATOM   6406  N1  BMIMA 184       8.052  42.081  31.361  1.00  0.00      A    N
ATOM   6407  N11 BMIMA 184       9.092  40.178  31.482  1.00  0.00      A    N
ATOM   6408  C1  BMIMA 184       8.126  40.864  30.884  1.00  0.00      A    C
ATOM   6409  H1  BMIMA 184       7.464  40.426  30.167  1.00  0.00      A    H
ATOM   6410  C2  BMIMA 184       9.146  42.223  32.173  1.00  0.00      A    C
ATOM   6411  H2  BMIMA 184       9.330  43.126  32.712  1.00  0.00      A    H
ATOM   6412  C21 BMIMA 184       9.745  41.017  32.297  1.00  0.00      A    C
ATOM   6413  H21 BMIMA 184      10.509  40.725  32.984  1.00  0.00      A    H
ATOM   6414  C3  BMIMA 184       6.966  43.027  30.999  1.00  0.00      A    C
ATOM   6415  H3  BMIMA 184       7.044  43.765  31.784  1.00  0.00      A    H
ATOM   6416  H31 BMIMA 184       6.945  43.408  29.989  1.00  0.00      A    H
ATOM   6417  H32 BMIMA 184       6.034  42.481  31.030  1.00  0.00      A    H
ATOM   6418  C4  BMIMA 184       9.520  38.760  31.279  1.00  0.00      A    C
ATOM   6419  H4  BMIMA 184       8.728  38.196  30.810  1.00  0.00      A    H
ATOM   6420  H41 BMIMA 184       9.688  38.354  32.265  1.00  0.00      A    H
ATOM   6421  C5  BMIMA 184      10.749  38.660  30.359  1.00  0.00      A    C
ATOM   6422  H5  BMIMA 184      11.530  39.175  30.911  1.00  0.00      A    H
ATOM   6423  H51 BMIMA 184      10.978  37.616  30.161  1.00  0.00      A    H
ATOM   6424  C51 BMIMA 184      10.522  39.384  29.079  1.00  0.00      A    C
ATOM   6425  H52 BMIMA 184       9.547  39.081  28.707  1.00  0.00      A    H
ATOM   6426  H53 BMIMA 184      10.321  40.426  29.316  1.00  0.00      A    H
ATOM   6427  C6  BMIMA 184      11.671  39.258  28.072  1.00  0.00      A    C
ATOM   6428  H6  BMIMA 184      11.592  38.354  27.478  1.00  0.00      A    H
ATOM   6429  H61 BMIMA 184      11.755  40.013  27.299  1.00  0.00      A    H
ATOM   6430  H62 BMIMA 184      12.641  39.108  28.531  1.00  0.00      A    H
ATOM   6441  N1  BMIMA 185      47.643  27.526  11.522  1.00  0.00      A    N
ATOM   6442  N11 BMIMA 185      46.335  26.224  10.542  1.00  0.00      A    N
ATOM   6443  C1  BMIMA 185      46.845  27.413  10.463  1.00  0.00      A    C
ATOM   6444  H1  BMIMA 185      46.482  28.157   9.786  1.00  0.00      A    H
ATOM   6445  C2  BMIMA 185      47.672  26.379  12.182  1.00  0.00      A    C
ATOM   6446  H2  BMIMA 185      48.245  26.246  13.073  1.00  0.00      A    H
ATOM   6447  C21 BMIMA 185      46.786  25.585  11.646  1.00  0.00      A    C
ATOM   6448  H21 BMIMA 185      46.295  24.704  11.999  1.00  0.00      A    H
ATOM   6449  C3  BMIMA 185      48.014  28.816  12.080  1.00  0.00      A    C
ATOM   6450  H3  BMIMA 185      47.472  29.540  11.489  1.00  0.00      A    H
ATOM   6451  H31 BMIMA 185      47.680  28.842  13.106  1.00  0.00      A    H
ATOM   6452  H32 BMIMA 185      49.061  29.082  12.063  1.00  0.00      A    H
ATOM   6453  C4  BMIMA 185      45.373  25.653   9.593  1.00  0.00      A    C
ATOM   6454  H4  BMIMA 185      44.577  26.381   9.536  1.00  0.00      A    H
ATOM   6455  H41 BMIMA 185      44.878  24.844  10.109  1.00  0.00      A    H
ATOM   6456  C5  BMIMA 185      45.935  25.285   8.259  1.00  0.00      A    C
ATOM   6457  H5  BMIMA 185      45.186  24.893   7.575  1.00  0.00      A    H
ATOM   6458  H51 BMIMA 185      46.415  26.120   7.756  1.00  0.00      A    H
ATOM   6459  C51 BMIMA 185      46.878  24.052   8.367  1.00  0.00      A    C
ATOM   6460  H52 BMIMA 185      47.623  24.298   9.120  1.00  0.00      A    H
ATOM   6461  H53 BMIMA 185      46.333  23.234   8.831  1.00  0.00      A    H
ATOM   6462  C6  BMIMA 185      47.503  23.665   7.062  1.00  0.00      A    C
ATOM   6463  H6  BMIMA 185      48.185  22.826   7.144  1.00  0.00      A    H
ATOM   6464  H61 BMIMA 185      46.787  23.244   6.366  1.00  0.00      A    H
ATOM   6465  H62 BMIMA 185      48.068  24.453   6.577  1.00  0.00      A    H
ATOM   6476  N1  BMIMA 186      13.059  25.200  37.749  1.00  0.00      A    N
ATOM   6477  N11 BMIMA 186      14.801  25.418  36.449  1.00  0.00      A    N
ATOM   6478  C1  BMIMA 186      13.649  25.917  36.788  1.00  0.00      A    C
ATOM   6479  H1  BMIMA 186      13.156  26.726  36.291  1.00  0.00      A    H
ATOM   6480  C2  BMIMA 186      13.892  24.150  38.055  1.00  0.00      A    C
ATOM   6481  H2  BMIMA 186      13.617  23.370  38.731  1.00  0.00      A    H
ATOM   6482  C21 BMIMA 186      14.964  24.310  37.314  1.00  0.00      A    C
ATOM   6483  H21 BMIMA 186      15.855  23.721  37.289  1.00  0.00      A    H
ATOM   6484  C3  BMIMA 186      11.760  25.440  38.372  1.00  0.00      A    C
ATOM   6485  H3  BMIMA 186      11.268  26.255  37.862  1.00  0.00      A    H
ATOM   6486  H31 BMIMA 186      11.168  24.558  38.177  1.00  0.00      A    H
ATOM   6487  H32 BMIMA 186      11.824  25.514  39.448  1.00  0.00      A    H
ATOM   6488  C4  BMIMA 186      15.619  25.800  35.273  1.00  0.00      A    C
ATOM   6489  H4  BMIMA 186      15.091  26.613  34.798  1.00  0.00      A    H
ATOM   6490  H41 BMIMA 186      15.642  24.952  34.605  1.00  0.00      A    H
ATOM   6491  C5  BMIMA 186      17.016  26.332  35.582  1.00  0.00      A    C
ATOM   6492  H5  BMIMA 186      17.644  26.562  34.725  1.00  0.00      A    H
ATOM   6493  H51 BMIMA 186      16.882  27.206  36.214  1.00  0.00      A    H
ATOM   6494  C51 BMIMA 186      17.970  25.372  36.334  1.00  0.00      A    C
ATOM   6495  H52 BMIMA 186      17.508  25.160  37.295  1.00  0.00      A    H
ATOM   6496  H53 BMIMA 186      17.940  24.453  35.753  1.00  0.00      A    H
ATOM   6497  C6  BMIMA 186      19.398  25.933  36.531  1.00  0.00      A    C
ATOM   6498  H6  BMIMA 186      19.310  26.891  37.029  1.00  0.00      A    H
ATOM   6499  H61 BMIMA 186      19.896  25.251  37.210  1.00  0.00      A    H
ATOM   6500  H62 BMIMA 186      19.902  25.967  35.572  1.00  0.00      A    H
ATOM   6511  N1  BMIMA 187      13.491  42.732  44.308  1.00  0.00      A    N
ATOM   6512  N11 BMIMA 187      14.103  44.630  45.116  1.00  0.00      A    N
ATOM   6513  C1  BMIMA 187      13.845  43.367  45.391  1.00  0.00      A    C
ATOM   6514  H1  BMIMA 187      13.915  42.895  46.348  1.00  0.00      A    H
ATOM   6515  C2  BMIMA 187      13.388  43.626  43.288  1.00  0.00      A    C
ATOM   6516  H2  BMIMA 187      13.193  43.323  42.282  1.00  0.00      A    H
ATOM   6517  C21 BMIMA 187      13.739  44.807  43.785  1.00  0.00      A    C
ATOM   6518  H21 BMIMA 187      13.869  45.760  43.321  1.00  0.00      A    H
ATOM   6519  C3  BMIMA 187      13.260  41.328  44.142  1.00  0.00      A    C
ATOM   6520  H3  BMIMA 187      13.887  40.988  43.330  1.00  0.00      A    H
ATOM   6521  H31 BMIMA 187      13.490  40.796  45.053  1.00  0.00      A    H
ATOM   6522  H32 BMIMA 187      12.242  41.174  43.816  1.00  0.00      A    H
ATOM   6523  C4  BMIMA 187      14.684  45.574  46.043  1.00  0.00      A    C
ATOM   6524  H4  BMIMA 187      15.433  46.164  45.535  1.00  0.00      A    H
ATOM   6525  H41 BMIMA 187      15.144  45.104  46.900  1.00  0.00      A    H
ATOM   6526  C5  BMIMA 187      13.672  46.506  46.776  1.00  0.00      A    C
ATOM   6527  H5  BMIMA 187      14.152  46.869  47.681  1.00  0.00      A    H
ATOM   6528  H51 BMIMA 187      13.436  47.395  46.196  1.00  0.00      A    H
ATOM   6529  C51 BMIMA 187      12.433  45.831  47.221  1.00  0.00      A    C
ATOM   6530  H52 BMIMA 187      11.975  45.353  46.359  1.00  0.00      A    H
ATOM   6531  H53 BMIMA 187      12.759  45.111  47.968  1.00  0.00      A    H
ATOM   6532  C6  BMIMA 187      11.319  46.679  47.812  1.00  0.00      A    C
ATOM   6533  H6  BMIMA 187      10.825  47.263  47.044  1.00  0.00      A    H
ATOM   6534  H61 BMIMA 187      10.617  46.034  48.328  1.00  0.00      A    H
ATOM   6535  H62 BMIMA 187      11.628  47.504  48.443  1.00  0.00      A    H
ATOM   6546  N1  BMIMA 188      25.180  20.439  34.355  1.00  0.00      A    N
ATOM   6547  N11 BMIMA 188      26.793  20.675  33.070  1.00  0.00      A    N
ATOM   6548  C1  BMIMA 188      25.673  21.187  33.457  1.00  0.00      A    C
ATOM   6549  H1  BMIMA 188      25.211  22.081  33.098  1.00  0.00      A    H
ATOM   6550  C2  BMIMA 188      25.967  19.299  34.512  1.00  0.00      A    C
ATOM   6551  H2  BMIMA 188      25.700  18.527  35.200  1.00  0.00      A    H
ATOM   6552  C21 BMIMA 188      26.981  19.456  33.596  1.00  0.00      A    C
ATOM   6553  H21 BMIMA 188      27.833  18.877  33.316  1.00  0.00      A    H
ATOM   6554  C3  BMIMA 188      23.992  20.660  35.144  1.00  0.00      A    C
ATOM   6555  H3  BMIMA 188      23.139  20.012  35.014  1.00  0.00      A    H
ATOM   6556  H31 BMIMA 188      24.224  20.661  36.199  1.00  0.00      A    H
ATOM   6557  H32 BMIMA 188      23.789  21.706  34.968  1.00  0.00      A    H
ATOM   6558  C4  BMIMA 188      27.628  21.352  32.120  1.00  0.00      A    C
ATOM   6559  H4  BMIMA 188      27.033  21.690  31.284  1.00  0.00      A    H
ATOM   6560  H41 BMIMA 188      28.248  20.603  31.649  1.00  0.00      A    H
ATOM   6561  C5  BMIMA 188      28.488  22.373  32.865  1.00  0.00      A    C
ATOM   6562  H5  BMIMA 188      28.183  22.364  33.908  1.00  0.00      A    H
ATOM   6563  H51 BMIMA 188      29.414  21.804  32.912  1.00  0.00      A    H
ATOM   6564  C51 BMIMA 188      28.555  23.816  32.268  1.00  0.00      A    C
ATOM   6565  H52 BMIMA 188      28.894  23.738  31.238  1.00  0.00      A    H
ATOM   6566  H53 BMIMA 188      27.521  24.150  32.267  1.00  0.00      A    H
ATOM   6567  C6  BMIMA 188      29.474  24.886  32.871  1.00  0.00      A    C
ATOM   6568  H6  BMIMA 188      29.249  25.225  33.875  1.00  0.00      A    H
ATOM   6569  H61 BMIMA 188      30.515  24.596  32.948  1.00  0.00      A    H
ATOM   6570  H62 BMIMA 188      29.481  25.829  32.337  1.00  0.00      A    H
ATOM   6581  N1  BMIMA 189      28.184  16.065  46.482  1.00  0.00      A    N
ATOM   6582  N11 BMIMA 189      29.908  15.026  45.693  1.00  0.00      A    N
ATOM   6583  C1  BMIMA 189      29.311  15.532  46.778  1.00  0.00      A    C
ATOM   6584  H1  BMIMA 189      29.673  15.366  47.771  1.00  0.00      A    H
ATOM   6585  C2  BMIMA 189      27.980  15.847  45.148  1.00  0.00      A    C
ATOM   6586  H2  BMIMA 189      27.040  16.201  44.784  1.00  0.00      A    H
ATOM   6587  C21 BMIMA 189      29.045  15.210  44.656  1.00  0.00      A    C
ATOM   6588  H21 BMIMA 189      29.224  14.987  43.627  1.00  0.00      A    H
ATOM   6589  C3  BMIMA 189      27.363  16.793  47.483  1.00  0.00      A    C
ATOM   6590  H3  BMIMA 189      28.117  17.285  48.079  1.00  0.00      A    H
ATOM   6591  H31 BMIMA 189      26.849  17.572  46.938  1.00  0.00      A    H
ATOM   6592  H32 BMIMA 189      26.786  16.102  48.080  1.00  0.00      A    H
ATOM   6593  C4  BMIMA 189      31.131  14.196  45.666  1.00  0.00      A    C
ATOM   6594  H4  BMIMA 189      31.590  14.137  46.642  1.00  0.00      A    H
ATOM   6595  H41 BMIMA 189      31.740  14.799  45.010  1.00  0.00      A    H
ATOM   6596  C5  BMIMA 189      30.768  12.746  45.243  1.00  0.00      A    C
ATOM   6597  H5  BMIMA 189      30.720  12.696  44.158  1.00  0.00      A    H
ATOM   6598  H51 BMIMA 189      31.640  12.169  45.540  1.00  0.00      A    H
ATOM   6599  C51 BMIMA 189      29.534  12.146  45.993  1.00  0.00      A    C
ATOM   6600  H52 BMIMA 189      29.781  12.396  47.021  1.00  0.00      A    H
ATOM   6601  H53 BMIMA 189      28.622  12.687  45.754  1.00  0.00      A    H
ATOM   6602  C6  BMIMA 189      29.350  10.620  45.860  1.00  0.00      A    C
ATOM   6603  H6  BMIMA 189      30.268  10.135  46.172  1.00  0.00      A    H
ATOM   6604  H61 BMIMA 189      28.529  10.181  46.416  1.00  0.00      A    H
ATOM   6605  H62 BMIMA 189      29.195  10.418  44.806  1.00  0.00      A    H
ATOM   6616  N1  BMIMA 190      25.457  21.953   3.575  1.00  0.00      A    N
ATOM   6617  N11 BMIMA 190      23.810  20.856   2.671  1.00  0.00      A    N
ATOM   6618  C1  BMIMA 190      24.445  22.025   2.712  1.00  0.00      A    C
ATOM   6619  H1  BMIMA 190      24.317  22.851   2.045  1.00  0.00      A    H
ATOM   6620  C2  BMIMA 190      25.449  20.702   4.152  1.00  0.00      A    C
ATOM   6621  H2  BMIMA 190      26.139  20.510   4.944  1.00  0.00      A    H
ATOM   6622  C21 BMIMA 190      24.402  20.063   3.604  1.00  0.00      A    C
ATOM   6623  H21 BMIMA 190      24.113  19.040   3.714  1.00  0.00      A    H
ATOM   6624  C3  BMIMA 190      26.294  23.120   3.878  1.00  0.00      A    C
ATOM   6625  H3  BMIMA 190      27.296  22.751   4.039  1.00  0.00      A    H
ATOM   6626  H31 BMIMA 190      26.128  23.988   3.256  1.00  0.00      A    H
ATOM   6627  H32 BMIMA 190      25.913  23.524   4.805  1.00  0.00      A    H
ATOM   6628  C4  BMIMA 190      22.714  20.458   1.849  1.00  0.00      A    C
ATOM   6629  H4  BMIMA 190      22.499  21.479   1.571  1.00  0.00      A    H
ATOM   6630  H41 BMIMA 190      21.983  20.123   2.570  1.00  0.00      A    H
ATOM   6631  C5  BMIMA 190      23.068  19.580   0.691  1.00  0.00      A    C
ATOM   6632  H5  BMIMA 190      23.161  18.539   0.989  1.00  0.00      A    H
ATOM   6633  H51 BMIMA 190      22.205  19.735   0.049  1.00  0.00      A    H
ATOM   6634  C51 BMIMA 190      24.385  19.884   0.035  1.00  0.00      A    C
ATOM   6635  H52 BMIMA 190      24.255  20.870  -0.405  1.00  0.00      A    H
ATOM   6636  H53 BMIMA 190      25.178  20.056   0.758  1.00  0.00      A    H
ATOM   6637  C6  BMIMA 190      24.832  18.818  -0.980  1.00  0.00      A    C
ATOM   6638  H6  BMIMA 190      25.764  19.094  -1.459  1.00  0.00      A    H
ATOM   6639  H61 BMIMA 190      25.072  17.911  -0.437  1.00  0.00      A    H
ATOM   6640  H62 BMIMA 190      24.102  18.695  -1.772  1.00  0.00      A    H
ATOM   6651  N1  BMIMA 191      10.998  38.694   8.543  1.00  0.00      A    N
ATOM   6652  N11 BMIMA 191       9.637  37.792   7.245  1.00  0.00      A    N
ATOM   6653  C1  BMIMA 191      10.911  37.983   7.491  1.00  0.00      A    C
ATOM   6654  H1  BMIMA 191      11.841  37.652   7.082  1.00  0.00      A    H
ATOM   6655  C2  BMIMA 191       9.800  39.284   8.783  1.00  0.00      A    C
ATOM   6656  H2  BMIMA 191       9.692  40.034   9.536  1.00  0.00      A    H
ATOM   6657  C21 BMIMA 191       8.915  38.657   8.055  1.00  0.00      A    C
ATOM   6658  H21 BMIMA 191       7.856  38.791   8.104  1.00  0.00      A    H
ATOM   6659  C3  BMIMA 191      12.265  39.102   9.243  1.00  0.00      A    C
ATOM   6660  H3  BMIMA 191      12.146  38.978  10.310  1.00  0.00      A    H
ATOM   6661  H31 BMIMA 191      13.098  38.474   8.965  1.00  0.00      A    H
ATOM   6662  H32 BMIMA 191      12.398  40.154   9.037  1.00  0.00      A    H
ATOM   6663  C4  BMIMA 191       9.049  36.808   6.300  1.00  0.00      A    C
ATOM   6664  H4  BMIMA 191       8.709  35.899   6.774  1.00  0.00      A    H
ATOM   6665  H41 BMIMA 191       9.850  36.612   5.602  1.00  0.00      A    H
ATOM   6666  C5  BMIMA 191       8.060  37.499   5.290  1.00  0.00      A    C
ATOM   6667  H5  BMIMA 191       7.061  37.496   5.718  1.00  0.00      A    H
ATOM   6668  H51 BMIMA 191       8.384  38.530   5.170  1.00  0.00      A    H
ATOM   6669  C51 BMIMA 191       8.110  36.887   3.886  1.00  0.00      A    C
ATOM   6670  H52 BMIMA 191       9.095  37.145   3.504  1.00  0.00      A    H
ATOM   6671  H53 BMIMA 191       8.066  35.809   4.011  1.00  0.00      A    H
ATOM   6672  C6  BMIMA 191       6.973  37.365   2.927  1.00  0.00      A    C
ATOM   6673  H6  BMIMA 191       6.981  38.448   2.967  1.00  0.00      A    H
ATOM   6674  H61 BMIMA 191       7.026  36.983   1.914  1.00  0.00      A    H
ATOM   6675  H62 BMIMA 191       6.013  37.058   3.327  1.00  0.00      A    H
ATOM   6686  N1  BMIMA 192      28.443  44.073  22.906  1.00  0.00      A    N
ATOM   6687  N11 BMIMA 192      28.275  42.274  21.754  1.00  0.00      A    N
ATOM   6688  C1  BMIMA 192      28.363  42.818  22.961  1.00  0.00      A    C
ATOM   6689  H1  BMIMA 192      28.420  42.286  23.886  1.00  0.00      A    H
ATOM   6690  C2  BMIMA 192      28.580  44.367  21.567  1.00  0.00      A    C
ATOM   6691  H2  BMIMA 192      28.634  45.421  21.405  1.00  0.00      A    H
ATOM   6692  C21 BMIMA 192      28.406  43.246  20.825  1.00  0.00      A    C
ATOM   6693  H21 BMIMA 192      28.286  43.115  19.772  1.00  0.00      A    H
ATOM   6694  C3  BMIMA 192      28.590  44.976  24.016  1.00  0.00      A    C
ATOM   6695  H3  BMIMA 192      27.624  45.255  24.409  1.00  0.00      A    H
ATOM   6696  H31 BMIMA 192      29.019  44.486  24.877  1.00  0.00      A    H
ATOM   6697  H32 BMIMA 192      29.266  45.801  23.848  1.00  0.00      A    H
ATOM   6698  C4  BMIMA 192      28.173  40.839  21.632  1.00  0.00      A    C
ATOM   6699  H4  BMIMA 192      27.719  40.435  22.524  1.00  0.00      A    H
ATOM   6700  H41 BMIMA 192      29.160  40.404  21.572  1.00  0.00      A    H
ATOM   6701  C5  BMIMA 192      27.263  40.567  20.428  1.00  0.00      A    C
ATOM   6702  H5  BMIMA 192      26.477  41.299  20.263  1.00  0.00      A    H
ATOM   6703  H51 BMIMA 192      27.818  40.556  19.493  1.00  0.00      A    H
ATOM   6704  C51 BMIMA 192      26.685  39.186  20.684  1.00  0.00      A    C
ATOM   6705  H52 BMIMA 192      27.453  38.516  21.064  1.00  0.00      A    H
ATOM   6706  H53 BMIMA 192      25.913  39.246  21.447  1.00  0.00      A    H
ATOM   6707  C6  BMIMA 192      26.117  38.482  19.522  1.00  0.00      A    C
ATOM   6708  H6  BMIMA 192      25.663  37.577  19.910  1.00  0.00      A    H
ATOM   6709  H61 BMIMA 192      25.394  39.036  18.935  1.00  0.00      A    H
ATOM   6710  H62 BMIMA 192      26.892  38.135  18.848  1.00  0.00      A    H
ATOM   6721  N1  BMIMA 193      32.750   1.871   3.153  1.00  0.00      A    N
ATOM   6722  N11 BMIMA 193      31.357   2.632   4.615  1.00  0.00      A    N
ATOM   6723  C1  BMIMA 193      31.728   2.650   3.351  1.00  0.00      A    C
ATOM   6724  H1  BMIMA 193      31.302   3.171   2.521  1.00  0.00      A    H
ATOM   6725  C2  BMIMA 193      33.094   1.240   4.353  1.00  0.00      A    C
ATOM   6726  H2  BMIMA 193      33.839   0.482   4.252  1.00  0.00      A    H
ATOM   6727  C21 BMIMA 193      32.242   1.742   5.250  1.00  0.00      A    C
ATOM   6728  H21 BMIMA 193      32.159   1.392   6.256  1.00  0.00      A    H
ATOM   6729  C3  BMIMA 193      33.262   1.467   1.834  1.00  0.00      A    C
ATOM   6730  H3  BMIMA 193      33.244   0.388   1.794  1.00  0.00      A    H
ATOM   6731  H31 BMIMA 193      32.654   2.015   1.130  1.00  0.00      A    H
ATOM   6732  H32 BMIMA 193      34.257   1.844   1.649  1.00  0.00      A    H
ATOM   6733  C4  BMIMA 193      30.223   3.231   5.336  1.00  0.00      A    C
ATOM   6734  H4  BMIMA 193      30.138   4.264   5.032  1.00  0.00      A    H
ATOM   6735  H41 BMIMA 193      30.551   3.345   6.359  1.00  0.00      A    H
ATOM   6736  C5  BMIMA 193      28.828   2.563   5.062  1.00  0.00      A    C
ATOM   6737  H5  BMIMA 193      28.158   3.258   5.562  1.00  0.00      A    H
ATOM   6738  H51 BMIMA 193      28.692   2.605   3.984  1.00  0.00      A    H
ATOM   6739  C51 BMIMA 193      28.732   1.089   5.579  1.00  0.00      A    C
ATOM   6740  H52 BMIMA 193      29.671   0.644   5.262  1.00  0.00      A    H
ATOM   6741  H53 BMIMA 193      28.774   1.044   6.664  1.00  0.00      A    H
ATOM   6742  C6  BMIMA 193      27.560   0.349   4.947  1.00  0.00      A    C
ATOM   6743  H6  BMIMA 193      27.580  -0.734   4.984  1.00  0.00      A    H
ATOM   6744  H61 BMIMA 193      26.616   0.799   5.234  1.00  0.00      A    H
ATOM   6745  H62 BMIMA 193      27.601   0.687   3.918  1.00  0.00      A    H
ATOM   6756  N1  BMIMA 194      40.798  45.475  33.397  1.00  0.00      A    N
ATOM   6757  N11 BMIMA 194      42.827  45.013  33.731  1.00  0.00      A    N
ATOM   6758  C1  BMIMA 194      41.749  45.530  34.281  1.00  0.00      A    C
ATOM   6759  H1  BMIMA 194      41.706  45.830  35.306  1.00  0.00      A    H
ATOM   6760  C2  BMIMA 194      41.383  45.289  32.148  1.00  0.00      A    C
ATOM   6761  H2  BMIMA 194      40.787  45.206  31.266  1.00  0.00      A    H
ATOM   6762  C21 BMIMA 194      42.670  45.032  32.357  1.00  0.00      A    C
ATOM   6763  H21 BMIMA 194      43.468  44.778  31.694  1.00  0.00      A    H
ATOM   6764  C3  BMIMA 194      39.435  45.980  33.525  1.00  0.00      A    C
ATOM   6765  H3  BMIMA 194      39.354  46.698  34.328  1.00  0.00      A    H
ATOM   6766  H31 BMIMA 194      39.096  46.513  32.649  1.00  0.00      A    H
ATOM   6767  H32 BMIMA 194      38.747  45.184  33.765  1.00  0.00      A    H
ATOM   6768  C4  BMIMA 194      44.150  44.893  34.395  1.00  0.00      A    C
ATOM   6769  H4  BMIMA 194      44.032  45.451  35.312  1.00  0.00      A    H
ATOM   6770  H41 BMIMA 194      44.877  45.314  33.717  1.00  0.00      A    H
ATOM   6771  C5  BMIMA 194      44.441  43.418  34.569  1.00  0.00      A    C
ATOM   6772  H5  BMIMA 194      43.571  42.903  34.172  1.00  0.00      A    H
ATOM   6773  H51 BMIMA 194      45.300  43.195  33.941  1.00  0.00      A    H
ATOM   6774  C51 BMIMA 194      44.906  42.936  35.992  1.00  0.00      A    C
ATOM   6775  H52 BMIMA 194      44.135  43.322  36.654  1.00  0.00      A    H
ATOM   6776  H53 BMIMA 194      44.840  41.860  36.129  1.00  0.00      A    H
ATOM   6777  C6  BMIMA 194      46.397  43.376  36.242  1.00  0.00      A    C
ATOM   6778  H6  BMIMA 194      46.732  42.814  37.107  1.00  0.00      A    H
ATOM   6779  H61 BMIMA 194      46.978  43.078  35.377  1.00  0.00      A    H
ATOM   6780  H62 BMIMA 194      46.534  44.421  36.493  1.00  0.00      A    H
ATOM   6791  N1  BMIMA 195      38.569   7.692  30.536  1.00  0.00      A    N
ATOM   6792  N11 BMIMA 195      39.023   6.808  28.661  1.00  0.00      A    N
ATOM   6793  C1  BMIMA 195      38.847   7.994  29.286  1.00  0.00      A    C
ATOM   6794  H1  BMIMA 195      38.906   8.979  28.874  1.00  0.00      A    H
ATOM   6795  C2  BMIMA 195      38.532   6.305  30.697  1.00  0.00      A    C
ATOM   6796  H2  BMIMA 195      38.291   5.818  31.617  1.00  0.00      A    H
ATOM   6797  C21 BMIMA 195      38.875   5.721  29.537  1.00  0.00      A    C
ATOM   6798  H21 BMIMA 195      38.881   4.716  29.174  1.00  0.00      A    H
ATOM   6799  C3  BMIMA 195      38.387   8.682  31.586  1.00  0.00      A    C
ATOM   6800  H3  BMIMA 195      38.162   8.307  32.574  1.00  0.00      A    H
ATOM   6801  H31 BMIMA 195      39.282   9.286  31.571  1.00  0.00      A    H
ATOM   6802  H32 BMIMA 195      37.629   9.387  31.277  1.00  0.00      A    H
ATOM   6803  C4  BMIMA 195      39.291   6.707  27.256  1.00  0.00      A    C
ATOM   6804  H4  BMIMA 195      38.737   7.484  26.750  1.00  0.00      A    H
ATOM   6805  H41 BMIMA 195      38.736   5.835  26.942  1.00  0.00      A    H
ATOM   6806  C5  BMIMA 195      40.769   6.774  26.858  1.00  0.00      A    C
ATOM   6807  H5  BMIMA 195      41.211   5.853  27.230  1.00  0.00      A    H
ATOM   6808  H51 BMIMA 195      40.767   6.766  25.771  1.00  0.00      A    H
ATOM   6809  C51 BMIMA 195      41.601   8.000  27.363  1.00  0.00      A    C
ATOM   6810  H52 BMIMA 195      41.474   8.943  26.838  1.00  0.00      A    H
ATOM   6811  H53 BMIMA 195      41.554   8.148  28.439  1.00  0.00      A    H
ATOM   6812  C6  BMIMA 195      43.037   7.665  27.032  1.00  0.00      A    C
ATOM   6813  H6  BMIMA 195      42.960   7.410  25.981  1.00  0.00      A    H
ATOM   6814  H61 BMIMA 195      43.778   8.456  27.072  1.00  0.00      A    H
ATOM   6815  H62 BMIMA 195      43.378   6.827  27.629  1.00  0.00      A    H
ATOM   6826  N1  BMIMA 196       2.988  25.206  46.901  1.00  0.00      A    N
ATOM   6827  N11 BMIMA 196       2.007  23.402  46.245  1.00  0.00      A    N
ATOM   6828  C1  BMIMA 196       2.978  24.248  45.995  1.00  0.00      A    C
ATOM   6829  H1  BMIMA 196       3.775  24.133  45.292  1.00  0.00      A    H
ATOM   6830  C2  BMIMA 196       1.839  25.096  47.629  1.00  0.00      A    C
ATOM   6831  H2  BMIMA 196       1.670  25.749  48.457  1.00  0.00      A    H
ATOM   6832  C21 BMIMA 196       1.153  23.998  47.139  1.00  0.00      A    C
ATOM   6833  H21 BMIMA 196       0.232  23.540  47.427  1.00  0.00      A    H
ATOM   6834  C3  BMIMA 196       3.962  26.283  47.098  1.00  0.00      A    C
ATOM   6835  H3  BMIMA 196       4.696  26.265  46.306  1.00  0.00      A    H
ATOM   6836  H31 BMIMA 196       3.416  27.201  46.933  1.00  0.00      A    H
ATOM   6837  H32 BMIMA 196       4.366  26.228  48.098  1.00  0.00      A    H
ATOM   6838  C4  BMIMA 196       1.830  22.064  45.708  1.00  0.00      A    C
ATOM   6839  H4  BMIMA 196       1.183  21.598  46.436  1.00  0.00      A    H
ATOM   6840  H41 BMIMA 196       2.789  21.571  45.653  1.00  0.00      A    H
ATOM   6841  C5  BMIMA 196       1.150  21.986  44.332  1.00  0.00      A    C
ATOM   6842  H5  BMIMA 196       1.970  22.040  43.621  1.00  0.00      A    H
ATOM   6843  H51 BMIMA 196       0.679  21.007  44.300  1.00  0.00      A    H
ATOM   6844  C51 BMIMA 196       0.146  23.079  43.960  1.00  0.00      A    C
ATOM   6845  H52 BMIMA 196      -0.777  22.966  44.522  1.00  0.00      A    H
ATOM   6846  H53 BMIMA 196       0.488  24.080  44.210  1.00  0.00      A    H
ATOM   6847  C6  BMIMA 196      -0.299  23.037  42.536  1.00  0.00      A    C
ATOM   6848  H6  BMIMA 196      -0.946  23.854  42.240  1.00  0.00      A    H
ATOM   6849  H61 BMIMA 196       0.611  23.181  41.965  1.00  0.00      A    H
ATOM   6850  H62 BMIMA 196      -0.758  22.101  42.241  1.00  0.00      A    H
ATOM   6861  N1  BMIMA 197      31.790  17.717  11.822  1.00  0.00      A    N
ATOM   6862  N11 BMIMA 197      29.689  18.071  11.954  1.00  0.00      A    N
ATOM   6863  C1  BMIMA 197      30.865  18.639  11.960  1.00  0.00      A    C
ATOM   6864  H1  BMIMA 197      31.021  19.675  12.176  1.00  0.00      A    H
ATOM   6865  C2  BMIMA 197      31.098  16.540  11.496  1.00  0.00      A    C
ATOM   6866  H2  BMIMA 197      31.649  15.647  11.296  1.00  0.00      A    H
ATOM   6867  C21 BMIMA 197      29.818  16.771  11.602  1.00  0.00      A    C
ATOM   6868  H21 BMIMA 197      28.997  16.102  11.467  1.00  0.00      A    H
ATOM   6869  C3  BMIMA 197      33.270  17.941  12.036  1.00  0.00      A    C
ATOM   6870  H3  BMIMA 197      33.885  17.182  11.577  1.00  0.00      A    H
ATOM   6871  H31 BMIMA 197      33.490  18.934  11.673  1.00  0.00      A    H
ATOM   6872  H32 BMIMA 197      33.470  18.004  13.096  1.00  0.00      A    H
ATOM   6873  C4  BMIMA 197      28.335  18.752  12.029  1.00  0.00      A    C
ATOM   6874  H4  BMIMA 197      28.158  18.975  13.071  1.00  0.00      A    H
ATOM   6875  H41 BMIMA 197      27.610  18.069  11.611  1.00  0.00      A    H
ATOM   6876  C5  BMIMA 197      28.255  20.071  11.314  1.00  0.00      A    C
ATOM   6877  H5  BMIMA 197      27.207  20.215  11.066  1.00  0.00      A    H
ATOM   6878  H51 BMIMA 197      28.435  20.865  12.034  1.00  0.00      A    H
ATOM   6879  C51 BMIMA 197      29.068  20.157   9.990  1.00  0.00      A    C
ATOM   6880  H52 BMIMA 197      30.102  20.475  10.096  1.00  0.00      A    H
ATOM   6881  H53 BMIMA 197      29.184  19.168   9.554  1.00  0.00      A    H
ATOM   6882  C6  BMIMA 197      28.392  21.000   8.918  1.00  0.00      A    C
ATOM   6883  H6  BMIMA 197      28.804  21.046   7.917  1.00  0.00      A    H
ATOM   6884  H61 BMIMA 197      27.483  20.412   8.860  1.00  0.00      A    H
ATOM   6885  H62 BMIMA 197      28.275  22.012   9.290  1.00  0.00      A    H
ATOM   6896  N1  BMIMA 198      37.793  47.575  19.829  1.00  0.00      A    N
ATOM   6897  N11 BMIMA 198      36.039  48.825  19.843  1.00  0.00      A    N
ATOM   6898  C1  BMIMA 198      37.037  48.389  20.521  1.00  0.00      A    C
ATOM   6899  H1  BMIMA 198      37.312  48.709  21.503  1.00  0.00      A    H
ATOM   6900  C2  BMIMA 198      37.231  47.363  18.625  1.00  0.00      A    C
ATOM   6901  H2  BMIMA 198      37.673  46.690  17.924  1.00  0.00      A    H
ATOM   6902  C21 BMIMA 198      36.100  48.110  18.614  1.00  0.00      A    C
ATOM   6903  H21 BMIMA 198      35.378  48.335  17.860  1.00  0.00      A    H
ATOM   6904  C3  BMIMA 198      38.947  46.801  20.359  1.00  0.00      A    C
ATOM   6905  H3  BMIMA 198      39.886  47.200  20.006  1.00  0.00      A    H
ATOM   6906  H31 BMIMA 198      38.841  46.770  21.433  1.00  0.00      A    H
ATOM   6907  H32 BMIMA 198      38.883  45.809  19.936  1.00  0.00      A    H
ATOM   6908  C4  BMIMA 198      35.061  49.898  20.290  1.00  0.00      A    C
ATOM   6909  H4  BMIMA 198      34.630  49.569  21.224  1.00  0.00      A    H
ATOM   6910  H41 BMIMA 198      34.354  49.937  19.474  1.00  0.00      A    H
ATOM   6911  C5  BMIMA 198      35.605  51.351  20.334  1.00  0.00      A    C
ATOM   6912  H5  BMIMA 198      36.241  51.457  21.209  1.00  0.00      A    H
ATOM   6913  H51 BMIMA 198      36.284  51.350  19.485  1.00  0.00      A    H
ATOM   6914  C51 BMIMA 198      34.536  52.435  20.187  1.00  0.00      A    C
ATOM   6915  H52 BMIMA 198      34.028  52.353  19.229  1.00  0.00      A    H
ATOM   6916  H53 BMIMA 198      33.796  52.155  20.933  1.00  0.00      A    H
ATOM   6917  C6  BMIMA 198      34.968  53.865  20.488  1.00  0.00      A    C
ATOM   6918  H6  BMIMA 198      35.648  54.192  19.710  1.00  0.00      A    H
ATOM   6919  H61 BMIMA 198      34.132  54.555  20.502  1.00  0.00      A    H
ATOM   6920  H62 BMIMA 198      35.461  54.007  21.442  1.00  0.00      A    H
ATOM   6931  N1  BMIMA 199      35.010   1.932  34.961  1.00  0.00      A    N
ATOM   6932  N11 BMIMA 199      33.596   1.121  36.334  1.00  0.00      A    N
ATOM   6933  C1  BMIMA 199      34.002   1.095  35.119  1.00  0.00      A    C
ATOM   6934  H1  BMIMA 199      33.625   0.455  34.350  1.00  0.00      A    H
ATOM   6935  C2  BMIMA 199      35.342   2.491  36.206  1.00  0.00      A    C
ATOM   6936  H2  BMIMA 199      36.218   3.079  36.376  1.00  0.00      A    H
ATOM   6937  C21 BMIMA 199      34.435   1.934  37.075  1.00  0.00      A    C
ATOM   6938  H21 BMIMA 199      34.461   1.983  38.142  1.00  0.00      A    H
ATOM   6939  C3  BMIMA 199      35.706   2.190  33.744  1.00  0.00      A    C
ATOM   6940  H3  BMIMA 199      35.463   1.407  33.041  1.00  0.00      A    H
ATOM   6941  H31 BMIMA 199      35.364   3.131  33.338  1.00  0.00      A    H
ATOM   6942  H32 BMIMA 199      36.767   2.216  33.943  1.00  0.00      A    H
ATOM   6943  C4  BMIMA 199      32.516   0.310  36.827  1.00  0.00      A    C
ATOM   6944  H4  BMIMA 199      32.975  -0.279  37.608  1.00  0.00      A    H
ATOM   6945  H41 BMIMA 199      32.271  -0.484  36.138  1.00  0.00      A    H
ATOM   6946  C5  BMIMA 199      31.315   1.132  37.237  1.00  0.00      A    C
ATOM   6947  H5  BMIMA 199      30.429   0.502  37.265  1.00  0.00      A    H
ATOM   6948  H51 BMIMA 199      31.415   1.635  38.195  1.00  0.00      A    H
ATOM   6949  C51 BMIMA 199      30.930   2.109  36.060  1.00  0.00      A    C
ATOM   6950  H52 BMIMA 199      31.752   2.733  35.718  1.00  0.00      A    H
ATOM   6951  H53 BMIMA 199      30.656   1.581  35.150  1.00  0.00      A    H
ATOM   6952  C6  BMIMA 199      29.702   2.973  36.431  1.00  0.00      A    C
ATOM   6953  H6  BMIMA 199      29.902   3.397  37.408  1.00  0.00      A    H
ATOM   6954  H61 BMIMA 199      29.706   3.869  35.821  1.00  0.00      A    H
ATOM   6955  H62 BMIMA 199      28.769   2.421  36.435  1.00  0.00      A    H
ATOM   6966  N1  BMIMA 200      34.000  30.057  49.527  1.00  0.00      A    N
ATOM   6967  N11 BMIMA 200      34.243  30.053  47.351  1.00  0.00      A    N
ATOM   6968  C1  BMIMA 200      34.799  30.329  48.515  1.00  0.00      A    C
ATOM   6969  H1  BMIMA 200      35.831  30.498  48.738  1.00  0.00      A    H
ATOM   6970  C2  BMIMA 200      32.753  29.839  49.034  1.00  0.00      A    C
ATOM   6971  H2  BMIMA 200      31.892  29.800  49.664  1.00  0.00      A    H
ATOM   6972  C21 BMIMA 200      32.920  29.834  47.618  1.00  0.00      A    C
ATOM   6973  H21 BMIMA 200      32.148  29.748  46.884  1.00  0.00      A    H
ATOM   6974  C3  BMIMA 200      34.343  29.894  50.964  1.00  0.00      A    C
ATOM   6975  H3  BMIMA 200      33.518  30.157  51.610  1.00  0.00      A    H
ATOM   6976  H31 BMIMA 200      34.677  28.906  51.247  1.00  0.00      A    H
ATOM   6977  H32 BMIMA 200      35.159  30.542  51.247  1.00  0.00      A    H
ATOM   6978  C4  BMIMA 200      34.824  30.157  45.990  1.00  0.00      A    C
ATOM   6979  H4  BMIMA 200      35.656  30.844  46.036  1.00  0.00      A    H
ATOM   6980  H41 BMIMA 200      34.014  30.579  45.414  1.00  0.00      A    H
ATOM   6981  C5  BMIMA 200      35.436  28.879  45.321  1.00  0.00      A    C
ATOM   6982  H5  BMIMA 200      35.477  29.248  44.300  1.00  0.00      A    H
ATOM   6983  H51 BMIMA 200      36.428  28.653  45.705  1.00  0.00      A    H
ATOM   6984  C51 BMIMA 200      34.472  27.657  45.234  1.00  0.00      A    C
ATOM   6985  H52 BMIMA 200      34.465  27.177  46.209  1.00  0.00      A    H
ATOM   6986  H53 BMIMA 200      33.426  27.907  45.072  1.00  0.00      A    H
ATOM   6987  C6  BMIMA 200      35.082  26.659  44.193  1.00  0.00      A    C
ATOM   6988  H6  BMIMA 200      36.164  26.669  44.137  1.00  0.00      A    H
ATOM   6989  H61 BMIMA 200      34.815  25.613  44.297  1.00  0.00      A    H
ATOM   6990  H62 BMIMA 200      34.714  26.911  43.205  1.00  0.00      A    H
ATOM   7001  N1  BMIMA 201      26.883   0.601  45.998  1.00  0.00      A    N
ATOM   7002  N11 BMIMA 201      28.722   1.107  46.966  1.00  0.00      A    N
ATOM   7003  C1  BMIMA 201      27.508   1.489  46.749  1.00  0.00      A    C
ATOM   7004  H1  BMIMA 201      27.129   2.387  47.188  1.00  0.00      A    H
ATOM   7005  C2  BMIMA 201      27.782  -0.318  45.558  1.00  0.00      A    C
ATOM   7006  H2  BMIMA 201      27.597  -1.112  44.868  1.00  0.00      A    H
ATOM   7007  C21 BMIMA 201      28.944   0.008  46.206  1.00  0.00      A    C
ATOM   7008  H21 BMIMA 201      29.940  -0.350  46.057  1.00  0.00      A    H
ATOM   7009  C3  BMIMA 201      25.522   0.697  45.472  1.00  0.00      A    C
ATOM   7010  H3  BMIMA 201      25.133  -0.294  45.290  1.00  0.00      A    H
ATOM   7011  H31 BMIMA 201      24.880   1.153  46.212  1.00  0.00      A    H
ATOM   7012  H32 BMIMA 201      25.460   1.305  44.582  1.00  0.00      A    H
ATOM   7013  C4  BMIMA 201      29.817   1.836  47.673  1.00  0.00      A    C
ATOM   7014  H4  BMIMA 201      29.794   2.891  47.444  1.00  0.00      A    H
ATOM   7015  H41 BMIMA 201      30.772   1.569  47.244  1.00  0.00      A    H
ATOM   7016  C5  BMIMA 201      29.903   1.749  49.168  1.00  0.00      A    C
ATOM   7017  H5  BMIMA 201      30.416   0.841  49.474  1.00  0.00      A    H
ATOM   7018  H51 BMIMA 201      30.614   2.556  49.328  1.00  0.00      A    H
ATOM   7019  C51 BMIMA 201      28.636   2.020  49.925  1.00  0.00      A    C
ATOM   7020  H52 BMIMA 201      28.248   3.012  49.709  1.00  0.00      A    H
ATOM   7021  H53 BMIMA 201      27.906   1.305  49.553  1.00  0.00      A    H
ATOM   7022  C6  BMIMA 201      28.887   1.942  51.384  1.00  0.00      A    C
ATOM   7023  H6  BMIMA 201      29.341   0.993  51.645  1.00  0.00      A    H
ATOM   7024  H61 BMIMA 201      29.529   2.648  51.899  1.00  0.00      A    H
ATOM   7025  H62 BMIMA 201      27.970   1.973  51.961  1.00  0.00      A    H
ATOM   7036  N1  BMIMA 202      46.386   6.518   0.886  1.00  0.00      A    N
ATOM   7037  N11 BMIMA 202      45.992   4.684  -0.147  1.00  0.00      A    N
ATOM   7038  C1  BMIMA 202      46.875   5.357   0.503  1.00  0.00      A    C
ATOM   7039  H1  BMIMA 202      47.856   4.967   0.673  1.00  0.00      A    H
ATOM   7040  C2  BMIMA 202      45.043   6.498   0.492  1.00  0.00      A    C
ATOM   7041  H2  BMIMA 202      44.422   7.341   0.704  1.00  0.00      A    H
ATOM   7042  C21 BMIMA 202      44.766   5.277  -0.013  1.00  0.00      A    C
ATOM   7043  H21 BMIMA 202      43.836   4.931  -0.410  1.00  0.00      A    H
ATOM   7044  C3  BMIMA 202      47.087   7.560   1.594  1.00  0.00      A    C
ATOM   7045  H3  BMIMA 202      46.849   8.410   0.972  1.00  0.00      A    H
ATOM   7046  H31 BMIMA 202      46.650   7.698   2.572  1.00  0.00      A    H
ATOM   7047  H32 BMIMA 202      48.114   7.227   1.585  1.00  0.00      A    H
ATOM   7048  C4  BMIMA 202      46.253   3.502  -0.928  1.00  0.00      A    C
ATOM   7049  H4  BMIMA 202      47.291   3.520  -1.223  1.00  0.00      A    H
ATOM   7050  H41 BMIMA 202      45.650   3.569  -1.822  1.00  0.00      A    H
ATOM   7051  C5  BMIMA 202      45.979   2.206  -0.231  1.00  0.00      A    C
ATOM   7052  H5  BMIMA 202      46.578   1.999   0.652  1.00  0.00      A    H
ATOM   7053  H51 BMIMA 202      45.008   2.374   0.227  1.00  0.00      A    H
ATOM   7054  C51 BMIMA 202      45.945   0.941  -1.114  1.00  0.00      A    C
ATOM   7055  H52 BMIMA 202      45.635   1.143  -2.136  1.00  0.00      A    H
ATOM   7056  H53 BMIMA 202      46.833   0.314  -1.115  1.00  0.00      A    H
ATOM   7057  C6  BMIMA 202      44.913   0.025  -0.552  1.00  0.00      A    C
ATOM   7058  H6  BMIMA 202      45.174  -0.415   0.403  1.00  0.00      A    H
ATOM   7059  H61 BMIMA 202      43.994   0.559  -0.341  1.00  0.00      A    H
ATOM   7060  H62 BMIMA 202      44.663  -0.707  -1.312  1.00  0.00      A    H
ATOM   7071  N1  BMIMA 203       1.768  10.020  40.902  1.00  0.00      A    N
ATOM   7072  N11 BMIMA 203       3.242  10.257  39.307  1.00  0.00      A    N
ATOM   7073  C1  BMIMA 203       2.325  10.892  40.053  1.00  0.00      A    C
ATOM   7074  H1  BMIMA 203       2.180  11.951  40.082  1.00  0.00      A    H
ATOM   7075  C2  BMIMA 203       2.088   8.775  40.395  1.00  0.00      A    C
ATOM   7076  H2  BMIMA 203       1.716   7.862  40.805  1.00  0.00      A    H
ATOM   7077  C21 BMIMA 203       3.096   8.912  39.519  1.00  0.00      A    C
ATOM   7078  H21 BMIMA 203       3.644   8.138  39.028  1.00  0.00      A    H
ATOM   7079  C3  BMIMA 203       0.792  10.315  41.950  1.00  0.00      A    C
ATOM   7080  H3  BMIMA 203       0.735   9.486  42.640  1.00  0.00      A    H
ATOM   7081  H31 BMIMA 203       0.995  11.218  42.507  1.00  0.00      A    H
[truncated: 549,845 more chars]
