# Supplementary material for: Ion and Solvent Modulation of Ferrocene and Decamethylferrocene Oxidation Potentials in Organic Electrolytes as Predicted by Molecular Dynamics Simulations
Source: J Phys Chem B. 2025 Feb 11;129(7):2067–81. doi: 10.1021/acs.jpcb.4c08321 (PMC11848929; doi:10.1021/acs.jpcb.4c08321)
Supplement: Supplementary file 2 — jp4c08321_si_002.zip [file jp4c08321_si_002.zip › simulation_files/pdb_files/Fc_BMIMBF4_0120_ACN_1000.pdb]

TITLE     MDANALYSIS FRAME 0: Created by PDBWriter
CRYST1   49.644   49.644   49.644  90.00  90.00  90.00 P 1           1
ATOM      1  N1  BMIMA   1      36.207   8.478  46.268  1.00  0.00      A    N
ATOM      2  N11 BMIMA   1      36.119   9.488  44.391  1.00  0.00      A    N
ATOM      3  C1  BMIMA   1      36.869   9.192  45.406  1.00  0.00      A    C
ATOM      4  H1  BMIMA   1      37.895   9.395  45.624  1.00  0.00      A    H
ATOM      5  C2  BMIMA   1      34.983   8.182  45.764  1.00  0.00      A    C
ATOM      6  H2  BMIMA   1      34.268   7.570  46.270  1.00  0.00      A    H
ATOM      7  C21 BMIMA   1      34.923   8.814  44.559  1.00  0.00      A    C
ATOM      8  H21 BMIMA   1      34.088   8.865  43.896  1.00  0.00      A    H
ATOM      9  C3  BMIMA   1      36.682   8.167  47.573  1.00  0.00      A    C
ATOM     10  H3  BMIMA   1      37.059   7.156  47.607  1.00  0.00      A    H
ATOM     11  H31 BMIMA   1      37.439   8.882  47.862  1.00  0.00      A    H
ATOM     12  H32 BMIMA   1      35.807   8.232  48.204  1.00  0.00      A    H
ATOM     13  C4  BMIMA   1      36.560  10.236  43.157  1.00  0.00      A    C
ATOM     14  H4  BMIMA   1      37.336   9.602  42.752  1.00  0.00      A    H
ATOM     15  H41 BMIMA   1      37.031  11.106  43.588  1.00  0.00      A    H
ATOM     16  C5  BMIMA   1      35.562  10.713  42.146  1.00  0.00      A    C
ATOM     17  H5  BMIMA   1      35.079   9.815  41.771  1.00  0.00      A    H
ATOM     18  H51 BMIMA   1      34.821  11.289  42.695  1.00  0.00      A    H
ATOM     19  C51 BMIMA   1      36.220  11.559  41.047  1.00  0.00      A    C
ATOM     20  H52 BMIMA   1      36.470  12.558  41.393  1.00  0.00      A    H
ATOM     21  H53 BMIMA   1      37.172  11.062  40.880  1.00  0.00      A    H
ATOM     22  C6  BMIMA   1      35.408  11.773  39.803  1.00  0.00      A    C
ATOM     23  H6  BMIMA   1      35.690  12.576  39.131  1.00  0.00      A    H
ATOM     24  H61 BMIMA   1      35.421  10.858  39.223  1.00  0.00      A    H
ATOM     25  H62 BMIMA   1      34.394  11.935  40.149  1.00  0.00      A    H
ATOM     36  N1  BMIMA   2       5.195  29.510  31.081  1.00  0.00      A    N
ATOM     37  N11 BMIMA   2       4.828  30.712  32.769  1.00  0.00      A    N
ATOM     38  C1  BMIMA   2       5.664  29.874  32.225  1.00  0.00      A    C
ATOM     39  H1  BMIMA   2       6.522  29.536  32.766  1.00  0.00      A    H
ATOM     40  C2  BMIMA   2       3.912  30.170  30.894  1.00  0.00      A    C
ATOM     41  H2  BMIMA   2       3.260  30.035  30.060  1.00  0.00      A    H
ATOM     42  C21 BMIMA   2       3.701  30.833  32.014  1.00  0.00      A    C
ATOM     43  H21 BMIMA   2       2.951  31.476  32.420  1.00  0.00      A    H
ATOM     44  C3  BMIMA   2       5.826  28.603  30.141  1.00  0.00      A    C
ATOM     45  H3  BMIMA   2       6.390  27.763  30.518  1.00  0.00      A    H
ATOM     46  H31 BMIMA   2       5.010  28.194  29.563  1.00  0.00      A    H
ATOM     47  H32 BMIMA   2       6.424  29.138  29.418  1.00  0.00      A    H
ATOM     48  C4  BMIMA   2       5.011  31.308  34.103  1.00  0.00      A    C
ATOM     49  H4  BMIMA   2       4.621  32.298  33.917  1.00  0.00      A    H
ATOM     50  H41 BMIMA   2       6.079  31.463  34.150  1.00  0.00      A    H
ATOM     51  C5  BMIMA   2       4.449  30.534  35.334  1.00  0.00      A    C
ATOM     52  H5  BMIMA   2       4.721  30.955  36.299  1.00  0.00      A    H
ATOM     53  H51 BMIMA   2       3.380  30.486  35.141  1.00  0.00      A    H
ATOM     54  C51 BMIMA   2       4.873  29.017  35.237  1.00  0.00      A    C
ATOM     55  H52 BMIMA   2       4.456  28.516  34.368  1.00  0.00      A    H
ATOM     56  H53 BMIMA   2       5.954  29.126  35.284  1.00  0.00      A    H
ATOM     57  C6  BMIMA   2       4.592  28.311  36.577  1.00  0.00      A    C
ATOM     58  H6  BMIMA   2       3.678  28.741  36.970  1.00  0.00      A    H
ATOM     59  H61 BMIMA   2       4.519  27.245  36.392  1.00  0.00      A    H
ATOM     60  H62 BMIMA   2       5.306  28.378  37.390  1.00  0.00      A    H
ATOM     71  N1  BMIMA   3      14.475  13.619  42.181  1.00  0.00      A    N
ATOM     72  N11 BMIMA   3      12.316  13.756  41.860  1.00  0.00      A    N
ATOM     73  C1  BMIMA   3      13.471  13.289  41.374  1.00  0.00      A    C
ATOM     74  H1  BMIMA   3      13.518  12.821  40.414  1.00  0.00      A    H
ATOM     75  C2  BMIMA   3      13.978  14.497  43.157  1.00  0.00      A    C
ATOM     76  H2  BMIMA   3      14.615  14.953  43.884  1.00  0.00      A    H
ATOM     77  C21 BMIMA   3      12.699  14.580  42.896  1.00  0.00      A    C
ATOM     78  H21 BMIMA   3      11.985  15.077  43.516  1.00  0.00      A    H
ATOM     79  C3  BMIMA   3      15.901  13.209  42.020  1.00  0.00      A    C
ATOM     80  H3  BMIMA   3      16.551  13.831  42.618  1.00  0.00      A    H
ATOM     81  H31 BMIMA   3      16.055  12.230  42.451  1.00  0.00      A    H
ATOM     82  H32 BMIMA   3      16.292  13.137  41.016  1.00  0.00      A    H
ATOM     83  C4  BMIMA   3      10.895  13.467  41.465  1.00  0.00      A    C
ATOM     84  H4  BMIMA   3      10.314  13.381  42.371  1.00  0.00      A    H
ATOM     85  H41 BMIMA   3      10.944  12.467  41.059  1.00  0.00      A    H
ATOM     86  C5  BMIMA   3      10.350  14.535  40.524  1.00  0.00      A    C
ATOM     87  H5  BMIMA   3      11.011  15.380  40.348  1.00  0.00      A    H
ATOM     88  H51 BMIMA   3      10.239  13.954  39.613  1.00  0.00      A    H
ATOM     89  C51 BMIMA   3       8.996  14.968  40.869  1.00  0.00      A    C
ATOM     90  H52 BMIMA   3       8.462  14.117  41.284  1.00  0.00      A    H
ATOM     91  H53 BMIMA   3       9.050  15.750  41.622  1.00  0.00      A    H
ATOM     92  C6  BMIMA   3       8.311  15.585  39.705  1.00  0.00      A    C
ATOM     93  H6  BMIMA   3       8.677  16.576  39.463  1.00  0.00      A    H
ATOM     94  H61 BMIMA   3       8.454  14.960  38.831  1.00  0.00      A    H
ATOM     95  H62 BMIMA   3       7.257  15.765  39.881  1.00  0.00      A    H
ATOM    106  N1  BMIMA   4      23.808   9.759   3.946  1.00  0.00      A    N
ATOM    107  N11 BMIMA   4      21.828   8.924   3.688  1.00  0.00      A    N
ATOM    108  C1  BMIMA   4      22.845   9.052   4.549  1.00  0.00      A    C
ATOM    109  H1  BMIMA   4      22.885   8.553   5.493  1.00  0.00      A    H
ATOM    110  C2  BMIMA   4      23.428  10.052   2.714  1.00  0.00      A    C
ATOM    111  H2  BMIMA   4      24.017  10.611   2.021  1.00  0.00      A    H
ATOM    112  C21 BMIMA   4      22.219   9.480   2.484  1.00  0.00      A    C
ATOM    113  H21 BMIMA   4      21.614   9.571   1.609  1.00  0.00      A    H
ATOM    114  C3  BMIMA   4      25.060  10.244   4.539  1.00  0.00      A    C
ATOM    115  H3  BMIMA   4      25.060  11.309   4.719  1.00  0.00      A    H
ATOM    116  H31 BMIMA   4      25.298   9.754   5.471  1.00  0.00      A    H
ATOM    117  H32 BMIMA   4      25.887  10.023   3.881  1.00  0.00      A    H
ATOM    118  C4  BMIMA   4      20.570   8.103   3.847  1.00  0.00      A    C
ATOM    119  H4  BMIMA   4      20.546   7.548   4.774  1.00  0.00      A    H
ATOM    120  H41 BMIMA   4      20.618   7.360   3.065  1.00  0.00      A    H
ATOM    121  C5  BMIMA   4      19.190   8.807   3.876  1.00  0.00      A    C
ATOM    122  H5  BMIMA   4      18.348   8.172   3.610  1.00  0.00      A    H
ATOM    123  H51 BMIMA   4      19.047   9.129   4.904  1.00  0.00      A    H
ATOM    124  C51 BMIMA   4      18.944   9.914   2.908  1.00  0.00      A    C
ATOM    125  H52 BMIMA   4      19.592  10.711   3.263  1.00  0.00      A    H
ATOM    126  H53 BMIMA   4      19.223   9.719   1.876  1.00  0.00      A    H
ATOM    127  C6  BMIMA   4      17.484  10.430   2.805  1.00  0.00      A    C
ATOM    128  H6  BMIMA   4      17.128  10.707   3.790  1.00  0.00      A    H
ATOM    129  H61 BMIMA   4      17.441  11.364   2.256  1.00  0.00      A    H
ATOM    130  H62 BMIMA   4      16.846   9.641   2.424  1.00  0.00      A    H
ATOM    141  N1  BMIMA   5      48.931  31.735  18.653  1.00  0.00      A    N
ATOM    142  N11 BMIMA   5      47.018  31.926  17.698  1.00  0.00      A    N
ATOM    143  C1  BMIMA   5      48.259  32.351  17.655  1.00  0.00      A    C
ATOM    144  H1  BMIMA   5      48.529  33.256  17.153  1.00  0.00      A    H
ATOM    145  C2  BMIMA   5      48.066  30.892  19.336  1.00  0.00      A    C
ATOM    146  H2  BMIMA   5      48.488  30.173  20.003  1.00  0.00      A    H
ATOM    147  C21 BMIMA   5      46.894  30.969  18.678  1.00  0.00      A    C
ATOM    148  H21 BMIMA   5      46.054  30.315  18.764  1.00  0.00      A    H
ATOM    149  C3  BMIMA   5      50.343  31.927  18.989  1.00  0.00      A    C
ATOM    150  H3  BMIMA   5      50.841  31.037  19.341  1.00  0.00      A    H
ATOM    151  H31 BMIMA   5      50.797  32.253  18.065  1.00  0.00      A    H
ATOM    152  H32 BMIMA   5      50.427  32.722  19.715  1.00  0.00      A    H
ATOM    153  C4  BMIMA   5      45.846  32.477  16.985  1.00  0.00      A    C
ATOM    154  H4  BMIMA   5      44.983  31.876  17.233  1.00  0.00      A    H
ATOM    155  H41 BMIMA   5      45.941  32.277  15.928  1.00  0.00      A    H
ATOM    156  C5  BMIMA   5      45.485  33.953  17.325  1.00  0.00      A    C
ATOM    157  H5  BMIMA   5      44.421  34.122  17.186  1.00  0.00      A    H
ATOM    158  H51 BMIMA   5      45.833  34.273  18.304  1.00  0.00      A    H
ATOM    159  C51 BMIMA   5      46.262  34.920  16.427  1.00  0.00      A    C
ATOM    160  H52 BMIMA   5      47.296  35.077  16.722  1.00  0.00      A    H
ATOM    161  H53 BMIMA   5      46.316  34.521  15.417  1.00  0.00      A    H
ATOM    162  C6  BMIMA   5      45.583  36.330  16.511  1.00  0.00      A    C
ATOM    163  H6  BMIMA   5      44.586  36.152  16.126  1.00  0.00      A    H
ATOM    164  H61 BMIMA   5      45.764  36.709  17.511  1.00  0.00      A    H
ATOM    165  H62 BMIMA   5      46.125  36.922  15.783  1.00  0.00      A    H
ATOM    176  N1  BMIMA   6       8.652  40.981   4.356  1.00  0.00      A    N
ATOM    177  N11 BMIMA   6      10.167  39.685   5.129  1.00  0.00      A    N
ATOM    178  C1  BMIMA   6       8.882  39.957   5.103  1.00  0.00      A    C
ATOM    179  H1  BMIMA   6       8.111  39.453   5.646  1.00  0.00      A    H
ATOM    180  C2  BMIMA   6       9.851  41.408   3.844  1.00  0.00      A    C
ATOM    181  H2  BMIMA   6       9.927  42.235   3.172  1.00  0.00      A    H
ATOM    182  C21 BMIMA   6      10.797  40.607   4.387  1.00  0.00      A    C
ATOM    183  H21 BMIMA   6      11.864  40.642   4.405  1.00  0.00      A    H
ATOM    184  C3  BMIMA   6       7.365  41.568   4.053  1.00  0.00      A    C
ATOM    185  H3  BMIMA   6       7.291  42.464   4.653  1.00  0.00      A    H
ATOM    186  H31 BMIMA   6       7.356  41.888   3.022  1.00  0.00      A    H
ATOM    187  H32 BMIMA   6       6.612  40.795   4.096  1.00  0.00      A    H
ATOM    188  C4  BMIMA   6      10.863  38.685   5.949  1.00  0.00      A    C
ATOM    189  H4  BMIMA   6      11.455  38.073   5.286  1.00  0.00      A    H
ATOM    190  H41 BMIMA   6      10.134  38.083   6.472  1.00  0.00      A    H
ATOM    191  C5  BMIMA   6      11.755  39.290   7.069  1.00  0.00      A    C
ATOM    192  H5  BMIMA   6      12.352  40.060   6.588  1.00  0.00      A    H
ATOM    193  H51 BMIMA   6      11.149  39.696   7.875  1.00  0.00      A    H
ATOM    194  C51 BMIMA   6      12.583  38.190   7.652  1.00  0.00      A    C
ATOM    195  H52 BMIMA   6      11.902  37.559   8.218  1.00  0.00      A    H
ATOM    196  H53 BMIMA   6      12.947  37.500   6.894  1.00  0.00      A    H
ATOM    197  C6  BMIMA   6      13.711  38.820   8.490  1.00  0.00      A    C
ATOM    198  H6  BMIMA   6      14.394  39.271   7.780  1.00  0.00      A    H
ATOM    199  H61 BMIMA   6      13.426  39.605   9.181  1.00  0.00      A    H
ATOM    200  H62 BMIMA   6      14.342  38.143   9.055  1.00  0.00      A    H
ATOM    211  N1  BMIMA   7      45.562  31.590   4.294  1.00  0.00      A    N
ATOM    212  N11 BMIMA   7      47.524  31.219   5.007  1.00  0.00      A    N
ATOM    213  C1  BMIMA   7      46.579  30.849   4.130  1.00  0.00      A    C
ATOM    214  H1  BMIMA   7      46.875  30.247   3.298  1.00  0.00      A    H
ATOM    215  C2  BMIMA   7      45.661  32.316   5.455  1.00  0.00      A    C
ATOM    216  H2  BMIMA   7      44.865  32.896   5.868  1.00  0.00      A    H
ATOM    217  C21 BMIMA   7      46.888  32.159   5.864  1.00  0.00      A    C
ATOM    218  H21 BMIMA   7      47.272  32.623   6.746  1.00  0.00      A    H
ATOM    219  C3  BMIMA   7      44.398  31.573   3.447  1.00  0.00      A    C
ATOM    220  H3  BMIMA   7      44.645  31.192   2.467  1.00  0.00      A    H
ATOM    221  H31 BMIMA   7      43.582  31.034   3.905  1.00  0.00      A    H
ATOM    222  H32 BMIMA   7      44.195  32.626   3.325  1.00  0.00      A    H
ATOM    223  C4  BMIMA   7      48.875  30.670   5.142  1.00  0.00      A    C
ATOM    224  H4  BMIMA   7      49.317  31.632   5.353  1.00  0.00      A    H
ATOM    225  H41 BMIMA   7      49.237  30.368   4.171  1.00  0.00      A    H
ATOM    226  C5  BMIMA   7      49.234  29.728   6.250  1.00  0.00      A    C
ATOM    227  H5  BMIMA   7      50.293  29.525   6.111  1.00  0.00      A    H
ATOM    228  H51 BMIMA   7      49.189  30.219   7.218  1.00  0.00      A    H
ATOM    229  C51 BMIMA   7      48.507  28.301   6.279  1.00  0.00      A    C
ATOM    230  H52 BMIMA   7      47.476  28.401   6.609  1.00  0.00      A    H
ATOM    231  H53 BMIMA   7      48.461  27.964   5.247  1.00  0.00      A    H
ATOM    232  C6  BMIMA   7      49.266  27.392   7.184  1.00  0.00      A    C
ATOM    233  H6  BMIMA   7      48.838  26.396   7.185  1.00  0.00      A    H
ATOM    234  H61 BMIMA   7      50.305  27.269   6.899  1.00  0.00      A    H
ATOM    235  H62 BMIMA   7      49.217  27.860   8.160  1.00  0.00      A    H
ATOM    246  N1  BMIMA   8       9.618  18.231   8.254  1.00  0.00      A    N
ATOM    247  N11 BMIMA   8       9.162  18.399   6.162  1.00  0.00      A    N
ATOM    248  C1  BMIMA   8      10.028  18.778   7.118  1.00  0.00      A    C
ATOM    249  H1  BMIMA   8      10.806  19.505   7.018  1.00  0.00      A    H
ATOM    250  C2  BMIMA   8       8.542  17.388   7.957  1.00  0.00      A    C
ATOM    251  H2  BMIMA   8       7.985  16.882   8.714  1.00  0.00      A    H
ATOM    252  C21 BMIMA   8       8.275  17.463   6.690  1.00  0.00      A    C
ATOM    253  H21 BMIMA   8       7.451  17.047   6.154  1.00  0.00      A    H
ATOM    254  C3  BMIMA   8      10.307  18.487   9.511  1.00  0.00      A    C
ATOM    255  H3  BMIMA   8       9.652  18.237  10.332  1.00  0.00      A    H
ATOM    256  H31 BMIMA   8      11.051  17.705   9.477  1.00  0.00      A    H
ATOM    257  H32 BMIMA   8      10.725  19.452   9.758  1.00  0.00      A    H
ATOM    258  C4  BMIMA   8       9.170  18.651   4.739  1.00  0.00      A    C
ATOM    259  H4  BMIMA   8       8.753  17.861   4.133  1.00  0.00      A    H
ATOM    260  H41 BMIMA   8      10.216  18.729   4.479  1.00  0.00      A    H
ATOM    261  C5  BMIMA   8       8.538  20.019   4.529  1.00  0.00      A    C
ATOM    262  H5  BMIMA   8       9.268  20.757   4.854  1.00  0.00      A    H
ATOM    263  H51 BMIMA   8       8.443  20.275   3.477  1.00  0.00      A    H
ATOM    264  C51 BMIMA   8       7.137  20.253   5.148  1.00  0.00      A    C
ATOM    265  H52 BMIMA   8       6.522  19.373   4.977  1.00  0.00      A    H
ATOM    266  H53 BMIMA   8       7.163  20.417   6.222  1.00  0.00      A    H
ATOM    267  C6  BMIMA   8       6.411  21.441   4.580  1.00  0.00      A    C
ATOM    268  H6  BMIMA   8       6.917  22.320   4.962  1.00  0.00      A    H
ATOM    269  H61 BMIMA   8       6.420  21.428   3.496  1.00  0.00      A    H
ATOM    270  H62 BMIMA   8       5.346  21.310   4.734  1.00  0.00      A    H
ATOM    281  N1  BMIMA   9      11.576  32.400  39.700  1.00  0.00      A    N
ATOM    282  N11 BMIMA   9      11.106  34.150  40.855  1.00  0.00      A    N
ATOM    283  C1  BMIMA   9      11.350  32.841  40.951  1.00  0.00      A    C
ATOM    284  H1  BMIMA   9      11.031  32.199  41.745  1.00  0.00      A    H
ATOM    285  C2  BMIMA   9      11.360  33.413  38.821  1.00  0.00      A    C
ATOM    286  H2  BMIMA   9      11.471  33.253  37.770  1.00  0.00      A    H
ATOM    287  C21 BMIMA   9      11.256  34.544  39.526  1.00  0.00      A    C
ATOM    288  H21 BMIMA   9      11.237  35.591  39.312  1.00  0.00      A    H
ATOM    289  C3  BMIMA   9      11.471  30.939  39.455  1.00  0.00      A    C
ATOM    290  H3  BMIMA   9      12.280  30.470  38.914  1.00  0.00      A    H
ATOM    291  H31 BMIMA   9      11.621  30.521  40.440  1.00  0.00      A    H
ATOM    292  H32 BMIMA   9      10.521  30.673  39.015  1.00  0.00      A    H
ATOM    293  C4  BMIMA   9      10.686  35.037  41.926  1.00  0.00      A    C
ATOM    294  H4  BMIMA   9      10.178  34.384  42.620  1.00  0.00      A    H
ATOM    295  H41 BMIMA   9       9.944  35.779  41.669  1.00  0.00      A    H
ATOM    296  C5  BMIMA   9      11.871  35.609  42.651  1.00  0.00      A    C
ATOM    297  H5  BMIMA   9      11.971  36.586  42.183  1.00  0.00      A    H
ATOM    298  H51 BMIMA   9      11.531  35.739  43.675  1.00  0.00      A    H
ATOM    299  C51 BMIMA   9      13.175  34.815  42.536  1.00  0.00      A    C
ATOM    300  H52 BMIMA   9      12.833  33.812  42.777  1.00  0.00      A    H
ATOM    301  H53 BMIMA   9      13.466  34.899  41.492  1.00  0.00      A    H
ATOM    302  C6  BMIMA   9      14.270  35.406  43.402  1.00  0.00      A    C
ATOM    303  H6  BMIMA   9      15.190  34.911  43.114  1.00  0.00      A    H
ATOM    304  H61 BMIMA   9      14.432  36.445  43.140  1.00  0.00      A    H
ATOM    305  H62 BMIMA   9      14.206  35.412  44.484  1.00  0.00      A    H
ATOM    316  N1  BMIMA  10      15.429  30.246   4.437  1.00  0.00      A    N
ATOM    317  N11 BMIMA  10      17.251  29.218   4.103  1.00  0.00      A    N
ATOM    318  C1  BMIMA  10      16.539  29.833   4.972  1.00  0.00      A    C
ATOM    319  H1  BMIMA  10      16.739  30.142   5.976  1.00  0.00      A    H
ATOM    320  C2  BMIMA  10      15.410  29.840   3.155  1.00  0.00      A    C
ATOM    321  H2  BMIMA  10      14.642  30.111   2.464  1.00  0.00      A    H
ATOM    322  C21 BMIMA  10      16.583  29.262   2.876  1.00  0.00      A    C
ATOM    323  H21 BMIMA  10      17.012  28.881   1.975  1.00  0.00      A    H
ATOM    324  C3  BMIMA  10      14.282  30.899   5.096  1.00  0.00      A    C
ATOM    325  H3  BMIMA  10      13.358  30.350   4.990  1.00  0.00      A    H
ATOM    326  H31 BMIMA  10      14.427  31.232   6.113  1.00  0.00      A    H
ATOM    327  H32 BMIMA  10      14.178  31.788   4.493  1.00  0.00      A    H
ATOM    328  C4  BMIMA  10      18.678  28.829   4.124  1.00  0.00      A    C
ATOM    329  H4  BMIMA  10      18.637  27.930   3.528  1.00  0.00      A    H
ATOM    330  H41 BMIMA  10      19.059  28.494   5.077  1.00  0.00      A    H
ATOM    331  C5  BMIMA  10      19.731  29.807   3.551  1.00  0.00      A    C
ATOM    332  H5  BMIMA  10      20.745  29.428   3.641  1.00  0.00      A    H
ATOM    333  H51 BMIMA  10      19.463  29.917   2.503  1.00  0.00      A    H
ATOM    334  C51 BMIMA  10      19.481  31.207   4.203  1.00  0.00      A    C
ATOM    335  H52 BMIMA  10      18.451  31.523   4.063  1.00  0.00      A    H
ATOM    336  H53 BMIMA  10      19.698  31.140   5.266  1.00  0.00      A    H
ATOM    337  C6  BMIMA  10      20.401  32.316   3.760  1.00  0.00      A    C
ATOM    338  H6  BMIMA  10      20.281  33.176   4.409  1.00  0.00      A    H
ATOM    339  H61 BMIMA  10      21.427  32.017   3.943  1.00  0.00      A    H
ATOM    340  H62 BMIMA  10      20.360  32.578   2.709  1.00  0.00      A    H
ATOM    351  N1  BMIMA  11      37.137  20.058  35.821  1.00  0.00      A    N
ATOM    352  N11 BMIMA  11      37.272  17.872  35.890  1.00  0.00      A    N
ATOM    353  C1  BMIMA  11      36.526  18.909  36.118  1.00  0.00      A    C
ATOM    354  H1  BMIMA  11      35.494  18.795  36.374  1.00  0.00      A    H
ATOM    355  C2  BMIMA  11      38.419  19.723  35.411  1.00  0.00      A    C
ATOM    356  H2  BMIMA  11      39.199  20.359  35.052  1.00  0.00      A    H
ATOM    357  C21 BMIMA  11      38.447  18.392  35.369  1.00  0.00      A    C
ATOM    358  H21 BMIMA  11      39.300  17.775  35.190  1.00  0.00      A    H
ATOM    359  C3  BMIMA  11      36.581  21.404  36.034  1.00  0.00      A    C
ATOM    360  H3  BMIMA  11      37.076  21.950  35.244  1.00  0.00      A    H
ATOM    361  H31 BMIMA  11      35.520  21.440  35.835  1.00  0.00      A    H
ATOM    362  H32 BMIMA  11      36.775  21.749  37.039  1.00  0.00      A    H
ATOM    363  C4  BMIMA  11      36.966  16.460  36.133  1.00  0.00      A    C
ATOM    364  H4  BMIMA  11      36.359  16.567  37.020  1.00  0.00      A    H
ATOM    365  H41 BMIMA  11      37.896  15.970  36.383  1.00  0.00      A    H
ATOM    366  C5  BMIMA  11      36.218  15.845  34.957  1.00  0.00      A    C
ATOM    367  H5  BMIMA  11      36.045  14.795  35.181  1.00  0.00      A    H
ATOM    368  H51 BMIMA  11      35.285  16.361  34.748  1.00  0.00      A    H
ATOM    369  C51 BMIMA  11      37.120  15.777  33.657  1.00  0.00      A    C
ATOM    370  H52 BMIMA  11      37.400  16.783  33.356  1.00  0.00      A    H
ATOM    371  H53 BMIMA  11      37.980  15.211  34.005  1.00  0.00      A    H
ATOM    372  C6  BMIMA  11      36.418  15.093  32.424  1.00  0.00      A    C
ATOM    373  H6  BMIMA  11      36.468  14.010  32.452  1.00  0.00      A    H
ATOM    374  H61 BMIMA  11      35.392  15.424  32.313  1.00  0.00      A    H
ATOM    375  H62 BMIMA  11      36.912  15.255  31.472  1.00  0.00      A    H
ATOM    386  N1  BMIMA  12      42.271   5.877  40.281  1.00  0.00      A    N
ATOM    387  N11 BMIMA  12      43.927   6.442  38.988  1.00  0.00      A    N
ATOM    388  C1  BMIMA  12      43.091   6.863  39.963  1.00  0.00      A    C
ATOM    389  H1  BMIMA  12      43.070   7.842  40.393  1.00  0.00      A    H
ATOM    390  C2  BMIMA  12      42.406   4.953  39.284  1.00  0.00      A    C
ATOM    391  H2  BMIMA  12      41.741   4.121  39.205  1.00  0.00      A    H
ATOM    392  C21 BMIMA  12      43.461   5.254  38.550  1.00  0.00      A    C
ATOM    393  H21 BMIMA  12      43.916   4.645  37.799  1.00  0.00      A    H
ATOM    394  C3  BMIMA  12      41.343   5.937  41.378  1.00  0.00      A    C
ATOM    395  H3  BMIMA  12      41.861   6.631  42.023  1.00  0.00      A    H
ATOM    396  H31 BMIMA  12      40.392   6.353  41.083  1.00  0.00      A    H
ATOM    397  H32 BMIMA  12      41.207   5.000  41.898  1.00  0.00      A    H
ATOM    398  C4  BMIMA  12      45.133   7.148  38.455  1.00  0.00      A    C
ATOM    399  H4  BMIMA  12      45.829   6.328  38.356  1.00  0.00      A    H
ATOM    400  H41 BMIMA  12      45.576   7.837  39.159  1.00  0.00      A    H
ATOM    401  C5  BMIMA  12      44.847   7.896  37.175  1.00  0.00      A    C
ATOM    402  H5  BMIMA  12      45.725   8.461  36.873  1.00  0.00      A    H
ATOM    403  H51 BMIMA  12      44.530   7.214  36.391  1.00  0.00      A    H
ATOM    404  C51 BMIMA  12      43.713   8.919  37.292  1.00  0.00      A    C
ATOM    405  H52 BMIMA  12      43.397   9.268  36.313  1.00  0.00      A    H
ATOM    406  H53 BMIMA  12      42.876   8.412  37.765  1.00  0.00      A    H
ATOM    407  C6  BMIMA  12      44.033  10.151  38.215  1.00  0.00      A    C
ATOM    408  H6  BMIMA  12      43.122  10.710  38.397  1.00  0.00      A    H
ATOM    409  H61 BMIMA  12      44.451   9.949  39.195  1.00  0.00      A    H
ATOM    410  H62 BMIMA  12      44.681  10.765  37.600  1.00  0.00      A    H
ATOM    421  N1  BMIMA  13      15.288  13.053  -2.077  1.00  0.00      A    N
ATOM    422  N11 BMIMA  13      16.267  14.361  -0.710  1.00  0.00      A    N
ATOM    423  C1  BMIMA  13      16.366  13.234  -1.379  1.00  0.00      A    C
ATOM    424  H1  BMIMA  13      17.264  12.655  -1.344  1.00  0.00      A    H
ATOM    425  C2  BMIMA  13      14.551  14.212  -1.978  1.00  0.00      A    C
ATOM    426  H2  BMIMA  13      13.611  14.307  -2.476  1.00  0.00      A    H
ATOM    427  C21 BMIMA  13      15.098  15.017  -1.120  1.00  0.00      A    C
ATOM    428  H21 BMIMA  13      14.722  15.949  -0.759  1.00  0.00      A    H
ATOM    429  C3  BMIMA  13      15.142  12.054  -3.135  1.00  0.00      A    C
ATOM    430  H3  BMIMA  13      15.417  12.504  -4.077  1.00  0.00      A    H
ATOM    431  H31 BMIMA  13      15.736  11.185  -2.892  1.00  0.00      A    H
ATOM    432  H32 BMIMA  13      14.092  11.807  -3.181  1.00  0.00      A    H
ATOM    433  C4  BMIMA  13      17.303  14.904   0.172  1.00  0.00      A    C
ATOM    434  H4  BMIMA  13      17.338  15.971   0.005  1.00  0.00      A    H
ATOM    435  H41 BMIMA  13      18.263  14.464  -0.055  1.00  0.00      A    H
ATOM    436  C5  BMIMA  13      16.884  14.696   1.603  1.00  0.00      A    C
ATOM    437  H5  BMIMA  13      15.949  15.243   1.697  1.00  0.00      A    H
ATOM    438  H51 BMIMA  13      16.658  13.644   1.753  1.00  0.00      A    H
ATOM    439  C51 BMIMA  13      17.944  15.185   2.559  1.00  0.00      A    C
ATOM    440  H52 BMIMA  13      18.889  14.719   2.292  1.00  0.00      A    H
ATOM    441  H53 BMIMA  13      18.164  16.232   2.371  1.00  0.00      A    H
ATOM    442  C6  BMIMA  13      17.548  14.995   4.039  1.00  0.00      A    C
ATOM    443  H6  BMIMA  13      16.950  14.094   4.110  1.00  0.00      A    H
ATOM    444  H61 BMIMA  13      18.430  15.012   4.669  1.00  0.00      A    H
ATOM    445  H62 BMIMA  13      16.933  15.861   4.259  1.00  0.00      A    H
ATOM    456  N1  BMIMA  14       9.157  16.950  35.356  1.00  0.00      A    N
ATOM    457  N11 BMIMA  14      10.961  17.108  34.203  1.00  0.00      A    N
ATOM    458  C1  BMIMA  14      10.322  17.536  35.285  1.00  0.00      A    C
ATOM    459  H1  BMIMA  14      10.607  18.266  36.011  1.00  0.00      A    H
ATOM    460  C2  BMIMA  14       9.093  16.077  34.356  1.00  0.00      A    C
ATOM    461  H2  BMIMA  14       8.163  15.554  34.297  1.00  0.00      A    H
ATOM    462  C21 BMIMA  14      10.241  16.044  33.741  1.00  0.00      A    C
ATOM    463  H21 BMIMA  14      10.628  15.433  32.955  1.00  0.00      A    H
ATOM    464  C3  BMIMA  14       8.138  17.254  36.388  1.00  0.00      A    C
ATOM    465  H3  BMIMA  14       7.187  17.186  35.880  1.00  0.00      A    H
ATOM    466  H31 BMIMA  14       8.188  16.475  37.135  1.00  0.00      A    H
ATOM    467  H32 BMIMA  14       8.452  18.137  36.923  1.00  0.00      A    H
ATOM    468  C4  BMIMA  14      12.228  17.539  33.634  1.00  0.00      A    C
ATOM    469  H4  BMIMA  14      12.729  16.669  33.234  1.00  0.00      A    H
ATOM    470  H41 BMIMA  14      12.746  17.990  34.467  1.00  0.00      A    H
ATOM    471  C5  BMIMA  14      12.233  18.534  32.383  1.00  0.00      A    C
ATOM    472  H5  BMIMA  14      11.754  19.447  32.726  1.00  0.00      A    H
ATOM    473  H51 BMIMA  14      13.305  18.703  32.331  1.00  0.00      A    H
ATOM    474  C51 BMIMA  14      11.430  18.040  31.090  1.00  0.00      A    C
ATOM    475  H52 BMIMA  14      11.593  16.994  30.845  1.00  0.00      A    H
ATOM    476  H53 BMIMA  14      10.357  18.199  31.159  1.00  0.00      A    H
ATOM    477  C6  BMIMA  14      11.960  18.950  29.940  1.00  0.00      A    C
ATOM    478  H6  BMIMA  14      11.322  18.822  29.073  1.00  0.00      A    H
ATOM    479  H61 BMIMA  14      12.077  19.989  30.226  1.00  0.00      A    H
ATOM    480  H62 BMIMA  14      12.940  18.591  29.651  1.00  0.00      A    H
ATOM    491  N1  BMIMA  15      29.116   0.621  12.017  1.00  0.00      A    N
ATOM    492  N11 BMIMA  15      29.082   2.303  10.737  1.00  0.00      A    N
ATOM    493  C1  BMIMA  15      29.814   1.627  11.570  1.00  0.00      A    C
ATOM    494  H1  BMIMA  15      30.857   1.808  11.718  1.00  0.00      A    H
ATOM    495  C2  BMIMA  15      27.874   0.587  11.402  1.00  0.00      A    C
ATOM    496  H2  BMIMA  15      27.195  -0.215  11.590  1.00  0.00      A    H
ATOM    497  C21 BMIMA  15      27.811   1.734  10.652  1.00  0.00      A    C
ATOM    498  H21 BMIMA  15      26.997   2.136  10.090  1.00  0.00      A    H
ATOM    499  C3  BMIMA  15      29.634  -0.370  12.947  1.00  0.00      A    C
ATOM    500  H3  BMIMA  15      30.339   0.011  13.671  1.00  0.00      A    H
ATOM    501  H31 BMIMA  15      28.796  -0.793  13.481  1.00  0.00      A    H
ATOM    502  H32 BMIMA  15      30.188  -1.104  12.381  1.00  0.00      A    H
ATOM    503  C4  BMIMA  15      29.529   3.526  10.003  1.00  0.00      A    C
ATOM    504  H4  BMIMA  15      30.594   3.643  10.135  1.00  0.00      A    H
ATOM    505  H41 BMIMA  15      28.951   4.336  10.424  1.00  0.00      A    H
ATOM    506  C5  BMIMA  15      29.282   3.448   8.453  1.00  0.00      A    C
ATOM    507  H5  BMIMA  15      28.275   3.073   8.287  1.00  0.00      A    H
ATOM    508  H51 BMIMA  15      29.358   4.479   8.117  1.00  0.00      A    H
ATOM    509  C51 BMIMA  15      30.305   2.563   7.585  1.00  0.00      A    C
ATOM    510  H52 BMIMA  15      31.315   2.841   7.876  1.00  0.00      A    H
ATOM    511  H53 BMIMA  15      30.213   1.491   7.740  1.00  0.00      A    H
ATOM    512  C6  BMIMA  15      30.202   2.898   6.102  1.00  0.00      A    C
ATOM    513  H6  BMIMA  15      29.289   2.497   5.677  1.00  0.00      A    H
ATOM    514  H61 BMIMA  15      30.240   3.964   5.911  1.00  0.00      A    H
ATOM    515  H62 BMIMA  15      31.075   2.435   5.655  1.00  0.00      A    H
ATOM    526  N1  BMIMA  16      11.580  10.083  38.973  1.00  0.00      A    N
ATOM    527  N11 BMIMA  16      12.186   8.525  40.348  1.00  0.00      A    N
ATOM    528  C1  BMIMA  16      12.394   9.761  39.966  1.00  0.00      A    C
ATOM    529  H1  BMIMA  16      13.064  10.474  40.397  1.00  0.00      A    H
ATOM    530  C2  BMIMA  16      10.801   8.992  38.695  1.00  0.00      A    C
ATOM    531  H2  BMIMA  16      10.109   9.031  37.882  1.00  0.00      A    H
ATOM    532  C21 BMIMA  16      11.156   7.987  39.566  1.00  0.00      A    C
ATOM    533  H21 BMIMA  16      10.698   7.023  39.607  1.00  0.00      A    H
ATOM    534  C3  BMIMA  16      11.710  11.263  38.107  1.00  0.00      A    C
ATOM    535  H3  BMIMA  16      12.264  10.828  37.288  1.00  0.00      A    H
ATOM    536  H31 BMIMA  16      10.734  11.601  37.791  1.00  0.00      A    H
ATOM    537  H32 BMIMA  16      12.190  12.118  38.560  1.00  0.00      A    H
ATOM    538  C4  BMIMA  16      13.020   7.712  41.273  1.00  0.00      A    C
ATOM    539  H4  BMIMA  16      12.385   7.084  41.880  1.00  0.00      A    H
ATOM    540  H41 BMIMA  16      13.494   8.428  41.928  1.00  0.00      A    H
ATOM    541  C5  BMIMA  16      14.160   6.903  40.528  1.00  0.00      A    C
ATOM    542  H5  BMIMA  16      13.883   6.256  39.699  1.00  0.00      A    H
ATOM    543  H51 BMIMA  16      14.846   7.638  40.117  1.00  0.00      A    H
ATOM    544  C51 BMIMA  16      14.961   6.063  41.496  1.00  0.00      A    C
ATOM    545  H52 BMIMA  16      15.309   6.664  42.332  1.00  0.00      A    H
ATOM    546  H53 BMIMA  16      14.347   5.245  41.863  1.00  0.00      A    H
ATOM    547  C6  BMIMA  16      16.251   5.552  40.827  1.00  0.00      A    C
ATOM    548  H6  BMIMA  16      16.788   6.355  40.335  1.00  0.00      A    H
ATOM    549  H61 BMIMA  16      16.814   5.043  41.601  1.00  0.00      A    H
ATOM    550  H62 BMIMA  16      16.054   4.844  40.030  1.00  0.00      A    H
ATOM    561  N1  BMIMA  17      32.610  18.549  46.786  1.00  0.00      A    N
ATOM    562  N11 BMIMA  17      32.787  19.340  48.747  1.00  0.00      A    N
ATOM    563  C1  BMIMA  17      32.843  18.261  48.034  1.00  0.00      A    C
ATOM    564  H1  BMIMA  17      32.798  17.259  48.405  1.00  0.00      A    H
ATOM    565  C2  BMIMA  17      32.451  19.910  46.657  1.00  0.00      A    C
ATOM    566  H2  BMIMA  17      32.358  20.373  45.699  1.00  0.00      A    H
ATOM    567  C21 BMIMA  17      32.491  20.403  47.932  1.00  0.00      A    C
ATOM    568  H21 BMIMA  17      32.359  21.382  48.340  1.00  0.00      A    H
ATOM    569  C3  BMIMA  17      32.370  17.524  45.725  1.00  0.00      A    C
ATOM    570  H3  BMIMA  17      32.652  16.571  46.147  1.00  0.00      A    H
ATOM    571  H31 BMIMA  17      31.350  17.678  45.405  1.00  0.00      A    H
ATOM    572  H32 BMIMA  17      32.966  17.720  44.847  1.00  0.00      A    H
ATOM    573  C4  BMIMA  17      32.845  19.326  50.206  1.00  0.00      A    C
ATOM    574  H4  BMIMA  17      33.097  18.342  50.573  1.00  0.00      A    H
ATOM    575  H41 BMIMA  17      31.839  19.653  50.423  1.00  0.00      A    H
ATOM    576  C5  BMIMA  17      33.774  20.397  50.919  1.00  0.00      A    C
ATOM    577  H5  BMIMA  17      34.810  20.147  50.707  1.00  0.00      A    H
ATOM    578  H51 BMIMA  17      33.712  21.361  50.421  1.00  0.00      A    H
ATOM    579  C51 BMIMA  17      33.630  20.479  52.467  1.00  0.00      A    C
ATOM    580  H52 BMIMA  17      32.850  21.189  52.732  1.00  0.00      A    H
ATOM    581  H53 BMIMA  17      33.410  19.531  52.950  1.00  0.00      A    H
ATOM    582  C6  BMIMA  17      34.768  21.133  53.190  1.00  0.00      A    C
ATOM    583  H6  BMIMA  17      34.548  21.563  54.161  1.00  0.00      A    H
ATOM    584  H61 BMIMA  17      35.648  20.520  53.346  1.00  0.00      A    H
ATOM    585  H62 BMIMA  17      35.140  21.912  52.535  1.00  0.00      A    H
ATOM    596  N1  BMIMA  18      51.033  39.416  32.978  1.00  0.00      A    N
ATOM    597  N11 BMIMA  18      49.921  39.674  34.781  1.00  0.00      A    N
ATOM    598  C1  BMIMA  18      50.556  40.330  33.830  1.00  0.00      A    C
ATOM    599  H1  BMIMA  18      50.714  41.387  33.814  1.00  0.00      A    H
ATOM    600  C2  BMIMA  18      50.563  38.196  33.368  1.00  0.00      A    C
ATOM    601  H2  BMIMA  18      50.705  37.311  32.788  1.00  0.00      A    H
ATOM    602  C21 BMIMA  18      49.921  38.378  34.442  1.00  0.00      A    C
ATOM    603  H21 BMIMA  18      49.444  37.624  35.030  1.00  0.00      A    H
ATOM    604  C3  BMIMA  18      51.789  39.695  31.810  1.00  0.00      A    C
ATOM    605  H3  BMIMA  18      51.871  40.762  31.667  1.00  0.00      A    H
ATOM    606  H31 BMIMA  18      52.781  39.292  31.953  1.00  0.00      A    H
ATOM    607  H32 BMIMA  18      51.275  39.203  30.997  1.00  0.00      A    H
ATOM    608  C4  BMIMA  18      49.204  40.252  35.955  1.00  0.00      A    C
ATOM    609  H4  BMIMA  18      49.824  41.089  36.243  1.00  0.00      A    H
ATOM    610  H41 BMIMA  18      49.130  39.537  36.761  1.00  0.00      A    H
ATOM    611  C5  BMIMA  18      47.782  40.807  35.614  1.00  0.00      A    C
ATOM    612  H5  BMIMA  18      48.041  41.528  34.843  1.00  0.00      A    H
ATOM    613  H51 BMIMA  18      47.089  40.057  35.241  1.00  0.00      A    H
ATOM    614  C51 BMIMA  18      47.008  41.332  36.759  1.00  0.00      A    C
ATOM    615  H52 BMIMA  18      46.969  40.518  37.478  1.00  0.00      A    H
ATOM    616  H53 BMIMA  18      47.470  42.213  37.196  1.00  0.00      A    H
ATOM    617  C6  BMIMA  18      45.578  41.745  36.315  1.00  0.00      A    C
ATOM    618  H6  BMIMA  18      45.641  42.631  35.694  1.00  0.00      A    H
ATOM    619  H61 BMIMA  18      45.003  40.974  35.816  1.00  0.00      A    H
ATOM    620  H62 BMIMA  18      44.996  42.088  37.163  1.00  0.00      A    H
ATOM    631  N1  BMIMA  19      46.955  41.707  22.386  1.00  0.00      A    N
ATOM    632  N11 BMIMA  19      46.397  39.864  21.555  1.00  0.00      A    N
ATOM    633  C1  BMIMA  19      46.193  40.684  22.553  1.00  0.00      A    C
ATOM    634  H1  BMIMA  19      45.541  40.520  23.384  1.00  0.00      A    H
ATOM    635  C2  BMIMA  19      47.700  41.523  21.187  1.00  0.00      A    C
ATOM    636  H2  BMIMA  19      48.375  42.232  20.760  1.00  0.00      A    H
ATOM    637  C21 BMIMA  19      47.403  40.327  20.734  1.00  0.00      A    C
ATOM    638  H21 BMIMA  19      47.628  39.799  19.833  1.00  0.00      A    H
ATOM    639  C3  BMIMA  19      47.050  42.801  23.373  1.00  0.00      A    C
ATOM    640  H3  BMIMA  19      46.383  42.748  24.220  1.00  0.00      A    H
ATOM    641  H31 BMIMA  19      48.041  42.898  23.791  1.00  0.00      A    H
ATOM    642  H32 BMIMA  19      46.710  43.604  22.737  1.00  0.00      A    H
ATOM    643  C4  BMIMA  19      45.881  38.503  21.495  1.00  0.00      A    C
ATOM    644  H4  BMIMA  19      45.255  38.416  20.619  1.00  0.00      A    H
ATOM    645  H41 BMIMA  19      45.245  38.508  22.368  1.00  0.00      A    H
ATOM    646  C5  BMIMA  19      46.958  37.448  21.537  1.00  0.00      A    C
ATOM    647  H5  BMIMA  19      47.833  37.751  22.107  1.00  0.00      A    H
ATOM    648  H51 BMIMA  19      46.511  36.741  22.231  1.00  0.00      A    H
ATOM    649  C51 BMIMA  19      47.388  36.867  20.177  1.00  0.00      A    C
ATOM    650  H52 BMIMA  19      46.449  36.516  19.757  1.00  0.00      A    H
ATOM    651  H53 BMIMA  19      47.693  37.715  19.568  1.00  0.00      A    H
ATOM    652  C6  BMIMA  19      48.462  35.739  20.365  1.00  0.00      A    C
ATOM    653  H6  BMIMA  19      49.441  36.071  20.694  1.00  0.00      A    H
ATOM    654  H61 BMIMA  19      48.185  34.978  21.084  1.00  0.00      A    H
ATOM    655  H62 BMIMA  19      48.548  35.230  19.412  1.00  0.00      A    H
ATOM    666  N1  BMIMA  20      39.764  36.236   1.483  1.00  0.00      A    N
ATOM    667  N11 BMIMA  20      37.860  36.838   0.669  1.00  0.00      A    N
ATOM    668  C1  BMIMA  20      38.786  37.074   1.534  1.00  0.00      A    C
ATOM    669  H1  BMIMA  20      38.856  37.864   2.252  1.00  0.00      A    H
ATOM    670  C2  BMIMA  20      39.580  35.488   0.358  1.00  0.00      A    C
ATOM    671  H2  BMIMA  20      40.273  34.746   0.026  1.00  0.00      A    H
ATOM    672  C21 BMIMA  20      38.369  35.847  -0.102  1.00  0.00      A    C
ATOM    673  H21 BMIMA  20      37.873  35.538  -0.997  1.00  0.00      A    H
ATOM    674  C3  BMIMA  20      40.788  36.115   2.443  1.00  0.00      A    C
ATOM    675  H3  BMIMA  20      40.741  37.091   2.904  1.00  0.00      A    H
ATOM    676  H31 BMIMA  20      40.374  35.414   3.153  1.00  0.00      A    H
ATOM    677  H32 BMIMA  20      41.749  35.805   2.060  1.00  0.00      A    H
ATOM    678  C4  BMIMA  20      36.510  37.428   0.544  1.00  0.00      A    C
ATOM    679  H4  BMIMA  20      36.490  37.875  -0.439  1.00  0.00      A    H
ATOM    680  H41 BMIMA  20      36.418  38.268   1.217  1.00  0.00      A    H
ATOM    681  C5  BMIMA  20      35.310  36.551   0.941  1.00  0.00      A    C
ATOM    682  H5  BMIMA  20      34.440  36.986   0.454  1.00  0.00      A    H
ATOM    683  H51 BMIMA  20      35.292  35.569   0.475  1.00  0.00      A    H
ATOM    684  C51 BMIMA  20      35.129  36.406   2.464  1.00  0.00      A    C
ATOM    685  H52 BMIMA  20      35.969  35.826   2.840  1.00  0.00      A    H
ATOM    686  H53 BMIMA  20      35.161  37.424   2.845  1.00  0.00      A    H
ATOM    687  C6  BMIMA  20      33.783  35.706   2.739  1.00  0.00      A    C
ATOM    688  H6  BMIMA  20      33.437  36.061   3.704  1.00  0.00      A    H
ATOM    689  H61 BMIMA  20      33.041  36.043   2.025  1.00  0.00      A    H
ATOM    690  H62 BMIMA  20      33.758  34.624   2.673  1.00  0.00      A    H
ATOM    701  N1  BMIMA  21      47.511  11.457  14.798  1.00  0.00      A    N
ATOM    702  N11 BMIMA  21      45.639  10.932  15.756  1.00  0.00      A    N
ATOM    703  C1  BMIMA  21      46.227  11.347  14.666  1.00  0.00      A    C
ATOM    704  H1  BMIMA  21      45.723  11.717  13.799  1.00  0.00      A    H
ATOM    705  C2  BMIMA  21      47.844  11.134  16.096  1.00  0.00      A    C
ATOM    706  H2  BMIMA  21      48.809  11.188  16.551  1.00  0.00      A    H
ATOM    707  C21 BMIMA  21      46.648  10.687  16.655  1.00  0.00      A    C
ATOM    708  H21 BMIMA  21      46.457  10.308  17.635  1.00  0.00      A    H
ATOM    709  C3  BMIMA  21      48.298  12.085  13.754  1.00  0.00      A    C
ATOM    710  H3  BMIMA  21      48.291  13.141  13.981  1.00  0.00      A    H
ATOM    711  H31 BMIMA  21      49.271  11.629  13.647  1.00  0.00      A    H
ATOM    712  H32 BMIMA  21      47.923  12.027  12.743  1.00  0.00      A    H
ATOM    713  C4  BMIMA  21      44.216  10.852  16.090  1.00  0.00      A    C
ATOM    714  H4  BMIMA  21      43.967   9.921  16.575  1.00  0.00      A    H
ATOM    715  H41 BMIMA  21      43.644  10.751  15.180  1.00  0.00      A    H
ATOM    716  C5  BMIMA  21      43.884  11.922  17.102  1.00  0.00      A    C
ATOM    717  H5  BMIMA  21      44.399  11.844  18.057  1.00  0.00      A    H
ATOM    718  H51 BMIMA  21      44.299  12.820  16.652  1.00  0.00      A    H
ATOM    719  C51 BMIMA  21      42.412  12.299  17.231  1.00  0.00      A    C
ATOM    720  H52 BMIMA  21      42.073  12.607  16.245  1.00  0.00      A    H
ATOM    721  H53 BMIMA  21      41.905  11.423  17.626  1.00  0.00      A    H
ATOM    722  C6  BMIMA  21      42.175  13.396  18.205  1.00  0.00      A    C
ATOM    723  H6  BMIMA  21      41.118  13.361  18.445  1.00  0.00      A    H
ATOM    724  H61 BMIMA  21      42.931  13.323  18.979  1.00  0.00      A    H
ATOM    725  H62 BMIMA  21      42.331  14.347  17.709  1.00  0.00      A    H
ATOM    736  N1  BMIMA  22      13.373  10.291  25.174  1.00  0.00      A    N
ATOM    737  N11 BMIMA  22      15.180   9.826  24.272  1.00  0.00      A    N
ATOM    738  C1  BMIMA  22      13.939  10.217  24.008  1.00  0.00      A    C
ATOM    739  H1  BMIMA  22      13.445  10.476  23.096  1.00  0.00      A    H
ATOM    740  C2  BMIMA  22      14.263   9.882  26.150  1.00  0.00      A    C
ATOM    741  H2  BMIMA  22      13.846   9.793  27.129  1.00  0.00      A    H
ATOM    742  C21 BMIMA  22      15.434   9.450  25.556  1.00  0.00      A    C
ATOM    743  H21 BMIMA  22      16.298   8.941  25.922  1.00  0.00      A    H
ATOM    744  C3  BMIMA  22      12.023  10.732  25.471  1.00  0.00      A    C
ATOM    745  H3  BMIMA  22      11.947  11.731  25.875  1.00  0.00      A    H
ATOM    746  H31 BMIMA  22      11.320  10.644  24.656  1.00  0.00      A    H
ATOM    747  H32 BMIMA  22      11.684  10.092  26.273  1.00  0.00      A    H
ATOM    748  C4  BMIMA  22      16.259   9.765  23.341  1.00  0.00      A    C
ATOM    749  H4  BMIMA  22      15.792   9.837  22.370  1.00  0.00      A    H
ATOM    750  H41 BMIMA  22      16.766   8.830  23.526  1.00  0.00      A    H
ATOM    751  C5  BMIMA  22      17.138  10.974  23.538  1.00  0.00      A    C
ATOM    752  H5  BMIMA  22      16.496  11.685  23.023  1.00  0.00      A    H
ATOM    753  H51 BMIMA  22      17.237  11.197  24.598  1.00  0.00      A    H
ATOM    754  C51 BMIMA  22      18.574  10.993  22.911  1.00  0.00      A    C
ATOM    755  H52 BMIMA  22      19.215  10.214  23.315  1.00  0.00      A    H
ATOM    756  H53 BMIMA  22      18.529  10.989  21.825  1.00  0.00      A    H
ATOM    757  C6  BMIMA  22      19.241  12.353  23.222  1.00  0.00      A    C
ATOM    758  H6  BMIMA  22      18.619  13.206  22.978  1.00  0.00      A    H
ATOM    759  H61 BMIMA  22      19.560  12.465  24.252  1.00  0.00      A    H
ATOM    760  H62 BMIMA  22      20.089  12.468  22.557  1.00  0.00      A    H
ATOM    771  N1  BMIMA  23      22.889  10.100  34.811  1.00  0.00      A    N
ATOM    772  N11 BMIMA  23      21.581  11.660  35.382  1.00  0.00      A    N
ATOM    773  C1  BMIMA  23      22.083  10.496  35.741  1.00  0.00      A    C
ATOM    774  H1  BMIMA  23      21.988   9.971  36.668  1.00  0.00      A    H
ATOM    775  C2  BMIMA  23      22.960  11.018  33.805  1.00  0.00      A    C
ATOM    776  H2  BMIMA  23      23.485  10.856  32.890  1.00  0.00      A    H
ATOM    777  C21 BMIMA  23      22.097  12.005  34.106  1.00  0.00      A    C
ATOM    778  H21 BMIMA  23      21.861  12.913  33.597  1.00  0.00      A    H
ATOM    779  C3  BMIMA  23      23.694   8.838  34.848  1.00  0.00      A    C
ATOM    780  H3  BMIMA  23      24.766   8.968  34.860  1.00  0.00      A    H
ATOM    781  H31 BMIMA  23      23.520   8.201  35.702  1.00  0.00      A    H
ATOM    782  H32 BMIMA  23      23.491   8.328  33.918  1.00  0.00      A    H
ATOM    783  C4  BMIMA  23      20.718  12.578  36.160  1.00  0.00      A    C
ATOM    784  H4  BMIMA  23      20.079  11.926  36.737  1.00  0.00      A    H
ATOM    785  H41 BMIMA  23      20.158  13.197  35.474  1.00  0.00      A    H
ATOM    786  C5  BMIMA  23      21.532  13.440  37.063  1.00  0.00      A    C
ATOM    787  H5  BMIMA  23      20.846  14.183  37.460  1.00  0.00      A    H
ATOM    788  H51 BMIMA  23      21.752  12.860  37.957  1.00  0.00      A    H
ATOM    789  C51 BMIMA  23      22.772  14.127  36.421  1.00  0.00      A    C
ATOM    790  H52 BMIMA  23      23.541  13.382  36.235  1.00  0.00      A    H
ATOM    791  H53 BMIMA  23      22.393  14.572  35.505  1.00  0.00      A    H
ATOM    792  C6  BMIMA  23      23.366  15.193  37.277  1.00  0.00      A    C
ATOM    793  H6  BMIMA  23      22.629  15.919  37.602  1.00  0.00      A    H
ATOM    794  H61 BMIMA  23      23.840  14.657  38.091  1.00  0.00      A    H
ATOM    795  H62 BMIMA  23      24.214  15.712  36.846  1.00  0.00      A    H
ATOM    806  N1  BMIMA  24      32.891   7.531  21.452  1.00  0.00      A    N
ATOM    807  N11 BMIMA  24      33.035   6.268  23.192  1.00  0.00      A    N
ATOM    808  C1  BMIMA  24      32.610   6.319  21.924  1.00  0.00      A    C
ATOM    809  H1  BMIMA  24      31.862   5.675  21.513  1.00  0.00      A    H
ATOM    810  C2  BMIMA  24      33.725   8.095  22.313  1.00  0.00      A    C
ATOM    811  H2  BMIMA  24      34.033   9.106  22.154  1.00  0.00      A    H
ATOM    812  C21 BMIMA  24      33.944   7.317  23.421  1.00  0.00      A    C
ATOM    813  H21 BMIMA  24      34.566   7.349  24.289  1.00  0.00      A    H
ATOM    814  C3  BMIMA  24      32.422   8.122  20.190  1.00  0.00      A    C
ATOM    815  H3  BMIMA  24      31.696   8.916  20.292  1.00  0.00      A    H
ATOM    816  H31 BMIMA  24      33.233   8.494  19.582  1.00  0.00      A    H
ATOM    817  H32 BMIMA  24      32.025   7.338  19.561  1.00  0.00      A    H
ATOM    818  C4  BMIMA  24      32.864   5.155  24.115  1.00  0.00      A    C
ATOM    819  H4  BMIMA  24      31.836   4.838  24.206  1.00  0.00      A    H
ATOM    820  H41 BMIMA  24      33.190   5.538  25.070  1.00  0.00      A    H
ATOM    821  C5  BMIMA  24      33.716   3.973  23.641  1.00  0.00      A    C
ATOM    822  H5  BMIMA  24      33.542   3.140  24.317  1.00  0.00      A    H
ATOM    823  H51 BMIMA  24      33.479   3.749  22.604  1.00  0.00      A    H
ATOM    824  C51 BMIMA  24      35.216   4.235  23.702  1.00  0.00      A    C
ATOM    825  H52 BMIMA  24      35.472   5.208  23.291  1.00  0.00      A    H
ATOM    826  H53 BMIMA  24      35.509   4.219  24.748  1.00  0.00      A    H
ATOM    827  C6  BMIMA  24      36.168   3.206  23.126  1.00  0.00      A    C
ATOM    828  H6  BMIMA  24      36.206   3.202  22.043  1.00  0.00      A    H
ATOM    829  H61 BMIMA  24      37.166   3.483  23.446  1.00  0.00      A    H
ATOM    830  H62 BMIMA  24      36.034   2.193  23.489  1.00  0.00      A    H
ATOM    841  N1  BMIMA  25      37.487   3.203   9.122  1.00  0.00      A    N
ATOM    842  N11 BMIMA  25      39.568   2.705   9.422  1.00  0.00      A    N
ATOM    843  C1  BMIMA  25      38.623   3.032   8.532  1.00  0.00      A    C
ATOM    844  H1  BMIMA  25      38.805   3.167   7.487  1.00  0.00      A    H
ATOM    845  C2  BMIMA  25      37.728   2.980  10.470  1.00  0.00      A    C
ATOM    846  H2  BMIMA  25      36.960   2.883  11.205  1.00  0.00      A    H
ATOM    847  C21 BMIMA  25      39.017   2.596  10.671  1.00  0.00      A    C
ATOM    848  H21 BMIMA  25      39.541   2.220  11.522  1.00  0.00      A    H
ATOM    849  C3  BMIMA  25      36.344   3.909   8.644  1.00  0.00      A    C
ATOM    850  H3  BMIMA  25      36.666   4.921   8.841  1.00  0.00      A    H
ATOM    851  H31 BMIMA  25      36.285   3.814   7.570  1.00  0.00      A    H
ATOM    852  H32 BMIMA  25      35.471   3.432   9.066  1.00  0.00      A    H
ATOM    853  C4  BMIMA  25      41.006   2.373   9.158  1.00  0.00      A    C
ATOM    854  H4  BMIMA  25      41.626   2.744   9.960  1.00  0.00      A    H
ATOM    855  H41 BMIMA  25      41.309   3.009   8.339  1.00  0.00      A    H
ATOM    856  C5  BMIMA  25      41.372   0.861   8.925  1.00  0.00      A    C
ATOM    857  H5  BMIMA  25      41.448   0.417   9.914  1.00  0.00      A    H
ATOM    858  H51 BMIMA  25      40.564   0.383   8.376  1.00  0.00      A    H
ATOM    859  C51 BMIMA  25      42.661   0.606   8.159  1.00  0.00      A    C
ATOM    860  H52 BMIMA  25      42.634   1.080   7.181  1.00  0.00      A    H
ATOM    861  H53 BMIMA  25      43.472   1.068   8.717  1.00  0.00      A    H
ATOM    862  C6  BMIMA  25      42.988  -0.809   7.742  1.00  0.00      A    C
ATOM    863  H6  BMIMA  25      42.224  -1.261   7.120  1.00  0.00      A    H
ATOM    864  H61 BMIMA  25      43.930  -0.777   7.207  1.00  0.00      A    H
ATOM    865  H62 BMIMA  25      43.202  -1.424   8.608  1.00  0.00      A    H
ATOM    876  N1  BMIMA  26       5.833  22.842  38.293  1.00  0.00      A    N
ATOM    877  N11 BMIMA  26       4.553  24.393  39.073  1.00  0.00      A    N
ATOM    878  C1  BMIMA  26       5.602  24.134  38.338  1.00  0.00      A    C
ATOM    879  H1  BMIMA  26       6.146  25.005  38.043  1.00  0.00      A    H
ATOM    880  C2  BMIMA  26       4.856  22.233  38.997  1.00  0.00      A    C
ATOM    881  H2  BMIMA  26       4.835  21.171  39.110  1.00  0.00      A    H
ATOM    882  C21 BMIMA  26       4.109  23.179  39.525  1.00  0.00      A    C
ATOM    883  H21 BMIMA  26       3.293  23.086  40.209  1.00  0.00      A    H
ATOM    884  C3  BMIMA  26       6.957  22.077  37.636  1.00  0.00      A    C
ATOM    885  H3  BMIMA  26       7.640  22.850  37.316  1.00  0.00      A    H
ATOM    886  H31 BMIMA  26       7.421  21.482  38.408  1.00  0.00      A    H
ATOM    887  H32 BMIMA  26       6.724  21.472  36.772  1.00  0.00      A    H
ATOM    888  C4  BMIMA  26       3.860  25.672  39.310  1.00  0.00      A    C
ATOM    889  H4  BMIMA  26       4.560  26.482  39.169  1.00  0.00      A    H
ATOM    890  H41 BMIMA  26       3.722  25.731  40.379  1.00  0.00      A    H
ATOM    891  C5  BMIMA  26       2.626  26.092  38.589  1.00  0.00      A    C
ATOM    892  H5  BMIMA  26       2.217  27.023  38.971  1.00  0.00      A    H
ATOM    893  H51 BMIMA  26       2.827  26.237  37.530  1.00  0.00      A    H
ATOM    894  C51 BMIMA  26       1.532  25.033  38.863  1.00  0.00      A    C
ATOM    895  H52 BMIMA  26       1.887  24.085  38.468  1.00  0.00      A    H
ATOM    896  H53 BMIMA  26       1.231  24.855  39.893  1.00  0.00      A    H
ATOM    897  C6  BMIMA  26       0.181  25.343  38.119  1.00  0.00      A    C
ATOM    898  H6  BMIMA  26       0.388  25.733  37.129  1.00  0.00      A    H
ATOM    899  H61 BMIMA  26      -0.608  24.600  38.102  1.00  0.00      A    H
ATOM    900  H62 BMIMA  26      -0.181  26.146  38.750  1.00  0.00      A    H
ATOM    911  N1  BMIMA  27      26.959  15.724  26.016  1.00  0.00      A    N
ATOM    912  N11 BMIMA  27      28.823  15.457  24.978  1.00  0.00      A    N
ATOM    913  C1  BMIMA  27      28.185  15.247  26.099  1.00  0.00      A    C
ATOM    914  H1  BMIMA  27      28.635  14.691  26.894  1.00  0.00      A    H
ATOM    915  C2  BMIMA  27      26.862  16.284  24.766  1.00  0.00      A    C
ATOM    916  H2  BMIMA  27      25.994  16.821  24.452  1.00  0.00      A    H
ATOM    917  C21 BMIMA  27      28.012  16.080  24.080  1.00  0.00      A    C
ATOM    918  H21 BMIMA  27      28.343  16.308  23.091  1.00  0.00      A    H
ATOM    919  C3  BMIMA  27      25.958  15.774  27.084  1.00  0.00      A    C
ATOM    920  H3  BMIMA  27      26.580  15.712  27.964  1.00  0.00      A    H
ATOM    921  H31 BMIMA  27      25.422  16.712  27.091  1.00  0.00      A    H
ATOM    922  H32 BMIMA  27      25.323  14.923  26.887  1.00  0.00      A    H
ATOM    923  C4  BMIMA  27      30.220  14.859  24.812  1.00  0.00      A    C
ATOM    924  H4  BMIMA  27      30.393  14.372  25.760  1.00  0.00      A    H
ATOM    925  H41 BMIMA  27      30.844  15.737  24.731  1.00  0.00      A    H
ATOM    926  C5  BMIMA  27      30.387  13.882  23.690  1.00  0.00      A    C
ATOM    927  H5  BMIMA  27      29.599  13.140  23.790  1.00  0.00      A    H
ATOM    928  H51 BMIMA  27      30.482  14.439  22.761  1.00  0.00      A    H
ATOM    929  C51 BMIMA  27      31.759  13.121  23.813  1.00  0.00      A    C
ATOM    930  H52 BMIMA  27      32.571  13.840  23.740  1.00  0.00      A    H
ATOM    931  H53 BMIMA  27      31.909  12.620  24.765  1.00  0.00      A    H
ATOM    932  C6  BMIMA  27      31.910  11.998  22.750  1.00  0.00      A    C
ATOM    933  H6  BMIMA  27      31.063  11.322  22.725  1.00  0.00      A    H
ATOM    934  H61 BMIMA  27      32.138  12.437  21.786  1.00  0.00      A    H
ATOM    935  H62 BMIMA  27      32.799  11.421  22.979  1.00  0.00      A    H
ATOM    946  N1  BMIMA  28      47.144  47.114  26.610  1.00  0.00      A    N
ATOM    947  N11 BMIMA  28      46.246  47.349  24.689  1.00  0.00      A    N
ATOM    948  C1  BMIMA  28      46.811  46.516  25.534  1.00  0.00      A    C
ATOM    949  H1  BMIMA  28      46.738  45.450  25.516  1.00  0.00      A    H
ATOM    950  C2  BMIMA  28      46.999  48.457  26.398  1.00  0.00      A    C
ATOM    951  H2  BMIMA  28      47.282  49.197  27.115  1.00  0.00      A    H
ATOM    952  C21 BMIMA  28      46.519  48.598  25.141  1.00  0.00      A    C
ATOM    953  H21 BMIMA  28      46.325  49.470  24.556  1.00  0.00      A    H
ATOM    954  C3  BMIMA  28      47.856  46.514  27.744  1.00  0.00      A    C
ATOM    955  H3  BMIMA  28      48.902  46.718  27.569  1.00  0.00      A    H
ATOM    956  H31 BMIMA  28      47.619  47.098  28.622  1.00  0.00      A    H
ATOM    957  H32 BMIMA  28      47.667  45.476  27.972  1.00  0.00      A    H
ATOM    958  C4  BMIMA  28      45.388  47.005  23.497  1.00  0.00      A    C
ATOM    959  H4  BMIMA  28      45.565  45.982  23.202  1.00  0.00      A    H
ATOM    960  H41 BMIMA  28      45.759  47.645  22.710  1.00  0.00      A    H
ATOM    961  C5  BMIMA  28      43.911  47.146  23.870  1.00  0.00      A    C
ATOM    962  H5  BMIMA  28      43.693  48.205  23.753  1.00  0.00      A    H
ATOM    963  H51 BMIMA  28      43.429  46.629  23.044  1.00  0.00      A    H
ATOM    964  C51 BMIMA  28      43.370  46.805  25.236  1.00  0.00      A    C
ATOM    965  H52 BMIMA  28      43.091  45.758  25.151  1.00  0.00      A    H
ATOM    966  H53 BMIMA  28      44.088  46.865  26.050  1.00  0.00      A    H
ATOM    967  C6  BMIMA  28      42.110  47.635  25.578  1.00  0.00      A    C
ATOM    968  H6  BMIMA  28      41.199  47.307  25.092  1.00  0.00      A    H
ATOM    969  H61 BMIMA  28      41.931  47.637  26.647  1.00  0.00      A    H
ATOM    970  H62 BMIMA  28      42.244  48.677  25.310  1.00  0.00      A    H
ATOM    981  N1  BMIMA  29      27.951  33.753  14.820  1.00  0.00      A    N
ATOM    982  N11 BMIMA  29      29.341  33.824  13.142  1.00  0.00      A    N
ATOM    983  C1  BMIMA  29      28.313  34.442  13.746  1.00  0.00      A    C
ATOM    984  H1  BMIMA  29      27.865  35.377  13.486  1.00  0.00      A    H
ATOM    985  C2  BMIMA  29      28.618  32.592  14.713  1.00  0.00      A    C
ATOM    986  H2  BMIMA  29      28.313  31.753  15.299  1.00  0.00      A    H
ATOM    987  C21 BMIMA  29      29.492  32.597  13.716  1.00  0.00      A    C
ATOM    988  H21 BMIMA  29      30.103  31.781  13.396  1.00  0.00      A    H
ATOM    989  C3  BMIMA  29      27.011  34.112  15.935  1.00  0.00      A    C
ATOM    990  H3  BMIMA  29      27.407  35.031  16.340  1.00  0.00      A    H
ATOM    991  H31 BMIMA  29      26.009  34.293  15.575  1.00  0.00      A    H
ATOM    992  H32 BMIMA  29      26.964  33.453  16.790  1.00  0.00      A    H
ATOM    993  C4  BMIMA  29      30.250  34.343  12.106  1.00  0.00      A    C
ATOM    994  H4  BMIMA  29      29.811  35.210  11.634  1.00  0.00      A    H
ATOM    995  H41 BMIMA  29      30.272  33.632  11.294  1.00  0.00      A    H
ATOM    996  C5  BMIMA  29      31.678  34.710  12.536  1.00  0.00      A    C
ATOM    997  H5  BMIMA  29      32.242  34.884  11.624  1.00  0.00      A    H
ATOM    998  H51 BMIMA  29      31.674  35.689  13.008  1.00  0.00      A    H
ATOM    999  C51 BMIMA  29      32.548  33.761  13.417  1.00  0.00      A    C
ATOM   1000  H52 BMIMA  29      32.015  33.692  14.361  1.00  0.00      A    H
ATOM   1001  H53 BMIMA  29      32.613  32.757  13.006  1.00  0.00      A    H
ATOM   1002  C6  BMIMA  29      33.989  34.281  13.549  1.00  0.00      A    C
ATOM   1003  H6  BMIMA  29      34.148  35.166  14.155  1.00  0.00      A    H
ATOM   1004  H61 BMIMA  29      34.569  33.504  14.034  1.00  0.00      A    H
ATOM   1005  H62 BMIMA  29      34.375  34.597  12.587  1.00  0.00      A    H
ATOM   1016  N1  BMIMA  30      39.604  32.362   5.648  1.00  0.00      A    N
ATOM   1017  N11 BMIMA  30      37.530  32.179   5.000  1.00  0.00      A    N
ATOM   1018  C1  BMIMA  30      38.635  32.890   4.900  1.00  0.00      A    C
ATOM   1019  H1  BMIMA  30      38.695  33.638   4.139  1.00  0.00      A    H
ATOM   1020  C2  BMIMA  30      39.036  31.328   6.372  1.00  0.00      A    C
ATOM   1021  H2  BMIMA  30      39.672  30.782   7.035  1.00  0.00      A    H
ATOM   1022  C21 BMIMA  30      37.751  31.258   6.069  1.00  0.00      A    C
ATOM   1023  H21 BMIMA  30      37.001  30.620   6.480  1.00  0.00      A    H
ATOM   1024  C3  BMIMA  30      40.968  32.752   5.648  1.00  0.00      A    C
ATOM   1025  H3  BMIMA  30      41.108  33.746   5.249  1.00  0.00      A    H
ATOM   1026  H31 BMIMA  30      41.304  32.916   6.661  1.00  0.00      A    H
ATOM   1027  H32 BMIMA  30      41.593  32.139   5.016  1.00  0.00      A    H
ATOM   1028  C4  BMIMA  30      36.317  32.227   4.140  1.00  0.00      A    C
ATOM   1029  H4  BMIMA  30      36.403  32.940   3.333  1.00  0.00      A    H
ATOM   1030  H41 BMIMA  30      35.474  32.390   4.795  1.00  0.00      A    H
ATOM   1031  C5  BMIMA  30      36.106  30.856   3.456  1.00  0.00      A    C
ATOM   1032  H5  BMIMA  30      36.244  30.082   4.206  1.00  0.00      A    H
ATOM   1033  H51 BMIMA  30      35.082  30.857   3.092  1.00  0.00      A    H
ATOM   1034  C51 BMIMA  30      37.176  30.623   2.404  1.00  0.00      A    C
ATOM   1035  H52 BMIMA  30      36.963  31.206   1.511  1.00  0.00      A    H
ATOM   1036  H53 BMIMA  30      38.124  30.823   2.896  1.00  0.00      A    H
ATOM   1037  C6  BMIMA  30      37.138  29.140   2.049  1.00  0.00      A    C
ATOM   1038  H6  BMIMA  30      37.814  28.782   1.281  1.00  0.00      A    H
ATOM   1039  H61 BMIMA  30      37.602  28.594   2.863  1.00  0.00      A    H
ATOM   1040  H62 BMIMA  30      36.175  28.676   1.871  1.00  0.00      A    H
ATOM   1051  N1  BMIMA  31      35.595  -0.122  43.229  1.00  0.00      A    N
ATOM   1052  N11 BMIMA  31      36.580   0.189  41.366  1.00  0.00      A    N
ATOM   1053  C1  BMIMA  31      36.536   0.546  42.624  1.00  0.00      A    C
ATOM   1054  H1  BMIMA  31      37.161   1.321  43.014  1.00  0.00      A    H
ATOM   1055  C2  BMIMA  31      35.008  -0.978  42.217  1.00  0.00      A    C
ATOM   1056  H2  BMIMA  31      34.254  -1.622  42.614  1.00  0.00      A    H
ATOM   1057  C21 BMIMA  31      35.652  -0.814  41.100  1.00  0.00      A    C
ATOM   1058  H21 BMIMA  31      35.615  -1.364  40.185  1.00  0.00      A    H
ATOM   1059  C3  BMIMA  31      35.094   0.148  44.609  1.00  0.00      A    C
ATOM   1060  H3  BMIMA  31      35.015   1.222  44.692  1.00  0.00      A    H
ATOM   1061  H31 BMIMA  31      34.133  -0.297  44.821  1.00  0.00      A    H
ATOM   1062  H32 BMIMA  31      35.826  -0.234  45.304  1.00  0.00      A    H
ATOM   1063  C4  BMIMA  31      37.502   0.632  40.365  1.00  0.00      A    C
ATOM   1064  H4  BMIMA  31      37.530  -0.143  39.614  1.00  0.00      A    H
ATOM   1065  H41 BMIMA  31      38.455   0.744  40.861  1.00  0.00      A    H
ATOM   1066  C5  BMIMA  31      37.213   2.029  39.828  1.00  0.00      A    C
ATOM   1067  H5  BMIMA  31      37.209   2.643  40.725  1.00  0.00      A    H
ATOM   1068  H51 BMIMA  31      37.964   2.542  39.233  1.00  0.00      A    H
ATOM   1069  C51 BMIMA  31      35.903   2.106  39.077  1.00  0.00      A    C
ATOM   1070  H52 BMIMA  31      36.121   1.825  38.050  1.00  0.00      A    H
ATOM   1071  H53 BMIMA  31      35.107   1.455  39.427  1.00  0.00      A    H
ATOM   1072  C6  BMIMA  31      35.479   3.586  38.991  1.00  0.00      A    C
ATOM   1073  H6  BMIMA  31      36.272   4.255  38.678  1.00  0.00      A    H
ATOM   1074  H61 BMIMA  31      34.572   3.722  38.413  1.00  0.00      A    H
ATOM   1075  H62 BMIMA  31      35.158   3.822  39.999  1.00  0.00      A    H
ATOM   1086  N1  BMIMA  32      13.441  41.390  13.709  1.00  0.00      A    N
ATOM   1087  N11 BMIMA  32      11.845  40.938  12.345  1.00  0.00      A    N
ATOM   1088  C1  BMIMA  32      13.130  40.758  12.605  1.00  0.00      A    C
ATOM   1089  H1  BMIMA  32      13.805  40.150  12.041  1.00  0.00      A    H
ATOM   1090  C2  BMIMA  32      12.356  42.029  14.154  1.00  0.00      A    C
ATOM   1091  H2  BMIMA  32      12.444  42.660  15.011  1.00  0.00      A    H
ATOM   1092  C21 BMIMA  32      11.290  41.674  13.378  1.00  0.00      A    C
ATOM   1093  H21 BMIMA  32      10.257  41.924  13.271  1.00  0.00      A    H
ATOM   1094  C3  BMIMA  32      14.694  41.254  14.449  1.00  0.00      A    C
ATOM   1095  H3  BMIMA  32      15.551  41.043  13.827  1.00  0.00      A    H
ATOM   1096  H31 BMIMA  32      14.856  42.122  15.072  1.00  0.00      A    H
ATOM   1097  H32 BMIMA  32      14.496  40.388  15.063  1.00  0.00      A    H
ATOM   1098  C4  BMIMA  32      10.994  40.489  11.217  1.00  0.00      A    C
ATOM   1099  H4  BMIMA  32      11.497  40.582  10.266  1.00  0.00      A    H
ATOM   1100  H41 BMIMA  32      10.087  41.071  11.141  1.00  0.00      A    H
ATOM   1101  C5  BMIMA  32      10.526  39.010  11.394  1.00  0.00      A    C
ATOM   1102  H5  BMIMA  32       9.912  38.823  10.517  1.00  0.00      A    H
ATOM   1103  H51 BMIMA  32      11.460  38.476  11.551  1.00  0.00      A    H
ATOM   1104  C51 BMIMA  32       9.596  38.748  12.676  1.00  0.00      A    C
ATOM   1105  H52 BMIMA  32      10.128  38.917  13.609  1.00  0.00      A    H
ATOM   1106  H53 BMIMA  32       8.727  39.389  12.554  1.00  0.00      A    H
ATOM   1107  C6  BMIMA  32       9.122  37.323  12.747  1.00  0.00      A    C
ATOM   1108  H6  BMIMA  32       9.951  36.641  12.900  1.00  0.00      A    H
ATOM   1109  H61 BMIMA  32       8.587  37.119  13.667  1.00  0.00      A    H
ATOM   1110  H62 BMIMA  32       8.568  36.953  11.892  1.00  0.00      A    H
ATOM   1121  N1  BMIMA  33      10.892  22.688  17.431  1.00  0.00      A    N
ATOM   1122  N11 BMIMA  33       9.729  21.036  17.999  1.00  0.00      A    N
ATOM   1123  C1  BMIMA  33       9.741  22.131  17.323  1.00  0.00      A    C
ATOM   1124  H1  BMIMA  33       8.882  22.497  16.802  1.00  0.00      A    H
ATOM   1125  C2  BMIMA  33      11.747  21.812  18.066  1.00  0.00      A    C
ATOM   1126  H2  BMIMA  33      12.773  22.052  18.243  1.00  0.00      A    H
ATOM   1127  C21 BMIMA  33      10.980  20.830  18.515  1.00  0.00      A    C
ATOM   1128  H21 BMIMA  33      11.202  19.945  19.070  1.00  0.00      A    H
ATOM   1129  C3  BMIMA  33      11.338  24.021  16.983  1.00  0.00      A    C
ATOM   1130  H3  BMIMA  33      10.555  24.751  17.125  1.00  0.00      A    H
ATOM   1131  H31 BMIMA  33      12.282  24.250  17.455  1.00  0.00      A    H
ATOM   1132  H32 BMIMA  33      11.545  23.937  15.926  1.00  0.00      A    H
ATOM   1133  C4  BMIMA  33       8.591  20.156  18.277  1.00  0.00      A    C
ATOM   1134  H4  BMIMA  33       7.759  20.800  18.519  1.00  0.00      A    H
ATOM   1135  H41 BMIMA  33       8.802  19.605  19.181  1.00  0.00      A    H
ATOM   1136  C5  BMIMA  33       8.405  19.087  17.129  1.00  0.00      A    C
ATOM   1137  H5  BMIMA  33       7.841  18.304  17.630  1.00  0.00      A    H
ATOM   1138  H51 BMIMA  33       7.749  19.477  16.355  1.00  0.00      A    H
ATOM   1139  C51 BMIMA  33       9.675  18.553  16.492  1.00  0.00      A    C
ATOM   1140  H52 BMIMA  33      10.258  19.324  15.995  1.00  0.00      A    H
ATOM   1141  H53 BMIMA  33      10.319  18.186  17.288  1.00  0.00      A    H
ATOM   1142  C6  BMIMA  33       9.327  17.454  15.410  1.00  0.00      A    C
ATOM   1143  H6  BMIMA  33      10.223  16.870  15.235  1.00  0.00      A    H
ATOM   1144  H61 BMIMA  33       8.535  16.859  15.849  1.00  0.00      A    H
ATOM   1145  H62 BMIMA  33       8.875  17.821  14.496  1.00  0.00      A    H
ATOM   1156  N1  BMIMA  34      13.731  16.096  18.842  1.00  0.00      A    N
ATOM   1157  N11 BMIMA  34      15.421  15.596  20.140  1.00  0.00      A    N
ATOM   1158  C1  BMIMA  34      14.178  15.269  19.720  1.00  0.00      A    C
ATOM   1159  H1  BMIMA  34      13.703  14.389  20.099  1.00  0.00      A    H
ATOM   1160  C2  BMIMA  34      14.670  17.115  18.799  1.00  0.00      A    C
ATOM   1161  H2  BMIMA  34      14.586  17.897  18.077  1.00  0.00      A    H
ATOM   1162  C21 BMIMA  34      15.711  16.796  19.526  1.00  0.00      A    C
ATOM   1163  H21 BMIMA  34      16.582  17.399  19.665  1.00  0.00      A    H
ATOM   1164  C3  BMIMA  34      12.565  15.962  17.995  1.00  0.00      A    C
ATOM   1165  H3  BMIMA  34      11.911  16.811  18.135  1.00  0.00      A    H
ATOM   1166  H31 BMIMA  34      12.948  15.885  16.988  1.00  0.00      A    H
ATOM   1167  H32 BMIMA  34      12.025  15.054  18.219  1.00  0.00      A    H
ATOM   1168  C4  BMIMA  34      16.347  14.702  20.901  1.00  0.00      A    C
ATOM   1169  H4  BMIMA  34      17.353  14.899  20.559  1.00  0.00      A    H
ATOM   1170  H41 BMIMA  34      16.132  13.658  20.728  1.00  0.00      A    H
ATOM   1171  C5  BMIMA  34      16.071  15.096  22.398  1.00  0.00      A    C
ATOM   1172  H5  BMIMA  34      15.032  14.801  22.522  1.00  0.00      A    H
ATOM   1173  H51 BMIMA  34      16.730  14.527  23.049  1.00  0.00      A    H
ATOM   1174  C51 BMIMA  34      16.252  16.622  22.608  1.00  0.00      A    C
ATOM   1175  H52 BMIMA  34      17.200  16.896  22.152  1.00  0.00      A    H
ATOM   1176  H53 BMIMA  34      15.506  17.160  22.028  1.00  0.00      A    H
ATOM   1177  C6  BMIMA  34      16.193  17.012  24.126  1.00  0.00      A    C
ATOM   1178  H6  BMIMA  34      16.770  16.344  24.755  1.00  0.00      A    H
ATOM   1179  H61 BMIMA  34      16.529  18.034  24.259  1.00  0.00      A    H
ATOM   1180  H62 BMIMA  34      15.163  16.982  24.460  1.00  0.00      A    H
ATOM   1191  N1  BMIMA  35      36.328  40.090   4.489  1.00  0.00      A    N
ATOM   1192  N11 BMIMA  35      34.914  41.201   5.637  1.00  0.00      A    N
ATOM   1193  C1  BMIMA  35      35.743  40.213   5.651  1.00  0.00      A    C
ATOM   1194  H1  BMIMA  35      35.723  39.489   6.437  1.00  0.00      A    H
ATOM   1195  C2  BMIMA  35      35.946  41.195   3.777  1.00  0.00      A    C
ATOM   1196  H2  BMIMA  35      36.308  41.377   2.789  1.00  0.00      A    H
ATOM   1197  C21 BMIMA  35      35.174  41.937   4.523  1.00  0.00      A    C
ATOM   1198  H21 BMIMA  35      34.730  42.886   4.318  1.00  0.00      A    H
ATOM   1199  C3  BMIMA  35      37.512  39.261   4.196  1.00  0.00      A    C
ATOM   1200  H3  BMIMA  35      37.896  39.143   5.198  1.00  0.00      A    H
ATOM   1201  H31 BMIMA  35      37.121  38.341   3.786  1.00  0.00      A    H
ATOM   1202  H32 BMIMA  35      38.079  39.811   3.460  1.00  0.00      A    H
ATOM   1203  C4  BMIMA  35      33.992  41.733   6.690  1.00  0.00      A    C
ATOM   1204  H4  BMIMA  35      34.002  42.760   6.355  1.00  0.00      A    H
ATOM   1205  H41 BMIMA  35      34.418  41.752   7.682  1.00  0.00      A    H
ATOM   1206  C5  BMIMA  35      32.500  41.342   6.720  1.00  0.00      A    C
ATOM   1207  H5  BMIMA  35      31.882  42.236   6.735  1.00  0.00      A    H
ATOM   1208  H51 BMIMA  35      32.379  40.855   5.756  1.00  0.00      A    H
ATOM   1209  C51 BMIMA  35      32.151  40.397   7.807  1.00  0.00      A    C
ATOM   1210  H52 BMIMA  35      32.791  39.529   7.949  1.00  0.00      A    H
ATOM   1211  H53 BMIMA  35      32.328  40.983   8.706  1.00  0.00      A    H
ATOM   1212  C6  BMIMA  35      30.706  39.923   7.844  1.00  0.00      A    C
ATOM   1213  H6  BMIMA  35      30.613  39.113   8.559  1.00  0.00      A    H
ATOM   1214  H61 BMIMA  35      30.029  40.705   8.167  1.00  0.00      A    H
ATOM   1215  H62 BMIMA  35      30.442  39.523   6.872  1.00  0.00      A    H
ATOM   1226  N1  BMIMA  36      28.524  46.999   7.965  1.00  0.00      A    N
ATOM   1227  N11 BMIMA  36      28.274  45.412   6.550  1.00  0.00      A    N
ATOM   1228  C1  BMIMA  36      27.965  46.646   6.818  1.00  0.00      A    C
ATOM   1229  H1  BMIMA  36      27.298  47.238   6.228  1.00  0.00      A    H
ATOM   1230  C2  BMIMA  36      29.382  46.039   8.354  1.00  0.00      A    C
ATOM   1231  H2  BMIMA  36      30.069  46.269   9.139  1.00  0.00      A    H
ATOM   1232  C21 BMIMA  36      29.243  45.079   7.483  1.00  0.00      A    C
ATOM   1233  H21 BMIMA  36      29.806  44.180   7.362  1.00  0.00      A    H
ATOM   1234  C3  BMIMA  36      28.302  48.210   8.739  1.00  0.00      A    C
ATOM   1235  H3  BMIMA  36      29.227  48.767   8.762  1.00  0.00      A    H
ATOM   1236  H31 BMIMA  36      27.534  48.813   8.277  1.00  0.00      A    H
ATOM   1237  H32 BMIMA  36      27.894  47.799   9.651  1.00  0.00      A    H
ATOM   1238  C4  BMIMA  36      27.948  44.623   5.352  1.00  0.00      A    C
ATOM   1239  H4  BMIMA  36      28.831  44.478   4.747  1.00  0.00      A    H
ATOM   1240  H41 BMIMA  36      27.392  45.403   4.853  1.00  0.00      A    H
ATOM   1241  C5  BMIMA  36      27.342  43.201   5.576  1.00  0.00      A    C
ATOM   1242  H5  BMIMA  36      26.574  43.341   6.332  1.00  0.00      A    H
ATOM   1243  H51 BMIMA  36      26.849  42.941   4.643  1.00  0.00      A    H
ATOM   1244  C51 BMIMA  36      28.473  42.168   5.872  1.00  0.00      A    C
ATOM   1245  H52 BMIMA  36      29.186  42.201   5.052  1.00  0.00      A    H
ATOM   1246  H53 BMIMA  36      28.998  42.439   6.785  1.00  0.00      A    H
ATOM   1247  C6  BMIMA  36      27.958  40.693   5.972  1.00  0.00      A    C
ATOM   1248  H6  BMIMA  36      27.148  40.465   5.289  1.00  0.00      A    H
ATOM   1249  H61 BMIMA  36      28.730  39.934   5.917  1.00  0.00      A    H
ATOM   1250  H62 BMIMA  36      27.546  40.570   6.968  1.00  0.00      A    H
ATOM   1261  N1  BMIMA  37      19.782  29.154  44.640  1.00  0.00      A    N
ATOM   1262  N11 BMIMA  37      20.400  30.119  46.436  1.00  0.00      A    N
ATOM   1263  C1  BMIMA  37      20.038  28.984  45.890  1.00  0.00      A    C
ATOM   1264  H1  BMIMA  37      19.940  28.020  46.343  1.00  0.00      A    H
ATOM   1265  C2  BMIMA  37      20.130  30.415  44.320  1.00  0.00      A    C
ATOM   1266  H2  BMIMA  37      20.079  30.762  43.311  1.00  0.00      A    H
ATOM   1267  C21 BMIMA  37      20.527  31.037  45.419  1.00  0.00      A    C
ATOM   1268  H21 BMIMA  37      20.876  32.040  45.533  1.00  0.00      A    H
ATOM   1269  C3  BMIMA  37      19.374  28.148  43.606  1.00  0.00      A    C
ATOM   1270  H3  BMIMA  37      19.730  27.128  43.628  1.00  0.00      A    H
ATOM   1271  H31 BMIMA  37      18.303  28.254  43.509  1.00  0.00      A    H
ATOM   1272  H32 BMIMA  37      19.669  28.520  42.636  1.00  0.00      A    H
ATOM   1273  C4  BMIMA  37      20.751  30.336  47.923  1.00  0.00      A    C
ATOM   1274  H4  BMIMA  37      21.623  30.971  47.976  1.00  0.00      A    H
ATOM   1275  H41 BMIMA  37      21.138  29.382  48.249  1.00  0.00      A    H
ATOM   1276  C5  BMIMA  37      19.743  30.810  48.973  1.00  0.00      A    C
ATOM   1277  H5  BMIMA  37      18.927  30.092  48.962  1.00  0.00      A    H
ATOM   1278  H51 BMIMA  37      20.205  30.897  49.953  1.00  0.00      A    H
ATOM   1279  C51 BMIMA  37      19.288  32.175  48.538  1.00  0.00      A    C
ATOM   1280  H52 BMIMA  37      20.091  32.897  48.415  1.00  0.00      A    H
ATOM   1281  H53 BMIMA  37      18.733  32.077  47.609  1.00  0.00      A    H
ATOM   1282  C6  BMIMA  37      18.434  32.679  49.659  1.00  0.00      A    C
ATOM   1283  H6  BMIMA  37      17.860  33.543  49.344  1.00  0.00      A    H
ATOM   1284  H61 BMIMA  37      17.721  31.941  50.008  1.00  0.00      A    H
ATOM   1285  H62 BMIMA  37      19.068  32.885  50.513  1.00  0.00      A    H
ATOM   1296  N1  BMIMA  38      10.665  26.070  29.288  1.00  0.00      A    N
ATOM   1297  N11 BMIMA  38      12.754  25.561  29.110  1.00  0.00      A    N
ATOM   1298  C1  BMIMA  38      11.545  25.089  29.366  1.00  0.00      A    C
ATOM   1299  H1  BMIMA  38      11.192  24.162  29.763  1.00  0.00      A    H
ATOM   1300  C2  BMIMA  38      11.252  27.216  28.837  1.00  0.00      A    C
ATOM   1301  H2  BMIMA  38      10.755  28.152  28.708  1.00  0.00      A    H
ATOM   1302  C21 BMIMA  38      12.562  26.915  28.819  1.00  0.00      A    C
ATOM   1303  H21 BMIMA  38      13.358  27.578  28.562  1.00  0.00      A    H
ATOM   1304  C3  BMIMA  38       9.211  26.080  29.546  1.00  0.00      A    C
ATOM   1305  H3  BMIMA  38       9.007  25.479  30.420  1.00  0.00      A    H
ATOM   1306  H31 BMIMA  38       9.053  27.107  29.838  1.00  0.00      A    H
ATOM   1307  H32 BMIMA  38       8.579  25.934  28.683  1.00  0.00      A    H
ATOM   1308  C4  BMIMA  38      14.024  24.846  29.302  1.00  0.00      A    C
ATOM   1309  H4  BMIMA  38      13.742  23.862  29.647  1.00  0.00      A    H
ATOM   1310  H41 BMIMA  38      14.494  25.194  30.210  1.00  0.00      A    H
ATOM   1311  C5  BMIMA  38      14.958  24.654  28.104  1.00  0.00      A    C
ATOM   1312  H5  BMIMA  38      15.665  25.480  28.112  1.00  0.00      A    H
ATOM   1313  H51 BMIMA  38      15.401  23.686  28.323  1.00  0.00      A    H
ATOM   1314  C51 BMIMA  38      14.249  24.682  26.732  1.00  0.00      A    C
ATOM   1315  H52 BMIMA  38      13.345  24.083  26.787  1.00  0.00      A    H
ATOM   1316  H53 BMIMA  38      14.068  25.743  26.576  1.00  0.00      A    H
ATOM   1317  C6  BMIMA  38      15.151  24.183  25.597  1.00  0.00      A    C
ATOM   1318  H6  BMIMA  38      15.626  23.212  25.673  1.00  0.00      A    H
ATOM   1319  H61 BMIMA  38      14.680  24.206  24.621  1.00  0.00      A    H
ATOM   1320  H62 BMIMA  38      15.983  24.877  25.631  1.00  0.00      A    H
ATOM   1331  N1  BMIMA  39      26.235   2.152   1.269  1.00  0.00      A    N
ATOM   1332  N11 BMIMA  39      27.648   3.510   0.411  1.00  0.00      A    N
ATOM   1333  C1  BMIMA  39      27.223   2.977   1.514  1.00  0.00      A    C
ATOM   1334  H1  BMIMA  39      27.370   3.576   2.387  1.00  0.00      A    H
ATOM   1335  C2  BMIMA  39      26.087   1.962  -0.085  1.00  0.00      A    C
ATOM   1336  H2  BMIMA  39      25.335   1.353  -0.537  1.00  0.00      A    H
ATOM   1337  C21 BMIMA  39      26.919   2.980  -0.590  1.00  0.00      A    C
ATOM   1338  H21 BMIMA  39      27.045   3.437  -1.547  1.00  0.00      A    H
ATOM   1339  C3  BMIMA  39      25.490   1.551   2.340  1.00  0.00      A    C
ATOM   1340  H3  BMIMA  39      25.426   0.501   2.095  1.00  0.00      A    H
ATOM   1341  H31 BMIMA  39      25.945   1.697   3.309  1.00  0.00      A    H
ATOM   1342  H32 BMIMA  39      24.519   2.023   2.314  1.00  0.00      A    H
ATOM   1343  C4  BMIMA  39      28.540   4.700   0.297  1.00  0.00      A    C
ATOM   1344  H4  BMIMA  39      28.630   4.829  -0.772  1.00  0.00      A    H
ATOM   1345  H41 BMIMA  39      29.508   4.441   0.698  1.00  0.00      A    H
ATOM   1346  C5  BMIMA  39      28.049   5.998   0.882  1.00  0.00      A    C
ATOM   1347  H5  BMIMA  39      27.033   6.250   0.587  1.00  0.00      A    H
ATOM   1348  H51 BMIMA  39      28.083   6.038   1.968  1.00  0.00      A    H
ATOM   1349  C51 BMIMA  39      28.870   7.152   0.390  1.00  0.00      A    C
ATOM   1350  H52 BMIMA  39      29.807   6.957   0.906  1.00  0.00      A    H
ATOM   1351  H53 BMIMA  39      28.953   7.089  -0.692  1.00  0.00      A    H
ATOM   1352  C6  BMIMA  39      28.471   8.533   0.846  1.00  0.00      A    C
ATOM   1353  H6  BMIMA  39      28.299   8.453   1.913  1.00  0.00      A    H
ATOM   1354  H61 BMIMA  39      29.262   9.248   0.649  1.00  0.00      A    H
ATOM   1355  H62 BMIMA  39      27.572   8.836   0.321  1.00  0.00      A    H
ATOM   1366  N1  BMIMA  40      29.596  26.332   5.494  1.00  0.00      A    N
ATOM   1367  N11 BMIMA  40      30.683  26.702   7.306  1.00  0.00      A    N
ATOM   1368  C1  BMIMA  40      29.477  26.598   6.755  1.00  0.00      A    C
ATOM   1369  H1  BMIMA  40      28.546  26.725   7.265  1.00  0.00      A    H
ATOM   1370  C2  BMIMA  40      30.909  26.222   5.128  1.00  0.00      A    C
ATOM   1371  H2  BMIMA  40      31.182  26.004   4.118  1.00  0.00      A    H
ATOM   1372  C21 BMIMA  40      31.614  26.434   6.287  1.00  0.00      A    C
ATOM   1373  H21 BMIMA  40      32.658  26.412   6.514  1.00  0.00      A    H
ATOM   1374  C3  BMIMA  40      28.460  26.305   4.607  1.00  0.00      A    C
ATOM   1375  H3  BMIMA  40      28.863  25.701   3.808  1.00  0.00      A    H
ATOM   1376  H31 BMIMA  40      27.632  25.678   4.904  1.00  0.00      A    H
ATOM   1377  H32 BMIMA  40      28.210  27.258   4.165  1.00  0.00      A    H
ATOM   1378  C4  BMIMA  40      31.040  27.129   8.651  1.00  0.00      A    C
ATOM   1379  H4  BMIMA  40      30.070  27.357   9.067  1.00  0.00      A    H
ATOM   1380  H41 BMIMA  40      31.503  28.104   8.624  1.00  0.00      A    H
ATOM   1381  C5  BMIMA  40      31.818  26.171   9.508  1.00  0.00      A    C
ATOM   1382  H5  BMIMA  40      32.851  26.244   9.175  1.00  0.00      A    H
ATOM   1383  H51 BMIMA  40      31.672  26.548  10.517  1.00  0.00      A    H
ATOM   1384  C51 BMIMA  40      31.289  24.821   9.382  1.00  0.00      A    C
ATOM   1385  H52 BMIMA  40      30.230  24.855   9.627  1.00  0.00      A    H
ATOM   1386  H53 BMIMA  40      31.409  24.453   8.366  1.00  0.00      A    H
ATOM   1387  C6  BMIMA  40      32.005  23.796  10.274  1.00  0.00      A    C
ATOM   1388  H6  BMIMA  40      33.002  23.808   9.847  1.00  0.00      A    H
ATOM   1389  H61 BMIMA  40      32.012  24.126  11.306  1.00  0.00      A    H
ATOM   1390  H62 BMIMA  40      31.627  22.780  10.289  1.00  0.00      A    H
ATOM   1401  N1  BMIMA  41      45.318  10.465  43.172  1.00  0.00      A    N
ATOM   1402  N11 BMIMA  41      43.315   9.679  43.443  1.00  0.00      A    N
ATOM   1403  C1  BMIMA  41      44.524   9.739  43.897  1.00  0.00      A    C
ATOM   1404  H1  BMIMA  41      44.968   9.338  44.783  1.00  0.00      A    H
ATOM   1405  C2  BMIMA  41      44.594  10.925  42.146  1.00  0.00      A    C
ATOM   1406  H2  BMIMA  41      44.942  11.563  41.363  1.00  0.00      A    H
ATOM   1407  C21 BMIMA  41      43.404  10.442  42.287  1.00  0.00      A    C
ATOM   1408  H21 BMIMA  41      42.536  10.576  41.679  1.00  0.00      A    H
ATOM   1409  C3  BMIMA  41      46.711  10.775  43.497  1.00  0.00      A    C
ATOM   1410  H3  BMIMA  41      46.892  11.836  43.580  1.00  0.00      A    H
ATOM   1411  H31 BMIMA  41      47.027  10.199  44.354  1.00  0.00      A    H
ATOM   1412  H32 BMIMA  41      47.249  10.525  42.595  1.00  0.00      A    H
ATOM   1413  C4  BMIMA  41      42.147   8.996  44.004  1.00  0.00      A    C
ATOM   1414  H4  BMIMA  41      42.383   8.743  45.027  1.00  0.00      A    H
ATOM   1415  H41 BMIMA  41      41.997   8.120  43.389  1.00  0.00      A    H
ATOM   1416  C5  BMIMA  41      40.979   9.908  44.063  1.00  0.00      A    C
ATOM   1417  H5  BMIMA  41      40.560  10.151  43.090  1.00  0.00      A    H
ATOM   1418  H51 BMIMA  41      40.150   9.388  44.537  1.00  0.00      A    H
ATOM   1419  C51 BMIMA  41      41.200  11.139  44.881  1.00  0.00      A    C
ATOM   1420  H52 BMIMA  41      41.696  10.954  45.830  1.00  0.00      A    H
ATOM   1421  H53 BMIMA  41      41.826  11.811  44.299  1.00  0.00      A    H
ATOM   1422  C6  BMIMA  41      39.933  11.755  45.397  1.00  0.00      A    C
ATOM   1423  H6  BMIMA  41      39.255  11.880  44.560  1.00  0.00      A    H
ATOM   1424  H61 BMIMA  41      39.533  11.080  46.145  1.00  0.00      A    H
ATOM   1425  H62 BMIMA  41      40.185  12.713  45.836  1.00  0.00      A    H
ATOM   1436  N1  BMIMA  42      10.270  30.700  16.188  1.00  0.00      A    N
ATOM   1437  N11 BMIMA  42       9.577  30.415  14.176  1.00  0.00      A    N
ATOM   1438  C1  BMIMA  42       9.946  31.324  15.101  1.00  0.00      A    C
ATOM   1439  H1  BMIMA  42      10.222  32.349  14.968  1.00  0.00      A    H
ATOM   1440  C2  BMIMA  42       9.882  29.375  16.067  1.00  0.00      A    C
ATOM   1441  H2  BMIMA  42      10.005  28.565  16.752  1.00  0.00      A    H
ATOM   1442  C21 BMIMA  42       9.479  29.184  14.794  1.00  0.00      A    C
ATOM   1443  H21 BMIMA  42       9.016  28.351  14.313  1.00  0.00      A    H
ATOM   1444  C3  BMIMA  42      10.945  31.316  17.331  1.00  0.00      A    C
ATOM   1445  H3  BMIMA  42      10.152  31.722  17.942  1.00  0.00      A    H
ATOM   1446  H31 BMIMA  42      11.444  30.572  17.934  1.00  0.00      A    H
ATOM   1447  H32 BMIMA  42      11.642  32.026  16.912  1.00  0.00      A    H
ATOM   1448  C4  BMIMA  42       8.999  30.814  12.872  1.00  0.00      A    C
ATOM   1449  H4  BMIMA  42       9.621  30.501  12.046  1.00  0.00      A    H
ATOM   1450  H41 BMIMA  42       8.932  31.888  12.966  1.00  0.00      A    H
ATOM   1451  C5  BMIMA  42       7.656  30.208  12.758  1.00  0.00      A    C
ATOM   1452  H5  BMIMA  42       7.336  30.531  11.771  1.00  0.00      A    H
ATOM   1453  H51 BMIMA  42       7.606  29.143  12.971  1.00  0.00      A    H
ATOM   1454  C51 BMIMA  42       6.657  30.856  13.652  1.00  0.00      A    C
ATOM   1455  H52 BMIMA  42       7.037  30.757  14.666  1.00  0.00      A    H
ATOM   1456  H53 BMIMA  42       6.608  31.934  13.528  1.00  0.00      A    H
ATOM   1457  C6  BMIMA  42       5.243  30.280  13.381  1.00  0.00      A    C
ATOM   1458  H6  BMIMA  42       4.468  30.924  13.781  1.00  0.00      A    H
ATOM   1459  H61 BMIMA  42       5.045  30.188  12.319  1.00  0.00      A    H
ATOM   1460  H62 BMIMA  42       5.217  29.318  13.879  1.00  0.00      A    H
ATOM   1471  N1  BMIMA  43      17.045  32.637  13.803  1.00  0.00      A    N
ATOM   1472  N11 BMIMA  43      15.459  31.314  13.193  1.00  0.00      A    N
ATOM   1473  C1  BMIMA  43      15.741  32.493  13.642  1.00  0.00      A    C
ATOM   1474  H1  BMIMA  43      14.983  33.208  13.879  1.00  0.00      A    H
ATOM   1475  C2  BMIMA  43      17.614  31.529  13.221  1.00  0.00      A    C
ATOM   1476  H2  BMIMA  43      18.659  31.336  13.331  1.00  0.00      A    H
ATOM   1477  C21 BMIMA  43      16.631  30.690  12.946  1.00  0.00      A    C
ATOM   1478  H21 BMIMA  43      16.677  29.690  12.575  1.00  0.00      A    H
ATOM   1479  C3  BMIMA  43      17.756  33.779  14.310  1.00  0.00      A    C
ATOM   1480  H3  BMIMA  43      18.411  33.591  15.149  1.00  0.00      A    H
ATOM   1481  H31 BMIMA  43      18.351  34.152  13.490  1.00  0.00      A    H
ATOM   1482  H32 BMIMA  43      17.044  34.539  14.595  1.00  0.00      A    H
ATOM   1483  C4  BMIMA  43      14.139  30.764  12.908  1.00  0.00      A    C
ATOM   1484  H4  BMIMA  43      13.487  31.533  13.295  1.00  0.00      A    H
ATOM   1485  H41 BMIMA  43      14.011  29.921  13.571  1.00  0.00      A    H
ATOM   1486  C5  BMIMA  43      13.821  30.388  11.435  1.00  0.00      A    C
ATOM   1487  H5  BMIMA  43      13.924  29.312  11.328  1.00  0.00      A    H
ATOM   1488  H51 BMIMA  43      12.765  30.602  11.293  1.00  0.00      A    H
ATOM   1489  C51 BMIMA  43      14.543  31.213  10.461  1.00  0.00      A    C
ATOM   1490  H52 BMIMA  43      14.144  32.222  10.522  1.00  0.00      A    H
ATOM   1491  H53 BMIMA  43      15.588  31.166  10.757  1.00  0.00      A    H
ATOM   1492  C6  BMIMA  43      14.381  30.594   9.035  1.00  0.00      A    C
ATOM   1493  H6  BMIMA  43      13.360  30.372   8.747  1.00  0.00      A    H
ATOM   1494  H61 BMIMA  43      14.813  31.200   8.247  1.00  0.00      A    H
ATOM   1495  H62 BMIMA  43      14.981  29.691   9.001  1.00  0.00      A    H
ATOM   1506  N1  BMIMA  44      27.282  36.870  27.755  1.00  0.00      A    N
ATOM   1507  N11 BMIMA  44      25.436  36.315  28.748  1.00  0.00      A    N
ATOM   1508  C1  BMIMA  44      26.629  35.897  28.384  1.00  0.00      A    C
ATOM   1509  H1  BMIMA  44      27.057  34.938  28.586  1.00  0.00      A    H
ATOM   1510  C2  BMIMA  44      26.420  37.985  27.755  1.00  0.00      A    C
ATOM   1511  H2  BMIMA  44      26.784  38.876  27.291  1.00  0.00      A    H
ATOM   1512  C21 BMIMA  44      25.293  37.613  28.228  1.00  0.00      A    C
ATOM   1513  H21 BMIMA  44      24.443  38.246  28.358  1.00  0.00      A    H
ATOM   1514  C3  BMIMA  44      28.720  36.874  27.377  1.00  0.00      A    C
ATOM   1515  H3  BMIMA  44      29.250  35.996  27.715  1.00  0.00      A    H
ATOM   1516  H31 BMIMA  44      28.806  36.864  26.300  1.00  0.00      A    H
ATOM   1517  H32 BMIMA  44      29.150  37.813  27.695  1.00  0.00      A    H
ATOM   1518  C4  BMIMA  44      24.478  35.665  29.718  1.00  0.00      A    C
ATOM   1519  H4  BMIMA  44      24.651  34.600  29.686  1.00  0.00      A    H
ATOM   1520  H41 BMIMA  44      23.448  35.831  29.436  1.00  0.00      A    H
ATOM   1521  C5  BMIMA  44      24.507  36.241  31.152  1.00  0.00      A    C
ATOM   1522  H5  BMIMA  44      23.644  35.825  31.666  1.00  0.00      A    H
ATOM   1523  H51 BMIMA  44      25.463  35.866  31.507  1.00  0.00      A    H
ATOM   1524  C51 BMIMA  44      24.569  37.799  31.240  1.00  0.00      A    C
ATOM   1525  H52 BMIMA  44      25.534  38.192  30.930  1.00  0.00      A    H
ATOM   1526  H53 BMIMA  44      23.769  38.291  30.693  1.00  0.00      A    H
ATOM   1527  C6  BMIMA  44      24.351  38.283  32.661  1.00  0.00      A    C
ATOM   1528  H6  BMIMA  44      23.592  37.748  33.221  1.00  0.00      A    H
ATOM   1529  H61 BMIMA  44      25.239  37.918  33.164  1.00  0.00      A    H
ATOM   1530  H62 BMIMA  44      24.271  39.362  32.727  1.00  0.00      A    H
ATOM   1541  N1  BMIMA  45      24.713  46.937  43.614  1.00  0.00      A    N
ATOM   1542  N11 BMIMA  45      23.881  48.150  42.016  1.00  0.00      A    N
ATOM   1543  C1  BMIMA  45      24.205  46.925  42.395  1.00  0.00      A    C
ATOM   1544  H1  BMIMA  45      23.831  46.066  41.880  1.00  0.00      A    H
ATOM   1545  C2  BMIMA  45      24.911  48.304  43.930  1.00  0.00      A    C
ATOM   1546  H2  BMIMA  45      25.429  48.515  44.840  1.00  0.00      A    H
ATOM   1547  C21 BMIMA  45      24.387  49.032  42.982  1.00  0.00      A    C
ATOM   1548  H21 BMIMA  45      24.327  50.087  42.825  1.00  0.00      A    H
ATOM   1549  C3  BMIMA  45      24.962  45.789  44.323  1.00  0.00      A    C
ATOM   1550  H3  BMIMA  45      25.360  45.013  43.686  1.00  0.00      A    H
ATOM   1551  H31 BMIMA  45      25.723  45.860  45.086  1.00  0.00      A    H
ATOM   1552  H32 BMIMA  45      24.055  45.488  44.827  1.00  0.00      A    H
ATOM   1553  C4  BMIMA  45      22.949  48.508  40.892  1.00  0.00      A    C
ATOM   1554  H4  BMIMA  45      23.191  47.923  40.016  1.00  0.00      A    H
ATOM   1555  H41 BMIMA  45      23.245  49.479  40.525  1.00  0.00      A    H
ATOM   1556  C5  BMIMA  45      21.440  48.390  41.243  1.00  0.00      A    C
ATOM   1557  H5  BMIMA  45      20.947  48.768  40.351  1.00  0.00      A    H
ATOM   1558  H51 BMIMA  45      21.185  47.337  41.148  1.00  0.00      A    H
ATOM   1559  C51 BMIMA  45      21.183  49.005  42.531  1.00  0.00      A    C
ATOM   1560  H52 BMIMA  45      21.785  48.574  43.327  1.00  0.00      A    H
ATOM   1561  H53 BMIMA  45      21.592  50.006  42.411  1.00  0.00      A    H
ATOM   1562  C6  BMIMA  45      19.809  49.006  42.936  1.00  0.00      A    C
ATOM   1563  H6  BMIMA  45      19.471  47.979  43.013  1.00  0.00      A    H
ATOM   1564  H61 BMIMA  45      19.474  49.582  43.791  1.00  0.00      A    H
ATOM   1565  H62 BMIMA  45      19.299  49.442  42.085  1.00  0.00      A    H
ATOM   1576  N1  BMIMA  46       7.305   8.833  20.589  1.00  0.00      A    N
ATOM   1577  N11 BMIMA  46       8.570   7.354  21.514  1.00  0.00      A    N
ATOM   1578  C1  BMIMA  46       7.451   7.548  20.887  1.00  0.00      A    C
ATOM   1579  H1  BMIMA  46       6.725   6.832  20.568  1.00  0.00      A    H
ATOM   1580  C2  BMIMA  46       8.428   9.484  21.153  1.00  0.00      A    C
ATOM   1581  H2  BMIMA  46       8.558  10.541  21.069  1.00  0.00      A    H
ATOM   1582  C21 BMIMA  46       9.199   8.533  21.680  1.00  0.00      A    C
ATOM   1583  H21 BMIMA  46      10.123   8.647  22.203  1.00  0.00      A    H
ATOM   1584  C3  BMIMA  46       6.209   9.340  19.845  1.00  0.00      A    C
ATOM   1585  H3  BMIMA  46       6.030  10.385  20.048  1.00  0.00      A    H
ATOM   1586  H31 BMIMA  46       6.493   9.220  18.809  1.00  0.00      A    H
ATOM   1587  H32 BMIMA  46       5.331   8.740  20.032  1.00  0.00      A    H
ATOM   1588  C4  BMIMA  46       9.032   6.060  22.040  1.00  0.00      A    C
ATOM   1589  H4  BMIMA  46      10.074   5.853  21.843  1.00  0.00      A    H
ATOM   1590  H41 BMIMA  46       8.450   5.252  21.622  1.00  0.00      A    H
ATOM   1591  C5  BMIMA  46       8.968   5.927  23.498  1.00  0.00      A    C
ATOM   1592  H5  BMIMA  46       9.567   6.708  23.958  1.00  0.00      A    H
ATOM   1593  H51 BMIMA  46       7.893   5.957  23.658  1.00  0.00      A    H
ATOM   1594  C51 BMIMA  46       9.628   4.556  23.881  1.00  0.00      A    C
ATOM   1595  H52 BMIMA  46       9.140   3.796  23.277  1.00  0.00      A    H
ATOM   1596  H53 BMIMA  46      10.688   4.605  23.645  1.00  0.00      A    H
ATOM   1597  C6  BMIMA  46       9.505   4.258  25.346  1.00  0.00      A    C
ATOM   1598  H6  BMIMA  46       9.710   5.152  25.924  1.00  0.00      A    H
ATOM   1599  H61 BMIMA  46       8.479   3.958  25.528  1.00  0.00      A    H
ATOM   1600  H62 BMIMA  46      10.230   3.465  25.482  1.00  0.00      A    H
ATOM   1611  N1  BMIMA  47      40.179  39.822  36.111  1.00  0.00      A    N
ATOM   1612  N11 BMIMA  47      41.272  38.193  35.291  1.00  0.00      A    N
ATOM   1613  C1  BMIMA  47      40.240  38.937  35.126  1.00  0.00      A    C
ATOM   1614  H1  BMIMA  47      39.639  38.913  34.242  1.00  0.00      A    H
ATOM   1615  C2  BMIMA  47      41.309  39.692  36.862  1.00  0.00      A    C
ATOM   1616  H2  BMIMA  47      41.480  40.248  37.758  1.00  0.00      A    H
ATOM   1617  C21 BMIMA  47      41.894  38.674  36.406  1.00  0.00      A    C
ATOM   1618  H21 BMIMA  47      42.738  38.191  36.847  1.00  0.00      A    H
ATOM   1619  C3  BMIMA  47      39.113  40.866  36.264  1.00  0.00      A    C
ATOM   1620  H3  BMIMA  47      38.231  40.369  36.639  1.00  0.00      A    H
ATOM   1621  H31 BMIMA  47      39.406  41.483  37.100  1.00  0.00      A    H
ATOM   1622  H32 BMIMA  47      38.879  41.476  35.403  1.00  0.00      A    H
ATOM   1623  C4  BMIMA  47      41.762  37.117  34.422  1.00  0.00      A    C
ATOM   1624  H4  BMIMA  47      41.206  37.209  33.500  1.00  0.00      A    H
ATOM   1625  H41 BMIMA  47      41.553  36.135  34.820  1.00  0.00      A    H
ATOM   1626  C5  BMIMA  47      43.221  37.215  33.994  1.00  0.00      A    C
ATOM   1627  H5  BMIMA  47      43.897  36.997  34.816  1.00  0.00      A    H
ATOM   1628  H51 BMIMA  47      43.396  36.508  33.187  1.00  0.00      A    H
ATOM   1629  C51 BMIMA  47      43.609  38.579  33.399  1.00  0.00      A    C
ATOM   1630  H52 BMIMA  47      43.014  38.836  32.527  1.00  0.00      A    H
ATOM   1631  H53 BMIMA  47      43.417  39.365  34.126  1.00  0.00      A    H
ATOM   1632  C6  BMIMA  47      45.096  38.526  32.868  1.00  0.00      A    C
ATOM   1633  H6  BMIMA  47      45.388  39.550  32.667  1.00  0.00      A    H
ATOM   1634  H61 BMIMA  47      45.736  38.182  33.673  1.00  0.00      A    H
ATOM   1635  H62 BMIMA  47      45.212  37.877  32.008  1.00  0.00      A    H
ATOM   1646  N1  BMIMA  48      -0.173  10.926  28.770  1.00  0.00      A    N
ATOM   1647  N11 BMIMA  48       0.686  12.737  29.513  1.00  0.00      A    N
ATOM   1648  C1  BMIMA  48       0.221  11.582  29.819  1.00  0.00      A    C
ATOM   1649  H1  BMIMA  48       0.122  11.177  30.803  1.00  0.00      A    H
ATOM   1650  C2  BMIMA  48      -0.065  11.773  27.746  1.00  0.00      A    C
ATOM   1651  H2  BMIMA  48      -0.404  11.505  26.769  1.00  0.00      A    H
ATOM   1652  C21 BMIMA  48       0.529  12.924  28.206  1.00  0.00      A    C
ATOM   1653  H21 BMIMA  48       0.944  13.741  27.657  1.00  0.00      A    H
ATOM   1654  C3  BMIMA  48      -0.629   9.560  28.601  1.00  0.00      A    C
ATOM   1655  H3  BMIMA  48      -0.298   8.874  29.366  1.00  0.00      A    H
ATOM   1656  H31 BMIMA  48      -1.701   9.473  28.693  1.00  0.00      A    H
ATOM   1657  H32 BMIMA  48      -0.214   9.255  27.652  1.00  0.00      A    H
ATOM   1658  C4  BMIMA  48       1.313  13.681  30.416  1.00  0.00      A    C
ATOM   1659  H4  BMIMA  48       0.684  13.676  31.294  1.00  0.00      A    H
ATOM   1660  H41 BMIMA  48       1.163  14.620  29.904  1.00  0.00      A    H
ATOM   1661  C5  BMIMA  48       2.838  13.475  30.681  1.00  0.00      A    C
ATOM   1662  H5  BMIMA  48       2.974  12.628  31.349  1.00  0.00      A    H
ATOM   1663  H51 BMIMA  48       3.382  13.236  29.771  1.00  0.00      A    H
ATOM   1664  C51 BMIMA  48       3.272  14.754  31.341  1.00  0.00      A    C
ATOM   1665  H52 BMIMA  48       3.162  15.648  30.732  1.00  0.00      A    H
ATOM   1666  H53 BMIMA  48       2.705  14.871  32.261  1.00  0.00      A    H
ATOM   1667  C6  BMIMA  48       4.771  14.677  31.597  1.00  0.00      A    C
ATOM   1668  H6  BMIMA  48       5.071  13.788  32.139  1.00  0.00      A    H
ATOM   1669  H61 BMIMA  48       5.372  14.655  30.695  1.00  0.00      A    H
ATOM   1670  H62 BMIMA  48       5.232  15.407  32.254  1.00  0.00      A    H
ATOM   1681  N1  BMIMA  49      11.257  10.764   9.939  1.00  0.00      A    N
ATOM   1682  N11 BMIMA  49      13.231  10.978  10.826  1.00  0.00      A    N
ATOM   1683  C1  BMIMA  49      12.112  10.305  10.767  1.00  0.00      A    C
ATOM   1684  H1  BMIMA  49      11.841   9.517  11.437  1.00  0.00      A    H
ATOM   1685  C2  BMIMA  49      11.967  11.685   9.138  1.00  0.00      A    C
ATOM   1686  H2  BMIMA  49      11.476  12.217   8.353  1.00  0.00      A    H
ATOM   1687  C21 BMIMA  49      13.102  11.923   9.825  1.00  0.00      A    C
ATOM   1688  H21 BMIMA  49      13.916  12.613   9.778  1.00  0.00      A    H
ATOM   1689  C3  BMIMA  49       9.917  10.231   9.796  1.00  0.00      A    C
ATOM   1690  H3  BMIMA  49      10.006   9.719   8.849  1.00  0.00      A    H
ATOM   1691  H31 BMIMA  49       9.731   9.543  10.607  1.00  0.00      A    H
ATOM   1692  H32 BMIMA  49       9.185  11.024   9.742  1.00  0.00      A    H
ATOM   1693  C4  BMIMA  49      14.432  10.801  11.637  1.00  0.00      A    C
ATOM   1694  H4  BMIMA  49      14.174  10.923  12.679  1.00  0.00      A    H
ATOM   1695  H41 BMIMA  49      15.201  11.542  11.476  1.00  0.00      A    H
ATOM   1696  C5  BMIMA  49      15.006   9.436  11.545  1.00  0.00      A    C
ATOM   1697  H5  BMIMA  49      16.018   9.306  11.920  1.00  0.00      A    H
ATOM   1698  H51 BMIMA  49      14.363   8.669  11.968  1.00  0.00      A    H
ATOM   1699  C51 BMIMA  49      15.298   8.997  10.081  1.00  0.00      A    C
ATOM   1700  H52 BMIMA  49      14.338   8.722   9.653  1.00  0.00      A    H
ATOM   1701  H53 BMIMA  49      15.744   9.765   9.454  1.00  0.00      A    H
ATOM   1702  C6  BMIMA  49      16.178   7.711  10.086  1.00  0.00      A    C
ATOM   1703  H6  BMIMA  49      17.183   7.863  10.464  1.00  0.00      A    H
ATOM   1704  H61 BMIMA  49      15.686   7.155  10.876  1.00  0.00      A    H
ATOM   1705  H62 BMIMA  49      16.214   7.206   9.127  1.00  0.00      A    H
ATOM   1716  N1  BMIMA  50       7.850  45.796  29.629  1.00  0.00      A    N
ATOM   1717  N11 BMIMA  50       7.416  46.746  27.721  1.00  0.00      A    N
ATOM   1718  C1  BMIMA  50       6.925  46.096  28.731  1.00  0.00      A    C
ATOM   1719  H1  BMIMA  50       5.904  46.082  29.048  1.00  0.00      A    H
ATOM   1720  C2  BMIMA  50       9.068  46.239  29.153  1.00  0.00      A    C
ATOM   1721  H2  BMIMA  50       9.987  46.070  29.670  1.00  0.00      A    H
ATOM   1722  C21 BMIMA  50       8.776  46.728  27.934  1.00  0.00      A    C
ATOM   1723  H21 BMIMA  50       9.462  46.985  27.156  1.00  0.00      A    H
ATOM   1724  C3  BMIMA  50       7.627  45.260  30.951  1.00  0.00      A    C
ATOM   1725  H3  BMIMA  50       7.601  46.030  31.708  1.00  0.00      A    H
ATOM   1726  H31 BMIMA  50       6.700  44.707  30.916  1.00  0.00      A    H
ATOM   1727  H32 BMIMA  50       8.154  44.373  31.273  1.00  0.00      A    H
ATOM   1728  C4  BMIMA  50       6.732  47.227  26.465  1.00  0.00      A    C
ATOM   1729  H4  BMIMA  50       5.835  46.630  26.391  1.00  0.00      A    H
ATOM   1730  H41 BMIMA  50       7.423  47.030  25.658  1.00  0.00      A    H
ATOM   1731  C5  BMIMA  50       6.445  48.722  26.415  1.00  0.00      A    C
ATOM   1732  H5  BMIMA  50       6.164  48.862  25.374  1.00  0.00      A    H
ATOM   1733  H51 BMIMA  50       5.683  48.965  27.152  1.00  0.00      A    H
ATOM   1734  C51 BMIMA  50       7.546  49.689  26.752  1.00  0.00      A    C
ATOM   1735  H52 BMIMA  50       8.091  49.406  27.649  1.00  0.00      A    H
ATOM   1736  H53 BMIMA  50       8.186  49.728  25.873  1.00  0.00      A    H
ATOM   1737  C6  BMIMA  50       6.896  51.097  26.900  1.00  0.00      A    C
ATOM   1738  H6  BMIMA  50       7.707  51.807  27.010  1.00  0.00      A    H
ATOM   1739  H61 BMIMA  50       6.337  51.277  25.988  1.00  0.00      A    H
ATOM   1740  H62 BMIMA  50       6.312  51.123  27.812  1.00  0.00      A    H
ATOM   1751  N1  BMIMA  51      29.008  40.006  31.428  1.00  0.00      A    N
ATOM   1752  N11 BMIMA  51      29.560  40.723  29.484  1.00  0.00      A    N
ATOM   1753  C1  BMIMA  51      30.018  40.289  30.660  1.00  0.00      A    C
ATOM   1754  H1  BMIMA  51      31.072  40.223  30.822  1.00  0.00      A    H
ATOM   1755  C2  BMIMA  51      27.858  40.319  30.722  1.00  0.00      A    C
ATOM   1756  H2  BMIMA  51      26.891  40.235  31.166  1.00  0.00      A    H
ATOM   1757  C21 BMIMA  51      28.189  40.627  29.477  1.00  0.00      A    C
ATOM   1758  H21 BMIMA  51      27.592  40.870  28.626  1.00  0.00      A    H
ATOM   1759  C3  BMIMA  51      29.144  39.439  32.788  1.00  0.00      A    C
ATOM   1760  H3  BMIMA  51      28.758  38.434  32.861  1.00  0.00      A    H
ATOM   1761  H31 BMIMA  51      30.203  39.302  32.947  1.00  0.00      A    H
ATOM   1762  H32 BMIMA  51      28.760  40.041  33.598  1.00  0.00      A    H
ATOM   1763  C4  BMIMA  51      30.434  41.162  28.336  1.00  0.00      A    C
ATOM   1764  H4  BMIMA  51      29.907  40.783  27.472  1.00  0.00      A    H
ATOM   1765  H41 BMIMA  51      31.459  40.837  28.432  1.00  0.00      A    H
ATOM   1766  C5  BMIMA  51      30.518  42.673  28.291  1.00  0.00      A    C
ATOM   1767  H5  BMIMA  51      31.539  42.784  27.935  1.00  0.00      A    H
ATOM   1768  H51 BMIMA  51      29.753  43.017  27.599  1.00  0.00      A    H
ATOM   1769  C51 BMIMA  51      30.125  43.358  29.616  1.00  0.00      A    C
ATOM   1770  H52 BMIMA  51      29.080  43.139  29.819  1.00  0.00      A    H
ATOM   1771  H53 BMIMA  51      30.738  42.840  30.350  1.00  0.00      A    H
ATOM   1772  C6  BMIMA  51      30.422  44.878  29.623  1.00  0.00      A    C
ATOM   1773  H6  BMIMA  51      29.934  45.375  30.454  1.00  0.00      A    H
ATOM   1774  H61 BMIMA  51      31.484  45.004  29.445  1.00  0.00      A    H
ATOM   1775  H62 BMIMA  51      29.971  45.311  28.738  1.00  0.00      A    H
ATOM   1786  N1  BMIMA  52       6.156  25.748  12.533  1.00  0.00      A    N
ATOM   1787  N11 BMIMA  52       8.205  25.393  11.948  1.00  0.00      A    N
ATOM   1788  C1  BMIMA  52       7.410  26.211  12.563  1.00  0.00      A    C
ATOM   1789  H1  BMIMA  52       7.730  27.145  12.973  1.00  0.00      A    H
ATOM   1790  C2  BMIMA  52       6.158  24.548  11.765  1.00  0.00      A    C
ATOM   1791  H2  BMIMA  52       5.320  23.911  11.584  1.00  0.00      A    H
ATOM   1792  C21 BMIMA  52       7.385  24.438  11.239  1.00  0.00      A    C
ATOM   1793  H21 BMIMA  52       7.836  23.732  10.576  1.00  0.00      A    H
ATOM   1794  C3  BMIMA  52       4.988  26.427  13.089  1.00  0.00      A    C
ATOM   1795  H3  BMIMA  52       4.202  26.377  12.351  1.00  0.00      A    H
ATOM   1796  H31 BMIMA  52       4.677  25.750  13.870  1.00  0.00      A    H
ATOM   1797  H32 BMIMA  52       5.152  27.452  13.390  1.00  0.00      A    H
ATOM   1798  C4  BMIMA  52       9.663  25.555  11.693  1.00  0.00      A    C
ATOM   1799  H4  BMIMA  52       9.842  26.620  11.730  1.00  0.00      A    H
ATOM   1800  H41 BMIMA  52       9.931  25.253  10.692  1.00  0.00      A    H
ATOM   1801  C5  BMIMA  52      10.388  24.937  12.794  1.00  0.00      A    C
ATOM   1802  H5  BMIMA  52       9.944  25.215  13.746  1.00  0.00      A    H
ATOM   1803  H51 BMIMA  52      10.249  23.860  12.758  1.00  0.00      A    H
ATOM   1804  C51 BMIMA  52      11.858  25.400  12.943  1.00  0.00      A    C
ATOM   1805  H52 BMIMA  52      12.442  24.687  13.519  1.00  0.00      A    H
ATOM   1806  H53 BMIMA  52      12.331  25.414  11.964  1.00  0.00      A    H
ATOM   1807  C6  BMIMA  52      12.062  26.731  13.722  1.00  0.00      A    C
ATOM   1808  H6  BMIMA  52      11.471  27.524  13.278  1.00  0.00      A    H
ATOM   1809  H61 BMIMA  52      11.858  26.517  14.765  1.00  0.00      A    H
ATOM   1810  H62 BMIMA  52      13.125  26.928  13.652  1.00  0.00      A    H
ATOM   1821  N1  BMIMA  53      41.051  21.274  17.232  1.00  0.00      A    N
ATOM   1822  N11 BMIMA  53      41.260  22.053  19.165  1.00  0.00      A    N
ATOM   1823  C1  BMIMA  53      41.184  22.365  17.944  1.00  0.00      A    C
ATOM   1824  H1  BMIMA  53      41.400  23.384  17.701  1.00  0.00      A    H
ATOM   1825  C2  BMIMA  53      40.701  20.260  18.128  1.00  0.00      A    C
ATOM   1826  H2  BMIMA  53      40.481  19.251  17.857  1.00  0.00      A    H
ATOM   1827  C21 BMIMA  53      40.986  20.734  19.325  1.00  0.00      A    C
ATOM   1828  H21 BMIMA  53      41.105  20.218  20.253  1.00  0.00      A    H
ATOM   1829  C3  BMIMA  53      41.219  21.117  15.794  1.00  0.00      A    C
ATOM   1830  H3  BMIMA  53      40.579  20.318  15.450  1.00  0.00      A    H
ATOM   1831  H31 BMIMA  53      40.914  21.963  15.196  1.00  0.00      A    H
ATOM   1832  H32 BMIMA  53      42.223  20.800  15.552  1.00  0.00      A    H
ATOM   1833  C4  BMIMA  53      41.325  22.978  20.293  1.00  0.00      A    C
ATOM   1834  H4  BMIMA  53      42.294  23.414  20.100  1.00  0.00      A    H
ATOM   1835  H41 BMIMA  53      41.269  22.321  21.148  1.00  0.00      A    H
ATOM   1836  C5  BMIMA  53      40.152  23.980  20.369  1.00  0.00      A    C
ATOM   1837  H5  BMIMA  53      40.199  24.382  21.378  1.00  0.00      A    H
ATOM   1838  H51 BMIMA  53      40.355  24.722  19.600  1.00  0.00      A    H
ATOM   1839  C51 BMIMA  53      38.695  23.546  20.277  1.00  0.00      A    C
ATOM   1840  H52 BMIMA  53      38.550  22.974  19.365  1.00  0.00      A    H
ATOM   1841  H53 BMIMA  53      38.430  23.029  21.196  1.00  0.00      A    H
ATOM   1842  C6  BMIMA  53      37.963  24.879  19.996  1.00  0.00      A    C
ATOM   1843  H6  BMIMA  53      36.933  24.762  19.678  1.00  0.00      A    H
ATOM   1844  H61 BMIMA  53      37.969  25.509  20.878  1.00  0.00      A    H
ATOM   1845  H62 BMIMA  53      38.483  25.420  19.214  1.00  0.00      A    H
ATOM   1856  N1  BMIMA  54       0.098  38.251  24.238  1.00  0.00      A    N
ATOM   1857  N11 BMIMA  54       0.292  36.209  23.611  1.00  0.00      A    N
ATOM   1858  C1  BMIMA  54      -0.295  37.029  24.441  1.00  0.00      A    C
ATOM   1859  H1  BMIMA  54      -0.827  36.724  25.317  1.00  0.00      A    H
ATOM   1860  C2  BMIMA  54       1.029  38.202  23.218  1.00  0.00      A    C
ATOM   1861  H2  BMIMA  54       1.468  39.091  22.822  1.00  0.00      A    H
ATOM   1862  C21 BMIMA  54       1.147  36.939  22.805  1.00  0.00      A    C
ATOM   1863  H21 BMIMA  54       1.656  36.513  21.969  1.00  0.00      A    H
ATOM   1864  C3  BMIMA  54      -0.086  39.390  25.114  1.00  0.00      A    C
ATOM   1865  H3  BMIMA  54      -1.029  39.890  24.950  1.00  0.00      A    H
ATOM   1866  H31 BMIMA  54      -0.064  39.105  26.156  1.00  0.00      A    H
ATOM   1867  H32 BMIMA  54       0.792  40.019  25.106  1.00  0.00      A    H
ATOM   1868  C4  BMIMA  54       0.195  34.726  23.806  1.00  0.00      A    C
ATOM   1869  H4  BMIMA  54       0.488  34.425  22.811  1.00  0.00      A    H
ATOM   1870  H41 BMIMA  54      -0.824  34.501  24.083  1.00  0.00      A    H
ATOM   1871  C5  BMIMA  54       1.176  34.125  24.739  1.00  0.00      A    C
ATOM   1872  H5  BMIMA  54       0.967  34.409  25.767  1.00  0.00      A    H
ATOM   1873  H51 BMIMA  54       1.045  33.050  24.649  1.00  0.00      A    H
ATOM   1874  C51 BMIMA  54       2.639  34.537  24.318  1.00  0.00      A    C
ATOM   1875  H52 BMIMA  54       2.725  34.187  23.292  1.00  0.00      A    H
ATOM   1876  H53 BMIMA  54       2.733  35.618  24.367  1.00  0.00      A    H
ATOM   1877  C6  BMIMA  54       3.651  33.858  25.122  1.00  0.00      A    C
ATOM   1878  H6  BMIMA  54       4.649  33.842  24.699  1.00  0.00      A    H
ATOM   1879  H61 BMIMA  54       3.676  34.361  26.082  1.00  0.00      A    H
ATOM   1880  H62 BMIMA  54       3.371  32.812  25.083  1.00  0.00      A    H
ATOM   1891  N1  BMIMA  55      47.442  15.452   7.103  1.00  0.00      A    N
ATOM   1892  N11 BMIMA  55      48.103  13.467   6.602  1.00  0.00      A    N
ATOM   1893  C1  BMIMA  55      48.501  14.648   7.068  1.00  0.00      A    C
ATOM   1894  H1  BMIMA  55      49.470  14.945   7.408  1.00  0.00      A    H
ATOM   1895  C2  BMIMA  55      46.359  14.744   6.738  1.00  0.00      A    C
ATOM   1896  H2  BMIMA  55      45.383  15.154   6.876  1.00  0.00      A    H
ATOM   1897  C21 BMIMA  55      46.747  13.516   6.521  1.00  0.00      A    C
ATOM   1898  H21 BMIMA  55      46.123  12.683   6.279  1.00  0.00      A    H
ATOM   1899  C3  BMIMA  55      47.549  16.946   7.182  1.00  0.00      A    C
ATOM   1900  H3  BMIMA  55      47.421  17.193   6.138  1.00  0.00      A    H
ATOM   1901  H31 BMIMA  55      46.870  17.406   7.885  1.00  0.00      A    H
ATOM   1902  H32 BMIMA  55      48.557  17.173   7.495  1.00  0.00      A    H
ATOM   1903  C4  BMIMA  55      48.951  12.222   6.417  1.00  0.00      A    C
ATOM   1904  H4  BMIMA  55      49.963  12.459   6.707  1.00  0.00      A    H
ATOM   1905  H41 BMIMA  55      48.929  12.064   5.349  1.00  0.00      A    H
ATOM   1906  C5  BMIMA  55      48.440  11.012   7.162  1.00  0.00      A    C
ATOM   1907  H5  BMIMA  55      48.109  11.460   8.095  1.00  0.00      A    H
ATOM   1908  H51 BMIMA  55      47.537  10.607   6.712  1.00  0.00      A    H
ATOM   1909  C51 BMIMA  55      49.434   9.908   7.361  1.00  0.00      A    C
ATOM   1910  H52 BMIMA  55      49.523   9.372   6.420  1.00  0.00      A    H
ATOM   1911  H53 BMIMA  55      50.420  10.281   7.627  1.00  0.00      A    H
ATOM   1912  C6  BMIMA  55      49.061   8.787   8.227  1.00  0.00      A    C
ATOM   1913  H6  BMIMA  55      49.126   9.068   9.272  1.00  0.00      A    H
ATOM   1914  H61 BMIMA  55      47.984   8.724   8.121  1.00  0.00      A    H
ATOM   1915  H62 BMIMA  55      49.463   7.818   7.956  1.00  0.00      A    H
ATOM   1926  N1  BMIMA  56      30.424  13.732  30.407  1.00  0.00      A    N
ATOM   1927  N11 BMIMA  56      32.074  13.142  29.180  1.00  0.00      A    N
ATOM   1928  C1  BMIMA  56      30.766  13.250  29.277  1.00  0.00      A    C
ATOM   1929  H1  BMIMA  56      30.093  12.960  28.498  1.00  0.00      A    H
ATOM   1930  C2  BMIMA  56      31.529  13.821  31.180  1.00  0.00      A    C
ATOM   1931  H2  BMIMA  56      31.560  14.237  32.163  1.00  0.00      A    H
ATOM   1932  C21 BMIMA  56      32.564  13.381  30.465  1.00  0.00      A    C
ATOM   1933  H21 BMIMA  56      33.588  13.203  30.711  1.00  0.00      A    H
ATOM   1934  C3  BMIMA  56      29.054  14.027  30.733  1.00  0.00      A    C
ATOM   1935  H3  BMIMA  56      28.514  14.260  29.827  1.00  0.00      A    H
ATOM   1936  H31 BMIMA  56      28.766  13.106  31.218  1.00  0.00      A    H
ATOM   1937  H32 BMIMA  56      28.934  14.814  31.463  1.00  0.00      A    H
ATOM   1938  C4  BMIMA  56      32.822  12.826  28.006  1.00  0.00      A    C
ATOM   1939  H4  BMIMA  56      33.773  13.302  28.194  1.00  0.00      A    H
ATOM   1940  H41 BMIMA  56      32.453  13.341  27.131  1.00  0.00      A    H
ATOM   1941  C5  BMIMA  56      33.154  11.347  27.885  1.00  0.00      A    C
ATOM   1942  H5  BMIMA  56      33.700  11.189  26.958  1.00  0.00      A    H
ATOM   1943  H51 BMIMA  56      33.814  11.284  28.747  1.00  0.00      A    H
ATOM   1944  C51 BMIMA  56      31.995  10.304  28.073  1.00  0.00      A    C
ATOM   1945  H52 BMIMA  56      31.654  10.290  29.105  1.00  0.00      A    H
ATOM   1946  H53 BMIMA  56      31.198  10.726  27.466  1.00  0.00      A    H
ATOM   1947  C6  BMIMA  56      32.447   8.921  27.557  1.00  0.00      A    C
ATOM   1948  H6  BMIMA  56      31.685   8.188  27.796  1.00  0.00      A    H
ATOM   1949  H61 BMIMA  56      32.478   8.951  26.474  1.00  0.00      A    H
ATOM   1950  H62 BMIMA  56      33.416   8.617  27.935  1.00  0.00      A    H
ATOM   1961  N1  BMIMA  57       8.422  42.708  44.345  1.00  0.00      A    N
ATOM   1962  N11 BMIMA  57       9.181  43.865  45.975  1.00  0.00      A    N
ATOM   1963  C1  BMIMA  57       9.423  42.844  45.193  1.00  0.00      A    C
ATOM   1964  H1  BMIMA  57      10.163  42.095  45.377  1.00  0.00      A    H
ATOM   1965  C2  BMIMA  57       7.481  43.745  44.566  1.00  0.00      A    C
ATOM   1966  H2  BMIMA  57       6.530  43.723  44.079  1.00  0.00      A    H
ATOM   1967  C21 BMIMA  57       8.083  44.481  45.481  1.00  0.00      A    C
ATOM   1968  H21 BMIMA  57       7.679  45.335  45.978  1.00  0.00      A    H
ATOM   1969  C3  BMIMA  57       8.241  41.537  43.386  1.00  0.00      A    C
ATOM   1970  H3  BMIMA  57       7.482  41.761  42.651  1.00  0.00      A    H
ATOM   1971  H31 BMIMA  57       9.141  41.273  42.849  1.00  0.00      A    H
ATOM   1972  H32 BMIMA  57       8.016  40.648  43.956  1.00  0.00      A    H
ATOM   1973  C4  BMIMA  57       9.928  44.199  47.249  1.00  0.00      A    C
ATOM   1974  H4  BMIMA  57      10.077  45.265  47.333  1.00  0.00      A    H
ATOM   1975  H41 BMIMA  57      10.881  43.693  47.279  1.00  0.00      A    H
ATOM   1976  C5  BMIMA  57       9.296  43.633  48.514  1.00  0.00      A    C
ATOM   1977  H5  BMIMA  57       9.874  44.026  49.346  1.00  0.00      A    H
ATOM   1978  H51 BMIMA  57       8.248  43.921  48.533  1.00  0.00      A    H
ATOM   1979  C51 BMIMA  57       9.262  42.121  48.456  1.00  0.00      A    C
ATOM   1980  H52 BMIMA  57       8.577  41.799  47.676  1.00  0.00      A    H
ATOM   1981  H53 BMIMA  57      10.270  41.818  48.185  1.00  0.00      A    H
ATOM   1982  C6  BMIMA  57       8.929  41.334  49.721  1.00  0.00      A    C
ATOM   1983  H6  BMIMA  57       9.824  41.286  50.330  1.00  0.00      A    H
ATOM   1984  H61 BMIMA  57       8.150  41.799  50.315  1.00  0.00      A    H
ATOM   1985  H62 BMIMA  57       8.616  40.306  49.579  1.00  0.00      A    H
ATOM   1996  N1  BMIMA  58      10.257  40.982  37.255  1.00  0.00      A    N
ATOM   1997  N11 BMIMA  58      11.792  42.451  37.213  1.00  0.00      A    N
ATOM   1998  C1  BMIMA  58      11.437  41.290  37.701  1.00  0.00      A    C
ATOM   1999  H1  BMIMA  58      11.983  40.670  38.379  1.00  0.00      A    H
ATOM   2000  C2  BMIMA  58       9.760  42.037  36.596  1.00  0.00      A    C
ATOM   2001  H2  BMIMA  58       8.786  41.932  36.172  1.00  0.00      A    H
ATOM   2002  C21 BMIMA  58      10.725  42.972  36.497  1.00  0.00      A    C
ATOM   2003  H21 BMIMA  58      10.806  43.948  36.069  1.00  0.00      A    H
ATOM   2004  C3  BMIMA  58       9.552  39.734  37.624  1.00  0.00      A    C
ATOM   2005  H3  BMIMA  58       8.552  39.780  37.220  1.00  0.00      A    H
ATOM   2006  H31 BMIMA  58      10.015  38.833  37.248  1.00  0.00      A    H
ATOM   2007  H32 BMIMA  58       9.500  39.691  38.702  1.00  0.00      A    H
ATOM   2008  C4  BMIMA  58      13.127  43.131  37.419  1.00  0.00      A    C
ATOM   2009  H4  BMIMA  58      13.582  42.491  38.160  1.00  0.00      A    H
ATOM   2010  H41 BMIMA  58      13.054  44.134  37.812  1.00  0.00      A    H
ATOM   2011  C5  BMIMA  58      13.870  43.100  36.098  1.00  0.00      A    C
ATOM   2012  H5  BMIMA  58      13.535  43.956  35.517  1.00  0.00      A    H
ATOM   2013  H51 BMIMA  58      14.933  43.182  36.311  1.00  0.00      A    H
ATOM   2014  C51 BMIMA  58      13.539  41.832  35.314  1.00  0.00      A    C
ATOM   2015  H52 BMIMA  58      13.668  40.970  35.965  1.00  0.00      A    H
ATOM   2016  H53 BMIMA  58      12.496  41.823  35.008  1.00  0.00      A    H
ATOM   2017  C6  BMIMA  58      14.435  41.699  34.076  1.00  0.00      A    C
ATOM   2018  H6  BMIMA  58      15.470  41.919  34.309  1.00  0.00      A    H
ATOM   2019  H61 BMIMA  58      14.389  40.710  33.634  1.00  0.00      A    H
ATOM   2020  H62 BMIMA  58      14.218  42.424  33.299  1.00  0.00      A    H
ATOM   2031  N1  BMIMA  59      20.915  35.462  21.224  1.00  0.00      A    N
ATOM   2032  N11 BMIMA  59      20.249  36.094  19.299  1.00  0.00      A    N
ATOM   2033  C1  BMIMA  59      20.273  36.369  20.567  1.00  0.00      A    C
ATOM   2034  H1  BMIMA  59      19.837  37.287  20.899  1.00  0.00      A    H
ATOM   2035  C2  BMIMA  59      21.207  34.415  20.381  1.00  0.00      A    C
ATOM   2036  H2  BMIMA  59      21.829  33.582  20.626  1.00  0.00      A    H
ATOM   2037  C21 BMIMA  59      20.843  34.858  19.175  1.00  0.00      A    C
ATOM   2038  H21 BMIMA  59      21.039  34.324  18.271  1.00  0.00      A    H
ATOM   2039  C3  BMIMA  59      21.354  35.494  22.619  1.00  0.00      A    C
ATOM   2040  H3  BMIMA  59      20.595  36.141  23.036  1.00  0.00      A    H
ATOM   2041  H31 BMIMA  59      21.143  34.568  23.133  1.00  0.00      A    H
ATOM   2042  H32 BMIMA  59      22.337  35.942  22.596  1.00  0.00      A    H
ATOM   2043  C4  BMIMA  59      19.607  36.971  18.252  1.00  0.00      A    C
ATOM   2044  H4  BMIMA  59      20.047  36.739  17.293  1.00  0.00      A    H
ATOM   2045  H41 BMIMA  59      19.876  37.990  18.489  1.00  0.00      A    H
ATOM   2046  C5  BMIMA  59      18.070  36.826  18.211  1.00  0.00      A    C
ATOM   2047  H5  BMIMA  59      17.653  37.302  19.095  1.00  0.00      A    H
ATOM   2048  H51 BMIMA  59      17.607  37.460  17.460  1.00  0.00      A    H
ATOM   2049  C51 BMIMA  59      17.612  35.405  18.011  1.00  0.00      A    C
ATOM   2050  H52 BMIMA  59      18.249  34.984  17.237  1.00  0.00      A    H
ATOM   2051  H53 BMIMA  59      17.905  34.877  18.915  1.00  0.00      A    H
ATOM   2052  C6  BMIMA  59      16.103  35.196  17.995  1.00  0.00      A    C
ATOM   2053  H6  BMIMA  59      15.754  34.184  17.824  1.00  0.00      A    H
ATOM   2054  H61 BMIMA  59      15.600  35.503  18.906  1.00  0.00      A    H
ATOM   2055  H62 BMIMA  59      15.588  35.798  17.256  1.00  0.00      A    H
ATOM   2066  N1  BMIMA  60       6.273  12.179  49.710  1.00  0.00      A    N
ATOM   2067  N11 BMIMA  60       8.320  12.434  49.221  1.00  0.00      A    N
ATOM   2068  C1  BMIMA  60       7.482  12.212  50.175  1.00  0.00      A    C
ATOM   2069  H1  BMIMA  60       7.599  11.947  51.203  1.00  0.00      A    H
ATOM   2070  C2  BMIMA  60       6.296  12.577  48.429  1.00  0.00      A    C
ATOM   2071  H2  BMIMA  60       5.337  12.839  48.040  1.00  0.00      A    H
ATOM   2072  C21 BMIMA  60       7.597  12.748  48.093  1.00  0.00      A    C
ATOM   2073  H21 BMIMA  60       8.094  13.145  47.236  1.00  0.00      A    H
ATOM   2074  C3  BMIMA  60       5.051  11.991  50.519  1.00  0.00      A    C
ATOM   2075  H3  BMIMA  60       5.368  11.758  51.524  1.00  0.00      A    H
ATOM   2076  H31 BMIMA  60       4.543  12.941  50.590  1.00  0.00      A    H
ATOM   2077  H32 BMIMA  60       4.462  11.265  49.977  1.00  0.00      A    H
ATOM   2078  C4  BMIMA  60       9.768  12.399  49.411  1.00  0.00      A    C
ATOM   2079  H4  BMIMA  60       9.928  12.462  50.478  1.00  0.00      A    H
ATOM   2080  H41 BMIMA  60      10.196  13.237  48.881  1.00  0.00      A    H
ATOM   2081  C5  BMIMA  60      10.345  11.085  48.880  1.00  0.00      A    C
ATOM   2082  H5  BMIMA  60      11.423  11.117  48.748  1.00  0.00      A    H
ATOM   2083  H51 BMIMA  60      10.053  10.293  49.565  1.00  0.00      A    H
ATOM   2084  C51 BMIMA  60       9.781  10.483  47.597  1.00  0.00      A    C
ATOM   2085  H52 BMIMA  60       8.749  10.211  47.804  1.00  0.00      A    H
ATOM   2086  H53 BMIMA  60       9.804  11.225  46.802  1.00  0.00      A    H
ATOM   2087  C6  BMIMA  60      10.593   9.200  47.234  1.00  0.00      A    C
ATOM   2088  H6  BMIMA  60      10.874   8.655  48.127  1.00  0.00      A    H
ATOM   2089  H61 BMIMA  60      10.226   8.547  46.450  1.00  0.00      A    H
ATOM   2090  H62 BMIMA  60      11.496   9.676  46.870  1.00  0.00      A    H
ATOM   2101  N1  BMIMA  61      14.731  42.729   4.853  1.00  0.00      A    N
ATOM   2102  N11 BMIMA  61      14.294  44.310   3.490  1.00  0.00      A    N
ATOM   2103  C1  BMIMA  61      14.755  44.031   4.703  1.00  0.00      A    C
ATOM   2104  H1  BMIMA  61      15.025  44.707   5.486  1.00  0.00      A    H
ATOM   2105  C2  BMIMA  61      14.330  42.174   3.613  1.00  0.00      A    C
ATOM   2106  H2  BMIMA  61      14.419  41.129   3.415  1.00  0.00      A    H
ATOM   2107  C21 BMIMA  61      14.015  43.140   2.861  1.00  0.00      A    C
ATOM   2108  H21 BMIMA  61      13.865  43.159   1.803  1.00  0.00      A    H
ATOM   2109  C3  BMIMA  61      14.894  42.041   6.133  1.00  0.00      A    C
ATOM   2110  H3  BMIMA  61      15.428  41.147   5.848  1.00  0.00      A    H
ATOM   2111  H31 BMIMA  61      15.599  42.551   6.773  1.00  0.00      A    H
ATOM   2112  H32 BMIMA  61      13.953  41.766   6.585  1.00  0.00      A    H
ATOM   2113  C4  BMIMA  61      14.317  45.636   2.855  1.00  0.00      A    C
ATOM   2114  H4  BMIMA  61      13.829  46.358   3.493  1.00  0.00      A    H
ATOM   2115  H41 BMIMA  61      13.904  45.629   1.857  1.00  0.00      A    H
ATOM   2116  C5  BMIMA  61      15.756  45.967   2.623  1.00  0.00      A    C
ATOM   2117  H5  BMIMA  61      16.279  45.875   3.571  1.00  0.00      A    H
ATOM   2118  H51 BMIMA  61      16.197  45.338   1.854  1.00  0.00      A    H
ATOM   2119  C51 BMIMA  61      15.935  47.333   2.091  1.00  0.00      A    C
ATOM   2120  H52 BMIMA  61      15.534  47.446   1.087  1.00  0.00      A    H
ATOM   2121  H53 BMIMA  61      15.287  47.944   2.714  1.00  0.00      A    H
ATOM   2122  C6  BMIMA  61      17.384  47.917   2.021  1.00  0.00      A    C
ATOM   2123  H6  BMIMA  61      18.058  47.111   1.757  1.00  0.00      A    H
ATOM   2124  H61 BMIMA  61      17.464  48.569   1.158  1.00  0.00      A    H
ATOM   2125  H62 BMIMA  61      17.834  48.338   2.913  1.00  0.00      A    H
ATOM   2136  N1  BMIMA  62      42.070  44.212   9.658  1.00  0.00      A    N
ATOM   2137  N11 BMIMA  62      43.414  44.679  11.210  1.00  0.00      A    N
ATOM   2138  C1  BMIMA  62      42.158  44.593  10.915  1.00  0.00      A    C
ATOM   2139  H1  BMIMA  62      41.319  44.857  11.524  1.00  0.00      A    H
ATOM   2140  C2  BMIMA  62      43.349  44.076   9.106  1.00  0.00      A    C
ATOM   2141  H2  BMIMA  62      43.580  43.642   8.157  1.00  0.00      A    H
ATOM   2142  C21 BMIMA  62      44.202  44.468  10.120  1.00  0.00      A    C
ATOM   2143  H21 BMIMA  62      45.261  44.383  10.225  1.00  0.00      A    H
ATOM   2144  C3  BMIMA  62      40.902  43.635   9.160  1.00  0.00      A    C
ATOM   2145  H3  BMIMA  62      40.531  44.391   8.483  1.00  0.00      A    H
ATOM   2146  H31 BMIMA  62      41.105  42.844   8.453  1.00  0.00      A    H
ATOM   2147  H32 BMIMA  62      40.209  43.336   9.932  1.00  0.00      A    H
ATOM   2148  C4  BMIMA  62      44.011  45.023  12.506  1.00  0.00      A    C
ATOM   2149  H4  BMIMA  62      44.703  44.226  12.736  1.00  0.00      A    H
ATOM   2150  H41 BMIMA  62      43.201  45.135  13.211  1.00  0.00      A    H
ATOM   2151  C5  BMIMA  62      44.682  46.436  12.351  1.00  0.00      A    C
ATOM   2152  H5  BMIMA  62      44.877  46.874  13.327  1.00  0.00      A    H
ATOM   2153  H51 BMIMA  62      45.571  46.397  11.726  1.00  0.00      A    H
ATOM   2154  C51 BMIMA  62      43.798  47.553  11.701  1.00  0.00      A    C
ATOM   2155  H52 BMIMA  62      43.484  47.224  10.713  1.00  0.00      A    H
ATOM   2156  H53 BMIMA  62      42.913  47.567  12.332  1.00  0.00      A    H
ATOM   2157  C6  BMIMA  62      44.464  48.912  11.567  1.00  0.00      A    C
ATOM   2158  H6  BMIMA  62      44.781  49.259  12.544  1.00  0.00      A    H
ATOM   2159  H61 BMIMA  62      45.346  48.839  10.942  1.00  0.00      A    H
ATOM   2160  H62 BMIMA  62      43.782  49.722  11.337  1.00  0.00      A    H
ATOM   2171  N1  BMIMA  63      48.469  30.041  27.690  1.00  0.00      A    N
ATOM   2172  N11 BMIMA  63      48.871  28.096  26.969  1.00  0.00      A    N
ATOM   2173  C1  BMIMA  63      49.281  28.998  27.856  1.00  0.00      A    C
ATOM   2174  H1  BMIMA  63      50.138  28.915  28.490  1.00  0.00      A    H
ATOM   2175  C2  BMIMA  63      47.511  29.780  26.745  1.00  0.00      A    C
ATOM   2176  H2  BMIMA  63      46.783  30.537  26.551  1.00  0.00      A    H
ATOM   2177  C21 BMIMA  63      47.610  28.445  26.474  1.00  0.00      A    C
ATOM   2178  H21 BMIMA  63      46.961  27.828  25.891  1.00  0.00      A    H
ATOM   2179  C3  BMIMA  63      48.782  31.363  28.172  1.00  0.00      A    C
ATOM   2180  H3  BMIMA  63      49.369  31.257  29.072  1.00  0.00      A    H
ATOM   2181  H31 BMIMA  63      49.263  31.881  27.356  1.00  0.00      A    H
ATOM   2182  H32 BMIMA  63      47.831  31.867  28.267  1.00  0.00      A    H
ATOM   2183  C4  BMIMA  63      49.474  26.775  26.730  1.00  0.00      A    C
ATOM   2184  H4  BMIMA  63      50.542  26.877  26.603  1.00  0.00      A    H
ATOM   2185  H41 BMIMA  63      49.218  26.463  25.729  1.00  0.00      A    H
ATOM   2186  C5  BMIMA  63      49.055  25.691  27.699  1.00  0.00      A    C
ATOM   2187  H5  BMIMA  63      48.061  25.310  27.478  1.00  0.00      A    H
ATOM   2188  H51 BMIMA  63      49.772  24.921  27.424  1.00  0.00      A    H
ATOM   2189  C51 BMIMA  63      49.261  25.989  29.170  1.00  0.00      A    C
ATOM   2190  H52 BMIMA  63      50.223  26.454  29.370  1.00  0.00      A    H
ATOM   2191  H53 BMIMA  63      48.468  26.691  29.414  1.00  0.00      A    H
ATOM   2192  C6  BMIMA  63      49.068  24.716  30.054  1.00  0.00      A    C
ATOM   2193  H6  BMIMA  63      48.991  25.037  31.086  1.00  0.00      A    H
ATOM   2194  H61 BMIMA  63      48.204  24.181  29.678  1.00  0.00      A    H
ATOM   2195  H62 BMIMA  63      49.906  24.035  29.961  1.00  0.00      A    H
ATOM   2206  N1  BMIMA  64      32.218  31.384   8.251  1.00  0.00      A    N
ATOM   2207  N11 BMIMA  64      31.372  30.902   6.375  1.00  0.00      A    N
ATOM   2208  C1  BMIMA  64      32.492  31.297   6.944  1.00  0.00      A    C
ATOM   2209  H1  BMIMA  64      33.442  31.493   6.496  1.00  0.00      A    H
ATOM   2210  C2  BMIMA  64      30.908  31.270   8.470  1.00  0.00      A    C
ATOM   2211  H2  BMIMA  64      30.491  31.342   9.450  1.00  0.00      A    H
ATOM   2212  C21 BMIMA  64      30.380  30.874   7.327  1.00  0.00      A    C
ATOM   2213  H21 BMIMA  64      29.355  30.620   7.171  1.00  0.00      A    H
ATOM   2214  C3  BMIMA  64      33.151  31.896   9.329  1.00  0.00      A    C
ATOM   2215  H3  BMIMA  64      34.070  31.962   8.766  1.00  0.00      A    H
ATOM   2216  H31 BMIMA  64      32.724  32.773   9.793  1.00  0.00      A    H
ATOM   2217  H32 BMIMA  64      33.289  31.096  10.041  1.00  0.00      A    H
ATOM   2218  C4  BMIMA  64      31.315  30.508   4.946  1.00  0.00      A    C
ATOM   2219  H4  BMIMA  64      30.438  29.879   4.904  1.00  0.00      A    H
ATOM   2220  H41 BMIMA  64      32.170  29.871   4.776  1.00  0.00      A    H
ATOM   2221  C5  BMIMA  64      31.069  31.698   4.017  1.00  0.00      A    C
ATOM   2222  H5  BMIMA  64      32.034  32.046   3.658  1.00  0.00      A    H
ATOM   2223  H51 BMIMA  64      30.482  31.402   3.152  1.00  0.00      A    H
ATOM   2224  C51 BMIMA  64      30.397  32.917   4.637  1.00  0.00      A    C
ATOM   2225  H52 BMIMA  64      29.386  32.658   4.942  1.00  0.00      A    H
ATOM   2226  H53 BMIMA  64      31.073  33.259   5.416  1.00  0.00      A    H
ATOM   2227  C6  BMIMA  64      30.385  34.005   3.582  1.00  0.00      A    C
ATOM   2228  H6  BMIMA  64      31.028  33.885   2.718  1.00  0.00      A    H
ATOM   2229  H61 BMIMA  64      29.374  34.107   3.204  1.00  0.00      A    H
ATOM   2230  H62 BMIMA  64      30.645  35.003   3.915  1.00  0.00      A    H
ATOM   2241  N1  BMIMA  65      21.386  18.728  15.676  1.00  0.00      A    N
ATOM   2242  N11 BMIMA  65      21.703  19.254  13.578  1.00  0.00      A    N
ATOM   2243  C1  BMIMA  65      20.867  19.334  14.592  1.00  0.00      A    C
ATOM   2244  H1  BMIMA  65      19.925  19.838  14.553  1.00  0.00      A    H
ATOM   2245  C2  BMIMA  65      22.614  18.197  15.379  1.00  0.00      A    C
ATOM   2246  H2  BMIMA  65      23.291  17.687  16.029  1.00  0.00      A    H
ATOM   2247  C21 BMIMA  65      22.751  18.475  14.000  1.00  0.00      A    C
ATOM   2248  H21 BMIMA  65      23.648  18.255  13.463  1.00  0.00      A    H
ATOM   2249  C3  BMIMA  65      20.793  18.523  17.037  1.00  0.00      A    C
ATOM   2250  H3  BMIMA  65      21.613  18.535  17.740  1.00  0.00      A    H
ATOM   2251  H31 BMIMA  65      20.141  19.318  17.369  1.00  0.00      A    H
ATOM   2252  H32 BMIMA  65      20.320  17.553  17.019  1.00  0.00      A    H
ATOM   2253  C4  BMIMA  65      21.598  19.832  12.218  1.00  0.00      A    C
ATOM   2254  H4  BMIMA  65      22.523  20.360  12.040  1.00  0.00      A    H
ATOM   2255  H41 BMIMA  65      20.790  20.548  12.270  1.00  0.00      A    H
ATOM   2256  C5  BMIMA  65      21.185  18.918  11.101  1.00  0.00      A    C
ATOM   2257  H5  BMIMA  65      22.034  18.262  10.926  1.00  0.00      A    H
ATOM   2258  H51 BMIMA  65      20.299  18.372  11.418  1.00  0.00      A    H
ATOM   2259  C51 BMIMA  65      20.855  19.573   9.808  1.00  0.00      A    C
ATOM   2260  H52 BMIMA  65      19.865  20.018   9.740  1.00  0.00      A    H
ATOM   2261  H53 BMIMA  65      21.616  20.327   9.622  1.00  0.00      A    H
ATOM   2262  C6  BMIMA  65      20.897  18.514   8.666  1.00  0.00      A    C
ATOM   2263  H6  BMIMA  65      20.201  17.725   8.926  1.00  0.00      A    H
ATOM   2264  H61 BMIMA  65      20.619  18.896   7.691  1.00  0.00      A    H
ATOM   2265  H62 BMIMA  65      21.861  18.017   8.686  1.00  0.00      A    H
ATOM   2276  N1  BMIMA  66      34.162   3.123  47.234  1.00  0.00      A    N
ATOM   2277  N11 BMIMA  66      36.123   3.380  47.975  1.00  0.00      A    N
ATOM   2278  C1  BMIMA  66      34.967   2.982  48.284  1.00  0.00      A    C
ATOM   2279  H1  BMIMA  66      34.784   2.499  49.220  1.00  0.00      A    H
ATOM   2280  C2  BMIMA  66      34.818   3.761  46.223  1.00  0.00      A    C
ATOM   2281  H2  BMIMA  66      34.320   4.027  45.317  1.00  0.00      A    H
ATOM   2282  C21 BMIMA  66      36.016   3.953  46.755  1.00  0.00      A    C
ATOM   2283  H21 BMIMA  66      36.916   4.251  46.264  1.00  0.00      A    H
ATOM   2284  C3  BMIMA  66      32.745   2.845  47.215  1.00  0.00      A    C
ATOM   2285  H3  BMIMA  66      32.352   2.959  48.214  1.00  0.00      A    H
ATOM   2286  H31 BMIMA  66      32.305   3.717  46.755  1.00  0.00      A    H
ATOM   2287  H32 BMIMA  66      32.611   1.877  46.755  1.00  0.00      A    H
ATOM   2288  C4  BMIMA  66      37.420   3.304  48.744  1.00  0.00      A    C
ATOM   2289  H4  BMIMA  66      38.123   3.495  47.947  1.00  0.00      A    H
ATOM   2290  H41 BMIMA  66      37.479   2.330  49.206  1.00  0.00      A    H
ATOM   2291  C5  BMIMA  66      37.626   4.527  49.577  1.00  0.00      A    C
ATOM   2292  H5  BMIMA  66      38.501   4.412  50.212  1.00  0.00      A    H
ATOM   2293  H51 BMIMA  66      37.777   5.393  48.938  1.00  0.00      A    H
ATOM   2294  C51 BMIMA  66      36.372   4.768  50.432  1.00  0.00      A    C
ATOM   2295  H52 BMIMA  66      35.485   5.040  49.865  1.00  0.00      A    H
ATOM   2296  H53 BMIMA  66      36.193   3.871  51.020  1.00  0.00      A    H
ATOM   2297  C6  BMIMA  66      36.611   5.909  51.423  1.00  0.00      A    C
ATOM   2298  H6  BMIMA  66      36.502   6.868  50.929  1.00  0.00      A    H
ATOM   2299  H61 BMIMA  66      35.911   5.865  52.250  1.00  0.00      A    H
ATOM   2300  H62 BMIMA  66      37.569   6.010  51.919  1.00  0.00      A    H
ATOM   2311  N1  BMIMA  67      11.004  32.237  47.725  1.00  0.00      A    N
ATOM   2312  N11 BMIMA  67       9.296  32.439  49.045  1.00  0.00      A    N
ATOM   2313  C1  BMIMA  67       9.694  32.303  47.796  1.00  0.00      A    C
ATOM   2314  H1  BMIMA  67       9.001  32.084  47.013  1.00  0.00      A    H
ATOM   2315  C2  BMIMA  67      11.512  32.562  48.950  1.00  0.00      A    C
ATOM   2316  H2  BMIMA  67      12.525  32.854  49.121  1.00  0.00      A    H
ATOM   2317  C21 BMIMA  67      10.433  32.611  49.798  1.00  0.00      A    C
ATOM   2318  H21 BMIMA  67      10.299  32.854  50.829  1.00  0.00      A    H
ATOM   2319  C3  BMIMA  67      11.832  32.175  46.518  1.00  0.00      A    C
ATOM   2320  H3  BMIMA  67      11.223  32.467  45.675  1.00  0.00      A    H
ATOM   2321  H31 BMIMA  67      12.735  32.740  46.700  1.00  0.00      A    H
ATOM   2322  H32 BMIMA  67      12.188  31.157  46.462  1.00  0.00      A    H
ATOM   2323  C4  BMIMA  67       7.889  32.427  49.619  1.00  0.00      A    C
ATOM   2324  H4  BMIMA  67       7.898  31.695  50.413  1.00  0.00      A    H
ATOM   2325  H41 BMIMA  67       7.260  31.960  48.876  1.00  0.00      A    H
ATOM   2326  C5  BMIMA  67       7.636  33.886  50.035  1.00  0.00      A    C
ATOM   2327  H5  BMIMA  67       6.724  33.796  50.620  1.00  0.00      A    H
ATOM   2328  H51 BMIMA  67       8.501  34.270  50.570  1.00  0.00      A    H
ATOM   2329  C51 BMIMA  67       7.379  34.809  48.828  1.00  0.00      A    C
ATOM   2330  H52 BMIMA  67       8.081  34.627  48.019  1.00  0.00      A    H
ATOM   2331  H53 BMIMA  67       6.367  34.585  48.500  1.00  0.00      A    H
ATOM   2332  C6  BMIMA  67       7.361  36.229  49.309  1.00  0.00      A    C
ATOM   2333  H6  BMIMA  67       8.288  36.741  49.539  1.00  0.00      A    H
ATOM   2334  H61 BMIMA  67       6.792  36.906  48.681  1.00  0.00      A    H
ATOM   2335  H62 BMIMA  67       6.933  36.266  50.304  1.00  0.00      A    H
ATOM   2346  N1  BMIMA  68      42.796  41.394  48.756  1.00  0.00      A    N
ATOM   2347  N11 BMIMA  68      42.934  39.416  47.853  1.00  0.00      A    N
ATOM   2348  C1  BMIMA  68      42.360  40.575  47.799  1.00  0.00      A    C
ATOM   2349  H1  BMIMA  68      41.587  40.828  47.106  1.00  0.00      A    H
ATOM   2350  C2  BMIMA  68      43.452  40.636  49.667  1.00  0.00      A    C
ATOM   2351  H2  BMIMA  68      43.788  41.029  50.601  1.00  0.00      A    H
ATOM   2352  C21 BMIMA  68      43.546  39.418  49.126  1.00  0.00      A    C
ATOM   2353  H21 BMIMA  68      44.079  38.578  49.515  1.00  0.00      A    H
ATOM   2354  C3  BMIMA  68      42.684  42.854  48.778  1.00  0.00      A    C
ATOM   2355  H3  BMIMA  68      41.878  42.990  48.073  1.00  0.00      A    H
ATOM   2356  H31 BMIMA  68      42.426  43.174  49.777  1.00  0.00      A    H
ATOM   2357  H32 BMIMA  68      43.601  43.275  48.394  1.00  0.00      A    H
ATOM   2358  C4  BMIMA  68      42.928  38.375  46.759  1.00  0.00      A    C
ATOM   2359  H4  BMIMA  68      42.011  38.600  46.234  1.00  0.00      A    H
ATOM   2360  H41 BMIMA  68      42.774  37.399  47.195  1.00  0.00      A    H
ATOM   2361  C5  BMIMA  68      44.157  38.496  45.858  1.00  0.00      A    C
ATOM   2362  H5  BMIMA  68      43.773  38.043  44.948  1.00  0.00      A    H
ATOM   2363  H51 BMIMA  68      44.283  39.570  45.745  1.00  0.00      A    H
ATOM   2364  C51 BMIMA  68      45.481  37.965  46.376  1.00  0.00      A    C
ATOM   2365  H52 BMIMA  68      45.813  38.305  47.354  1.00  0.00      A    H
ATOM   2366  H53 BMIMA  68      45.331  36.889  46.396  1.00  0.00      A    H
ATOM   2367  C6  BMIMA  68      46.540  38.242  45.387  1.00  0.00      A    C
ATOM   2368  H6  BMIMA  68      47.400  37.653  45.686  1.00  0.00      A    H
ATOM   2369  H61 BMIMA  68      46.357  37.881  44.381  1.00  0.00      A    H
ATOM   2370  H62 BMIMA  68      46.743  39.297  45.244  1.00  0.00      A    H
ATOM   2381  N1  BMIMA  69      45.074  14.650  46.204  1.00  0.00      A    N
ATOM   2382  N11 BMIMA  69      46.193  16.275  45.368  1.00  0.00      A    N
ATOM   2383  C1  BMIMA  69      45.405  15.223  45.052  1.00  0.00      A    C
ATOM   2384  H1  BMIMA  69      45.064  14.874  44.101  1.00  0.00      A    H
ATOM   2385  C2  BMIMA  69      45.825  15.157  47.235  1.00  0.00      A    C
ATOM   2386  H2  BMIMA  69      45.785  14.817  48.246  1.00  0.00      A    H
ATOM   2387  C21 BMIMA  69      46.637  16.056  46.662  1.00  0.00      A    C
ATOM   2388  H21 BMIMA  69      47.444  16.571  47.135  1.00  0.00      A    H
ATOM   2389  C3  BMIMA  69      44.262  13.423  46.298  1.00  0.00      A    C
ATOM   2390  H3  BMIMA  69      44.788  12.674  45.724  1.00  0.00      A    H
ATOM   2391  H31 BMIMA  69      44.304  13.172  47.347  1.00  0.00      A    H
ATOM   2392  H32 BMIMA  69      43.236  13.510  45.971  1.00  0.00      A    H
ATOM   2393  C4  BMIMA  69      46.756  17.278  44.363  1.00  0.00      A    C
ATOM   2394  H4  BMIMA  69      46.598  18.194  44.912  1.00  0.00      A    H
ATOM   2395  H41 BMIMA  69      46.233  17.305  43.419  1.00  0.00      A    H
ATOM   2396  C5  BMIMA  69      48.202  16.997  44.111  1.00  0.00      A    C
ATOM   2397  H5  BMIMA  69      48.584  16.357  44.902  1.00  0.00      A    H
ATOM   2398  H51 BMIMA  69      48.344  16.540  43.135  1.00  0.00      A    H
ATOM   2399  C51 BMIMA  69      49.145  18.197  44.193  1.00  0.00      A    C
ATOM   2400  H52 BMIMA  69      48.708  18.880  43.470  1.00  0.00      A    H
ATOM   2401  H53 BMIMA  69      49.147  18.725  45.143  1.00  0.00      A    H
ATOM   2402  C6  BMIMA  69      50.586  17.894  43.677  1.00  0.00      A    C
ATOM   2403  H6  BMIMA  69      51.168  17.483  44.494  1.00  0.00      A    H
ATOM   2404  H61 BMIMA  69      50.509  17.293  42.779  1.00  0.00      A    H
ATOM   2405  H62 BMIMA  69      50.951  18.881  43.419  1.00  0.00      A    H
ATOM   2416  N1  BMIMA  70      24.461  11.266  27.958  1.00  0.00      A    N
ATOM   2417  N11 BMIMA  70      24.340   9.774  26.423  1.00  0.00      A    N
ATOM   2418  C1  BMIMA  70      24.490  10.009  27.697  1.00  0.00      A    C
ATOM   2419  H1  BMIMA  70      24.867   9.328  28.429  1.00  0.00      A    H
ATOM   2420  C2  BMIMA  70      24.286  11.931  26.764  1.00  0.00      A    C
ATOM   2421  H2  BMIMA  70      24.388  12.990  26.680  1.00  0.00      A    H
ATOM   2422  C21 BMIMA  70      24.089  10.976  25.819  1.00  0.00      A    C
ATOM   2423  H21 BMIMA  70      23.879  11.006  24.773  1.00  0.00      A    H
ATOM   2424  C3  BMIMA  70      24.765  11.750  29.260  1.00  0.00      A    C
ATOM   2425  H3  BMIMA  70      25.445  12.588  29.209  1.00  0.00      A    H
ATOM   2426  H31 BMIMA  70      23.840  11.956  29.778  1.00  0.00      A    H
ATOM   2427  H32 BMIMA  70      25.161  10.944  29.859  1.00  0.00      A    H
ATOM   2428  C4  BMIMA  70      24.604   8.533  25.680  1.00  0.00      A    C
ATOM   2429  H4  BMIMA  70      25.612   8.190  25.864  1.00  0.00      A    H
ATOM   2430  H41 BMIMA  70      24.465   8.826  24.650  1.00  0.00      A    H
ATOM   2431  C5  BMIMA  70      23.593   7.406  25.814  1.00  0.00      A    C
ATOM   2432  H5  BMIMA  70      23.768   6.879  24.880  1.00  0.00      A    H
ATOM   2433  H51 BMIMA  70      23.719   6.815  26.718  1.00  0.00      A    H
ATOM   2434  C51 BMIMA  70      22.191   7.901  25.882  1.00  0.00      A    C
ATOM   2435  H52 BMIMA  70      21.978   8.244  26.891  1.00  0.00      A    H
ATOM   2436  H53 BMIMA  70      21.923   8.616  25.108  1.00  0.00      A    H
ATOM   2437  C6  BMIMA  70      21.250   6.723  25.711  1.00  0.00      A    C
ATOM   2438  H6  BMIMA  70      21.537   5.962  26.427  1.00  0.00      A    H
ATOM   2439  H61 BMIMA  70      20.341   7.274  25.922  1.00  0.00      A    H
ATOM   2440  H62 BMIMA  70      21.208   6.368  24.687  1.00  0.00      A    H
ATOM   2451  N1  BMIMA  71       2.066   6.487  23.136  1.00  0.00      A    N
ATOM   2452  N11 BMIMA  71       1.763   8.546  23.519  1.00  0.00      A    N
ATOM   2453  C1  BMIMA  71       2.084   7.651  22.595  1.00  0.00      A    C
ATOM   2454  H1  BMIMA  71       2.193   7.812  21.544  1.00  0.00      A    H
ATOM   2455  C2  BMIMA  71       1.983   6.649  24.534  1.00  0.00      A    C
ATOM   2456  H2  BMIMA  71       2.142   5.869  25.246  1.00  0.00      A    H
ATOM   2457  C21 BMIMA  71       1.615   7.871  24.712  1.00  0.00      A    C
ATOM   2458  H21 BMIMA  71       1.345   8.374  25.615  1.00  0.00      A    H
ATOM   2459  C3  BMIMA  71       2.292   5.210  22.427  1.00  0.00      A    C
ATOM   2460  H3  BMIMA  71       3.302   5.292  22.053  1.00  0.00      A    H
ATOM   2461  H31 BMIMA  71       2.034   4.283  22.917  1.00  0.00      A    H
ATOM   2462  H32 BMIMA  71       1.703   5.230  21.522  1.00  0.00      A    H
ATOM   2463  C4  BMIMA  71       1.495  10.027  23.280  1.00  0.00      A    C
ATOM   2464  H4  BMIMA  71       0.987  10.441  24.138  1.00  0.00      A    H
ATOM   2465  H41 BMIMA  71       0.692  10.028  22.558  1.00  0.00      A    H
ATOM   2466  C5  BMIMA  71       2.809  10.785  22.992  1.00  0.00      A    C
ATOM   2467  H5  BMIMA  71       3.408  10.908  23.892  1.00  0.00      A    H
ATOM   2468  H51 BMIMA  71       3.358  10.293  22.194  1.00  0.00      A    H
ATOM   2469  C51 BMIMA  71       2.426  12.190  22.458  1.00  0.00      A    C
ATOM   2470  H52 BMIMA  71       1.810  12.016  21.579  1.00  0.00      A    H
ATOM   2471  H53 BMIMA  71       1.710  12.791  23.012  1.00  0.00      A    H
ATOM   2472  C6  BMIMA  71       3.681  13.018  21.949  1.00  0.00      A    C
ATOM   2473  H6  BMIMA  71       4.429  12.308  21.614  1.00  0.00      A    H
ATOM   2474  H61 BMIMA  71       3.295  13.675  21.178  1.00  0.00      A    H
ATOM   2475  H62 BMIMA  71       4.147  13.577  22.753  1.00  0.00      A    H
ATOM   2486  N1  BMIMA  72      19.660  16.895  41.635  1.00  0.00      A    N
ATOM   2487  N11 BMIMA  72      19.162  18.459  42.862  1.00  0.00      A    N
ATOM   2488  C1  BMIMA  72      19.445  18.183  41.642  1.00  0.00      A    C
ATOM   2489  H1  BMIMA  72      19.044  18.784  40.854  1.00  0.00      A    H
ATOM   2490  C2  BMIMA  72      19.734  16.427  42.945  1.00  0.00      A    C
ATOM   2491  H2  BMIMA  72      20.048  15.431  43.169  1.00  0.00      A    H
ATOM   2492  C21 BMIMA  72      19.487  17.426  43.708  1.00  0.00      A    C
ATOM   2493  H21 BMIMA  72      19.450  17.627  44.756  1.00  0.00      A    H
ATOM   2494  C3  BMIMA  72      19.629  16.191  40.370  1.00  0.00      A    C
ATOM   2495  H3  BMIMA  72      19.736  16.918  39.578  1.00  0.00      A    H
ATOM   2496  H31 BMIMA  72      20.486  15.547  40.241  1.00  0.00      A    H
ATOM   2497  H32 BMIMA  72      18.726  15.614  40.236  1.00  0.00      A    H
ATOM   2498  C4  BMIMA  72      18.484  19.697  43.141  1.00  0.00      A    C
ATOM   2499  H4  BMIMA  72      18.064  19.603  44.131  1.00  0.00      A    H
ATOM   2500  H41 BMIMA  72      17.632  19.673  42.478  1.00  0.00      A    H
ATOM   2501  C5  BMIMA  72      19.393  20.900  43.024  1.00  0.00      A    C
ATOM   2502  H5  BMIMA  72      19.866  20.849  42.047  1.00  0.00      A    H
ATOM   2503  H51 BMIMA  72      18.872  21.853  43.074  1.00  0.00      A    H
ATOM   2504  C51 BMIMA  72      20.500  21.086  44.048  1.00  0.00      A    C
ATOM   2505  H52 BMIMA  72      20.071  21.453  44.978  1.00  0.00      A    H
ATOM   2506  H53 BMIMA  72      21.038  20.150  44.175  1.00  0.00      A    H
ATOM   2507  C6  BMIMA  72      21.524  22.078  43.486  1.00  0.00      A    C
ATOM   2508  H6  BMIMA  72      21.069  23.029  43.232  1.00  0.00      A    H
ATOM   2509  H61 BMIMA  72      22.323  22.190  44.210  1.00  0.00      A    H
ATOM   2510  H62 BMIMA  72      22.058  21.572  42.689  1.00  0.00      A    H
ATOM   2521  N1  BMIMA  73      48.752  45.223  40.578  1.00  0.00      A    N
ATOM   2522  N11 BMIMA  73      48.261  47.155  41.488  1.00  0.00      A    N
ATOM   2523  C1  BMIMA  73      48.803  46.546  40.469  1.00  0.00      A    C
ATOM   2524  H1  BMIMA  73      49.322  47.041  39.676  1.00  0.00      A    H
ATOM   2525  C2  BMIMA  73      48.187  44.971  41.849  1.00  0.00      A    C
ATOM   2526  H2  BMIMA  73      48.071  43.960  42.172  1.00  0.00      A    H
ATOM   2527  C21 BMIMA  73      47.780  46.197  42.288  1.00  0.00      A    C
ATOM   2528  H21 BMIMA  73      47.203  46.420  43.159  1.00  0.00      A    H
ATOM   2529  C3  BMIMA  73      49.258  44.209  39.649  1.00  0.00      A    C
ATOM   2530  H3  BMIMA  73      49.123  43.251  40.128  1.00  0.00      A    H
ATOM   2531  H31 BMIMA  73      48.649  44.305  38.763  1.00  0.00      A    H
ATOM   2532  H32 BMIMA  73      50.284  44.538  39.572  1.00  0.00      A    H
ATOM   2533  C4  BMIMA  73      47.925  48.569  41.617  1.00  0.00      A    C
ATOM   2534  H4  BMIMA  73      46.854  48.498  41.734  1.00  0.00      A    H
ATOM   2535  H41 BMIMA  73      48.254  49.140  40.761  1.00  0.00      A    H
ATOM   2536  C5  BMIMA  73      48.657  49.148  42.875  1.00  0.00      A    C
ATOM   2537  H5  BMIMA  73      48.500  50.221  42.951  1.00  0.00      A    H
ATOM   2538  H51 BMIMA  73      48.154  48.652  43.700  1.00  0.00      A    H
ATOM   2539  C51 BMIMA  73      50.123  48.763  43.064  1.00  0.00      A    C
ATOM   2540  H52 BMIMA  73      50.405  48.840  44.111  1.00  0.00      A    H
ATOM   2541  H53 BMIMA  73      50.317  47.736  42.767  1.00  0.00      A    H
ATOM   2542  C6  BMIMA  73      51.031  49.738  42.284  1.00  0.00      A    C
ATOM   2543  H6  BMIMA  73      51.129  49.645  41.208  1.00  0.00      A    H
ATOM   2544  H61 BMIMA  73      50.773  50.784  42.405  1.00  0.00      A    H
ATOM   2545  H62 BMIMA  73      52.079  49.666  42.553  1.00  0.00      A    H
ATOM   2556  N1  BMIMA  74      47.588   6.529  15.810  1.00  0.00      A    N
ATOM   2557  N11 BMIMA  74      49.337   7.678  15.259  1.00  0.00      A    N
ATOM   2558  C1  BMIMA  74      48.868   6.707  16.065  1.00  0.00      A    C
ATOM   2559  H1  BMIMA  74      49.414   6.152  16.798  1.00  0.00      A    H
ATOM   2560  C2  BMIMA  74      47.227   7.628  15.028  1.00  0.00      A    C
ATOM   2561  H2  BMIMA  74      46.190   7.720  14.789  1.00  0.00      A    H
ATOM   2562  C21 BMIMA  74      48.279   8.224  14.562  1.00  0.00      A    C
ATOM   2563  H21 BMIMA  74      48.358   9.028  13.863  1.00  0.00      A    H
ATOM   2564  C3  BMIMA  74      46.748   5.662  16.575  1.00  0.00      A    C
ATOM   2565  H3  BMIMA  74      47.281   4.985  17.226  1.00  0.00      A    H
ATOM   2566  H31 BMIMA  74      46.210   6.185  17.352  1.00  0.00      A    H
ATOM   2567  H32 BMIMA  74      46.130   5.034  15.950  1.00  0.00      A    H
ATOM   2568  C4  BMIMA  74      50.679   8.182  15.136  1.00  0.00      A    C
ATOM   2569  H4  BMIMA  74      51.126   7.648  15.961  1.00  0.00      A    H
ATOM   2570  H41 BMIMA  74      50.838   9.231  15.341  1.00  0.00      A    H
ATOM   2571  C5  BMIMA  74      51.507   7.777  13.900  1.00  0.00      A    C
ATOM   2572  H5  BMIMA  74      52.283   8.502  13.671  1.00  0.00      A    H
ATOM   2573  H51 BMIMA  74      51.995   6.829  14.111  1.00  0.00      A    H
ATOM   2574  C51 BMIMA  74      50.680   7.848  12.635  1.00  0.00      A    C
ATOM   2575  H52 BMIMA  74      49.842   7.155  12.645  1.00  0.00      A    H
ATOM   2576  H53 BMIMA  74      50.418   8.901  12.686  1.00  0.00      A    H
ATOM   2577  C6  BMIMA  74      51.493   7.616  11.382  1.00  0.00      A    C
ATOM   2578  H6  BMIMA  74      51.929   6.646  11.169  1.00  0.00      A    H
ATOM   2579  H61 BMIMA  74      50.776   7.801  10.591  1.00  0.00      A    H
ATOM   2580  H62 BMIMA  74      52.343   8.232  11.111  1.00  0.00      A    H
ATOM   2591  N1  BMIMA  75      38.421  18.695  45.143  1.00  0.00      A    N
ATOM   2592  N11 BMIMA  75      40.062  18.814  43.780  1.00  0.00      A    N
ATOM   2593  C1  BMIMA  75      39.648  18.215  44.904  1.00  0.00      A    C
ATOM   2594  H1  BMIMA  75      40.156  17.533  45.551  1.00  0.00      A    H
ATOM   2595  C2  BMIMA  75      37.953  19.264  43.941  1.00  0.00      A    C
ATOM   2596  H2  BMIMA  75      36.925  19.498  43.770  1.00  0.00      A    H
ATOM   2597  C21 BMIMA  75      39.028  19.502  43.263  1.00  0.00      A    C
ATOM   2598  H21 BMIMA  75      39.246  20.092  42.401  1.00  0.00      A    H
ATOM   2599  C3  BMIMA  75      37.649  18.425  46.340  1.00  0.00      A    C
ATOM   2600  H3  BMIMA  75      36.937  17.653  46.089  1.00  0.00      A    H
ATOM   2601  H31 BMIMA  75      38.246  18.014  47.140  1.00  0.00      A    H
ATOM   2602  H32 BMIMA  75      37.206  19.338  46.711  1.00  0.00      A    H
ATOM   2603  C4  BMIMA  75      41.403  18.711  43.149  1.00  0.00      A    C
ATOM   2604  H4  BMIMA  75      41.309  19.028  42.121  1.00  0.00      A    H
ATOM   2605  H41 BMIMA  75      41.781  17.700  43.190  1.00  0.00      A    H
ATOM   2606  C5  BMIMA  75      42.385  19.683  43.787  1.00  0.00      A    C
ATOM   2607  H5  BMIMA  75      41.889  20.649  43.753  1.00  0.00      A    H
ATOM   2608  H51 BMIMA  75      42.405  19.391  44.834  1.00  0.00      A    H
ATOM   2609  C51 BMIMA  75      43.727  19.597  43.122  1.00  0.00      A    C
ATOM   2610  H52 BMIMA  75      44.117  18.603  43.326  1.00  0.00      A    H
ATOM   2611  H53 BMIMA  75      43.604  19.794  42.060  1.00  0.00      A    H
ATOM   2612  C6  BMIMA  75      44.737  20.616  43.728  1.00  0.00      A    C
ATOM   2613  H6  BMIMA  75      44.267  21.587  43.624  1.00  0.00      A    H
ATOM   2614  H61 BMIMA  75      44.867  20.365  44.774  1.00  0.00      A    H
ATOM   2615  H62 BMIMA  75      45.666  20.541  43.173  1.00  0.00      A    H
ATOM   2626  N1  BMIMA  76      19.698  40.873  46.886  1.00  0.00      A    N
ATOM   2627  N11 BMIMA  76      17.997  41.093  48.182  1.00  0.00      A    N
ATOM   2628  C1  BMIMA  76      18.975  41.707  47.610  1.00  0.00      A    C
ATOM   2629  H1  BMIMA  76      19.339  42.700  47.768  1.00  0.00      A    H
ATOM   2630  C2  BMIMA  76      19.141  39.609  47.063  1.00  0.00      A    C
ATOM   2631  H2  BMIMA  76      19.423  38.717  46.547  1.00  0.00      A    H
ATOM   2632  C21 BMIMA  76      18.048  39.750  47.820  1.00  0.00      A    C
ATOM   2633  H21 BMIMA  76      17.328  39.010  48.092  1.00  0.00      A    H
ATOM   2634  C3  BMIMA  76      20.998  41.194  46.137  1.00  0.00      A    C
ATOM   2635  H3  BMIMA  76      21.263  42.214  46.376  1.00  0.00      A    H
ATOM   2636  H31 BMIMA  76      21.743  40.426  46.281  1.00  0.00      A    H
ATOM   2637  H32 BMIMA  76      20.848  41.275  45.070  1.00  0.00      A    H
ATOM   2638  C4  BMIMA  76      17.017  41.692  49.116  1.00  0.00      A    C
ATOM   2639  H4  BMIMA  76      16.107  41.112  49.129  1.00  0.00      A    H
ATOM   2640  H41 BMIMA  76      16.656  42.646  48.760  1.00  0.00      A    H
ATOM   2641  C5  BMIMA  76      17.562  41.850  50.530  1.00  0.00      A    C
ATOM   2642  H5  BMIMA  76      18.612  42.113  50.433  1.00  0.00      A    H
ATOM   2643  H51 BMIMA  76      17.170  42.700  51.082  1.00  0.00      A    H
ATOM   2644  C51 BMIMA  76      17.448  40.599  51.336  1.00  0.00      A    C
ATOM   2645  H52 BMIMA  76      16.366  40.596  51.433  1.00  0.00      A    H
ATOM   2646  H53 BMIMA  76      17.840  39.906  50.596  1.00  0.00      A    H
ATOM   2647  C6  BMIMA  76      18.088  40.535  52.748  1.00  0.00      A    C
ATOM   2648  H6  BMIMA  76      17.995  39.526  53.134  1.00  0.00      A    H
ATOM   2649  H61 BMIMA  76      19.156  40.671  52.624  1.00  0.00      A    H
ATOM   2650  H62 BMIMA  76      17.664  41.198  53.494  1.00  0.00      A    H
ATOM   2661  N1  BMIMA  77      33.347  25.409  44.134  1.00  0.00      A    N
ATOM   2662  N11 BMIMA  77      34.869  25.234  42.549  1.00  0.00      A    N
ATOM   2663  C1  BMIMA  77      33.825  25.921  42.987  1.00  0.00      A    C
ATOM   2664  H1  BMIMA  77      33.573  26.828  42.482  1.00  0.00      A    H
ATOM   2665  C2  BMIMA  77      34.040  24.244  44.349  1.00  0.00      A    C
ATOM   2666  H2  BMIMA  77      33.722  23.716  45.221  1.00  0.00      A    H
ATOM   2667  C21 BMIMA  77      34.932  24.126  43.404  1.00  0.00      A    C
ATOM   2668  H21 BMIMA  77      35.729  23.420  43.321  1.00  0.00      A    H
ATOM   2669  C3  BMIMA  77      32.133  25.820  44.885  1.00  0.00      A    C
ATOM   2670  H3  BMIMA  77      31.350  25.260  44.396  1.00  0.00      A    H
ATOM   2671  H31 BMIMA  77      32.166  25.602  45.942  1.00  0.00      A    H
ATOM   2672  H32 BMIMA  77      31.917  26.871  44.761  1.00  0.00      A    H
ATOM   2673  C4  BMIMA  77      35.587  25.412  41.261  1.00  0.00      A    C
ATOM   2674  H4  BMIMA  77      36.081  24.459  41.143  1.00  0.00      A    H
ATOM   2675  H41 BMIMA  77      36.290  26.232  41.294  1.00  0.00      A    H
ATOM   2676  C5  BMIMA  77      34.784  25.626  40.019  1.00  0.00      A    C
ATOM   2677  H5  BMIMA  77      34.429  26.654  40.023  1.00  0.00      A    H
ATOM   2678  H51 BMIMA  77      35.576  25.444  39.297  1.00  0.00      A    H
ATOM   2679  C51 BMIMA  77      33.522  24.681  39.771  1.00  0.00      A    C
ATOM   2680  H52 BMIMA  77      33.380  24.486  38.711  1.00  0.00      A    H
ATOM   2681  H53 BMIMA  77      33.712  23.743  40.285  1.00  0.00      A    H
ATOM   2682  C6  BMIMA  77      32.273  25.398  40.293  1.00  0.00      A    C
ATOM   2683  H6  BMIMA  77      32.460  26.453  40.131  1.00  0.00      A    H
ATOM   2684  H61 BMIMA  77      31.332  25.093  39.851  1.00  0.00      A    H
ATOM   2685  H62 BMIMA  77      32.375  25.186  41.352  1.00  0.00      A    H
ATOM   2696  N1  BMIMA  78      27.014  12.267  38.700  1.00  0.00      A    N
ATOM   2697  N11 BMIMA  78      27.033  12.582  40.898  1.00  0.00      A    N
ATOM   2698  C1  BMIMA  78      26.308  12.633  39.763  1.00  0.00      A    C
ATOM   2699  H1  BMIMA  78      25.265  12.865  39.736  1.00  0.00      A    H
ATOM   2700  C2  BMIMA  78      28.223  11.768  39.226  1.00  0.00      A    C
ATOM   2701  H2  BMIMA  78      28.964  11.346  38.582  1.00  0.00      A    H
ATOM   2702  C21 BMIMA  78      28.242  11.988  40.537  1.00  0.00      A    C
ATOM   2703  H21 BMIMA  78      29.036  11.935  41.249  1.00  0.00      A    H
ATOM   2704  C3  BMIMA  78      26.561  12.229  37.307  1.00  0.00      A    C
ATOM   2705  H3  BMIMA  78      26.345  11.187  37.126  1.00  0.00      A    H
ATOM   2706  H31 BMIMA  78      25.641  12.780  37.176  1.00  0.00      A    H
ATOM   2707  H32 BMIMA  78      27.301  12.522  36.576  1.00  0.00      A    H
ATOM   2708  C4  BMIMA  78      26.578  13.019  42.209  1.00  0.00      A    C
ATOM   2709  H4  BMIMA  78      25.566  13.394  42.227  1.00  0.00      A    H
ATOM   2710  H41 BMIMA  78      27.314  13.759  42.486  1.00  0.00      A    H
ATOM   2711  C5  BMIMA  78      26.522  11.874  43.250  1.00  0.00      A    C
ATOM   2712  H5  BMIMA  78      27.567  11.796  43.539  1.00  0.00      A    H
ATOM   2713  H51 BMIMA  78      25.962  12.174  44.132  1.00  0.00      A    H
ATOM   2714  C51 BMIMA  78      25.844  10.533  42.886  1.00  0.00      A    C
ATOM   2715  H52 BMIMA  78      24.865  10.901  42.591  1.00  0.00      A    H
ATOM   2716  H53 BMIMA  78      26.345  10.087  42.030  1.00  0.00      A    H
ATOM   2717  C6  BMIMA  78      25.775   9.557  44.054  1.00  0.00      A    C
ATOM   2718  H6  BMIMA  78      25.145   8.716  43.785  1.00  0.00      A    H
ATOM   2719  H61 BMIMA  78      26.722   9.194  44.436  1.00  0.00      A    H
ATOM   2720  H62 BMIMA  78      25.150  10.051  44.789  1.00  0.00      A    H
ATOM   2731  N1  BMIMA  79      17.385  24.392  35.856  1.00  0.00      A    N
ATOM   2732  N11 BMIMA  79      17.204  24.730  37.996  1.00  0.00      A    N
ATOM   2733  C1  BMIMA  79      17.831  25.087  36.883  1.00  0.00      A    C
ATOM   2734  H1  BMIMA  79      18.623  25.801  36.807  1.00  0.00      A    H
ATOM   2735  C2  BMIMA  79      16.505  23.456  36.399  1.00  0.00      A    C
ATOM   2736  H2  BMIMA  79      15.983  22.837  35.703  1.00  0.00      A    H
ATOM   2737  C21 BMIMA  79      16.367  23.706  37.681  1.00  0.00      A    C
ATOM   2738  H21 BMIMA  79      15.742  23.257  38.422  1.00  0.00      A    H
ATOM   2739  C3  BMIMA  79      17.683  24.576  34.473  1.00  0.00      A    C
ATOM   2740  H3  BMIMA  79      18.009  25.575  34.227  1.00  0.00      A    H
ATOM   2741  H31 BMIMA  79      18.556  24.000  34.204  1.00  0.00      A    H
ATOM   2742  H32 BMIMA  79      16.846  24.274  33.861  1.00  0.00      A    H
ATOM   2743  C4  BMIMA  79      17.341  25.387  39.352  1.00  0.00      A    C
ATOM   2744  H4  BMIMA  79      16.357  25.395  39.797  1.00  0.00      A    H
ATOM   2745  H41 BMIMA  79      17.590  26.429  39.219  1.00  0.00      A    H
ATOM   2746  C5  BMIMA  79      18.293  24.776  40.247  1.00  0.00      A    C
ATOM   2747  H5  BMIMA  79      18.514  25.419  41.095  1.00  0.00      A    H
ATOM   2748  H51 BMIMA  79      17.819  23.863  40.598  1.00  0.00      A    H
ATOM   2749  C51 BMIMA  79      19.660  24.563  39.545  1.00  0.00      A    C
ATOM   2750  H52 BMIMA  79      19.473  23.789  38.806  1.00  0.00      A    H
ATOM   2751  H53 BMIMA  79      19.933  25.451  38.981  1.00  0.00      A    H
ATOM   2752  C6  BMIMA  79      20.792  24.045  40.337  1.00  0.00      A    C
ATOM   2753  H6  BMIMA  79      21.716  24.039  39.771  1.00  0.00      A    H
ATOM   2754  H61 BMIMA  79      20.862  24.658  41.228  1.00  0.00      A    H
ATOM   2755  H62 BMIMA  79      20.764  23.003  40.636  1.00  0.00      A    H
ATOM   2766  N1  BMIMA  80       1.559  35.084  45.594  1.00  0.00      A    N
ATOM   2767  N11 BMIMA  80       2.546  34.000  47.063  1.00  0.00      A    N
ATOM   2768  C1  BMIMA  80       1.635  33.937  46.125  1.00  0.00      A    C
ATOM   2769  H1  BMIMA  80       1.280  33.030  45.684  1.00  0.00      A    H
ATOM   2770  C2  BMIMA  80       2.275  36.023  46.362  1.00  0.00      A    C
ATOM   2771  H2  BMIMA  80       2.293  37.084  46.245  1.00  0.00      A    H
ATOM   2772  C21 BMIMA  80       2.889  35.334  47.275  1.00  0.00      A    C
ATOM   2773  H21 BMIMA  80       3.625  35.599  48.002  1.00  0.00      A    H
ATOM   2774  C3  BMIMA  80       0.714  35.422  44.457  1.00  0.00      A    C
ATOM   2775  H3  BMIMA  80      -0.136  35.876  44.947  1.00  0.00      A    H
ATOM   2776  H31 BMIMA  80       1.162  36.107  43.752  1.00  0.00      A    H
ATOM   2777  H32 BMIMA  80       0.377  34.526  43.958  1.00  0.00      A    H
ATOM   2778  C4  BMIMA  80       3.094  32.829  47.831  1.00  0.00      A    C
ATOM   2779  H4  BMIMA  80       2.226  32.214  48.019  1.00  0.00      A    H
ATOM   2780  H41 BMIMA  80       3.492  33.196  48.765  1.00  0.00      A    H
ATOM   2781  C5  BMIMA  80       4.177  32.072  47.006  1.00  0.00      A    C
ATOM   2782  H5  BMIMA  80       3.854  32.241  45.982  1.00  0.00      A    H
ATOM   2783  H51 BMIMA  80       5.126  32.601  47.042  1.00  0.00      A    H
ATOM   2784  C51 BMIMA  80       4.544  30.657  47.432  1.00  0.00      A    C
ATOM   2785  H52 BMIMA  80       5.006  30.540  48.409  1.00  0.00      A    H
ATOM   2786  H53 BMIMA  80       3.640  30.057  47.499  1.00  0.00      A    H
ATOM   2787  C6  BMIMA  80       5.250  29.852  46.356  1.00  0.00      A    C
ATOM   2788  H6  BMIMA  80       5.301  28.814  46.663  1.00  0.00      A    H
ATOM   2789  H61 BMIMA  80       4.775  29.963  45.388  1.00  0.00      A    H
ATOM   2790  H62 BMIMA  80       6.285  30.135  46.200  1.00  0.00      A    H
ATOM   2801  N1  BMIMA  81      24.145   3.220  18.811  1.00  0.00      A    N
ATOM   2802  N11 BMIMA  81      22.243   2.161  19.159  1.00  0.00      A    N
ATOM   2803  C1  BMIMA  81      22.853   3.325  18.876  1.00  0.00      A    C
ATOM   2804  H1  BMIMA  81      22.386   4.286  18.892  1.00  0.00      A    H
ATOM   2805  C2  BMIMA  81      24.482   1.925  19.087  1.00  0.00      A    C
ATOM   2806  H2  BMIMA  81      25.477   1.551  19.183  1.00  0.00      A    H
ATOM   2807  C21 BMIMA  81      23.312   1.292  19.170  1.00  0.00      A    C
ATOM   2808  H21 BMIMA  81      23.098   0.271  19.399  1.00  0.00      A    H
ATOM   2809  C3  BMIMA  81      25.142   4.228  18.589  1.00  0.00      A    C
ATOM   2810  H3  BMIMA  81      26.070   3.686  18.485  1.00  0.00      A    H
ATOM   2811  H31 BMIMA  81      24.973   4.785  17.680  1.00  0.00      A    H
ATOM   2812  H32 BMIMA  81      25.095   4.911  19.425  1.00  0.00      A    H
ATOM   2813  C4  BMIMA  81      20.810   1.875  19.375  1.00  0.00      A    C
ATOM   2814  H4  BMIMA  81      20.415   2.867  19.539  1.00  0.00      A    H
ATOM   2815  H41 BMIMA  81      20.680   1.186  20.197  1.00  0.00      A    H
ATOM   2816  C5  BMIMA  81      20.213   1.323  18.160  1.00  0.00      A    C
ATOM   2817  H5  BMIMA  81      19.169   1.626  18.121  1.00  0.00      A    H
ATOM   2818  H51 BMIMA  81      20.780   1.772  17.349  1.00  0.00      A    H
ATOM   2819  C51 BMIMA  81      20.290  -0.223  18.142  1.00  0.00      A    C
ATOM   2820  H52 BMIMA  81      21.309  -0.561  18.309  1.00  0.00      A    H
ATOM   2821  H53 BMIMA  81      19.757  -0.552  19.031  1.00  0.00      A    H
ATOM   2822  C6  BMIMA  81      19.597  -0.738  16.971  1.00  0.00      A    C
ATOM   2823  H6  BMIMA  81      19.417  -1.806  17.000  1.00  0.00      A    H
ATOM   2824  H61 BMIMA  81      18.544  -0.505  16.862  1.00  0.00      A    H
ATOM   2825  H62 BMIMA  81      20.076  -0.533  16.021  1.00  0.00      A    H
ATOM   2836  N1  BMIMA  82      15.271   2.436  22.624  1.00  0.00      A    N
ATOM   2837  N11 BMIMA  82      14.544   3.224  20.713  1.00  0.00      A    N
ATOM   2838  C1  BMIMA  82      14.263   3.025  21.991  1.00  0.00      A    C
ATOM   2839  H1  BMIMA  82      13.396   3.340  22.531  1.00  0.00      A    H
ATOM   2840  C2  BMIMA  82      16.270   2.222  21.678  1.00  0.00      A    C
ATOM   2841  H2  BMIMA  82      17.174   1.756  22.005  1.00  0.00      A    H
ATOM   2842  C21 BMIMA  82      15.787   2.625  20.488  1.00  0.00      A    C
ATOM   2843  H21 BMIMA  82      16.342   2.565  19.577  1.00  0.00      A    H
ATOM   2844  C3  BMIMA  82      15.216   2.045  24.049  1.00  0.00      A    C
ATOM   2845  H3  BMIMA  82      15.061   2.939  24.634  1.00  0.00      A    H
ATOM   2846  H31 BMIMA  82      14.436   1.322  24.239  1.00  0.00      A    H
ATOM   2847  H32 BMIMA  82      16.165   1.637  24.362  1.00  0.00      A    H
ATOM   2848  C4  BMIMA  82      13.722   3.837  19.670  1.00  0.00      A    C
ATOM   2849  H4  BMIMA  82      12.772   4.095  20.115  1.00  0.00      A    H
ATOM   2850  H41 BMIMA  82      13.556   3.199  18.814  1.00  0.00      A    H
ATOM   2851  C5  BMIMA  82      14.382   5.107  19.136  1.00  0.00      A    C
ATOM   2852  H5  BMIMA  82      14.880   5.691  19.906  1.00  0.00      A    H
ATOM   2853  H51 BMIMA  82      15.164   4.809  18.443  1.00  0.00      A    H
ATOM   2854  C51 BMIMA  82      13.471   6.045  18.429  1.00  0.00      A    C
ATOM   2855  H52 BMIMA  82      13.139   5.666  17.466  1.00  0.00      A    H
ATOM   2856  H53 BMIMA  82      12.625   6.304  19.061  1.00  0.00      A    H
ATOM   2857  C6  BMIMA  82      14.245   7.279  18.079  1.00  0.00      A    C
ATOM   2858  H6  BMIMA  82      14.433   7.936  18.921  1.00  0.00      A    H
ATOM   2859  H61 BMIMA  82      15.238   7.067  17.701  1.00  0.00      A    H
ATOM   2860  H62 BMIMA  82      13.790   7.933  17.344  1.00  0.00      A    H
ATOM   2871  N1  BMIMA  83      26.932  37.500   1.932  1.00  0.00      A    N
ATOM   2872  N11 BMIMA  83      25.584  39.122   2.268  1.00  0.00      A    N
ATOM   2873  C1  BMIMA  83      26.729  38.588   2.585  1.00  0.00      A    C
ATOM   2874  H1  BMIMA  83      27.374  38.971   3.346  1.00  0.00      A    H
ATOM   2875  C2  BMIMA  83      25.769  37.212   1.287  1.00  0.00      A    C
ATOM   2876  H2  BMIMA  83      25.650  36.302   0.740  1.00  0.00      A    H
ATOM   2877  C21 BMIMA  83      24.978  38.261   1.433  1.00  0.00      A    C
ATOM   2878  H21 BMIMA  83      23.995  38.353   1.026  1.00  0.00      A    H
ATOM   2879  C3  BMIMA  83      28.017  36.515   2.184  1.00  0.00      A    C
ATOM   2880  H3  BMIMA  83      28.245  36.007   1.258  1.00  0.00      A    H
ATOM   2881  H31 BMIMA  83      28.919  36.985   2.548  1.00  0.00      A    H
ATOM   2882  H32 BMIMA  83      27.750  35.800   2.948  1.00  0.00      A    H
ATOM   2883  C4  BMIMA  83      25.007  40.410   2.874  1.00  0.00      A    C
ATOM   2884  H4  BMIMA  83      24.516  40.908   2.051  1.00  0.00      A    H
ATOM   2885  H41 BMIMA  83      25.855  40.988   3.213  1.00  0.00      A    H
ATOM   2886  C5  BMIMA  83      24.078  40.152   4.046  1.00  0.00      A    C
ATOM   2887  H5  BMIMA  83      24.574  39.724   4.914  1.00  0.00      A    H
ATOM   2888  H51 BMIMA  83      23.754  41.141   4.359  1.00  0.00      A    H
ATOM   2889  C51 BMIMA  83      22.777  39.337   3.913  1.00  0.00      A    C
ATOM   2890  H52 BMIMA  83      22.119  39.938   3.290  1.00  0.00      A    H
ATOM   2891  H53 BMIMA  83      23.020  38.419   3.384  1.00  0.00      A    H
ATOM   2892  C6  BMIMA  83      22.134  38.964   5.255  1.00  0.00      A    C
ATOM   2893  H6  BMIMA  83      21.737  39.827   5.778  1.00  0.00      A    H
ATOM   2894  H61 BMIMA  83      21.248  38.371   5.059  1.00  0.00      A    H
ATOM   2895  H62 BMIMA  83      22.715  38.383   5.962  1.00  0.00      A    H
ATOM   2906  N1  BMIMA  84      22.841  15.470   5.310  1.00  0.00      A    N
ATOM   2907  N11 BMIMA  84      24.824  14.647   4.956  1.00  0.00      A    N
ATOM   2908  C1  BMIMA  84      23.887  14.877   5.915  1.00  0.00      A    C
ATOM   2909  H1  BMIMA  84      23.916  14.532   6.926  1.00  0.00      A    H
ATOM   2910  C2  BMIMA  84      23.051  15.537   3.985  1.00  0.00      A    C
ATOM   2911  H2  BMIMA  84      22.314  15.948   3.330  1.00  0.00      A    H
ATOM   2912  C21 BMIMA  84      24.289  15.013   3.713  1.00  0.00      A    C
ATOM   2913  H21 BMIMA  84      24.765  14.822   2.776  1.00  0.00      A    H
ATOM   2914  C3  BMIMA  84      21.599  15.744   5.990  1.00  0.00      A    C
ATOM   2915  H3  BMIMA  84      20.951  16.410   5.440  1.00  0.00      A    H
ATOM   2916  H31 BMIMA  84      21.007  14.900   6.311  1.00  0.00      A    H
ATOM   2917  H32 BMIMA  84      21.833  16.252   6.914  1.00  0.00      A    H
ATOM   2918  C4  BMIMA  84      26.182  14.056   5.207  1.00  0.00      A    C
ATOM   2919  H4  BMIMA  84      26.451  13.456   4.350  1.00  0.00      A    H
ATOM   2920  H41 BMIMA  84      26.079  13.389   6.050  1.00  0.00      A    H
ATOM   2921  C5  BMIMA  84      27.248  15.077   5.742  1.00  0.00      A    C
ATOM   2922  H5  BMIMA  84      27.879  14.400   6.313  1.00  0.00      A    H
ATOM   2923  H51 BMIMA  84      27.747  15.559   4.905  1.00  0.00      A    H
ATOM   2924  C51 BMIMA  84      26.833  16.229   6.693  1.00  0.00      A    C
ATOM   2925  H52 BMIMA  84      26.134  16.938   6.259  1.00  0.00      A    H
ATOM   2926  H53 BMIMA  84      26.311  15.762   7.524  1.00  0.00      A    H
ATOM   2927  C6  BMIMA  84      28.012  16.927   7.250  1.00  0.00      A    C
ATOM   2928  H6  BMIMA  84      28.813  16.249   7.521  1.00  0.00      A    H
ATOM   2929  H61 BMIMA  84      28.410  17.672   6.571  1.00  0.00      A    H
ATOM   2930  H62 BMIMA  84      27.811  17.559   8.108  1.00  0.00      A    H
ATOM   2941  N1  BMIMA  85      43.717   3.467  49.198  1.00  0.00      A    N
ATOM   2942  N11 BMIMA  85      45.799   3.890  49.082  1.00  0.00      A    N
ATOM   2943  C1  BMIMA  85      44.878   3.049  48.674  1.00  0.00      A    C
ATOM   2944  H1  BMIMA  85      45.127   2.190  48.088  1.00  0.00      A    H
ATOM   2945  C2  BMIMA  85      43.976   4.496  50.080  1.00  0.00      A    C
ATOM   2946  H2  BMIMA  85      43.184   4.981  50.607  1.00  0.00      A    H
ATOM   2947  C21 BMIMA  85      45.281   4.679  50.044  1.00  0.00      A    C
ATOM   2948  H21 BMIMA  85      45.881   5.353  50.615  1.00  0.00      A    H
ATOM   2949  C3  BMIMA  85      42.415   2.850  49.075  1.00  0.00      A    C
ATOM   2950  H3  BMIMA  85      42.203   2.584  48.050  1.00  0.00      A    H
ATOM   2951  H31 BMIMA  85      42.427   2.042  49.793  1.00  0.00      A    H
ATOM   2952  H32 BMIMA  85      41.619   3.570  49.193  1.00  0.00      A    H
ATOM   2953  C4  BMIMA  85      47.120   3.982  48.489  1.00  0.00      A    C
ATOM   2954  H4  BMIMA  85      47.261   3.082  47.910  1.00  0.00      A    H
ATOM   2955  H41 BMIMA  85      47.879   4.031  49.256  1.00  0.00      A    H
ATOM   2956  C5  BMIMA  85      46.998   5.310  47.769  1.00  0.00      A    C
ATOM   2957  H5  BMIMA  85      46.027   5.414  47.292  1.00  0.00      A    H
ATOM   2958  H51 BMIMA  85      47.123   6.100  48.505  1.00  0.00      A    H
ATOM   2959  C51 BMIMA  85      48.241   5.509  46.807  1.00  0.00      A    C
ATOM   2960  H52 BMIMA  85      49.147   5.365  47.390  1.00  0.00      A    H
ATOM   2961  H53 BMIMA  85      48.170   4.779  46.004  1.00  0.00      A    H
ATOM   2962  C6  BMIMA  85      48.218   6.965  46.209  1.00  0.00      A    C
ATOM   2963  H6  BMIMA  85      48.572   7.651  46.970  1.00  0.00      A    H
ATOM   2964  H61 BMIMA  85      48.961   7.139  45.439  1.00  0.00      A    H
ATOM   2965  H62 BMIMA  85      47.215   7.284  45.947  1.00  0.00      A    H
ATOM   2976  N1  BMIMA  86      14.491  47.373  21.878  1.00  0.00      A    N
ATOM   2977  N11 BMIMA  86      15.590  45.903  20.777  1.00  0.00      A    N
ATOM   2978  C1  BMIMA  86      14.969  47.091  20.702  1.00  0.00      A    C
ATOM   2979  H1  BMIMA  86      14.890  47.712  19.835  1.00  0.00      A    H
ATOM   2980  C2  BMIMA  86      14.835  46.387  22.801  1.00  0.00      A    C
ATOM   2981  H2  BMIMA  86      14.467  46.478  23.799  1.00  0.00      A    H
ATOM   2982  C21 BMIMA  86      15.550  45.433  22.065  1.00  0.00      A    C
ATOM   2983  H21 BMIMA  86      16.035  44.512  22.305  1.00  0.00      A    H
ATOM   2984  C3  BMIMA  86      13.804  48.659  22.197  1.00  0.00      A    C
ATOM   2985  H3  BMIMA  86      14.134  48.942  23.186  1.00  0.00      A    H
ATOM   2986  H31 BMIMA  86      14.216  49.429  21.561  1.00  0.00      A    H
ATOM   2987  H32 BMIMA  86      12.727  48.634  22.122  1.00  0.00      A    H
ATOM   2988  C4  BMIMA  86      15.990  45.273  19.481  1.00  0.00      A    C
ATOM   2989  H4  BMIMA  86      15.383  45.710  18.702  1.00  0.00      A    H
ATOM   2990  H41 BMIMA  86      15.820  44.209  19.556  1.00  0.00      A    H
ATOM   2991  C5  BMIMA  86      17.440  45.421  19.034  1.00  0.00      A    C
ATOM   2992  H5  BMIMA  86      17.667  44.705  18.248  1.00  0.00      A    H
ATOM   2993  H51 BMIMA  86      17.518  46.322  18.430  1.00  0.00      A    H
ATOM   2994  C51 BMIMA  86      18.442  45.340  20.253  1.00  0.00      A    C
ATOM   2995  H52 BMIMA  86      18.350  46.281  20.790  1.00  0.00      A    H
ATOM   2996  H53 BMIMA  86      18.452  44.448  20.875  1.00  0.00      A    H
ATOM   2997  C6  BMIMA  86      19.880  45.492  19.682  1.00  0.00      A    C
ATOM   2998  H6  BMIMA  86      20.001  46.220  18.889  1.00  0.00      A    H
ATOM   2999  H61 BMIMA  86      20.608  45.730  20.448  1.00  0.00      A    H
ATOM   3000  H62 BMIMA  86      20.192  44.573  19.198  1.00  0.00      A    H
ATOM   3011  N1  BMIMA  87      13.674  29.621  20.875  1.00  0.00      A    N
ATOM   3012  N11 BMIMA  87      12.091  30.588  22.041  1.00  0.00      A    N
ATOM   3013  C1  BMIMA  87      13.354  30.164  22.008  1.00  0.00      A    C
ATOM   3014  H1  BMIMA  87      13.998  30.194  22.860  1.00  0.00      A    H
ATOM   3015  C2  BMIMA  87      12.550  29.620  20.057  1.00  0.00      A    C
ATOM   3016  H2  BMIMA  87      12.383  29.064  19.161  1.00  0.00      A    H
ATOM   3017  C21 BMIMA  87      11.600  30.306  20.752  1.00  0.00      A    C
ATOM   3018  H21 BMIMA  87      10.569  30.417  20.500  1.00  0.00      A    H
ATOM   3019  C3  BMIMA  87      14.901  28.818  20.715  1.00  0.00      A    C
ATOM   3020  H3  BMIMA  87      14.635  27.871  20.269  1.00  0.00      A    H
ATOM   3021  H31 BMIMA  87      15.579  29.414  20.121  1.00  0.00      A    H
ATOM   3022  H32 BMIMA  87      15.450  28.612  21.622  1.00  0.00      A    H
ATOM   3023  C4  BMIMA  87      11.319  31.072  23.201  1.00  0.00      A    C
ATOM   3024  H4  BMIMA  87      10.704  31.857  22.787  1.00  0.00      A    H
ATOM   3025  H41 BMIMA  87      11.992  31.515  23.920  1.00  0.00      A    H
ATOM   3026  C5  BMIMA  87      10.430  30.047  23.765  1.00  0.00      A    C
ATOM   3027  H5  BMIMA  87       9.743  30.012  22.924  1.00  0.00      A    H
ATOM   3028  H51 BMIMA  87      11.025  29.140  23.842  1.00  0.00      A    H
ATOM   3029  C51 BMIMA  87       9.706  30.332  25.096  1.00  0.00      A    C
ATOM   3030  H52 BMIMA  87      10.390  30.744  25.833  1.00  0.00      A    H
ATOM   3031  H53 BMIMA  87       9.088  31.196  24.866  1.00  0.00      A    H
ATOM   3032  C6  BMIMA  87       8.814  29.113  25.630  1.00  0.00      A    C
ATOM   3033  H6  BMIMA  87       9.431  28.294  25.983  1.00  0.00      A    H
ATOM   3034  H61 BMIMA  87       8.128  29.299  26.448  1.00  0.00      A    H
ATOM   3035  H62 BMIMA  87       8.290  28.582  24.844  1.00  0.00      A    H
ATOM   3046  N1  BMIMA  88       9.858  28.723   4.468  1.00  0.00      A    N
ATOM   3047  N11 BMIMA  88      10.280  28.259   2.465  1.00  0.00      A    N
ATOM   3048  C1  BMIMA  88       9.542  27.885   3.517  1.00  0.00      A    C
ATOM   3049  H1  BMIMA  88       8.741  27.190   3.648  1.00  0.00      A    H
ATOM   3050  C2  BMIMA  88      10.638  29.756   4.097  1.00  0.00      A    C
ATOM   3051  H2  BMIMA  88      10.814  30.615   4.708  1.00  0.00      A    H
ATOM   3052  C21 BMIMA  88      11.019  29.396   2.896  1.00  0.00      A    C
ATOM   3053  H21 BMIMA  88      11.653  29.933   2.225  1.00  0.00      A    H
ATOM   3054  C3  BMIMA  88       9.149  28.697   5.788  1.00  0.00      A    C
ATOM   3055  H3  BMIMA  88       8.097  28.699   5.546  1.00  0.00      A    H
ATOM   3056  H31 BMIMA  88       9.438  27.730   6.171  1.00  0.00      A    H
ATOM   3057  H32 BMIMA  88       9.304  29.539   6.447  1.00  0.00      A    H
ATOM   3058  C4  BMIMA  88      10.149  27.806   1.063  1.00  0.00      A    C
ATOM   3059  H4  BMIMA  88       9.760  28.574   0.411  1.00  0.00      A    H
ATOM   3060  H41 BMIMA  88       9.394  27.034   1.068  1.00  0.00      A    H
ATOM   3061  C5  BMIMA  88      11.452  27.216   0.497  1.00  0.00      A    C
ATOM   3062  H5  BMIMA  88      11.270  26.623  -0.396  1.00  0.00      A    H
ATOM   3063  H51 BMIMA  88      12.002  28.121   0.254  1.00  0.00      A    H
ATOM   3064  C51 BMIMA  88      12.285  26.488   1.635  1.00  0.00      A    C
ATOM   3065  H52 BMIMA  88      12.669  27.249   2.309  1.00  0.00      A    H
ATOM   3066  H53 BMIMA  88      11.690  25.658   2.008  1.00  0.00      A    H
ATOM   3067  C6  BMIMA  88      13.501  25.919   0.849  1.00  0.00      A    C
ATOM   3068  H6  BMIMA  88      13.956  26.668   0.211  1.00  0.00      A    H
ATOM   3069  H61 BMIMA  88      14.322  25.747   1.536  1.00  0.00      A    H
ATOM   3070  H62 BMIMA  88      13.245  25.010   0.318  1.00  0.00      A    H
ATOM   3081  N1  BMIMA  89      15.214  31.829  33.527  1.00  0.00      A    N
ATOM   3082  N11 BMIMA  89      16.319  33.526  34.215  1.00  0.00      A    N
ATOM   3083  C1  BMIMA  89      15.555  32.511  34.643  1.00  0.00      A    C
ATOM   3084  H1  BMIMA  89      15.287  32.419  35.673  1.00  0.00      A    H
ATOM   3085  C2  BMIMA  89      15.767  32.382  32.423  1.00  0.00      A    C
ATOM   3086  H2  BMIMA  89      15.563  31.984  31.453  1.00  0.00      A    H
ATOM   3087  C21 BMIMA  89      16.416  33.477  32.846  1.00  0.00      A    C
ATOM   3088  H21 BMIMA  89      16.907  34.227  32.265  1.00  0.00      A    H
ATOM   3089  C3  BMIMA  89      14.260  30.715  33.422  1.00  0.00      A    C
ATOM   3090  H3  BMIMA  89      13.445  31.053  32.800  1.00  0.00      A    H
ATOM   3091  H31 BMIMA  89      14.767  29.787  33.200  1.00  0.00      A    H
ATOM   3092  H32 BMIMA  89      13.879  30.558  34.421  1.00  0.00      A    H
ATOM   3093  C4  BMIMA  89      16.970  34.536  34.975  1.00  0.00      A    C
ATOM   3094  H4  BMIMA  89      16.621  34.579  35.996  1.00  0.00      A    H
ATOM   3095  H41 BMIMA  89      16.739  35.494  34.534  1.00  0.00      A    H
ATOM   3096  C5  BMIMA  89      18.535  34.295  34.897  1.00  0.00      A    C
ATOM   3097  H5  BMIMA  89      18.848  33.794  33.984  1.00  0.00      A    H
ATOM   3098  H51 BMIMA  89      19.051  35.248  34.815  1.00  0.00      A    H
ATOM   3099  C51 BMIMA  89      19.128  33.540  36.112  1.00  0.00      A    C
ATOM   3100  H52 BMIMA  89      18.906  34.064  37.037  1.00  0.00      A    H
ATOM   3101  H53 BMIMA  89      18.541  32.626  36.136  1.00  0.00      A    H
ATOM   3102  C6  BMIMA  89      20.581  33.159  35.940  1.00  0.00      A    C
ATOM   3103  H6  BMIMA  89      21.076  32.776  36.825  1.00  0.00      A    H
ATOM   3104  H61 BMIMA  89      20.956  32.433  35.228  1.00  0.00      A    H
ATOM   3105  H62 BMIMA  89      21.156  34.047  35.705  1.00  0.00      A    H
ATOM   3116  N1  BMIMA  90      33.297   9.850   6.026  1.00  0.00      A    N
ATOM   3117  N11 BMIMA  90      33.748   7.904   6.886  1.00  0.00      A    N
ATOM   3118  C1  BMIMA  90      32.789   8.739   6.543  1.00  0.00      A    C
ATOM   3119  H1  BMIMA  90      31.750   8.492   6.511  1.00  0.00      A    H
ATOM   3120  C2  BMIMA  90      34.677   9.755   6.009  1.00  0.00      A    C
ATOM   3121  H2  BMIMA  90      35.278  10.578   5.688  1.00  0.00      A    H
ATOM   3122  C21 BMIMA  90      34.999   8.573   6.549  1.00  0.00      A    C
ATOM   3123  H21 BMIMA  90      35.996   8.229   6.719  1.00  0.00      A    H
ATOM   3124  C3  BMIMA  90      32.520  10.939   5.505  1.00  0.00      A    C
ATOM   3125  H3  BMIMA  90      33.159  11.530   4.866  1.00  0.00      A    H
ATOM   3126  H31 BMIMA  90      31.708  10.586   4.886  1.00  0.00      A    H
ATOM   3127  H32 BMIMA  90      32.201  11.616   6.283  1.00  0.00      A    H
ATOM   3128  C4  BMIMA  90      33.624   6.471   7.177  1.00  0.00      A    C
ATOM   3129  H4  BMIMA  90      32.974   6.347   8.030  1.00  0.00      A    H
ATOM   3130  H41 BMIMA  90      34.586   6.076   7.469  1.00  0.00      A    H
ATOM   3131  C5  BMIMA  90      33.149   5.587   6.014  1.00  0.00      A    C
ATOM   3132  H5  BMIMA  90      32.482   4.913   6.545  1.00  0.00      A    H
ATOM   3133  H51 BMIMA  90      32.658   6.191   5.256  1.00  0.00      A    H
ATOM   3134  C51 BMIMA  90      34.225   4.850   5.263  1.00  0.00      A    C
ATOM   3135  H52 BMIMA  90      35.033   5.510   4.957  1.00  0.00      A    H
ATOM   3136  H53 BMIMA  90      34.605   4.113   5.965  1.00  0.00      A    H
ATOM   3137  C6  BMIMA  90      33.712   3.986   4.086  1.00  0.00      A    C
ATOM   3138  H6  BMIMA  90      33.073   4.512   3.386  1.00  0.00      A    H
ATOM   3139  H61 BMIMA  90      34.581   3.559   3.598  1.00  0.00      A    H
ATOM   3140  H62 BMIMA  90      33.064   3.175   4.397  1.00  0.00      A    H
ATOM   3151  N1  BMIMA  91       7.842  46.940   6.212  1.00  0.00      A    N
ATOM   3152  N11 BMIMA  91       8.684  48.894   6.073  1.00  0.00      A    N
ATOM   3153  C1  BMIMA  91       8.735  47.773   6.740  1.00  0.00      A    C
ATOM   3154  H1  BMIMA  91       9.384  47.517   7.550  1.00  0.00      A    H
ATOM   3155  C2  BMIMA  91       7.220  47.535   5.133  1.00  0.00      A    C
ATOM   3156  H2  BMIMA  91       6.431  47.023   4.628  1.00  0.00      A    H
ATOM   3157  C21 BMIMA  91       7.883  48.675   4.998  1.00  0.00      A    C
ATOM   3158  H21 BMIMA  91       7.891  49.354   4.174  1.00  0.00      A    H
ATOM   3159  C3  BMIMA  91       7.644  45.525   6.608  1.00  0.00      A    C
ATOM   3160  H3  BMIMA  91       7.223  44.897   5.838  1.00  0.00      A    H
ATOM   3161  H31 BMIMA  91       8.623  45.266   6.984  1.00  0.00      A    H
ATOM   3162  H32 BMIMA  91       6.962  45.475   7.444  1.00  0.00      A    H
ATOM   3163  C4  BMIMA  91       9.417  50.134   6.287  1.00  0.00      A    C
ATOM   3164  H4  BMIMA  91       9.602  50.219   7.347  1.00  0.00      A    H
ATOM   3165  H41 BMIMA  91       8.740  50.921   5.989  1.00  0.00      A    H
ATOM   3166  C5  BMIMA  91      10.738  50.112   5.529  1.00  0.00      A    C
ATOM   3167  H5  BMIMA  91      10.577  49.940   4.468  1.00  0.00      A    H
ATOM   3168  H51 BMIMA  91      11.240  51.065   5.672  1.00  0.00      A    H
ATOM   3169  C51 BMIMA  91      11.760  48.961   5.983  1.00  0.00      A    C
ATOM   3170  H52 BMIMA  91      11.972  49.056   7.044  1.00  0.00      A    H
ATOM   3171  H53 BMIMA  91      11.286  48.015   5.730  1.00  0.00      A    H
ATOM   3172  C6  BMIMA  91      13.116  49.009   5.274  1.00  0.00      A    C
ATOM   3173  H6  BMIMA  91      13.897  48.517   5.842  1.00  0.00      A    H
ATOM   3174  H61 BMIMA  91      13.094  48.560   4.288  1.00  0.00      A    H
ATOM   3175  H62 BMIMA  91      13.431  50.001   4.974  1.00  0.00      A    H
ATOM   3186  N1  BMIMA  92      26.159  28.174  45.947  1.00  0.00      A    N
ATOM   3187  N11 BMIMA  92      24.772  29.042  44.582  1.00  0.00      A    N
ATOM   3188  C1  BMIMA  92      25.676  28.139  44.716  1.00  0.00      A    C
ATOM   3189  H1  BMIMA  92      25.840  27.363  44.000  1.00  0.00      A    H
ATOM   3190  C2  BMIMA  92      25.644  29.279  46.556  1.00  0.00      A    C
ATOM   3191  H2  BMIMA  92      26.000  29.623  47.503  1.00  0.00      A    H
ATOM   3192  C21 BMIMA  92      24.748  29.841  45.687  1.00  0.00      A    C
ATOM   3193  H21 BMIMA  92      24.153  30.727  45.638  1.00  0.00      A    H
ATOM   3194  C3  BMIMA  92      27.128  27.242  46.556  1.00  0.00      A    C
ATOM   3195  H3  BMIMA  92      27.513  26.694  45.709  1.00  0.00      A    H
ATOM   3196  H31 BMIMA  92      27.877  27.721  47.169  1.00  0.00      A    H
ATOM   3197  H32 BMIMA  92      26.592  26.569  47.209  1.00  0.00      A    H
ATOM   3198  C4  BMIMA  92      23.854  29.147  43.451  1.00  0.00      A    C
ATOM   3199  H4  BMIMA  92      22.906  29.319  43.939  1.00  0.00      A    H
ATOM   3200  H41 BMIMA  92      23.792  28.158  43.024  1.00  0.00      A    H
ATOM   3201  C5  BMIMA  92      24.267  30.296  42.554  1.00  0.00      A    C
ATOM   3202  H5  BMIMA  92      23.462  30.403  41.832  1.00  0.00      A    H
ATOM   3203  H51 BMIMA  92      24.389  31.205  43.138  1.00  0.00      A    H
ATOM   3204  C51 BMIMA  92      25.497  29.872  41.747  1.00  0.00      A    C
ATOM   3205  H52 BMIMA  92      26.289  29.660  42.460  1.00  0.00      A    H
ATOM   3206  H53 BMIMA  92      25.152  29.023  41.161  1.00  0.00      A    H
ATOM   3207  C6  BMIMA  92      25.857  31.015  40.754  1.00  0.00      A    C
ATOM   3208  H6  BMIMA  92      25.785  31.991  41.219  1.00  0.00      A    H
ATOM   3209  H61 BMIMA  92      26.902  30.861  40.511  1.00  0.00      A    H
ATOM   3210  H62 BMIMA  92      25.298  30.981  39.826  1.00  0.00      A    H
ATOM   3221  N1  BMIMA  93      14.929  20.620  42.972  1.00  0.00      A    N
ATOM   3222  N11 BMIMA  93      14.994  22.755  43.209  1.00  0.00      A    N
ATOM   3223  C1  BMIMA  93      14.768  21.669  43.847  1.00  0.00      A    C
ATOM   3224  H1  BMIMA  93      14.540  21.570  44.887  1.00  0.00      A    H
ATOM   3225  C2  BMIMA  93      15.031  21.156  41.708  1.00  0.00      A    C
ATOM   3226  H2  BMIMA  93      15.164  20.612  40.799  1.00  0.00      A    H
ATOM   3227  C21 BMIMA  93      14.939  22.487  41.871  1.00  0.00      A    C
ATOM   3228  H21 BMIMA  93      14.917  23.309  41.191  1.00  0.00      A    H
ATOM   3229  C3  BMIMA  93      14.965  19.224  43.433  1.00  0.00      A    C
ATOM   3230  H3  BMIMA  93      14.301  19.228  44.285  1.00  0.00      A    H
ATOM   3231  H31 BMIMA  93      14.614  18.610  42.617  1.00  0.00      A    H
ATOM   3232  H32 BMIMA  93      15.930  18.929  43.816  1.00  0.00      A    H
ATOM   3233  C4  BMIMA  93      15.006  24.107  43.757  1.00  0.00      A    C
ATOM   3234  H4  BMIMA  93      14.470  23.935  44.679  1.00  0.00      A    H
ATOM   3235  H41 BMIMA  93      14.468  24.788  43.114  1.00  0.00      A    H
ATOM   3236  C5  BMIMA  93      16.439  24.677  43.813  1.00  0.00      A    C
ATOM   3237  H5  BMIMA  93      16.668  25.057  42.820  1.00  0.00      A    H
ATOM   3238  H51 BMIMA  93      16.361  25.466  44.557  1.00  0.00      A    H
ATOM   3239  C51 BMIMA  93      17.444  23.716  44.323  1.00  0.00      A    C
ATOM   3240  H52 BMIMA  93      16.959  22.934  44.902  1.00  0.00      A    H
ATOM   3241  H53 BMIMA  93      17.754  23.244  43.394  1.00  0.00      A    H
ATOM   3242  C6  BMIMA  93      18.711  24.357  44.986  1.00  0.00      A    C
ATOM   3243  H6  BMIMA  93      18.341  24.983  45.790  1.00  0.00      A    H
ATOM   3244  H61 BMIMA  93      19.335  23.598  45.445  1.00  0.00      A    H
ATOM   3245  H62 BMIMA  93      19.228  24.905  44.207  1.00  0.00      A    H
ATOM   3256  N1  BMIMA  94       3.662   2.667  39.048  1.00  0.00      A    N
ATOM   3257  N11 BMIMA  94       2.247   2.235  37.459  1.00  0.00      A    N
ATOM   3258  C1  BMIMA  94       3.368   2.834  37.765  1.00  0.00      A    C
ATOM   3259  H1  BMIMA  94       3.914   3.403  37.044  1.00  0.00      A    H
ATOM   3260  C2  BMIMA  94       2.660   1.917  39.566  1.00  0.00      A    C
ATOM   3261  H2  BMIMA  94       2.583   1.712  40.612  1.00  0.00      A    H
ATOM   3262  C21 BMIMA  94       1.741   1.713  38.605  1.00  0.00      A    C
ATOM   3263  H21 BMIMA  94       0.817   1.183  38.671  1.00  0.00      A    H
ATOM   3264  C3  BMIMA  94       4.884   3.099  39.677  1.00  0.00      A    C
ATOM   3265  H3  BMIMA  94       5.470   2.224  39.917  1.00  0.00      A    H
ATOM   3266  H31 BMIMA  94       5.428   3.641  38.918  1.00  0.00      A    H
ATOM   3267  H32 BMIMA  94       4.859   3.731  40.552  1.00  0.00      A    H
ATOM   3268  C4  BMIMA  94       1.646   2.240  36.112  1.00  0.00      A    C
ATOM   3269  H4  BMIMA  94       1.414   1.224  35.827  1.00  0.00      A    H
ATOM   3270  H41 BMIMA  94       2.387   2.599  35.413  1.00  0.00      A    H
ATOM   3271  C5  BMIMA  94       0.416   3.146  36.115  1.00  0.00      A    C
ATOM   3272  H5  BMIMA  94      -0.027   3.105  35.123  1.00  0.00      A    H
ATOM   3273  H51 BMIMA  94      -0.325   2.760  36.811  1.00  0.00      A    H
ATOM   3274  C51 BMIMA  94       0.596   4.613  36.488  1.00  0.00      A    C
ATOM   3275  H52 BMIMA  94       0.982   4.668  37.503  1.00  0.00      A    H
ATOM   3276  H53 BMIMA  94       1.363   5.033  35.842  1.00  0.00      A    H
ATOM   3277  C6  BMIMA  94      -0.687   5.413  36.369  1.00  0.00      A    C
ATOM   3278  H6  BMIMA  94      -1.433   4.815  36.880  1.00  0.00      A    H
ATOM   3279  H61 BMIMA  94      -0.646   6.380  36.858  1.00  0.00      A    H
ATOM   3280  H62 BMIMA  94      -0.937   5.619  35.335  1.00  0.00      A    H
ATOM   3291  N1  BMIMA  95      20.719  29.970  33.445  1.00  0.00      A    N
ATOM   3292  N11 BMIMA  95      21.253  29.317  35.449  1.00  0.00      A    N
ATOM   3293  C1  BMIMA  95      20.299  29.424  34.552  1.00  0.00      A    C
ATOM   3294  H1  BMIMA  95      19.277  29.140  34.684  1.00  0.00      A    H
ATOM   3295  C2  BMIMA  95      22.062  30.236  33.630  1.00  0.00      A    C
ATOM   3296  H2  BMIMA  95      22.564  30.748  32.839  1.00  0.00      A    H
ATOM   3297  C21 BMIMA  95      22.374  29.825  34.885  1.00  0.00      A    C
ATOM   3298  H21 BMIMA  95      23.364  29.825  35.287  1.00  0.00      A    H
ATOM   3299  C3  BMIMA  95      19.850  30.186  32.219  1.00  0.00      A    C
ATOM   3300  H3  BMIMA  95      19.342  31.115  32.430  1.00  0.00      A    H
ATOM   3301  H31 BMIMA  95      20.444  30.254  31.320  1.00  0.00      A    H
ATOM   3302  H32 BMIMA  95      19.069  29.446  32.122  1.00  0.00      A    H
ATOM   3303  C4  BMIMA  95      21.090  28.629  36.752  1.00  0.00      A    C
ATOM   3304  H4  BMIMA  95      21.974  28.031  36.916  1.00  0.00      A    H
ATOM   3305  H41 BMIMA  95      20.140  28.114  36.753  1.00  0.00      A    H
ATOM   3306  C5  BMIMA  95      21.089  29.691  37.760  1.00  0.00      A    C
ATOM   3307  H5  BMIMA  95      21.314  30.622  37.247  1.00  0.00      A    H
ATOM   3308  H51 BMIMA  95      20.182  29.979  38.287  1.00  0.00      A    H
ATOM   3309  C51 BMIMA  95      22.196  29.511  38.816  1.00  0.00      A    C
ATOM   3310  H52 BMIMA  95      22.100  30.340  39.512  1.00  0.00      A    H
ATOM   3311  H53 BMIMA  95      22.154  28.562  39.345  1.00  0.00      A    H
ATOM   3312  C6  BMIMA  95      23.649  29.557  38.258  1.00  0.00      A    C
ATOM   3313  H6  BMIMA  95      23.798  30.471  37.695  1.00  0.00      A    H
ATOM   3314  H61 BMIMA  95      24.372  29.429  39.056  1.00  0.00      A    H
ATOM   3315  H62 BMIMA  95      23.777  28.731  37.567  1.00  0.00      A    H
ATOM   3326  N1  BMIMA  96      41.477  14.125  26.672  1.00  0.00      A    N
ATOM   3327  N11 BMIMA  96      41.975  15.697  28.049  1.00  0.00      A    N
ATOM   3328  C1  BMIMA  96      40.961  14.937  27.577  1.00  0.00      A    C
ATOM   3329  H1  BMIMA  96      39.953  14.879  27.929  1.00  0.00      A    H
ATOM   3330  C2  BMIMA  96      42.848  14.368  26.588  1.00  0.00      A    C
ATOM   3331  H2  BMIMA  96      43.497  13.775  25.981  1.00  0.00      A    H
ATOM   3332  C21 BMIMA  96      43.141  15.359  27.479  1.00  0.00      A    C
ATOM   3333  H21 BMIMA  96      44.080  15.718  27.840  1.00  0.00      A    H
ATOM   3334  C3  BMIMA  96      40.774  12.978  26.070  1.00  0.00      A    C
ATOM   3335  H3  BMIMA  96      39.900  12.650  26.613  1.00  0.00      A    H
ATOM   3336  H31 BMIMA  96      40.562  13.104  25.019  1.00  0.00      A    H
ATOM   3337  H32 BMIMA  96      41.460  12.151  26.177  1.00  0.00      A    H
ATOM   3338  C4  BMIMA  96      41.966  16.551  29.264  1.00  0.00      A    C
ATOM   3339  H4  BMIMA  96      42.994  16.493  29.591  1.00  0.00      A    H
ATOM   3340  H41 BMIMA  96      41.209  16.035  29.835  1.00  0.00      A    H
ATOM   3341  C5  BMIMA  96      41.578  18.005  29.027  1.00  0.00      A    C
ATOM   3342  H5  BMIMA  96      40.543  18.083  28.704  1.00  0.00      A    H
ATOM   3343  H51 BMIMA  96      41.769  18.508  29.972  1.00  0.00      A    H
ATOM   3344  C51 BMIMA  96      42.387  18.708  27.926  1.00  0.00      A    C
ATOM   3345  H52 BMIMA  96      43.367  18.871  28.366  1.00  0.00      A    H
ATOM   3346  H53 BMIMA  96      42.495  18.114  27.022  1.00  0.00      A    H
ATOM   3347  C6  BMIMA  96      41.759  20.049  27.547  1.00  0.00      A    C
ATOM   3348  H6  BMIMA  96      42.319  20.632  26.824  1.00  0.00      A    H
ATOM   3349  H61 BMIMA  96      40.804  19.923  27.049  1.00  0.00      A    H
ATOM   3350  H62 BMIMA  96      41.664  20.601  28.474  1.00  0.00      A    H
ATOM   3361  N1  BMIMA  97      18.263  39.618   7.969  1.00  0.00      A    N
ATOM   3362  N11 BMIMA  97      18.049  39.834  10.077  1.00  0.00      A    N
ATOM   3363  C1  BMIMA  97      18.536  40.376   8.965  1.00  0.00      A    C
ATOM   3364  H1  BMIMA  97      19.072  41.298   8.897  1.00  0.00      A    H
ATOM   3365  C2  BMIMA  97      17.567  38.515   8.446  1.00  0.00      A    C
ATOM   3366  H2  BMIMA  97      17.231  37.688   7.861  1.00  0.00      A    H
ATOM   3367  C21 BMIMA  97      17.190  38.830   9.689  1.00  0.00      A    C
ATOM   3368  H21 BMIMA  97      16.535  38.313  10.355  1.00  0.00      A    H
ATOM   3369  C3  BMIMA  97      18.802  39.654   6.625  1.00  0.00      A    C
ATOM   3370  H3  BMIMA  97      18.209  39.106   5.907  1.00  0.00      A    H
ATOM   3371  H31 BMIMA  97      18.942  40.687   6.343  1.00  0.00      A    H
ATOM   3372  H32 BMIMA  97      19.787  39.211   6.613  1.00  0.00      A    H
ATOM   3373  C4  BMIMA  97      18.293  40.254  11.500  1.00  0.00      A    C
ATOM   3374  H4  BMIMA  97      17.295  40.312  11.909  1.00  0.00      A    H
ATOM   3375  H41 BMIMA  97      18.817  41.198  11.473  1.00  0.00      A    H
ATOM   3376  C5  BMIMA  97      19.081  39.336  12.415  1.00  0.00      A    C
ATOM   3377  H5  BMIMA  97      18.599  38.362  12.412  1.00  0.00      A    H
ATOM   3378  H51 BMIMA  97      20.041  39.164  11.935  1.00  0.00      A    H
ATOM   3379  C51 BMIMA  97      19.242  39.808  13.859  1.00  0.00      A    C
ATOM   3380  H52 BMIMA  97      19.687  40.796  13.948  1.00  0.00      A    H
ATOM   3381  H53 BMIMA  97      18.288  40.034  14.327  1.00  0.00      A    H
ATOM   3382  C6  BMIMA  97      20.219  38.902  14.682  1.00  0.00      A    C
ATOM   3383  H6  BMIMA  97      19.747  37.928  14.728  1.00  0.00      A    H
ATOM   3384  H61 BMIMA  97      21.157  38.973  14.145  1.00  0.00      A    H
ATOM   3385  H62 BMIMA  97      20.489  39.225  15.681  1.00  0.00      A    H
ATOM   3396  N1  BMIMA  98       1.425  19.566  17.273  1.00  0.00      A    N
ATOM   3397  N11 BMIMA  98       0.314  17.882  16.567  1.00  0.00      A    N
ATOM   3398  C1  BMIMA  98       0.756  19.105  16.229  1.00  0.00      A    C
ATOM   3399  H1  BMIMA  98       0.547  19.716  15.378  1.00  0.00      A    H
ATOM   3400  C2  BMIMA  98       1.324  18.664  18.291  1.00  0.00      A    C
ATOM   3401  H2  BMIMA  98       1.612  18.952  19.278  1.00  0.00      A    H
ATOM   3402  C21 BMIMA  98       0.686  17.553  17.846  1.00  0.00      A    C
ATOM   3403  H21 BMIMA  98       0.299  16.658  18.282  1.00  0.00      A    H
ATOM   3404  C3  BMIMA  98       1.878  20.940  17.450  1.00  0.00      A    C
ATOM   3405  H3  BMIMA  98       2.135  21.339  16.480  1.00  0.00      A    H
ATOM   3406  H31 BMIMA  98       1.216  21.596  17.996  1.00  0.00      A    H
ATOM   3407  H32 BMIMA  98       2.767  20.824  18.052  1.00  0.00      A    H
ATOM   3408  C4  BMIMA  98      -0.493  17.077  15.743  1.00  0.00      A    C
ATOM   3409  H4  BMIMA  98      -0.666  17.703  14.881  1.00  0.00      A    H
ATOM   3410  H41 BMIMA  98      -1.366  16.882  16.349  1.00  0.00      A    H
ATOM   3411  C5  BMIMA  98       0.182  15.725  15.453  1.00  0.00      A    C
ATOM   3412  H5  BMIMA  98       0.215  15.217  16.414  1.00  0.00      A    H
ATOM   3413  H51 BMIMA  98      -0.451  15.138  14.792  1.00  0.00      A    H
ATOM   3414  C51 BMIMA  98       1.562  15.743  14.783  1.00  0.00      A    C
ATOM   3415  H52 BMIMA  98       1.628  16.351  13.884  1.00  0.00      A    H
ATOM   3416  H53 BMIMA  98       2.345  16.219  15.367  1.00  0.00      A    H
ATOM   3417  C6  BMIMA  98       2.079  14.345  14.392  1.00  0.00      A    C
ATOM   3418  H6  BMIMA  98       3.145  14.401  14.203  1.00  0.00      A    H
ATOM   3419  H61 BMIMA  98       1.775  13.653  15.169  1.00  0.00      A    H
ATOM   3420  H62 BMIMA  98       1.560  14.162  13.458  1.00  0.00      A    H
ATOM   3431  N1  BMIMA  99      43.317  15.504  10.713  1.00  0.00      A    N
ATOM   3432  N11 BMIMA  99      44.364  17.411  10.750  1.00  0.00      A    N
ATOM   3433  C1  BMIMA  99      44.522  16.116  10.592  1.00  0.00      A    C
ATOM   3434  H1  BMIMA  99      45.404  15.698  10.155  1.00  0.00      A    H
ATOM   3435  C2  BMIMA  99      42.373  16.439  11.010  1.00  0.00      A    C
ATOM   3436  H2  BMIMA  99      41.358  16.110  11.057  1.00  0.00      A    H
ATOM   3437  C21 BMIMA  99      43.020  17.652  11.095  1.00  0.00      A    C
ATOM   3438  H21 BMIMA  99      42.584  18.612  11.263  1.00  0.00      A    H
ATOM   3439  C3  BMIMA  99      42.912  14.116  10.828  1.00  0.00      A    C
ATOM   3440  H3  BMIMA  99      42.324  13.916  11.712  1.00  0.00      A    H
ATOM   3441  H31 BMIMA  99      42.292  13.913   9.968  1.00  0.00      A    H
ATOM   3442  H32 BMIMA  99      43.791  13.489  10.825  1.00  0.00      A    H
ATOM   3443  C4  BMIMA  99      45.441  18.434  10.529  1.00  0.00      A    C
ATOM   3444  H4  BMIMA  99      44.960  19.278  10.058  1.00  0.00      A    H
ATOM   3445  H41 BMIMA  99      46.201  18.157   9.813  1.00  0.00      A    H
ATOM   3446  C5  BMIMA  99      46.232  18.711  11.811  1.00  0.00      A    C
ATOM   3447  H5  BMIMA  99      46.556  17.755  12.213  1.00  0.00      A    H
ATOM   3448  H51 BMIMA  99      47.155  19.141  11.430  1.00  0.00      A    H
ATOM   3449  C51 BMIMA  99      45.582  19.706  12.785  1.00  0.00      A    C
ATOM   3450  H52 BMIMA  99      46.079  20.636  12.522  1.00  0.00      A    H
ATOM   3451  H53 BMIMA  99      44.501  19.766  12.685  1.00  0.00      A    H
ATOM   3452  C6  BMIMA  99      45.871  19.363  14.245  1.00  0.00      A    C
ATOM   3453  H6  BMIMA  99      45.448  19.948  15.054  1.00  0.00      A    H
ATOM   3454  H61 BMIMA  99      45.869  18.296  14.435  1.00  0.00      A    H
ATOM   3455  H62 BMIMA  99      46.915  19.540  14.480  1.00  0.00      A    H
ATOM   3466  N1  BMIMA 100       0.822  35.319  11.867  1.00  0.00      A    N
ATOM   3467  N11 BMIMA 100       1.198  37.389  12.228  1.00  0.00      A    N
ATOM   3468  C1  BMIMA 100       1.739  36.238  11.842  1.00  0.00      A    C
ATOM   3469  H1  BMIMA 100       2.734  36.217  11.453  1.00  0.00      A    H
ATOM   3470  C2  BMIMA 100      -0.344  35.886  12.410  1.00  0.00      A    C
ATOM   3471  H2  BMIMA 100      -1.248  35.331  12.534  1.00  0.00      A    H
ATOM   3472  C21 BMIMA 100      -0.143  37.251  12.502  1.00  0.00      A    C
ATOM   3473  H21 BMIMA 100      -0.740  38.130  12.606  1.00  0.00      A    H
ATOM   3474  C3  BMIMA 100       0.909  33.968  11.435  1.00  0.00      A    C
ATOM   3475  H3  BMIMA 100       1.862  33.876  10.936  1.00  0.00      A    H
ATOM   3476  H31 BMIMA 100       0.672  33.129  12.073  1.00  0.00      A    H
ATOM   3477  H32 BMIMA 100       0.196  33.854  10.632  1.00  0.00      A    H
ATOM   3478  C4  BMIMA 100       1.986  38.691  12.182  1.00  0.00      A    C
ATOM   3479  H4  BMIMA 100       3.030  38.542  12.415  1.00  0.00      A    H
ATOM   3480  H41 BMIMA 100       1.687  39.370  12.966  1.00  0.00      A    H
ATOM   3481  C5  BMIMA 100       1.950  39.347  10.778  1.00  0.00      A    C
ATOM   3482  H5  BMIMA 100       2.292  40.373  10.884  1.00  0.00      A    H
ATOM   3483  H51 BMIMA 100       2.661  38.774  10.188  1.00  0.00      A    H
ATOM   3484  C51 BMIMA 100       0.536  39.270  10.266  1.00  0.00      A    C
ATOM   3485  H52 BMIMA 100       0.239  38.274   9.947  1.00  0.00      A    H
ATOM   3486  H53 BMIMA 100      -0.046  39.498  11.155  1.00  0.00      A    H
ATOM   3487  C6  BMIMA 100       0.007  40.289   9.217  1.00  0.00      A    C
ATOM   3488  H6  BMIMA 100       0.357  40.095   8.209  1.00  0.00      A    H
ATOM   3489  H61 BMIMA 100      -1.058  40.115   9.117  1.00  0.00      A    H
ATOM   3490  H62 BMIMA 100       0.171  41.327   9.481  1.00  0.00      A    H
ATOM   3501  N1  BMIMA 101      32.706  19.290  19.319  1.00  0.00      A    N
ATOM   3502  N11 BMIMA 101      34.085  18.913  20.949  1.00  0.00      A    N
ATOM   3503  C1  BMIMA 101      33.808  19.757  19.962  1.00  0.00      A    C
ATOM   3504  H1  BMIMA 101      34.534  20.508  19.734  1.00  0.00      A    H
ATOM   3505  C2  BMIMA 101      32.212  18.211  20.011  1.00  0.00      A    C
ATOM   3506  H2  BMIMA 101      31.310  17.670  19.826  1.00  0.00      A    H
ATOM   3507  C21 BMIMA 101      33.162  17.939  20.950  1.00  0.00      A    C
ATOM   3508  H21 BMIMA 101      33.222  17.209  21.728  1.00  0.00      A    H
ATOM   3509  C3  BMIMA 101      32.206  19.882  18.093  1.00  0.00      A    C
ATOM   3510  H3  BMIMA 101      32.420  19.173  17.307  1.00  0.00      A    H
ATOM   3511  H31 BMIMA 101      31.145  19.825  18.285  1.00  0.00      A    H
ATOM   3512  H32 BMIMA 101      32.599  20.884  18.007  1.00  0.00      A    H
ATOM   3513  C4  BMIMA 101      35.064  18.940  22.025  1.00  0.00      A    C
ATOM   3514  H4  BMIMA 101      34.942  18.116  22.712  1.00  0.00      A    H
ATOM   3515  H41 BMIMA 101      34.932  19.910  22.480  1.00  0.00      A    H
ATOM   3516  C5  BMIMA 101      36.532  18.765  21.503  1.00  0.00      A    C
ATOM   3517  H5  BMIMA 101      36.748  17.703  21.597  1.00  0.00      A    H
ATOM   3518  H51 BMIMA 101      36.685  19.110  20.484  1.00  0.00      A    H
ATOM   3519  C51 BMIMA 101      37.507  19.585  22.374  1.00  0.00      A    C
ATOM   3520  H52 BMIMA 101      37.045  20.568  22.413  1.00  0.00      A    H
ATOM   3521  H53 BMIMA 101      37.668  19.164  23.363  1.00  0.00      A    H
ATOM   3522  C6  BMIMA 101      38.868  19.894  21.760  1.00  0.00      A    C
ATOM   3523  H6  BMIMA 101      39.339  20.713  22.291  1.00  0.00      A    H
ATOM   3524  H61 BMIMA 101      39.514  19.032  21.634  1.00  0.00      A    H
ATOM   3525  H62 BMIMA 101      38.493  20.235  20.802  1.00  0.00      A    H
ATOM   3536  N1  BMIMA 102      31.731   0.130  17.913  1.00  0.00      A    N
ATOM   3537  N11 BMIMA 102      33.123   1.607  18.632  1.00  0.00      A    N
ATOM   3538  C1  BMIMA 102      32.549   0.473  18.937  1.00  0.00      A    C
ATOM   3539  H1  BMIMA 102      32.695  -0.060  19.852  1.00  0.00      A    H
ATOM   3540  C2  BMIMA 102      31.816   1.108  16.929  1.00  0.00      A    C
ATOM   3541  H2  BMIMA 102      31.257   1.090  16.020  1.00  0.00      A    H
ATOM   3542  C21 BMIMA 102      32.636   2.060  17.397  1.00  0.00      A    C
ATOM   3543  H21 BMIMA 102      32.876   3.037  17.039  1.00  0.00      A    H
ATOM   3544  C3  BMIMA 102      30.829  -1.045  18.001  1.00  0.00      A    C
ATOM   3545  H3  BMIMA 102      30.132  -0.794  18.788  1.00  0.00      A    H
ATOM   3546  H31 BMIMA 102      30.336  -1.184  17.050  1.00  0.00      A    H
ATOM   3547  H32 BMIMA 102      31.305  -1.954  18.337  1.00  0.00      A    H
ATOM   3548  C4  BMIMA 102      34.065   2.382  19.429  1.00  0.00      A    C
ATOM   3549  H4  BMIMA 102      33.992   2.177  20.487  1.00  0.00      A    H
ATOM   3550  H41 BMIMA 102      33.658   3.352  19.183  1.00  0.00      A    H
ATOM   3551  C5  BMIMA 102      35.483   2.285  19.098  1.00  0.00      A    C
ATOM   3552  H5  BMIMA 102      35.517   2.439  18.022  1.00  0.00      A    H
ATOM   3553  H51 BMIMA 102      36.096   3.060  19.551  1.00  0.00      A    H
ATOM   3554  C51 BMIMA 102      36.134   0.952  19.535  1.00  0.00      A    C
ATOM   3555  H52 BMIMA 102      36.074   0.928  20.620  1.00  0.00      A    H
ATOM   3556  H53 BMIMA 102      35.559   0.130  19.116  1.00  0.00      A    H
ATOM   3557  C6  BMIMA 102      37.592   0.835  18.991  1.00  0.00      A    C
ATOM   3558  H6  BMIMA 102      38.297   1.554  19.391  1.00  0.00      A    H
ATOM   3559  H61 BMIMA 102      37.940  -0.189  19.060  1.00  0.00      A    H
ATOM   3560  H62 BMIMA 102      37.601   0.987  17.918  1.00  0.00      A    H
ATOM   3571  N1  BMIMA 103      38.363   6.882  20.649  1.00  0.00      A    N
ATOM   3572  N11 BMIMA 103      40.040   5.663  20.187  1.00  0.00      A    N
ATOM   3573  C1  BMIMA 103      39.667   6.783  20.780  1.00  0.00      A    C
ATOM   3574  H1  BMIMA 103      40.302   7.542  21.184  1.00  0.00      A    H
ATOM   3575  C2  BMIMA 103      37.884   5.658  20.154  1.00  0.00      A    C
ATOM   3576  H2  BMIMA 103      36.900   5.283  19.974  1.00  0.00      A    H
ATOM   3577  C21 BMIMA 103      38.907   4.874  20.002  1.00  0.00      A    C
ATOM   3578  H21 BMIMA 103      38.909   3.855  19.684  1.00  0.00      A    H
ATOM   3579  C3  BMIMA 103      37.566   8.103  21.013  1.00  0.00      A    C
ATOM   3580  H3  BMIMA 103      36.847   7.919  21.798  1.00  0.00      A    H
ATOM   3581  H31 BMIMA 103      38.276   8.900  21.180  1.00  0.00      A    H
ATOM   3582  H32 BMIMA 103      37.106   8.440  20.096  1.00  0.00      A    H
ATOM   3583  C4  BMIMA 103      41.387   5.126  20.047  1.00  0.00      A    C
ATOM   3584  H4  BMIMA 103      42.092   5.840  20.446  1.00  0.00      A    H
ATOM   3585  H41 BMIMA 103      41.581   4.928  19.003  1.00  0.00      A    H
ATOM   3586  C5  BMIMA 103      41.672   3.871  20.833  1.00  0.00      A    C
ATOM   3587  H5  BMIMA 103      41.245   3.036  20.283  1.00  0.00      A    H
ATOM   3588  H51 BMIMA 103      42.751   3.744  20.824  1.00  0.00      A    H
ATOM   3589  C51 BMIMA 103      41.109   3.933  22.210  1.00  0.00      A    C
ATOM   3590  H52 BMIMA 103      41.478   4.803  22.747  1.00  0.00      A    H
ATOM   3591  H53 BMIMA 103      40.022   3.929  22.196  1.00  0.00      A    H
ATOM   3592  C6  BMIMA 103      41.551   2.693  22.995  1.00  0.00      A    C
ATOM   3593  H6  BMIMA 103      41.616   1.807  22.373  1.00  0.00      A    H
ATOM   3594  H61 BMIMA 103      42.552   2.748  23.408  1.00  0.00      A    H
ATOM   3595  H62 BMIMA 103      40.900   2.472  23.833  1.00  0.00      A    H
ATOM   3606  N1  BMIMA 104      32.793  33.275  26.869  1.00  0.00      A    N
ATOM   3607  N11 BMIMA 104      34.285  31.935  27.717  1.00  0.00      A    N
ATOM   3608  C1  BMIMA 104      33.895  32.575  26.646  1.00  0.00      A    C
ATOM   3609  H1  BMIMA 104      34.402  32.397  25.722  1.00  0.00      A    H
ATOM   3610  C2  BMIMA 104      32.385  33.000  28.112  1.00  0.00      A    C
ATOM   3611  H2  BMIMA 104      31.479  33.466  28.431  1.00  0.00      A    H
ATOM   3612  C21 BMIMA 104      33.331  32.220  28.651  1.00  0.00      A    C
ATOM   3613  H21 BMIMA 104      33.435  31.764  29.611  1.00  0.00      A    H
ATOM   3614  C3  BMIMA 104      32.150  34.321  26.053  1.00  0.00      A    C
ATOM   3615  H3  BMIMA 104      33.008  34.825  25.633  1.00  0.00      A    H
ATOM   3616  H31 BMIMA 104      31.366  33.926  25.424  1.00  0.00      A    H
ATOM   3617  H32 BMIMA 104      31.798  35.128  26.679  1.00  0.00      A    H
ATOM   3618  C4  BMIMA 104      35.465  31.155  28.102  1.00  0.00      A    C
ATOM   3619  H4  BMIMA 104      36.045  30.884  27.233  1.00  0.00      A    H
ATOM   3620  H41 BMIMA 104      34.993  30.250  28.455  1.00  0.00      A    H
ATOM   3621  C5  BMIMA 104      36.385  31.846  29.172  1.00  0.00      A    C
ATOM   3622  H5  BMIMA 104      35.756  32.141  30.007  1.00  0.00      A    H
ATOM   3623  H51 BMIMA 104      37.153  31.170  29.541  1.00  0.00      A    H
ATOM   3624  C51 BMIMA 104      37.048  33.069  28.516  1.00  0.00      A    C
ATOM   3625  H52 BMIMA 104      37.708  32.858  27.679  1.00  0.00      A    H
ATOM   3626  H53 BMIMA 104      36.218  33.685  28.179  1.00  0.00      A    H
ATOM   3627  C6  BMIMA 104      37.757  34.050  29.464  1.00  0.00      A    C
ATOM   3628  H6  BMIMA 104      38.345  34.834  29.001  1.00  0.00      A    H
ATOM   3629  H61 BMIMA 104      37.095  34.605  30.120  1.00  0.00      A    H
ATOM   3630  H62 BMIMA 104      38.371  33.494  30.163  1.00  0.00      A    H
ATOM   3641  N1  BMIMA 105       3.108  44.266  19.713  1.00  0.00      A    N
ATOM   3642  N11 BMIMA 105       4.607  45.558  18.913  1.00  0.00      A    N
ATOM   3643  C1  BMIMA 105       4.300  44.341  19.276  1.00  0.00      A    C
ATOM   3644  H1  BMIMA 105       4.773  43.490  18.835  1.00  0.00      A    H
ATOM   3645  C2  BMIMA 105       2.481  45.513  19.512  1.00  0.00      A    C
ATOM   3646  H2  BMIMA 105       1.439  45.667  19.684  1.00  0.00      A    H
ATOM   3647  C21 BMIMA 105       3.503  46.316  19.278  1.00  0.00      A    C
ATOM   3648  H21 BMIMA 105       3.345  47.367  19.175  1.00  0.00      A    H
ATOM   3649  C3  BMIMA 105       2.419  43.175  20.392  1.00  0.00      A    C
ATOM   3650  H3  BMIMA 105       1.734  42.652  19.740  1.00  0.00      A    H
ATOM   3651  H31 BMIMA 105       3.131  42.499  20.842  1.00  0.00      A    H
ATOM   3652  H32 BMIMA 105       1.758  43.625  21.118  1.00  0.00      A    H
ATOM   3653  C4  BMIMA 105       5.909  46.120  18.511  1.00  0.00      A    C
ATOM   3654  H4  BMIMA 105       5.702  47.088  18.078  1.00  0.00      A    H
ATOM   3655  H41 BMIMA 105       6.378  45.437  17.818  1.00  0.00      A    H
ATOM   3656  C5  BMIMA 105       6.873  46.327  19.668  1.00  0.00      A    C
ATOM   3657  H5  BMIMA 105       6.976  45.504  20.370  1.00  0.00      A    H
ATOM   3658  H51 BMIMA 105       7.796  46.693  19.225  1.00  0.00      A    H
ATOM   3659  C51 BMIMA 105       6.380  47.519  20.529  1.00  0.00      A    C
ATOM   3660  H52 BMIMA 105       6.238  48.399  19.906  1.00  0.00      A    H
ATOM   3661  H53 BMIMA 105       5.396  47.376  20.966  1.00  0.00      A    H
ATOM   3662  C6  BMIMA 105       7.460  47.778  21.662  1.00  0.00      A    C
ATOM   3663  H6  BMIMA 105       8.444  47.727  21.212  1.00  0.00      A    H
ATOM   3664  H61 BMIMA 105       7.404  48.774  22.084  1.00  0.00      A    H
ATOM   3665  H62 BMIMA 105       7.525  46.990  22.403  1.00  0.00      A    H
ATOM   3676  N1  BMIMA 106       5.056  39.835   9.880  1.00  0.00      A    N
ATOM   3677  N11 BMIMA 106       4.375  41.186   8.412  1.00  0.00      A    N
ATOM   3678  C1  BMIMA 106       4.751  39.962   8.647  1.00  0.00      A    C
ATOM   3679  H1  BMIMA 106       5.000  39.218   7.921  1.00  0.00      A    H
ATOM   3680  C2  BMIMA 106       4.739  40.988  10.525  1.00  0.00      A    C
ATOM   3681  H2  BMIMA 106       4.919  40.986  11.578  1.00  0.00      A    H
ATOM   3682  C21 BMIMA 106       4.355  41.860   9.582  1.00  0.00      A    C
ATOM   3683  H21 BMIMA 106       4.051  42.879   9.676  1.00  0.00      A    H
ATOM   3684  C3  BMIMA 106       5.929  38.879  10.560  1.00  0.00      A    C
ATOM   3685  H3  BMIMA 106       5.990  37.969   9.981  1.00  0.00      A    H
ATOM   3686  H31 BMIMA 106       6.934  39.269  10.492  1.00  0.00      A    H
ATOM   3687  H32 BMIMA 106       5.635  38.611  11.564  1.00  0.00      A    H
ATOM   3688  C4  BMIMA 106       3.913  41.662   7.086  1.00  0.00      A    C
ATOM   3689  H4  BMIMA 106       4.383  40.949   6.425  1.00  0.00      A    H
ATOM   3690  H41 BMIMA 106       4.493  42.558   6.919  1.00  0.00      A    H
ATOM   3691  C5  BMIMA 106       2.457  42.020   6.746  1.00  0.00      A    C
ATOM   3692  H5  BMIMA 106       1.887  41.103   6.619  1.00  0.00      A    H
ATOM   3693  H51 BMIMA 106       2.035  42.601   7.562  1.00  0.00      A    H
ATOM   3694  C51 BMIMA 106       2.556  42.906   5.464  1.00  0.00      A    C
ATOM   3695  H52 BMIMA 106       2.879  43.847   5.902  1.00  0.00      A    H
ATOM   3696  H53 BMIMA 106       3.226  42.603   4.663  1.00  0.00      A    H
ATOM   3697  C6  BMIMA 106       1.150  43.079   4.862  1.00  0.00      A    C
ATOM   3698  H6  BMIMA 106       0.675  42.147   4.578  1.00  0.00      A    H
ATOM   3699  H61 BMIMA 106       0.440  43.669   5.431  1.00  0.00      A    H
ATOM   3700  H62 BMIMA 106       1.240  43.644   3.941  1.00  0.00      A    H
ATOM   3711  N1  BMIMA 107      27.715  19.707  19.586  1.00  0.00      A    N
ATOM   3712  N11 BMIMA 107      27.474  20.658  21.595  1.00  0.00      A    N
ATOM   3713  C1  BMIMA 107      27.350  20.791  20.273  1.00  0.00      A    C
ATOM   3714  H1  BMIMA 107      27.129  21.726  19.803  1.00  0.00      A    H
ATOM   3715  C2  BMIMA 107      27.869  18.716  20.539  1.00  0.00      A    C
ATOM   3716  H2  BMIMA 107      28.119  17.732  20.207  1.00  0.00      A    H
ATOM   3717  C21 BMIMA 107      27.781  19.274  21.778  1.00  0.00      A    C
ATOM   3718  H21 BMIMA 107      27.854  18.806  22.735  1.00  0.00      A    H
ATOM   3719  C3  BMIMA 107      27.784  19.395  18.127  1.00  0.00      A    C
ATOM   3720  H3  BMIMA 107      27.515  20.300  17.602  1.00  0.00      A    H
ATOM   3721  H31 BMIMA 107      28.742  19.012  17.808  1.00  0.00      A    H
ATOM   3722  H32 BMIMA 107      26.979  18.685  18.014  1.00  0.00      A    H
ATOM   3723  C4  BMIMA 107      27.183  21.572  22.770  1.00  0.00      A    C
ATOM   3724  H4  BMIMA 107      27.580  22.488  22.356  1.00  0.00      A    H
ATOM   3725  H41 BMIMA 107      27.855  21.324  23.579  1.00  0.00      A    H
ATOM   3726  C5  BMIMA 107      25.710  21.455  23.256  1.00  0.00      A    C
ATOM   3727  H5  BMIMA 107      25.567  20.471  23.694  1.00  0.00      A    H
ATOM   3728  H51 BMIMA 107      25.428  22.240  23.953  1.00  0.00      A    H
ATOM   3729  C51 BMIMA 107      24.634  21.546  22.133  1.00  0.00      A    C
ATOM   3730  H52 BMIMA 107      24.807  22.369  21.444  1.00  0.00      A    H
ATOM   3731  H53 BMIMA 107      24.826  20.664  21.528  1.00  0.00      A    H
ATOM   3732  C6  BMIMA 107      23.232  21.731  22.638  1.00  0.00      A    C
ATOM   3733  H6  BMIMA 107      23.063  22.726  23.035  1.00  0.00      A    H
ATOM   3734  H61 BMIMA 107      22.466  21.650  21.876  1.00  0.00      A    H
ATOM   3735  H62 BMIMA 107      22.949  20.923  23.303  1.00  0.00      A    H
ATOM   3746  N1  BMIMA 108      34.101  39.895  17.751  1.00  0.00      A    N
ATOM   3747  N11 BMIMA 108      33.278  40.855  16.064  1.00  0.00      A    N
ATOM   3748  C1  BMIMA 108      33.040  40.314  17.204  1.00  0.00      A    C
ATOM   3749  H1  BMIMA 108      32.097  40.229  17.701  1.00  0.00      A    H
ATOM   3750  C2  BMIMA 108      35.140  40.136  16.918  1.00  0.00      A    C
ATOM   3751  H2  BMIMA 108      36.109  39.806  17.224  1.00  0.00      A    H
ATOM   3752  C21 BMIMA 108      34.614  40.684  15.812  1.00  0.00      A    C
ATOM   3753  H21 BMIMA 108      35.229  41.026  15.008  1.00  0.00      A    H
ATOM   3754  C3  BMIMA 108      34.155  39.530  19.099  1.00  0.00      A    C
ATOM   3755  H3  BMIMA 108      33.183  39.135  19.353  1.00  0.00      A    H
ATOM   3756  H31 BMIMA 108      34.860  38.713  19.139  1.00  0.00      A    H
ATOM   3757  H32 BMIMA 108      34.328  40.323  19.811  1.00  0.00      A    H
ATOM   3758  C4  BMIMA 108      32.297  41.107  15.030  1.00  0.00      A    C
ATOM   3759  H4  BMIMA 108      31.500  41.424  15.686  1.00  0.00      A    H
ATOM   3760  H41 BMIMA 108      32.114  40.127  14.615  1.00  0.00      A    H
ATOM   3761  C5  BMIMA 108      32.590  42.234  14.023  1.00  0.00      A    C
ATOM   3762  H5  BMIMA 108      32.654  43.179  14.557  1.00  0.00      A    H
ATOM   3763  H51 BMIMA 108      33.556  41.999  13.584  1.00  0.00      A    H
ATOM   3764  C51 BMIMA 108      31.545  42.380  12.838  1.00  0.00      A    C
ATOM   3765  H52 BMIMA 108      30.634  41.991  13.284  1.00  0.00      A    H
ATOM   3766  H53 BMIMA 108      31.447  43.379  12.420  1.00  0.00      A    H
ATOM   3767  C6  BMIMA 108      32.010  41.468  11.692  1.00  0.00      A    C
ATOM   3768  H6  BMIMA 108      32.176  40.432  11.962  1.00  0.00      A    H
ATOM   3769  H61 BMIMA 108      31.163  41.587  11.026  1.00  0.00      A    H
ATOM   3770  H62 BMIMA 108      32.912  41.756  11.165  1.00  0.00      A    H
ATOM   3781  N1  BMIMA 109      39.557  44.089   2.244  1.00  0.00      A    N
ATOM   3782  N11 BMIMA 109      40.563  43.235   3.979  1.00  0.00      A    N
ATOM   3783  C1  BMIMA 109      39.425  43.344   3.315  1.00  0.00      A    C
ATOM   3784  H1  BMIMA 109      38.487  42.868   3.506  1.00  0.00      A    H
ATOM   3785  C2  BMIMA 109      40.740  44.675   2.239  1.00  0.00      A    C
ATOM   3786  H2  BMIMA 109      41.077  45.258   1.410  1.00  0.00      A    H
ATOM   3787  C21 BMIMA 109      41.316  44.232   3.366  1.00  0.00      A    C
ATOM   3788  H21 BMIMA 109      42.290  44.539   3.678  1.00  0.00      A    H
ATOM   3789  C3  BMIMA 109      38.647  44.093   1.114  1.00  0.00      A    C
ATOM   3790  H3  BMIMA 109      38.264  43.104   0.911  1.00  0.00      A    H
ATOM   3791  H31 BMIMA 109      37.733  44.530   1.488  1.00  0.00      A    H
ATOM   3792  H32 BMIMA 109      39.161  44.392   0.212  1.00  0.00      A    H
ATOM   3793  C4  BMIMA 109      40.860  42.436   5.191  1.00  0.00      A    C
ATOM   3794  H4  BMIMA 109      39.904  42.080   5.545  1.00  0.00      A    H
ATOM   3795  H41 BMIMA 109      41.206  43.176   5.898  1.00  0.00      A    H
ATOM   3796  C5  BMIMA 109      41.800  41.229   5.001  1.00  0.00      A    C
ATOM   3797  H5  BMIMA 109      42.694  41.746   4.662  1.00  0.00      A    H
ATOM   3798  H51 BMIMA 109      42.089  40.768   5.942  1.00  0.00      A    H
ATOM   3799  C51 BMIMA 109      41.434  40.179   3.928  1.00  0.00      A    C
ATOM   3800  H52 BMIMA 109      40.471  39.759   4.203  1.00  0.00      A    H
ATOM   3801  H53 BMIMA 109      41.343  40.750   3.007  1.00  0.00      A    H
ATOM   3802  C6  BMIMA 109      42.519  39.187   3.745  1.00  0.00      A    C
ATOM   3803  H6  BMIMA 109      42.570  39.040   2.673  1.00  0.00      A    H
ATOM   3804  H61 BMIMA 109      43.497  39.505   4.089  1.00  0.00      A    H
ATOM   3805  H62 BMIMA 109      42.378  38.248   4.267  1.00  0.00      A    H
ATOM   3816  N1  BMIMA 110      26.737  49.957  28.284  1.00  0.00      A    N
ATOM   3817  N11 BMIMA 110      26.269  50.313  26.201  1.00  0.00      A    N
ATOM   3818  C1  BMIMA 110      27.217  49.968  27.060  1.00  0.00      A    C
ATOM   3819  H1  BMIMA 110      28.241  49.778  26.820  1.00  0.00      A    H
ATOM   3820  C2  BMIMA 110      25.442  50.418  28.237  1.00  0.00      A    C
ATOM   3821  H2  BMIMA 110      24.914  50.653  29.135  1.00  0.00      A    H
ATOM   3822  C21 BMIMA 110      25.184  50.632  26.923  1.00  0.00      A    C
ATOM   3823  H21 BMIMA 110      24.339  51.069  26.437  1.00  0.00      A    H
ATOM   3824  C3  BMIMA 110      27.427  49.576  29.549  1.00  0.00      A    C
ATOM   3825  H3  BMIMA 110      28.255  50.266  29.614  1.00  0.00      A    H
ATOM   3826  H31 BMIMA 110      26.756  49.761  30.375  1.00  0.00      A    H
ATOM   3827  H32 BMIMA 110      27.634  48.521  29.652  1.00  0.00      A    H
ATOM   3828  C4  BMIMA 110      26.281  50.252  24.780  1.00  0.00      A    C
ATOM   3829  H4  BMIMA 110      27.310  50.330  24.460  1.00  0.00      A    H
ATOM   3830  H41 BMIMA 110      25.783  51.127  24.391  1.00  0.00      A    H
ATOM   3831  C5  BMIMA 110      25.512  49.068  24.215  1.00  0.00      A    C
ATOM   3832  H5  BMIMA 110      24.447  49.287  24.195  1.00  0.00      A    H
ATOM   3833  H51 BMIMA 110      25.860  49.001  23.187  1.00  0.00      A    H
ATOM   3834  C51 BMIMA 110      25.774  47.684  24.889  1.00  0.00      A    C
ATOM   3835  H52 BMIMA 110      26.803  47.437  24.644  1.00  0.00      A    H
ATOM   3836  H53 BMIMA 110      25.741  47.618  25.974  1.00  0.00      A    H
ATOM   3837  C6  BMIMA 110      24.801  46.658  24.354  1.00  0.00      A    C
ATOM   3838  H6  BMIMA 110      24.990  46.593  23.289  1.00  0.00      A    H
ATOM   3839  H61 BMIMA 110      25.014  45.668  24.743  1.00  0.00      A    H
ATOM   3840  H62 BMIMA 110      23.765  46.872  24.593  1.00  0.00      A    H
ATOM   3851  N1  BMIMA 111       3.882  21.070   9.614  1.00  0.00      A    N
ATOM   3852  N11 BMIMA 111       2.796  19.873  11.089  1.00  0.00      A    N
ATOM   3853  C1  BMIMA 111       2.718  20.840  10.171  1.00  0.00      A    C
ATOM   3854  H1  BMIMA 111       1.773  21.213   9.838  1.00  0.00      A    H
ATOM   3855  C2  BMIMA 111       4.804  20.269  10.211  1.00  0.00      A    C
ATOM   3856  H2  BMIMA 111       5.860  20.331  10.062  1.00  0.00      A    H
ATOM   3857  C21 BMIMA 111       4.134  19.490  11.140  1.00  0.00      A    C
ATOM   3858  H21 BMIMA 111       4.455  18.725  11.812  1.00  0.00      A    H
ATOM   3859  C3  BMIMA 111       4.262  21.885   8.446  1.00  0.00      A    C
ATOM   3860  H3  BMIMA 111       3.447  22.505   8.104  1.00  0.00      A    H
ATOM   3861  H31 BMIMA 111       5.092  22.518   8.725  1.00  0.00      A    H
ATOM   3862  H32 BMIMA 111       4.501  21.230   7.621  1.00  0.00      A    H
ATOM   3863  C4  BMIMA 111       1.758  19.102  11.762  1.00  0.00      A    C
ATOM   3864  H4  BMIMA 111       1.065  19.886  12.029  1.00  0.00      A    H
ATOM   3865  H41 BMIMA 111       2.369  18.838  12.613  1.00  0.00      A    H
ATOM   3866  C5  BMIMA 111       1.340  17.898  11.017  1.00  0.00      A    C
ATOM   3867  H5  BMIMA 111       1.528  18.066   9.960  1.00  0.00      A    H
ATOM   3868  H51 BMIMA 111       2.023  17.068  11.175  1.00  0.00      A    H
ATOM   3869  C51 BMIMA 111      -0.079  17.580  11.325  1.00  0.00      A    C
ATOM   3870  H52 BMIMA 111      -0.191  17.628  12.405  1.00  0.00      A    H
ATOM   3871  H53 BMIMA 111      -0.714  18.292  10.804  1.00  0.00      A    H
ATOM   3872  C6  BMIMA 111      -0.498  16.189  10.982  1.00  0.00      A    C
ATOM   3873  H6  BMIMA 111      -1.537  15.953  11.182  1.00  0.00      A    H
ATOM   3874  H61 BMIMA 111      -0.442  15.996   9.917  1.00  0.00      A    H
ATOM   3875  H62 BMIMA 111       0.074  15.414  11.479  1.00  0.00      A    H
ATOM   3886  N1  BMIMA 112      12.399  50.255  28.213  1.00  0.00      A    N
ATOM   3887  N11 BMIMA 112      14.538  50.207  27.821  1.00  0.00      A    N
ATOM   3888  C1  BMIMA 112      13.574  50.670  28.635  1.00  0.00      A    C
ATOM   3889  H1  BMIMA 112      13.618  51.310  29.491  1.00  0.00      A    H
ATOM   3890  C2  BMIMA 112      12.604  49.467  27.082  1.00  0.00      A    C
ATOM   3891  H2  BMIMA 112      11.818  48.976  26.551  1.00  0.00      A    H
ATOM   3892  C21 BMIMA 112      13.944  49.477  26.802  1.00  0.00      A    C
ATOM   3893  H21 BMIMA 112      14.408  49.051  25.939  1.00  0.00      A    H
ATOM   3894  C3  BMIMA 112      11.051  50.648  28.710  1.00  0.00      A    C
ATOM   3895  H3  BMIMA 112      10.986  50.671  29.788  1.00  0.00      A    H
ATOM   3896  H31 BMIMA 112      10.616  51.564  28.337  1.00  0.00      A    H
ATOM   3897  H32 BMIMA 112      10.380  49.867  28.386  1.00  0.00      A    H
ATOM   3898  C4  BMIMA 112      15.970  50.473  27.851  1.00  0.00      A    C
ATOM   3899  H4  BMIMA 112      16.179  51.403  28.359  1.00  0.00      A    H
ATOM   3900  H41 BMIMA 112      16.165  50.714  26.816  1.00  0.00      A    H
ATOM   3901  C5  BMIMA 112      16.856  49.448  28.355  1.00  0.00      A    C
ATOM   3902  H5  BMIMA 112      17.794  49.684  27.858  1.00  0.00      A    H
ATOM   3903  H51 BMIMA 112      17.109  49.578  29.404  1.00  0.00      A    H
ATOM   3904  C51 BMIMA 112      16.557  47.992  28.146  1.00  0.00      A    C
ATOM   3905  H52 BMIMA 112      15.585  47.779  28.584  1.00  0.00      A    H
ATOM   3906  H53 BMIMA 112      16.594  47.834  27.071  1.00  0.00      A    H
ATOM   3907  C6  BMIMA 112      17.601  47.155  28.723  1.00  0.00      A    C
ATOM   3908  H6  BMIMA 112      17.693  47.452  29.762  1.00  0.00      A    H
ATOM   3909  H61 BMIMA 112      17.266  46.125  28.773  1.00  0.00      A    H
ATOM   3910  H62 BMIMA 112      18.570  47.314  28.263  1.00  0.00      A    H
ATOM   3921  N1  BMIMA 113      48.448  43.894  17.350  1.00  0.00      A    N
ATOM   3922  N11 BMIMA 113      47.434  45.662  16.815  1.00  0.00      A    N
ATOM   3923  C1  BMIMA 113      47.290  44.414  17.202  1.00  0.00      A    C
ATOM   3924  H1  BMIMA 113      46.392  43.852  17.345  1.00  0.00      A    H
ATOM   3925  C2  BMIMA 113      49.460  44.812  17.024  1.00  0.00      A    C
ATOM   3926  H2  BMIMA 113      50.524  44.719  17.052  1.00  0.00      A    H
ATOM   3927  C21 BMIMA 113      48.801  45.833  16.552  1.00  0.00      A    C
ATOM   3928  H21 BMIMA 113      49.153  46.746  16.124  1.00  0.00      A    H
ATOM   3929  C3  BMIMA 113      48.707  42.539  17.837  1.00  0.00      A    C
ATOM   3930  H3  BMIMA 113      49.328  42.031  17.114  1.00  0.00      A    H
ATOM   3931  H31 BMIMA 113      49.264  42.574  18.762  1.00  0.00      A    H
ATOM   3932  H32 BMIMA 113      47.763  42.015  17.871  1.00  0.00      A    H
ATOM   3933  C4  BMIMA 113      46.400  46.674  16.453  1.00  0.00      A    C
ATOM   3934  H4  BMIMA 113      45.606  46.165  15.926  1.00  0.00      A    H
ATOM   3935  H41 BMIMA 113      47.073  47.209  15.799  1.00  0.00      A    H
ATOM   3936  C5  BMIMA 113      45.920  47.469  17.669  1.00  0.00      A    C
ATOM   3937  H5  BMIMA 113      46.778  47.818  18.238  1.00  0.00      A    H
ATOM   3938  H51 BMIMA 113      45.301  48.294  17.326  1.00  0.00      A    H
ATOM   3939  C51 BMIMA 113      45.064  46.638  18.647  1.00  0.00      A    C
ATOM   3940  H52 BMIMA 113      44.196  46.326  18.073  1.00  0.00      A    H
ATOM   3941  H53 BMIMA 113      45.608  45.772  19.014  1.00  0.00      A    H
ATOM   3942  C6  BMIMA 113      44.688  47.437  19.897  1.00  0.00      A    C
ATOM   3943  H6  BMIMA 113      43.979  46.974  20.573  1.00  0.00      A    H
ATOM   3944  H61 BMIMA 113      45.641  47.623  20.380  1.00  0.00      A    H
ATOM   3945  H62 BMIMA 113      44.309  48.417  19.630  1.00  0.00      A    H
ATOM   3956  N1  BMIMA 114      13.215  34.305  22.093  1.00  0.00      A    N
ATOM   3957  N11 BMIMA 114      12.595  34.417  20.026  1.00  0.00      A    N
ATOM   3958  C1  BMIMA 114      12.324  34.738  21.259  1.00  0.00      A    C
ATOM   3959  H1  BMIMA 114      11.383  35.158  21.543  1.00  0.00      A    H
ATOM   3960  C2  BMIMA 114      14.209  33.695  21.362  1.00  0.00      A    C
ATOM   3961  H2  BMIMA 114      14.993  33.213  21.903  1.00  0.00      A    H
ATOM   3962  C21 BMIMA 114      13.767  33.685  20.082  1.00  0.00      A    C
ATOM   3963  H21 BMIMA 114      14.225  33.285  19.204  1.00  0.00      A    H
ATOM   3964  C3  BMIMA 114      13.169  34.462  23.558  1.00  0.00      A    C
ATOM   3965  H3  BMIMA 114      12.725  33.560  23.953  1.00  0.00      A    H
ATOM   3966  H31 BMIMA 114      14.140  34.600  24.011  1.00  0.00      A    H
ATOM   3967  H32 BMIMA 114      12.618  35.313  23.929  1.00  0.00      A    H
ATOM   3968  C4  BMIMA 114      11.785  34.873  18.873  1.00  0.00      A    C
ATOM   3969  H4  BMIMA 114      10.871  35.318  19.237  1.00  0.00      A    H
ATOM   3970  H41 BMIMA 114      11.348  34.070  18.298  1.00  0.00      A    H
ATOM   3971  C5  BMIMA 114      12.509  35.824  17.958  1.00  0.00      A    C
ATOM   3972  H5  BMIMA 114      13.034  36.553  18.571  1.00  0.00      A    H
ATOM   3973  H51 BMIMA 114      13.050  35.126  17.325  1.00  0.00      A    H
ATOM   3974  C51 BMIMA 114      11.548  36.522  17.050  1.00  0.00      A    C
ATOM   3975  H52 BMIMA 114      10.880  35.872  16.491  1.00  0.00      A    H
ATOM   3976  H53 BMIMA 114      11.013  37.260  17.643  1.00  0.00      A    H
ATOM   3977  C6  BMIMA 114      12.298  37.423  16.003  1.00  0.00      A    C
ATOM   3978  H6  BMIMA 114      11.514  37.884  15.413  1.00  0.00      A    H
ATOM   3979  H61 BMIMA 114      12.890  38.202  16.469  1.00  0.00      A    H
ATOM   3980  H62 BMIMA 114      12.927  36.871  15.313  1.00  0.00      A    H
ATOM   3991  N1  BMIMA 115      42.492  20.522  38.136  1.00  0.00      A    N
ATOM   3992  N11 BMIMA 115      43.112  18.860  37.017  1.00  0.00      A    N
ATOM   3993  C1  BMIMA 115      42.562  19.207  38.147  1.00  0.00      A    C
ATOM   3994  H1  BMIMA 115      42.273  18.496  38.892  1.00  0.00      A    H
ATOM   3995  C2  BMIMA 115      42.970  21.031  36.910  1.00  0.00      A    C
ATOM   3996  H2  BMIMA 115      42.791  22.070  36.739  1.00  0.00      A    H
ATOM   3997  C21 BMIMA 115      43.466  19.989  36.291  1.00  0.00      A    C
ATOM   3998  H21 BMIMA 115      43.946  19.920  35.339  1.00  0.00      A    H
ATOM   3999  C3  BMIMA 115      41.914  21.362  39.214  1.00  0.00      A    C
ATOM   4000  H3  BMIMA 115      41.292  20.887  39.957  1.00  0.00      A    H
ATOM   4001  H31 BMIMA 115      42.715  21.766  39.816  1.00  0.00      A    H
ATOM   4002  H32 BMIMA 115      41.305  22.167  38.829  1.00  0.00      A    H
ATOM   4003  C4  BMIMA 115      43.621  17.524  36.669  1.00  0.00      A    C
ATOM   4004  H4  BMIMA 115      44.007  17.162  37.610  1.00  0.00      A    H
ATOM   4005  H41 BMIMA 115      44.328  17.628  35.859  1.00  0.00      A    H
ATOM   4006  C5  BMIMA 115      42.557  16.477  36.211  1.00  0.00      A    C
ATOM   4007  H5  BMIMA 115      43.000  15.486  36.259  1.00  0.00      A    H
ATOM   4008  H51 BMIMA 115      41.720  16.624  36.889  1.00  0.00      A    H
ATOM   4009  C51 BMIMA 115      42.211  16.851  34.835  1.00  0.00      A    C
ATOM   4010  H52 BMIMA 115      41.623  17.765  34.859  1.00  0.00      A    H
ATOM   4011  H53 BMIMA 115      43.101  16.947  34.217  1.00  0.00      A    H
ATOM   4012  C6  BMIMA 115      41.339  15.810  34.041  1.00  0.00      A    C
ATOM   4013  H6  BMIMA 115      41.074  16.186  33.059  1.00  0.00      A    H
ATOM   4014  H61 BMIMA 115      42.052  15.056  33.729  1.00  0.00      A    H
ATOM   4015  H62 BMIMA 115      40.598  15.243  34.593  1.00  0.00      A    H
ATOM   4026  N1  BMIMA 116      40.833  27.385  48.872  1.00  0.00      A    N
ATOM   4027  N11 BMIMA 116      41.575  25.344  48.651  1.00  0.00      A    N
ATOM   4028  C1  BMIMA 116      40.572  26.148  48.422  1.00  0.00      A    C
ATOM   4029  H1  BMIMA 116      39.569  25.808  48.278  1.00  0.00      A    H
ATOM   4030  C2  BMIMA 116      42.180  27.391  49.278  1.00  0.00      A    C
ATOM   4031  H2  BMIMA 116      42.691  28.204  49.746  1.00  0.00      A    H
ATOM   4032  C21 BMIMA 116      42.615  26.139  49.071  1.00  0.00      A    C
ATOM   4033  H21 BMIMA 116      43.563  25.732  49.344  1.00  0.00      A    H
ATOM   4034  C3  BMIMA 116      39.937  28.529  49.034  1.00  0.00      A    C
ATOM   4035  H3  BMIMA 116      38.898  28.343  48.804  1.00  0.00      A    H
ATOM   4036  H31 BMIMA 116      39.817  28.806  50.071  1.00  0.00      A    H
ATOM   4037  H32 BMIMA 116      40.386  29.445  48.680  1.00  0.00      A    H
ATOM   4038  C4  BMIMA 116      41.589  23.902  48.346  1.00  0.00      A    C
ATOM   4039  H4  BMIMA 116      40.561  23.700  48.084  1.00  0.00      A    H
ATOM   4040  H41 BMIMA 116      41.903  23.272  49.166  1.00  0.00      A    H
ATOM   4041  C5  BMIMA 116      42.488  23.604  47.080  1.00  0.00      A    C
ATOM   4042  H5  BMIMA 116      43.494  23.969  47.269  1.00  0.00      A    H
ATOM   4043  H51 BMIMA 116      42.470  22.518  47.069  1.00  0.00      A    H
ATOM   4044  C51 BMIMA 116      42.068  24.196  45.760  1.00  0.00      A    C
ATOM   4045  H52 BMIMA 116      41.109  23.814  45.417  1.00  0.00      A    H
ATOM   4046  H53 BMIMA 116      42.016  25.281  45.731  1.00  0.00      A    H
ATOM   4047  C6  BMIMA 116      42.914  23.808  44.548  1.00  0.00      A    C
ATOM   4048  H6  BMIMA 116      42.968  22.739  44.381  1.00  0.00      A    H
ATOM   4049  H61 BMIMA 116      42.406  24.021  43.614  1.00  0.00      A    H
ATOM   4050  H62 BMIMA 116      43.875  24.303  44.631  1.00  0.00      A    H
ATOM   4061  N1  BMIMA 117      27.555  20.823  14.389  1.00  0.00      A    N
ATOM   4062  N11 BMIMA 117      26.248  22.427  14.727  1.00  0.00      A    N
ATOM   4063  C1  BMIMA 117      26.304  21.129  14.774  1.00  0.00      A    C
ATOM   4064  H1  BMIMA 117      25.436  20.527  14.941  1.00  0.00      A    H
ATOM   4065  C2  BMIMA 117      28.197  21.914  13.996  1.00  0.00      A    C
ATOM   4066  H2  BMIMA 117      29.187  21.798  13.613  1.00  0.00      A    H
ATOM   4067  C21 BMIMA 117      27.386  22.911  14.197  1.00  0.00      A    C
ATOM   4068  H21 BMIMA 117      27.456  23.936  13.905  1.00  0.00      A    H
ATOM   4069  C3  BMIMA 117      28.040  19.505  14.039  1.00  0.00      A    C
ATOM   4070  H3  BMIMA 117      27.273  18.746  14.083  1.00  0.00      A    H
ATOM   4071  H31 BMIMA 117      28.513  19.549  13.069  1.00  0.00      A    H
ATOM   4072  H32 BMIMA 117      28.791  19.194  14.750  1.00  0.00      A    H
ATOM   4073  C4  BMIMA 117      24.992  23.180  14.719  1.00  0.00      A    C
ATOM   4074  H4  BMIMA 117      24.201  22.447  14.773  1.00  0.00      A    H
ATOM   4075  H41 BMIMA 117      24.796  23.678  13.782  1.00  0.00      A    H
ATOM   4076  C5  BMIMA 117      24.719  23.987  15.968  1.00  0.00      A    C
ATOM   4077  H5  BMIMA 117      24.663  23.286  16.797  1.00  0.00      A    H
ATOM   4078  H51 BMIMA 117      25.606  24.579  16.179  1.00  0.00      A    H
ATOM   4079  C51 BMIMA 117      23.373  24.733  15.877  1.00  0.00      A    C
ATOM   4080  H52 BMIMA 117      23.249  25.319  14.970  1.00  0.00      A    H
ATOM   4081  H53 BMIMA 117      22.574  24.001  15.968  1.00  0.00      A    H
ATOM   4082  C6  BMIMA 117      23.253  25.708  17.028  1.00  0.00      A    C
ATOM   4083  H6  BMIMA 117      22.186  25.898  17.048  1.00  0.00      A    H
ATOM   4084  H61 BMIMA 117      23.684  25.239  17.905  1.00  0.00      A    H
ATOM   4085  H62 BMIMA 117      23.648  26.685  16.773  1.00  0.00      A    H
ATOM   4096  N1  BMIMA 118      33.166  14.208  18.399  1.00  0.00      A    N
ATOM   4097  N11 BMIMA 118      35.255  14.696  18.742  1.00  0.00      A    N
ATOM   4098  C1  BMIMA 118      34.326  13.744  18.820  1.00  0.00      A    C
ATOM   4099  H1  BMIMA 118      34.483  12.823  19.340  1.00  0.00      A    H
ATOM   4100  C2  BMIMA 118      33.324  15.502  17.953  1.00  0.00      A    C
ATOM   4101  H2  BMIMA 118      32.498  15.916  17.417  1.00  0.00      A    H
ATOM   4102  C21 BMIMA 118      34.568  15.790  18.187  1.00  0.00      A    C
ATOM   4103  H21 BMIMA 118      35.153  16.654  17.956  1.00  0.00      A    H
ATOM   4104  C3  BMIMA 118      31.878  13.491  18.306  1.00  0.00      A    C
ATOM   4105  H3  BMIMA 118      31.873  12.794  19.131  1.00  0.00      A    H
ATOM   4106  H31 BMIMA 118      31.098  14.195  18.556  1.00  0.00      A    H
ATOM   4107  H32 BMIMA 118      31.793  12.989  17.354  1.00  0.00      A    H
ATOM   4108  C4  BMIMA 118      36.610  14.687  19.403  1.00  0.00      A    C
ATOM   4109  H4  BMIMA 118      36.582  13.909  20.152  1.00  0.00      A    H
ATOM   4110  H41 BMIMA 118      36.662  15.614  19.953  1.00  0.00      A    H
ATOM   4111  C5  BMIMA 118      37.762  14.499  18.533  1.00  0.00      A    C
ATOM   4112  H5  BMIMA 118      38.659  14.432  19.144  1.00  0.00      A    H
ATOM   4113  H51 BMIMA 118      37.601  13.467  18.234  1.00  0.00      A    H
ATOM   4114  C51 BMIMA 118      37.867  15.409  17.403  1.00  0.00      A    C
ATOM   4115  H52 BMIMA 118      36.916  15.390  16.877  1.00  0.00      A    H
ATOM   4116  H53 BMIMA 118      38.031  16.436  17.718  1.00  0.00      A    H
ATOM   4117  C6  BMIMA 118      38.913  14.974  16.362  1.00  0.00      A    C
ATOM   4118  H6  BMIMA 118      38.847  13.953  16.003  1.00  0.00      A    H
ATOM   4119  H61 BMIMA 118      38.768  15.524  15.439  1.00  0.00      A    H
ATOM   4120  H62 BMIMA 118      39.941  15.143  16.660  1.00  0.00      A    H
ATOM   4131  N1  BMIMA 119      24.377  39.569  24.204  1.00  0.00      A    N
ATOM   4132  N11 BMIMA 119      25.693  41.244  24.045  1.00  0.00      A    N
ATOM   4133  C1  BMIMA 119      24.505  40.873  24.378  1.00  0.00      A    C
ATOM   4134  H1  BMIMA 119      23.807  41.570  24.790  1.00  0.00      A    H
ATOM   4135  C2  BMIMA 119      25.602  39.055  23.840  1.00  0.00      A    C
ATOM   4136  H2  BMIMA 119      25.792  38.009  23.736  1.00  0.00      A    H
ATOM   4137  C21 BMIMA 119      26.447  40.109  23.860  1.00  0.00      A    C
ATOM   4138  H21 BMIMA 119      27.510  40.178  23.777  1.00  0.00      A    H
ATOM   4139  C3  BMIMA 119      23.233  38.777  24.663  1.00  0.00      A    C
ATOM   4140  H3  BMIMA 119      23.059  37.996  23.937  1.00  0.00      A    H
ATOM   4141  H31 BMIMA 119      23.427  38.394  25.654  1.00  0.00      A    H
ATOM   4142  H32 BMIMA 119      22.375  39.429  24.586  1.00  0.00      A    H
ATOM   4143  C4  BMIMA 119      26.140  42.652  24.155  1.00  0.00      A    C
ATOM   4144  H4  BMIMA 119      26.874  42.797  24.935  1.00  0.00      A    H
ATOM   4145  H41 BMIMA 119      25.257  43.266  24.247  1.00  0.00      A    H
ATOM   4146  C5  BMIMA 119      26.811  43.033  22.841  1.00  0.00      A    C
ATOM   4147  H5  BMIMA 119      27.355  43.930  23.126  1.00  0.00      A    H
ATOM   4148  H51 BMIMA 119      27.543  42.255  22.641  1.00  0.00      A    H
ATOM   4149  C51 BMIMA 119      25.934  43.363  21.661  1.00  0.00      A    C
ATOM   4150  H52 BMIMA 119      25.389  42.498  21.291  1.00  0.00      A    H
ATOM   4151  H53 BMIMA 119      25.206  44.087  22.021  1.00  0.00      A    H
ATOM   4152  C6  BMIMA 119      26.757  43.994  20.524  1.00  0.00      A    C
ATOM   4153  H6  BMIMA 119      26.051  44.224  19.735  1.00  0.00      A    H
ATOM   4154  H61 BMIMA 119      27.322  44.889  20.759  1.00  0.00      A    H
ATOM   4155  H62 BMIMA 119      27.412  43.221  20.141  1.00  0.00      A    H
ATOM   4166  N1  BMIMA 120      17.109  40.030  41.828  1.00  0.00      A    N
ATOM   4167  N11 BMIMA 120      18.680  38.951  40.833  1.00  0.00      A    N
ATOM   4168  C1  BMIMA 120      17.455  39.361  40.722  1.00  0.00      A    C
ATOM   4169  H1  BMIMA 120      16.901  39.240  39.816  1.00  0.00      A    H
ATOM   4170  C2  BMIMA 120      18.201  40.080  42.630  1.00  0.00      A    C
ATOM   4171  H2  BMIMA 120      18.135  40.580  43.571  1.00  0.00      A    H
ATOM   4172  C21 BMIMA 120      19.216  39.363  42.054  1.00  0.00      A    C
ATOM   4173  H21 BMIMA 120      20.176  39.094  42.436  1.00  0.00      A    H
ATOM   4174  C3  BMIMA 120      15.853  40.701  42.087  1.00  0.00      A    C
ATOM   4175  H3  BMIMA 120      15.874  41.542  41.410  1.00  0.00      A    H
ATOM   4176  H31 BMIMA 120      14.971  40.150  41.798  1.00  0.00      A    H
ATOM   4177  H32 BMIMA 120      15.742  40.907  43.141  1.00  0.00      A    H
ATOM   4178  C4  BMIMA 120      19.450  38.029  39.950  1.00  0.00      A    C
ATOM   4179  H4  BMIMA 120      20.408  38.437  39.662  1.00  0.00      A    H
ATOM   4180  H41 BMIMA 120      18.940  37.936  39.003  1.00  0.00      A    H
ATOM   4181  C5  BMIMA 120      19.631  36.584  40.266  1.00  0.00      A    C
ATOM   4182  H5  BMIMA 120      20.318  36.288  39.477  1.00  0.00      A    H
ATOM   4183  H51 BMIMA 120      20.139  36.674  41.222  1.00  0.00      A    H
ATOM   4184  C51 BMIMA 120      18.402  35.722  40.345  1.00  0.00      A    C
ATOM   4185  H52 BMIMA 120      17.753  36.137  41.113  1.00  0.00      A    H
ATOM   4186  H53 BMIMA 120      17.977  35.720  39.345  1.00  0.00      A    H
ATOM   4187  C6  BMIMA 120      18.663  34.281  40.744  1.00  0.00      A    C
ATOM   4188  H6  BMIMA 120      19.559  33.850  40.310  1.00  0.00      A    H
ATOM   4189  H61 BMIMA 120      19.043  34.152  41.751  1.00  0.00      A    H
ATOM   4190  H62 BMIMA 120      17.752  33.729  40.542  1.00  0.00      A    H
ATOM   4201  B   BF4 B   1      43.340  11.977   7.942  1.00  0.00      B    B
ATOM   4202  F1  BF4 B   1      43.981  13.188   8.207  1.00  0.00      B    F
ATOM   4203  F2  BF4 B   1      44.316  11.071   7.555  1.00  0.00      B    F
ATOM   4204  F3  BF4 B   1      42.547  11.715   9.138  1.00  0.00      B    F
ATOM   4205  F4  BF4 B   1      42.470  11.857   6.821  1.00  0.00      B    F
ATOM   4211  B   BF4 B   2      17.422  48.282  23.827  1.00  0.00      B    B
ATOM   4212  F1  BF4 B   2      16.104  48.376  24.312  1.00  0.00      B    F
ATOM   4213  F2  BF4 B   2      17.235  49.136  22.606  1.00  0.00      B    F
ATOM   4214  F3  BF4 B   2      18.290  49.110  24.531  1.00  0.00      B    F
ATOM   4215  F4  BF4 B   2      18.057  47.133  23.471  1.00  0.00      B    F
ATOM   4221  B   BF4 B   3       8.289  31.694  42.670  1.00  0.00      B    B
ATOM   4222  F1  BF4 B   3       8.466  30.471  42.125  1.00  0.00      B    F
ATOM   4223  F2  BF4 B   3       9.362  32.087  43.393  1.00  0.00      B    F
ATOM   4224  F3  BF4 B   3       8.456  32.540  41.609  1.00  0.00      B    F
ATOM   4225  F4  BF4 B   3       7.026  32.038  43.278  1.00  0.00      B    F
ATOM   4231  B   BF4 B   4      13.381  38.737  39.529  1.00  0.00      B    B
ATOM   4232  F1  BF4 B   4      12.470  37.909  38.791  1.00  0.00      B    F
ATOM   4233  F2  BF4 B   4      13.939  38.012  40.498  1.00  0.00      B    F
ATOM   4234  F3  BF4 B   4      14.321  39.527  38.933  1.00  0.00      B    F
ATOM   4235  F4  BF4 B   4      12.452  39.642  40.179  1.00  0.00      B    F
ATOM   4241  B   BF4 B   5      29.010  26.497  42.832  1.00  0.00      B    B
ATOM   4242  F1  BF4 B   5      29.323  26.900  44.084  1.00  0.00      B    F
ATOM   4243  F2  BF4 B   5      29.903  26.984  41.878  1.00  0.00      B    F
ATOM   4244  F3  BF4 B   5      28.906  25.186  42.653  1.00  0.00      B    F
ATOM   4245  F4  BF4 B   5      27.835  27.089  42.445  1.00  0.00      B    F
ATOM   4251  B   BF4 B   6      32.231   6.411  47.840  1.00  0.00      B    B
ATOM   4252  F1  BF4 B   6      32.538   7.755  48.130  1.00  0.00      B    F
ATOM   4253  F2  BF4 B   6      32.188   6.295  46.491  1.00  0.00      B    F
ATOM   4254  F3  BF4 B   6      33.333   5.722  48.447  1.00  0.00      B    F
ATOM   4255  F4  BF4 B   6      31.016   5.974  48.447  1.00  0.00      B    F
ATOM   4261  B   BF4 B   7      48.955  42.863  26.637  1.00  0.00      B    B
ATOM   4262  F1  BF4 B   7      50.347  42.785  26.899  1.00  0.00      B    F
ATOM   4263  F2  BF4 B   7      48.131  42.665  27.743  1.00  0.00      B    F
ATOM   4264  F3  BF4 B   7      48.608  44.075  26.036  1.00  0.00      B    F
ATOM   4265  F4  BF4 B   7      48.780  41.850  25.791  1.00  0.00      B    F
ATOM   4271  B   BF4 B   8       8.155  40.754   8.042  1.00  0.00      B    B
ATOM   4272  F1  BF4 B   8       7.015  40.728   7.239  1.00  0.00      B    F
ATOM   4273  F2  BF4 B   8       8.539  39.455   8.155  1.00  0.00      B    F
ATOM   4274  F3  BF4 B   8       9.208  41.498   7.594  1.00  0.00      B    F
ATOM   4275  F4  BF4 B   8       7.836  41.177   9.308  1.00  0.00      B    F
ATOM   4281  B   BF4 B   9      22.100   8.724  30.225  1.00  0.00      B    B
ATOM   4282  F1  BF4 B   9      23.055   9.604  30.828  1.00  0.00      B    F
ATOM   4283  F2  BF4 B   9      21.914   7.568  30.928  1.00  0.00      B    F
ATOM   4284  F3  BF4 B   9      20.892   9.330  29.972  1.00  0.00      B    F
ATOM   4285  F4  BF4 B   9      22.567   8.266  28.973  1.00  0.00      B    F
ATOM   4291  B   BF4 B  10      34.810  29.513  41.727  1.00  0.00      B    B
ATOM   4292  F1  BF4 B  10      35.498  30.539  42.400  1.00  0.00      B    F
ATOM   4293  F2  BF4 B  10      35.031  29.617  40.250  1.00  0.00      B    F
ATOM   4294  F3  BF4 B  10      35.198  28.190  42.172  1.00  0.00      B    F
ATOM   4295  F4  BF4 B  10      33.391  29.784  42.064  1.00  0.00      B    F
ATOM   4301  B   BF4 B  11      41.604  16.526  20.047  1.00  0.00      B    B
ATOM   4302  F1  BF4 B  11      42.391  16.548  18.880  1.00  0.00      B    F
ATOM   4303  F2  BF4 B  11      42.284  15.801  21.013  1.00  0.00      B    F
ATOM   4304  F3  BF4 B  11      41.438  17.717  20.605  1.00  0.00      B    F
ATOM   4305  F4  BF4 B  11      40.502  15.974  19.463  1.00  0.00      B    F
ATOM   4311  B   BF4 B  12       1.405  39.355  19.604  1.00  0.00      B    B
ATOM   4312  F1  BF4 B  12       2.605  38.945  19.164  1.00  0.00      B    F
ATOM   4313  F2  BF4 B  12       0.951  38.128  19.972  1.00  0.00      B    F
ATOM   4314  F3  BF4 B  12       1.525  40.252  20.601  1.00  0.00      B    F
ATOM   4315  F4  BF4 B  12       0.627  40.055  18.724  1.00  0.00      B    F
ATOM   4321  B   BF4 B  13      39.366  40.291   0.464  1.00  0.00      B    B
ATOM   4322  F1  BF4 B  13      38.035  40.019   0.395  1.00  0.00      B    F
ATOM   4323  F2  BF4 B  13      40.037  39.141   0.708  1.00  0.00      B    F
ATOM   4324  F3  BF4 B  13      39.765  40.859  -0.711  1.00  0.00      B    F
ATOM   4325  F4  BF4 B  13      39.470  41.294   1.481  1.00  0.00      B    F
ATOM   4331  B   BF4 B  14       3.301   8.958  27.489  1.00  0.00      B    B
ATOM   4332  F1  BF4 B  14       3.980   8.418  26.372  1.00  0.00      B    F
ATOM   4333  F2  BF4 B  14       2.256   8.206  27.655  1.00  0.00      B    F
ATOM   4334  F3  BF4 B  14       4.207   9.160  28.484  1.00  0.00      B    F
ATOM   4335  F4  BF4 B  14       2.655  10.117  27.217  1.00  0.00      B    F
ATOM   4341  B   BF4 B  15      14.863  49.228  17.475  1.00  0.00      B    B
ATOM   4342  F1  BF4 B  15      15.260  47.947  17.551  1.00  0.00      B    F
ATOM   4343  F2  BF4 B  15      13.842  48.974  18.413  1.00  0.00      B    F
ATOM   4344  F3  BF4 B  15      15.662  50.133  18.085  1.00  0.00      B    F
ATOM   4345  F4  BF4 B  15      14.498  49.611  16.217  1.00  0.00      B    F
ATOM   4351  B   BF4 B  16      10.050  14.730   9.532  1.00  0.00      B    B
ATOM   4352  F1  BF4 B  16       9.984  13.530  10.178  1.00  0.00      B    F
ATOM   4353  F2  BF4 B  16      11.374  15.132   9.735  1.00  0.00      B    F
ATOM   4354  F3  BF4 B  16       9.832  14.757   8.157  1.00  0.00      B    F
ATOM   4355  F4  BF4 B  16       9.285  15.609  10.221  1.00  0.00      B    F
ATOM   4361  B   BF4 B  17       9.780  49.670  41.247  1.00  0.00      B    B
ATOM   4362  F1  BF4 B  17      10.209  49.984  39.998  1.00  0.00      B    F
ATOM   4363  F2  BF4 B  17      10.797  48.987  41.889  1.00  0.00      B    F
ATOM   4364  F3  BF4 B  17       9.505  50.720  42.034  1.00  0.00      B    F
ATOM   4365  F4  BF4 B  17       8.875  48.619  41.192  1.00  0.00      B    F
ATOM   4371  B   BF4 B  18      30.449  16.751  28.381  1.00  0.00      B    B
ATOM   4372  F1  BF4 B  18      31.052  17.219  29.619  1.00  0.00      B    F
ATOM   4373  F2  BF4 B  18      29.164  16.405  28.620  1.00  0.00      B    F
ATOM   4374  F3  BF4 B  18      30.314  17.633  27.339  1.00  0.00      B    F
ATOM   4375  F4  BF4 B  18      31.018  15.559  27.862  1.00  0.00      B    F
ATOM   4381  B   BF4 B  19      13.394   6.875  22.817  1.00  0.00      B    B
ATOM   4382  F1  BF4 B  19      12.279   7.204  23.665  1.00  0.00      B    F
ATOM   4383  F2  BF4 B  19      14.623   6.986  23.642  1.00  0.00      B    F
ATOM   4384  F3  BF4 B  19      13.296   5.536  22.521  1.00  0.00      B    F
ATOM   4385  F4  BF4 B  19      13.461   7.615  21.644  1.00  0.00      B    F
ATOM   4391  B   BF4 B  20       3.355  29.501  26.903  1.00  0.00      B    B
ATOM   4392  F1  BF4 B  20       2.659  28.831  25.867  1.00  0.00      B    F
ATOM   4393  F2  BF4 B  20       4.604  28.952  26.961  1.00  0.00      B    F
ATOM   4394  F3  BF4 B  20       2.909  30.815  26.983  1.00  0.00      B    F
ATOM   4395  F4  BF4 B  20       2.618  28.887  27.895  1.00  0.00      B    F
ATOM   4401  B   BF4 B  21      30.873  21.947  20.774  1.00  0.00      B    B
ATOM   4402  F1  BF4 B  21      31.266  22.706  21.923  1.00  0.00      B    F
ATOM   4403  F2  BF4 B  21      32.049  22.177  19.972  1.00  0.00      B    F
ATOM   4404  F3  BF4 B  21      30.615  20.649  21.204  1.00  0.00      B    F
ATOM   4405  F4  BF4 B  21      29.735  22.648  20.222  1.00  0.00      B    F
ATOM   4411  B   BF4 B  22      38.035  42.317  39.640  1.00  0.00      B    B
ATOM   4412  F1  BF4 B  22      37.615  43.016  40.762  1.00  0.00      B    F
ATOM   4413  F2  BF4 B  22      38.641  43.169  38.742  1.00  0.00      B    F
ATOM   4414  F3  BF4 B  22      38.706  41.204  39.763  1.00  0.00      B    F
ATOM   4415  F4  BF4 B  22      37.069  42.046  38.708  1.00  0.00      B    F
ATOM   4421  B   BF4 B  23      17.139  28.691  36.424  1.00  0.00      B    B
ATOM   4422  F1  BF4 B  23      17.520  27.757  35.503  1.00  0.00      B    F
ATOM   4423  F2  BF4 B  23      17.686  29.794  36.108  1.00  0.00      B    F
ATOM   4424  F3  BF4 B  23      15.722  28.615  36.512  1.00  0.00      B    F
ATOM   4425  F4  BF4 B  23      17.785  28.193  37.458  1.00  0.00      B    F
ATOM   4431  B   BF4 B  24      12.637  10.447  43.772  1.00  0.00      B    B
ATOM   4432  F1  BF4 B  24      12.178  11.325  44.721  1.00  0.00      B    F
ATOM   4433  F2  BF4 B  24      12.396   9.148  43.933  1.00  0.00      B    F
ATOM   4434  F3  BF4 B  24      12.196  10.988  42.567  1.00  0.00      B    F
ATOM   4435  F4  BF4 B  24      13.929  10.465  43.590  1.00  0.00      B    F
ATOM   4441  B   BF4 B  25       8.955  43.215  40.469  1.00  0.00      B    B
ATOM   4442  F1  BF4 B  25       8.248  41.993  40.181  1.00  0.00      B    F
ATOM   4443  F2  BF4 B  25      10.162  42.928  40.193  1.00  0.00      B    F
ATOM   4444  F3  BF4 B  25       8.591  44.285  39.639  1.00  0.00      B    F
ATOM   4445  F4  BF4 B  25       8.876  43.725  41.702  1.00  0.00      B    F
ATOM   4451  B   BF4 B  26       1.393  11.581  34.099  1.00  0.00      B    B
ATOM   4452  F1  BF4 B  26       1.227  10.537  34.952  1.00  0.00      B    F
ATOM   4453  F2  BF4 B  26       1.332  12.718  34.789  1.00  0.00      B    F
ATOM   4454  F3  BF4 B  26       2.527  11.620  33.363  1.00  0.00      B    F
ATOM   4455  F4  BF4 B  26       0.347  11.401  33.110  1.00  0.00      B    F
ATOM   4461  B   BF4 B  27      23.477  10.431  39.407  1.00  0.00      B    B
ATOM   4462  F1  BF4 B  27      24.721  10.231  40.080  1.00  0.00      B    F
ATOM   4463  F2  BF4 B  27      22.290   9.990  40.085  1.00  0.00      B    F
ATOM   4464  F3  BF4 B  27      23.373  11.733  39.382  1.00  0.00      B    F
ATOM   4465  F4  BF4 B  27      23.505  10.002  38.093  1.00  0.00      B    F
ATOM   4471  B   BF4 B  28      40.417   6.345  46.492  1.00  0.00      B    B
ATOM   4472  F1  BF4 B  28      41.118   6.021  45.359  1.00  0.00      B    F
ATOM   4473  F2  BF4 B  28      39.153   6.761  46.068  1.00  0.00      B    F
ATOM   4474  F3  BF4 B  28      40.188   5.261  47.365  1.00  0.00      B    F
ATOM   4475  F4  BF4 B  28      40.984   7.371  47.254  1.00  0.00      B    F
ATOM   4481  B   BF4 B  29      46.280  14.674  29.358  1.00  0.00      B    B
ATOM   4482  F1  BF4 B  29      46.130  13.668  30.112  1.00  0.00      B    F
ATOM   4483  F2  BF4 B  29      46.262  14.206  28.020  1.00  0.00      B    F
ATOM   4484  F3  BF4 B  29      45.247  15.614  29.714  1.00  0.00      B    F
ATOM   4485  F4  BF4 B  29      47.555  15.191  29.434  1.00  0.00      B    F
ATOM   4491  B   BF4 B  30      11.550  22.398  44.368  1.00  0.00      B    B
ATOM   4492  F1  BF4 B  30      11.426  21.035  44.099  1.00  0.00      B    F
ATOM   4493  F2  BF4 B  30      10.233  22.860  44.414  1.00  0.00      B    F
ATOM   4494  F3  BF4 B  30      12.344  22.435  45.497  1.00  0.00      B    F
ATOM   4495  F4  BF4 B  30      12.313  23.070  43.409  1.00  0.00      B    F
ATOM   4501  B   BF4 B  31      29.105  47.271  22.266  1.00  0.00      B    B
ATOM   4502  F1  BF4 B  31      28.659  48.460  22.814  1.00  0.00      B    F
ATOM   4503  F2  BF4 B  31      28.334  46.246  22.774  1.00  0.00      B    F
ATOM   4504  F3  BF4 B  31      29.110  47.178  20.838  1.00  0.00      B    F
ATOM   4505  F4  BF4 B  31      30.386  47.030  22.797  1.00  0.00      B    F
ATOM   4511  B   BF4 B  32      14.388  30.378  49.419  1.00  0.00      B    B
ATOM   4512  F1  BF4 B  32      15.690  30.622  49.797  1.00  0.00      B    F
ATOM   4513  F2  BF4 B  32      14.059  29.047  49.321  1.00  0.00      B    F
ATOM   4514  F3  BF4 B  32      13.650  30.948  50.438  1.00  0.00      B    F
ATOM   4515  F4  BF4 B  32      14.373  31.216  48.306  1.00  0.00      B    F
ATOM   4521  B   BF4 B  33       2.820  22.865  13.121  1.00  0.00      B    B
ATOM   4522  F1  BF4 B  33       3.431  23.567  14.047  1.00  0.00      B    F
ATOM   4523  F2  BF4 B  33       2.408  21.635  13.478  1.00  0.00      B    F
ATOM   4524  F3  BF4 B  33       1.757  23.615  12.552  1.00  0.00      B    F
ATOM   4525  F4  BF4 B  33       3.748  22.740  12.099  1.00  0.00      B    F
ATOM   4531  B   BF4 B  34       9.254   6.585  17.993  1.00  0.00      B    B
ATOM   4532  F1  BF4 B  34       9.422   5.915  16.885  1.00  0.00      B    F
ATOM   4533  F2  BF4 B  34       9.288   5.724  19.074  1.00  0.00      B    F
ATOM   4534  F3  BF4 B  34      10.262   7.603  18.003  1.00  0.00      B    F
ATOM   4535  F4  BF4 B  34       8.062   7.121  18.071  1.00  0.00      B    F
ATOM   4541  B   BF4 B  35      37.394  43.662   6.991  1.00  0.00      B    B
ATOM   4542  F1  BF4 B  35      36.070  43.319   7.269  1.00  0.00      B    F
ATOM   4543  F2  BF4 B  35      38.101  43.037   7.978  1.00  0.00      B    F
ATOM   4544  F3  BF4 B  35      37.762  43.304   5.689  1.00  0.00      B    F
ATOM   4545  F4  BF4 B  35      37.677  45.017   7.245  1.00  0.00      B    F
ATOM   4551  B   BF4 B  36       0.731  29.899  44.968  1.00  0.00      B    B
ATOM   4552  F1  BF4 B  36       0.255  31.256  44.822  1.00  0.00      B    F
ATOM   4553  F2  BF4 B  36      -0.299  29.088  45.495  1.00  0.00      B    F
ATOM   4554  F3  BF4 B  36       1.080  29.390  43.768  1.00  0.00      B    F
ATOM   4555  F4  BF4 B  36       1.872  29.916  45.792  1.00  0.00      B    F
ATOM   4561  B   BF4 B  37      46.927  31.687   9.744  1.00  0.00      B    B
ATOM   4562  F1  BF4 B  37      46.514  30.496   9.263  1.00  0.00      B    F
ATOM   4563  F2  BF4 B  37      47.214  31.454  11.054  1.00  0.00      B    F
ATOM   4564  F3  BF4 B  37      48.054  32.201   9.053  1.00  0.00      B    F
ATOM   4565  F4  BF4 B  37      45.883  32.491   9.585  1.00  0.00      B    F
ATOM   4571  B   BF4 B  38      48.718   8.332  19.374  1.00  0.00      B    B
ATOM   4572  F1  BF4 B  38      49.877   8.056  19.956  1.00  0.00      B    F
ATOM   4573  F2  BF4 B  38      48.515   7.279  18.562  1.00  0.00      B    F
ATOM   4574  F3  BF4 B  38      47.641   8.464  20.208  1.00  0.00      B    F
ATOM   4575  F4  BF4 B  38      48.983   9.391  18.611  1.00  0.00      B    F
ATOM   4581  B   BF4 B  39       9.595  34.685  24.559  1.00  0.00      B    B
ATOM   4582  F1  BF4 B  39      10.347  33.473  24.585  1.00  0.00      B    F
ATOM   4583  F2  BF4 B  39       8.329  34.356  24.467  1.00  0.00      B    F
ATOM   4584  F3  BF4 B  39       9.782  35.637  25.474  1.00  0.00      B    F
ATOM   4585  F4  BF4 B  39       9.828  35.231  23.320  1.00  0.00      B    F
ATOM   4591  B   BF4 B  40      27.837  12.013  27.281  1.00  0.00      B    B
ATOM   4592  F1  BF4 B  40      26.825  12.752  26.634  1.00  0.00      B    F
ATOM   4593  F2  BF4 B  40      28.950  12.323  26.550  1.00  0.00      B    F
ATOM   4594  F3  BF4 B  40      27.780  12.493  28.582  1.00  0.00      B    F
ATOM   4595  F4  BF4 B  40      27.431  10.801  27.161  1.00  0.00      B    F
ATOM   4601  B   BF4 B  41      22.018  42.825  22.778  1.00  0.00      B    B
ATOM   4602  F1  BF4 B  41      22.765  41.793  22.094  1.00  0.00      B    F
ATOM   4603  F2  BF4 B  41      22.724  43.233  23.933  1.00  0.00      B    F
ATOM   4604  F3  BF4 B  41      21.704  43.735  21.889  1.00  0.00      B    F
ATOM   4605  F4  BF4 B  41      20.985  42.155  23.297  1.00  0.00      B    F
ATOM   4611  B   BF4 B  42       4.652  17.945  37.898  1.00  0.00      B    B
ATOM   4612  F1  BF4 B  42       5.627  17.653  38.789  1.00  0.00      B    F
ATOM   4613  F2  BF4 B  42       4.773  17.068  36.722  1.00  0.00      B    F
ATOM   4614  F3  BF4 B  42       3.502  17.875  38.551  1.00  0.00      B    F
ATOM   4615  F4  BF4 B  42       4.637  19.272  37.642  1.00  0.00      B    F
ATOM   4621  B   BF4 B  43      14.752  31.453  16.863  1.00  0.00      B    B
ATOM   4622  F1  BF4 B  43      14.148  32.474  15.995  1.00  0.00      B    F
ATOM   4623  F2  BF4 B  43      14.791  31.793  18.228  1.00  0.00      B    F
ATOM   4624  F3  BF4 B  43      14.160  30.215  16.743  1.00  0.00      B    F
ATOM   4625  F4  BF4 B  43      16.062  31.556  16.420  1.00  0.00      B    F
ATOM   4631  B   BF4 B  44       7.484  14.385   3.250  1.00  0.00      B    B
ATOM   4632  F1  BF4 B  44       7.057  14.495   1.934  1.00  0.00      B    F
ATOM   4633  F2  BF4 B  44       8.395  13.496   3.085  1.00  0.00      B    F
ATOM   4634  F3  BF4 B  44       8.252  15.522   3.454  1.00  0.00      B    F
ATOM   4635  F4  BF4 B  44       6.516  14.040   4.056  1.00  0.00      B    F
ATOM   4641  B   BF4 B  45      45.700   6.275  42.362  1.00  0.00      B    B
ATOM   4642  F1  BF4 B  45      46.142   6.742  41.117  1.00  0.00      B    F
ATOM   4643  F2  BF4 B  45      44.569   6.922  42.703  1.00  0.00      B    F
ATOM   4644  F3  BF4 B  45      45.612   4.938  42.072  1.00  0.00      B    F
ATOM   4645  F4  BF4 B  45      46.687   6.377  43.280  1.00  0.00      B    F
ATOM   4651  B   BF4 B  46      22.060  11.799   6.272  1.00  0.00      B    B
ATOM   4652  F1  BF4 B  46      23.345  12.347   6.241  1.00  0.00      B    F
ATOM   4653  F2  BF4 B  46      22.009  10.460   6.448  1.00  0.00      B    F
ATOM   4654  F3  BF4 B  46      21.428  12.489   7.281  1.00  0.00      B    F
ATOM   4655  F4  BF4 B  46      21.643  12.096   4.909  1.00  0.00      B    F
ATOM   4661  B   BF4 B  47      10.281  44.996   3.589  1.00  0.00      B    B
ATOM   4662  F1  BF4 B  47      10.182  44.837   2.233  1.00  0.00      B    F
ATOM   4663  F2  BF4 B  47      10.021  46.166   4.017  1.00  0.00      B    F
ATOM   4664  F3  BF4 B  47       9.284  44.190   4.142  1.00  0.00      B    F
ATOM   4665  F4  BF4 B  47      11.552  44.484   4.039  1.00  0.00      B    F
ATOM   4671  B   BF4 B  48      10.347  46.371  24.364  1.00  0.00      B    B
ATOM   4672  F1  BF4 B  48       9.754  45.101  24.410  1.00  0.00      B    F
ATOM   4673  F2  BF4 B  48       9.625  47.440  24.920  1.00  0.00      B    F
ATOM   4674  F3  BF4 B  48      11.448  46.384  25.206  1.00  0.00      B    F
ATOM   4675  F4  BF4 B  48      10.716  46.602  23.053  1.00  0.00      B    F
ATOM   4681  B   BF4 B  49      30.887  37.585  16.470  1.00  0.00      B    B
ATOM   4682  F1  BF4 B  49      30.485  38.932  16.454  1.00  0.00      B    F
ATOM   4683  F2  BF4 B  49      29.827  36.660  16.439  1.00  0.00      B    F
ATOM   4684  F3  BF4 B  49      31.609  37.359  15.337  1.00  0.00      B    F
ATOM   4685  F4  BF4 B  49      31.615  37.477  17.666  1.00  0.00      B    F
ATOM   4691  B   BF4 B  50      34.775  28.380   7.466  1.00  0.00      B    B
ATOM   4692  F1  BF4 B  50      34.411  28.386   6.158  1.00  0.00      B    F
ATOM   4693  F2  BF4 B  50      33.722  28.791   8.239  1.00  0.00      B    F
ATOM   4694  F3  BF4 B  50      35.464  27.304   7.951  1.00  0.00      B    F
ATOM   4695  F4  BF4 B  50      35.492  29.542   7.596  1.00  0.00      B    F
ATOM   4701  B   BF4 B  51      29.292  16.263  17.254  1.00  0.00      B    B
ATOM   4702  F1  BF4 B  51      29.077  16.424  18.593  1.00  0.00      B    F
ATOM   4703  F2  BF4 B  51      29.396  14.917  17.019  1.00  0.00      B    F
ATOM   4704  F3  BF4 B  51      28.215  16.765  16.558  1.00  0.00      B    F
ATOM   4705  F4  BF4 B  51      30.553  16.876  17.021  1.00  0.00      B    F
ATOM   4711  B   BF4 B  52      24.536   4.259  34.848  1.00  0.00      B    B
ATOM   4712  F1  BF4 B  52      24.699   5.455  35.601  1.00  0.00      B    F
ATOM   4713  F2  BF4 B  52      23.939   3.385  35.678  1.00  0.00      B    F
ATOM   4714  F3  BF4 B  52      23.904   4.561  33.685  1.00  0.00      B    F
ATOM   4715  F4  BF4 B  52      25.843   3.985  34.938  1.00  0.00      B    F
ATOM   4721  B   BF4 B  53      38.792  36.410   5.678  1.00  0.00      B    B
ATOM   4722  F1  BF4 B  53      38.508  36.586   4.370  1.00  0.00      B    F
ATOM   4723  F2  BF4 B  53      39.837  35.435   5.843  1.00  0.00      B    F
ATOM   4724  F3  BF4 B  53      39.186  37.599   6.175  1.00  0.00      B    F
ATOM   4725  F4  BF4 B  53      37.750  35.689   6.351  1.00  0.00      B    F
ATOM   4731  B   BF4 B  54      38.808   6.717   6.527  1.00  0.00      B    B
ATOM   4732  F1  BF4 B  54      37.712   7.350   5.986  1.00  0.00      B    F
ATOM   4733  F2  BF4 B  54      38.411   6.621   7.832  1.00  0.00      B    F
ATOM   4734  F3  BF4 B  54      38.855   5.441   6.086  1.00  0.00      B    F
ATOM   4735  F4  BF4 B  54      39.894   7.484   6.381  1.00  0.00      B    F
ATOM   4741  B   BF4 B  55      19.852  45.088  49.522  1.00  0.00      B    B
ATOM   4742  F1  BF4 B  55      20.039  46.469  49.324  1.00  0.00      B    F
ATOM   4743  F2  BF4 B  55      19.566  44.867  50.849  1.00  0.00      B    F
ATOM   4744  F3  BF4 B  55      18.706  44.635  48.870  1.00  0.00      B    F
ATOM   4745  F4  BF4 B  55      20.956  44.298  49.125  1.00  0.00      B    F
ATOM   4751  B   BF4 B  56      28.058  49.166   4.469  1.00  0.00      B    B
ATOM   4752  F1  BF4 B  56      27.356  50.329   5.120  1.00  0.00      B    F
ATOM   4753  F2  BF4 B  56      28.924  49.519   3.447  1.00  0.00      B    F
ATOM   4754  F3  BF4 B  56      28.891  48.365   5.210  1.00  0.00      B    F
ATOM   4755  F4  BF4 B  56      27.082  48.205   4.095  1.00  0.00      B    F
ATOM   4761  B   BF4 B  57      30.740   1.535  42.764  1.00  0.00      B    B
ATOM   4762  F1  BF4 B  57      29.833   0.707  42.267  1.00  0.00      B    F
ATOM   4763  F2  BF4 B  57      31.827   0.935  43.504  1.00  0.00      B    F
ATOM   4764  F3  BF4 B  57      31.097   2.325  41.635  1.00  0.00      B    F
ATOM   4765  F4  BF4 B  57      30.157   2.341  43.675  1.00  0.00      B    F
ATOM   4771  B   BF4 B  58      22.566  25.967  44.847  1.00  0.00      B    B
ATOM   4772  F1  BF4 B  58      23.775  26.404  45.002  1.00  0.00      B    F
ATOM   4773  F2  BF4 B  58      22.365  24.857  45.562  1.00  0.00      B    F
ATOM   4774  F3  BF4 B  58      21.560  26.977  45.111  1.00  0.00      B    F
ATOM   4775  F4  BF4 B  58      22.379  25.785  43.480  1.00  0.00      B    F
ATOM   4781  B   BF4 B  59      26.361  37.063   5.427  1.00  0.00      B    B
ATOM   4782  F1  BF4 B  59      25.743  38.047   6.152  1.00  0.00      B    F
ATOM   4783  F2  BF4 B  59      27.567  37.368   5.115  1.00  0.00      B    F
ATOM   4784  F3  BF4 B  59      26.630  35.911   6.172  1.00  0.00      B    F
ATOM   4785  F4  BF4 B  59      25.679  36.533   4.262  1.00  0.00      B    F
ATOM   4791  B   BF4 B  60      34.879  20.717  44.213  1.00  0.00      B    B
ATOM   4792  F1  BF4 B  60      34.850  19.445  44.770  1.00  0.00      B    F
ATOM   4793  F2  BF4 B  60      35.723  21.556  44.941  1.00  0.00      B    F
ATOM   4794  F3  BF4 B  60      35.039  20.804  42.844  1.00  0.00      B    F
ATOM   4795  F4  BF4 B  60      33.565  21.306  44.312  1.00  0.00      B    F
ATOM   4801  B   BF4 B  61      48.833  27.533  17.680  1.00  0.00      B    B
ATOM   4802  F1  BF4 B  61      49.444  28.652  17.031  1.00  0.00      B    F
ATOM   4803  F2  BF4 B  61      47.707  27.140  17.106  1.00  0.00      B    F
ATOM   4804  F3  BF4 B  61      49.666  26.451  17.495  1.00  0.00      B    F
ATOM   4805  F4  BF4 B  61      48.815  27.666  19.063  1.00  0.00      B    F
ATOM   4811  B   BF4 B  62       7.573  26.538  16.493  1.00  0.00      B    B
ATOM   4812  F1  BF4 B  62       8.971  26.517  16.625  1.00  0.00      B    F
ATOM   4813  F2  BF4 B  62       7.023  27.786  16.116  1.00  0.00      B    F
ATOM   4814  F3  BF4 B  62       7.277  25.557  15.489  1.00  0.00      B    F
ATOM   4815  F4  BF4 B  62       7.242  26.250  17.710  1.00  0.00      B    F
ATOM   4821  B   BF4 B  63      31.470  28.651  19.444  1.00  0.00      B    B
ATOM   4822  F1  BF4 B  63      30.413  27.975  18.810  1.00  0.00      B    F
ATOM   4823  F2  BF4 B  63      32.678  27.997  19.643  1.00  0.00      B    F
ATOM   4824  F3  BF4 B  63      31.795  29.716  18.626  1.00  0.00      B    F
ATOM   4825  F4  BF4 B  63      31.162  29.280  20.592  1.00  0.00      B    F
ATOM   4831  B   BF4 B  64      44.642  18.870   6.481  1.00  0.00      B    B
ATOM   4832  F1  BF4 B  64      44.540  18.688   7.849  1.00  0.00      B    F
ATOM   4833  F2  BF4 B  64      45.793  19.631   6.207  1.00  0.00      B    F
ATOM   4834  F3  BF4 B  64      44.827  17.588   5.870  1.00  0.00      B    F
ATOM   4835  F4  BF4 B  64      43.670  19.501   5.891  1.00  0.00      B    F
ATOM   4841  B   BF4 B  65      28.202  32.867  26.723  1.00  0.00      B    B
ATOM   4842  F1  BF4 B  65      27.633  34.075  26.493  1.00  0.00      B    F
ATOM   4843  F2  BF4 B  65      27.704  32.504  27.935  1.00  0.00      B    F
ATOM   4844  F3  BF4 B  65      27.740  32.057  25.741  1.00  0.00      B    F
ATOM   4845  F4  BF4 B  65      29.617  33.010  26.632  1.00  0.00      B    F
ATOM   4851  B   BF4 B  66      38.696  42.016  26.934  1.00  0.00      B    B
ATOM   4852  F1  BF4 B  66      38.409  43.087  26.029  1.00  0.00      B    F
ATOM   4853  F2  BF4 B  66      39.435  42.513  27.936  1.00  0.00      B    F
ATOM   4854  F3  BF4 B  66      37.509  41.677  27.533  1.00  0.00      B    F
ATOM   4855  F4  BF4 B  66      39.426  40.894  26.329  1.00  0.00      B    F
ATOM   4861  B   BF4 B  67      31.764  38.466  25.417  1.00  0.00      B    B
ATOM   4862  F1  BF4 B  67      31.858  37.243  24.709  1.00  0.00      B    F
ATOM   4863  F2  BF4 B  67      32.503  39.442  24.820  1.00  0.00      B    F
ATOM   4864  F3  BF4 B  67      30.500  38.862  25.350  1.00  0.00      B    F
ATOM   4865  F4  BF4 B  67      32.283  38.209  26.645  1.00  0.00      B    F
ATOM   4871  B   BF4 B  68      22.136  18.756  39.124  1.00  0.00      B    B
ATOM   4872  F1  BF4 B  68      22.228  17.434  39.448  1.00  0.00      B    F
ATOM   4873  F2  BF4 B  68      23.209  19.518  39.365  1.00  0.00      B    F
ATOM   4874  F3  BF4 B  68      21.782  18.629  37.685  1.00  0.00      B    F
ATOM   4875  F4  BF4 B  68      21.136  19.337  39.859  1.00  0.00      B    F
ATOM   4881  B   BF4 B  69      36.080  34.689  46.791  1.00  0.00      B    B
ATOM   4882  F1  BF4 B  69      35.646  34.857  45.648  1.00  0.00      B    F
ATOM   4883  F2  BF4 B  69      35.532  33.741  47.677  1.00  0.00      B    F
ATOM   4884  F3  BF4 B  69      37.419  34.478  46.801  1.00  0.00      B    F
ATOM   4885  F4  BF4 B  69      35.916  35.890  47.450  1.00  0.00      B    F
ATOM   4891  B   BF4 B  70      19.740  22.887  14.788  1.00  0.00      B    B
ATOM   4892  F1  BF4 B  70      19.317  23.304  13.545  1.00  0.00      B    F
ATOM   4893  F2  BF4 B  70      20.984  22.335  14.500  1.00  0.00      B    F
ATOM   4894  F3  BF4 B  70      19.895  23.969  15.543  1.00  0.00      B    F
ATOM   4895  F4  BF4 B  70      18.951  21.940  15.321  1.00  0.00      B    F
ATOM   4901  B   BF4 B  71       9.813  20.880  35.852  1.00  0.00      B    B
ATOM   4902  F1  BF4 B  71       9.586  22.140  35.358  1.00  0.00      B    F
ATOM   4903  F2  BF4 B  71       8.639  20.212  35.987  1.00  0.00      B    F
ATOM   4904  F3  BF4 B  71      10.500  20.315  34.782  1.00  0.00      B    F
ATOM   4905  F4  BF4 B  71      10.565  20.802  36.870  1.00  0.00      B    F
ATOM   4911  B   BF4 B  72      45.779  14.927  13.913  1.00  0.00      B    B
ATOM   4912  F1  BF4 B  72      46.885  15.531  14.441  1.00  0.00      B    F
ATOM   4913  F2  BF4 B  72      44.999  15.940  13.247  1.00  0.00      B    F
ATOM   4914  F3  BF4 B  72      46.160  14.052  13.002  1.00  0.00      B    F
ATOM   4915  F4  BF4 B  72      45.059  14.343  14.849  1.00  0.00      B    F
ATOM   4921  B   BF4 B  73      39.305  17.485  39.400  1.00  0.00      B    B
ATOM   4922  F1  BF4 B  73      39.386  18.520  38.554  1.00  0.00      B    F
ATOM   4923  F2  BF4 B  73      38.973  16.326  38.681  1.00  0.00      B    F
ATOM   4924  F3  BF4 B  73      40.590  17.534  40.173  1.00  0.00      B    F
ATOM   4925  F4  BF4 B  73      38.369  17.349  40.474  1.00  0.00      B    F
ATOM   4931  B   BF4 B  74      18.772  14.602  46.061  1.00  0.00      B    B
ATOM   4932  F1  BF4 B  74      17.668  14.174  45.274  1.00  0.00      B    F
ATOM   4933  F2  BF4 B  74      18.662  15.919  46.522  1.00  0.00      B    F
ATOM   4934  F3  BF4 B  74      19.076  13.872  47.143  1.00  0.00      B    F
ATOM   4935  F4  BF4 B  74      19.769  14.361  45.265  1.00  0.00      B    F
ATOM   4941  B   BF4 B  75      16.436  19.329  35.111  1.00  0.00      B    B
ATOM   4942  F1  BF4 B  75      16.867  19.759  36.327  1.00  0.00      B    F
ATOM   4943  F2  BF4 B  75      17.102  18.367  34.518  1.00  0.00      B    F
ATOM   4944  F3  BF4 B  75      15.166  18.884  35.263  1.00  0.00      B    F
ATOM   4945  F4  BF4 B  75      16.388  20.462  34.361  1.00  0.00      B    F
ATOM   4951  B   BF4 B  76      10.195   5.909  36.661  1.00  0.00      B    B
ATOM   4952  F1  BF4 B  76       9.536   7.001  36.978  1.00  0.00      B    F
ATOM   4953  F2  BF4 B  76      10.091   5.724  35.220  1.00  0.00      B    F
ATOM   4954  F3  BF4 B  76      11.490   6.278  36.748  1.00  0.00      B    F
ATOM   4955  F4  BF4 B  76      10.134   4.828  37.532  1.00  0.00      B    F
ATOM   4961  B   BF4 B  77       3.741  36.949  14.906  1.00  0.00      B    B
ATOM   4962  F1  BF4 B  77       2.672  36.196  14.707  1.00  0.00      B    F
ATOM   4963  F2  BF4 B  77       4.395  37.246  13.788  1.00  0.00      B    F
ATOM   4964  F3  BF4 B  77       3.756  38.082  15.649  1.00  0.00      B    F
ATOM   4965  F4  BF4 B  77       4.682  36.239  15.662  1.00  0.00      B    F
ATOM   4971  B   BF4 B  78      27.359  29.303   9.873  1.00  0.00      B    B
ATOM   4972  F1  BF4 B  78      28.710  29.433   9.414  1.00  0.00      B    F
ATOM   4973  F2  BF4 B  78      26.772  28.317   9.089  1.00  0.00      B    F
ATOM   4974  F3  BF4 B  78      27.320  29.003  11.204  1.00  0.00      B    F
ATOM   4975  F4  BF4 B  78      26.726  30.562   9.482  1.00  0.00      B    F
ATOM   4981  B   BF4 B  79      16.251  31.768  24.538  1.00  0.00      B    B
ATOM   4982  F1  BF4 B  79      14.821  31.705  24.606  1.00  0.00      B    F
ATOM   4983  F2  BF4 B  79      16.558  30.848  23.662  1.00  0.00      B    F
ATOM   4984  F3  BF4 B  79      16.758  32.951  24.011  1.00  0.00      B    F
ATOM   4985  F4  BF4 B  79      16.761  31.545  25.871  1.00  0.00      B    F
ATOM   4991  B   BF4 B  80       1.381  15.738   5.117  1.00  0.00      B    B
ATOM   4992  F1  BF4 B  80       1.040  14.443   5.292  1.00  0.00      B    F
ATOM   4993  F2  BF4 B  80       0.761  16.548   6.008  1.00  0.00      B    F
ATOM   4994  F3  BF4 B  80       2.764  15.891   4.909  1.00  0.00      B    F
ATOM   4995  F4  BF4 B  80       0.748  16.060   3.936  1.00  0.00      B    F
ATOM   5001  B   BF4 B  81      16.993  43.070  44.943  1.00  0.00      B    B
ATOM   5002  F1  BF4 B  81      16.898  43.352  43.602  1.00  0.00      B    F
ATOM   5003  F2  BF4 B  81      16.458  41.848  45.403  1.00  0.00      B    F
ATOM   5004  F3  BF4 B  81      18.377  42.760  45.090  1.00  0.00      B    F
ATOM   5005  F4  BF4 B  81      16.865  44.177  45.685  1.00  0.00      B    F
ATOM   5011  B   BF4 B  82      30.791   3.726  14.407  1.00  0.00      B    B
ATOM   5012  F1  BF4 B  82      31.064   3.223  13.285  1.00  0.00      B    F
ATOM   5013  F2  BF4 B  82      30.336   2.628  15.171  1.00  0.00      B    F
ATOM   5014  F3  BF4 B  82      31.685   4.294  14.999  1.00  0.00      B    F
ATOM   5015  F4  BF4 B  82      29.709   4.539  14.204  1.00  0.00      B    F
ATOM   5021  B   BF4 B  83      24.044  20.079  18.148  1.00  0.00      B    B
ATOM   5022  F1  BF4 B  83      22.837  20.237  18.810  1.00  0.00      B    F
ATOM   5023  F2  BF4 B  83      24.010  20.309  16.736  1.00  0.00      B    F
ATOM   5024  F3  BF4 B  83      24.977  20.934  18.709  1.00  0.00      B    F
ATOM   5025  F4  BF4 B  83      24.281  18.841  18.315  1.00  0.00      B    F
ATOM   5031  B   BF4 B  84      22.394  32.492  30.551  1.00  0.00      B    B
ATOM   5032  F1  BF4 B  84      22.945  33.023  29.391  1.00  0.00      B    F
ATOM   5033  F2  BF4 B  84      22.619  31.129  30.648  1.00  0.00      B    F
ATOM   5034  F3  BF4 B  84      22.796  33.155  31.553  1.00  0.00      B    F
ATOM   5035  F4  BF4 B  84      20.975  32.609  30.431  1.00  0.00      B    F
ATOM   5041  B   BF4 B  85      36.227  11.679  21.415  1.00  0.00      B    B
ATOM   5042  F1  BF4 B  85      34.947  12.135  21.194  1.00  0.00      B    F
ATOM   5043  F2  BF4 B  85      37.164  12.633  21.967  1.00  0.00      B    F
ATOM   5044  F3  BF4 B  85      35.989  10.684  22.340  1.00  0.00      B    F
ATOM   5045  F4  BF4 B  85      36.556  11.209  20.210  1.00  0.00      B    F
ATOM   5051  B   BF4 B  86      34.693   5.883  18.091  1.00  0.00      B    B
ATOM   5052  F1  BF4 B  86      34.682   5.860  19.520  1.00  0.00      B    F
ATOM   5053  F2  BF4 B  86      34.709   7.265  17.585  1.00  0.00      B    F
ATOM   5054  F3  BF4 B  86      35.755   5.173  17.602  1.00  0.00      B    F
ATOM   5055  F4  BF4 B  86      33.557   5.237  17.819  1.00  0.00      B    F
ATOM   5061  B   BF4 B  87       5.672   3.650  47.472  1.00  0.00      B    B
ATOM   5062  F1  BF4 B  87       6.958   3.303  47.425  1.00  0.00      B    F
ATOM   5063  F2  BF4 B  87       5.241   3.866  48.683  1.00  0.00      B    F
ATOM   5064  F3  BF4 B  87       5.460   4.725  46.727  1.00  0.00      B    F
ATOM   5065  F4  BF4 B  87       4.907   2.631  46.880  1.00  0.00      B    F
ATOM   5071  B   BF4 B  88      48.583  48.449  37.414  1.00  0.00      B    B
ATOM   5072  F1  BF4 B  88      49.884  48.350  38.010  1.00  0.00      B    F
ATOM   5073  F2  BF4 B  88      48.086  47.232  37.641  1.00  0.00      B    F
ATOM   5074  F3  BF4 B  88      47.870  49.242  38.260  1.00  0.00      B    F
ATOM   5075  F4  BF4 B  88      48.727  48.854  36.052  1.00  0.00      B    F
ATOM   5081  B   BF4 B  89      29.680   7.578   8.803  1.00  0.00      B    B
ATOM   5082  F1  BF4 B  89      30.230   7.241   7.628  1.00  0.00      B    F
ATOM   5083  F2  BF4 B  89      30.457   8.653   8.656  1.00  0.00      B    F
ATOM   5084  F3  BF4 B  89      28.326   7.752   8.708  1.00  0.00      B    F
ATOM   5085  F4  BF4 B  89      30.174   6.692   9.721  1.00  0.00      B    F
ATOM   5091  B   BF4 B  90      46.095  19.233  40.276  1.00  0.00      B    B
ATOM   5092  F1  BF4 B  90      47.191  18.895  39.543  1.00  0.00      B    F
ATOM   5093  F2  BF4 B  90      45.006  19.495  39.477  1.00  0.00      B    F
ATOM   5094  F3  BF4 B  90      45.746  18.387  41.282  1.00  0.00      B    F
ATOM   5095  F4  BF4 B  90      46.497  20.534  40.866  1.00  0.00      B    F
ATOM   5101  B   BF4 B  91      12.189  16.241  37.657  1.00  0.00      B    B
ATOM   5102  F1  BF4 B  91      13.085  15.807  38.587  1.00  0.00      B    F
ATOM   5103  F2  BF4 B  91      11.877  15.388  36.561  1.00  0.00      B    F
ATOM   5104  F3  BF4 B  91      11.009  16.713  38.182  1.00  0.00      B    F
ATOM   5105  F4  BF4 B  91      12.683  17.335  37.092  1.00  0.00      B    F
ATOM   5111  B   BF4 B  92      10.156  17.607  21.256  1.00  0.00      B    B
ATOM   5112  F1  BF4 B  92       9.306  17.137  22.318  1.00  0.00      B    F
ATOM   5113  F2  BF4 B  92      10.278  19.010  21.342  1.00  0.00      B    F
ATOM   5114  F3  BF4 B  92      11.605  17.127  21.271  1.00  0.00      B    F
ATOM   5115  F4  BF4 B  92       9.553  17.402  20.055  1.00  0.00      B    F
ATOM   5121  B   BF4 B  93      19.486  26.629   0.337  1.00  0.00      B    B
ATOM   5122  F1  BF4 B  93      18.647  25.605  -0.023  1.00  0.00      B    F
ATOM   5123  F2  BF4 B  93      19.033  27.652   1.158  1.00  0.00      B    F
ATOM   5124  F3  BF4 B  93      20.583  25.994   0.845  1.00  0.00      B    F
ATOM   5125  F4  BF4 B  93      19.836  27.233  -0.901  1.00  0.00      B    F
ATOM   5131  B   BF4 B  94      45.191   2.479  25.688  1.00  0.00      B    B
ATOM   5132  F1  BF4 B  94      44.593   2.666  26.933  1.00  0.00      B    F
ATOM   5133  F2  BF4 B  94      44.310   1.572  25.156  1.00  0.00      B    F
ATOM   5134  F3  BF4 B  94      45.294   3.853  25.116  1.00  0.00      B    F
ATOM   5135  F4  BF4 B  94      46.391   1.945  25.753  1.00  0.00      B    F
ATOM   5141  B   BF4 B  95      39.551  23.533  41.626  1.00  0.00      B    B
ATOM   5142  F1  BF4 B  95      40.453  24.309  40.936  1.00  0.00      B    F
ATOM   5143  F2  BF4 B  95      38.357  23.498  40.946  1.00  0.00      B    F
ATOM   5144  F3  BF4 B  95      40.019  22.275  42.016  1.00  0.00      B    F
ATOM   5145  F4  BF4 B  95      39.189  24.160  42.812  1.00  0.00      B    F
ATOM   5151  B   BF4 B  96       0.139   3.685  14.880  1.00  0.00      B    B
ATOM   5152  F1  BF4 B  96      -0.698   4.611  14.162  1.00  0.00      B    F
ATOM   5153  F2  BF4 B  96      -0.029   2.410  14.525  1.00  0.00      B    F
ATOM   5154  F3  BF4 B  96       1.393   4.117  15.112  1.00  0.00      B    F
ATOM   5155  F4  BF4 B  96      -0.513   3.877  16.115  1.00  0.00      B    F
ATOM   5161  B   BF4 B  97      19.674  15.821  13.276  1.00  0.00      B    B
ATOM   5162  F1  BF4 B  97      20.802  15.532  12.614  1.00  0.00      B    F
ATOM   5163  F2  BF4 B  97      18.616  15.326  12.627  1.00  0.00      B    F
ATOM   5164  F3  BF4 B  97      19.843  15.205  14.491  1.00  0.00      B    F
ATOM   5165  F4  BF4 B  97      19.645  17.201  13.407  1.00  0.00      B    F
ATOM   5171  B   BF4 B  98      25.286  21.463  11.263  1.00  0.00      B    B
ATOM   5172  F1  BF4 B  98      26.517  22.119  11.292  1.00  0.00      B    F
ATOM   5173  F2  BF4 B  98      24.343  22.433  11.171  1.00  0.00      B    F
ATOM   5174  F3  BF4 B  98      25.227  20.555  10.203  1.00  0.00      B    F
ATOM   5175  F4  BF4 B  98      25.358  20.802  12.473  1.00  0.00      B    F
ATOM   5181  B   BF4 B  99      24.101  41.069  27.720  1.00  0.00      B    B
ATOM   5182  F1  BF4 B  99      25.026  40.502  26.817  1.00  0.00      B    F
ATOM   5183  F2  BF4 B  99      24.251  40.309  28.853  1.00  0.00      B    F
ATOM   5184  F3  BF4 B  99      24.629  42.368  27.989  1.00  0.00      B    F
ATOM   5185  F4  BF4 B  99      22.952  41.095  26.994  1.00  0.00      B    F
ATOM   5191  B   BF4 B 100      42.166  40.222  21.762  1.00  0.00      B    B
ATOM   5192  F1  BF4 B 100      41.539  41.317  22.419  1.00  0.00      B    F
ATOM   5193  F2  BF4 B 100      42.737  39.214  22.372  1.00  0.00      B    F
ATOM   5194  F3  BF4 B 100      41.352  39.827  20.788  1.00  0.00      B    F
ATOM   5195  F4  BF4 B 100      43.414  40.579  21.236  1.00  0.00      B    F
ATOM   5201  B   BF4 B 101      25.005   5.577   4.310  1.00  0.00      B    B
ATOM   5202  F1  BF4 B 101      25.927   5.581   5.250  1.00  0.00      B    F
ATOM   5203  F2  BF4 B 101      25.537   5.451   3.099  1.00  0.00      B    F
ATOM   5204  F3  BF4 B 101      24.022   4.533   4.428  1.00  0.00      B    F
ATOM   5205  F4  BF4 B 101      24.351   6.775   4.578  1.00  0.00      B    F
ATOM   5211  B   BF4 B 102      14.893  42.166   9.682  1.00  0.00      B    B
ATOM   5212  F1  BF4 B 102      13.658  41.847   9.812  1.00  0.00      B    F
ATOM   5213  F2  BF4 B 102      14.928  43.323   9.022  1.00  0.00      B    F
ATOM   5214  F3  BF4 B 102      15.525  42.187  10.901  1.00  0.00      B    F
ATOM   5215  F4  BF4 B 102      15.481  41.194   9.003  1.00  0.00      B    F
ATOM   5221  B   BF4 B 103      40.991  32.051   1.432  1.00  0.00      B    B
ATOM   5222  F1  BF4 B 103      41.922  32.766   0.799  1.00  0.00      B    F
ATOM   5223  F2  BF4 B 103      41.380  30.655   1.273  1.00  0.00      B    F
ATOM   5224  F3  BF4 B 103      41.028  32.343   2.709  1.00  0.00      B    F
ATOM   5225  F4  BF4 B 103      39.755  32.192   0.988  1.00  0.00      B    F
ATOM   5231  B   BF4 B 104      36.020  20.060  17.597  1.00  0.00      B    B
ATOM   5232  F1  BF4 B 104      37.062  20.107  16.818  1.00  0.00      B    F
ATOM   5233  F2  BF4 B 104      34.994  20.832  17.125  1.00  0.00      B    F
ATOM   5234  F3  BF4 B 104      35.544  18.789  18.006  1.00  0.00      B    F
ATOM   5235  F4  BF4 B 104      36.404  20.839  18.729  1.00  0.00      B    F
ATOM   5241  B   BF4 B 105      15.295  37.095  12.805  1.00  0.00      B    B
ATOM   5242  F1  BF4 B 105      16.291  36.995  11.897  1.00  0.00      B    F
ATOM   5243  F2  BF4 B 105      15.432  38.197  13.571  1.00  0.00      B    F
ATOM   5244  F3  BF4 B 105      14.259  37.367  11.953  1.00  0.00      B    F
ATOM   5245  F4  BF4 B 105      15.136  35.963  13.514  1.00  0.00      B    F
ATOM   5251  B   BF4 B 106       7.322  28.602   9.688  1.00  0.00      B    B
ATOM   5252  F1  BF4 B 106       6.253  27.998  10.331  1.00  0.00      B    F
ATOM   5253  F2  BF4 B 106       8.458  28.602  10.480  1.00  0.00      B    F
ATOM   5254  F3  BF4 B 106       7.739  27.946   8.586  1.00  0.00      B    F
ATOM   5255  F4  BF4 B 106       6.862  29.808   9.365  1.00  0.00      B    F
ATOM   5261  B   BF4 B 107      35.435  16.209  49.522  1.00  0.00      B    B
ATOM   5262  F1  BF4 B 107      34.107  15.707  49.411  1.00  0.00      B    F
ATOM   5263  F2  BF4 B 107      35.703  16.412  48.247  1.00  0.00      B    F
ATOM   5264  F3  BF4 B 107      35.226  17.291  50.332  1.00  0.00      B    F
ATOM   5265  F4  BF4 B 107      36.141  15.142  50.007  1.00  0.00      B    F
ATOM   5271  B   BF4 B 108       4.416  42.175  33.096  1.00  0.00      B    B
ATOM   5272  F1  BF4 B 108       3.369  41.672  33.595  1.00  0.00      B    F
ATOM   5273  F2  BF4 B 108       5.492  41.410  33.055  1.00  0.00      B    F
ATOM   5274  F3  BF4 B 108       4.129  42.407  31.787  1.00  0.00      B    F
ATOM   5275  F4  BF4 B 108       4.520  43.251  33.844  1.00  0.00      B    F
ATOM   5281  B   BF4 B 109      39.743  48.346  42.591  1.00  0.00      B    B
ATOM   5282  F1  BF4 B 109      38.958  49.305  43.241  1.00  0.00      B    F
ATOM   5283  F2  BF4 B 109      39.076  47.170  42.467  1.00  0.00      B    F
ATOM   5284  F3  BF4 B 109      40.152  49.001  41.430  1.00  0.00      B    F
ATOM   5285  F4  BF4 B 109      40.790  48.161  43.370  1.00  0.00      B    F
ATOM   5291  B   BF4 B 110      24.835  45.907   7.703  1.00  0.00      B    B
ATOM   5292  F1  BF4 B 110      25.696  45.132   8.465  1.00  0.00      B    F
ATOM   5293  F2  BF4 B 110      25.205  47.239   7.677  1.00  0.00      B    F
ATOM   5294  F3  BF4 B 110      24.969  45.275   6.492  1.00  0.00      B    F
ATOM   5295  F4  BF4 B 110      23.556  45.756   8.052  1.00  0.00      B    F
ATOM   5301  B   BF4 B 111      35.838   0.152   7.598  1.00  0.00      B    B
ATOM   5302  F1  BF4 B 111      36.297   1.434   7.728  1.00  0.00      B    F
ATOM   5303  F2  BF4 B 111      35.544  -0.290   8.912  1.00  0.00      B    F
ATOM   5304  F3  BF4 B 111      34.850   0.023   6.582  1.00  0.00      B    F
ATOM   5305  F4  BF4 B 111      36.847  -0.612   7.129  1.00  0.00      B    F
ATOM   5311  B   BF4 B 112       8.765  21.676   8.927  1.00  0.00      B    B
ATOM   5312  F1  BF4 B 112       8.090  20.725   9.722  1.00  0.00      B    F
ATOM   5313  F2  BF4 B 112       9.681  21.089   8.056  1.00  0.00      B    F
ATOM   5314  F3  BF4 B 112       7.776  22.485   8.419  1.00  0.00      B    F
ATOM   5315  F4  BF4 B 112       9.468  22.447   9.875  1.00  0.00      B    F
ATOM   5321  B   BF4 B 113      45.777  37.999  25.484  1.00  0.00      B    B
ATOM   5322  F1  BF4 B 113      44.843  36.955  25.264  1.00  0.00      B    F
ATOM   5323  F2  BF4 B 113      46.629  38.138  24.448  1.00  0.00      B    F
ATOM   5324  F3  BF4 B 113      45.077  39.177  25.856  1.00  0.00      B    F
ATOM   5325  F4  BF4 B 113      46.514  37.646  26.541  1.00  0.00      B    F
ATOM   5331  B   BF4 B 114      26.695  43.554   1.027  1.00  0.00      B    B
ATOM   5332  F1  BF4 B 114      26.411  43.035   2.300  1.00  0.00      B    F
ATOM   5333  F2  BF4 B 114      25.485  43.597   0.345  1.00  0.00      B    F
ATOM   5334  F3  BF4 B 114      27.149  44.870   1.398  1.00  0.00      B    F
ATOM   5335  F4  BF4 B 114      27.610  42.645   0.434  1.00  0.00      B    F
ATOM   5341  B   BF4 B 115      15.595  37.474   4.613  1.00  0.00      B    B
ATOM   5342  F1  BF4 B 115      16.323  37.269   5.864  1.00  0.00      B    F
ATOM   5343  F2  BF4 B 115      14.649  36.537   4.246  1.00  0.00      B    F
ATOM   5344  F3  BF4 B 115      15.253  38.778   4.572  1.00  0.00      B    F
ATOM   5345  F4  BF4 B 115      16.540  37.354   3.586  1.00  0.00      B    F
ATOM   5351  B   BF4 B 116      37.002  14.133  27.887  1.00  0.00      B    B
ATOM   5352  F1  BF4 B 116      37.751  13.737  26.778  1.00  0.00      B    F
ATOM   5353  F2  BF4 B 116      37.673  15.191  28.439  1.00  0.00      B    F
ATOM   5354  F3  BF4 B 116      35.824  14.542  27.414  1.00  0.00      B    F
ATOM   5355  F4  BF4 B 116      36.741  13.176  28.778  1.00  0.00      B    F
ATOM   5361  B   BF4 B 117      48.133  45.133  20.891  1.00  0.00      B    B
ATOM   5362  F1  BF4 B 117      47.036  44.460  20.234  1.00  0.00      B    F
ATOM   5363  F2  BF4 B 117      47.776  45.650  22.050  1.00  0.00      B    F
ATOM   5364  F3  BF4 B 117      49.242  44.277  21.051  1.00  0.00      B    F
ATOM   5365  F4  BF4 B 117      48.444  46.087  20.066  1.00  0.00      B    F
ATOM   5371  B   BF4 B 118      12.860  34.410  35.137  1.00  0.00      B    B
ATOM   5372  F1  BF4 B 118      11.785  34.242  34.304  1.00  0.00      B    F
ATOM   5373  F2  BF4 B 118      12.496  35.406  36.124  1.00  0.00      B    F
ATOM   5374  F3  BF4 B 118      13.066  33.230  35.870  1.00  0.00      B    F
ATOM   5375  F4  BF4 B 118      13.982  34.965  34.701  1.00  0.00      B    F
ATOM   5381  B   BF4 B 119       3.508  36.372   8.562  1.00  0.00      B    B
ATOM   5382  F1  BF4 B 119       4.465  36.338   9.447  1.00  0.00      B    F
ATOM   5383  F2  BF4 B 119       3.621  37.446   7.767  1.00  0.00      B    F
ATOM   5384  F3  BF4 B 119       3.717  35.195   7.822  1.00  0.00      B    F
ATOM   5385  F4  BF4 B 119       2.253  36.281   9.185  1.00  0.00      B    F
ATOM   5391  B   BF4 B 120      23.032  34.092  43.498  1.00  0.00      B    B
ATOM   5392  F1  BF4 B 120      21.805  33.483  43.604  1.00  0.00      B    F
ATOM   5393  F2  BF4 B 120      23.662  33.559  44.666  1.00  0.00      B    F
ATOM   5394  F3  BF4 B 120      23.686  33.584  42.422  1.00  0.00      B    F
ATOM   5395  F4  BF4 B 120      22.983  35.509  43.559  1.00  0.00      B    F
ATOM   5401  CT  ACN C   1      46.140  22.072   8.368  1.00  0.00      C    C
ATOM   5402  CZ  ACN C   1      46.965  20.878   8.598  1.00  0.00      C    C
ATOM   5403  NZ  ACN C   1      47.649  19.983   8.855  1.00  0.00      C    N
ATOM   5404  HZ  ACN C   1      45.853  22.004   7.322  1.00  0.00      C    H
ATOM   5405  HZ1 ACN C   1      46.677  22.971   8.658  1.00  0.00      C    H
ATOM   5406  HZ2 ACN C   1      45.298  22.016   9.053  1.00  0.00      C    H
ATOM   5410  CT  ACN C   2      33.668  49.006  35.940  1.00  0.00      C    C
ATOM   5411  CZ  ACN C   2      33.458  49.388  37.370  1.00  0.00      C    C
ATOM   5412  NZ  ACN C   2      33.224  49.673  38.448  1.00  0.00      C    N
ATOM   5413  HZ  ACN C   2      34.703  49.127  35.633  1.00  0.00      C    H
ATOM   5414  HZ1 ACN C   2      32.959  49.543  35.314  1.00  0.00      C    H
ATOM   5415  HZ2 ACN C   2      33.582  47.922  35.922  1.00  0.00      C    H
ATOM   5419  CT  ACN C   3      36.384   1.354  27.263  1.00  0.00      C    C
ATOM   5420  CZ  ACN C   3      35.117   2.157  27.261  1.00  0.00      C    C
ATOM   5421  NZ  ACN C   3      34.131   2.789  27.270  1.00  0.00      C    N
ATOM   5422  HZ  ACN C   3      36.248   0.602  26.491  1.00  0.00      C    H
ATOM   5423  HZ1 ACN C   3      36.420   0.784  28.188  1.00  0.00      C    H
ATOM   5424  HZ2 ACN C   3      37.232   1.990  27.021  1.00  0.00      C    H
ATOM   5428  CT  ACN C   4      20.939  35.735  32.515  1.00  0.00      C    C
ATOM   5429  CZ  ACN C   4      19.614  36.407  32.567  1.00  0.00      C    C
ATOM   5430  NZ  ACN C   4      18.564  36.919  32.563  1.00  0.00      C    N
ATOM   5431  HZ  ACN C   4      21.694  36.446  32.841  1.00  0.00      C    H
ATOM   5432  HZ1 ACN C   4      21.207  35.481  31.493  1.00  0.00      C    H
ATOM   5433  HZ2 ACN C   4      20.927  34.790  33.051  1.00  0.00      C    H
ATOM   5437  CT  ACN C   5      40.965  25.758  29.353  1.00  0.00      C    C
ATOM   5438  CZ  ACN C   5      41.095  24.817  30.494  1.00  0.00      C    C
ATOM   5439  NZ  ACN C   5      41.257  24.103  31.371  1.00  0.00      C    N
ATOM   5440  HZ  ACN C   5      41.141  25.283  28.391  1.00  0.00      C    H
ATOM   5441  HZ1 ACN C   5      41.740  26.515  29.435  1.00  0.00      C    H
ATOM   5442  HZ2 ACN C   5      40.008  26.264  29.257  1.00  0.00      C    H
ATOM   5446  CT  ACN C   6       2.131  15.890  34.878  1.00  0.00      C    C
ATOM   5447  CZ  ACN C   6       2.094  17.225  34.296  1.00  0.00      C    C
ATOM   5448  NZ  ACN C   6       2.065  18.301  33.834  1.00  0.00      C    N
ATOM   5449  HZ  ACN C   6       3.097  15.391  34.903  1.00  0.00      C    H
ATOM   5450  HZ1 ACN C   6       1.373  15.274  34.401  1.00  0.00      C    H
ATOM   5451  HZ2 ACN C   6       1.951  16.009  35.943  1.00  0.00      C    H
ATOM   5455  CT  ACN C   7      13.280  37.837  27.428  1.00  0.00      C    C
ATOM   5456  CZ  ACN C   7      13.235  36.378  27.148  1.00  0.00      C    C
ATOM   5457  NZ  ACN C   7      13.245  35.250  26.907  1.00  0.00      C    N
ATOM   5458  HZ  ACN C   7      14.114  38.386  26.998  1.00  0.00      C    H
ATOM   5459  HZ1 ACN C   7      13.249  37.912  28.512  1.00  0.00      C    H
ATOM   5460  HZ2 ACN C   7      12.316  38.227  27.113  1.00  0.00      C    H
ATOM   5464  CT  ACN C   8       7.725   7.625  33.991  1.00  0.00      C    C
ATOM   5465  CZ  ACN C   8       7.902   9.076  33.863  1.00  0.00      C    C
ATOM   5466  NZ  ACN C   8       8.016  10.211  33.674  1.00  0.00      C    N
ATOM   5467  HZ  ACN C   8       8.637   7.078  33.766  1.00  0.00      C    H
ATOM   5468  HZ1 ACN C   8       7.029   7.259  33.240  1.00  0.00      C    H
ATOM   5469  HZ2 ACN C   8       7.363   7.228  34.936  1.00  0.00      C    H
ATOM   5473  CT  ACN C   9      14.506  32.639  27.915  1.00  0.00      C    C
ATOM   5474  CZ  ACN C   9      14.755  33.750  28.916  1.00  0.00      C    C
ATOM   5475  NZ  ACN C   9      14.984  34.549  29.731  1.00  0.00      C    N
ATOM   5476  HZ  ACN C   9      13.648  32.051  28.231  1.00  0.00      C    H
ATOM   5477  HZ1 ACN C   9      15.322  31.922  27.947  1.00  0.00      C    H
ATOM   5478  HZ2 ACN C   9      14.250  33.005  26.924  1.00  0.00      C    H
ATOM   5482  CT  ACN C  10      14.183   8.359  46.861  1.00  0.00      C    C
ATOM   5483  CZ  ACN C  10      13.434   7.315  47.612  1.00  0.00      C    C
ATOM   5484  NZ  ACN C  10      12.836   6.524  48.190  1.00  0.00      C    N
ATOM   5485  HZ  ACN C  10      14.588   8.917  47.700  1.00  0.00      C    H
ATOM   5486  HZ1 ACN C  10      13.405   8.896  46.324  1.00  0.00      C    H
ATOM   5487  HZ2 ACN C  10      14.819   7.718  46.256  1.00  0.00      C    H
ATOM   5491  CT  ACN C  11       4.498   6.094  16.130  1.00  0.00      C    C
ATOM   5492  CZ  ACN C  11       5.004   7.523  15.953  1.00  0.00      C    C
ATOM   5493  NZ  ACN C  11       5.336   8.646  15.774  1.00  0.00      C    N
ATOM   5494  HZ  ACN C  11       5.014   5.640  16.972  1.00  0.00      C    H
ATOM   5495  HZ1 ACN C  11       4.688   5.565  15.199  1.00  0.00      C    H
ATOM   5496  HZ2 ACN C  11       3.415   6.088  16.222  1.00  0.00      C    H
ATOM   5500  CT  ACN C  12       5.487  27.201  19.445  1.00  0.00      C    C
ATOM   5501  CZ  ACN C  12       4.220  27.807  19.944  1.00  0.00      C    C
ATOM   5502  NZ  ACN C  12       3.238  28.264  20.333  1.00  0.00      C    N
ATOM   5503  HZ  ACN C  12       5.226  26.931  18.425  1.00  0.00      C    H
ATOM   5504  HZ1 ACN C  12       5.907  26.369  20.004  1.00  0.00      C    H
ATOM   5505  HZ2 ACN C  12       6.208  28.001  19.296  1.00  0.00      C    H
ATOM   5509  CT  ACN C  13      39.644  45.343  27.725  1.00  0.00      C    C
ATOM   5510  CZ  ACN C  13      39.369  46.807  27.677  1.00  0.00      C    C
ATOM   5511  NZ  ACN C  13      39.056  47.967  27.650  1.00  0.00      C    N
ATOM   5512  HZ  ACN C  13      39.808  44.943  26.727  1.00  0.00      C    H
ATOM   5513  HZ1 ACN C  13      38.884  44.852  28.328  1.00  0.00      C    H
ATOM   5514  HZ2 ACN C  13      40.610  45.350  28.222  1.00  0.00      C    H
ATOM   5518  CT  ACN C  14      19.168  10.584  31.900  1.00  0.00      C    C
ATOM   5519  CZ  ACN C  14      19.041  10.717  33.365  1.00  0.00      C    C
ATOM   5520  NZ  ACN C  14      18.935  10.779  34.508  1.00  0.00      C    N
ATOM   5521  HZ  ACN C  14      20.051  11.129  31.577  1.00  0.00      C    H
ATOM   5522  HZ1 ACN C  14      18.332  11.028  31.367  1.00  0.00      C    H
ATOM   5523  HZ2 ACN C  14      19.242   9.511  31.740  1.00  0.00      C    H
ATOM   5527  CT  ACN C  15      18.517  48.316  10.748  1.00  0.00      C    C
ATOM   5528  CZ  ACN C  15      19.508  48.049  11.847  1.00  0.00      C    C
ATOM   5529  NZ  ACN C  15      20.299  47.802  12.660  1.00  0.00      C    N
ATOM   5530  HZ  ACN C  15      17.780  49.104  10.880  1.00  0.00      C    H
ATOM   5531  HZ1 ACN C  15      18.135  47.379  10.351  1.00  0.00      C    H
ATOM   5532  HZ2 ACN C  15      19.242  48.638  10.005  1.00  0.00      C    H
ATOM   5536  CT  ACN C  16      25.912  45.213  16.412  1.00  0.00      C    C
ATOM   5537  CZ  ACN C  16      26.960  46.216  16.760  1.00  0.00      C    C
ATOM   5538  NZ  ACN C  16      27.778  47.005  17.015  1.00  0.00      C    N
ATOM   5539  HZ  ACN C  16      25.843  45.169  15.328  1.00  0.00      C    H
ATOM   5540  HZ1 ACN C  16      24.983  45.452  16.924  1.00  0.00      C    H
ATOM   5541  HZ2 ACN C  16      26.301  44.321  16.896  1.00  0.00      C    H
ATOM   5545  CT  ACN C  17      17.222  16.451  15.751  1.00  0.00      C    C
ATOM   5546  CZ  ACN C  17      17.034  17.700  14.937  1.00  0.00      C    C
ATOM   5547  NZ  ACN C  17      16.851  18.652  14.266  1.00  0.00      C    N
ATOM   5548  HZ  ACN C  17      16.274  16.158  16.195  1.00  0.00      C    H
ATOM   5549  HZ1 ACN C  17      17.958  16.663  16.523  1.00  0.00      C    H
ATOM   5550  HZ2 ACN C  17      17.528  15.709  15.019  1.00  0.00      C    H
ATOM   5554  CT  ACN C  18      35.142  21.194  32.677  1.00  0.00      C    C
ATOM   5555  CZ  ACN C  18      34.926  20.066  31.788  1.00  0.00      C    C
ATOM   5556  NZ  ACN C  18      34.694  19.171  31.048  1.00  0.00      C    N
ATOM   5557  HZ  ACN C  18      35.637  21.964  32.091  1.00  0.00      C    H
ATOM   5558  HZ1 ACN C  18      35.786  20.839  33.478  1.00  0.00      C    H
ATOM   5559  HZ2 ACN C  18      34.187  21.606  32.994  1.00  0.00      C    H
ATOM   5563  CT  ACN C  19      24.901  32.563  25.309  1.00  0.00      C    C
ATOM   5564  CZ  ACN C  19      23.552  32.115  25.628  1.00  0.00      C    C
ATOM   5565  NZ  ACN C  19      22.429  31.806  25.902  1.00  0.00      C    N
ATOM   5566  HZ  ACN C  19      25.461  33.075  26.087  1.00  0.00      C    H
ATOM   5567  HZ1 ACN C  19      24.908  33.054  24.339  1.00  0.00      C    H
ATOM   5568  HZ2 ACN C  19      25.510  31.687  25.106  1.00  0.00      C    H
ATOM   5572  CT  ACN C  20      42.870  28.514  23.598  1.00  0.00      C    C
ATOM   5573  CZ  ACN C  20      44.167  28.709  24.215  1.00  0.00      C    C
ATOM   5574  NZ  ACN C  20      45.169  28.886  24.768  1.00  0.00      C    N
ATOM   5575  HZ  ACN C  20      42.152  28.508  24.414  1.00  0.00      C    H
ATOM   5576  HZ1 ACN C  20      42.664  27.608  23.034  1.00  0.00      C    H
ATOM   5577  HZ2 ACN C  20      42.683  29.322  22.895  1.00  0.00      C    H
ATOM   5581  CT  ACN C  21      42.610  16.159   7.404  1.00  0.00      C    C
ATOM   5582  CZ  ACN C  21      41.598  15.239   7.862  1.00  0.00      C    C
ATOM   5583  NZ  ACN C  21      40.771  14.469   8.188  1.00  0.00      C    N
ATOM   5584  HZ  ACN C  21      42.107  16.958   6.867  1.00  0.00      C    H
ATOM   5585  HZ1 ACN C  21      43.234  15.694   6.645  1.00  0.00      C    H
ATOM   5586  HZ2 ACN C  21      43.172  16.560   8.244  1.00  0.00      C    H
ATOM   5590  CT  ACN C  22      22.866   5.839   1.391  1.00  0.00      C    C
ATOM   5591  CZ  ACN C  22      21.990   6.325   0.344  1.00  0.00      C    C
ATOM   5592  NZ  ACN C  22      21.286   6.640  -0.459  1.00  0.00      C    N
ATOM   5593  HZ  ACN C  22      22.706   4.769   1.503  1.00  0.00      C    H
ATOM   5594  HZ1 ACN C  22      22.764   6.445   2.287  1.00  0.00      C    H
ATOM   5595  HZ2 ACN C  22      23.860   6.001   0.983  1.00  0.00      C    H
ATOM   5599  CT  ACN C  23      37.898  21.044   5.583  1.00  0.00      C    C
ATOM   5600  CZ  ACN C  23      37.165  20.679   6.742  1.00  0.00      C    C
ATOM   5601  NZ  ACN C  23      36.589  20.333   7.677  1.00  0.00      C    N
ATOM   5602  HZ  ACN C  23      37.296  21.257   4.703  1.00  0.00      C    H
ATOM   5603  HZ1 ACN C  23      38.641  20.292   5.329  1.00  0.00      C    H
ATOM   5604  HZ2 ACN C  23      38.376  21.964   5.910  1.00  0.00      C    H
ATOM   5608  CT  ACN C  24       5.162  22.871  22.171  1.00  0.00      C    C
ATOM   5609  CZ  ACN C  24       5.449  24.327  22.278  1.00  0.00      C    C
ATOM   5610  NZ  ACN C  24       5.741  25.471  22.295  1.00  0.00      C    N
ATOM   5611  HZ  ACN C  24       5.047  22.684  21.107  1.00  0.00      C    H
ATOM   5612  HZ1 ACN C  24       4.393  22.506  22.847  1.00  0.00      C    H
ATOM   5613  HZ2 ACN C  24       6.077  22.376  22.488  1.00  0.00      C    H
ATOM   5617  CT  ACN C  25      14.407  13.925  29.341  1.00  0.00      C    C
ATOM   5618  CZ  ACN C  25      13.937  12.585  28.971  1.00  0.00      C    C
ATOM   5619  NZ  ACN C  25      13.546  11.551  28.634  1.00  0.00      C    N
ATOM   5620  HZ  ACN C  25      15.400  14.126  28.946  1.00  0.00      C    H
ATOM   5621  HZ1 ACN C  25      14.542  13.999  30.417  1.00  0.00      C    H
ATOM   5622  HZ2 ACN C  25      13.787  14.727  28.948  1.00  0.00      C    H
ATOM   5626  CT  ACN C  26      15.941  42.667  27.602  1.00  0.00      C    C
ATOM   5627  CZ  ACN C  26      16.538  42.203  28.862  1.00  0.00      C    C
ATOM   5628  NZ  ACN C  26      16.916  41.771  29.857  1.00  0.00      C    N
ATOM   5629  HZ  ACN C  26      16.381  42.108  26.780  1.00  0.00      C    H
ATOM   5630  HZ1 ACN C  26      16.214  43.706  27.441  1.00  0.00      C    H
ATOM   5631  HZ2 ACN C  26      14.859  42.584  27.677  1.00  0.00      C    H
ATOM   5635  CT  ACN C  27      35.360  14.112  24.198  1.00  0.00      C    C
ATOM   5636  CZ  ACN C  27      34.862  14.729  22.895  1.00  0.00      C    C
ATOM   5637  NZ  ACN C  27      34.505  15.237  21.938  1.00  0.00      C    N
ATOM   5638  HZ  ACN C  27      35.071  13.109  24.503  1.00  0.00      C    H
ATOM   5639  HZ1 ACN C  27      35.059  14.889  24.896  1.00  0.00      C    H
ATOM   5640  HZ2 ACN C  27      36.443  14.176  24.262  1.00  0.00      C    H
ATOM   5644  CT  ACN C  28      26.421  27.607  34.177  1.00  0.00      C    C
ATOM   5645  CZ  ACN C  28      26.000  28.999  34.146  1.00  0.00      C    C
ATOM   5646  NZ  ACN C  28      25.662  30.126  34.108  1.00  0.00      C    N
ATOM   5647  HZ  ACN C  28      26.608  27.267  33.162  1.00  0.00      C    H
ATOM   5648  HZ1 ACN C  28      25.690  26.937  34.621  1.00  0.00      C    H
ATOM   5649  HZ2 ACN C  28      27.293  27.577  34.826  1.00  0.00      C    H
ATOM   5653  CT  ACN C  29       9.169   1.205  23.698  1.00  0.00      C    C
ATOM   5654  CZ  ACN C  29      10.568   0.819  23.991  1.00  0.00      C    C
ATOM   5655  NZ  ACN C  29      11.694   0.597  24.256  1.00  0.00      C    N
ATOM   5656  HZ  ACN C  29       8.761   1.605  24.622  1.00  0.00      C    H
ATOM   5657  HZ1 ACN C  29       8.675   0.316  23.315  1.00  0.00      C    H
ATOM   5658  HZ2 ACN C  29       9.059   1.911  22.879  1.00  0.00      C    H
ATOM   5662  CT  ACN C  30      44.624  19.236  19.744  1.00  0.00      C    C
ATOM   5663  CZ  ACN C  30      44.218  19.659  18.388  1.00  0.00      C    C
ATOM   5664  NZ  ACN C  30      43.894  19.943  17.307  1.00  0.00      C    N
ATOM   5665  HZ  ACN C  30      45.387  18.470  19.632  1.00  0.00      C    H
ATOM   5666  HZ1 ACN C  30      43.853  18.625  20.207  1.00  0.00      C    H
ATOM   5667  HZ2 ACN C  30      44.954  20.079  20.345  1.00  0.00      C    H
ATOM   5671  CT  ACN C  31      40.897  45.413  33.667  1.00  0.00      C    C
ATOM   5672  CZ  ACN C  31      41.022  44.227  34.546  1.00  0.00      C    C
ATOM   5673  NZ  ACN C  31      41.121  43.293  35.291  1.00  0.00      C    N
ATOM   5674  HZ  ACN C  31      41.334  45.126  32.714  1.00  0.00      C    H
ATOM   5675  HZ1 ACN C  31      41.373  46.227  34.207  1.00  0.00      C    H
ATOM   5676  HZ2 ACN C  31      39.845  45.639  33.511  1.00  0.00      C    H
ATOM   5680  CT  ACN C  32       3.834   4.882  33.595  1.00  0.00      C    C
ATOM   5681  CZ  ACN C  32       3.711   4.036  32.398  1.00  0.00      C    C
ATOM   5682  NZ  ACN C  32       3.588   3.348  31.508  1.00  0.00      C    N
ATOM   5683  HZ  ACN C  32       4.781   5.372  33.383  1.00  0.00      C    H
ATOM   5684  HZ1 ACN C  32       4.034   4.266  34.467  1.00  0.00      C    H
ATOM   5685  HZ2 ACN C  32       2.932   5.488  33.567  1.00  0.00      C    H
ATOM   5689  CT  ACN C  33      43.811   1.234  18.419  1.00  0.00      C    C
ATOM   5690  CZ  ACN C  33      43.555   2.568  17.726  1.00  0.00      C    C
ATOM   5691  NZ  ACN C  33      43.373   3.625  17.268  1.00  0.00      C    N
ATOM   5692  HZ  ACN C  33      44.583   1.412  19.163  1.00  0.00      C    H
ATOM   5693  HZ1 ACN C  33      44.197   0.594  17.630  1.00  0.00      C    H
ATOM   5694  HZ2 ACN C  33      42.989   0.829  19.004  1.00  0.00      C    H
ATOM   5698  CT  ACN C  34      18.772   5.196  38.057  1.00  0.00      C    C
ATOM   5699  CZ  ACN C  34      19.816   4.433  38.751  1.00  0.00      C    C
ATOM   5700  NZ  ACN C  34      20.655   3.850  39.353  1.00  0.00      C    N
ATOM   5701  HZ  ACN C  34      19.135   5.125  37.034  1.00  0.00      C    H
ATOM   5702  HZ1 ACN C  34      18.703   6.262  38.257  1.00  0.00      C    H
ATOM   5703  HZ2 ACN C  34      17.836   4.687  38.275  1.00  0.00      C    H
ATOM   5707  CT  ACN C  35      42.344  36.437   7.229  1.00  0.00      C    C
ATOM   5708  CZ  ACN C  35      43.135  36.006   6.087  1.00  0.00      C    C
ATOM   5709  NZ  ACN C  35      43.719  35.581   5.177  1.00  0.00      C    N
ATOM   5710  HZ  ACN C  35      41.740  35.598   7.563  1.00  0.00      C    H
ATOM   5711  HZ1 ACN C  35      41.717  37.271   6.925  1.00  0.00      C    H
ATOM   5712  HZ2 ACN C  35      42.968  36.762   8.058  1.00  0.00      C    H
ATOM   5716  CT  ACN C  36      34.723  38.847  12.322  1.00  0.00      C    C
ATOM   5717  CZ  ACN C  36      33.682  38.175  11.577  1.00  0.00      C    C
ATOM   5718  NZ  ACN C  36      32.882  37.643  10.930  1.00  0.00      C    N
ATOM   5719  HZ  ACN C  36      34.358  38.893  13.345  1.00  0.00      C    H
ATOM   5720  HZ1 ACN C  36      34.936  39.802  11.848  1.00  0.00      C    H
ATOM   5721  HZ2 ACN C  36      35.623  38.244  12.226  1.00  0.00      C    H
ATOM   5725  CT  ACN C  37       3.691  42.813  36.944  1.00  0.00      C    C
ATOM   5726  CZ  ACN C  37       3.447  42.622  38.366  1.00  0.00      C    C
ATOM   5727  NZ  ACN C  37       3.375  42.415  39.477  1.00  0.00      C    N
ATOM   5728  HZ  ACN C  37       4.580  42.249  36.674  1.00  0.00      C    H
ATOM   5729  HZ1 ACN C  37       3.658  43.855  36.634  1.00  0.00      C    H
ATOM   5730  HZ2 ACN C  37       2.792  42.352  36.544  1.00  0.00      C    H
ATOM   5734  CT  ACN C  38       6.321   5.908  27.995  1.00  0.00      C    C
ATOM   5735  CZ  ACN C  38       7.087   6.986  27.390  1.00  0.00      C    C
ATOM   5736  NZ  ACN C  38       7.659   7.874  26.903  1.00  0.00      C    N
ATOM   5737  HZ  ACN C  38       6.897   5.215  28.603  1.00  0.00      C    H
ATOM   5738  HZ1 ACN C  38       5.904   5.358  27.156  1.00  0.00      C    H
ATOM   5739  HZ2 ACN C  38       5.569   6.276  28.688  1.00  0.00      C    H
ATOM   5743  CT  ACN C  39      27.501  22.545  49.290  1.00  0.00      C    C
ATOM   5744  CZ  ACN C  39      28.416  23.731  49.014  1.00  0.00      C    C
ATOM   5745  NZ  ACN C  39      29.090  24.687  48.844  1.00  0.00      C    N
ATOM   5746  HZ  ACN C  39      27.638  22.134  50.287  1.00  0.00      C    H
ATOM   5747  HZ1 ACN C  39      27.689  21.787  48.534  1.00  0.00      C    H
ATOM   5748  HZ2 ACN C  39      26.492  22.935  49.182  1.00  0.00      C    H
ATOM   5752  CT  ACN C  40      41.843  25.657   7.087  1.00  0.00      C    C
ATOM   5753  CZ  ACN C  40      43.271  25.698   6.749  1.00  0.00      C    C
ATOM   5754  NZ  ACN C  40      44.378  25.661   6.474  1.00  0.00      C    N
ATOM   5755  HZ  ACN C  40      41.280  26.327   6.442  1.00  0.00      C    H
ATOM   5756  HZ1 ACN C  40      41.706  25.964   8.121  1.00  0.00      C    H
ATOM   5757  HZ2 ACN C  40      41.585  24.609   6.960  1.00  0.00      C    H
ATOM   5761  CT  ACN C  41      37.076  21.321  39.887  1.00  0.00      C    C
ATOM   5762  CZ  ACN C  41      36.626  20.034  39.523  1.00  0.00      C    C
ATOM   5763  NZ  ACN C  41      36.212  18.973  39.238  1.00  0.00      C    N
ATOM   5764  HZ  ACN C  41      36.670  21.589  40.860  1.00  0.00      C    H
ATOM   5765  HZ1 ACN C  41      36.605  22.060  39.243  1.00  0.00      C    H
ATOM   5766  HZ2 ACN C  41      38.156  21.350  39.771  1.00  0.00      C    H
ATOM   5770  CT  ACN C  42       4.798  25.092   3.459  1.00  0.00      C    C
ATOM   5771  CZ  ACN C  42       6.150  24.630   3.033  1.00  0.00      C    C
ATOM   5772  NZ  ACN C  42       7.225  24.259   2.696  1.00  0.00      C    N
ATOM   5773  HZ  ACN C  42       4.043  25.013   2.682  1.00  0.00      C    H
ATOM   5774  HZ1 ACN C  42       4.859  26.165   3.621  1.00  0.00      C    H
ATOM   5775  HZ2 ACN C  42       4.528  24.504   4.332  1.00  0.00      C    H
ATOM   5779  CT  ACN C  43      14.283  19.187  12.445  1.00  0.00      C    C
ATOM   5780  CZ  ACN C  43      13.359  18.245  13.126  1.00  0.00      C    C
ATOM   5781  NZ  ACN C  43      12.667  17.479  13.645  1.00  0.00      C    N
ATOM   5782  HZ  ACN C  43      14.789  19.716  13.248  1.00  0.00      C    H
ATOM   5783  HZ1 ACN C  43      13.844  19.953  11.811  1.00  0.00      C    H
ATOM   5784  HZ2 ACN C  43      14.859  18.548  11.780  1.00  0.00      C    H
ATOM   5788  CT  ACN C  44      29.308   5.599  45.188  1.00  0.00      C    C
ATOM   5789  CZ  ACN C  44      28.429   5.189  44.101  1.00  0.00      C    C
ATOM   5790  NZ  ACN C  44      27.734   4.854  43.223  1.00  0.00      C    N
ATOM   5791  HZ  ACN C  44      28.931   6.348  45.879  1.00  0.00      C    H
ATOM   5792  HZ1 ACN C  44      30.270   5.927  44.803  1.00  0.00      C    H
ATOM   5793  HZ2 ACN C  44      29.573   4.810  45.887  1.00  0.00      C    H
ATOM   5797  CT  ACN C  45      48.611   5.274  40.737  1.00  0.00      C    C
ATOM   5798  CZ  ACN C  45      49.203   4.071  41.381  1.00  0.00      C    C
ATOM   5799  NZ  ACN C  45      49.670   3.110  41.799  1.00  0.00      C    N
ATOM   5800  HZ  ACN C  45      47.689   5.004  40.228  1.00  0.00      C    H
ATOM   5801  HZ1 ACN C  45      49.369   5.694  40.082  1.00  0.00      C    H
ATOM   5802  HZ2 ACN C  45      48.439   6.019  41.509  1.00  0.00      C    H
ATOM   5806  CT  ACN C  46      44.994  26.442  38.019  1.00  0.00      C    C
ATOM   5807  CZ  ACN C  46      44.157  25.318  38.373  1.00  0.00      C    C
ATOM   5808  NZ  ACN C  46      43.496  24.414  38.535  1.00  0.00      C    N
ATOM   5809  HZ  ACN C  46      44.469  27.257  38.510  1.00  0.00      C    H
ATOM   5810  HZ1 ACN C  46      45.030  26.536  36.937  1.00  0.00      C    H
ATOM   5811  HZ2 ACN C  46      45.983  26.409  38.469  1.00  0.00      C    H
ATOM   5815  CT  ACN C  47      32.479   7.336  15.390  1.00  0.00      C    C
ATOM   5816  CZ  ACN C  47      33.054   8.162  14.302  1.00  0.00      C    C
ATOM   5817  NZ  ACN C  47      33.515   8.857  13.504  1.00  0.00      C    N
ATOM   5818  HZ  ACN C  47      33.180   6.511  15.485  1.00  0.00      C    H
ATOM   5819  HZ1 ACN C  47      31.548   6.789  15.265  1.00  0.00      C    H
ATOM   5820  HZ2 ACN C  47      32.452   7.977  16.268  1.00  0.00      C    H
ATOM   5824  CT  ACN C  48      28.332  38.758  41.527  1.00  0.00      C    C
ATOM   5825  CZ  ACN C  48      28.291  37.569  40.637  1.00  0.00      C    C
ATOM   5826  NZ  ACN C  48      28.267  36.675  39.940  1.00  0.00      C    N
ATOM   5827  HZ  ACN C  48      28.749  39.552  40.912  1.00  0.00      C    H
ATOM   5828  HZ1 ACN C  48      29.006  38.655  42.373  1.00  0.00      C    H
ATOM   5829  HZ2 ACN C  48      27.352  39.167  41.758  1.00  0.00      C    H
ATOM   5833  CT  ACN C  49       6.231  36.807  24.072  1.00  0.00      C    C
ATOM   5834  CZ  ACN C  49       6.883  38.120  23.880  1.00  0.00      C    C
ATOM   5835  NZ  ACN C  49       7.324  39.172  23.685  1.00  0.00      C    N
ATOM   5836  HZ  ACN C  49       6.674  36.099  23.376  1.00  0.00      C    H
ATOM   5837  HZ1 ACN C  49       5.182  36.967  23.839  1.00  0.00      C    H
ATOM   5838  HZ2 ACN C  49       6.305  36.369  25.064  1.00  0.00      C    H
ATOM   5842  CT  ACN C  50      20.922  49.072   0.961  1.00  0.00      C    C
ATOM   5843  CZ  ACN C  50      22.294  48.808   1.291  1.00  0.00      C    C
ATOM   5844  NZ  ACN C  50      23.394  48.650   1.578  1.00  0.00      C    N
ATOM   5845  HZ  ACN C  50      20.779  50.127   0.743  1.00  0.00      C    H
ATOM   5846  HZ1 ACN C  50      20.233  48.771   1.747  1.00  0.00      C    H
ATOM   5847  HZ2 ACN C  50      20.797  48.552   0.014  1.00  0.00      C    H
ATOM   5851  CT  ACN C  51       9.591  11.723  28.000  1.00  0.00      C    C
ATOM   5852  CZ  ACN C  51       8.764  11.964  26.770  1.00  0.00      C    C
ATOM   5853  NZ  ACN C  51       8.092  12.181  25.800  1.00  0.00      C    N
ATOM   5854  HZ  ACN C  51       9.878  12.694  28.396  1.00  0.00      C    H
ATOM   5855  HZ1 ACN C  51      10.505  11.201  27.728  1.00  0.00      C    H
ATOM   5856  HZ2 ACN C  51       9.065  11.147  28.756  1.00  0.00      C    H
ATOM   5860  CT  ACN C  52      28.161  28.445  14.167  1.00  0.00      C    C
ATOM   5861  CZ  ACN C  52      26.934  29.125  14.693  1.00  0.00      C    C
ATOM   5862  NZ  ACN C  52      26.001  29.702  15.094  1.00  0.00      C    N
ATOM   5863  HZ  ACN C  52      28.785  29.220  13.728  1.00  0.00      C    H
ATOM   5864  HZ1 ACN C  52      27.933  27.730  13.380  1.00  0.00      C    H
ATOM   5865  HZ2 ACN C  52      28.625  27.845  14.946  1.00  0.00      C    H
ATOM   5869  CT  ACN C  53      11.535  29.025  43.366  1.00  0.00      C    C
ATOM   5870  CZ  ACN C  53      12.327  30.311  43.259  1.00  0.00      C    C
ATOM   5871  NZ  ACN C  53      12.957  31.254  43.103  1.00  0.00      C    N
ATOM   5872  HZ  ACN C  53      10.459  29.116  43.244  1.00  0.00      C    H
ATOM   5873  HZ1 ACN C  53      11.717  28.525  44.314  1.00  0.00      C    H
ATOM   5874  HZ2 ACN C  53      12.014  28.486  42.553  1.00  0.00      C    H
ATOM   5878  CT  ACN C  54      37.997  17.442   2.698  1.00  0.00      C    C
ATOM   5879  CZ  ACN C  54      37.951  18.382   1.545  1.00  0.00      C    C
ATOM   5880  NZ  ACN C  54      37.984  19.123   0.673  1.00  0.00      C    N
ATOM   5881  HZ  ACN C  54      37.478  17.871   3.551  1.00  0.00      C    H
ATOM   5882  HZ1 ACN C  54      39.015  17.180   2.977  1.00  0.00      C    H
ATOM   5883  HZ2 ACN C  54      37.481  16.518   2.449  1.00  0.00      C    H
ATOM   5887  CT  ACN C  55      31.868  23.839  50.354  1.00  0.00      C    C
ATOM   5888  CZ  ACN C  55      32.065  23.828  48.849  1.00  0.00      C    C
ATOM   5889  NZ  ACN C  55      32.159  23.842  47.677  1.00  0.00      C    N
ATOM   5890  HZ  ACN C  55      32.559  23.129  50.800  1.00  0.00      C    H
ATOM   5891  HZ1 ACN C  55      30.830  23.616  50.589  1.00  0.00      C    H
ATOM   5892  HZ2 ACN C  55      32.008  24.863  50.691  1.00  0.00      C    H
ATOM   5896  CT  ACN C  56      34.285  35.910   7.637  1.00  0.00      C    C
ATOM   5897  CZ  ACN C  56      34.052  34.742   6.741  1.00  0.00      C    C
ATOM   5898  NZ  ACN C  56      33.866  33.843   5.998  1.00  0.00      C    N
ATOM   5899  HZ  ACN C  56      34.290  35.456   8.624  1.00  0.00      C    H
ATOM   5900  HZ1 ACN C  56      33.493  36.655   7.654  1.00  0.00      C    H
ATOM   5901  HZ2 ACN C  56      35.216  36.427   7.417  1.00  0.00      C    H
ATOM   5905  CT  ACN C  57      19.744  24.698   8.458  1.00  0.00      C    C
ATOM   5906  CZ  ACN C  57      18.693  24.173   7.590  1.00  0.00      C    C
ATOM   5907  NZ  ACN C  57      17.885  23.714   6.847  1.00  0.00      C    N
ATOM   5908  HZ  ACN C  57      19.345  25.455   9.129  1.00  0.00      C    H
ATOM   5909  HZ1 ACN C  57      20.403  25.235   7.780  1.00  0.00      C    H
ATOM   5910  HZ2 ACN C  57      20.269  23.883   8.950  1.00  0.00      C    H
ATOM   5914  CT  ACN C  58       4.837  38.531   0.933  1.00  0.00      C    C
ATOM   5915  CZ  ACN C  58       4.653  38.080   2.300  1.00  0.00      C    C
ATOM   5916  NZ  ACN C  58       4.440  37.687   3.403  1.00  0.00      C    N
ATOM   5917  HZ  ACN C  58       5.731  39.136   0.806  1.00  0.00      C    H
ATOM   5918  HZ1 ACN C  58       3.966  39.073   0.574  1.00  0.00      C    H
ATOM   5919  HZ2 ACN C  58       4.831  37.734   0.194  1.00  0.00      C    H
ATOM   5923  CT  ACN C  59       9.895  23.670   4.866  1.00  0.00      C    C
ATOM   5924  CZ  ACN C  59      10.588  24.914   4.662  1.00  0.00      C    C
ATOM   5925  NZ  ACN C  59      11.147  25.882   4.579  1.00  0.00      C    N
ATOM   5926  HZ  ACN C  59       8.865  23.823   5.179  1.00  0.00      C    H
ATOM   5927  HZ1 ACN C  59      10.422  23.147   5.660  1.00  0.00      C    H
ATOM   5928  HZ2 ACN C  59       9.889  23.209   3.882  1.00  0.00      C    H
ATOM   5932  CT  ACN C  60      11.094  48.417  19.672  1.00  0.00      C    C
ATOM   5933  CZ  ACN C  60      10.846  49.698  20.326  1.00  0.00      C    C
ATOM   5934  NZ  ACN C  60      10.757  50.747  20.765  1.00  0.00      C    N
ATOM   5935  HZ  ACN C  60      10.225  47.793  19.868  1.00  0.00      C    H
ATOM   5936  HZ1 ACN C  60      11.986  47.940  20.070  1.00  0.00      C    H
ATOM   5937  HZ2 ACN C  60      11.210  48.640  18.614  1.00  0.00      C    H
ATOM   5941  CT  ACN C  61       2.039  26.265  34.410  1.00  0.00      C    C
ATOM   5942  CZ  ACN C  61       3.027  26.472  33.424  1.00  0.00      C    C
ATOM   5943  NZ  ACN C  61       3.844  26.711  32.618  1.00  0.00      C    N
ATOM   5944  HZ  ACN C  61       1.232  25.600  34.113  1.00  0.00      C    H
ATOM   5945  HZ1 ACN C  61       1.573  27.240  34.529  1.00  0.00      C    H
ATOM   5946  HZ2 ACN C  61       2.468  26.001  35.373  1.00  0.00      C    H
ATOM   5950  CT  ACN C  62      37.084  32.751  33.709  1.00  0.00      C    C
ATOM   5951  CZ  ACN C  62      38.009  33.814  33.239  1.00  0.00      C    C
ATOM   5952  NZ  ACN C  62      38.723  34.597  32.828  1.00  0.00      C    N
ATOM   5953  HZ  ACN C  62      36.057  32.868  33.373  1.00  0.00      C    H
ATOM   5954  HZ1 ACN C  62      37.134  32.499  34.765  1.00  0.00      C    H
ATOM   5955  HZ2 ACN C  62      37.401  31.856  33.180  1.00  0.00      C    H
ATOM   5959  CT  ACN C  63       5.324   6.279  43.500  1.00  0.00      C    C
ATOM   5960  CZ  ACN C  63       4.737   7.446  42.764  1.00  0.00      C    C
ATOM   5961  NZ  ACN C  63       4.326   8.304  42.173  1.00  0.00      C    N
ATOM   5962  HZ  ACN C  63       6.409   6.263  43.555  1.00  0.00      C    H
ATOM   5963  HZ1 ACN C  63       5.050   5.438  42.868  1.00  0.00      C    H
ATOM   5964  HZ2 ACN C  63       4.998   6.043  44.509  1.00  0.00      C    H
ATOM   5968  CT  ACN C  64      29.861  34.741  31.091  1.00  0.00      C    C
ATOM   5969  CZ  ACN C  64      29.172  36.007  30.779  1.00  0.00      C    C
ATOM   5970  NZ  ACN C  64      28.779  37.063  30.633  1.00  0.00      C    N
ATOM   5971  HZ  ACN C  64      30.672  34.701  30.368  1.00  0.00      C    H
ATOM   5972  HZ1 ACN C  64      29.129  33.963  30.890  1.00  0.00      C    H
ATOM   5973  HZ2 ACN C  64      30.173  34.720  32.132  1.00  0.00      C    H
ATOM   5977  CT  ACN C  65       1.940   5.145  28.593  1.00  0.00      C    C
ATOM   5978  CZ  ACN C  65       0.909   5.542  27.639  1.00  0.00      C    C
ATOM   5979  NZ  ACN C  65       0.085   5.803  26.861  1.00  0.00      C    N
ATOM   5980  HZ  ACN C  65       1.988   4.061  28.532  1.00  0.00      C    H
ATOM   5981  HZ1 ACN C  65       1.632   5.446  29.591  1.00  0.00      C    H
ATOM   5982  HZ2 ACN C  65       2.842   5.648  28.255  1.00  0.00      C    H
ATOM   5986  CT  ACN C  66      17.401  25.470  22.565  1.00  0.00      C    C
ATOM   5987  CZ  ACN C  66      16.382  25.285  21.558  1.00  0.00      C    C
ATOM   5988  NZ  ACN C  66      15.615  25.152  20.747  1.00  0.00      C    N
ATOM   5989  HZ  ACN C  66      17.236  24.762  23.373  1.00  0.00      C    H
ATOM   5990  HZ1 ACN C  66      17.412  26.463  23.006  1.00  0.00      C    H
ATOM   5991  HZ2 ACN C  66      18.351  25.382  22.045  1.00  0.00      C    H
ATOM   5995  CT  ACN C  67      33.899  36.585  22.732  1.00  0.00      C    C
ATOM   5996  CZ  ACN C  67      32.798  35.698  22.381  1.00  0.00      C    C
ATOM   5997  NZ  ACN C  67      31.884  35.068  22.033  1.00  0.00      C    N
ATOM   5998  HZ  ACN C  67      34.784  36.166  22.261  1.00  0.00      C    H
ATOM   5999  HZ1 ACN C  67      34.109  36.653  23.796  1.00  0.00      C    H
ATOM   6000  HZ2 ACN C  67      33.737  37.540  22.237  1.00  0.00      C    H
ATOM   6004  CT  ACN C  68      18.947   6.586  18.022  1.00  0.00      C    C
ATOM   6005  CZ  ACN C  68      19.211   5.231  17.462  1.00  0.00      C    C
ATOM   6006  NZ  ACN C  68      19.372   4.166  17.066  1.00  0.00      C    N
ATOM   6007  HZ  ACN C  68      19.645   7.343  17.675  1.00  0.00      C    H
ATOM   6008  HZ1 ACN C  68      19.303   6.412  19.034  1.00  0.00      C    H
ATOM   6009  HZ2 ACN C  68      17.888   6.829  18.053  1.00  0.00      C    H
ATOM   6013  CT  ACN C  69      41.536  27.143  42.300  1.00  0.00      C    C
ATOM   6014  CZ  ACN C  69      42.985  26.985  42.366  1.00  0.00      C    C
ATOM   6015  NZ  ACN C  69      44.140  26.823  42.462  1.00  0.00      C    N
ATOM   6016  HZ  ACN C  69      41.214  28.111  42.675  1.00  0.00      C    H
ATOM   6017  HZ1 ACN C  69      41.164  26.373  42.971  1.00  0.00      C    H
ATOM   6018  HZ2 ACN C  69      41.288  26.950  41.260  1.00  0.00      C    H
ATOM   6022  CT  ACN C  70      28.523  13.810  20.056  1.00  0.00      C    C
ATOM   6023  CZ  ACN C  70      27.601  14.881  20.421  1.00  0.00      C    C
ATOM   6024  NZ  ACN C  70      26.927  15.748  20.784  1.00  0.00      C    N
ATOM   6025  HZ  ACN C  70      28.213  12.879  20.524  1.00  0.00      C    H
ATOM   6026  HZ1 ACN C  70      29.549  14.065  20.310  1.00  0.00      C    H
ATOM   6027  HZ2 ACN C  70      28.572  13.620  18.987  1.00  0.00      C    H
ATOM   6031  CT  ACN C  71      29.826  26.547  35.780  1.00  0.00      C    C
ATOM   6032  CZ  ACN C  71      30.325  25.682  34.711  1.00  0.00      C    C
ATOM   6033  NZ  ACN C  71      30.643  24.966  33.860  1.00  0.00      C    N
ATOM   6034  HZ  ACN C  71      30.572  26.742  36.546  1.00  0.00      C    H
ATOM   6035  HZ1 ACN C  71      28.889  26.114  36.122  1.00  0.00      C    H
ATOM   6036  HZ2 ACN C  71      29.529  27.471  35.289  1.00  0.00      C    H
ATOM   6040  CT  ACN C  72       0.922  45.555  24.332  1.00  0.00      C    C
ATOM   6041  CZ  ACN C  72       1.948  45.823  23.322  1.00  0.00      C    C
ATOM   6042  NZ  ACN C  72       2.741  46.054  22.508  1.00  0.00      C    N
ATOM   6043  HZ  ACN C  72       1.292  44.697  24.889  1.00  0.00      C    H
ATOM   6044  HZ1 ACN C  72      -0.035  45.429  23.834  1.00  0.00      C    H
ATOM   6045  HZ2 ACN C  72       0.788  46.325  25.088  1.00  0.00      C    H
ATOM   6049  CT  ACN C  73      31.077  28.163  -0.507  1.00  0.00      C    C
ATOM   6050  CZ  ACN C  73      30.606  27.835   0.856  1.00  0.00      C    C
ATOM   6051  NZ  ACN C  73      30.252  27.477   1.906  1.00  0.00      C    N
ATOM   6052  HZ  ACN C  73      30.872  27.377  -1.229  1.00  0.00      C    H
ATOM   6053  HZ1 ACN C  73      32.161  28.236  -0.495  1.00  0.00      C    H
ATOM   6054  HZ2 ACN C  73      30.583  29.051  -0.895  1.00  0.00      C    H
ATOM   6058  CT  ACN C  74      35.014  23.308   7.776  1.00  0.00      C    C
ATOM   6059  CZ  ACN C  74      33.722  22.744   7.289  1.00  0.00      C    C
ATOM   6060  NZ  ACN C  74      32.747  22.403   6.892  1.00  0.00      C    N
ATOM   6061  HZ  ACN C  74      35.268  22.820   8.714  1.00  0.00      C    H
ATOM   6062  HZ1 ACN C  74      34.760  24.345   7.981  1.00  0.00      C    H
ATOM   6063  HZ2 ACN C  74      35.685  23.101   6.947  1.00  0.00      C    H
ATOM   6067  CT  ACN C  75      42.115  10.275   4.644  1.00  0.00      C    C
ATOM   6068  CZ  ACN C  75      42.241   9.933   3.189  1.00  0.00      C    C
ATOM   6069  NZ  ACN C  75      42.339   9.741   2.047  1.00  0.00      C    N
ATOM   6070  HZ  ACN C  75      41.080  10.392   4.957  1.00  0.00      C    H
ATOM   6071  HZ1 ACN C  75      42.707  11.163   4.848  1.00  0.00      C    H
ATOM   6072  HZ2 ACN C  75      42.550   9.417   5.151  1.00  0.00      C    H
ATOM   6076  CT  ACN C  76      22.694  31.427  18.195  1.00  0.00      C    C
ATOM   6077  CZ  ACN C  76      23.452  32.682  18.132  1.00  0.00      C    C
ATOM   6078  NZ  ACN C  76      24.055  33.689  18.186  1.00  0.00      C    N
ATOM   6079  HZ  ACN C  76      22.019  31.363  19.044  1.00  0.00      C    H
ATOM   6080  HZ1 ACN C  76      23.423  30.625  18.269  1.00  0.00      C    H
ATOM   6081  HZ2 ACN C  76      22.097  31.366  17.288  1.00  0.00      C    H
ATOM   6085  CT  ACN C  77      26.477   7.607  21.614  1.00  0.00      C    C
ATOM   6086  CZ  ACN C  77      26.881   8.995  21.951  1.00  0.00      C    C
ATOM   6087  NZ  ACN C  77      27.153  10.078  22.208  1.00  0.00      C    N
ATOM   6088  HZ  ACN C  77      25.418   7.393  21.727  1.00  0.00      C    H
ATOM   6089  HZ1 ACN C  77      27.044   6.932  22.250  1.00  0.00      C    H
ATOM   6090  HZ2 ACN C  77      26.739   7.362  20.588  1.00  0.00      C    H
ATOM   6094  CT  ACN C  78      42.366   5.428   5.983  1.00  0.00      C    C
ATOM   6095  CZ  ACN C  78      43.373   4.582   6.712  1.00  0.00      C    C
ATOM   6096  NZ  ACN C  78      44.215   3.946   7.187  1.00  0.00      C    N
ATOM   6097  HZ  ACN C  78      42.429   6.466   6.300  1.00  0.00      C    H
ATOM   6098  HZ1 ACN C  78      41.363   5.056   6.176  1.00  0.00      C    H
ATOM   6099  HZ2 ACN C  78      42.501   5.322   4.910  1.00  0.00      C    H
ATOM   6103  CT  ACN C  79      11.351  37.340  46.361  1.00  0.00      C    C
ATOM   6104  CZ  ACN C  79      10.740  38.665  46.131  1.00  0.00      C    C
ATOM   6105  NZ  ACN C  79      10.246  39.688  46.057  1.00  0.00      C    N
ATOM   6106  HZ  ACN C  79      12.322  37.357  46.850  1.00  0.00      C    H
ATOM   6107  HZ1 ACN C  79      11.507  36.793  45.435  1.00  0.00      C    H
ATOM   6108  HZ2 ACN C  79      10.613  36.823  46.968  1.00  0.00      C    H
ATOM   6112  CT  ACN C  80       2.146  49.666   8.015  1.00  0.00      C    C
ATOM   6113  CZ  ACN C  80       3.263  49.105   7.184  1.00  0.00      C    C
ATOM   6114  NZ  ACN C  80       4.147  48.684   6.570  1.00  0.00      C    N
ATOM   6115  HZ  ACN C  80       1.581  48.751   8.172  1.00  0.00      C    H
ATOM   6116  HZ1 ACN C  80       1.593  50.369   7.397  1.00  0.00      C    H
ATOM   6117  HZ2 ACN C  80       2.411  50.259   8.887  1.00  0.00      C    H
ATOM   6121  CT  ACN C  81      -0.410  21.675   6.691  1.00  0.00      C    C
ATOM   6122  CZ  ACN C  81       0.559  20.698   7.247  1.00  0.00      C    C
ATOM   6123  NZ  ACN C  81       1.437  20.002   7.660  1.00  0.00      C    N
ATOM   6124  HZ  ACN C  81      -1.116  21.091   6.106  1.00  0.00      C    H
ATOM   6125  HZ1 ACN C  81       0.156  22.366   6.072  1.00  0.00      C    H
ATOM   6126  HZ2 ACN C  81      -0.951  22.191   7.480  1.00  0.00      C    H
ATOM   6130  CT  ACN C  82      26.114  25.760  30.799  1.00  0.00      C    C
ATOM   6131  CZ  ACN C  82      24.796  25.915  30.125  1.00  0.00      C    C
ATOM   6132  NZ  ACN C  82      23.789  26.061  29.577  1.00  0.00      C    N
ATOM   6133  HZ  ACN C  82      26.740  26.485  30.284  1.00  0.00      C    H
ATOM   6134  HZ1 ACN C  82      26.634  24.808  30.730  1.00  0.00      C    H
ATOM   6135  HZ2 ACN C  82      26.058  25.947  31.868  1.00  0.00      C    H
ATOM   6139  CT  ACN C  83       7.893  43.730  10.629  1.00  0.00      C    C
ATOM   6140  CZ  ACN C  83       7.889  43.300  12.047  1.00  0.00      C    C
ATOM   6141  NZ  ACN C  83       7.950  43.043  13.206  1.00  0.00      C    N
ATOM   6142  HZ  ACN C  83       8.894  43.612  10.221  1.00  0.00      C    H
ATOM   6143  HZ1 ACN C  83       7.580  44.770  10.678  1.00  0.00      C    H
ATOM   6144  HZ2 ACN C  83       7.145  43.176  10.068  1.00  0.00      C    H
ATOM   6148  CT  ACN C  84      40.695   6.275  35.005  1.00  0.00      C    C
ATOM   6149  CZ  ACN C  84      40.643   7.499  35.717  1.00  0.00      C    C
ATOM   6150  NZ  ACN C  84      40.572   8.493  36.358  1.00  0.00      C    N
ATOM   6151  HZ  ACN C  84      41.292   5.541  35.540  1.00  0.00      C    H
ATOM   6152  HZ1 ACN C  84      41.149   6.548  34.056  1.00  0.00      C    H
ATOM   6153  HZ2 ACN C  84      39.656   5.995  34.854  1.00  0.00      C    H
ATOM   6157  CT  ACN C  85      10.250  38.634  24.202  1.00  0.00      C    C
ATOM   6158  CZ  ACN C  85      10.389  39.827  23.340  1.00  0.00      C    C
ATOM   6159  NZ  ACN C  85      10.573  40.742  22.702  1.00  0.00      C    N
ATOM   6160  HZ  ACN C  85      11.107  38.072  23.840  1.00  0.00      C    H
ATOM   6161  HZ1 ACN C  85       9.269  38.203  24.019  1.00  0.00      C    H
ATOM   6162  HZ2 ACN C  85      10.375  38.774  25.272  1.00  0.00      C    H
ATOM   6166  CT  ACN C  86      18.269  24.651  29.826  1.00  0.00      C    C
ATOM   6167  CZ  ACN C  86      19.159  24.502  28.591  1.00  0.00      C    C
ATOM   6168  NZ  ACN C  86      19.793  24.356  27.623  1.00  0.00      C    N
ATOM   6169  HZ  ACN C  86      18.821  25.225  30.566  1.00  0.00      C    H
ATOM   6170  HZ1 ACN C  86      17.936  23.732  30.301  1.00  0.00      C    H
ATOM   6171  HZ2 ACN C  86      17.364  25.206  29.590  1.00  0.00      C    H
ATOM   6175  CT  ACN C  87      16.491   2.837  16.211  1.00  0.00      C    C
ATOM   6176  CZ  ACN C  87      15.697   4.071  15.899  1.00  0.00      C    C
ATOM   6177  NZ  ACN C  87      15.086   5.021  15.619  1.00  0.00      C    N
ATOM   6178  HZ  ACN C  87      16.824   2.969  17.237  1.00  0.00      C    H
ATOM   6179  HZ1 ACN C  87      17.225   2.861  15.410  1.00  0.00      C    H
ATOM   6180  HZ2 ACN C  87      15.853   1.959  16.272  1.00  0.00      C    H
ATOM   6184  CT  ACN C  88      28.651   7.545  16.184  1.00  0.00      C    C
ATOM   6185  CZ  ACN C  88      28.135   7.120  17.464  1.00  0.00      C    C
ATOM   6186  NZ  ACN C  88      27.796   6.703  18.498  1.00  0.00      C    N
ATOM   6187  HZ  ACN C  88      29.714   7.370  16.039  1.00  0.00      C    H
ATOM   6188  HZ1 ACN C  88      28.543   8.626  16.213  1.00  0.00      C    H
ATOM   6189  HZ2 ACN C  88      28.067   7.050  15.412  1.00  0.00      C    H
ATOM   6193  CT  ACN C  89       4.405  36.139  37.117  1.00  0.00      C    C
ATOM   6194  CZ  ACN C  89       4.787  35.288  35.971  1.00  0.00      C    C
ATOM   6195  NZ  ACN C  89       5.150  34.655  35.033  1.00  0.00      C    N
ATOM   6196  HZ  ACN C  89       3.560  36.797  36.933  1.00  0.00      C    H
ATOM   6197  HZ1 ACN C  89       5.242  36.735  37.472  1.00  0.00      C    H
ATOM   6198  HZ2 ACN C  89       4.047  35.542  37.952  1.00  0.00      C    H
ATOM   6202  CT  ACN C  90      19.057  44.250  24.158  1.00  0.00      C    C
ATOM   6203  CZ  ACN C  90      18.092  43.207  23.689  1.00  0.00      C    C
ATOM   6204  NZ  ACN C  90      17.314  42.384  23.364  1.00  0.00      C    N
ATOM   6205  HZ  ACN C  90      18.546  45.055  24.679  1.00  0.00      C    H
ATOM   6206  HZ1 ACN C  90      19.469  44.633  23.228  1.00  0.00      C    H
ATOM   6207  HZ2 ACN C  90      19.870  43.849  24.759  1.00  0.00      C    H
ATOM   6211  CT  ACN C  91      43.675  37.230  28.564  1.00  0.00      C    C
ATOM   6212  CZ  ACN C  91      44.126  38.375  29.333  1.00  0.00      C    C
ATOM   6213  NZ  ACN C  91      44.427  39.297  29.915  1.00  0.00      C    N
ATOM   6214  HZ  ACN C  91      43.116  36.553  29.204  1.00  0.00      C    H
ATOM   6215  HZ1 ACN C  91      44.532  36.727  28.123  1.00  0.00      C    H
ATOM   6216  HZ2 ACN C  91      42.875  37.526  27.890  1.00  0.00      C    H
ATOM   6220  CT  ACN C  92      46.481   1.334   8.189  1.00  0.00      C    C
ATOM   6221  CZ  ACN C  92      47.783   0.648   8.052  1.00  0.00      C    C
ATOM   6222  NZ  ACN C  92      48.792   0.044   7.957  1.00  0.00      C    N
ATOM   6223  HZ  ACN C  92      46.782   2.308   8.565  1.00  0.00      C    H
ATOM   6224  HZ1 ACN C  92      45.880   0.848   8.954  1.00  0.00      C    H
ATOM   6225  HZ2 ACN C  92      46.013   1.386   7.209  1.00  0.00      C    H
ATOM   6229  CT  ACN C  93      33.609  12.626  36.083  1.00  0.00      C    C
ATOM   6230  CZ  ACN C  93      33.524  13.020  34.708  1.00  0.00      C    C
ATOM   6231  NZ  ACN C  93      33.434  13.338  33.627  1.00  0.00      C    N
ATOM   6232  HZ  ACN C  93      34.489  13.053  36.558  1.00  0.00      C    H
ATOM   6233  HZ1 ACN C  93      33.724  11.546  36.126  1.00  0.00      C    H
ATOM   6234  HZ2 ACN C  93      32.685  12.895  36.588  1.00  0.00      C    H
ATOM   6238  CT  ACN C  94      19.682  43.635   4.202  1.00  0.00      C    C
ATOM   6239  CZ  ACN C  94      18.464  43.817   5.017  1.00  0.00      C    C
ATOM   6240  NZ  ACN C  94      17.522  43.943   5.698  1.00  0.00      C    N
ATOM   6241  HZ  ACN C  94      20.392  43.029   4.757  1.00  0.00      C    H
ATOM   6242  HZ1 ACN C  94      20.138  44.612   4.060  1.00  0.00      C    H
ATOM   6243  HZ2 ACN C  94      19.564  43.261   3.188  1.00  0.00      C    H
ATOM   6247  CT  ACN C  95      37.084  40.714  42.602  1.00  0.00      C    C
ATOM   6248  CZ  ACN C  95      36.506  40.425  43.922  1.00  0.00      C    C
ATOM   6249  NZ  ACN C  95      36.007  40.200  44.951  1.00  0.00      C    N
ATOM   6250  HZ  ACN C  95      36.891  41.762  42.391  1.00  0.00      C    H
ATOM   6251  HZ1 ACN C  95      36.475  40.147  41.903  1.00  0.00      C    H
ATOM   6252  HZ2 ACN C  95      38.136  40.440  42.580  1.00  0.00      C    H
ATOM   6256  CT  ACN C  96      35.783  15.192  39.355  1.00  0.00      C    C
ATOM   6257  CZ  ACN C  96      34.348  14.873  39.521  1.00  0.00      C    C
ATOM   6258  NZ  ACN C  96      33.228  14.624  39.683  1.00  0.00      C    N
ATOM   6259  HZ  ACN C  96      35.957  16.257  39.224  1.00  0.00      C    H
ATOM   6260  HZ1 ACN C  96      36.300  14.517  38.678  1.00  0.00      C    H
ATOM   6261  HZ2 ACN C  96      36.141  14.953  40.353  1.00  0.00      C    H
ATOM   6265  CT  ACN C  97      31.291  35.113  38.764  1.00  0.00      C    C
ATOM   6266  CZ  ACN C  97      31.844  35.536  37.435  1.00  0.00      C    C
ATOM   6267  NZ  ACN C  97      32.333  35.853  36.450  1.00  0.00      C    N
ATOM   6268  HZ  ACN C  97      31.425  34.036  38.701  1.00  0.00      C    H
ATOM   6269  HZ1 ACN C  97      30.247  35.412  38.819  1.00  0.00      C    H
ATOM   6270  HZ2 ACN C  97      31.934  35.712  39.404  1.00  0.00      C    H
ATOM   6274  CT  ACN C  98      33.519  46.240  13.657  1.00  0.00      C    C
ATOM   6275  CZ  ACN C  98      33.003  47.587  13.699  1.00  0.00      C    C
ATOM   6276  NZ  ACN C  98      32.571  48.632  13.706  1.00  0.00      C    N
ATOM   6277  HZ  ACN C  98      34.551  46.274  13.997  1.00  0.00      C    H
ATOM   6278  HZ1 ACN C  98      33.379  45.820  12.664  1.00  0.00      C    H
ATOM   6279  HZ2 ACN C  98      32.950  45.758  14.448  1.00  0.00      C    H
ATOM   6283  CT  ACN C  99       4.785   9.432   9.147  1.00  0.00      C    C
ATOM   6284  CZ  ACN C  99       4.257   8.440   8.147  1.00  0.00      C    C
ATOM   6285  NZ  ACN C  99       3.861   7.636   7.382  1.00  0.00      C    N
ATOM   6286  HZ  ACN C  99       5.153   8.926  10.036  1.00  0.00      C    H
ATOM   6287  HZ1 ACN C  99       3.933  10.048   9.424  1.00  0.00      C    H
ATOM   6288  HZ2 ACN C  99       5.570  10.100   8.801  1.00  0.00      C    H
ATOM   6292  CT  ACN C 100      34.196  40.509  33.982  1.00  0.00      C    C
ATOM   6293  CZ  ACN C 100      33.848  41.397  35.126  1.00  0.00      C    C
ATOM   6294  NZ  ACN C 100      33.598  42.118  35.931  1.00  0.00      C    N
ATOM   6295  HZ  ACN C 100      34.633  39.541  34.216  1.00  0.00      C    H
ATOM   6296  HZ1 ACN C 100      34.922  41.016  33.352  1.00  0.00      C    H
ATOM   6297  HZ2 ACN C 100      33.259  40.389  33.444  1.00  0.00      C    H
ATOM   6301  CT  ACN C 101      21.568   6.289  33.875  1.00  0.00      C    C
ATOM   6302  CZ  ACN C 101      21.068   5.208  33.040  1.00  0.00      C    C
ATOM   6303  NZ  ACN C 101      20.758   4.292  32.383  1.00  0.00      C    N
ATOM   6304  HZ  ACN C 101      22.539   6.522  33.446  1.00  0.00      C    H
ATOM   6305  HZ1 ACN C 101      21.574   5.920  34.897  1.00  0.00      C    H
ATOM   6306  HZ2 ACN C 101      21.041   7.240  33.852  1.00  0.00      C    H
ATOM   6310  CT  ACN C 102      43.503  39.228  18.484  1.00  0.00      C    C
ATOM   6311  CZ  ACN C 102      42.685  39.057  17.236  1.00  0.00      C    C
ATOM   6312  NZ  ACN C 102      42.116  38.933  16.210  1.00  0.00      C    N
ATOM   6313  HZ  ACN C 102      44.565  39.008  18.414  1.00  0.00      C    H
ATOM   6314  HZ1 ACN C 102      43.089  38.541  19.218  1.00  0.00      C    H
ATOM   6315  HZ2 ACN C 102      43.345  40.285  18.680  1.00  0.00      C    H
ATOM   6319  CT  ACN C 103       2.546   9.034  31.840  1.00  0.00      C    C
ATOM   6320  CZ  ACN C 103       3.441   7.853  31.610  1.00  0.00      C    C
ATOM   6321  NZ  ACN C 103       4.101   6.940  31.494  1.00  0.00      C    N
ATOM   6322  HZ  ACN C 103       1.628   8.876  31.278  1.00  0.00      C    H
ATOM   6323  HZ1 ACN C 103       2.986   9.988  31.562  1.00  0.00      C    H
ATOM   6324  HZ2 ACN C 103       2.330   8.954  32.902  1.00  0.00      C    H
ATOM   6328  CT  ACN C 104       7.453  12.794   7.802  1.00  0.00      C    C
ATOM   6329  CZ  ACN C 104       6.507  13.581   8.560  1.00  0.00      C    C
ATOM   6330  NZ  ACN C 104       5.773  14.215   9.179  1.00  0.00      C    N
ATOM   6331  HZ  ACN C 104       7.661  13.520   7.020  1.00  0.00      C    H
ATOM   6332  HZ1 ACN C 104       6.864  11.916   7.548  1.00  0.00      C    H
ATOM   6333  HZ2 ACN C 104       8.253  12.531   8.488  1.00  0.00      C    H
ATOM   6337  CT  ACN C 105       4.334   3.562  12.740  1.00  0.00      C    C
ATOM   6338  CZ  ACN C 105       4.197   2.144  12.248  1.00  0.00      C    C
ATOM   6339  NZ  ACN C 105       4.110   1.034  11.894  1.00  0.00      C    N
ATOM   6340  HZ  ACN C 105       3.756   3.616  13.659  1.00  0.00      C    H
ATOM   6341  HZ1 ACN C 105       3.998   4.236  11.956  1.00  0.00      C    H
ATOM   6342  HZ2 ACN C 105       5.386   3.741  12.949  1.00  0.00      C    H
ATOM   6346  CT  ACN C 106      46.780  26.711  45.614  1.00  0.00      C    C
ATOM   6347  CZ  ACN C 106      46.273  26.386  46.936  1.00  0.00      C    C
ATOM   6348  NZ  ACN C 106      45.922  26.144  47.992  1.00  0.00      C    N
ATOM   6349  HZ  ACN C 106      47.743  26.228  45.471  1.00  0.00      C    H
ATOM   6350  HZ1 ACN C 106      46.994  27.776  45.562  1.00  0.00      C    H
ATOM   6351  HZ2 ACN C 106      46.064  26.515  44.820  1.00  0.00      C    H
ATOM   6355  CT  ACN C 107      10.438   8.533   4.821  1.00  0.00      C    C
ATOM   6356  CZ  ACN C 107       9.384   7.598   5.147  1.00  0.00      C    C
ATOM   6357  NZ  ACN C 107       8.589   6.852   5.510  1.00  0.00      C    N
ATOM   6358  HZ  ACN C 107      10.331   8.872   3.794  1.00  0.00      C    H
ATOM   6359  HZ1 ACN C 107      11.398   8.049   4.981  1.00  0.00      C    H
ATOM   6360  HZ2 ACN C 107      10.389   9.412   5.458  1.00  0.00      C    H
ATOM   6364  CT  ACN C 108       1.166  25.997  10.348  1.00  0.00      C    C
ATOM   6365  CZ  ACN C 108       1.135  24.747   9.573  1.00  0.00      C    C
ATOM   6366  NZ  ACN C 108       1.137  23.770   8.968  1.00  0.00      C    N
ATOM   6367  HZ  ACN C 108       1.719  25.785  11.260  1.00  0.00      C    H
ATOM   6368  HZ1 ACN C 108       0.212  26.461  10.583  1.00  0.00      C    H
ATOM   6369  HZ2 ACN C 108       1.613  26.820   9.797  1.00  0.00      C    H
ATOM   6373  CT  ACN C 109      25.191  46.213  11.356  1.00  0.00      C    C
ATOM   6374  CZ  ACN C 109      25.205  47.459  12.095  1.00  0.00      C    C
ATOM   6375  NZ  ACN C 109      25.194  48.448  12.766  1.00  0.00      C    N
ATOM   6376  HZ  ACN C 109      25.163  45.478  12.157  1.00  0.00      C    H
ATOM   6377  HZ1 ACN C 109      26.120  46.182  10.793  1.00  0.00      C    H
ATOM   6378  HZ2 ACN C 109      24.377  46.165  10.637  1.00  0.00      C    H
ATOM   6382  CT  ACN C 110       4.273  30.690  18.216  1.00  0.00      C    C
ATOM   6383  CZ  ACN C 110       5.601  30.876  18.769  1.00  0.00      C    C
ATOM   6384  NZ  ACN C 110       6.627  30.958  19.266  1.00  0.00      C    N
ATOM   6385  HZ  ACN C 110       3.630  30.446  19.058  1.00  0.00      C    H
ATOM   6386  HZ1 ACN C 110       4.356  29.850  17.531  1.00  0.00      C    H
ATOM   6387  HZ2 ACN C 110       3.962  31.639  17.787  1.00  0.00      C    H
ATOM   6391  CT  ACN C 111      29.717  47.035  36.790  1.00  0.00      C    C
ATOM   6392  CZ  ACN C 111      29.910  45.798  36.024  1.00  0.00      C    C
ATOM   6393  NZ  ACN C 111      30.035  44.855  35.350  1.00  0.00      C    N
ATOM   6394  HZ  ACN C 111      29.542  46.863  37.849  1.00  0.00      C    H
ATOM   6395  HZ1 ACN C 111      28.778  47.358  36.346  1.00  0.00      C    H
ATOM   6396  HZ2 ACN C 111      30.304  47.915  36.540  1.00  0.00      C    H
ATOM   6400  CT  ACN C 112      33.649  36.546  29.484  1.00  0.00      C    C
ATOM   6401  CZ  ACN C 112      34.960  36.948  28.994  1.00  0.00      C    C
ATOM   6402  NZ  ACN C 112      36.004  37.305  28.607  1.00  0.00      C    N
ATOM   6403  HZ  ACN C 112      33.382  37.266  30.254  1.00  0.00      C    H
ATOM   6404  HZ1 ACN C 112      33.815  35.534  29.843  1.00  0.00      C    H
ATOM   6405  HZ2 ACN C 112      32.839  36.492  28.762  1.00  0.00      C    H
ATOM   6409  CT  ACN C 113      30.981  15.196   0.347  1.00  0.00      C    C
ATOM   6410  CZ  ACN C 113      30.078  15.518   1.435  1.00  0.00      C    C
ATOM   6411  NZ  ACN C 113      29.308  15.701   2.355  1.00  0.00      C    N
ATOM   6412  HZ  ACN C 113      31.012  14.112   0.265  1.00  0.00      C    H
ATOM   6413  HZ1 ACN C 113      31.958  15.597   0.606  1.00  0.00      C    H
ATOM   6414  HZ2 ACN C 113      30.557  15.661  -0.539  1.00  0.00      C    H
ATOM   6418  CT  ACN C 114      44.217  47.212  29.055  1.00  0.00      C    C
ATOM   6419  CZ  ACN C 114      42.778  47.393  29.454  1.00  0.00      C    C
ATOM   6420  NZ  ACN C 114      41.664  47.495  29.703  1.00  0.00      C    N
ATOM   6421  HZ  ACN C 114      44.461  46.726  28.114  1.00  0.00      C    H
ATOM   6422  HZ1 ACN C 114      44.397  46.465  29.824  1.00  0.00      C    H
ATOM   6423  HZ2 ACN C 114      44.769  48.103  29.346  1.00  0.00      C    H
ATOM   6427  CT  ACN C 115      34.160  17.322  28.224  1.00  0.00      C    C
ATOM   6428  CZ  ACN C 115      33.487  18.395  27.576  1.00  0.00      C    C
ATOM   6429  NZ  ACN C 115      32.977  19.262  27.063  1.00  0.00      C    N
ATOM   6430  HZ  ACN C 115      33.882  16.422  27.681  1.00  0.00      C    H
ATOM   6431  HZ1 ACN C 115      33.919  17.356  29.284  1.00  0.00      C    H
ATOM   6432  HZ2 ACN C 115      35.210  17.539  28.043  1.00  0.00      C    H
ATOM   6436  CT  ACN C 116       6.194  24.187  33.750  1.00  0.00      C    C
ATOM   6437  CZ  ACN C 116       5.930  22.770  34.063  1.00  0.00      C    C
ATOM   6438  NZ  ACN C 116       5.786  21.649  34.328  1.00  0.00      C    N
ATOM   6439  HZ  ACN C 116       7.158  24.468  34.166  1.00  0.00      C    H
ATOM   6440  HZ1 ACN C 116       5.400  24.804  34.163  1.00  0.00      C    H
ATOM   6441  HZ2 ACN C 116       6.273  24.301  32.672  1.00  0.00      C    H
ATOM   6445  CT  ACN C 117      26.787  42.376   9.186  1.00  0.00      C    C
ATOM   6446  CZ  ACN C 117      27.989  41.733   9.716  1.00  0.00      C    C
ATOM   6447  NZ  ACN C 117      28.917  41.210  10.109  1.00  0.00      C    N
ATOM   6448  HZ  ACN C 117      26.542  42.048   8.179  1.00  0.00      C    H
ATOM   6449  HZ1 ACN C 117      26.818  43.462   9.222  1.00  0.00      C    H
ATOM   6450  HZ2 ACN C 117      25.874  42.011   9.649  1.00  0.00      C    H
ATOM   6454  CT  ACN C 118       1.821  35.249  29.438  1.00  0.00      C    C
ATOM   6455  CZ  ACN C 118       1.378  35.876  28.227  1.00  0.00      C    C
ATOM   6456  NZ  ACN C 118       1.051  36.359  27.239  1.00  0.00      C    N
ATOM   6457  HZ  ACN C 118       2.470  36.034  29.819  1.00  0.00      C    H
ATOM   6458  HZ1 ACN C 118       2.310  34.341  29.095  1.00  0.00      C    H
ATOM   6459  HZ2 ACN C 118       0.972  34.928  30.036  1.00  0.00      C    H
ATOM   6463  CT  ACN C 119       9.638  27.541  19.535  1.00  0.00      C    C
ATOM   6464  CZ  ACN C 119       9.710  27.295  20.941  1.00  0.00      C    C
ATOM   6465  NZ  ACN C 119       9.734  27.097  22.106  1.00  0.00      C    N
ATOM   6466  HZ  ACN C 119      10.044  28.540  19.394  1.00  0.00      C    H
ATOM   6467  HZ1 ACN C 119       8.583  27.685  19.317  1.00  0.00      C    H
ATOM   6468  HZ2 ACN C 119      10.140  26.751  18.982  1.00  0.00      C    H
ATOM   6472  CT  ACN C 120       2.379   2.370  45.205  1.00  0.00      C    C
ATOM   6473  CZ  ACN C 120       1.478   2.457  46.376  1.00  0.00      C    C
ATOM   6474  NZ  ACN C 120       0.768   2.516  47.313  1.00  0.00      C    N
ATOM   6475  HZ  ACN C 120       3.007   1.483  45.248  1.00  0.00      C    H
ATOM   6476  HZ1 ACN C 120       3.108   3.176  45.193  1.00  0.00      C    H
ATOM   6477  HZ2 ACN C 120       1.872   2.419  44.245  1.00  0.00      C    H
ATOM   6481  CT  ACN C 121       2.310  49.089  48.166  1.00  0.00      C    C
ATOM   6482  CZ  ACN C 121       1.944  47.929  47.347  1.00  0.00      C    C
ATOM   6483  NZ  ACN C 121       1.650  47.064  46.646  1.00  0.00      C    N
ATOM   6484  HZ  ACN C 121       1.845  49.059  49.148  1.00  0.00      C    H
ATOM   6485  HZ1 ACN C 121       1.995  49.999  47.662  1.00  0.00      C    H
ATOM   6486  HZ2 ACN C 121       3.376  49.109  48.377  1.00  0.00      C    H
ATOM   6490  CT  ACN C 122      42.996  16.612  15.951  1.00  0.00      C    C
ATOM   6491  CZ  ACN C 122      41.714  17.201  15.530  1.00  0.00      C    C
ATOM   6492  NZ  ACN C 122      40.663  17.629  15.185  1.00  0.00      C    N
ATOM   6493  HZ  ACN C 122      42.798  15.553  16.096  1.00  0.00      C    H
ATOM   6494  HZ1 ACN C 122      43.238  17.123  16.880  1.00  0.00      C    H
ATOM   6495  HZ2 ACN C 122      43.781  16.825  15.230  1.00  0.00      C    H
ATOM   6499  CT  ACN C 123      23.291  38.488  11.182  1.00  0.00      C    C
ATOM   6500  CZ  ACN C 123      22.343  38.208  10.109  1.00  0.00      C    C
ATOM   6501  NZ  ACN C 123      21.565  37.994   9.253  1.00  0.00      C    N
ATOM   6502  HZ  ACN C 123      23.466  37.745  11.957  1.00  0.00      C    H
ATOM   6503  HZ1 ACN C 123      23.087  39.480  11.577  1.00  0.00      C    H
ATOM   6504  HZ2 ACN C 123      24.271  38.567  10.719  1.00  0.00      C    H
ATOM   6508  CT  ACN C 124       5.141  11.892  27.595  1.00  0.00      C    C
ATOM   6509  CZ  ACN C 124       6.078  12.085  28.700  1.00  0.00      C    C
ATOM   6510  NZ  ACN C 124       6.864  12.218  29.557  1.00  0.00      C    N
ATOM   6511  HZ  ACN C 124       5.163  10.837  27.331  1.00  0.00      C    H
ATOM   6512  HZ1 ACN C 124       5.439  12.607  26.833  1.00  0.00      C    H
ATOM   6513  HZ2 ACN C 124       4.122  12.142  27.878  1.00  0.00      C    H
ATOM   6517  CT  ACN C 125      19.337  47.974  37.686  1.00  0.00      C    C
ATOM   6518  CZ  ACN C 125      20.729  47.564  37.788  1.00  0.00      C    C
ATOM   6519  NZ  ACN C 125      21.827  47.267  38.040  1.00  0.00      C    N
ATOM   6520  HZ  ACN C 125      19.225  48.303  36.656  1.00  0.00      C    H
ATOM   6521  HZ1 ACN C 125      19.211  48.861  38.302  1.00  0.00      C    H
ATOM   6522  HZ2 ACN C 125      18.782  47.085  37.973  1.00  0.00      C    H
ATOM   6526  CT  ACN C 126      49.252  40.478   1.145  1.00  0.00      C    C
ATOM   6527  CZ  ACN C 126      47.843  40.854   0.940  1.00  0.00      C    C
ATOM   6528  NZ  ACN C 126      46.707  41.113   0.773  1.00  0.00      C    N
ATOM   6529  HZ  ACN C 126      49.645  40.633   0.143  1.00  0.00      C    H
ATOM   6530  HZ1 ACN C 126      49.402  39.473   1.530  1.00  0.00      C    H
ATOM   6531  HZ2 ACN C 126      49.674  41.217   1.822  1.00  0.00      C    H
ATOM   6535  CT  ACN C 127      30.320  31.737  23.371  1.00  0.00      C    C
ATOM   6536  CZ  ACN C 127      30.611  30.786  24.503  1.00  0.00      C    C
ATOM   6537  NZ  ACN C 127      30.895  30.078  25.409  1.00  0.00      C    N
ATOM   6538  HZ  ACN C 127      29.341  32.193  23.240  1.00  0.00      C    H
ATOM   6539  HZ1 ACN C 127      30.494  31.089  22.515  1.00  0.00      C    H
ATOM   6540  HZ2 ACN C 127      31.110  32.480  23.439  1.00  0.00      C    H
ATOM   6544  CT  ACN C 128      37.851  17.055   8.626  1.00  0.00      C    C
ATOM   6545  CZ  ACN C 128      38.482  17.274   7.373  1.00  0.00      C    C
ATOM   6546  NZ  ACN C 128      39.001  17.354   6.347  1.00  0.00      C    N
ATOM   6547  HZ  ACN C 128      38.545  17.286   9.431  1.00  0.00      C    H
ATOM   6548  HZ1 ACN C 128      37.502  16.026   8.627  1.00  0.00      C    H
ATOM   6549  HZ2 ACN C 128      37.022  17.757   8.627  1.00  0.00      C    H
ATOM   6553  CT  ACN C 129      35.010  24.910  22.439  1.00  0.00      C    C
ATOM   6554  CZ  ACN C 129      35.496  23.568  22.729  1.00  0.00      C    C
ATOM   6555  NZ  ACN C 129      35.815  22.520  22.990  1.00  0.00      C    N
ATOM   6556  HZ  ACN C 129      35.765  25.614  22.780  1.00  0.00      C    H
ATOM   6557  HZ1 ACN C 129      34.124  24.915  23.069  1.00  0.00      C    H
ATOM   6558  HZ2 ACN C 129      34.822  24.967  21.370  1.00  0.00      C    H
ATOM   6562  CT  ACN C 130      17.331   7.776  14.899  1.00  0.00      C    C
ATOM   6563  CZ  ACN C 130      16.019   8.405  15.066  1.00  0.00      C    C
ATOM   6564  NZ  ACN C 130      14.997   8.929  15.210  1.00  0.00      C    N
ATOM   6565  HZ  ACN C 130      17.193   6.703  14.794  1.00  0.00      C    H
ATOM   6566  HZ1 ACN C 130      18.026   7.985  15.708  1.00  0.00      C    H
ATOM   6567  HZ2 ACN C 130      17.691   8.265  13.997  1.00  0.00      C    H
ATOM   6571  CT  ACN C 131      18.174  24.834   3.501  1.00  0.00      C    C
ATOM   6572  CZ  ACN C 131      16.824  25.398   3.596  1.00  0.00      C    C
ATOM   6573  NZ  ACN C 131      15.722  25.771   3.681  1.00  0.00      C    N
ATOM   6574  HZ  ACN C 131      18.873  25.497   2.998  1.00  0.00      C    H
ATOM   6575  HZ1 ACN C 131      18.139  23.975   2.835  1.00  0.00      C    H
ATOM   6576  HZ2 ACN C 131      18.571  24.557   4.475  1.00  0.00      C    H
ATOM   6580  CT  ACN C 132      28.225  37.730  46.122  1.00  0.00      C    C
ATOM   6581  CZ  ACN C 132      27.696  37.408  44.824  1.00  0.00      C    C
ATOM   6582  NZ  ACN C 132      27.289  37.147  43.771  1.00  0.00      C    N
ATOM   6583  HZ  ACN C 132      27.689  37.239  46.930  1.00  0.00      C    H
ATOM   6584  HZ1 ACN C 132      28.250  38.810  46.244  1.00  0.00      C    H
ATOM   6585  HZ2 ACN C 132      29.194  37.264  46.280  1.00  0.00      C    H
ATOM   6589  CT  ACN C 133       4.828  39.483  21.481  1.00  0.00      C    C
ATOM   6590  CZ  ACN C 133       5.253  38.226  20.907  1.00  0.00      C    C
ATOM   6591  NZ  ACN C 133       5.565  37.251  20.418  1.00  0.00      C    N
ATOM   6592  HZ  ACN C 133       5.656  40.186  21.481  1.00  0.00      C    H
ATOM   6593  HZ1 ACN C 133       4.416  39.399  22.484  1.00  0.00      C    H
ATOM   6594  HZ2 ACN C 133       4.079  39.994  20.882  1.00  0.00      C    H
ATOM   6598  CT  ACN C 134      19.069   3.186  25.655  1.00  0.00      C    C
ATOM   6599  CZ  ACN C 134      17.824   3.918  25.946  1.00  0.00      C    C
ATOM   6600  NZ  ACN C 134      16.872   4.473  26.165  1.00  0.00      C    N
ATOM   6601  HZ  ACN C 134      19.542   3.070  26.627  1.00  0.00      C    H
ATOM   6602  HZ1 ACN C 134      19.785   3.872  25.208  1.00  0.00      C    H
ATOM   6603  HZ2 ACN C 134      18.962   2.255  25.105  1.00  0.00      C    H
ATOM   6607  CT  ACN C 135      14.318  44.605  12.022  1.00  0.00      C    C
ATOM   6608  CZ  ACN C 135      15.304  45.576  11.456  1.00  0.00      C    C
ATOM   6609  NZ  ACN C 135      16.074  46.311  11.009  1.00  0.00      C    N
ATOM   6610  HZ  ACN C 135      13.657  45.236  12.611  1.00  0.00      C    H
ATOM   6611  HZ1 ACN C 135      14.769  43.794  12.588  1.00  0.00      C    H
ATOM   6612  HZ2 ACN C 135      13.746  44.273  11.159  1.00  0.00      C    H
ATOM   6616  CT  ACN C 136      35.840  45.412  27.078  1.00  0.00      C    C
ATOM   6617  CZ  ACN C 136      35.078  45.096  28.290  1.00  0.00      C    C
ATOM   6618  NZ  ACN C 136      34.350  44.873  29.198  1.00  0.00      C    N
ATOM   6619  HZ  ACN C 136      35.243  45.507  26.175  1.00  0.00      C    H
ATOM   6620  HZ1 ACN C 136      36.532  44.600  26.871  1.00  0.00      C    H
ATOM   6621  HZ2 ACN C 136      36.320  46.386  27.119  1.00  0.00      C    H
ATOM   6625  CT  ACN C 137      21.668  42.114  40.110  1.00  0.00      C    C
ATOM   6626  CZ  ACN C 137      20.253  42.261  39.895  1.00  0.00      C    C
ATOM   6627  NZ  ACN C 137      19.090  42.351  39.734  1.00  0.00      C    N
ATOM   6628  HZ  ACN C 137      22.158  42.810  40.787  1.00  0.00      C    H
ATOM   6629  HZ1 ACN C 137      22.040  42.287  39.103  1.00  0.00      C    H
ATOM   6630  HZ2 ACN C 137      21.787  41.102  40.487  1.00  0.00      C    H
ATOM   6634  CT  ACN C 138      13.295  49.076  47.528  1.00  0.00      C    C
ATOM   6635  CZ  ACN C 138      11.938  49.555  47.711  1.00  0.00      C    C
ATOM   6636  NZ  ACN C 138      10.867  49.940  47.846  1.00  0.00      C    N
ATOM   6637  HZ  ACN C 138      13.413  48.186  46.915  1.00  0.00      C    H
ATOM   6638  HZ1 ACN C 138      13.839  48.983  48.465  1.00  0.00      C    H
ATOM   6639  HZ2 ACN C 138      13.812  49.856  46.975  1.00  0.00      C    H
ATOM   6643  CT  ACN C 139      29.039  21.703   9.564  1.00  0.00      C    C
ATOM   6644  CZ  ACN C 139      28.563  21.155   8.319  1.00  0.00      C    C
ATOM   6645  NZ  ACN C 139      28.086  20.760   7.316  1.00  0.00      C    N
ATOM   6646  HZ  ACN C 139      28.783  22.753   9.681  1.00  0.00      C    H
ATOM   6647  HZ1 ACN C 139      30.117  21.565   9.556  1.00  0.00      C    H
ATOM   6648  HZ2 ACN C 139      28.649  21.040  10.333  1.00  0.00      C    H
ATOM   6652  CT  ACN C 140      20.982  27.196  20.007  1.00  0.00      C    C
ATOM   6653  CZ  ACN C 140      19.764  27.049  19.162  1.00  0.00      C    C
ATOM   6654  NZ  ACN C 140      18.836  26.934  18.472  1.00  0.00      C    N
ATOM   6655  HZ  ACN C 140      21.723  26.497  19.628  1.00  0.00      C    H
ATOM   6656  HZ1 ACN C 140      20.663  26.806  20.970  1.00  0.00      C    H
ATOM   6657  HZ2 ACN C 140      21.273  28.243  20.034  1.00  0.00      C    H
ATOM   6661  CT  ACN C 141      29.994  34.927  18.919  1.00  0.00      C    C
ATOM   6662  CZ  ACN C 141      29.407  33.997  19.848  1.00  0.00      C    C
ATOM   6663  NZ  ACN C 141      28.876  33.327  20.617  1.00  0.00      C    N
ATOM   6664  HZ  ACN C 141      31.064  34.793  18.789  1.00  0.00      C    H
ATOM   6665  HZ1 ACN C 141      29.759  35.915  19.310  1.00  0.00      C    H
ATOM   6666  HZ2 ACN C 141      29.429  34.738  18.010  1.00  0.00      C    H
ATOM   6670  CT  ACN C 142      34.377   0.912  11.511  1.00  0.00      C    C
ATOM   6671  CZ  ACN C 142      35.787   0.833  12.024  1.00  0.00      C    C
ATOM   6672  NZ  ACN C 142      36.894   0.740  12.456  1.00  0.00      C    N
ATOM   6673  HZ  ACN C 142      33.652   1.131  12.291  1.00  0.00      C    H
ATOM   6674  HZ1 ACN C 142      34.162  -0.056  11.064  1.00  0.00      C    H
ATOM   6675  HZ2 ACN C 142      34.264   1.638  10.711  1.00  0.00      C    H
ATOM   6679  CT  ACN C 143      19.172  17.187  27.948  1.00  0.00      C    C
ATOM   6680  CZ  ACN C 143      17.810  16.689  28.137  1.00  0.00      C    C
ATOM   6681  NZ  ACN C 143      16.749  16.256  28.340  1.00  0.00      C    N
ATOM   6682  HZ  ACN C 143      19.387  17.988  28.651  1.00  0.00      C    H
ATOM   6683  HZ1 ACN C 143      19.354  17.517  26.928  1.00  0.00      C    H
ATOM   6684  HZ2 ACN C 143      19.910  16.407  28.117  1.00  0.00      C    H
ATOM   6688  CT  ACN C 144      23.952  37.264  41.913  1.00  0.00      C    C
ATOM   6689  CZ  ACN C 144      24.301  38.437  41.176  1.00  0.00      C    C
ATOM   6690  NZ  ACN C 144      24.542  39.472  40.681  1.00  0.00      C    N
ATOM   6691  HZ  ACN C 144      23.817  37.564  42.949  1.00  0.00      C    H
ATOM   6692  HZ1 ACN C 144      24.737  36.516  41.836  1.00  0.00      C    H
ATOM   6693  HZ2 ACN C 144      22.998  36.892  41.549  1.00  0.00      C    H
ATOM   6697  CT  ACN C 145      38.312  23.222  25.333  1.00  0.00      C    C
ATOM   6698  CZ  ACN C 145      39.428  22.576  24.659  1.00  0.00      C    C
ATOM   6699  NZ  ACN C 145      40.325  22.054  24.187  1.00  0.00      C    N
ATOM   6700  HZ  ACN C 145      38.446  23.131  26.408  1.00  0.00      C    H
ATOM   6701  HZ1 ACN C 145      37.372  22.797  24.993  1.00  0.00      C    H
ATOM   6702  HZ2 ACN C 145      38.339  24.288  25.121  1.00  0.00      C    H
ATOM   6706  CT  ACN C 146      34.714  44.767   1.478  1.00  0.00      C    C
ATOM   6707  CZ  ACN C 146      35.008  44.841   0.042  1.00  0.00      C    C
ATOM   6708  NZ  ACN C 146      35.253  44.918  -1.131  1.00  0.00      C    N
ATOM   6709  HZ  ACN C 146      34.893  45.773   1.847  1.00  0.00      C    H
ATOM   6710  HZ1 ACN C 146      35.300  44.010   1.992  1.00  0.00      C    H
ATOM   6711  HZ2 ACN C 146      33.682  44.457   1.619  1.00  0.00      C    H
ATOM   6715  CT  ACN C 147      19.082  11.377  13.140  1.00  0.00      C    C
ATOM   6716  CZ  ACN C 147      18.401  11.031  14.371  1.00  0.00      C    C
ATOM   6717  NZ  ACN C 147      17.870  10.735  15.350  1.00  0.00      C    N
ATOM   6718  HZ  ACN C 147      18.382  11.246  12.318  1.00  0.00      C    H
ATOM   6719  HZ1 ACN C 147      19.949  10.727  13.049  1.00  0.00      C    H
ATOM   6720  HZ2 ACN C 147      19.272  12.427  13.344  1.00  0.00      C    H
ATOM   6724  CT  ACN C 148      13.500   5.923  26.195  1.00  0.00      C    C
ATOM   6725  CZ  ACN C 148      13.134   4.527  26.610  1.00  0.00      C    C
ATOM   6726  NZ  ACN C 148      12.839   3.467  26.961  1.00  0.00      C    N
ATOM   6727  HZ  ACN C 148      14.035   5.851  25.251  1.00  0.00      C    H
ATOM   6728  HZ1 ACN C 148      14.066   6.429  26.973  1.00  0.00      C    H
ATOM   6729  HZ2 ACN C 148      12.561   6.463  26.107  1.00  0.00      C    H
ATOM   6733  CT  ACN C 149      34.232  11.941  13.127  1.00  0.00      C    C
ATOM   6734  CZ  ACN C 149      33.580  11.777  14.494  1.00  0.00      C    C
ATOM   6735  NZ  ACN C 149      33.031  11.601  15.546  1.00  0.00      C    N
ATOM   6736  HZ  ACN C 149      33.758  12.693  12.501  1.00  0.00      C    H
ATOM   6737  HZ1 ACN C 149      34.421  11.004  12.610  1.00  0.00      C    H
ATOM   6738  HZ2 ACN C 149      35.261  12.233  13.322  1.00  0.00      C    H
ATOM   6742  CT  ACN C 150       5.224  16.855  15.674  1.00  0.00      C    C
ATOM   6743  CZ  ACN C 150       4.325  18.021  15.358  1.00  0.00      C    C
ATOM   6744  NZ  ACN C 150       3.667  18.967  15.092  1.00  0.00      C    N
ATOM   6745  HZ  ACN C 150       6.160  17.040  15.153  1.00  0.00      C    H
ATOM   6746  HZ1 ACN C 150       4.832  15.872  15.427  1.00  0.00      C    H
ATOM   6747  HZ2 ACN C 150       5.561  16.944  16.703  1.00  0.00      C    H
ATOM   6751  CT  ACN C 151      33.519  31.099  16.207  1.00  0.00      C    C
ATOM   6752  CZ  ACN C 151      34.785  31.034  16.934  1.00  0.00      C    C
ATOM   6753  NZ  ACN C 151      35.782  30.899  17.523  1.00  0.00      C    N
ATOM   6754  HZ  ACN C 151      33.143  30.097  16.016  1.00  0.00      C    H
ATOM   6755  HZ1 ACN C 151      33.689  31.708  15.323  1.00  0.00      C    H
ATOM   6756  HZ2 ACN C 151      32.784  31.717  16.717  1.00  0.00      C    H
ATOM   6760  CT  ACN C 152      27.406   1.661  14.989  1.00  0.00      C    C
ATOM   6761  CZ  ACN C 152      26.038   2.143  15.394  1.00  0.00      C    C
ATOM   6762  NZ  ACN C 152      24.999   2.544  15.716  1.00  0.00      C    N
ATOM   6763  HZ  ACN C 152      28.204   2.389  14.871  1.00  0.00      C    H
ATOM   6764  HZ1 ACN C 152      27.279   1.186  14.020  1.00  0.00      C    H
ATOM   6765  HZ2 ACN C 152      27.778   0.911  15.682  1.00  0.00      C    H
ATOM   6769  CT  ACN C 153      16.216  29.045  29.444  1.00  0.00      C    C
ATOM   6770  CZ  ACN C 153      14.911  29.391  30.081  1.00  0.00      C    C
ATOM   6771  NZ  ACN C 153      13.920  29.650  30.608  1.00  0.00      C    N
ATOM   6772  HZ  ACN C 153      17.024  29.568  29.949  1.00  0.00      C    H
ATOM   6773  HZ1 ACN C 153      16.135  29.401  28.420  1.00  0.00      C    H
ATOM   6774  HZ2 ACN C 153      16.229  27.961  29.521  1.00  0.00      C    H
ATOM   6778  CT  ACN C 154      40.743  10.293  48.794  1.00  0.00      C    C
ATOM   6779  CZ  ACN C 154      41.227  11.708  48.799  1.00  0.00      C    C
ATOM   6780  NZ  ACN C 154      41.568  12.802  48.692  1.00  0.00      C    N
ATOM   6781  HZ  ACN C 154      41.176   9.903  47.876  1.00  0.00      C    H
ATOM   6782  HZ1 ACN C 154      39.661  10.324  48.694  1.00  0.00      C    H
ATOM   6783  HZ2 ACN C 154      41.110   9.795  49.687  1.00  0.00      C    H
ATOM   6787  CT  ACN C 155       1.416  19.540  39.218  1.00  0.00      C    C
ATOM   6788  CZ  ACN C 155       2.285  19.844  40.363  1.00  0.00      C    C
ATOM   6789  NZ  ACN C 155       2.928  20.085  41.281  1.00  0.00      C    N
ATOM   6790  HZ  ACN C 155       1.972  19.641  38.289  1.00  0.00      C    H
ATOM   6791  HZ1 ACN C 155       0.524  20.153  39.310  1.00  0.00      C    H
ATOM   6792  HZ2 ACN C 155       1.033  18.523  39.201  1.00  0.00      C    H
ATOM   6796  CT  ACN C 156      35.661  11.402  31.583  1.00  0.00      C    C
ATOM   6797  CZ  ACN C 156      35.018  10.233  30.952  1.00  0.00      C    C
ATOM   6798  NZ  ACN C 156      34.436   9.398  30.467  1.00  0.00      C    N
ATOM   6799  HZ  ACN C 156      35.362  12.323  31.090  1.00  0.00      C    H
ATOM   6800  HZ1 ACN C 156      36.744  11.311  31.597  1.00  0.00      C    H
ATOM   6801  HZ2 ACN C 156      35.304  11.355  32.609  1.00  0.00      C    H
ATOM   6805  CT  ACN C 157      12.044   3.325  35.247  1.00  0.00      C    C
ATOM   6806  CZ  ACN C 157      11.242   2.091  35.393  1.00  0.00      C    C
ATOM   6807  NZ  ACN C 157      10.617   1.103  35.430  1.00  0.00      C    N
ATOM   6808  HZ  ACN C 157      11.940   4.037  36.062  1.00  0.00      C    H
ATOM   6809  HZ1 ACN C 157      11.882   3.745  34.258  1.00  0.00      C    H
ATOM   6810  HZ2 ACN C 157      13.067   2.964  35.318  1.00  0.00      C    H
ATOM   6814  CT  ACN C 158       5.200   3.897   1.922  1.00  0.00      C    C
ATOM   6815  CZ  ACN C 158       6.578   4.495   1.759  1.00  0.00      C    C
ATOM   6816  NZ  ACN C 158       7.588   4.902   1.557  1.00  0.00      C    N
ATOM   6817  HZ  ACN C 158       4.832   3.961   2.943  1.00  0.00      C    H
ATOM   6818  HZ1 ACN C 158       5.172   2.832   1.706  1.00  0.00      C    H
ATOM   6819  HZ2 ACN C 158       4.404   4.436   1.414  1.00  0.00      C    H
ATOM   6823  CT  ACN C 159       2.822  31.912  42.811  1.00  0.00      C    C
ATOM   6824  CZ  ACN C 159       3.263  33.353  42.788  1.00  0.00      C    C
ATOM   6825  NZ  ACN C 159       3.588  34.461  42.766  1.00  0.00      C    N
ATOM   6826  HZ  ACN C 159       3.438  31.378  43.529  1.00  0.00      C    H
ATOM   6827  HZ1 ACN C 159       3.054  31.442  41.859  1.00  0.00      C    H
ATOM   6828  HZ2 ACN C 159       1.786  31.859  43.136  1.00  0.00      C    H
ATOM   6832  CT  ACN C 160      42.746  37.588  40.764  1.00  0.00      C    C
ATOM   6833  CZ  ACN C 160      43.821  38.158  41.570  1.00  0.00      C    C
ATOM   6834  NZ  ACN C 160      44.676  38.705  42.179  1.00  0.00      C    N
ATOM   6835  HZ  ACN C 160      42.908  36.514  40.721  1.00  0.00      C    H
ATOM   6836  HZ1 ACN C 160      42.718  38.141  39.829  1.00  0.00      C    H
ATOM   6837  HZ2 ACN C 160      41.821  37.639  41.333  1.00  0.00      C    H
ATOM   6841  CT  ACN C 161      38.332   9.739   4.392  1.00  0.00      C    C
ATOM   6842  CZ  ACN C 161      38.518   9.539   2.928  1.00  0.00      C    C
ATOM   6843  NZ  ACN C 161      38.646   9.405   1.816  1.00  0.00      C    N
ATOM   6844  HZ  ACN C 161      38.330  10.814   4.551  1.00  0.00      C    H
ATOM   6845  HZ1 ACN C 161      39.182   9.322   4.926  1.00  0.00      C    H
ATOM   6846  HZ2 ACN C 161      37.383   9.264   4.630  1.00  0.00      C    H
ATOM   6850  CT  ACN C 162      34.165  31.010  45.131  1.00  0.00      C    C
ATOM   6851  CZ  ACN C 162      33.988  29.509  45.147  1.00  0.00      C    C
ATOM   6852  NZ  ACN C 162      33.928  28.342  45.217  1.00  0.00      C    N
ATOM   6853  HZ  ACN C 162      35.183  31.390  45.101  1.00  0.00      C    H
ATOM   6854  HZ1 ACN C 162      33.578  31.374  45.971  1.00  0.00      C    H
ATOM   6855  HZ2 ACN C 162      33.622  31.321  44.242  1.00  0.00      C    H
ATOM   6859  CT  ACN C 163       2.940  40.622  47.165  1.00  0.00      C    C
ATOM   6860  CZ  ACN C 163       3.914  41.095  46.180  1.00  0.00      C    C
ATOM   6861  NZ  ACN C 163       4.668  41.437  45.388  1.00  0.00      C    N
ATOM   6862  HZ  ACN C 163       2.978  41.191  48.090  1.00  0.00      C    H
ATOM   6863  HZ1 ACN C 163       3.279  39.594  47.270  1.00  0.00      C    H
ATOM   6864  HZ2 ACN C 163       1.943  40.780  46.762  1.00  0.00      C    H
ATOM   6868  CT  ACN C 164      43.827  33.267  40.059  1.00  0.00      C    C
ATOM   6869  CZ  ACN C 164      44.892  34.264  40.327  1.00  0.00      C    C
ATOM   6870  NZ  ACN C 164      45.727  35.038  40.561  1.00  0.00      C    N
ATOM   6871  HZ  ACN C 164      42.852  33.640  40.362  1.00  0.00      C    H
ATOM   6872  HZ1 ACN C 164      44.115  32.462  40.730  1.00  0.00      C    H
ATOM   6873  HZ2 ACN C 164      43.880  33.043  38.996  1.00  0.00      C    H
ATOM   6877  CT  ACN C 165      26.329  48.361  20.064  1.00  0.00      C    C
ATOM   6878  CZ  ACN C 165      24.984  47.784  20.152  1.00  0.00      C    C
ATOM   6879  NZ  ACN C 165      23.955  47.260  20.236  1.00  0.00      C    N
ATOM   6880  HZ  ACN C 165      26.627  48.646  21.070  1.00  0.00      C    H
ATOM   6881  HZ1 ACN C 165      26.534  49.160  19.357  1.00  0.00      C    H
ATOM   6882  HZ2 ACN C 165      26.972  47.557  19.713  1.00  0.00      C    H
ATOM   6886  CT  ACN C 166      28.612  20.673  27.351  1.00  0.00      C    C
ATOM   6887  CZ  ACN C 166      27.794  20.007  26.392  1.00  0.00      C    C
ATOM   6888  NZ  ACN C 166      27.176  19.385  25.662  1.00  0.00      C    N
ATOM   6889  HZ  ACN C 166      28.354  20.334  28.351  1.00  0.00      C    H
ATOM   6890  HZ1 ACN C 166      28.525  21.755  27.405  1.00  0.00      C    H
ATOM   6891  HZ2 ACN C 166      29.631  20.446  27.047  1.00  0.00      C    H
ATOM   6895  CT  ACN C 167      23.734  49.096  35.773  1.00  0.00      C    C
ATOM   6896  CZ  ACN C 167      24.662  49.148  36.952  1.00  0.00      C    C
ATOM   6897  NZ  ACN C 167      25.362  49.237  37.840  1.00  0.00      C    N
ATOM   6898  HZ  ACN C 167      23.368  50.116  35.687  1.00  0.00      C    H
ATOM   6899  HZ1 ACN C 167      22.977  48.329  35.915  1.00  0.00      C    H
ATOM   6900  HZ2 ACN C 167      24.185  48.945  34.795  1.00  0.00      C    H
ATOM   6904  CT  ACN C 168      25.226  41.187  48.362  1.00  0.00      C    C
ATOM   6905  CZ  ACN C 168      24.407  42.143  47.610  1.00  0.00      C    C
ATOM   6906  NZ  ACN C 168      23.828  42.944  47.024  1.00  0.00      C    N
ATOM   6907  HZ  ACN C 168      24.982  40.228  47.912  1.00  0.00      C    H
ATOM   6908  HZ1 ACN C 168      24.877  41.094  49.388  1.00  0.00      C    H
ATOM   6909  HZ2 ACN C 168      26.274  41.452  48.250  1.00  0.00      C    H
ATOM   6913  CT  ACN C 169      35.555   4.224  34.306  1.00  0.00      C    C
ATOM   6914  CZ  ACN C 169      34.711   3.302  35.024  1.00  0.00      C    C
ATOM   6915  NZ  ACN C 169      34.048   2.576  35.667  1.00  0.00      C    N
ATOM   6916  HZ  ACN C 169      34.991   4.486  33.414  1.00  0.00      C    H
ATOM   6917  HZ1 ACN C 169      36.460   3.718  33.978  1.00  0.00      C    H
ATOM   6918  HZ2 ACN C 169      35.597   5.084  34.969  1.00  0.00      C    H
ATOM   6922  CT  ACN C 170      23.946   1.857  12.625  1.00  0.00      C    C
ATOM   6923  CZ  ACN C 170      22.842   2.788  12.577  1.00  0.00      C    C
ATOM   6924  NZ  ACN C 170      21.951   3.533  12.565  1.00  0.00      C    N
ATOM   6925  HZ  ACN C 170      23.958   1.497  13.651  1.00  0.00      C    H
ATOM   6926  HZ1 ACN C 170      24.912   2.298  12.392  1.00  0.00      C    H
ATOM   6927  HZ2 ACN C 170      23.673   1.057  11.942  1.00  0.00      C    H
ATOM   6931  CT  ACN C 171      29.244  18.187  35.896  1.00  0.00      C    C
ATOM   6932  CZ  ACN C 171      29.591  19.063  37.008  1.00  0.00      C    C
ATOM   6933  NZ  ACN C 171      29.810  19.653  37.946  1.00  0.00      C    N
ATOM   6934  HZ  ACN C 171      28.302  17.653  35.999  1.00  0.00      C    H
ATOM   6935  HZ1 ACN C 171      30.065  17.483  35.781  1.00  0.00      C    H
ATOM   6936  HZ2 ACN C 171      29.250  18.884  35.062  1.00  0.00      C    H
ATOM   6940  CT  ACN C 172      27.882  18.896   3.424  1.00  0.00      C    C
ATOM   6941  CZ  ACN C 172      26.833  17.929   3.019  1.00  0.00      C    C
ATOM   6942  NZ  ACN C 172      26.026  17.205   2.605  1.00  0.00      C    N
ATOM   6943  HZ  ACN C 172      28.280  18.629   4.400  1.00  0.00      C    H
ATOM   6944  HZ1 ACN C 172      27.359  19.815   3.677  1.00  0.00      C    H
ATOM   6945  HZ2 ACN C 172      28.754  19.131   2.819  1.00  0.00      C    H
ATOM   6949  CT  ACN C 173       9.810   4.102  40.539  1.00  0.00      C    C
ATOM   6950  CZ  ACN C 173       8.431   4.290  40.710  1.00  0.00      C    C
ATOM   6951  NZ  ACN C 173       7.298   4.463  40.835  1.00  0.00      C    N
ATOM   6952  HZ  ACN C 173       9.953   3.294  39.826  1.00  0.00      C    H
ATOM   6953  HZ1 ACN C 173      10.204   3.800  41.506  1.00  0.00      C    H
ATOM   6954  HZ2 ACN C 173      10.109   5.114  40.281  1.00  0.00      C    H
ATOM   6958  CT  ACN C 174      10.552  11.607  31.703  1.00  0.00      C    C
ATOM   6959  CZ  ACN C 174      10.901  12.970  31.264  1.00  0.00      C    C
ATOM   6960  NZ  ACN C 174      11.214  14.064  31.011  1.00  0.00      C    N
ATOM   6961  HZ  ACN C 174      11.457  11.100  32.029  1.00  0.00      C    H
ATOM   6962  HZ1 ACN C 174      10.168  11.078  30.835  1.00  0.00      C    H
ATOM   6963  HZ2 ACN C 174       9.867  11.701  32.542  1.00  0.00      C    H
ATOM   6967  CT  ACN C 175      34.999  32.455  39.129  1.00  0.00      C    C
ATOM   6968  CZ  ACN C 175      36.164  33.263  38.785  1.00  0.00      C    C
ATOM   6969  NZ  ACN C 175      37.120  33.888  38.520  1.00  0.00      C    N
ATOM   6970  HZ  ACN C 175      34.171  33.143  39.283  1.00  0.00      C    H
ATOM   6971  HZ1 ACN C 175      35.242  31.922  40.045  1.00  0.00      C    H
ATOM   6972  HZ2 ACN C 175      34.756  31.721  38.365  1.00  0.00      C    H
ATOM   6976  CT  ACN C 176       4.173  34.497   4.227  1.00  0.00      C    C
ATOM   6977  CZ  ACN C 176       4.038  33.783   2.960  1.00  0.00      C    C
ATOM   6978  NZ  ACN C 176       3.911  33.177   1.962  1.00  0.00      C    N
ATOM   6979  HZ  ACN C 176       4.382  33.747   4.986  1.00  0.00      C    H
ATOM   6980  HZ1 ACN C 176       3.384  35.198   4.484  1.00  0.00      C    H
ATOM   6981  HZ2 ACN C 176       5.076  35.092   4.111  1.00  0.00      C    H
ATOM   6985  CT  ACN C 177      41.479  -0.110  36.764  1.00  0.00      C    C
ATOM   6986  CZ  ACN C 177      40.834   1.189  36.784  1.00  0.00      C    C
ATOM   6987  NZ  ACN C 177      40.332   2.250  36.861  1.00  0.00      C    N
ATOM   6988  HZ  ACN C 177      42.234   0.027  35.995  1.00  0.00      C    H
ATOM   6989  HZ1 ACN C 177      40.771  -0.786  36.292  1.00  0.00      C    H
ATOM   6990  HZ2 ACN C 177      41.738  -0.627  37.685  1.00  0.00      C    H
ATOM   6994  CT  ACN C 178      31.959   2.681  38.732  1.00  0.00      C    C
ATOM   6995  CZ  ACN C 178      31.862   4.139  38.764  1.00  0.00      C    C
ATOM   6996  NZ  ACN C 178      31.722   5.274  38.769  1.00  0.00      C    N
ATOM   6997  HZ  ACN C 178      32.689   2.368  39.473  1.00  0.00      C    H
ATOM   6998  HZ1 ACN C 178      32.200   2.331  37.731  1.00  0.00      C    H
ATOM   6999  HZ2 ACN C 178      30.970   2.273  38.926  1.00  0.00      C    H
ATOM   7003  CT  ACN C 179      38.040  25.808   6.095  1.00  0.00      C    C
ATOM   7004  CZ  ACN C 179      37.306  24.728   5.434  1.00  0.00      C    C
ATOM   7005  NZ  ACN C 179      36.722  23.903   4.929  1.00  0.00      C    N
ATOM   7006  HZ  ACN C 179      38.975  26.069   5.606  1.00  0.00      C    H
ATOM   7007  HZ1 ACN C 179      38.254  25.545   7.128  1.00  0.00      C    H
ATOM   7008  HZ2 ACN C 179      37.419  26.694   5.991  1.00  0.00      C    H
ATOM   7012  CT  ACN C 180      12.593  39.830  19.924  1.00  0.00      C    C
ATOM   7013  CZ  ACN C 180      12.014  38.642  20.545  1.00  0.00      C    C
ATOM   7014  NZ  ACN C 180      11.501  37.736  21.068  1.00  0.00      C    N
ATOM   7015  HZ  ACN C 180      13.433  40.242  20.477  1.00  0.00      C    H
ATOM   7016  HZ1 ACN C 180      11.796  40.563  19.828  1.00  0.00      C    H
ATOM   7017  HZ2 ACN C 180      12.924  39.578  18.920  1.00  0.00      C    H
ATOM   7021  CT  ACN C 181      42.874  29.657  39.703  1.00  0.00      C    C
ATOM   7022  CZ  ACN C 181      41.782  30.528  39.193  1.00  0.00      C    C
ATOM   7023  NZ  ACN C 181      40.991  31.205  38.800  1.00  0.00      C    N
ATOM   7024  HZ  ACN C 181      42.686  28.616  39.452  1.00  0.00      C    H
ATOM   7025  HZ1 ACN C 181      42.893  29.792  40.781  1.00  0.00      C    H
ATOM   7026  HZ2 ACN C 181      43.832  29.936  39.271  1.00  0.00      C    H
ATOM   7030  CT  ACN C 182      28.755  26.606  39.416  1.00  0.00      C    C
ATOM   7031  CZ  ACN C 182      27.478  27.246  39.189  1.00  0.00      C    C
ATOM   7032  NZ  ACN C 182      26.518  27.864  38.968  1.00  0.00      C    N
ATOM   7033  HZ  ACN C 182      28.555  26.053  40.330  1.00  0.00      C    H
ATOM   7034  HZ1 ACN C 182      29.520  27.371  39.521  1.00  0.00      C    H
ATOM   7035  HZ2 ACN C 182      28.992  25.842  38.679  1.00  0.00      C    H
ATOM   7039  CT  ACN C 183      26.306   9.604  11.235  1.00  0.00      C    C
ATOM   7040  CZ  ACN C 183      26.594  10.730  12.056  1.00  0.00      C    C
ATOM   7041  NZ  ACN C 183      26.886  11.646  12.694  1.00  0.00      C    N
ATOM   7042  HZ  ACN C 183      25.267   9.576  10.915  1.00  0.00      C    H
ATOM   7043  HZ1 ACN C 183      26.630   8.783  11.869  1.00  0.00      C    H
ATOM   7044  HZ2 ACN C 183      26.937   9.563  10.351  1.00  0.00      C    H
ATOM   7048  CT  ACN C 184      24.494  20.576  41.197  1.00  0.00      C    C
ATOM   7049  CZ  ACN C 184      24.798  21.448  40.088  1.00  0.00      C    C
ATOM   7050  NZ  ACN C 184      24.987  22.108  39.138  1.00  0.00      C    N
ATOM   7051  HZ  ACN C 184      24.637  19.577  40.793  1.00  0.00      C    H
ATOM   7052  HZ1 ACN C 184      23.426  20.698  41.360  1.00  0.00      C    H
ATOM   7053  HZ2 ACN C 184      25.009  20.828  42.120  1.00  0.00      C    H
ATOM   7057  CT  ACN C 185       2.976  19.476  25.310  1.00  0.00      C    C
ATOM   7058  CZ  ACN C 185       3.736  18.203  25.247  1.00  0.00      C    C
ATOM   7059  NZ  ACN C 185       4.392  17.213  25.119  1.00  0.00      C    N
ATOM   7060  HZ  ACN C 185       1.912  19.267  25.378  1.00  0.00      C    H
ATOM   7061  HZ1 ACN C 185       3.326  20.080  24.477  1.00  0.00      C    H
ATOM   7062  HZ2 ACN C 185       3.249  20.051  26.191  1.00  0.00      C    H
ATOM   7066  CT  ACN C 186       6.144  31.187   5.377  1.00  0.00      C    C
ATOM   7067  CZ  ACN C 186       6.991  31.530   4.282  1.00  0.00      C    C
ATOM   7068  NZ  ACN C 186       7.628  31.701   3.351  1.00  0.00      C    N
ATOM   7069  HZ  ACN C 186       5.599  30.257   5.239  1.00  0.00      C    H
ATOM   7070  HZ1 ACN C 186       5.272  31.818   5.527  1.00  0.00      C    H
ATOM   7071  HZ2 ACN C 186       6.692  31.268   6.312  1.00  0.00      C    H
ATOM   7075  CT  ACN C 187      47.308  36.313  37.776  1.00  0.00      C    C
ATOM   7076  CZ  ACN C 187      46.282  37.259  37.940  1.00  0.00      C    C
ATOM   7077  NZ  ACN C 187      45.456  38.068  38.005  1.00  0.00      C    N
ATOM   7078  HZ  ACN C 187      46.816  35.376  38.026  1.00  0.00      C    H
ATOM   7079  HZ1 ACN C 187      48.062  36.511  38.534  1.00  0.00      C    H
ATOM   7080  HZ2 ACN C 187      47.646  36.384  36.745  1.00  0.00      C    H
ATOM   7084  CT  ACN C 188      48.598   1.046  17.416  1.00  0.00      C    C
ATOM   7085  CZ  ACN C 188      47.696   1.782  18.185  1.00  0.00      C    C
ATOM   7086  NZ  ACN C 188      47.028   2.449  18.848  1.00  0.00      C    N
ATOM   7087  HZ  ACN C 188      49.600   1.157  17.822  1.00  0.00      C    H
ATOM   7088  HZ1 ACN C 188      48.550   1.537  16.447  1.00  0.00      C    H
ATOM   7089  HZ2 ACN C 188      48.335  -0.008  17.389  1.00  0.00      C    H
ATOM   7093  CT  ACN C 189      49.923  32.173  33.475  1.00  0.00      C    C
ATOM   7094  CZ  ACN C 189      49.241  32.615  32.202  1.00  0.00      C    C
ATOM   7095  NZ  ACN C 189      48.818  32.995  31.244  1.00  0.00      C    N
ATOM   7096  HZ  ACN C 189      49.289  32.464  34.308  1.00  0.00      C    H
ATOM   7097  HZ1 ACN C 189      50.899  32.651  33.511  1.00  0.00      C    H
ATOM   7098  HZ2 ACN C 189      49.923  31.087  33.429  1.00  0.00      C    H
ATOM   7102  CT  ACN C 190      16.481  27.663  47.873  1.00  0.00      C    C
ATOM   7103  CZ  ACN C 190      15.816  27.375  46.635  1.00  0.00      C    C
ATOM   7104  NZ  ACN C 190      15.224  27.176  45.677  1.00  0.00      C    N
ATOM   7105  HZ  ACN C 190      15.733  27.773  48.654  1.00  0.00      C    H
ATOM   7106  HZ1 ACN C 190      17.009  28.597  47.699  1.00  0.00      C    H
ATOM   7107  HZ2 ACN C 190      17.236  26.972  48.240  1.00  0.00      C    H
ATOM   7111  CT  ACN C 191      49.808  24.764  14.882  1.00  0.00      C    C
ATOM   7112  CZ  ACN C 191      49.466  23.580  15.745  1.00  0.00      C    C
ATOM   7113  NZ  ACN C 191      49.190  22.663  16.422  1.00  0.00      C    N
ATOM   7114  HZ  ACN C 191      49.283  24.660  13.936  1.00  0.00      C    H
ATOM   7115  HZ1 ACN C 191      50.891  24.849  14.854  1.00  0.00      C    H
ATOM   7116  HZ2 ACN C 191      49.322  25.657  15.267  1.00  0.00      C    H
ATOM   7120  CT  ACN C 192      34.698  41.589  24.682  1.00  0.00      C    C
ATOM   7121  CZ  ACN C 192      33.997  42.882  24.747  1.00  0.00      C    C
ATOM   7122  NZ  ACN C 192      33.446  43.913  24.855  1.00  0.00      C    N
ATOM   7123  HZ  ACN C 192      34.618  41.242  23.656  1.00  0.00      C    H
ATOM   7124  HZ1 ACN C 192      34.193  40.888  25.342  1.00  0.00      C    H
ATOM   7125  HZ2 ACN C 192      35.741  41.694  24.971  1.00  0.00      C    H
ATOM   7129  CT  ACN C 193      22.643  35.898  15.683  1.00  0.00      C    C
ATOM   7130  CZ  ACN C 193      21.657  34.884  15.705  1.00  0.00      C    C
ATOM   7131  NZ  ACN C 193      20.816  34.103  15.765  1.00  0.00      C    N
ATOM   7132  HZ  ACN C 193      22.360  36.807  16.207  1.00  0.00      C    H
ATOM   7133  HZ1 ACN C 193      22.628  36.276  14.664  1.00  0.00      C    H
ATOM   7134  HZ2 ACN C 193      23.522  35.464  16.152  1.00  0.00      C    H
ATOM   7138  CT  ACN C 194      44.761  45.962   6.154  1.00  0.00      C    C
ATOM   7139  CZ  ACN C 194      46.191  46.305   5.873  1.00  0.00      C    C
ATOM   7140  NZ  ACN C 194      47.264  46.636   5.642  1.00  0.00      C    N
ATOM   7141  HZ  ACN C 194      44.610  44.890   6.057  1.00  0.00      C    H
ATOM   7142  HZ1 ACN C 194      44.105  46.571   5.536  1.00  0.00      C    H
ATOM   7143  HZ2 ACN C 194      44.597  46.320   7.167  1.00  0.00      C    H
ATOM   7147  CT  ACN C 195      41.018  32.774  35.083  1.00  0.00      C    C
ATOM   7148  CZ  ACN C 195      40.226  31.664  34.599  1.00  0.00      C    C
ATOM   7149  NZ  ACN C 195      39.544  30.837  34.268  1.00  0.00      C    N
ATOM   7150  HZ  ACN C 195      41.679  32.421  35.871  1.00  0.00      C    H
ATOM   7151  HZ1 ACN C 195      40.377  33.593  35.398  1.00  0.00      C    H
ATOM   7152  HZ2 ACN C 195      41.752  33.061  34.334  1.00  0.00      C    H
ATOM   7156  CT  ACN C 196       0.971   9.264  47.939  1.00  0.00      C    C
ATOM   7157  CZ  ACN C 196       0.634   8.474  49.158  1.00  0.00      C    C
ATOM   7158  NZ  ACN C 196       0.336   7.880  50.071  1.00  0.00      C    N
ATOM   7159  HZ  ACN C 196       1.545  10.134  48.248  1.00  0.00      C    H
ATOM   7160  HZ1 ACN C 196       0.109   9.494  47.317  1.00  0.00      C    H
ATOM   7161  HZ2 ACN C 196       1.788   8.713  47.482  1.00  0.00      C    H
ATOM   7165  CT  ACN C 197       8.688  14.319  18.139  1.00  0.00      C    C
ATOM   7166  CZ  ACN C 197       8.053  14.199  16.720  1.00  0.00      C    C
ATOM   7167  NZ  ACN C 197       7.598  14.168  15.677  1.00  0.00      C    N
ATOM   7168  HZ  ACN C 197       9.581  13.699  18.121  1.00  0.00      C    H
ATOM   7169  HZ1 ACN C 197       8.055  13.892  18.913  1.00  0.00      C    H
ATOM   7170  HZ2 ACN C 197       8.914  15.359  18.361  1.00  0.00      C    H
ATOM   7174  CT  ACN C 198      25.132   6.308  31.489  1.00  0.00      C    C
ATOM   7175  CZ  ACN C 198      25.761   6.528  30.139  1.00  0.00      C    C
ATOM   7176  NZ  ACN C 198      26.253   6.739  29.129  1.00  0.00      C    N
ATOM   7177  HZ  ACN C 198      25.010   7.288  31.942  1.00  0.00      C    H
ATOM   7178  HZ1 ACN C 198      25.761   5.690  32.124  1.00  0.00      C    H
ATOM   7179  HZ2 ACN C 198      24.148   5.849  31.428  1.00  0.00      C    H
ATOM   7183  CT  ACN C 199      34.762  22.645  27.203  1.00  0.00      C    C
ATOM   7184  CZ  ACN C 199      33.726  23.502  27.699  1.00  0.00      C    C
ATOM   7185  NZ  ACN C 199      32.819  24.067  28.075  1.00  0.00      C    N
ATOM   7186  HZ  ACN C 199      34.658  22.528  26.128  1.00  0.00      C    H
ATOM   7187  HZ1 ACN C 199      34.835  21.722  27.773  1.00  0.00      C    H
ATOM   7188  HZ2 ACN C 199      35.673  23.223  27.338  1.00  0.00      C    H
ATOM   7192  CT  ACN C 200      25.774  32.662  11.569  1.00  0.00      C    C
ATOM   7193  CZ  ACN C 200      25.058  33.418  12.621  1.00  0.00      C    C
ATOM   7194  NZ  ACN C 200      24.500  34.088  13.400  1.00  0.00      C    N
ATOM   7195  HZ  ACN C 200      26.848  32.667  11.742  1.00  0.00      C    H
ATOM   7196  HZ1 ACN C 200      25.447  33.083  10.622  1.00  0.00      C    H
ATOM   7197  HZ2 ACN C 200      25.410  31.639  11.623  1.00  0.00      C    H
ATOM   7201  CT  ACN C 201      23.110  44.179  19.233  1.00  0.00      C    C
ATOM   7202  CZ  ACN C 201      23.924  43.376  18.350  1.00  0.00      C    C
ATOM   7203  NZ  ACN C 201      24.616  42.722  17.686  1.00  0.00      C    N
ATOM   7204  HZ  ACN C 201      23.696  44.565  20.062  1.00  0.00      C    H
ATOM   7205  HZ1 ACN C 201      22.326  43.518  19.595  1.00  0.00      C    H
ATOM   7206  HZ2 ACN C 201      22.682  45.006  18.672  1.00  0.00      C    H
ATOM   7210  CT  ACN C 202      30.835  18.190   9.733  1.00  0.00      C    C
ATOM   7211  CZ  ACN C 202      30.858  18.929  10.982  1.00  0.00      C    C
ATOM   7212  NZ  ACN C 202      30.875  19.582  11.980  1.00  0.00      C    N
ATOM   7213  HZ  ACN C 202      30.728  18.997   9.013  1.00  0.00      C    H
ATOM   7214  HZ1 ACN C 202      29.912  17.616   9.720  1.00  0.00      C    H
ATOM   7215  HZ2 ACN C 202      31.711  17.550   9.660  1.00  0.00      C    H
ATOM   7219  CT  ACN C 203       4.447  47.042  11.021  1.00  0.00      C    C
ATOM   7220  CZ  ACN C 203       4.726  45.962  10.195  1.00  0.00      C    C
ATOM   7221  NZ  ACN C 203       4.879  45.113   9.524  1.00  0.00      C    N
ATOM   7222  HZ  ACN C 203       5.352  47.200  11.601  1.00  0.00      C    H
ATOM   7223  HZ1 ACN C 203       3.554  46.744  11.565  1.00  0.00      C    H
ATOM   7224  HZ2 ACN C 203       4.200  47.924  10.435  1.00  0.00      C    H
ATOM   7228  CT  ACN C 204      15.803  30.790  45.195  1.00  0.00      C    C
ATOM   7229  CZ  ACN C 204      16.821  31.404  44.394  1.00  0.00      C    C
ATOM   7230  NZ  ACN C 204      17.679  31.903  43.780  1.00  0.00      C    N
ATOM   7231  HZ  ACN C 204      15.231  31.657  45.516  1.00  0.00      C    H
ATOM   7232  HZ1 ACN C 204      16.325  30.305  46.016  1.00  0.00      C    H
ATOM   7233  HZ2 ACN C 204      15.118  30.069  44.756  1.00  0.00      C    H
ATOM   7237  CT  ACN C 205       8.359   9.381  15.817  1.00  0.00      C    C
ATOM   7238  CZ  ACN C 205       8.588   9.887  17.133  1.00  0.00      C    C
ATOM   7239  NZ  ACN C 205       8.770  10.374  18.196  1.00  0.00      C    N
ATOM   7240  HZ  ACN C 205       9.318   9.551  15.335  1.00  0.00      C    H
ATOM   7241  HZ1 ACN C 205       7.551   9.895  15.301  1.00  0.00      C    H
ATOM   7242  HZ2 ACN C 205       8.102   8.345  16.024  1.00  0.00      C    H
ATOM   7246  CT  ACN C 206      24.179  11.749   9.227  1.00  0.00      C    C
ATOM   7247  CZ  ACN C 206      24.535  10.448   8.675  1.00  0.00      C    C
ATOM   7248  NZ  ACN C 206      24.755   9.437   8.193  1.00  0.00      C    N
ATOM   7249  HZ  ACN C 206      24.694  11.961  10.160  1.00  0.00      C    H
ATOM   7250  HZ1 ACN C 206      23.129  11.789   9.504  1.00  0.00      C    H
ATOM   7251  HZ2 ACN C 206      24.474  12.514   8.512  1.00  0.00      C    H
ATOM   7255  CT  ACN C 207      19.654   2.376  14.197  1.00  0.00      C    C
ATOM   7256  CZ  ACN C 207      18.420   2.165  13.489  1.00  0.00      C    C
ATOM   7257  NZ  ACN C 207      17.436   1.911  12.944  1.00  0.00      C    N
ATOM   7258  HZ  ACN C 207      19.712   3.454  14.326  1.00  0.00      C    H
ATOM   7259  HZ1 ACN C 207      20.459   1.910  13.633  1.00  0.00      C    H
ATOM   7260  HZ2 ACN C 207      19.445   1.957  15.178  1.00  0.00      C    H
ATOM   7264  CT  ACN C 208       2.878  33.048  15.001  1.00  0.00      C    C
ATOM   7265  CZ  ACN C 208       1.698  33.582  15.824  1.00  0.00      C    C
ATOM   7266  NZ  ACN C 208       0.840  33.980  16.492  1.00  0.00      C    N
ATOM   7267  HZ  ACN C 208       3.811  32.936  15.548  1.00  0.00      C    H
ATOM   7268  HZ1 ACN C 208       3.097  33.703  14.162  1.00  0.00      C    H
ATOM   7269  HZ2 ACN C 208       2.626  32.043  14.673  1.00  0.00      C    H
ATOM   7273  CT  ACN C 209      38.069  35.252  42.325  1.00  0.00      C    C
ATOM   7274  CZ  ACN C 209      37.362  36.517  42.350  1.00  0.00      C    C
ATOM   7275  NZ  ACN C 209      36.829  37.542  42.349  1.00  0.00      C    N
ATOM   7276  HZ  ACN C 209      38.225  34.902  41.308  1.00  0.00      C    H
ATOM   7277  HZ1 ACN C 209      37.564  34.428  42.822  1.00  0.00      C    H
ATOM   7278  HZ2 ACN C 209      39.089  35.416  42.661  1.00  0.00      C    H
ATOM   7282  CT  ACN C 210      21.334  10.436  16.390  1.00  0.00      C    C
ATOM   7283  CZ  ACN C 210      20.895   9.312  15.547  1.00  0.00      C    C
ATOM   7284  NZ  ACN C 210      20.549   8.439  14.842  1.00  0.00      C    N
ATOM   7285  HZ  ACN C 210      21.155  10.218  17.440  1.00  0.00      C    H
ATOM   7286  HZ1 ACN C 210      20.698  11.288  16.165  1.00  0.00      C    H
ATOM   7287  HZ2 ACN C 210      22.357  10.768  16.230  1.00  0.00      C    H
ATOM   7291  CT  ACN C 211      25.838  35.475  20.192  1.00  0.00      C    C
ATOM   7292  CZ  ACN C 211      25.666  36.315  19.001  1.00  0.00      C    C
ATOM   7293  NZ  ACN C 211      25.467  36.972  18.087  1.00  0.00      C    N
ATOM   7294  HZ  ACN C 211      26.717  34.912  19.890  1.00  0.00      C    H
ATOM   7295  HZ1 ACN C 211      24.944  34.890  20.392  1.00  0.00      C    H
ATOM   7296  HZ2 ACN C 211      26.102  36.109  21.034  1.00  0.00      C    H
ATOM   7300  CT  ACN C 212      35.007  26.784  47.884  1.00  0.00      C    C
ATOM   7301  CZ  ACN C 212      35.976  26.045  47.077  1.00  0.00      C    C
ATOM   7302  NZ  ACN C 212      36.747  25.489  46.354  1.00  0.00      C    N
ATOM   7303  HZ  ACN C 212      34.740  27.614  47.235  1.00  0.00      C    H
ATOM   7304  HZ1 ACN C 212      35.521  27.131  48.777  1.00  0.00      C    H
ATOM   7305  HZ2 ACN C 212      34.210  26.088  48.131  1.00  0.00      C    H
ATOM   7309  CT  ACN C 213       5.993  15.365  12.463  1.00  0.00      C    C
ATOM   7310  CZ  ACN C 213       4.636  15.107  11.935  1.00  0.00      C    C
ATOM   7311  NZ  ACN C 213       3.552  14.887  11.586  1.00  0.00      C    N
ATOM   7312  HZ  ACN C 213       5.894  14.898  13.440  1.00  0.00      C    H
ATOM   7313  HZ1 ACN C 213       6.308  16.404  12.500  1.00  0.00      C    H
ATOM   7314  HZ2 ACN C 213       6.714  14.776  11.902  1.00  0.00      C    H
ATOM   7318  CT  ACN C 214      10.528  16.037   1.615  1.00  0.00      C    C
ATOM   7319  CZ  ACN C 214      10.932  17.111   0.780  1.00  0.00      C    C
ATOM   7320  NZ  ACN C 214      11.260  18.042   0.139  1.00  0.00      C    N
ATOM   7321  HZ  ACN C 214       9.828  15.422   1.055  1.00  0.00      C    H
ATOM   7322  HZ1 ACN C 214       9.942  16.417   2.448  1.00  0.00      C    H
ATOM   7323  HZ2 ACN C 214      11.349  15.427   1.983  1.00  0.00      C    H
ATOM   7327  CT  ACN C 215      47.025   3.291  44.161  1.00  0.00      C    C
ATOM   7328  CZ  ACN C 215      46.812   2.301  45.238  1.00  0.00      C    C
ATOM   7329  NZ  ACN C 215      46.670   1.535  46.064  1.00  0.00      C    N
ATOM   7330  HZ  ACN C 215      46.630   4.251  44.484  1.00  0.00      C    H
ATOM   7331  HZ1 ACN C 215      46.531   2.753  43.356  1.00  0.00      C    H
ATOM   7332  HZ2 ACN C 215      48.074   3.324  43.878  1.00  0.00      C    H
ATOM   7336  CT  ACN C 216       6.756  24.068  43.852  1.00  0.00      C    C
ATOM   7337  CZ  ACN C 216       6.033  24.628  42.752  1.00  0.00      C    C
ATOM   7338  NZ  ACN C 216       5.379  25.111  41.884  1.00  0.00      C    N
ATOM   7339  HZ  ACN C 216       6.280  23.202  44.306  1.00  0.00      C    H
ATOM   7340  HZ1 ACN C 216       6.797  24.838  44.618  1.00  0.00      C    H
ATOM   7341  HZ2 ACN C 216       7.766  23.737  43.624  1.00  0.00      C    H
ATOM   7345  CT  ACN C 217       7.801   4.972  14.753  1.00  0.00      C    C
ATOM   7346  CZ  ACN C 217       7.843   4.057  13.683  1.00  0.00      C    C
ATOM   7347  NZ  ACN C 217       7.874   3.345  12.780  1.00  0.00      C    N
ATOM   7348  HZ  ACN C 217       8.504   5.782  14.577  1.00  0.00      C    H
ATOM   7349  HZ1 ACN C 217       7.876   4.447  15.702  1.00  0.00      C    H
ATOM   7350  HZ2 ACN C 217       6.814   5.424  14.787  1.00  0.00      C    H
ATOM   7354  CT  ACN C 218      39.698  28.474   9.560  1.00  0.00      C    C
ATOM   7355  CZ  ACN C 218      39.604  27.824  10.958  1.00  0.00      C    C
ATOM   7356  NZ  ACN C 218      39.471  27.361  12.021  1.00  0.00      C    N
ATOM   7357  HZ  ACN C 218      40.442  29.252   9.711  1.00  0.00      C    H
ATOM   7358  HZ1 ACN C 218      38.814  29.028   9.255  1.00  0.00      C    H
ATOM   7359  HZ2 ACN C 218      39.827  27.696   8.812  1.00  0.00      C    H
ATOM   7363  CT  ACN C 219      29.590  14.533  36.404  1.00  0.00      C    C
ATOM   7364  CZ  ACN C 219      29.114  15.005  35.020  1.00  0.00      C    C
ATOM   7365  NZ  ACN C 219      28.734  15.335  33.957  1.00  0.00      C    N
ATOM   7366  HZ  ACN C 219      28.839  14.127  37.078  1.00  0.00      C    H
ATOM   7367  HZ1 ACN C 219      29.959  15.398  36.950  1.00  0.00      C    H
ATOM   7368  HZ2 ACN C 219      30.383  13.812  36.224  1.00  0.00      C    H
ATOM   7372  CT  ACN C 220       3.323  25.718  28.514  1.00  0.00      C    C
ATOM   7373  CZ  ACN C 220       4.720  25.659  28.194  1.00  0.00      C    C
ATOM   7374  NZ  ACN C 220       5.841  25.581  27.941  1.00  0.00      C    N
ATOM   7375  HZ  ACN C 220       2.936  24.714  28.365  1.00  0.00      C    H
ATOM   7376  HZ1 ACN C 220       2.807  26.344  27.791  1.00  0.00      C    H
ATOM   7377  HZ2 ACN C 220       3.121  26.025  29.537  1.00  0.00      C    H
ATOM   7381  CT  ACN C 221       5.723  22.849  16.987  1.00  0.00      C    C
ATOM   7382  CZ  ACN C 221       4.493  23.457  17.511  1.00  0.00      C    C
ATOM   7383  NZ  ACN C 221       3.529  23.930  17.964  1.00  0.00      C    N
ATOM   7384  HZ  ACN C 221       5.891  21.876  17.441  1.00  0.00      C    H
ATOM   7385  HZ1 ACN C 221       6.507  23.487  17.387  1.00  0.00      C    H
ATOM   7386  HZ2 ACN C 221       5.805  22.733  15.909  1.00  0.00      C    H
ATOM   7390  CT  ACN C 222      38.902  10.671  18.417  1.00  0.00      C    C
ATOM   7391  CZ  ACN C 222      40.029   9.861  18.974  1.00  0.00      C    C
ATOM   7392  NZ  ACN C 222      40.896   9.234  19.335  1.00  0.00      C    N
ATOM   7393  HZ  ACN C 222      38.973  11.545  19.060  1.00  0.00      C    H
ATOM   7394  HZ1 ACN C 222      37.956  10.165  18.594  1.00  0.00      C    H
ATOM   7395  HZ2 ACN C 222      39.080  10.991  17.394  1.00  0.00      C    H
ATOM   7399  CT  ACN C 223      35.549  22.678  48.456  1.00  0.00      C    C
ATOM   7400  CZ  ACN C 223      36.900  23.015  48.930  1.00  0.00      C    C
ATOM   7401  NZ  ACN C 223      38.026  23.278  49.292  1.00  0.00      C    N
ATOM   7402  HZ  ACN C 223      35.387  23.309  47.586  1.00  0.00      C    H
ATOM   7403  HZ1 ACN C 223      34.922  23.015  49.278  1.00  0.00      C    H
ATOM   7404  HZ2 ACN C 223      35.392  21.605  48.382  1.00  0.00      C    H
ATOM   7408  CT  ACN C 224      15.403  12.841  15.079  1.00  0.00      C    C
ATOM   7409  CZ  ACN C 224      15.447  13.194  16.497  1.00  0.00      C    C
ATOM   7410  NZ  ACN C 224      15.473  13.505  17.608  1.00  0.00      C    N
ATOM   7411  HZ  ACN C 224      14.550  13.339  14.626  1.00  0.00      C    H
ATOM   7412  HZ1 ACN C 224      15.393  11.755  15.038  1.00  0.00      C    H
ATOM   7413  HZ2 ACN C 224      16.298  13.274  14.639  1.00  0.00      C    H
ATOM   7417  CT  ACN C 225      26.229  31.511  21.369  1.00  0.00      C    C
ATOM   7418  CZ  ACN C 225      24.934  32.097  21.595  1.00  0.00      C    C
ATOM   7419  NZ  ACN C 225      23.867  32.606  21.797  1.00  0.00      C    N
ATOM   7420  HZ  ACN C 225      26.041  30.458  21.560  1.00  0.00      C    H
ATOM   7421  HZ1 ACN C 225      26.939  32.020  22.017  1.00  0.00      C    H
ATOM   7422  HZ2 ACN C 225      26.444  31.703  20.321  1.00  0.00      C    H
ATOM   7426  CT  ACN C 226      17.556  14.996  31.426  1.00  0.00      C    C
ATOM   7427  CZ  ACN C 226      18.966  14.666  31.431  1.00  0.00      C    C
ATOM   7428  NZ  ACN C 226      20.115  14.442  31.461  1.00  0.00      C    N
ATOM   7429  HZ  ACN C 226      17.035  14.337  30.736  1.00  0.00      C    H
ATOM   7430  HZ1 ACN C 226      17.359  16.025  31.136  1.00  0.00      C    H
ATOM   7431  HZ2 ACN C 226      17.160  15.016  32.438  1.00  0.00      C    H
ATOM   7435  CT  ACN C 227      18.293   8.040  48.882  1.00  0.00      C    C
ATOM   7436  CZ  ACN C 227      17.418   9.215  48.873  1.00  0.00      C    C
ATOM   7437  NZ  ACN C 227      16.709  10.151  48.961  1.00  0.00      C    N
ATOM   7438  HZ  ACN C 227      18.162   7.281  49.649  1.00  0.00      C    H
ATOM   7439  HZ1 ACN C 227      19.319   8.391  48.959  1.00  0.00      C    H
ATOM   7440  HZ2 ACN C 227      18.199   7.546  47.918  1.00  0.00      C    H
ATOM   7444  CT  ACN C 228      39.165   0.638  14.451  1.00  0.00      C    C
ATOM   7445  CZ  ACN C 228      39.919   0.626  15.747  1.00  0.00      C    C
ATOM   7446  NZ  ACN C 228      40.570   0.609  16.703  1.00  0.00      C    N
ATOM   7447  HZ  ACN C 228      38.380   1.383  14.342  1.00  0.00      C    H
ATOM   7448  HZ1 ACN C 228      38.783  -0.370  14.311  1.00  0.00      C    H
ATOM   7449  HZ2 ACN C 228      39.911   0.843  13.688  1.00  0.00      C    H
ATOM   7453  CT  ACN C 229      38.344  47.708  10.433  1.00  0.00      C    C
ATOM   7454  CZ  ACN C 229      39.502  47.459   9.649  1.00  0.00      C    C
ATOM   7455  NZ  ACN C 229      40.441  47.231   9.062  1.00  0.00      C    N
ATOM   7456  HZ  ACN C 229      38.702  48.239  11.311  1.00  0.00      C    H
ATOM   7457  HZ1 ACN C 229      37.804  46.780  10.606  1.00  0.00      C    H
ATOM   7458  HZ2 ACN C 229      37.840  48.408   9.771  1.00  0.00      C    H
ATOM   7462  CT  ACN C 230      19.426  32.238  22.990  1.00  0.00      C    C
ATOM   7463  CZ  ACN C 230      18.724  33.037  21.994  1.00  0.00      C    C
ATOM   7464  NZ  ACN C 230      18.138  33.652  21.156  1.00  0.00      C    N
ATOM   7465  HZ  ACN C 230      18.800  31.496  23.477  1.00  0.00      C    H
ATOM   7466  HZ1 ACN C 230      19.972  32.926  23.631  1.00  0.00      C    H
ATOM   7467  HZ2 ACN C 230      20.111  31.570  22.473  1.00  0.00      C    H
ATOM   7471  CT  ACN C 231      29.283   9.557  25.123  1.00  0.00      C    C
ATOM   7472  CZ  ACN C 231      29.875   8.482  24.338  1.00  0.00      C    C
ATOM   7473  NZ  ACN C 231      30.332   7.610  23.752  1.00  0.00      C    N
ATOM   7474  HZ  ACN C 231      28.407   9.198  25.657  1.00  0.00      C    H
ATOM   7475  HZ1 ACN C 231      28.904  10.209  24.339  1.00  0.00      C    H
ATOM   7476  HZ2 ACN C 231      30.013   9.961  25.819  1.00  0.00      C    H
ATOM   7480  CT  ACN C 232      34.602  43.023  19.054  1.00  0.00      C    C
ATOM   7481  CZ  ACN C 232      34.687  43.425  17.620  1.00  0.00      C    C
ATOM   7482  NZ  ACN C 232      34.786  43.800  16.528  1.00  0.00      C    N
ATOM   7483  HZ  ACN C 232      34.176  42.028  19.155  1.00  0.00      C    H
ATOM   7484  HZ1 ACN C 232      33.987  43.770  19.550  1.00  0.00      C    H
ATOM   7485  HZ2 ACN C 232      35.584  42.959  19.515  1.00  0.00      C    H
ATOM   7489  CT  ACN C 233      43.213  48.852  32.991  1.00  0.00      C    C
ATOM   7490  CZ  ACN C 233      42.426  50.145  32.711  1.00  0.00      C    C
ATOM   7491  NZ  ACN C 233      41.832  51.130  32.457  1.00  0.00      C    N
ATOM   7492  HZ  ACN C 233      43.946  48.775  33.790  1.00  0.00      C    H
ATOM   7493  HZ1 ACN C 233      43.751  48.632  32.073  1.00  0.00      C    H
ATOM   7494  HZ2 ACN C 233      42.395  48.139  32.928  1.00  0.00      C    H
ATOM   7498  CT  ACN C 234      26.451  19.193  44.018  1.00  0.00      C    C
ATOM   7499  CZ  ACN C 234      26.627  18.023  43.179  1.00  0.00      C    C
ATOM   7500  NZ  ACN C 234      26.801  17.067  42.543  1.00  0.00      C    N
ATOM   7501  HZ  ACN C 234      26.416  20.171  43.544  1.00  0.00      C    H
ATOM   7502  HZ1 ACN C 234      27.287  19.174  44.713  1.00  0.00      C    H
ATOM   7503  HZ2 ACN C 234      25.549  18.963  44.580  1.00  0.00      C    H
ATOM   7507  CT  ACN C 235      37.486  10.386  34.768  1.00  0.00      C    C
ATOM   7508  CZ  ACN C 235      37.074  11.486  35.670  1.00  0.00      C    C
ATOM   7509  NZ  ACN C 235      36.783  12.301  36.472  1.00  0.00      C    N
ATOM   7510  HZ  ACN C 235      38.569  10.464  34.824  1.00  0.00      C    H
ATOM   7511  HZ1 ACN C 235      37.045  10.590  33.796  1.00  0.00      C    H
ATOM   7512  HZ2 ACN C 235      37.140   9.436  35.167  1.00  0.00      C    H
ATOM   7516  CT  ACN C 236      28.021   1.562  35.982  1.00  0.00      C    C
ATOM   7517  CZ  ACN C 236      27.539   0.263  35.388  1.00  0.00      C    C
ATOM   7518  NZ  ACN C 236      27.161  -0.735  34.889  1.00  0.00      C    N
ATOM   7519  HZ  ACN C 236      27.226   2.260  35.734  1.00  0.00      C    H
ATOM   7520  HZ1 ACN C 236      29.011   1.883  35.669  1.00  0.00      C    H
ATOM   7521  HZ2 ACN C 236      28.072   1.348  37.047  1.00  0.00      C    H
ATOM   7525  CT  ACN C 237      39.713  47.328  17.421  1.00  0.00      C    C
ATOM   7526  CZ  ACN C 237      39.120  46.002  17.364  1.00  0.00      C    C
ATOM   7527  NZ  ACN C 237      38.691  44.916  17.313  1.00  0.00      C    N
ATOM   7528  HZ  ACN C 237      40.727  47.363  17.809  1.00  0.00      C    H
ATOM   7529  HZ1 ACN C 237      39.085  47.971  18.032  1.00  0.00      C    H
ATOM   7530  HZ2 ACN C 237      39.616  47.672  16.394  1.00  0.00      C    H
ATOM   7534  CT  ACN C 238      26.461  31.360  31.026  1.00  0.00      C    C
ATOM   7535  CZ  ACN C 238      26.690  32.774  31.243  1.00  0.00      C    C
ATOM   7536  NZ  ACN C 238      26.923  33.921  31.450  1.00  0.00      C    N
ATOM   7537  HZ  ACN C 238      26.263  31.207  29.968  1.00  0.00      C    H
ATOM   7538  HZ1 ACN C 238      25.581  31.008  31.557  1.00  0.00      C    H
ATOM   7539  HZ2 ACN C 238      27.269  30.764  31.443  1.00  0.00      C    H
ATOM   7543  CT  ACN C 239      35.526  46.983  18.448  1.00  0.00      C    C
ATOM   7544  CZ  ACN C 239      35.770  46.179  19.673  1.00  0.00      C    C
ATOM   7545  NZ  ACN C 239      36.009  45.605  20.665  1.00  0.00      C    N
ATOM   7546  HZ  ACN C 239      35.082  47.764  19.059  1.00  0.00      C    H
ATOM   7547  HZ1 ACN C 239      34.712  46.434  17.981  1.00  0.00      C    H
ATOM   7548  HZ2 ACN C 239      36.422  47.147  17.855  1.00  0.00      C    H
ATOM   7552  CT  ACN C 240       0.742  24.511  19.691  1.00  0.00      C    C
ATOM   7553  CZ  ACN C 240       1.478  23.688  20.608  1.00  0.00      C    C
ATOM   7554  NZ  ACN C 240       2.088  23.003  21.353  1.00  0.00      C    N
ATOM   7555  HZ  ACN C 240       1.335  24.889  18.863  1.00  0.00      C    H
ATOM   7556  HZ1 ACN C 240       0.254  25.361  20.162  1.00  0.00      C    H
ATOM   7557  HZ2 ACN C 240      -0.009  23.931  19.161  1.00  0.00      C    H
ATOM   7561  CT  ACN C 241      49.895  43.758  12.699  1.00  0.00      C    C
ATOM   7562  CZ  ACN C 241      48.778  44.529  13.319  1.00  0.00      C    C
ATOM   7563  NZ  ACN C 241      47.834  45.116  13.758  1.00  0.00      C    N
ATOM   7564  HZ  ACN C 241      49.574  43.453  11.706  1.00  0.00      C    H
ATOM   7565  HZ1 ACN C 241      50.096  43.006  13.458  1.00  0.00      C    H
ATOM   7566  HZ2 ACN C 241      50.771  44.357  12.468  1.00  0.00      C    H
ATOM   7570  CT  ACN C 242      29.129  32.380  48.125  1.00  0.00      C    C
ATOM   7571  CZ  ACN C 242      30.494  31.823  48.035  1.00  0.00      C    C
ATOM   7572  NZ  ACN C 242      31.482  31.270  47.968  1.00  0.00      C    N
ATOM   7573  HZ  ACN C 242      28.478  31.770  47.503  1.00  0.00      C    H
ATOM   7574  HZ1 ACN C 242      29.094  33.373  47.684  1.00  0.00      C    H
ATOM   7575  HZ2 ACN C 242      28.841  32.489  49.167  1.00  0.00      C    H
ATOM   7579  CT  ACN C 243      21.080  25.015  24.639  1.00  0.00      C    C
ATOM   7580  CZ  ACN C 243      22.170  24.234  25.221  1.00  0.00      C    C
ATOM   7581  NZ  ACN C 243      23.080  23.654  25.711  1.00  0.00      C    N
ATOM   7582  HZ  ACN C 243      20.203  24.397  24.462  1.00  0.00      C    H
ATOM   7583  HZ1 ACN C 243      21.247  25.508  23.684  1.00  0.00      C    H
ATOM   7584  HZ2 ACN C 243      20.726  25.723  25.383  1.00  0.00      C    H
ATOM   7588  CT  ACN C 244      20.128  12.610  27.872  1.00  0.00      C    C
ATOM   7589  CZ  ACN C 244      18.862  12.545  28.628  1.00  0.00      C    C
ATOM   7590  NZ  ACN C 244      17.857  12.506  29.236  1.00  0.00      C    N
[truncated: 360,245 more chars]
