# Supplementary material for: Ion and Solvent Modulation of Ferrocene and Decamethylferrocene Oxidation Potentials in Organic Electrolytes as Predicted by Molecular Dynamics Simulations
Source: J Phys Chem B. 2025 Feb 11;129(7):2067–81. doi: 10.1021/acs.jpcb.4c08321 (PMC11848929; doi:10.1021/acs.jpcb.4c08321)
Supplement: Supplementary file 2 — jp4c08321_si_002.zip [file jp4c08321_si_002.zip › simulation_files/pdb_files/DMFc_BMIMBF4_0300_DCE_0075.pdb]

TITLE     MDANALYSIS FRAME 0: Created by PDBWriter
CRYST1   47.370   47.370   47.370  90.00  90.00  90.00 P 1           1
ATOM      1  CT  DCE A   1      40.145  23.026  31.271  1.00  0.00      A    C
ATOM      2  HC  DCE A   1      39.468  23.811  31.607  1.00  0.00      A    H
ATOM      3  HC1 DCE A   1      39.809  22.329  30.503  1.00  0.00      A    H
ATOM      4  Cl  DCE A   1      41.464  23.844  30.418  1.00  0.00      A   CL
ATOM      5  CT1 DCE A   1      40.787  22.215  32.367  1.00  0.00      A    C
ATOM      6  HC2 DCE A   1      40.112  21.672  33.028  1.00  0.00      A    H
ATOM      7  Cl1 DCE A   1      41.740  20.970  31.499  1.00  0.00      A   CL
ATOM      8  HC3 DCE A   1      41.416  22.907  32.927  1.00  0.00      A    H
ATOM      9  CT  DCE A   2      15.609  33.326   8.822  1.00  0.00      A    C
ATOM     10  HC  DCE A   2      16.549  33.744   8.461  1.00  0.00      A    H
ATOM     11  HC1 DCE A   2      15.569  32.261   8.590  1.00  0.00      A    H
ATOM     12  Cl  DCE A   2      15.598  33.758  10.532  1.00  0.00      A   CL
ATOM     13  CT1 DCE A   2      14.558  34.228   8.025  1.00  0.00      A    C
ATOM     14  HC2 DCE A   2      14.464  34.049   6.953  1.00  0.00      A    H
ATOM     15  Cl1 DCE A   2      12.974  34.052   8.891  1.00  0.00      A   CL
ATOM     16  HC3 DCE A   2      14.747  35.300   8.078  1.00  0.00      A    H
ATOM     17  CT  DCE A   3       4.761  36.463   1.169  1.00  0.00      A    C
ATOM     18  HC  DCE A   3       4.500  36.475   0.111  1.00  0.00      A    H
ATOM     19  HC1 DCE A   3       5.013  37.517   1.284  1.00  0.00      A    H
ATOM     20  Cl  DCE A   3       3.402  36.132   2.228  1.00  0.00      A   CL
ATOM     21  CT1 DCE A   3       5.987  35.520   1.464  1.00  0.00      A    C
ATOM     22  HC2 DCE A   3       5.588  34.623   1.938  1.00  0.00      A    H
ATOM     23  Cl1 DCE A   3       6.760  35.017  -0.078  1.00  0.00      A   CL
ATOM     24  HC3 DCE A   3       6.679  36.119   2.056  1.00  0.00      A    H
ATOM     25  CT  DCE A   4       7.560  45.047   2.462  1.00  0.00      A    C
ATOM     26  HC  DCE A   4       7.496  45.079   3.550  1.00  0.00      A    H
ATOM     27  HC1 DCE A   4       7.191  45.943   1.964  1.00  0.00      A    H
ATOM     28  Cl  DCE A   4       9.336  44.833   2.180  1.00  0.00      A   CL
ATOM     29  CT1 DCE A   4       6.823  43.869   2.025  1.00  0.00      A    C
ATOM     30  HC2 DCE A   4       7.244  43.509   1.086  1.00  0.00      A    H
ATOM     31  Cl1 DCE A   4       6.826  42.572   3.154  1.00  0.00      A   CL
ATOM     32  HC3 DCE A   4       5.812  44.275   2.040  1.00  0.00      A    H
ATOM     33  CT  DCE A   5      31.883   5.672  13.657  1.00  0.00      A    C
ATOM     34  HC  DCE A   5      32.114   5.176  12.714  1.00  0.00      A    H
ATOM     35  HC1 DCE A   5      30.943   5.292  14.058  1.00  0.00      A    H
ATOM     36  Cl  DCE A   5      33.215   5.251  14.722  1.00  0.00      A   CL
ATOM     37  CT1 DCE A   5      31.822   7.135  13.462  1.00  0.00      A    C
ATOM     38  HC2 DCE A   5      31.520   7.702  14.343  1.00  0.00      A    H
ATOM     39  Cl1 DCE A   5      33.437   7.652  12.866  1.00  0.00      A   CL
ATOM     40  HC3 DCE A   5      31.041   7.438  12.766  1.00  0.00      A    H
ATOM     41  CT  DCE A   6      28.263  21.034  13.226  1.00  0.00      A    C
ATOM     42  HC  DCE A   6      28.206  19.959  13.055  1.00  0.00      A    H
ATOM     43  HC1 DCE A   6      28.100  21.634  12.331  1.00  0.00      A    H
ATOM     44  Cl  DCE A   6      27.085  21.534  14.363  1.00  0.00      A   CL
ATOM     45  CT1 DCE A   6      29.625  21.399  13.771  1.00  0.00      A    C
ATOM     46  HC2 DCE A   6      30.356  20.854  13.174  1.00  0.00      A    H
ATOM     47  Cl1 DCE A   6      29.953  23.148  13.501  1.00  0.00      A   CL
ATOM     48  HC3 DCE A   6      29.768  21.017  14.781  1.00  0.00      A    H
ATOM     49  CT  DCE A   7      46.405  46.143  37.784  1.00  0.00      A    C
ATOM     50  HC  DCE A   7      46.868  45.865  38.730  1.00  0.00      A    H
ATOM     51  HC1 DCE A   7      46.911  45.590  36.993  1.00  0.00      A    H
ATOM     52  Cl  DCE A   7      44.665  45.896  37.695  1.00  0.00      A   CL
ATOM     53  CT1 DCE A   7      46.769  47.659  37.709  1.00  0.00      A    C
ATOM     54  HC2 DCE A   7      46.737  48.128  36.725  1.00  0.00      A    H
ATOM     55  Cl1 DCE A   7      45.894  48.629  38.901  1.00  0.00      A   CL
ATOM     56  HC3 DCE A   7      47.829  47.770  37.938  1.00  0.00      A    H
ATOM     57  CT  DCE A   8      36.093  46.267  42.479  1.00  0.00      A    C
ATOM     58  HC  DCE A   8      36.751  45.755  43.181  1.00  0.00      A    H
ATOM     59  HC1 DCE A   8      36.916  46.677  41.893  1.00  0.00      A    H
ATOM     60  Cl  DCE A   8      35.326  45.050  41.455  1.00  0.00      A   CL
ATOM     61  CT1 DCE A   8      35.036  47.203  43.135  1.00  0.00      A    C
ATOM     62  HC2 DCE A   8      34.239  46.634  43.615  1.00  0.00      A    H
ATOM     63  Cl1 DCE A   8      35.770  48.220  44.475  1.00  0.00      A   CL
ATOM     64  HC3 DCE A   8      34.637  47.883  42.382  1.00  0.00      A    H
ATOM     65  CT  DCE A   9      44.239  22.139   4.035  1.00  0.00      A    C
ATOM     66  HC  DCE A   9      44.478  22.702   4.938  1.00  0.00      A    H
ATOM     67  HC1 DCE A   9      43.668  22.823   3.407  1.00  0.00      A    H
ATOM     68  Cl  DCE A   9      45.667  21.679   3.115  1.00  0.00      A   CL
ATOM     69  CT1 DCE A   9      43.539  20.870   4.263  1.00  0.00      A    C
ATOM     70  HC2 DCE A   9      43.515  20.253   3.365  1.00  0.00      A    H
ATOM     71  Cl1 DCE A   9      44.309  19.961   5.538  1.00  0.00      A   CL
ATOM     72  HC3 DCE A   9      42.514  21.081   4.568  1.00  0.00      A    H
ATOM     73  CT  DCE A  10      16.968  42.286   1.510  1.00  0.00      A    C
ATOM     74  HC  DCE A  10      16.953  43.376   1.498  1.00  0.00      A    H
ATOM     75  HC1 DCE A  10      18.029  42.041   1.484  1.00  0.00      A    H
ATOM     76  Cl  DCE A  10      16.504  41.730   3.162  1.00  0.00      A   CL
ATOM     77  CT1 DCE A  10      16.216  41.704   0.405  1.00  0.00      A    C
ATOM     78  HC2 DCE A  10      15.160  41.960   0.486  1.00  0.00      A    H
ATOM     79  Cl1 DCE A  10      17.109  42.077  -1.157  1.00  0.00      A   CL
ATOM     80  HC3 DCE A  10      16.185  40.615   0.456  1.00  0.00      A    H
ATOM     81  CT  DCE A  11      28.511  18.099  17.821  1.00  0.00      A    C
ATOM     82  HC  DCE A  11      27.442  18.312  17.853  1.00  0.00      A    H
ATOM     83  HC1 DCE A  11      29.102  18.720  18.494  1.00  0.00      A    H
ATOM     84  Cl  DCE A  11      28.710  16.305  18.207  1.00  0.00      A   CL
ATOM     85  CT1 DCE A  11      28.933  18.291  16.386  1.00  0.00      A    C
ATOM     86  HC2 DCE A  11      28.688  19.272  15.978  1.00  0.00      A    H
ATOM     87  Cl1 DCE A  11      30.657  18.171  16.166  1.00  0.00      A   CL
ATOM     88  HC3 DCE A  11      28.436  17.484  15.848  1.00  0.00      A    H
ATOM     89  CT  DCE A  12      17.709  29.661  22.551  1.00  0.00      A    C
ATOM     90  HC  DCE A  12      17.598  29.378  21.505  1.00  0.00      A    H
ATOM     91  HC1 DCE A  12      16.676  29.744  22.889  1.00  0.00      A    H
ATOM     92  Cl  DCE A  12      18.560  28.352  23.445  1.00  0.00      A   CL
ATOM     93  CT1 DCE A  12      18.398  30.997  22.773  1.00  0.00      A    C
ATOM     94  HC2 DCE A  12      19.417  31.061  22.390  1.00  0.00      A    H
ATOM     95  Cl1 DCE A  12      17.513  32.318  21.888  1.00  0.00      A   CL
ATOM     96  HC3 DCE A  12      18.536  31.314  23.807  1.00  0.00      A    H
ATOM     97  CT  DCE A  13      15.237  31.274  35.885  1.00  0.00      A    C
ATOM     98  HC  DCE A  13      15.313  32.216  36.428  1.00  0.00      A    H
ATOM     99  HC1 DCE A  13      14.754  31.352  34.911  1.00  0.00      A    H
ATOM    100  Cl  DCE A  13      16.839  30.532  35.722  1.00  0.00      A   CL
ATOM    101  CT1 DCE A  13      14.471  30.279  36.659  1.00  0.00      A    C
ATOM    102  HC2 DCE A  13      14.221  29.385  36.087  1.00  0.00      A    H
ATOM    103  Cl1 DCE A  13      15.581  29.924  38.049  1.00  0.00      A   CL
ATOM    104  HC3 DCE A  13      13.463  30.548  36.976  1.00  0.00      A    H
ATOM    105  CT  DCE A  14      45.588   6.009  36.343  1.00  0.00      A    C
ATOM    106  HC  DCE A  14      46.384   6.752  36.298  1.00  0.00      A    H
ATOM    107  HC1 DCE A  14      44.815   6.311  37.049  1.00  0.00      A    H
ATOM    108  Cl  DCE A  14      45.065   5.821  34.635  1.00  0.00      A   CL
ATOM    109  CT1 DCE A  14      46.065   4.559  36.731  1.00  0.00      A    C
ATOM    110  HC2 DCE A  14      46.169   4.527  37.816  1.00  0.00      A    H
ATOM    111  Cl1 DCE A  14      44.813   3.426  36.236  1.00  0.00      A   CL
ATOM    112  HC3 DCE A  14      47.005   4.265  36.265  1.00  0.00      A    H
ATOM    113  CT  DCE A  15       2.889  28.630  36.379  1.00  0.00      A    C
ATOM    114  HC  DCE A  15       2.918  29.597  35.877  1.00  0.00      A    H
ATOM    115  HC1 DCE A  15       3.861  28.142  36.306  1.00  0.00      A    H
ATOM    116  Cl  DCE A  15       2.587  28.954  38.123  1.00  0.00      A   CL
ATOM    117  CT1 DCE A  15       1.806  27.809  35.700  1.00  0.00      A    C
ATOM    118  HC2 DCE A  15       1.666  26.845  36.190  1.00  0.00      A    H
ATOM    119  Cl1 DCE A  15       0.212  28.633  35.684  1.00  0.00      A   CL
ATOM    120  HC3 DCE A  15       2.108  27.714  34.656  1.00  0.00      A    H
ATOM    121  CT  DCE A  16      31.410  37.852   4.219  1.00  0.00      A    C
ATOM    122  HC  DCE A  16      32.187  37.990   4.970  1.00  0.00      A    H
ATOM    123  HC1 DCE A  16      30.679  37.326   4.834  1.00  0.00      A    H
ATOM    124  Cl  DCE A  16      30.655  39.363   3.707  1.00  0.00      A   CL
ATOM    125  CT1 DCE A  16      31.741  37.019   2.923  1.00  0.00      A    C
ATOM    126  HC2 DCE A  16      31.954  35.987   3.203  1.00  0.00      A    H
ATOM    127  Cl1 DCE A  16      30.397  36.946   1.700  1.00  0.00      A   CL
ATOM    128  HC3 DCE A  16      32.593  37.460   2.406  1.00  0.00      A    H
ATOM    129  CT  DCE A  17      27.747  19.912  45.885  1.00  0.00      A    C
ATOM    130  HC  DCE A  17      28.689  20.056  45.356  1.00  0.00      A    H
ATOM    131  HC1 DCE A  17      27.593  18.845  46.050  1.00  0.00      A    H
ATOM    132  Cl  DCE A  17      27.848  20.831  47.351  1.00  0.00      A   CL
ATOM    133  CT1 DCE A  17      26.595  20.418  45.066  1.00  0.00      A    C
ATOM    134  HC2 DCE A  17      26.240  19.687  44.340  1.00  0.00      A    H
ATOM    135  Cl1 DCE A  17      25.175  20.791  46.024  1.00  0.00      A   CL
ATOM    136  HC3 DCE A  17      26.806  21.380  44.600  1.00  0.00      A    H
ATOM    137  CT  DCE A  18      38.440   8.836  19.950  1.00  0.00      A    C
ATOM    138  HC  DCE A  18      38.218   9.850  19.615  1.00  0.00      A    H
ATOM    139  HC1 DCE A  18      38.499   8.245  19.036  1.00  0.00      A    H
ATOM    140  Cl  DCE A  18      40.025   8.695  20.750  1.00  0.00      A   CL
ATOM    141  CT1 DCE A  18      37.297   8.485  20.962  1.00  0.00      A    C
ATOM    142  HC2 DCE A  18      37.364   9.074  21.877  1.00  0.00      A    H
ATOM    143  Cl1 DCE A  18      35.602   8.660  20.232  1.00  0.00      A   CL
ATOM    144  HC3 DCE A  18      37.240   7.461  21.330  1.00  0.00      A    H
ATOM    145  CT  DCE A  19      46.945  22.275  30.392  1.00  0.00      A    C
ATOM    146  HC  DCE A  19      46.952  22.608  31.430  1.00  0.00      A    H
ATOM    147  HC1 DCE A  19      47.958  22.042  30.066  1.00  0.00      A    H
ATOM    148  Cl  DCE A  19      46.188  20.716  30.411  1.00  0.00      A   CL
ATOM    149  CT1 DCE A  19      46.083  23.225  29.657  1.00  0.00      A    C
ATOM    150  HC2 DCE A  19      46.409  24.261  29.741  1.00  0.00      A    H
ATOM    151  Cl1 DCE A  19      46.324  22.672  28.012  1.00  0.00      A   CL
ATOM    152  HC3 DCE A  19      45.047  23.080  29.965  1.00  0.00      A    H
ATOM    153  CT  DCE A  20      29.897   7.631  22.188  1.00  0.00      A    C
ATOM    154  HC  DCE A  20      28.861   7.517  22.507  1.00  0.00      A    H
ATOM    155  HC1 DCE A  20      29.959   8.623  21.740  1.00  0.00      A    H
ATOM    156  Cl  DCE A  20      30.834   7.516  23.707  1.00  0.00      A   CL
ATOM    157  CT1 DCE A  20      30.401   6.442  21.292  1.00  0.00      A    C
ATOM    158  HC2 DCE A  20      29.946   6.666  20.327  1.00  0.00      A    H
ATOM    159  Cl1 DCE A  20      32.179   6.529  21.020  1.00  0.00      A   CL
ATOM    160  HC3 DCE A  20      30.049   5.513  21.741  1.00  0.00      A    H
ATOM    161  CT  DCE A  21      28.088  22.345  17.773  1.00  0.00      A    C
ATOM    162  HC  DCE A  21      27.582  22.867  16.961  1.00  0.00      A    H
ATOM    163  HC1 DCE A  21      27.744  21.314  17.690  1.00  0.00      A    H
ATOM    164  Cl  DCE A  21      29.904  22.410  17.707  1.00  0.00      A   CL
ATOM    165  CT1 DCE A  21      27.745  23.036  19.113  1.00  0.00      A    C
ATOM    166  HC2 DCE A  21      26.732  22.786  19.429  1.00  0.00      A    H
ATOM    167  Cl1 DCE A  21      28.906  22.455  20.360  1.00  0.00      A   CL
ATOM    168  HC3 DCE A  21      27.806  24.124  19.152  1.00  0.00      A    H
ATOM    169  CT  DCE A  22      19.998  21.134   7.534  1.00  0.00      A    C
ATOM    170  HC  DCE A  22      20.680  20.483   6.987  1.00  0.00      A    H
ATOM    171  HC1 DCE A  22      20.584  21.673   8.279  1.00  0.00      A    H
ATOM    172  Cl  DCE A  22      19.325  22.321   6.339  1.00  0.00      A   CL
ATOM    173  CT1 DCE A  22      18.762  20.215   8.008  1.00  0.00      A    C
ATOM    174  HC2 DCE A  22      17.842  20.793   8.095  1.00  0.00      A    H
ATOM    175  Cl1 DCE A  22      18.564  19.068   6.660  1.00  0.00      A   CL
ATOM    176  HC3 DCE A  22      18.947  19.619   8.901  1.00  0.00      A    H
ATOM    177  CT  DCE A  23      40.582   0.850  11.963  1.00  0.00      A    C
ATOM    178  HC  DCE A  23      39.939   0.238  12.596  1.00  0.00      A    H
ATOM    179  HC1 DCE A  23      40.752   0.321  11.025  1.00  0.00      A    H
ATOM    180  Cl  DCE A  23      39.589   2.201  11.552  1.00  0.00      A   CL
ATOM    181  CT1 DCE A  23      41.904   1.359  12.548  1.00  0.00      A    C
ATOM    182  HC2 DCE A  23      42.590   1.809  11.832  1.00  0.00      A    H
ATOM    183  Cl1 DCE A  23      41.438   2.772  13.532  1.00  0.00      A   CL
ATOM    184  HC3 DCE A  23      42.450   0.558  13.047  1.00  0.00      A    H
ATOM    185  CT  DCE A  24      36.193  25.964  17.271  1.00  0.00      A    C
ATOM    186  HC  DCE A  24      35.283  26.560  17.196  1.00  0.00      A    H
ATOM    187  HC1 DCE A  24      36.444  25.591  18.264  1.00  0.00      A    H
ATOM    188  Cl  DCE A  24      36.042  24.637  16.098  1.00  0.00      A   CL
ATOM    189  CT1 DCE A  24      37.367  26.856  16.883  1.00  0.00      A    C
ATOM    190  HC2 DCE A  24      38.262  26.235  16.897  1.00  0.00      A    H
ATOM    191  Cl1 DCE A  24      37.046  27.578  15.292  1.00  0.00      A   CL
ATOM    192  HC3 DCE A  24      37.560  27.671  17.580  1.00  0.00      A    H
ATOM    193  CT  DCE A  25      27.087  24.699  40.514  1.00  0.00      A    C
ATOM    194  HC  DCE A  25      26.540  24.002  39.879  1.00  0.00      A    H
ATOM    195  HC1 DCE A  25      26.510  25.623  40.476  1.00  0.00      A    H
ATOM    196  Cl  DCE A  25      26.716  24.011  42.103  1.00  0.00      A   CL
ATOM    197  CT1 DCE A  25      28.571  24.844  40.251  1.00  0.00      A    C
ATOM    198  HC2 DCE A  25      28.708  25.237  39.244  1.00  0.00      A    H
ATOM    199  Cl1 DCE A  25      29.266  26.015  41.442  1.00  0.00      A   CL
ATOM    200  HC3 DCE A  25      29.113  23.919  40.445  1.00  0.00      A    H
ATOM    201  CT  DCE A  26       2.516  20.584  38.320  1.00  0.00      A    C
ATOM    202  HC  DCE A  26       3.318  21.077  37.771  1.00  0.00      A    H
ATOM    203  HC1 DCE A  26       1.698  21.259  38.572  1.00  0.00      A    H
ATOM    204  Cl  DCE A  26       1.935  19.399  37.194  1.00  0.00      A   CL
ATOM    205  CT1 DCE A  26       2.996  19.800  39.586  1.00  0.00      A    C
ATOM    206  HC2 DCE A  26       3.515  20.530  40.207  1.00  0.00      A    H
ATOM    207  Cl1 DCE A  26       1.585  19.238  40.455  1.00  0.00      A   CL
ATOM    208  HC3 DCE A  26       3.600  18.936  39.308  1.00  0.00      A    H
ATOM    209  CT  DCE A  27      20.625  42.159   4.283  1.00  0.00      A    C
ATOM    210  HC  DCE A  27      19.778  42.461   4.899  1.00  0.00      A    H
ATOM    211  HC1 DCE A  27      21.529  41.742   4.727  1.00  0.00      A    H
ATOM    212  Cl  DCE A  27      20.041  40.906   3.115  1.00  0.00      A   CL
ATOM    213  CT1 DCE A  27      20.997  43.380   3.502  1.00  0.00      A    C
ATOM    214  HC2 DCE A  27      21.543  43.104   2.599  1.00  0.00      A    H
ATOM    215  Cl1 DCE A  27      19.495  44.383   2.986  1.00  0.00      A   CL
ATOM    216  HC3 DCE A  27      21.654  44.087   4.009  1.00  0.00      A    H
ATOM    217  CT  DCE A  28      16.018  27.077  34.045  1.00  0.00      A    C
ATOM    218  HC  DCE A  28      15.339  27.894  34.286  1.00  0.00      A    H
ATOM    219  HC1 DCE A  28      16.302  27.098  32.992  1.00  0.00      A    H
ATOM    220  Cl  DCE A  28      17.453  27.190  35.059  1.00  0.00      A   CL
ATOM    221  CT1 DCE A  28      15.333  25.774  34.302  1.00  0.00      A    C
ATOM    222  HC2 DCE A  28      16.004  24.938  34.109  1.00  0.00      A    H
ATOM    223  Cl1 DCE A  28      14.665  25.747  35.951  1.00  0.00      A   CL
ATOM    224  HC3 DCE A  28      14.495  25.589  33.631  1.00  0.00      A    H
ATOM    225  CT  DCE A  29      20.156  19.613   3.403  1.00  0.00      A    C
ATOM    226  HC  DCE A  29      20.567  20.071   4.302  1.00  0.00      A    H
ATOM    227  HC1 DCE A  29      20.876  19.857   2.622  1.00  0.00      A    H
ATOM    228  Cl  DCE A  29      20.046  17.852   3.499  1.00  0.00      A   CL
ATOM    229  CT1 DCE A  29      18.824  20.183   2.958  1.00  0.00      A    C
ATOM    230  HC2 DCE A  29      17.989  19.993   3.632  1.00  0.00      A    H
ATOM    231  Cl1 DCE A  29      19.185  21.926   2.643  1.00  0.00      A   CL
ATOM    232  HC3 DCE A  29      18.557  19.593   2.081  1.00  0.00      A    H
ATOM    233  CT  DCE A  30      18.329  45.652   8.435  1.00  0.00      A    C
ATOM    234  HC  DCE A  30      18.313  44.565   8.358  1.00  0.00      A    H
ATOM    235  HC1 DCE A  30      18.294  46.042   7.418  1.00  0.00      A    H
ATOM    236  Cl  DCE A  30      16.765  46.212   9.020  1.00  0.00      A   CL
ATOM    237  CT1 DCE A  30      19.456  46.073   9.343  1.00  0.00      A    C
ATOM    238  HC2 DCE A  30      20.432  45.926   8.880  1.00  0.00      A    H
ATOM    239  Cl1 DCE A  30      19.106  47.753   9.756  1.00  0.00      A   CL
ATOM    240  HC3 DCE A  30      19.527  45.482  10.256  1.00  0.00      A    H
ATOM    241  CT  DCE A  31      34.539  46.878  37.862  1.00  0.00      A    C
ATOM    242  HC  DCE A  31      34.263  47.402  38.777  1.00  0.00      A    H
ATOM    243  HC1 DCE A  31      35.533  47.118  37.484  1.00  0.00      A    H
ATOM    244  Cl  DCE A  31      34.430  45.144  38.177  1.00  0.00      A   CL
ATOM    245  CT1 DCE A  31      33.598  47.280  36.763  1.00  0.00      A    C
ATOM    246  HC2 DCE A  31      33.807  46.611  35.928  1.00  0.00      A    H
ATOM    247  Cl1 DCE A  31      31.944  47.135  37.208  1.00  0.00      A   CL
ATOM    248  HC3 DCE A  31      33.823  48.319  36.524  1.00  0.00      A    H
ATOM    249  CT  DCE A  32      26.616   4.361  43.781  1.00  0.00      A    C
ATOM    250  HC  DCE A  32      26.398   4.790  42.803  1.00  0.00      A    H
ATOM    251  HC1 DCE A  32      27.222   3.463  43.665  1.00  0.00      A    H
ATOM    252  Cl  DCE A  32      27.623   5.508  44.628  1.00  0.00      A   CL
ATOM    253  CT1 DCE A  32      25.345   3.972  44.559  1.00  0.00      A    C
ATOM    254  HC2 DCE A  32      25.493   3.474  45.517  1.00  0.00      A    H
ATOM    255  Cl1 DCE A  32      24.141   5.378  44.887  1.00  0.00      A   CL
ATOM    256  HC3 DCE A  32      24.773   3.347  43.873  1.00  0.00      A    H
ATOM    257  CT  DCE A  33      45.751  34.486  36.096  1.00  0.00      A    C
ATOM    258  HC  DCE A  33      44.819  34.219  36.595  1.00  0.00      A    H
ATOM    259  HC1 DCE A  33      46.492  34.535  36.894  1.00  0.00      A    H
ATOM    260  Cl  DCE A  33      46.332  33.240  34.906  1.00  0.00      A   CL
ATOM    261  CT1 DCE A  33      45.511  35.827  35.419  1.00  0.00      A    C
ATOM    262  HC2 DCE A  33      44.869  35.731  34.544  1.00  0.00      A    H
ATOM    263  Cl1 DCE A  33      44.849  37.043  36.575  1.00  0.00      A   CL
ATOM    264  HC3 DCE A  33      46.489  36.177  35.088  1.00  0.00      A    H
ATOM    265  CT  DCE A  34       6.409  43.733   7.440  1.00  0.00      A    C
ATOM    266  HC  DCE A  34       5.976  44.010   8.400  1.00  0.00      A    H
ATOM    267  HC1 DCE A  34       6.277  42.653   7.371  1.00  0.00      A    H
ATOM    268  Cl  DCE A  34       5.387  44.582   6.280  1.00  0.00      A   CL
ATOM    269  CT1 DCE A  34       7.846  44.077   7.177  1.00  0.00      A    C
ATOM    270  HC2 DCE A  34       8.331  43.588   6.332  1.00  0.00      A    H
ATOM    271  Cl1 DCE A  34       8.023  45.792   6.676  1.00  0.00      A   CL
ATOM    272  HC3 DCE A  34       8.462  43.964   8.069  1.00  0.00      A    H
ATOM    273  CT  DCE A  35      13.324  21.230   1.840  1.00  0.00      A    C
ATOM    274  HC  DCE A  35      12.894  20.361   1.342  1.00  0.00      A    H
ATOM    275  HC1 DCE A  35      13.238  22.212   1.374  1.00  0.00      A    H
ATOM    276  Cl  DCE A  35      12.332  21.435   3.273  1.00  0.00      A   CL
ATOM    277  CT1 DCE A  35      14.802  21.028   2.040  1.00  0.00      A    C
ATOM    278  HC2 DCE A  35      15.229  20.781   1.068  1.00  0.00      A    H
ATOM    279  Cl1 DCE A  35      15.520  22.533   2.742  1.00  0.00      A   CL
ATOM    280  HC3 DCE A  35      15.157  20.213   2.671  1.00  0.00      A    H
ATOM    281  CT  DCE A  36       7.771  30.919  45.839  1.00  0.00      A    C
ATOM    282  HC  DCE A  36       6.940  31.111  45.159  1.00  0.00      A    H
ATOM    283  HC1 DCE A  36       8.769  31.013  45.412  1.00  0.00      A    H
ATOM    284  Cl  DCE A  36       7.653  31.992  47.254  1.00  0.00      A   CL
ATOM    285  CT1 DCE A  36       7.560  29.507  46.348  1.00  0.00      A    C
ATOM    286  HC2 DCE A  36       6.953  28.895  45.682  1.00  0.00      A    H
ATOM    287  Cl1 DCE A  36       9.186  28.833  46.685  1.00  0.00      A   CL
ATOM    288  HC3 DCE A  36       6.956  29.550  47.254  1.00  0.00      A    H
ATOM    289  CT  DCE A  37       5.867   1.030   0.312  1.00  0.00      A    C
ATOM    290  HC  DCE A  37       5.164   1.237  -0.495  1.00  0.00      A    H
ATOM    291  HC1 DCE A  37       6.273   0.021   0.246  1.00  0.00      A    H
ATOM    292  Cl  DCE A  37       7.279   2.098   0.125  1.00  0.00      A   CL
ATOM    293  CT1 DCE A  37       5.228   1.228   1.663  1.00  0.00      A    C
ATOM    294  HC2 DCE A  37       4.210   0.839   1.668  1.00  0.00      A    H
ATOM    295  Cl1 DCE A  37       6.185   0.455   2.969  1.00  0.00      A   CL
ATOM    296  HC3 DCE A  37       5.224   2.290   1.911  1.00  0.00      A    H
ATOM    297  CT  DCE A  38       2.182  19.365  25.302  1.00  0.00      A    C
ATOM    298  HC  DCE A  38       2.223  19.939  24.376  1.00  0.00      A    H
ATOM    299  HC1 DCE A  38       1.179  18.953  25.411  1.00  0.00      A    H
ATOM    300  Cl  DCE A  38       3.234  17.943  25.236  1.00  0.00      A   CL
ATOM    301  CT1 DCE A  38       2.678  20.275  26.439  1.00  0.00      A    C
ATOM    302  HC2 DCE A  38       2.043  21.161  26.470  1.00  0.00      A    H
ATOM    303  Cl1 DCE A  38       2.416  19.423  27.931  1.00  0.00      A   CL
ATOM    304  HC3 DCE A  38       3.707  20.599  26.286  1.00  0.00      A    H
ATOM    305  CT  DCE A  39      21.182  25.143   8.526  1.00  0.00      A    C
ATOM    306  HC  DCE A  39      21.448  24.148   8.171  1.00  0.00      A    H
ATOM    307  HC1 DCE A  39      22.062  25.706   8.214  1.00  0.00      A    H
ATOM    308  Cl  DCE A  39      19.683  25.693   7.684  1.00  0.00      A   CL
ATOM    309  CT1 DCE A  39      20.896  24.897  10.045  1.00  0.00      A    C
ATOM    310  HC2 DCE A  39      19.971  24.322  10.084  1.00  0.00      A    H
ATOM    311  Cl1 DCE A  39      22.203  24.037  10.864  1.00  0.00      A   CL
ATOM    312  HC3 DCE A  39      20.750  25.858  10.537  1.00  0.00      A    H
ATOM    313  CT  DCE A  40      35.791  46.106  32.736  1.00  0.00      A    C
ATOM    314  HC  DCE A  40      34.747  46.256  33.013  1.00  0.00      A    H
ATOM    315  HC1 DCE A  40      36.382  46.545  33.540  1.00  0.00      A    H
ATOM    316  Cl  DCE A  40      35.839  44.309  32.697  1.00  0.00      A   CL
ATOM    317  CT1 DCE A  40      36.280  46.615  31.447  1.00  0.00      A    C
ATOM    318  HC2 DCE A  40      37.214  46.168  31.107  1.00  0.00      A    H
ATOM    319  Cl1 DCE A  40      34.992  46.285  30.214  1.00  0.00      A   CL
ATOM    320  HC3 DCE A  40      36.402  47.698  31.449  1.00  0.00      A    H
ATOM    321  CT  DCE A  41      37.988  35.020  33.387  1.00  0.00      A    C
ATOM    322  HC  DCE A  41      38.434  35.939  33.766  1.00  0.00      A    H
ATOM    323  HC1 DCE A  41      38.372  34.814  32.388  1.00  0.00      A    H
ATOM    324  Cl  DCE A  41      38.595  33.694  34.390  1.00  0.00      A   CL
ATOM    325  CT1 DCE A  41      36.486  35.085  33.504  1.00  0.00      A    C
ATOM    326  HC2 DCE A  41      36.120  35.232  34.520  1.00  0.00      A    H
ATOM    327  Cl1 DCE A  41      35.961  36.339  32.432  1.00  0.00      A   CL
ATOM    328  HC3 DCE A  41      36.003  34.204  33.082  1.00  0.00      A    H
ATOM    329  CT  DCE A  42      23.859  11.555  37.786  1.00  0.00      A    C
ATOM    330  HC  DCE A  42      24.257  11.176  38.727  1.00  0.00      A    H
ATOM    331  HC1 DCE A  42      24.675  11.719  37.082  1.00  0.00      A    H
ATOM    332  Cl  DCE A  42      22.870  10.302  37.134  1.00  0.00      A   CL
ATOM    333  CT1 DCE A  42      23.000  12.868  37.987  1.00  0.00      A    C
ATOM    334  HC2 DCE A  42      23.669  13.688  38.245  1.00  0.00      A    H
ATOM    335  Cl1 DCE A  42      22.135  13.404  36.515  1.00  0.00      A   CL
ATOM    336  HC3 DCE A  42      22.282  12.778  38.802  1.00  0.00      A    H
ATOM    337  CT  DCE A  43      16.210  45.304   4.777  1.00  0.00      A    C
ATOM    338  HC  DCE A  43      16.469  44.672   5.626  1.00  0.00      A    H
ATOM    339  HC1 DCE A  43      16.792  45.034   3.896  1.00  0.00      A    H
ATOM    340  Cl  DCE A  43      14.442  45.526   4.496  1.00  0.00      A   CL
ATOM    341  CT1 DCE A  43      16.816  46.662   4.999  1.00  0.00      A    C
ATOM    342  HC2 DCE A  43      16.958  47.217   4.071  1.00  0.00      A    H
ATOM    343  Cl1 DCE A  43      15.744  47.687   5.985  1.00  0.00      A   CL
ATOM    344  HC3 DCE A  43      17.775  46.636   5.515  1.00  0.00      A    H
ATOM    345  CT  DCE A  44      27.630  15.048  21.551  1.00  0.00      A    C
ATOM    346  HC  DCE A  44      28.303  15.870  21.306  1.00  0.00      A    H
ATOM    347  HC1 DCE A  44      27.265  15.236  22.561  1.00  0.00      A    H
ATOM    348  Cl  DCE A  44      26.184  15.312  20.521  1.00  0.00      A   CL
ATOM    349  CT1 DCE A  44      28.441  13.793  21.100  1.00  0.00      A    C
ATOM    350  HC2 DCE A  44      28.974  14.075  20.192  1.00  0.00      A    H
ATOM    351  Cl1 DCE A  44      29.779  13.584  22.285  1.00  0.00      A   CL
ATOM    352  HC3 DCE A  44      27.871  12.884  20.911  1.00  0.00      A    H
ATOM    353  CT  DCE A  45      24.921   9.101  44.292  1.00  0.00      A    C
ATOM    354  HC  DCE A  45      24.868   8.012  44.327  1.00  0.00      A    H
ATOM    355  HC1 DCE A  45      24.515   9.434  43.337  1.00  0.00      A    H
ATOM    356  Cl  DCE A  45      24.012   9.875  45.617  1.00  0.00      A   CL
ATOM    357  CT1 DCE A  45      26.471   9.508  44.531  1.00  0.00      A    C
ATOM    358  HC2 DCE A  45      27.017   9.092  43.684  1.00  0.00      A    H
ATOM    359  Cl1 DCE A  45      26.711  11.242  44.587  1.00  0.00      A   CL
ATOM    360  HC3 DCE A  45      26.967   9.183  45.445  1.00  0.00      A    H
ATOM    361  CT  DCE A  46      43.841  23.069   8.401  1.00  0.00      A    C
ATOM    362  HC  DCE A  46      43.350  22.946   7.436  1.00  0.00      A    H
ATOM    363  HC1 DCE A  46      43.953  22.043   8.754  1.00  0.00      A    H
ATOM    364  Cl  DCE A  46      45.405  23.796   8.222  1.00  0.00      A   CL
ATOM    365  CT1 DCE A  46      43.008  23.889   9.355  1.00  0.00      A    C
ATOM    366  HC2 DCE A  46      43.368  23.919  10.383  1.00  0.00      A    H
ATOM    367  Cl1 DCE A  46      42.809  25.649   9.002  1.00  0.00      A   CL
ATOM    368  HC3 DCE A  46      42.010  23.452   9.378  1.00  0.00      A    H
ATOM    369  CT  DCE A  47      26.944  21.731   7.586  1.00  0.00      A    C
ATOM    370  HC  DCE A  47      27.976  21.383   7.531  1.00  0.00      A    H
ATOM    371  HC1 DCE A  47      26.320  21.108   6.944  1.00  0.00      A    H
ATOM    372  Cl  DCE A  47      26.480  21.596   9.338  1.00  0.00      A   CL
ATOM    373  CT1 DCE A  47      26.730  23.184   7.159  1.00  0.00      A    C
ATOM    374  HC2 DCE A  47      27.026  23.386   6.129  1.00  0.00      A    H
ATOM    375  Cl1 DCE A  47      25.027  23.621   7.390  1.00  0.00      A   CL
ATOM    376  HC3 DCE A  47      27.295  23.847   7.814  1.00  0.00      A    H
ATOM    377  CT  DCE A  48       2.482  11.126  19.405  1.00  0.00      A    C
ATOM    378  HC  DCE A  48       3.113  11.525  20.199  1.00  0.00      A    H
ATOM    379  HC1 DCE A  48       2.150  10.161  19.788  1.00  0.00      A    H
ATOM    380  Cl  DCE A  48       1.078  12.199  18.981  1.00  0.00      A   CL
ATOM    381  CT1 DCE A  48       3.125  10.794  17.988  1.00  0.00      A    C
ATOM    382  HC2 DCE A  48       3.444  11.628  17.363  1.00  0.00      A    H
ATOM    383  Cl1 DCE A  48       4.420   9.590  18.027  1.00  0.00      A   CL
ATOM    384  HC3 DCE A  48       2.385  10.412  17.284  1.00  0.00      A    H
ATOM    385  CT  DCE A  49      12.784  34.650  33.623  1.00  0.00      A    C
ATOM    386  HC  DCE A  49      11.754  34.320  33.758  1.00  0.00      A    H
ATOM    387  HC1 DCE A  49      12.790  35.533  32.984  1.00  0.00      A    H
ATOM    388  Cl  DCE A  49      13.315  35.217  35.240  1.00  0.00      A   CL
ATOM    389  CT1 DCE A  49      13.833  33.651  33.138  1.00  0.00      A    C
ATOM    390  HC2 DCE A  49      13.629  33.327  32.117  1.00  0.00      A    H
ATOM    391  Cl1 DCE A  49      15.466  34.454  33.254  1.00  0.00      A   CL
ATOM    392  HC3 DCE A  49      13.883  32.798  33.815  1.00  0.00      A    H
ATOM    393  CT  DCE A  50      34.775  30.581  44.289  1.00  0.00      A    C
ATOM    394  HC  DCE A  50      33.696  30.578  44.447  1.00  0.00      A    H
ATOM    395  HC1 DCE A  50      34.998  30.835  43.253  1.00  0.00      A    H
ATOM    396  Cl  DCE A  50      35.316  31.872  45.405  1.00  0.00      A   CL
ATOM    397  CT1 DCE A  50      35.324  29.215  44.768  1.00  0.00      A    C
ATOM    398  HC2 DCE A  50      36.394  29.076  44.611  1.00  0.00      A    H
ATOM    399  Cl1 DCE A  50      34.948  29.224  46.504  1.00  0.00      A   CL
ATOM    400  HC3 DCE A  50      34.793  28.432  44.226  1.00  0.00      A    H
ATOM    401  CT  DCE A  51      24.280  28.691  36.212  1.00  0.00      A    C
ATOM    402  HC  DCE A  51      24.803  28.074  36.943  1.00  0.00      A    H
ATOM    403  HC1 DCE A  51      24.496  29.734  36.443  1.00  0.00      A    H
ATOM    404  Cl  DCE A  51      24.856  28.422  34.526  1.00  0.00      A   CL
ATOM    405  CT1 DCE A  51      22.783  28.246  36.353  1.00  0.00      A    C
ATOM    406  HC2 DCE A  51      22.594  28.402  37.415  1.00  0.00      A    H
ATOM    407  Cl1 DCE A  51      21.831  29.282  35.246  1.00  0.00      A   CL
ATOM    408  HC3 DCE A  51      22.607  27.176  36.241  1.00  0.00      A    H
ATOM    409  CT  DCE A  52      29.949  39.382  15.795  1.00  0.00      A    C
ATOM    410  HC  DCE A  52      30.932  39.807  15.997  1.00  0.00      A    H
ATOM    411  HC1 DCE A  52      29.933  38.939  14.799  1.00  0.00      A    H
ATOM    412  Cl  DCE A  52      29.799  38.122  17.080  1.00  0.00      A   CL
ATOM    413  CT1 DCE A  52      29.037  40.556  15.984  1.00  0.00      A    C
ATOM    414  HC2 DCE A  52      27.977  40.393  16.182  1.00  0.00      A    H
ATOM    415  Cl1 DCE A  52      29.640  41.443  17.394  1.00  0.00      A   CL
ATOM    416  HC3 DCE A  52      29.059  41.284  15.173  1.00  0.00      A    H
ATOM    417  CT  DCE A  53      41.738  10.414   7.093  1.00  0.00      A    C
ATOM    418  HC  DCE A  53      42.169  10.647   8.067  1.00  0.00      A    H
ATOM    419  HC1 DCE A  53      41.212  11.339   6.856  1.00  0.00      A    H
ATOM    420  Cl  DCE A  53      43.061  10.186   5.932  1.00  0.00      A   CL
ATOM    421  CT1 DCE A  53      40.869   9.084   7.262  1.00  0.00      A    C
ATOM    422  HC2 DCE A  53      39.948   9.147   7.841  1.00  0.00      A    H
ATOM    423  Cl1 DCE A  53      40.426   8.734   5.599  1.00  0.00      A   CL
ATOM    424  HC3 DCE A  53      41.594   8.364   7.641  1.00  0.00      A    H
ATOM    425  CT  DCE A  54      42.914  21.253   0.681  1.00  0.00      A    C
ATOM    426  HC  DCE A  54      42.438  22.223   0.818  1.00  0.00      A    H
ATOM    427  HC1 DCE A  54      43.446  20.902   1.566  1.00  0.00      A    H
ATOM    428  Cl  DCE A  54      41.635  20.128   0.463  1.00  0.00      A   CL
ATOM    429  CT1 DCE A  54      43.735  21.268  -0.588  1.00  0.00      A    C
ATOM    430  HC2 DCE A  54      44.649  21.810  -0.345  1.00  0.00      A    H
ATOM    431  Cl1 DCE A  54      44.099  19.549  -0.759  1.00  0.00      A   CL
ATOM    432  HC3 DCE A  54      43.310  21.549  -1.551  1.00  0.00      A    H
ATOM    433  CT  DCE A  55      23.760  19.410  12.196  1.00  0.00      A    C
ATOM    434  HC  DCE A  55      24.654  18.982  12.650  1.00  0.00      A    H
ATOM    435  HC1 DCE A  55      23.022  19.311  12.992  1.00  0.00      A    H
ATOM    436  Cl  DCE A  55      24.188  21.089  12.153  1.00  0.00      A   CL
ATOM    437  CT1 DCE A  55      23.396  18.788  10.754  1.00  0.00      A    C
ATOM    438  HC2 DCE A  55      23.305  17.705  10.834  1.00  0.00      A    H
ATOM    439  Cl1 DCE A  55      21.783  19.424  10.374  1.00  0.00      A   CL
ATOM    440  HC3 DCE A  55      24.195  19.052  10.061  1.00  0.00      A    H
ATOM    441  CT  DCE A  56      16.739  44.995  15.762  1.00  0.00      A    C
ATOM    442  HC  DCE A  56      16.055  45.581  16.376  1.00  0.00      A    H
ATOM    443  HC1 DCE A  56      16.263  44.529  14.899  1.00  0.00      A    H
ATOM    444  Cl  DCE A  56      17.705  46.264  14.996  1.00  0.00      A   CL
ATOM    445  CT1 DCE A  56      17.624  44.076  16.562  1.00  0.00      A    C
ATOM    446  HC2 DCE A  56      18.418  43.620  15.970  1.00  0.00      A    H
ATOM    447  Cl1 DCE A  56      18.347  44.962  17.910  1.00  0.00      A   CL
ATOM    448  HC3 DCE A  56      17.080  43.247  17.016  1.00  0.00      A    H
ATOM    449  CT  DCE A  57      12.273   1.390  46.439  1.00  0.00      A    C
ATOM    450  HC  DCE A  57      13.229   1.830  46.726  1.00  0.00      A    H
ATOM    451  HC1 DCE A  57      12.389   1.238  45.366  1.00  0.00      A    H
ATOM    452  Cl  DCE A  57      11.938  -0.218  47.171  1.00  0.00      A   CL
ATOM    453  CT1 DCE A  57      10.997   2.140  46.737  1.00  0.00      A    C
ATOM    454  HC2 DCE A  57      10.849   2.253  47.811  1.00  0.00      A    H
ATOM    455  Cl1 DCE A  57      11.010   3.764  46.075  1.00  0.00      A   CL
ATOM    456  HC3 DCE A  57      10.238   1.444  46.381  1.00  0.00      A    H
ATOM    457  CT  DCE A  58      28.824  17.381  31.167  1.00  0.00      A    C
ATOM    458  HC  DCE A  58      29.514  17.933  31.805  1.00  0.00      A    H
ATOM    459  HC1 DCE A  58      28.351  18.148  30.553  1.00  0.00      A    H
ATOM    460  Cl  DCE A  58      29.829  16.375  30.014  1.00  0.00      A   CL
ATOM    461  CT1 DCE A  58      27.717  16.572  31.775  1.00  0.00      A    C
ATOM    462  HC2 DCE A  58      27.134  16.014  31.042  1.00  0.00      A    H
ATOM    463  Cl1 DCE A  58      28.457  15.289  32.698  1.00  0.00      A   CL
ATOM    464  HC3 DCE A  58      27.025  17.144  32.394  1.00  0.00      A    H
ATOM    465  CT  DCE A  59      12.876  45.826   7.903  1.00  0.00      A    C
ATOM    466  HC  DCE A  59      12.808  45.230   6.992  1.00  0.00      A    H
ATOM    467  HC1 DCE A  59      13.920  45.898   8.208  1.00  0.00      A    H
ATOM    468  Cl  DCE A  59      12.340  47.484   7.598  1.00  0.00      A   CL
ATOM    469  CT1 DCE A  59      12.032  45.126   8.950  1.00  0.00      A    C
ATOM    470  HC2 DCE A  59      10.995  45.082   8.618  1.00  0.00      A    H
ATOM    471  Cl1 DCE A  59      12.695  43.481   9.094  1.00  0.00      A   CL
ATOM    472  HC3 DCE A  59      12.106  45.720   9.861  1.00  0.00      A    H
ATOM    473  CT  DCE A  60      46.542   7.849  31.511  1.00  0.00      A    C
ATOM    474  HC  DCE A  60      46.248   7.998  32.550  1.00  0.00      A    H
ATOM    475  HC1 DCE A  60      47.383   7.158  31.448  1.00  0.00      A    H
ATOM    476  Cl  DCE A  60      45.231   6.895  30.734  1.00  0.00      A   CL
ATOM    477  CT1 DCE A  60      46.813   9.136  30.716  1.00  0.00      A    C
ATOM    478  HC2 DCE A  60      45.863   9.642  30.542  1.00  0.00      A    H
ATOM    479  Cl1 DCE A  60      48.003  10.136  31.679  1.00  0.00      A   CL
ATOM    480  HC3 DCE A  60      47.330   8.911  29.783  1.00  0.00      A    H
ATOM    481  CT  DCE A  61       9.944   2.241  31.390  1.00  0.00      A    C
ATOM    482  HC  DCE A  61      10.943   1.915  31.677  1.00  0.00      A    H
ATOM    483  HC1 DCE A  61       9.344   1.343  31.546  1.00  0.00      A    H
ATOM    484  Cl  DCE A  61       9.415   3.546  32.490  1.00  0.00      A   CL
ATOM    485  CT1 DCE A  61       9.852   2.572  29.907  1.00  0.00      A    C
ATOM    486  HC2 DCE A  61      10.514   1.985  29.270  1.00  0.00      A    H
ATOM    487  Cl1 DCE A  61       8.239   2.404  29.302  1.00  0.00      A   CL
ATOM    488  HC3 DCE A  61      10.086   3.613  29.687  1.00  0.00      A    H
ATOM    489  CT  DCE A  62      32.082  17.547  23.482  1.00  0.00      A    C
ATOM    490  HC  DCE A  62      33.099  17.154  23.500  1.00  0.00      A    H
ATOM    491  HC1 DCE A  62      32.055  18.452  24.090  1.00  0.00      A    H
ATOM    492  Cl  DCE A  62      31.856  18.015  21.802  1.00  0.00      A   CL
ATOM    493  CT1 DCE A  62      30.993  16.575  24.010  1.00  0.00      A    C
ATOM    494  HC2 DCE A  62      31.308  16.045  24.909  1.00  0.00      A    H
ATOM    495  Cl1 DCE A  62      29.398  17.397  24.362  1.00  0.00      A   CL
ATOM    496  HC3 DCE A  62      30.646  15.905  23.223  1.00  0.00      A    H
ATOM    497  CT  DCE A  63      47.580  43.588   5.497  1.00  0.00      A    C
ATOM    498  HC  DCE A  63      47.714  43.616   4.416  1.00  0.00      A    H
ATOM    499  HC1 DCE A  63      47.357  42.573   5.826  1.00  0.00      A    H
ATOM    500  Cl  DCE A  63      49.118  44.185   6.169  1.00  0.00      A   CL
ATOM    501  CT1 DCE A  63      46.494  44.567   5.837  1.00  0.00      A    C
ATOM    502  HC2 DCE A  63      46.068  44.460   6.834  1.00  0.00      A    H
ATOM    503  Cl1 DCE A  63      47.269  46.258   5.707  1.00  0.00      A   CL
ATOM    504  HC3 DCE A  63      45.668  44.537   5.127  1.00  0.00      A    H
ATOM    505  CT  DCE A  64      41.955  31.015  32.674  1.00  0.00      A    C
ATOM    506  HC  DCE A  64      42.375  31.920  33.111  1.00  0.00      A    H
ATOM    507  HC1 DCE A  64      40.924  31.006  33.030  1.00  0.00      A    H
ATOM    508  Cl  DCE A  64      41.888  31.314  30.962  1.00  0.00      A   CL
ATOM    509  CT1 DCE A  64      42.653  29.660  32.884  1.00  0.00      A    C
ATOM    510  HC2 DCE A  64      41.952  28.859  32.652  1.00  0.00      A    H
ATOM    511  Cl1 DCE A  64      44.240  29.476  32.086  1.00  0.00      A   CL
ATOM    512  HC3 DCE A  64      42.799  29.585  33.962  1.00  0.00      A    H
ATOM    513  CT  DCE A  65      17.684  29.655   9.189  1.00  0.00      A    C
ATOM    514  HC  DCE A  65      18.358  28.851   9.483  1.00  0.00      A    H
ATOM    515  HC1 DCE A  65      16.739  29.505   9.711  1.00  0.00      A    H
ATOM    516  Cl  DCE A  65      18.288  31.221   9.589  1.00  0.00      A   CL
ATOM    517  CT1 DCE A  65      17.366  29.490   7.684  1.00  0.00      A    C
ATOM    518  HC2 DCE A  65      16.327  29.706   7.436  1.00  0.00      A    H
ATOM    519  Cl1 DCE A  65      18.396  30.474   6.607  1.00  0.00      A   CL
ATOM    520  HC3 DCE A  65      17.420  28.448   7.367  1.00  0.00      A    H
ATOM    521  CT  DCE A  66      44.085   9.510  45.749  1.00  0.00      A    C
ATOM    522  HC  DCE A  66      44.923   8.986  46.208  1.00  0.00      A    H
ATOM    523  HC1 DCE A  66      44.583   9.940  44.880  1.00  0.00      A    H
ATOM    524  Cl  DCE A  66      43.095   8.193  45.147  1.00  0.00      A   CL
ATOM    525  CT1 DCE A  66      43.291  10.487  46.560  1.00  0.00      A    C
ATOM    526  HC2 DCE A  66      42.822  11.252  45.941  1.00  0.00      A    H
ATOM    527  Cl1 DCE A  66      42.019   9.564  47.469  1.00  0.00      A   CL
ATOM    528  HC3 DCE A  66      43.960  10.980  47.266  1.00  0.00      A    H
ATOM    529  CT  DCE A  67       0.201  19.052   1.213  1.00  0.00      A    C
ATOM    530  HC  DCE A  67       0.147  19.837   0.459  1.00  0.00      A    H
ATOM    531  HC1 DCE A  67       0.184  19.516   2.199  1.00  0.00      A    H
ATOM    532  Cl  DCE A  67      -1.210  18.056   1.209  1.00  0.00      A   CL
ATOM    533  CT1 DCE A  67       1.371  18.046   1.046  1.00  0.00      A    C
ATOM    534  HC2 DCE A  67       1.397  17.616   0.044  1.00  0.00      A    H
ATOM    535  Cl1 DCE A  67       2.831  19.048   1.278  1.00  0.00      A   CL
ATOM    536  HC3 DCE A  67       1.418  17.282   1.821  1.00  0.00      A    H
ATOM    537  CT  DCE A  68      41.847  12.361  23.688  1.00  0.00      A    C
ATOM    538  HC  DCE A  68      40.940  12.658  24.214  1.00  0.00      A    H
ATOM    539  HC1 DCE A  68      41.883  11.311  23.397  1.00  0.00      A    H
ATOM    540  Cl  DCE A  68      41.878  13.311  22.177  1.00  0.00      A   CL
ATOM    541  CT1 DCE A  68      43.062  12.807  24.502  1.00  0.00      A    C
ATOM    542  HC2 DCE A  68      43.211  12.211  25.403  1.00  0.00      A    H
ATOM    543  Cl1 DCE A  68      44.525  12.544  23.516  1.00  0.00      A   CL
ATOM    544  HC3 DCE A  68      42.951  13.853  24.786  1.00  0.00      A    H
ATOM    545  CT  DCE A  69      44.858  39.115  14.825  1.00  0.00      A    C
ATOM    546  HC  DCE A  69      45.094  39.702  15.712  1.00  0.00      A    H
ATOM    547  HC1 DCE A  69      43.816  38.850  14.645  1.00  0.00      A    H
ATOM    548  Cl  DCE A  69      45.441  40.030  13.474  1.00  0.00      A   CL
ATOM    549  CT1 DCE A  69      45.675  37.877  15.026  1.00  0.00      A    C
ATOM    550  HC2 DCE A  69      45.533  37.177  14.202  1.00  0.00      A    H
ATOM    551  Cl1 DCE A  69      47.345  38.256  15.190  1.00  0.00      A   CL
ATOM    552  HC3 DCE A  69      45.420  37.476  16.007  1.00  0.00      A    H
ATOM    553  CT  DCE A  70       0.274  41.814  36.600  1.00  0.00      A    C
ATOM    554  HC  DCE A  70       0.175  42.893  36.719  1.00  0.00      A    H
ATOM    555  HC1 DCE A  70      -0.467  41.302  37.214  1.00  0.00      A    H
ATOM    556  Cl  DCE A  70      -0.176  41.328  34.922  1.00  0.00      A   CL
ATOM    557  CT1 DCE A  70       1.691  41.434  36.903  1.00  0.00      A    C
ATOM    558  HC2 DCE A  70       2.120  41.448  37.905  1.00  0.00      A    H
ATOM    559  Cl1 DCE A  70       1.979  39.797  36.309  1.00  0.00      A   CL
ATOM    560  HC3 DCE A  70       2.284  42.067  36.243  1.00  0.00      A    H
ATOM    561  CT  DCE A  71      26.784  10.199  35.844  1.00  0.00      A    C
ATOM    562  HC  DCE A  71      25.742  10.184  35.525  1.00  0.00      A    H
ATOM    563  HC1 DCE A  71      27.032  11.038  36.494  1.00  0.00      A    H
ATOM    564  Cl  DCE A  71      27.291   8.702  36.802  1.00  0.00      A   CL
ATOM    565  CT1 DCE A  71      27.616  10.476  34.621  1.00  0.00      A    C
ATOM    566  HC2 DCE A  71      27.348  11.413  34.132  1.00  0.00      A    H
ATOM    567  Cl1 DCE A  71      29.302  10.717  35.195  1.00  0.00      A   CL
ATOM    568  HC3 DCE A  71      27.545   9.644  33.921  1.00  0.00      A    H
ATOM    569  CT  DCE A  72      12.551  28.447  44.547  1.00  0.00      A    C
ATOM    570  HC  DCE A  72      13.131  28.830  43.707  1.00  0.00      A    H
ATOM    571  HC1 DCE A  72      11.738  29.099  44.867  1.00  0.00      A    H
ATOM    572  Cl  DCE A  72      11.666  26.995  44.144  1.00  0.00      A   CL
ATOM    573  CT1 DCE A  72      13.533  28.108  45.735  1.00  0.00      A    C
ATOM    574  HC2 DCE A  72      12.826  27.979  46.555  1.00  0.00      A    H
ATOM    575  Cl1 DCE A  72      14.459  26.687  45.418  1.00  0.00      A   CL
ATOM    576  HC3 DCE A  72      14.180  28.976  45.859  1.00  0.00      A    H
ATOM    577  CT  DCE A  73      39.558  18.225   4.135  1.00  0.00      A    C
ATOM    578  HC  DCE A  73      38.899  19.070   4.335  1.00  0.00      A    H
ATOM    579  HC1 DCE A  73      39.503  17.721   3.170  1.00  0.00      A    H
ATOM    580  Cl  DCE A  73      41.214  18.724   4.346  1.00  0.00      A   CL
ATOM    581  CT1 DCE A  73      39.150  17.092   5.125  1.00  0.00      A    C
ATOM    582  HC2 DCE A  73      38.134  16.729   4.967  1.00  0.00      A    H
ATOM    583  Cl1 DCE A  73      40.331  15.682   4.920  1.00  0.00      A   CL
ATOM    584  HC3 DCE A  73      39.165  17.313   6.192  1.00  0.00      A    H
ATOM    585  CT  DCE A  74       0.128  43.649  41.849  1.00  0.00      A    C
ATOM    586  HC  DCE A  74      -0.052  44.243  42.745  1.00  0.00      A    H
ATOM    587  HC1 DCE A  74      -0.036  42.593  42.062  1.00  0.00      A    H
ATOM    588  Cl  DCE A  74      -1.210  44.082  40.750  1.00  0.00      A   CL
ATOM    589  CT1 DCE A  74       1.481  43.917  41.296  1.00  0.00      A    C
ATOM    590  HC2 DCE A  74       1.448  44.818  40.684  1.00  0.00      A    H
ATOM    591  Cl1 DCE A  74       2.684  44.215  42.592  1.00  0.00      A   CL
ATOM    592  HC3 DCE A  74       1.891  43.053  40.772  1.00  0.00      A    H
ATOM    593  CT  DCE A  75      18.265  30.548  32.414  1.00  0.00      A    C
ATOM    594  HC  DCE A  75      17.448  29.826  32.399  1.00  0.00      A    H
ATOM    595  HC1 DCE A  75      18.925  30.471  33.277  1.00  0.00      A    H
ATOM    596  Cl  DCE A  75      19.214  30.241  30.859  1.00  0.00      A   CL
ATOM    597  CT1 DCE A  75      17.675  31.874  32.354  1.00  0.00      A    C
ATOM    598  HC2 DCE A  75      18.392  32.664  32.578  1.00  0.00      A    H
ATOM    599  Cl1 DCE A  75      16.886  32.164  30.785  1.00  0.00      A   CL
ATOM    600  HC3 DCE A  75      16.843  31.964  33.053  1.00  0.00      A    H
ATOM    601  N1  BMIMB   1       3.354   0.021  17.710  1.00  0.00      B    N
ATOM    602  N11 BMIMB   1       1.466   1.154  17.802  1.00  0.00      B    N
ATOM    603  C1  BMIMB   1       2.698   1.043  18.275  1.00  0.00      B    C
ATOM    604  H1  BMIMB   1       3.046   1.666  19.071  1.00  0.00      B    H
ATOM    605  C2  BMIMB   1       2.592  -0.343  16.603  1.00  0.00      B    C
ATOM    606  H2  BMIMB   1       2.863  -1.088  15.887  1.00  0.00      B    H
ATOM    607  C21 BMIMB   1       1.444   0.372  16.642  1.00  0.00      B    C
ATOM    608  H21 BMIMB   1       0.604   0.279  15.989  1.00  0.00      B    H
ATOM    609  C3  BMIMB   1       4.667  -0.538  18.127  1.00  0.00      B    C
ATOM    610  H3  BMIMB   1       4.650  -0.414  19.200  1.00  0.00      B    H
ATOM    611  H31 BMIMB   1       4.836  -1.535  17.749  1.00  0.00      B    H
ATOM    612  H32 BMIMB   1       5.430   0.108  17.719  1.00  0.00      B    H
ATOM    613  C4  BMIMB   1       0.440   2.084  18.343  1.00  0.00      B    C
ATOM    614  H4  BMIMB   1       0.182   2.662  17.467  1.00  0.00      B    H
ATOM    615  H41 BMIMB   1       1.049   2.724  18.963  1.00  0.00      B    H
ATOM    616  C5  BMIMB   1      -0.801   1.557  19.000  1.00  0.00      B    C
ATOM    617  H5  BMIMB   1      -0.712   1.908  20.025  1.00  0.00      B    H
ATOM    618  H51 BMIMB   1      -1.642   2.076  18.548  1.00  0.00      B    H
ATOM    619  C51 BMIMB   1      -1.047   0.021  19.047  1.00  0.00      B    C
ATOM    620  H52 BMIMB   1      -1.051  -0.436  18.061  1.00  0.00      B    H
ATOM    621  H53 BMIMB   1      -0.320  -0.463  19.694  1.00  0.00      B    H
ATOM    622  C6  BMIMB   1      -2.404  -0.323  19.677  1.00  0.00      B    C
ATOM    623  H6  BMIMB   1      -3.108  -0.283  18.854  1.00  0.00      B    H
ATOM    624  H61 BMIMB   1      -2.531  -1.321  20.081  1.00  0.00      B    H
ATOM    625  H62 BMIMB   1      -2.731   0.485  20.321  1.00  0.00      B    H
ATOM    626  N1  BMIMB   2      45.658  20.455  36.146  1.00  0.00      B    N
ATOM    627  N11 BMIMB   2      44.482  20.809  37.856  1.00  0.00      B    N
ATOM    628  C1  BMIMB   2      44.578  20.035  36.784  1.00  0.00      B    C
ATOM    629  H1  BMIMB   2      43.898  19.282  36.447  1.00  0.00      B    H
ATOM    630  C2  BMIMB   2      46.314  21.506  36.851  1.00  0.00      B    C
ATOM    631  H2  BMIMB   2      47.116  22.050  36.401  1.00  0.00      B    H
ATOM    632  C21 BMIMB   2      45.502  21.674  37.907  1.00  0.00      B    C
ATOM    633  H21 BMIMB   2      45.535  22.408  38.683  1.00  0.00      B    H
ATOM    634  C3  BMIMB   2      46.234  19.914  34.888  1.00  0.00      B    C
ATOM    635  H3  BMIMB   2      45.596  19.364  34.212  1.00  0.00      B    H
ATOM    636  H31 BMIMB   2      46.667  20.643  34.220  1.00  0.00      B    H
ATOM    637  H32 BMIMB   2      46.887  19.118  35.214  1.00  0.00      B    H
ATOM    638  C4  BMIMB   2      43.443  20.783  38.937  1.00  0.00      B    C
ATOM    639  H4  BMIMB   2      42.501  20.769  38.410  1.00  0.00      B    H
ATOM    640  H41 BMIMB   2      43.621  21.660  39.542  1.00  0.00      B    H
ATOM    641  C5  BMIMB   2      43.456  19.566  39.843  1.00  0.00      B    C
ATOM    642  H5  BMIMB   2      42.821  19.805  40.692  1.00  0.00      B    H
ATOM    643  H51 BMIMB   2      42.947  18.779  39.293  1.00  0.00      B    H
ATOM    644  C51 BMIMB   2      44.858  19.220  40.274  1.00  0.00      B    C
ATOM    645  H52 BMIMB   2      45.518  19.025  39.432  1.00  0.00      B    H
ATOM    646  H53 BMIMB   2      45.212  20.072  40.848  1.00  0.00      B    H
ATOM    647  C6  BMIMB   2      44.885  18.103  41.349  1.00  0.00      B    C
ATOM    648  H6  BMIMB   2      44.407  18.231  42.314  1.00  0.00      B    H
ATOM    649  H61 BMIMB   2      44.569  17.169  40.899  1.00  0.00      B    H
ATOM    650  H62 BMIMB   2      45.906  17.984  41.694  1.00  0.00      B    H
ATOM    651  N1  BMIMB   3      35.138  30.864  36.557  1.00  0.00      B    N
ATOM    652  N11 BMIMB   3      33.546  29.596  35.817  1.00  0.00      B    N
ATOM    653  C1  BMIMB   3      33.857  30.687  36.487  1.00  0.00      B    C
ATOM    654  H1  BMIMB   3      33.057  31.371  36.672  1.00  0.00      B    H
ATOM    655  C2  BMIMB   3      35.692  29.644  36.117  1.00  0.00      B    C
ATOM    656  H2  BMIMB   3      36.743  29.454  36.100  1.00  0.00      B    H
ATOM    657  C21 BMIMB   3      34.729  28.847  35.630  1.00  0.00      B    C
ATOM    658  H21 BMIMB   3      34.837  27.860  35.239  1.00  0.00      B    H
ATOM    659  C3  BMIMB   3      35.887  31.991  36.994  1.00  0.00      B    C
ATOM    660  H3  BMIMB   3      35.715  32.864  36.381  1.00  0.00      B    H
ATOM    661  H31 BMIMB   3      35.695  32.054  38.055  1.00  0.00      B    H
ATOM    662  H32 BMIMB   3      36.924  31.746  36.816  1.00  0.00      B    H
ATOM    663  C4  BMIMB   3      32.204  28.999  35.554  1.00  0.00      B    C
ATOM    664  H4  BMIMB   3      32.176  28.522  34.585  1.00  0.00      B    H
ATOM    665  H41 BMIMB   3      31.435  29.751  35.465  1.00  0.00      B    H
ATOM    666  C5  BMIMB   3      31.595  28.065  36.611  1.00  0.00      B    C
ATOM    667  H5  BMIMB   3      30.651  27.712  36.203  1.00  0.00      B    H
ATOM    668  H51 BMIMB   3      32.235  27.199  36.758  1.00  0.00      B    H
ATOM    669  C51 BMIMB   3      31.474  28.556  38.057  1.00  0.00      B    C
ATOM    670  H52 BMIMB   3      32.423  28.482  38.582  1.00  0.00      B    H
ATOM    671  H53 BMIMB   3      31.236  29.616  38.089  1.00  0.00      B    H
ATOM    672  C6  BMIMB   3      30.520  27.579  38.838  1.00  0.00      B    C
ATOM    673  H6  BMIMB   3      29.505  27.726  38.487  1.00  0.00      B    H
ATOM    674  H61 BMIMB   3      30.807  26.548  38.666  1.00  0.00      B    H
ATOM    675  H62 BMIMB   3      30.607  27.752  39.905  1.00  0.00      B    H
ATOM    676  N1  BMIMB   4      42.851   3.347  39.737  1.00  0.00      B    N
ATOM    677  N11 BMIMB   4      43.225   1.518  40.855  1.00  0.00      B    N
ATOM    678  C1  BMIMB   4      43.444   2.811  40.739  1.00  0.00      B    C
ATOM    679  H1  BMIMB   4      44.163   3.389  41.280  1.00  0.00      B    H
ATOM    680  C2  BMIMB   4      42.230   2.318  39.085  1.00  0.00      B    C
ATOM    681  H2  BMIMB   4      41.783   2.476  38.128  1.00  0.00      B    H
ATOM    682  C21 BMIMB   4      42.369   1.139  39.856  1.00  0.00      B    C
ATOM    683  H21 BMIMB   4      42.040   0.148  39.633  1.00  0.00      B    H
ATOM    684  C3  BMIMB   4      43.052   4.653  39.128  1.00  0.00      B    C
ATOM    685  H3  BMIMB   4      42.417   5.492  39.371  1.00  0.00      B    H
ATOM    686  H31 BMIMB   4      43.995   4.956  39.559  1.00  0.00      B    H
ATOM    687  H32 BMIMB   4      43.150   4.478  38.066  1.00  0.00      B    H
ATOM    688  C4  BMIMB   4      43.756   0.575  41.843  1.00  0.00      B    C
ATOM    689  H4  BMIMB   4      44.568   1.054  42.371  1.00  0.00      B    H
ATOM    690  H41 BMIMB   4      44.304  -0.166  41.280  1.00  0.00      B    H
ATOM    691  C5  BMIMB   4      42.671   0.007  42.735  1.00  0.00      B    C
ATOM    692  H5  BMIMB   4      41.979   0.767  43.089  1.00  0.00      B    H
ATOM    693  H51 BMIMB   4      42.021  -0.682  42.201  1.00  0.00      B    H
ATOM    694  C51 BMIMB   4      43.273  -0.474  44.008  1.00  0.00      B    C
ATOM    695  H52 BMIMB   4      44.282  -0.842  43.837  1.00  0.00      B    H
ATOM    696  H53 BMIMB   4      43.210   0.274  44.795  1.00  0.00      B    H
ATOM    697  C6  BMIMB   4      42.491  -1.741  44.379  1.00  0.00      B    C
ATOM    698  H6  BMIMB   4      41.449  -1.555  44.614  1.00  0.00      B    H
ATOM    699  H61 BMIMB   4      42.470  -2.535  43.641  1.00  0.00      B    H
ATOM    700  H62 BMIMB   4      42.919  -2.056  45.324  1.00  0.00      B    H
ATOM    701  N1  BMIMB   5      45.157  44.103  14.878  1.00  0.00      B    N
ATOM    702  N11 BMIMB   5      44.702  44.955  13.010  1.00  0.00      B    N
ATOM    703  C1  BMIMB   5      44.892  43.799  13.656  1.00  0.00      B    C
ATOM    704  H1  BMIMB   5      44.937  42.784  13.322  1.00  0.00      B    H
ATOM    705  C2  BMIMB   5      45.135  45.491  14.974  1.00  0.00      B    C
ATOM    706  H2  BMIMB   5      45.447  45.973  15.875  1.00  0.00      B    H
ATOM    707  C21 BMIMB   5      44.730  46.041  13.869  1.00  0.00      B    C
ATOM    708  H21 BMIMB   5      44.617  47.078  13.642  1.00  0.00      B    H
ATOM    709  C3  BMIMB   5      45.625  43.114  15.900  1.00  0.00      B    C
ATOM    710  H3  BMIMB   5      45.731  43.593  16.862  1.00  0.00      B    H
ATOM    711  H31 BMIMB   5      45.052  42.201  15.959  1.00  0.00      B    H
ATOM    712  H32 BMIMB   5      46.615  42.759  15.653  1.00  0.00      B    H
ATOM    713  C4  BMIMB   5      44.475  44.959  11.505  1.00  0.00      B    C
ATOM    714  H4  BMIMB   5      43.848  45.830  11.379  1.00  0.00      B    H
ATOM    715  H41 BMIMB   5      43.872  44.070  11.398  1.00  0.00      B    H
ATOM    716  C5  BMIMB   5      45.755  44.819  10.628  1.00  0.00      B    C
ATOM    717  H5  BMIMB   5      45.340  44.586   9.650  1.00  0.00      B    H
ATOM    718  H51 BMIMB   5      46.339  45.733  10.563  1.00  0.00      B    H
ATOM    719  C51 BMIMB   5      46.753  43.783  11.044  1.00  0.00      B    C
ATOM    720  H52 BMIMB   5      47.257  43.990  11.985  1.00  0.00      B    H
ATOM    721  H53 BMIMB   5      46.251  42.829  11.184  1.00  0.00      B    H
ATOM    722  C6  BMIMB   5      47.903  43.770  10.008  1.00  0.00      B    C
ATOM    723  H6  BMIMB   5      47.709  44.338   9.105  1.00  0.00      B    H
ATOM    724  H61 BMIMB   5      48.761  44.273  10.439  1.00  0.00      B    H
ATOM    725  H62 BMIMB   5      48.246  42.773   9.759  1.00  0.00      B    H
ATOM    726  N1  BMIMB   6      36.998  30.525  19.832  1.00  0.00      B    N
ATOM    727  N11 BMIMB   6      36.716  30.081  21.927  1.00  0.00      B    N
ATOM    728  C1  BMIMB   6      36.201  29.978  20.731  1.00  0.00      B    C
ATOM    729  H1  BMIMB   6      35.346  29.380  20.497  1.00  0.00      B    H
ATOM    730  C2  BMIMB   6      38.020  31.170  20.519  1.00  0.00      B    C
ATOM    731  H2  BMIMB   6      38.739  31.813  20.059  1.00  0.00      B    H
ATOM    732  C21 BMIMB   6      37.768  30.982  21.791  1.00  0.00      B    C
ATOM    733  H21 BMIMB   6      38.302  31.487  22.566  1.00  0.00      B    H
ATOM    734  C3  BMIMB   6      36.901  30.364  18.391  1.00  0.00      B    C
ATOM    735  H3  BMIMB   6      36.905  31.316  17.881  1.00  0.00      B    H
ATOM    736  H31 BMIMB   6      37.793  29.821  18.118  1.00  0.00      B    H
ATOM    737  H32 BMIMB   6      36.094  29.727  18.059  1.00  0.00      B    H
ATOM    738  C4  BMIMB   6      36.136  29.474  23.113  1.00  0.00      B    C
ATOM    739  H4  BMIMB   6      36.891  29.518  23.884  1.00  0.00      B    H
ATOM    740  H41 BMIMB   6      35.906  28.438  22.912  1.00  0.00      B    H
ATOM    741  C5  BMIMB   6      34.956  30.267  23.614  1.00  0.00      B    C
ATOM    742  H5  BMIMB   6      35.069  31.263  23.193  1.00  0.00      B    H
ATOM    743  H51 BMIMB   6      34.032  29.793  23.292  1.00  0.00      B    H
ATOM    744  C51 BMIMB   6      34.743  30.421  25.179  1.00  0.00      B    C
ATOM    745  H52 BMIMB   6      34.378  29.481  25.584  1.00  0.00      B    H
ATOM    746  H53 BMIMB   6      35.651  30.729  25.692  1.00  0.00      B    H
ATOM    747  C6  BMIMB   6      33.681  31.457  25.347  1.00  0.00      B    C
ATOM    748  H6  BMIMB   6      34.057  32.393  24.951  1.00  0.00      B    H
ATOM    749  H61 BMIMB   6      32.802  31.085  24.834  1.00  0.00      B    H
ATOM    750  H62 BMIMB   6      33.327  31.617  26.359  1.00  0.00      B    H
ATOM    751  N1  BMIMB   7      40.237  32.853  12.826  1.00  0.00      B    N
ATOM    752  N11 BMIMB   7      40.714  30.822  13.165  1.00  0.00      B    N
ATOM    753  C1  BMIMB   7      41.076  32.058  13.405  1.00  0.00      B    C
ATOM    754  H1  BMIMB   7      41.932  32.304  13.996  1.00  0.00      B    H
ATOM    755  C2  BMIMB   7      39.215  32.128  12.231  1.00  0.00      B    C
ATOM    756  H2  BMIMB   7      38.420  32.567  11.667  1.00  0.00      B    H
ATOM    757  C21 BMIMB   7      39.474  30.835  12.484  1.00  0.00      B    C
ATOM    758  H21 BMIMB   7      39.030  29.911  12.183  1.00  0.00      B    H
ATOM    759  C3  BMIMB   7      40.296  34.273  12.859  1.00  0.00      B    C
ATOM    760  H3  BMIMB   7      41.076  34.452  13.584  1.00  0.00      B    H
ATOM    761  H31 BMIMB   7      40.589  34.599  11.871  1.00  0.00      B    H
ATOM    762  H32 BMIMB   7      39.334  34.712  13.077  1.00  0.00      B    H
ATOM    763  C4  BMIMB   7      41.462  29.580  13.617  1.00  0.00      B    C
ATOM    764  H4  BMIMB   7      40.677  28.924  13.962  1.00  0.00      B    H
ATOM    765  H41 BMIMB   7      42.009  29.863  14.505  1.00  0.00      B    H
ATOM    766  C5  BMIMB   7      42.313  28.944  12.551  1.00  0.00      B    C
ATOM    767  H5  BMIMB   7      43.121  28.434  13.069  1.00  0.00      B    H
ATOM    768  H51 BMIMB   7      41.596  28.410  11.933  1.00  0.00      B    H
ATOM    769  C51 BMIMB   7      42.868  29.877  11.557  1.00  0.00      B    C
ATOM    770  H52 BMIMB   7      42.064  30.291  10.954  1.00  0.00      B    H
ATOM    771  H53 BMIMB   7      43.461  30.592  12.123  1.00  0.00      B    H
ATOM    772  C6  BMIMB   7      43.713  29.182  10.519  1.00  0.00      B    C
ATOM    773  H6  BMIMB   7      43.059  28.388  10.177  1.00  0.00      B    H
ATOM    774  H61 BMIMB   7      44.010  29.787   9.669  1.00  0.00      B    H
ATOM    775  H62 BMIMB   7      44.574  28.712  10.978  1.00  0.00      B    H
ATOM    776  N1  BMIMB   8      28.685  17.950   3.763  1.00  0.00      B    N
ATOM    777  N11 BMIMB   8      29.663  17.818   5.619  1.00  0.00      B    N
ATOM    778  C1  BMIMB   8      28.606  18.238   5.046  1.00  0.00      B    C
ATOM    779  H1  BMIMB   8      27.799  18.696   5.577  1.00  0.00      B    H
ATOM    780  C2  BMIMB   8      29.811  17.311   3.509  1.00  0.00      B    C
ATOM    781  H2  BMIMB   8      30.090  17.114   2.497  1.00  0.00      B    H
ATOM    782  C21 BMIMB   8      30.380  17.152   4.686  1.00  0.00      B    C
ATOM    783  H21 BMIMB   8      31.213  16.541   4.958  1.00  0.00      B    H
ATOM    784  C3  BMIMB   8      27.830  18.481   2.727  1.00  0.00      B    C
ATOM    785  H3  BMIMB   8      27.376  17.755   2.069  1.00  0.00      B    H
ATOM    786  H31 BMIMB   8      26.999  18.985   3.198  1.00  0.00      B    H
ATOM    787  H32 BMIMB   8      28.327  19.197   2.089  1.00  0.00      B    H
ATOM    788  C4  BMIMB   8      30.062  18.037   7.034  1.00  0.00      B    C
ATOM    789  H4  BMIMB   8      29.510  18.926   7.298  1.00  0.00      B    H
ATOM    790  H41 BMIMB   8      31.094  18.354   7.057  1.00  0.00      B    H
ATOM    791  C5  BMIMB   8      30.013  16.839   7.937  1.00  0.00      B    C
ATOM    792  H5  BMIMB   8      30.340  17.082   8.945  1.00  0.00      B    H
ATOM    793  H51 BMIMB   8      28.971  16.532   7.925  1.00  0.00      B    H
ATOM    794  C51 BMIMB   8      30.759  15.585   7.466  1.00  0.00      B    C
ATOM    795  H52 BMIMB   8      30.387  15.266   6.496  1.00  0.00      B    H
ATOM    796  H53 BMIMB   8      31.812  15.764   7.261  1.00  0.00      B    H
ATOM    797  C6  BMIMB   8      30.624  14.430   8.437  1.00  0.00      B    C
ATOM    798  H6  BMIMB   8      31.536  13.868   8.270  1.00  0.00      B    H
ATOM    799  H61 BMIMB   8      30.529  14.843   9.435  1.00  0.00      B    H
ATOM    800  H62 BMIMB   8      29.936  13.630   8.189  1.00  0.00      B    H
ATOM    801  N1  BMIMB   9      29.493  39.394  42.032  1.00  0.00      B    N
ATOM    802  N11 BMIMB   9      29.141  41.482  42.569  1.00  0.00      B    N
ATOM    803  C1  BMIMB   9      29.800  40.361  42.865  1.00  0.00      B    C
ATOM    804  H1  BMIMB   9      30.423  40.225  43.722  1.00  0.00      B    H
ATOM    805  C2  BMIMB   9      28.525  39.830  41.141  1.00  0.00      B    C
ATOM    806  H2  BMIMB   9      28.131  39.286  40.311  1.00  0.00      B    H
ATOM    807  C21 BMIMB   9      28.406  41.185  41.447  1.00  0.00      B    C
ATOM    808  H21 BMIMB   9      27.724  41.865  40.985  1.00  0.00      B    H
ATOM    809  C3  BMIMB   9      29.968  38.044  42.202  1.00  0.00      B    C
ATOM    810  H3  BMIMB   9      29.786  37.435  41.329  1.00  0.00      B    H
ATOM    811  H31 BMIMB   9      30.905  37.893  42.716  1.00  0.00      B    H
ATOM    812  H32 BMIMB   9      29.318  37.557  42.913  1.00  0.00      B    H
ATOM    813  C4  BMIMB   9      28.964  42.627  43.464  1.00  0.00      B    C
ATOM    814  H4  BMIMB   9      29.258  43.524  42.938  1.00  0.00      B    H
ATOM    815  H41 BMIMB   9      29.577  42.483  44.342  1.00  0.00      B    H
ATOM    816  C5  BMIMB   9      27.558  42.761  44.043  1.00  0.00      B    C
ATOM    817  H5  BMIMB   9      27.174  41.763  44.235  1.00  0.00      B    H
ATOM    818  H51 BMIMB   9      27.721  43.149  45.046  1.00  0.00      B    H
ATOM    819  C51 BMIMB   9      26.508  43.700  43.429  1.00  0.00      B    C
ATOM    820  H52 BMIMB   9      27.033  44.597  43.108  1.00  0.00      B    H
ATOM    821  H53 BMIMB   9      26.000  43.233  42.590  1.00  0.00      B    H
ATOM    822  C6  BMIMB   9      25.460  44.100  44.402  1.00  0.00      B    C
ATOM    823  H6  BMIMB   9      24.788  43.267  44.576  1.00  0.00      B    H
ATOM    824  H61 BMIMB   9      25.791  44.556  45.327  1.00  0.00      B    H
ATOM    825  H62 BMIMB   9      24.873  44.793  43.810  1.00  0.00      B    H
ATOM    826  N1  BMIMB  10      26.093   6.586  31.345  1.00  0.00      B    N
ATOM    827  N11 BMIMB  10      23.970   7.021  31.311  1.00  0.00      B    N
ATOM    828  C1  BMIMB  10      25.078   6.997  30.624  1.00  0.00      B    C
ATOM    829  H1  BMIMB  10      25.129   7.559  29.716  1.00  0.00      B    H
ATOM    830  C2  BMIMB  10      25.620   6.264  32.572  1.00  0.00      B    C
ATOM    831  H2  BMIMB  10      26.320   5.850  33.264  1.00  0.00      B    H
ATOM    832  C21 BMIMB  10      24.279   6.594  32.595  1.00  0.00      B    C
ATOM    833  H21 BMIMB  10      23.582   6.398  33.380  1.00  0.00      B    H
ATOM    834  C3  BMIMB  10      27.577   6.644  30.850  1.00  0.00      B    C
ATOM    835  H3  BMIMB  10      27.720   6.309  29.833  1.00  0.00      B    H
ATOM    836  H31 BMIMB  10      28.042   7.619  30.825  1.00  0.00      B    H
ATOM    837  H32 BMIMB  10      28.134   6.073  31.578  1.00  0.00      B    H
ATOM    838  C4  BMIMB  10      22.696   7.576  30.912  1.00  0.00      B    C
ATOM    839  H4  BMIMB  10      22.891   8.374  30.211  1.00  0.00      B    H
ATOM    840  H41 BMIMB  10      22.386   7.939  31.881  1.00  0.00      B    H
ATOM    841  C5  BMIMB  10      21.794   6.558  30.262  1.00  0.00      B    C
ATOM    842  H5  BMIMB  10      22.185   5.566  30.473  1.00  0.00      B    H
ATOM    843  H51 BMIMB  10      20.825   6.645  30.748  1.00  0.00      B    H
ATOM    844  C51 BMIMB  10      21.755   6.726  28.719  1.00  0.00      B    C
ATOM    845  H52 BMIMB  10      21.205   7.581  28.335  1.00  0.00      B    H
ATOM    846  H53 BMIMB  10      22.804   6.845  28.457  1.00  0.00      B    H
ATOM    847  C6  BMIMB  10      21.153   5.410  28.106  1.00  0.00      B    C
ATOM    848  H6  BMIMB  10      21.858   4.593  28.204  1.00  0.00      B    H
ATOM    849  H61 BMIMB  10      20.210   5.139  28.568  1.00  0.00      B    H
ATOM    850  H62 BMIMB  10      21.020   5.592  27.046  1.00  0.00      B    H
ATOM    851  N1  BMIMB  11      22.732   1.009   6.055  1.00  0.00      B    N
ATOM    852  N11 BMIMB  11      23.702   2.802   5.323  1.00  0.00      B    N
ATOM    853  C1  BMIMB  11      23.740   1.495   5.344  1.00  0.00      B    C
ATOM    854  H1  BMIMB  11      24.510   0.884   4.925  1.00  0.00      B    H
ATOM    855  C2  BMIMB  11      21.912   2.069   6.356  1.00  0.00      B    C
ATOM    856  H2  BMIMB  11      20.940   2.109   6.797  1.00  0.00      B    H
ATOM    857  C21 BMIMB  11      22.526   3.191   5.953  1.00  0.00      B    C
ATOM    858  H21 BMIMB  11      22.133   4.184   5.957  1.00  0.00      B    H
ATOM    859  C3  BMIMB  11      22.498  -0.396   6.383  1.00  0.00      B    C
ATOM    860  H3  BMIMB  11      22.902  -0.704   7.336  1.00  0.00      B    H
ATOM    861  H31 BMIMB  11      21.464  -0.675   6.246  1.00  0.00      B    H
ATOM    862  H32 BMIMB  11      22.895  -0.927   5.530  1.00  0.00      B    H
ATOM    863  C4  BMIMB  11      24.711   3.730   4.839  1.00  0.00      B    C
ATOM    864  H4  BMIMB  11      25.522   3.078   4.552  1.00  0.00      B    H
ATOM    865  H41 BMIMB  11      25.110   4.322   5.649  1.00  0.00      B    H
ATOM    866  C5  BMIMB  11      24.330   4.637   3.639  1.00  0.00      B    C
ATOM    867  H5  BMIMB  11      23.807   5.516   4.008  1.00  0.00      B    H
ATOM    868  H51 BMIMB  11      25.237   4.815   3.067  1.00  0.00      B    H
ATOM    869  C51 BMIMB  11      23.411   3.778   2.729  1.00  0.00      B    C
ATOM    870  H52 BMIMB  11      23.819   2.780   2.588  1.00  0.00      B    H
ATOM    871  H53 BMIMB  11      22.474   3.769   3.279  1.00  0.00      B    H
ATOM    872  C6  BMIMB  11      23.129   4.265   1.305  1.00  0.00      B    C
ATOM    873  H6  BMIMB  11      23.966   4.590   0.698  1.00  0.00      B    H
ATOM    874  H61 BMIMB  11      22.502   3.627   0.692  1.00  0.00      B    H
ATOM    875  H62 BMIMB  11      22.539   5.173   1.251  1.00  0.00      B    H
ATOM    876  N1  BMIMB  12      19.823  19.537  33.426  1.00  0.00      B    N
ATOM    877  N11 BMIMB  12      18.716  21.298  33.684  1.00  0.00      B    N
ATOM    878  C1  BMIMB  12      19.852  20.730  33.942  1.00  0.00      B    C
ATOM    879  H1  BMIMB  12      20.560  21.117  34.644  1.00  0.00      B    H
ATOM    880  C2  BMIMB  12      18.591  19.296  32.901  1.00  0.00      B    C
ATOM    881  H2  BMIMB  12      18.320  18.345  32.498  1.00  0.00      B    H
ATOM    882  C21 BMIMB  12      17.906  20.363  33.026  1.00  0.00      B    C
ATOM    883  H21 BMIMB  12      16.901  20.630  32.784  1.00  0.00      B    H
ATOM    884  C3  BMIMB  12      20.858  18.561  33.337  1.00  0.00      B    C
ATOM    885  H3  BMIMB  12      20.672  17.738  34.011  1.00  0.00      B    H
ATOM    886  H31 BMIMB  12      20.814  18.219  32.313  1.00  0.00      B    H
ATOM    887  H32 BMIMB  12      21.779  19.081  33.555  1.00  0.00      B    H
ATOM    888  C4  BMIMB  12      18.345  22.732  33.916  1.00  0.00      B    C
ATOM    889  H4  BMIMB  12      17.543  23.009  33.248  1.00  0.00      B    H
ATOM    890  H41 BMIMB  12      19.250  23.229  33.598  1.00  0.00      B    H
ATOM    891  C5  BMIMB  12      18.051  23.054  35.331  1.00  0.00      B    C
ATOM    892  H5  BMIMB  12      18.918  22.841  35.951  1.00  0.00      B    H
ATOM    893  H51 BMIMB  12      17.811  24.103  35.480  1.00  0.00      B    H
ATOM    894  C51 BMIMB  12      16.968  22.315  35.950  1.00  0.00      B    C
ATOM    895  H52 BMIMB  12      16.047  22.616  35.458  1.00  0.00      B    H
ATOM    896  H53 BMIMB  12      17.124  21.241  35.887  1.00  0.00      B    H
ATOM    897  C6  BMIMB  12      16.798  22.781  37.361  1.00  0.00      B    C
ATOM    898  H6  BMIMB  12      16.644  23.852  37.409  1.00  0.00      B    H
ATOM    899  H61 BMIMB  12      16.013  22.271  37.908  1.00  0.00      B    H
ATOM    900  H62 BMIMB  12      17.722  22.681  37.920  1.00  0.00      B    H
ATOM    901  N1  BMIMB  13      27.967  34.756  34.779  1.00  0.00      B    N
ATOM    902  N11 BMIMB  13      28.502  33.296  36.168  1.00  0.00      B    N
ATOM    903  C1  BMIMB  13      28.916  34.357  35.525  1.00  0.00      B    C
ATOM    904  H1  BMIMB  13      29.935  34.680  35.533  1.00  0.00      B    H
ATOM    905  C2  BMIMB  13      26.797  34.073  35.043  1.00  0.00      B    C
ATOM    906  H2  BMIMB  13      25.898  34.487  34.641  1.00  0.00      B    H
ATOM    907  C21 BMIMB  13      27.182  33.132  35.971  1.00  0.00      B    C
ATOM    908  H21 BMIMB  13      26.626  32.408  36.525  1.00  0.00      B    H
ATOM    909  C3  BMIMB  13      27.992  35.972  34.065  1.00  0.00      B    C
ATOM    910  H3  BMIMB  13      27.264  35.937  33.268  1.00  0.00      B    H
ATOM    911  H31 BMIMB  13      27.780  36.725  34.810  1.00  0.00      B    H
ATOM    912  H32 BMIMB  13      29.011  36.154  33.757  1.00  0.00      B    H
ATOM    913  C4  BMIMB  13      29.305  32.342  36.975  1.00  0.00      B    C
ATOM    914  H4  BMIMB  13      30.345  32.630  36.973  1.00  0.00      B    H
ATOM    915  H41 BMIMB  13      29.045  31.352  36.629  1.00  0.00      B    H
ATOM    916  C5  BMIMB  13      29.031  32.479  38.508  1.00  0.00      B    C
ATOM    917  H5  BMIMB  13      28.148  31.889  38.739  1.00  0.00      B    H
ATOM    918  H51 BMIMB  13      29.784  31.930  39.069  1.00  0.00      B    H
ATOM    919  C51 BMIMB  13      28.963  33.967  39.116  1.00  0.00      B    C
ATOM    920  H52 BMIMB  13      29.861  34.483  38.785  1.00  0.00      B    H
ATOM    921  H53 BMIMB  13      28.090  34.400  38.634  1.00  0.00      B    H
ATOM    922  C6  BMIMB  13      28.815  33.908  40.691  1.00  0.00      B    C
ATOM    923  H6  BMIMB  13      27.933  33.412  41.081  1.00  0.00      B    H
ATOM    924  H61 BMIMB  13      29.573  33.256  41.109  1.00  0.00      B    H
ATOM    925  H62 BMIMB  13      28.944  34.842  41.224  1.00  0.00      B    H
ATOM    926  N1  BMIMB  14      12.442  47.229  16.891  1.00  0.00      B    N
ATOM    927  N11 BMIMB  14      10.624  46.503  17.806  1.00  0.00      B    N
ATOM    928  C1  BMIMB  14      11.672  46.211  17.056  1.00  0.00      B    C
ATOM    929  H1  BMIMB  14      11.728  45.262  16.568  1.00  0.00      B    H
ATOM    930  C2  BMIMB  14      11.922  48.275  17.581  1.00  0.00      B    C
ATOM    931  H2  BMIMB  14      12.391  49.235  17.573  1.00  0.00      B    H
ATOM    932  C21 BMIMB  14      10.810  47.883  18.102  1.00  0.00      B    C
ATOM    933  H21 BMIMB  14      10.175  48.341  18.828  1.00  0.00      B    H
ATOM    934  C3  BMIMB  14      13.692  47.266  16.169  1.00  0.00      B    C
ATOM    935  H3  BMIMB  14      14.367  47.896  16.729  1.00  0.00      B    H
ATOM    936  H31 BMIMB  14      14.086  46.266  16.267  1.00  0.00      B    H
ATOM    937  H32 BMIMB  14      13.395  47.474  15.151  1.00  0.00      B    H
ATOM    938  C4  BMIMB  14       9.369  45.712  17.904  1.00  0.00      B    C
ATOM    939  H4  BMIMB  14       8.716  45.953  18.730  1.00  0.00      B    H
ATOM    940  H41 BMIMB  14       9.683  44.711  18.161  1.00  0.00      B    H
ATOM    941  C5  BMIMB  14       8.549  45.801  16.556  1.00  0.00      B    C
ATOM    942  H5  BMIMB  14       9.230  45.461  15.780  1.00  0.00      B    H
ATOM    943  H51 BMIMB  14       7.635  45.218  16.630  1.00  0.00      B    H
ATOM    944  C51 BMIMB  14       8.089  47.225  16.168  1.00  0.00      B    C
ATOM    945  H52 BMIMB  14       7.517  47.649  16.989  1.00  0.00      B    H
ATOM    946  H53 BMIMB  14       8.962  47.785  15.841  1.00  0.00      B    H
ATOM    947  C6  BMIMB  14       7.230  47.189  14.929  1.00  0.00      B    C
ATOM    948  H6  BMIMB  14       6.877  48.206  14.808  1.00  0.00      B    H
ATOM    949  H61 BMIMB  14       7.750  47.060  13.986  1.00  0.00      B    H
ATOM    950  H62 BMIMB  14       6.323  46.595  14.947  1.00  0.00      B    H
ATOM    951  N1  BMIMB  15      14.393  19.007  12.790  1.00  0.00      B    N
ATOM    952  N11 BMIMB  15      14.213  20.843  11.703  1.00  0.00      B    N
ATOM    953  C1  BMIMB  15      14.168  19.529  11.576  1.00  0.00      B    C
ATOM    954  H1  BMIMB  15      13.738  19.042  10.727  1.00  0.00      B    H
ATOM    955  C2  BMIMB  15      14.448  20.018  13.753  1.00  0.00      B    C
ATOM    956  H2  BMIMB  15      14.526  19.946  14.816  1.00  0.00      B    H
ATOM    957  C21 BMIMB  15      14.383  21.131  13.053  1.00  0.00      B    C
ATOM    958  H21 BMIMB  15      14.473  22.158  13.332  1.00  0.00      B    H
ATOM    959  C3  BMIMB  15      14.158  17.567  13.112  1.00  0.00      B    C
ATOM    960  H3  BMIMB  15      13.378  17.530  13.858  1.00  0.00      B    H
ATOM    961  H31 BMIMB  15      13.854  17.078  12.198  1.00  0.00      B    H
ATOM    962  H32 BMIMB  15      15.020  17.020  13.464  1.00  0.00      B    H
ATOM    963  C4  BMIMB  15      13.907  21.875  10.685  1.00  0.00      B    C
ATOM    964  H4  BMIMB  15      13.109  22.511  11.038  1.00  0.00      B    H
ATOM    965  H41 BMIMB  15      13.655  21.353   9.774  1.00  0.00      B    H
ATOM    966  C5  BMIMB  15      15.115  22.730  10.406  1.00  0.00      B    C
ATOM    967  H5  BMIMB  15      14.989  23.179   9.425  1.00  0.00      B    H
ATOM    968  H51 BMIMB  15      15.015  23.581  11.074  1.00  0.00      B    H
ATOM    969  C51 BMIMB  15      16.453  22.056  10.472  1.00  0.00      B    C
ATOM    970  H52 BMIMB  15      16.578  21.789  11.519  1.00  0.00      B    H
ATOM    971  H53 BMIMB  15      16.467  21.137   9.893  1.00  0.00      B    H
ATOM    972  C6  BMIMB  15      17.652  22.908  10.139  1.00  0.00      B    C
ATOM    973  H6  BMIMB  15      17.840  23.786  10.745  1.00  0.00      B    H
ATOM    974  H61 BMIMB  15      18.580  22.349  10.149  1.00  0.00      B    H
ATOM    975  H62 BMIMB  15      17.503  23.373   9.171  1.00  0.00      B    H
ATOM    976  N1  BMIMB  16      -0.654  15.007  36.138  1.00  0.00      B    N
ATOM    977  N11 BMIMB  16      -0.391  15.399  38.224  1.00  0.00      B    N
ATOM    978  C1  BMIMB  16      -0.745  14.501  37.349  1.00  0.00      B    C
ATOM    979  H1  BMIMB  16      -1.046  13.485  37.489  1.00  0.00      B    H
ATOM    980  C2  BMIMB  16      -0.223  16.344  36.217  1.00  0.00      B    C
ATOM    981  H2  BMIMB  16      -0.015  16.846  35.298  1.00  0.00      B    H
ATOM    982  C21 BMIMB  16      -0.197  16.610  37.546  1.00  0.00      B    C
ATOM    983  H21 BMIMB  16       0.078  17.511  38.049  1.00  0.00      B    H
ATOM    984  C3  BMIMB  16      -0.758  14.296  34.853  1.00  0.00      B    C
ATOM    985  H3  BMIMB  16      -0.147  13.416  34.712  1.00  0.00      B    H
ATOM    986  H31 BMIMB  16      -1.788  14.049  34.645  1.00  0.00      B    H
ATOM    987  H32 BMIMB  16      -0.351  15.046  34.191  1.00  0.00      B    H
ATOM    988  C4  BMIMB  16      -0.286  15.172  39.705  1.00  0.00      B    C
ATOM    989  H4  BMIMB  16      -0.302  14.093  39.744  1.00  0.00      B    H
ATOM    990  H41 BMIMB  16      -1.189  15.572  40.140  1.00  0.00      B    H
ATOM    991  C5  BMIMB  16       1.035  15.679  40.238  1.00  0.00      B    C
ATOM    992  H5  BMIMB  16       1.757  15.056  39.716  1.00  0.00      B    H
ATOM    993  H51 BMIMB  16       1.216  16.726  40.011  1.00  0.00      B    H
ATOM    994  C51 BMIMB  16       1.276  15.330  41.693  1.00  0.00      B    C
ATOM    995  H52 BMIMB  16       0.511  15.801  42.306  1.00  0.00      B    H
ATOM    996  H53 BMIMB  16       1.113  14.276  41.903  1.00  0.00      B    H
ATOM    997  C6  BMIMB  16       2.557  15.647  42.190  1.00  0.00      B    C
ATOM    998  H6  BMIMB  16       2.756  16.706  42.071  1.00  0.00      B    H
ATOM    999  H61 BMIMB  16       2.755  15.547  43.251  1.00  0.00      B    H
ATOM   1000  H62 BMIMB  16       3.318  15.044  41.709  1.00  0.00      B    H
ATOM   1001  N1  BMIMB  17      47.550  39.081  27.137  1.00  0.00      B    N
ATOM   1002  N11 BMIMB  17      47.126  41.098  27.728  1.00  0.00      B    N
ATOM   1003  C1  BMIMB  17      47.891  40.325  26.930  1.00  0.00      B    C
ATOM   1004  H1  BMIMB  17      48.734  40.641  26.353  1.00  0.00      B    H
ATOM   1005  C2  BMIMB  17      46.512  39.012  28.045  1.00  0.00      B    C
ATOM   1006  H2  BMIMB  17      46.022  38.115  28.358  1.00  0.00      B    H
ATOM   1007  C21 BMIMB  17      46.261  40.249  28.484  1.00  0.00      B    C
ATOM   1008  H21 BMIMB  17      45.523  40.521  29.208  1.00  0.00      B    H
ATOM   1009  C3  BMIMB  17      48.042  37.987  26.412  1.00  0.00      B    C
ATOM   1010  H3  BMIMB  17      47.275  37.558  25.784  1.00  0.00      B    H
ATOM   1011  H31 BMIMB  17      48.965  38.251  25.918  1.00  0.00      B    H
ATOM   1012  H32 BMIMB  17      48.342  37.224  27.115  1.00  0.00      B    H
ATOM   1013  C4  BMIMB  17      47.181  42.556  27.781  1.00  0.00      B    C
ATOM   1014  H4  BMIMB  17      48.199  42.918  27.798  1.00  0.00      B    H
ATOM   1015  H41 BMIMB  17      46.619  43.053  28.558  1.00  0.00      B    H
ATOM   1016  C5  BMIMB  17      46.641  43.029  26.429  1.00  0.00      B    C
ATOM   1017  H5  BMIMB  17      46.821  44.100  26.386  1.00  0.00      B    H
ATOM   1018  H51 BMIMB  17      47.259  42.514  25.698  1.00  0.00      B    H
ATOM   1019  C51 BMIMB  17      45.180  42.713  26.187  1.00  0.00      B    C
ATOM   1020  H52 BMIMB  17      45.061  41.649  26.380  1.00  0.00      B    H
ATOM   1021  H53 BMIMB  17      44.666  43.300  26.944  1.00  0.00      B    H
ATOM   1022  C6  BMIMB  17      44.610  43.009  24.783  1.00  0.00      B    C
ATOM   1023  H6  BMIMB  17      45.206  42.468  24.058  1.00  0.00      B    H
ATOM   1024  H61 BMIMB  17      43.591  42.673  24.624  1.00  0.00      B    H
ATOM   1025  H62 BMIMB  17      44.733  44.055  24.527  1.00  0.00      B    H
ATOM   1026  N1  BMIMB  18       4.378   5.239  14.916  1.00  0.00      B    N
ATOM   1027  N11 BMIMB  18       3.480   3.418  14.277  1.00  0.00      B    N
ATOM   1028  C1  BMIMB  18       3.646   4.679  14.000  1.00  0.00      B    C
ATOM   1029  H1  BMIMB  18       3.260   5.083  13.089  1.00  0.00      B    H
ATOM   1030  C2  BMIMB  18       4.824   4.331  15.786  1.00  0.00      B    C
ATOM   1031  H2  BMIMB  18       5.583   4.630  16.475  1.00  0.00      B    H
ATOM   1032  C21 BMIMB  18       4.287   3.191  15.402  1.00  0.00      B    C
ATOM   1033  H21 BMIMB  18       4.487   2.178  15.675  1.00  0.00      B    H
ATOM   1034  C3  BMIMB  18       4.961   6.573  14.876  1.00  0.00      B    C
ATOM   1035  H3  BMIMB  18       4.605   7.255  15.634  1.00  0.00      B    H
ATOM   1036  H31 BMIMB  18       6.012   6.395  15.048  1.00  0.00      B    H
ATOM   1037  H32 BMIMB  18       4.800   6.901  13.860  1.00  0.00      B    H
ATOM   1038  C4  BMIMB  18       2.774   2.372  13.483  1.00  0.00      B    C
ATOM   1039  H4  BMIMB  18       3.169   1.377  13.627  1.00  0.00      B    H
ATOM   1040  H41 BMIMB  18       2.933   2.659  12.454  1.00  0.00      B    H
ATOM   1041  C5  BMIMB  18       1.214   2.355  13.661  1.00  0.00      B    C
ATOM   1042  H5  BMIMB  18       0.975   2.045  14.675  1.00  0.00      B    H
ATOM   1043  H51 BMIMB  18       0.853   3.377  13.736  1.00  0.00      B    H
ATOM   1044  C51 BMIMB  18       0.414   1.637  12.488  1.00  0.00      B    C
ATOM   1045  H52 BMIMB  18      -0.629   1.943  12.509  1.00  0.00      B    H
ATOM   1046  H53 BMIMB  18       0.727   1.970  11.502  1.00  0.00      B    H
ATOM   1047  C6  BMIMB  18       0.577   0.108  12.561  1.00  0.00      B    C
ATOM   1048  H6  BMIMB  18       1.619  -0.080  12.792  1.00  0.00      B    H
ATOM   1049  H61 BMIMB  18      -0.029  -0.311  13.356  1.00  0.00      B    H
ATOM   1050  H62 BMIMB  18       0.283  -0.355  11.625  1.00  0.00      B    H
ATOM   1051  N1  BMIMB  19      39.819   0.322  46.190  1.00  0.00      B    N
ATOM   1052  N11 BMIMB  19      40.312   2.377  45.711  1.00  0.00      B    N
ATOM   1053  C1  BMIMB  19      39.341   1.480  45.699  1.00  0.00      B    C
ATOM   1054  H1  BMIMB  19      38.374   1.746  45.329  1.00  0.00      B    H
ATOM   1055  C2  BMIMB  19      41.111   0.560  46.567  1.00  0.00      B    C
ATOM   1056  H2  BMIMB  19      41.650  -0.269  46.972  1.00  0.00      B    H
ATOM   1057  C21 BMIMB  19      41.398   1.791  46.359  1.00  0.00      B    C
ATOM   1058  H21 BMIMB  19      42.313   2.309  46.546  1.00  0.00      B    H
ATOM   1059  C3  BMIMB  19      39.100  -0.946  46.171  1.00  0.00      B    C
ATOM   1060  H3  BMIMB  19      38.075  -0.783  46.471  1.00  0.00      B    H
ATOM   1061  H31 BMIMB  19      39.175  -1.323  45.162  1.00  0.00      B    H
ATOM   1062  H32 BMIMB  19      39.565  -1.646  46.849  1.00  0.00      B    H
ATOM   1063  C4  BMIMB  19      40.343   3.734  45.205  1.00  0.00      B    C
ATOM   1064  H4  BMIMB  19      39.511   3.953  44.552  1.00  0.00      B    H
ATOM   1065  H41 BMIMB  19      41.202   3.714  44.551  1.00  0.00      B    H
ATOM   1066  C5  BMIMB  19      40.655   4.742  46.332  1.00  0.00      B    C
ATOM   1067  H5  BMIMB  19      41.508   4.403  46.914  1.00  0.00      B    H
ATOM   1068  H51 BMIMB  19      40.830   5.732  45.919  1.00  0.00      B    H
ATOM   1069  C51 BMIMB  19      39.531   5.030  47.297  1.00  0.00      B    C
ATOM   1070  H52 BMIMB  19      38.609   5.223  46.755  1.00  0.00      B    H
ATOM   1071  H53 BMIMB  19      39.334   4.111  47.843  1.00  0.00      B    H
ATOM   1072  C6  BMIMB  19      39.921   6.172  48.257  1.00  0.00      B    C
ATOM   1073  H6  BMIMB  19      38.995   6.607  48.615  1.00  0.00      B    H
ATOM   1074  H61 BMIMB  19      40.467   5.904  49.153  1.00  0.00      B    H
ATOM   1075  H62 BMIMB  19      40.455   7.003  47.811  1.00  0.00      B    H
ATOM   1076  N1  BMIMB  20      38.841  26.514   9.921  1.00  0.00      B    N
ATOM   1077  N11 BMIMB  20      37.867  25.027  11.116  1.00  0.00      B    N
ATOM   1078  C1  BMIMB  20      38.212  26.292  11.029  1.00  0.00      B    C
ATOM   1079  H1  BMIMB  20      38.004  27.029  11.775  1.00  0.00      B    H
ATOM   1080  C2  BMIMB  20      38.949  25.305   9.225  1.00  0.00      B    C
ATOM   1081  H2  BMIMB  20      39.591  25.185   8.380  1.00  0.00      B    H
ATOM   1082  C21 BMIMB  20      38.374  24.377  10.029  1.00  0.00      B    C
ATOM   1083  H21 BMIMB  20      38.352  23.316   9.905  1.00  0.00      B    H
ATOM   1084  C3  BMIMB  20      39.677  27.689   9.699  1.00  0.00      B    C
ATOM   1085  H3  BMIMB  20      39.170  28.372   9.034  1.00  0.00      B    H
ATOM   1086  H31 BMIMB  20      39.630  28.282  10.600  1.00  0.00      B    H
ATOM   1087  H32 BMIMB  20      40.694  27.461   9.415  1.00  0.00      B    H
ATOM   1088  C4  BMIMB  20      37.071  24.558  12.314  1.00  0.00      B    C
ATOM   1089  H4  BMIMB  20      37.094  25.317  13.081  1.00  0.00      B    H
ATOM   1090  H41 BMIMB  20      37.565  23.651  12.632  1.00  0.00      B    H
ATOM   1091  C5  BMIMB  20      35.616  24.298  12.125  1.00  0.00      B    C
ATOM   1092  H5  BMIMB  20      35.447  23.264  11.835  1.00  0.00      B    H
ATOM   1093  H51 BMIMB  20      35.130  24.418  13.089  1.00  0.00      B    H
ATOM   1094  C51 BMIMB  20      34.924  25.249  11.123  1.00  0.00      B    C
ATOM   1095  H52 BMIMB  20      35.372  26.228  11.276  1.00  0.00      B    H
ATOM   1096  H53 BMIMB  20      35.269  24.882  10.160  1.00  0.00      B    H
ATOM   1097  C6  BMIMB  20      33.370  25.372  11.301  1.00  0.00      B    C
ATOM   1098  H6  BMIMB  20      32.821  24.561  10.837  1.00  0.00      B    H
ATOM   1099  H61 BMIMB  20      33.011  25.419  12.323  1.00  0.00      B    H
ATOM   1100  H62 BMIMB  20      32.976  26.277  10.853  1.00  0.00      B    H
ATOM   1101  N1  BMIMB  21      25.417  43.863   9.257  1.00  0.00      B    N
ATOM   1102  N11 BMIMB  21      26.073  43.885   7.213  1.00  0.00      B    N
ATOM   1103  C1  BMIMB  21      25.301  43.273   8.075  1.00  0.00      B    C
ATOM   1104  H1  BMIMB  21      24.607  42.501   7.820  1.00  0.00      B    H
ATOM   1105  C2  BMIMB  21      26.417  44.809   9.179  1.00  0.00      B    C
ATOM   1106  H2  BMIMB  21      26.809  45.405   9.975  1.00  0.00      B    H
ATOM   1107  C21 BMIMB  21      26.817  44.799   7.899  1.00  0.00      B    C
ATOM   1108  H21 BMIMB  21      27.526  45.453   7.441  1.00  0.00      B    H
ATOM   1109  C3  BMIMB  21      24.609  43.508  10.410  1.00  0.00      B    C
ATOM   1110  H3  BMIMB  21      23.681  44.054  10.498  1.00  0.00      B    H
ATOM   1111  H31 BMIMB  21      24.281  42.498  10.210  1.00  0.00      B    H
ATOM   1112  H32 BMIMB  21      25.221  43.455  11.298  1.00  0.00      B    H
ATOM   1113  C4  BMIMB  21      26.059  43.748   5.762  1.00  0.00      B    C
ATOM   1114  H4  BMIMB  21      25.804  44.726   5.382  1.00  0.00      B    H
ATOM   1115  H41 BMIMB  21      25.199  43.170   5.456  1.00  0.00      B    H
ATOM   1116  C5  BMIMB  21      27.386  43.314   5.127  1.00  0.00      B    C
ATOM   1117  H5  BMIMB  21      27.203  43.222   4.059  1.00  0.00      B    H
ATOM   1118  H51 BMIMB  21      28.150  44.080   5.230  1.00  0.00      B    H
ATOM   1119  C51 BMIMB  21      28.061  42.122   5.788  1.00  0.00      B    C
ATOM   1120  H52 BMIMB  21      29.072  42.268   5.416  1.00  0.00      B    H
ATOM   1121  H53 BMIMB  21      27.967  42.086   6.870  1.00  0.00      B    H
ATOM   1122  C6  BMIMB  21      27.580  40.880   5.105  1.00  0.00      B    C
ATOM   1123  H6  BMIMB  21      28.250  40.062   5.341  1.00  0.00      B    H
ATOM   1124  H61 BMIMB  21      26.582  40.590   5.412  1.00  0.00      B    H
ATOM   1125  H62 BMIMB  21      27.657  40.932   4.025  1.00  0.00      B    H
ATOM   1126  N1  BMIMB  22      12.387  33.769  40.033  1.00  0.00      B    N
ATOM   1127  N11 BMIMB  22      11.854  35.183  41.504  1.00  0.00      B    N
ATOM   1128  C1  BMIMB  22      12.502  34.130  41.266  1.00  0.00      B    C
ATOM   1129  H1  BMIMB  22      13.197  33.736  41.976  1.00  0.00      B    H
ATOM   1130  C2  BMIMB  22      11.343  34.543  39.506  1.00  0.00      B    C
ATOM   1131  H2  BMIMB  22      10.990  34.341  38.518  1.00  0.00      B    H
ATOM   1132  C21 BMIMB  22      11.056  35.455  40.420  1.00  0.00      B    C
ATOM   1133  H21 BMIMB  22      10.384  36.284  40.460  1.00  0.00      B    H
ATOM   1134  C3  BMIMB  22      13.184  32.712  39.320  1.00  0.00      B    C
ATOM   1135  H3  BMIMB  22      12.671  31.824  38.979  1.00  0.00      B    H
ATOM   1136  H31 BMIMB  22      13.483  33.310  38.472  1.00  0.00      B    H
ATOM   1137  H32 BMIMB  22      14.057  32.379  39.861  1.00  0.00      B    H
ATOM   1138  C4  BMIMB  22      11.943  35.897  42.772  1.00  0.00      B    C
ATOM   1139  H4  BMIMB  22      11.890  36.964  42.617  1.00  0.00      B    H
ATOM   1140  H41 BMIMB  22      12.953  35.835  43.150  1.00  0.00      B    H
ATOM   1141  C5  BMIMB  22      10.982  35.420  43.831  1.00  0.00      B    C
ATOM   1142  H5  BMIMB  22      11.496  34.510  44.130  1.00  0.00      B    H
ATOM   1143  H51 BMIMB  22      11.089  36.117  44.658  1.00  0.00      B    H
ATOM   1144  C51 BMIMB  22       9.596  35.086  43.322  1.00  0.00      B    C
ATOM   1145  H52 BMIMB  22       9.104  35.904  42.800  1.00  0.00      B    H
ATOM   1146  H53 BMIMB  22       9.501  34.349  42.529  1.00  0.00      B    H
ATOM   1147  C6  BMIMB  22       8.800  34.504  44.457  1.00  0.00      B    C
ATOM   1148  H6  BMIMB  22       8.546  35.296  45.153  1.00  0.00      B    H
ATOM   1149  H61 BMIMB  22       7.872  34.102  44.067  1.00  0.00      B    H
ATOM   1150  H62 BMIMB  22       9.332  33.747  45.022  1.00  0.00      B    H
ATOM   1151  N1  BMIMB  23      36.992  49.135  37.992  1.00  0.00      B    N
ATOM   1152  N11 BMIMB  23      38.518  47.690  37.474  1.00  0.00      B    N
ATOM   1153  C1  BMIMB  23      37.801  48.737  37.040  1.00  0.00      B    C
ATOM   1154  H1  BMIMB  23      37.847  49.241  36.098  1.00  0.00      B    H
ATOM   1155  C2  BMIMB  23      37.186  48.334  39.119  1.00  0.00      B    C
ATOM   1156  H2  BMIMB  23      36.648  48.578  40.008  1.00  0.00      B    H
ATOM   1157  C21 BMIMB  23      38.080  47.369  38.746  1.00  0.00      B    C
ATOM   1158  H21 BMIMB  23      38.519  46.591  39.332  1.00  0.00      B    H
ATOM   1159  C3  BMIMB  23      36.129  50.311  37.938  1.00  0.00      B    C
ATOM   1160  H3  BMIMB  23      36.558  50.994  37.220  1.00  0.00      B    H
ATOM   1161  H31 BMIMB  23      35.152  50.151  37.506  1.00  0.00      B    H
ATOM   1162  H32 BMIMB  23      36.072  50.760  38.918  1.00  0.00      B    H
ATOM   1163  C4  BMIMB  23      39.588  46.969  36.719  1.00  0.00      B    C
ATOM   1164  H4  BMIMB  23      40.511  47.249  37.205  1.00  0.00      B    H
ATOM   1165  H41 BMIMB  23      39.642  47.336  35.705  1.00  0.00      B    H
ATOM   1166  C5  BMIMB  23      39.395  45.486  36.635  1.00  0.00      B    C
ATOM   1167  H5  BMIMB  23      40.206  45.084  36.034  1.00  0.00      B    H
ATOM   1168  H51 BMIMB  23      39.589  45.071  37.620  1.00  0.00      B    H
ATOM   1169  C51 BMIMB  23      38.041  45.023  36.188  1.00  0.00      B    C
ATOM   1170  H52 BMIMB  23      37.296  45.388  36.891  1.00  0.00      B    H
ATOM   1171  H53 BMIMB  23      37.911  45.397  35.175  1.00  0.00      B    H
ATOM   1172  C6  BMIMB  23      37.977  43.504  36.257  1.00  0.00      B    C
ATOM   1173  H6  BMIMB  23      36.996  43.212  35.900  1.00  0.00      B    H
ATOM   1174  H61 BMIMB  23      38.674  43.170  35.496  1.00  0.00      B    H
ATOM   1175  H62 BMIMB  23      38.418  43.176  37.191  1.00  0.00      B    H
ATOM   1176  N1  BMIMB  24      17.069  15.358   5.488  1.00  0.00      B    N
ATOM   1177  N11 BMIMB  24      17.823  14.211   3.872  1.00  0.00      B    N
ATOM   1178  C1  BMIMB  24      17.464  14.157   5.147  1.00  0.00      B    C
ATOM   1179  H1  BMIMB  24      17.502  13.276   5.751  1.00  0.00      B    H
ATOM   1180  C2  BMIMB  24      17.089  16.168   4.365  1.00  0.00      B    C
ATOM   1181  H2  BMIMB  24      16.804  17.186   4.211  1.00  0.00      B    H
ATOM   1182  C21 BMIMB  24      17.595  15.428   3.424  1.00  0.00      B    C
ATOM   1183  H21 BMIMB  24      17.823  15.605   2.396  1.00  0.00      B    H
ATOM   1184  C3  BMIMB  24      16.528  15.683   6.917  1.00  0.00      B    C
ATOM   1185  H3  BMIMB  24      17.086  16.529   7.290  1.00  0.00      B    H
ATOM   1186  H31 BMIMB  24      15.572  16.185   6.881  1.00  0.00      B    H
ATOM   1187  H32 BMIMB  24      16.622  14.970   7.723  1.00  0.00      B    H
ATOM   1188  C4  BMIMB  24      18.469  13.041   3.157  1.00  0.00      B    C
ATOM   1189  H4  BMIMB  24      18.124  12.980   2.135  1.00  0.00      B    H
ATOM   1190  H41 BMIMB  24      17.946  12.201   3.589  1.00  0.00      B    H
ATOM   1191  C5  BMIMB  24      20.025  12.957   3.325  1.00  0.00      B    C
ATOM   1192  H5  BMIMB  24      20.505  13.243   2.393  1.00  0.00      B    H
ATOM   1193  H51 BMIMB  24      20.315  13.644   4.116  1.00  0.00      B    H
ATOM   1194  C51 BMIMB  24      20.444  11.595   3.913  1.00  0.00      B    C
ATOM   1195  H52 BMIMB  24      19.963  11.352   4.858  1.00  0.00      B    H
ATOM   1196  H53 BMIMB  24      20.207  10.821   3.188  1.00  0.00      B    H
ATOM   1197  C6  BMIMB  24      22.042  11.542   3.932  1.00  0.00      B    C
ATOM   1198  H6  BMIMB  24      22.303  11.776   2.906  1.00  0.00      B    H
ATOM   1199  H61 BMIMB  24      22.520  12.285   4.560  1.00  0.00      B    H
ATOM   1200  H62 BMIMB  24      22.454  10.609   4.301  1.00  0.00      B    H
ATOM   1201  N1  BMIMB  25      34.730   4.476  42.584  1.00  0.00      B    N
ATOM   1202  N11 BMIMB  25      33.188   5.879  42.538  1.00  0.00      B    N
ATOM   1203  C1  BMIMB  25      34.009   5.214  41.794  1.00  0.00      B    C
ATOM   1204  H1  BMIMB  25      34.116   5.212  40.730  1.00  0.00      B    H
ATOM   1205  C2  BMIMB  25      34.471   4.731  43.911  1.00  0.00      B    C
ATOM   1206  H2  BMIMB  25      34.817   4.330  44.839  1.00  0.00      B    H
ATOM   1207  C21 BMIMB  25      33.349   5.549  43.857  1.00  0.00      B    C
ATOM   1208  H21 BMIMB  25      32.910   5.956  44.741  1.00  0.00      B    H
ATOM   1209  C3  BMIMB  25      35.844   3.603  42.210  1.00  0.00      B    C
ATOM   1210  H3  BMIMB  25      35.609   2.657  42.674  1.00  0.00      B    H
ATOM   1211  H31 BMIMB  25      35.839   3.556  41.131  1.00  0.00      B    H
ATOM   1212  H32 BMIMB  25      36.714   4.091  42.626  1.00  0.00      B    H
ATOM   1213  C4  BMIMB  25      32.317   6.955  42.081  1.00  0.00      B    C
ATOM   1214  H4  BMIMB  25      32.673   7.170  41.085  1.00  0.00      B    H
ATOM   1215  H41 BMIMB  25      32.512   7.873  42.615  1.00  0.00      B    H
ATOM   1216  C5  BMIMB  25      30.945   6.562  42.147  1.00  0.00      B    C
ATOM   1217  H5  BMIMB  25      30.511   6.435  43.135  1.00  0.00      B    H
ATOM   1218  H51 BMIMB  25      30.330   7.328  41.682  1.00  0.00      B    H
ATOM   1219  C51 BMIMB  25      30.640   5.247  41.376  1.00  0.00      B    C
ATOM   1220  H52 BMIMB  25      30.951   5.484  40.361  1.00  0.00      B    H
ATOM   1221  H53 BMIMB  25      31.332   4.535  41.817  1.00  0.00      B    H
ATOM   1222  C6  BMIMB  25      29.209   4.759  41.436  1.00  0.00      B    C
ATOM   1223  H6  BMIMB  25      28.469   5.460  41.067  1.00  0.00      B    H
ATOM   1224  H61 BMIMB  25      29.126   3.844  40.862  1.00  0.00      B    H
ATOM   1225  H62 BMIMB  25      28.895   4.443  42.425  1.00  0.00      B    H
ATOM   1226  N1  BMIMB  26       8.682   6.455  30.357  1.00  0.00      B    N
ATOM   1227  N11 BMIMB  26       6.620   6.001  30.600  1.00  0.00      B    N
ATOM   1228  C1  BMIMB  26       7.681   6.515  31.191  1.00  0.00      B    C
ATOM   1229  H1  BMIMB  26       7.737   6.957  32.163  1.00  0.00      B    H
ATOM   1230  C2  BMIMB  26       8.293   5.623  29.289  1.00  0.00      B    C
ATOM   1231  H2  BMIMB  26       9.011   5.327  28.556  1.00  0.00      B    H
ATOM   1232  C21 BMIMB  26       6.970   5.550  29.377  1.00  0.00      B    C
ATOM   1233  H21 BMIMB  26       6.285   5.130  28.673  1.00  0.00      B    H
ATOM   1234  C3  BMIMB  26      10.070   6.829  30.679  1.00  0.00      B    C
ATOM   1235  H3  BMIMB  26      10.155   6.941  31.750  1.00  0.00      B    H
ATOM   1236  H31 BMIMB  26      10.815   6.111  30.366  1.00  0.00      B    H
ATOM   1237  H32 BMIMB  26      10.178   7.769  30.158  1.00  0.00      B    H
ATOM   1238  C4  BMIMB  26       5.209   5.958  31.160  1.00  0.00      B    C
ATOM   1239  H4  BMIMB  26       4.639   6.321  30.317  1.00  0.00      B    H
ATOM   1240  H41 BMIMB  26       5.121   6.653  31.982  1.00  0.00      B    H
ATOM   1241  C5  BMIMB  26       4.781   4.490  31.544  1.00  0.00      B    C
ATOM   1242  H5  BMIMB  26       5.491   4.300  32.344  1.00  0.00      B    H
ATOM   1243  H51 BMIMB  26       3.784   4.435  31.972  1.00  0.00      B    H
ATOM   1244  C51 BMIMB  26       4.681   3.416  30.504  1.00  0.00      B    C
ATOM   1245  H52 BMIMB  26       3.973   3.717  29.736  1.00  0.00      B    H
ATOM   1246  H53 BMIMB  26       5.519   3.381  29.812  1.00  0.00      B    H
ATOM   1247  C6  BMIMB  26       4.467   2.054  31.156  1.00  0.00      B    C
ATOM   1248  H6  BMIMB  26       5.110   1.901  32.015  1.00  0.00      B    H
ATOM   1249  H61 BMIMB  26       3.424   1.992  31.444  1.00  0.00      B    H
ATOM   1250  H62 BMIMB  26       4.686   1.240  30.475  1.00  0.00      B    H
ATOM   1251  N1  BMIMB  27      -0.940   8.146  20.138  1.00  0.00      B    N
ATOM   1252  N11 BMIMB  27      -0.232   7.051  18.394  1.00  0.00      B    N
ATOM   1253  C1  BMIMB  27      -0.606   6.951  19.632  1.00  0.00      B    C
ATOM   1254  H1  BMIMB  27      -0.581   5.999  20.117  1.00  0.00      B    H
ATOM   1255  C2  BMIMB  27      -0.531   9.048  19.206  1.00  0.00      B    C
ATOM   1256  H2  BMIMB  27      -0.476  10.082  19.467  1.00  0.00      B    H
ATOM   1257  C21 BMIMB  27      -0.248   8.380  18.054  1.00  0.00      B    C
ATOM   1258  H21 BMIMB  27       0.021   8.799  17.109  1.00  0.00      B    H
ATOM   1259  C3  BMIMB  27      -1.356   8.438  21.544  1.00  0.00      B    C
ATOM   1260  H3  BMIMB  27      -2.391   8.147  21.644  1.00  0.00      B    H
ATOM   1261  H31 BMIMB  27      -0.719   7.985  22.290  1.00  0.00      B    H
ATOM   1262  H32 BMIMB  27      -1.216   9.499  21.683  1.00  0.00      B    H
ATOM   1263  C4  BMIMB  27       0.264   5.927  17.583  1.00  0.00      B    C
ATOM   1264  H4  BMIMB  27      -0.170   6.078  16.606  1.00  0.00      B    H
ATOM   1265  H41 BMIMB  27      -0.166   5.059  18.061  1.00  0.00      B    H
ATOM   1266  C5  BMIMB  27       1.865   5.810  17.554  1.00  0.00      B    C
ATOM   1267  H5  BMIMB  27       2.118   4.884  17.045  1.00  0.00      B    H
ATOM   1268  H51 BMIMB  27       2.366   6.602  17.004  1.00  0.00      B    H
ATOM   1269  C51 BMIMB  27       2.492   5.923  18.991  1.00  0.00      B    C
ATOM   1270  H52 BMIMB  27       2.410   6.933  19.386  1.00  0.00      B    H
ATOM   1271  H53 BMIMB  27       2.025   5.183  19.634  1.00  0.00      B    H
ATOM   1272  C6  BMIMB  27       3.977   5.547  19.003  1.00  0.00      B    C
ATOM   1273  H6  BMIMB  27       4.093   4.493  18.774  1.00  0.00      B    H
ATOM   1274  H61 BMIMB  27       4.535   6.161  18.305  1.00  0.00      B    H
ATOM   1275  H62 BMIMB  27       4.318   5.639  20.028  1.00  0.00      B    H
ATOM   1276  N1  BMIMB  28      38.739  27.967  46.831  1.00  0.00      B    N
ATOM   1277  N11 BMIMB  28      37.463  26.342  47.404  1.00  0.00      B    N
ATOM   1278  C1  BMIMB  28      38.361  26.772  46.538  1.00  0.00      B    C
ATOM   1279  H1  BMIMB  28      38.618  26.199  45.673  1.00  0.00      B    H
ATOM   1280  C2  BMIMB  28      37.997  28.300  47.951  1.00  0.00      B    C
ATOM   1281  H2  BMIMB  28      38.240  29.200  48.472  1.00  0.00      B    H
ATOM   1282  C21 BMIMB  28      37.280  27.289  48.389  1.00  0.00      B    C
ATOM   1283  H21 BMIMB  28      36.585  27.240  49.199  1.00  0.00      B    H
ATOM   1284  C3  BMIMB  28      39.720  28.742  46.087  1.00  0.00      B    C
ATOM   1285  H3  BMIMB  28      40.497  29.241  46.648  1.00  0.00      B    H
ATOM   1286  H31 BMIMB  28      40.332  28.120  45.451  1.00  0.00      B    H
ATOM   1287  H32 BMIMB  28      39.206  29.372  45.375  1.00  0.00      B    H
ATOM   1288  C4  BMIMB  28      36.773  25.107  47.193  1.00  0.00      B    C
ATOM   1289  H4  BMIMB  28      36.778  24.486  48.076  1.00  0.00      B    H
ATOM   1290  H41 BMIMB  28      37.434  24.490  46.603  1.00  0.00      B    H
ATOM   1291  C5  BMIMB  28      35.393  25.153  46.663  1.00  0.00      B    C
ATOM   1292  H5  BMIMB  28      35.494  25.439  45.619  1.00  0.00      B    H
ATOM   1293  H51 BMIMB  28      35.088  24.111  46.718  1.00  0.00      B    H
ATOM   1294  C51 BMIMB  28      34.354  25.918  47.501  1.00  0.00      B    C
ATOM   1295  H52 BMIMB  28      34.189  25.238  48.333  1.00  0.00      B    H
ATOM   1296  H53 BMIMB  28      34.788  26.881  47.757  1.00  0.00      B    H
ATOM   1297  C6  BMIMB  28      33.062  26.183  46.695  1.00  0.00      B    C
ATOM   1298  H6  BMIMB  28      32.466  25.278  46.679  1.00  0.00      B    H
ATOM   1299  H61 BMIMB  28      32.416  26.956  47.096  1.00  0.00      B    H
ATOM   1300  H62 BMIMB  28      33.265  26.517  45.685  1.00  0.00      B    H
ATOM   1301  N1  BMIMB  29      29.276   5.303   8.611  1.00  0.00      B    N
ATOM   1302  N11 BMIMB  29      29.960   3.692   9.761  1.00  0.00      B    N
ATOM   1303  C1  BMIMB  29      30.138   4.935   9.474  1.00  0.00      B    C
ATOM   1304  H1  BMIMB  29      30.698   5.644  10.045  1.00  0.00      B    H
ATOM   1305  C2  BMIMB  29      28.552   4.256   8.260  1.00  0.00      B    C
ATOM   1306  H2  BMIMB  29      27.779   4.318   7.526  1.00  0.00      B    H
ATOM   1307  C21 BMIMB  29      28.960   3.206   8.935  1.00  0.00      B    C
ATOM   1308  H21 BMIMB  29      28.636   2.190   8.891  1.00  0.00      B    H
ATOM   1309  C3  BMIMB  29      28.942   6.685   8.347  1.00  0.00      B    C
ATOM   1310  H3  BMIMB  29      29.660   7.386   8.746  1.00  0.00      B    H
ATOM   1311  H31 BMIMB  29      28.940   6.836   7.277  1.00  0.00      B    H
ATOM   1312  H32 BMIMB  29      27.975   6.932   8.759  1.00  0.00      B    H
ATOM   1313  C4  BMIMB  29      30.633   2.904  10.813  1.00  0.00      B    C
ATOM   1314  H4  BMIMB  29      29.850   2.234  11.135  1.00  0.00      B    H
ATOM   1315  H41 BMIMB  29      30.790   3.574  11.645  1.00  0.00      B    H
ATOM   1316  C5  BMIMB  29      31.848   2.153  10.558  1.00  0.00      B    C
ATOM   1317  H5  BMIMB  29      32.749   2.729  10.753  1.00  0.00      B    H
ATOM   1318  H51 BMIMB  29      31.815   1.360  11.300  1.00  0.00      B    H
ATOM   1319  C51 BMIMB  29      31.924   1.591   9.170  1.00  0.00      B    C
ATOM   1320  H52 BMIMB  29      30.961   1.177   8.884  1.00  0.00      B    H
ATOM   1321  H53 BMIMB  29      32.210   2.398   8.501  1.00  0.00      B    H
ATOM   1322  C6  BMIMB  29      33.041   0.540   8.983  1.00  0.00      B    C
ATOM   1323  H6  BMIMB  29      32.743  -0.207   9.710  1.00  0.00      B    H
ATOM   1324  H61 BMIMB  29      32.914   0.272   7.940  1.00  0.00      B    H
ATOM   1325  H62 BMIMB  29      34.020   0.980   9.134  1.00  0.00      B    H
ATOM   1326  N1  BMIMB  30      24.108  31.149  11.272  1.00  0.00      B    N
ATOM   1327  N11 BMIMB  30      22.641  29.826  10.362  1.00  0.00      B    N
ATOM   1328  C1  BMIMB  30      23.872  29.963  10.795  1.00  0.00      B    C
ATOM   1329  H1  BMIMB  30      24.603  29.183  10.770  1.00  0.00      B    H
ATOM   1330  C2  BMIMB  30      22.889  31.758  11.433  1.00  0.00      B    C
ATOM   1331  H2  BMIMB  30      22.796  32.734  11.857  1.00  0.00      B    H
ATOM   1332  C21 BMIMB  30      21.910  30.917  10.889  1.00  0.00      B    C
ATOM   1333  H21 BMIMB  30      20.860  31.073  10.773  1.00  0.00      B    H
ATOM   1334  C3  BMIMB  30      25.394  31.811  11.597  1.00  0.00      B    C
ATOM   1335  H3  BMIMB  30      25.595  32.166  12.597  1.00  0.00      B    H
ATOM   1336  H31 BMIMB  30      26.074  30.972  11.606  1.00  0.00      B    H
ATOM   1337  H32 BMIMB  30      25.627  32.533  10.828  1.00  0.00      B    H
ATOM   1338  C4  BMIMB  30      22.115  28.708   9.521  1.00  0.00      B    C
ATOM   1339  H4  BMIMB  30      21.317  28.263  10.096  1.00  0.00      B    H
ATOM   1340  H41 BMIMB  30      22.889  27.958   9.593  1.00  0.00      B    H
ATOM   1341  C5  BMIMB  30      21.695  28.865   8.063  1.00  0.00      B    C
ATOM   1342  H5  BMIMB  30      20.766  28.302   8.098  1.00  0.00      B    H
ATOM   1343  H51 BMIMB  30      21.359  29.894   7.967  1.00  0.00      B    H
ATOM   1344  C51 BMIMB  30      22.662  28.553   6.886  1.00  0.00      B    C
ATOM   1345  H52 BMIMB  30      23.173  29.509   6.804  1.00  0.00      B    H
ATOM   1346  H53 BMIMB  30      23.370  27.769   7.143  1.00  0.00      B    H
ATOM   1347  C6  BMIMB  30      21.888  28.149   5.701  1.00  0.00      B    C
ATOM   1348  H6  BMIMB  30      21.669  27.088   5.666  1.00  0.00      B    H
ATOM   1349  H61 BMIMB  30      20.997  28.764   5.652  1.00  0.00      B    H
ATOM   1350  H62 BMIMB  30      22.375  28.492   4.795  1.00  0.00      B    H
ATOM   1351  N1  BMIMB  31      36.383  26.504   6.909  1.00  0.00      B    N
ATOM   1352  N11 BMIMB  31      38.246  26.273   5.784  1.00  0.00      B    N
ATOM   1353  C1  BMIMB  31      37.150  25.659   6.255  1.00  0.00      B    C
ATOM   1354  H1  BMIMB  31      36.888  24.628   6.155  1.00  0.00      B    H
ATOM   1355  C2  BMIMB  31      37.042  27.664   6.890  1.00  0.00      B    C
ATOM   1356  H2  BMIMB  31      36.565  28.468   7.406  1.00  0.00      B    H
ATOM   1357  C21 BMIMB  31      38.125  27.552   6.221  1.00  0.00      B    C
ATOM   1358  H21 BMIMB  31      38.737  28.317   5.796  1.00  0.00      B    H
ATOM   1359  C3  BMIMB  31      35.049  26.257   7.418  1.00  0.00      B    C
ATOM   1360  H3  BMIMB  31      34.252  26.676   6.822  1.00  0.00      B    H
ATOM   1361  H31 BMIMB  31      34.882  25.190   7.435  1.00  0.00      B    H
ATOM   1362  H32 BMIMB  31      34.951  26.652   8.418  1.00  0.00      B    H
ATOM   1363  C4  BMIMB  31      39.365  25.625   5.085  1.00  0.00      B    C
ATOM   1364  H4  BMIMB  31      39.288  26.106   4.121  1.00  0.00      B    H
ATOM   1365  H41 BMIMB  31      39.087  24.593   4.932  1.00  0.00      B    H
ATOM   1366  C5  BMIMB  31      40.744  25.651   5.734  1.00  0.00      B    C
ATOM   1367  H5  BMIMB  31      40.939  26.648   6.122  1.00  0.00      B    H
ATOM   1368  H51 BMIMB  31      40.853  25.004   6.601  1.00  0.00      B    H
ATOM   1369  C51 BMIMB  31      41.870  25.161   4.744  1.00  0.00      B    C
ATOM   1370  H52 BMIMB  31      41.802  24.119   4.442  1.00  0.00      B    H
ATOM   1371  H53 BMIMB  31      41.734  25.672   3.794  1.00  0.00      B    H
ATOM   1372  C6  BMIMB  31      43.271  25.588   5.292  1.00  0.00      B    C
ATOM   1373  H6  BMIMB  31      43.295  25.235   6.317  1.00  0.00      B    H
ATOM   1374  H61 BMIMB  31      44.120  25.330   4.670  1.00  0.00      B    H
ATOM   1375  H62 BMIMB  31      43.486  26.643   5.414  1.00  0.00      B    H
ATOM   1376  N1  BMIMB  32       6.535  24.450   4.078  1.00  0.00      B    N
ATOM   1377  N11 BMIMB  32       7.948  23.497   2.772  1.00  0.00      B    N
ATOM   1378  C1  BMIMB  32       7.809  24.203   3.902  1.00  0.00      B    C
ATOM   1379  H1  BMIMB  32       8.616  24.401   4.575  1.00  0.00      B    H
ATOM   1380  C2  BMIMB  32       5.827  23.984   3.021  1.00  0.00      B    C
ATOM   1381  H2  BMIMB  32       4.781  24.076   2.829  1.00  0.00      B    H
ATOM   1382  C21 BMIMB  32       6.691  23.365   2.217  1.00  0.00      B    C
ATOM   1383  H21 BMIMB  32       6.447  23.014   1.238  1.00  0.00      B    H
ATOM   1384  C3  BMIMB  32       5.934  25.200   5.166  1.00  0.00      B    C
ATOM   1385  H3  BMIMB  32       6.376  24.966   6.123  1.00  0.00      B    H
ATOM   1386  H31 BMIMB  32       6.134  26.245   4.982  1.00  0.00      B    H
ATOM   1387  H32 BMIMB  32       4.887  24.959   5.275  1.00  0.00      B    H
ATOM   1388  C4  BMIMB  32       9.292  23.189   2.180  1.00  0.00      B    C
ATOM   1389  H4  BMIMB  32       9.263  22.142   1.917  1.00  0.00      B    H
ATOM   1390  H41 BMIMB  32       9.966  23.210   3.023  1.00  0.00      B    H
ATOM   1391  C5  BMIMB  32       9.585  24.201   1.116  1.00  0.00      B    C
ATOM   1392  H5  BMIMB  32       8.978  24.086   0.222  1.00  0.00      B    H
ATOM   1393  H51 BMIMB  32       9.215  25.202   1.324  1.00  0.00      B    H
ATOM   1394  C51 BMIMB  32      11.007  24.220   0.664  1.00  0.00      B    C
ATOM   1395  H52 BMIMB  32      11.555  24.414   1.582  1.00  0.00      B    H
ATOM   1396  H53 BMIMB  32      11.255  23.241   0.262  1.00  0.00      B    H
ATOM   1397  C6  BMIMB  32      11.229  25.416  -0.279  1.00  0.00      B    C
ATOM   1398  H6  BMIMB  32      12.281  25.332  -0.524  1.00  0.00      B    H
ATOM   1399  H61 BMIMB  32      10.635  25.361  -1.184  1.00  0.00      B    H
ATOM   1400  H62 BMIMB  32      10.995  26.355   0.209  1.00  0.00      B    H
ATOM   1401  N1  BMIMB  33      13.855  24.858  19.552  1.00  0.00      B    N
ATOM   1402  N11 BMIMB  33      14.018  26.271  21.258  1.00  0.00      B    N
ATOM   1403  C1  BMIMB  33      14.592  25.299  20.541  1.00  0.00      B    C
ATOM   1404  H1  BMIMB  33      15.602  24.977  20.677  1.00  0.00      B    H
ATOM   1405  C2  BMIMB  33      12.671  25.525  19.696  1.00  0.00      B    C
ATOM   1406  H2  BMIMB  33      11.822  25.395  19.062  1.00  0.00      B    H
ATOM   1407  C21 BMIMB  33      12.729  26.255  20.756  1.00  0.00      B    C
ATOM   1408  H21 BMIMB  33      11.930  26.834  21.165  1.00  0.00      B    H
ATOM   1409  C3  BMIMB  33      14.255  23.912  18.518  1.00  0.00      B    C
ATOM   1410  H3  BMIMB  33      14.514  24.466  17.627  1.00  0.00      B    H
ATOM   1411  H31 BMIMB  33      15.176  23.435  18.818  1.00  0.00      B    H
ATOM   1412  H32 BMIMB  33      13.511  23.146  18.356  1.00  0.00      B    H
ATOM   1413  C4  BMIMB  33      14.444  26.781  22.632  1.00  0.00      B    C
ATOM   1414  H4  BMIMB  33      13.738  27.562  22.874  1.00  0.00      B    H
ATOM   1415  H41 BMIMB  33      15.417  27.188  22.399  1.00  0.00      B    H
ATOM   1416  C5  BMIMB  33      14.311  25.777  23.739  1.00  0.00      B    C
ATOM   1417  H5  BMIMB  33      13.239  25.597  23.760  1.00  0.00      B    H
ATOM   1418  H51 BMIMB  33      14.879  24.880  23.503  1.00  0.00      B    H
ATOM   1419  C51 BMIMB  33      14.846  26.337  25.063  1.00  0.00      B    C
ATOM   1420  H52 BMIMB  33      15.906  26.560  24.979  1.00  0.00      B    H
ATOM   1421  H53 BMIMB  33      14.383  27.282  25.333  1.00  0.00      B    H
ATOM   1422  C6  BMIMB  33      14.650  25.299  26.191  1.00  0.00      B    C
ATOM   1423  H6  BMIMB  33      15.125  24.353  25.958  1.00  0.00      B    H
ATOM   1424  H61 BMIMB  33      15.170  25.864  26.957  1.00  0.00      B    H
ATOM   1425  H62 BMIMB  33      13.670  25.029  26.568  1.00  0.00      B    H
ATOM   1426  N1  BMIMB  34      35.507  22.076  34.567  1.00  0.00      B    N
ATOM   1427  N11 BMIMB  34      33.496  22.887  34.706  1.00  0.00      B    N
ATOM   1428  C1  BMIMB  34      34.283  21.889  34.996  1.00  0.00      B    C
ATOM   1429  H1  BMIMB  34      33.919  21.068  35.574  1.00  0.00      B    H
ATOM   1430  C2  BMIMB  34      35.501  23.318  33.931  1.00  0.00      B    C
ATOM   1431  H2  BMIMB  34      36.448  23.659  33.575  1.00  0.00      B    H
ATOM   1432  C21 BMIMB  34      34.280  23.886  34.045  1.00  0.00      B    C
ATOM   1433  H21 BMIMB  34      33.930  24.817  33.656  1.00  0.00      B    H
ATOM   1434  C3  BMIMB  34      36.625  21.121  34.711  1.00  0.00      B    C
ATOM   1435  H3  BMIMB  34      37.001  20.707  33.787  1.00  0.00      B    H
ATOM   1436  H31 BMIMB  34      37.444  21.712  35.091  1.00  0.00      B    H
ATOM   1437  H32 BMIMB  34      36.228  20.353  35.358  1.00  0.00      B    H
ATOM   1438  C4  BMIMB  34      32.062  23.048  35.166  1.00  0.00      B    C
ATOM   1439  H4  BMIMB  34      31.727  22.123  35.613  1.00  0.00      B    H
ATOM   1440  H41 BMIMB  34      31.473  23.233  34.280  1.00  0.00      B    H
ATOM   1441  C5  BMIMB  34      31.828  24.229  36.112  1.00  0.00      B    C
ATOM   1442  H5  BMIMB  34      32.043  25.156  35.587  1.00  0.00      B    H
ATOM   1443  H51 BMIMB  34      30.835  24.202  36.554  1.00  0.00      B    H
ATOM   1444  C51 BMIMB  34      32.596  24.057  37.442  1.00  0.00      B    C
ATOM   1445  H52 BMIMB  34      33.622  23.759  37.243  1.00  0.00      B    H
ATOM   1446  H53 BMIMB  34      32.580  24.953  38.058  1.00  0.00      B    H
ATOM   1447  C6  BMIMB  34      32.069  22.932  38.356  1.00  0.00      B    C
ATOM   1448  H6  BMIMB  34      31.771  21.989  37.912  1.00  0.00      B    H
ATOM   1449  H61 BMIMB  34      32.899  22.617  38.978  1.00  0.00      B    H
ATOM   1450  H62 BMIMB  34      31.286  23.266  39.027  1.00  0.00      B    H
ATOM   1451  N1  BMIMB  35      34.411  -0.194  47.744  1.00  0.00      B    N
ATOM   1452  N11 BMIMB  35      32.663   0.982  48.085  1.00  0.00      B    N
ATOM   1453  C1  BMIMB  35      33.118  -0.238  47.947  1.00  0.00      B    C
ATOM   1454  H1  BMIMB  35      32.663  -1.202  48.028  1.00  0.00      B    H
ATOM   1455  C2  BMIMB  35      34.894   1.085  47.882  1.00  0.00      B    C
ATOM   1456  H2  BMIMB  35      35.862   1.470  47.647  1.00  0.00      B    H
ATOM   1457  C21 BMIMB  35      33.801   1.754  48.248  1.00  0.00      B    C
ATOM   1458  H21 BMIMB  35      33.595   2.753  48.564  1.00  0.00      B    H
ATOM   1459  C3  BMIMB  35      35.174  -1.375  47.308  1.00  0.00      B    C
ATOM   1460  H3  BMIMB  35      34.515  -1.854  46.598  1.00  0.00      B    H
ATOM   1461  H31 BMIMB  35      36.049  -0.959  46.831  1.00  0.00      B    H
ATOM   1462  H32 BMIMB  35      35.470  -2.058  48.090  1.00  0.00      B    H
ATOM   1463  C4  BMIMB  35      31.269   1.417  48.387  1.00  0.00      B    C
ATOM   1464  H4  BMIMB  35      31.179   1.993  49.296  1.00  0.00      B    H
ATOM   1465  H41 BMIMB  35      30.724   0.507  48.589  1.00  0.00      B    H
ATOM   1466  C5  BMIMB  35      30.638   2.301  47.329  1.00  0.00      B    C
ATOM   1467  H5  BMIMB  35      29.564   2.140  47.316  1.00  0.00      B    H
ATOM   1468  H51 BMIMB  35      30.872   3.275  47.753  1.00  0.00      B    H
ATOM   1469  C51 BMIMB  35      31.165   2.291  45.809  1.00  0.00      B    C
ATOM   1470  H52 BMIMB  35      32.207   2.590  45.716  1.00  0.00      B    H
ATOM   1471  H53 BMIMB  35      31.122   1.248  45.508  1.00  0.00      B    H
ATOM   1472  C6  BMIMB  35      30.326   3.097  44.833  1.00  0.00      B    C
ATOM   1473  H6  BMIMB  35      30.684   3.126  43.810  1.00  0.00      B    H
ATOM   1474  H61 BMIMB  35      29.399   2.536  44.843  1.00  0.00      B    H
ATOM   1475  H62 BMIMB  35      30.194   4.100  45.222  1.00  0.00      B    H
ATOM   1476  N1  BMIMB  36      27.581  15.246  14.530  1.00  0.00      B    N
ATOM   1477  N11 BMIMB  36      27.728  16.597  12.934  1.00  0.00      B    N
ATOM   1478  C1  BMIMB  36      26.954  16.239  13.919  1.00  0.00      B    C
ATOM   1479  H1  BMIMB  36      26.012  16.680  14.168  1.00  0.00      B    H
ATOM   1480  C2  BMIMB  36      28.878  15.177  14.017  1.00  0.00      B    C
ATOM   1481  H2  BMIMB  36      29.599  14.534  14.471  1.00  0.00      B    H
ATOM   1482  C21 BMIMB  36      28.960  15.991  13.075  1.00  0.00      B    C
ATOM   1483  H21 BMIMB  36      29.688  16.306  12.360  1.00  0.00      B    H
ATOM   1484  C3  BMIMB  36      27.102  14.407  15.649  1.00  0.00      B    C
ATOM   1485  H3  BMIMB  36      26.699  15.088  16.384  1.00  0.00      B    H
ATOM   1486  H31 BMIMB  36      26.409  13.704  15.209  1.00  0.00      B    H
ATOM   1487  H32 BMIMB  36      27.885  13.816  16.100  1.00  0.00      B    H
ATOM   1488  C4  BMIMB  36      27.346  17.562  11.884  1.00  0.00      B    C
ATOM   1489  H4  BMIMB  36      28.311  17.998  11.671  1.00  0.00      B    H
ATOM   1490  H41 BMIMB  36      26.574  18.242  12.211  1.00  0.00      B    H
ATOM   1491  C5  BMIMB  36      26.706  16.881  10.680  1.00  0.00      B    C
ATOM   1492  H5  BMIMB  36      25.633  16.850  10.851  1.00  0.00      B    H
ATOM   1493  H51 BMIMB  36      26.834  17.462   9.771  1.00  0.00      B    H
ATOM   1494  C51 BMIMB  36      27.207  15.374  10.540  1.00  0.00      B    C
ATOM   1495  H52 BMIMB  36      28.272  15.165  10.477  1.00  0.00      B    H
ATOM   1496  H53 BMIMB  36      26.714  14.737  11.271  1.00  0.00      B    H
ATOM   1497  C6  BMIMB  36      26.774  14.810   9.177  1.00  0.00      B    C
ATOM   1498  H6  BMIMB  36      27.084  15.431   8.345  1.00  0.00      B    H
ATOM   1499  H61 BMIMB  36      27.277  13.873   8.964  1.00  0.00      B    H
ATOM   1500  H62 BMIMB  36      25.694  14.741   9.123  1.00  0.00      B    H
ATOM   1501  N1  BMIMB  37      21.495  40.407  16.151  1.00  0.00      B    N
ATOM   1502  N11 BMIMB  37      20.626  38.463  16.156  1.00  0.00      B    N
ATOM   1503  C1  BMIMB  37      20.586  39.640  16.680  1.00  0.00      B    C
ATOM   1504  H1  BMIMB  37      19.913  40.023  17.417  1.00  0.00      B    H
ATOM   1505  C2  BMIMB  37      22.146  39.620  15.159  1.00  0.00      B    C
ATOM   1506  H2  BMIMB  37      22.971  40.048  14.632  1.00  0.00      B    H
ATOM   1507  C21 BMIMB  37      21.607  38.392  15.147  1.00  0.00      B    C
ATOM   1508  H21 BMIMB  37      21.874  37.526  14.582  1.00  0.00      B    H
ATOM   1509  C3  BMIMB  37      21.474  41.818  16.449  1.00  0.00      B    C
ATOM   1510  H3  BMIMB  37      20.407  41.979  16.490  1.00  0.00      B    H
ATOM   1511  H31 BMIMB  37      22.013  41.943  17.377  1.00  0.00      B    H
ATOM   1512  H32 BMIMB  37      21.920  42.311  15.598  1.00  0.00      B    H
ATOM   1513  C4  BMIMB  37      19.809  37.366  16.711  1.00  0.00      B    C
ATOM   1514  H4  BMIMB  37      19.300  36.824  15.928  1.00  0.00      B    H
ATOM   1515  H41 BMIMB  37      19.076  37.915  17.283  1.00  0.00      B    H
ATOM   1516  C5  BMIMB  37      20.537  36.304  17.562  1.00  0.00      B    C
ATOM   1517  H5  BMIMB  37      19.729  35.996  18.221  1.00  0.00      B    H
ATOM   1518  H51 BMIMB  37      20.899  35.463  16.977  1.00  0.00      B    H
ATOM   1519  C51 BMIMB  37      21.664  36.934  18.360  1.00  0.00      B    C
ATOM   1520  H52 BMIMB  37      22.493  37.188  17.705  1.00  0.00      B    H
ATOM   1521  H53 BMIMB  37      21.289  37.844  18.822  1.00  0.00      B    H
ATOM   1522  C6  BMIMB  37      22.242  35.954  19.361  1.00  0.00      B    C
ATOM   1523  H6  BMIMB  37      21.541  35.637  20.125  1.00  0.00      B    H
ATOM   1524  H61 BMIMB  37      22.573  35.051  18.861  1.00  0.00      B    H
ATOM   1525  H62 BMIMB  37      23.154  36.273  19.852  1.00  0.00      B    H
ATOM   1526  N1  BMIMB  38      19.133  20.040  42.123  1.00  0.00      B    N
ATOM   1527  N11 BMIMB  38      19.132  19.455  44.235  1.00  0.00      B    N
ATOM   1528  C1  BMIMB  38      19.876  19.502  43.077  1.00  0.00      B    C
ATOM   1529  H1  BMIMB  38      20.788  18.988  42.860  1.00  0.00      B    H
ATOM   1530  C2  BMIMB  38      17.980  20.557  42.740  1.00  0.00      B    C
ATOM   1531  H2  BMIMB  38      17.402  21.146  42.062  1.00  0.00      B    H
ATOM   1532  C21 BMIMB  38      18.018  20.272  44.067  1.00  0.00      B    C
ATOM   1533  H21 BMIMB  38      17.317  20.508  44.838  1.00  0.00      B    H
ATOM   1534  C3  BMIMB  38      19.522  20.088  40.689  1.00  0.00      B    C
ATOM   1535  H3  BMIMB  38      20.310  20.820  40.583  1.00  0.00      B    H
ATOM   1536  H31 BMIMB  38      20.036  19.174  40.430  1.00  0.00      B    H
ATOM   1537  H32 BMIMB  38      18.649  20.154  40.058  1.00  0.00      B    H
ATOM   1538  C4  BMIMB  38      19.487  18.844  45.512  1.00  0.00      B    C
ATOM   1539  H4  BMIMB  38      20.254  18.132  45.244  1.00  0.00      B    H
ATOM   1540  H41 BMIMB  38      18.616  18.283  45.817  1.00  0.00      B    H
ATOM   1541  C5  BMIMB  38      20.085  19.758  46.493  1.00  0.00      B    C
ATOM   1542  H5  BMIMB  38      19.342  20.441  46.895  1.00  0.00      B    H
ATOM   1543  H51 BMIMB  38      20.466  19.220  47.357  1.00  0.00      B    H
ATOM   1544  C51 BMIMB  38      21.127  20.728  45.990  1.00  0.00      B    C
ATOM   1545  H52 BMIMB  38      22.082  20.226  45.857  1.00  0.00      B    H
ATOM   1546  H53 BMIMB  38      20.756  21.243  45.108  1.00  0.00      B    H
ATOM   1547  C6  BMIMB  38      21.675  21.755  47.024  1.00  0.00      B    C
ATOM   1548  H6  BMIMB  38      22.040  21.361  47.965  1.00  0.00      B    H
ATOM   1549  H61 BMIMB  38      22.444  22.347  46.541  1.00  0.00      B    H
ATOM   1550  H62 BMIMB  38      20.832  22.410  47.214  1.00  0.00      B    H
ATOM   1551  N1  BMIMB  39      16.526  48.678  40.880  1.00  0.00      B    N
ATOM   1552  N11 BMIMB  39      15.345  47.230  41.910  1.00  0.00      B    N
ATOM   1553  C1  BMIMB  39      16.212  48.181  42.030  1.00  0.00      B    C
ATOM   1554  H1  BMIMB  39      16.409  48.591  42.998  1.00  0.00      B    H
ATOM   1555  C2  BMIMB  39      15.818  47.929  39.944  1.00  0.00      B    C
ATOM   1556  H2  BMIMB  39      15.864  48.158  38.902  1.00  0.00      B    H
ATOM   1557  C21 BMIMB  39      15.130  47.041  40.597  1.00  0.00      B    C
ATOM   1558  H21 BMIMB  39      14.381  46.403  40.179  1.00  0.00      B    H
ATOM   1559  C3  BMIMB  39      17.372  49.810  40.512  1.00  0.00      B    C
ATOM   1560  H3  BMIMB  39      18.182  49.845  41.225  1.00  0.00      B    H
ATOM   1561  H31 BMIMB  39      17.619  49.532  39.497  1.00  0.00      B    H
ATOM   1562  H32 BMIMB  39      16.788  50.718  40.549  1.00  0.00      B    H
ATOM   1563  C4  BMIMB  39      14.521  46.669  42.941  1.00  0.00      B    C
ATOM   1564  H4  BMIMB  39      13.477  46.892  42.773  1.00  0.00      B    H
ATOM   1565  H41 BMIMB  39      14.784  47.266  43.802  1.00  0.00      B    H
ATOM   1566  C5  BMIMB  39      14.760  45.141  43.031  1.00  0.00      B    C
ATOM   1567  H5  BMIMB  39      14.934  44.723  42.043  1.00  0.00      B    H
ATOM   1568  H51 BMIMB  39      15.564  45.067  43.759  1.00  0.00      B    H
ATOM   1569  C51 BMIMB  39      13.605  44.459  43.758  1.00  0.00      B    C
ATOM   1570  H52 BMIMB  39      13.316  45.048  44.625  1.00  0.00      B    H
ATOM   1571  H53 BMIMB  39      12.808  44.582  43.030  1.00  0.00      B    H
ATOM   1572  C6  BMIMB  39      13.764  42.975  44.230  1.00  0.00      B    C
ATOM   1573  H6  BMIMB  39      12.815  42.586  44.581  1.00  0.00      B    H
ATOM   1574  H61 BMIMB  39      13.953  42.302  43.402  1.00  0.00      B    H
ATOM   1575  H62 BMIMB  39      14.551  42.815  44.958  1.00  0.00      B    H
ATOM   1576  N1  BMIMB  40      44.037  44.230  30.738  1.00  0.00      B    N
ATOM   1577  N11 BMIMB  40      43.370  42.637  32.028  1.00  0.00      B    N
ATOM   1578  C1  BMIMB  40      42.958  43.667  31.299  1.00  0.00      B    C
ATOM   1579  H1  BMIMB  40      41.906  43.829  31.195  1.00  0.00      B    H
ATOM   1580  C2  BMIMB  40      45.150  43.599  31.252  1.00  0.00      B    C
ATOM   1581  H2  BMIMB  40      46.113  44.021  31.062  1.00  0.00      B    H
ATOM   1582  C21 BMIMB  40      44.744  42.624  32.067  1.00  0.00      B    C
ATOM   1583  H21 BMIMB  40      45.287  41.886  32.615  1.00  0.00      B    H
ATOM   1584  C3  BMIMB  40      44.057  45.350  29.894  1.00  0.00      B    C
ATOM   1585  H3  BMIMB  40      44.136  45.151  28.836  1.00  0.00      B    H
ATOM   1586  H31 BMIMB  40      43.056  45.749  29.962  1.00  0.00      B    H
ATOM   1587  H32 BMIMB  40      44.784  46.009  30.346  1.00  0.00      B    H
ATOM   1588  C4  BMIMB  40      42.610  41.817  32.950  1.00  0.00      B    C
ATOM   1589  H4  BMIMB  40      43.177  40.903  33.051  1.00  0.00      B    H
ATOM   1590  H41 BMIMB  40      41.811  41.497  32.298  1.00  0.00      B    H
ATOM   1591  C5  BMIMB  40      42.345  42.467  34.305  1.00  0.00      B    C
ATOM   1592  H5  BMIMB  40      43.297  42.793  34.718  1.00  0.00      B    H
ATOM   1593  H51 BMIMB  40      41.699  43.339  34.236  1.00  0.00      B    H
ATOM   1594  C51 BMIMB  40      41.730  41.438  35.217  1.00  0.00      B    C
ATOM   1595  H52 BMIMB  40      40.728  41.306  34.816  1.00  0.00      B    H
ATOM   1596  H53 BMIMB  40      42.257  40.489  35.162  1.00  0.00      B    H
ATOM   1597  C6  BMIMB  40      41.762  42.103  36.585  1.00  0.00      B    C
ATOM   1598  H6  BMIMB  40      41.351  43.096  36.441  1.00  0.00      B    H
ATOM   1599  H61 BMIMB  40      41.196  41.443  37.232  1.00  0.00      B    H
ATOM   1600  H62 BMIMB  40      42.804  42.134  36.881  1.00  0.00      B    H
ATOM   1601  N1  BMIMB  41       5.971  26.762  18.617  1.00  0.00      B    N
ATOM   1602  N11 BMIMB  41       4.914  24.891  18.480  1.00  0.00      B    N
ATOM   1603  C1  BMIMB  41       5.406  25.788  19.285  1.00  0.00      B    C
ATOM   1604  H1  BMIMB  41       5.214  25.743  20.336  1.00  0.00      B    H
ATOM   1605  C2  BMIMB  41       5.716  26.526  17.290  1.00  0.00      B    C
ATOM   1606  H2  BMIMB  41       6.115  27.174  16.541  1.00  0.00      B    H
ATOM   1607  C21 BMIMB  41       5.122  25.312  17.213  1.00  0.00      B    C
ATOM   1608  H21 BMIMB  41       4.764  24.892  16.298  1.00  0.00      B    H
ATOM   1609  C3  BMIMB  41       6.714  27.898  19.118  1.00  0.00      B    C
ATOM   1610  H3  BMIMB  41       6.408  28.137  20.126  1.00  0.00      B    H
ATOM   1611  H31 BMIMB  41       7.784  27.763  19.074  1.00  0.00      B    H
ATOM   1612  H32 BMIMB  41       6.524  28.799  18.555  1.00  0.00      B    H
ATOM   1613  C4  BMIMB  41       4.250  23.703  18.906  1.00  0.00      B    C
ATOM   1614  H4  BMIMB  41       4.681  23.620  19.893  1.00  0.00      B    H
ATOM   1615  H41 BMIMB  41       4.609  22.900  18.279  1.00  0.00      B    H
ATOM   1616  C5  BMIMB  41       2.731  23.760  19.018  1.00  0.00      B    C
ATOM   1617  H5  BMIMB  41       2.227  22.934  18.524  1.00  0.00      B    H
ATOM   1618  H51 BMIMB  41       2.656  23.652  20.097  1.00  0.00      B    H
ATOM   1619  C51 BMIMB  41       2.237  25.151  18.564  1.00  0.00      B    C
ATOM   1620  H52 BMIMB  41       2.960  25.782  19.074  1.00  0.00      B    H
ATOM   1621  H53 BMIMB  41       2.347  25.054  17.486  1.00  0.00      B    H
ATOM   1622  C6  BMIMB  41       0.858  25.644  18.838  1.00  0.00      B    C
ATOM   1623  H6  BMIMB  41       0.604  25.808  19.879  1.00  0.00      B    H
ATOM   1624  H61 BMIMB  41       0.733  26.630  18.406  1.00  0.00      B    H
ATOM   1625  H62 BMIMB  41      -0.001  25.083  18.488  1.00  0.00      B    H
ATOM   1626  N1  BMIMB  42      23.495  13.220   7.863  1.00  0.00      B    N
ATOM   1627  N11 BMIMB  42      22.815  14.780   6.548  1.00  0.00      B    N
ATOM   1628  C1  BMIMB  42      22.597  14.180   7.756  1.00  0.00      B    C
ATOM   1629  H1  BMIMB  42      21.850  14.438   8.476  1.00  0.00      B    H
ATOM   1630  C2  BMIMB  42      24.279  13.246   6.730  1.00  0.00      B    C
ATOM   1631  H2  BMIMB  42      25.078  12.548   6.612  1.00  0.00      B    H
ATOM   1632  C21 BMIMB  42      23.830  14.235   5.903  1.00  0.00      B    C
ATOM   1633  H21 BMIMB  42      24.152  14.604   4.954  1.00  0.00      B    H
ATOM   1634  C3  BMIMB  42      23.615  12.221   8.953  1.00  0.00      B    C
ATOM   1635  H3  BMIMB  42      24.647  12.401   9.217  1.00  0.00      B    H
ATOM   1636  H31 BMIMB  42      22.913  12.462   9.737  1.00  0.00      B    H
ATOM   1637  H32 BMIMB  42      23.567  11.279   8.427  1.00  0.00      B    H
ATOM   1638  C4  BMIMB  42      22.046  15.897   5.966  1.00  0.00      B    C
ATOM   1639  H4  BMIMB  42      21.174  16.180   6.536  1.00  0.00      B    H
ATOM   1640  H41 BMIMB  42      21.713  15.593   4.984  1.00  0.00      B    H
ATOM   1641  C5  BMIMB  42      22.963  17.114   5.850  1.00  0.00      B    C
ATOM   1642  H5  BMIMB  42      23.560  16.998   4.949  1.00  0.00      B    H
ATOM   1643  H51 BMIMB  42      22.337  17.970   5.611  1.00  0.00      B    H
ATOM   1644  C51 BMIMB  42      23.791  17.381   7.143  1.00  0.00      B    C
ATOM   1645  H52 BMIMB  42      23.091  17.461   7.971  1.00  0.00      B    H
ATOM   1646  H53 BMIMB  42      24.405  16.493   7.267  1.00  0.00      B    H
ATOM   1647  C6  BMIMB  42      24.534  18.688   6.972  1.00  0.00      B    C
ATOM   1648  H6  BMIMB  42      25.268  18.685   6.173  1.00  0.00      B    H
ATOM   1649  H61 BMIMB  42      23.735  19.415   6.884  1.00  0.00      B    H
ATOM   1650  H62 BMIMB  42      25.117  18.840   7.873  1.00  0.00      B    H
ATOM   1651  N1  BMIMB  43      34.882  22.300  19.862  1.00  0.00      B    N
ATOM   1652  N11 BMIMB  43      33.308  22.706  21.241  1.00  0.00      B    N
ATOM   1653  C1  BMIMB  43      34.603  22.600  21.133  1.00  0.00      B    C
ATOM   1654  H1  BMIMB  43      35.313  22.830  21.898  1.00  0.00      B    H
ATOM   1655  C2  BMIMB  43      33.678  22.198  19.170  1.00  0.00      B    C
ATOM   1656  H2  BMIMB  43      33.579  21.937  18.139  1.00  0.00      B    H
ATOM   1657  C21 BMIMB  43      32.746  22.372  20.035  1.00  0.00      B    C
ATOM   1658  H21 BMIMB  43      31.694  22.224  19.936  1.00  0.00      B    H
ATOM   1659  C3  BMIMB  43      36.203  22.097  19.286  1.00  0.00      B    C
ATOM   1660  H3  BMIMB  43      36.787  22.970  19.036  1.00  0.00      B    H
ATOM   1661  H31 BMIMB  43      36.839  21.503  19.927  1.00  0.00      B    H
ATOM   1662  H32 BMIMB  43      36.115  21.445  18.429  1.00  0.00      B    H
ATOM   1663  C4  BMIMB  43      32.603  22.911  22.502  1.00  0.00      B    C
ATOM   1664  H4  BMIMB  43      31.937  23.665  22.111  1.00  0.00      B    H
ATOM   1665  H41 BMIMB  43      33.217  23.304  23.299  1.00  0.00      B    H
ATOM   1666  C5  BMIMB  43      31.769  21.712  23.007  1.00  0.00      B    C
ATOM   1667  H5  BMIMB  43      31.081  21.576  22.177  1.00  0.00      B    H
ATOM   1668  H51 BMIMB  43      32.310  20.769  23.032  1.00  0.00      B    H
ATOM   1669  C51 BMIMB  43      30.922  22.025  24.224  1.00  0.00      B    C
ATOM   1670  H52 BMIMB  43      31.486  22.084  25.152  1.00  0.00      B    H
ATOM   1671  H53 BMIMB  43      30.433  22.974  24.018  1.00  0.00      B    H
ATOM   1672  C6  BMIMB  43      29.807  20.957  24.400  1.00  0.00      B    C
ATOM   1673  H6  BMIMB  43      30.232  20.019  24.740  1.00  0.00      B    H
ATOM   1674  H61 BMIMB  43      28.994  21.167  25.085  1.00  0.00      B    H
ATOM   1675  H62 BMIMB  43      29.356  20.693  23.450  1.00  0.00      B    H
ATOM   1676  N1  BMIMB  44      36.759  18.766  22.461  1.00  0.00      B    N
ATOM   1677  N11 BMIMB  44      38.665  17.865  22.270  1.00  0.00      B    N
ATOM   1678  C1  BMIMB  44      37.401  17.742  22.022  1.00  0.00      B    C
ATOM   1679  H1  BMIMB  44      36.934  16.920  21.523  1.00  0.00      B    H
ATOM   1680  C2  BMIMB  44      37.644  19.576  23.128  1.00  0.00      B    C
ATOM   1681  H2  BMIMB  44      37.340  20.521  23.520  1.00  0.00      B    H
ATOM   1682  C21 BMIMB  44      38.860  19.030  23.007  1.00  0.00      B    C
ATOM   1683  H21 BMIMB  44      39.853  19.305  23.287  1.00  0.00      B    H
ATOM   1684  C3  BMIMB  44      35.332  18.953  22.495  1.00  0.00      B    C
ATOM   1685  H3  BMIMB  44      34.962  18.476  23.391  1.00  0.00      B    H
ATOM   1686  H31 BMIMB  44      35.041  19.992  22.516  1.00  0.00      B    H
ATOM   1687  H32 BMIMB  44      34.889  18.468  21.638  1.00  0.00      B    H
ATOM   1688  C4  BMIMB  44      39.709  16.944  21.825  1.00  0.00      B    C
ATOM   1689  H4  BMIMB  44      39.218  15.982  21.797  1.00  0.00      B    H
ATOM   1690  H41 BMIMB  44      40.521  16.950  22.538  1.00  0.00      B    H
ATOM   1691  C5  BMIMB  44      40.394  17.358  20.522  1.00  0.00      B    C
ATOM   1692  H5  BMIMB  44      39.676  17.387  19.706  1.00  0.00      B    H
ATOM   1693  H51 BMIMB  44      40.921  18.308  20.567  1.00  0.00      B    H
ATOM   1694  C51 BMIMB  44      41.590  16.448  19.986  1.00  0.00      B    C
ATOM   1695  H52 BMIMB  44      42.441  16.460  20.662  1.00  0.00      B    H
ATOM   1696  H53 BMIMB  44      41.274  15.410  19.918  1.00  0.00      B    H
ATOM   1697  C6  BMIMB  44      42.337  16.995  18.710  1.00  0.00      B    C
ATOM   1698  H6  BMIMB  44      41.778  17.061  17.784  1.00  0.00      B    H
ATOM   1699  H61 BMIMB  44      42.662  18.003  18.942  1.00  0.00      B    H
ATOM   1700  H62 BMIMB  44      43.200  16.360  18.541  1.00  0.00      B    H
ATOM   1701  N1  BMIMB  45       2.051  30.721  32.047  1.00  0.00      B    N
ATOM   1702  N11 BMIMB  45       3.561  32.118  31.594  1.00  0.00      B    N
ATOM   1703  C1  BMIMB  45       2.867  31.126  31.110  1.00  0.00      B    C
ATOM   1704  H1  BMIMB  45       3.023  30.600  30.193  1.00  0.00      B    H
ATOM   1705  C2  BMIMB  45       2.159  31.535  33.157  1.00  0.00      B    C
ATOM   1706  H2  BMIMB  45       1.495  31.382  33.980  1.00  0.00      B    H
ATOM   1707  C21 BMIMB  45       3.108  32.430  32.885  1.00  0.00      B    C
ATOM   1708  H21 BMIMB  45       3.474  33.233  33.488  1.00  0.00      B    H
ATOM   1709  C3  BMIMB  45       1.019  29.692  31.785  1.00  0.00      B    C
ATOM   1710  H3  BMIMB  45       0.907  29.788  30.715  1.00  0.00      B    H
ATOM   1711  H31 BMIMB  45       1.471  28.732  31.986  1.00  0.00      B    H
ATOM   1712  H32 BMIMB  45       0.188  29.892  32.446  1.00  0.00      B    H
ATOM   1713  C4  BMIMB  45       4.773  32.687  31.039  1.00  0.00      B    C
ATOM   1714  H4  BMIMB  45       4.971  32.304  30.049  1.00  0.00      B    H
ATOM   1715  H41 BMIMB  45       5.631  32.577  31.685  1.00  0.00      B    H
ATOM   1716  C5  BMIMB  45       4.645  34.130  30.787  1.00  0.00      B    C
ATOM   1717  H5  BMIMB  45       4.423  34.706  31.682  1.00  0.00      B    H
ATOM   1718  H51 BMIMB  45       5.609  34.521  30.473  1.00  0.00      B    H
ATOM   1719  C51 BMIMB  45       3.554  34.437  29.700  1.00  0.00      B    C
ATOM   1720  H52 BMIMB  45       3.752  33.911  28.769  1.00  0.00      B    H
ATOM   1721  H53 BMIMB  45       2.584  34.004  29.927  1.00  0.00      B    H
ATOM   1722  C6  BMIMB  45       3.410  35.965  29.481  1.00  0.00      B    C
ATOM   1723  H6  BMIMB  45       4.231  36.433  28.951  1.00  0.00      B    H
ATOM   1724  H61 BMIMB  45       2.577  36.150  28.813  1.00  0.00      B    H
ATOM   1725  H62 BMIMB  45       3.211  36.552  30.371  1.00  0.00      B    H
ATOM   1726  N1  BMIMB  46       7.215  30.299  35.694  1.00  0.00      B    N
ATOM   1727  N11 BMIMB  46       7.178  30.000  37.843  1.00  0.00      B    N
ATOM   1728  C1  BMIMB  46       7.175  30.868  36.861  1.00  0.00      B    C
ATOM   1729  H1  BMIMB  46       7.257  31.923  37.011  1.00  0.00      B    H
ATOM   1730  C2  BMIMB  46       7.234  28.932  35.902  1.00  0.00      B    C
ATOM   1731  H2  BMIMB  46       7.136  28.245  35.090  1.00  0.00      B    H
ATOM   1732  C21 BMIMB  46       7.206  28.789  37.251  1.00  0.00      B    C
ATOM   1733  H21 BMIMB  46       7.171  27.877  37.807  1.00  0.00      B    H
ATOM   1734  C3  BMIMB  46       7.189  30.961  34.454  1.00  0.00      B    C
ATOM   1735  H3  BMIMB  46       6.300  31.567  34.354  1.00  0.00      B    H
ATOM   1736  H31 BMIMB  46       8.121  31.482  34.293  1.00  0.00      B    H
ATOM   1737  H32 BMIMB  46       7.168  30.096  33.807  1.00  0.00      B    H
ATOM   1738  C4  BMIMB  46       7.076  30.280  39.278  1.00  0.00      B    C
ATOM   1739  H4  BMIMB  46       6.174  29.881  39.719  1.00  0.00      B    H
ATOM   1740  H41 BMIMB  46       7.095  31.348  39.435  1.00  0.00      B    H
ATOM   1741  C5  BMIMB  46       8.309  29.742  39.925  1.00  0.00      B    C
ATOM   1742  H5  BMIMB  46       8.186  28.697  40.200  1.00  0.00      B    H
ATOM   1743  H51 BMIMB  46       9.030  29.555  39.133  1.00  0.00      B    H
ATOM   1744  C51 BMIMB  46       8.851  30.495  41.183  1.00  0.00      B    C
ATOM   1745  H52 BMIMB  46       8.629  31.557  41.109  1.00  0.00      B    H
ATOM   1746  H53 BMIMB  46       8.441  30.202  42.147  1.00  0.00      B    H
ATOM   1747  C6  BMIMB  46      10.359  30.294  41.313  1.00  0.00      B    C
ATOM   1748  H6  BMIMB  46      10.672  30.844  42.193  1.00  0.00      B    H
ATOM   1749  H61 BMIMB  46      10.696  29.265  41.375  1.00  0.00      B    H
ATOM   1750  H62 BMIMB  46      11.003  30.757  40.575  1.00  0.00      B    H
ATOM   1751  N1  BMIMB  47       0.590  38.009  19.698  1.00  0.00      B    N
ATOM   1752  N11 BMIMB  47       2.394  36.991  19.057  1.00  0.00      B    N
ATOM   1753  C1  BMIMB  47       1.543  37.206  20.099  1.00  0.00      B    C
ATOM   1754  H1  BMIMB  47       1.647  36.923  21.124  1.00  0.00      B    H
ATOM   1755  C2  BMIMB  47       0.715  38.315  18.347  1.00  0.00      B    C
ATOM   1756  H2  BMIMB  47       0.066  38.984  17.826  1.00  0.00      B    H
ATOM   1757  C21 BMIMB  47       1.781  37.572  17.930  1.00  0.00      B    C
ATOM   1758  H21 BMIMB  47       2.205  37.353  16.974  1.00  0.00      B    H
ATOM   1759  C3  BMIMB  47      -0.493  38.482  20.549  1.00  0.00      B    C
ATOM   1760  H3  BMIMB  47      -1.459  38.126  20.223  1.00  0.00      B    H
ATOM   1761  H31 BMIMB  47      -0.361  38.188  21.579  1.00  0.00      B    H
ATOM   1762  H32 BMIMB  47      -0.656  39.550  20.534  1.00  0.00      B    H
ATOM   1763  C4  BMIMB  47       3.675  36.272  19.095  1.00  0.00      B    C
ATOM   1764  H4  BMIMB  47       4.419  36.933  19.514  1.00  0.00      B    H
ATOM   1765  H41 BMIMB  47       3.987  36.041  18.087  1.00  0.00      B    H
ATOM   1766  C5  BMIMB  47       3.603  34.926  19.790  1.00  0.00      B    C
ATOM   1767  H5  BMIMB  47       3.375  35.139  20.831  1.00  0.00      B    H
ATOM   1768  H51 BMIMB  47       2.949  34.355  19.135  1.00  0.00      B    H
ATOM   1769  C51 BMIMB  47       4.963  34.259  19.847  1.00  0.00      B    C
ATOM   1770  H52 BMIMB  47       5.161  33.843  18.862  1.00  0.00      B    H
ATOM   1771  H53 BMIMB  47       5.742  34.908  20.239  1.00  0.00      B    H
ATOM   1772  C6  BMIMB  47       5.016  33.038  20.641  1.00  0.00      B    C
ATOM   1773  H6  BMIMB  47       4.410  32.251  20.207  1.00  0.00      B    H
ATOM   1774  H61 BMIMB  47       6.045  32.718  20.522  1.00  0.00      B    H
ATOM   1775  H62 BMIMB  47       4.800  33.080  21.702  1.00  0.00      B    H
ATOM   1776  N1  BMIMB  48      47.232   4.303  24.675  1.00  0.00      B    N
ATOM   1777  N11 BMIMB  48      46.360   5.713  25.977  1.00  0.00      B    N
ATOM   1778  C1  BMIMB  48      47.432   5.437  25.264  1.00  0.00      B    C
ATOM   1779  H1  BMIMB  48      48.372   5.927  25.121  1.00  0.00      B    H
ATOM   1780  C2  BMIMB  48      46.049   3.777  25.098  1.00  0.00      B    C
ATOM   1781  H2  BMIMB  48      45.739   2.830  24.713  1.00  0.00      B    H
ATOM   1782  C21 BMIMB  48      45.473   4.655  25.897  1.00  0.00      B    C
ATOM   1783  H21 BMIMB  48      44.589   4.708  26.494  1.00  0.00      B    H
ATOM   1784  C3  BMIMB  48      48.106   3.896  23.563  1.00  0.00      B    C
ATOM   1785  H3  BMIMB  48      48.045   4.608  22.754  1.00  0.00      B    H
ATOM   1786  H31 BMIMB  48      49.132   3.781  23.879  1.00  0.00      B    H
ATOM   1787  H32 BMIMB  48      47.588   3.038  23.159  1.00  0.00      B    H
ATOM   1788  C4  BMIMB  48      46.223   6.805  26.895  1.00  0.00      B    C
ATOM   1789  H4  BMIMB  48      47.058   7.425  26.603  1.00  0.00      B    H
ATOM   1790  H41 BMIMB  48      46.378   6.427  27.895  1.00  0.00      B    H
ATOM   1791  C5  BMIMB  48      44.988   7.682  26.654  1.00  0.00      B    C
ATOM   1792  H5  BMIMB  48      44.100   7.212  27.071  1.00  0.00      B    H
ATOM   1793  H51 BMIMB  48      45.245   8.596  27.183  1.00  0.00      B    H
ATOM   1794  C51 BMIMB  48      44.670   8.057  25.186  1.00  0.00      B    C
ATOM   1795  H52 BMIMB  48      45.664   8.298  24.817  1.00  0.00      B    H
ATOM   1796  H53 BMIMB  48      44.195   7.215  24.689  1.00  0.00      B    H
ATOM   1797  C6  BMIMB  48      43.611   9.187  25.056  1.00  0.00      B    C
ATOM   1798  H6  BMIMB  48      43.727   9.874  25.886  1.00  0.00      B    H
ATOM   1799  H61 BMIMB  48      43.580   9.729  24.117  1.00  0.00      B    H
ATOM   1800  H62 BMIMB  48      42.617   8.770  25.175  1.00  0.00      B    H
ATOM   1801  N1  BMIMB  49      46.141  38.909   5.736  1.00  0.00      B    N
ATOM   1802  N11 BMIMB  49      44.319  39.021   4.599  1.00  0.00      B    N
ATOM   1803  C1  BMIMB  49      45.324  39.703   5.150  1.00  0.00      B    C
ATOM   1804  H1  BMIMB  49      45.392  40.769   5.196  1.00  0.00      B    H
ATOM   1805  C2  BMIMB  49      45.663  37.602   5.644  1.00  0.00      B    C
ATOM   1806  H2  BMIMB  49      46.125  36.684   5.934  1.00  0.00      B    H
ATOM   1807  C21 BMIMB  49      44.480  37.656   4.974  1.00  0.00      B    C
ATOM   1808  H21 BMIMB  49      43.799  36.949   4.555  1.00  0.00      B    H
ATOM   1809  C3  BMIMB  49      47.393  39.213   6.507  1.00  0.00      B    C
ATOM   1810  H3  BMIMB  49      47.210  38.938   7.535  1.00  0.00      B    H
ATOM   1811  H31 BMIMB  49      48.252  38.663   6.152  1.00  0.00      B    H
ATOM   1812  H32 BMIMB  49      47.617  40.268   6.559  1.00  0.00      B    H
ATOM   1813  C4  BMIMB  49      43.169  39.717   3.833  1.00  0.00      B    C
ATOM   1814  H4  BMIMB  49      43.118  40.716   4.240  1.00  0.00      B    H
ATOM   1815  H41 BMIMB  49      42.314  39.202   4.245  1.00  0.00      B    H
ATOM   1816  C5  BMIMB  49      43.248  39.528   2.325  1.00  0.00      B    C
ATOM   1817  H5  BMIMB  49      42.338  39.250   1.798  1.00  0.00      B    H
ATOM   1818  H51 BMIMB  49      43.604  40.422   1.820  1.00  0.00      B    H
ATOM   1819  C51 BMIMB  49      44.261  38.449   1.883  1.00  0.00      B    C
ATOM   1820  H52 BMIMB  49      45.168  38.840   2.335  1.00  0.00      B    H
ATOM   1821  H53 BMIMB  49      44.026  37.525   2.405  1.00  0.00      B    H
ATOM   1822  C6  BMIMB  49      44.243  38.443   0.375  1.00  0.00      B    C
ATOM   1823  H6  BMIMB  49      43.303  38.133  -0.068  1.00  0.00      B    H
ATOM   1824  H61 BMIMB  49      44.508  39.431   0.016  1.00  0.00      B    H
ATOM   1825  H62 BMIMB  49      44.959  37.704   0.033  1.00  0.00      B    H
ATOM   1826  N1  BMIMB  50       9.345  40.698  17.226  1.00  0.00      B    N
ATOM   1827  N11 BMIMB  50       8.992  41.367  15.167  1.00  0.00      B    N
ATOM   1828  C1  BMIMB  50       9.895  41.305  16.183  1.00  0.00      B    C
ATOM   1829  H1  BMIMB  50      10.926  41.546  16.333  1.00  0.00      B    H
ATOM   1830  C2  BMIMB  50       8.038  40.350  16.840  1.00  0.00      B    C
ATOM   1831  H2  BMIMB  50       7.376  39.890  17.541  1.00  0.00      B    H
ATOM   1832  C21 BMIMB  50       7.832  40.693  15.553  1.00  0.00      B    C
ATOM   1833  H21 BMIMB  50       6.945  40.640  14.960  1.00  0.00      B    H
ATOM   1834  C3  BMIMB  50       9.993  40.369  18.495  1.00  0.00      B    C
ATOM   1835  H3  BMIMB  50       9.996  41.265  19.099  1.00  0.00      B    H
ATOM   1836  H31 BMIMB  50       9.303  39.714  19.007  1.00  0.00      B    H
ATOM   1837  H32 BMIMB  50      10.996  39.975  18.428  1.00  0.00      B    H
ATOM   1838  C4  BMIMB  50       9.303  41.857  13.803  1.00  0.00      B    C
ATOM   1839  H4  BMIMB  50       8.927  41.106  13.123  1.00  0.00      B    H
ATOM   1840  H41 BMIMB  50      10.362  41.969  13.624  1.00  0.00      B    H
ATOM   1841  C5  BMIMB  50       8.627  43.152  13.436  1.00  0.00      B    C
ATOM   1842  H5  BMIMB  50       7.609  43.129  13.815  1.00  0.00      B    H
ATOM   1843  H51 BMIMB  50       9.219  43.851  14.021  1.00  0.00      B    H
ATOM   1844  C51 BMIMB  50       8.612  43.587  11.933  1.00  0.00      B    C
ATOM   1845  H52 BMIMB  50       9.589  43.415  11.489  1.00  0.00      B    H
ATOM   1846  H53 BMIMB  50       7.923  42.952  11.382  1.00  0.00      B    H
ATOM   1847  C6  BMIMB  50       8.053  45.007  11.704  1.00  0.00      B    C
ATOM   1848  H6  BMIMB  50       8.728  45.855  11.719  1.00  0.00      B    H
ATOM   1849  H61 BMIMB  50       7.497  45.023  10.774  1.00  0.00      B    H
ATOM   1850  H62 BMIMB  50       7.373  45.248  12.514  1.00  0.00      B    H
ATOM   1851  N1  BMIMB  51       3.877  41.665  17.669  1.00  0.00      B    N
ATOM   1852  N11 BMIMB  51       2.749  42.166  19.381  1.00  0.00      B    N
ATOM   1853  C1  BMIMB  51       3.330  42.637  18.296  1.00  0.00      B    C
ATOM   1854  H1  BMIMB  51       3.336  43.671  18.025  1.00  0.00      B    H
ATOM   1855  C2  BMIMB  51       3.784  40.551  18.412  1.00  0.00      B    C
ATOM   1856  H2  BMIMB  51       4.193  39.585  18.217  1.00  0.00      B    H
ATOM   1857  C21 BMIMB  51       3.037  40.821  19.484  1.00  0.00      B    C
ATOM   1858  H21 BMIMB  51       2.756  40.276  20.358  1.00  0.00      B    H
ATOM   1859  C3  BMIMB  51       4.628  41.753  16.404  1.00  0.00      B    C
ATOM   1860  H3  BMIMB  51       5.671  41.731  16.682  1.00  0.00      B    H
ATOM   1861  H31 BMIMB  51       4.394  40.968  15.700  1.00  0.00      B    H
ATOM   1862  H32 BMIMB  51       4.419  42.759  16.073  1.00  0.00      B    H
ATOM   1863  C4  BMIMB  51       1.834  42.947  20.276  1.00  0.00      B    C
ATOM   1864  H4  BMIMB  51       1.958  43.938  19.865  1.00  0.00      B    H
ATOM   1865  H41 BMIMB  51       2.148  42.806  21.300  1.00  0.00      B    H
ATOM   1866  C5  BMIMB  51       0.390  42.655  19.905  1.00  0.00      B    C
ATOM   1867  H5  BMIMB  51       0.309  42.708  18.822  1.00  0.00      B    H
ATOM   1868  H51 BMIMB  51       0.202  41.621  20.182  1.00  0.00      B    H
ATOM   1869  C51 BMIMB  51      -0.471  43.561  20.777  1.00  0.00      B    C
ATOM   1870  H52 BMIMB  51      -0.035  43.545  21.772  1.00  0.00      B    H
ATOM   1871  H53 BMIMB  51      -0.585  44.578  20.408  1.00  0.00      B    H
ATOM   1872  C6  BMIMB  51      -1.866  43.029  20.912  1.00  0.00      B    C
ATOM   1873  H6  BMIMB  51      -1.979  42.092  21.445  1.00  0.00      B    H
ATOM   1874  H61 BMIMB  51      -2.509  43.808  21.305  1.00  0.00      B    H
ATOM   1875  H62 BMIMB  51      -2.259  42.858  19.916  1.00  0.00      B    H
ATOM   1876  N1  BMIMB  52      30.842  29.532  10.338  1.00  0.00      B    N
ATOM   1877  N11 BMIMB  52      29.301  28.384  11.309  1.00  0.00      B    N
ATOM   1878  C1  BMIMB  52      30.563  28.498  11.107  1.00  0.00      B    C
ATOM   1879  H1  BMIMB  52      31.292  27.828  11.510  1.00  0.00      B    H
ATOM   1880  C2  BMIMB  52      29.678  30.304  10.235  1.00  0.00      B    C
ATOM   1881  H2  BMIMB  52      29.704  31.293   9.833  1.00  0.00      B    H
ATOM   1882  C21 BMIMB  52      28.698  29.564  10.808  1.00  0.00      B    C
ATOM   1883  H21 BMIMB  52      27.711  29.806  11.135  1.00  0.00      B    H
ATOM   1884  C3  BMIMB  52      32.192  29.941   9.893  1.00  0.00      B    C
ATOM   1885  H3  BMIMB  52      32.338  29.983   8.824  1.00  0.00      B    H
ATOM   1886  H31 BMIMB  52      32.443  30.926  10.258  1.00  0.00      B    H
ATOM   1887  H32 BMIMB  52      33.018  29.312  10.189  1.00  0.00      B    H
ATOM   1888  C4  BMIMB  52      28.643  27.351  12.038  1.00  0.00      B    C
ATOM   1889  H4  BMIMB  52      27.906  27.735  12.727  1.00  0.00      B    H
ATOM   1890  H41 BMIMB  52      29.413  26.727  12.467  1.00  0.00      B    H
ATOM   1891  C5  BMIMB  52      27.737  26.594  11.032  1.00  0.00      B    C
ATOM   1892  H5  BMIMB  52      27.274  27.357  10.412  1.00  0.00      B    H
ATOM   1893  H51 BMIMB  52      28.297  25.894  10.417  1.00  0.00      B    H
ATOM   1894  C51 BMIMB  52      26.569  25.779  11.641  1.00  0.00      B    C
ATOM   1895  H52 BMIMB  52      26.966  25.107  12.397  1.00  0.00      B    H
ATOM   1896  H53 BMIMB  52      25.854  26.470  12.079  1.00  0.00      B    H
ATOM   1897  C6  BMIMB  52      25.904  24.878  10.682  1.00  0.00      B    C
ATOM   1898  H6  BMIMB  52      26.661  24.217  10.276  1.00  0.00      B    H
ATOM   1899  H61 BMIMB  52      25.133  24.233  11.088  1.00  0.00      B    H
ATOM   1900  H62 BMIMB  52      25.534  25.489   9.867  1.00  0.00      B    H
ATOM   1901  N1  BMIMB  53      13.745  41.375  28.007  1.00  0.00      B    N
ATOM   1902  N11 BMIMB  53      15.845  41.159  28.273  1.00  0.00      B    N
ATOM   1903  C1  BMIMB  53      14.894  41.791  27.604  1.00  0.00      B    C
ATOM   1904  H1  BMIMB  53      15.085  42.500  26.828  1.00  0.00      B    H
ATOM   1905  C2  BMIMB  53      13.947  40.435  28.974  1.00  0.00      B    C
ATOM   1906  H2  BMIMB  53      13.165  39.991  29.549  1.00  0.00      B    H
ATOM   1907  C21 BMIMB  53      15.252  40.411  29.197  1.00  0.00      B    C
ATOM   1908  H21 BMIMB  53      15.835  39.885  29.921  1.00  0.00      B    H
ATOM   1909  C3  BMIMB  53      12.428  41.773  27.524  1.00  0.00      B    C
ATOM   1910  H3  BMIMB  53      12.130  42.642  28.092  1.00  0.00      B    H
ATOM   1911  H31 BMIMB  53      12.476  42.072  26.488  1.00  0.00      B    H
ATOM   1912  H32 BMIMB  53      11.728  40.955  27.617  1.00  0.00      B    H
ATOM   1913  C4  BMIMB  53      17.266  41.311  28.134  1.00  0.00      B    C
ATOM   1914  H4  BMIMB  53      17.440  41.471  27.081  1.00  0.00      B    H
ATOM   1915  H41 BMIMB  53      17.677  40.416  28.578  1.00  0.00      B    H
ATOM   1916  C5  BMIMB  53      17.848  42.461  28.942  1.00  0.00      B    C
ATOM   1917  H5  BMIMB  53      17.641  42.251  29.988  1.00  0.00      B    H
ATOM   1918  H51 BMIMB  53      18.916  42.506  28.743  1.00  0.00      B    H
ATOM   1919  C51 BMIMB  53      17.270  43.854  28.534  1.00  0.00      B    C
ATOM   1920  H52 BMIMB  53      17.777  44.115  27.609  1.00  0.00      B    H
ATOM   1921  H53 BMIMB  53      16.220  43.581  28.468  1.00  0.00      B    H
ATOM   1922  C6  BMIMB  53      17.503  44.993  29.561  1.00  0.00      B    C
ATOM   1923  H6  BMIMB  53      17.192  45.967  29.201  1.00  0.00      B    H
ATOM   1924  H61 BMIMB  53      17.080  44.660  30.502  1.00  0.00      B    H
ATOM   1925  H62 BMIMB  53      18.572  45.069  29.718  1.00  0.00      B    H
ATOM   1926  N1  BMIMB  54      27.475   3.384  15.681  1.00  0.00      B    N
ATOM   1927  N11 BMIMB  54      26.132   4.299  17.114  1.00  0.00      B    N
ATOM   1928  C1  BMIMB  54      26.298   3.962  15.814  1.00  0.00      B    C
ATOM   1929  H1  BMIMB  54      25.740   4.201  14.934  1.00  0.00      B    H
ATOM   1930  C2  BMIMB  54      28.077   3.235  16.891  1.00  0.00      B    C
ATOM   1931  H2  BMIMB  54      29.073   2.856  16.968  1.00  0.00      B    H
ATOM   1932  C21 BMIMB  54      27.309   3.897  17.742  1.00  0.00      B    C
ATOM   1933  H21 BMIMB  54      27.447   4.142  18.772  1.00  0.00      B    H
ATOM   1934  C3  BMIMB  54      28.023   2.862  14.431  1.00  0.00      B    C
ATOM   1935  H3  BMIMB  54      28.179   1.817  14.655  1.00  0.00      B    H
ATOM   1936  H31 BMIMB  54      27.418   3.063  13.560  1.00  0.00      B    H
ATOM   1937  H32 BMIMB  54      28.919   3.464  14.407  1.00  0.00      B    H
ATOM   1938  C4  BMIMB  54      24.907   4.915  17.682  1.00  0.00      B    C
ATOM   1939  H4  BMIMB  54      24.183   4.985  16.884  1.00  0.00      B    H
ATOM   1940  H41 BMIMB  54      25.215   5.901  17.996  1.00  0.00      B    H
ATOM   1941  C5  BMIMB  54      24.268   4.116  18.845  1.00  0.00      B    C
ATOM   1942  H5  BMIMB  54      24.313   3.060  18.591  1.00  0.00      B    H
ATOM   1943  H51 BMIMB  54      24.836   4.096  19.771  1.00  0.00      B    H
ATOM   1944  C51 BMIMB  54      22.787   4.421  19.166  1.00  0.00      B    C
ATOM   1945  H52 BMIMB  54      22.707   5.498  19.291  1.00  0.00      B    H
ATOM   1946  H53 BMIMB  54      22.170   4.226  18.293  1.00  0.00      B    H
ATOM   1947  C6  BMIMB  54      22.394   3.600  20.348  1.00  0.00      B    C
ATOM   1948  H6  BMIMB  54      22.442   2.528  20.193  1.00  0.00      B    H
ATOM   1949  H61 BMIMB  54      23.015   3.920  21.176  1.00  0.00      B    H
ATOM   1950  H62 BMIMB  54      21.372   3.863  20.597  1.00  0.00      B    H
ATOM   1951  N1  BMIMB  55      16.041   5.121  20.670  1.00  0.00      B    N
ATOM   1952  N11 BMIMB  55      16.875   4.421  18.837  1.00  0.00      B    N
ATOM   1953  C1  BMIMB  55      17.051   5.197  19.841  1.00  0.00      B    C
ATOM   1954  H1  BMIMB  55      17.878   5.856  19.999  1.00  0.00      B    H
ATOM   1955  C2  BMIMB  55      15.273   4.099  20.339  1.00  0.00      B    C
ATOM   1956  H2  BMIMB  55      14.464   3.713  20.921  1.00  0.00      B    H
ATOM   1957  C21 BMIMB  55      15.716   3.696  19.138  1.00  0.00      B    C
ATOM   1958  H21 BMIMB  55      15.338   2.875  18.569  1.00  0.00      B    H
ATOM   1959  C3  BMIMB  55      15.808   6.016  21.770  1.00  0.00      B    C
ATOM   1960  H3  BMIMB  55      14.848   6.501  21.671  1.00  0.00      B    H
ATOM   1961  H31 BMIMB  55      15.874   5.438  22.680  1.00  0.00      B    H
ATOM   1962  H32 BMIMB  55      16.655   6.685  21.730  1.00  0.00      B    H
ATOM   1963  C4  BMIMB  55      17.797   4.401  17.731  1.00  0.00      B    C
ATOM   1964  H4  BMIMB  55      17.998   5.402  17.379  1.00  0.00      B    H
ATOM   1965  H41 BMIMB  55      17.303   3.885  16.920  1.00  0.00      B    H
ATOM   1966  C5  BMIMB  55      19.158   3.791  18.093  1.00  0.00      B    C
ATOM   1967  H5  BMIMB  55      19.781   3.780  17.202  1.00  0.00      B    H
ATOM   1968  H51 BMIMB  55      19.619   4.471  18.804  1.00  0.00      B    H
ATOM   1969  C51 BMIMB  55      19.084   2.415  18.811  1.00  0.00      B    C
ATOM   1970  H52 BMIMB  55      20.016   2.046  19.230  1.00  0.00      B    H
ATOM   1971  H53 BMIMB  55      18.325   2.550  19.577  1.00  0.00      B    H
ATOM   1972  C6  BMIMB  55      18.600   1.344  17.807  1.00  0.00      B    C
ATOM   1973  H6  BMIMB  55      19.268   1.188  16.968  1.00  0.00      B    H
ATOM   1974  H61 BMIMB  55      18.565   0.428  18.386  1.00  0.00      B    H
ATOM   1975  H62 BMIMB  55      17.624   1.643  17.444  1.00  0.00      B    H
ATOM   1976  N1  BMIMB  56       7.021  38.460  44.116  1.00  0.00      B    N
ATOM   1977  N11 BMIMB  56       4.925  37.970  43.969  1.00  0.00      B    N
ATOM   1978  C1  BMIMB  56       6.016  37.767  44.634  1.00  0.00      B    C
ATOM   1979  H1  BMIMB  56       5.994  37.002  45.380  1.00  0.00      B    H
ATOM   1980  C2  BMIMB  56       6.549  39.129  43.045  1.00  0.00      B    C
ATOM   1981  H2  BMIMB  56       7.160  39.810  42.494  1.00  0.00      B    H
ATOM   1982  C21 BMIMB  56       5.243  38.817  42.936  1.00  0.00      B    C
ATOM   1983  H21 BMIMB  56       4.497  39.237  42.298  1.00  0.00      B    H
ATOM   1984  C3  BMIMB  56       8.435  38.435  44.454  1.00  0.00      B    C
ATOM   1985  H3  BMIMB  56       8.622  38.271  45.505  1.00  0.00      B    H
ATOM   1986  H31 BMIMB  56       8.919  37.700  43.828  1.00  0.00      B    H
ATOM   1987  H32 BMIMB  56       8.784  39.442  44.278  1.00  0.00      B    H
ATOM   1988  C4  BMIMB  56       3.647  37.427  44.234  1.00  0.00      B    C
ATOM   1989  H4  BMIMB  56       2.959  38.198  43.918  1.00  0.00      B    H
ATOM   1990  H41 BMIMB  56       3.585  37.160  45.278  1.00  0.00      B    H
ATOM   1991  C5  BMIMB  56       3.423  36.198  43.459  1.00  0.00      B    C
ATOM   1992  H5  BMIMB  56       2.485  35.709  43.707  1.00  0.00      B    H
ATOM   1993  H51 BMIMB  56       3.239  36.515  42.436  1.00  0.00      B    H
ATOM   1994  C51 BMIMB  56       4.382  35.016  43.484  1.00  0.00      B    C
ATOM   1995  H52 BMIMB  56       5.288  35.206  42.914  1.00  0.00      B    H
ATOM   1996  H53 BMIMB  56       4.617  34.891  44.538  1.00  0.00      B    H
ATOM   1997  C6  BMIMB  56       3.670  33.853  42.930  1.00  0.00      B    C
ATOM   1998  H6  BMIMB  56       3.675  33.969  41.852  1.00  0.00      B    H
ATOM   1999  H61 BMIMB  56       4.179  32.958  43.270  1.00  0.00      B    H
ATOM   2000  H62 BMIMB  56       2.649  33.871  43.293  1.00  0.00      B    H
ATOM   2001  N1  BMIMB  57      19.017   9.492  25.400  1.00  0.00      B    N
ATOM   2002  N11 BMIMB  57      18.955  11.073  23.951  1.00  0.00      B    N
ATOM   2003  C1  BMIMB  57      19.006   9.785  24.123  1.00  0.00      B    C
ATOM   2004  H1  BMIMB  57      19.140   9.146  23.277  1.00  0.00      B    H
ATOM   2005  C2  BMIMB  57      18.968  10.705  26.096  1.00  0.00      B    C
ATOM   2006  H2  BMIMB  57      18.865  10.687  27.159  1.00  0.00      B    H
ATOM   2007  C21 BMIMB  57      19.064  11.662  25.165  1.00  0.00      B    C
ATOM   2008  H21 BMIMB  57      19.130  12.726  25.236  1.00  0.00      B    H
ATOM   2009  C3  BMIMB  57      19.123   8.075  25.947  1.00  0.00      B    C
ATOM   2010  H3  BMIMB  57      19.810   8.014  26.778  1.00  0.00      B    H
ATOM   2011  H31 BMIMB  57      18.150   7.781  26.314  1.00  0.00      B    H
ATOM   2012  H32 BMIMB  57      19.379   7.424  25.125  1.00  0.00      B    H
ATOM   2013  C4  BMIMB  57      18.982  11.778  22.583  1.00  0.00      B    C
ATOM   2014  H4  BMIMB  57      18.207  12.529  22.552  1.00  0.00      B    H
ATOM   2015  H41 BMIMB  57      18.907  11.035  21.803  1.00  0.00      B    H
ATOM   2016  C5  BMIMB  57      20.406  12.394  22.488  1.00  0.00      B    C
ATOM   2017  H5  BMIMB  57      20.367  13.303  23.083  1.00  0.00      B    H
ATOM   2018  H51 BMIMB  57      21.178  11.784  22.950  1.00  0.00      B    H
ATOM   2019  C51 BMIMB  57      20.879  12.801  21.079  1.00  0.00      B    C
ATOM   2020  H52 BMIMB  57      20.970  11.951  20.408  1.00  0.00      B    H
ATOM   2021  H53 BMIMB  57      20.140  13.434  20.594  1.00  0.00      B    H
ATOM   2022  C6  BMIMB  57      22.272  13.451  21.245  1.00  0.00      B    C
ATOM   2023  H6  BMIMB  57      22.769  13.602  20.293  1.00  0.00      B    H
ATOM   2024  H61 BMIMB  57      22.116  14.370  21.797  1.00  0.00      B    H
ATOM   2025  H62 BMIMB  57      22.824  12.845  21.954  1.00  0.00      B    H
ATOM   2026  N1  BMIMB  58      22.808  13.377  33.412  1.00  0.00      B    N
ATOM   2027  N11 BMIMB  58      21.322  11.840  33.192  1.00  0.00      B    N
ATOM   2028  C1  BMIMB  58      22.538  12.078  33.560  1.00  0.00      B    C
ATOM   2029  H1  BMIMB  58      23.085  11.405  34.186  1.00  0.00      B    H
ATOM   2030  C2  BMIMB  58      21.697  13.972  32.807  1.00  0.00      B    C
ATOM   2031  H2  BMIMB  58      21.681  14.996  32.503  1.00  0.00      B    H
ATOM   2032  C21 BMIMB  58      20.778  13.001  32.713  1.00  0.00      B    C
ATOM   2033  H21 BMIMB  58      19.818  13.037  32.247  1.00  0.00      B    H
ATOM   2034  C3  BMIMB  58      24.140  14.060  33.716  1.00  0.00      B    C
ATOM   2035  H3  BMIMB  58      24.546  14.515  32.825  1.00  0.00      B    H
ATOM   2036  H31 BMIMB  58      24.066  14.723  34.565  1.00  0.00      B    H
ATOM   2037  H32 BMIMB  58      24.745  13.270  34.136  1.00  0.00      B    H
ATOM   2038  C4  BMIMB  58      20.640  10.536  33.280  1.00  0.00      B    C
ATOM   2039  H4  BMIMB  58      21.373   9.745  33.219  1.00  0.00      B    H
ATOM   2040  H41 BMIMB  58      20.096  10.533  32.347  1.00  0.00      B    H
ATOM   2041  C5  BMIMB  58      19.787  10.370  34.592  1.00  0.00      B    C
ATOM   2042  H5  BMIMB  58      19.304   9.401  34.692  1.00  0.00      B    H
ATOM   2043  H51 BMIMB  58      20.539  10.440  35.373  1.00  0.00      B    H
ATOM   2044  C51 BMIMB  58      18.695  11.427  34.812  1.00  0.00      B    C
ATOM   2045  H52 BMIMB  58      19.179  12.394  34.702  1.00  0.00      B    H
ATOM   2046  H53 BMIMB  58      17.850  11.420  34.129  1.00  0.00      B    H
ATOM   2047  C6  BMIMB  58      18.361  11.275  36.271  1.00  0.00      B    C
ATOM   2048  H6  BMIMB  58      19.178  11.701  36.843  1.00  0.00      B    H
ATOM   2049  H61 BMIMB  58      17.462  11.841  36.489  1.00  0.00      B    H
ATOM   2050  H62 BMIMB  58      18.115  10.238  36.467  1.00  0.00      B    H
ATOM   2051  N1  BMIMB  59      34.644  34.062  14.509  1.00  0.00      B    N
ATOM   2052  N11 BMIMB  59      33.256  32.482  15.004  1.00  0.00      B    N
ATOM   2053  C1  BMIMB  59      33.685  33.292  14.045  1.00  0.00      B    C
ATOM   2054  H1  BMIMB  59      33.467  33.226  13.001  1.00  0.00      B    H
ATOM   2055  C2  BMIMB  59      34.867  33.717  15.809  1.00  0.00      B    C
ATOM   2056  H2  BMIMB  59      35.734  34.113  16.291  1.00  0.00      B    H
ATOM   2057  C21 BMIMB  59      34.055  32.687  16.091  1.00  0.00      B    C
ATOM   2058  H21 BMIMB  59      34.026  32.209  17.045  1.00  0.00      B    H
ATOM   2059  C3  BMIMB  59      35.390  34.985  13.665  1.00  0.00      B    C
ATOM   2060  H3  BMIMB  59      36.366  34.571  13.460  1.00  0.00      B    H
ATOM   2061  H31 BMIMB  59      34.870  35.102  12.726  1.00  0.00      B    H
ATOM   2062  H32 BMIMB  59      35.377  35.962  14.126  1.00  0.00      B    H
ATOM   2063  C4  BMIMB  59      32.085  31.564  14.973  1.00  0.00      B    C
ATOM   2064  H4  BMIMB  59      31.326  32.189  14.527  1.00  0.00      B    H
ATOM   2065  H41 BMIMB  59      31.734  31.372  15.977  1.00  0.00      B    H
ATOM   2066  C5  BMIMB  59      32.517  30.280  14.240  1.00  0.00      B    C
ATOM   2067  H5  BMIMB  59      31.774  29.499  14.381  1.00  0.00      B    H
ATOM   2068  H51 BMIMB  59      32.421  30.445  13.170  1.00  0.00      B    H
ATOM   2069  C51 BMIMB  59      33.960  29.774  14.330  1.00  0.00      B    C
ATOM   2070  H52 BMIMB  59      34.586  30.577  13.950  1.00  0.00      B    H
ATOM   2071  H53 BMIMB  59      34.180  29.684  15.391  1.00  0.00      B    H
ATOM   2072  C6  BMIMB  59      34.154  28.426  13.574  1.00  0.00      B    C
ATOM   2073  H6  BMIMB  59      33.577  27.618  14.010  1.00  0.00      B    H
ATOM   2074  H61 BMIMB  59      34.027  28.512  12.501  1.00  0.00      B    H
ATOM   2075  H62 BMIMB  59      35.126  27.959  13.689  1.00  0.00      B    H
ATOM   2076  N1  BMIMB  60      32.466   6.346  32.739  1.00  0.00      B    N
ATOM   2077  N11 BMIMB  60      33.935   5.748  31.260  1.00  0.00      B    N
ATOM   2078  C1  BMIMB  60      33.288   6.783  31.824  1.00  0.00      B    C
ATOM   2079  H1  BMIMB  60      33.517   7.783  31.525  1.00  0.00      B    H
ATOM   2080  C2  BMIMB  60      32.667   5.017  32.882  1.00  0.00      B    C
ATOM   2081  H2  BMIMB  60      32.145   4.420  33.597  1.00  0.00      B    H
ATOM   2082  C21 BMIMB  60      33.632   4.622  31.980  1.00  0.00      B    C
ATOM   2083  H21 BMIMB  60      34.053   3.660  31.788  1.00  0.00      B    H
ATOM   2084  C3  BMIMB  60      31.552   7.157  33.507  1.00  0.00      B    C
ATOM   2085  H3  BMIMB  60      31.990   7.221  34.492  1.00  0.00      B    H
ATOM   2086  H31 BMIMB  60      31.402   8.132  33.067  1.00  0.00      B    H
ATOM   2087  H32 BMIMB  60      30.582   6.693  33.612  1.00  0.00      B    H
ATOM   2088  C4  BMIMB  60      35.060   5.646  30.326  1.00  0.00      B    C
ATOM   2089  H4  BMIMB  60      35.891   5.197  30.850  1.00  0.00      B    H
ATOM   2090  H41 BMIMB  60      35.260   6.693  30.151  1.00  0.00      B    H
ATOM   2091  C5  BMIMB  60      34.717   4.875  29.014  1.00  0.00      B    C
ATOM   2092  H5  BMIMB  60      35.588   4.842  28.364  1.00  0.00      B    H
ATOM   2093  H51 BMIMB  60      34.468   3.873  29.355  1.00  0.00      B    H
ATOM   2094  C51 BMIMB  60      33.589   5.510  28.151  1.00  0.00      B    C
ATOM   2095  H52 BMIMB  60      32.691   5.607  28.757  1.00  0.00      B    H
ATOM   2096  H53 BMIMB  60      33.950   6.493  27.859  1.00  0.00      B    H
ATOM   2097  C6  BMIMB  60      33.357   4.855  26.786  1.00  0.00      B    C
ATOM   2098  H6  BMIMB  60      34.232   4.933  26.152  1.00  0.00      B    H
ATOM   2099  H61 BMIMB  60      33.177   3.794  26.916  1.00  0.00      B    H
ATOM   2100  H62 BMIMB  60      32.568   5.391  26.272  1.00  0.00      B    H
ATOM   2101  N1  BMIMB  61      15.799  26.571  13.016  1.00  0.00      B    N
ATOM   2102  N11 BMIMB  61      17.286  27.697  14.104  1.00  0.00      B    N
ATOM   2103  C1  BMIMB  61      16.075  27.100  14.145  1.00  0.00      B    C
ATOM   2104  H1  BMIMB  61      15.427  26.907  14.973  1.00  0.00      B    H
ATOM   2105  C2  BMIMB  61      16.835  26.851  12.145  1.00  0.00      B    C
ATOM   2106  H2  BMIMB  61      16.872  26.573  11.115  1.00  0.00      B    H
ATOM   2107  C21 BMIMB  61      17.682  27.654  12.811  1.00  0.00      B    C
ATOM   2108  H21 BMIMB  61      18.617  28.109  12.571  1.00  0.00      B    H
ATOM   2109  C3  BMIMB  61      14.526  25.883  12.720  1.00  0.00      B    C
ATOM   2110  H3  BMIMB  61      13.879  26.029  13.572  1.00  0.00      B    H
ATOM   2111  H31 BMIMB  61      14.090  26.230  11.794  1.00  0.00      B    H
ATOM   2112  H32 BMIMB  61      14.694  24.836  12.518  1.00  0.00      B    H
ATOM   2113  C4  BMIMB  61      17.865  28.560  15.167  1.00  0.00      B    C
ATOM   2114  H4  BMIMB  61      18.923  28.399  15.312  1.00  0.00      B    H
ATOM   2115  H41 BMIMB  61      17.552  28.146  16.115  1.00  0.00      B    H
ATOM   2116  C5  BMIMB  61      17.494  30.108  15.155  1.00  0.00      B    C
ATOM   2117  H5  BMIMB  61      16.546  30.256  15.665  1.00  0.00      B    H
ATOM   2118  H51 BMIMB  61      18.275  30.584  15.742  1.00  0.00      B    H
ATOM   2119  C51 BMIMB  61      17.419  30.828  13.786  1.00  0.00      B    C
ATOM   2120  H52 BMIMB  61      17.702  30.144  12.990  1.00  0.00      B    H
ATOM   2121  H53 BMIMB  61      16.442  31.295  13.692  1.00  0.00      B    H
ATOM   2122  C6  BMIMB  61      18.464  31.985  13.708  1.00  0.00      B    C
ATOM   2123  H6  BMIMB  61      18.340  32.462  12.742  1.00  0.00      B    H
ATOM   2124  H61 BMIMB  61      18.211  32.757  14.425  1.00  0.00      B    H
ATOM   2125  H62 BMIMB  61      19.538  31.843  13.694  1.00  0.00      B    H
ATOM   2126  N1  BMIMB  62      10.005   2.180  13.058  1.00  0.00      B    N
ATOM   2127  N11 BMIMB  62       9.361   3.262  14.720  1.00  0.00      B    N
ATOM   2128  C1  BMIMB  62      10.207   2.389  14.313  1.00  0.00      B    C
ATOM   2129  H1  BMIMB  62      11.000   1.917  14.852  1.00  0.00      B    H
ATOM   2130  C2  BMIMB  62       8.885   2.876  12.659  1.00  0.00      B    C
ATOM   2131  H2  BMIMB  62       8.517   2.871  11.656  1.00  0.00      B    H
ATOM   2132  C21 BMIMB  62       8.422   3.524  13.719  1.00  0.00      B    C
ATOM   2133  H21 BMIMB  62       7.610   4.192  13.905  1.00  0.00      B    H
ATOM   2134  C3  BMIMB  62      10.894   1.487  12.172  1.00  0.00      B    C
ATOM   2135  H3  BMIMB  62      11.387   2.265  11.608  1.00  0.00      B    H
ATOM   2136  H31 BMIMB  62      11.554   0.816  12.700  1.00  0.00      B    H
ATOM   2137  H32 BMIMB  62      10.269   0.878  11.536  1.00  0.00      B    H
ATOM   2138  C4  BMIMB  62       9.317   3.687  16.117  1.00  0.00      B    C
ATOM   2139  H4  BMIMB  62       9.293   2.755  16.662  1.00  0.00      B    H
ATOM   2140  H41 BMIMB  62       8.423   4.287  16.201  1.00  0.00      B    H
ATOM   2141  C5  BMIMB  62      10.609   4.493  16.433  1.00  0.00      B    C
ATOM   2142  H5  BMIMB  62      10.688   4.879  17.446  1.00  0.00      B    H
ATOM   2143  H51 BMIMB  62      11.495   3.863  16.397  1.00  0.00      B    H
ATOM   2144  C51 BMIMB  62      10.786   5.742  15.525  1.00  0.00      B    C
ATOM   2145  H52 BMIMB  62      10.315   5.520  14.571  1.00  0.00      B    H
ATOM   2146  H53 BMIMB  62      10.201   6.556  15.947  1.00  0.00      B    H
ATOM   2147  C6  BMIMB  62      12.230   6.114  15.235  1.00  0.00      B    C
ATOM   2148  H6  BMIMB  62      12.751   5.285  14.770  1.00  0.00      B    H
ATOM   2149  H61 BMIMB  62      12.250   7.110  14.807  1.00  0.00      B    H
ATOM   2150  H62 BMIMB  62      12.687   6.127  16.218  1.00  0.00      B    H
ATOM   2151  N1  BMIMB  63      13.883  10.735  29.846  1.00  0.00      B    N
ATOM   2152  N11 BMIMB  63      14.538  11.838  31.586  1.00  0.00      B    N
ATOM   2153  C1  BMIMB  63      14.377  10.632  31.063  1.00  0.00      B    C
ATOM   2154  H1  BMIMB  63      14.471   9.766  31.683  1.00  0.00      B    H
ATOM   2155  C2  BMIMB  63      13.674  12.070  29.650  1.00  0.00      B    C
ATOM   2156  H2  BMIMB  63      13.198  12.375  28.744  1.00  0.00      B    H
ATOM   2157  C21 BMIMB  63      14.075  12.771  30.700  1.00  0.00      B    C
ATOM   2158  H21 BMIMB  63      14.109  13.815  30.919  1.00  0.00      B    H
ATOM   2159  C3  BMIMB  63      13.245   9.614  29.181  1.00  0.00      B    C
ATOM   2160  H3  BMIMB  63      12.629   9.077  29.888  1.00  0.00      B    H
ATOM   2161  H31 BMIMB  63      12.633   9.947  28.356  1.00  0.00      B    H
ATOM   2162  H32 BMIMB  63      13.990   8.903  28.856  1.00  0.00      B    H
ATOM   2163  C4  BMIMB  63      15.020  12.169  32.940  1.00  0.00      B    C
ATOM   2164  H4  BMIMB  63      15.595  13.083  32.910  1.00  0.00      B    H
ATOM   2165  H41 BMIMB  63      15.785  11.486  33.282  1.00  0.00      B    H
ATOM   2166  C5  BMIMB  63      13.848  12.233  33.923  1.00  0.00      B    C
ATOM   2167  H5  BMIMB  63      13.151  12.984  33.559  1.00  0.00      B    H
ATOM   2168  H51 BMIMB  63      13.342  11.281  34.064  1.00  0.00      B    H
ATOM   2169  C51 BMIMB  63      14.268  12.774  35.384  1.00  0.00      B    C
ATOM   2170  H52 BMIMB  63      14.946  12.047  35.824  1.00  0.00      B    H
ATOM   2171  H53 BMIMB  63      14.788  13.724  35.295  1.00  0.00      B    H
ATOM   2172  C6  BMIMB  63      13.137  12.962  36.427  1.00  0.00      B    C
ATOM   2173  H6  BMIMB  63      13.355  12.345  37.291  1.00  0.00      B    H
ATOM   2174  H61 BMIMB  63      13.063  13.980  36.794  1.00  0.00      B    H
ATOM   2175  H62 BMIMB  63      12.146  12.728  36.056  1.00  0.00      B    H
ATOM   2176  N1  BMIMB  64      22.965  32.690  24.852  1.00  0.00      B    N
ATOM   2177  N11 BMIMB  64      22.926  32.241  27.011  1.00  0.00      B    N
ATOM   2178  C1  BMIMB  64      22.673  31.780  25.817  1.00  0.00      B    C
ATOM   2179  H1  BMIMB  64      22.185  30.855  25.597  1.00  0.00      B    H
ATOM   2180  C2  BMIMB  64      23.531  33.739  25.522  1.00  0.00      B    C
ATOM   2181  H2  BMIMB  64      23.970  34.470  24.879  1.00  0.00      B    H
ATOM   2182  C21 BMIMB  64      23.528  33.474  26.858  1.00  0.00      B    C
ATOM   2183  H21 BMIMB  64      23.991  33.953  27.693  1.00  0.00      B    H
ATOM   2184  C3  BMIMB  64      22.730  32.560  23.431  1.00  0.00      B    C
ATOM   2185  H3  BMIMB  64      22.108  33.402  23.165  1.00  0.00      B    H
ATOM   2186  H31 BMIMB  64      23.677  32.441  22.926  1.00  0.00      B    H
ATOM   2187  H32 BMIMB  64      22.247  31.618  23.218  1.00  0.00      B    H
ATOM   2188  C4  BMIMB  64      22.562  31.565  28.281  1.00  0.00      B    C
ATOM   2189  H4  BMIMB  64      23.444  31.482  28.900  1.00  0.00      B    H
ATOM   2190  H41 BMIMB  64      22.229  30.619  27.881  1.00  0.00      B    H
ATOM   2191  C5  BMIMB  64      21.447  32.200  29.028  1.00  0.00      B    C
ATOM   2192  H5  BMIMB  64      20.587  31.605  28.734  1.00  0.00      B    H
ATOM   2193  H51 BMIMB  64      21.550  32.114  30.106  1.00  0.00      B    H
ATOM   2194  C51 BMIMB  64      21.202  33.686  28.790  1.00  0.00      B    C
ATOM   2195  H52 BMIMB  64      21.930  34.334  29.272  1.00  0.00      B    H
ATOM   2196  H53 BMIMB  64      21.316  33.761  27.712  1.00  0.00      B    H
ATOM   2197  C6  BMIMB  64      19.759  34.027  29.034  1.00  0.00      B    C
ATOM   2198  H6  BMIMB  64      19.650  33.973  30.111  1.00  0.00      B    H
ATOM   2199  H61 BMIMB  64      19.547  35.058  28.772  1.00  0.00      B    H
ATOM   2200  H62 BMIMB  64      19.013  33.338  28.655  1.00  0.00      B    H
ATOM   2201  N1  BMIMB  65      36.782  16.374  36.182  1.00  0.00      B    N
ATOM   2202  N11 BMIMB  65      38.524  17.297  37.214  1.00  0.00      B    N
ATOM   2203  C1  BMIMB  65      37.305  16.710  37.359  1.00  0.00      B    C
ATOM   2204  H1  BMIMB  65      36.739  16.614  38.261  1.00  0.00      B    H
ATOM   2205  C2  BMIMB  65      37.660  16.865  35.285  1.00  0.00      B    C
ATOM   2206  H2  BMIMB  65      37.475  16.807  34.235  1.00  0.00      B    H
ATOM   2207  C21 BMIMB  65      38.755  17.312  35.867  1.00  0.00      B    C
ATOM   2208  H21 BMIMB  65      39.669  17.646  35.427  1.00  0.00      B    H
ATOM   2209  C3  BMIMB  65      35.571  15.537  35.930  1.00  0.00      B    C
ATOM   2210  H3  BMIMB  65      35.038  15.895  35.061  1.00  0.00      B    H
ATOM   2211  H31 BMIMB  65      35.927  14.524  35.814  1.00  0.00      B    H
ATOM   2212  H32 BMIMB  65      34.762  15.548  36.646  1.00  0.00      B    H
ATOM   2213  C4  BMIMB  65      39.352  17.935  38.185  1.00  0.00      B    C
ATOM   2214  H4  BMIMB  65      40.088  18.406  37.550  1.00  0.00      B    H
ATOM   2215  H41 BMIMB  65      39.869  17.138  38.697  1.00  0.00      B    H
ATOM   2216  C5  BMIMB  65      38.624  18.911  39.061  1.00  0.00      B    C
ATOM   2217  H5  BMIMB  65      38.210  19.609  38.339  1.00  0.00      B    H
ATOM   2218  H51 BMIMB  65      37.835  18.419  39.624  1.00  0.00      B    H
ATOM   2219  C51 BMIMB  65      39.474  19.684  40.052  1.00  0.00      B    C
ATOM   2220  H52 BMIMB  65      40.108  20.359  39.482  1.00  0.00      B    H
ATOM   2221  H53 BMIMB  65      38.956  20.328  40.756  1.00  0.00      B    H
ATOM   2222  C6  BMIMB  65      40.085  18.686  41.014  1.00  0.00      B    C
ATOM   2223  H6  BMIMB  65      40.512  17.892  40.412  1.00  0.00      B    H
ATOM   2224  H61 BMIMB  65      40.964  19.088  41.504  1.00  0.00      B    H
ATOM   2225  H62 BMIMB  65      39.386  18.223  41.702  1.00  0.00      B    H
ATOM   2226  N1  BMIMB  66      20.958  38.108  24.434  1.00  0.00      B    N
ATOM   2227  N11 BMIMB  66      19.983  38.282  22.543  1.00  0.00      B    N
ATOM   2228  C1  BMIMB  66      19.860  37.811  23.778  1.00  0.00      B    C
ATOM   2229  H1  BMIMB  66      19.061  37.256  24.221  1.00  0.00      B    H
ATOM   2230  C2  BMIMB  66      21.929  38.479  23.595  1.00  0.00      B    C
ATOM   2231  H2  BMIMB  66      22.910  38.680  23.966  1.00  0.00      B    H
ATOM   2232  C21 BMIMB  66      21.323  38.755  22.419  1.00  0.00      B    C
ATOM   2233  H21 BMIMB  66      21.571  39.167  21.466  1.00  0.00      B    H
ATOM   2234  C3  BMIMB  66      21.216  37.890  25.840  1.00  0.00      B    C
ATOM   2235  H3  BMIMB  66      21.261  38.853  26.327  1.00  0.00      B    H
ATOM   2236  H31 BMIMB  66      20.381  37.377  26.293  1.00  0.00      B    H
ATOM   2237  H32 BMIMB  66      22.174  37.411  25.974  1.00  0.00      B    H
ATOM   2238  C4  BMIMB  66      18.974  38.364  21.434  1.00  0.00      B    C
ATOM   2239  H4  BMIMB  66      19.534  38.676  20.565  1.00  0.00      B    H
ATOM   2240  H41 BMIMB  66      18.224  39.107  21.660  1.00  0.00      B    H
ATOM   2241  C5  BMIMB  66      18.376  37.020  21.319  1.00  0.00      B    C
ATOM   2242  H5  BMIMB  66      19.217  36.371  21.087  1.00  0.00      B    H
ATOM   2243  H51 BMIMB  66      17.998  36.845  22.323  1.00  0.00      B    H
ATOM   2244  C51 BMIMB  66      17.284  36.792  20.321  1.00  0.00      B    C
ATOM   2245  H52 BMIMB  66      16.423  37.353  20.675  1.00  0.00      B    H
ATOM   2246  H53 BMIMB  66      17.571  37.244  19.375  1.00  0.00      B    H
ATOM   2247  C6  BMIMB  66      16.921  35.313  20.024  1.00  0.00      B    C
ATOM   2248  H6  BMIMB  66      16.568  34.880  20.952  1.00  0.00      B    H
ATOM   2249  H61 BMIMB  66      16.227  35.318  19.192  1.00  0.00      B    H
ATOM   2250  H62 BMIMB  66      17.753  34.760  19.603  1.00  0.00      B    H
ATOM   2251  N1  BMIMB  67      41.268  41.665  -0.462  1.00  0.00      B    N
ATOM   2252  N11 BMIMB  67      41.546  43.458   0.622  1.00  0.00      B    N
ATOM   2253  C1  BMIMB  67      40.829  42.392   0.493  1.00  0.00      B    C
ATOM   2254  H1  BMIMB  67      39.901  42.165   0.974  1.00  0.00      B    H
ATOM   2255  C2  BMIMB  67      42.528  42.110  -0.870  1.00  0.00      B    C
ATOM   2256  H2  BMIMB  67      43.157  41.594  -1.561  1.00  0.00      B    H
ATOM   2257  C21 BMIMB  67      42.666  43.214  -0.144  1.00  0.00      B    C
ATOM   2258  H21 BMIMB  67      43.518  43.836   0.018  1.00  0.00      B    H
ATOM   2259  C3  BMIMB  67      40.606  40.459  -0.980  1.00  0.00      B    C
ATOM   2260  H3  BMIMB  67      40.363  40.730  -1.997  1.00  0.00      B    H
ATOM   2261  H31 BMIMB  67      41.281  39.628  -0.834  1.00  0.00      B    H
ATOM   2262  H32 BMIMB  67      39.665  40.385  -0.455  1.00  0.00      B    H
ATOM   2263  C4  BMIMB  67      41.434  44.518   1.709  1.00  0.00      B    C
ATOM   2264  H4  BMIMB  67      40.400  44.732   1.938  1.00  0.00      B    H
ATOM   2265  H41 BMIMB  67      41.879  45.387   1.246  1.00  0.00      B    H
ATOM   2266  C5  BMIMB  67      42.243  43.965   2.793  1.00  0.00      B    C
ATOM   2267  H5  BMIMB  67      42.078  42.898   2.925  1.00  0.00      B    H
ATOM   2268  H51 BMIMB  67      43.246  44.195   2.445  1.00  0.00      B    H
ATOM   2269  C51 BMIMB  67      41.900  44.607   4.133  1.00  0.00      B    C
ATOM   2270  H52 BMIMB  67      42.026  45.679   4.003  1.00  0.00      B    H
ATOM   2271  H53 BMIMB  67      40.878  44.363   4.412  1.00  0.00      B    H
ATOM   2272  C6  BMIMB  67      42.715  44.129   5.356  1.00  0.00      B    C
ATOM   2273  H6  BMIMB  67      42.522  44.679   6.270  1.00  0.00      B    H
ATOM   2274  H61 BMIMB  67      42.573  43.058   5.450  1.00  0.00      B    H
ATOM   2275  H62 BMIMB  67      43.728  44.358   5.046  1.00  0.00      B    H
ATOM   2276  N1  BMIMB  68      31.570   5.286  36.981  1.00  0.00      B    N
ATOM   2277  N11 BMIMB  68      31.976   7.317  37.682  1.00  0.00      B    N
ATOM   2278  C1  BMIMB  68      32.484   6.136  37.321  1.00  0.00      B    C
ATOM   2279  H1  BMIMB  68      33.479   5.751  37.393  1.00  0.00      B    H
ATOM   2280  C2  BMIMB  68      30.366   5.857  37.332  1.00  0.00      B    C
ATOM   2281  H2  BMIMB  68      29.504   5.236  37.222  1.00  0.00      B    H
ATOM   2282  C21 BMIMB  68      30.632   7.117  37.751  1.00  0.00      B    C
ATOM   2283  H21 BMIMB  68      30.042   7.931  38.111  1.00  0.00      B    H
ATOM   2284  C3  BMIMB  68      31.917   3.864  36.626  1.00  0.00      B    C
ATOM   2285  H3  BMIMB  68      32.067   3.735  35.565  1.00  0.00      B    H
ATOM   2286  H31 BMIMB  68      32.924   3.734  36.993  1.00  0.00      B    H
ATOM   2287  H32 BMIMB  68      31.266   3.151  37.112  1.00  0.00      B    H
ATOM   2288  C4  BMIMB  68      32.689   8.546  37.974  1.00  0.00      B    C
ATOM   2289  H4  BMIMB  68      33.730   8.335  37.779  1.00  0.00      B    H
ATOM   2290  H41 BMIMB  68      32.467   8.801  38.999  1.00  0.00      B    H
ATOM   2291  C5  BMIMB  68      32.388   9.682  36.980  1.00  0.00      B    C
ATOM   2292  H5  BMIMB  68      32.414   9.255  35.981  1.00  0.00      B    H
ATOM   2293  H51 BMIMB  68      31.402  10.011  37.298  1.00  0.00      B    H
ATOM   2294  C51 BMIMB  68      33.440  10.801  36.904  1.00  0.00      B    C
ATOM   2295  H52 BMIMB  68      33.723  11.309  37.822  1.00  0.00      B    H
ATOM   2296  H53 BMIMB  68      34.350  10.344  36.523  1.00  0.00      B    H
ATOM   2297  C6  BMIMB  68      32.933  11.974  36.005  1.00  0.00      B    C
ATOM   2298  H6  BMIMB  68      31.946  12.374  36.205  1.00  0.00      B    H
ATOM   2299  H61 BMIMB  68      33.583  12.816  36.214  1.00  0.00      B    H
ATOM   2300  H62 BMIMB  68      32.951  11.702  34.956  1.00  0.00      B    H
ATOM   2301  N1  BMIMB  69      37.096  29.613  39.653  1.00  0.00      B    N
ATOM   2302  N11 BMIMB  69      35.480  28.166  39.490  1.00  0.00      B    N
ATOM   2303  C1  BMIMB  69      36.749  28.387  39.280  1.00  0.00      B    C
ATOM   2304  H1  BMIMB  69      37.468  27.600  39.197  1.00  0.00      B    H
ATOM   2305  C2  BMIMB  69      35.909  30.267  39.990  1.00  0.00      B    C
ATOM   2306  H2  BMIMB  69      35.822  31.307  40.217  1.00  0.00      B    H
ATOM   2307  C21 BMIMB  69      34.905  29.362  39.932  1.00  0.00      B    C
ATOM   2308  H21 BMIMB  69      33.852  29.460  40.083  1.00  0.00      B    H
ATOM   2309  C3  BMIMB  69      38.456  30.150  39.600  1.00  0.00      B    C
ATOM   2310  H3  BMIMB  69      38.654  30.357  40.642  1.00  0.00      B    H
ATOM   2311  H31 BMIMB  69      39.235  29.543  39.164  1.00  0.00      B    H
ATOM   2312  H32 BMIMB  69      38.367  31.086  39.070  1.00  0.00      B    H
ATOM   2313  C4  BMIMB  69      34.848  26.892  39.341  1.00  0.00      B    C
ATOM   2314  H4  BMIMB  69      35.397  26.391  38.556  1.00  0.00      B    H
ATOM   2315  H41 BMIMB  69      33.880  27.082  38.902  1.00  0.00      B    H
ATOM   2316  C5  BMIMB  69      34.703  26.199  40.750  1.00  0.00      B    C
ATOM   2317  H5  BMIMB  69      35.660  25.750  41.002  1.00  0.00      B    H
ATOM   2318  H51 BMIMB  69      34.305  26.879  41.498  1.00  0.00      B    H
ATOM   2319  C51 BMIMB  69      33.706  25.024  40.749  1.00  0.00      B    C
ATOM   2320  H52 BMIMB  69      32.784  25.314  40.251  1.00  0.00      B    H
ATOM   2321  H53 BMIMB  69      34.009  24.134  40.203  1.00  0.00      B    H
ATOM   2322  C6  BMIMB  69      33.357  24.540  42.114  1.00  0.00      B    C
ATOM   2323  H6  BMIMB  69      34.239  24.347  42.714  1.00  0.00      B    H
ATOM   2324  H61 BMIMB  69      32.730  25.297  42.572  1.00  0.00      B    H
ATOM   2325  H62 BMIMB  69      32.785  23.620  42.114  1.00  0.00      B    H
ATOM   2326  N1  BMIMB  70       6.245  14.431  17.478  1.00  0.00      B    N
ATOM   2327  N11 BMIMB  70       6.538  14.523  19.607  1.00  0.00      B    N
ATOM   2328  C1  BMIMB  70       6.537  15.230  18.516  1.00  0.00      B    C
ATOM   2329  H1  BMIMB  70       6.554  16.299  18.512  1.00  0.00      B    H
ATOM   2330  C2  BMIMB  70       6.019  13.181  17.934  1.00  0.00      B    C
ATOM   2331  H2  BMIMB  70       5.662  12.388  17.313  1.00  0.00      B    H
ATOM   2332  C21 BMIMB  70       6.266  13.210  19.283  1.00  0.00      B    C
ATOM   2333  H21 BMIMB  70       6.228  12.405  19.984  1.00  0.00      B    H
ATOM   2334  C3  BMIMB  70       6.227  14.904  16.083  1.00  0.00      B    C
ATOM   2335  H3  BMIMB  70       6.483  15.953  16.100  1.00  0.00      B    H
ATOM   2336  H31 BMIMB  70       6.958  14.317  15.548  1.00  0.00      B    H
ATOM   2337  H32 BMIMB  70       5.205  14.861  15.735  1.00  0.00      B    H
ATOM   2338  C4  BMIMB  70       6.738  14.965  21.031  1.00  0.00      B    C
ATOM   2339  H4  BMIMB  70       7.392  15.824  21.016  1.00  0.00      B    H
ATOM   2340  H41 BMIMB  70       7.271  14.191  21.564  1.00  0.00      B    H
ATOM   2341  C5  BMIMB  70       5.479  15.206  21.813  1.00  0.00      B    C
ATOM   2342  H5  BMIMB  70       4.857  14.317  21.745  1.00  0.00      B    H
ATOM   2343  H51 BMIMB  70       5.773  15.381  22.845  1.00  0.00      B    H
ATOM   2344  C51 BMIMB  70       4.687  16.358  21.177  1.00  0.00      B    C
ATOM   2345  H52 BMIMB  70       5.271  17.273  21.123  1.00  0.00      B    H
ATOM   2346  H53 BMIMB  70       4.479  16.232  20.117  1.00  0.00      B    H
ATOM   2347  C6  BMIMB  70       3.287  16.446  21.721  1.00  0.00      B    C
ATOM   2348  H6  BMIMB  70       3.351  16.554  22.797  1.00  0.00      B    H
ATOM   2349  H61 BMIMB  70       2.827  17.337  21.309  1.00  0.00      B    H
ATOM   2350  H62 BMIMB  70       2.590  15.641  21.520  1.00  0.00      B    H
ATOM   2351  N1  BMIMB  71       8.027  17.272   8.236  1.00  0.00      B    N
ATOM   2352  N11 BMIMB  71       9.900  16.388   8.078  1.00  0.00      B    N
ATOM   2353  C1  BMIMB  71       9.287  17.477   8.258  1.00  0.00      B    C
ATOM   2354  H1  BMIMB  71       9.758  18.419   8.441  1.00  0.00      B    H
ATOM   2355  C2  BMIMB  71       7.830  15.991   7.861  1.00  0.00      B    C
ATOM   2356  H2  BMIMB  71       6.906  15.560   7.543  1.00  0.00      B    H
ATOM   2357  C21 BMIMB  71       8.962  15.394   7.887  1.00  0.00      B    C
ATOM   2358  H21 BMIMB  71       9.232  14.373   7.726  1.00  0.00      B    H
ATOM   2359  C3  BMIMB  71       6.981  18.200   8.554  1.00  0.00      B    C
ATOM   2360  H3  BMIMB  71       7.010  18.697   9.512  1.00  0.00      B    H
ATOM   2361  H31 BMIMB  71       6.912  19.043   7.881  1.00  0.00      B    H
ATOM   2362  H32 BMIMB  71       6.026  17.709   8.436  1.00  0.00      B    H
ATOM   2363  C4  BMIMB  71      11.370  16.254   8.117  1.00  0.00      B    C
ATOM   2364  H4  BMIMB  71      11.503  15.197   7.945  1.00  0.00      B    H
ATOM   2365  H41 BMIMB  71      11.838  16.537   9.048  1.00  0.00      B    H
ATOM   2366  C5  BMIMB  71      12.187  17.029   7.004  1.00  0.00      B    C
ATOM   2367  H5  BMIMB  71      12.664  16.254   6.409  1.00  0.00      B    H
ATOM   2368  H51 BMIMB  71      11.491  17.607   6.402  1.00  0.00      B    H
ATOM   2369  C51 BMIMB  71      13.299  17.810   7.616  1.00  0.00      B    C
ATOM   2370  H52 BMIMB  71      13.005  18.297   8.542  1.00  0.00      B    H
ATOM   2371  H53 BMIMB  71      14.146  17.185   7.886  1.00  0.00      B    H
ATOM   2372  C6  BMIMB  71      13.727  18.740   6.525  1.00  0.00      B    C
ATOM   2373  H6  BMIMB  71      12.901  19.364   6.203  1.00  0.00      B    H
ATOM   2374  H61 BMIMB  71      14.467  19.402   6.959  1.00  0.00      B    H
ATOM   2375  H62 BMIMB  71      14.123  18.288   5.622  1.00  0.00      B    H
ATOM   2376  N1  BMIMB  72       9.211   2.236   5.586  1.00  0.00      B    N
ATOM   2377  N11 BMIMB  72      10.153   2.962   3.822  1.00  0.00      B    N
ATOM   2378  C1  BMIMB  72       9.944   3.202   5.128  1.00  0.00      B    C
ATOM   2379  H1  BMIMB  72      10.352   4.005   5.705  1.00  0.00      B    H
ATOM   2380  C2  BMIMB  72       8.705   1.497   4.549  1.00  0.00      B    C
ATOM   2381  H2  BMIMB  72       8.003   0.720   4.756  1.00  0.00      B    H
ATOM   2382  C21 BMIMB  72       9.291   1.914   3.440  1.00  0.00      B    C
ATOM   2383  H21 BMIMB  72       9.231   1.519   2.450  1.00  0.00      B    H
ATOM   2384  C3  BMIMB  72       9.053   1.980   6.986  1.00  0.00      B    C
ATOM   2385  H3  BMIMB  72       9.086   2.831   7.650  1.00  0.00      B    H
ATOM   2386  H31 BMIMB  72       8.131   1.439   7.140  1.00  0.00      B    H
ATOM   2387  H32 BMIMB  72       9.859   1.279   7.145  1.00  0.00      B    H
ATOM   2388  C4  BMIMB  72      11.049   3.727   2.961  1.00  0.00      B    C
ATOM   2389  H4  BMIMB  72      11.315   4.617   3.512  1.00  0.00      B    H
ATOM   2390  H41 BMIMB  72      10.445   4.154   2.174  1.00  0.00      B    H
ATOM   2391  C5  BMIMB  72      12.297   2.917   2.565  1.00  0.00      B    C
ATOM   2392  H5  BMIMB  72      12.098   2.025   1.976  1.00  0.00      B    H
ATOM   2393  H51 BMIMB  72      12.830   3.548   1.858  1.00  0.00      B    H
ATOM   2394  C51 BMIMB  72      13.250   2.558   3.698  1.00  0.00      B    C
ATOM   2395  H52 BMIMB  72      13.321   3.392   4.391  1.00  0.00      B    H
ATOM   2396  H53 BMIMB  72      12.630   1.797   4.165  1.00  0.00      B    H
ATOM   2397  C6  BMIMB  72      14.519   2.020   3.055  1.00  0.00      B    C
ATOM   2398  H6  BMIMB  72      14.971   2.829   2.493  1.00  0.00      B    H
ATOM   2399  H61 BMIMB  72      15.234   1.691   3.801  1.00  0.00      B    H
ATOM   2400  H62 BMIMB  72      14.230   1.261   2.337  1.00  0.00      B    H
ATOM   2401  N1  BMIMB  73      29.411  41.006  36.288  1.00  0.00      B    N
ATOM   2402  N11 BMIMB  73      28.563  41.616  34.378  1.00  0.00      B    N
ATOM   2403  C1  BMIMB  73      28.803  41.981  35.622  1.00  0.00      B    C
ATOM   2404  H1  BMIMB  73      28.489  42.923  36.019  1.00  0.00      B    H
ATOM   2405  C2  BMIMB  73      29.630  39.950  35.387  1.00  0.00      B    C
ATOM   2406  H2  BMIMB  73      30.114  39.036  35.654  1.00  0.00      B    H
ATOM   2407  C21 BMIMB  73      29.137  40.363  34.204  1.00  0.00      B    C
ATOM   2408  H21 BMIMB  73      29.044  40.029  33.194  1.00  0.00      B    H
ATOM   2409  C3  BMIMB  73      29.740  40.990  37.730  1.00  0.00      B    C
ATOM   2410  H3  BMIMB  73      29.322  40.094  38.166  1.00  0.00      B    H
ATOM   2411  H31 BMIMB  73      30.819  41.030  37.701  1.00  0.00      B    H
ATOM   2412  H32 BMIMB  73      29.384  41.946  38.085  1.00  0.00      B    H
ATOM   2413  C4  BMIMB  73      27.968  42.484  33.336  1.00  0.00      B    C
ATOM   2414  H4  BMIMB  73      28.574  42.473  32.442  1.00  0.00      B    H
ATOM   2415  H41 BMIMB  73      27.986  43.485  33.741  1.00  0.00      B    H
ATOM   2416  C5  BMIMB  73      26.508  42.092  33.076  1.00  0.00      B    C
ATOM   2417  H5  BMIMB  73      25.955  42.838  32.511  1.00  0.00      B    H
ATOM   2418  H51 BMIMB  73      26.406  41.118  32.605  1.00  0.00      B    H
ATOM   2419  C51 BMIMB  73      25.694  41.982  34.373  1.00  0.00      B    C
ATOM   2420  H52 BMIMB  73      26.012  41.026  34.780  1.00  0.00      B    H
ATOM   2421  H53 BMIMB  73      26.008  42.607  35.205  1.00  0.00      B    H
ATOM   2422  C6  BMIMB  73      24.141  41.949  34.158  1.00  0.00      B    C
ATOM   2423  H6  BMIMB  73      23.695  42.877  33.822  1.00  0.00      B    H
ATOM   2424  H61 BMIMB  73      24.098  41.401  33.224  1.00  0.00      B    H
ATOM   2425  H62 BMIMB  73      23.540  41.571  34.977  1.00  0.00      B    H
ATOM   2426  N1  BMIMB  74       0.888  31.114  -1.462  1.00  0.00      B    N
ATOM   2427  N11 BMIMB  74       2.895  31.815  -0.967  1.00  0.00      B    N
ATOM   2428  C1  BMIMB  74       1.577  32.105  -1.021  1.00  0.00      B    C
ATOM   2429  H1  BMIMB  74       1.170  33.026  -0.662  1.00  0.00      B    H
ATOM   2430  C2  BMIMB  74       1.852  30.170  -1.823  1.00  0.00      B    C
ATOM   2431  H2  BMIMB  74       1.485  29.323  -2.360  1.00  0.00      B    H
ATOM   2432  C21 BMIMB  74       3.082  30.547  -1.397  1.00  0.00      B    C
ATOM   2433  H21 BMIMB  74       4.025  30.079  -1.576  1.00  0.00      B    H
ATOM   2434  C3  BMIMB  74      -0.557  31.085  -1.610  1.00  0.00      B    C
ATOM   2435  H3  BMIMB  74      -0.799  30.636  -2.562  1.00  0.00      B    H
ATOM   2436  H31 BMIMB  74      -1.075  30.505  -0.861  1.00  0.00      B    H
ATOM   2437  H32 BMIMB  74      -1.020  32.060  -1.642  1.00  0.00      B    H
ATOM   2438  C4  BMIMB  74       3.952  32.553  -0.142  1.00  0.00      B    C
ATOM   2439  H4  BMIMB  74       3.923  33.544  -0.571  1.00  0.00      B    H
ATOM   2440  H41 BMIMB  74       4.906  32.133  -0.422  1.00  0.00      B    H
ATOM   2441  C5  BMIMB  74       3.638  32.436   1.350  1.00  0.00      B    C
ATOM   2442  H5  BMIMB  74       4.088  33.265   1.890  1.00  0.00      B    H
ATOM   2443  H51 BMIMB  74       2.573  32.504   1.556  1.00  0.00      B    H
ATOM   2444  C51 BMIMB  74       4.226  31.173   1.974  1.00  0.00      B    C
ATOM   2445  H52 BMIMB  74       3.722  30.380   1.428  1.00  0.00      B    H
ATOM   2446  H53 BMIMB  74       5.303  31.301   1.895  1.00  0.00      B    H
ATOM   2447  C6  BMIMB  74       3.770  31.030   3.394  1.00  0.00      B    C
ATOM   2448  H6  BMIMB  74       2.718  31.291   3.423  1.00  0.00      B    H
ATOM   2449  H61 BMIMB  74       3.873  30.003   3.725  1.00  0.00      B    H
ATOM   2450  H62 BMIMB  74       4.296  31.668   4.094  1.00  0.00      B    H
ATOM   2451  N1  BMIMB  75      45.336  29.749  20.535  1.00  0.00      B    N
ATOM   2452  N11 BMIMB  75      43.468  29.413  19.569  1.00  0.00      B    N
ATOM   2453  C1  BMIMB  75      44.463  28.822  20.103  1.00  0.00      B    C
ATOM   2454  H1  BMIMB  75      44.535  27.776  20.312  1.00  0.00      B    H
ATOM   2455  C2  BMIMB  75      44.751  30.986  20.462  1.00  0.00      B    C
ATOM   2456  H2  BMIMB  75      45.142  31.860  20.935  1.00  0.00      B    H
ATOM   2457  C21 BMIMB  75      43.623  30.748  19.866  1.00  0.00      B    C
ATOM   2458  H21 BMIMB  75      42.822  31.433  19.701  1.00  0.00      B    H
ATOM   2459  C3  BMIMB  75      46.766  29.500  20.923  1.00  0.00      B    C
ATOM   2460  H3  BMIMB  75      47.333  30.039  20.178  1.00  0.00      B    H
ATOM   2461  H31 BMIMB  75      46.834  29.888  21.929  1.00  0.00      B    H
ATOM   2462  H32 BMIMB  75      47.000  28.451  20.824  1.00  0.00      B    H
ATOM   2463  C4  BMIMB  75      42.232  28.829  18.924  1.00  0.00      B    C
ATOM   2464  H4  BMIMB  75      42.390  27.868  18.458  1.00  0.00      B    H
ATOM   2465  H41 BMIMB  75      41.825  29.508  18.191  1.00  0.00      B    H
ATOM   2466  C5  BMIMB  75      41.201  28.622  20.026  1.00  0.00      B    C
ATOM   2467  H5  BMIMB  75      41.733  28.166  20.858  1.00  0.00      B    H
ATOM   2468  H51 BMIMB  75      40.745  29.585  20.243  1.00  0.00      B    H
ATOM   2469  C51 BMIMB  75      40.026  27.740  19.364  1.00  0.00      B    C
ATOM   2470  H52 BMIMB  75      39.574  28.340  18.578  1.00  0.00      B    H
ATOM   2471  H53 BMIMB  75      40.403  26.830  18.905  1.00  0.00      B    H
ATOM   2472  C6  BMIMB  75      39.032  27.475  20.388  1.00  0.00      B    C
ATOM   2473  H6  BMIMB  75      38.068  27.157  20.009  1.00  0.00      B    H
ATOM   2474  H61 BMIMB  75      39.518  26.780  21.064  1.00  0.00      B    H
ATOM   2475  H62 BMIMB  75      39.036  28.364  21.010  1.00  0.00      B    H
ATOM   2476  N1  BMIMB  76      43.750  28.280   1.045  1.00  0.00      B    N
ATOM   2477  N11 BMIMB  76      42.450  29.501   2.228  1.00  0.00      B    N
ATOM   2478  C1  BMIMB  76      43.411  29.514   1.363  1.00  0.00      B    C
ATOM   2479  H1  BMIMB  76      43.983  30.300   0.918  1.00  0.00      B    H
ATOM   2480  C2  BMIMB  76      43.018  27.365   1.801  1.00  0.00      B    C
ATOM   2481  H2  BMIMB  76      43.177  26.310   1.861  1.00  0.00      B    H
ATOM   2482  C21 BMIMB  76      42.205  28.147   2.580  1.00  0.00      B    C
ATOM   2483  H21 BMIMB  76      41.483  27.829   3.300  1.00  0.00      B    H
ATOM   2484  C3  BMIMB  76      44.812  27.858   0.171  1.00  0.00      B    C
ATOM   2485  H3  BMIMB  76      45.700  27.655   0.750  1.00  0.00      B    H
ATOM   2486  H31 BMIMB  76      44.471  26.911  -0.220  1.00  0.00      B    H
ATOM   2487  H32 BMIMB  76      45.014  28.677  -0.505  1.00  0.00      B    H
ATOM   2488  C4  BMIMB  76      41.920  30.783   2.759  1.00  0.00      B    C
ATOM   2489  H4  BMIMB  76      40.898  30.567   3.036  1.00  0.00      B    H
ATOM   2490  H41 BMIMB  76      41.693  31.523   2.006  1.00  0.00      B    H
ATOM   2491  C5  BMIMB  76      42.826  31.439   3.845  1.00  0.00      B    C
ATOM   2492  H5  BMIMB  76      43.700  31.918   3.411  1.00  0.00      B    H
ATOM   2493  H51 BMIMB  76      42.229  32.213   4.320  1.00  0.00      B    H
ATOM   2494  C51 BMIMB  76      43.218  30.392   4.941  1.00  0.00      B    C
ATOM   2495  H52 BMIMB  76      42.331  30.300   5.563  1.00  0.00      B    H
ATOM   2496  H53 BMIMB  76      43.574  29.427   4.589  1.00  0.00      B    H
ATOM   2497  C6  BMIMB  76      44.402  30.778   5.818  1.00  0.00      B    C
ATOM   2498  H6  BMIMB  76      44.352  30.362   6.818  1.00  0.00      B    H
ATOM   2499  H61 BMIMB  76      45.377  30.535   5.410  1.00  0.00      B    H
ATOM   2500  H62 BMIMB  76      44.495  31.844   5.993  1.00  0.00      B    H
ATOM   2501  N1  BMIMB  77      26.894  -0.417  26.575  1.00  0.00      B    N
ATOM   2502  N11 BMIMB  77      25.361   0.832  25.832  1.00  0.00      B    N
ATOM   2503  C1  BMIMB  77      26.281   0.003  25.452  1.00  0.00      B    C
ATOM   2504  H1  BMIMB  77      26.604  -0.071  24.435  1.00  0.00      B    H
ATOM   2505  C2  BMIMB  77      26.440   0.306  27.622  1.00  0.00      B    C
ATOM   2506  H2  BMIMB  77      26.763   0.228  28.637  1.00  0.00      B    H
ATOM   2507  C21 BMIMB  77      25.400   0.982  27.159  1.00  0.00      B    C
ATOM   2508  H21 BMIMB  77      24.677   1.535  27.718  1.00  0.00      B    H
ATOM   2509  C3  BMIMB  77      27.753  -1.581  26.652  1.00  0.00      B    C
ATOM   2510  H3  BMIMB  77      27.964  -2.025  25.690  1.00  0.00      B    H
ATOM   2511  H31 BMIMB  77      28.708  -1.313  27.078  1.00  0.00      B    H
ATOM   2512  H32 BMIMB  77      27.170  -2.361  27.118  1.00  0.00      B    H
ATOM   2513  C4  BMIMB  77      24.511   1.671  24.894  1.00  0.00      B    C
ATOM   2514  H4  BMIMB  77      24.975   1.444  23.945  1.00  0.00      B    H
ATOM   2515  H41 BMIMB  77      24.625   2.712  25.157  1.00  0.00      B    H
ATOM   2516  C5  BMIMB  77      23.042   1.265  25.013  1.00  0.00      B    C
ATOM   2517  H5  BMIMB  77      22.551   1.749  24.173  1.00  0.00      B    H
ATOM   2518  H51 BMIMB  77      22.983   0.226  24.700  1.00  0.00      B    H
ATOM   2519  C51 BMIMB  77      22.384   1.670  26.292  1.00  0.00      B    C
ATOM   2520  H52 BMIMB  77      22.623   0.921  27.043  1.00  0.00      B    H
ATOM   2521  H53 BMIMB  77      22.704   2.653  26.628  1.00  0.00      B    H
ATOM   2522  C6  BMIMB  77      20.892   1.651  26.172  1.00  0.00      B    C
ATOM   2523  H6  BMIMB  77      20.591   0.683  25.787  1.00  0.00      B    H
ATOM   2524  H61 BMIMB  77      20.448   1.788  27.152  1.00  0.00      B    H
ATOM   2525  H62 BMIMB  77      20.611   2.449  25.495  1.00  0.00      B    H
ATOM   2526  N1  BMIMB  78       7.309  37.724  11.446  1.00  0.00      B    N
ATOM   2527  N11 BMIMB  78       5.545  36.393  11.520  1.00  0.00      B    N
ATOM   2528  C1  BMIMB  78       6.785  36.601  11.949  1.00  0.00      B    C
ATOM   2529  H1  BMIMB  78       7.199  36.097  12.796  1.00  0.00      B    H
ATOM   2530  C2  BMIMB  78       6.421  38.151  10.471  1.00  0.00      B    C
ATOM   2531  H2  BMIMB  78       6.515  38.993   9.821  1.00  0.00      B    H
ATOM   2532  C21 BMIMB  78       5.280  37.305  10.510  1.00  0.00      B    C
ATOM   2533  H21 BMIMB  78       4.380  37.317   9.936  1.00  0.00      B    H
ATOM   2534  C3  BMIMB  78       8.540  38.401  11.853  1.00  0.00      B    C
ATOM   2535  H3  BMIMB  78       8.475  39.474  11.749  1.00  0.00      B    H
ATOM   2536  H31 BMIMB  78       9.008  38.202  12.806  1.00  0.00      B    H
ATOM   2537  H32 BMIMB  78       9.228  38.029  11.109  1.00  0.00      B    H
ATOM   2538  C4  BMIMB  78       4.628  35.467  12.108  1.00  0.00      B    C
ATOM   2539  H4  BMIMB  78       3.672  35.965  12.167  1.00  0.00      B    H
ATOM   2540  H41 BMIMB  78       4.969  35.238  13.107  1.00  0.00      B    H
ATOM   2541  C5  BMIMB  78       4.463  34.204  11.301  1.00  0.00      B    C
ATOM   2542  H5  BMIMB  78       4.115  34.477  10.308  1.00  0.00      B    H
ATOM   2543  H51 BMIMB  78       5.371  33.608  11.344  1.00  0.00      B    H
ATOM   2544  C51 BMIMB  78       3.400  33.333  12.001  1.00  0.00      B    C
ATOM   2545  H52 BMIMB  78       3.552  33.288  13.076  1.00  0.00      B    H
ATOM   2546  H53 BMIMB  78       2.443  33.753  11.703  1.00  0.00      B    H
ATOM   2547  C6  BMIMB  78       3.359  31.907  11.574  1.00  0.00      B    C
ATOM   2548  H6  BMIMB  78       2.947  31.906  10.571  1.00  0.00      B    H
ATOM   2549  H61 BMIMB  78       4.330  31.430  11.637  1.00  0.00      B    H
ATOM   2550  H62 BMIMB  78       2.691  31.394  12.256  1.00  0.00      B    H
ATOM   2551  N1  BMIMB  79      25.323  20.331  38.721  1.00  0.00      B    N
ATOM   2552  N11 BMIMB  79      26.642  18.840  39.454  1.00  0.00      B    N
ATOM   2553  C1  BMIMB  79      26.303  20.108  39.562  1.00  0.00      B    C
ATOM   2554  H1  BMIMB  79      26.682  20.816  40.267  1.00  0.00      B    H
ATOM   2555  C2  BMIMB  79      24.888  19.111  38.183  1.00  0.00      B    C
ATOM   2556  H2  BMIMB  79      23.979  18.992  37.637  1.00  0.00      B    H
ATOM   2557  C21 BMIMB  79      25.741  18.186  38.716  1.00  0.00      B    C
ATOM   2558  H21 BMIMB  79      25.767  17.118  38.721  1.00  0.00      B    H
ATOM   2559  C3  BMIMB  79      24.607  21.654  38.624  1.00  0.00      B    C
ATOM   2560  H3  BMIMB  79      24.250  21.784  37.613  1.00  0.00      B    H
ATOM   2561  H31 BMIMB  79      23.875  21.654  39.419  1.00  0.00      B    H
ATOM   2562  H32 BMIMB  79      25.297  22.458  38.833  1.00  0.00      B    H
ATOM   2563  C4  BMIMB  79      27.614  18.174  40.355  1.00  0.00      B    C
ATOM   2564  H4  BMIMB  79      27.064  17.246  40.399  1.00  0.00      B    H
ATOM   2565  H41 BMIMB  79      27.582  18.688  41.305  1.00  0.00      B    H
ATOM   2566  C5  BMIMB  79      29.000  17.898  39.793  1.00  0.00      B    C
ATOM   2567  H5  BMIMB  79      28.827  18.200  38.764  1.00  0.00      B    H
ATOM   2568  H51 BMIMB  79      29.800  18.548  40.138  1.00  0.00      B    H
ATOM   2569  C51 BMIMB  79      29.672  16.550  39.846  1.00  0.00      B    C
ATOM   2570  H52 BMIMB  79      30.016  16.361  40.860  1.00  0.00      B    H
ATOM   2571  H53 BMIMB  79      28.986  15.723  39.679  1.00  0.00      B    H
ATOM   2572  C6  BMIMB  79      30.871  16.453  38.972  1.00  0.00      B    C
ATOM   2573  H6  BMIMB  79      31.430  15.559  39.224  1.00  0.00      B    H
ATOM   2574  H61 BMIMB  79      30.462  16.538  37.972  1.00  0.00      B    H
ATOM   2575  H62 BMIMB  79      31.410  17.370  39.184  1.00  0.00      B    H
ATOM   2576  N1  BMIMB  80       6.506  28.381  27.250  1.00  0.00      B    N
ATOM   2577  N11 BMIMB  80       5.742  27.745  25.404  1.00  0.00      B    N
ATOM   2578  C1  BMIMB  80       5.441  27.966  26.684  1.00  0.00      B    C
ATOM   2579  H1  BMIMB  80       4.496  27.780  27.149  1.00  0.00      B    H
ATOM   2580  C2  BMIMB  80       7.504  28.550  26.303  1.00  0.00      B    C
ATOM   2581  H2  BMIMB  80       8.470  28.877  26.620  1.00  0.00      B    H
ATOM   2582  C21 BMIMB  80       7.040  28.130  25.169  1.00  0.00      B    C
ATOM   2583  H21 BMIMB  80       7.539  28.078  24.226  1.00  0.00      B    H
ATOM   2584  C3  BMIMB  80       6.641  28.885  28.598  1.00  0.00      B    C
ATOM   2585  H3  BMIMB  80       6.674  29.963  28.539  1.00  0.00      B    H
ATOM   2586  H31 BMIMB  80       5.812  28.635  29.244  1.00  0.00      B    H
ATOM   2587  H32 BMIMB  80       7.538  28.573  29.111  1.00  0.00      B    H
ATOM   2588  C4  BMIMB  80       4.925  26.912  24.462  1.00  0.00      B    C
ATOM   2589  H4  BMIMB  80       5.096  27.371  23.499  1.00  0.00      B    H
ATOM   2590  H41 BMIMB  80       3.926  27.129  24.810  1.00  0.00      B    H
ATOM   2591  C5  BMIMB  80       5.318  25.456  24.512  1.00  0.00      B    C
ATOM   2592  H5  BMIMB  80       6.390  25.350  24.657  1.00  0.00      B    H
ATOM   2593  H51 BMIMB  80       4.773  24.980  25.323  1.00  0.00      B    H
ATOM   2594  C51 BMIMB  80       4.982  24.611  23.293  1.00  0.00      B    C
ATOM   2595  H52 BMIMB  80       3.907  24.558  23.135  1.00  0.00      B    H
ATOM   2596  H53 BMIMB  80       5.538  24.892  22.403  1.00  0.00      B    H
ATOM   2597  C6  BMIMB  80       5.304  23.116  23.540  1.00  0.00      B    C
ATOM   2598  H6  BMIMB  80       4.822  22.682  24.408  1.00  0.00      B    H
ATOM   2599  H61 BMIMB  80       5.084  22.553  22.640  1.00  0.00      B    H
ATOM   2600  H62 BMIMB  80       6.381  22.994  23.566  1.00  0.00      B    H
ATOM   2601  N1  BMIMB  81      12.428   6.533  42.512  1.00  0.00      B    N
ATOM   2602  N11 BMIMB  81      14.286   6.382  41.330  1.00  0.00      B    N
ATOM   2603  C1  BMIMB  81      13.732   6.709  42.513  1.00  0.00      B    C
ATOM   2604  H1  BMIMB  81      14.269   7.083  43.358  1.00  0.00      B    H
ATOM   2605  C2  BMIMB  81      12.100   5.956  41.327  1.00  0.00      B    C
ATOM   2606  H2  BMIMB  81      11.089   5.651  41.171  1.00  0.00      B    H
ATOM   2607  C21 BMIMB  81      13.211   5.801  40.605  1.00  0.00      B    C
ATOM   2608  H21 BMIMB  81      13.399   5.440  39.617  1.00  0.00      B    H
ATOM   2609  C3  BMIMB  81      11.474   6.981  43.517  1.00  0.00      B    C
ATOM   2610  H3  BMIMB  81      10.715   6.281  43.835  1.00  0.00      B    H
ATOM   2611  H31 BMIMB  81      12.082   7.172  44.389  1.00  0.00      B    H
ATOM   2612  H32 BMIMB  81      10.985   7.879  43.169  1.00  0.00      B    H
ATOM   2613  C4  BMIMB  81      15.680   6.510  40.864  1.00  0.00      B    C
ATOM   2614  H4  BMIMB  81      15.878   5.780  40.093  1.00  0.00      B    H
ATOM   2615  H41 BMIMB  81      16.226   6.179  41.736  1.00  0.00      B    H
ATOM   2616  C5  BMIMB  81      16.029   7.827  40.372  1.00  0.00      B    C
ATOM   2617  H5  BMIMB  81      15.935   8.541  41.186  1.00  0.00      B    H
ATOM   2618  H51 BMIMB  81      17.046   7.795  39.990  1.00  0.00      B    H
ATOM   2619  C51 BMIMB  81      15.231   8.304  39.160  1.00  0.00      B    C
ATOM   2620  H52 BMIMB  81      15.174   7.421  38.529  1.00  0.00      B    H
ATOM   2621  H53 BMIMB  81      14.162   8.436  39.303  1.00  0.00      B    H
ATOM   2622  C6  BMIMB  81      15.919   9.415  38.416  1.00  0.00      B    C
ATOM   2623  H6  BMIMB  81      15.756   9.447  37.345  1.00  0.00      B    H
ATOM   2624  H61 BMIMB  81      15.822  10.387  38.886  1.00  0.00      B    H
ATOM   2625  H62 BMIMB  81      16.991   9.277  38.498  1.00  0.00      B    H
ATOM   2626  N1  BMIMB  82      12.579  39.321  25.420  1.00  0.00      B    N
ATOM   2627  N11 BMIMB  82      11.032  37.920  25.865  1.00  0.00      B    N
ATOM   2628  C1  BMIMB  82      11.311  39.050  25.281  1.00  0.00      B    C
ATOM   2629  H1  BMIMB  82      10.681  39.492  24.538  1.00  0.00      B    H
ATOM   2630  C2  BMIMB  82      13.125  38.353  26.245  1.00  0.00      B    C
ATOM   2631  H2  BMIMB  82      14.095  38.407  26.690  1.00  0.00      B    H
ATOM   2632  C21 BMIMB  82      12.121  37.531  26.544  1.00  0.00      B    C
ATOM   2633  H21 BMIMB  82      12.023  36.715  27.226  1.00  0.00      B    H
ATOM   2634  C3  BMIMB  82      13.379  40.350  24.697  1.00  0.00      B    C
ATOM   2635  H3  BMIMB  82      13.986  40.837  25.446  1.00  0.00      B    H
ATOM   2636  H31 BMIMB  82      14.059  39.902  23.987  1.00  0.00      B    H
ATOM   2637  H32 BMIMB  82      12.750  41.123  24.282  1.00  0.00      B    H
ATOM   2638  C4  BMIMB  82       9.757  37.191  26.022  1.00  0.00      B    C
ATOM   2639  H4  BMIMB  82      10.096  36.209  26.320  1.00  0.00      B    H
ATOM   2640  H41 BMIMB  82       9.385  37.155  25.009  1.00  0.00      B    H
ATOM   2641  C5  BMIMB  82       8.837  37.717  27.173  1.00  0.00      B    C
ATOM   2642  H5  BMIMB  82       8.678  36.999  27.974  1.00  0.00      B    H
ATOM   2643  H51 BMIMB  82       9.303  38.540  27.710  1.00  0.00      B    H
ATOM   2644  C51 BMIMB  82       7.447  38.104  26.727  1.00  0.00      B    C
ATOM   2645  H52 BMIMB  82       7.567  38.923  26.023  1.00  0.00      B    H
ATOM   2646  H53 BMIMB  82       6.966  37.192  26.381  1.00  0.00      B    H
ATOM   2647  C6  BMIMB  82       6.515  38.573  27.829  1.00  0.00      B    C
ATOM   2648  H6  BMIMB  82       5.540  38.698  27.373  1.00  0.00      B    H
ATOM   2649  H61 BMIMB  82       6.440  37.945  28.710  1.00  0.00      B    H
ATOM   2650  H62 BMIMB  82       6.871  39.482  28.301  1.00  0.00      B    H
ATOM   2651  N1  BMIMB  83      20.870  37.865   6.588  1.00  0.00      B    N
ATOM   2652  N11 BMIMB  83      21.011  36.371   8.107  1.00  0.00      B    N
ATOM   2653  C1  BMIMB  83      20.342  36.751   7.038  1.00  0.00      B    C
ATOM   2654  H1  BMIMB  83      19.540  36.239   6.551  1.00  0.00      B    H
ATOM   2655  C2  BMIMB  83      21.947  38.185   7.388  1.00  0.00      B    C
ATOM   2656  H2  BMIMB  83      22.504  39.079   7.214  1.00  0.00      B    H
ATOM   2657  C21 BMIMB  83      22.021  37.286   8.387  1.00  0.00      B    C
ATOM   2658  H21 BMIMB  83      22.746  37.095   9.147  1.00  0.00      B    H
ATOM   2659  C3  BMIMB  83      20.539  38.497   5.339  1.00  0.00      B    C
ATOM   2660  H3  BMIMB  83      20.400  39.547   5.552  1.00  0.00      B    H
ATOM   2661  H31 BMIMB  83      21.374  38.328   4.676  1.00  0.00      B    H
ATOM   2662  H32 BMIMB  83      19.641  38.033   4.960  1.00  0.00      B    H
ATOM   2663  C4  BMIMB  83      20.639  35.182   8.862  1.00  0.00      B    C
ATOM   2664  H4  BMIMB  83      19.578  35.051   9.015  1.00  0.00      B    H
ATOM   2665  H41 BMIMB  83      21.225  35.439   9.732  1.00  0.00      B    H
ATOM   2666  C5  BMIMB  83      21.190  33.901   8.295  1.00  0.00      B    C
ATOM   2667  H5  BMIMB  83      21.064  33.175   9.094  1.00  0.00      B    H
ATOM   2668  H51 BMIMB  83      20.629  33.774   7.373  1.00  0.00      B    H
ATOM   2669  C51 BMIMB  83      22.708  33.904   7.840  1.00  0.00      B    C
ATOM   2670  H52 BMIMB  83      23.044  34.698   7.178  1.00  0.00      B    H
ATOM   2671  H53 BMIMB  83      23.148  33.845   8.832  1.00  0.00      B    H
ATOM   2672  C6  BMIMB  83      23.019  32.557   7.168  1.00  0.00      B    C
ATOM   2673  H6  BMIMB  83      22.657  31.724   7.760  1.00  0.00      B    H
ATOM   2674  H61 BMIMB  83      22.580  32.435   6.185  1.00  0.00      B    H
ATOM   2675  H62 BMIMB  83      24.097  32.494   7.072  1.00  0.00      B    H
ATOM   2676  N1  BMIMB  84      32.487  -0.716  15.218  1.00  0.00      B    N
ATOM   2677  N11 BMIMB  84      32.971   1.006  16.472  1.00  0.00      B    N
ATOM   2678  C1  BMIMB  84      33.006  -0.274  16.334  1.00  0.00      B    C
ATOM   2679  H1  BMIMB  84      33.264  -0.923  17.144  1.00  0.00      B    H
ATOM   2680  C2  BMIMB  84      32.036   0.443  14.570  1.00  0.00      B    C
ATOM   2681  H2  BMIMB  84      31.752   0.285  13.552  1.00  0.00      B    H
ATOM   2682  C21 BMIMB  84      32.246   1.496  15.383  1.00  0.00      B    C
ATOM   2683  H21 BMIMB  84      32.139   2.534  15.157  1.00  0.00      B    H
ATOM   2684  C3  BMIMB  84      32.364  -2.098  14.780  1.00  0.00      B    C
ATOM   2685  H3  BMIMB  84      31.779  -2.260  13.887  1.00  0.00      B    H
ATOM   2686  H31 BMIMB  84      33.352  -2.424  14.490  1.00  0.00      B    H
ATOM   2687  H32 BMIMB  84      31.923  -2.749  15.520  1.00  0.00      B    H
ATOM   2688  C4  BMIMB  84      33.319   1.782  17.639  1.00  0.00      B    C
ATOM   2689  H4  BMIMB  84      33.459   1.112  18.474  1.00  0.00      B    H
ATOM   2690  H41 BMIMB  84      32.473   2.384  17.939  1.00  0.00      B    H
ATOM   2691  C5  BMIMB  84      34.574   2.692  17.405  1.00  0.00      B    C
ATOM   2692  H5  BMIMB  84      35.330   2.107  16.887  1.00  0.00      B    H
ATOM   2693  H51 BMIMB  84      34.277   3.550  16.808  1.00  0.00      B    H
ATOM   2694  C51 BMIMB  84      35.124   3.185  18.786  1.00  0.00      B    C
ATOM   2695  H52 BMIMB  84      34.349   3.761  19.286  1.00  0.00      B    H
ATOM   2696  H53 BMIMB  84      35.255   2.334  19.449  1.00  0.00      B    H
ATOM   2697  C6  BMIMB  84      36.471   3.854  18.777  1.00  0.00      B    C
ATOM   2698  H6  BMIMB  84      36.553   4.822  18.296  1.00  0.00      B    H
ATOM   2699  H61 BMIMB  84      36.839   4.034  19.781  1.00  0.00      B    H
ATOM   2700  H62 BMIMB  84      37.133   3.202  18.220  1.00  0.00      B    H
ATOM   2701  N1  BMIMB  85      39.502  31.997  26.656  1.00  0.00      B    N
ATOM   2702  N11 BMIMB  85      41.115  30.575  26.875  1.00  0.00      B    N
ATOM   2703  C1  BMIMB  85      39.969  30.843  26.302  1.00  0.00      B    C
ATOM   2704  H1  BMIMB  85      39.386  30.157  25.724  1.00  0.00      B    H
ATOM   2705  C2  BMIMB  85      40.500  32.613  27.372  1.00  0.00      B    C
ATOM   2706  H2  BMIMB  85      40.399  33.567  27.841  1.00  0.00      B    H
ATOM   2707  C21 BMIMB  85      41.519  31.725  27.461  1.00  0.00      B    C
ATOM   2708  H21 BMIMB  85      42.455  31.803  27.969  1.00  0.00      B    H
ATOM   2709  C3  BMIMB  85      38.118  32.476  26.404  1.00  0.00      B    C
ATOM   2710  H3  BMIMB  85      37.583  31.632  25.995  1.00  0.00      B    H
ATOM   2711  H31 BMIMB  85      37.676  32.762  27.347  1.00  0.00      B    H
ATOM   2712  H32 BMIMB  85      38.232  33.244  25.653  1.00  0.00      B    H
ATOM   2713  C4  BMIMB  85      41.891  29.334  26.659  1.00  0.00      B    C
ATOM   2714  H4  BMIMB  85      42.737  29.518  26.013  1.00  0.00      B    H
ATOM   2715  H41 BMIMB  85      41.247  28.648  26.130  1.00  0.00      B    H
ATOM   2716  C5  BMIMB  85      42.449  28.878  28.017  1.00  0.00      B    C
ATOM   2717  H5  BMIMB  85      42.918  29.749  28.468  1.00  0.00      B    H
ATOM   2718  H51 BMIMB  85      41.579  28.589  28.600  1.00  0.00      B    H
ATOM   2719  C51 BMIMB  85      43.296  27.585  27.857  1.00  0.00      B    C
ATOM   2720  H52 BMIMB  85      42.691  26.808  27.396  1.00  0.00      B    H
ATOM   2721  H53 BMIMB  85      44.140  27.773  27.198  1.00  0.00      B    H
ATOM   2722  C6  BMIMB  85      43.796  27.007  29.196  1.00  0.00      B    C
ATOM   2723  H6  BMIMB  85      44.534  27.713  29.559  1.00  0.00      B    H
ATOM   2724  H61 BMIMB  85      42.938  26.959  29.857  1.00  0.00      B    H
ATOM   2725  H62 BMIMB  85      44.355  26.102  28.985  1.00  0.00      B    H
ATOM   2726  N1  BMIMB  86      40.948  14.863  41.831  1.00  0.00      B    N
ATOM   2727  N11 BMIMB  86      40.650  15.989  43.605  1.00  0.00      B    N
ATOM   2728  C1  BMIMB  86      41.446  15.760  42.597  1.00  0.00      B    C
ATOM   2729  H1  BMIMB  86      42.360  16.294  42.449  1.00  0.00      B    H
ATOM   2730  C2  BMIMB  86      39.688  14.534  42.323  1.00  0.00      B    C
ATOM   2731  H2  BMIMB  86      39.076  13.857  41.769  1.00  0.00      B    H
ATOM   2732  C21 BMIMB  86      39.509  15.248  43.440  1.00  0.00      B    C
ATOM   2733  H21 BMIMB  86      38.693  15.289  44.127  1.00  0.00      B    H
ATOM   2734  C3  BMIMB  86      41.580  14.495  40.533  1.00  0.00      B    C
ATOM   2735  H3  BMIMB  86      42.653  14.587  40.605  1.00  0.00      B    H
ATOM   2736  H31 BMIMB  86      41.343  13.486  40.228  1.00  0.00      B    H
ATOM   2737  H32 BMIMB  86      41.175  15.169  39.793  1.00  0.00      B    H
ATOM   2738  C4  BMIMB  86      40.834  16.886  44.783  1.00  0.00      B    C
ATOM   2739  H4  BMIMB  86      40.003  17.569  44.874  1.00  0.00      B    H
ATOM   2740  H41 BMIMB  86      41.699  17.463  44.492  1.00  0.00      B    H
ATOM   2741  C5  BMIMB  86      41.022  16.098  46.134  1.00  0.00      B    C
ATOM   2742  H5  BMIMB  86      41.544  16.822  46.754  1.00  0.00      B    H
ATOM   2743  H51 BMIMB  86      40.055  15.875  46.578  1.00  0.00      B    H
ATOM   2744  C51 BMIMB  86      42.007  14.889  45.871  1.00  0.00      B    C
ATOM   2745  H52 BMIMB  86      41.508  14.216  45.178  1.00  0.00      B    H
ATOM   2746  H53 BMIMB  86      42.907  15.321  45.441  1.00  0.00      B    H
ATOM   2747  C6  BMIMB  86      42.262  14.180  47.187  1.00  0.00      B    C
ATOM   2748  H6  BMIMB  86      41.372  13.784  47.663  1.00  0.00      B    H
ATOM   2749  H61 BMIMB  86      42.977  13.375  47.056  1.00  0.00      B    H
ATOM   2750  H62 BMIMB  86      42.646  14.964  47.829  1.00  0.00      B    H
ATOM   2751  N1  BMIMB  87      10.956   5.513  36.407  1.00  0.00      B    N
ATOM   2752  N11 BMIMB  87      12.135   6.402  34.883  1.00  0.00      B    N
ATOM   2753  C1  BMIMB  87      11.986   5.326  35.591  1.00  0.00      B    C
ATOM   2754  H1  BMIMB  87      12.518   4.414  35.425  1.00  0.00      B    H
ATOM   2755  C2  BMIMB  87      10.562   6.840  36.255  1.00  0.00      B    C
ATOM   2756  H2  BMIMB  87       9.686   7.249  36.708  1.00  0.00      B    H
ATOM   2757  C21 BMIMB  87      11.297   7.374  35.337  1.00  0.00      B    C
ATOM   2758  H21 BMIMB  87      11.205   8.311  34.833  1.00  0.00      B    H
ATOM   2759  C3  BMIMB  87      10.445   4.539  37.363  1.00  0.00      B    C
ATOM   2760  H3  BMIMB  87      11.266   4.598  38.062  1.00  0.00      B    H
ATOM   2761  H31 BMIMB  87       9.465   4.852  37.690  1.00  0.00      B    H
ATOM   2762  H32 BMIMB  87      10.389   3.531  36.977  1.00  0.00      B    H
ATOM   2763  C4  BMIMB  87      13.001   6.501  33.689  1.00  0.00      B    C
ATOM   2764  H4  BMIMB  87      12.785   7.380  33.100  1.00  0.00      B    H
ATOM   2765  H41 BMIMB  87      12.758   5.688  33.021  1.00  0.00      B    H
ATOM   2766  C5  BMIMB  87      14.509   6.442  33.979  1.00  0.00      B    C
ATOM   2767  H5  BMIMB  87      14.636   5.616  34.674  1.00  0.00      B    H
ATOM   2768  H51 BMIMB  87      15.074   6.114  33.110  1.00  0.00      B    H
ATOM   2769  C51 BMIMB  87      15.140   7.793  34.501  1.00  0.00      B    C
ATOM   2770  H52 BMIMB  87      15.034   8.483  33.667  1.00  0.00      B    H
ATOM   2771  H53 BMIMB  87      14.569   8.176  35.342  1.00  0.00      B    H
ATOM   2772  C6  BMIMB  87      16.670   7.690  34.792  1.00  0.00      B    C
ATOM   2773  H6  BMIMB  87      17.204   8.633  34.752  1.00  0.00      B    H
ATOM   2774  H61 BMIMB  87      16.796   7.263  35.780  1.00  0.00      B    H
ATOM   2775  H62 BMIMB  87      17.336   7.095  34.177  1.00  0.00      B    H
ATOM   2776  N1  BMIMB  88      45.183  35.900  42.992  1.00  0.00      B    N
ATOM   2777  N11 BMIMB  88      45.966  37.497  41.789  1.00  0.00      B    N
ATOM   2778  C1  BMIMB  88      45.796  37.043  43.024  1.00  0.00      B    C
ATOM   2779  H1  BMIMB  88      46.088  37.552  43.918  1.00  0.00      B    H
ATOM   2780  C2  BMIMB  88      44.941  35.567  41.685  1.00  0.00      B    C
ATOM   2781  H2  BMIMB  88      44.515  34.667  41.297  1.00  0.00      B    H
ATOM   2782  C21 BMIMB  88      45.426  36.544  40.938  1.00  0.00      B    C
ATOM   2783  H21 BMIMB  88      45.574  36.638  39.884  1.00  0.00      B    H
ATOM   2784  C3  BMIMB  88      44.718  35.139  44.182  1.00  0.00      B    C
ATOM   2785  H3  BMIMB  88      43.659  34.957  44.078  1.00  0.00      B    H
ATOM   2786  H31 BMIMB  88      45.260  34.212  44.306  1.00  0.00      B    H
ATOM   2787  H32 BMIMB  88      44.795  35.654  45.128  1.00  0.00      B    H
ATOM   2788  C4  BMIMB  88      46.539  38.804  41.441  1.00  0.00      B    C
ATOM   2789  H4  BMIMB  88      46.901  38.624  40.440  1.00  0.00      B    H
ATOM   2790  H41 BMIMB  88      47.361  38.937  42.129  1.00  0.00      B    H
ATOM   2791  C5  BMIMB  88      45.602  40.041  41.407  1.00  0.00      B    C
ATOM   2792  H5  BMIMB  88      45.338  40.369  42.410  1.00  0.00      B    H
ATOM   2793  H51 BMIMB  88      46.273  40.825  41.064  1.00  0.00      B    H
ATOM   2794  C51 BMIMB  88      44.440  39.824  40.437  1.00  0.00      B    C
ATOM   2795  H52 BMIMB  88      44.734  39.575  39.421  1.00  0.00      B    H
ATOM   2796  H53 BMIMB  88      43.862  39.006  40.859  1.00  0.00      B    H
ATOM   2797  C6  BMIMB  88      43.673  41.107  40.320  1.00  0.00      B    C
ATOM   2798  H6  BMIMB  88      42.664  40.948  39.959  1.00  0.00      B    H
ATOM   2799  H61 BMIMB  88      43.518  41.653  41.244  1.00  0.00      B    H
ATOM   2800  H62 BMIMB  88      44.130  41.780  39.603  1.00  0.00      B    H
ATOM   2801  N1  BMIMB  89      37.312  27.742  32.011  1.00  0.00      B    N
ATOM   2802  N11 BMIMB  89      35.941  29.370  32.395  1.00  0.00      B    N
ATOM   2803  C1  BMIMB  89      37.189  29.044  32.050  1.00  0.00      B    C
ATOM   2804  H1  BMIMB  89      37.992  29.693  31.771  1.00  0.00      B    H
ATOM   2805  C2  BMIMB  89      36.102  27.212  32.387  1.00  0.00      B    C
ATOM   2806  H2  BMIMB  89      35.991  26.154  32.480  1.00  0.00      B    H
ATOM   2807  C21 BMIMB  89      35.222  28.197  32.456  1.00  0.00      B    C
ATOM   2808  H21 BMIMB  89      34.196  28.135  32.745  1.00  0.00      B    H
ATOM   2809  C3  BMIMB  89      38.539  26.982  31.726  1.00  0.00      B    C
ATOM   2810  H3  BMIMB  89      38.525  26.545  30.738  1.00  0.00      B    H
ATOM   2811  H31 BMIMB  89      39.353  27.687  31.656  1.00  0.00      B    H
ATOM   2812  H32 BMIMB  89      38.605  26.284  32.547  1.00  0.00      B    H
ATOM   2813  C4  BMIMB  89      35.445  30.694  32.753  1.00  0.00      B    C
ATOM   2814  H4  BMIMB  89      36.087  31.117  33.511  1.00  0.00      B    H
ATOM   2815  H41 BMIMB  89      34.445  30.613  33.153  1.00  0.00      B    H
ATOM   2816  C5  BMIMB  89      35.319  31.569  31.543  1.00  0.00      B    C
ATOM   2817  H5  BMIMB  89      35.143  32.600  31.839  1.00  0.00      B    H
ATOM   2818  H51 BMIMB  89      36.275  31.459  31.038  1.00  0.00      B    H
ATOM   2819  C51 BMIMB  89      34.323  30.999  30.469  1.00  0.00      B    C
ATOM   2820  H52 BMIMB  89      34.739  30.062  30.106  1.00  0.00      B    H
ATOM   2821  H53 BMIMB  89      33.324  30.790  30.843  1.00  0.00      B    H
ATOM   2822  C6  BMIMB  89      34.096  31.927  29.286  1.00  0.00      B    C
ATOM   2823  H6  BMIMB  89      33.333  31.513  28.638  1.00  0.00      B    H
ATOM   2824  H61 BMIMB  89      33.774  32.922  29.570  1.00  0.00      B    H
ATOM   2825  H62 BMIMB  89      35.032  31.886  28.740  1.00  0.00      B    H
ATOM   2826  N1  BMIMB  90      37.007  19.277   9.824  1.00  0.00      B    N
ATOM   2827  N11 BMIMB  90      35.505  17.970   9.028  1.00  0.00      B    N
ATOM   2828  C1  BMIMB  90      35.880  18.627  10.111  1.00  0.00      B    C
ATOM   2829  H1  BMIMB  90      35.431  18.387  11.050  1.00  0.00      B    H
ATOM   2830  C2  BMIMB  90      37.334  19.021   8.528  1.00  0.00      B    C
ATOM   2831  H2  BMIMB  90      38.217  19.469   8.129  1.00  0.00      B    H
ATOM   2832  C21 BMIMB  90      36.385  18.237   8.041  1.00  0.00      B    C
ATOM   2833  H21 BMIMB  90      36.310  17.744   7.096  1.00  0.00      B    H
ATOM   2834  C3  BMIMB  90      37.825  19.932  10.834  1.00  0.00      B    C
ATOM   2835  H3  BMIMB  90      37.716  20.942  10.469  1.00  0.00      B    H
ATOM   2836  H31 BMIMB  90      37.398  19.859  11.823  1.00  0.00      B    H
ATOM   2837  H32 BMIMB  90      38.838  19.558  10.823  1.00  0.00      B    H
ATOM   2838  C4  BMIMB  90      34.159  17.313   8.912  1.00  0.00      B    C
ATOM   2839  H4  BMIMB  90      33.788  17.277   7.898  1.00  0.00      B    H
ATOM   2840  H41 BMIMB  90      33.554  18.073   9.383  1.00  0.00      B    H
ATOM   2841  C5  BMIMB  90      34.018  16.001   9.660  1.00  0.00      B    C
ATOM   2842  H5  BMIMB  90      34.389  16.190  10.664  1.00  0.00      B    H
ATOM   2843  H51 BMIMB  90      32.952  15.811   9.561  1.00  0.00      B    H
ATOM   2844  C51 BMIMB  90      34.854  14.863   9.109  1.00  0.00      B    C
ATOM   2845  H52 BMIMB  90      34.411  14.641   8.142  1.00  0.00      B    H
ATOM   2846  H53 BMIMB  90      35.842  15.289   8.954  1.00  0.00      B    H
ATOM   2847  C6  BMIMB  90      34.842  13.622   9.933  1.00  0.00      B    C
ATOM   2848  H6  BMIMB  90      35.504  12.817   9.636  1.00  0.00      B    H
ATOM   2849  H61 BMIMB  90      35.173  13.870  10.935  1.00  0.00      B    H
ATOM   2850  H62 BMIMB  90      33.823  13.325  10.152  1.00  0.00      B    H
ATOM   2851  N1  BMIMB  91      20.368   8.247   7.570  1.00  0.00      B    N
ATOM   2852  N11 BMIMB  91      20.004   7.191   5.707  1.00  0.00      B    N
ATOM   2853  C1  BMIMB  91      20.854   7.402   6.719  1.00  0.00      B    C
ATOM   2854  H1  BMIMB  91      21.727   6.797   6.838  1.00  0.00      B    H
ATOM   2855  C2  BMIMB  91      19.151   8.720   7.034  1.00  0.00      B    C
ATOM   2856  H2  BMIMB  91      18.536   9.411   7.567  1.00  0.00      B    H
ATOM   2857  C21 BMIMB  91      19.031   8.100   5.832  1.00  0.00      B    C
ATOM   2858  H21 BMIMB  91      18.224   8.255   5.149  1.00  0.00      B    H
ATOM   2859  C3  BMIMB  91      20.991   8.730   8.737  1.00  0.00      B    C
ATOM   2860  H3  BMIMB  91      21.770   8.009   8.933  1.00  0.00      B    H
ATOM   2861  H31 BMIMB  91      21.517   9.670   8.654  1.00  0.00      B    H
ATOM   2862  H32 BMIMB  91      20.282   8.827   9.546  1.00  0.00      B    H
ATOM   2863  C4  BMIMB  91      20.050   6.273   4.543  1.00  0.00      B    C
ATOM   2864  H4  BMIMB  91      19.085   5.788   4.542  1.00  0.00      B    H
ATOM   2865  H41 BMIMB  91      20.817   5.518   4.634  1.00  0.00      B    H
ATOM   2866  C5  BMIMB  91      20.197   7.025   3.210  1.00  0.00      B    C
ATOM   2867  H5  BMIMB  91      20.235   6.151   2.564  1.00  0.00      B    H
ATOM   2868  H51 BMIMB  91      19.263   7.547   3.015  1.00  0.00      B    H
ATOM   2869  C51 BMIMB  91      21.409   7.948   3.245  1.00  0.00      B    C
ATOM   2870  H52 BMIMB  91      21.204   8.618   4.076  1.00  0.00      B    H
ATOM   2871  H53 BMIMB  91      22.300   7.396   3.532  1.00  0.00      B    H
ATOM   2872  C6  BMIMB  91      21.813   8.619   1.874  1.00  0.00      B    C
ATOM   2873  H6  BMIMB  91      22.590   9.368   1.973  1.00  0.00      B    H
ATOM   2874  H61 BMIMB  91      22.038   7.828   1.168  1.00  0.00      B    H
ATOM   2875  H62 BMIMB  91      20.921   9.160   1.581  1.00  0.00      B    H
ATOM   2876  N1  BMIMB  92      10.034  30.275  22.792  1.00  0.00      B    N
ATOM   2877  N11 BMIMB  92       9.544  32.224  22.049  1.00  0.00      B    N
ATOM   2878  C1  BMIMB  92      10.341  31.563  22.839  1.00  0.00      B    C
ATOM   2879  H1  BMIMB  92      11.168  31.991  23.365  1.00  0.00      B    H
ATOM   2880  C2  BMIMB  92       8.810  30.199  22.210  1.00  0.00      B    C
ATOM   2881  H2  BMIMB  92       8.230  29.308  22.110  1.00  0.00      B    H
ATOM   2882  C21 BMIMB  92       8.530  31.374  21.747  1.00  0.00      B    C
ATOM   2883  H21 BMIMB  92       7.614  31.673  21.288  1.00  0.00      B    H
ATOM   2884  C3  BMIMB  92      10.726  29.149  23.425  1.00  0.00      B    C
ATOM   2885  H3  BMIMB  92      11.596  29.540  23.930  1.00  0.00      B    H
ATOM   2886  H31 BMIMB  92      10.083  28.678  24.154  1.00  0.00      B    H
ATOM   2887  H32 BMIMB  92      11.145  28.445  22.721  1.00  0.00      B    H
ATOM   2888  C4  BMIMB  92       9.489  33.701  21.746  1.00  0.00      B    C
ATOM   2889  H4  BMIMB  92       9.574  34.220  22.689  1.00  0.00      B    H
ATOM   2890  H41 BMIMB  92       8.539  33.987  21.319  1.00  0.00      B    H
ATOM   2891  C5  BMIMB  92      10.536  34.212  20.778  1.00  0.00      B    C
ATOM   2892  H5  BMIMB  92      10.304  33.923  19.756  1.00  0.00      B    H
ATOM   2893  H51 BMIMB  92      10.395  35.286  20.865  1.00  0.00      B    H
ATOM   2894  C51 BMIMB  92      11.941  33.810  21.043  1.00  0.00      B    C
ATOM   2895  H52 BMIMB  92      12.151  34.075  22.076  1.00  0.00      B    H
ATOM   2896  H53 BMIMB  92      12.066  32.732  20.986  1.00  0.00      B    H
ATOM   2897  C6  BMIMB  92      12.931  34.569  20.141  1.00  0.00      B    C
ATOM   2898  H6  BMIMB  92      12.831  35.636  20.304  1.00  0.00      B    H
ATOM   2899  H61 BMIMB  92      13.983  34.338  20.263  1.00  0.00      B    H
ATOM   2900  H62 BMIMB  92      12.710  34.434  19.088  1.00  0.00      B    H
ATOM   2901  N1  BMIMB  93       3.786  31.503  23.808  1.00  0.00      B    N
ATOM   2902  N11 BMIMB  93       2.570  33.189  24.368  1.00  0.00      B    N
ATOM   2903  C1  BMIMB  93       3.625  32.427  24.651  1.00  0.00      B    C
ATOM   2904  H1  BMIMB  93       4.280  32.594  25.479  1.00  0.00      B    H
ATOM   2905  C2  BMIMB  93       2.584  31.419  23.072  1.00  0.00      B    C
ATOM   2906  H2  BMIMB  93       2.503  30.747  22.245  1.00  0.00      B    H
ATOM   2907  C21 BMIMB  93       1.886  32.546  23.352  1.00  0.00      B    C
ATOM   2908  H21 BMIMB  93       1.022  32.995  22.914  1.00  0.00      B    H
ATOM   2909  C3  BMIMB  93       4.927  30.619  23.864  1.00  0.00      B    C
ATOM   2910  H3  BMIMB  93       5.778  31.149  24.266  1.00  0.00      B    H
ATOM   2911  H31 BMIMB  93       4.884  29.788  24.552  1.00  0.00      B    H
ATOM   2912  H32 BMIMB  93       5.280  30.183  22.941  1.00  0.00      B    H
ATOM   2913  C4  BMIMB  93       2.204  34.473  24.859  1.00  0.00      B    C
ATOM   2914  H4  BMIMB  93       2.377  34.525  25.924  1.00  0.00      B    H
ATOM   2915  H41 BMIMB  93       1.142  34.535  24.676  1.00  0.00      B    H
ATOM   2916  C5  BMIMB  93       2.838  35.596  24.116  1.00  0.00      B    C
ATOM   2917  H5  BMIMB  93       2.365  35.556  23.138  1.00  0.00      B    H
ATOM   2918  H51 BMIMB  93       2.595  36.477  24.704  1.00  0.00      B    H
ATOM   2919  C51 BMIMB  93       4.359  35.393  24.110  1.00  0.00      B    C
ATOM   2920  H52 BMIMB  93       4.598  35.245  25.160  1.00  0.00      B    H
ATOM   2921  H53 BMIMB  93       4.596  34.451  23.623  1.00  0.00      B    H
ATOM   2922  C6  BMIMB  93       5.034  36.626  23.557  1.00  0.00      B    C
ATOM   2923  H6  BMIMB  93       4.729  37.478  24.154  1.00  0.00      B    H
ATOM   2924  H61 BMIMB  93       6.106  36.529  23.683  1.00  0.00      B    H
ATOM   2925  H62 BMIMB  93       4.935  36.815  22.495  1.00  0.00      B    H
ATOM   2926  N1  BMIMB  94       5.212  -0.379  40.591  1.00  0.00      B    N
ATOM   2927  N11 BMIMB  94       6.079  -0.066  42.511  1.00  0.00      B    N
ATOM   2928  C1  BMIMB  94       6.312  -0.158  41.245  1.00  0.00      B    C
ATOM   2929  H1  BMIMB  94       7.225   0.069  40.737  1.00  0.00      B    H
ATOM   2930  C2  BMIMB  94       4.210  -0.495  41.479  1.00  0.00      B    C
ATOM   2931  H2  BMIMB  94       3.204  -0.724  41.206  1.00  0.00      B    H
ATOM   2932  C21 BMIMB  94       4.751  -0.277  42.696  1.00  0.00      B    C
ATOM   2933  H21 BMIMB  94       4.374  -0.318  43.695  1.00  0.00      B    H
ATOM   2934  C3  BMIMB  94       5.044  -0.600  39.135  1.00  0.00      B    C
ATOM   2935  H3  BMIMB  94       5.998  -0.379  38.679  1.00  0.00      B    H
ATOM   2936  H31 BMIMB  94       4.847  -1.654  39.003  1.00  0.00      B    H
ATOM   2937  H32 BMIMB  94       4.212  -0.018  38.767  1.00  0.00      B    H
ATOM   2938  C4  BMIMB  94       7.037   0.310  43.605  1.00  0.00      B    C
ATOM   2939  H4  BMIMB  94       8.053   0.140  43.282  1.00  0.00      B    H
ATOM   2940  H41 BMIMB  94       6.730  -0.297  44.444  1.00  0.00      B    H
ATOM   2941  C5  BMIMB  94       6.974   1.723  44.186  1.00  0.00      B    C
ATOM   2942  H5  BMIMB  94       5.988   1.764  44.643  1.00  0.00      B    H
ATOM   2943  H51 BMIMB  94       7.820   1.697  44.868  1.00  0.00      B    H
ATOM   2944  C51 BMIMB  94       7.081   2.807  43.105  1.00  0.00      B    C
ATOM   2945  H52 BMIMB  94       7.926   2.618  42.448  1.00  0.00      B    H
ATOM   2946  H53 BMIMB  94       6.123   2.717  42.599  1.00  0.00      B    H
ATOM   2947  C6  BMIMB  94       7.257   4.184  43.620  1.00  0.00      B    C
ATOM   2948  H6  BMIMB  94       7.586   4.828  42.813  1.00  0.00      B    H
ATOM   2949  H61 BMIMB  94       6.275   4.460  43.988  1.00  0.00      B    H
ATOM   2950  H62 BMIMB  94       7.947   4.385  44.432  1.00  0.00      B    H
ATOM   2951  N1  BMIMB  95       0.640  24.938  23.596  1.00  0.00      B    N
ATOM   2952  N11 BMIMB  95       0.356  26.418  25.121  1.00  0.00      B    N
ATOM   2953  C1  BMIMB  95      -0.114  25.286  24.633  1.00  0.00      B    C
ATOM   2954  H1  BMIMB  95      -0.803  24.694  25.197  1.00  0.00      B    H
ATOM   2955  C2  BMIMB  95       1.437  26.032  23.280  1.00  0.00      B    C
ATOM   2956  H2  BMIMB  95       2.048  26.122  22.408  1.00  0.00      B    H
ATOM   2957  C21 BMIMB  95       1.301  26.990  24.268  1.00  0.00      B    C
ATOM   2958  H21 BMIMB  95       1.712  27.975  24.308  1.00  0.00      B    H
ATOM   2959  C3  BMIMB  95       0.489  23.648  22.873  1.00  0.00      B    C
ATOM   2960  H3  BMIMB  95       1.373  23.044  23.018  1.00  0.00      B    H
ATOM   2961  H31 BMIMB  95      -0.387  23.065  23.116  1.00  0.00      B    H
ATOM   2962  H32 BMIMB  95       0.489  23.843  21.811  1.00  0.00      B    H
ATOM   2963  C4  BMIMB  95      -0.067  27.032  26.362  1.00  0.00      B    C
ATOM   2964  H4  BMIMB  95      -1.118  26.798  26.445  1.00  0.00      B    H
ATOM   2965  H41 BMIMB  95       0.097  28.093  26.241  1.00  0.00      B    H
ATOM   2966  C5  BMIMB  95       0.816  26.492  27.469  1.00  0.00      B    C
ATOM   2967  H5  BMIMB  95       0.803  25.417  27.311  1.00  0.00      B    H
ATOM   2968  H51 BMIMB  95       1.803  26.857  27.199  1.00  0.00      B    H
ATOM   2969  C51 BMIMB  95       0.477  26.977  28.890  1.00  0.00      B    C
ATOM   2970  H52 BMIMB  95       0.255  28.041  28.869  1.00  0.00      B    H
ATOM   2971  H53 BMIMB  95      -0.416  26.423  29.168  1.00  0.00      B    H
ATOM   2972  C6  BMIMB  95       1.524  26.588  29.893  1.00  0.00      B    C
ATOM   2973  H6  BMIMB  95       1.115  26.411  30.881  1.00  0.00      B    H
ATOM   2974  H61 BMIMB  95       1.944  25.672  29.493  1.00  0.00      B    H
ATOM   2975  H62 BMIMB  95       2.287  27.358  29.873  1.00  0.00      B    H
ATOM   2976  N1  BMIMB  96      40.913  13.536  29.192  1.00  0.00      B    N
ATOM   2977  N11 BMIMB  96      41.514  15.393  30.035  1.00  0.00      B    N
ATOM   2978  C1  BMIMB  96      41.822  14.416  29.219  1.00  0.00      B    C
ATOM   2979  H1  BMIMB  96      42.751  14.301  28.704  1.00  0.00      B    H
ATOM   2980  C2  BMIMB  96      39.874  13.953  29.973  1.00  0.00      B    C
ATOM   2981  H2  BMIMB  96      38.954  13.410  29.976  1.00  0.00      B    H
ATOM   2982  C21 BMIMB  96      40.304  15.048  30.637  1.00  0.00      B    C
ATOM   2983  H21 BMIMB  96      39.753  15.625  31.346  1.00  0.00      B    H
ATOM   2984  C3  BMIMB  96      41.013  12.169  28.615  1.00  0.00      B    C
ATOM   2985  H3  BMIMB  96      41.004  12.142  27.536  1.00  0.00      B    H
ATOM   2986  H31 BMIMB  96      41.891  11.645  28.962  1.00  0.00      B    H
ATOM   2987  H32 BMIMB  96      40.222  11.538  28.993  1.00  0.00      B    H
ATOM   2988  C4  BMIMB  96      42.310  16.655  30.344  1.00  0.00      B    C
ATOM   2989  H4  BMIMB  96      41.687  17.465  29.993  1.00  0.00      B    H
ATOM   2990  H41 BMIMB  96      43.178  16.668  29.702  1.00  0.00      B    H
ATOM   2991  C5  BMIMB  96      42.864  16.927  31.746  1.00  0.00      B    C
ATOM   2992  H5  BMIMB  96      43.146  15.945  32.117  1.00  0.00      B    H
ATOM   2993  H51 BMIMB  96      43.777  17.513  31.674  1.00  0.00      B    H
ATOM   2994  C51 BMIMB  96      41.916  17.472  32.762  1.00  0.00      B    C
ATOM   2995  H52 BMIMB  96      41.369  18.339  32.397  1.00  0.00      B    H
ATOM   2996  H53 BMIMB  96      41.201  16.691  33.009  1.00  0.00      B    H
ATOM   2997  C6  BMIMB  96      42.498  17.853  34.108  1.00  0.00      B    C
ATOM   2998  H6  BMIMB  96      42.757  16.979  34.694  1.00  0.00      B    H
ATOM   2999  H61 BMIMB  96      43.348  18.504  33.935  1.00  0.00      B    H
ATOM   3000  H62 BMIMB  96      41.642  18.249  34.642  1.00  0.00      B    H
ATOM   3001  N1  BMIMB  97       7.034  36.229  32.781  1.00  0.00      B    N
ATOM   3002  N11 BMIMB  97       5.379  37.597  33.039  1.00  0.00      B    N
ATOM   3003  C1  BMIMB  97       6.111  36.648  33.603  1.00  0.00      B    C
ATOM   3004  H1  BMIMB  97       6.040  36.389  34.638  1.00  0.00      B    H
ATOM   3005  C2  BMIMB  97       6.915  36.969  31.606  1.00  0.00      B    C
ATOM   3006  H2  BMIMB  97       7.633  36.846  30.826  1.00  0.00      B    H
ATOM   3007  C21 BMIMB  97       5.835  37.747  31.753  1.00  0.00      B    C
ATOM   3008  H21 BMIMB  97       5.367  38.381  31.032  1.00  0.00      B    H
ATOM   3009  C3  BMIMB  97       8.062  35.320  33.126  1.00  0.00      B    C
ATOM   3010  H3  BMIMB  97       8.168  34.539  32.388  1.00  0.00      B    H
ATOM   3011  H31 BMIMB  97       8.954  35.915  33.252  1.00  0.00      B    H
ATOM   3012  H32 BMIMB  97       7.781  35.023  34.126  1.00  0.00      B    H
ATOM   3013  C4  BMIMB  97       4.341  38.435  33.593  1.00  0.00      B    C
ATOM   3014  H4  BMIMB  97       4.541  39.386  33.122  1.00  0.00      B    H
ATOM   3015  H41 BMIMB  97       4.485  38.442  34.663  1.00  0.00      B    H
ATOM   3016  C5  BMIMB  97       2.887  37.969  33.183  1.00  0.00      B    C
ATOM   3017  H5  BMIMB  97       2.091  38.601  33.568  1.00  0.00      B    H
ATOM   3018  H51 BMIMB  97       2.860  37.960  32.096  1.00  0.00      B    H
ATOM   3019  C51 BMIMB  97       2.469  36.528  33.432  1.00  0.00      B    C
ATOM   3020  H52 BMIMB  97       3.168  35.820  32.995  1.00  0.00      B    H
ATOM   3021  H53 BMIMB  97       2.481  36.254  34.484  1.00  0.00      B    H
ATOM   3022  C6  BMIMB  97       1.058  36.316  32.868  1.00  0.00      B    C
ATOM   3023  H6  BMIMB  97       0.850  36.697  31.875  1.00  0.00      B    H
ATOM   3024  H61 BMIMB  97       0.671  35.305  32.808  1.00  0.00      B    H
ATOM   3025  H62 BMIMB  97       0.332  36.842  33.477  1.00  0.00      B    H
ATOM   3026  N1  BMIMB  98      12.224  32.173  27.603  1.00  0.00      B    N
ATOM   3027  N11 BMIMB  98      13.503  30.513  28.046  1.00  0.00      B    N
ATOM   3028  C1  BMIMB  98      12.588  31.005  27.258  1.00  0.00      B    C
ATOM   3029  H1  BMIMB  98      12.286  30.550  26.339  1.00  0.00      B    H
ATOM   3030  C2  BMIMB  98      12.784  32.464  28.822  1.00  0.00      B    C
ATOM   3031  H2  BMIMB  98      12.537  33.371  29.330  1.00  0.00      B    H
ATOM   3032  C21 BMIMB  98      13.642  31.445  29.047  1.00  0.00      B    C
ATOM   3033  H21 BMIMB  98      14.352  31.224  29.814  1.00  0.00      B    H
ATOM   3034  C3  BMIMB  98      11.407  33.123  26.756  1.00  0.00      B    C
ATOM   3035  H3  BMIMB  98      10.501  33.331  27.306  1.00  0.00      B    H
ATOM   3036  H31 BMIMB  98      11.838  34.102  26.604  1.00  0.00      B    H
ATOM   3037  H32 BMIMB  98      11.151  32.828  25.749  1.00  0.00      B    H
ATOM   3038  C4  BMIMB  98      14.035  29.180  28.029  1.00  0.00      B    C
ATOM   3039  H4  BMIMB  98      13.588  28.753  27.144  1.00  0.00      B    H
ATOM   3040  H41 BMIMB  98      13.584  28.718  28.895  1.00  0.00      B    H
ATOM   3041  C5  BMIMB  98      15.620  29.135  27.967  1.00  0.00      B    C
ATOM   3042  H5  BMIMB  98      16.025  28.919  28.952  1.00  0.00      B    H
ATOM   3043  H51 BMIMB  98      15.896  28.204  27.478  1.00  0.00      B    H
ATOM   3044  C51 BMIMB  98      16.370  30.279  27.172  1.00  0.00      B    C
ATOM   3045  H52 BMIMB  98      16.074  30.116  26.138  1.00  0.00      B    H
ATOM   3046  H53 BMIMB  98      16.085  31.283  27.474  1.00  0.00      B    H
ATOM   3047  C6  BMIMB  98      17.864  30.125  27.333  1.00  0.00      B    C
ATOM   3048  H6  BMIMB  98      18.274  29.167  27.033  1.00  0.00      B    H
ATOM   3049  H61 BMIMB  98      18.413  30.886  26.790  1.00  0.00      B    H
ATOM   3050  H62 BMIMB  98      18.266  30.266  28.329  1.00  0.00      B    H
ATOM   3051  N1  BMIMB  99      31.836  23.706   4.832  1.00  0.00      B    N
ATOM   3052  N11 BMIMB  99      31.921  22.246   6.392  1.00  0.00      B    N
ATOM   3053  C1  BMIMB  99      31.374  23.341   5.982  1.00  0.00      B    C
ATOM   3054  H1  BMIMB  99      30.655  23.953   6.483  1.00  0.00      B    H
ATOM   3055  C2  BMIMB  99      32.489  22.647   4.336  1.00  0.00      B    C
ATOM   3056  H2  BMIMB  99      32.899  22.721   3.353  1.00  0.00      B    H
ATOM   3057  C21 BMIMB  99      32.614  21.689   5.262  1.00  0.00      B    C
ATOM   3058  H21 BMIMB  99      33.095  20.738   5.195  1.00  0.00      B    H
ATOM   3059  C3  BMIMB  99      31.651  25.073   4.183  1.00  0.00      B    C
ATOM   3060  H3  BMIMB  99      32.496  25.266   3.539  1.00  0.00      B    H
ATOM   3061  H31 BMIMB  99      30.769  24.984   3.565  1.00  0.00      B    H
ATOM   3062  H32 BMIMB  99      31.541  25.861   4.913  1.00  0.00      B    H
ATOM   3063  C4  BMIMB  99      31.778  21.571   7.682  1.00  0.00      B    C
ATOM   3064  H4  BMIMB  99      31.329  20.616   7.449  1.00  0.00      B    H
ATOM   3065  H41 BMIMB  99      31.054  22.111   8.273  1.00  0.00      B    H
ATOM   3066  C5  BMIMB  99      33.135  21.514   8.343  1.00  0.00      B    C
ATOM   3067  H5  BMIMB  99      33.160  21.719   9.410  1.00  0.00      B    H
ATOM   3068  H51 BMIMB  99      33.364  20.456   8.240  1.00  0.00      B    H
ATOM   3069  C51 BMIMB  99      34.255  22.350   7.778  1.00  0.00      B    C
ATOM   3070  H52 BMIMB  99      34.610  21.889   6.860  1.00  0.00      B    H
ATOM   3071  H53 BMIMB  99      33.846  23.343   7.608  1.00  0.00      B    H
ATOM   3072  C6  BMIMB  99      35.522  22.221   8.643  1.00  0.00      B    C
ATOM   3073  H6  BMIMB  99      35.702  21.153   8.686  1.00  0.00      B    H
ATOM   3074  H61 BMIMB  99      36.468  22.633   8.309  1.00  0.00      B    H
ATOM   3075  H62 BMIMB  99      35.365  22.613   9.641  1.00  0.00      B    H
ATOM   3076  N1  BMIMB 100       9.767  13.558   4.197  1.00  0.00      B    N
ATOM   3077  N11 BMIMB 100       8.540  15.316   4.001  1.00  0.00      B    N
ATOM   3078  C1  BMIMB 100       8.599  14.055   3.735  1.00  0.00      B    C
ATOM   3079  H1  BMIMB 100       7.817  13.601   3.164  1.00  0.00      B    H
ATOM   3080  C2  BMIMB 100      10.334  14.569   4.943  1.00  0.00      B    C
ATOM   3081  H2  BMIMB 100      11.267  14.413   5.439  1.00  0.00      B    H
ATOM   3082  C21 BMIMB 100       9.562  15.630   4.810  1.00  0.00      B    C
ATOM   3083  H21 BMIMB 100       9.675  16.645   5.121  1.00  0.00      B    H
ATOM   3084  C3  BMIMB 100      10.209  12.252   3.929  1.00  0.00      B    C
ATOM   3085  H3  BMIMB 100      11.146  12.353   3.401  1.00  0.00      B    H
ATOM   3086  H31 BMIMB 100      10.209  11.662   4.833  1.00  0.00      B    H
ATOM   3087  H32 BMIMB 100       9.440  11.776   3.340  1.00  0.00      B    H
ATOM   3088  C4  BMIMB 100       7.529  16.204   3.415  1.00  0.00      B    C
ATOM   3089  H4  BMIMB 100       7.432  16.111   2.344  1.00  0.00      B    H
ATOM   3090  H41 BMIMB 100       7.829  17.219   3.627  1.00  0.00      B    H
ATOM   3091  C5  BMIMB 100       6.095  16.016   4.085  1.00  0.00      B    C
ATOM   3092  H5  BMIMB 100       5.628  15.118   3.689  1.00  0.00      B    H
ATOM   3093  H51 BMIMB 100       6.307  15.799   5.129  1.00  0.00      B    H
ATOM   3094  C51 BMIMB 100       5.279  17.352   4.024  1.00  0.00      B    C
ATOM   3095  H52 BMIMB 100       5.781  18.250   4.373  1.00  0.00      B    H
ATOM   3096  H53 BMIMB 100       5.170  17.619   2.976  1.00  0.00      B    H
ATOM   3097  C6  BMIMB 100       3.886  17.202   4.526  1.00  0.00      B    C
ATOM   3098  H6  BMIMB 100       3.416  18.175   4.613  1.00  0.00      B    H
ATOM   3099  H61 BMIMB 100       3.369  16.539   3.842  1.00  0.00      B    H
ATOM   3100  H62 BMIMB 100       3.992  16.676   5.467  1.00  0.00      B    H
ATOM   3101  N1  BMIMB 101       2.952  20.849   5.558  1.00  0.00      B    N
ATOM   3102  N11 BMIMB 101       1.172  20.403   6.661  1.00  0.00      B    N
ATOM   3103  C1  BMIMB 101       2.485  20.577   6.766  1.00  0.00      B    C
ATOM   3104  H1  BMIMB 101       3.038  20.570   7.681  1.00  0.00      B    H
ATOM   3105  C2  BMIMB 101       1.903  20.932   4.682  1.00  0.00      B    C
ATOM   3106  H2  BMIMB 101       1.985  21.206   3.653  1.00  0.00      B    H
ATOM   3107  C21 BMIMB 101       0.781  20.516   5.364  1.00  0.00      B    C
ATOM   3108  H21 BMIMB 101      -0.250  20.390   5.114  1.00  0.00      B    H
ATOM   3109  C3  BMIMB 101       4.304  21.376   5.229  1.00  0.00      B    C
ATOM   3110  H3  BMIMB 101       4.596  21.053   4.241  1.00  0.00      B    H
ATOM   3111  H31 BMIMB 101       4.284  22.455   5.248  1.00  0.00      B    H
ATOM   3112  H32 BMIMB 101       5.092  21.062   5.897  1.00  0.00      B    H
ATOM   3113  C4  BMIMB 101       0.255  20.147   7.818  1.00  0.00      B    C
ATOM   3114  H4  BMIMB 101      -0.723  20.574   7.648  1.00  0.00      B    H
ATOM   3115  H41 BMIMB 101       0.690  20.684   8.647  1.00  0.00      B    H
ATOM   3116  C5  BMIMB 101       0.179  18.654   8.061  1.00  0.00      B    C
ATOM   3117  H5  BMIMB 101       1.009  18.171   7.552  1.00  0.00      B    H
ATOM   3118  H51 BMIMB 101       0.326  18.417   9.111  1.00  0.00      B    H
ATOM   3119  C51 BMIMB 101      -1.026  17.993   7.433  1.00  0.00      B    C
ATOM   3120  H52 BMIMB 101      -1.884  18.458   7.911  1.00  0.00      B    H
ATOM   3121  H53 BMIMB 101      -0.971  18.126   6.356  1.00  0.00      B    H
ATOM   3122  C6  BMIMB 101      -1.339  16.459   7.654  1.00  0.00      B    C
ATOM   3123  H6  BMIMB 101      -0.572  15.825   7.223  1.00  0.00      B    H
ATOM   3124  H61 BMIMB 101      -1.362  16.316   8.728  1.00  0.00      B    H
ATOM   3125  H62 BMIMB 101      -2.319  16.254   7.240  1.00  0.00      B    H
ATOM   3126  N1  BMIMB 102      31.322   3.289  22.750  1.00  0.00      B    N
ATOM   3127  N11 BMIMB 102      29.992   2.222  21.468  1.00  0.00      B    N
ATOM   3128  C1  BMIMB 102      30.245   2.500  22.726  1.00  0.00      B    C
ATOM   3129  H1  BMIMB 102      29.680   2.155  23.565  1.00  0.00      B    H
ATOM   3130  C2  BMIMB 102      31.835   3.322  21.494  1.00  0.00      B    C
ATOM   3131  H2  BMIMB 102      32.737   3.865  21.314  1.00  0.00      B    H
ATOM   3132  C21 BMIMB 102      30.996   2.645  20.682  1.00  0.00      B    C
ATOM   3133  H21 BMIMB 102      30.891   2.420  19.643  1.00  0.00      B    H
ATOM   3134  C3  BMIMB 102      31.888   4.017  23.899  1.00  0.00      B    C
ATOM   3135  H3  BMIMB 102      31.159   4.712  24.289  1.00  0.00      B    H
ATOM   3136  H31 BMIMB 102      32.322   3.433  24.697  1.00  0.00      B    H
ATOM   3137  H32 BMIMB 102      32.750   4.511  23.477  1.00  0.00      B    H
ATOM   3138  C4  BMIMB 102      28.719   1.761  20.903  1.00  0.00      B    C
ATOM   3139  H4  BMIMB 102      28.986   1.532  19.882  1.00  0.00      B    H
ATOM   3140  H41 BMIMB 102      28.116   2.654  20.965  1.00  0.00      B    H
ATOM   3141  C5  BMIMB 102      27.973   0.586  21.530  1.00  0.00      B    C
ATOM   3142  H5  BMIMB 102      28.592  -0.295  21.676  1.00  0.00      B    H
ATOM   3143  H51 BMIMB 102      27.717   0.959  22.518  1.00  0.00      B    H
ATOM   3144  C51 BMIMB 102      26.718   0.103  20.771  1.00  0.00      B    C
ATOM   3145  H52 BMIMB 102      27.092  -0.135  19.778  1.00  0.00      B    H
ATOM   3146  H53 BMIMB 102      26.284  -0.762  21.265  1.00  0.00      B    H
ATOM   3147  C6  BMIMB 102      25.566   1.144  20.681  1.00  0.00      B    C
ATOM   3148  H6  BMIMB 102      24.675   0.758  20.198  1.00  0.00      B    H
ATOM   3149  H61 BMIMB 102      25.190   1.409  21.662  1.00  0.00      B    H
ATOM   3150  H62 BMIMB 102      25.816   2.087  20.208  1.00  0.00      B    H
ATOM   3151  N1  BMIMB 103      34.609  34.987  41.882  1.00  0.00      B    N
ATOM   3152  N11 BMIMB 103      34.154  35.495  39.893  1.00  0.00      B    N
ATOM   3153  C1  BMIMB 103      34.603  34.583  40.665  1.00  0.00      B    C
ATOM   3154  H1  BMIMB 103      35.068  33.674  40.349  1.00  0.00      B    H
ATOM   3155  C2  BMIMB 103      33.944  36.214  41.927  1.00  0.00      B    C
ATOM   3156  H2  BMIMB 103      33.808  36.704  42.866  1.00  0.00      B    H
ATOM   3157  C21 BMIMB 103      33.763  36.583  40.637  1.00  0.00      B    C
ATOM   3158  H21 BMIMB 103      33.293  37.338  40.045  1.00  0.00      B    H
ATOM   3159  C3  BMIMB 103      35.227  34.441  43.084  1.00  0.00      B    C
ATOM   3160  H3  BMIMB 103      35.225  33.366  42.981  1.00  0.00      B    H
ATOM   3161  H31 BMIMB 103      36.238  34.781  43.252  1.00  0.00      B    H
ATOM   3162  H32 BMIMB 103      34.552  34.724  43.878  1.00  0.00      B    H
ATOM   3163  C4  BMIMB 103      33.916  35.322  38.435  1.00  0.00      B    C
ATOM   3164  H4  BMIMB 103      33.008  35.869  38.228  1.00  0.00      B    H
ATOM   3165  H41 BMIMB 103      33.459  34.388  38.143  1.00  0.00      B    H
ATOM   3166  C5  BMIMB 103      35.128  35.608  37.549  1.00  0.00      B    C
ATOM   3167  H5  BMIMB 103      35.923  34.923  37.833  1.00  0.00      B    H
ATOM   3168  H51 BMIMB 103      34.751  35.555  36.531  1.00  0.00      B    H
ATOM   3169  C51 BMIMB 103      35.612  37.020  37.827  1.00  0.00      B    C
ATOM   3170  H52 BMIMB 103      34.774  37.688  37.647  1.00  0.00      B    H
ATOM   3171  H53 BMIMB 103      36.007  37.078  38.838  1.00  0.00      B    H
ATOM   3172  C6  BMIMB 103      36.676  37.358  36.819  1.00  0.00      B    C
ATOM   3173  H6  BMIMB 103      36.250  37.517  35.835  1.00  0.00      B    H
ATOM   3174  H61 BMIMB 103      37.022  38.356  37.067  1.00  0.00      B    H
ATOM   3175  H62 BMIMB 103      37.526  36.685  36.795  1.00  0.00      B    H
ATOM   3176  N1  BMIMB 104       3.697  25.794  39.142  1.00  0.00      B    N
ATOM   3177  N11 BMIMB 104       1.552  25.904  39.678  1.00  0.00      B    N
ATOM   3178  C1  BMIMB 104       2.483  25.302  38.934  1.00  0.00      B    C
ATOM   3179  H1  BMIMB 104       2.349  24.546  38.190  1.00  0.00      B    H
ATOM   3180  C2  BMIMB 104       3.559  26.553  40.268  1.00  0.00      B    C
ATOM   3181  H2  BMIMB 104       4.386  26.944  40.819  1.00  0.00      B    H
ATOM   3182  C21 BMIMB 104       2.235  26.554  40.687  1.00  0.00      B    C
ATOM   3183  H21 BMIMB 104       1.700  26.972  41.511  1.00  0.00      B    H
ATOM   3184  C3  BMIMB 104       4.941  25.512  38.425  1.00  0.00      B    C
ATOM   3185  H3  BMIMB 104       5.385  24.580  38.742  1.00  0.00      B    H
ATOM   3186  H31 BMIMB 104       4.755  25.530  37.361  1.00  0.00      B    H
ATOM   3187  H32 BMIMB 104       5.722  26.243  38.573  1.00  0.00      B    H
ATOM   3188  C4  BMIMB 104       0.092  25.600  39.641  1.00  0.00      B    C
ATOM   3189  H4  BMIMB 104      -0.270  25.833  40.632  1.00  0.00      B    H
ATOM   3190  H41 BMIMB 104      -0.109  24.549  39.492  1.00  0.00      B    H
ATOM   3191  C5  BMIMB 104      -0.568  26.389  38.474  1.00  0.00      B    C
ATOM   3192  H5  BMIMB 104      -0.435  27.465  38.543  1.00  0.00      B    H
ATOM   3193  H51 BMIMB 104      -0.103  26.022  37.562  1.00  0.00      B    H
ATOM   3194  C51 BMIMB 104      -2.081  26.166  38.467  1.00  0.00      B    C
ATOM   3195  H52 BMIMB 104      -2.427  25.252  37.991  1.00  0.00      B    H
ATOM   3196  H53 BMIMB 104      -2.505  26.404  39.440  1.00  0.00      B    H
ATOM   3197  C6  BMIMB 104      -2.648  27.186  37.506  1.00  0.00      B    C
ATOM   3198  H6  BMIMB 104      -2.342  26.943  36.495  1.00  0.00      B    H
ATOM   3199  H61 BMIMB 104      -3.720  27.025  37.528  1.00  0.00      B    H
ATOM   3200  H62 BMIMB 104      -2.372  28.193  37.799  1.00  0.00      B    H
ATOM   3201  N1  BMIMB 105       5.267  10.533  34.231  1.00  0.00      B    N
ATOM   3202  N11 BMIMB 105       7.122  10.232  35.194  1.00  0.00      B    N
ATOM   3203  C1  BMIMB 105       6.546  10.607  34.098  1.00  0.00      B    C
ATOM   3204  H1  BMIMB 105       7.014  10.777  33.153  1.00  0.00      B    H
ATOM   3205  C2  BMIMB 105       4.975  10.288  35.475  1.00  0.00      B    C
ATOM   3206  H2  BMIMB 105       3.968  10.178  35.815  1.00  0.00      B    H
ATOM   3207  C21 BMIMB 105       6.122   9.891  36.029  1.00  0.00      B    C
ATOM   3208  H21 BMIMB 105       6.338   9.522  37.007  1.00  0.00      B    H
ATOM   3209  C3  BMIMB 105       4.293  10.465  33.118  1.00  0.00      B    C
ATOM   3210  H3  BMIMB 105       4.861  10.668  32.223  1.00  0.00      B    H
ATOM   3211  H31 BMIMB 105       3.842   9.483  33.123  1.00  0.00      B    H
ATOM   3212  H32 BMIMB 105       3.569  11.240  33.321  1.00  0.00      B    H
ATOM   3213  C4  BMIMB 105       8.575  10.070  35.442  1.00  0.00      B    C
ATOM   3214  H4  BMIMB 105       9.109   9.916  34.516  1.00  0.00      B    H
ATOM   3215  H41 BMIMB 105       8.744   9.186  36.039  1.00  0.00      B    H
ATOM   3216  C5  BMIMB 105       9.018  11.338  36.191  1.00  0.00      B    C
ATOM   3217  H5  BMIMB 105       8.572  11.056  37.142  1.00  0.00      B    H
ATOM   3218  H51 BMIMB 105      10.096  11.267  36.303  1.00  0.00      B    H
ATOM   3219  C51 BMIMB 105       8.569  12.774  35.816  1.00  0.00      B    C
ATOM   3220  H52 BMIMB 105       9.074  13.055  34.896  1.00  0.00      B    H
ATOM   3221  H53 BMIMB 105       7.494  12.866  35.687  1.00  0.00      B    H
ATOM   3222  C6  BMIMB 105       8.876  13.740  36.980  1.00  0.00      B    C
ATOM   3223  H6  BMIMB 105       9.152  14.662  36.482  1.00  0.00      B    H
ATOM   3224  H61 BMIMB 105       8.032  13.996  37.610  1.00  0.00      B    H
ATOM   3225  H62 BMIMB 105       9.714  13.395  37.575  1.00  0.00      B    H
ATOM   3226  N1  BMIMB 106      13.891  42.364  13.787  1.00  0.00      B    N
ATOM   3227  N11 BMIMB 106      14.245  41.062  12.122  1.00  0.00      B    N
ATOM   3228  C1  BMIMB 106      13.811  41.138  13.367  1.00  0.00      B    C
ATOM   3229  H1  BMIMB 106      13.497  40.357  14.026  1.00  0.00      B    H
ATOM   3230  C2  BMIMB 106      14.468  43.124  12.734  1.00  0.00      B    C
ATOM   3231  H2  BMIMB 106      14.545  44.189  12.761  1.00  0.00      B    H
ATOM   3232  C21 BMIMB 106      14.658  42.281  11.747  1.00  0.00      B    C
ATOM   3233  H21 BMIMB 106      15.103  42.418  10.786  1.00  0.00      B    H
ATOM   3234  C3  BMIMB 106      13.849  42.806  15.178  1.00  0.00      B    C
ATOM   3235  H3  BMIMB 106      14.136  42.006  15.845  1.00  0.00      B    H
ATOM   3236  H31 BMIMB 106      14.355  43.734  15.401  1.00  0.00      B    H
ATOM   3237  H32 BMIMB 106      12.808  42.727  15.453  1.00  0.00      B    H
ATOM   3238  C4  BMIMB 106      14.452  39.890  11.330  1.00  0.00      B    C
ATOM   3239  H4  BMIMB 106      14.536  39.096  12.057  1.00  0.00      B    H
ATOM   3240  H41 BMIMB 106      15.446  40.029  10.932  1.00  0.00      B    H
ATOM   3241  C5  BMIMB 106      13.446  39.549  10.243  1.00  0.00      B    C
ATOM   3242  H5  BMIMB 106      12.454  39.965  10.402  1.00  0.00      B    H
ATOM   3243  H51 BMIMB 106      13.879  40.091   9.406  1.00  0.00      B    H
ATOM   3244  C51 BMIMB 106      13.203  38.060   9.925  1.00  0.00      B    C
ATOM   3245  H52 BMIMB 106      12.720  38.033   8.952  1.00  0.00      B    H
ATOM   3246  H53 BMIMB 106      14.195  37.619   9.870  1.00  0.00      B    H
ATOM   3247  C6  BMIMB 106      12.303  37.286  10.927  1.00  0.00      B    C
ATOM   3248  H6  BMIMB 106      12.840  37.278  11.869  1.00  0.00      B    H
ATOM   3249  H61 BMIMB 106      11.320  37.743  10.889  1.00  0.00      B    H
ATOM   3250  H62 BMIMB 106      12.189  36.241  10.662  1.00  0.00      B    H
ATOM   3251  N1  BMIMB 107      45.558  23.188  15.621  1.00  0.00      B    N
ATOM   3252  N11 BMIMB 107      43.553  22.883  14.882  1.00  0.00      B    N
ATOM   3253  C1  BMIMB 107      44.722  22.335  15.019  1.00  0.00      B    C
ATOM   3254  H1  BMIMB 107      45.007  21.315  14.875  1.00  0.00      B    H
ATOM   3255  C2  BMIMB 107      44.899  24.370  15.724  1.00  0.00      B    C
ATOM   3256  H2  BMIMB 107      45.450  25.203  16.101  1.00  0.00      B    H
ATOM   3257  C21 BMIMB 107      43.665  24.200  15.247  1.00  0.00      B    C
ATOM   3258  H21 BMIMB 107      42.975  24.998  15.088  1.00  0.00      B    H
ATOM   3259  C3  BMIMB 107      46.835  23.000  16.286  1.00  0.00      B    C
ATOM   3260  H3  BMIMB 107      46.620  22.916  17.341  1.00  0.00      B    H
ATOM   3261  H31 BMIMB 107      47.422  22.168  15.927  1.00  0.00      B    H
ATOM   3262  H32 BMIMB 107      47.342  23.895  15.953  1.00  0.00      B    H
ATOM   3263  C4  BMIMB 107      42.384  22.466  14.127  1.00  0.00      B    C
ATOM   3264  H4  BMIMB 107      42.696  21.741  13.391  1.00  0.00      B    H
ATOM   3265  H41 BMIMB 107      42.025  23.273  13.506  1.00  0.00      B    H
ATOM   3266  C5  BMIMB 107      41.328  21.798  14.999  1.00  0.00      B    C
ATOM   3267  H5  BMIMB 107      41.779  21.251  15.823  1.00  0.00      B    H
ATOM   3268  H51 BMIMB 107      40.685  22.557  15.438  1.00  0.00      B    H
ATOM   3269  C51 BMIMB 107      40.387  20.918  14.195  1.00  0.00      B    C
ATOM   3270  H52 BMIMB 107      39.739  21.458  13.509  1.00  0.00      B    H
ATOM   3271  H53 BMIMB 107      40.990  20.249  13.587  1.00  0.00      B    H
ATOM   3272  C6  BMIMB 107      39.495  20.170  15.159  1.00  0.00      B    C
ATOM   3273  H6  BMIMB 107      38.786  20.818  15.662  1.00  0.00      B    H
ATOM   3274  H61 BMIMB 107      39.036  19.382  14.573  1.00  0.00      B    H
ATOM   3275  H62 BMIMB 107      40.118  19.725  15.926  1.00  0.00      B    H
ATOM   3276  N1  BMIMB 108      10.392  41.734  31.806  1.00  0.00      B    N
ATOM   3277  N11 BMIMB 108      11.006  43.181  33.273  1.00  0.00      B    N
ATOM   3278  C1  BMIMB 108      11.258  41.989  32.763  1.00  0.00      B    C
ATOM   3279  H1  BMIMB 108      12.066  41.379  33.109  1.00  0.00      B    H
ATOM   3280  C2  BMIMB 108       9.459  42.739  31.730  1.00  0.00      B    C
ATOM   3281  H2  BMIMB 108       8.677  42.616  31.014  1.00  0.00      B    H
ATOM   3282  C21 BMIMB 108       9.888  43.608  32.634  1.00  0.00      B    C
ATOM   3283  H21 BMIMB 108       9.427  44.509  32.975  1.00  0.00      B    H
ATOM   3284  C3  BMIMB 108      10.477  40.533  30.979  1.00  0.00      B    C
ATOM   3285  H3  BMIMB 108       9.477  40.240  30.696  1.00  0.00      B    H
ATOM   3286  H31 BMIMB 108      11.129  40.781  30.154  1.00  0.00      B    H
ATOM   3287  H32 BMIMB 108      10.946  39.707  31.492  1.00  0.00      B    H
ATOM   3288  C4  BMIMB 108      11.692  43.760  34.491  1.00  0.00      B    C
ATOM   3289  H4  BMIMB 108      11.654  44.832  34.368  1.00  0.00      B    H
ATOM   3290  H41 BMIMB 108      12.726  43.470  34.382  1.00  0.00      B    H
ATOM   3291  C5  BMIMB 108      11.131  43.371  35.849  1.00  0.00      B    C
ATOM   3292  H5  BMIMB 108      10.921  42.320  36.029  1.00  0.00      B    H
ATOM   3293  H51 BMIMB 108      11.820  43.651  36.641  1.00  0.00      B    H
ATOM   3294  C51 BMIMB 108       9.746  43.793  36.165  1.00  0.00      B    C
ATOM   3295  H52 BMIMB 108       9.460  44.837  36.063  1.00  0.00      B    H
ATOM   3296  H53 BMIMB 108       9.047  43.237  35.546  1.00  0.00      B    H
ATOM   3297  C6  BMIMB 108       9.325  43.437  37.551  1.00  0.00      B    C
ATOM   3298  H6  BMIMB 108       9.517  42.375  37.660  1.00  0.00      B    H
ATOM   3299  H61 BMIMB 108       9.895  43.992  38.287  1.00  0.00      B    H
ATOM   3300  H62 BMIMB 108       8.274  43.647  37.710  1.00  0.00      B    H
ATOM   3301  N1  BMIMB 109      18.697  11.614  42.979  1.00  0.00      B    N
ATOM   3302  N11 BMIMB 109      20.265  12.700  44.119  1.00  0.00      B    N
ATOM   3303  C1  BMIMB 109      19.692  12.564  42.900  1.00  0.00      B    C
ATOM   3304  H1  BMIMB 109      19.963  13.159  42.054  1.00  0.00      B    H
ATOM   3305  C2  BMIMB 109      18.645  11.249  44.249  1.00  0.00      B    C
ATOM   3306  H2  BMIMB 109      17.751  10.724  44.507  1.00  0.00      B    H
ATOM   3307  C21 BMIMB 109      19.518  11.899  44.960  1.00  0.00      B    C
ATOM   3308  H21 BMIMB 109      19.610  12.008  46.018  1.00  0.00      B    H
ATOM   3309  C3  BMIMB 109      17.742  11.206  41.885  1.00  0.00      B    C
ATOM   3310  H3  BMIMB 109      18.115  11.174  40.871  1.00  0.00      B    H
ATOM   3311  H31 BMIMB 109      17.331  10.261  42.209  1.00  0.00      B    H
ATOM   3312  H32 BMIMB 109      16.899  11.874  41.975  1.00  0.00      B    H
ATOM   3313  C4  BMIMB 109      21.254  13.699  44.602  1.00  0.00      B    C
ATOM   3314  H4  BMIMB 109      21.948  13.910  43.801  1.00  0.00      B    H
ATOM   3315  H41 BMIMB 109      21.809  13.162  45.357  1.00  0.00      B    H
ATOM   3316  C5  BMIMB 109      20.829  14.863  45.439  1.00  0.00      B    C
ATOM   3317  H5  BMIMB 109      21.716  15.486  45.531  1.00  0.00      B    H
ATOM   3318  H51 BMIMB 109      20.011  15.440  45.015  1.00  0.00      B    H
ATOM   3319  C51 BMIMB 109      20.472  14.552  46.911  1.00  0.00      B    C
ATOM   3320  H52 BMIMB 109      19.647  13.861  47.059  1.00  0.00      B    H
ATOM   3321  H53 BMIMB 109      21.334  14.140  47.430  1.00  0.00      B    H
ATOM   3322  C6  BMIMB 109      20.010  15.704  47.614  1.00  0.00      B    C
ATOM   3323  H6  BMIMB 109      19.121  16.126  47.157  1.00  0.00      B    H
ATOM   3324  H61 BMIMB 109      19.771  15.375  48.619  1.00  0.00      B    H
ATOM   3325  H62 BMIMB 109      20.701  16.534  47.706  1.00  0.00      B    H
ATOM   3326  N1  BMIMB 110       3.075  24.763  44.243  1.00  0.00      B    N
ATOM   3327  N11 BMIMB 110       4.994  25.372  45.026  1.00  0.00      B    N
ATOM   3328  C1  BMIMB 110       4.228  24.347  44.757  1.00  0.00      B    C
ATOM   3329  H1  BMIMB 110       4.343  23.286  44.830  1.00  0.00      B    H
ATOM   3330  C2  BMIMB 110       3.242  26.059  43.891  1.00  0.00      B    C
ATOM   3331  H2  BMIMB 110       2.543  26.590  43.282  1.00  0.00      B    H
ATOM   3332  C21 BMIMB 110       4.328  26.501  44.489  1.00  0.00      B    C
ATOM   3333  H21 BMIMB 110       4.766  27.470  44.388  1.00  0.00      B    H
ATOM   3334  C3  BMIMB 110       1.950  23.825  43.897  1.00  0.00      B    C
ATOM   3335  H3  BMIMB 110       2.238  22.915  44.403  1.00  0.00      B    H
ATOM   3336  H31 BMIMB 110       0.958  24.104  44.218  1.00  0.00      B    H
ATOM   3337  H32 BMIMB 110       1.955  23.710  42.823  1.00  0.00      B    H
ATOM   3338  C4  BMIMB 110       6.388  25.329  45.563  1.00  0.00      B    C
ATOM   3339  H4  BMIMB 110       6.372  24.519  46.277  1.00  0.00      B    H
ATOM   3340  H41 BMIMB 110       6.364  26.202  46.198  1.00  0.00      B    H
ATOM   3341  C5  BMIMB 110       7.520  25.346  44.539  1.00  0.00      B    C
ATOM   3342  H5  BMIMB 110       8.418  25.662  45.064  1.00  0.00      B    H
ATOM   3343  H51 BMIMB 110       7.627  24.315  44.213  1.00  0.00      B    H
ATOM   3344  C51 BMIMB 110       7.259  26.216  43.322  1.00  0.00      B    C
ATOM   3345  H52 BMIMB 110       6.344  25.797  42.911  1.00  0.00      B    H
ATOM   3346  H53 BMIMB 110       7.002  27.197  43.713  1.00  0.00      B    H
ATOM   3347  C6  BMIMB 110       8.406  26.406  42.315  1.00  0.00      B    C
ATOM   3348  H6  BMIMB 110       9.083  25.609  42.029  1.00  0.00      B    H
ATOM   3349  H61 BMIMB 110       7.974  26.732  41.376  1.00  0.00      B    H
ATOM   3350  H62 BMIMB 110       8.929  27.206  42.828  1.00  0.00      B    H
ATOM   3351  N1  BMIMB 111       1.473   7.890   3.879  1.00  0.00      B    N
ATOM   3352  N11 BMIMB 111       3.637   8.280   4.042  1.00  0.00      B    N
ATOM   3353  C1  BMIMB 111       2.447   8.755   3.598  1.00  0.00      B    C
ATOM   3354  H1  BMIMB 111       2.248   9.624   3.007  1.00  0.00      B    H
ATOM   3355  C2  BMIMB 111       2.119   6.773   4.450  1.00  0.00      B    C
ATOM   3356  H2  BMIMB 111       1.538   5.944   4.789  1.00  0.00      B    H
ATOM   3357  C21 BMIMB 111       3.480   6.971   4.438  1.00  0.00      B    C
ATOM   3358  H21 BMIMB 111       4.304   6.439   4.860  1.00  0.00      B    H
ATOM   3359  C3  BMIMB 111       0.053   8.193   3.685  1.00  0.00      B    C
ATOM   3360  H3  BMIMB 111      -0.436   7.870   4.592  1.00  0.00      B    H
ATOM   3361  H31 BMIMB 111      -0.097   9.180   3.274  1.00  0.00      B    H
ATOM   3362  H32 BMIMB 111      -0.392   7.607   2.894  1.00  0.00      B    H
ATOM   3363  C4  BMIMB 111       4.894   9.115   4.087  1.00  0.00      B    C
ATOM   3364  H4  BMIMB 111       5.534   8.709   4.856  1.00  0.00      B    H
ATOM   3365  H41 BMIMB 111       4.590  10.108   4.384  1.00  0.00      B    H
ATOM   3366  C5  BMIMB 111       5.557   9.059   2.678  1.00  0.00      B    C
ATOM   3367  H5  BMIMB 111       5.753   8.035   2.370  1.00  0.00      B    H
ATOM   3368  H51 BMIMB 111       4.722   9.316   2.031  1.00  0.00      B    H
ATOM   3369  C51 BMIMB 111       6.858   9.903   2.509  1.00  0.00      B    C
ATOM   3370  H52 BMIMB 111       7.138  10.033   1.467  1.00  0.00      B    H
ATOM   3371  H53 BMIMB 111       6.774  10.880   2.979  1.00  0.00      B    H
ATOM   3372  C6  BMIMB 111       7.921   8.995   3.149  1.00  0.00      B    C
ATOM   3373  H6  BMIMB 111       7.813   8.779   4.206  1.00  0.00      B    H
ATOM   3374  H61 BMIMB 111       8.029   8.020   2.688  1.00  0.00      B    H
ATOM   3375  H62 BMIMB 111       8.909   9.430   3.052  1.00  0.00      B    H
ATOM   3376  N1  BMIMB 112      41.831   5.629  17.186  1.00  0.00      B    N
ATOM   3377  N11 BMIMB 112      40.606   6.245  15.554  1.00  0.00      B    N
ATOM   3378  C1  BMIMB 112      41.704   5.576  15.905  1.00  0.00      B    C
ATOM   3379  H1  BMIMB 112      42.479   5.178  15.286  1.00  0.00      B    H
ATOM   3380  C2  BMIMB 112      40.834   6.377  17.697  1.00  0.00      B    C
ATOM   3381  H2  BMIMB 112      40.895   6.831  18.662  1.00  0.00      B    H
ATOM   3382  C21 BMIMB 112      39.999   6.671  16.716  1.00  0.00      B    C
ATOM   3383  H21 BMIMB 112      39.138   7.302  16.755  1.00  0.00      B    H
ATOM   3384  C3  BMIMB 112      42.924   5.106  18.047  1.00  0.00      B    C
ATOM   3385  H3  BMIMB 112      42.630   4.296  18.698  1.00  0.00      B    H
ATOM   3386  H31 BMIMB 112      43.756   4.727  17.473  1.00  0.00      B    H
ATOM   3387  H32 BMIMB 112      43.219   5.921  18.691  1.00  0.00      B    H
ATOM   3388  C4  BMIMB 112      40.080   6.263  14.128  1.00  0.00      B    C
ATOM   3389  H4  BMIMB 112      40.839   5.854  13.478  1.00  0.00      B    H
ATOM   3390  H41 BMIMB 112      39.942   7.296  13.846  1.00  0.00      B    H
ATOM   3391  C5  BMIMB 112      38.885   5.397  13.859  1.00  0.00      B    C
ATOM   3392  H5  BMIMB 112      38.179   6.021  13.317  1.00  0.00      B    H
ATOM   3393  H51 BMIMB 112      39.215   4.580  13.222  1.00  0.00      B    H
ATOM   3394  C51 BMIMB 112      38.093   4.804  14.953  1.00  0.00      B    C
ATOM   3395  H52 BMIMB 112      38.651   4.136  15.604  1.00  0.00      B    H
ATOM   3396  H53 BMIMB 112      37.767   5.616  15.598  1.00  0.00      B    H
ATOM   3397  C6  BMIMB 112      36.941   3.902  14.525  1.00  0.00      B    C
ATOM   3398  H6  BMIMB 112      37.315   3.221  13.770  1.00  0.00      B    H
ATOM   3399  H61 BMIMB 112      36.651   3.182  15.282  1.00  0.00      B    H
ATOM   3400  H62 BMIMB 112      36.173   4.558  14.132  1.00  0.00      B    H
ATOM   3401  N1  BMIMB 113      25.891  35.642  47.377  1.00  0.00      B    N
ATOM   3402  N11 BMIMB 113      24.191  36.461  46.441  1.00  0.00      B    N
ATOM   3403  C1  BMIMB 113      25.460  36.307  46.332  1.00  0.00      B    C
ATOM   3404  H1  BMIMB 113      26.027  36.459  45.438  1.00  0.00      B    H
ATOM   3405  C2  BMIMB 113      24.804  35.223  48.077  1.00  0.00      B    C
ATOM   3406  H2  BMIMB 113      24.943  34.453  48.804  1.00  0.00      B    H
ATOM   3407  C21 BMIMB 113      23.758  35.810  47.538  1.00  0.00      B    C
ATOM   3408  H21 BMIMB 113      22.721  35.683  47.759  1.00  0.00      B    H
ATOM   3409  C3  BMIMB 113      27.215  34.923  47.508  1.00  0.00      B    C
ATOM   3410  H3  BMIMB 113      27.886  35.516  48.112  1.00  0.00      B    H
ATOM   3411  H31 BMIMB 113      27.083  33.906  47.846  1.00  0.00      B    H
ATOM   3412  H32 BMIMB 113      27.675  34.920  46.531  1.00  0.00      B    H
ATOM   3413  C4  BMIMB 113      23.244  36.945  45.460  1.00  0.00      B    C
ATOM   3414  H4  BMIMB 113      22.285  36.503  45.684  1.00  0.00      B    H
ATOM   3415  H41 BMIMB 113      23.708  36.556  44.566  1.00  0.00      B    H
ATOM   3416  C5  BMIMB 113      23.154  38.436  45.516  1.00  0.00      B    C
ATOM   3417  H5  BMIMB 113      22.534  38.821  44.710  1.00  0.00      B    H
ATOM   3418  H51 BMIMB 113      22.531  38.676  46.374  1.00  0.00      B    H
ATOM   3419  C51 BMIMB 113      24.512  39.104  45.627  1.00  0.00      B    C
ATOM   3420  H52 BMIMB 113      24.951  38.799  46.574  1.00  0.00      B    H
ATOM   3421  H53 BMIMB 113      25.071  38.865  44.727  1.00  0.00      B    H
ATOM   3422  C6  BMIMB 113      24.527  40.574  45.661  1.00  0.00      B    C
ATOM   3423  H6  BMIMB 113      24.209  40.770  46.678  1.00  0.00      B    H
ATOM   3424  H61 BMIMB 113      25.551  40.921  45.586  1.00  0.00      B    H
ATOM   3425  H62 BMIMB 113      23.798  41.015  44.990  1.00  0.00      B    H
ATOM   3426  N1  BMIMB 114       3.190  43.785  24.843  1.00  0.00      B    N
ATOM   3427  N11 BMIMB 114       4.815  42.463  24.462  1.00  0.00      B    N
ATOM   3428  C1  BMIMB 114       3.939  43.230  23.904  1.00  0.00      B    C
ATOM   3429  H1  BMIMB 114       3.858  43.364  22.846  1.00  0.00      B    H
ATOM   3430  C2  BMIMB 114       3.533  43.261  26.068  1.00  0.00      B    C
ATOM   3431  H2  BMIMB 114       2.925  43.502  26.912  1.00  0.00      B    H
ATOM   3432  C21 BMIMB 114       4.545  42.450  25.831  1.00  0.00      B    C
ATOM   3433  H21 BMIMB 114       5.125  41.909  26.545  1.00  0.00      B    H
ATOM   3434  C3  BMIMB 114       2.066  44.662  24.502  1.00  0.00      B    C
ATOM   3435  H3  BMIMB 114       2.407  45.678  24.641  1.00  0.00      B    H
ATOM   3436  H31 BMIMB 114       1.771  44.500  23.475  1.00  0.00      B    H
ATOM   3437  H32 BMIMB 114       1.222  44.541  25.165  1.00  0.00      B    H
ATOM   3438  C4  BMIMB 114       6.003  41.873  23.798  1.00  0.00      B    C
ATOM   3439  H4  BMIMB 114       6.715  41.636  24.574  1.00  0.00      B    H
ATOM   3440  H41 BMIMB 114       6.279  42.652  23.103  1.00  0.00      B    H
ATOM   3441  C5  BMIMB 114       5.549  40.636  22.991  1.00  0.00      B    C
ATOM   3442  H5  BMIMB 114       5.195  39.773  23.550  1.00  0.00      B    H
ATOM   3443  H51 BMIMB 114       4.922  40.928  22.153  1.00  0.00      B    H
ATOM   3444  C51 BMIMB 114       6.596  39.936  22.076  1.00  0.00      B    C
ATOM   3445  H52 BMIMB 114       6.056  39.082  21.676  1.00  0.00      B    H
ATOM   3446  H53 BMIMB 114       7.016  40.577  21.305  1.00  0.00      B    H
ATOM   3447  C6  BMIMB 114       7.886  39.465  22.864  1.00  0.00      B    C
ATOM   3448  H6  BMIMB 114       7.580  38.803  23.665  1.00  0.00      B    H
ATOM   3449  H61 BMIMB 114       8.547  38.950  22.176  1.00  0.00      B    H
ATOM   3450  H62 BMIMB 114       8.390  40.367  23.191  1.00  0.00      B    H
ATOM   3451  N1  BMIMB 115      24.413  38.343  29.288  1.00  0.00      B    N
ATOM   3452  N11 BMIMB 115      25.551  40.153  29.039  1.00  0.00      B    N
ATOM   3453  C1  BMIMB 115      25.506  38.863  28.762  1.00  0.00      B    C
ATOM   3454  H1  BMIMB 115      26.222  38.421  28.103  1.00  0.00      B    H
ATOM   3455  C2  BMIMB 115      23.761  39.307  30.006  1.00  0.00      B    C
ATOM   3456  H2  BMIMB 115      22.924  39.114  30.640  1.00  0.00      B    H
ATOM   3457  C21 BMIMB 115      24.460  40.455  29.851  1.00  0.00      B    C
ATOM   3458  H21 BMIMB 115      24.365  41.382  30.373  1.00  0.00      B    H
ATOM   3459  C3  BMIMB 115      24.013  36.895  29.175  1.00  0.00      B    C
ATOM   3460  H3  BMIMB 115      24.890  36.268  29.101  1.00  0.00      B    H
ATOM   3461  H31 BMIMB 115      23.364  36.571  29.975  1.00  0.00      B    H
ATOM   3462  H32 BMIMB 115      23.492  36.885  28.229  1.00  0.00      B    H
ATOM   3463  C4  BMIMB 115      26.568  41.086  28.555  1.00  0.00      B    C
ATOM   3464  H4  BMIMB 115      27.396  40.582  28.079  1.00  0.00      B    H
ATOM   3465  H41 BMIMB 115      26.983  41.523  29.451  1.00  0.00      B    H
ATOM   3466  C5  BMIMB 115      26.170  42.196  27.632  1.00  0.00      B    C
ATOM   3467  H5  BMIMB 115      25.688  43.040  28.118  1.00  0.00      B    H
ATOM   3468  H51 BMIMB 115      27.138  42.505  27.247  1.00  0.00      B    H
ATOM   3469  C51 BMIMB 115      25.263  41.668  26.470  1.00  0.00      B    C
ATOM   3470  H52 BMIMB 115      24.704  40.816  26.849  1.00  0.00      B    H
ATOM   3471  H53 BMIMB 115      24.564  42.430  26.136  1.00  0.00      B    H
ATOM   3472  C6  BMIMB 115      26.031  41.394  25.167  1.00  0.00      B    C
ATOM   3473  H6  BMIMB 115      26.871  40.729  25.329  1.00  0.00      B    H
ATOM   3474  H61 BMIMB 115      25.429  40.839  24.457  1.00  0.00      B    H
ATOM   3475  H62 BMIMB 115      26.432  42.282  24.692  1.00  0.00      B    H
ATOM   3476  N1  BMIMB 116      26.365  -0.516  35.584  1.00  0.00      B    N
ATOM   3477  N11 BMIMB 116      26.515   1.137  36.854  1.00  0.00      B    N
ATOM   3478  C1  BMIMB 116      25.741   0.148  36.514  1.00  0.00      B    C
ATOM   3479  H1  BMIMB 116      24.809  -0.107  36.970  1.00  0.00      B    H
ATOM   3480  C2  BMIMB 116      27.490   0.198  35.214  1.00  0.00      B    C
ATOM   3481  H2  BMIMB 116      28.029  -0.010  34.316  1.00  0.00      B    H
ATOM   3482  C21 BMIMB 116      27.657   1.166  36.067  1.00  0.00      B    C
ATOM   3483  H21 BMIMB 116      28.460   1.869  36.114  1.00  0.00      B    H
ATOM   3484  C3  BMIMB 116      26.065  -1.860  35.124  1.00  0.00      B    C
ATOM   3485  H3  BMIMB 116      26.878  -2.509  35.414  1.00  0.00      B    H
ATOM   3486  H31 BMIMB 116      25.288  -2.199  35.793  1.00  0.00      B    H
ATOM   3487  H32 BMIMB 116      25.649  -1.974  34.134  1.00  0.00      B    H
ATOM   3488  C4  BMIMB 116      26.379   2.148  37.826  1.00  0.00      B    C
ATOM   3489  H4  BMIMB 116      27.385   2.304  38.186  1.00  0.00      B    H
ATOM   3490  H41 BMIMB 116      25.708   1.655  38.514  1.00  0.00      B    H
ATOM   3491  C5  BMIMB 116      25.832   3.510  37.278  1.00  0.00      B    C
ATOM   3492  H5  BMIMB 116      25.637   4.275  38.024  1.00  0.00      B    H
ATOM   3493  H51 BMIMB 116      26.647   3.937  36.698  1.00  0.00      B    H
ATOM   3494  C51 BMIMB 116      24.674   3.372  36.308  1.00  0.00      B    C
ATOM   3495  H52 BMIMB 116      24.806   2.754  35.423  1.00  0.00      B    H
ATOM   3496  H53 BMIMB 116      23.894   2.850  36.857  1.00  0.00      B    H
ATOM   3497  C6  BMIMB 116      24.217   4.642  35.696  1.00  0.00      B    C
ATOM   3498  H6  BMIMB 116      24.047   5.390  36.462  1.00  0.00      B    H
ATOM   3499  H61 BMIMB 116      25.024   5.074  35.116  1.00  0.00      B    H
ATOM   3500  H62 BMIMB 116      23.479   4.361  34.953  1.00  0.00      B    H
ATOM   3501  N1  BMIMB 117      27.463   8.590  14.358  1.00  0.00      B    N
ATOM   3502  N11 BMIMB 117      27.298  10.520  13.582  1.00  0.00      B    N
ATOM   3503  C1  BMIMB 117      28.058   9.737  14.366  1.00  0.00      B    C
ATOM   3504  H1  BMIMB 117      29.006   9.959  14.806  1.00  0.00      B    H
ATOM   3505  C2  BMIMB 117      26.257   8.626  13.676  1.00  0.00      B    C
ATOM   3506  H2  BMIMB 117      25.578   7.805  13.738  1.00  0.00      B    H
ATOM   3507  C21 BMIMB 117      26.200   9.841  13.141  1.00  0.00      B    C
ATOM   3508  H21 BMIMB 117      25.440  10.351  12.590  1.00  0.00      B    H
ATOM   3509  C3  BMIMB 117      27.928   7.566  15.322  1.00  0.00      B    C
ATOM   3510  H3  BMIMB 117      28.099   7.805  16.361  1.00  0.00      B    H
ATOM   3511  H31 BMIMB 117      27.154   6.819  15.424  1.00  0.00      B    H
ATOM   3512  H32 BMIMB 117      28.868   7.262  14.887  1.00  0.00      B    H
ATOM   3513  C4  BMIMB 117      27.581  11.961  13.314  1.00  0.00      B    C
ATOM   3514  H4  BMIMB 117      28.212  12.193  14.160  1.00  0.00      B    H
ATOM   3515  H41 BMIMB 117      26.636  12.474  13.409  1.00  0.00      B    H
ATOM   3516  C5  BMIMB 117      28.351  12.129  12.026  1.00  0.00      B    C
ATOM   3517  H5  BMIMB 117      28.650  13.159  11.845  1.00  0.00      B    H
ATOM   3518  H51 BMIMB 117      29.247  11.534  12.184  1.00  0.00      B    H
ATOM   3519  C51 BMIMB 117      27.499  11.669  10.846  1.00  0.00      B    C
ATOM   3520  H52 BMIMB 117      27.029  10.703  11.011  1.00  0.00      B    H
ATOM   3521  H53 BMIMB 117      26.668  12.329  10.611  1.00  0.00      B    H
ATOM   3522  C6  BMIMB 117      28.319  11.479   9.651  1.00  0.00      B    C
ATOM   3523  H6  BMIMB 117      27.654  11.222   8.833  1.00  0.00      B    H
ATOM   3524  H61 BMIMB 117      28.858  12.391   9.422  1.00  0.00      B    H
ATOM   3525  H62 BMIMB 117      29.100  10.736   9.760  1.00  0.00      B    H
ATOM   3526  N1  BMIMB 118      16.924   5.546  28.845  1.00  0.00      B    N
ATOM   3527  N11 BMIMB 118      16.202   6.594  27.103  1.00  0.00      B    N
ATOM   3528  C1  BMIMB 118      16.288   6.611  28.435  1.00  0.00      B    C
ATOM   3529  H1  BMIMB 118      15.870   7.329  29.109  1.00  0.00      B    H
ATOM   3530  C2  BMIMB 118      17.176   4.722  27.788  1.00  0.00      B    C
ATOM   3531  H2  BMIMB 118      17.654   3.792  28.005  1.00  0.00      B    H
ATOM   3532  C21 BMIMB 118      16.790   5.425  26.680  1.00  0.00      B    C
ATOM   3533  H21 BMIMB 118      16.779   5.188  25.639  1.00  0.00      B    H
ATOM   3534  C3  BMIMB 118      17.057   5.185  30.245  1.00  0.00      B    C
ATOM   3535  H3  BMIMB 118      17.044   6.073  30.859  1.00  0.00      B    H
ATOM   3536  H31 BMIMB 118      16.300   4.463  30.513  1.00  0.00      B    H
ATOM   3537  H32 BMIMB 118      18.023   4.750  30.455  1.00  0.00      B    H
ATOM   3538  C4  BMIMB 118      15.568   7.650  26.230  1.00  0.00      B    C
ATOM   3539  H4  BMIMB 118      16.041   7.781  25.268  1.00  0.00      B    H
ATOM   3540  H41 BMIMB 118      15.484   8.528  26.853  1.00  0.00      B    H
ATOM   3541  C5  BMIMB 118      14.133   7.194  25.974  1.00  0.00      B    C
ATOM   3542  H5  BMIMB 118      13.775   6.766  26.907  1.00  0.00      B    H
ATOM   3543  H51 BMIMB 118      13.637   8.161  25.939  1.00  0.00      B    H
ATOM   3544  C51 BMIMB 118      13.978   6.303  24.727  1.00  0.00      B    C
ATOM   3545  H52 BMIMB 118      14.070   6.940  23.851  1.00  0.00      B    H
ATOM   3546  H53 BMIMB 118      14.794   5.587  24.673  1.00  0.00      B    H
ATOM   3547  C6  BMIMB 118      12.687   5.470  24.745  1.00  0.00      B    C
ATOM   3548  H6  BMIMB 118      11.803   6.097  24.740  1.00  0.00      B    H
ATOM   3549  H61 BMIMB 118      12.651   4.882  23.835  1.00  0.00      B    H
ATOM   3550  H62 BMIMB 118      12.722   4.855  25.638  1.00  0.00      B    H
ATOM   3551  N1  BMIMB 119       7.001   1.041  22.400  1.00  0.00      B    N
ATOM   3552  N11 BMIMB 119       6.124   2.973  22.997  1.00  0.00      B    N
ATOM   3553  C1  BMIMB 119       5.956   1.782  22.365  1.00  0.00      B    C
ATOM   3554  H1  BMIMB 119       5.131   1.461  21.766  1.00  0.00      B    H
ATOM   3555  C2  BMIMB 119       7.992   1.871  22.979  1.00  0.00      B    C
ATOM   3556  H2  BMIMB 119       9.016   1.631  22.792  1.00  0.00      B    H
ATOM   3557  C21 BMIMB 119       7.404   3.022  23.355  1.00  0.00      B    C
ATOM   3558  H21 BMIMB 119       7.787   3.968  23.669  1.00  0.00      B    H
ATOM   3559  C3  BMIMB 119       7.110  -0.184  21.553  1.00  0.00      B    C
ATOM   3560  H3  BMIMB 119       7.859  -0.806  22.021  1.00  0.00      B    H
ATOM   3561  H31 BMIMB 119       6.153  -0.684  21.576  1.00  0.00      B    H
ATOM   3562  H32 BMIMB 119       7.311   0.145  20.544  1.00  0.00      B    H
ATOM   3563  C4  BMIMB 119       5.221   4.097  23.290  1.00  0.00      B    C
ATOM   3564  H4  BMIMB 119       4.274   3.802  22.862  1.00  0.00      B    H
ATOM   3565  H41 BMIMB 119       5.638   4.916  22.724  1.00  0.00      B    H
ATOM   3566  C5  BMIMB 119       4.909   4.240  24.831  1.00  0.00      B    C
ATOM   3567  H5  BMIMB 119       5.628   4.818  25.405  1.00  0.00      B    H
ATOM   3568  H51 BMIMB 119       4.043   4.896  24.878  1.00  0.00      B    H
ATOM   3569  C51 BMIMB 119       4.694   2.932  25.559  1.00  0.00      B    C
ATOM   3570  H52 BMIMB 119       3.759   2.484  25.233  1.00  0.00      B    H
ATOM   3571  H53 BMIMB 119       5.549   2.319  25.287  1.00  0.00      B    H
ATOM   3572  C6  BMIMB 119       4.682   3.127  27.010  1.00  0.00      B    C
ATOM   3573  H6  BMIMB 119       4.374   2.163  27.400  1.00  0.00      B    H
ATOM   3574  H61 BMIMB 119       5.668   3.422  27.349  1.00  0.00      B    H
ATOM   3575  H62 BMIMB 119       3.932   3.802  27.407  1.00  0.00      B    H
ATOM   3576  N1  BMIMB 120       7.273  23.596   9.495  1.00  0.00      B    N
ATOM   3577  N11 BMIMB 120       6.252  25.341  10.248  1.00  0.00      B    N
ATOM   3578  C1  BMIMB 120       6.559  24.637   9.139  1.00  0.00      B    C
ATOM   3579  H1  BMIMB 120       6.364  24.860   8.111  1.00  0.00      B    H
ATOM   3580  C2  BMIMB 120       7.455  23.663  10.849  1.00  0.00      B    C
ATOM   3581  H2  BMIMB 120       7.996  22.911  11.380  1.00  0.00      B    H
ATOM   3582  C21 BMIMB 120       6.850  24.747  11.312  1.00  0.00      B    C
ATOM   3583  H21 BMIMB 120       6.752  25.203  12.273  1.00  0.00      B    H
ATOM   3584  C3  BMIMB 120       7.864  22.609   8.567  1.00  0.00      B    C
ATOM   3585  H3  BMIMB 120       7.757  21.664   9.078  1.00  0.00      B    H
ATOM   3586  H31 BMIMB 120       7.232  22.580   7.692  1.00  0.00      B    H
ATOM   3587  H32 BMIMB 120       8.888  22.819   8.293  1.00  0.00      B    H
ATOM   3588  C4  BMIMB 120       5.472  26.604  10.307  1.00  0.00      B    C
ATOM   3589  H4  BMIMB 120       5.060  26.786   9.325  1.00  0.00      B    H
ATOM   3590  H41 BMIMB 120       6.192  27.372  10.545  1.00  0.00      B    H
ATOM   3591  C5  BMIMB 120       4.396  26.614  11.318  1.00  0.00      B    C
ATOM   3592  H5  BMIMB 120       3.612  25.880  11.151  1.00  0.00      B    H
ATOM   3593  H51 BMIMB 120       4.727  26.546  12.351  1.00  0.00      B    H
ATOM   3594  C51 BMIMB 120       3.658  27.941  11.157  1.00  0.00      B    C
ATOM   3595  H52 BMIMB 120       4.361  28.765  11.243  1.00  0.00      B    H
ATOM   3596  H53 BMIMB 120       3.215  27.862  10.168  1.00  0.00      B    H
ATOM   3597  C6  BMIMB 120       2.624  28.180  12.244  1.00  0.00      B    C
ATOM   3598  H6  BMIMB 120       1.627  27.934  11.896  1.00  0.00      B    H
ATOM   3599  H61 BMIMB 120       2.936  27.616  13.115  1.00  0.00      B    H
ATOM   3600  H62 BMIMB 120       2.733  29.240  12.446  1.00  0.00      B    H
ATOM   3601  N1  BMIMB 121      44.605  22.186  20.332  1.00  0.00      B    N
ATOM   3602  N11 BMIMB 121      42.599  22.843  19.764  1.00  0.00      B    N
ATOM   3603  C1  BMIMB 121      43.364  21.838  19.954  1.00  0.00      B    C
ATOM   3604  H1  BMIMB 121      43.009  20.864  19.692  1.00  0.00      B    H
ATOM   3605  C2  BMIMB 121      44.619  23.576  20.344  1.00  0.00      B    C
ATOM   3606  H2  BMIMB 121      45.453  24.175  20.639  1.00  0.00      B    H
ATOM   3607  C21 BMIMB 121      43.374  23.921  20.158  1.00  0.00      B    C
ATOM   3608  H21 BMIMB 121      42.988  24.916  20.178  1.00  0.00      B    H
ATOM   3609  C3  BMIMB 121      45.793  21.354  20.377  1.00  0.00      B    C
ATOM   3610  H3  BMIMB 121      46.712  21.810  20.040  1.00  0.00      B    H
ATOM   3611  H31 BMIMB 121      45.803  21.046  21.412  1.00  0.00      B    H
ATOM   3612  H32 BMIMB 121      45.715  20.457  19.780  1.00  0.00      B    H
ATOM   3613  C4  BMIMB 121      41.158  22.919  19.339  1.00  0.00      B    C
ATOM   3614  H4  BMIMB 121      41.059  22.184  18.553  1.00  0.00      B    H
ATOM   3615  H41 BMIMB 121      41.078  23.892  18.877  1.00  0.00      B    H
ATOM   3616  C5  BMIMB 121      40.080  22.865  20.472  1.00  0.00      B    C
ATOM   3617  H5  BMIMB 121      39.073  23.160  20.192  1.00  0.00      B    H
ATOM   3618  H51 BMIMB 121      39.971  21.862  20.877  1.00  0.00      B    H
ATOM   3619  C51 BMIMB 121      40.427  23.707  21.751  1.00  0.00      B    C
ATOM   3620  H52 BMIMB 121      41.238  23.241  22.305  1.00  0.00      B    H
ATOM   3621  H53 BMIMB 121      40.716  24.703  21.424  1.00  0.00      B    H
ATOM   3622  C6  BMIMB 121      39.249  23.762  22.689  1.00  0.00      B    C
ATOM   3623  H6  BMIMB 121      38.947  22.721  22.731  1.00  0.00      B    H
ATOM   3624  H61 BMIMB 121      39.644  24.134  23.627  1.00  0.00      B    H
ATOM   3625  H62 BMIMB 121      38.402  24.370  22.395  1.00  0.00      B    H
ATOM   3626  N1  BMIMB 122      20.255   7.316  45.637  1.00  0.00      B    N
ATOM   3627  N11 BMIMB 122      18.527   6.344  46.486  1.00  0.00      B    N
ATOM   3628  C1  BMIMB 122      18.979   7.415  45.859  1.00  0.00      B    C
ATOM   3629  H1  BMIMB 122      18.345   8.150  45.412  1.00  0.00      B    H
ATOM   3630  C2  BMIMB 122      20.710   6.168  46.316  1.00  0.00      B    C
ATOM   3631  H2  BMIMB 122      21.762   5.981  46.320  1.00  0.00      B    H
ATOM   3632  C21 BMIMB 122      19.654   5.649  46.911  1.00  0.00      B    C
ATOM   3633  H21 BMIMB 122      19.547   4.851  47.613  1.00  0.00      B    H
ATOM   3634  C3  BMIMB 122      21.036   8.355  44.925  1.00  0.00      B    C
ATOM   3635  H3  BMIMB 122      21.713   8.660  45.709  1.00  0.00      B    H
ATOM   3636  H31 BMIMB 122      21.667   7.994  44.126  1.00  0.00      B    H
ATOM   3637  H32 BMIMB 122      20.377   9.151  44.612  1.00  0.00      B    H
ATOM   3638  C4  BMIMB 122      17.102   5.972  46.826  1.00  0.00      B    C
ATOM   3639  H4  BMIMB 122      16.934   4.906  46.871  1.00  0.00      B    H
ATOM   3640  H41 BMIMB 122      16.351   6.500  46.256  1.00  0.00      B    H
ATOM   3641  C5  BMIMB 122      16.845   6.311  48.252  1.00  0.00      B    C
ATOM   3642  H5  BMIMB 122      17.665   5.958  48.872  1.00  0.00      B    H
ATOM   3643  H51 BMIMB 122      16.740   7.373  48.459  1.00  0.00      B    H
ATOM   3644  C51 BMIMB 122      15.571   5.639  48.803  1.00  0.00      B    C
ATOM   3645  H52 BMIMB 122      14.614   6.114  48.606  1.00  0.00      B    H
ATOM   3646  H53 BMIMB 122      15.471   4.628  48.415  1.00  0.00      B    H
ATOM   3647  C6  BMIMB 122      15.669   5.435  50.361  1.00  0.00      B    C
ATOM   3648  H6  BMIMB 122      16.221   4.556  50.674  1.00  0.00      B    H
ATOM   3649  H61 BMIMB 122      16.058   6.351  50.789  1.00  0.00      B    H
ATOM   3650  H62 BMIMB 122      14.663   5.244  50.718  1.00  0.00      B    H
ATOM   3651  N1  BMIMB 123      20.578  23.727  40.880  1.00  0.00      B    N
ATOM   3652  N11 BMIMB 123      21.355  23.834  42.867  1.00  0.00      B    N
ATOM   3653  C1  BMIMB 123      21.663  23.488  41.629  1.00  0.00      B    C
ATOM   3654  H1  BMIMB 123      22.618  23.201  41.246  1.00  0.00      B    H
ATOM   3655  C2  BMIMB 123      19.510  24.152  41.639  1.00  0.00      B    C
ATOM   3656  H2  BMIMB 123      18.490  24.299  41.361  1.00  0.00      B    H
ATOM   3657  C21 BMIMB 123      20.048  24.312  42.822  1.00  0.00      B    C
ATOM   3658  H21 BMIMB 123      19.501  24.684  43.660  1.00  0.00      B    H
ATOM   3659  C3  BMIMB 123      20.541  23.560  39.439  1.00  0.00      B    C
ATOM   3660  H3  BMIMB 123      19.633  23.885  38.953  1.00  0.00      B    H
ATOM   3661  H31 BMIMB 123      21.407  24.126  39.127  1.00  0.00      B    H
ATOM   3662  H32 BMIMB 123      20.733  22.537  39.151  1.00  0.00      B    H
ATOM   3663  C4  BMIMB 123      22.247  23.978  43.978  1.00  0.00      B    C
ATOM   3664  H4  BMIMB 123      23.163  23.468  43.718  1.00  0.00      B    H
ATOM   3665  H41 BMIMB 123      21.867  23.466  44.850  1.00  0.00      B    H
ATOM   3666  C5  BMIMB 123      22.601  25.391  44.304  1.00  0.00      B    C
ATOM   3667  H5  BMIMB 123      21.651  25.810  44.629  1.00  0.00      B    H
ATOM   3668  H51 BMIMB 123      23.264  25.289  45.159  1.00  0.00      B    H
ATOM   3669  C51 BMIMB 123      23.237  26.267  43.245  1.00  0.00      B    C
ATOM   3670  H52 BMIMB 123      24.133  25.684  43.049  1.00  0.00      B    H
ATOM   3671  H53 BMIMB 123      22.808  26.265  42.246  1.00  0.00      B    H
ATOM   3672  C6  BMIMB 123      23.541  27.621  43.798  1.00  0.00      B    C
ATOM   3673  H6  BMIMB 123      23.946  28.327  43.083  1.00  0.00      B    H
ATOM   3674  H61 BMIMB 123      22.646  28.114  44.161  1.00  0.00      B    H
ATOM   3675  H62 BMIMB 123      24.276  27.612  44.594  1.00  0.00      B    H
ATOM   3676  N1  BMIMB 124       1.540  26.465   0.854  1.00  0.00      B    N
ATOM   3677  N11 BMIMB 124       1.744  26.257   2.974  1.00  0.00      B    N
ATOM   3678  C1  BMIMB 124       2.077  26.979   1.922  1.00  0.00      B    C
ATOM   3679  H1  BMIMB 124       2.546  27.939   1.916  1.00  0.00      B    H
ATOM   3680  C2  BMIMB 124       0.937  25.302   1.207  1.00  0.00      B    C
ATOM   3681  H2  BMIMB 124       0.432  24.830   0.393  1.00  0.00      B    H
ATOM   3682  C21 BMIMB 124       1.102  25.144   2.517  1.00  0.00      B    C
ATOM   3683  H21 BMIMB 124       0.887  24.389   3.241  1.00  0.00      B    H
ATOM   3684  C3  BMIMB 124       1.497  27.127  -0.415  1.00  0.00      B    C
ATOM   3685  H3  BMIMB 124       1.899  28.128  -0.367  1.00  0.00      B    H
ATOM   3686  H31 BMIMB 124       1.983  26.416  -1.067  1.00  0.00      B    H
ATOM   3687  H32 BMIMB 124       0.472  27.311  -0.701  1.00  0.00      B    H
ATOM   3688  C4  BMIMB 124       2.075  26.596   4.326  1.00  0.00      B    C
ATOM   3689  H4  BMIMB 124       3.122  26.836   4.442  1.00  0.00      B    H
ATOM   3690  H41 BMIMB 124       1.913  25.733   4.955  1.00  0.00      B    H
ATOM   3691  C5  BMIMB 124       1.188  27.781   4.870  1.00  0.00      B    C
ATOM   3692  H5  BMIMB 124       1.582  28.174   5.804  1.00  0.00      B    H
ATOM   3693  H51 BMIMB 124       1.097  28.501   4.061  1.00  0.00      B    H
ATOM   3694  C51 BMIMB 124      -0.177  27.253   5.354  1.00  0.00      B    C
ATOM   3695  H52 BMIMB 124      -0.138  26.339   5.942  1.00  0.00      B    H
ATOM   3696  H53 BMIMB 124      -0.602  27.845   6.161  1.00  0.00      B    H
ATOM   3697  C6  BMIMB 124      -1.125  27.226   4.174  1.00  0.00      B    C
ATOM   3698  H6  BMIMB 124      -1.283  26.188   3.904  1.00  0.00      B    H
ATOM   3699  H61 BMIMB 124      -2.159  27.503   4.341  1.00  0.00      B    H
ATOM   3700  H62 BMIMB 124      -0.658  27.757   3.352  1.00  0.00      B    H
ATOM   3701  N1  BMIMB 125      15.224  12.984  19.427  1.00  0.00      B    N
ATOM   3702  N11 BMIMB 125      13.094  13.206  19.192  1.00  0.00      B    N
ATOM   3703  C1  BMIMB 125      14.245  13.810  19.051  1.00  0.00      B    C
ATOM   3704  H1  BMIMB 125      14.341  14.819  18.710  1.00  0.00      B    H
ATOM   3705  C2  BMIMB 125      14.606  11.801  19.781  1.00  0.00      B    C
ATOM   3706  H2  BMIMB 125      15.244  10.976  20.010  1.00  0.00      B    H
ATOM   3707  C21 BMIMB 125      13.289  11.974  19.720  1.00  0.00      B    C
ATOM   3708  H21 BMIMB 125      12.438  11.373  19.952  1.00  0.00      B    H
ATOM   3709  C3  BMIMB 125      16.624  13.283  19.580  1.00  0.00      B    C
ATOM   3710  H3  BMIMB 125      17.214  12.405  19.360  1.00  0.00      B    H
ATOM   3711  H31 BMIMB 125      16.904  14.054  18.878  1.00  0.00      B    H
ATOM   3712  H32 BMIMB 125      16.697  13.550  20.624  1.00  0.00      B    H
ATOM   3713  C4  BMIMB 125      11.780  13.792  18.882  1.00  0.00      B    C
ATOM   3714  H4  BMIMB 125      11.822  14.869  18.806  1.00  0.00      B    H
ATOM   3715  H41 BMIMB 125      11.274  13.658  19.827  1.00  0.00      B    H
ATOM   3716  C5  BMIMB 125      11.048  13.160  17.723  1.00  0.00      B    C
ATOM   3717  H5  BMIMB 125      11.756  12.800  16.981  1.00  0.00      B    H
ATOM   3718  H51 BMIMB 125      10.517  12.310  18.143  1.00  0.00      B    H
ATOM   3719  C51 BMIMB 125      10.074  14.181  17.005  1.00  0.00      B    C
ATOM   3720  H52 BMIMB 125       9.236  14.326  17.682  1.00  0.00      B    H
ATOM   3721  H53 BMIMB 125      10.450  15.199  16.934  1.00  0.00      B    H
ATOM   3722  C6  BMIMB 125       9.589  13.698  15.695  1.00  0.00      B    C
ATOM   3723  H6  BMIMB 125       9.019  14.424  15.126  1.00  0.00      B    H
ATOM   3724  H61 BMIMB 125      10.521  13.481  15.186  1.00  0.00      B    H
ATOM   3725  H62 BMIMB 125       9.042  12.778  15.867  1.00  0.00      B    H
ATOM   3726  N1  BMIMB 126      41.292  34.584  36.871  1.00  0.00      B    N
ATOM   3727  N11 BMIMB 126      41.056  36.282  38.190  1.00  0.00      B    N
ATOM   3728  C1  BMIMB 126      41.132  34.995  38.109  1.00  0.00      B    C
ATOM   3729  H1  BMIMB 126      41.031  34.292  38.909  1.00  0.00      B    H
ATOM   3730  C2  BMIMB 126      41.453  35.721  36.140  1.00  0.00      B    C
ATOM   3731  H2  BMIMB 126      41.707  35.589  35.111  1.00  0.00      B    H
ATOM   3732  C21 BMIMB 126      41.169  36.716  36.901  1.00  0.00      B    C
ATOM   3733  H21 BMIMB 126      41.179  37.722  36.544  1.00  0.00      B    H
ATOM   3734  C3  BMIMB 126      41.531  33.175  36.549  1.00  0.00      B    C
ATOM   3735  H3  BMIMB 126      41.434  33.059  35.480  1.00  0.00      B    H
ATOM   3736  H31 BMIMB 126      42.580  32.938  36.651  1.00  0.00      B    H
ATOM   3737  H32 BMIMB 126      40.956  32.437  37.089  1.00  0.00      B    H
ATOM   3738  C4  BMIMB 126      41.000  37.110  39.414  1.00  0.00      B    C
ATOM   3739  H4  BMIMB 126      41.876  37.737  39.494  1.00  0.00      B    H
ATOM   3740  H41 BMIMB 126      40.951  36.384  40.213  1.00  0.00      B    H
ATOM   3741  C5  BMIMB 126      39.853  38.024  39.638  1.00  0.00      B    C
ATOM   3742  H5  BMIMB 126      38.994  37.368  39.752  1.00  0.00      B    H
ATOM   3743  H51 BMIMB 126      39.955  38.600  40.555  1.00  0.00      B    H
ATOM   3744  C51 BMIMB 126      39.731  38.996  38.484  1.00  0.00      B    C
ATOM   3745  H52 BMIMB 126      40.683  39.520  38.461  1.00  0.00      B    H
ATOM   3746  H53 BMIMB 126      39.464  38.495  37.558  1.00  0.00      B    H
ATOM   3747  C6  BMIMB 126      38.647  40.034  38.802  1.00  0.00      B    C
ATOM   3748  H6  BMIMB 126      38.962  40.608  39.666  1.00  0.00      B    H
ATOM   3749  H61 BMIMB 126      38.575  40.758  37.999  1.00  0.00      B    H
ATOM   3750  H62 BMIMB 126      37.709  39.547  39.042  1.00  0.00      B    H
ATOM   3751  N1  BMIMB 127      43.220  35.519  17.093  1.00  0.00      B    N
ATOM   3752  N11 BMIMB 127      44.747  34.094  17.014  1.00  0.00      B    N
ATOM   3753  C1  BMIMB 127      43.607  34.476  16.450  1.00  0.00      B    C
ATOM   3754  H1  BMIMB 127      42.979  33.870  15.833  1.00  0.00      B    H
ATOM   3755  C2  BMIMB 127      44.144  35.711  18.142  1.00  0.00      B    C
ATOM   3756  H2  BMIMB 127      43.912  36.345  18.969  1.00  0.00      B    H
ATOM   3757  C21 BMIMB 127      45.080  34.843  18.117  1.00  0.00      B    C
ATOM   3758  H21 BMIMB 127      45.742  34.555  18.904  1.00  0.00      B    H
ATOM   3759  C3  BMIMB 127      41.953  36.211  16.934  1.00  0.00      B    C
ATOM   3760  H3  BMIMB 127      42.148  37.161  16.459  1.00  0.00      B    H
ATOM   3761  H31 BMIMB 127      41.258  35.673  16.307  1.00  0.00      B    H
ATOM   3762  H32 BMIMB 127      41.561  36.360  17.930  1.00  0.00      B    H
ATOM   3763  C4  BMIMB 127      45.436  32.890  16.589  1.00  0.00      B    C
ATOM   3764  H4  BMIMB 127      45.176  32.714  15.556  1.00  0.00      B    H
ATOM   3765  H41 BMIMB 127      45.204  32.010  17.170  1.00  0.00      B    H
ATOM   3766  C5  BMIMB 127      46.989  33.032  16.572  1.00  0.00      B    C
ATOM   3767  H5  BMIMB 127      47.430  32.677  17.500  1.00  0.00      B    H
ATOM   3768  H51 BMIMB 127      47.265  32.297  15.821  1.00  0.00      B    H
ATOM   3769  C51 BMIMB 127      47.491  34.414  16.137  1.00  0.00      B    C
ATOM   3770  H52 BMIMB 127      46.861  34.727  15.308  1.00  0.00      B    H
ATOM   3771  H53 BMIMB 127      47.350  35.143  16.931  1.00  0.00      B    H
ATOM   3772  C6  BMIMB 127      48.973  34.280  15.784  1.00  0.00      B    C
ATOM   3773  H6  BMIMB 127      49.537  33.924  16.638  1.00  0.00      B    H
ATOM   3774  H61 BMIMB 127      49.230  33.528  15.048  1.00  0.00      B    H
ATOM   3775  H62 BMIMB 127      49.353  35.245  15.469  1.00  0.00      B    H
ATOM   3776  N1  BMIMB 128      10.020  38.013  36.879  1.00  0.00      B    N
ATOM   3777  N11 BMIMB 128       7.992  37.294  37.382  1.00  0.00      B    N
ATOM   3778  C1  BMIMB 128       8.858  38.374  37.352  1.00  0.00      B    C
ATOM   3779  H1  BMIMB 128       8.600  39.382  37.599  1.00  0.00      B    H
ATOM   3780  C2  BMIMB 128       9.890  36.652  36.583  1.00  0.00      B    C
ATOM   3781  H2  BMIMB 128      10.773  36.086  36.382  1.00  0.00      B    H
ATOM   3782  C21 BMIMB 128       8.584  36.243  36.665  1.00  0.00      B    C
ATOM   3783  H21 BMIMB 128       8.145  35.270  36.636  1.00  0.00      B    H
ATOM   3784  C3  BMIMB 128      11.251  38.892  36.722  1.00  0.00      B    C
ATOM   3785  H3  BMIMB 128      11.775  38.539  35.846  1.00  0.00      B    H
ATOM   3786  H31 BMIMB 128      11.009  39.934  36.574  1.00  0.00      B    H
ATOM   3787  H32 BMIMB 128      11.947  38.923  37.548  1.00  0.00      B    H
ATOM   3788  C4  BMIMB 128       6.636  37.334  37.915  1.00  0.00      B    C
ATOM   3789  H4  BMIMB 128       5.998  37.238  37.049  1.00  0.00      B    H
ATOM   3790  H41 BMIMB 128       6.722  38.305  38.380  1.00  0.00      B    H
ATOM   3791  C5  BMIMB 128       6.162  36.375  38.964  1.00  0.00      B    C
ATOM   3792  H5  BMIMB 128       5.211  36.820  39.247  1.00  0.00      B    H
ATOM   3793  H51 BMIMB 128       5.926  35.411  38.519  1.00  0.00      B    H
ATOM   3794  C51 BMIMB 128       7.241  36.079  40.076  1.00  0.00      B    C
ATOM   3795  H52 BMIMB 128       8.223  35.900  39.646  1.00  0.00      B    H
ATOM   3796  H53 BMIMB 128       7.314  36.880  40.807  1.00  0.00      B    H
ATOM   3797  C6  BMIMB 128       6.965  34.738  40.774  1.00  0.00      B    C
ATOM   3798  H6  BMIMB 128       7.581  33.994  40.281  1.00  0.00      B    H
ATOM   3799  H61 BMIMB 128       7.259  34.678  41.815  1.00  0.00      B    H
ATOM   3800  H62 BMIMB 128       5.913  34.487  40.704  1.00  0.00      B    H
ATOM   3801  N1  BMIMB 129      22.272  22.884  15.704  1.00  0.00      B    N
ATOM   3802  N11 BMIMB 129      20.941  24.501  15.999  1.00  0.00      B    N
ATOM   3803  C1  BMIMB 129      21.543  23.461  16.596  1.00  0.00      B    C
ATOM   3804  H1  BMIMB 129      21.305  23.117  17.580  1.00  0.00      B    H
ATOM   3805  C2  BMIMB 129      22.093  23.525  14.464  1.00  0.00      B    C
ATOM   3806  H2  BMIMB 129      22.537  23.111  13.586  1.00  0.00      B    H
ATOM   3807  C21 BMIMB 129      21.402  24.629  14.667  1.00  0.00      B    C
ATOM   3808  H21 BMIMB 129      21.124  25.405  13.988  1.00  0.00      B    H
ATOM   3809  C3  BMIMB 129      23.266  21.833  15.931  1.00  0.00      B    C
ATOM   3810  H3  BMIMB 129      22.947  20.847  15.628  1.00  0.00      B    H
ATOM   3811  H31 BMIMB 129      24.184  22.095  15.425  1.00  0.00      B    H
ATOM   3812  H32 BMIMB 129      23.304  21.848  17.010  1.00  0.00      B    H
ATOM   3813  C4  BMIMB 129      19.767  25.183  16.559  1.00  0.00      B    C
ATOM   3814  H4  BMIMB 129      19.725  26.210  16.226  1.00  0.00      B    H
ATOM   3815  H41 BMIMB 129      20.091  25.255  17.586  1.00  0.00      B    H
ATOM   3816  C5  BMIMB 129      18.384  24.580  16.417  1.00  0.00      B    C
ATOM   3817  H5  BMIMB 129      18.364  23.820  17.194  1.00  0.00      B    H
ATOM   3818  H51 BMIMB 129      17.569  25.267  16.632  1.00  0.00      B    H
ATOM   3819  C51 BMIMB 129      18.160  24.036  14.938  1.00  0.00      B    C
ATOM   3820  H52 BMIMB 129      18.304  24.881  14.271  1.00  0.00      B    H
ATOM   3821  H53 BMIMB 129      18.896  23.299  14.628  1.00  0.00      B    H
ATOM   3822  C6  BMIMB 129      16.799  23.447  14.671  1.00  0.00      B    C
ATOM   3823  H6  BMIMB 129      16.014  24.192  14.625  1.00  0.00      B    H
ATOM   3824  H61 BMIMB 129      16.815  22.856  13.762  1.00  0.00      B    H
ATOM   3825  H62 BMIMB 129      16.622  22.714  15.450  1.00  0.00      B    H
ATOM   3826  N1  BMIMB 130      29.055  27.199  27.583  1.00  0.00      B    N
ATOM   3827  N11 BMIMB 130      27.880  28.015  26.008  1.00  0.00      B    N
ATOM   3828  C1  BMIMB 130      29.098  27.969  26.515  1.00  0.00      B    C
ATOM   3829  H1  BMIMB 130      29.915  28.609  26.260  1.00  0.00      B    H
ATOM   3830  C2  BMIMB 130      27.882  26.502  27.559  1.00  0.00      B    C
ATOM   3831  H2  BMIMB 130      27.624  25.669  28.175  1.00  0.00      B    H
ATOM   3832  C21 BMIMB 130      27.146  26.992  26.579  1.00  0.00      B    C
ATOM   3833  H21 BMIMB 130      26.138  26.769  26.307  1.00  0.00      B    H
ATOM   3834  C3  BMIMB 130      30.081  27.122  28.604  1.00  0.00      B    C
ATOM   3835  H3  BMIMB 130      30.919  26.551  28.235  1.00  0.00      B    H
ATOM   3836  H31 BMIMB 130      30.467  28.104  28.835  1.00  0.00      B    H
ATOM   3837  H32 BMIMB 130      29.552  26.720  29.456  1.00  0.00      B    H
ATOM   3838  C4  BMIMB 130      27.556  28.672  24.776  1.00  0.00      B    C
ATOM   3839  H4  BMIMB 130      28.516  29.159  24.704  1.00  0.00      B    H
ATOM   3840  H41 BMIMB 130      26.770  29.411  24.832  1.00  0.00      B    H
ATOM   3841  C5  BMIMB 130      27.351  27.582  23.747  1.00  0.00      B    C
ATOM   3842  H5  BMIMB 130      27.968  26.698  23.886  1.00  0.00      B    H
ATOM   3843  H51 BMIMB 130      26.296  27.320  23.735  1.00  0.00      B    H
ATOM   3844  C51 BMIMB 130      27.602  28.083  22.361  1.00  0.00      B    C
ATOM   3845  H52 BMIMB 130      26.966  28.953  22.220  1.00  0.00      B    H
ATOM   3846  H53 BMIMB 130      28.597  28.496  22.221  1.00  0.00      B    H
ATOM   3847  C6  BMIMB 130      27.394  27.055  21.236  1.00  0.00      B    C
ATOM   3848  H6  BMIMB 130      26.439  26.559  21.366  1.00  0.00      B    H
ATOM   3849  H61 BMIMB 130      27.504  27.483  20.246  1.00  0.00      B    H
ATOM   3850  H62 BMIMB 130      28.129  26.259  21.197  1.00  0.00      B    H
ATOM   3851  N1  BMIMB 131      10.855  43.647  22.551  1.00  0.00      B    N
ATOM   3852  N11 BMIMB 131      10.519  45.150  24.036  1.00  0.00      B    N
ATOM   3853  C1  BMIMB 131      10.772  43.909  23.846  1.00  0.00      B    C
ATOM   3854  H1  BMIMB 131      10.925  43.183  24.617  1.00  0.00      B    H
ATOM   3855  C2  BMIMB 131      10.630  44.785  21.943  1.00  0.00      B    C
ATOM   3856  H2  BMIMB 131      10.657  44.812  20.875  1.00  0.00      B    H
ATOM   3857  C21 BMIMB 131      10.344  45.726  22.802  1.00  0.00      B    C
ATOM   3858  H21 BMIMB 131      10.118  46.761  22.672  1.00  0.00      B    H
ATOM   3859  C3  BMIMB 131      11.229  42.277  22.123  1.00  0.00      B    C
ATOM   3860  H3  BMIMB 131      10.779  42.068  21.164  1.00  0.00      B    H
ATOM   3861  H31 BMIMB 131      12.292  42.121  22.010  1.00  0.00      B    H
ATOM   3862  H32 BMIMB 131      10.859  41.541  22.821  1.00  0.00      B    H
ATOM   3863  C4  BMIMB 131      10.628  45.890  25.378  1.00  0.00      B    C
ATOM   3864  H4  BMIMB 131      11.138  45.205  26.039  1.00  0.00      B    H
ATOM   3865  H41 BMIMB 131       9.719  45.804  25.956  1.00  0.00      B    H
ATOM   3866  C5  BMIMB 131      11.321  47.252  25.371  1.00  0.00      B    C
ATOM   3867  H5  BMIMB 131      12.128  47.081  26.079  1.00  0.00      B    H
ATOM   3868  H51 BMIMB 131      11.682  47.420  24.359  1.00  0.00      B    H
ATOM   3869  C51 BMIMB 131      10.481  48.315  26.067  1.00  0.00      B    C
ATOM   3870  H52 BMIMB 131       9.550  48.498  25.536  1.00  0.00      B    H
ATOM   3871  H53 BMIMB 131      10.177  47.824  26.988  1.00  0.00      B    H
ATOM   3872  C6  BMIMB 131      11.376  49.517  26.360  1.00  0.00      B    C
ATOM   3873  H6  BMIMB 131      12.287  49.482  26.946  1.00  0.00      B    H
ATOM   3874  H61 BMIMB 131      11.618  49.971  25.406  1.00  0.00      B    H
ATOM   3875  H62 BMIMB 131      10.790  50.279  26.862  1.00  0.00      B    H
ATOM   3876  N1  BMIMB 132      14.258  17.368  35.481  1.00  0.00      B    N
ATOM   3877  N11 BMIMB 132      14.776  18.589  37.069  1.00  0.00      B    N
ATOM   3878  C1  BMIMB 132      13.810  17.921  36.559  1.00  0.00      B    C
ATOM   3879  H1  BMIMB 132      12.843  17.769  36.989  1.00  0.00      B    H
ATOM   3880  C2  BMIMB 132      15.491  17.841  35.198  1.00  0.00      B    C
ATOM   3881  H2  BMIMB 132      16.023  17.584  34.309  1.00  0.00      B    H
ATOM   3882  C21 BMIMB 132      15.821  18.594  36.208  1.00  0.00      B    C
ATOM   3883  H21 BMIMB 132      16.692  19.179  36.408  1.00  0.00      B    H
ATOM   3884  C3  BMIMB 132      13.454  16.588  34.567  1.00  0.00      B    C
ATOM   3885  H3  BMIMB 132      13.085  15.828  35.240  1.00  0.00      B    H
ATOM   3886  H31 BMIMB 132      12.632  17.204  34.233  1.00  0.00      B    H
ATOM   3887  H32 BMIMB 132      13.855  16.141  33.670  1.00  0.00      B    H
ATOM   3888  C4  BMIMB 132      14.596  19.456  38.182  1.00  0.00      B    C
ATOM   3889  H4  BMIMB 132      13.704  20.055  38.072  1.00  0.00      B    H
ATOM   3890  H41 BMIMB 132      15.447  20.120  38.198  1.00  0.00      B    H
ATOM   3891  C5  BMIMB 132      14.593  18.742  39.530  1.00  0.00      B    C
ATOM   3892  H5  BMIMB 132      13.679  18.966  40.073  1.00  0.00      B    H
ATOM   3893  H51 BMIMB 132      14.485  17.704  39.225  1.00  0.00      B    H
ATOM   3894  C51 BMIMB 132      15.919  18.868  40.242  1.00  0.00      B    C
ATOM   3895  H52 BMIMB 132      16.630  18.403  39.564  1.00  0.00      B    H
ATOM   3896  H53 BMIMB 132      16.108  19.938  40.235  1.00  0.00      B    H
ATOM   3897  C6  BMIMB 132      15.950  18.312  41.681  1.00  0.00      B    C
ATOM   3898  H6  BMIMB 132      15.328  18.915  42.334  1.00  0.00      B    H
ATOM   3899  H61 BMIMB 132      15.563  17.303  41.759  1.00  0.00      B    H
ATOM   3900  H62 BMIMB 132      16.933  18.258  42.135  1.00  0.00      B    H
ATOM   3901  N1  BMIMB 133      22.150  31.644  42.204  1.00  0.00      B    N
ATOM   3902  N11 BMIMB 133      23.615  30.537  41.075  1.00  0.00      B    N
ATOM   3903  C1  BMIMB 133      23.414  31.605  41.845  1.00  0.00      B    C
ATOM   3904  H1  BMIMB 133      24.142  32.368  42.020  1.00  0.00      B    H
ATOM   3905  C2  BMIMB 133      21.502  30.545  41.649  1.00  0.00      B    C
ATOM   3906  H2  BMIMB 133      20.446  30.406  41.730  1.00  0.00      B    H
ATOM   3907  C21 BMIMB 133      22.401  29.788  41.049  1.00  0.00      B    C
ATOM   3908  H21 BMIMB 133      22.301  28.864  40.522  1.00  0.00      B    H
ATOM   3909  C3  BMIMB 133      21.487  32.807  42.785  1.00  0.00      B    C
ATOM   3910  H3  BMIMB 133      20.498  32.811  42.351  1.00  0.00      B    H
ATOM   3911  H31 BMIMB 133      21.527  32.571  43.838  1.00  0.00      B    H
ATOM   3912  H32 BMIMB 133      21.787  33.814  42.532  1.00  0.00      B    H
ATOM   3913  C4  BMIMB 133      24.869  30.365  40.349  1.00  0.00      B    C
ATOM   3914  H4  BMIMB 133      25.470  31.225  40.602  1.00  0.00      B    H
ATOM   3915  H41 BMIMB 133      24.618  30.394  39.299  1.00  0.00      B    H
ATOM   3916  C5  BMIMB 133      25.607  29.010  40.619  1.00  0.00      B    C
ATOM   3917  H5  BMIMB 133      25.787  28.932  41.689  1.00  0.00      B    H
ATOM   3918  H51 BMIMB 133      24.899  28.202  40.454  1.00  0.00      B    H
ATOM   3919  C51 BMIMB 133      26.982  28.921  39.923  1.00  0.00      B    C
ATOM   3920  H52 BMIMB 133      27.246  27.867  39.957  1.00  0.00      B    H
ATOM   3921  H53 BMIMB 133      26.856  29.206  38.882  1.00  0.00      B    H
ATOM   3922  C6  BMIMB 133      28.022  29.759  40.600  1.00  0.00      B    C
ATOM   3923  H6  BMIMB 133      28.359  29.183  41.454  1.00  0.00      B    H
ATOM   3924  H61 BMIMB 133      28.889  29.979  39.988  1.00  0.00      B    H
ATOM   3925  H62 BMIMB 133      27.667  30.697  41.010  1.00  0.00      B    H
ATOM   3926  N1  BMIMB 134      37.347  44.789   4.569  1.00  0.00      B    N
ATOM   3927  N11 BMIMB 134      37.378  46.550   5.806  1.00  0.00      B    N
ATOM   3928  C1  BMIMB 134      37.265  46.093   4.590  1.00  0.00      B    C
ATOM   3929  H1  BMIMB 134      36.998  46.688   3.743  1.00  0.00      B    H
ATOM   3930  C2  BMIMB 134      37.444  44.311   5.825  1.00  0.00      B    C
ATOM   3931  H2  BMIMB 134      37.377  43.260   6.005  1.00  0.00      B    H
ATOM   3932  C21 BMIMB 134      37.557  45.410   6.629  1.00  0.00      B    C
ATOM   3933  H21 BMIMB 134      37.583  45.486   7.694  1.00  0.00      B    H
ATOM   3934  C3  BMIMB 134      37.147  43.963   3.277  1.00  0.00      B    C
ATOM   3935  H3  BMIMB 134      38.104  43.582   2.952  1.00  0.00      B    H
ATOM   3936  H31 BMIMB 134      36.291  43.318   3.411  1.00  0.00      B    H
ATOM   3937  H32 BMIMB 134      36.877  44.795   2.644  1.00  0.00      B    H
ATOM   3938  C4  BMIMB 134      37.199  48.027   6.196  1.00  0.00      B    C
ATOM   3939  H4  BMIMB 134      36.770  48.517   5.335  1.00  0.00      B    H
ATOM   3940  H41 BMIMB 134      38.215  48.321   6.416  1.00  0.00      B    H
ATOM   3941  C5  BMIMB 134      36.257  48.342   7.329  1.00  0.00      B    C
ATOM   3942  H5  BMIMB 134      35.406  47.672   7.232  1.00  0.00      B    H
ATOM   3943  H51 BMIMB 134      36.770  48.078   8.251  1.00  0.00      B    H
ATOM   3944  C51 BMIMB 134      35.848  49.855   7.442  1.00  0.00      B    C
ATOM   3945  H52 BMIMB 134      35.460  50.230   6.498  1.00  0.00      B    H
ATOM   3946  H53 BMIMB 134      35.008  49.955   8.124  1.00  0.00      B    H
ATOM   3947  C6  BMIMB 134      37.038  50.748   7.830  1.00  0.00      B    C
ATOM   3948  H6  BMIMB 134      37.329  50.492   8.843  1.00  0.00      B    H
ATOM   3949  H61 BMIMB 134      37.713  50.582   6.998  1.00  0.00      B    H
ATOM   3950  H62 BMIMB 134      36.769  51.798   7.833  1.00  0.00      B    H
ATOM   3951  N1  BMIMB 135      28.592  42.191  10.972  1.00  0.00      B    N
ATOM   3952  N11 BMIMB 135      30.440  42.883  10.172  1.00  0.00      B    N
ATOM   3953  C1  BMIMB 135      29.490  43.147  10.974  1.00  0.00      B    C
ATOM   3954  H1  BMIMB 135      29.511  44.034  11.569  1.00  0.00      B    H
ATOM   3955  C2  BMIMB 135      28.908  41.302   9.994  1.00  0.00      B    C
ATOM   3956  H2  BMIMB 135      28.241  40.495   9.785  1.00  0.00      B    H
ATOM   3957  C21 BMIMB 135      30.043  41.704   9.477  1.00  0.00      B    C
ATOM   3958  H21 BMIMB 135      30.734  41.303   8.768  1.00  0.00      B    H
ATOM   3959  C3  BMIMB 135      27.477  42.045  11.899  1.00  0.00      B    C
ATOM   3960  H3  BMIMB 135      27.106  43.028  12.147  1.00  0.00      B    H
ATOM   3961  H31 BMIMB 135      26.759  41.540  11.269  1.00  0.00      B    H
ATOM   3962  H32 BMIMB 135      27.657  41.333  12.691  1.00  0.00      B    H
ATOM   3963  C4  BMIMB 135      31.590  43.751   9.864  1.00  0.00      B    C
ATOM   3964  H4  BMIMB 135      32.401  43.073  10.086  1.00  0.00      B    H
ATOM   3965  H41 BMIMB 135      31.412  44.400  10.709  1.00  0.00      B    H
ATOM   3966  C5  BMIMB 135      31.790  44.382   8.467  1.00  0.00      B    C
ATOM   3967  H5  BMIMB 135      32.494  45.190   8.647  1.00  0.00      B    H
ATOM   3968  H51 BMIMB 135      32.322  43.606   7.922  1.00  0.00      B    H
ATOM   3969  C51 BMIMB 135      30.454  44.863   7.863  1.00  0.00      B    C
ATOM   3970  H52 BMIMB 135      29.658  44.125   7.913  1.00  0.00      B    H
ATOM   3971  H53 BMIMB 135      30.007  45.644   8.472  1.00  0.00      B    H
ATOM   3972  C6  BMIMB 135      30.636  45.458   6.470  1.00  0.00      B    C
ATOM   3973  H6  BMIMB 135      31.476  46.144   6.446  1.00  0.00      B    H
ATOM   3974  H61 BMIMB 135      30.893  44.697   5.743  1.00  0.00      B    H
ATOM   3975  H62 BMIMB 135      29.792  45.986   6.040  1.00  0.00      B    H
ATOM   3976  N1  BMIMB 136       4.594   5.957   0.531  1.00  0.00      B    N
ATOM   3977  N11 BMIMB 136       6.714   5.516   0.185  1.00  0.00      B    N
ATOM   3978  C1  BMIMB 136       5.672   6.201  -0.203  1.00  0.00      B    C
ATOM   3979  H1  BMIMB 136       5.681   6.964  -0.952  1.00  0.00      B    H
ATOM   3980  C2  BMIMB 136       5.063   5.144   1.540  1.00  0.00      B    C
ATOM   3981  H2  BMIMB 136       4.363   4.924   2.316  1.00  0.00      B    H
ATOM   3982  C21 BMIMB 136       6.397   4.805   1.346  1.00  0.00      B    C
ATOM   3983  H21 BMIMB 136       7.085   4.146   1.828  1.00  0.00      B    H
ATOM   3984  C3  BMIMB 136       3.260   6.560   0.423  1.00  0.00      B    C
ATOM   3985  H3  BMIMB 136       3.401   7.578   0.754  1.00  0.00      B    H
ATOM   3986  H31 BMIMB 136       2.923   6.719  -0.591  1.00  0.00      B    H
ATOM   3987  H32 BMIMB 136       2.567   6.033   1.063  1.00  0.00      B    H
ATOM   3988  C4  BMIMB 136       8.019   5.764  -0.449  1.00  0.00      B    C
ATOM   3989  H4  BMIMB 136       7.808   5.851  -1.504  1.00  0.00      B    H
ATOM   3990  H41 BMIMB 136       8.573   4.840  -0.533  1.00  0.00      B    H
ATOM   3991  C5  BMIMB 136       8.737   6.969   0.188  1.00  0.00      B    C
ATOM   3992  H5  BMIMB 136       7.906   7.663   0.275  1.00  0.00      B    H
ATOM   3993  H51 BMIMB 136       9.066   6.703   1.190  1.00  0.00      B    H
ATOM   3994  C51 BMIMB 136       9.945   7.595  -0.604  1.00  0.00      B    C
ATOM   3995  H52 BMIMB 136      10.527   6.717  -0.874  1.00  0.00      B    H
ATOM   3996  H53 BMIMB 136       9.767   8.134  -1.531  1.00  0.00      B    H
ATOM   3997  C6  BMIMB 136      10.730   8.535   0.270  1.00  0.00      B    C
ATOM   3998  H6  BMIMB 136      10.987   8.065   1.212  1.00  0.00      B    H
ATOM   3999  H61 BMIMB 136      11.599   8.745  -0.342  1.00  0.00      B    H
ATOM   4000  H62 BMIMB 136      10.236   9.451   0.576  1.00  0.00      B    H
ATOM   4001  N1  BMIMB 137      41.187  43.264  16.857  1.00  0.00      B    N
ATOM   4002  N11 BMIMB 137      41.294  45.358  16.491  1.00  0.00      B    N
ATOM   4003  C1  BMIMB 137      40.494  44.318  16.548  1.00  0.00      B    C
ATOM   4004  H1  BMIMB 137      39.505  44.362  16.145  1.00  0.00      B    H
ATOM   4005  C2  BMIMB 137      42.475  43.735  17.133  1.00  0.00      B    C
ATOM   4006  H2  BMIMB 137      43.191  42.979  17.372  1.00  0.00      B    H
ATOM   4007  C21 BMIMB 137      42.523  45.049  16.986  1.00  0.00      B    C
ATOM   4008  H21 BMIMB 137      43.312  45.767  17.040  1.00  0.00      B    H
ATOM   4009  C3  BMIMB 137      40.656  41.902  16.861  1.00  0.00      B    C
ATOM   4010  H3  BMIMB 137      41.347  41.273  16.319  1.00  0.00      B    H
ATOM   4011  H31 BMIMB 137      40.568  41.510  17.863  1.00  0.00      B    H
ATOM   4012  H32 BMIMB 137      39.742  41.854  16.288  1.00  0.00      B    H
ATOM   4013  C4  BMIMB 137      40.926  46.763  16.165  1.00  0.00      B    C
ATOM   4014  H4  BMIMB 137      39.988  46.658  15.641  1.00  0.00      B    H
ATOM   4015  H41 BMIMB 137      41.618  47.217  15.471  1.00  0.00      B    H
ATOM   4016  C5  BMIMB 137      40.660  47.525  17.412  1.00  0.00      B    C
ATOM   4017  H5  BMIMB 137      39.713  47.271  17.882  1.00  0.00      B    H
ATOM   4018  H51 BMIMB 137      41.432  47.481  18.176  1.00  0.00      B    H
ATOM   4019  C51 BMIMB 137      40.477  49.030  17.050  1.00  0.00      B    C
ATOM   4020  H52 BMIMB 137      41.455  49.449  16.826  1.00  0.00      B    H
ATOM   4021  H53 BMIMB 137      39.874  48.965  16.148  1.00  0.00      B    H
ATOM   4022  C6  BMIMB 137      39.901  49.796  18.191  1.00  0.00      B    C
ATOM   4023  H6  BMIMB 137      39.759  50.862  18.052  1.00  0.00      B    H
ATOM   4024  H61 BMIMB 137      38.965  49.325  18.470  1.00  0.00      B    H
ATOM   4025  H62 BMIMB 137      40.564  49.788  19.048  1.00  0.00      B    H
ATOM   4026  N1  BMIMB 138       7.003   6.769   9.154  1.00  0.00      B    N
ATOM   4027  N11 BMIMB 138       5.199   7.641   9.795  1.00  0.00      B    N
ATOM   4028  C1  BMIMB 138       6.213   6.966  10.194  1.00  0.00      B    C
ATOM   4029  H1  BMIMB 138       6.293   6.568  11.183  1.00  0.00      B    H
ATOM   4030  C2  BMIMB 138       6.642   7.625   8.177  1.00  0.00      B    C
ATOM   4031  H2  BMIMB 138       7.194   7.870   7.296  1.00  0.00      B    H
ATOM   4032  C21 BMIMB 138       5.398   7.995   8.462  1.00  0.00      B    C
ATOM   4033  H21 BMIMB 138       4.710   8.620   7.937  1.00  0.00      B    H
ATOM   4034  C3  BMIMB 138       8.249   5.990   9.186  1.00  0.00      B    C
ATOM   4035  H3  BMIMB 138       8.175   5.357  10.058  1.00  0.00      B    H
ATOM   4036  H31 BMIMB 138       8.122   5.424   8.275  1.00  0.00      B    H
ATOM   4037  H32 BMIMB 138       9.147   6.562   9.009  1.00  0.00      B    H
ATOM   4038  C4  BMIMB 138       3.916   7.928  10.450  1.00  0.00      B    C
ATOM   4039  H4  BMIMB 138       3.553   8.834   9.989  1.00  0.00      B    H
ATOM   4040  H41 BMIMB 138       4.226   8.142  11.462  1.00  0.00      B    H
ATOM   4041  C5  BMIMB 138       2.765   6.964  10.330  1.00  0.00      B    C
ATOM   4042  H5  BMIMB 138       2.953   6.032  10.858  1.00  0.00      B    H
ATOM   4043  H51 BMIMB 138       1.913   7.460  10.788  1.00  0.00      B    H
ATOM   4044  C51 BMIMB 138       2.326   6.697   8.904  1.00  0.00      B    C
ATOM   4045  H52 BMIMB 138       2.124   7.627   8.379  1.00  0.00      B    H
ATOM   4046  H53 BMIMB 138       3.069   6.241   8.255  1.00  0.00      B    H
ATOM   4047  C6  BMIMB 138       1.012   5.937   8.788  1.00  0.00      B    C
ATOM   4048  H6  BMIMB 138       1.268   4.884   8.813  1.00  0.00      B    H
ATOM   4049  H61 BMIMB 138       0.260   6.194   9.526  1.00  0.00      B    H
ATOM   4050  H62 BMIMB 138       0.643   6.117   7.784  1.00  0.00      B    H
ATOM   4051  N1  BMIMB 139      37.568  22.776  39.702  1.00  0.00      B    N
ATOM   4052  N11 BMIMB 139      37.516  23.022  41.807  1.00  0.00      B    N
ATOM   4053  C1  BMIMB 139      38.119  23.403  40.719  1.00  0.00      B    C
ATOM   4054  H1  BMIMB 139      39.004  24.001  40.691  1.00  0.00      B    H
ATOM   4055  C2  BMIMB 139      36.530  21.990  40.094  1.00  0.00      B    C
ATOM   4056  H2  BMIMB 139      35.979  21.348  39.442  1.00  0.00      B    H
ATOM   4057  C21 BMIMB 139      36.413  22.283  41.460  1.00  0.00      B    C
ATOM   4058  H21 BMIMB 139      35.706  22.001  42.209  1.00  0.00      B    H
ATOM   4059  C3  BMIMB 139      38.093  22.868  38.377  1.00  0.00      B    C
ATOM   4060  H3  BMIMB 139      37.560  23.703  37.947  1.00  0.00      B    H
ATOM   4061  H31 BMIMB 139      39.165  22.994  38.426  1.00  0.00      B    H
ATOM   4062  H32 BMIMB 139      37.816  22.053  37.724  1.00  0.00      B    H
ATOM   4063  C4  BMIMB 139      37.787  23.605  43.172  1.00  0.00      B    C
ATOM   4064  H4  BMIMB 139      36.905  23.909  43.716  1.00  0.00      B    H
ATOM   4065  H41 BMIMB 139      38.310  24.532  42.986  1.00  0.00      B    H
ATOM   4066  C5  BMIMB 139      38.676  22.735  44.047  1.00  0.00      B    C
ATOM   4067  H5  BMIMB 139      39.099  23.398  44.798  1.00  0.00      B    H
ATOM   4068  H51 BMIMB 139      38.074  22.088  44.679  1.00  0.00      B    H
ATOM   4069  C51 BMIMB 139      39.796  21.975  43.336  1.00  0.00      B    C
ATOM   4070  H52 BMIMB 139      39.578  21.453  42.408  1.00  0.00      B    H
ATOM   4071  H53 BMIMB 139      40.572  22.726  43.207  1.00  0.00      B    H
ATOM   4072  C6  BMIMB 139      40.430  20.903  44.193  1.00  0.00      B    C
ATOM   4073  H6  BMIMB 139      41.160  20.447  43.534  1.00  0.00      B    H
ATOM   4074  H61 BMIMB 139      40.935  21.353  45.040  1.00  0.00      B    H
ATOM   4075  H62 BMIMB 139      39.718  20.170  44.555  1.00  0.00      B    H
ATOM   4076  N1  BMIMB 140      15.908  37.273  45.048  1.00  0.00      B    N
ATOM   4077  N11 BMIMB 140      14.981  35.492  45.735  1.00  0.00      B    N
ATOM   4078  C1  BMIMB 140      15.507  36.640  46.112  1.00  0.00      B    C
ATOM   4079  H1  BMIMB 140      15.751  36.986  47.093  1.00  0.00      B    H
ATOM   4080  C2  BMIMB 140      15.741  36.498  43.933  1.00  0.00      B    C
ATOM   4081  H2  BMIMB 140      16.025  36.846  42.964  1.00  0.00      B    H
ATOM   4082  C21 BMIMB 140      15.225  35.317  44.375  1.00  0.00      B    C
ATOM   4083  H21 BMIMB 140      14.904  34.412  43.906  1.00  0.00      B    H
ATOM   4084  C3  BMIMB 140      16.616  38.583  45.005  1.00  0.00      B    C
ATOM   4085  H3  BMIMB 140      17.490  38.518  44.374  1.00  0.00      B    H
ATOM   4086  H31 BMIMB 140      15.949  39.402  44.779  1.00  0.00      B    H
ATOM   4087  H32 BMIMB 140      17.023  38.747  45.992  1.00  0.00      B    H
ATOM   4088  C4  BMIMB 140      14.633  34.316  46.579  1.00  0.00      B    C
ATOM   4089  H4  BMIMB 140      14.851  34.559  47.608  1.00  0.00      B    H
ATOM   4090  H41 BMIMB 140      15.336  33.573  46.231  1.00  0.00      B    H
ATOM   4091  C5  BMIMB 140      13.194  33.720  46.281  1.00  0.00      B    C
ATOM   4092  H5  BMIMB 140      12.473  34.516  46.448  1.00  0.00      B    H
ATOM   4093  H51 BMIMB 140      13.156  33.505  45.216  1.00  0.00      B    H
ATOM   4094  C51 BMIMB 140      12.895  32.422  47.034  1.00  0.00      B    C
ATOM   4095  H52 BMIMB 140      13.768  31.775  47.019  1.00  0.00      B    H
ATOM   4096  H53 BMIMB 140      12.751  32.694  48.077  1.00  0.00      B    H
ATOM   4097  C6  BMIMB 140      11.689  31.724  46.430  1.00  0.00      B    C
ATOM   4098  H6  BMIMB 140      11.421  31.982  45.412  1.00  0.00      B    H
ATOM   4099  H61 BMIMB 140      11.847  30.654  46.362  1.00  0.00      B    H
ATOM   4100  H62 BMIMB 140      10.748  31.843  46.953  1.00  0.00      B    H
ATOM   4101  N1  BMIMB 141      13.872   7.240  12.115  1.00  0.00      B    N
ATOM   4102  N11 BMIMB 141      13.029   9.145  12.431  1.00  0.00      B    N
ATOM   4103  C1  BMIMB 141      14.069   8.349  12.748  1.00  0.00      B    C
ATOM   4104  H1  BMIMB 141      14.814   8.648  13.454  1.00  0.00      B    H
ATOM   4105  C2  BMIMB 141      12.690   7.339  11.417  1.00  0.00      B    C
ATOM   4106  H2  BMIMB 141      12.280   6.548  10.828  1.00  0.00      B    H
ATOM   4107  C21 BMIMB 141      12.157   8.479  11.587  1.00  0.00      B    C
ATOM   4108  H21 BMIMB 141      11.287   8.899  11.131  1.00  0.00      B    H
ATOM   4109  C3  BMIMB 141      14.747   6.097  12.173  1.00  0.00      B    C
ATOM   4110  H3  BMIMB 141      15.365   6.227  11.297  1.00  0.00      B    H
ATOM   4111  H31 BMIMB 141      15.324   6.118  13.085  1.00  0.00      B    H
ATOM   4112  H32 BMIMB 141      14.236   5.163  11.990  1.00  0.00      B    H
ATOM   4113  C4  BMIMB 141      12.833  10.562  12.910  1.00  0.00      B    C
ATOM   4114  H4  BMIMB 141      12.104  11.012  12.253  1.00  0.00      B    H
ATOM   4115  H41 BMIMB 141      13.846  10.935  12.868  1.00  0.00      B    H
ATOM   4116  C5  BMIMB 141      12.363  10.521  14.357  1.00  0.00      B    C
ATOM   4117  H5  BMIMB 141      13.182  10.069  14.911  1.00  0.00      B    H
ATOM   4118  H51 BMIMB 141      12.307  11.548  14.708  1.00  0.00      B    H
ATOM   4119  C51 BMIMB 141      11.140   9.712  14.701  1.00  0.00      B    C
ATOM   4120  H52 BMIMB 141      10.344  10.272  14.215  1.00  0.00      B    H
ATOM   4121  H53 BMIMB 141      11.168   8.726  14.246  1.00  0.00      B    H
ATOM   4122  C6  BMIMB 141      11.096   9.570  16.220  1.00  0.00      B    C
ATOM   4123  H6  BMIMB 141      11.712   8.775  16.625  1.00  0.00      B    H
ATOM   4124  H61 BMIMB 141      11.295  10.417  16.866  1.00  0.00      B    H
ATOM   4125  H62 BMIMB 141      10.043   9.402  16.417  1.00  0.00      B    H
ATOM   4126  N1  BMIMB 142      23.807  36.926  34.826  1.00  0.00      B    N
ATOM   4127  N11 BMIMB 142      22.373  35.509  34.276  1.00  0.00      B    N
ATOM   4128  C1  BMIMB 142      22.960  36.594  33.917  1.00  0.00      B    C
ATOM   4129  H1  BMIMB 142      22.656  37.141  33.050  1.00  0.00      B    H
ATOM   4130  C2  BMIMB 142      23.866  35.964  35.815  1.00  0.00      B    C
ATOM   4131  H2  BMIMB 142      24.554  36.062  36.626  1.00  0.00      B    H
ATOM   4132  C21 BMIMB 142      23.002  35.039  35.419  1.00  0.00      B    C
ATOM   4133  H21 BMIMB 142      22.787  34.059  35.783  1.00  0.00      B    H
ATOM   4134  C3  BMIMB 142      24.652  38.150  34.703  1.00  0.00      B    C
ATOM   4135  H3  BMIMB 142      24.228  38.928  34.085  1.00  0.00      B    H
ATOM   4136  H31 BMIMB 142      24.569  38.516  35.715  1.00  0.00      B    H
ATOM   4137  H32 BMIMB 142      25.622  37.771  34.418  1.00  0.00      B    H
ATOM   4138  C4  BMIMB 142      21.384  34.744  33.544  1.00  0.00      B    C
ATOM   4139  H4  BMIMB 142      21.751  33.772  33.250  1.00  0.00      B    H
ATOM   4140  H41 BMIMB 142      21.310  35.284  32.611  1.00  0.00      B    H
ATOM   4141  C5  BMIMB 142      19.976  34.893  34.115  1.00  0.00      B    C
ATOM   4142  H5  BMIMB 142      20.016  35.858  34.613  1.00  0.00      B    H
ATOM   4143  H51 BMIMB 142      19.169  34.804  33.392  1.00  0.00      B    H
ATOM   4144  C51 BMIMB 142      19.649  34.105  35.365  1.00  0.00      B    C
ATOM   4145  H52 BMIMB 142      19.564  33.059  35.085  1.00  0.00      B    H
ATOM   4146  H53 BMIMB 142      20.441  34.333  36.074  1.00  0.00      B    H
ATOM   4147  C6  BMIMB 142      18.323  34.498  35.980  1.00  0.00      B    C
ATOM   4148  H6  BMIMB 142      18.038  33.963  36.878  1.00  0.00      B    H
ATOM   4149  H61 BMIMB 142      18.209  35.496  36.388  1.00  0.00      B    H
ATOM   4150  H62 BMIMB 142      17.544  34.320  35.248  1.00  0.00      B    H
ATOM   4151  N1  BMIMB 143      10.543  37.173   1.690  1.00  0.00      B    N
ATOM   4152  N11 BMIMB 143      10.966  39.192   1.563  1.00  0.00      B    N
ATOM   4153  C1  BMIMB 143      11.438  38.020   1.269  1.00  0.00      B    C
ATOM   4154  H1  BMIMB 143      12.279  37.825   0.638  1.00  0.00      B    H
ATOM   4155  C2  BMIMB 143       9.426  37.830   2.136  1.00  0.00      B    C
ATOM   4156  H2  BMIMB 143       8.527  37.410   2.531  1.00  0.00      B    H
ATOM   4157  C21 BMIMB 143       9.734  39.086   2.139  1.00  0.00      B    C
ATOM   4158  H21 BMIMB 143       9.133  39.916   2.438  1.00  0.00      B    H
ATOM   4159  C3  BMIMB 143      10.815  35.778   1.718  1.00  0.00      B    C
ATOM   4160  H3  BMIMB 143      10.853  35.369   2.716  1.00  0.00      B    H
ATOM   4161  H31 BMIMB 143      10.078  35.256   1.125  1.00  0.00      B    H
ATOM   4162  H32 BMIMB 143      11.762  35.532   1.260  1.00  0.00      B    H
ATOM   4163  C4  BMIMB 143      11.663  40.419   1.057  1.00  0.00      B    C
ATOM   4164  H4  BMIMB 143      11.032  40.973   0.377  1.00  0.00      B    H
ATOM   4165  H41 BMIMB 143      12.506  40.044   0.496  1.00  0.00      B    H
ATOM   4166  C5  BMIMB 143      12.254  41.463   1.966  1.00  0.00      B    C
ATOM   4167  H5  BMIMB 143      13.177  41.089   2.402  1.00  0.00      B    H
ATOM   4168  H51 BMIMB 143      12.428  42.291   1.284  1.00  0.00      B    H
ATOM   4169  C51 BMIMB 143      11.268  41.765   3.105  1.00  0.00      B    C
ATOM   4170  H52 BMIMB 143      10.423  42.187   2.567  1.00  0.00      B    H
ATOM   4171  H53 BMIMB 143      11.054  40.897   3.722  1.00  0.00      B    H
ATOM   4172  C6  BMIMB 143      11.828  43.000   3.877  1.00  0.00      B    C
ATOM   4173  H6  BMIMB 143      11.066  43.438   4.510  1.00  0.00      B    H
ATOM   4174  H61 BMIMB 143      12.658  42.644   4.478  1.00  0.00      B    H
ATOM   4175  H62 BMIMB 143      12.169  43.707   3.129  1.00  0.00      B    H
ATOM   4176  N1  BMIMB 144       7.152  31.560  14.774  1.00  0.00      B    N
ATOM   4177  N11 BMIMB 144       5.491  31.570  16.022  1.00  0.00      B    N
ATOM   4178  C1  BMIMB 144       6.575  30.946  15.807  1.00  0.00      B    C
ATOM   4179  H1  BMIMB 144       6.771  30.132  16.473  1.00  0.00      B    H
ATOM   4180  C2  BMIMB 144       6.356  32.544  14.278  1.00  0.00      B    C
ATOM   4181  H2  BMIMB 144       6.627  33.233  13.508  1.00  0.00      B    H
ATOM   4182  C21 BMIMB 144       5.326  32.596  15.110  1.00  0.00      B    C
ATOM   4183  H21 BMIMB 144       4.497  33.256  15.240  1.00  0.00      B    H
ATOM   4184  C3  BMIMB 144       8.481  31.249  14.288  1.00  0.00      B    C
ATOM   4185  H3  BMIMB 144       9.173  32.078  14.253  1.00  0.00      B    H
ATOM   4186  H31 BMIMB 144       8.768  30.535  15.045  1.00  0.00      B    H
ATOM   4187  H32 BMIMB 144       8.438  30.704  13.357  1.00  0.00      B    H
ATOM   4188  C4  BMIMB 144       4.664  31.168  17.191  1.00  0.00      B    C
ATOM   4189  H4  BMIMB 144       4.153  32.074  17.480  1.00  0.00      B    H
ATOM   4190  H41 BMIMB 144       5.418  31.078  17.959  1.00  0.00      B    H
ATOM   4191  C5  BMIMB 144       3.747  29.952  16.978  1.00  0.00      B    C
ATOM   4192  H5  BMIMB 144       4.364  29.063  16.881  1.00  0.00      B    H
ATOM   4193  H51 BMIMB 144       3.004  29.928  17.770  1.00  0.00      B    H
ATOM   4194  C51 BMIMB 144       3.108  30.093  15.658  1.00  0.00      B    C
ATOM   4195  H52 BMIMB 144       2.781  31.129  15.687  1.00  0.00      B    H
ATOM   4196  H53 BMIMB 144       3.881  30.034  14.896  1.00  0.00      B    H
ATOM   4197  C6  BMIMB 144       1.914  29.110  15.478  1.00  0.00      B    C
ATOM   4198  H6  BMIMB 144       1.413  29.327  14.542  1.00  0.00      B    H
ATOM   4199  H61 BMIMB 144       2.082  28.040  15.445  1.00  0.00      B    H
ATOM   4200  H62 BMIMB 144       1.203  29.304  16.273  1.00  0.00      B    H
ATOM   4201  N1  BMIMB 145      18.019  28.296  39.470  1.00  0.00      B    N
ATOM   4202  N11 BMIMB 145      16.296  27.425  40.490  1.00  0.00      B    N
ATOM   4203  C1  BMIMB 145      17.042  28.533  40.364  1.00  0.00      B    C
ATOM   4204  H1  BMIMB 145      16.948  29.465  40.878  1.00  0.00      B    H
ATOM   4205  C2  BMIMB 145      17.750  27.011  38.935  1.00  0.00      B    C
ATOM   4206  H2  BMIMB 145      18.382  26.534  38.219  1.00  0.00      B    H
ATOM   4207  C21 BMIMB 145      16.754  26.478  39.603  1.00  0.00      B    C
ATOM   4208  H21 BMIMB 145      16.214  25.560  39.525  1.00  0.00      B    H
ATOM   4209  C3  BMIMB 145      19.112  29.240  39.053  1.00  0.00      B    C
ATOM   4210  H3  BMIMB 145      19.619  29.594  39.938  1.00  0.00      B    H
ATOM   4211  H31 BMIMB 145      19.864  28.752  38.451  1.00  0.00      B    H
ATOM   4212  H32 BMIMB 145      18.693  30.024  38.440  1.00  0.00      B    H
ATOM   4213  C4  BMIMB 145      15.103  27.394  41.447  1.00  0.00      B    C
ATOM   4214  H4  BMIMB 145      15.353  28.069  42.253  1.00  0.00      B    H
ATOM   4215  H41 BMIMB 145      14.892  26.371  41.723  1.00  0.00      B    H
ATOM   4216  C5  BMIMB 145      13.845  27.878  40.770  1.00  0.00      B    C
ATOM   4217  H5  BMIMB 145      13.021  28.094  41.445  1.00  0.00      B    H
ATOM   4218  H51 BMIMB 145      14.102  28.856  40.369  1.00  0.00      B    H
ATOM   4219  C51 BMIMB 145      13.340  26.928  39.702  1.00  0.00      B    C
ATOM   4220  H52 BMIMB 145      14.043  26.729  38.898  1.00  0.00      B    H
ATOM   4221  H53 BMIMB 145      12.781  26.084  40.099  1.00  0.00      B    H
ATOM   4222  C6  BMIMB 145      12.315  27.725  38.957  1.00  0.00      B    C
ATOM   4223  H6  BMIMB 145      11.430  27.862  39.567  1.00  0.00      B    H
ATOM   4224  H61 BMIMB 145      12.652  28.744  38.802  1.00  0.00      B    H
ATOM   4225  H62 BMIMB 145      12.066  27.292  37.995  1.00  0.00      B    H
ATOM   4226  N1  BMIMB 146      17.912  -0.857  33.937  1.00  0.00      B    N
ATOM   4227  N11 BMIMB 146      18.863   0.867  34.804  1.00  0.00      B    N
ATOM   4228  C1  BMIMB 146      18.766   0.091  33.718  1.00  0.00      B    C
ATOM   4229  H1  BMIMB 146      19.366   0.055  32.834  1.00  0.00      B    H
ATOM   4230  C2  BMIMB 146      17.272  -0.562  35.090  1.00  0.00      B    C
ATOM   4231  H2  BMIMB 146      16.479  -1.183  35.445  1.00  0.00      B    H
ATOM   4232  C21 BMIMB 146      17.790   0.559  35.631  1.00  0.00      B    C
ATOM   4233  H21 BMIMB 146      17.566   1.035  36.560  1.00  0.00      B    H
ATOM   4234  C3  BMIMB 146      17.612  -1.964  33.010  1.00  0.00      B    C
ATOM   4235  H3  BMIMB 146      16.731  -1.750  32.423  1.00  0.00      B    H
ATOM   4236  H31 BMIMB 146      18.436  -2.047  32.316  1.00  0.00      B    H
ATOM   4237  H32 BMIMB 146      17.678  -2.902  33.542  1.00  0.00      B    H
ATOM   4238  C4  BMIMB 146      19.930   1.848  35.082  1.00  0.00      B    C
ATOM   4239  H4  BMIMB 146      20.889   1.669  34.619  1.00  0.00      B    H
ATOM   4240  H41 BMIMB 146      20.236   1.902  36.117  1.00  0.00      B    H
ATOM   4241  C5  BMIMB 146      19.646   3.286  34.549  1.00  0.00      B    C
ATOM   4242  H5  BMIMB 146      19.426   3.074  33.506  1.00  0.00      B    H
ATOM   4243  H51 BMIMB 146      18.773   3.698  35.050  1.00  0.00      B    H
ATOM   4244  C51 BMIMB 146      20.801   4.266  34.667  1.00  0.00      B    C
ATOM   4245  H52 BMIMB 146      20.766   4.529  35.721  1.00  0.00      B    H
ATOM   4246  H53 BMIMB 146      21.747   3.843  34.339  1.00  0.00      B    H
ATOM   4247  C6  BMIMB 146      20.408   5.481  33.788  1.00  0.00      B    C
ATOM   4248  H6  BMIMB 146      19.474   5.805  34.233  1.00  0.00      B    H
ATOM   4249  H61 BMIMB 146      21.077   6.329  33.885  1.00  0.00      B    H
ATOM   4250  H62 BMIMB 146      20.396   5.323  32.716  1.00  0.00      B    H
ATOM   4251  N1  BMIMB 147      24.681   4.496  10.174  1.00  0.00      B    N
ATOM   4252  N11 BMIMB 147      25.333   2.510  10.039  1.00  0.00      B    N
ATOM   4253  C1  BMIMB 147      25.247   3.516  10.830  1.00  0.00      B    C
ATOM   4254  H1  BMIMB 147      25.638   3.683  11.811  1.00  0.00      B    H
ATOM   4255  C2  BMIMB 147      24.335   4.027   8.914  1.00  0.00      B    C
ATOM   4256  H2  BMIMB 147      23.854   4.586   8.141  1.00  0.00      B    H
ATOM   4257  C21 BMIMB 147      24.752   2.822   8.865  1.00  0.00      B    C
ATOM   4258  H21 BMIMB 147      24.673   2.085   8.096  1.00  0.00      B    H
ATOM   4259  C3  BMIMB 147      24.531   5.881  10.551  1.00  0.00      B    C
ATOM   4260  H3  BMIMB 147      25.177   6.569  10.027  1.00  0.00      B    H
ATOM   4261  H31 BMIMB 147      23.488   6.157  10.506  1.00  0.00      B    H
ATOM   4262  H32 BMIMB 147      24.739   5.887  11.611  1.00  0.00      B    H
ATOM   4263  C4  BMIMB 147      25.832   1.245  10.514  1.00  0.00      B    C
ATOM   4264  H4  BMIMB 147      26.702   1.375  11.140  1.00  0.00      B    H
ATOM   4265  H41 BMIMB 147      26.237   0.665   9.699  1.00  0.00      B    H
ATOM   4266  C5  BMIMB 147      24.790   0.437  11.230  1.00  0.00      B    C
ATOM   4267  H5  BMIMB 147      25.042  -0.594  11.464  1.00  0.00      B    H
ATOM   4268  H51 BMIMB 147      24.544   0.958  12.152  1.00  0.00      B    H
ATOM   4269  C51 BMIMB 147      23.358   0.436  10.672  1.00  0.00      B    C
ATOM   4270  H52 BMIMB 147      23.057   1.447  10.409  1.00  0.00      B    H
ATOM   4271  H53 BMIMB 147      23.376  -0.203   9.792  1.00  0.00      B    H
ATOM   4272  C6  BMIMB 147      22.429  -0.244  11.692  1.00  0.00      B    C
ATOM   4273  H6  BMIMB 147      22.544   0.169  12.687  1.00  0.00      B    H
ATOM   4274  H61 BMIMB 147      21.357  -0.127  11.583  1.00  0.00      B    H
ATOM   4275  H62 BMIMB 147      22.518  -1.321  11.771  1.00  0.00      B    H
ATOM   4276  N1  BMIMB 148       8.782  29.041   3.553  1.00  0.00      B    N
ATOM   4277  N11 BMIMB 148       7.821  30.378   4.951  1.00  0.00      B    N
ATOM   4278  C1  BMIMB 148       8.300  29.173   4.746  1.00  0.00      B    C
ATOM   4279  H1  BMIMB 148       8.289  28.382   5.465  1.00  0.00      B    H
ATOM   4280  C2  BMIMB 148       8.446  30.227   2.853  1.00  0.00      B    C
ATOM   4281  H2  BMIMB 148       8.556  30.283   1.792  1.00  0.00      B    H
ATOM   4282  C21 BMIMB 148       7.852  31.049   3.742  1.00  0.00      B    C
ATOM   4283  H21 BMIMB 148       7.404  32.005   3.583  1.00  0.00      B    H
ATOM   4284  C3  BMIMB 148       9.194  27.736   3.021  1.00  0.00      B    C
ATOM   4285  H3  BMIMB 148       8.861  26.992   3.729  1.00  0.00      B    H
ATOM   4286  H31 BMIMB 148       8.718  27.559   2.068  1.00  0.00      B    H
ATOM   4287  H32 BMIMB 148      10.274  27.725   3.033  1.00  0.00      B    H
ATOM   4288  C4  BMIMB 148       7.218  31.031   6.098  1.00  0.00      B    C
ATOM   4289  H4  BMIMB 148       6.194  31.098   5.761  1.00  0.00      B    H
ATOM   4290  H41 BMIMB 148       7.526  32.061   5.997  1.00  0.00      B    H
ATOM   4291  C5  BMIMB 148       7.532  30.463   7.465  1.00  0.00      B    C
ATOM   4292  H5  BMIMB 148       7.063  29.490   7.589  1.00  0.00      B    H
ATOM   4293  H51 BMIMB 148       8.569  30.208   7.668  1.00  0.00      B    H
ATOM   4294  C51 BMIMB 148       6.872  31.322   8.534  1.00  0.00      B    C
ATOM   4295  H52 BMIMB 148       7.375  32.285   8.559  1.00  0.00      B    H
ATOM   4296  H53 BMIMB 148       5.849  31.493   8.210  1.00  0.00      B    H
ATOM   4297  C6  BMIMB 148       6.699  30.598   9.922  1.00  0.00      B    C
ATOM   4298  H6  BMIMB 148       7.608  30.630  10.513  1.00  0.00      B    H
ATOM   4299  H61 BMIMB 148       5.979  30.981  10.637  1.00  0.00      B    H
ATOM   4300  H62 BMIMB 148       6.394  29.578   9.721  1.00  0.00      B    H
ATOM   4301  N1  BMIMB 149      27.498  45.533  15.640  1.00  0.00      B    N
ATOM   4302  N11 BMIMB 149      25.559  46.479  15.521  1.00  0.00      B    N
ATOM   4303  C1  BMIMB 149      26.391  45.594  14.954  1.00  0.00      B    C
ATOM   4304  H1  BMIMB 149      26.128  45.096  14.045  1.00  0.00      B    H
ATOM   4305  C2  BMIMB 149      27.423  46.463  16.687  1.00  0.00      B    C
ATOM   4306  H2  BMIMB 149      28.279  46.600  17.311  1.00  0.00      B    H
ATOM   4307  C21 BMIMB 149      26.223  46.976  16.605  1.00  0.00      B    C
ATOM   4308  H21 BMIMB 149      25.745  47.746  17.171  1.00  0.00      B    H
ATOM   4309  C3  BMIMB 149      28.594  44.648  15.331  1.00  0.00      B    C
ATOM   4310  H3  BMIMB 149      28.545  43.766  15.952  1.00  0.00      B    H
ATOM   4311  H31 BMIMB 149      28.548  44.359  14.291  1.00  0.00      B    H
ATOM   4312  H32 BMIMB 149      29.462  45.268  15.496  1.00  0.00      B    H
ATOM   4313  C4  BMIMB 149      24.185  46.891  15.157  1.00  0.00      B    C
ATOM   4314  H4  BMIMB 149      23.987  46.640  14.126  1.00  0.00      B    H
ATOM   4315  H41 BMIMB 149      24.158  47.970  15.202  1.00  0.00      B    H
ATOM   4316  C5  BMIMB 149      23.048  46.290  15.906  1.00  0.00      B    C
ATOM   4317  H5  BMIMB 149      22.165  46.908  15.770  1.00  0.00      B    H
ATOM   4318  H51 BMIMB 149      22.844  45.298  15.511  1.00  0.00      B    H
ATOM   4319  C51 BMIMB 149      23.383  46.202  17.418  1.00  0.00      B    C
ATOM   4320  H52 BMIMB 149      24.288  45.620  17.570  1.00  0.00      B    H
ATOM   4321  H53 BMIMB 149      23.523  47.180  17.870  1.00  0.00      B    H
ATOM   4322  C6  BMIMB 149      22.391  45.350  18.165  1.00  0.00      B    C
ATOM   4323  H6  BMIMB 149      22.386  44.392  17.658  1.00  0.00      B    H
ATOM   4324  H61 BMIMB 149      22.729  45.218  19.187  1.00  0.00      B    H
ATOM   4325  H62 BMIMB 149      21.371  45.714  18.204  1.00  0.00      B    H
ATOM   4326  N1  BMIMB 150      33.600  14.836  18.520  1.00  0.00      B    N
ATOM   4327  N11 BMIMB 150      35.016  13.301  18.958  1.00  0.00      B    N
ATOM   4328  C1  BMIMB 150      34.659  14.516  19.254  1.00  0.00      B    C
ATOM   4329  H1  BMIMB 150      35.225  15.220  19.827  1.00  0.00      B    H
ATOM   4330  C2  BMIMB 150      33.359  13.844  17.630  1.00  0.00      B    C
ATOM   4331  H2  BMIMB 150      32.505  13.877  16.989  1.00  0.00      B    H
ATOM   4332  C21 BMIMB 150      34.258  12.875  17.863  1.00  0.00      B    C
ATOM   4333  H21 BMIMB 150      34.451  11.937  17.390  1.00  0.00      B    H
ATOM   4334  C3  BMIMB 150      32.861  16.094  18.727  1.00  0.00      B    C
ATOM   4335  H3  BMIMB 150      33.504  16.930  18.961  1.00  0.00      B    H
ATOM   4336  H31 BMIMB 150      32.492  16.194  17.717  1.00  0.00      B    H
ATOM   4337  H32 BMIMB 150      32.146  15.887  19.509  1.00  0.00      B    H
ATOM   4338  C4  BMIMB 150      36.156  12.602  19.609  1.00  0.00      B    C
ATOM   4339  H4  BMIMB 150      36.295  11.585  19.274  1.00  0.00      B    H
ATOM   4340  H41 BMIMB 150      35.840  12.428  20.627  1.00  0.00      B    H
ATOM   4341  C5  BMIMB 150      37.484  13.291  19.429  1.00  0.00      B    C
ATOM   4342  H5  BMIMB 150      37.368  14.233  19.959  1.00  0.00      B    H
ATOM   4343  H51 BMIMB 150      38.305  12.700  19.827  1.00  0.00      B    H
ATOM   4344  C51 BMIMB 150      37.796  13.691  18.005  1.00  0.00      B    C
ATOM   4345  H52 BMIMB 150      37.337  12.946  17.361  1.00  0.00      B    H
ATOM   4346  H53 BMIMB 150      37.413  14.684  17.786  1.00  0.00      B    H
ATOM   4347  C6  BMIMB 150      39.297  13.659  17.796  1.00  0.00      B    C
ATOM   4348  H6  BMIMB 150      39.668  14.273  18.609  1.00  0.00      B    H
ATOM   4349  H61 BMIMB 150      39.595  12.617  17.845  1.00  0.00      B    H
ATOM   4350  H62 BMIMB 150      39.594  13.992  16.808  1.00  0.00      B    H
ATOM   4351  N1  BMIMB 151      42.573  36.365   8.758  1.00  0.00      B    N
ATOM   4352  N11 BMIMB 151      43.474  34.483   9.022  1.00  0.00      B    N
ATOM   4353  C1  BMIMB 151      43.728  35.759   8.836  1.00  0.00      B    C
ATOM   4354  H1  BMIMB 151      44.674  36.194   8.595  1.00  0.00      B    H
ATOM   4355  C2  BMIMB 151      41.554  35.539   9.014  1.00  0.00      B    C
ATOM   4356  H2  BMIMB 151      40.558  35.915   9.102  1.00  0.00      B    H
ATOM   4357  C21 BMIMB 151      42.061  34.337   9.132  1.00  0.00      B    C
ATOM   4358  H21 BMIMB 151      41.623  33.420   9.460  1.00  0.00      B    H
ATOM   4359  C3  BMIMB 151      42.401  37.782   8.491  1.00  0.00      B    C
ATOM   4360  H3  BMIMB 151      43.312  38.353   8.394  1.00  0.00      B    H
ATOM   4361  H31 BMIMB 151      41.793  37.857   7.602  1.00  0.00      B    H
ATOM   4362  H32 BMIMB 151      41.948  38.239   9.358  1.00  0.00      B    H
ATOM   4363  C4  BMIMB 151      44.506  33.424   8.975  1.00  0.00      B    C
ATOM   4364  H4  BMIMB 151      45.389  33.971   8.678  1.00  0.00      B    H
ATOM   4365  H41 BMIMB 151      44.310  32.648   8.250  1.00  0.00      B    H
ATOM   4366  C5  BMIMB 151      45.042  32.890  10.271  1.00  0.00      B    C
ATOM   4367  H5  BMIMB 151      44.978  33.686  11.008  1.00  0.00      B    H
ATOM   4368  H51 BMIMB 151      44.385  32.050  10.481  1.00  0.00      B    H
ATOM   4369  C51 BMIMB 151      46.463  32.341  10.126  1.00  0.00      B    C
ATOM   4370  H52 BMIMB 151      46.430  31.748   9.215  1.00  0.00      B    H
ATOM   4371  H53 BMIMB 151      47.131  33.152   9.849  1.00  0.00      B    H
ATOM   4372  C6  BMIMB 151      46.902  31.553  11.353  1.00  0.00      B    C
ATOM   4373  H6  BMIMB 151      46.564  30.524  11.307  1.00  0.00      B    H
ATOM   4374  H61 BMIMB 151      47.985  31.563  11.402  1.00  0.00      B    H
ATOM   4375  H62 BMIMB 151      46.499  32.091  12.204  1.00  0.00      B    H
ATOM   4376  N1  BMIMB 152      40.446  32.488  43.207  1.00  0.00      B    N
ATOM   4377  N11 BMIMB 152      39.906  34.200  44.340  1.00  0.00      B    N
ATOM   4378  C1  BMIMB 152      40.750  33.729  43.452  1.00  0.00      B    C
ATOM   4379  H1  BMIMB 152      41.364  34.330  42.817  1.00  0.00      B    H
ATOM   4380  C2  BMIMB 152      39.269  32.223  43.868  1.00  0.00      B    C
ATOM   4381  H2  BMIMB 152      38.734  31.343  43.586  1.00  0.00      B    H
ATOM   4382  C21 BMIMB 152      38.919  33.257  44.570  1.00  0.00      B    C
ATOM   4383  H21 BMIMB 152      37.953  33.346  45.016  1.00  0.00      B    H
ATOM   4384  C3  BMIMB 152      41.213  31.571  42.340  1.00  0.00      B    C
ATOM   4385  H3  BMIMB 152      40.614  31.066  41.597  1.00  0.00      B    H
ATOM   4386  H31 BMIMB 152      41.834  32.191  41.709  1.00  0.00      B    H
ATOM   4387  H32 BMIMB 152      41.597  30.827  43.022  1.00  0.00      B    H
ATOM   4388  C4  BMIMB 152      39.795  35.659  44.602  1.00  0.00      B    C
ATOM   4389  H4  BMIMB 152      38.727  35.820  44.623  1.00  0.00      B    H
ATOM   4390  H41 BMIMB 152      40.242  36.203  43.783  1.00  0.00      B    H
ATOM   4391  C5  BMIMB 152      40.536  36.051  45.893  1.00  0.00      B    C
ATOM   4392  H5  BMIMB 152      41.570  36.277  45.642  1.00  0.00      B    H
ATOM   4393  H51 BMIMB 152      39.938  36.937  46.090  1.00  0.00      B    H
ATOM   4394  C51 BMIMB 152      40.456  34.959  46.912  1.00  0.00      B    C
ATOM   4395  H52 BMIMB 152      39.426  34.624  47.003  1.00  0.00      B    H
ATOM   4396  H53 BMIMB 152      41.171  34.189  46.632  1.00  0.00      B    H
ATOM   4397  C6  BMIMB 152      40.830  35.527  48.242  1.00  0.00      B    C
ATOM   4398  H6  BMIMB 152      41.815  35.967  48.138  1.00  0.00      B    H
ATOM   4399  H61 BMIMB 152      40.196  36.349  48.553  1.00  0.00      B    H
ATOM   4400  H62 BMIMB 152      40.875  34.820  49.063  1.00  0.00      B    H
ATOM   4401  N1  BMIMB 153      38.364  37.001   5.864  1.00  0.00      B    N
ATOM   4402  N11 BMIMB 153      38.483  34.870   5.627  1.00  0.00      B    N
ATOM   4403  C1  BMIMB 153      37.705  35.854   6.063  1.00  0.00      B    C
ATOM   4404  H1  BMIMB 153      36.821  35.710   6.647  1.00  0.00      B    H
ATOM   4405  C2  BMIMB 153      39.334  36.786   4.920  1.00  0.00      B    C
ATOM   4406  H2  BMIMB 153      39.840  37.539   4.357  1.00  0.00      B    H
ATOM   4407  C21 BMIMB 153      39.548  35.435   4.930  1.00  0.00      B    C
ATOM   4408  H21 BMIMB 153      40.281  34.899   4.369  1.00  0.00      B    H
ATOM   4409  C3  BMIMB 153      37.884  38.344   6.275  1.00  0.00      B    C
ATOM   4410  H3  BMIMB 153      37.398  38.103   7.209  1.00  0.00      B    H
ATOM   4411  H31 BMIMB 153      38.746  38.982   6.397  1.00  0.00      B    H
ATOM   4412  H32 BMIMB 153      37.176  38.757   5.571  1.00  0.00      B    H
ATOM   4413  C4  BMIMB 153      38.232  33.455   5.861  1.00  0.00      B    C
ATOM   4414  H4  BMIMB 153      38.481  33.059   4.888  1.00  0.00      B    H
ATOM   4415  H41 BMIMB 153      37.181  33.317   6.067  1.00  0.00      B    H
ATOM   4416  C5  BMIMB 153      39.194  32.817   6.930  1.00  0.00      B    C
ATOM   4417  H5  BMIMB 153      40.142  33.305   6.719  1.00  0.00      B    H
ATOM   4418  H51 BMIMB 153      38.806  33.064   7.915  1.00  0.00      B    H
ATOM   4419  C51 BMIMB 153      39.377  31.323   6.711  1.00  0.00      B    C
ATOM   4420  H52 BMIMB 153      38.410  30.853   6.872  1.00  0.00      B    H
ATOM   4421  H53 BMIMB 153      39.577  31.290   5.644  1.00  0.00      B    H
ATOM   4422  C6  BMIMB 153      40.257  30.644   7.699  1.00  0.00      B    C
ATOM   4423  H6  BMIMB 153      39.891  30.783   8.710  1.00  0.00      B    H
ATOM   4424  H61 BMIMB 153      40.496  29.593   7.586  1.00  0.00      B    H
ATOM   4425  H62 BMIMB 153      41.161  31.237   7.776  1.00  0.00      B    H
ATOM   4426  N1  BMIMB 154      26.402  26.183   5.277  1.00  0.00      B    N
ATOM   4427  N11 BMIMB 154      25.817  24.993   3.538  1.00  0.00      B    N
ATOM   4428  C1  BMIMB 154      26.826  25.490   4.222  1.00  0.00      B    C
ATOM   4429  H1  BMIMB 154      27.811  25.249   3.884  1.00  0.00      B    H
ATOM   4430  C2  BMIMB 154      25.051  26.369   5.073  1.00  0.00      B    C
ATOM   4431  H2  BMIMB 154      24.471  27.133   5.542  1.00  0.00      B    H
ATOM   4432  C21 BMIMB 154      24.633  25.450   4.094  1.00  0.00      B    C
ATOM   4433  H21 BMIMB 154      23.657  25.351   3.670  1.00  0.00      B    H
ATOM   4434  C3  BMIMB 154      27.181  26.799   6.285  1.00  0.00      B    C
ATOM   4435  H3  BMIMB 154      27.080  27.846   6.040  1.00  0.00      B    H
ATOM   4436  H31 BMIMB 154      26.732  26.603   7.247  1.00  0.00      B    H
ATOM   4437  H32 BMIMB 154      28.216  26.497   6.239  1.00  0.00      B    H
ATOM   4438  C4  BMIMB 154      25.847  24.056   2.383  1.00  0.00      B    C
ATOM   4439  H4  BMIMB 154      26.859  24.035   2.009  1.00  0.00      B    H
ATOM   4440  H41 BMIMB 154      25.163  24.437   1.639  1.00  0.00      B    H
ATOM   4441  C5  BMIMB 154      25.477  22.616   2.674  1.00  0.00      B    C
ATOM   4442  H5  BMIMB 154      26.031  21.876   2.103  1.00  0.00      B    H
ATOM   4443  H51 BMIMB 154      25.811  22.610   3.708  1.00  0.00      B    H
ATOM   4444  C51 BMIMB 154      24.016  22.273   2.793  1.00  0.00      B    C
ATOM   4445  H52 BMIMB 154      23.471  23.075   3.285  1.00  0.00      B    H
ATOM   4446  H53 BMIMB 154      23.675  22.312   1.762  1.00  0.00      B    H
ATOM   4447  C6  BMIMB 154      23.524  20.947   3.474  1.00  0.00      B    C
ATOM   4448  H6  BMIMB 154      24.352  20.460   3.976  1.00  0.00      B    H
ATOM   4449  H61 BMIMB 154      22.699  21.188   4.134  1.00  0.00      B    H
ATOM   4450  H62 BMIMB 154      23.311  20.204   2.714  1.00  0.00      B    H
ATOM   4451  N1  BMIMB 155      21.875  46.344  48.613  1.00  0.00      B    N
ATOM   4452  N11 BMIMB 155      21.640  45.229  46.818  1.00  0.00      B    N
ATOM   4453  C1  BMIMB 155      22.461  45.418  47.846  1.00  0.00      B    C
ATOM   4454  H1  BMIMB 155      23.388  44.886  47.822  1.00  0.00      B    H
ATOM   4455  C2  BMIMB 155      20.784  46.823  47.919  1.00  0.00      B    C
ATOM   4456  H2  BMIMB 155      20.294  47.680  48.327  1.00  0.00      B    H
ATOM   4457  C21 BMIMB 155      20.571  46.111  46.908  1.00  0.00      B    C
ATOM   4458  H21 BMIMB 155      19.789  46.201  46.186  1.00  0.00      B    H
ATOM   4459  C3  BMIMB 155      22.533  46.974  49.732  1.00  0.00      B    C
ATOM   4460  H3  BMIMB 155      22.911  47.946  49.451  1.00  0.00      B    H
ATOM   4461  H31 BMIMB 155      21.743  47.332  50.375  1.00  0.00      B    H
ATOM   4462  H32 BMIMB 155      23.311  46.432  50.249  1.00  0.00      B    H
ATOM   4463  C4  BMIMB 155      21.832  44.378  45.600  1.00  0.00      B    C
ATOM   4464  H4  BMIMB 155      22.868  44.198  45.356  1.00  0.00      B    H
ATOM   4465  H41 BMIMB 155      21.568  45.064  44.809  1.00  0.00      B    H
ATOM   4466  C5  BMIMB 155      20.936  43.122  45.628  1.00  0.00      B    C
ATOM   4467  H5  BMIMB 155      19.926  43.502  45.762  1.00  0.00      B    H
ATOM   4468  H51 BMIMB 155      21.022  42.809  44.590  1.00  0.00      B    H
ATOM   4469  C51 BMIMB 155      21.386  42.153  46.664  1.00  0.00      B    C
ATOM   4470  H52 BMIMB 155      22.444  41.916  46.588  1.00  0.00      B    H
ATOM   4471  H53 BMIMB 155      21.028  42.601  47.588  1.00  0.00      B    H
ATOM   4472  C6  BMIMB 155      20.624  40.876  46.309  1.00  0.00      B    C
ATOM   4473  H6  BMIMB 155      19.619  41.105  45.974  1.00  0.00      B    H
ATOM   4474  H61 BMIMB 155      21.248  40.471  45.520  1.00  0.00      B    H
ATOM   4475  H62 BMIMB 155      20.541  40.057  47.014  1.00  0.00      B    H
ATOM   4476  N1  BMIMB 156      29.021  33.785  16.719  1.00  0.00      B    N
ATOM   4477  N11 BMIMB 156      27.069  33.184  16.024  1.00  0.00      B    N
ATOM   4478  C1  BMIMB 156      27.922  33.179  17.037  1.00  0.00      B    C
ATOM   4479  H1  BMIMB 156      27.717  32.681  17.960  1.00  0.00      B    H
ATOM   4480  C2  BMIMB 156      28.891  34.246  15.368  1.00  0.00      B    C
ATOM   4481  H2  BMIMB 156      29.589  34.874  14.858  1.00  0.00      B    H
ATOM   4482  C21 BMIMB 156      27.667  33.840  14.986  1.00  0.00      B    C
ATOM   4483  H21 BMIMB 156      27.200  34.134  14.072  1.00  0.00      B    H
ATOM   4484  C3  BMIMB 156      30.162  34.120  17.641  1.00  0.00      B    C
ATOM   4485  H3  BMIMB 156      30.141  33.473  18.505  1.00  0.00      B    H
ATOM   4486  H31 BMIMB 156      31.096  34.126  17.098  1.00  0.00      B    H
ATOM   4487  H32 BMIMB 156      30.037  35.139  17.977  1.00  0.00      B    H
ATOM   4488  C4  BMIMB 156      25.669  32.641  15.965  1.00  0.00      B    C
ATOM   4489  H4  BMIMB 156      25.688  31.914  16.763  1.00  0.00      B    H
ATOM   4490  H41 BMIMB 156      25.573  32.118  15.025  1.00  0.00      B    H
ATOM   4491  C5  BMIMB 156      24.644  33.687  16.301  1.00  0.00      B    C
ATOM   4492  H5  BMIMB 156      24.696  34.092  17.308  1.00  0.00      B    H
ATOM   4493  H51 BMIMB 156      24.911  34.575  15.733  1.00  0.00      B    H
ATOM   4494  C51 BMIMB 156      23.175  33.315  16.121  1.00  0.00      B    C
ATOM   4495  H52 BMIMB 156      22.839  32.715  16.963  1.00  0.00      B    H
ATOM   4496  H53 BMIMB 156      22.654  34.267  16.058  1.00  0.00      B    H
ATOM   4497  C6  BMIMB 156      22.667  32.616  14.816  1.00  0.00      B    C
ATOM   4498  H6  BMIMB 156      22.703  33.373  14.040  1.00  0.00      B    H
ATOM   4499  H61 BMIMB 156      23.275  31.750  14.585  1.00  0.00      B    H
ATOM   4500  H62 BMIMB 156      21.607  32.391  14.845  1.00  0.00      B    H
ATOM   4501  N1  BMIMB 157      22.803  46.421  41.390  1.00  0.00      B    N
ATOM   4502  N11 BMIMB 157      21.767  46.208  39.525  1.00  0.00      B    N
ATOM   4503  C1  BMIMB 157      21.751  46.804  40.720  1.00  0.00      B    C
ATOM   4504  H1  BMIMB 157      21.019  47.511  41.046  1.00  0.00      B    H
ATOM   4505  C2  BMIMB 157      23.633  45.676  40.566  1.00  0.00      B    C
ATOM   4506  H2  BMIMB 157      24.577  45.292  40.884  1.00  0.00      B    H
ATOM   4507  C21 BMIMB 157      23.039  45.605  39.348  1.00  0.00      B    C
ATOM   4508  H21 BMIMB 157      23.380  45.087  38.479  1.00  0.00      B    H
ATOM   4509  C3  BMIMB 157      22.963  46.766  42.800  1.00  0.00      B    C
ATOM   4510  H3  BMIMB 157      21.987  47.033  43.176  1.00  0.00      B    H
ATOM   4511  H31 BMIMB 157      23.206  45.827  43.276  1.00  0.00      B    H
ATOM   4512  H32 BMIMB 157      23.565  47.625  43.056  1.00  0.00      B    H
ATOM   4513  C4  BMIMB 157      20.740  46.405  38.498  1.00  0.00      B    C
ATOM   4514  H4  BMIMB 157      21.264  46.195  37.577  1.00  0.00      B    H
ATOM   4515  H41 BMIMB 157      20.486  47.453  38.559  1.00  0.00      B    H
ATOM   4516  C5  BMIMB 157      19.668  45.484  38.685  1.00  0.00      B    C
ATOM   4517  H5  BMIMB 157      19.448  45.512  39.749  1.00  0.00      B    H
ATOM   4518  H51 BMIMB 157      18.904  46.050  38.158  1.00  0.00      B    H
ATOM   4519  C51 BMIMB 157      19.958  44.060  38.140  1.00  0.00      B    C
ATOM   4520  H52 BMIMB 157      20.982  43.696  38.106  1.00  0.00      B    H
ATOM   4521  H53 BMIMB 157      19.576  43.440  38.948  1.00  0.00      B    H
ATOM   4522  C6  BMIMB 157      19.205  43.781  36.757  1.00  0.00      B    C
ATOM   4523  H6  BMIMB 157      19.574  44.241  35.848  1.00  0.00      B    H
ATOM   4524  H61 BMIMB 157      19.067  42.717  36.605  1.00  0.00      B    H
ATOM   4525  H62 BMIMB 157      18.223  44.173  36.995  1.00  0.00      B    H
ATOM   4526  N1  BMIMB 158      27.320  13.199  41.630  1.00  0.00      B    N
ATOM   4527  N11 BMIMB 158      25.996  14.763  42.299  1.00  0.00      B    N
ATOM   4528  C1  BMIMB 158      26.112  13.716  41.514  1.00  0.00      B    C
ATOM   4529  H1  BMIMB 158      25.252  13.267  41.064  1.00  0.00      B    H
ATOM   4530  C2  BMIMB 158      28.026  14.094  42.369  1.00  0.00      B    C
ATOM   4531  H2  BMIMB 158      29.004  13.801  42.682  1.00  0.00      B    H
ATOM   4532  C21 BMIMB 158      27.230  15.035  42.744  1.00  0.00      B    C
ATOM   4533  H21 BMIMB 158      27.435  15.886  43.355  1.00  0.00      B    H
ATOM   4534  C3  BMIMB 158      27.728  11.921  41.007  1.00  0.00      B    C
ATOM   4535  H3  BMIMB 158      28.290  11.949  40.086  1.00  0.00      B    H
ATOM   4536  H31 BMIMB 158      28.307  11.382  41.743  1.00  0.00      B    H
ATOM   4537  H32 BMIMB 158      26.820  11.337  40.971  1.00  0.00      B    H
ATOM   4538  C4  BMIMB 158      24.890  15.729  42.295  1.00  0.00      B    C
ATOM   4539  H4  BMIMB 158      24.378  15.517  41.368  1.00  0.00      B    H
ATOM   4540  H41 BMIMB 158      25.317  16.719  42.228  1.00  0.00      B    H
ATOM   4541  C5  BMIMB 158      23.984  15.566  43.454  1.00  0.00      B    C
ATOM   4542  H5  BMIMB 158      23.128  16.233  43.402  1.00  0.00      B    H
ATOM   4543  H51 BMIMB 158      23.574  14.564  43.358  1.00  0.00      B    H
ATOM   4544  C51 BMIMB 158      24.717  15.760  44.821  1.00  0.00      B    C
ATOM   4545  H52 BMIMB 158      24.161  15.335  45.653  1.00  0.00      B    H
ATOM   4546  H53 BMIMB 158      25.655  15.217  44.739  1.00  0.00      B    H
ATOM   4547  C6  BMIMB 158      25.072  17.240  45.152  1.00  0.00      B    C
ATOM   4548  H6  BMIMB 158      25.325  17.144  46.201  1.00  0.00      B    H
ATOM   4549  H61 BMIMB 158      25.935  17.576  44.589  1.00  0.00      B    H
ATOM   4550  H62 BMIMB 158      24.233  17.924  45.088  1.00  0.00      B    H
ATOM   4551  N1  BMIMB 159      24.492  38.750   2.435  1.00  0.00      B    N
ATOM   4552  N11 BMIMB 159      26.187  37.780   3.355  1.00  0.00      B    N
ATOM   4553  C1  BMIMB 159      24.875  37.982   3.454  1.00  0.00      B    C
ATOM   4554  H1  BMIMB 159      24.183  37.918   4.266  1.00  0.00      B    H
ATOM   4555  C2  BMIMB 159      25.633  39.173   1.797  1.00  0.00      B    C
ATOM   4556  H2  BMIMB 159      25.507  39.911   1.035  1.00  0.00      B    H
ATOM   4557  C21 BMIMB 159      26.681  38.569   2.300  1.00  0.00      B    C
ATOM   4558  H21 BMIMB 159      27.714  38.645   2.040  1.00  0.00      B    H
ATOM   4559  C3  BMIMB 159      23.129  39.236   2.235  1.00  0.00      B    C
ATOM   4560  H3  BMIMB 159      22.548  38.455   1.768  1.00  0.00      B    H
ATOM   4561  H31 BMIMB 159      22.744  39.523   3.203  1.00  0.00      B    H
ATOM   4562  H32 BMIMB 159      23.175  40.068   1.548  1.00  0.00      B    H
ATOM   4563  C4  BMIMB 159      26.825  37.047   4.435  1.00  0.00      B    C
ATOM   4564  H4  BMIMB 159      26.216  37.097   5.325  1.00  0.00      B    H
ATOM   4565  H41 BMIMB 159      27.639  37.750   4.542  1.00  0.00      B    H
ATOM   4566  C5  BMIMB 159      27.297  35.590   4.134  1.00  0.00      B    C
ATOM   4567  H5  BMIMB 159      27.914  35.596   3.239  1.00  0.00      B    H
ATOM   4568  H51 BMIMB 159      27.967  35.369   4.961  1.00  0.00      B    H
ATOM   4569  C51 BMIMB 159      26.125  34.601   4.033  1.00  0.00      B    C
ATOM   4570  H52 BMIMB 159      25.665  34.514   5.014  1.00  0.00      B    H
ATOM   4571  H53 BMIMB 159      25.379  35.054   3.385  1.00  0.00      B    H
ATOM   4572  C6  BMIMB 159      26.609  33.287   3.438  1.00  0.00      B    C
ATOM   4573  H6  BMIMB 159      25.791  32.597   3.268  1.00  0.00      B    H
ATOM   4574  H61 BMIMB 159      27.059  33.583   2.497  1.00  0.00      B    H
ATOM   4575  H62 BMIMB 159      27.387  32.738   3.956  1.00  0.00      B    H
ATOM   4576  N1  BMIMB 160      32.810   9.581   9.224  1.00  0.00      B    N
ATOM   4577  N11 BMIMB 160      34.776   9.465   9.943  1.00  0.00      B    N
ATOM   4578  C1  BMIMB 160      34.012   9.204   8.918  1.00  0.00      B    C
ATOM   4579  H1  BMIMB 160      34.228   8.668   8.019  1.00  0.00      B    H
ATOM   4580  C2  BMIMB 160      32.828  10.275  10.390  1.00  0.00      B    C
ATOM   4581  H2  BMIMB 160      32.010  10.798  10.834  1.00  0.00      B    H
ATOM   4582  C21 BMIMB 160      34.057  10.199  10.849  1.00  0.00      B    C
ATOM   4583  H21 BMIMB 160      34.387  10.604  11.780  1.00  0.00      B    H
ATOM   4584  C3  BMIMB 160      31.696   9.486   8.332  1.00  0.00      B    C
ATOM   4585  H3  BMIMB 160      30.890   8.966   8.827  1.00  0.00      B    H
ATOM   4586  H31 BMIMB 160      31.336  10.451   8.008  1.00  0.00      B    H
ATOM   4587  H32 BMIMB 160      32.014   8.894   7.486  1.00  0.00      B    H
ATOM   4588  C4  BMIMB 160      36.170   8.960  10.030  1.00  0.00      B    C
ATOM   4589  H4  BMIMB 160      36.743   9.841  10.278  1.00  0.00      B    H
ATOM   4590  H41 BMIMB 160      36.551   8.700   9.054  1.00  0.00      B    H
ATOM   4591  C5  BMIMB 160      36.349   7.690  10.905  1.00  0.00      B    C
ATOM   4592  H5  BMIMB 160      37.343   7.693  11.344  1.00  0.00      B    H
ATOM   4593  H51 BMIMB 160      35.753   7.895  11.790  1.00  0.00      B    H
ATOM   4594  C51 BMIMB 160      35.948   6.304  10.335  1.00  0.00      B    C
ATOM   4595  H52 BMIMB 160      34.952   6.353   9.901  1.00  0.00      B    H
ATOM   4596  H53 BMIMB 160      36.760   6.152   9.628  1.00  0.00      B    H
ATOM   4597  C6  BMIMB 160      35.891   5.258  11.485  1.00  0.00      B    C
ATOM   4598  H6  BMIMB 160      36.438   4.324  11.414  1.00  0.00      B    H
ATOM   4599  H61 BMIMB 160      36.323   5.765  12.341  1.00  0.00      B    H
ATOM   4600  H62 BMIMB 160      34.957   5.028  11.984  1.00  0.00      B    H
ATOM   4601  N1  BMIMB 161      19.788   2.304  45.187  1.00  0.00      B    N
ATOM   4602  N11 BMIMB 161      17.962   2.018  46.342  1.00  0.00      B    N
ATOM   4603  C1  BMIMB 161      18.445   2.269  45.122  1.00  0.00      B    C
ATOM   4604  H1  BMIMB 161      17.890   2.410  44.220  1.00  0.00      B    H
ATOM   4605  C2  BMIMB 161      20.142   2.271  46.514  1.00  0.00      B    C
ATOM   4606  H2  BMIMB 161      21.175   2.449  46.720  1.00  0.00      B    H
ATOM   4607  C21 BMIMB 161      19.016   2.085  47.185  1.00  0.00      B    C
ATOM   4608  H21 BMIMB 161      18.719   1.986  48.206  1.00  0.00      B    H
ATOM   4609  C3  BMIMB 161      20.618   2.544  43.961  1.00  0.00      B    C
ATOM   4610  H3  BMIMB 161      21.597   2.905  44.239  1.00  0.00      B    H
ATOM   4611  H31 BMIMB 161      20.729   1.574  43.501  1.00  0.00      B    H
ATOM   4612  H32 BMIMB 161      20.187   3.252  43.269  1.00  0.00      B    H
ATOM   4613  C4  BMIMB 161      16.669   1.530  46.731  1.00  0.00      B    C
ATOM   4614  H4  BMIMB 161      15.964   1.885  45.994  1.00  0.00      B    H
ATOM   4615  H41 BMIMB 161      16.423   1.881  47.723  1.00  0.00      B    H
ATOM   4616  C5  BMIMB 161      16.778  -0.002  46.718  1.00  0.00      B    C
ATOM   4617  H5  BMIMB 161      17.055  -0.550  45.822  1.00  0.00      B    H
ATOM   4618  H51 BMIMB 161      17.485  -0.339  47.471  1.00  0.00      B    H
ATOM   4619  C51 BMIMB 161      15.488  -0.623  47.121  1.00  0.00      B    C
ATOM   4620  H52 BMIMB 161      15.059  -0.425  48.100  1.00  0.00      B    H
ATOM   4621  H53 BMIMB 161      14.763  -0.325  46.369  1.00  0.00      B    H
ATOM   4622  C6  BMIMB 161      15.568  -2.118  46.893  1.00  0.00      B    C
ATOM   4623  H6  BMIMB 161      15.842  -2.423  45.890  1.00  0.00      B    H
ATOM   4624  H61 BMIMB 161      16.304  -2.511  47.586  1.00  0.00      B    H
ATOM   4625  H62 BMIMB 161      14.653  -2.677  47.049  1.00  0.00      B    H
ATOM   4626  N1  BMIMB 162      31.752  20.168  41.577  1.00  0.00      B    N
ATOM   4627  N11 BMIMB 162      32.786  18.719  42.777  1.00  0.00      B    N
ATOM   4628  C1  BMIMB 162      32.020  19.735  42.785  1.00  0.00      B    C
ATOM   4629  H1  BMIMB 162      31.809  20.136  43.753  1.00  0.00      B    H
ATOM   4630  C2  BMIMB 162      32.295  19.205  40.769  1.00  0.00      B    C
ATOM   4631  H2  BMIMB 162      32.091  19.143  39.722  1.00  0.00      B    H
ATOM   4632  C21 BMIMB 162      32.973  18.296  41.514  1.00  0.00      B    C
ATOM   4633  H21 BMIMB 162      33.501  17.450  41.132  1.00  0.00      B    H
ATOM   4634  C3  BMIMB 162      30.896  21.217  41.171  1.00  0.00      B    C
ATOM   4635  H3  BMIMB 162      29.993  21.172  41.761  1.00  0.00      B    H
ATOM   4636  H31 BMIMB 162      31.352  22.193  41.246  1.00  0.00      B    H
ATOM   4637  H32 BMIMB 162      30.584  21.155  40.139  1.00  0.00      B    H
ATOM   4638  C4  BMIMB 162      33.352  18.217  44.049  1.00  0.00      B    C
ATOM   4639  H4  BMIMB 162      33.061  17.201  44.269  1.00  0.00      B    H
ATOM   4640  H41 BMIMB 162      32.916  18.781  44.860  1.00  0.00      B    H
ATOM   4641  C5  BMIMB 162      34.871  18.310  44.177  1.00  0.00      B    C
ATOM   4642  H5  BMIMB 162      35.191  19.257  44.604  1.00  0.00      B    H
ATOM   4643  H51 BMIMB 162      35.221  17.617  44.938  1.00  0.00      B    H
ATOM   4644  C51 BMIMB 162      35.691  17.855  42.964  1.00  0.00      B    C
ATOM   4645  H52 BMIMB 162      35.372  16.856  42.677  1.00  0.00      B    H
ATOM   4646  H53 BMIMB 162      35.600  18.490  42.087  1.00  0.00      B    H
ATOM   4647  C6  BMIMB 162      37.181  17.811  43.245  1.00  0.00      B    C
ATOM   4648  H6  BMIMB 162      37.593  17.070  42.569  1.00  0.00      B    H
ATOM   4649  H61 BMIMB 162      37.574  18.819  43.176  1.00  0.00      B    H
ATOM   4650  H62 BMIMB 162      37.456  17.422  44.218  1.00  0.00      B    H
ATOM   4651  N1  BMIMB 163       9.997  19.952  14.311  1.00  0.00      B    N
ATOM   4652  N11 BMIMB 163       8.707  21.596  13.815  1.00  0.00      B    N
ATOM   4653  C1  BMIMB 163       8.724  20.370  14.250  1.00  0.00      B    C
ATOM   4654  H1  BMIMB 163       7.891  19.723  14.424  1.00  0.00      B    H
ATOM   4655  C2  BMIMB 163      10.762  21.018  13.953  1.00  0.00      B    C
ATOM   4656  H2  BMIMB 163      11.827  20.947  13.914  1.00  0.00      B    H
ATOM   4657  C21 BMIMB 163       9.973  21.998  13.655  1.00  0.00      B    C
ATOM   4658  H21 BMIMB 163      10.267  22.984  13.368  1.00  0.00      B    H
ATOM   4659  C3  BMIMB 163      10.573  18.646  14.639  1.00  0.00      B    C
ATOM   4660  H3  BMIMB 163      11.589  18.485  14.309  1.00  0.00      B    H
ATOM   4661  H31 BMIMB 163      10.582  18.461  15.703  1.00  0.00      B    H
ATOM   4662  H32 BMIMB 163      10.031  17.870  14.120  1.00  0.00      B    H
ATOM   4663  C4  BMIMB 163       7.622  22.481  14.055  1.00  0.00      B    C
ATOM   4664  H4  BMIMB 163       6.752  22.038  13.592  1.00  0.00      B    H
ATOM   4665  H41 BMIMB 163       7.942  23.367  13.526  1.00  0.00      B    H
ATOM   4666  C5  BMIMB 163       7.425  22.760  15.555  1.00  0.00      B    C
ATOM   4667  H5  BMIMB 163       6.758  23.609  15.427  1.00  0.00      B    H
ATOM   4668  H51 BMIMB 163       6.922  21.922  16.031  1.00  0.00      B    H
ATOM   4669  C51 BMIMB 163       8.707  23.021  16.401  1.00  0.00      B    C
ATOM   4670  H52 BMIMB 163       9.214  22.061  16.451  1.00  0.00      B    H
ATOM   4671  H53 BMIMB 163       9.444  23.583  15.833  1.00  0.00      B    H
ATOM   4672  C6  BMIMB 163       8.433  23.534  17.790  1.00  0.00      B    C
ATOM   4673  H6  BMIMB 163       9.445  23.532  18.180  1.00  0.00      B    H
ATOM   4674  H61 BMIMB 163       7.964  24.508  17.882  1.00  0.00      B    H
ATOM   4675  H62 BMIMB 163       7.907  22.812  18.404  1.00  0.00      B    H
ATOM   4676  N1  BMIMB 164       1.292  13.361  10.436  1.00  0.00      B    N
ATOM   4677  N11 BMIMB 164       3.389  12.918  10.912  1.00  0.00      B    N
ATOM   4678  C1  BMIMB 164       2.359  13.756  11.084  1.00  0.00      B    C
ATOM   4679  H1  BMIMB 164       2.411  14.662  11.649  1.00  0.00      B    H
ATOM   4680  C2  BMIMB 164       1.567  12.122   9.888  1.00  0.00      B    C
ATOM   4681  H2  BMIMB 164       0.866  11.582   9.290  1.00  0.00      B    H
ATOM   4682  C21 BMIMB 164       2.936  11.909  10.110  1.00  0.00      B    C
ATOM   4683  H21 BMIMB 164       3.689  11.224   9.789  1.00  0.00      B    H
ATOM   4684  C3  BMIMB 164       0.025  14.004  10.481  1.00  0.00      B    C
ATOM   4685  H3  BMIMB 164       0.225  14.986  10.078  1.00  0.00      B    H
ATOM   4686  H31 BMIMB 164      -0.637  13.377   9.902  1.00  0.00      B    H
ATOM   4687  H32 BMIMB 164      -0.276  14.133  11.510  1.00  0.00      B    H
ATOM   4688  C4  BMIMB 164       4.771  13.016  11.418  1.00  0.00      B    C
ATOM   4689  H4  BMIMB 164       4.936  14.078  11.317  1.00  0.00      B    H
ATOM   4690  H41 BMIMB 164       5.353  12.518  10.657  1.00  0.00      B    H
ATOM   4691  C5  BMIMB 164       4.957  12.448  12.798  1.00  0.00      B    C
ATOM   4692  H5  BMIMB 164       5.942  11.989  12.832  1.00  0.00      B    H
ATOM   4693  H51 BMIMB 164       4.947  13.256  13.525  1.00  0.00      B    H
ATOM   4694  C51 BMIMB 164       4.039  11.246  13.126  1.00  0.00      B    C
ATOM   4695  H52 BMIMB 164       2.986  11.469  12.975  1.00  0.00      B    H
ATOM   4696  H53 BMIMB 164       4.349  10.398  12.520  1.00  0.00      B    H
ATOM   4697  C6  BMIMB 164       4.353  10.616  14.552  1.00  0.00      B    C
ATOM   4698  H6  BMIMB 164       3.710   9.858  14.985  1.00  0.00      B    H
ATOM   4699  H61 BMIMB 164       5.368  10.236  14.561  1.00  0.00      B    H
ATOM   4700  H62 BMIMB 164       4.240  11.440  15.247  1.00  0.00      B    H
ATOM   4701  N1  BMIMB 165      42.001  27.881  41.639  1.00  0.00      B    N
ATOM   4702  N11 BMIMB 165      41.850  26.782  43.498  1.00  0.00      B    N
ATOM   4703  C1  BMIMB 165      41.442  26.873  42.263  1.00  0.00      B    C
ATOM   4704  H1  BMIMB 165      40.772  26.153  41.844  1.00  0.00      B    H
ATOM   4705  C2  BMIMB 165      42.907  28.365  42.499  1.00  0.00      B    C
ATOM   4706  H2  BMIMB 165      43.516  29.203  42.238  1.00  0.00      B    H
ATOM   4707  C21 BMIMB 165      42.822  27.730  43.675  1.00  0.00      B    C
ATOM   4708  H21 BMIMB 165      43.343  27.773  44.606  1.00  0.00      B    H
ATOM   4709  C3  BMIMB 165      42.016  28.120  40.168  1.00  0.00      B    C
ATOM   4710  H3  BMIMB 165      41.751  29.156  40.017  1.00  0.00      B    H
ATOM   4711  H31 BMIMB 165      43.012  28.079  39.753  1.00  0.00      B    H
ATOM   4712  H32 BMIMB 165      41.331  27.400  39.745  1.00  0.00      B    H
ATOM   4713  C4  BMIMB 165      41.540  25.621  44.356  1.00  0.00      B    C
ATOM   4714  H4  BMIMB 165      40.478  25.432  44.299  1.00  0.00      B    H
ATOM   4715  H41 BMIMB 165      41.709  25.814  45.405  1.00  0.00      B    H
ATOM   4716  C5  BMIMB 165      42.394  24.401  43.937  1.00  0.00      B    C
ATOM   4717  H5  BMIMB 165      42.127  23.551  44.560  1.00  0.00      B    H
ATOM   4718  H51 BMIMB 165      42.133  24.174  42.907  1.00  0.00      B    H
ATOM   4719  C51 BMIMB 165      43.896  24.412  43.841  1.00  0.00      B    C
ATOM   4720  H52 BMIMB 165      44.102  25.343  43.318  1.00  0.00      B    H
ATOM   4721  H53 BMIMB 165      44.336  24.254  44.822  1.00  0.00      B    H
ATOM   4722  C6  BMIMB 165      44.313  23.214  42.966  1.00  0.00      B    C
ATOM   4723  H6  BMIMB 165      43.745  22.394  43.393  1.00  0.00      B    H
ATOM   4724  H61 BMIMB 165      44.014  23.384  41.938  1.00  0.00      B    H
ATOM   4725  H62 BMIMB 165      45.368  22.969  42.948  1.00  0.00      B    H
ATOM   4726  N1  BMIMB 166      19.223  38.674  10.665  1.00  0.00      B    N
ATOM   4727  N11 BMIMB 166      20.603  40.308  10.663  1.00  0.00      B    N
ATOM   4728  C1  BMIMB 166      20.140  39.314  11.369  1.00  0.00      B    C
ATOM   4729  H1  BMIMB 166      20.301  39.245  12.424  1.00  0.00      B    H
ATOM   4730  C2  BMIMB 166      19.113  39.285   9.449  1.00  0.00      B    C
ATOM   4731  H2  BMIMB 166      18.505  38.991   8.622  1.00  0.00      B    H
ATOM   4732  C21 BMIMB 166      19.946  40.290   9.516  1.00  0.00      B    C
ATOM   4733  H21 BMIMB 166      20.223  40.996   8.764  1.00  0.00      B    H
ATOM   4734  C3  BMIMB 166      18.258  37.738  11.180  1.00  0.00      B    C
ATOM   4735  H3  BMIMB 166      18.435  37.579  12.233  1.00  0.00      B    H
ATOM   4736  H31 BMIMB 166      17.273  38.108  10.937  1.00  0.00      B    H
ATOM   4737  H32 BMIMB 166      18.567  36.868  10.620  1.00  0.00      B    H
ATOM   4738  C4  BMIMB 166      21.728  41.194  10.880  1.00  0.00      B    C
ATOM   4739  H4  BMIMB 166      22.082  41.635   9.960  1.00  0.00      B    H
ATOM   4740  H41 BMIMB 166      22.582  40.691  11.310  1.00  0.00      B    H
ATOM   4741  C5  BMIMB 166      21.402  42.330  11.883  1.00  0.00      B    C
ATOM   4742  H5  BMIMB 166      21.040  41.763  12.737  1.00  0.00      B    H
ATOM   4743  H51 BMIMB 166      22.228  42.929  12.257  1.00  0.00      B    H
ATOM   4744  C51 BMIMB 166      20.160  43.141  11.608  1.00  0.00      B    C
ATOM   4745  H52 BMIMB 166      20.338  43.858  10.810  1.00  0.00      B    H
ATOM   4746  H53 BMIMB 166      19.290  42.559  11.316  1.00  0.00      B    H
ATOM   4747  C6  BMIMB 166      19.763  43.911  12.847  1.00  0.00      B    C
ATOM   4748  H6  BMIMB 166      20.680  44.442  13.077  1.00  0.00      B    H
ATOM   4749  H61 BMIMB 166      18.972  44.646  12.746  1.00  0.00      B    H
ATOM   4750  H62 BMIMB 166      19.626  43.340  13.759  1.00  0.00      B    H
ATOM   4751  N1  BMIMB 167      10.292  21.864  42.644  1.00  0.00      B    N
ATOM   4752  N11 BMIMB 167       8.972  20.396  42.014  1.00  0.00      B    N
ATOM   4753  C1  BMIMB 167       9.046  21.531  42.598  1.00  0.00      B    C
ATOM   4754  H1  BMIMB 167       8.210  22.073  42.987  1.00  0.00      B    H
ATOM   4755  C2  BMIMB 167      11.027  20.918  41.917  1.00  0.00      B    C
ATOM   4756  H2  BMIMB 167      12.081  20.847  41.757  1.00  0.00      B    H
ATOM   4757  C21 BMIMB 167      10.163  20.050  41.475  1.00  0.00      B    C
ATOM   4758  H21 BMIMB 167      10.292  19.118  40.969  1.00  0.00      B    H
ATOM   4759  C3  BMIMB 167      10.892  23.011  43.294  1.00  0.00      B    C
ATOM   4760  H3  BMIMB 167      10.119  23.444  43.913  1.00  0.00      B    H
ATOM   4761  H31 BMIMB 167      11.693  22.677  43.936  1.00  0.00      B    H
ATOM   4762  H32 BMIMB 167      11.193  23.716  42.533  1.00  0.00      B    H
ATOM   4763  C4  BMIMB 167       7.771  19.633  41.746  1.00  0.00      B    C
ATOM   4764  H4  BMIMB 167       7.979  19.132  40.812  1.00  0.00      B    H
ATOM   4765  H41 BMIMB 167       6.999  20.377  41.620  1.00  0.00      B    H
ATOM   4766  C5  BMIMB 167       7.469  18.578  42.822  1.00  0.00      B    C
ATOM   4767  H5  BMIMB 167       7.287  18.975  43.817  1.00  0.00      B    H
ATOM   4768  H51 BMIMB 167       6.619  17.951  42.563  1.00  0.00      B    H
ATOM   4769  C51 BMIMB 167       8.580  17.558  42.860  1.00  0.00      B    C
ATOM   4770  H52 BMIMB 167       8.637  17.191  41.838  1.00  0.00      B    H
ATOM   4771  H53 BMIMB 167       9.478  18.098  43.150  1.00  0.00      B    H
ATOM   4772  C6  BMIMB 167       8.168  16.440  43.805  1.00  0.00      B    C
ATOM   4773  H6  BMIMB 167       7.326  15.791  43.592  1.00  0.00      B    H
ATOM   4774  H61 BMIMB 167       8.990  15.733  43.782  1.00  0.00      B    H
ATOM   4775  H62 BMIMB 167       8.239  16.645  44.867  1.00  0.00      B    H
ATOM   4776  N1  BMIMB 168      13.349  26.738   5.182  1.00  0.00      B    N
ATOM   4777  N11 BMIMB 168      12.494  24.815   5.516  1.00  0.00      B    N
ATOM   4778  C1  BMIMB 168      12.743  25.980   6.085  1.00  0.00      B    C
ATOM   4779  H1  BMIMB 168      12.527  26.327   7.073  1.00  0.00      B    H
ATOM   4780  C2  BMIMB 168      13.531  26.007   3.990  1.00  0.00      B    C
ATOM   4781  H2  BMIMB 168      14.049  26.398   3.142  1.00  0.00      B    H
ATOM   4782  C21 BMIMB 168      12.991  24.806   4.230  1.00  0.00      B    C
ATOM   4783  H21 BMIMB 168      12.930  24.033   3.496  1.00  0.00      B    H
ATOM   4784  C3  BMIMB 168      13.865  28.120   5.377  1.00  0.00      B    C
ATOM   4785  H3  BMIMB 168      14.943  28.053   5.359  1.00  0.00      B    H
ATOM   4786  H31 BMIMB 168      13.585  28.733   4.532  1.00  0.00      B    H
ATOM   4787  H32 BMIMB 168      13.584  28.599   6.303  1.00  0.00      B    H
ATOM   4788  C4  BMIMB 168      11.918  23.751   6.235  1.00  0.00      B    C
ATOM   4789  H4  BMIMB 168      11.360  23.216   5.481  1.00  0.00      B    H
ATOM   4790  H41 BMIMB 168      11.291  24.242   6.964  1.00  0.00      B    H
ATOM   4791  C5  BMIMB 168      13.011  22.811   6.883  1.00  0.00      B    C
ATOM   4792  H5  BMIMB 168      13.338  23.234   7.829  1.00  0.00      B    H
ATOM   4793  H51 BMIMB 168      12.699  21.779   7.023  1.00  0.00      B    H
ATOM   4794  C51 BMIMB 168      14.270  22.586   6.090  1.00  0.00      B    C
ATOM   4795  H52 BMIMB 168      14.112  21.891   5.270  1.00  0.00      B    H
ATOM   4796  H53 BMIMB 168      14.579  23.587   5.799  1.00  0.00      B    H
ATOM   4797  C6  BMIMB 168      15.468  22.004   6.824  1.00  0.00      B    C
ATOM   4798  H6  BMIMB 168      16.197  21.551   6.162  1.00  0.00      B    H
ATOM   4799  H61 BMIMB 168      15.966  22.842   7.299  1.00  0.00      B    H
ATOM   4800  H62 BMIMB 168      15.320  21.264   7.602  1.00  0.00      B    H
ATOM   4801  N1  BMIMB 169      27.076  35.891   9.957  1.00  0.00      B    N
ATOM   4802  N11 BMIMB 169      26.871  37.043  11.717  1.00  0.00      B    N
ATOM   4803  C1  BMIMB 169      26.259  36.508  10.680  1.00  0.00      B    C
ATOM   4804  H1  BMIMB 169      25.210  36.478  10.473  1.00  0.00      B    H
ATOM   4805  C2  BMIMB 169      28.283  35.966  10.513  1.00  0.00      B    C
ATOM   4806  H2  BMIMB 169      29.168  35.511  10.125  1.00  0.00      B    H
ATOM   4807  C21 BMIMB 169      28.190  36.774  11.579  1.00  0.00      B    C
ATOM   4808  H21 BMIMB 169      28.927  37.056  12.299  1.00  0.00      B    H
ATOM   4809  C3  BMIMB 169      26.766  35.262   8.705  1.00  0.00      B    C
ATOM   4810  H3  BMIMB 169      27.168  35.727   7.817  1.00  0.00      B    H
ATOM   4811  H31 BMIMB 169      27.288  34.318   8.734  1.00  0.00      B    H
ATOM   4812  H32 BMIMB 169      25.697  35.104   8.714  1.00  0.00      B    H
ATOM   4813  C4  BMIMB 169      26.417  37.995  12.779  1.00  0.00      B    C
ATOM   4814  H4  BMIMB 169      25.379  38.215  12.577  1.00  0.00      B    H
ATOM   4815  H41 BMIMB 169      27.038  38.871  12.665  1.00  0.00      B    H
ATOM   4816  C5  BMIMB 169      26.567  37.476  14.216  1.00  0.00      B    C
ATOM   4817  H5  BMIMB 169      26.057  36.521  14.309  1.00  0.00      B    H
ATOM   4818  H51 BMIMB 169      27.642  37.410  14.365  1.00  0.00      B    H
ATOM   4819  C51 BMIMB 169      25.857  38.254  15.316  1.00  0.00      B    C
ATOM   4820  H52 BMIMB 169      26.319  39.234  15.403  1.00  0.00      B    H
ATOM   4821  H53 BMIMB 169      24.837  38.422  14.979  1.00  0.00      B    H
ATOM   4822  C6  BMIMB 169      25.886  37.668  16.744  1.00  0.00      B    C
ATOM   4823  H6  BMIMB 169      25.152  38.165  17.368  1.00  0.00      B    H
ATOM   4824  H61 BMIMB 169      25.649  36.611  16.760  1.00  0.00      B    H
ATOM   4825  H62 BMIMB 169      26.774  37.821  17.345  1.00  0.00      B    H
ATOM   4826  N1  BMIMB 170      18.114  33.594  40.785  1.00  0.00      B    N
ATOM   4827  N11 BMIMB 170      18.780  35.490  39.996  1.00  0.00      B    N
ATOM   4828  C1  BMIMB 170      18.003  34.928  40.916  1.00  0.00      B    C
ATOM   4829  H1  BMIMB 170      17.444  35.511  41.617  1.00  0.00      B    H
ATOM   4830  C2  BMIMB 170      19.022  33.321  39.803  1.00  0.00      B    C
ATOM   4831  H2  BMIMB 170      19.458  32.366  39.604  1.00  0.00      B    H
ATOM   4832  C21 BMIMB 170      19.463  34.504  39.340  1.00  0.00      B    C
ATOM   4833  H21 BMIMB 170      20.229  34.656  38.611  1.00  0.00      B    H
ATOM   4834  C3  BMIMB 170      17.373  32.604  41.593  1.00  0.00      B    C
ATOM   4835  H3  BMIMB 170      16.585  32.371  40.892  1.00  0.00      B    H
ATOM   4836  H31 BMIMB 170      17.988  31.730  41.746  1.00  0.00      B    H
ATOM   4837  H32 BMIMB 170      17.044  33.136  42.473  1.00  0.00      B    H
ATOM   4838  C4  BMIMB 170      18.961  36.929  39.741  1.00  0.00      B    C
ATOM   4839  H4  BMIMB 170      17.997  37.391  39.591  1.00  0.00      B    H
ATOM   4840  H41 BMIMB 170      19.499  36.862  38.806  1.00  0.00      B    H
ATOM   4841  C5  BMIMB 170      19.879  37.583  40.736  1.00  0.00      B    C
ATOM   4842  H5  BMIMB 170      20.323  38.495  40.345  1.00  0.00      B    H
ATOM   4843  H51 BMIMB 170      19.338  37.772  41.659  1.00  0.00      B    H
ATOM   4844  C51 BMIMB 170      21.112  36.641  41.030  1.00  0.00      B    C
ATOM   4845  H52 BMIMB 170      20.796  35.678  41.424  1.00  0.00      B    H
ATOM   4846  H53 BMIMB 170      21.670  36.540  40.103  1.00  0.00      B    H
ATOM   4847  C6  BMIMB 170      22.077  37.279  42.037  1.00  0.00      B    C
ATOM   4848  H6  BMIMB 170      21.578  37.481  42.978  1.00  0.00      B    H
ATOM   4849  H61 BMIMB 170      22.879  36.626  42.363  1.00  0.00      B    H
ATOM   4850  H62 BMIMB 170      22.499  38.236  41.752  1.00  0.00      B    H
ATOM   4851  N1  BMIMB 171      37.703  41.990  30.711  1.00  0.00      B    N
ATOM   4852  N11 BMIMB 171      36.866  40.867  32.266  1.00  0.00      B    N
ATOM   4853  C1  BMIMB 171      36.653  41.398  31.130  1.00  0.00      B    C
ATOM   4854  H1  BMIMB 171      35.740  41.395  30.574  1.00  0.00      B    H
ATOM   4855  C2  BMIMB 171      38.726  41.756  31.633  1.00  0.00      B    C
ATOM   4856  H2  BMIMB 171      39.731  42.116  31.596  1.00  0.00      B    H
ATOM   4857  C21 BMIMB 171      38.172  41.089  32.634  1.00  0.00      B    C
ATOM   4858  H21 BMIMB 171      38.624  40.853  33.572  1.00  0.00      B    H
ATOM   4859  C3  BMIMB 171      37.904  42.839  29.578  1.00  0.00      B    C
ATOM   4860  H3  BMIMB 171      37.671  43.816  29.977  1.00  0.00      B    H
ATOM   4861  H31 BMIMB 171      38.854  42.801  29.066  1.00  0.00      B    H
ATOM   4862  H32 BMIMB 171      37.117  42.701  28.852  1.00  0.00      B    H
ATOM   4863  C4  BMIMB 171      35.785  40.164  33.061  1.00  0.00      B    C
ATOM   4864  H4  BMIMB 171      36.167  39.159  33.161  1.00  0.00      B    H
ATOM   4865  H41 BMIMB 171      34.918  40.206  32.418  1.00  0.00      B    H
ATOM   4866  C5  BMIMB 171      35.401  40.850  34.405  1.00  0.00      B    C
ATOM   4867  H5  BMIMB 171      36.270  40.741  35.049  1.00  0.00      B    H
ATOM   4868  H51 BMIMB 171      35.257  41.920  34.274  1.00  0.00      B    H
ATOM   4869  C51 BMIMB 171      34.060  40.345  35.126  1.00  0.00      B    C
ATOM   4870  H52 BMIMB 171      33.211  40.505  34.467  1.00  0.00      B    H
ATOM   4871  H53 BMIMB 171      34.196  39.271  35.224  1.00  0.00      B    H
ATOM   4872  C6  BMIMB 171      33.836  41.057  36.446  1.00  0.00      B    C
ATOM   4873  H6  BMIMB 171      34.446  40.810  37.307  1.00  0.00      B    H
ATOM   4874  H61 BMIMB 171      33.931  42.117  36.242  1.00  0.00      B    H
ATOM   4875  H62 BMIMB 171      32.816  40.913  36.784  1.00  0.00      B    H
ATOM   4876  N1  BMIMB 172      38.009  40.551  42.541  1.00  0.00      B    N
ATOM   4877  N11 BMIMB 172      39.125  42.307  42.750  1.00  0.00      B    N
ATOM   4878  C1  BMIMB 172      37.917  41.878  42.387  1.00  0.00      B    C
ATOM   4879  H1  BMIMB 172      37.075  42.386  41.966  1.00  0.00      B    H
ATOM   4880  C2  BMIMB 172      39.235  40.172  42.896  1.00  0.00      B    C
ATOM   4881  H2  BMIMB 172      39.611  39.178  42.996  1.00  0.00      B    H
ATOM   4882  C21 BMIMB 172      39.939  41.301  43.066  1.00  0.00      B    C
ATOM   4883  H21 BMIMB 172      40.939  41.579  43.316  1.00  0.00      B    H
ATOM   4884  C3  BMIMB 172      36.877  39.654  42.796  1.00  0.00      B    C
ATOM   4885  H3  BMIMB 172      37.163  38.661  43.111  1.00  0.00      B    H
ATOM   4886  H31 BMIMB 172      36.310  40.097  43.601  1.00  0.00      B    H
ATOM   4887  H32 BMIMB 172      36.297  39.579  41.888  1.00  0.00      B    H
ATOM   4888  C4  BMIMB 172      39.425  43.728  42.879  1.00  0.00      B    C
ATOM   4889  H4  BMIMB 172      40.136  43.703  43.692  1.00  0.00      B    H
ATOM   4890  H41 BMIMB 172      38.487  44.145  43.215  1.00  0.00      B    H
ATOM   4891  C5  BMIMB 172      39.869  44.178  41.445  1.00  0.00      B    C
ATOM   4892  H5  BMIMB 172      39.009  44.119  40.783  1.00  0.00      B    H
ATOM   4893  H51 BMIMB 172      40.086  45.238  41.550  1.00  0.00      B    H
ATOM   4894  C51 BMIMB 172      41.084  43.457  40.888  1.00  0.00      B    C
ATOM   4895  H52 BMIMB 172      41.797  43.393  41.706  1.00  0.00      B    H
ATOM   4896  H53 BMIMB 172      40.823  42.418  40.703  1.00  0.00      B    H
ATOM   4897  C6  BMIMB 172      41.661  44.229  39.688  1.00  0.00      B    C
ATOM   4898  H6  BMIMB 172      42.414  44.970  39.931  1.00  0.00      B    H
ATOM   4899  H61 BMIMB 172      41.963  43.478  38.967  1.00  0.00      B    H
ATOM   4900  H62 BMIMB 172      40.871  44.633  39.066  1.00  0.00      B    H
ATOM   4901  N1  BMIMB 173      33.120  38.532  17.747  1.00  0.00      B    N
ATOM   4902  N11 BMIMB 173      32.843  40.682  18.178  1.00  0.00      B    N
ATOM   4903  C1  BMIMB 173      32.774  39.421  18.651  1.00  0.00      B    C
ATOM   4904  H1  BMIMB 173      32.354  39.165  19.600  1.00  0.00      B    H
ATOM   4905  C2  BMIMB 173      33.552  39.222  16.651  1.00  0.00      B    C
ATOM   4906  H2  BMIMB 173      34.020  38.764  15.807  1.00  0.00      B    H
ATOM   4907  C21 BMIMB 173      33.397  40.508  16.868  1.00  0.00      B    C
ATOM   4908  H21 BMIMB 173      33.754  41.374  16.356  1.00  0.00      B    H
ATOM   4909  C3  BMIMB 173      33.027  37.088  17.733  1.00  0.00      B    C
ATOM   4910  H3  BMIMB 173      32.326  36.778  16.973  1.00  0.00      B    H
ATOM   4911  H31 BMIMB 173      33.989  36.625  17.571  1.00  0.00      B    H
ATOM   4912  H32 BMIMB 173      32.495  36.808  18.630  1.00  0.00      B    H
ATOM   4913  C4  BMIMB 173      32.698  41.958  18.963  1.00  0.00      B    C
ATOM   4914  H4  BMIMB 173      31.966  41.875  19.753  1.00  0.00      B    H
ATOM   4915  H41 BMIMB 173      32.092  42.560  18.302  1.00  0.00      B    H
ATOM   4916  C5  BMIMB 173      34.029  42.564  19.456  1.00  0.00      B    C
ATOM   4917  H5  BMIMB 173      34.601  42.793  18.560  1.00  0.00      B    H
ATOM   4918  H51 BMIMB 173      33.929  43.310  20.241  1.00  0.00      B    H
ATOM   4919  C51 BMIMB 173      34.981  41.684  20.262  1.00  0.00      B    C
ATOM   4920  H52 BMIMB 173      34.502  41.204  21.111  1.00  0.00      B    H
ATOM   4921  H53 BMIMB 173      35.518  40.932  19.689  1.00  0.00      B    H
ATOM   4922  C6  BMIMB 173      36.153  42.438  20.832  1.00  0.00      B    C
ATOM   4923  H6  BMIMB 173      36.731  41.981  21.627  1.00  0.00      B    H
ATOM   4924  H61 BMIMB 173      36.834  42.658  20.017  1.00  0.00      B    H
ATOM   4925  H62 BMIMB 173      35.745  43.387  21.160  1.00  0.00      B    H
ATOM   4926  N1  BMIMB 174      31.037  45.073  40.211  1.00  0.00      B    N
ATOM   4927  N11 BMIMB 174      30.303  46.960  40.931  1.00  0.00      B    N
ATOM   4928  C1  BMIMB 174      30.187  46.064  39.977  1.00  0.00      B    C
ATOM   4929  H1  BMIMB 174      29.549  46.088  39.119  1.00  0.00      B    H
ATOM   4930  C2  BMIMB 174      31.569  45.229  41.437  1.00  0.00      B    C
ATOM   4931  H2  BMIMB 174      32.176  44.464  41.869  1.00  0.00      B    H
ATOM   4932  C21 BMIMB 174      31.242  46.484  41.811  1.00  0.00      B    C
ATOM   4933  H21 BMIMB 174      31.430  47.091  42.668  1.00  0.00      B    H
ATOM   4934  C3  BMIMB 174      31.298  43.933  39.263  1.00  0.00      B    C
ATOM   4935  H3  BMIMB 174      30.445  43.289  39.417  1.00  0.00      B    H
ATOM   4936  H31 BMIMB 174      31.441  44.341  38.273  1.00  0.00      B    H
ATOM   4937  H32 BMIMB 174      32.161  43.470  39.717  1.00  0.00      B    H
ATOM   4938  C4  BMIMB 174      29.460  48.162  41.096  1.00  0.00      B    C
ATOM   4939  H4  BMIMB 174      29.173  48.510  40.114  1.00  0.00      B    H
ATOM   4940  H41 BMIMB 174      30.221  48.843  41.447  1.00  0.00      B    H
ATOM   4941  C5  BMIMB 174      28.286  47.923  41.940  1.00  0.00      B    C
ATOM   4942  H5  BMIMB 174      27.869  48.915  42.093  1.00  0.00      B    H
ATOM   4943  H51 BMIMB 174      27.541  47.377  41.368  1.00  0.00      B    H
ATOM   4944  C51 BMIMB 174      28.602  47.394  43.381  1.00  0.00      B    C
ATOM   4945  H52 BMIMB 174      28.805  46.326  43.371  1.00  0.00      B    H
ATOM   4946  H53 BMIMB 174      29.338  48.001  43.902  1.00  0.00      B    H
ATOM   4947  C6  BMIMB 174      27.262  47.587  44.177  1.00  0.00      B    C
ATOM   4948  H6  BMIMB 174      26.373  47.156  43.731  1.00  0.00      B    H
ATOM   4949  H61 BMIMB 174      27.350  47.402  45.242  1.00  0.00      B    H
ATOM   4950  H62 BMIMB 174      27.111  48.656  44.083  1.00  0.00      B    H
ATOM   4951  N1  BMIMB 175      15.632  13.851  -0.913  1.00  0.00      B    N
ATOM   4952  N11 BMIMB 175      14.430  12.417   0.182  1.00  0.00      B    N
ATOM   4953  C1  BMIMB 175      15.297  12.568  -0.791  1.00  0.00      B    C
ATOM   4954  H1  BMIMB 175      15.690  11.753  -1.361  1.00  0.00      B    H
ATOM   4955  C2  BMIMB 175      14.936  14.504   0.069  1.00  0.00      B    C
ATOM   4956  H2  BMIMB 175      15.043  15.563   0.155  1.00  0.00      B    H
ATOM   4957  C21 BMIMB 175      14.343  13.650   0.801  1.00  0.00      B    C
ATOM   4958  H21 BMIMB 175      13.894  13.783   1.761  1.00  0.00      B    H
ATOM   4959  C3  BMIMB 175      16.613  14.392  -1.821  1.00  0.00      B    C
ATOM   4960  H3  BMIMB 175      16.956  13.718  -2.592  1.00  0.00      B    H
ATOM   4961  H31 BMIMB 175      16.202  15.241  -2.345  1.00  0.00      B    H
ATOM   4962  H32 BMIMB 175      17.496  14.692  -1.276  1.00  0.00      B    H
ATOM   4963  C4  BMIMB 175      13.591  11.273   0.495  1.00  0.00      B    C
ATOM   4964  H4  BMIMB 175      13.916  10.508  -0.195  1.00  0.00      B    H
ATOM   4965  H41 BMIMB 175      12.628  11.689   0.239  1.00  0.00      B    H
ATOM   4966  C5  BMIMB 175      13.676  10.806   1.949  1.00  0.00      B    C
ATOM   4967  H5  BMIMB 175      13.781  11.676   2.592  1.00  0.00      B    H
ATOM   4968  H51 BMIMB 175      12.754  10.312   2.244  1.00  0.00      B    H
ATOM   4969  C51 BMIMB 175      14.981   9.916   2.045  1.00  0.00      B    C
ATOM   4970  H52 BMIMB 175      14.643   9.055   1.475  1.00  0.00      B    H
ATOM   4971  H53 BMIMB 175      15.787  10.357   1.466  1.00  0.00      B    H
ATOM   4972  C6  BMIMB 175      15.345   9.392   3.394  1.00  0.00      B    C
ATOM   4973  H6  BMIMB 175      14.483   9.018   3.933  1.00  0.00      B    H
ATOM   4974  H61 BMIMB 175      16.114   8.631   3.313  1.00  0.00      B    H
ATOM   4975  H62 BMIMB 175      15.696  10.245   3.963  1.00  0.00      B    H
ATOM   4976  N1  BMIMB 176      10.374  11.336  25.534  1.00  0.00      B    N
ATOM   4977  N11 BMIMB 176       8.509  12.153  26.182  1.00  0.00      B    N
ATOM   4978  C1  BMIMB 176       9.696  12.417  25.654  1.00  0.00      B    C
ATOM   4979  H1  BMIMB 176       9.910  13.322  25.127  1.00  0.00      B    H
ATOM   4980  C2  BMIMB 176       9.759  10.441  26.430  1.00  0.00      B    C
ATOM   4981  H2  BMIMB 176      10.331   9.590  26.729  1.00  0.00      B    H
ATOM   4982  C21 BMIMB 176       8.578  10.962  26.884  1.00  0.00      B    C
ATOM   4983  H21 BMIMB 176       7.955  10.637  27.689  1.00  0.00      B    H
ATOM   4984  C3  BMIMB 176      11.595  11.016  24.785  1.00  0.00      B    C
ATOM   4985  H3  BMIMB 176      11.304  10.287  24.043  1.00  0.00      B    H
ATOM   4986  H31 BMIMB 176      11.978  11.893  24.282  1.00  0.00      B    H
ATOM   4987  H32 BMIMB 176      12.362  10.557  25.391  1.00  0.00      B    H
ATOM   4988  C4  BMIMB 176       7.431  13.101  26.295  1.00  0.00      B    C
ATOM   4989  H4  BMIMB 176       7.883  14.073  26.427  1.00  0.00      B    H
ATOM   4990  H41 BMIMB 176       6.843  12.770  27.139  1.00  0.00      B    H
ATOM   4991  C5  BMIMB 176       6.436  13.083  25.148  1.00  0.00      B    C
ATOM   4992  H5  BMIMB 176       5.561  13.721  25.246  1.00  0.00      B    H
ATOM   4993  H51 BMIMB 176       6.925  13.413  24.235  1.00  0.00      B    H
ATOM   4994  C51 BMIMB 176       5.982  11.601  24.950  1.00  0.00      B    C
ATOM   4995  H52 BMIMB 176       6.831  10.948  24.760  1.00  0.00      B    H
ATOM   4996  H53 BMIMB 176       5.339  11.125  25.686  1.00  0.00      B    H
ATOM   4997  C6  BMIMB 176       5.345  11.487  23.573  1.00  0.00      B    C
ATOM   4998  H6  BMIMB 176       5.203  10.444  23.317  1.00  0.00      B    H
ATOM   4999  H61 BMIMB 176       4.367  11.899  23.792  1.00  0.00      B    H
ATOM   5000  H62 BMIMB 176       5.821  12.068  22.791  1.00  0.00      B    H
ATOM   5001  N1  BMIMB 177      10.170  20.699  19.756  1.00  0.00      B    N
ATOM   5002  N11 BMIMB 177       8.448  20.903  20.911  1.00  0.00      B    N
ATOM   5003  C1  BMIMB 177       9.011  20.110  20.044  1.00  0.00      B    C
ATOM   5004  H1  BMIMB 177       8.642  19.156  19.733  1.00  0.00      B    H
ATOM   5005  C2  BMIMB 177      10.229  21.898  20.399  1.00  0.00      B    C
ATOM   5006  H2  BMIMB 177      10.994  22.614  20.195  1.00  0.00      B    H
ATOM   5007  C21 BMIMB 177       9.221  21.977  21.102  1.00  0.00      B    C
ATOM   5008  H21 BMIMB 177       8.729  22.801  21.571  1.00  0.00      B    H
ATOM   5009  C3  BMIMB 177      11.106  20.184  18.778  1.00  0.00      B    C
ATOM   5010  H3  BMIMB 177      10.627  19.565  18.034  1.00  0.00      B    H
ATOM   5011  H31 BMIMB 177      11.565  21.053  18.330  1.00  0.00      B    H
ATOM   5012  H32 BMIMB 177      11.838  19.558  19.265  1.00  0.00      B    H
ATOM   5013  C4  BMIMB 177       7.028  20.782  21.285  1.00  0.00      B    C
ATOM   5014  H4  BMIMB 177       6.633  20.208  20.460  1.00  0.00      B    H
ATOM   5015  H41 BMIMB 177       6.515  21.727  21.193  1.00  0.00      B    H
ATOM   5016  C5  BMIMB 177       6.767  20.067  22.632  1.00  0.00      B    C
ATOM   5017  H5  BMIMB 177       7.241  20.510  23.504  1.00  0.00      B    H
ATOM   5018  H51 BMIMB 177       5.703  20.013  22.848  1.00  0.00      B    H
ATOM   5019  C51 BMIMB 177       7.371  18.681  22.640  1.00  0.00      B    C
ATOM   5020  H52 BMIMB 177       7.118  18.142  21.730  1.00  0.00      B    H
ATOM   5021  H53 BMIMB 177       8.417  18.674  22.939  1.00  0.00      B    H
ATOM   5022  C6  BMIMB 177       6.707  17.873  23.834  1.00  0.00      B    C
ATOM   5023  H6  BMIMB 177       7.345  17.018  24.026  1.00  0.00      B    H
ATOM   5024  H61 BMIMB 177       6.690  18.525  24.700  1.00  0.00      B    H
ATOM   5025  H62 BMIMB 177       5.668  17.633  23.639  1.00  0.00      B    H
ATOM   5026  N1  BMIMB 178      31.236  21.851  47.546  1.00  0.00      B    N
ATOM   5027  N11 BMIMB 178      30.254  23.303  46.307  1.00  0.00      B    N
ATOM   5028  C1  BMIMB 178      30.855  22.138  46.312  1.00  0.00      B    C
ATOM   5029  H1  BMIMB 178      31.070  21.490  45.489  1.00  0.00      B    H
ATOM   5030  C2  BMIMB 178      31.013  22.905  48.389  1.00  0.00      B    C
ATOM   5031  H2  BMIMB 178      31.338  22.900  49.406  1.00  0.00      B    H
ATOM   5032  C21 BMIMB 178      30.307  23.772  47.648  1.00  0.00      B    C
ATOM   5033  H21 BMIMB 178      29.902  24.686  48.024  1.00  0.00      B    H
ATOM   5034  C3  BMIMB 178      31.927  20.596  47.882  1.00  0.00      B    C
ATOM   5035  H3  BMIMB 178      31.237  19.928  48.374  1.00  0.00      B    H
ATOM   5036  H31 BMIMB 178      32.037  20.191  46.887  1.00  0.00      B    H
ATOM   5037  H32 BMIMB 178      32.888  20.710  48.363  1.00  0.00      B    H
ATOM   5038  C4  BMIMB 178      29.663  24.098  45.160  1.00  0.00      B    C
ATOM   5039  H4  BMIMB 178      29.414  23.363  44.409  1.00  0.00      B    H
ATOM   5040  H41 BMIMB 178      30.454  24.773  44.869  1.00  0.00      B    H
ATOM   5041  C5  BMIMB 178      28.375  24.898  45.366  1.00  0.00      B    C
ATOM   5042  H5  BMIMB 178      28.605  25.717  46.041  1.00  0.00      B    H
ATOM   5043  H51 BMIMB 178      28.060  25.387  44.447  1.00  0.00      B    H
ATOM   5044  C51 BMIMB 178      27.127  24.053  45.806  1.00  0.00      B    C
ATOM   5045  H52 BMIMB 178      27.077  23.256  45.068  1.00  0.00      B    H
ATOM   5046  H53 BMIMB 178      27.421  23.594  46.746  1.00  0.00      B    H
ATOM   5047  C6  BMIMB 178      25.824  24.882  45.985  1.00  0.00      B    C
ATOM   5048  H6  BMIMB 178      25.739  25.349  45.010  1.00  0.00      B    H
ATOM   5049  H61 BMIMB 178      24.959  24.290  46.260  1.00  0.00      B    H
ATOM   5050  H62 BMIMB 178      25.820  25.643  46.756  1.00  0.00      B    H
ATOM   5051  N1  BMIMB 179      23.824  21.018  30.270  1.00  0.00      B    N
ATOM   5052  N11 BMIMB 179      24.966  20.961  28.448  1.00  0.00      B    N
ATOM   5053  C1  BMIMB 179      25.042  21.131  29.756  1.00  0.00      B    C
ATOM   5054  H1  BMIMB 179      25.932  21.347  30.306  1.00  0.00      B    H
ATOM   5055  C2  BMIMB 179      22.937  20.705  29.278  1.00  0.00      B    C
ATOM   5056  H2  BMIMB 179      21.910  20.488  29.474  1.00  0.00      B    H
ATOM   5057  C21 BMIMB 179      23.726  20.542  28.139  1.00  0.00      B    C
ATOM   5058  H21 BMIMB 179      23.403  20.046  27.250  1.00  0.00      B    H
ATOM   5059  C3  BMIMB 179      23.400  21.462  31.618  1.00  0.00      B    C
ATOM   5060  H3  BMIMB 179      22.594  20.902  32.069  1.00  0.00      B    H
ATOM   5061  H31 BMIMB 179      24.278  21.440  32.245  1.00  0.00      B    H
[truncated: 362,615 more chars]
