# Supplementary material for: Ion and Solvent Modulation of Ferrocene and Decamethylferrocene Oxidation Potentials in Organic Electrolytes as Predicted by Molecular Dynamics Simulations
Source: J Phys Chem B. 2025 Feb 11;129(7):2067–81. doi: 10.1021/acs.jpcb.4c08321 (PMC11848929; doi:10.1021/acs.jpcb.4c08321)
Supplement: Supplementary file 2 — jp4c08321_si_002.zip [file jp4c08321_si_002.zip › simulation_files/pdb_files/Fc_BMIMBF4_0050_ACN_1000.pdb]

TITLE     MDANALYSIS FRAME 0: Created by PDBWriter
CRYST1   46.516   46.516   46.516  90.00  90.00  90.00 P 1           1
ATOM      1  N1  BMIMA   1       6.736  13.179  26.282  1.00  0.00      A    N
ATOM      2  N11 BMIMA   1       8.626  14.135  26.428  1.00  0.00      A    N
ATOM      3  C1  BMIMA   1       8.022  12.993  26.233  1.00  0.00      A    C
ATOM      4  H1  BMIMA   1       8.549  12.091  26.007  1.00  0.00      A    H
ATOM      5  C2  BMIMA   1       6.501  14.490  26.665  1.00  0.00      A    C
ATOM      6  H2  BMIMA   1       5.477  14.791  26.706  1.00  0.00      A    H
ATOM      7  C21 BMIMA   1       7.666  15.091  26.732  1.00  0.00      A    C
ATOM      8  H21 BMIMA   1       7.883  16.114  26.951  1.00  0.00      A    H
ATOM      9  C3  BMIMA   1       5.699  12.166  25.986  1.00  0.00      A    C
ATOM     10  H3  BMIMA   1       5.215  11.778  26.870  1.00  0.00      A    H
ATOM     11  H31 BMIMA   1       4.979  12.639  25.334  1.00  0.00      A    H
ATOM     12  H32 BMIMA   1       6.183  11.321  25.518  1.00  0.00      A    H
ATOM     13  C4  BMIMA   1      10.102  14.248  26.358  1.00  0.00      A    C
ATOM     14  H4  BMIMA   1      10.240  15.263  26.015  1.00  0.00      A    H
ATOM     15  H41 BMIMA   1      10.358  13.432  25.698  1.00  0.00      A    H
ATOM     16  C5  BMIMA   1      10.736  14.234  27.791  1.00  0.00      A    C
ATOM     17  H5  BMIMA   1      10.947  13.193  28.021  1.00  0.00      A    H
ATOM     18  H51 BMIMA   1      11.654  14.809  27.697  1.00  0.00      A    H
ATOM     19  C51 BMIMA   1       9.869  14.893  28.870  1.00  0.00      A    C
ATOM     20  H52 BMIMA   1       9.667  15.934  28.631  1.00  0.00      A    H
ATOM     21  H53 BMIMA   1       8.916  14.371  28.834  1.00  0.00      A    H
ATOM     22  C6  BMIMA   1      10.336  14.747  30.388  1.00  0.00      A    C
ATOM     23  H6  BMIMA   1       9.919  15.562  30.969  1.00  0.00      A    H
ATOM     24  H61 BMIMA   1       9.970  13.847  30.869  1.00  0.00      A    H
ATOM     25  H62 BMIMA   1      11.416  14.841  30.383  1.00  0.00      A    H
ATOM     36  N1  BMIMA   2      42.488  12.778  20.146  1.00  0.00      A    N
ATOM     37  N11 BMIMA   2      40.697  13.798  19.615  1.00  0.00      A    N
ATOM     38  C1  BMIMA   2      41.827  13.274  19.166  1.00  0.00      A    C
ATOM     39  H1  BMIMA   2      42.033  13.101  18.131  1.00  0.00      A    H
ATOM     40  C2  BMIMA   2      41.734  12.913  21.255  1.00  0.00      A    C
ATOM     41  H2  BMIMA   2      42.031  12.417  22.153  1.00  0.00      A    H
ATOM     42  C21 BMIMA   2      40.581  13.535  20.956  1.00  0.00      A    C
ATOM     43  H21 BMIMA   2      39.689  13.706  21.517  1.00  0.00      A    H
ATOM     44  C3  BMIMA   2      43.845  12.339  20.045  1.00  0.00      A    C
ATOM     45  H3  BMIMA   2      44.205  11.870  20.949  1.00  0.00      A    H
ATOM     46  H31 BMIMA   2      43.967  11.550  19.318  1.00  0.00      A    H
ATOM     47  H32 BMIMA   2      44.483  13.187  19.844  1.00  0.00      A    H
ATOM     48  C4  BMIMA   2      39.656  14.354  18.794  1.00  0.00      A    C
ATOM     49  H4  BMIMA   2      38.760  13.763  18.920  1.00  0.00      A    H
ATOM     50  H41 BMIMA   2      40.020  14.100  17.810  1.00  0.00      A    H
ATOM     51  C5  BMIMA   2      39.468  15.835  18.857  1.00  0.00      A    C
ATOM     52  H5  BMIMA   2      38.557  16.133  18.345  1.00  0.00      A    H
ATOM     53  H51 BMIMA   2      39.385  16.067  19.916  1.00  0.00      A    H
ATOM     54  C51 BMIMA   2      40.745  16.594  18.384  1.00  0.00      A    C
ATOM     55  H52 BMIMA   2      41.512  16.235  19.066  1.00  0.00      A    H
ATOM     56  H53 BMIMA   2      40.958  16.272  17.368  1.00  0.00      A    H
ATOM     57  C6  BMIMA   2      40.534  18.089  18.510  1.00  0.00      A    C
ATOM     58  H6  BMIMA   2      41.300  18.628  17.964  1.00  0.00      A    H
ATOM     59  H61 BMIMA   2      39.642  18.361  17.957  1.00  0.00      A    H
ATOM     60  H62 BMIMA   2      40.397  18.512  19.498  1.00  0.00      A    H
ATOM     71  N1  BMIMA   3       2.118   2.874   3.884  1.00  0.00      A    N
ATOM     72  N11 BMIMA   3       2.394   4.674   5.069  1.00  0.00      A    N
ATOM     73  C1  BMIMA   3       1.539   3.778   4.686  1.00  0.00      A    C
ATOM     74  H1  BMIMA   3       0.514   3.908   4.959  1.00  0.00      A    H
ATOM     75  C2  BMIMA   3       3.477   3.266   3.819  1.00  0.00      A    C
ATOM     76  H2  BMIMA   3       4.183   2.711   3.241  1.00  0.00      A    H
ATOM     77  C21 BMIMA   3       3.632   4.319   4.616  1.00  0.00      A    C
ATOM     78  H21 BMIMA   3       4.538   4.807   4.902  1.00  0.00      A    H
ATOM     79  C3  BMIMA   3       1.465   1.620   3.366  1.00  0.00      A    C
ATOM     80  H3  BMIMA   3       1.244   0.925   4.163  1.00  0.00      A    H
ATOM     81  H31 BMIMA   3       0.501   1.725   2.891  1.00  0.00      A    H
ATOM     82  H32 BMIMA   3       2.110   1.062   2.703  1.00  0.00      A    H
ATOM     83  C4  BMIMA   3       2.035   5.980   5.655  1.00  0.00      A    C
ATOM     84  H4  BMIMA   3       2.929   6.276   6.184  1.00  0.00      A    H
ATOM     85  H41 BMIMA   3       1.292   5.867   6.430  1.00  0.00      A    H
ATOM     86  C5  BMIMA   3       1.652   7.129   4.674  1.00  0.00      A    C
ATOM     87  H5  BMIMA   3       1.268   6.787   3.717  1.00  0.00      A    H
ATOM     88  H51 BMIMA   3       0.945   7.866   5.046  1.00  0.00      A    H
ATOM     89  C51 BMIMA   3       2.903   7.947   4.512  1.00  0.00      A    C
ATOM     90  H52 BMIMA   3       3.471   8.104   5.426  1.00  0.00      A    H
ATOM     91  H53 BMIMA   3       3.492   7.427   3.761  1.00  0.00      A    H
ATOM     92  C6  BMIMA   3       2.614   9.336   3.857  1.00  0.00      A    C
ATOM     93  H6  BMIMA   3       3.493   9.968   3.796  1.00  0.00      A    H
ATOM     94  H61 BMIMA   3       2.180   9.217   2.872  1.00  0.00      A    H
ATOM     95  H62 BMIMA   3       1.828   9.776   4.459  1.00  0.00      A    H
ATOM    106  N1  BMIMA   4      37.394  23.197  39.216  1.00  0.00      A    N
ATOM    107  N11 BMIMA   4      38.268  24.858  38.169  1.00  0.00      A    N
ATOM    108  C1  BMIMA   4      37.220  23.994  38.227  1.00  0.00      A    C
ATOM    109  H1  BMIMA   4      36.330  24.094  37.643  1.00  0.00      A    H
ATOM    110  C2  BMIMA   4      38.670  23.486  39.833  1.00  0.00      A    C
ATOM    111  H2  BMIMA   4      39.036  22.947  40.678  1.00  0.00      A    H
ATOM    112  C21 BMIMA   4      39.214  24.424  39.067  1.00  0.00      A    C
ATOM    113  H21 BMIMA   4      40.217  24.768  39.191  1.00  0.00      A    H
ATOM    114  C3  BMIMA   4      36.624  22.008  39.568  1.00  0.00      A    C
ATOM    115  H3  BMIMA   4      36.732  21.908  40.638  1.00  0.00      A    H
ATOM    116  H31 BMIMA   4      35.626  22.260  39.240  1.00  0.00      A    H
ATOM    117  H32 BMIMA   4      37.007  21.220  38.937  1.00  0.00      A    H
ATOM    118  C4  BMIMA   4      38.546  25.923  37.244  1.00  0.00      A    C
ATOM    119  H4  BMIMA   4      38.971  26.691  37.873  1.00  0.00      A    H
ATOM    120  H41 BMIMA   4      37.617  26.269  36.814  1.00  0.00      A    H
ATOM    121  C5  BMIMA   4      39.620  25.677  36.105  1.00  0.00      A    C
ATOM    122  H5  BMIMA   4      40.572  25.301  36.470  1.00  0.00      A    H
ATOM    123  H51 BMIMA   4      39.245  24.917  35.424  1.00  0.00      A    H
ATOM    124  C51 BMIMA   4      39.846  26.942  35.327  1.00  0.00      A    C
ATOM    125  H52 BMIMA   4      38.937  27.279  34.835  1.00  0.00      A    H
ATOM    126  H53 BMIMA   4      40.226  27.731  35.972  1.00  0.00      A    H
ATOM    127  C6  BMIMA   4      40.809  26.737  34.120  1.00  0.00      A    C
ATOM    128  H6  BMIMA   4      40.556  25.857  33.540  1.00  0.00      A    H
ATOM    129  H61 BMIMA   4      40.804  27.655  33.543  1.00  0.00      A    H
ATOM    130  H62 BMIMA   4      41.803  26.764  34.553  1.00  0.00      A    H
ATOM    141  N1  BMIMA   5      36.828  10.528   6.096  1.00  0.00      A    N
ATOM    142  N11 BMIMA   5      37.237   8.491   5.442  1.00  0.00      A    N
ATOM    143  C1  BMIMA   5      36.973   9.279   6.492  1.00  0.00      A    C
ATOM    144  H1  BMIMA   5      36.894   8.997   7.520  1.00  0.00      A    H
ATOM    145  C2  BMIMA   5      36.903  10.501   4.750  1.00  0.00      A    C
ATOM    146  H2  BMIMA   5      36.923  11.418   4.203  1.00  0.00      A    H
ATOM    147  C21 BMIMA   5      36.968   9.230   4.337  1.00  0.00      A    C
ATOM    148  H21 BMIMA   5      36.966   8.824   3.349  1.00  0.00      A    H
ATOM    149  C3  BMIMA   5      36.603  11.720   7.018  1.00  0.00      A    C
ATOM    150  H3  BMIMA   5      36.225  12.616   6.550  1.00  0.00      A    H
ATOM    151  H31 BMIMA   5      35.892  11.406   7.768  1.00  0.00      A    H
ATOM    152  H32 BMIMA   5      37.570  11.970   7.430  1.00  0.00      A    H
ATOM    153  C4  BMIMA   5      37.580   7.041   5.463  1.00  0.00      A    C
ATOM    154  H4  BMIMA   5      36.961   6.622   4.684  1.00  0.00      A    H
ATOM    155  H41 BMIMA   5      37.251   6.739   6.447  1.00  0.00      A    H
ATOM    156  C5  BMIMA   5      39.137   6.850   5.204  1.00  0.00      A    C
ATOM    157  H5  BMIMA   5      39.469   5.815   5.244  1.00  0.00      A    H
ATOM    158  H51 BMIMA   5      39.296   7.108   4.160  1.00  0.00      A    H
ATOM    159  C51 BMIMA   5      40.140   7.683   6.065  1.00  0.00      A    C
ATOM    160  H52 BMIMA   5      39.889   8.724   5.878  1.00  0.00      A    H
ATOM    161  H53 BMIMA   5      40.000   7.535   7.132  1.00  0.00      A    H
ATOM    162  C6  BMIMA   5      41.626   7.559   5.614  1.00  0.00      A    C
ATOM    163  H6  BMIMA   5      41.877   7.885   4.611  1.00  0.00      A    H
ATOM    164  H61 BMIMA   5      42.420   7.960   6.234  1.00  0.00      A    H
ATOM    165  H62 BMIMA   5      41.800   6.493   5.705  1.00  0.00      A    H
ATOM    176  N1  BMIMA   6      45.098   8.380  45.716  1.00  0.00      A    N
ATOM    177  N11 BMIMA   6      44.217   8.070  43.772  1.00  0.00      A    N
ATOM    178  C1  BMIMA   6      44.783   8.962  44.578  1.00  0.00      A    C
ATOM    179  H1  BMIMA   6      44.810  10.023  44.456  1.00  0.00      A    H
ATOM    180  C2  BMIMA   6      44.940   7.044  45.604  1.00  0.00      A    C
ATOM    181  H2  BMIMA   6      45.222   6.376  46.389  1.00  0.00      A    H
ATOM    182  C21 BMIMA   6      44.266   6.874  44.415  1.00  0.00      A    C
ATOM    183  H21 BMIMA   6      43.791   6.010  44.005  1.00  0.00      A    H
ATOM    184  C3  BMIMA   6      45.896   9.010  46.870  1.00  0.00      A    C
ATOM    185  H3  BMIMA   6      46.669   9.732  46.653  1.00  0.00      A    H
ATOM    186  H31 BMIMA   6      45.156   9.304  47.600  1.00  0.00      A    H
ATOM    187  H32 BMIMA   6      46.466   8.257  47.396  1.00  0.00      A    H
ATOM    188  C4  BMIMA   6      43.606   8.238  42.399  1.00  0.00      A    C
ATOM    189  H4  BMIMA   6      43.627   7.252  41.960  1.00  0.00      A    H
ATOM    190  H41 BMIMA   6      44.404   8.648  41.798  1.00  0.00      A    H
ATOM    191  C5  BMIMA   6      42.254   8.893  42.317  1.00  0.00      A    C
ATOM    192  H5  BMIMA   6      42.370   9.789  42.921  1.00  0.00      A    H
ATOM    193  H51 BMIMA   6      42.103   9.163  41.275  1.00  0.00      A    H
ATOM    194  C51 BMIMA   6      41.183   8.121  42.956  1.00  0.00      A    C
ATOM    195  H52 BMIMA   6      41.046   7.183  42.425  1.00  0.00      A    H
ATOM    196  H53 BMIMA   6      41.566   7.891  43.947  1.00  0.00      A    H
ATOM    197  C6  BMIMA   6      39.836   8.853  43.105  1.00  0.00      A    C
ATOM    198  H6  BMIMA   6      39.370   9.015  42.140  1.00  0.00      A    H
ATOM    199  H61 BMIMA   6      39.279   8.161  43.727  1.00  0.00      A    H
ATOM    200  H62 BMIMA   6      39.999   9.823  43.560  1.00  0.00      A    H
ATOM    211  N1  BMIMA   7      21.347  30.678  37.984  1.00  0.00      A    N
ATOM    212  N11 BMIMA   7      22.378  28.824  37.683  1.00  0.00      A    N
ATOM    213  C1  BMIMA   7      22.017  29.730  38.555  1.00  0.00      A    C
ATOM    214  H1  BMIMA   7      22.269  29.710  39.594  1.00  0.00      A    H
ATOM    215  C2  BMIMA   7      21.129  30.284  36.681  1.00  0.00      A    C
ATOM    216  H2  BMIMA   7      20.583  30.848  35.956  1.00  0.00      A    H
ATOM    217  C21 BMIMA   7      21.721  29.100  36.562  1.00  0.00      A    C
ATOM    218  H21 BMIMA   7      21.829  28.548  35.654  1.00  0.00      A    H
ATOM    219  C3  BMIMA   7      20.680  31.776  38.616  1.00  0.00      A    C
ATOM    220  H3  BMIMA   7      20.754  31.727  39.692  1.00  0.00      A    H
ATOM    221  H31 BMIMA   7      21.232  32.606  38.200  1.00  0.00      A    H
ATOM    222  H32 BMIMA   7      19.672  31.764  38.227  1.00  0.00      A    H
ATOM    223  C4  BMIMA   7      23.234  27.622  37.969  1.00  0.00      A    C
ATOM    224  H4  BMIMA   7      24.042  27.828  38.655  1.00  0.00      A    H
ATOM    225  H41 BMIMA   7      23.768  27.417  37.053  1.00  0.00      A    H
ATOM    226  C5  BMIMA   7      22.471  26.361  38.427  1.00  0.00      A    C
ATOM    227  H5  BMIMA   7      23.259  25.653  38.667  1.00  0.00      A    H
ATOM    228  H51 BMIMA   7      21.989  26.551  39.382  1.00  0.00      A    H
ATOM    229  C51 BMIMA   7      21.412  25.911  37.467  1.00  0.00      A    C
ATOM    230  H52 BMIMA   7      20.466  26.411  37.657  1.00  0.00      A    H
ATOM    231  H53 BMIMA   7      21.685  26.147  36.441  1.00  0.00      A    H
ATOM    232  C6  BMIMA   7      21.163  24.401  37.472  1.00  0.00      A    C
ATOM    233  H6  BMIMA   7      22.157  23.969  37.456  1.00  0.00      A    H
ATOM    234  H61 BMIMA   7      20.795  24.037  38.424  1.00  0.00      A    H
ATOM    235  H62 BMIMA   7      20.646  24.073  36.578  1.00  0.00      A    H
ATOM    246  N1  BMIMA   8      37.788  36.372  35.349  1.00  0.00      A    N
ATOM    247  N11 BMIMA   8      37.264  35.006  36.932  1.00  0.00      A    N
ATOM    248  C1  BMIMA   8      38.222  35.748  36.379  1.00  0.00      A    C
ATOM    249  H1  BMIMA   8      39.162  35.791  36.887  1.00  0.00      A    H
ATOM    250  C2  BMIMA   8      36.464  36.020  35.120  1.00  0.00      A    C
ATOM    251  H2  BMIMA   8      35.940  36.445  34.292  1.00  0.00      A    H
ATOM    252  C21 BMIMA   8      36.117  35.123  36.118  1.00  0.00      A    C
ATOM    253  H21 BMIMA   8      35.193  34.605  36.257  1.00  0.00      A    H
ATOM    254  C3  BMIMA   8      38.542  37.298  34.549  1.00  0.00      A    C
ATOM    255  H3  BMIMA   8      38.004  38.005  33.936  1.00  0.00      A    H
ATOM    256  H31 BMIMA   8      39.169  37.776  35.287  1.00  0.00      A    H
ATOM    257  H32 BMIMA   8      39.194  36.662  33.968  1.00  0.00      A    H
ATOM    258  C4  BMIMA   8      37.440  34.132  38.103  1.00  0.00      A    C
ATOM    259  H4  BMIMA   8      38.466  34.319  38.382  1.00  0.00      A    H
ATOM    260  H41 BMIMA   8      37.294  33.089  37.867  1.00  0.00      A    H
ATOM    261  C5  BMIMA   8      36.460  34.380  39.270  1.00  0.00      A    C
ATOM    262  H5  BMIMA   8      35.866  35.250  39.002  1.00  0.00      A    H
ATOM    263  H51 BMIMA   8      35.775  33.547  39.400  1.00  0.00      A    H
ATOM    264  C51 BMIMA   8      37.199  34.666  40.572  1.00  0.00      A    C
ATOM    265  H52 BMIMA   8      37.996  33.944  40.729  1.00  0.00      A    H
ATOM    266  H53 BMIMA   8      37.635  35.656  40.467  1.00  0.00      A    H
ATOM    267  C6  BMIMA   8      36.277  34.630  41.772  1.00  0.00      A    C
ATOM    268  H6  BMIMA   8      35.964  33.612  41.972  1.00  0.00      A    H
ATOM    269  H61 BMIMA   8      36.716  35.023  42.682  1.00  0.00      A    H
ATOM    270  H62 BMIMA   8      35.393  35.248  41.664  1.00  0.00      A    H
ATOM    281  N1  BMIMA   9      40.773  32.142  31.914  1.00  0.00      A    N
ATOM    282  N11 BMIMA   9      40.961  30.358  30.648  1.00  0.00      A    N
ATOM    283  C1  BMIMA   9      41.279  30.914  31.804  1.00  0.00      A    C
ATOM    284  H1  BMIMA   9      41.891  30.588  32.617  1.00  0.00      A    H
ATOM    285  C2  BMIMA   9      40.111  32.368  30.761  1.00  0.00      A    C
ATOM    286  H2  BMIMA   9      39.746  33.363  30.633  1.00  0.00      A    H
ATOM    287  C21 BMIMA   9      40.056  31.262  30.097  1.00  0.00      A    C
ATOM    288  H21 BMIMA   9      39.548  31.055  29.181  1.00  0.00      A    H
ATOM    289  C3  BMIMA   9      41.039  33.183  32.844  1.00  0.00      A    C
ATOM    290  H3  BMIMA   9      40.200  33.861  32.882  1.00  0.00      A    H
ATOM    291  H31 BMIMA   9      41.152  32.795  33.845  1.00  0.00      A    H
ATOM    292  H32 BMIMA   9      42.010  33.612  32.644  1.00  0.00      A    H
ATOM    293  C4  BMIMA   9      41.287  29.032  30.086  1.00  0.00      A    C
ATOM    294  H4  BMIMA   9      40.402  28.522  29.734  1.00  0.00      A    H
ATOM    295  H41 BMIMA   9      41.745  28.337  30.773  1.00  0.00      A    H
ATOM    296  C5  BMIMA   9      42.184  29.317  28.875  1.00  0.00      A    C
ATOM    297  H5  BMIMA   9      42.481  28.320  28.559  1.00  0.00      A    H
ATOM    298  H51 BMIMA   9      41.482  29.775  28.184  1.00  0.00      A    H
ATOM    299  C51 BMIMA   9      43.347  30.280  29.151  1.00  0.00      A    C
ATOM    300  H52 BMIMA   9      42.877  31.233  29.377  1.00  0.00      A    H
ATOM    301  H53 BMIMA   9      43.851  29.895  30.034  1.00  0.00      A    H
ATOM    302  C6  BMIMA   9      44.316  30.343  27.929  1.00  0.00      A    C
ATOM    303  H6  BMIMA   9      45.304  30.681  28.219  1.00  0.00      A    H
ATOM    304  H61 BMIMA   9      44.482  29.410  27.402  1.00  0.00      A    H
ATOM    305  H62 BMIMA   9      44.014  31.032  27.149  1.00  0.00      A    H
ATOM    316  N1  BMIMA  10      43.848  47.916  -1.595  1.00  0.00      A    N
ATOM    317  N11 BMIMA  10      44.718  46.215  -0.603  1.00  0.00      A    N
ATOM    318  C1  BMIMA  10      44.632  47.536  -0.612  1.00  0.00      A    C
ATOM    319  H1  BMIMA  10      45.162  48.200   0.037  1.00  0.00      A    H
ATOM    320  C2  BMIMA  10      43.593  46.860  -2.390  1.00  0.00      A    C
ATOM    321  H2  BMIMA  10      42.993  46.941  -3.270  1.00  0.00      A    H
ATOM    322  C21 BMIMA  10      44.138  45.833  -1.791  1.00  0.00      A    C
ATOM    323  H21 BMIMA  10      43.970  44.819  -2.081  1.00  0.00      A    H
ATOM    324  C3  BMIMA  10      43.355  49.253  -1.789  1.00  0.00      A    C
ATOM    325  H3  BMIMA  10      42.278  49.165  -1.779  1.00  0.00      A    H
ATOM    326  H31 BMIMA  10      43.622  49.853  -0.932  1.00  0.00      A    H
ATOM    327  H32 BMIMA  10      43.694  49.570  -2.764  1.00  0.00      A    H
ATOM    328  C4  BMIMA  10      45.117  45.308   0.533  1.00  0.00      A    C
ATOM    329  H4  BMIMA  10      45.980  45.774   0.987  1.00  0.00      A    H
ATOM    330  H41 BMIMA  10      45.456  44.364   0.134  1.00  0.00      A    H
ATOM    331  C5  BMIMA  10      44.057  45.138   1.623  1.00  0.00      A    C
ATOM    332  H5  BMIMA  10      43.249  45.800   1.322  1.00  0.00      A    H
ATOM    333  H51 BMIMA  10      43.620  44.181   1.351  1.00  0.00      A    H
ATOM    334  C51 BMIMA  10      44.532  45.340   3.028  1.00  0.00      A    C
ATOM    335  H52 BMIMA  10      45.021  44.386   3.205  1.00  0.00      A    H
ATOM    336  H53 BMIMA  10      45.235  46.153   3.193  1.00  0.00      A    H
ATOM    337  C6  BMIMA  10      43.194  45.550   3.788  1.00  0.00      A    C
ATOM    338  H6  BMIMA  10      42.393  45.008   3.298  1.00  0.00      A    H
ATOM    339  H61 BMIMA  10      43.166  45.164   4.801  1.00  0.00      A    H
ATOM    340  H62 BMIMA  10      43.059  46.625   3.818  1.00  0.00      A    H
ATOM    351  N1  BMIMA  11       2.688  14.782  41.662  1.00  0.00      A    N
ATOM    352  N11 BMIMA  11       1.412  15.776  42.992  1.00  0.00      A    N
ATOM    353  C1  BMIMA  11       1.835  15.749  41.761  1.00  0.00      A    C
ATOM    354  H1  BMIMA  11       1.411  16.375  41.005  1.00  0.00      A    H
ATOM    355  C2  BMIMA  11       2.833  14.216  42.884  1.00  0.00      A    C
ATOM    356  H2  BMIMA  11       3.447  13.352  43.017  1.00  0.00      A    H
ATOM    357  C21 BMIMA  11       1.982  14.747  43.718  1.00  0.00      A    C
ATOM    358  H21 BMIMA  11       1.701  14.549  44.729  1.00  0.00      A    H
ATOM    359  C3  BMIMA  11       3.252  14.157  40.490  1.00  0.00      A    C
ATOM    360  H3  BMIMA  11       4.209  14.574  40.213  1.00  0.00      A    H
ATOM    361  H31 BMIMA  11       3.218  13.080  40.413  1.00  0.00      A    H
ATOM    362  H32 BMIMA  11       2.585  14.491  39.708  1.00  0.00      A    H
ATOM    363  C4  BMIMA  11       0.320  16.631  43.556  1.00  0.00      A    C
ATOM    364  H4  BMIMA  11      -0.374  15.956  44.036  1.00  0.00      A    H
ATOM    365  H41 BMIMA  11      -0.064  17.126  42.676  1.00  0.00      A    H
ATOM    366  C5  BMIMA  11       0.810  17.642  44.548  1.00  0.00      A    C
ATOM    367  H5  BMIMA  11       0.216  18.539  44.394  1.00  0.00      A    H
ATOM    368  H51 BMIMA  11       0.627  17.240  45.541  1.00  0.00      A    H
ATOM    369  C51 BMIMA  11       2.339  17.759  44.311  1.00  0.00      A    C
ATOM    370  H52 BMIMA  11       2.922  16.934  44.711  1.00  0.00      A    H
ATOM    371  H53 BMIMA  11       2.511  17.976  43.259  1.00  0.00      A    H
ATOM    372  C6  BMIMA  11       2.880  18.943  45.075  1.00  0.00      A    C
ATOM    373  H6  BMIMA  11       3.864  19.145  44.668  1.00  0.00      A    H
ATOM    374  H61 BMIMA  11       2.329  19.849  44.853  1.00  0.00      A    H
ATOM    375  H62 BMIMA  11       2.904  18.807  46.151  1.00  0.00      A    H
ATOM    386  N1  BMIMA  12      41.481  33.180   2.190  1.00  0.00      A    N
ATOM    387  N11 BMIMA  12      41.989  35.013   1.212  1.00  0.00      A    N
ATOM    388  C1  BMIMA  12      41.060  34.374   1.864  1.00  0.00      A    C
ATOM    389  H1  BMIMA  12      40.162  34.861   2.179  1.00  0.00      A    H
ATOM    390  C2  BMIMA  12      42.698  33.043   1.591  1.00  0.00      A    C
ATOM    391  H2  BMIMA  12      43.270  32.147   1.699  1.00  0.00      A    H
ATOM    392  C21 BMIMA  12      42.984  34.181   0.989  1.00  0.00      A    C
ATOM    393  H21 BMIMA  12      43.912  34.462   0.541  1.00  0.00      A    H
ATOM    394  C3  BMIMA  12      40.803  32.309   3.108  1.00  0.00      A    C
ATOM    395  H3  BMIMA  12      41.563  32.179   3.864  1.00  0.00      A    H
ATOM    396  H31 BMIMA  12      39.942  32.793   3.547  1.00  0.00      A    H
ATOM    397  H32 BMIMA  12      40.610  31.334   2.686  1.00  0.00      A    H
ATOM    398  C4  BMIMA  12      42.084  36.468   0.917  1.00  0.00      A    C
ATOM    399  H4  BMIMA  12      42.991  36.779   1.415  1.00  0.00      A    H
ATOM    400  H41 BMIMA  12      41.266  37.072   1.281  1.00  0.00      A    H
ATOM    401  C5  BMIMA  12      42.207  36.801  -0.532  1.00  0.00      A    C
ATOM    402  H5  BMIMA  12      43.231  36.568  -0.812  1.00  0.00      A    H
ATOM    403  H51 BMIMA  12      41.419  36.177  -0.945  1.00  0.00      A    H
ATOM    404  C51 BMIMA  12      41.721  38.229  -0.814  1.00  0.00      A    C
ATOM    405  H52 BMIMA  12      40.692  38.301  -0.470  1.00  0.00      A    H
ATOM    406  H53 BMIMA  12      42.252  38.977  -0.231  1.00  0.00      A    H
ATOM    407  C6  BMIMA  12      41.747  38.635  -2.265  1.00  0.00      A    C
ATOM    408  H6  BMIMA  12      41.412  39.650  -2.445  1.00  0.00      A    H
ATOM    409  H61 BMIMA  12      42.763  38.685  -2.639  1.00  0.00      A    H
ATOM    410  H62 BMIMA  12      41.191  37.992  -2.938  1.00  0.00      A    H
ATOM    421  N1  BMIMA  13      18.819  41.952  40.339  1.00  0.00      A    N
ATOM    422  N11 BMIMA  13      18.692  39.893  39.701  1.00  0.00      A    N
ATOM    423  C1  BMIMA  13      18.505  40.718  40.685  1.00  0.00      A    C
ATOM    424  H1  BMIMA  13      18.279  40.331  41.656  1.00  0.00      A    H
ATOM    425  C2  BMIMA  13      19.256  41.923  38.975  1.00  0.00      A    C
ATOM    426  H2  BMIMA  13      19.434  42.775  38.356  1.00  0.00      A    H
ATOM    427  C21 BMIMA  13      19.217  40.621  38.655  1.00  0.00      A    C
ATOM    428  H21 BMIMA  13      19.429  40.186  37.702  1.00  0.00      A    H
ATOM    429  C3  BMIMA  13      18.603  43.188  41.161  1.00  0.00      A    C
ATOM    430  H3  BMIMA  13      18.188  42.867  42.105  1.00  0.00      A    H
ATOM    431  H31 BMIMA  13      19.545  43.713  41.226  1.00  0.00      A    H
ATOM    432  H32 BMIMA  13      17.882  43.830  40.676  1.00  0.00      A    H
ATOM    433  C4  BMIMA  13      18.537  38.442  39.723  1.00  0.00      A    C
ATOM    434  H4  BMIMA  13      18.343  38.212  40.760  1.00  0.00      A    H
ATOM    435  H41 BMIMA  13      19.473  37.992  39.425  1.00  0.00      A    H
ATOM    436  C5  BMIMA  13      17.277  38.204  38.845  1.00  0.00      A    C
ATOM    437  H5  BMIMA  13      16.441  38.739  39.288  1.00  0.00      A    H
ATOM    438  H51 BMIMA  13      17.355  38.421  37.782  1.00  0.00      A    H
ATOM    439  C51 BMIMA  13      16.840  36.754  39.100  1.00  0.00      A    C
ATOM    440  H52 BMIMA  13      17.593  36.007  38.864  1.00  0.00      A    H
ATOM    441  H53 BMIMA  13      16.714  36.554  40.161  1.00  0.00      A    H
ATOM    442  C6  BMIMA  13      15.571  36.348  38.401  1.00  0.00      A    C
ATOM    443  H6  BMIMA  13      14.722  36.866  38.832  1.00  0.00      A    H
ATOM    444  H61 BMIMA  13      15.569  36.666  37.364  1.00  0.00      A    H
ATOM    445  H62 BMIMA  13      15.453  35.272  38.452  1.00  0.00      A    H
ATOM    456  N1  BMIMA  14      14.956  29.194  26.967  1.00  0.00      A    N
ATOM    457  N11 BMIMA  14      15.452  27.285  26.121  1.00  0.00      A    N
ATOM    458  C1  BMIMA  14      14.694  27.928  26.978  1.00  0.00      A    C
ATOM    459  H1  BMIMA  14      13.783  27.539  27.380  1.00  0.00      A    H
ATOM    460  C2  BMIMA  14      16.046  29.337  26.124  1.00  0.00      A    C
ATOM    461  H2  BMIMA  14      16.535  30.274  25.973  1.00  0.00      A    H
ATOM    462  C21 BMIMA  14      16.456  28.173  25.703  1.00  0.00      A    C
ATOM    463  H21 BMIMA  14      17.322  27.861  25.163  1.00  0.00      A    H
ATOM    464  C3  BMIMA  14      14.253  30.343  27.632  1.00  0.00      A    C
ATOM    465  H3  BMIMA  14      14.664  31.258  27.231  1.00  0.00      A    H
ATOM    466  H31 BMIMA  14      13.179  30.291  27.525  1.00  0.00      A    H
ATOM    467  H32 BMIMA  14      14.410  30.359  28.700  1.00  0.00      A    H
ATOM    468  C4  BMIMA  14      15.428  25.750  25.913  1.00  0.00      A    C
ATOM    469  H4  BMIMA  14      14.868  25.321  26.731  1.00  0.00      A    H
ATOM    470  H41 BMIMA  14      16.450  25.405  25.972  1.00  0.00      A    H
ATOM    471  C5  BMIMA  14      14.961  25.058  24.656  1.00  0.00      A    C
ATOM    472  H5  BMIMA  14      15.807  24.477  24.297  1.00  0.00      A    H
ATOM    473  H51 BMIMA  14      14.213  24.307  24.896  1.00  0.00      A    H
ATOM    474  C51 BMIMA  14      14.527  26.001  23.527  1.00  0.00      A    C
ATOM    475  H52 BMIMA  14      13.640  26.538  23.854  1.00  0.00      A    H
ATOM    476  H53 BMIMA  14      15.341  26.702  23.363  1.00  0.00      A    H
ATOM    477  C6  BMIMA  14      14.203  25.217  22.239  1.00  0.00      A    C
ATOM    478  H6  BMIMA  14      14.170  25.908  21.404  1.00  0.00      A    H
ATOM    479  H61 BMIMA  14      15.077  24.602  22.055  1.00  0.00      A    H
ATOM    480  H62 BMIMA  14      13.317  24.621  22.427  1.00  0.00      A    H
ATOM    491  N1  BMIMA  15       1.415  37.333   9.814  1.00  0.00      A    N
ATOM    492  N11 BMIMA  15       1.373  38.365  11.744  1.00  0.00      A    N
ATOM    493  C1  BMIMA  15       1.854  38.362  10.529  1.00  0.00      A    C
ATOM    494  H1  BMIMA  15       2.620  39.063  10.274  1.00  0.00      A    H
ATOM    495  C2  BMIMA  15       0.630  36.638  10.674  1.00  0.00      A    C
ATOM    496  H2  BMIMA  15       0.174  35.743  10.311  1.00  0.00      A    H
ATOM    497  C21 BMIMA  15       0.590  37.217  11.926  1.00  0.00      A    C
ATOM    498  H21 BMIMA  15       0.172  37.053  12.895  1.00  0.00      A    H
ATOM    499  C3  BMIMA  15       1.684  37.001   8.456  1.00  0.00      A    C
ATOM    500  H3  BMIMA  15       2.701  36.640   8.410  1.00  0.00      A    H
ATOM    501  H31 BMIMA  15       1.034  36.199   8.140  1.00  0.00      A    H
ATOM    502  H32 BMIMA  15       1.572  37.909   7.883  1.00  0.00      A    H
ATOM    503  C4  BMIMA  15       1.613  39.447  12.780  1.00  0.00      A    C
ATOM    504  H4  BMIMA  15       2.621  39.752  12.540  1.00  0.00      A    H
ATOM    505  H41 BMIMA  15       1.463  38.872  13.681  1.00  0.00      A    H
ATOM    506  C5  BMIMA  15       0.826  40.710  12.532  1.00  0.00      A    C
ATOM    507  H5  BMIMA  15       0.772  40.994  11.485  1.00  0.00      A    H
ATOM    508  H51 BMIMA  15      -0.153  40.644  13.000  1.00  0.00      A    H
ATOM    509  C51 BMIMA  15       1.542  41.901  13.101  1.00  0.00      A    C
ATOM    510  H52 BMIMA  15       1.349  41.865  14.170  1.00  0.00      A    H
ATOM    511  H53 BMIMA  15       2.599  41.965  12.856  1.00  0.00      A    H
ATOM    512  C6  BMIMA  15       0.924  43.208  12.472  1.00  0.00      A    C
ATOM    513  H6  BMIMA  15      -0.124  43.300  12.734  1.00  0.00      A    H
ATOM    514  H61 BMIMA  15       1.542  44.071  12.692  1.00  0.00      A    H
ATOM    515  H62 BMIMA  15       1.062  43.182  11.397  1.00  0.00      A    H
ATOM    526  N1  BMIMA  16      31.433   3.387  25.581  1.00  0.00      A    N
ATOM    527  N11 BMIMA  16      31.145   4.860  27.136  1.00  0.00      A    N
ATOM    528  C1  BMIMA  16      30.980   3.602  26.836  1.00  0.00      A    C
ATOM    529  H1  BMIMA  16      30.484   2.876  27.444  1.00  0.00      A    H
ATOM    530  C2  BMIMA  16      31.892   4.616  25.180  1.00  0.00      A    C
ATOM    531  H2  BMIMA  16      32.341   4.663  24.212  1.00  0.00      A    H
ATOM    532  C21 BMIMA  16      31.954   5.437  26.182  1.00  0.00      A    C
ATOM    533  H21 BMIMA  16      32.389   6.411  26.237  1.00  0.00      A    H
ATOM    534  C3  BMIMA  16      30.999   2.350  24.653  1.00  0.00      A    C
ATOM    535  H3  BMIMA  16      29.974   2.507  24.351  1.00  0.00      A    H
ATOM    536  H31 BMIMA  16      31.462   2.280  23.680  1.00  0.00      A    H
ATOM    537  H32 BMIMA  16      31.034   1.407  25.180  1.00  0.00      A    H
ATOM    538  C4  BMIMA  16      30.846   5.479  28.448  1.00  0.00      A    C
ATOM    539  H4  BMIMA  16      31.547   6.271  28.663  1.00  0.00      A    H
ATOM    540  H41 BMIMA  16      30.965   4.746  29.232  1.00  0.00      A    H
ATOM    541  C5  BMIMA  16      29.464   6.064  28.554  1.00  0.00      A    C
ATOM    542  H5  BMIMA  16      28.810   5.219  28.355  1.00  0.00      A    H
ATOM    543  H51 BMIMA  16      29.286   6.456  29.553  1.00  0.00      A    H
ATOM    544  C51 BMIMA  16      29.136   7.080  27.486  1.00  0.00      A    C
ATOM    545  H52 BMIMA  16      29.754   7.950  27.697  1.00  0.00      A    H
ATOM    546  H53 BMIMA  16      29.465   6.722  26.513  1.00  0.00      A    H
ATOM    547  C6  BMIMA  16      27.619   7.331  27.511  1.00  0.00      A    C
ATOM    548  H6  BMIMA  16      27.067   6.456  27.188  1.00  0.00      A    H
ATOM    549  H61 BMIMA  16      27.196   7.462  28.501  1.00  0.00      A    H
ATOM    550  H62 BMIMA  16      27.334   8.141  26.850  1.00  0.00      A    H
ATOM    561  N1  BMIMA  17      19.476   6.930  14.000  1.00  0.00      A    N
ATOM    562  N11 BMIMA  17      19.206   6.233  15.994  1.00  0.00      A    N
ATOM    563  C1  BMIMA  17      18.688   6.211  14.778  1.00  0.00      A    C
ATOM    564  H1  BMIMA  17      17.789   5.747  14.430  1.00  0.00      A    H
ATOM    565  C2  BMIMA  17      20.613   7.341  14.741  1.00  0.00      A    C
ATOM    566  H2  BMIMA  17      21.437   7.863  14.306  1.00  0.00      A    H
ATOM    567  C21 BMIMA  17      20.354   6.949  15.945  1.00  0.00      A    C
ATOM    568  H21 BMIMA  17      20.867   7.045  16.876  1.00  0.00      A    H
ATOM    569  C3  BMIMA  17      19.178   7.175  12.602  1.00  0.00      A    C
ATOM    570  H3  BMIMA  17      18.516   6.378  12.295  1.00  0.00      A    H
ATOM    571  H31 BMIMA  17      18.979   8.236  12.556  1.00  0.00      A    H
ATOM    572  H32 BMIMA  17      20.129   7.072  12.101  1.00  0.00      A    H
ATOM    573  C4  BMIMA  17      18.732   5.517  17.134  1.00  0.00      A    C
ATOM    574  H4  BMIMA  17      19.523   4.833  17.404  1.00  0.00      A    H
ATOM    575  H41 BMIMA  17      17.891   4.899  16.855  1.00  0.00      A    H
ATOM    576  C5  BMIMA  17      18.374   6.372  18.362  1.00  0.00      A    C
ATOM    577  H5  BMIMA  17      19.269   6.816  18.789  1.00  0.00      A    H
ATOM    578  H51 BMIMA  17      17.867   7.268  18.016  1.00  0.00      A    H
ATOM    579  C51 BMIMA  17      17.561   5.557  19.352  1.00  0.00      A    C
ATOM    580  H52 BMIMA  17      16.611   5.232  18.938  1.00  0.00      A    H
ATOM    581  H53 BMIMA  17      18.103   4.670  19.670  1.00  0.00      A    H
ATOM    582  C6  BMIMA  17      17.290   6.251  20.689  1.00  0.00      A    C
ATOM    583  H6  BMIMA  17      16.804   7.206  20.524  1.00  0.00      A    H
ATOM    584  H61 BMIMA  17      16.601   5.660  21.282  1.00  0.00      A    H
ATOM    585  H62 BMIMA  17      18.178   6.415  21.289  1.00  0.00      A    H
ATOM    596  N1  BMIMA  18      36.024  31.570  13.847  1.00  0.00      A    N
ATOM    597  N11 BMIMA  18      33.999  32.250  13.371  1.00  0.00      A    N
ATOM    598  C1  BMIMA  18      34.900  32.098  14.288  1.00  0.00      A    C
ATOM    599  H1  BMIMA  18      34.677  32.524  15.243  1.00  0.00      A    H
ATOM    600  C2  BMIMA  18      35.669  31.127  12.584  1.00  0.00      A    C
ATOM    601  H2  BMIMA  18      36.406  30.694  11.944  1.00  0.00      A    H
ATOM    602  C21 BMIMA  18      34.478  31.581  12.227  1.00  0.00      A    C
ATOM    603  H21 BMIMA  18      34.009  31.499  11.271  1.00  0.00      A    H
ATOM    604  C3  BMIMA  18      37.352  31.476  14.537  1.00  0.00      A    C
ATOM    605  H3  BMIMA  18      38.102  31.775  13.820  1.00  0.00      A    H
ATOM    606  H31 BMIMA  18      37.449  32.227  15.308  1.00  0.00      A    H
ATOM    607  H32 BMIMA  18      37.547  30.485  14.920  1.00  0.00      A    H
ATOM    608  C4  BMIMA  18      32.631  32.857  13.598  1.00  0.00      A    C
ATOM    609  H4  BMIMA  18      32.311  32.469  14.554  1.00  0.00      A    H
ATOM    610  H41 BMIMA  18      31.960  32.413  12.878  1.00  0.00      A    H
ATOM    611  C5  BMIMA  18      32.546  34.399  13.414  1.00  0.00      A    C
ATOM    612  H5  BMIMA  18      33.342  34.766  12.771  1.00  0.00      A    H
ATOM    613  H51 BMIMA  18      31.563  34.681  13.045  1.00  0.00      A    H
ATOM    614  C51 BMIMA  18      32.830  35.186  14.719  1.00  0.00      A    C
ATOM    615  H52 BMIMA  18      32.083  34.986  15.483  1.00  0.00      A    H
ATOM    616  H53 BMIMA  18      33.809  34.829  15.031  1.00  0.00      A    H
ATOM    617  C6  BMIMA  18      32.979  36.695  14.434  1.00  0.00      A    C
ATOM    618  H6  BMIMA  18      33.095  37.098  15.433  1.00  0.00      A    H
ATOM    619  H61 BMIMA  18      33.834  36.939  13.813  1.00  0.00      A    H
ATOM    620  H62 BMIMA  18      32.114  37.146  13.961  1.00  0.00      A    H
ATOM    631  N1  BMIMA  19      11.055  44.696  27.903  1.00  0.00      A    N
ATOM    632  N11 BMIMA  19      12.409  44.065  26.353  1.00  0.00      A    N
ATOM    633  C1  BMIMA  19      11.810  45.132  26.919  1.00  0.00      A    C
ATOM    634  H1  BMIMA  19      11.812  46.108  26.483  1.00  0.00      A    H
ATOM    635  C2  BMIMA  19      11.150  43.257  27.937  1.00  0.00      A    C
ATOM    636  H2  BMIMA  19      10.574  42.726  28.662  1.00  0.00      A    H
ATOM    637  C21 BMIMA  19      11.933  42.874  26.984  1.00  0.00      A    C
ATOM    638  H21 BMIMA  19      12.374  41.955  26.665  1.00  0.00      A    H
ATOM    639  C3  BMIMA  19      10.193  45.486  28.783  1.00  0.00      A    C
ATOM    640  H3  BMIMA  19      10.732  45.487  29.719  1.00  0.00      A    H
ATOM    641  H31 BMIMA  19      10.229  46.537  28.535  1.00  0.00      A    H
ATOM    642  H32 BMIMA  19       9.205  45.052  28.828  1.00  0.00      A    H
ATOM    643  C4  BMIMA  19      13.406  44.104  25.261  1.00  0.00      A    C
ATOM    644  H4  BMIMA  19      14.107  43.315  25.492  1.00  0.00      A    H
ATOM    645  H41 BMIMA  19      13.985  45.015  25.297  1.00  0.00      A    H
ATOM    646  C5  BMIMA  19      12.842  43.840  23.877  1.00  0.00      A    C
ATOM    647  H5  BMIMA  19      13.711  43.529  23.304  1.00  0.00      A    H
ATOM    648  H51 BMIMA  19      12.206  42.966  23.995  1.00  0.00      A    H
ATOM    649  C51 BMIMA  19      12.027  44.935  23.216  1.00  0.00      A    C
ATOM    650  H52 BMIMA  19      11.213  45.281  23.848  1.00  0.00      A    H
ATOM    651  H53 BMIMA  19      12.719  45.757  23.052  1.00  0.00      A    H
ATOM    652  C6  BMIMA  19      11.509  44.427  21.858  1.00  0.00      A    C
ATOM    653  H6  BMIMA  19      12.414  44.289  21.277  1.00  0.00      A    H
ATOM    654  H61 BMIMA  19      10.957  43.498  21.945  1.00  0.00      A    H
ATOM    655  H62 BMIMA  19      11.032  45.281  21.392  1.00  0.00      A    H
ATOM    666  N1  BMIMA  20      17.832  25.265   1.330  1.00  0.00      A    N
ATOM    667  N11 BMIMA  20      17.312  25.814   3.371  1.00  0.00      A    N
ATOM    668  C1  BMIMA  20      16.819  25.576   2.137  1.00  0.00      A    C
ATOM    669  H1  BMIMA  20      15.798  25.444   1.848  1.00  0.00      A    H
ATOM    670  C2  BMIMA  20      19.005  25.543   2.051  1.00  0.00      A    C
ATOM    671  H2  BMIMA  20      19.923  25.479   1.509  1.00  0.00      A    H
ATOM    672  C21 BMIMA  20      18.683  25.807   3.292  1.00  0.00      A    C
ATOM    673  H21 BMIMA  20      19.310  25.882   4.153  1.00  0.00      A    H
ATOM    674  C3  BMIMA  20      17.851  24.858  -0.099  1.00  0.00      A    C
ATOM    675  H3  BMIMA  20      17.205  23.994  -0.153  1.00  0.00      A    H
ATOM    676  H31 BMIMA  20      17.411  25.595  -0.756  1.00  0.00      A    H
ATOM    677  H32 BMIMA  20      18.835  24.682  -0.506  1.00  0.00      A    H
ATOM    678  C4  BMIMA  20      16.558  26.080   4.593  1.00  0.00      A    C
ATOM    679  H4  BMIMA  20      15.506  26.180   4.367  1.00  0.00      A    H
ATOM    680  H41 BMIMA  20      16.864  27.037   4.989  1.00  0.00      A    H
ATOM    681  C5  BMIMA  20      16.688  24.943   5.591  1.00  0.00      A    C
ATOM    682  H5  BMIMA  20      16.128  24.126   5.145  1.00  0.00      A    H
ATOM    683  H51 BMIMA  20      17.733  24.680   5.738  1.00  0.00      A    H
ATOM    684  C51 BMIMA  20      16.035  25.211   6.930  1.00  0.00      A    C
ATOM    685  H52 BMIMA  20      16.441  26.069   7.459  1.00  0.00      A    H
ATOM    686  H53 BMIMA  20      14.989  25.375   6.686  1.00  0.00      A    H
ATOM    687  C6  BMIMA  20      16.113  24.070   7.958  1.00  0.00      A    C
ATOM    688  H6  BMIMA  20      15.657  24.319   8.909  1.00  0.00      A    H
ATOM    689  H61 BMIMA  20      15.700  23.127   7.619  1.00  0.00      A    H
ATOM    690  H62 BMIMA  20      17.103  23.701   8.201  1.00  0.00      A    H
ATOM    701  N1  BMIMA  21       2.436  19.775  14.301  1.00  0.00      A    N
ATOM    702  N11 BMIMA  21       3.836  21.320  14.019  1.00  0.00      A    N
ATOM    703  C1  BMIMA  21       2.790  20.769  13.526  1.00  0.00      A    C
ATOM    704  H1  BMIMA  21       2.228  21.125  12.689  1.00  0.00      A    H
ATOM    705  C2  BMIMA  21       3.252  19.801  15.382  1.00  0.00      A    C
ATOM    706  H2  BMIMA  21       3.175  19.087  16.173  1.00  0.00      A    H
ATOM    707  C21 BMIMA  21       4.194  20.698  15.138  1.00  0.00      A    C
ATOM    708  H21 BMIMA  21       5.117  20.935  15.620  1.00  0.00      A    H
ATOM    709  C3  BMIMA  21       1.256  18.981  14.169  1.00  0.00      A    C
ATOM    710  H3  BMIMA  21       0.556  19.212  13.379  1.00  0.00      A    H
ATOM    711  H31 BMIMA  21       1.677  18.005  13.975  1.00  0.00      A    H
ATOM    712  H32 BMIMA  21       0.770  18.829  15.121  1.00  0.00      A    H
ATOM    713  C4  BMIMA  21       4.549  22.497  13.517  1.00  0.00      A    C
ATOM    714  H4  BMIMA  21       4.681  23.225  14.303  1.00  0.00      A    H
ATOM    715  H41 BMIMA  21       4.056  22.905  12.647  1.00  0.00      A    H
ATOM    716  C5  BMIMA  21       6.026  22.207  12.994  1.00  0.00      A    C
ATOM    717  H5  BMIMA  21       6.553  21.860  13.880  1.00  0.00      A    H
ATOM    718  H51 BMIMA  21       5.830  21.426  12.264  1.00  0.00      A    H
ATOM    719  C51 BMIMA  21       6.834  23.363  12.480  1.00  0.00      A    C
ATOM    720  H52 BMIMA  21       6.624  23.607  11.441  1.00  0.00      A    H
ATOM    721  H53 BMIMA  21       6.620  24.102  13.247  1.00  0.00      A    H
ATOM    722  C6  BMIMA  21       8.311  23.013  12.707  1.00  0.00      A    C
ATOM    723  H6  BMIMA  21       8.853  23.943  12.583  1.00  0.00      A    H
ATOM    724  H61 BMIMA  21       8.548  22.440  13.597  1.00  0.00      A    H
ATOM    725  H62 BMIMA  21       8.601  22.497  11.799  1.00  0.00      A    H
ATOM    736  N1  BMIMA  22      10.152   1.840  43.513  1.00  0.00      A    N
ATOM    737  N11 BMIMA  22       8.962   3.204  44.811  1.00  0.00      A    N
ATOM    738  C1  BMIMA  22      10.041   3.046  44.041  1.00  0.00      A    C
ATOM    739  H1  BMIMA  22      10.864   3.715  43.913  1.00  0.00      A    H
ATOM    740  C2  BMIMA  22       9.096   1.154  44.135  1.00  0.00      A    C
ATOM    741  H2  BMIMA  22       8.866   0.123  43.978  1.00  0.00      A    H
ATOM    742  C21 BMIMA  22       8.378   1.978  44.903  1.00  0.00      A    C
ATOM    743  H21 BMIMA  22       7.505   1.708  45.457  1.00  0.00      A    H
ATOM    744  C3  BMIMA  22      11.139   1.224  42.588  1.00  0.00      A    C
ATOM    745  H3  BMIMA  22      11.468   1.910  41.822  1.00  0.00      A    H
ATOM    746  H31 BMIMA  22      12.060   1.045  43.122  1.00  0.00      A    H
ATOM    747  H32 BMIMA  22      10.881   0.248  42.202  1.00  0.00      A    H
ATOM    748  C4  BMIMA  22       8.529   4.491  45.342  1.00  0.00      A    C
ATOM    749  H4  BMIMA  22       9.369   4.767  45.962  1.00  0.00      A    H
ATOM    750  H41 BMIMA  22       7.698   4.367  46.021  1.00  0.00      A    H
ATOM    751  C5  BMIMA  22       8.184   5.560  44.313  1.00  0.00      A    C
ATOM    752  H5  BMIMA  22       8.850   5.395  43.470  1.00  0.00      A    H
ATOM    753  H51 BMIMA  22       7.177   5.368  43.952  1.00  0.00      A    H
ATOM    754  C51 BMIMA  22       8.344   7.001  44.839  1.00  0.00      A    C
ATOM    755  H52 BMIMA  22       7.910   6.923  45.833  1.00  0.00      A    H
ATOM    756  H53 BMIMA  22       9.348   7.365  45.042  1.00  0.00      A    H
ATOM    757  C6  BMIMA  22       7.727   8.029  43.892  1.00  0.00      A    C
ATOM    758  H6  BMIMA  22       6.687   7.776  43.722  1.00  0.00      A    H
ATOM    759  H61 BMIMA  22       7.759   9.016  44.340  1.00  0.00      A    H
ATOM    760  H62 BMIMA  22       8.336   8.100  42.998  1.00  0.00      A    H
ATOM    771  N1  BMIMA  23      32.188  23.183  23.521  1.00  0.00      A    N
ATOM    772  N11 BMIMA  23      31.128  21.866  24.888  1.00  0.00      A    N
ATOM    773  C1  BMIMA  23      31.946  21.891  23.839  1.00  0.00      A    C
ATOM    774  H1  BMIMA  23      32.374  21.047  23.344  1.00  0.00      A    H
ATOM    775  C2  BMIMA  23      31.419  23.986  24.337  1.00  0.00      A    C
ATOM    776  H2  BMIMA  23      31.222  25.034  24.274  1.00  0.00      A    H
ATOM    777  C21 BMIMA  23      30.765  23.155  25.226  1.00  0.00      A    C
ATOM    778  H21 BMIMA  23      30.016  23.368  25.957  1.00  0.00      A    H
ATOM    779  C3  BMIMA  23      33.208  23.573  22.518  1.00  0.00      A    C
ATOM    780  H3  BMIMA  23      32.846  24.481  22.059  1.00  0.00      A    H
ATOM    781  H31 BMIMA  23      34.215  23.670  22.895  1.00  0.00      A    H
ATOM    782  H32 BMIMA  23      33.257  22.813  21.752  1.00  0.00      A    H
ATOM    783  C4  BMIMA  23      30.600  20.696  25.690  1.00  0.00      A    C
ATOM    784  H4  BMIMA  23      30.861  19.741  25.259  1.00  0.00      A    H
ATOM    785  H41 BMIMA  23      29.533  20.854  25.739  1.00  0.00      A    H
ATOM    786  C5  BMIMA  23      31.211  20.573  27.058  1.00  0.00      A    C
ATOM    787  H5  BMIMA  23      30.723  21.309  27.693  1.00  0.00      A    H
ATOM    788  H51 BMIMA  23      31.082  19.544  27.384  1.00  0.00      A    H
ATOM    789  C51 BMIMA  23      32.735  20.811  27.160  1.00  0.00      A    C
ATOM    790  H52 BMIMA  23      33.300  20.241  26.426  1.00  0.00      A    H
ATOM    791  H53 BMIMA  23      32.750  21.869  26.912  1.00  0.00      A    H
ATOM    792  C6  BMIMA  23      33.366  20.533  28.463  1.00  0.00      A    C
ATOM    793  H6  BMIMA  23      33.226  19.465  28.586  1.00  0.00      A    H
ATOM    794  H61 BMIMA  23      34.401  20.841  28.559  1.00  0.00      A    H
ATOM    795  H62 BMIMA  23      32.899  21.032  29.304  1.00  0.00      A    H
ATOM    806  N1  BMIMA  24      16.563  18.037  20.730  1.00  0.00      A    N
ATOM    807  N11 BMIMA  24      15.110  16.880  21.830  1.00  0.00      A    N
ATOM    808  C1  BMIMA  24      15.650  18.031  21.659  1.00  0.00      A    C
ATOM    809  H1  BMIMA  24      15.337  18.888  22.216  1.00  0.00      A    H
ATOM    810  C2  BMIMA  24      16.579  16.734  20.209  1.00  0.00      A    C
ATOM    811  H2  BMIMA  24      17.158  16.524  19.336  1.00  0.00      A    H
ATOM    812  C21 BMIMA  24      15.704  16.024  20.957  1.00  0.00      A    C
ATOM    813  H21 BMIMA  24      15.447  14.993  21.065  1.00  0.00      A    H
ATOM    814  C3  BMIMA  24      17.233  19.192  20.145  1.00  0.00      A    C
ATOM    815  H3  BMIMA  24      16.787  20.085  20.557  1.00  0.00      A    H
ATOM    816  H31 BMIMA  24      18.275  19.132  20.422  1.00  0.00      A    H
ATOM    817  H32 BMIMA  24      16.955  19.088  19.106  1.00  0.00      A    H
ATOM    818  C4  BMIMA  24      14.112  16.504  22.812  1.00  0.00      A    C
ATOM    819  H4  BMIMA  24      13.659  15.553  22.573  1.00  0.00      A    H
ATOM    820  H41 BMIMA  24      13.374  17.289  22.734  1.00  0.00      A    H
ATOM    821  C5  BMIMA  24      14.681  16.476  24.190  1.00  0.00      A    C
ATOM    822  H5  BMIMA  24      15.515  15.778  24.205  1.00  0.00      A    H
ATOM    823  H51 BMIMA  24      15.109  17.451  24.405  1.00  0.00      A    H
ATOM    824  C51 BMIMA  24      13.611  16.156  25.306  1.00  0.00      A    C
ATOM    825  H52 BMIMA  24      12.735  16.736  25.029  1.00  0.00      A    H
ATOM    826  H53 BMIMA  24      13.240  15.136  25.359  1.00  0.00      A    H
ATOM    827  C6  BMIMA  24      14.105  16.510  26.800  1.00  0.00      A    C
ATOM    828  H6  BMIMA  24      14.611  15.640  27.203  1.00  0.00      A    H
ATOM    829  H61 BMIMA  24      14.836  17.290  26.617  1.00  0.00      A    H
ATOM    830  H62 BMIMA  24      13.397  16.723  27.592  1.00  0.00      A    H
ATOM    841  N1  BMIMA  25      12.540  28.501  34.360  1.00  0.00      A    N
ATOM    842  N11 BMIMA  25      12.726  30.290  33.234  1.00  0.00      A    N
ATOM    843  C1  BMIMA  25      13.372  29.311  33.839  1.00  0.00      A    C
ATOM    844  H1  BMIMA  25      14.409  29.052  33.814  1.00  0.00      A    H
ATOM    845  C2  BMIMA  25      11.270  29.021  34.193  1.00  0.00      A    C
ATOM    846  H2  BMIMA  25      10.363  28.585  34.552  1.00  0.00      A    H
ATOM    847  C21 BMIMA  25      11.374  30.158  33.592  1.00  0.00      A    C
ATOM    848  H21 BMIMA  25      10.615  30.850  33.299  1.00  0.00      A    H
ATOM    849  C3  BMIMA  25      12.824  27.312  35.221  1.00  0.00      A    C
ATOM    850  H3  BMIMA  25      13.110  27.578  36.228  1.00  0.00      A    H
ATOM    851  H31 BMIMA  25      11.915  26.730  35.165  1.00  0.00      A    H
ATOM    852  H32 BMIMA  25      13.599  26.773  34.697  1.00  0.00      A    H
ATOM    853  C4  BMIMA  25      13.206  31.424  32.353  1.00  0.00      A    C
ATOM    854  H4  BMIMA  25      12.707  31.368  31.397  1.00  0.00      A    H
ATOM    855  H41 BMIMA  25      14.260  31.261  32.183  1.00  0.00      A    H
ATOM    856  C5  BMIMA  25      13.127  32.803  32.879  1.00  0.00      A    C
ATOM    857  H5  BMIMA  25      13.934  33.430  32.508  1.00  0.00      A    H
ATOM    858  H51 BMIMA  25      12.146  33.155  32.572  1.00  0.00      A    H
ATOM    859  C51 BMIMA  25      13.559  33.040  34.355  1.00  0.00      A    C
ATOM    860  H52 BMIMA  25      12.679  32.628  34.843  1.00  0.00      A    H
ATOM    861  H53 BMIMA  25      14.385  32.388  34.623  1.00  0.00      A    H
ATOM    862  C6  BMIMA  25      13.787  34.492  34.617  1.00  0.00      A    C
ATOM    863  H6  BMIMA  25      14.719  34.848  34.192  1.00  0.00      A    H
ATOM    864  H61 BMIMA  25      13.029  35.212  34.331  1.00  0.00      A    H
ATOM    865  H62 BMIMA  25      13.865  34.556  35.697  1.00  0.00      A    H
ATOM    876  N1  BMIMA  26      45.030  12.136   7.693  1.00  0.00      A    N
ATOM    877  N11 BMIMA  26      44.130  14.011   7.089  1.00  0.00      A    N
ATOM    878  C1  BMIMA  26      44.783  12.912   6.648  1.00  0.00      A    C
ATOM    879  H1  BMIMA  26      44.792  12.673   5.606  1.00  0.00      A    H
ATOM    880  C2  BMIMA  26      44.614  12.816   8.843  1.00  0.00      A    C
ATOM    881  H2  BMIMA  26      44.641  12.382   9.818  1.00  0.00      A    H
ATOM    882  C21 BMIMA  26      44.102  13.992   8.435  1.00  0.00      A    C
ATOM    883  H21 BMIMA  26      43.492  14.680   8.978  1.00  0.00      A    H
ATOM    884  C3  BMIMA  26      45.791  10.965   7.608  1.00  0.00      A    C
ATOM    885  H3  BMIMA  26      45.198  10.063   7.637  1.00  0.00      A    H
ATOM    886  H31 BMIMA  26      46.505  10.870   6.803  1.00  0.00      A    H
ATOM    887  H32 BMIMA  26      46.436  10.890   8.471  1.00  0.00      A    H
ATOM    888  C4  BMIMA  26      43.430  15.019   6.328  1.00  0.00      A    C
ATOM    889  H4  BMIMA  26      43.954  14.978   5.384  1.00  0.00      A    H
ATOM    890  H41 BMIMA  26      43.446  15.935   6.900  1.00  0.00      A    H
ATOM    891  C5  BMIMA  26      41.879  14.719   6.265  1.00  0.00      A    C
ATOM    892  H5  BMIMA  26      41.419  15.361   7.012  1.00  0.00      A    H
ATOM    893  H51 BMIMA  26      41.530  14.996   5.274  1.00  0.00      A    H
ATOM    894  C51 BMIMA  26      41.501  13.291   6.503  1.00  0.00      A    C
ATOM    895  H52 BMIMA  26      42.062  12.648   5.829  1.00  0.00      A    H
ATOM    896  H53 BMIMA  26      41.777  13.233   7.552  1.00  0.00      A    H
ATOM    897  C6  BMIMA  26      39.928  13.100   6.287  1.00  0.00      A    C
ATOM    898  H6  BMIMA  26      39.804  13.364   5.243  1.00  0.00      A    H
ATOM    899  H61 BMIMA  26      39.633  12.091   6.548  1.00  0.00      A    H
ATOM    900  H62 BMIMA  26      39.349  13.808   6.869  1.00  0.00      A    H
ATOM    911  N1  BMIMA  27      33.332   3.375   8.791  1.00  0.00      A    N
ATOM    912  N11 BMIMA  27      34.529   1.597   8.598  1.00  0.00      A    N
ATOM    913  C1  BMIMA  27      33.342   2.096   8.928  1.00  0.00      A    C
ATOM    914  H1  BMIMA  27      32.517   1.461   9.169  1.00  0.00      A    H
ATOM    915  C2  BMIMA  27      34.599   3.683   8.309  1.00  0.00      A    C
ATOM    916  H2  BMIMA  27      34.886   4.667   8.009  1.00  0.00      A    H
ATOM    917  C21 BMIMA  27      35.319   2.621   8.198  1.00  0.00      A    C
ATOM    918  H21 BMIMA  27      36.307   2.500   7.811  1.00  0.00      A    H
ATOM    919  C3  BMIMA  27      32.175   4.259   8.855  1.00  0.00      A    C
ATOM    920  H3  BMIMA  27      32.151   4.870   7.965  1.00  0.00      A    H
ATOM    921  H31 BMIMA  27      31.285   3.663   8.988  1.00  0.00      A    H
ATOM    922  H32 BMIMA  27      32.409   4.923   9.675  1.00  0.00      A    H
ATOM    923  C4  BMIMA  27      35.010   0.165   8.715  1.00  0.00      A    C
ATOM    924  H4  BMIMA  27      34.180  -0.447   9.036  1.00  0.00      A    H
ATOM    925  H41 BMIMA  27      35.804   0.285   9.437  1.00  0.00      A    H
ATOM    926  C5  BMIMA  27      35.523  -0.481   7.446  1.00  0.00      A    C
ATOM    927  H5  BMIMA  27      34.885  -1.293   7.107  1.00  0.00      A    H
ATOM    928  H51 BMIMA  27      35.546   0.343   6.737  1.00  0.00      A    H
ATOM    929  C51 BMIMA  27      36.999  -0.852   7.531  1.00  0.00      A    C
ATOM    930  H52 BMIMA  27      37.606  -0.059   7.960  1.00  0.00      A    H
ATOM    931  H53 BMIMA  27      37.014  -1.746   8.149  1.00  0.00      A    H
ATOM    932  C6  BMIMA  27      37.608  -1.086   6.191  1.00  0.00      A    C
ATOM    933  H6  BMIMA  27      38.678  -1.223   6.298  1.00  0.00      A    H
ATOM    934  H61 BMIMA  27      37.186  -1.986   5.759  1.00  0.00      A    H
ATOM    935  H62 BMIMA  27      37.442  -0.320   5.441  1.00  0.00      A    H
ATOM    946  N1  BMIMA  28      45.396   6.419  34.567  1.00  0.00      A    N
ATOM    947  N11 BMIMA  28      44.925   4.539  35.510  1.00  0.00      A    N
ATOM    948  C1  BMIMA  28      44.429   5.692  35.103  1.00  0.00      A    C
ATOM    949  H1  BMIMA  28      43.412   5.968  35.278  1.00  0.00      A    H
ATOM    950  C2  BMIMA  28      46.506   5.598  34.409  1.00  0.00      A    C
ATOM    951  H2  BMIMA  28      47.409   5.997  34.002  1.00  0.00      A    H
ATOM    952  C21 BMIMA  28      46.248   4.462  35.059  1.00  0.00      A    C
ATOM    953  H21 BMIMA  28      46.960   3.742  35.399  1.00  0.00      A    H
ATOM    954  C3  BMIMA  28      45.360   7.811  34.106  1.00  0.00      A    C
ATOM    955  H3  BMIMA  28      45.354   8.447  34.979  1.00  0.00      A    H
ATOM    956  H31 BMIMA  28      46.149   8.043  33.405  1.00  0.00      A    H
ATOM    957  H32 BMIMA  28      44.382   7.933  33.666  1.00  0.00      A    H
ATOM    958  C4  BMIMA  28      44.143   3.536  36.304  1.00  0.00      A    C
ATOM    959  H4  BMIMA  28      43.241   3.975  36.703  1.00  0.00      A    H
ATOM    960  H41 BMIMA  28      44.726   3.322  37.188  1.00  0.00      A    H
ATOM    961  C5  BMIMA  28      43.824   2.257  35.552  1.00  0.00      A    C
ATOM    962  H5  BMIMA  28      44.430   1.435  35.925  1.00  0.00      A    H
ATOM    963  H51 BMIMA  28      42.814   1.994  35.859  1.00  0.00      A    H
ATOM    964  C51 BMIMA  28      43.854   2.373  34.048  1.00  0.00      A    C
ATOM    965  H52 BMIMA  28      43.627   3.402  33.780  1.00  0.00      A    H
ATOM    966  H53 BMIMA  28      44.849   2.135  33.680  1.00  0.00      A    H
ATOM    967  C6  BMIMA  28      42.699   1.548  33.359  1.00  0.00      A    C
ATOM    968  H6  BMIMA  28      41.730   1.878  33.717  1.00  0.00      A    H
ATOM    969  H61 BMIMA  28      42.715   1.737  32.292  1.00  0.00      A    H
ATOM    970  H62 BMIMA  28      42.755   0.468  33.435  1.00  0.00      A    H
ATOM    981  N1  BMIMA  29      37.613   2.757  12.885  1.00  0.00      A    N
ATOM    982  N11 BMIMA  29      36.000   4.231  12.763  1.00  0.00      A    N
ATOM    983  C1  BMIMA  29      36.316   2.934  13.036  1.00  0.00      A    C
ATOM    984  H1  BMIMA  29      35.597   2.226  13.388  1.00  0.00      A    H
ATOM    985  C2  BMIMA  29      38.154   3.929  12.358  1.00  0.00      A    C
ATOM    986  H2  BMIMA  29      39.192   3.969  12.110  1.00  0.00      A    H
ATOM    987  C21 BMIMA  29      37.182   4.831  12.339  1.00  0.00      A    C
ATOM    988  H21 BMIMA  29      37.396   5.839  12.059  1.00  0.00      A    H
ATOM    989  C3  BMIMA  29      38.306   1.544  13.075  1.00  0.00      A    C
ATOM    990  H3  BMIMA  29      38.325   1.201  14.099  1.00  0.00      A    H
ATOM    991  H31 BMIMA  29      37.788   0.815  12.470  1.00  0.00      A    H
ATOM    992  H32 BMIMA  29      39.296   1.701  12.673  1.00  0.00      A    H
ATOM    993  C4  BMIMA  29      34.655   4.768  12.719  1.00  0.00      A    C
ATOM    994  H4  BMIMA  29      33.923   3.987  12.866  1.00  0.00      A    H
ATOM    995  H41 BMIMA  29      34.443   5.257  11.780  1.00  0.00      A    H
ATOM    996  C5  BMIMA  29      34.639   5.795  13.845  1.00  0.00      A    C
ATOM    997  H5  BMIMA  29      35.060   5.417  14.773  1.00  0.00      A    H
ATOM    998  H51 BMIMA  29      35.263   6.643  13.577  1.00  0.00      A    H
ATOM    999  C51 BMIMA  29      33.282   6.382  14.122  1.00  0.00      A    C
ATOM   1000  H52 BMIMA  29      32.697   6.685  13.257  1.00  0.00      A    H
ATOM   1001  H53 BMIMA  29      32.743   5.574  14.611  1.00  0.00      A    H
ATOM   1002  C6  BMIMA  29      33.275   7.646  14.927  1.00  0.00      A    C
ATOM   1003  H6  BMIMA  29      33.844   8.475  14.522  1.00  0.00      A    H
ATOM   1004  H61 BMIMA  29      32.263   7.808  15.282  1.00  0.00      A    H
ATOM   1005  H62 BMIMA  29      33.875   7.467  15.811  1.00  0.00      A    H
ATOM   1016  N1  BMIMA  30      13.702   2.928  15.902  1.00  0.00      A    N
ATOM   1017  N11 BMIMA  30      12.444   4.040  17.203  1.00  0.00      A    N
ATOM   1018  C1  BMIMA  30      13.268   4.142  16.142  1.00  0.00      A    C
ATOM   1019  H1  BMIMA  30      13.506   5.037  15.608  1.00  0.00      A    H
ATOM   1020  C2  BMIMA  30      13.067   2.065  16.698  1.00  0.00      A    C
ATOM   1021  H2  BMIMA  30      13.183   1.005  16.633  1.00  0.00      A    H
ATOM   1022  C21 BMIMA  30      12.389   2.738  17.590  1.00  0.00      A    C
ATOM   1023  H21 BMIMA  30      11.871   2.460  18.482  1.00  0.00      A    H
ATOM   1024  C3  BMIMA  30      14.518   2.504  14.720  1.00  0.00      A    C
ATOM   1025  H3  BMIMA  30      15.474   2.189  15.113  1.00  0.00      A    H
ATOM   1026  H31 BMIMA  30      14.086   1.603  14.311  1.00  0.00      A    H
ATOM   1027  H32 BMIMA  30      14.514   3.272  13.961  1.00  0.00      A    H
ATOM   1028  C4  BMIMA  30      11.745   5.190  17.904  1.00  0.00      A    C
ATOM   1029  H4  BMIMA  30      12.530   5.910  18.081  1.00  0.00      A    H
ATOM   1030  H41 BMIMA  30      11.398   4.868  18.875  1.00  0.00      A    H
ATOM   1031  C5  BMIMA  30      10.656   5.875  17.072  1.00  0.00      A    C
ATOM   1032  H5  BMIMA  30       9.951   5.126  16.721  1.00  0.00      A    H
ATOM   1033  H51 BMIMA  30      10.051   6.416  17.795  1.00  0.00      A    H
ATOM   1034  C51 BMIMA  30      11.144   6.717  15.918  1.00  0.00      A    C
ATOM   1035  H52 BMIMA  30      11.528   7.690  16.217  1.00  0.00      A    H
ATOM   1036  H53 BMIMA  30      11.846   6.258  15.227  1.00  0.00      A    H
ATOM   1037  C6  BMIMA  30       9.953   7.304  15.071  1.00  0.00      A    C
ATOM   1038  H6  BMIMA  30       9.753   6.643  14.235  1.00  0.00      A    H
ATOM   1039  H61 BMIMA  30       9.118   7.560  15.712  1.00  0.00      A    H
ATOM   1040  H62 BMIMA  30      10.260   8.199  14.542  1.00  0.00      A    H
ATOM   1051  N1  BMIMA  31      44.544  29.666  14.097  1.00  0.00      A    N
ATOM   1052  N11 BMIMA  31      43.481  30.580  12.556  1.00  0.00      A    N
ATOM   1053  C1  BMIMA  31      43.547  30.429  13.833  1.00  0.00      A    C
ATOM   1054  H1  BMIMA  31      42.925  30.907  14.559  1.00  0.00      A    H
ATOM   1055  C2  BMIMA  31      45.231  29.334  12.952  1.00  0.00      A    C
ATOM   1056  H2  BMIMA  31      46.154  28.798  12.954  1.00  0.00      A    H
ATOM   1057  C21 BMIMA  31      44.599  29.945  11.990  1.00  0.00      A    C
ATOM   1058  H21 BMIMA  31      44.875  30.028  10.961  1.00  0.00      A    H
ATOM   1059  C3  BMIMA  31      44.998  29.186  15.396  1.00  0.00      A    C
ATOM   1060  H3  BMIMA  31      45.491  29.951  15.977  1.00  0.00      A    H
ATOM   1061  H31 BMIMA  31      44.263  28.629  15.959  1.00  0.00      A    H
ATOM   1062  H32 BMIMA  31      45.725  28.477  15.029  1.00  0.00      A    H
ATOM   1063  C4  BMIMA  31      42.450  31.342  11.862  1.00  0.00      A    C
ATOM   1064  H4  BMIMA  31      41.627  31.625  12.502  1.00  0.00      A    H
ATOM   1065  H41 BMIMA  31      42.110  30.737  11.035  1.00  0.00      A    H
ATOM   1066  C5  BMIMA  31      42.972  32.743  11.364  1.00  0.00      A    C
ATOM   1067  H5  BMIMA  31      42.114  33.119  10.812  1.00  0.00      A    H
ATOM   1068  H51 BMIMA  31      43.301  33.441  12.130  1.00  0.00      A    H
ATOM   1069  C51 BMIMA  31      44.064  32.725  10.285  1.00  0.00      A    C
ATOM   1070  H52 BMIMA  31      45.027  32.564  10.764  1.00  0.00      A    H
ATOM   1071  H53 BMIMA  31      43.849  31.857   9.667  1.00  0.00      A    H
ATOM   1072  C6  BMIMA  31      44.391  34.017   9.570  1.00  0.00      A    C
ATOM   1073  H6  BMIMA  31      43.496  34.500   9.197  1.00  0.00      A    H
ATOM   1074  H61 BMIMA  31      44.855  34.731  10.241  1.00  0.00      A    H
ATOM   1075  H62 BMIMA  31      45.128  33.888   8.785  1.00  0.00      A    H
ATOM   1086  N1  BMIMA  32      34.522  15.048  44.238  1.00  0.00      A    N
ATOM   1087  N11 BMIMA  32      34.527  17.109  44.656  1.00  0.00      A    N
ATOM   1088  C1  BMIMA  32      34.966  16.226  43.856  1.00  0.00      A    C
ATOM   1089  H1  BMIMA  32      35.667  16.459  43.083  1.00  0.00      A    H
ATOM   1090  C2  BMIMA  32      33.621  15.246  45.236  1.00  0.00      A    C
ATOM   1091  H2  BMIMA  32      33.130  14.446  45.746  1.00  0.00      A    H
ATOM   1092  C21 BMIMA  32      33.631  16.494  45.517  1.00  0.00      A    C
ATOM   1093  H21 BMIMA  32      33.218  17.167  46.236  1.00  0.00      A    H
ATOM   1094  C3  BMIMA  32      35.009  13.718  43.755  1.00  0.00      A    C
ATOM   1095  H3  BMIMA  32      35.935  13.565  44.289  1.00  0.00      A    H
ATOM   1096  H31 BMIMA  32      34.420  12.878  44.093  1.00  0.00      A    H
ATOM   1097  H32 BMIMA  32      35.178  13.856  42.698  1.00  0.00      A    H
ATOM   1098  C4  BMIMA  32      34.788  18.541  44.598  1.00  0.00      A    C
ATOM   1099  H4  BMIMA  32      35.784  18.711  44.216  1.00  0.00      A    H
ATOM   1100  H41 BMIMA  32      34.741  19.055  45.546  1.00  0.00      A    H
ATOM   1101  C5  BMIMA  32      33.886  19.356  43.681  1.00  0.00      A    C
ATOM   1102  H5  BMIMA  32      33.932  18.952  42.673  1.00  0.00      A    H
ATOM   1103  H51 BMIMA  32      32.824  19.287  43.904  1.00  0.00      A    H
ATOM   1104  C51 BMIMA  32      34.249  20.837  43.755  1.00  0.00      A    C
ATOM   1105  H52 BMIMA  32      34.549  21.133  44.757  1.00  0.00      A    H
ATOM   1106  H53 BMIMA  32      35.136  20.845  43.126  1.00  0.00      A    H
ATOM   1107  C6  BMIMA  32      33.191  21.731  43.124  1.00  0.00      A    C
ATOM   1108  H6  BMIMA  32      33.590  22.728  42.976  1.00  0.00      A    H
ATOM   1109  H61 BMIMA  32      32.837  21.240  42.225  1.00  0.00      A    H
ATOM   1110  H62 BMIMA  32      32.330  21.783  43.781  1.00  0.00      A    H
ATOM   1121  N1  BMIMA  33      30.672  17.843   6.684  1.00  0.00      A    N
ATOM   1122  N11 BMIMA  33      28.930  18.257   7.897  1.00  0.00      A    N
ATOM   1123  C1  BMIMA  33      29.500  17.428   7.060  1.00  0.00      A    C
ATOM   1124  H1  BMIMA  33      29.022  16.497   6.838  1.00  0.00      A    H
ATOM   1125  C2  BMIMA  33      30.928  19.028   7.336  1.00  0.00      A    C
ATOM   1126  H2  BMIMA  33      31.823  19.609   7.286  1.00  0.00      A    H
ATOM   1127  C21 BMIMA  33      29.769  19.309   8.015  1.00  0.00      A    C
ATOM   1128  H21 BMIMA  33      29.409  20.162   8.548  1.00  0.00      A    H
ATOM   1129  C3  BMIMA  33      31.617  17.005   5.898  1.00  0.00      A    C
ATOM   1130  H3  BMIMA  33      31.312  15.974   6.004  1.00  0.00      A    H
ATOM   1131  H31 BMIMA  33      31.642  17.332   4.869  1.00  0.00      A    H
ATOM   1132  H32 BMIMA  33      32.620  17.154   6.268  1.00  0.00      A    H
ATOM   1133  C4  BMIMA  33      27.612  18.124   8.644  1.00  0.00      A    C
ATOM   1134  H4  BMIMA  33      27.796  18.633   9.578  1.00  0.00      A    H
ATOM   1135  H41 BMIMA  33      27.576  17.073   8.888  1.00  0.00      A    H
ATOM   1136  C5  BMIMA  33      26.348  18.624   7.880  1.00  0.00      A    C
ATOM   1137  H5  BMIMA  33      25.472  18.154   8.320  1.00  0.00      A    H
ATOM   1138  H51 BMIMA  33      26.319  19.710   7.923  1.00  0.00      A    H
ATOM   1139  C51 BMIMA  33      26.413  18.438   6.326  1.00  0.00      A    C
ATOM   1140  H52 BMIMA  33      27.036  19.193   5.854  1.00  0.00      A    H
ATOM   1141  H53 BMIMA  33      26.848  17.455   6.164  1.00  0.00      A    H
ATOM   1142  C6  BMIMA  33      25.014  18.261   5.717  1.00  0.00      A    C
ATOM   1143  H6  BMIMA  33      24.411  19.110   6.017  1.00  0.00      A    H
ATOM   1144  H61 BMIMA  33      25.017  18.110   4.643  1.00  0.00      A    H
ATOM   1145  H62 BMIMA  33      24.650  17.308   6.084  1.00  0.00      A    H
ATOM   1156  N1  BMIMA  34      33.214  23.286   8.643  1.00  0.00      A    N
ATOM   1157  N11 BMIMA  34      31.415  24.358   8.929  1.00  0.00      A    N
ATOM   1158  C1  BMIMA  34      32.634  24.181   9.368  1.00  0.00      A    C
ATOM   1159  H1  BMIMA  34      33.134  24.521  10.250  1.00  0.00      A    H
ATOM   1160  C2  BMIMA  34      32.332  22.809   7.694  1.00  0.00      A    C
ATOM   1161  H2  BMIMA  34      32.513  21.917   7.134  1.00  0.00      A    H
ATOM   1162  C21 BMIMA  34      31.217  23.469   7.875  1.00  0.00      A    C
ATOM   1163  H21 BMIMA  34      30.229  23.481   7.469  1.00  0.00      A    H
ATOM   1164  C3  BMIMA  34      34.552  22.744   8.875  1.00  0.00      A    C
ATOM   1165  H3  BMIMA  34      35.028  22.269   8.030  1.00  0.00      A    H
ATOM   1166  H31 BMIMA  34      35.024  23.625   9.285  1.00  0.00      A    H
ATOM   1167  H32 BMIMA  34      34.531  22.090   9.735  1.00  0.00      A    H
ATOM   1168  C4  BMIMA  34      30.322  25.218   9.531  1.00  0.00      A    C
ATOM   1169  H4  BMIMA  34      29.620  25.558   8.785  1.00  0.00      A    H
ATOM   1170  H41 BMIMA  34      30.769  26.111   9.944  1.00  0.00      A    H
ATOM   1171  C5  BMIMA  34      29.545  24.451  10.579  1.00  0.00      A    C
ATOM   1172  H5  BMIMA  34      29.402  23.448  10.185  1.00  0.00      A    H
ATOM   1173  H51 BMIMA  34      30.065  24.541  11.529  1.00  0.00      A    H
ATOM   1174  C51 BMIMA  34      28.124  25.056  10.683  1.00  0.00      A    C
ATOM   1175  H52 BMIMA  34      28.138  26.086  11.030  1.00  0.00      A    H
ATOM   1176  H53 BMIMA  34      27.723  25.117   9.675  1.00  0.00      A    H
ATOM   1177  C6  BMIMA  34      27.186  24.124  11.358  1.00  0.00      A    C
ATOM   1178  H6  BMIMA  34      27.313  23.181  10.839  1.00  0.00      A    H
ATOM   1179  H61 BMIMA  34      27.391  23.984  12.413  1.00  0.00      A    H
ATOM   1180  H62 BMIMA  34      26.196  24.516  11.153  1.00  0.00      A    H
ATOM   1191  N1  BMIMA  35      15.220  33.559   9.935  1.00  0.00      A    N
ATOM   1192  N11 BMIMA  35      13.857  35.115  10.239  1.00  0.00      A    N
ATOM   1193  C1  BMIMA  35      14.274  33.976  10.715  1.00  0.00      A    C
ATOM   1194  H1  BMIMA  35      13.970  33.396  11.560  1.00  0.00      A    H
ATOM   1195  C2  BMIMA  35      15.505  34.560   8.978  1.00  0.00      A    C
ATOM   1196  H2  BMIMA  35      16.244  34.463   8.213  1.00  0.00      A    H
ATOM   1197  C21 BMIMA  35      14.569  35.468   9.135  1.00  0.00      A    C
ATOM   1198  H21 BMIMA  35      14.384  36.386   8.622  1.00  0.00      A    H
ATOM   1199  C3  BMIMA  35      15.937  32.274  10.099  1.00  0.00      A    C
ATOM   1200  H3  BMIMA  35      16.997  32.425   9.955  1.00  0.00      A    H
ATOM   1201  H31 BMIMA  35      15.728  31.862  11.075  1.00  0.00      A    H
ATOM   1202  H32 BMIMA  35      15.500  31.625   9.355  1.00  0.00      A    H
ATOM   1203  C4  BMIMA  35      12.827  35.972  10.769  1.00  0.00      A    C
ATOM   1204  H4  BMIMA  35      13.284  36.933  10.955  1.00  0.00      A    H
ATOM   1205  H41 BMIMA  35      12.663  35.677  11.795  1.00  0.00      A    H
ATOM   1206  C5  BMIMA  35      11.531  36.055   9.906  1.00  0.00      A    C
ATOM   1207  H5  BMIMA  35      10.997  35.144  10.165  1.00  0.00      A    H
ATOM   1208  H51 BMIMA  35      11.015  36.988  10.120  1.00  0.00      A    H
ATOM   1209  C51 BMIMA  35      11.677  36.059   8.374  1.00  0.00      A    C
ATOM   1210  H52 BMIMA  35      12.323  36.881   8.075  1.00  0.00      A    H
ATOM   1211  H53 BMIMA  35      12.124  35.136   8.013  1.00  0.00      A    H
ATOM   1212  C6  BMIMA  35      10.318  36.223   7.737  1.00  0.00      A    C
ATOM   1213  H6  BMIMA  35       9.635  35.462   8.099  1.00  0.00      A    H
ATOM   1214  H61 BMIMA  35       9.805  37.143   7.993  1.00  0.00      A    H
ATOM   1215  H62 BMIMA  35      10.393  36.298   6.658  1.00  0.00      A    H
ATOM   1226  N1  BMIMA  36      20.450  35.956  19.354  1.00  0.00      A    N
ATOM   1227  N11 BMIMA  36      20.804  34.357  20.832  1.00  0.00      A    N
ATOM   1228  C1  BMIMA  36      20.949  35.637  20.534  1.00  0.00      A    C
ATOM   1229  H1  BMIMA  36      21.389  36.334  21.215  1.00  0.00      A    H
ATOM   1230  C2  BMIMA  36      20.190  34.743  18.756  1.00  0.00      A    C
ATOM   1231  H2  BMIMA  36      19.796  34.657  17.768  1.00  0.00      A    H
ATOM   1232  C21 BMIMA  36      20.330  33.777  19.665  1.00  0.00      A    C
ATOM   1233  H21 BMIMA  36      20.293  32.721  19.506  1.00  0.00      A    H
ATOM   1234  C3  BMIMA  36      20.295  37.225  18.711  1.00  0.00      A    C
ATOM   1235  H3  BMIMA  36      20.841  37.280  17.781  1.00  0.00      A    H
ATOM   1236  H31 BMIMA  36      19.237  37.431  18.645  1.00  0.00      A    H
ATOM   1237  H32 BMIMA  36      20.626  37.853  19.526  1.00  0.00      A    H
ATOM   1238  C4  BMIMA  36      21.374  33.733  22.045  1.00  0.00      A    C
ATOM   1239  H4  BMIMA  36      22.230  34.351  22.275  1.00  0.00      A    H
ATOM   1240  H41 BMIMA  36      21.700  32.773  21.675  1.00  0.00      A    H
ATOM   1241  C5  BMIMA  36      20.382  33.571  23.294  1.00  0.00      A    C
ATOM   1242  H5  BMIMA  36      20.808  32.970  24.094  1.00  0.00      A    H
ATOM   1243  H51 BMIMA  36      20.190  34.521  23.787  1.00  0.00      A    H
ATOM   1244  C51 BMIMA  36      18.979  33.144  22.890  1.00  0.00      A    C
ATOM   1245  H52 BMIMA  36      18.560  33.959  22.305  1.00  0.00      A    H
ATOM   1246  H53 BMIMA  36      18.949  32.188  22.373  1.00  0.00      A    H
ATOM   1247  C6  BMIMA  36      18.024  33.072  24.086  1.00  0.00      A    C
ATOM   1248  H6  BMIMA  36      17.962  32.074  24.505  1.00  0.00      A    H
ATOM   1249  H61 BMIMA  36      18.413  33.625  24.933  1.00  0.00      A    H
ATOM   1250  H62 BMIMA  36      17.019  33.421  23.877  1.00  0.00      A    H
ATOM   1261  N1  BMIMA  37      25.246   0.991   6.405  1.00  0.00      A    N
ATOM   1262  N11 BMIMA  37      24.082   2.841   6.674  1.00  0.00      A    N
ATOM   1263  C1  BMIMA  37      24.291   1.789   5.871  1.00  0.00      A    C
ATOM   1264  H1  BMIMA  37      23.726   1.703   4.967  1.00  0.00      A    H
ATOM   1265  C2  BMIMA  37      25.582   1.542   7.683  1.00  0.00      A    C
ATOM   1266  H2  BMIMA  37      26.283   1.041   8.314  1.00  0.00      A    H
ATOM   1267  C21 BMIMA  37      24.888   2.678   7.817  1.00  0.00      A    C
ATOM   1268  H21 BMIMA  37      24.911   3.339   8.656  1.00  0.00      A    H
ATOM   1269  C3  BMIMA  37      25.651  -0.375   6.001  1.00  0.00      A    C
ATOM   1270  H3  BMIMA  37      25.149  -0.576   5.067  1.00  0.00      A    H
ATOM   1271  H31 BMIMA  37      26.731  -0.346   6.009  1.00  0.00      A    H
ATOM   1272  H32 BMIMA  37      25.265  -1.026   6.772  1.00  0.00      A    H
ATOM   1273  C4  BMIMA  37      23.067   3.960   6.433  1.00  0.00      A    C
ATOM   1274  H4  BMIMA  37      22.875   3.823   5.379  1.00  0.00      A    H
ATOM   1275  H41 BMIMA  37      23.606   4.872   6.645  1.00  0.00      A    H
ATOM   1276  C5  BMIMA  37      21.793   3.975   7.256  1.00  0.00      A    C
ATOM   1277  H5  BMIMA  37      21.160   3.091   7.286  1.00  0.00      A    H
ATOM   1278  H51 BMIMA  37      22.102   4.041   8.296  1.00  0.00      A    H
ATOM   1279  C51 BMIMA  37      20.839   5.200   6.974  1.00  0.00      A    C
ATOM   1280  H52 BMIMA  37      21.544   5.963   6.654  1.00  0.00      A    H
ATOM   1281  H53 BMIMA  37      20.191   4.939   6.141  1.00  0.00      A    H
ATOM   1282  C6  BMIMA  37      19.812   5.551   8.019  1.00  0.00      A    C
ATOM   1283  H6  BMIMA  37      19.417   6.545   7.839  1.00  0.00      A    H
ATOM   1284  H61 BMIMA  37      18.951   4.895   7.966  1.00  0.00      A    H
ATOM   1285  H62 BMIMA  37      20.141   5.536   9.052  1.00  0.00      A    H
ATOM   1296  N1  BMIMA  38      39.915  34.614   9.788  1.00  0.00      A    N
ATOM   1297  N11 BMIMA  38      39.179  32.648   9.320  1.00  0.00      A    N
ATOM   1298  C1  BMIMA  38      39.765  33.734   8.830  1.00  0.00      A    C
ATOM   1299  H1  BMIMA  38      40.040  33.867   7.806  1.00  0.00      A    H
ATOM   1300  C2  BMIMA  38      39.260  34.196  10.864  1.00  0.00      A    C
ATOM   1301  H2  BMIMA  38      39.055  34.857  11.678  1.00  0.00      A    H
ATOM   1302  C21 BMIMA  38      38.795  32.946  10.592  1.00  0.00      A    C
ATOM   1303  H21 BMIMA  38      38.182  32.254  11.127  1.00  0.00      A    H
ATOM   1304  C3  BMIMA  38      40.601  35.937   9.805  1.00  0.00      A    C
ATOM   1305  H3  BMIMA  38      40.911  36.081  10.830  1.00  0.00      A    H
ATOM   1306  H31 BMIMA  38      41.458  35.957   9.149  1.00  0.00      A    H
ATOM   1307  H32 BMIMA  38      39.992  36.787   9.534  1.00  0.00      A    H
ATOM   1308  C4  BMIMA  38      38.873  31.423   8.525  1.00  0.00      A    C
ATOM   1309  H4  BMIMA  38      38.386  30.727   9.192  1.00  0.00      A    H
ATOM   1310  H41 BMIMA  38      39.741  30.867   8.203  1.00  0.00      A    H
ATOM   1311  C5  BMIMA  38      38.001  31.740   7.274  1.00  0.00      A    C
ATOM   1312  H5  BMIMA  38      38.638  32.386   6.676  1.00  0.00      A    H
ATOM   1313  H51 BMIMA  38      37.649  30.921   6.652  1.00  0.00      A    H
ATOM   1314  C51 BMIMA  38      36.843  32.582   7.693  1.00  0.00      A    C
ATOM   1315  H52 BMIMA  38      36.155  32.107   8.388  1.00  0.00      A    H
ATOM   1316  H53 BMIMA  38      37.243  33.497   8.123  1.00  0.00      A    H
ATOM   1317  C6  BMIMA  38      36.018  33.033   6.567  1.00  0.00      A    C
ATOM   1318  H6  BMIMA  38      35.282  33.779   6.846  1.00  0.00      A    H
ATOM   1319  H61 BMIMA  38      36.609  33.489   5.780  1.00  0.00      A    H
ATOM   1320  H62 BMIMA  38      35.405  32.264   6.111  1.00  0.00      A    H
ATOM   1331  N1  BMIMA  39      30.308  29.377  12.466  1.00  0.00      A    N
ATOM   1332  N11 BMIMA  39      28.964  30.382  13.716  1.00  0.00      A    N
ATOM   1333  C1  BMIMA  39      29.919  29.490  13.695  1.00  0.00      A    C
ATOM   1334  H1  BMIMA  39      30.391  29.048  14.546  1.00  0.00      A    H
ATOM   1335  C2  BMIMA  39      29.453  30.089  11.654  1.00  0.00      A    C
ATOM   1336  H2  BMIMA  39      29.544  29.982  10.595  1.00  0.00      A    H
ATOM   1337  C21 BMIMA  39      28.625  30.755  12.446  1.00  0.00      A    C
ATOM   1338  H21 BMIMA  39      27.904  31.493  12.171  1.00  0.00      A    H
ATOM   1339  C3  BMIMA  39      31.458  28.541  12.045  1.00  0.00      A    C
ATOM   1340  H3  BMIMA  39      31.276  28.082  11.084  1.00  0.00      A    H
ATOM   1341  H31 BMIMA  39      32.370  29.114  11.955  1.00  0.00      A    H
ATOM   1342  H32 BMIMA  39      31.588  27.757  12.775  1.00  0.00      A    H
ATOM   1343  C4  BMIMA  39      28.493  30.999  14.956  1.00  0.00      A    C
ATOM   1344  H4  BMIMA  39      28.797  30.313  15.733  1.00  0.00      A    H
ATOM   1345  H41 BMIMA  39      27.440  30.916  14.733  1.00  0.00      A    H
ATOM   1346  C5  BMIMA  39      28.859  32.432  15.173  1.00  0.00      A    C
ATOM   1347  H5  BMIMA  39      29.936  32.368  15.302  1.00  0.00      A    H
ATOM   1348  H51 BMIMA  39      28.704  33.008  14.264  1.00  0.00      A    H
ATOM   1349  C51 BMIMA  39      28.255  33.190  16.351  1.00  0.00      A    C
ATOM   1350  H52 BMIMA  39      27.198  33.371  16.177  1.00  0.00      A    H
ATOM   1351  H53 BMIMA  39      28.381  32.592  17.250  1.00  0.00      A    H
ATOM   1352  C6  BMIMA  39      28.956  34.563  16.717  1.00  0.00      A    C
ATOM   1353  H6  BMIMA  39      30.022  34.490  16.900  1.00  0.00      A    H
ATOM   1354  H61 BMIMA  39      28.833  35.384  16.021  1.00  0.00      A    H
ATOM   1355  H62 BMIMA  39      28.670  34.939  17.693  1.00  0.00      A    H
ATOM   1366  N1  BMIMA  40      27.369  37.933  23.900  1.00  0.00      A    N
ATOM   1367  N11 BMIMA  40      28.611  36.445  24.906  1.00  0.00      A    N
ATOM   1368  C1  BMIMA  40      28.542  37.245  23.808  1.00  0.00      A    C
ATOM   1369  H1  BMIMA  40      29.207  37.299  22.973  1.00  0.00      A    H
ATOM   1370  C2  BMIMA  40      26.916  37.840  25.172  1.00  0.00      A    C
ATOM   1371  H2  BMIMA  40      26.129  38.415  25.608  1.00  0.00      A    H
ATOM   1372  C21 BMIMA  40      27.683  36.932  25.781  1.00  0.00      A    C
ATOM   1373  H21 BMIMA  40      27.595  36.480  26.745  1.00  0.00      A    H
ATOM   1374  C3  BMIMA  40      26.879  38.931  22.956  1.00  0.00      A    C
ATOM   1375  H3  BMIMA  40      25.888  38.644  22.637  1.00  0.00      A    H
ATOM   1376  H31 BMIMA  40      26.852  39.740  23.671  1.00  0.00      A    H
ATOM   1377  H32 BMIMA  40      27.526  38.997  22.093  1.00  0.00      A    H
ATOM   1378  C4  BMIMA  40      29.697  35.560  25.288  1.00  0.00      A    C
ATOM   1379  H4  BMIMA  40      30.017  34.936  24.467  1.00  0.00      A    H
ATOM   1380  H41 BMIMA  40      29.258  34.847  25.970  1.00  0.00      A    H
ATOM   1381  C5  BMIMA  40      30.933  36.202  25.847  1.00  0.00      A    C
ATOM   1382  H5  BMIMA  40      31.279  37.022  25.223  1.00  0.00      A    H
ATOM   1383  H51 BMIMA  40      30.643  36.752  26.738  1.00  0.00      A    H
ATOM   1384  C51 BMIMA  40      32.069  35.242  26.088  1.00  0.00      A    C
ATOM   1385  H52 BMIMA  40      32.463  35.081  25.088  1.00  0.00      A    H
ATOM   1386  H53 BMIMA  40      32.760  35.941  26.552  1.00  0.00      A    H
ATOM   1387  C6  BMIMA  40      31.834  33.985  26.980  1.00  0.00      A    C
ATOM   1388  H6  BMIMA  40      31.469  34.351  27.933  1.00  0.00      A    H
ATOM   1389  H61 BMIMA  40      31.181  33.184  26.654  1.00  0.00      A    H
ATOM   1390  H62 BMIMA  40      32.776  33.463  27.109  1.00  0.00      A    H
ATOM   1401  N1  BMIMA  41       7.362  29.936  21.904  1.00  0.00      A    N
ATOM   1402  N11 BMIMA  41       6.825  27.895  21.664  1.00  0.00      A    N
ATOM   1403  C1  BMIMA  41       7.537  28.740  22.385  1.00  0.00      A    C
ATOM   1404  H1  BMIMA  41       8.234  28.320  23.078  1.00  0.00      A    H
ATOM   1405  C2  BMIMA  41       6.490  29.905  20.820  1.00  0.00      A    C
ATOM   1406  H2  BMIMA  41       6.145  30.761  20.283  1.00  0.00      A    H
ATOM   1407  C21 BMIMA  41       6.122  28.599  20.699  1.00  0.00      A    C
ATOM   1408  H21 BMIMA  41       5.432  28.076  20.073  1.00  0.00      A    H
ATOM   1409  C3  BMIMA  41       8.037  31.154  22.401  1.00  0.00      A    C
ATOM   1410  H3  BMIMA  41       8.220  30.806  23.408  1.00  0.00      A    H
ATOM   1411  H31 BMIMA  41       8.947  31.374  21.863  1.00  0.00      A    H
ATOM   1412  H32 BMIMA  41       7.360  31.995  22.407  1.00  0.00      A    H
ATOM   1413  C4  BMIMA  41       6.755  26.462  22.053  1.00  0.00      A    C
ATOM   1414  H4  BMIMA  41       7.725  26.393  22.523  1.00  0.00      A    H
ATOM   1415  H41 BMIMA  41       6.554  25.862  21.178  1.00  0.00      A    H
ATOM   1416  C5  BMIMA  41       5.533  26.065  23.001  1.00  0.00      A    C
ATOM   1417  H5  BMIMA  41       4.591  26.053  22.460  1.00  0.00      A    H
ATOM   1418  H51 BMIMA  41       5.719  25.019  23.234  1.00  0.00      A    H
ATOM   1419  C51 BMIMA  41       5.407  26.798  24.376  1.00  0.00      A    C
ATOM   1420  H52 BMIMA  41       6.290  26.631  24.989  1.00  0.00      A    H
ATOM   1421  H53 BMIMA  41       5.237  27.825  24.062  1.00  0.00      A    H
ATOM   1422  C6  BMIMA  41       4.254  26.319  25.182  1.00  0.00      A    C
ATOM   1423  H6  BMIMA  41       4.175  26.664  26.207  1.00  0.00      A    H
ATOM   1424  H61 BMIMA  41       3.338  26.638  24.699  1.00  0.00      A    H
ATOM   1425  H62 BMIMA  41       4.228  25.236  25.216  1.00  0.00      A    H
ATOM   1436  N1  BMIMA  42      33.195  40.826  29.379  1.00  0.00      A    N
ATOM   1437  N11 BMIMA  42      31.492  39.828  28.747  1.00  0.00      A    N
ATOM   1438  C1  BMIMA  42      31.965  40.675  29.608  1.00  0.00      A    C
ATOM   1439  H1  BMIMA  42      31.415  41.210  30.353  1.00  0.00      A    H
ATOM   1440  C2  BMIMA  42      33.582  40.122  28.309  1.00  0.00      A    C
ATOM   1441  H2  BMIMA  42      34.545  40.321  27.891  1.00  0.00      A    H
ATOM   1442  C21 BMIMA  42      32.582  39.389  27.974  1.00  0.00      A    C
ATOM   1443  H21 BMIMA  42      32.472  38.758  27.120  1.00  0.00      A    H
ATOM   1444  C3  BMIMA  42      34.061  41.813  30.126  1.00  0.00      A    C
ATOM   1445  H3  BMIMA  42      35.039  41.366  30.028  1.00  0.00      A    H
ATOM   1446  H31 BMIMA  42      34.044  42.823  29.743  1.00  0.00      A    H
ATOM   1447  H32 BMIMA  42      33.780  41.909  31.164  1.00  0.00      A    H
ATOM   1448  C4  BMIMA  42      30.082  39.408  28.572  1.00  0.00      A    C
ATOM   1449  H4  BMIMA  42      29.679  39.343  29.572  1.00  0.00      A    H
ATOM   1450  H41 BMIMA  42      30.122  38.412  28.157  1.00  0.00      A    H
ATOM   1451  C5  BMIMA  42      29.280  40.326  27.701  1.00  0.00      A    C
ATOM   1452  H5  BMIMA  42      28.310  39.866  27.530  1.00  0.00      A    H
ATOM   1453  H51 BMIMA  42      29.056  41.228  28.265  1.00  0.00      A    H
ATOM   1454  C51 BMIMA  42      29.960  40.689  26.435  1.00  0.00      A    C
ATOM   1455  H52 BMIMA  42      30.876  41.249  26.605  1.00  0.00      A    H
ATOM   1456  H53 BMIMA  42      30.266  39.753  25.974  1.00  0.00      A    H
ATOM   1457  C6  BMIMA  42      29.114  41.462  25.481  1.00  0.00      A    C
ATOM   1458  H6  BMIMA  42      29.693  41.881  24.666  1.00  0.00      A    H
ATOM   1459  H61 BMIMA  42      28.380  40.793  25.047  1.00  0.00      A    H
ATOM   1460  H62 BMIMA  42      28.582  42.226  26.036  1.00  0.00      A    H
ATOM   1471  N1  BMIMA  43      13.528  17.375   1.970  1.00  0.00      A    N
ATOM   1472  N11 BMIMA  43      13.400  18.503   3.832  1.00  0.00      A    N
ATOM   1473  C1  BMIMA  43      13.412  18.581   2.521  1.00  0.00      A    C
ATOM   1474  H1  BMIMA  43      13.340  19.496   1.973  1.00  0.00      A    H
ATOM   1475  C2  BMIMA  43      13.764  16.445   2.894  1.00  0.00      A    C
ATOM   1476  H2  BMIMA  43      13.956  15.414   2.692  1.00  0.00      A    H
ATOM   1477  C21 BMIMA  43      13.512  17.133   4.097  1.00  0.00      A    C
ATOM   1478  H21 BMIMA  43      13.591  16.823   5.117  1.00  0.00      A    H
ATOM   1479  C3  BMIMA  43      13.612  17.006   0.567  1.00  0.00      A    C
ATOM   1480  H3  BMIMA  43      14.106  16.045   0.586  1.00  0.00      A    H
ATOM   1481  H31 BMIMA  43      12.649  16.853   0.104  1.00  0.00      A    H
ATOM   1482  H32 BMIMA  43      14.233  17.738   0.072  1.00  0.00      A    H
ATOM   1483  C4  BMIMA  43      13.379  19.618   4.821  1.00  0.00      A    C
ATOM   1484  H4  BMIMA  43      12.559  19.590   5.524  1.00  0.00      A    H
ATOM   1485  H41 BMIMA  43      13.215  20.433   4.131  1.00  0.00      A    H
ATOM   1486  C5  BMIMA  43      14.722  19.683   5.548  1.00  0.00      A    C
ATOM   1487  H5  BMIMA  43      14.577  20.626   6.069  1.00  0.00      A    H
ATOM   1488  H51 BMIMA  43      14.829  18.866   6.257  1.00  0.00      A    H
ATOM   1489  C51 BMIMA  43      15.895  19.434   4.686  1.00  0.00      A    C
ATOM   1490  H52 BMIMA  43      16.051  18.386   4.443  1.00  0.00      A    H
ATOM   1491  H53 BMIMA  43      15.877  20.073   3.807  1.00  0.00      A    H
ATOM   1492  C6  BMIMA  43      17.204  19.711   5.482  1.00  0.00      A    C
ATOM   1493  H6  BMIMA  43      18.103  19.245   5.096  1.00  0.00      A    H
ATOM   1494  H61 BMIMA  43      17.275  20.793   5.482  1.00  0.00      A    H
ATOM   1495  H62 BMIMA  43      17.068  19.375   6.504  1.00  0.00      A    H
ATOM   1506  N1  BMIMA  44      31.866   6.024   2.195  1.00  0.00      A    N
ATOM   1507  N11 BMIMA  44      32.230   7.354   3.881  1.00  0.00      A    N
ATOM   1508  C1  BMIMA  44      32.731   6.428   3.115  1.00  0.00      A    C
ATOM   1509  H1  BMIMA  44      33.745   6.102   3.198  1.00  0.00      A    H
ATOM   1510  C2  BMIMA  44      30.696   6.691   2.423  1.00  0.00      A    C
ATOM   1511  H2  BMIMA  44      29.835   6.493   1.823  1.00  0.00      A    H
ATOM   1512  C21 BMIMA  44      30.944   7.620   3.388  1.00  0.00      A    C
ATOM   1513  H21 BMIMA  44      30.307   8.344   3.847  1.00  0.00      A    H
ATOM   1514  C3  BMIMA  44      32.113   4.851   1.295  1.00  0.00      A    C
ATOM   1515  H3  BMIMA  44      31.618   3.940   1.598  1.00  0.00      A    H
ATOM   1516  H31 BMIMA  44      31.741   5.220   0.351  1.00  0.00      A    H
ATOM   1517  H32 BMIMA  44      33.192   4.842   1.333  1.00  0.00      A    H
ATOM   1518  C4  BMIMA  44      32.803   8.014   5.096  1.00  0.00      A    C
ATOM   1519  H4  BMIMA  44      33.732   7.464   5.122  1.00  0.00      A    H
ATOM   1520  H41 BMIMA  44      32.043   7.718   5.805  1.00  0.00      A    H
ATOM   1521  C5  BMIMA  44      32.858   9.502   5.044  1.00  0.00      A    C
ATOM   1522  H5  BMIMA  44      31.831   9.850   5.127  1.00  0.00      A    H
ATOM   1523  H51 BMIMA  44      33.520   9.914   5.801  1.00  0.00      A    H
ATOM   1524  C51 BMIMA  44      33.426  10.061   3.696  1.00  0.00      A    C
ATOM   1525  H52 BMIMA  44      34.469   9.768   3.599  1.00  0.00      A    H
ATOM   1526  H53 BMIMA  44      32.833   9.645   2.886  1.00  0.00      A    H
ATOM   1527  C6  BMIMA  44      33.336  11.625   3.654  1.00  0.00      A    C
ATOM   1528  H6  BMIMA  44      33.083  11.992   2.666  1.00  0.00      A    H
ATOM   1529  H61 BMIMA  44      32.659  12.043   4.390  1.00  0.00      A    H
ATOM   1530  H62 BMIMA  44      34.352  11.931   3.876  1.00  0.00      A    H
ATOM   1541  N1  BMIMA  45      12.065  38.490   0.439  1.00  0.00      A    N
ATOM   1542  N11 BMIMA  45      13.333  37.542   1.900  1.00  0.00      A    N
ATOM   1543  C1  BMIMA  45      12.563  38.601   1.677  1.00  0.00      A    C
ATOM   1544  H1  BMIMA  45      12.283  39.383   2.350  1.00  0.00      A    H
ATOM   1545  C2  BMIMA  45      12.601  37.342  -0.162  1.00  0.00      A    C
ATOM   1546  H2  BMIMA  45      12.249  37.001  -1.111  1.00  0.00      A    H
ATOM   1547  C21 BMIMA  45      13.346  36.763   0.814  1.00  0.00      A    C
ATOM   1548  H21 BMIMA  45      13.800  35.797   0.799  1.00  0.00      A    H
ATOM   1549  C3  BMIMA  45      11.183  39.432  -0.245  1.00  0.00      A    C
ATOM   1550  H3  BMIMA  45      11.524  39.624  -1.252  1.00  0.00      A    H
ATOM   1551  H31 BMIMA  45      10.246  38.914  -0.382  1.00  0.00      A    H
ATOM   1552  H32 BMIMA  45      11.059  40.298   0.388  1.00  0.00      A    H
ATOM   1553  C4  BMIMA  45      13.926  37.280   3.285  1.00  0.00      A    C
ATOM   1554  H4  BMIMA  45      13.860  38.152   3.920  1.00  0.00      A    H
ATOM   1555  H41 BMIMA  45      14.983  37.120   3.132  1.00  0.00      A    H
ATOM   1556  C5  BMIMA  45      12.990  36.222   3.941  1.00  0.00      A    C
ATOM   1557  H5  BMIMA  45      12.804  36.547   4.962  1.00  0.00      A    H
ATOM   1558  H51 BMIMA  45      12.033  36.258   3.427  1.00  0.00      A    H
ATOM   1559  C51 BMIMA  45      13.596  34.827   3.848  1.00  0.00      A    C
ATOM   1560  H52 BMIMA  45      12.943  34.116   3.348  1.00  0.00      A    H
ATOM   1561  H53 BMIMA  45      14.516  34.768   3.272  1.00  0.00      A    H
ATOM   1562  C6  BMIMA  45      13.968  34.266   5.184  1.00  0.00      A    C
ATOM   1563  H6  BMIMA  45      14.521  33.374   4.917  1.00  0.00      A    H
ATOM   1564  H61 BMIMA  45      14.606  34.945   5.737  1.00  0.00      A    H
ATOM   1565  H62 BMIMA  45      13.166  33.779   5.728  1.00  0.00      A    H
ATOM   1576  N1  BMIMA  46      27.258   4.261  19.556  1.00  0.00      A    N
ATOM   1577  N11 BMIMA  46      26.302   2.359  19.120  1.00  0.00      A    N
ATOM   1578  C1  BMIMA  46      27.443   3.046  19.035  1.00  0.00      A    C
ATOM   1579  H1  BMIMA  46      28.361   2.748  18.575  1.00  0.00      A    H
ATOM   1580  C2  BMIMA  46      26.053   4.322  20.162  1.00  0.00      A    C
ATOM   1581  H2  BMIMA  46      25.833   5.140  20.812  1.00  0.00      A    H
ATOM   1582  C21 BMIMA  46      25.446   3.135  19.852  1.00  0.00      A    C
ATOM   1583  H21 BMIMA  46      24.451   2.770  19.982  1.00  0.00      A    H
ATOM   1584  C3  BMIMA  46      28.173   5.320  19.463  1.00  0.00      A    C
ATOM   1585  H3  BMIMA  46      28.221   5.715  20.466  1.00  0.00      A    H
ATOM   1586  H31 BMIMA  46      29.124   5.064  19.018  1.00  0.00      A    H
ATOM   1587  H32 BMIMA  46      27.723   6.077  18.839  1.00  0.00      A    H
ATOM   1588  C4  BMIMA  46      26.053   1.039  18.500  1.00  0.00      A    C
ATOM   1589  H4  BMIMA  46      26.753   0.871  17.694  1.00  0.00      A    H
ATOM   1590  H41 BMIMA  46      25.083   0.933  18.038  1.00  0.00      A    H
ATOM   1591  C5  BMIMA  46      26.093  -0.089  19.514  1.00  0.00      A    C
ATOM   1592  H5  BMIMA  46      26.607   0.324  20.378  1.00  0.00      A    H
ATOM   1593  H51 BMIMA  46      25.052  -0.294  19.753  1.00  0.00      A    H
ATOM   1594  C51 BMIMA  46      26.736  -1.445  19.042  1.00  0.00      A    C
ATOM   1595  H52 BMIMA  46      26.076  -2.022  18.399  1.00  0.00      A    H
ATOM   1596  H53 BMIMA  46      27.736  -1.199  18.693  1.00  0.00      A    H
ATOM   1597  C6  BMIMA  46      26.887  -2.353  20.235  1.00  0.00      A    C
ATOM   1598  H6  BMIMA  46      27.454  -2.087  21.120  1.00  0.00      A    H
ATOM   1599  H61 BMIMA  46      25.894  -2.617  20.580  1.00  0.00      A    H
ATOM   1600  H62 BMIMA  46      27.191  -3.318  19.846  1.00  0.00      A    H
ATOM   1611  N1  BMIMA  47      35.467  37.428   8.266  1.00  0.00      A    N
ATOM   1612  N11 BMIMA  47      36.989  38.753   9.152  1.00  0.00      A    N
ATOM   1613  C1  BMIMA  47      36.743  37.572   8.674  1.00  0.00      A    C
ATOM   1614  H1  BMIMA  47      37.577  36.908   8.590  1.00  0.00      A    H
ATOM   1615  C2  BMIMA  47      34.844  38.572   8.557  1.00  0.00      A    C
ATOM   1616  H2  BMIMA  47      33.782  38.666   8.493  1.00  0.00      A    H
ATOM   1617  C21 BMIMA  47      35.789  39.357   9.116  1.00  0.00      A    C
ATOM   1618  H21 BMIMA  47      35.669  40.357   9.471  1.00  0.00      A    H
ATOM   1619  C3  BMIMA  47      34.746  36.198   7.947  1.00  0.00      A    C
ATOM   1620  H3  BMIMA  47      34.692  36.199   6.868  1.00  0.00      A    H
ATOM   1621  H31 BMIMA  47      35.227  35.269   8.213  1.00  0.00      A    H
ATOM   1622  H32 BMIMA  47      33.723  36.347   8.258  1.00  0.00      A    H
ATOM   1623  C4  BMIMA  47      38.335  39.366   9.431  1.00  0.00      A    C
ATOM   1624  H4  BMIMA  47      38.988  38.629   9.875  1.00  0.00      A    H
ATOM   1625  H41 BMIMA  47      38.173  40.099  10.207  1.00  0.00      A    H
ATOM   1626  C5  BMIMA  47      38.966  39.985   8.168  1.00  0.00      A    C
ATOM   1627  H5  BMIMA  47      39.944  40.423   8.348  1.00  0.00      A    H
ATOM   1628  H51 BMIMA  47      39.262  39.244   7.431  1.00  0.00      A    H
ATOM   1629  C51 BMIMA  47      38.072  40.936   7.429  1.00  0.00      A    C
ATOM   1630  H52 BMIMA  47      37.101  40.451   7.390  1.00  0.00      A    H
ATOM   1631  H53 BMIMA  47      37.922  41.916   7.875  1.00  0.00      A    H
ATOM   1632  C6  BMIMA  47      38.594  41.295   6.040  1.00  0.00      A    C
ATOM   1633  H6  BMIMA  47      39.638  41.588   6.044  1.00  0.00      A    H
ATOM   1634  H61 BMIMA  47      38.666  40.438   5.380  1.00  0.00      A    H
ATOM   1635  H62 BMIMA  47      37.994  41.999   5.475  1.00  0.00      A    H
ATOM   1646  N1  BMIMA  48      17.089  44.714  29.419  1.00  0.00      A    N
ATOM   1647  N11 BMIMA  48      17.516  45.258  31.465  1.00  0.00      A    N
ATOM   1648  C1  BMIMA  48      16.733  45.442  30.456  1.00  0.00      A    C
ATOM   1649  H1  BMIMA  48      15.873  46.066  30.576  1.00  0.00      A    H
ATOM   1650  C2  BMIMA  48      18.056  43.794  29.810  1.00  0.00      A    C
ATOM   1651  H2  BMIMA  48      18.468  42.997  29.230  1.00  0.00      A    H
ATOM   1652  C21 BMIMA  48      18.280  44.141  31.133  1.00  0.00      A    C
ATOM   1653  H21 BMIMA  48      18.875  43.618  31.850  1.00  0.00      A    H
ATOM   1654  C3  BMIMA  48      16.372  44.671  28.107  1.00  0.00      A    C
ATOM   1655  H3  BMIMA  48      15.608  43.913  28.021  1.00  0.00      A    H
ATOM   1656  H31 BMIMA  48      15.820  45.599  28.137  1.00  0.00      A    H
ATOM   1657  H32 BMIMA  48      17.050  44.736  27.269  1.00  0.00      A    H
ATOM   1658  C4  BMIMA  48      17.555  46.103  32.675  1.00  0.00      A    C
ATOM   1659  H4  BMIMA  48      16.886  46.916  32.434  1.00  0.00      A    H
ATOM   1660  H41 BMIMA  48      18.580  46.411  32.816  1.00  0.00      A    H
ATOM   1661  C5  BMIMA  48      16.989  45.269  33.857  1.00  0.00      A    C
ATOM   1662  H5  BMIMA  48      17.335  44.244  33.753  1.00  0.00      A    H
ATOM   1663  H51 BMIMA  48      17.347  45.662  34.805  1.00  0.00      A    H
ATOM   1664  C51 BMIMA  48      15.515  45.246  34.238  1.00  0.00      A    C
ATOM   1665  H52 BMIMA  48      15.152  46.122  34.770  1.00  0.00      A    H
ATOM   1666  H53 BMIMA  48      14.856  44.991  33.411  1.00  0.00      A    H
ATOM   1667  C6  BMIMA  48      15.466  44.117  35.306  1.00  0.00      A    C
ATOM   1668  H6  BMIMA  48      15.799  43.212  34.811  1.00  0.00      A    H
ATOM   1669  H61 BMIMA  48      16.124  44.197  36.164  1.00  0.00      A    H
ATOM   1670  H62 BMIMA  48      14.468  43.934  35.687  1.00  0.00      A    H
ATOM   1681  N1  BMIMA  49      22.235  43.110  29.966  1.00  0.00      A    N
ATOM   1682  N11 BMIMA  49      21.375  41.426  28.939  1.00  0.00      A    N
ATOM   1683  C1  BMIMA  49      22.096  42.523  28.803  1.00  0.00      A    C
ATOM   1684  H1  BMIMA  49      22.703  42.662  27.934  1.00  0.00      A    H
ATOM   1685  C2  BMIMA  49      21.482  42.427  30.888  1.00  0.00      A    C
ATOM   1686  H2  BMIMA  49      21.292  42.585  31.927  1.00  0.00      A    H
ATOM   1687  C21 BMIMA  49      20.888  41.466  30.228  1.00  0.00      A    C
ATOM   1688  H21 BMIMA  49      20.247  40.697  30.601  1.00  0.00      A    H
ATOM   1689  C3  BMIMA  49      23.180  44.176  30.280  1.00  0.00      A    C
ATOM   1690  H3  BMIMA  49      23.637  44.719  29.466  1.00  0.00      A    H
ATOM   1691  H31 BMIMA  49      22.607  44.890  30.853  1.00  0.00      A    H
ATOM   1692  H32 BMIMA  49      23.842  43.736  31.011  1.00  0.00      A    H
ATOM   1693  C4  BMIMA  49      21.077  40.404  27.899  1.00  0.00      A    C
ATOM   1694  H4  BMIMA  49      21.322  39.435  28.310  1.00  0.00      A    H
ATOM   1695  H41 BMIMA  49      21.900  40.491  27.206  1.00  0.00      A    H
ATOM   1696  C5  BMIMA  49      19.771  40.562  27.175  1.00  0.00      A    C
ATOM   1697  H5  BMIMA  49      19.626  41.596  26.872  1.00  0.00      A    H
ATOM   1698  H51 BMIMA  49      19.702  39.910  26.309  1.00  0.00      A    H
ATOM   1699  C51 BMIMA  49      18.509  40.165  27.950  1.00  0.00      A    C
ATOM   1700  H52 BMIMA  49      18.482  39.080  27.889  1.00  0.00      A    H
ATOM   1701  H53 BMIMA  49      18.579  40.600  28.944  1.00  0.00      A    H
ATOM   1702  C6  BMIMA  49      17.254  40.684  27.155  1.00  0.00      A    C
ATOM   1703  H6  BMIMA  49      17.119  41.757  27.234  1.00  0.00      A    H
ATOM   1704  H61 BMIMA  49      17.315  40.570  26.079  1.00  0.00      A    H
ATOM   1705  H62 BMIMA  49      16.372  40.086  27.355  1.00  0.00      A    H
ATOM   1716  N1  BMIMA  50      47.805  17.724  28.661  1.00  0.00      A    N
ATOM   1717  N11 BMIMA  50      45.845  18.257  27.852  1.00  0.00      A    N
ATOM   1718  C1  BMIMA  50      47.134  18.108  27.620  1.00  0.00      A    C
ATOM   1719  H1  BMIMA  50      47.531  18.346  26.656  1.00  0.00      A    H
ATOM   1720  C2  BMIMA  50      46.923  17.445  29.646  1.00  0.00      A    C
ATOM   1721  H2  BMIMA  50      47.207  17.223  30.652  1.00  0.00      A    H
ATOM   1722  C21 BMIMA  50      45.745  17.862  29.217  1.00  0.00      A    C
ATOM   1723  H21 BMIMA  50      44.813  17.976  29.726  1.00  0.00      A    H
ATOM   1724  C3  BMIMA  50      49.280  17.646  28.746  1.00  0.00      A    C
ATOM   1725  H3  BMIMA  50      49.753  18.165  27.925  1.00  0.00      A    H
ATOM   1726  H31 BMIMA  50      49.641  18.196  29.602  1.00  0.00      A    H
ATOM   1727  H32 BMIMA  50      49.757  16.682  28.852  1.00  0.00      A    H
ATOM   1728  C4  BMIMA  50      44.750  18.995  27.110  1.00  0.00      A    C
ATOM   1729  H4  BMIMA  50      43.884  18.350  27.092  1.00  0.00      A    H
ATOM   1730  H41 BMIMA  50      45.177  18.938  26.120  1.00  0.00      A    H
ATOM   1731  C5  BMIMA  50      44.650  20.445  27.555  1.00  0.00      A    C
ATOM   1732  H5  BMIMA  50      45.668  20.822  27.598  1.00  0.00      A    H
ATOM   1733  H51 BMIMA  50      44.227  21.035  26.745  1.00  0.00      A    H
ATOM   1734  C51 BMIMA  50      43.926  20.818  28.908  1.00  0.00      A    C
ATOM   1735  H52 BMIMA  50      42.865  20.600  28.819  1.00  0.00      A    H
ATOM   1736  H53 BMIMA  50      44.319  20.257  29.751  1.00  0.00      A    H
ATOM   1737  C6  BMIMA  50      43.999  22.298  29.096  1.00  0.00      A    C
ATOM   1738  H6  BMIMA  50      43.528  22.713  29.979  1.00  0.00      A    H
ATOM   1739  H61 BMIMA  50      45.072  22.444  29.128  1.00  0.00      A    H
ATOM   1740  H62 BMIMA  50      43.632  22.849  28.237  1.00  0.00      A    H
ATOM   1751  B   BF4 B   1       5.167  12.350  16.127  1.00  0.00      B    B
ATOM   1752  F1  BF4 B   1       3.781  12.111  16.036  1.00  0.00      B    F
ATOM   1753  F2  BF4 B   1       5.818  11.977  14.908  1.00  0.00      B    F
ATOM   1754  F3  BF4 B   1       5.510  13.684  16.344  1.00  0.00      B    F
ATOM   1755  F4  BF4 B   1       5.576  11.611  17.217  1.00  0.00      B    F
ATOM   1761  B   BF4 B   2      13.398   4.087  36.644  1.00  0.00      B    B
ATOM   1762  F1  BF4 B   2      13.221   5.090  35.833  1.00  0.00      B    F
ATOM   1763  F2  BF4 B   2      13.914   3.074  35.860  1.00  0.00      B    F
ATOM   1764  F3  BF4 B   2      14.035   4.589  37.736  1.00  0.00      B    F
ATOM   1765  F4  BF4 B   2      12.070   3.782  37.046  1.00  0.00      B    F
ATOM   1771  B   BF4 B   3      20.709  31.033  31.693  1.00  0.00      B    B
ATOM   1772  F1  BF4 B   3      20.420  32.254  31.347  1.00  0.00      B    F
ATOM   1773  F2  BF4 B   3      22.057  31.104  31.552  1.00  0.00      B    F
ATOM   1774  F3  BF4 B   3      20.320  30.596  32.852  1.00  0.00      B    F
ATOM   1775  F4  BF4 B   3      20.277  30.337  30.563  1.00  0.00      B    F
ATOM   1781  B   BF4 B   4      46.174  16.309   3.315  1.00  0.00      B    B
ATOM   1782  F1  BF4 B   4      46.173  17.492   2.740  1.00  0.00      B    F
ATOM   1783  F2  BF4 B   4      45.383  15.604   2.404  1.00  0.00      B    F
ATOM   1784  F3  BF4 B   4      47.490  15.942   3.208  1.00  0.00      B    F
ATOM   1785  F4  BF4 B   4      45.885  16.480   4.650  1.00  0.00      B    F
ATOM   1791  B   BF4 B   5      20.552  46.146  28.201  1.00  0.00      B    B
ATOM   1792  F1  BF4 B   5      20.527  47.501  28.169  1.00  0.00      B    F
ATOM   1793  F2  BF4 B   5      19.559  45.660  27.295  1.00  0.00      B    F
ATOM   1794  F3  BF4 B   5      21.771  45.795  27.548  1.00  0.00      B    F
ATOM   1795  F4  BF4 B   5      20.501  45.405  29.314  1.00  0.00      B    F
ATOM   1801  B   BF4 B   6      31.231  29.054   7.792  1.00  0.00      B    B
ATOM   1802  F1  BF4 B   6      30.003  28.853   8.451  1.00  0.00      B    F
ATOM   1803  F2  BF4 B   6      31.588  27.819   7.316  1.00  0.00      B    F
ATOM   1804  F3  BF4 B   6      31.185  29.956   6.687  1.00  0.00      B    F
ATOM   1805  F4  BF4 B   6      32.168  29.559   8.725  1.00  0.00      B    F
ATOM   1811  B   BF4 B   7      12.084  31.832  10.193  1.00  0.00      B    B
ATOM   1812  F1  BF4 B   7      12.799  30.611  10.386  1.00  0.00      B    F
ATOM   1813  F2  BF4 B   7      12.642  32.731   9.228  1.00  0.00      B    F
ATOM   1814  F3  BF4 B   7      10.843  31.539   9.839  1.00  0.00      B    F
ATOM   1815  F4  BF4 B   7      12.037  32.375  11.455  1.00  0.00      B    F
ATOM   1821  B   BF4 B   8      33.682   0.571  11.928  1.00  0.00      B    B
ATOM   1822  F1  BF4 B   8      32.588   0.576  11.198  1.00  0.00      B    F
ATOM   1823  F2  BF4 B   8      33.334   0.502  13.278  1.00  0.00      B    F
ATOM   1824  F3  BF4 B   8      34.305  -0.670  11.842  1.00  0.00      B    F
ATOM   1825  F4  BF4 B   8      34.355   1.698  11.367  1.00  0.00      B    F
ATOM   1831  B   BF4 B   9      20.123  40.743  33.854  1.00  0.00      B    B
ATOM   1832  F1  BF4 B   9      19.204  41.697  33.244  1.00  0.00      B    F
ATOM   1833  F2  BF4 B   9      20.196  40.674  35.258  1.00  0.00      B    F
ATOM   1834  F3  BF4 B   9      19.552  39.511  33.553  1.00  0.00      B    F
ATOM   1835  F4  BF4 B   9      21.309  40.784  33.336  1.00  0.00      B    F
ATOM   1841  B   BF4 B  10      32.512  29.774  45.837  1.00  0.00      B    B
ATOM   1842  F1  BF4 B  10      31.530  29.653  46.803  1.00  0.00      B    F
ATOM   1843  F2  BF4 B  10      33.608  30.344  46.509  1.00  0.00      B    F
ATOM   1844  F3  BF4 B  10      32.973  28.647  45.199  1.00  0.00      B    F
ATOM   1845  F4  BF4 B  10      32.016  30.745  44.979  1.00  0.00      B    F
ATOM   1851  B   BF4 B  11      45.851  26.833  37.680  1.00  0.00      B    B
ATOM   1852  F1  BF4 B  11      45.271  26.783  36.409  1.00  0.00      B    F
ATOM   1853  F2  BF4 B  11      44.883  27.380  38.546  1.00  0.00      B    F
ATOM   1854  F3  BF4 B  11      46.009  25.544  37.890  1.00  0.00      B    F
ATOM   1855  F4  BF4 B  11      46.962  27.628  37.767  1.00  0.00      B    F
ATOM   1861  B   BF4 B  12      22.550   3.810  17.102  1.00  0.00      B    B
ATOM   1862  F1  BF4 B  12      21.504   3.120  16.634  1.00  0.00      B    F
ATOM   1863  F2  BF4 B  12      22.194   4.523  18.266  1.00  0.00      B    F
ATOM   1864  F3  BF4 B  12      23.557   2.848  17.521  1.00  0.00      B    F
ATOM   1865  F4  BF4 B  12      23.073   4.621  16.170  1.00  0.00      B    F
ATOM   1871  B   BF4 B  13      16.422  21.870  17.762  1.00  0.00      B    B
ATOM   1872  F1  BF4 B  13      15.593  21.746  18.893  1.00  0.00      B    F
ATOM   1873  F2  BF4 B  13      16.091  22.820  16.835  1.00  0.00      B    F
ATOM   1874  F3  BF4 B  13      17.723  21.988  18.183  1.00  0.00      B    F
ATOM   1875  F4  BF4 B  13      16.269  20.586  17.369  1.00  0.00      B    F
ATOM   1881  B   BF4 B  14      27.811  23.124   6.790  1.00  0.00      B    B
ATOM   1882  F1  BF4 B  14      27.794  23.937   7.916  1.00  0.00      B    F
ATOM   1883  F2  BF4 B  14      28.041  23.876   5.611  1.00  0.00      B    F
ATOM   1884  F3  BF4 B  14      28.638  22.043   7.066  1.00  0.00      B    F
ATOM   1885  F4  BF4 B  14      26.518  22.554   6.608  1.00  0.00      B    F
ATOM   1891  B   BF4 B  15      35.778  34.840  10.831  1.00  0.00      B    B
ATOM   1892  F1  BF4 B  15      36.051  34.645  12.284  1.00  0.00      B    F
ATOM   1893  F2  BF4 B  15      35.134  33.789  10.252  1.00  0.00      B    F
ATOM   1894  F3  BF4 B  15      35.069  35.986  10.832  1.00  0.00      B    F
ATOM   1895  F4  BF4 B  15      36.837  35.271  10.142  1.00  0.00      B    F
ATOM   1901  B   BF4 B  16       2.740  16.184  32.626  1.00  0.00      B    B
ATOM   1902  F1  BF4 B  16       1.756  16.149  33.666  1.00  0.00      B    F
ATOM   1903  F2  BF4 B  16       3.579  15.095  32.608  1.00  0.00      B    F
ATOM   1904  F3  BF4 B  16       2.433  16.571  31.361  1.00  0.00      B    F
ATOM   1905  F4  BF4 B  16       3.658  17.170  33.004  1.00  0.00      B    F
ATOM   1911  B   BF4 B  17      15.358  36.722  43.045  1.00  0.00      B    B
ATOM   1912  F1  BF4 B  17      16.326  37.557  42.708  1.00  0.00      B    F
ATOM   1913  F2  BF4 B  17      15.860  35.503  43.378  1.00  0.00      B    F
ATOM   1914  F3  BF4 B  17      14.783  37.190  44.209  1.00  0.00      B    F
ATOM   1915  F4  BF4 B  17      14.389  36.591  42.111  1.00  0.00      B    F
ATOM   1921  B   BF4 B  18      25.136  40.116  28.023  1.00  0.00      B    B
ATOM   1922  F1  BF4 B  18      24.092  40.793  28.505  1.00  0.00      B    F
ATOM   1923  F2  BF4 B  18      26.072  40.667  27.214  1.00  0.00      B    F
ATOM   1924  F3  BF4 B  18      25.834  39.584  29.016  1.00  0.00      B    F
ATOM   1925  F4  BF4 B  18      24.533  39.048  27.458  1.00  0.00      B    F
ATOM   1931  B   BF4 B  19      35.321   7.954   0.789  1.00  0.00      B    B
ATOM   1932  F1  BF4 B  19      36.451   8.180   0.179  1.00  0.00      B    F
ATOM   1933  F2  BF4 B  19      34.632   7.021   0.186  1.00  0.00      B    F
ATOM   1934  F3  BF4 B  19      35.592   7.841   2.087  1.00  0.00      B    F
ATOM   1935  F4  BF4 B  19      34.594   9.135   0.501  1.00  0.00      B    F
ATOM   1941  B   BF4 B  20      13.331  44.101  15.294  1.00  0.00      B    B
ATOM   1942  F1  BF4 B  20      14.410  43.949  14.381  1.00  0.00      B    F
ATOM   1943  F2  BF4 B  20      13.379  45.505  15.562  1.00  0.00      B    F
ATOM   1944  F3  BF4 B  20      12.053  44.082  14.695  1.00  0.00      B    F
ATOM   1945  F4  BF4 B  20      13.267  43.176  16.363  1.00  0.00      B    F
ATOM   1951  B   BF4 B  21      35.035   8.031   9.143  1.00  0.00      B    B
ATOM   1952  F1  BF4 B  21      36.285   7.431   9.182  1.00  0.00      B    F
ATOM   1953  F2  BF4 B  21      34.071   7.434   9.881  1.00  0.00      B    F
ATOM   1954  F3  BF4 B  21      35.152   9.260   9.628  1.00  0.00      B    F
ATOM   1955  F4  BF4 B  21      34.475   8.168   7.851  1.00  0.00      B    F
ATOM   1961  B   BF4 B  22      27.259  26.654  45.368  1.00  0.00      B    B
ATOM   1962  F1  BF4 B  22      26.941  27.115  46.611  1.00  0.00      B    F
ATOM   1963  F2  BF4 B  22      27.105  25.361  45.320  1.00  0.00      B    F
ATOM   1964  F3  BF4 B  22      26.411  27.295  44.399  1.00  0.00      B    F
ATOM   1965  F4  BF4 B  22      28.479  26.912  44.827  1.00  0.00      B    F
ATOM   1971  B   BF4 B  23      33.456  46.088  23.095  1.00  0.00      B    B
ATOM   1972  F1  BF4 B  23      33.427  46.446  21.740  1.00  0.00      B    F
ATOM   1973  F2  BF4 B  23      34.304  47.005  23.845  1.00  0.00      B    F
ATOM   1974  F3  BF4 B  23      32.210  46.379  23.560  1.00  0.00      B    F
ATOM   1975  F4  BF4 B  23      33.987  44.958  23.264  1.00  0.00      B    F
ATOM   1981  B   BF4 B  24       8.273  10.505  28.769  1.00  0.00      B    B
ATOM   1982  F1  BF4 B  24       8.164  10.743  30.121  1.00  0.00      B    F
ATOM   1983  F2  BF4 B  24       9.184  11.441  28.211  1.00  0.00      B    F
ATOM   1984  F3  BF4 B  24       8.665   9.314  28.452  1.00  0.00      B    F
ATOM   1985  F4  BF4 B  24       7.103  10.809  28.123  1.00  0.00      B    F
ATOM   1991  B   BF4 B  25      44.410  38.433   9.395  1.00  0.00      B    B
ATOM   1992  F1  BF4 B  25      43.299  38.989   8.769  1.00  0.00      B    F
ATOM   1993  F2  BF4 B  25      44.991  37.284   8.814  1.00  0.00      B    F
ATOM   1994  F3  BF4 B  25      45.472  39.424   9.562  1.00  0.00      B    F
ATOM   1995  F4  BF4 B  25      43.776  38.041  10.589  1.00  0.00      B    F
ATOM   2001  B   BF4 B  26      15.327   7.280  15.744  1.00  0.00      B    B
ATOM   2002  F1  BF4 B  26      16.254   8.024  16.339  1.00  0.00      B    F
ATOM   2003  F2  BF4 B  26      14.617   8.394  15.276  1.00  0.00      B    F
ATOM   2004  F3  BF4 B  26      15.534   6.484  14.701  1.00  0.00      B    F
ATOM   2005  F4  BF4 B  26      14.424   6.804  16.598  1.00  0.00      B    F
ATOM   2011  B   BF4 B  27      29.452  34.771  20.935  1.00  0.00      B    B
ATOM   2012  F1  BF4 B  27      28.180  35.036  20.687  1.00  0.00      B    F
ATOM   2013  F2  BF4 B  27      30.225  35.533  20.087  1.00  0.00      B    F
ATOM   2014  F3  BF4 B  27      29.589  35.279  22.229  1.00  0.00      B    F
ATOM   2015  F4  BF4 B  27      29.991  33.506  20.852  1.00  0.00      B    F
ATOM   2021  B   BF4 B  28      13.576  27.778  30.444  1.00  0.00      B    B
ATOM   2022  F1  BF4 B  28      12.696  27.792  31.504  1.00  0.00      B    F
ATOM   2023  F2  BF4 B  28      12.791  28.228  29.350  1.00  0.00      B    F
ATOM   2024  F3  BF4 B  28      14.617  28.653  30.651  1.00  0.00      B    F
ATOM   2025  F4  BF4 B  28      13.915  26.543  30.252  1.00  0.00      B    F
ATOM   2031  B   BF4 B  29      43.559   6.951  38.419  1.00  0.00      B    B
ATOM   2032  F1  BF4 B  29      43.590   6.330  39.654  1.00  0.00      B    F
ATOM   2033  F2  BF4 B  29      43.410   8.331  38.339  1.00  0.00      B    F
ATOM   2034  F3  BF4 B  29      44.708   6.748  37.663  1.00  0.00      B    F
ATOM   2035  F4  BF4 B  29      42.476   6.403  37.720  1.00  0.00      B    F
ATOM   2041  B   BF4 B  30      32.308  29.084  16.604  1.00  0.00      B    B
ATOM   2042  F1  BF4 B  30      33.193  29.824  16.032  1.00  0.00      B    F
ATOM   2043  F2  BF4 B  30      32.893  28.872  17.809  1.00  0.00      B    F
ATOM   2044  F3  BF4 B  30      31.133  29.708  16.832  1.00  0.00      B    F
ATOM   2045  F4  BF4 B  30      32.235  27.837  15.933  1.00  0.00      B    F
ATOM   2051  B   BF4 B  31       8.719  38.493   3.061  1.00  0.00      B    B
ATOM   2052  F1  BF4 B  31       8.133  38.267   1.764  1.00  0.00      B    F
ATOM   2053  F2  BF4 B  31       7.796  39.277   3.607  1.00  0.00      B    F
ATOM   2054  F3  BF4 B  31       9.085  37.311   3.707  1.00  0.00      B    F
ATOM   2055  F4  BF4 B  31       9.923  39.042   2.784  1.00  0.00      B    F
ATOM   2061  B   BF4 B  32      23.932  24.377  29.264  1.00  0.00      B    B
ATOM   2062  F1  BF4 B  32      23.579  23.640  30.427  1.00  0.00      B    F
ATOM   2063  F2  BF4 B  32      24.167  25.630  29.725  1.00  0.00      B    F
ATOM   2064  F3  BF4 B  32      24.923  24.072  28.322  1.00  0.00      B    F
ATOM   2065  F4  BF4 B  32      22.716  24.583  28.618  1.00  0.00      B    F
ATOM   2071  B   BF4 B  33       5.889  38.735  29.895  1.00  0.00      B    B
ATOM   2072  F1  BF4 B  33       6.736  39.049  28.891  1.00  0.00      B    F
ATOM   2073  F2  BF4 B  33       5.425  37.462  29.865  1.00  0.00      B    F
ATOM   2074  F3  BF4 B  33       6.232  38.891  31.255  1.00  0.00      B    F
ATOM   2075  F4  BF4 B  33       4.750  39.437  29.643  1.00  0.00      B    F
ATOM   2081  B   BF4 B  34      40.654  33.813  14.815  1.00  0.00      B    B
ATOM   2082  F1  BF4 B  34      41.140  32.605  14.737  1.00  0.00      B    F
ATOM   2083  F2  BF4 B  34      39.331  33.795  15.307  1.00  0.00      B    F
ATOM   2084  F3  BF4 B  34      41.479  34.516  15.667  1.00  0.00      B    F
ATOM   2085  F4  BF4 B  34      40.685  34.333  13.666  1.00  0.00      B    F
ATOM   2091  B   BF4 B  35      21.305   0.367   4.669  1.00  0.00      B    B
ATOM   2092  F1  BF4 B  35      21.319   1.683   4.415  1.00  0.00      B    F
ATOM   2093  F2  BF4 B  35      20.298  -0.221   3.900  1.00  0.00      B    F
ATOM   2094  F3  BF4 B  35      22.544  -0.004   4.370  1.00  0.00      B    F
ATOM   2095  F4  BF4 B  35      21.282   0.226   6.057  1.00  0.00      B    F
ATOM   2101  B   BF4 B  36      20.773  33.561  10.668  1.00  0.00      B    B
ATOM   2102  F1  BF4 B  36      20.965  34.786  10.021  1.00  0.00      B    F
ATOM   2103  F2  BF4 B  36      21.737  33.710  11.694  1.00  0.00      B    F
ATOM   2104  F3  BF4 B  36      19.500  33.546  11.096  1.00  0.00      B    F
ATOM   2105  F4  BF4 B  36      20.895  32.480   9.781  1.00  0.00      B    F
ATOM   2111  B   BF4 B  37      28.802   0.346   9.029  1.00  0.00      B    B
ATOM   2112  F1  BF4 B  37      27.988   1.154   9.715  1.00  0.00      B    F
ATOM   2113  F2  BF4 B  37      29.276  -0.715   9.604  1.00  0.00      B    F
ATOM   2114  F3  BF4 B  37      28.237  -0.032   7.827  1.00  0.00      B    F
ATOM   2115  F4  BF4 B  37      29.836   1.251   8.825  1.00  0.00      B    F
ATOM   2121  B   BF4 B  38       9.092  31.439  25.974  1.00  0.00      B    B
ATOM   2122  F1  BF4 B  38       9.044  31.508  27.371  1.00  0.00      B    F
ATOM   2123  F2  BF4 B  38      10.096  32.218  25.354  1.00  0.00      B    F
ATOM   2124  F3  BF4 B  38       8.818  30.068  25.680  1.00  0.00      B    F
ATOM   2125  F4  BF4 B  38       7.918  31.944  25.660  1.00  0.00      B    F
ATOM   2131  B   BF4 B  39      22.141  10.600  20.079  1.00  0.00      B    B
ATOM   2132  F1  BF4 B  39      22.498   9.826  18.943  1.00  0.00      B    F
ATOM   2133  F2  BF4 B  39      21.734  11.880  19.748  1.00  0.00      B    F
ATOM   2134  F3  BF4 B  39      20.977  10.172  20.765  1.00  0.00      B    F
ATOM   2135  F4  BF4 B  39      23.227  10.554  21.018  1.00  0.00      B    F
ATOM   2141  B   BF4 B  40      32.175   4.194   5.179  1.00  0.00      B    B
ATOM   2142  F1  BF4 B  40      32.369   3.541   3.952  1.00  0.00      B    F
ATOM   2143  F2  BF4 B  40      33.291   4.982   5.338  1.00  0.00      B    F
ATOM   2144  F3  BF4 B  40      31.002   4.875   5.150  1.00  0.00      B    F
ATOM   2145  F4  BF4 B  40      32.097   3.106   5.983  1.00  0.00      B    F
ATOM   2151  B   BF4 B  41      28.534  11.664  24.736  1.00  0.00      B    B
ATOM   2152  F1  BF4 B  41      29.256  10.809  24.087  1.00  0.00      B    F
ATOM   2153  F2  BF4 B  41      28.653  12.904  24.467  1.00  0.00      B    F
ATOM   2154  F3  BF4 B  41      27.171  11.319  24.482  1.00  0.00      B    F
ATOM   2155  F4  BF4 B  41      28.694  11.522  26.097  1.00  0.00      B    F
ATOM   2161  B   BF4 B  42      33.544  18.478   9.887  1.00  0.00      B    B
ATOM   2162  F1  BF4 B  42      34.727  18.883   9.326  1.00  0.00      B    F
ATOM   2163  F2  BF4 B  42      32.939  17.665   8.969  1.00  0.00      B    F
ATOM   2164  F3  BF4 B  42      33.701  17.640  10.963  1.00  0.00      B    F
ATOM   2165  F4  BF4 B  42      32.686  19.566  10.028  1.00  0.00      B    F
ATOM   2171  B   BF4 B  43      39.299  36.304   5.878  1.00  0.00      B    B
ATOM   2172  F1  BF4 B  43      40.123  35.834   4.945  1.00  0.00      B    F
ATOM   2173  F2  BF4 B  43      38.103  35.636   5.883  1.00  0.00      B    F
ATOM   2174  F3  BF4 B  43      39.874  36.061   7.173  1.00  0.00      B    F
ATOM   2175  F4  BF4 B  43      39.083  37.513   5.542  1.00  0.00      B    F
ATOM   2181  B   BF4 B  44      15.422  38.586   6.282  1.00  0.00      B    B
ATOM   2182  F1  BF4 B  44      16.182  39.017   7.386  1.00  0.00      B    F
ATOM   2183  F2  BF4 B  44      16.306  38.382   5.212  1.00  0.00      B    F
ATOM   2184  F3  BF4 B  44      14.445  37.556   6.483  1.00  0.00      B    F
ATOM   2185  F4  BF4 B  44      14.701  39.716   5.963  1.00  0.00      B    F
ATOM   2191  B   BF4 B  45      34.043  29.662  35.089  1.00  0.00      B    B
ATOM   2192  F1  BF4 B  45      34.955  29.007  35.954  1.00  0.00      B    F
ATOM   2193  F2  BF4 B  45      34.197  30.971  35.247  1.00  0.00      B    F
ATOM   2194  F3  BF4 B  45      34.347  29.621  33.703  1.00  0.00      B    F
ATOM   2195  F4  BF4 B  45      32.725  29.632  35.302  1.00  0.00      B    F
ATOM   2201  B   BF4 B  46      46.244  27.283   9.943  1.00  0.00      B    B
ATOM   2202  F1  BF4 B  46      46.857  27.324   8.826  1.00  0.00      B    F
ATOM   2203  F2  BF4 B  46      45.285  28.200   9.765  1.00  0.00      B    F
ATOM   2204  F3  BF4 B  46      45.765  26.097  10.261  1.00  0.00      B    F
ATOM   2205  F4  BF4 B  46      46.776  27.638  11.119  1.00  0.00      B    F
ATOM   2211  B   BF4 B  47      46.446   4.131   1.421  1.00  0.00      B    B
ATOM   2212  F1  BF4 B  47      45.500   3.953   0.387  1.00  0.00      B    F
ATOM   2213  F2  BF4 B  47      47.313   3.084   1.125  1.00  0.00      B    F
ATOM   2214  F3  BF4 B  47      47.172   5.294   1.337  1.00  0.00      B    F
ATOM   2215  F4  BF4 B  47      45.973   4.095   2.701  1.00  0.00      B    F
ATOM   2221  B   BF4 B  48       0.209   6.940  24.991  1.00  0.00      B    B
ATOM   2222  F1  BF4 B  48      -0.435   6.287  23.879  1.00  0.00      B    F
ATOM   2223  F2  BF4 B  48      -0.699   6.994  26.032  1.00  0.00      B    F
ATOM   2224  F3  BF4 B  48       1.181   5.977  25.270  1.00  0.00      B    F
ATOM   2225  F4  BF4 B  48       0.756   8.043  24.242  1.00  0.00      B    F
ATOM   2231  B   BF4 B  49      15.711  21.934   1.562  1.00  0.00      B    B
ATOM   2232  F1  BF4 B  49      17.038  21.856   1.658  1.00  0.00      B    F
ATOM   2233  F2  BF4 B  49      15.178  20.756   1.054  1.00  0.00      B    F
ATOM   2234  F3  BF4 B  49      15.127  22.296   2.720  1.00  0.00      B    F
ATOM   2235  F4  BF4 B  49      15.440  22.979   0.815  1.00  0.00      B    F
ATOM   2241  B   BF4 B  50      32.219   0.901  29.247  1.00  0.00      B    B
ATOM   2242  F1  BF4 B  50      31.897   2.193  29.722  1.00  0.00      B    F
ATOM   2243  F2  BF4 B  50      33.257   0.142  29.852  1.00  0.00      B    F
ATOM   2244  F3  BF4 B  50      31.091   0.163  29.556  1.00  0.00      B    F
ATOM   2245  F4  BF4 B  50      32.284   0.831  27.916  1.00  0.00      B    F
ATOM   2251  CT  ACN C   1      41.170  13.062  44.968  1.00  0.00      C    C
ATOM   2252  CZ  ACN C   1      39.734  12.555  44.998  1.00  0.00      C    C
ATOM   2253  NZ  ACN C   1      38.658  12.165  44.996  1.00  0.00      C    N
ATOM   2254  HZ  ACN C   1      41.813  12.206  45.154  1.00  0.00      C    H
ATOM   2255  HZ1 ACN C   1      41.311  13.721  45.820  1.00  0.00      C    H
ATOM   2256  HZ2 ACN C   1      41.279  13.550  44.003  1.00  0.00      C    H
ATOM   2260  CT  ACN C   2      20.861  18.564  18.311  1.00  0.00      C    C
ATOM   2261  CZ  ACN C   2      20.842  19.306  19.562  1.00  0.00      C    C
ATOM   2262  NZ  ACN C   2      20.769  19.901  20.543  1.00  0.00      C    N
ATOM   2263  HZ  ACN C   2      20.446  17.582  18.521  1.00  0.00      C    H
ATOM   2264  HZ1 ACN C   2      21.894  18.557  17.972  1.00  0.00      C    H
ATOM   2265  HZ2 ACN C   2      20.270  19.188  17.645  1.00  0.00      C    H
ATOM   2269  CT  ACN C   3      44.098  15.012  15.144  1.00  0.00      C    C
ATOM   2270  CZ  ACN C   3      43.712  13.836  15.937  1.00  0.00      C    C
ATOM   2271  NZ  ACN C   3      43.395  12.895  16.561  1.00  0.00      C    N
ATOM   2272  HZ  ACN C   3      44.079  14.792  14.080  1.00  0.00      C    H
ATOM   2273  HZ1 ACN C   3      45.081  15.271  15.529  1.00  0.00      C    H
ATOM   2274  HZ2 ACN C   3      43.463  15.877  15.322  1.00  0.00      C    H
ATOM   2278  CT  ACN C   4      38.985  16.846  31.813  1.00  0.00      C    C
ATOM   2279  CZ  ACN C   4      39.470  17.505  33.015  1.00  0.00      C    C
ATOM   2280  NZ  ACN C   4      39.744  17.974  34.052  1.00  0.00      C    N
ATOM   2281  HZ  ACN C   4      39.724  16.748  31.021  1.00  0.00      C    H
ATOM   2282  HZ1 ACN C   4      38.094  17.355  31.456  1.00  0.00      C    H
ATOM   2283  HZ2 ACN C   4      38.670  15.822  31.993  1.00  0.00      C    H
ATOM   2287  CT  ACN C   5       7.504  42.367   2.508  1.00  0.00      C    C
ATOM   2288  CZ  ACN C   5       6.500  43.173   3.223  1.00  0.00      C    C
ATOM   2289  NZ  ACN C   5       5.750  43.831   3.860  1.00  0.00      C    N
ATOM   2290  HZ  ACN C   5       8.233  41.927   3.184  1.00  0.00      C    H
ATOM   2291  HZ1 ACN C   5       7.953  43.036   1.778  1.00  0.00      C    H
ATOM   2292  HZ2 ACN C   5       7.044  41.541   1.972  1.00  0.00      C    H
ATOM   2296  CT  ACN C   6      17.713  19.969  10.306  1.00  0.00      C    C
ATOM   2297  CZ  ACN C   6      18.685  19.602   9.303  1.00  0.00      C    C
ATOM   2298  NZ  ACN C   6      19.428  19.249   8.518  1.00  0.00      C    N
ATOM   2299  HZ  ACN C   6      18.016  20.874  10.827  1.00  0.00      C    H
ATOM   2300  HZ1 ACN C   6      17.617  19.120  10.977  1.00  0.00      C    H
ATOM   2301  HZ2 ACN C   6      16.732  20.192   9.894  1.00  0.00      C    H
ATOM   2305  CT  ACN C   7      29.520  20.815  16.913  1.00  0.00      C    C
ATOM   2306  CZ  ACN C   7      29.577  19.430  17.401  1.00  0.00      C    C
ATOM   2307  NZ  ACN C   7      29.736  18.335  17.786  1.00  0.00      C    N
ATOM   2308  HZ  ACN C   7      28.455  21.032  16.937  1.00  0.00      C    H
ATOM   2309  HZ1 ACN C   7      29.894  20.860  15.893  1.00  0.00      C    H
ATOM   2310  HZ2 ACN C   7      30.177  21.369  17.579  1.00  0.00      C    H
ATOM   2314  CT  ACN C   8      40.177   7.000  34.529  1.00  0.00      C    C
ATOM   2315  CZ  ACN C   8      39.555   8.078  35.266  1.00  0.00      C    C
ATOM   2316  NZ  ACN C   8      39.071   8.917  35.922  1.00  0.00      C    N
ATOM   2317  HZ  ACN C   8      40.215   7.138  33.451  1.00  0.00      C    H
ATOM   2318  HZ1 ACN C   8      39.522   6.149  34.696  1.00  0.00      C    H
ATOM   2319  HZ2 ACN C   8      41.179   6.730  34.852  1.00  0.00      C    H
ATOM   2323  CT  ACN C   9      22.381  46.605   8.728  1.00  0.00      C    C
ATOM   2324  CZ  ACN C   9      23.088  45.363   8.521  1.00  0.00      C    C
ATOM   2325  NZ  ACN C   9      23.701  44.414   8.339  1.00  0.00      C    N
ATOM   2326  HZ  ACN C   9      22.269  46.706   9.805  1.00  0.00      C    H
ATOM   2327  HZ1 ACN C   9      21.339  46.477   8.444  1.00  0.00      C    H
ATOM   2328  HZ2 ACN C   9      22.725  47.520   8.252  1.00  0.00      C    H
ATOM   2332  CT  ACN C  10       5.372  41.104  27.089  1.00  0.00      C    C
ATOM   2333  CZ  ACN C  10       5.269  39.818  26.416  1.00  0.00      C    C
ATOM   2334  NZ  ACN C  10       5.220  38.837  25.800  1.00  0.00      C    N
ATOM   2335  HZ  ACN C  10       6.347  41.133  27.568  1.00  0.00      C    H
ATOM   2336  HZ1 ACN C  10       4.604  41.165  27.857  1.00  0.00      C    H
ATOM   2337  HZ2 ACN C  10       5.257  41.881  26.338  1.00  0.00      C    H
ATOM   2341  CT  ACN C  11      29.169  21.114  45.839  1.00  0.00      C    C
ATOM   2342  CZ  ACN C  11      29.528  21.066  44.397  1.00  0.00      C    C
ATOM   2343  NZ  ACN C  11      29.835  21.035  43.299  1.00  0.00      C    N
ATOM   2344  HZ  ACN C  11      30.007  21.546  46.379  1.00  0.00      C    H
ATOM   2345  HZ1 ACN C  11      28.918  20.105  46.159  1.00  0.00      C    H
ATOM   2346  HZ2 ACN C  11      28.295  21.756  45.914  1.00  0.00      C    H
ATOM   2350  CT  ACN C  12      18.325  13.797   3.522  1.00  0.00      C    C
ATOM   2351  CZ  ACN C  12      19.181  14.199   2.427  1.00  0.00      C    C
ATOM   2352  NZ  ACN C  12      19.866  14.551   1.553  1.00  0.00      C    N
ATOM   2353  HZ  ACN C  12      18.734  12.817   3.754  1.00  0.00      C    H
ATOM   2354  HZ1 ACN C  12      17.329  13.624   3.121  1.00  0.00      C    H
ATOM   2355  HZ2 ACN C  12      18.367  14.467   4.377  1.00  0.00      C    H
ATOM   2359  CT  ACN C  13      42.933  24.199  44.639  1.00  0.00      C    C
ATOM   2360  CZ  ACN C  13      43.697  23.578  43.567  1.00  0.00      C    C
ATOM   2361  NZ  ACN C  13      44.314  23.026  42.733  1.00  0.00      C    N
ATOM   2362  HZ  ACN C  13      43.294  23.787  45.578  1.00  0.00      C    H
ATOM   2363  HZ1 ACN C  13      41.886  23.934  44.513  1.00  0.00      C    H
ATOM   2364  HZ2 ACN C  13      42.982  25.282  44.553  1.00  0.00      C    H
ATOM   2368  CT  ACN C  14      28.414   2.074  30.339  1.00  0.00      C    C
ATOM   2369  CZ  ACN C  14      27.996   2.232  28.956  1.00  0.00      C    C
ATOM   2370  NZ  ACN C  14      27.699   2.405  27.880  1.00  0.00      C    N
ATOM   2371  HZ  ACN C  14      27.511   1.905  30.920  1.00  0.00      C    H
ATOM   2372  HZ1 ACN C  14      29.070   2.888  30.636  1.00  0.00      C    H
ATOM   2373  HZ2 ACN C  14      29.011   1.167  30.391  1.00  0.00      C    H
ATOM   2377  CT  ACN C  15      32.221  45.669  37.404  1.00  0.00      C    C
ATOM   2378  CZ  ACN C  15      32.539  44.999  38.652  1.00  0.00      C    C
ATOM   2379  NZ  ACN C  15      32.708  44.500  39.685  1.00  0.00      C    N
ATOM   2380  HZ  ACN C  15      32.905  46.505  37.282  1.00  0.00      C    H
ATOM   2381  HZ1 ACN C  15      31.253  46.163  37.382  1.00  0.00      C    H
ATOM   2382  HZ2 ACN C  15      32.251  44.965  36.577  1.00  0.00      C    H
ATOM   2386  CT  ACN C  16      27.370  43.401  29.318  1.00  0.00      C    C
ATOM   2387  CZ  ACN C  16      26.634  44.490  28.729  1.00  0.00      C    C
ATOM   2388  NZ  ACN C  16      26.046  45.381  28.285  1.00  0.00      C    N
ATOM   2389  HZ  ACN C  16      27.561  42.593  28.617  1.00  0.00      C    H
ATOM   2390  HZ1 ACN C  16      26.822  42.966  30.150  1.00  0.00      C    H
ATOM   2391  HZ2 ACN C  16      28.259  43.846  29.756  1.00  0.00      C    H
ATOM   2395  CT  ACN C  17       3.495  10.688  13.284  1.00  0.00      C    C
ATOM   2396  CZ  ACN C  17       3.296  11.584  12.141  1.00  0.00      C    C
ATOM   2397  NZ  ACN C  17       3.049  12.298  11.258  1.00  0.00      C    N
ATOM   2398  HZ  ACN C  17       3.419   9.677  12.892  1.00  0.00      C    H
ATOM   2399  HZ1 ACN C  17       2.760  10.959  14.038  1.00  0.00      C    H
ATOM   2400  HZ2 ACN C  17       4.539  10.695  13.585  1.00  0.00      C    H
ATOM   2404  CT  ACN C  18      44.851  15.083  22.838  1.00  0.00      C    C
ATOM   2405  CZ  ACN C  18      43.932  15.898  22.001  1.00  0.00      C    C
ATOM   2406  NZ  ACN C  18      43.182  16.505  21.388  1.00  0.00      C    N
ATOM   2407  HZ  ACN C  18      45.746  15.683  22.982  1.00  0.00      C    H
ATOM   2408  HZ1 ACN C  18      45.213  14.192  22.330  1.00  0.00      C    H
ATOM   2409  HZ2 ACN C  18      44.340  14.885  23.777  1.00  0.00      C    H
ATOM   2413  CT  ACN C  19      39.470  21.453  44.630  1.00  0.00      C    C
ATOM   2414  CZ  ACN C  19      38.681  22.299  43.678  1.00  0.00      C    C
ATOM   2415  NZ  ACN C  19      38.126  22.912  42.922  1.00  0.00      C    N
ATOM   2416  HZ  ACN C  19      39.196  20.403  44.555  1.00  0.00      C    H
ATOM   2417  HZ1 ACN C  19      39.196  21.640  45.665  1.00  0.00      C    H
ATOM   2418  HZ2 ACN C  19      40.531  21.684  44.595  1.00  0.00      C    H
ATOM   2422  CT  ACN C  20      38.705   2.767  34.971  1.00  0.00      C    C
ATOM   2423  CZ  ACN C  20      39.012   1.604  34.156  1.00  0.00      C    C
ATOM   2424  NZ  ACN C  20      39.305   0.612  33.488  1.00  0.00      C    N
ATOM   2425  HZ  ACN C  20      39.237   3.557  34.447  1.00  0.00      C    H
ATOM   2426  HZ1 ACN C  20      39.176   2.627  35.941  1.00  0.00      C    H
ATOM   2427  HZ2 ACN C  20      37.627   2.868  35.063  1.00  0.00      C    H
ATOM   2431  CT  ACN C  21       5.134  28.023  34.594  1.00  0.00      C    C
ATOM   2432  CZ  ACN C  21       6.381  28.720  35.027  1.00  0.00      C    C
ATOM   2433  NZ  ACN C  21       7.349  29.203  35.419  1.00  0.00      C    N
ATOM   2434  HZ  ACN C  21       4.996  28.244  33.539  1.00  0.00      C    H
ATOM   2435  HZ1 ACN C  21       4.293  28.360  35.196  1.00  0.00      C    H
ATOM   2436  HZ2 ACN C  21       5.335  26.962  34.718  1.00  0.00      C    H
ATOM   2440  CT  ACN C  22      30.537  13.476  21.653  1.00  0.00      C    C
ATOM   2441  CZ  ACN C  22      31.864  14.063  21.331  1.00  0.00      C    C
ATOM   2442  NZ  ACN C  22      32.917  14.499  21.150  1.00  0.00      C    N
ATOM   2443  HZ  ACN C  22      30.390  13.167  22.685  1.00  0.00      C    H
ATOM   2444  HZ1 ACN C  22      30.388  12.579  21.058  1.00  0.00      C    H
ATOM   2445  HZ2 ACN C  22      29.781  14.210  21.384  1.00  0.00      C    H
ATOM   2449  CT  ACN C  23      25.860  40.941  18.095  1.00  0.00      C    C
ATOM   2450  CZ  ACN C  23      25.244  40.211  19.211  1.00  0.00      C    C
ATOM   2451  NZ  ACN C  23      24.739  39.561  20.071  1.00  0.00      C    N
ATOM   2452  HZ  ACN C  23      26.790  40.506  17.738  1.00  0.00      C    H
ATOM   2453  HZ1 ACN C  23      26.039  41.993  18.299  1.00  0.00      C    H
ATOM   2454  HZ2 ACN C  23      25.107  40.836  17.318  1.00  0.00      C    H
ATOM   2458  CT  ACN C  24      12.707  25.709  39.810  1.00  0.00      C    C
ATOM   2459  CZ  ACN C  24      13.359  24.645  39.084  1.00  0.00      C    C
ATOM   2460  NZ  ACN C  24      13.902  23.851  38.489  1.00  0.00      C    N
ATOM   2461  HZ  ACN C  24      11.661  25.748  39.518  1.00  0.00      C    H
ATOM   2462  HZ1 ACN C  24      13.229  26.634  39.578  1.00  0.00      C    H
ATOM   2463  HZ2 ACN C  24      12.847  25.469  40.861  1.00  0.00      C    H
ATOM   2467  CT  ACN C  25      16.559  10.785   7.888  1.00  0.00      C    C
ATOM   2468  CZ  ACN C  25      16.242  11.199   6.530  1.00  0.00      C    C
ATOM   2469  NZ  ACN C  25      15.966  11.449   5.398  1.00  0.00      C    N
ATOM   2470  HZ  ACN C  25      17.399  10.108   7.751  1.00  0.00      C    H
ATOM   2471  HZ1 ACN C  25      15.688  10.261   8.272  1.00  0.00      C    H
ATOM   2472  HZ2 ACN C  25      16.822  11.628   8.522  1.00  0.00      C    H
ATOM   2476  CT  ACN C  26      43.843  28.553   2.792  1.00  0.00      C    C
ATOM   2477  CZ  ACN C  26      43.638  27.554   3.832  1.00  0.00      C    C
ATOM   2478  NZ  ACN C  26      43.501  26.705   4.667  1.00  0.00      C    N
ATOM   2479  HZ  ACN C  26      42.995  28.811   2.163  1.00  0.00      C    H
ATOM   2480  HZ1 ACN C  26      44.589  28.157   2.107  1.00  0.00      C    H
ATOM   2481  HZ2 ACN C  26      44.249  29.450   3.253  1.00  0.00      C    H
ATOM   2485  CT  ACN C  27      21.422  28.483  23.881  1.00  0.00      C    C
ATOM   2486  CZ  ACN C  27      20.310  29.210  24.476  1.00  0.00      C    C
ATOM   2487  NZ  ACN C  27      19.446  29.808  24.998  1.00  0.00      C    N
ATOM   2488  HZ  ACN C  27      21.010  27.714  23.232  1.00  0.00      C    H
ATOM   2489  HZ1 ACN C  27      21.974  28.068  24.721  1.00  0.00      C    H
ATOM   2490  HZ2 ACN C  27      22.061  29.167  23.328  1.00  0.00      C    H
ATOM   2494  CT  ACN C  28      33.095  14.387  30.404  1.00  0.00      C    C
ATOM   2495  CZ  ACN C  28      32.899  13.674  29.191  1.00  0.00      C    C
ATOM   2496  NZ  ACN C  28      32.717  13.076  28.227  1.00  0.00      C    N
ATOM   2497  HZ  ACN C  28      32.957  15.443  30.187  1.00  0.00      C    H
ATOM   2498  HZ1 ACN C  28      34.120  14.267  30.746  1.00  0.00      C    H
ATOM   2499  HZ2 ACN C  28      32.272  14.061  31.035  1.00  0.00      C    H
ATOM   2503  CT  ACN C  29       0.778  19.443   5.002  1.00  0.00      C    C
ATOM   2504  CZ  ACN C  29       0.576  20.452   5.996  1.00  0.00      C    C
ATOM   2505  NZ  ACN C  29       0.424  21.294   6.766  1.00  0.00      C    N
ATOM   2506  HZ  ACN C  29       1.335  19.762   4.124  1.00  0.00      C    H
ATOM   2507  HZ1 ACN C  29      -0.152  18.993   4.664  1.00  0.00      C    H
ATOM   2508  HZ2 ACN C  29       1.313  18.598   5.429  1.00  0.00      C    H
ATOM   2512  CT  ACN C  30       0.954   1.807  17.612  1.00  0.00      C    C
ATOM   2513  CZ  ACN C  30       1.107   2.768  16.564  1.00  0.00      C    C
ATOM   2514  NZ  ACN C  30       1.198   3.524  15.717  1.00  0.00      C    N
ATOM   2515  HZ  ACN C  30       1.413   2.318  18.454  1.00  0.00      C    H
ATOM   2516  HZ1 ACN C  30       1.548   0.897  17.596  1.00  0.00      C    H
ATOM   2517  HZ2 ACN C  30      -0.096   1.542  17.700  1.00  0.00      C    H
ATOM   2521  CT  ACN C  31      27.806  18.428  29.602  1.00  0.00      C    C
ATOM   2522  CZ  ACN C  31      27.685  19.610  28.725  1.00  0.00      C    C
ATOM   2523  NZ  ACN C  31      27.613  20.470  27.977  1.00  0.00      C    N
ATOM   2524  HZ  ACN C  31      28.710  18.703  30.140  1.00  0.00      C    H
ATOM   2525  HZ1 ACN C  31      27.899  17.564  28.950  1.00  0.00      C    H
ATOM   2526  HZ2 ACN C  31      26.844  18.374  30.104  1.00  0.00      C    H
ATOM   2530  CT  ACN C  32      44.519   1.406   6.074  1.00  0.00      C    C
ATOM   2531  CZ  ACN C  32      43.160   1.336   6.514  1.00  0.00      C    C
ATOM   2532  NZ  ACN C  32      42.096   1.254   6.899  1.00  0.00      C    N
ATOM   2533  HZ  ACN C  32      44.727   2.403   5.691  1.00  0.00      C    H
ATOM   2534  HZ1 ACN C  32      44.748   0.709   5.272  1.00  0.00      C    H
ATOM   2535  HZ2 ACN C  32      45.157   1.119   6.906  1.00  0.00      C    H
ATOM   2539  CT  ACN C  33      25.988   3.685  15.506  1.00  0.00      C    C
ATOM   2540  CZ  ACN C  33      27.066   4.664  15.755  1.00  0.00      C    C
ATOM   2541  NZ  ACN C  33      27.866   5.469  15.989  1.00  0.00      C    N
ATOM   2542  HZ  ACN C  33      25.041   4.214  15.580  1.00  0.00      C    H
ATOM   2543  HZ1 ACN C  33      26.050   2.823  16.165  1.00  0.00      C    H
ATOM   2544  HZ2 ACN C  33      26.209   3.271  14.525  1.00  0.00      C    H
ATOM   2548  CT  ACN C  34      11.411  11.572  30.655  1.00  0.00      C    C
ATOM   2549  CZ  ACN C  34      12.667  12.318  30.987  1.00  0.00      C    C
ATOM   2550  NZ  ACN C  34      13.676  12.866  31.245  1.00  0.00      C    N
ATOM   2551  HZ  ACN C  34      10.585  11.783  31.330  1.00  0.00      C    H
ATOM   2552  HZ1 ACN C  34      11.665  10.578  31.013  1.00  0.00      C    H
ATOM   2553  HZ2 ACN C  34      11.283  11.639  29.578  1.00  0.00      C    H
ATOM   2557  CT  ACN C  35       6.410  36.669   6.297  1.00  0.00      C    C
ATOM   2558  CZ  ACN C  35       6.181  37.537   7.399  1.00  0.00      C    C
ATOM   2559  NZ  ACN C  35       6.041  38.270   8.301  1.00  0.00      C    N
ATOM   2560  HZ  ACN C  35       5.524  36.105   6.018  1.00  0.00      C    H
ATOM   2561  HZ1 ACN C  35       7.217  35.980   6.532  1.00  0.00      C    H
ATOM   2562  HZ2 ACN C  35       6.580  37.252   5.396  1.00  0.00      C    H
ATOM   2566  CT  ACN C  36      29.443  22.834  21.000  1.00  0.00      C    C
ATOM   2567  CZ  ACN C  36      30.474  22.051  20.375  1.00  0.00      C    C
ATOM   2568  NZ  ACN C  36      31.374  21.430  19.940  1.00  0.00      C    N
ATOM   2569  HZ  ACN C  36      29.174  22.352  21.936  1.00  0.00      C    H
ATOM   2570  HZ1 ACN C  36      28.590  22.982  20.343  1.00  0.00      C    H
ATOM   2571  HZ2 ACN C  36      29.746  23.858  21.206  1.00  0.00      C    H
ATOM   2575  CT  ACN C  37      33.659  36.886  30.866  1.00  0.00      C    C
ATOM   2576  CZ  ACN C  37      32.637  36.062  31.511  1.00  0.00      C    C
ATOM   2577  NZ  ACN C  37      31.802  35.426  32.073  1.00  0.00      C    N
ATOM   2578  HZ  ACN C  37      33.628  37.055  29.792  1.00  0.00      C    H
ATOM   2579  HZ1 ACN C  37      34.570  36.314  31.026  1.00  0.00      C    H
ATOM   2580  HZ2 ACN C  37      33.779  37.768  31.490  1.00  0.00      C    H
ATOM   2584  CT  ACN C  38      28.848   8.837  18.345  1.00  0.00      C    C
ATOM   2585  CZ  ACN C  38      29.377  10.126  18.801  1.00  0.00      C    C
ATOM   2586  NZ  ACN C  38      29.749  11.204  19.153  1.00  0.00      C    N
ATOM   2587  HZ  ACN C  38      29.421   8.053  18.834  1.00  0.00      C    H
ATOM   2588  HZ1 ACN C  38      28.869   8.648  17.275  1.00  0.00      C    H
ATOM   2589  HZ2 ACN C  38      27.772   8.718  18.438  1.00  0.00      C    H
ATOM   2593  CT  ACN C  39      17.505  16.415   7.509  1.00  0.00      C    C
ATOM   2594  CZ  ACN C  39      17.540  14.993   7.365  1.00  0.00      C    C
ATOM   2595  NZ  ACN C  39      17.582  13.844   7.227  1.00  0.00      C    N
ATOM   2596  HZ  ACN C  39      18.473  16.904   7.451  1.00  0.00      C    H
ATOM   2597  HZ1 ACN C  39      17.078  16.679   8.473  1.00  0.00      C    H
ATOM   2598  HZ2 ACN C  39      16.922  16.881   6.719  1.00  0.00      C    H
ATOM   2602  CT  ACN C  40      31.046  26.085  18.325  1.00  0.00      C    C
ATOM   2603  CZ  ACN C  40      30.207  24.924  18.082  1.00  0.00      C    C
ATOM   2604  NZ  ACN C  40      29.510  24.028  17.867  1.00  0.00      C    N
ATOM   2605  HZ  ACN C  40      31.940  25.989  17.713  1.00  0.00      C    H
ATOM   2606  HZ1 ACN C  40      31.281  26.224  19.377  1.00  0.00      C    H
ATOM   2607  HZ2 ACN C  40      30.514  26.953  17.944  1.00  0.00      C    H
ATOM   2611  CT  ACN C  41      21.326   2.496  24.882  1.00  0.00      C    C
ATOM   2612  CZ  ACN C  41      19.912   2.437  24.389  1.00  0.00      C    C
ATOM   2613  NZ  ACN C  41      18.794   2.242  24.023  1.00  0.00      C    N
ATOM   2614  HZ  ACN C  41      21.931   1.653  24.556  1.00  0.00      C    H
ATOM   2615  HZ1 ACN C  41      21.281   2.657  25.956  1.00  0.00      C    H
ATOM   2616  HZ2 ACN C  41      21.761   3.410  24.487  1.00  0.00      C    H
ATOM   2620  CT  ACN C  42      39.999  37.420  15.340  1.00  0.00      C    C
ATOM   2621  CZ  ACN C  42      39.674  37.409  13.892  1.00  0.00      C    C
ATOM   2622  NZ  ACN C  42      39.389  37.359  12.730  1.00  0.00      C    N
ATOM   2623  HZ  ACN C  42      39.014  37.510  15.790  1.00  0.00      C    H
ATOM   2624  HZ1 ACN C  42      40.739  38.189  15.545  1.00  0.00      C    H
ATOM   2625  HZ2 ACN C  42      40.412  36.465  15.656  1.00  0.00      C    H
ATOM   2629  CT  ACN C  43      45.892   3.092  27.005  1.00  0.00      C    C
ATOM   2630  CZ  ACN C  43      44.592   2.772  26.398  1.00  0.00      C    C
ATOM   2631  NZ  ACN C  43      43.595   2.457  25.938  1.00  0.00      C    N
ATOM   2632  HZ  ACN C  43      46.495   3.872  26.546  1.00  0.00      C    H
ATOM   2633  HZ1 ACN C  43      46.314   2.093  27.077  1.00  0.00      C    H
ATOM   2634  HZ2 ACN C  43      45.787   3.394  28.045  1.00  0.00      C    H
ATOM   2638  CT  ACN C  44       7.563   0.579  24.860  1.00  0.00      C    C
ATOM   2639  CZ  ACN C  44       8.861   0.642  25.513  1.00  0.00      C    C
ATOM   2640  NZ  ACN C  44       9.898   0.684  26.086  1.00  0.00      C    N
ATOM   2641  HZ  ACN C  44       7.479  -0.215  24.122  1.00  0.00      C    H
ATOM   2642  HZ1 ACN C  44       7.396   1.567  24.439  1.00  0.00      C    H
ATOM   2643  HZ2 ACN C  44       6.884   0.411  25.692  1.00  0.00      C    H
ATOM   2647  CT  ACN C  45      18.562  22.570  39.921  1.00  0.00      C    C
ATOM   2648  CZ  ACN C  45      19.164  22.136  38.650  1.00  0.00      C    C
ATOM   2649  NZ  ACN C  45      19.664  21.793  37.623  1.00  0.00      C    N
ATOM   2650  HZ  ACN C  45      17.482  22.662  39.839  1.00  0.00      C    H
ATOM   2651  HZ1 ACN C  45      18.970  23.554  40.139  1.00  0.00      C    H
ATOM   2652  HZ2 ACN C  45      18.749  21.804  40.669  1.00  0.00      C    H
ATOM   2656  CT  ACN C  46      16.347  16.390  43.648  1.00  0.00      C    C
ATOM   2657  CZ  ACN C  46      14.871  16.596  43.692  1.00  0.00      C    C
ATOM   2658  NZ  ACN C  46      13.712  16.734  43.773  1.00  0.00      C    N
ATOM   2659  HZ  ACN C  46      16.533  15.347  43.408  1.00  0.00      C    H
ATOM   2660  HZ1 ACN C  46      16.771  16.543  44.637  1.00  0.00      C    H
ATOM   2661  HZ2 ACN C  46      16.741  16.930  42.791  1.00  0.00      C    H
ATOM   2665  CT  ACN C  47       5.624  12.163  31.520  1.00  0.00      C    C
ATOM   2666  CZ  ACN C  47       6.860  12.618  32.153  1.00  0.00      C    C
ATOM   2667  NZ  ACN C  47       7.847  12.972  32.601  1.00  0.00      C    N
ATOM   2668  HZ  ACN C  47       4.742  12.008  32.137  1.00  0.00      C    H
ATOM   2669  HZ1 ACN C  47       5.896  11.176  31.155  1.00  0.00      C    H
ATOM   2670  HZ2 ACN C  47       5.454  12.808  30.662  1.00  0.00      C    H
ATOM   2674  CT  ACN C  48       1.086  33.538  44.346  1.00  0.00      C    C
ATOM   2675  CZ  ACN C  48       0.295  32.300  44.180  1.00  0.00      C    C
ATOM   2676  NZ  ACN C  48      -0.353  31.350  43.935  1.00  0.00      C    N
ATOM   2677  HZ  ACN C  48       0.646  33.942  45.254  1.00  0.00      C    H
ATOM   2678  HZ1 ACN C  48       0.897  34.239  43.536  1.00  0.00      C    H
ATOM   2679  HZ2 ACN C  48       2.155  33.355  44.403  1.00  0.00      C    H
ATOM   2683  CT  ACN C  49       7.362   0.748   2.685  1.00  0.00      C    C
ATOM   2684  CZ  ACN C  49       6.570   1.733   1.997  1.00  0.00      C    C
ATOM   2685  NZ  ACN C  49       5.835   2.465   1.496  1.00  0.00      C    N
ATOM   2686  HZ  ACN C  49       8.250   0.542   2.093  1.00  0.00      C    H
ATOM   2687  HZ1 ACN C  49       6.776  -0.162   2.783  1.00  0.00      C    H
ATOM   2688  HZ2 ACN C  49       7.475   1.046   3.724  1.00  0.00      C    H
ATOM   2692  CT  ACN C  50      19.648  23.695  28.517  1.00  0.00      C    C
ATOM   2693  CZ  ACN C  50      20.305  22.762  27.629  1.00  0.00      C    C
ATOM   2694  NZ  ACN C  50      20.875  21.979  26.951  1.00  0.00      C    N
ATOM   2695  HZ  ACN C  50      19.349  23.080  29.362  1.00  0.00      C    H
ATOM   2696  HZ1 ACN C  50      18.801  24.144  28.006  1.00  0.00      C    H
ATOM   2697  HZ2 ACN C  50      20.348  24.449  28.868  1.00  0.00      C    H
ATOM   2701  CT  ACN C  51      31.525  41.295  34.997  1.00  0.00      C    C
ATOM   2702  CZ  ACN C  51      32.679  42.061  35.475  1.00  0.00      C    C
ATOM   2703  NZ  ACN C  51      33.529  42.698  35.979  1.00  0.00      C    N
ATOM   2704  HZ  ACN C  51      30.727  41.554  35.688  1.00  0.00      C    H
ATOM   2705  HZ1 ACN C  51      31.824  40.254  35.082  1.00  0.00      C    H
ATOM   2706  HZ2 ACN C  51      31.273  41.585  33.981  1.00  0.00      C    H
ATOM   2710  CT  ACN C  52      21.186  26.749  27.493  1.00  0.00      C    C
ATOM   2711  CZ  ACN C  52      19.727  26.662  27.313  1.00  0.00      C    C
ATOM   2712  NZ  ACN C  52      18.608  26.592  27.142  1.00  0.00      C    N
ATOM   2713  HZ  ACN C  52      21.210  26.601  28.570  1.00  0.00      C    H
ATOM   2714  HZ1 ACN C  52      21.598  27.693  27.146  1.00  0.00      C    H
ATOM   2715  HZ2 ACN C  52      21.521  25.867  26.954  1.00  0.00      C    H
ATOM   2719  CT  ACN C  53       4.909   1.964  41.373  1.00  0.00      C    C
ATOM   2720  CZ  ACN C  53       5.173   1.091  40.271  1.00  0.00      C    C
ATOM   2721  NZ  ACN C  53       5.357   0.353  39.384  1.00  0.00      C    N
ATOM   2722  HZ  ACN C  53       4.510   2.898  40.983  1.00  0.00      C    H
ATOM   2723  HZ1 ACN C  53       5.826   1.954  41.956  1.00  0.00      C    H
ATOM   2724  HZ2 ACN C  53       4.128   1.442  41.920  1.00  0.00      C    H
ATOM   2728  CT  ACN C  54       6.082  16.754   7.821  1.00  0.00      C    C
ATOM   2729  CZ  ACN C  54       5.548  15.370   7.760  1.00  0.00      C    C
ATOM   2730  NZ  ACN C  54       5.149  14.308   7.661  1.00  0.00      C    N
ATOM   2731  HZ  ACN C  54       5.318  17.372   7.356  1.00  0.00      C    H
ATOM   2732  HZ1 ACN C  54       6.971  16.686   7.200  1.00  0.00      C    H
ATOM   2733  HZ2 ACN C  54       6.270  17.056   8.849  1.00  0.00      C    H
ATOM   2737  CT  ACN C  55       7.980  23.796  27.284  1.00  0.00      C    C
ATOM   2738  CZ  ACN C  55       8.299  24.806  28.274  1.00  0.00      C    C
ATOM   2739  NZ  ACN C  55       8.631  25.598  29.076  1.00  0.00      C    N
ATOM   2740  HZ  ACN C  55       8.804  23.833  26.577  1.00  0.00      C    H
ATOM   2741  HZ1 ACN C  55       7.107  24.211  26.787  1.00  0.00      C    H
ATOM   2742  HZ2 ACN C  55       7.849  22.770  27.618  1.00  0.00      C    H
ATOM   2746  CT  ACN C  56      37.989  33.956  27.507  1.00  0.00      C    C
ATOM   2747  CZ  ACN C  56      39.070  34.917  27.779  1.00  0.00      C    C
ATOM   2748  NZ  ACN C  56      39.934  35.640  28.035  1.00  0.00      C    N
ATOM   2749  HZ  ACN C  56      37.109  34.533  27.233  1.00  0.00      C    H
ATOM   2750  HZ1 ACN C  56      37.784  33.327  28.370  1.00  0.00      C    H
ATOM   2751  HZ2 ACN C  56      38.352  33.341  26.687  1.00  0.00      C    H
ATOM   2755  CT  ACN C  57      15.877  30.999   4.057  1.00  0.00      C    C
ATOM   2756  CZ  ACN C  57      15.147  29.972   4.890  1.00  0.00      C    C
ATOM   2757  NZ  ACN C  57      14.630  29.135   5.471  1.00  0.00      C    N
ATOM   2758  HZ  ACN C  57      16.693  30.407   3.652  1.00  0.00      C    H
ATOM   2759  HZ1 ACN C  57      16.287  31.684   4.795  1.00  0.00      C    H
ATOM   2760  HZ2 ACN C  57      15.097  31.309   3.367  1.00  0.00      C    H
ATOM   2764  CT  ACN C  58      33.946  15.492   3.163  1.00  0.00      C    C
ATOM   2765  CZ  ACN C  58      34.910  14.888   4.145  1.00  0.00      C    C
ATOM   2766  NZ  ACN C  58      35.583  14.396   4.897  1.00  0.00      C    N
ATOM   2767  HZ  ACN C  58      33.256  16.037   3.802  1.00  0.00      C    H
ATOM   2768  HZ1 ACN C  58      33.327  14.720   2.714  1.00  0.00      C    H
ATOM   2769  HZ2 ACN C  58      34.520  16.043   2.422  1.00  0.00      C    H
ATOM   2773  CT  ACN C  59      11.438   6.455   5.845  1.00  0.00      C    C
ATOM   2774  CZ  ACN C  59      11.072   7.434   6.955  1.00  0.00      C    C
ATOM   2775  NZ  ACN C  59      10.686   8.107   7.834  1.00  0.00      C    N
ATOM   2776  HZ  ACN C  59      10.562   6.151   5.278  1.00  0.00      C    H
ATOM   2777  HZ1 ACN C  59      11.900   5.540   6.208  1.00  0.00      C    H
ATOM   2778  HZ2 ACN C  59      12.182   6.939   5.218  1.00  0.00      C    H
ATOM   2782  CT  ACN C  60      35.333  44.865  15.780  1.00  0.00      C    C
ATOM   2783  CZ  ACN C  60      36.750  45.162  15.653  1.00  0.00      C    C
ATOM   2784  NZ  ACN C  60      37.887  45.357  15.583  1.00  0.00      C    N
ATOM   2785  HZ  ACN C  60      34.769  45.770  15.568  1.00  0.00      C    H
ATOM   2786  HZ1 ACN C  60      35.239  44.611  16.833  1.00  0.00      C    H
ATOM   2787  HZ2 ACN C  60      34.953  44.140  15.065  1.00  0.00      C    H
ATOM   2791  CT  ACN C  61      30.619  12.513  13.202  1.00  0.00      C    C
ATOM   2792  CZ  ACN C  61      31.443  12.513  14.438  1.00  0.00      C    C
ATOM   2793  NZ  ACN C  61      32.054  12.536  15.420  1.00  0.00      C    N
ATOM   2794  HZ  ACN C  61      31.304  12.153  12.438  1.00  0.00      C    H
ATOM   2795  HZ1 ACN C  61      30.446  13.574  13.043  1.00  0.00      C    H
ATOM   2796  HZ2 ACN C  61      29.704  11.928  13.251  1.00  0.00      C    H
ATOM   2800  CT  ACN C  62      29.653  25.994  14.567  1.00  0.00      C    C
ATOM   2801  CZ  ACN C  62      29.540  24.534  14.323  1.00  0.00      C    C
ATOM   2802  NZ  ACN C  62      29.504  23.420  14.128  1.00  0.00      C    N
ATOM   2803  HZ  ACN C  62      28.760  26.156  15.165  1.00  0.00      C    H
ATOM   2804  HZ1 ACN C  62      29.557  26.455  13.587  1.00  0.00      C    H
ATOM   2805  HZ2 ACN C  62      30.537  26.243  15.149  1.00  0.00      C    H
ATOM   2809  CT  ACN C  63      28.261  31.951   6.680  1.00  0.00      C    C
ATOM   2810  CZ  ACN C  63      27.741  31.442   7.999  1.00  0.00      C    C
ATOM   2811  NZ  ACN C  63      27.378  31.053   9.064  1.00  0.00      C    N
ATOM   2812  HZ  ACN C  63      27.541  32.307   5.948  1.00  0.00      C    H
ATOM   2813  HZ1 ACN C  63      28.959  31.296   6.164  1.00  0.00      C    H
ATOM   2814  HZ2 ACN C  63      28.960  32.763   6.863  1.00  0.00      C    H
ATOM   2818  CT  ACN C  64      20.772  26.459  15.218  1.00  0.00      C    C
ATOM   2819  CZ  ACN C  64      20.750  27.446  14.154  1.00  0.00      C    C
ATOM   2820  NZ  ACN C  64      20.749  28.248  13.290  1.00  0.00      C    N
ATOM   2821  HZ  ACN C  64      20.026  25.676  15.107  1.00  0.00      C    H
ATOM   2822  HZ1 ACN C  64      20.715  26.917  16.202  1.00  0.00      C    H
ATOM   2823  HZ2 ACN C  64      21.755  25.996  15.216  1.00  0.00      C    H
ATOM   2827  CT  ACN C  65      23.861  35.972  32.947  1.00  0.00      C    C
ATOM   2828  CZ  ACN C  65      24.011  36.946  34.181  1.00  0.00      C    C
ATOM   2829  NZ  ACN C  65      24.131  37.745  35.024  1.00  0.00      C    N
ATOM   2830  HZ  ACN C  65      23.220  35.141  33.229  1.00  0.00      C    H
ATOM   2831  HZ1 ACN C  65      24.874  35.688  32.673  1.00  0.00      C    H
ATOM   2832  HZ2 ACN C  65      23.333  36.331  32.067  1.00  0.00      C    H
ATOM   2836  CT  ACN C  66      41.828  31.700  44.696  1.00  0.00      C    C
ATOM   2837  CZ  ACN C  66      42.026  30.722  45.797  1.00  0.00      C    C
ATOM   2838  NZ  ACN C  66      42.287  29.977  46.701  1.00  0.00      C    N
ATOM   2839  HZ  ACN C  66      41.845  32.711  45.096  1.00  0.00      C    H
ATOM   2840  HZ1 ACN C  66      40.963  31.532  44.059  1.00  0.00      C    H
ATOM   2841  HZ2 ACN C  66      42.708  31.538  44.079  1.00  0.00      C    H
ATOM   2845  CT  ACN C  67      17.257  29.384  22.113  1.00  0.00      C    C
ATOM   2846  CZ  ACN C  67      16.212  28.869  21.182  1.00  0.00      C    C
ATOM   2847  NZ  ACN C  67      15.343  28.448  20.561  1.00  0.00      C    N
ATOM   2848  HZ  ACN C  67      18.159  28.814  21.906  1.00  0.00      C    H
ATOM   2849  HZ1 ACN C  67      16.843  29.085  23.072  1.00  0.00      C    H
ATOM   2850  HZ2 ACN C  67      17.510  30.437  22.012  1.00  0.00      C    H
ATOM   2854  CT  ACN C  68       9.209  27.169  13.459  1.00  0.00      C    C
ATOM   2855  CZ  ACN C  68       8.867  27.951  14.589  1.00  0.00      C    C
ATOM   2856  NZ  ACN C  68       8.550  28.585  15.476  1.00  0.00      C    N
ATOM   2857  HZ  ACN C  68       8.657  26.233  13.491  1.00  0.00      C    H
ATOM   2858  HZ1 ACN C  68      10.280  27.024  13.576  1.00  0.00      C    H
ATOM   2859  HZ2 ACN C  68       9.100  27.654  12.492  1.00  0.00      C    H
ATOM   2863  CT  ACN C  69      24.415  16.389  30.830  1.00  0.00      C    C
ATOM   2864  CZ  ACN C  69      23.333  15.756  30.095  1.00  0.00      C    C
ATOM   2865  NZ  ACN C  69      22.482  15.169  29.516  1.00  0.00      C    N
ATOM   2866  HZ  ACN C  69      25.218  16.390  30.097  1.00  0.00      C    H
ATOM   2867  HZ1 ACN C  69      24.508  15.749  31.704  1.00  0.00      C    H
ATOM   2868  HZ2 ACN C  69      24.251  17.433  31.084  1.00  0.00      C    H
ATOM   2872  CT  ACN C  70      21.976  12.298   1.465  1.00  0.00      C    C
ATOM   2873  CZ  ACN C  70      22.249  12.801   2.820  1.00  0.00      C    C
ATOM   2874  NZ  ACN C  70      22.540  13.181   3.864  1.00  0.00      C    N
ATOM   2875  HZ  ACN C  70      20.910  12.130   1.332  1.00  0.00      C    H
ATOM   2876  HZ1 ACN C  70      22.548  11.461   1.073  1.00  0.00      C    H
ATOM   2877  HZ2 ACN C  70      22.195  13.171   0.856  1.00  0.00      C    H
ATOM   2881  CT  ACN C  71      45.862  38.257   5.938  1.00  0.00      C    C
ATOM   2882  CZ  ACN C  71      45.190  39.474   5.416  1.00  0.00      C    C
ATOM   2883  NZ  ACN C  71      44.734  40.464   4.967  1.00  0.00      C    N
ATOM   2884  HZ  ACN C  71      46.171  38.519   6.947  1.00  0.00      C    H
ATOM   2885  HZ1 ACN C  71      46.791  38.075   5.405  1.00  0.00      C    H
ATOM   2886  HZ2 ACN C  71      45.319  37.317   5.985  1.00  0.00      C    H
ATOM   2890  CT  ACN C  72       4.113  22.476  23.457  1.00  0.00      C    C
ATOM   2891  CZ  ACN C  72       2.767  22.882  23.210  1.00  0.00      C    C
ATOM   2892  NZ  ACN C  72       1.683  23.226  22.972  1.00  0.00      C    N
ATOM   2893  HZ  ACN C  72       4.220  21.480  23.879  1.00  0.00      C    H
ATOM   2894  HZ1 ACN C  72       4.746  23.083  24.098  1.00  0.00      C    H
ATOM   2895  HZ2 ACN C  72       4.708  22.542  22.550  1.00  0.00      C    H
ATOM   2899  CT  ACN C  73      33.836  26.277  34.282  1.00  0.00      C    C
ATOM   2900  CZ  ACN C  73      35.174  25.637  34.390  1.00  0.00      C    C
ATOM   2901  NZ  ACN C  73      36.226  25.231  34.556  1.00  0.00      C    N
ATOM   2902  HZ  ACN C  73      33.676  26.756  35.244  1.00  0.00      C    H
ATOM   2903  HZ1 ACN C  73      33.157  25.481  33.989  1.00  0.00      C    H
ATOM   2904  HZ2 ACN C  73      33.834  27.057  33.524  1.00  0.00      C    H
ATOM   2908  CT  ACN C  74      40.737  18.870  22.979  1.00  0.00      C    C
ATOM   2909  CZ  ACN C  74      39.949  17.737  22.585  1.00  0.00      C    C
ATOM   2910  NZ  ACN C  74      39.306  16.871  22.175  1.00  0.00      C    N
ATOM   2911  HZ  ACN C  74      40.156  19.718  22.626  1.00  0.00      C    H
ATOM   2912  HZ1 ACN C  74      41.643  18.764  22.387  1.00  0.00      C    H
ATOM   2913  HZ2 ACN C  74      40.982  18.865  24.038  1.00  0.00      C    H
ATOM   2917  CT  ACN C  75      40.916  25.759  24.624  1.00  0.00      C    C
ATOM   2918  CZ  ACN C  75      41.921  26.818  24.735  1.00  0.00      C    C
ATOM   2919  NZ  ACN C  75      42.717  27.653  24.817  1.00  0.00      C    N
ATOM   2920  HZ  ACN C  75      40.048  26.266  24.212  1.00  0.00      C    H
ATOM   2921  HZ1 ACN C  75      40.704  25.211  25.539  1.00  0.00      C    H
ATOM   2922  HZ2 ACN C  75      41.349  25.074  23.899  1.00  0.00      C    H
ATOM   2926  CT  ACN C  76      28.843  17.361  43.943  1.00  0.00      C    C
ATOM   2927  CZ  ACN C  76      28.307  16.123  44.535  1.00  0.00      C    C
ATOM   2928  NZ  ACN C  76      27.914  15.123  44.936  1.00  0.00      C    N
ATOM   2929  HZ  ACN C  76      28.019  18.038  43.732  1.00  0.00      C    H
ATOM   2930  HZ1 ACN C  76      29.451  17.145  43.068  1.00  0.00      C    H
ATOM   2931  HZ2 ACN C  76      29.500  17.812  44.682  1.00  0.00      C    H
ATOM   2935  CT  ACN C  77      15.790  14.574  12.513  1.00  0.00      C    C
ATOM   2936  CZ  ACN C  77      16.556  15.676  11.822  1.00  0.00      C    C
ATOM   2937  NZ  ACN C  77      17.157  16.488  11.215  1.00  0.00      C    N
ATOM   2938  HZ  ACN C  77      16.498  14.038  13.140  1.00  0.00      C    H
ATOM   2939  HZ1 ACN C  77      15.273  13.900  11.834  1.00  0.00      C    H
ATOM   2940  HZ2 ACN C  77      15.056  14.984  13.201  1.00  0.00      C    H
ATOM   2944  CT  ACN C  78      39.770  17.030  11.427  1.00  0.00      C    C
ATOM   2945  CZ  ACN C  78      39.719  18.305  10.645  1.00  0.00      C    C
ATOM   2946  NZ  ACN C  78      39.722  19.244   9.970  1.00  0.00      C    N
ATOM   2947  HZ  ACN C  78      40.279  17.133  12.382  1.00  0.00      C    H
ATOM   2948  HZ1 ACN C  78      40.214  16.323  10.731  1.00  0.00      C    H
ATOM   2949  HZ2 ACN C  78      38.725  16.819  11.636  1.00  0.00      C    H
ATOM   2953  CT  ACN C  79      36.611  35.534  15.903  1.00  0.00      C    C
ATOM   2954  CZ  ACN C  79      36.342  34.335  16.640  1.00  0.00      C    C
ATOM   2955  NZ  ACN C  79      36.062  33.332  17.173  1.00  0.00      C    N
ATOM   2956  HZ  ACN C  79      36.341  35.398  14.859  1.00  0.00      C    H
ATOM   2957  HZ1 ACN C  79      37.628  35.905  16.005  1.00  0.00      C    H
ATOM   2958  HZ2 ACN C  79      35.968  36.231  16.434  1.00  0.00      C    H
ATOM   2962  CT  ACN C  80       2.428  32.907  12.022  1.00  0.00      C    C
ATOM   2963  CZ  ACN C  80       2.993  34.220  11.723  1.00  0.00      C    C
ATOM   2964  NZ  ACN C  80       3.445  35.274  11.590  1.00  0.00      C    N
ATOM   2965  HZ  ACN C  80       3.191  32.378  12.587  1.00  0.00      C    H
ATOM   2966  HZ1 ACN C  80       2.169  32.500  11.047  1.00  0.00      C    H
ATOM   2967  HZ2 ACN C  80       1.481  33.004  12.548  1.00  0.00      C    H
ATOM   2971  CT  ACN C  81       3.307  37.330  27.894  1.00  0.00      C    C
ATOM   2972  CZ  ACN C  81       2.510  36.623  26.910  1.00  0.00      C    C
ATOM   2973  NZ  ACN C  81       1.813  36.003  26.193  1.00  0.00      C    N
ATOM   2974  HZ  ACN C  81       3.415  36.580  28.672  1.00  0.00      C    H
ATOM   2975  HZ1 ACN C  81       2.803  38.263  28.136  1.00  0.00      C    H
ATOM   2976  HZ2 ACN C  81       4.269  37.475  27.409  1.00  0.00      C    H
ATOM   2980  CT  ACN C  82      32.589   3.182  44.422  1.00  0.00      C    C
ATOM   2981  CZ  ACN C  82      32.492   2.519  43.150  1.00  0.00      C    C
ATOM   2982  NZ  ACN C  82      32.328   2.030  42.102  1.00  0.00      C    N
ATOM   2983  HZ  ACN C  82      33.177   4.094  44.351  1.00  0.00      C    H
ATOM   2984  HZ1 ACN C  82      33.117   2.489  45.072  1.00  0.00      C    H
ATOM   2985  HZ2 ACN C  82      31.623   3.435  44.852  1.00  0.00      C    H
ATOM   2989  CT  ACN C  83      30.458  46.153  14.505  1.00  0.00      C    C
ATOM   2990  CZ  ACN C  83      29.475  46.047  15.681  1.00  0.00      C    C
ATOM   2991  NZ  ACN C  83      28.746  45.998  16.573  1.00  0.00      C    N
ATOM   2992  HZ  ACN C  83      31.343  45.532  14.616  1.00  0.00      C    H
ATOM   2993  HZ1 ACN C  83      30.761  47.191  14.393  1.00  0.00      C    H
ATOM   2994  HZ2 ACN C  83      29.941  46.088  13.551  1.00  0.00      C    H
ATOM   2998  CT  ACN C  84      16.264  36.529  19.626  1.00  0.00      C    C
ATOM   2999  CZ  ACN C  84      15.747  37.778  20.116  1.00  0.00      C    C
ATOM   3000  NZ  ACN C  84      15.239  38.739  20.498  1.00  0.00      C    N
ATOM   3001  HZ  ACN C  84      17.196  36.780  19.125  1.00  0.00      C    H
ATOM   3002  HZ1 ACN C  84      15.580  36.095  18.902  1.00  0.00      C    H
ATOM   3003  HZ2 ACN C  84      16.468  35.950  20.523  1.00  0.00      C    H
ATOM   3007  CT  ACN C  85      21.262  44.523  36.493  1.00  0.00      C    C
ATOM   3008  CZ  ACN C  85      21.176  44.470  35.075  1.00  0.00      C    C
ATOM   3009  NZ  ACN C  85      21.036  44.448  33.900  1.00  0.00      C    N
ATOM   3010  HZ  ACN C  85      21.593  45.517  36.781  1.00  0.00      C    H
ATOM   3011  HZ1 ACN C  85      22.021  43.781  36.731  1.00  0.00      C    H
ATOM   3012  HZ2 ACN C  85      20.277  44.371  36.927  1.00  0.00      C    H
ATOM   3016  CT  ACN C  86      16.652   6.803  35.814  1.00  0.00      C    C
ATOM   3017  CZ  ACN C  86      16.203   7.948  36.676  1.00  0.00      C    C
ATOM   3018  NZ  ACN C  86      15.808   8.874  37.272  1.00  0.00      C    N
ATOM   3019  HZ  ACN C  86      17.730   6.943  35.816  1.00  0.00      C    H
ATOM   3020  HZ1 ACN C  86      16.141   6.796  34.854  1.00  0.00      C    H
ATOM   3021  HZ2 ACN C  86      16.278   5.920  36.325  1.00  0.00      C    H
ATOM   3025  CT  ACN C  87       9.180  22.242   3.191  1.00  0.00      C    C
ATOM   3026  CZ  ACN C  87       9.925  21.125   2.704  1.00  0.00      C    C
ATOM   3027  NZ  ACN C  87      10.542  20.242   2.286  1.00  0.00      C    N
ATOM   3028  HZ  ACN C  87       8.366  21.824   3.779  1.00  0.00      C    H
ATOM   3029  HZ1 ACN C  87       8.812  22.730   2.292  1.00  0.00      C    H
ATOM   3030  HZ2 ACN C  87       9.709  22.916   3.859  1.00  0.00      C    H
ATOM   3034  CT  ACN C  88      25.144  27.366  14.350  1.00  0.00      C    C
ATOM   3035  CZ  ACN C  88      26.276  27.836  13.568  1.00  0.00      C    C
ATOM   3036  NZ  ACN C  88      27.204  28.200  12.934  1.00  0.00      C    N
ATOM   3037  HZ  ACN C  88      25.320  27.617  15.393  1.00  0.00      C    H
ATOM   3038  HZ1 ACN C  88      25.036  26.292  14.216  1.00  0.00      C    H
ATOM   3039  HZ2 ACN C  88      24.190  27.786  14.041  1.00  0.00      C    H
ATOM   3043  CT  ACN C  89      29.036  32.931  28.820  1.00  0.00      C    C
ATOM   3044  CZ  ACN C  89      29.946  31.806  28.770  1.00  0.00      C    C
ATOM   3045  NZ  ACN C  89      30.635  30.879  28.703  1.00  0.00      C    N
ATOM   3046  HZ  ACN C  89      27.972  32.740  28.926  1.00  0.00      C    H
ATOM   3047  HZ1 ACN C  89      29.049  33.546  27.923  1.00  0.00      C    H
ATOM   3048  HZ2 ACN C  89      29.265  33.469  29.736  1.00  0.00      C    H
ATOM   3052  CT  ACN C  90      11.500  44.300   3.308  1.00  0.00      C    C
ATOM   3053  CZ  ACN C  90      10.187  44.930   3.704  1.00  0.00      C    C
ATOM   3054  NZ  ACN C  90       9.211  45.466   4.042  1.00  0.00      C    N
ATOM   3055  HZ  ACN C  90      11.460  43.276   2.944  1.00  0.00      C    H
ATOM   3056  HZ1 ACN C  90      12.050  44.355   4.244  1.00  0.00      C    H
ATOM   3057  HZ2 ACN C  90      12.032  44.914   2.585  1.00  0.00      C    H
ATOM   3061  CT  ACN C  91      37.058  22.854  13.016  1.00  0.00      C    C
ATOM   3062  CZ  ACN C  91      38.226  23.778  13.249  1.00  0.00      C    C
ATOM   3063  NZ  ACN C  91      39.058  24.520  13.531  1.00  0.00      C    N
ATOM   3064  HZ  ACN C  91      37.294  21.797  13.113  1.00  0.00      C    H
ATOM   3065  HZ1 ACN C  91      36.914  22.987  11.947  1.00  0.00      C    H
ATOM   3066  HZ2 ACN C  91      36.158  23.128  13.559  1.00  0.00      C    H
ATOM   3070  CT  ACN C  92      39.808  26.714  45.240  1.00  0.00      C    C
ATOM   3071  CZ  ACN C  92      40.056  25.326  45.686  1.00  0.00      C    C
ATOM   3072  NZ  ACN C  92      40.284  24.270  46.028  1.00  0.00      C    N
ATOM   3073  HZ  ACN C  92      39.004  26.806  44.515  1.00  0.00      C    H
ATOM   3074  HZ1 ACN C  92      40.760  27.033  44.822  1.00  0.00      C    H
ATOM   3075  HZ2 ACN C  92      39.437  27.241  46.115  1.00  0.00      C    H
ATOM   3079  CT  ACN C  93      44.576  27.849  45.224  1.00  0.00      C    C
ATOM   3080  CZ  ACN C  93      45.698  28.170  46.132  1.00  0.00      C    C
ATOM   3081  NZ  ACN C  93      46.618  28.417  46.802  1.00  0.00      C    N
ATOM   3082  HZ  ACN C  93      44.211  28.757  44.750  1.00  0.00      C    H
ATOM   3083  HZ1 ACN C  93      43.764  27.566  45.889  1.00  0.00      C    H
ATOM   3084  HZ2 ACN C  93      44.979  27.105  44.542  1.00  0.00      C    H
ATOM   3088  CT  ACN C  94      39.137  33.302  18.307  1.00  0.00      C    C
ATOM   3089  CZ  ACN C  94      39.554  32.465  19.419  1.00  0.00      C    C
ATOM   3090  NZ  ACN C  94      39.939  31.875  20.372  1.00  0.00      C    N
ATOM   3091  HZ  ACN C  94      38.520  34.108  18.696  1.00  0.00      C    H
ATOM   3092  HZ1 ACN C  94      38.442  32.705  17.721  1.00  0.00      C    H
ATOM   3093  HZ2 ACN C  94      40.010  33.759  17.849  1.00  0.00      C    H
ATOM   3097  CT  ACN C  95       7.665  14.931  22.964  1.00  0.00      C    C
ATOM   3098  CZ  ACN C  95       8.948  15.580  23.100  1.00  0.00      C    C
ATOM   3099  NZ  ACN C  95      10.016  16.053  23.259  1.00  0.00      C    N
ATOM   3100  HZ  ACN C  95       6.918  15.563  23.437  1.00  0.00      C    H
ATOM   3101  HZ1 ACN C  95       7.564  13.921  23.354  1.00  0.00      C    H
ATOM   3102  HZ2 ACN C  95       7.409  14.753  21.923  1.00  0.00      C    H
ATOM   3106  CT  ACN C  96      41.707   6.497  12.368  1.00  0.00      C    C
ATOM   3107  CZ  ACN C  96      41.611   6.356  10.965  1.00  0.00      C    C
ATOM   3108  NZ  ACN C  96      41.626   6.256   9.789  1.00  0.00      C    N
ATOM   3109  HZ  ACN C  96      41.420   7.535  12.519  1.00  0.00      C    H
ATOM   3110  HZ1 ACN C  96      42.724   6.160  12.547  1.00  0.00      C    H
ATOM   3111  HZ2 ACN C  96      40.978   5.786  12.748  1.00  0.00      C    H
ATOM   3115  CT  ACN C  97      16.424  12.185   1.028  1.00  0.00      C    C
ATOM   3116  CZ  ACN C  97      16.681  13.011  -0.158  1.00  0.00      C    C
ATOM   3117  NZ  ACN C  97      16.901  13.678  -1.057  1.00  0.00      C    N
ATOM   3118  HZ  ACN C  97      16.171  12.719   1.940  1.00  0.00      C    H
ATOM   3119  HZ1 ACN C  97      17.426  11.824   1.241  1.00  0.00      C    H
ATOM   3120  HZ2 ACN C  97      15.698  11.413   0.786  1.00  0.00      C    H
ATOM   3124  CT  ACN C  98      16.929  30.185  14.587  1.00  0.00      C    C
ATOM   3125  CZ  ACN C  98      16.257  29.310  13.614  1.00  0.00      C    C
ATOM   3126  NZ  ACN C  98      15.781  28.628  12.822  1.00  0.00      C    N
ATOM   3127  HZ  ACN C  98      16.774  29.866  15.614  1.00  0.00      C    H
ATOM   3128  HZ1 ACN C  98      16.554  31.194  14.440  1.00  0.00      C    H
ATOM   3129  HZ2 ACN C  98      17.968  30.146  14.267  1.00  0.00      C    H
ATOM   3133  CT  ACN C  99       3.792  31.872  41.672  1.00  0.00      C    C
ATOM   3134  CZ  ACN C  99       2.530  32.597  41.494  1.00  0.00      C    C
ATOM   3135  NZ  ACN C  99       1.534  33.168  41.310  1.00  0.00      C    N
ATOM   3136  HZ  ACN C  99       4.359  32.285  42.503  1.00  0.00      C    H
ATOM   3137  HZ1 ACN C  99       4.337  31.886  40.732  1.00  0.00      C    H
ATOM   3138  HZ2 ACN C  99       3.569  30.863  42.008  1.00  0.00      C    H
ATOM   3142  CT  ACN C 100       9.381   1.470  15.217  1.00  0.00      C    C
ATOM   3143  CZ  ACN C 100       8.343   1.099  14.230  1.00  0.00      C    C
ATOM   3144  NZ  ACN C 100       7.483   0.768  13.462  1.00  0.00      C    N
ATOM   3145  HZ  ACN C 100      10.407   1.362  14.876  1.00  0.00      C    H
ATOM   3146  HZ1 ACN C 100       9.366   0.865  16.120  1.00  0.00      C    H
ATOM   3147  HZ2 ACN C 100       9.240   2.542  15.333  1.00  0.00      C    H
ATOM   3151  CT  ACN C 101      28.333  29.199   3.194  1.00  0.00      C    C
ATOM   3152  CZ  ACN C 101      29.078  27.942   3.123  1.00  0.00      C    C
ATOM   3153  NZ  ACN C 101      29.695  27.008   3.050  1.00  0.00      C    N
ATOM   3154  HZ  ACN C 101      28.336  29.697   2.228  1.00  0.00      C    H
ATOM   3155  HZ1 ACN C 101      28.832  29.824   3.930  1.00  0.00      C    H
ATOM   3156  HZ2 ACN C 101      27.372  28.892   3.599  1.00  0.00      C    H
ATOM   3160  CT  ACN C 102      39.707  12.900  11.018  1.00  0.00      C    C
ATOM   3161  CZ  ACN C 102      40.733  13.745  10.327  1.00  0.00      C    C
ATOM   3162  NZ  ACN C 102      41.523  14.360   9.773  1.00  0.00      C    N
ATOM   3163  HZ  ACN C 102      38.826  13.029  10.394  1.00  0.00      C    H
ATOM   3164  HZ1 ACN C 102      39.632  13.359  12.001  1.00  0.00      C    H
ATOM   3165  HZ2 ACN C 102      39.910  11.838  11.132  1.00  0.00      C    H
ATOM   3169  CT  ACN C 103       4.972   3.374   8.556  1.00  0.00      C    C
ATOM   3170  CZ  ACN C 103       6.169   2.913   9.191  1.00  0.00      C    C
ATOM   3171  NZ  ACN C 103       7.180   2.632   9.751  1.00  0.00      C    N
ATOM   3172  HZ  ACN C 103       4.437   4.184   9.045  1.00  0.00      C    H
ATOM   3173  HZ1 ACN C 103       4.322   2.507   8.643  1.00  0.00      C    H
ATOM   3174  HZ2 ACN C 103       5.210   3.596   7.519  1.00  0.00      C    H
ATOM   3178  CT  ACN C 104      45.028  24.598  23.844  1.00  0.00      C    C
ATOM   3179  CZ  ACN C 104      44.431  23.240  24.119  1.00  0.00      C    C
ATOM   3180  NZ  ACN C 104      44.001  22.177  24.289  1.00  0.00      C    N
ATOM   3181  HZ  ACN C 104      45.697  24.469  22.997  1.00  0.00      C    H
ATOM   3182  HZ1 ACN C 104      45.578  25.036  24.673  1.00  0.00      C    H
ATOM   3183  HZ2 ACN C 104      44.261  25.264  23.456  1.00  0.00      C    H
ATOM   3187  CT  ACN C 105      23.616   6.346  29.432  1.00  0.00      C    C
ATOM   3188  CZ  ACN C 105      22.459   6.188  30.394  1.00  0.00      C    C
ATOM   3189  NZ  ACN C 105      21.580   6.013  31.111  1.00  0.00      C    N
ATOM   3190  HZ  ACN C 105      23.589   5.592  28.650  1.00  0.00      C    H
ATOM   3191  HZ1 ACN C 105      24.543   6.244  29.990  1.00  0.00      C    H
ATOM   3192  HZ2 ACN C 105      23.597   7.331  28.972  1.00  0.00      C    H
ATOM   3196  CT  ACN C 106      41.509  20.687  15.863  1.00  0.00      C    C
ATOM   3197  CZ  ACN C 106      40.544  19.954  15.076  1.00  0.00      C    C
ATOM   3198  NZ  ACN C 106      39.789  19.367  14.515  1.00  0.00      C    N
ATOM   3199  HZ  ACN C 106      42.233  21.285  15.316  1.00  0.00      C    H
ATOM   3200  HZ1 ACN C 106      42.054  19.941  16.436  1.00  0.00      C    H
ATOM   3201  HZ2 ACN C 106      40.967  21.402  16.476  1.00  0.00      C    H
ATOM   3205  CT  ACN C 107       5.580  15.057  35.563  1.00  0.00      C    C
ATOM   3206  CZ  ACN C 107       4.947  14.324  36.659  1.00  0.00      C    C
ATOM   3207  NZ  ACN C 107       4.458  13.722  37.508  1.00  0.00      C    N
ATOM   3208  HZ  ACN C 107       5.131  14.779  34.613  1.00  0.00      C    H
ATOM   3209  HZ1 ACN C 107       6.629  14.771  35.552  1.00  0.00      C    H
ATOM   3210  HZ2 ACN C 107       5.344  16.117  35.594  1.00  0.00      C    H
ATOM   3214  CT  ACN C 108      10.618  13.341  11.454  1.00  0.00      C    C
ATOM   3215  CZ  ACN C 108      11.829  14.075  10.988  1.00  0.00      C    C
ATOM   3216  NZ  ACN C 108      12.729  14.713  10.664  1.00  0.00      C    N
ATOM   3217  HZ  ACN C 108       9.769  13.953  11.161  1.00  0.00      C    H
ATOM   3218  HZ1 ACN C 108      10.529  13.165  12.523  1.00  0.00      C    H
ATOM   3219  HZ2 ACN C 108      10.632  12.412  10.889  1.00  0.00      C    H
ATOM   3223  CT  ACN C 109      37.166  18.638  15.655  1.00  0.00      C    C
ATOM   3224  CZ  ACN C 109      37.009  20.109  15.585  1.00  0.00      C    C
ATOM   3225  NZ  ACN C 109      36.807  21.271  15.525  1.00  0.00      C    N
ATOM   3226  HZ  ACN C 109      36.270  18.081  15.918  1.00  0.00      C    H
ATOM   3227  HZ1 ACN C 109      37.926  18.464  16.412  1.00  0.00      C    H
ATOM   3228  HZ2 ACN C 109      37.563  18.298  14.702  1.00  0.00      C    H
ATOM   3232  CT  ACN C 110      35.700   5.943  17.654  1.00  0.00      C    C
ATOM   3233  CZ  ACN C 110      36.249   5.300  18.806  1.00  0.00      C    C
ATOM   3234  NZ  ACN C 110      36.678   4.686  19.718  1.00  0.00      C    N
ATOM   3235  HZ  ACN C 110      34.835   5.390  17.296  1.00  0.00      C    H
ATOM   3236  HZ1 ACN C 110      36.424   5.851  16.848  1.00  0.00      C    H
ATOM   3237  HZ2 ACN C 110      35.452   6.920  18.061  1.00  0.00      C    H
ATOM   3241  CT  ACN C 111      26.157  18.895   0.244  1.00  0.00      C    C
ATOM   3242  CZ  ACN C 111      27.177  18.356   1.143  1.00  0.00      C    C
ATOM   3243  NZ  ACN C 111      28.055  17.948   1.807  1.00  0.00      C    N
ATOM   3244  HZ  ACN C 111      25.246  19.012   0.824  1.00  0.00      C    H
ATOM   3245  HZ1 ACN C 111      26.103  18.329  -0.683  1.00  0.00      C    H
ATOM   3246  HZ2 ACN C 111      26.436  19.911  -0.024  1.00  0.00      C    H
ATOM   3250  CT  ACN C 112      10.233   4.365  25.590  1.00  0.00      C    C
ATOM   3251  CZ  ACN C 112      10.141   3.716  24.317  1.00  0.00      C    C
ATOM   3252  NZ  ACN C 112      10.076   3.138  23.271  1.00  0.00      C    N
ATOM   3253  HZ  ACN C 112      10.033   3.558  26.290  1.00  0.00      C    H
ATOM   3254  HZ1 ACN C 112       9.456   5.112  25.730  1.00  0.00      C    H
ATOM   3255  HZ2 ACN C 112      11.150   4.940  25.692  1.00  0.00      C    H
ATOM   3259  CT  ACN C 113      41.938  24.647  15.409  1.00  0.00      C    C
ATOM   3260  CZ  ACN C 113      43.273  25.201  15.523  1.00  0.00      C    C
ATOM   3261  NZ  ACN C 113      44.326  25.668  15.716  1.00  0.00      C    N
ATOM   3262  HZ  ACN C 113      41.766  24.240  14.416  1.00  0.00      C    H
ATOM   3263  HZ1 ACN C 113      41.223  25.455  15.541  1.00  0.00      C    H
ATOM   3264  HZ2 ACN C 113      41.861  23.929  16.221  1.00  0.00      C    H
ATOM   3268  CT  ACN C 114       8.195   8.458   5.165  1.00  0.00      C    C
ATOM   3269  CZ  ACN C 114       7.380   9.686   4.954  1.00  0.00      C    C
ATOM   3270  NZ  ACN C 114       6.803  10.663   4.858  1.00  0.00      C    N
ATOM   3271  HZ  ACN C 114       8.024   7.867   4.268  1.00  0.00      C    H
ATOM   3272  HZ1 ACN C 114       7.915   7.902   6.056  1.00  0.00      C    H
ATOM   3273  HZ2 ACN C 114       9.245   8.713   5.048  1.00  0.00      C    H
ATOM   3277  CT  ACN C 115       7.859   4.942  32.935  1.00  0.00      C    C
ATOM   3278  CZ  ACN C 115       6.584   5.432  32.412  1.00  0.00      C    C
ATOM   3279  NZ  ACN C 115       5.579   5.817  31.998  1.00  0.00      C    N
ATOM   3280  HZ  ACN C 115       7.617   3.960  33.334  1.00  0.00      C    H
ATOM   3281  HZ1 ACN C 115       8.302   5.612  33.667  1.00  0.00      C    H
ATOM   3282  HZ2 ACN C 115       8.458   4.979  32.029  1.00  0.00      C    H
ATOM   3286  CT  ACN C 116      36.471  42.913  23.895  1.00  0.00      C    C
ATOM   3287  CZ  ACN C 116      37.740  42.396  24.409  1.00  0.00      C    C
ATOM   3288  NZ  ACN C 116      38.757  41.994  24.826  1.00  0.00      C    N
ATOM   3289  HZ  ACN C 116      35.804  43.315  24.654  1.00  0.00      C    H
ATOM   3290  HZ1 ACN C 116      35.862  42.175  23.379  1.00  0.00      C    H
ATOM   3291  HZ2 ACN C 116      36.741  43.778  23.295  1.00  0.00      C    H
ATOM   3295  CT  ACN C 117      46.866   9.864  11.750  1.00  0.00      C    C
ATOM   3296  CZ  ACN C 117      45.631   9.577  10.959  1.00  0.00      C    C
ATOM   3297  NZ  ACN C 117      44.641   9.330  10.344  1.00  0.00      C    N
ATOM   3298  HZ  ACN C 117      47.181  10.867  11.476  1.00  0.00      C    H
ATOM   3299  HZ1 ACN C 117      47.581   9.133  11.384  1.00  0.00      C    H
ATOM   3300  HZ2 ACN C 117      46.745   9.676  12.814  1.00  0.00      C    H
ATOM   3304  CT  ACN C 118      14.679  13.040  28.206  1.00  0.00      C    C
ATOM   3305  CZ  ACN C 118      15.998  13.719  28.547  1.00  0.00      C    C
ATOM   3306  NZ  ACN C 118      17.061  14.241  28.711  1.00  0.00      C    N
ATOM   3307  HZ  ACN C 118      14.568  12.087  28.717  1.00  0.00      C    H
ATOM   3308  HZ1 ACN C 118      14.679  12.973  27.121  1.00  0.00      C    H
ATOM   3309  HZ2 ACN C 118      13.895  13.736  28.494  1.00  0.00      C    H
ATOM   3313  CT  ACN C 119      30.268  14.831   1.838  1.00  0.00      C    C
ATOM   3314  CZ  ACN C 119      30.182  14.271   3.200  1.00  0.00      C    C
ATOM   3315  NZ  ACN C 119      30.061  13.865   4.279  1.00  0.00      C    N
ATOM   3316  HZ  ACN C 119      30.776  15.792   1.842  1.00  0.00      C    H
ATOM   3317  HZ1 ACN C 119      29.250  14.896   1.463  1.00  0.00      C    H
ATOM   3318  HZ2 ACN C 119      30.709  14.140   1.125  1.00  0.00      C    H
ATOM   3322  CT  ACN C 120      12.724   9.164  37.671  1.00  0.00      C    C
ATOM   3323  CZ  ACN C 120      11.687   8.625  38.568  1.00  0.00      C    C
ATOM   3324  NZ  ACN C 120      10.901   8.173  39.302  1.00  0.00      C    N
ATOM   3325  HZ  ACN C 120      13.657   9.191  38.229  1.00  0.00      C    H
ATOM   3326  HZ1 ACN C 120      12.546  10.182  37.333  1.00  0.00      C    H
ATOM   3327  HZ2 ACN C 120      12.968   8.589  36.782  1.00  0.00      C    H
ATOM   3331  CT  ACN C 121      18.436   8.802   5.400  1.00  0.00      C    C
ATOM   3332  CZ  ACN C 121      18.926   9.118   4.045  1.00  0.00      C    C
ATOM   3333  NZ  ACN C 121      19.301   9.431   3.000  1.00  0.00      C    N
ATOM   3334  HZ  ACN C 121      17.537   8.197   5.321  1.00  0.00      C    H
ATOM   3335  HZ1 ACN C 121      18.139   9.745   5.852  1.00  0.00      C    H
ATOM   3336  HZ2 ACN C 121      19.250   8.262   5.877  1.00  0.00      C    H
ATOM   3340  CT  ACN C 122      34.435   2.211  35.908  1.00  0.00      C    C
ATOM   3341  CZ  ACN C 122      33.922   3.005  34.765  1.00  0.00      C    C
ATOM   3342  NZ  ACN C 122      33.376   3.587  33.949  1.00  0.00      C    N
ATOM   3343  HZ  ACN C 122      34.370   1.160  35.638  1.00  0.00      C    H
ATOM   3344  HZ1 ACN C 122      33.710   2.347  36.707  1.00  0.00      C    H
ATOM   3345  HZ2 ACN C 122      35.421   2.616  36.120  1.00  0.00      C    H
ATOM   3349  CT  ACN C 123      33.049  34.132  22.682  1.00  0.00      C    C
ATOM   3350  CZ  ACN C 123      33.743  33.199  23.594  1.00  0.00      C    C
ATOM   3351  NZ  ACN C 123      34.277  32.568  24.379  1.00  0.00      C    N
ATOM   3352  HZ  ACN C 123      33.648  34.925  22.241  1.00  0.00      C    H
ATOM   3353  HZ1 ACN C 123      32.079  34.412  23.083  1.00  0.00      C    H
ATOM   3354  HZ2 ACN C 123      32.845  33.453  21.858  1.00  0.00      C    H
ATOM   3358  CT  ACN C 124       3.944   6.986  24.361  1.00  0.00      C    C
ATOM   3359  CZ  ACN C 124       4.443   8.176  25.018  1.00  0.00      C    C
ATOM   3360  NZ  ACN C 124       4.858   9.081  25.589  1.00  0.00      C    N
ATOM   3361  HZ  ACN C 124       3.981   6.109  25.002  1.00  0.00      C    H
ATOM   3362  HZ1 ACN C 124       4.520   6.778  23.462  1.00  0.00      C    H
ATOM   3363  HZ2 ACN C 124       2.896   7.140  24.120  1.00  0.00      C    H
ATOM   3367  CT  ACN C 125      43.074  36.410  13.389  1.00  0.00      C    C
ATOM   3368  CZ  ACN C 125      43.361  37.839  13.343  1.00  0.00      C    C
ATOM   3369  NZ  ACN C 125      43.541  38.962  13.323  1.00  0.00      C    N
ATOM   3370  HZ  ACN C 125      42.824  36.175  12.357  1.00  0.00      C    H
ATOM   3371  HZ1 ACN C 125      42.208  36.291  14.034  1.00  0.00      C    H
ATOM   3372  HZ2 ACN C 125      43.937  35.884  13.788  1.00  0.00      C    H
ATOM   3376  CT  ACN C 126      10.705  38.345  13.242  1.00  0.00      C    C
ATOM   3377  CZ  ACN C 126      11.552  37.226  13.794  1.00  0.00      C    C
ATOM   3378  NZ  ACN C 126      12.224  36.402  14.241  1.00  0.00      C    N
ATOM   3379  HZ  ACN C 126       9.977  38.681  13.975  1.00  0.00      C    H
ATOM   3380  HZ1 ACN C 126      10.200  38.013  12.338  1.00  0.00      C    H
ATOM   3381  HZ2 ACN C 126      11.366  39.174  13.000  1.00  0.00      C    H
ATOM   3385  CT  ACN C 127      -0.380  38.691  17.043  1.00  0.00      C    C
ATOM   3386  CZ  ACN C 127       0.820  38.466  17.818  1.00  0.00      C    C
ATOM   3387  NZ  ACN C 127       1.714  38.270  18.472  1.00  0.00      C    N
ATOM   3388  HZ  ACN C 127      -1.267  38.150  17.361  1.00  0.00      C    H
ATOM   3389  HZ1 ACN C 127      -0.210  38.393  16.011  1.00  0.00      C    H
ATOM   3390  HZ2 ACN C 127      -0.456  39.763  17.207  1.00  0.00      C    H
ATOM   3394  CT  ACN C 128      40.361  12.068  14.852  1.00  0.00      C    C
ATOM   3395  CZ  ACN C 128      40.757  13.491  14.623  1.00  0.00      C    C
ATOM   3396  NZ  ACN C 128      41.052  14.576  14.499  1.00  0.00      C    N
ATOM   3397  HZ  ACN C 128      41.218  11.555  15.280  1.00  0.00      C    H
ATOM   3398  HZ1 ACN C 128      39.985  11.605  13.943  1.00  0.00      C    H
ATOM   3399  HZ2 ACN C 128      39.665  12.011  15.686  1.00  0.00      C    H
ATOM   3403  CT  ACN C 129      32.784  10.345  17.243  1.00  0.00      C    C
ATOM   3404  CZ  ACN C 129      33.237   9.315  18.207  1.00  0.00      C    C
ATOM   3405  NZ  ACN C 129      33.567   8.528  18.972  1.00  0.00      C    N
ATOM   3406  HZ  ACN C 129      31.697  10.343  17.257  1.00  0.00      C    H
ATOM   3407  HZ1 ACN C 129      33.061  10.272  16.194  1.00  0.00      C    H
ATOM   3408  HZ2 ACN C 129      33.137  11.324  17.559  1.00  0.00      C    H
ATOM   3412  CT  ACN C 130      15.301   5.134  45.333  1.00  0.00      C    C
ATOM   3413  CZ  ACN C 130      16.517   4.313  45.260  1.00  0.00      C    C
ATOM   3414  NZ  ACN C 130      17.514   3.685  45.210  1.00  0.00      C    N
ATOM   3415  HZ  ACN C 130      15.431   6.209  45.241  1.00  0.00      C    H
ATOM   3416  HZ1 ACN C 130      14.937   4.875  46.324  1.00  0.00      C    H
ATOM   3417  HZ2 ACN C 130      14.702   4.700  44.536  1.00  0.00      C    H
ATOM   3421  CT  ACN C 131      10.095   0.867   6.591  1.00  0.00      C    C
ATOM   3422  CZ  ACN C 131      10.390   1.577   5.323  1.00  0.00      C    C
ATOM   3423  NZ  ACN C 131      10.586   2.091   4.312  1.00  0.00      C    N
ATOM   3424  HZ  ACN C 131       9.318   0.136   6.380  1.00  0.00      C    H
ATOM   3425  HZ1 ACN C 131       9.804   1.643   7.295  1.00  0.00      C    H
ATOM   3426  HZ2 ACN C 131      11.024   0.398   6.904  1.00  0.00      C    H
ATOM   3430  CT  ACN C 132      12.851  10.521  13.638  1.00  0.00      C    C
ATOM   3431  CZ  ACN C 132      11.580  10.430  12.993  1.00  0.00      C    C
ATOM   3432  NZ  ACN C 132      10.568  10.430  12.495  1.00  0.00      C    N
ATOM   3433  HZ  ACN C 132      13.451   9.688  13.281  1.00  0.00      C    H
ATOM   3434  HZ1 ACN C 132      12.798  10.413  14.719  1.00  0.00      C    H
ATOM   3435  HZ2 ACN C 132      13.291  11.513  13.576  1.00  0.00      C    H
ATOM   3439  CT  ACN C 133      14.743  28.646   9.215  1.00  0.00      C    C
ATOM   3440  CZ  ACN C 133      14.541  27.326   9.828  1.00  0.00      C    C
ATOM   3441  NZ  ACN C 133      14.349  26.279  10.264  1.00  0.00      C    N
ATOM   3442  HZ  ACN C 133      14.812  29.329  10.058  1.00  0.00      C    H
ATOM   3443  HZ1 ACN C 133      13.905  28.831   8.547  1.00  0.00      C    H
ATOM   3444  HZ2 ACN C 133      15.672  28.677   8.650  1.00  0.00      C    H
ATOM   3448  CT  ACN C 134       8.573  12.622   6.920  1.00  0.00      C    C
ATOM   3449  CZ  ACN C 134       9.067  13.746   6.098  1.00  0.00      C    C
ATOM   3450  NZ  ACN C 134       9.498  14.630   5.497  1.00  0.00      C    N
ATOM   3451  HZ  ACN C 134       7.494  12.747   6.956  1.00  0.00      C    H
ATOM   3452  HZ1 ACN C 134       9.075  12.533   7.880  1.00  0.00      C    H
ATOM   3453  HZ2 ACN C 134       8.887  11.710   6.419  1.00  0.00      C    H
ATOM   3457  CT  ACN C 135      15.901   3.287  33.728  1.00  0.00      C    C
ATOM   3458  CZ  ACN C 135      17.121   4.142  33.564  1.00  0.00      C    C
ATOM   3459  NZ  ACN C 135      18.080   4.771  33.492  1.00  0.00      C    N
ATOM   3460  HZ  ACN C 135      16.045   2.604  34.561  1.00  0.00      C    H
ATOM   3461  HZ1 ACN C 135      15.728   2.637  32.874  1.00  0.00      C    H
ATOM   3462  HZ2 ACN C 135      15.155   4.062  33.883  1.00  0.00      C    H
ATOM   3466  CT  ACN C 136      21.563  17.258  22.878  1.00  0.00      C    C
ATOM   3467  CZ  ACN C 136      22.361  18.461  22.666  1.00  0.00      C    C
ATOM   3468  NZ  ACN C 136      23.014  19.434  22.485  1.00  0.00      C    N
ATOM   3469  HZ  ACN C 136      20.499  17.434  23.014  1.00  0.00      C    H
ATOM   3470  HZ1 ACN C 136      21.810  16.644  23.740  1.00  0.00      C    H
ATOM   3471  HZ2 ACN C 136      21.661  16.702  21.949  1.00  0.00      C    H
ATOM   3475  CT  ACN C 137      44.185  18.070  17.357  1.00  0.00      C    C
ATOM   3476  CZ  ACN C 137      44.414  16.704  17.916  1.00  0.00      C    C
ATOM   3477  NZ  ACN C 137      44.690  15.642  18.364  1.00  0.00      C    N
ATOM   3478  HZ  ACN C 137      44.316  18.785  18.165  1.00  0.00      C    H
ATOM   3479  HZ1 ACN C 137      43.172  18.064  16.964  1.00  0.00      C    H
ATOM   3480  HZ2 ACN C 137      45.031  18.222  16.691  1.00  0.00      C    H
ATOM   3484  CT  ACN C 138      12.055  22.619   9.519  1.00  0.00      C    C
ATOM   3485  CZ  ACN C 138      13.410  22.272   9.846  1.00  0.00      C    C
ATOM   3486  NZ  ACN C 138      14.511  22.006  10.074  1.00  0.00      C    N
ATOM   3487  HZ  ACN C 138      11.791  22.243   8.534  1.00  0.00      C    H
ATOM   3488  HZ1 ACN C 138      12.023  23.703   9.588  1.00  0.00      C    H
ATOM   3489  HZ2 ACN C 138      11.324  22.206  10.210  1.00  0.00      C    H
ATOM   3493  CT  ACN C 139       3.994  35.065  23.898  1.00  0.00      C    C
ATOM   3494  CZ  ACN C 139       3.104  35.358  22.800  1.00  0.00      C    C
ATOM   3495  NZ  ACN C 139       2.435  35.629  21.861  1.00  0.00      C    N
ATOM   3496  HZ  ACN C 139       4.980  34.829  23.506  1.00  0.00      C    H
ATOM   3497  HZ1 ACN C 139       3.548  34.225  24.425  1.00  0.00      C    H
ATOM   3498  HZ2 ACN C 139       3.913  35.915  24.570  1.00  0.00      C    H
ATOM   3502  CT  ACN C 140      11.803  12.070  22.763  1.00  0.00      C    C
ATOM   3503  CZ  ACN C 140      10.432  11.823  23.098  1.00  0.00      C    C
ATOM   3504  NZ  ACN C 140       9.319  11.586  23.431  1.00  0.00      C    N
ATOM   3505  HZ  ACN C 140      12.164  11.469  21.932  1.00  0.00      C    H
ATOM   3506  HZ1 ACN C 140      12.444  11.877  23.620  1.00  0.00      C    H
ATOM   3507  HZ2 ACN C 140      11.965  13.076  22.387  1.00  0.00      C    H
ATOM   3511  CT  ACN C 141      26.477   2.928  41.325  1.00  0.00      C    C
ATOM   3512  CZ  ACN C 141      26.786   4.246  40.717  1.00  0.00      C    C
ATOM   3513  NZ  ACN C 141      26.964   5.327  40.285  1.00  0.00      C    N
ATOM   3514  HZ  ACN C 141      27.149   2.802  42.170  1.00  0.00      C    H
ATOM   3515  HZ1 ACN C 141      26.648   2.164  40.572  1.00  0.00      C    H
ATOM   3516  HZ2 ACN C 141      25.438   2.916  41.647  1.00  0.00      C    H
ATOM   3520  CT  ACN C 142      35.436  27.406   7.650  1.00  0.00      C    C
ATOM   3521  CZ  ACN C 142      35.720  28.112   8.955  1.00  0.00      C    C
ATOM   3522  NZ  ACN C 142      36.038  28.649   9.956  1.00  0.00      C    N
ATOM   3523  HZ  ACN C 142      34.384  27.600   7.460  1.00  0.00      C    H
ATOM   3524  HZ1 ACN C 142      35.850  26.419   7.840  1.00  0.00      C    H
ATOM   3525  HZ2 ACN C 142      36.029  27.774   6.817  1.00  0.00      C    H
ATOM   3529  CT  ACN C 143      33.131  37.156  20.406  1.00  0.00      C    C
ATOM   3530  CZ  ACN C 143      33.004  37.556  21.794  1.00  0.00      C    C
ATOM   3531  NZ  ACN C 143      32.990  37.907  22.912  1.00  0.00      C    N
ATOM   3532  HZ  ACN C 143      32.649  37.942  19.831  1.00  0.00      C    H
ATOM   3533  HZ1 ACN C 143      32.787  36.132  20.278  1.00  0.00      C    H
ATOM   3534  HZ2 ACN C 143      34.177  37.130  20.114  1.00  0.00      C    H
ATOM   3538  CT  ACN C 144      24.429   8.197  33.014  1.00  0.00      C    C
ATOM   3539  CZ  ACN C 144      25.040   7.113  33.830  1.00  0.00      C    C
ATOM   3540  NZ  ACN C 144      25.425   6.226  34.431  1.00  0.00      C    N
ATOM   3541  HZ  ACN C 144      24.282   7.765  32.027  1.00  0.00      C    H
ATOM   3542  HZ1 ACN C 144      25.041   9.093  32.959  1.00  0.00      C    H
ATOM   3543  HZ2 ACN C 144      23.431   8.499  33.320  1.00  0.00      C    H
ATOM   3547  CT  ACN C 145      10.177  14.437  33.878  1.00  0.00      C    C
ATOM   3548  CZ  ACN C 145      10.661  15.110  35.094  1.00  0.00      C    C
ATOM   3549  NZ  ACN C 145      11.088  15.703  35.993  1.00  0.00      C    N
ATOM   3550  HZ  ACN C 145      10.295  15.044  32.984  1.00  0.00      C    H
ATOM   3551  HZ1 ACN C 145       9.152  14.169  34.119  1.00  0.00      C    H
ATOM   3552  HZ2 ACN C 145      10.799  13.546  33.873  1.00  0.00      C    H
ATOM   3556  CT  ACN C 146       7.674   7.268  26.029  1.00  0.00      C    C
ATOM   3557  CZ  ACN C 146       7.673   6.411  27.190  1.00  0.00      C    C
ATOM   3558  NZ  ACN C 146       7.778   5.765  28.151  1.00  0.00      C    N
ATOM   3559  HZ  ACN C 146       6.686   7.698  25.883  1.00  0.00      C    H
ATOM   3560  HZ1 ACN C 146       7.966   6.831  25.077  1.00  0.00      C    H
ATOM   3561  HZ2 ACN C 146       8.306   8.149  26.110  1.00  0.00      C    H
ATOM   3565  CT  ACN C 147      18.791  33.159  33.768  1.00  0.00      C    C
ATOM   3566  CZ  ACN C 147      20.034  33.495  34.451  1.00  0.00      C    C
ATOM   3567  NZ  ACN C 147      20.998  33.746  35.002  1.00  0.00      C    N
ATOM   3568  HZ  ACN C 147      18.250  33.987  33.317  1.00  0.00      C    H
ATOM   3569  HZ1 ACN C 147      18.142  32.874  34.591  1.00  0.00      C    H
ATOM   3570  HZ2 ACN C 147      18.928  32.412  32.990  1.00  0.00      C    H
ATOM   3574  CT  ACN C 148      22.952  22.319  34.185  1.00  0.00      C    C
ATOM   3575  CZ  ACN C 148      23.807  21.221  34.891  1.00  0.00      C    C
ATOM   3576  NZ  ACN C 148      24.435  20.423  35.374  1.00  0.00      C    N
ATOM   3577  HZ  ACN C 148      23.557  23.199  33.983  1.00  0.00      C    H
ATOM   3578  HZ1 ACN C 148      22.076  22.533  34.793  1.00  0.00      C    H
ATOM   3579  HZ2 ACN C 148      22.543  21.987  33.234  1.00  0.00      C    H
ATOM   3583  CT  ACN C 149      21.812  12.504  27.490  1.00  0.00      C    C
ATOM   3584  CZ  ACN C 149      22.387  12.880  26.189  1.00  0.00      C    C
ATOM   3585  NZ  ACN C 149      22.782  13.207  25.119  1.00  0.00      C    N
ATOM   3586  HZ  ACN C 149      20.975  11.862  27.228  1.00  0.00      C    H
ATOM   3587  HZ1 ACN C 149      21.383  13.382  27.965  1.00  0.00      C    H
ATOM   3588  HZ2 ACN C 149      22.570  12.046  28.120  1.00  0.00      C    H
ATOM   3592  CT  ACN C 150      27.673  28.258  29.930  1.00  0.00      C    C
ATOM   3593  CZ  ACN C 150      27.286  29.485  29.167  1.00  0.00      C    C
ATOM   3594  NZ  ACN C 150      26.911  30.455  28.707  1.00  0.00      C    N
ATOM   3595  HZ  ACN C 150      26.833  27.578  29.815  1.00  0.00      C    H
ATOM   3596  HZ1 ACN C 150      27.778  28.626  30.948  1.00  0.00      C    H
ATOM   3597  HZ2 ACN C 150      28.527  27.722  29.523  1.00  0.00      C    H
ATOM   3601  CT  ACN C 151      19.638  14.840  43.584  1.00  0.00      C    C
ATOM   3602  CZ  ACN C 151      20.695  13.949  44.120  1.00  0.00      C    C
ATOM   3603  NZ  ACN C 151      21.518  13.239  44.498  1.00  0.00      C    N
ATOM   3604  HZ  ACN C 151      20.069  15.645  42.994  1.00  0.00      C    H
ATOM   3605  HZ1 ACN C 151      19.209  15.174  44.525  1.00  0.00      C    H
ATOM   3606  HZ2 ACN C 151      18.989  14.273  42.921  1.00  0.00      C    H
ATOM   3610  CT  ACN C 152      27.486  41.000  39.947  1.00  0.00      C    C
ATOM   3611  CZ  ACN C 152      28.057  39.646  40.169  1.00  0.00      C    C
ATOM   3612  NZ  ACN C 152      28.530  38.615  40.400  1.00  0.00      C    N
ATOM   3613  HZ  ACN C 152      28.078  41.675  40.561  1.00  0.00      C    H
ATOM   3614  HZ1 ACN C 152      26.463  40.991  40.315  1.00  0.00      C    H
ATOM   3615  HZ2 ACN C 152      27.548  41.021  38.862  1.00  0.00      C    H
ATOM   3619  CT  ACN C 153      22.428  16.211   1.947  1.00  0.00      C    C
ATOM   3620  CZ  ACN C 153      22.672  17.646   1.997  1.00  0.00      C    C
ATOM   3621  NZ  ACN C 153      22.841  18.830   2.009  1.00  0.00      C    N
ATOM   3622  HZ  ACN C 153      21.690  16.071   2.733  1.00  0.00      C    H
ATOM   3623  HZ1 ACN C 153      23.386  15.717   2.093  1.00  0.00      C    H
ATOM   3624  HZ2 ACN C 153      22.077  15.854   0.982  1.00  0.00      C    H
ATOM   3628  CT  ACN C 154      18.950   7.142  28.143  1.00  0.00      C    C
ATOM   3629  CZ  ACN C 154      18.483   7.378  29.497  1.00  0.00      C    C
ATOM   3630  NZ  ACN C 154      18.134   7.627  30.566  1.00  0.00      C    N
ATOM   3631  HZ  ACN C 154      19.226   6.091  28.174  1.00  0.00      C    H
ATOM   3632  HZ1 ACN C 154      19.868   7.686  27.942  1.00  0.00      C    H
ATOM   3633  HZ2 ACN C 154      18.094   7.216  27.477  1.00  0.00      C    H
ATOM   3637  CT  ACN C 155      12.392  23.071   1.034  1.00  0.00      C    C
ATOM   3638  CZ  ACN C 155      11.060  23.211   0.455  1.00  0.00      C    C
ATOM   3639  NZ  ACN C 155      10.057  23.190  -0.116  1.00  0.00      C    N
ATOM   3640  HZ  ACN C 155      12.481  22.263   1.756  1.00  0.00      C    H
ATOM   3641  HZ1 ACN C 155      12.785  24.045   1.313  1.00  0.00      C    H
ATOM   3642  HZ2 ACN C 155      12.936  22.822   0.127  1.00  0.00      C    H
ATOM   3646  CT  ACN C 156      43.683  31.927  17.852  1.00  0.00      C    C
ATOM   3647  CZ  ACN C 156      43.005  30.675  18.231  1.00  0.00      C    C
ATOM   3648  NZ  ACN C 156      42.441  29.715  18.466  1.00  0.00      C    N
ATOM   3649  HZ  ACN C 156      44.713  32.001  18.192  1.00  0.00      C    H
ATOM   3650  HZ1 ACN C 156      43.125  32.735  18.318  1.00  0.00      C    H
ATOM   3651  HZ2 ACN C 156      43.603  32.016  16.772  1.00  0.00      C    H
ATOM   3655  CT  ACN C 157      10.659   4.706  39.498  1.00  0.00      C    C
ATOM   3656  CZ  ACN C 157      11.061   4.926  40.947  1.00  0.00      C    C
ATOM   3657  NZ  ACN C 157      11.487   5.025  42.035  1.00  0.00      C    N
ATOM   3658  HZ  ACN C 157      11.625   4.771  39.004  1.00  0.00      C    H
ATOM   3659  HZ1 ACN C 157      10.143   5.555  39.057  1.00  0.00      C    H
ATOM   3660  HZ2 ACN C 157      10.041   3.832  39.313  1.00  0.00      C    H
ATOM   3664  CT  ACN C 158      11.784  30.922   6.201  1.00  0.00      C    C
ATOM   3665  CZ  ACN C 158      11.682  30.938   4.749  1.00  0.00      C    C
ATOM   3666  NZ  ACN C 158      11.618  30.971   3.620  1.00  0.00      C    N
ATOM   3667  HZ  ACN C 158      11.878  29.887   6.520  1.00  0.00      C    H
ATOM   3668  HZ1 ACN C 158      10.922  31.341   6.713  1.00  0.00      C    H
ATOM   3669  HZ2 ACN C 158      12.683  31.496   6.412  1.00  0.00      C    H
ATOM   3673  CT  ACN C 159      43.039  10.106  13.039  1.00  0.00      C    C
ATOM   3674  CZ  ACN C 159      43.165  11.476  12.476  1.00  0.00      C    C
ATOM   3675  NZ  ACN C 159      43.305  12.504  11.933  1.00  0.00      C    N
ATOM   3676  HZ  ACN C 159      42.445   9.461  12.397  1.00  0.00      C    H
ATOM   3677  HZ1 ACN C 159      42.519  10.198  13.989  1.00  0.00      C    H
ATOM   3678  HZ2 ACN C 159      44.042   9.690  13.077  1.00  0.00      C    H
ATOM   3682  CT  ACN C 160      11.916  12.729  39.578  1.00  0.00      C    C
ATOM   3683  CZ  ACN C 160      12.798  13.013  38.432  1.00  0.00      C    C
ATOM   3684  NZ  ACN C 160      13.474  13.278  37.524  1.00  0.00      C    N
ATOM   3685  HZ  ACN C 160      12.039  13.382  40.438  1.00  0.00      C    H
ATOM   3686  HZ1 ACN C 160      12.032  11.669  39.793  1.00  0.00      C    H
ATOM   3687  HZ2 ACN C 160      10.908  12.914  39.215  1.00  0.00      C    H
ATOM   3691  CT  ACN C 161       6.936  39.405  45.665  1.00  0.00      C    C
ATOM   3692  CZ  ACN C 161       7.307  40.808  45.724  1.00  0.00      C    C
ATOM   3693  NZ  ACN C 161       7.598  41.917  45.853  1.00  0.00      C    N
ATOM   3694  HZ  ACN C 161       6.469  39.195  44.706  1.00  0.00      C    H
ATOM   3695  HZ1 ACN C 161       6.114  39.194  46.343  1.00  0.00      C    H
ATOM   3696  HZ2 ACN C 161       7.796  38.759  45.823  1.00  0.00      C    H
ATOM   3700  CT  ACN C 162      10.848  21.613  38.760  1.00  0.00      C    C
ATOM   3701  CZ  ACN C 162       9.987  22.558  39.488  1.00  0.00      C    C
ATOM   3702  NZ  ACN C 162       9.327  23.329  40.025  1.00  0.00      C    N
ATOM   3703  HZ  ACN C 162      11.823  22.025  38.514  1.00  0.00      C    H
ATOM   3704  HZ1 ACN C 162      10.404  21.378  37.796  1.00  0.00      C    H
ATOM   3705  HZ2 ACN C 162      10.874  20.685  39.326  1.00  0.00      C    H
ATOM   3709  CT  ACN C 163      31.406  37.266  39.128  1.00  0.00      C    C
ATOM   3710  CZ  ACN C 163      30.950  38.128  38.028  1.00  0.00      C    C
ATOM   3711  NZ  ACN C 163      30.609  38.907  37.197  1.00  0.00      C    N
ATOM   3712  HZ  ACN C 163      32.471  37.467  39.199  1.00  0.00      C    H
ATOM   3713  HZ1 ACN C 163      31.172  36.216  38.979  1.00  0.00      C    H
ATOM   3714  HZ2 ACN C 163      30.972  37.638  40.053  1.00  0.00      C    H
ATOM   3718  CT  ACN C 164      36.651  11.910   0.904  1.00  0.00      C    C
ATOM   3719  CZ  ACN C 164      36.102  13.230   0.723  1.00  0.00      C    C
ATOM   3720  NZ  ACN C 164      35.679  14.307   0.642  1.00  0.00      C    N
ATOM   3721  HZ  ACN C 164      37.736  11.875   0.855  1.00  0.00      C    H
ATOM   3722  HZ1 ACN C 164      36.180  11.339   0.108  1.00  0.00      C    H
ATOM   3723  HZ2 ACN C 164      36.314  11.623   1.897  1.00  0.00      C    H
ATOM   3727  CT  ACN C 165      31.673  17.926  31.221  1.00  0.00      C    C
ATOM   3728  CZ  ACN C 165      31.516  19.146  31.989  1.00  0.00      C    C
ATOM   3729  NZ  ACN C 165      31.349  20.145  32.574  1.00  0.00      C    N
ATOM   3730  HZ  ACN C 165      31.855  18.195  30.183  1.00  0.00      C    H
ATOM   3731  HZ1 ACN C 165      30.685  17.479  31.296  1.00  0.00      C    H
ATOM   3732  HZ2 ACN C 165      32.453  17.271  31.599  1.00  0.00      C    H
ATOM   3736  CT  ACN C 166      46.007  21.197  40.219  1.00  0.00      C    C
ATOM   3737  CZ  ACN C 166      46.394  19.835  40.460  1.00  0.00      C    C
ATOM   3738  NZ  ACN C 166      46.698  18.751  40.716  1.00  0.00      C    N
ATOM   3739  HZ  ACN C 166      45.181  21.216  39.512  1.00  0.00      C    H
ATOM   3740  HZ1 ACN C 166      46.866  21.726  39.813  1.00  0.00      C    H
ATOM   3741  HZ2 ACN C 166      45.597  21.524  41.171  1.00  0.00      C    H
ATOM   3745  CT  ACN C 167      38.138  28.585  25.812  1.00  0.00      C    C
ATOM   3746  CZ  ACN C 167      38.674  28.734  24.468  1.00  0.00      C    C
ATOM   3747  NZ  ACN C 167      39.135  28.813  23.390  1.00  0.00      C    N
ATOM   3748  HZ  ACN C 167      38.173  27.556  26.160  1.00  0.00      C    H
ATOM   3749  HZ1 ACN C 167      37.140  29.016  25.795  1.00  0.00      C    H
ATOM   3750  HZ2 ACN C 167      38.802  29.166  26.447  1.00  0.00      C    H
ATOM   3754  CT  ACN C 168      21.990   3.474  13.264  1.00  0.00      C    C
ATOM   3755  CZ  ACN C 168      20.839   3.827  12.394  1.00  0.00      C    C
ATOM   3756  NZ  ACN C 168      19.941   4.067  11.715  1.00  0.00      C    N
ATOM   3757  HZ  ACN C 168      21.985   2.397  13.418  1.00  0.00      C    H
ATOM   3758  HZ1 ACN C 168      22.037   4.011  14.208  1.00  0.00      C    H
ATOM   3759  HZ2 ACN C 168      22.908   3.582  12.692  1.00  0.00      C    H
ATOM   3763  CT  ACN C 169       6.127  26.174   2.218  1.00  0.00      C    C
ATOM   3764  CZ  ACN C 169       7.314  27.022   2.177  1.00  0.00      C    C
ATOM   3765  NZ  ACN C 169       8.268  27.642   2.107  1.00  0.00      C    N
ATOM   3766  HZ  ACN C 169       5.227  26.749   2.015  1.00  0.00      C    H
ATOM   3767  HZ1 ACN C 169       6.087  25.756   3.220  1.00  0.00      C    H
ATOM   3768  HZ2 ACN C 169       6.165  25.377   1.480  1.00  0.00      C    H
ATOM   3772  CT  ACN C 170      22.390  24.458  10.098  1.00  0.00      C    C
ATOM   3773  CZ  ACN C 170      21.130  23.803   9.830  1.00  0.00      C    C
ATOM   3774  NZ  ACN C 170      20.123  23.292   9.671  1.00  0.00      C    N
ATOM   3775  HZ  ACN C 170      22.628  24.048  11.076  1.00  0.00      C    H
ATOM   3776  HZ1 ACN C 170      22.125  25.499  10.262  1.00  0.00      C    H
ATOM   3777  HZ2 ACN C 170      23.054  24.192   9.279  1.00  0.00      C    H
ATOM   3781  CT  ACN C 171      28.580  25.239  38.356  1.00  0.00      C    C
ATOM   3782  CZ  ACN C 171      29.045  26.518  38.959  1.00  0.00      C    C
ATOM   3783  NZ  ACN C 171      29.395  27.539  39.496  1.00  0.00      C    N
ATOM   3784  HZ  ACN C 171      27.697  25.511  37.783  1.00  0.00      C    H
ATOM   3785  HZ1 ACN C 171      28.280  24.695  39.248  1.00  0.00      C    H
ATOM   3786  HZ2 ACN C 171      29.373  24.729  37.815  1.00  0.00      C    H
ATOM   3790  CT  ACN C 172       1.027  30.326   8.010  1.00  0.00      C    C
ATOM   3791  CZ  ACN C 172       2.078  30.480   6.893  1.00  0.00      C    C
ATOM   3792  NZ  ACN C 172       2.848  30.597   6.078  1.00  0.00      C    N
ATOM   3793  HZ  ACN C 172       0.408  29.465   7.769  1.00  0.00      C    H
ATOM   3794  HZ1 ACN C 172       0.398  31.213   7.998  1.00  0.00      C    H
ATOM   3795  HZ2 ACN C 172       1.732  30.186   8.825  1.00  0.00      C    H
ATOM   3799  CT  ACN C 173       8.909  30.943   0.740  1.00  0.00      C    C
ATOM   3800  CZ  ACN C 173      10.122  30.526  -0.034  1.00  0.00      C    C
ATOM   3801  NZ  ACN C 173      11.088  30.190  -0.590  1.00  0.00      C    N
ATOM   3802  HZ  ACN C 173       8.499  31.903   0.438  1.00  0.00      C    H
ATOM   3803  HZ1 ACN C 173       8.967  30.972   1.825  1.00  0.00      C    H
ATOM   3804  HZ2 ACN C 173       8.402  30.037   0.416  1.00  0.00      C    H
ATOM   3808  CT  ACN C 174       1.299   4.623  10.182  1.00  0.00      C    C
ATOM   3809  CZ  ACN C 174       1.294   3.247  10.653  1.00  0.00      C    C
ATOM   3810  NZ  ACN C 174       1.266   2.131  11.028  1.00  0.00      C    N
ATOM   3811  HZ  ACN C 174       2.294   5.059  10.232  1.00  0.00      C    H
ATOM   3812  HZ1 ACN C 174       0.561   5.302  10.603  1.00  0.00      C    H
ATOM   3813  HZ2 ACN C 174       1.042   4.627   9.126  1.00  0.00      C    H
ATOM   3817  CT  ACN C 175      23.061  28.599  44.505  1.00  0.00      C    C
ATOM   3818  CZ  ACN C 175      23.927  29.344  45.377  1.00  0.00      C    C
ATOM   3819  NZ  ACN C 175      24.614  29.998  46.099  1.00  0.00      C    N
ATOM   3820  HZ  ACN C 175      23.577  27.716  44.138  1.00  0.00      C    H
ATOM   3821  HZ1 ACN C 175      22.751  29.233  43.678  1.00  0.00      C    H
ATOM   3822  HZ2 ACN C 175      22.288  28.455  45.256  1.00  0.00      C    H
ATOM   3826  CT  ACN C 176      34.383  27.855   1.766  1.00  0.00      C    C
ATOM   3827  CZ  ACN C 176      34.628  26.814   2.772  1.00  0.00      C    C
ATOM   3828  NZ  ACN C 176      34.774  26.005   3.545  1.00  0.00      C    N
ATOM   3829  HZ  ACN C 176      34.499  28.835   2.222  1.00  0.00      C    H
ATOM   3830  HZ1 ACN C 176      33.386  27.793   1.338  1.00  0.00      C    H
ATOM   3831  HZ2 ACN C 176      35.191  27.683   1.059  1.00  0.00      C    H
ATOM   3835  CT  ACN C 177      16.323  33.208  18.803  1.00  0.00      C    C
ATOM   3836  CZ  ACN C 177      16.384  31.828  18.345  1.00  0.00      C    C
ATOM   3837  NZ  ACN C 177      16.439  30.763  17.978  1.00  0.00      C    N
ATOM   3838  HZ  ACN C 177      17.109  33.359  19.539  1.00  0.00      C    H
ATOM   3839  HZ1 ACN C 177      15.323  33.506  19.105  1.00  0.00      C    H
ATOM   3840  HZ2 ACN C 177      16.515  33.857  17.952  1.00  0.00      C    H
ATOM   3844  CT  ACN C 178      37.217  43.236  43.418  1.00  0.00      C    C
ATOM   3845  CZ  ACN C 178      37.257  43.340  44.884  1.00  0.00      C    C
ATOM   3846  NZ  ACN C 178      37.290  43.351  46.053  1.00  0.00      C    N
ATOM   3847  HZ  ACN C 178      36.340  42.651  43.153  1.00  0.00      C    H
ATOM   3848  HZ1 ACN C 178      38.175  42.851  43.079  1.00  0.00      C    H
ATOM   3849  HZ2 ACN C 178      37.156  44.237  42.999  1.00  0.00      C    H
ATOM   3853  CT  ACN C 179      35.854  42.447  38.420  1.00  0.00      C    C
ATOM   3854  CZ  ACN C 179      36.201  41.587  39.595  1.00  0.00      C    C
ATOM   3855  NZ  ACN C 179      36.472  40.873  40.530  1.00  0.00      C    N
ATOM   3856  HZ  ACN C 179      36.099  43.459  38.734  1.00  0.00      C    H
ATOM   3857  HZ1 ACN C 179      34.824  42.275  38.121  1.00  0.00      C    H
ATOM   3858  HZ2 ACN C 179      36.336  42.301  37.457  1.00  0.00      C    H
ATOM   3862  CT  ACN C 180      45.646   2.181  13.367  1.00  0.00      C    C
ATOM   3863  CZ  ACN C 180      44.862   1.529  14.412  1.00  0.00      C    C
ATOM   3864  NZ  ACN C 180      44.280   1.011  15.275  1.00  0.00      C    N
ATOM   3865  HZ  ACN C 180      45.868   1.323  12.738  1.00  0.00      C    H
ATOM   3866  HZ1 ACN C 180      46.557   2.676  13.695  1.00  0.00      C    H
ATOM   3867  HZ2 ACN C 180      45.131   2.911  12.748  1.00  0.00      C    H
ATOM   3871  CT  ACN C 181      33.324  18.270  19.207  1.00  0.00      C    C
ATOM   3872  CZ  ACN C 181      34.669  18.565  18.724  1.00  0.00      C    C
ATOM   3873  NZ  ACN C 181      35.779  18.786  18.373  1.00  0.00      C    N
ATOM   3874  HZ  ACN C 181      33.041  19.029  19.932  1.00  0.00      C    H
ATOM   3875  HZ1 ACN C 181      33.286  17.335  19.759  1.00  0.00      C    H
ATOM   3876  HZ2 ACN C 181      32.731  18.269  18.296  1.00  0.00      C    H
ATOM   3880  CT  ACN C 182      21.001  14.806  16.744  1.00  0.00      C    C
ATOM   3881  CZ  ACN C 182      21.293  15.940  15.832  1.00  0.00      C    C
ATOM   3882  NZ  ACN C 182      21.436  16.838  15.128  1.00  0.00      C    N
ATOM   3883  HZ  ACN C 182      21.414  14.029  16.107  1.00  0.00      C    H
ATOM   3884  HZ1 ACN C 182      19.924  14.726  16.872  1.00  0.00      C    H
ATOM   3885  HZ2 ACN C 182      21.522  15.044  17.667  1.00  0.00      C    H
ATOM   3889  CT  ACN C 183      35.852  27.782  22.035  1.00  0.00      C    C
ATOM   3890  CZ  ACN C 183      35.932  26.525  22.690  1.00  0.00      C    C
ATOM   3891  NZ  ACN C 183      35.999  25.515  23.234  1.00  0.00      C    N
ATOM   3892  HZ  ACN C 183      34.876  28.112  22.381  1.00  0.00      C    H
ATOM   3893  HZ1 ACN C 183      35.874  27.601  20.964  1.00  0.00      C    H
ATOM   3894  HZ2 ACN C 183      36.491  28.468  22.587  1.00  0.00      C    H
ATOM   3898  CT  ACN C 184      25.325  14.119   9.474  1.00  0.00      C    C
ATOM   3899  CZ  ACN C 184      25.402  12.911   8.652  1.00  0.00      C    C
ATOM   3900  NZ  ACN C 184      25.469  11.965   7.996  1.00  0.00      C    N
ATOM   3901  HZ  ACN C 184      25.214  13.900  10.533  1.00  0.00      C    H
ATOM   3902  HZ1 ACN C 184      24.458  14.742   9.269  1.00  0.00      C    H
ATOM   3903  HZ2 ACN C 184      26.254  14.657   9.301  1.00  0.00      C    H
ATOM   3907  CT  ACN C 185      41.901  39.374   5.203  1.00  0.00      C    C
ATOM   3908  CZ  ACN C 185      42.176  39.280   3.704  1.00  0.00      C    C
ATOM   3909  NZ  ACN C 185      42.340  39.081   2.574  1.00  0.00      C    N
ATOM   3910  HZ  ACN C 185      41.738  40.410   5.488  1.00  0.00      C    H
ATOM   3911  HZ1 ACN C 185      42.584  38.773   5.798  1.00  0.00      C    H
ATOM   3912  HZ2 ACN C 185      40.960  38.876   5.422  1.00  0.00      C    H
ATOM   3916  CT  ACN C 186       5.061  30.265  15.248  1.00  0.00      C    C
ATOM   3917  CZ  ACN C 186       5.272  30.839  16.625  1.00  0.00      C    C
ATOM   3918  NZ  ACN C 186       5.413  31.219  17.723  1.00  0.00      C    N
ATOM   3919  HZ  ACN C 186       4.405  30.957  14.725  1.00  0.00      C    H
ATOM   3920  HZ1 ACN C 186       4.408  29.412  15.415  1.00  0.00      C    H
ATOM   3921  HZ2 ACN C 186       5.991  30.085  14.716  1.00  0.00      C    H
ATOM   3925  CT  ACN C 187      43.390  36.095  30.425  1.00  0.00      C    C
ATOM   3926  CZ  ACN C 187      43.001  34.811  29.831  1.00  0.00      C    C
ATOM   3927  NZ  ACN C 187      42.635  33.838  29.361  1.00  0.00      C    N
ATOM   3928  HZ  ACN C 187      44.175  36.518  29.803  1.00  0.00      C    H
ATOM   3929  HZ1 ACN C 187      43.872  35.941  31.387  1.00  0.00      C    H
ATOM   3930  HZ2 ACN C 187      42.625  36.867  30.445  1.00  0.00      C    H
ATOM   3934  CT  ACN C 188       5.223  26.196  31.208  1.00  0.00      C    C
ATOM   3935  CZ  ACN C 188       3.780  26.434  31.334  1.00  0.00      C    C
ATOM   3936  NZ  ACN C 188       2.661  26.569  31.532  1.00  0.00      C    N
ATOM   3937  HZ  ACN C 188       5.375  25.120  31.242  1.00  0.00      C    H
ATOM   3938  HZ1 ACN C 188       5.657  26.563  32.135  1.00  0.00      C    H
ATOM   3939  HZ2 ACN C 188       5.760  26.714  30.417  1.00  0.00      C    H
ATOM   3943  CT  ACN C 189      16.249  39.418  34.842  1.00  0.00      C    C
ATOM   3944  CZ  ACN C 189      15.381  39.264  36.049  1.00  0.00      C    C
ATOM   3945  NZ  ACN C 189      14.717  39.144  37.021  1.00  0.00      C    N
ATOM   3946  HZ  ACN C 189      15.872  40.191  34.177  1.00  0.00      C    H
ATOM   3947  HZ1 ACN C 189      16.400  38.531  34.232  1.00  0.00      C    H
ATOM   3948  HZ2 ACN C 189      17.246  39.674  35.190  1.00  0.00      C    H
ATOM   3952  CT  ACN C 190      21.137  13.078   6.536  1.00  0.00      C    C
ATOM   3953  CZ  ACN C 190      20.600  11.717   6.673  1.00  0.00      C    C
ATOM   3954  NZ  ACN C 190      20.228  10.629   6.752  1.00  0.00      C    N
ATOM   3955  HZ  ACN C 190      22.217  13.000   6.443  1.00  0.00      C    H
ATOM   3956  HZ1 ACN C 190      20.916  13.720   7.385  1.00  0.00      C    H
ATOM   3957  HZ2 ACN C 190      20.702  13.425   5.603  1.00  0.00      C    H
ATOM   3961  CT  ACN C 191       2.075  20.633  32.426  1.00  0.00      C    C
ATOM   3962  CZ  ACN C 191       1.250  20.895  31.271  1.00  0.00      C    C
ATOM   3963  NZ  ACN C 191       0.587  21.092  30.289  1.00  0.00      C    N
ATOM   3964  HZ  ACN C 191       2.546  19.653  32.447  1.00  0.00      C    H
ATOM   3965  HZ1 ACN C 191       1.613  20.733  33.404  1.00  0.00      C    H
ATOM   3966  HZ2 ACN C 191       2.876  21.366  32.364  1.00  0.00      C    H
ATOM   3970  CT  ACN C 192      35.097   2.253   4.338  1.00  0.00      C    C
ATOM   3971  CZ  ACN C 192      36.207   2.828   5.067  1.00  0.00      C    C
ATOM   3972  NZ  ACN C 192      37.169   3.402   5.540  1.00  0.00      C    N
ATOM   3973  HZ  ACN C 192      34.922   2.900   3.482  1.00  0.00      C    H
ATOM   3974  HZ1 ACN C 192      34.194   2.445   4.913  1.00  0.00      C    H
ATOM   3975  HZ2 ACN C 192      35.203   1.202   4.083  1.00  0.00      C    H
ATOM   3979  CT  ACN C 193      38.003   4.747  44.277  1.00  0.00      C    C
ATOM   3980  CZ  ACN C 193      36.996   3.863  43.664  1.00  0.00      C    C
ATOM   3981  NZ  ACN C 193      36.144   3.137  43.265  1.00  0.00      C    N
ATOM   3982  HZ  ACN C 193      37.686   5.755  44.021  1.00  0.00      C    H
ATOM   3983  HZ1 ACN C 193      39.040   4.531  44.031  1.00  0.00      C    H
ATOM   3984  HZ2 ACN C 193      37.926   4.761  45.361  1.00  0.00      C    H
ATOM   3988  CT  ACN C 194      26.366  19.136  40.474  1.00  0.00      C    C
ATOM   3989  CZ  ACN C 194      26.379  18.530  39.158  1.00  0.00      C    C
ATOM   3990  NZ  ACN C 194      26.409  18.091  38.080  1.00  0.00      C    N
ATOM   3991  HZ  ACN C 194      26.856  20.104  40.544  1.00  0.00      C    H
ATOM   3992  HZ1 ACN C 194      26.892  18.456  41.138  1.00  0.00      C    H
ATOM   3993  HZ2 ACN C 194      25.342  19.157  40.840  1.00  0.00      C    H
ATOM   3997  CT  ACN C 195      13.146  40.576  22.396  1.00  0.00      C    C
ATOM   3998  CZ  ACN C 195      12.513  39.304  21.894  1.00  0.00      C    C
ATOM   3999  NZ  ACN C 195      12.030  38.333  21.511  1.00  0.00      C    N
ATOM   4000  HZ  ACN C 195      13.711  41.228  21.735  1.00  0.00      C    H
ATOM   4001  HZ1 ACN C 195      13.665  40.362  23.327  1.00  0.00      C    H
ATOM   4002  HZ2 ACN C 195      12.420  41.251  22.841  1.00  0.00      C    H
ATOM   4006  CT  ACN C 196       5.576  27.761  43.246  1.00  0.00      C    C
ATOM   4007  CZ  ACN C 196       5.815  28.800  42.235  1.00  0.00      C    C
ATOM   4008  NZ  ACN C 196       6.046  29.631  41.459  1.00  0.00      C    N
ATOM   4009  HZ  ACN C 196       5.839  28.221  44.195  1.00  0.00      C    H
ATOM   4010  HZ1 ACN C 196       6.171  26.878  43.026  1.00  0.00      C    H
ATOM   4011  HZ2 ACN C 196       4.507  27.568  43.288  1.00  0.00      C    H
ATOM   4015  CT  ACN C 197      45.405   8.118  21.486  1.00  0.00      C    C
ATOM   4016  CZ  ACN C 197      45.419   7.662  20.113  1.00  0.00      C    C
ATOM   4017  NZ  ACN C 197      45.437   7.236  19.040  1.00  0.00      C    N
ATOM   4018  HZ  ACN C 197      45.315   9.195  21.607  1.00  0.00      C    H
ATOM   4019  HZ1 ACN C 197      46.308   7.683  21.906  1.00  0.00      C    H
ATOM   4020  HZ2 ACN C 197      44.579   7.678  22.037  1.00  0.00      C    H
ATOM   4024  CT  ACN C 198       7.222  19.026  11.495  1.00  0.00      C    C
ATOM   4025  CZ  ACN C 198       6.886  19.593  10.206  1.00  0.00      C    C
ATOM   4026  NZ  ACN C 198       6.767  20.061   9.170  1.00  0.00      C    N
ATOM   4027  HZ  ACN C 198       7.326  17.979  11.222  1.00  0.00      C    H
ATOM   4028  HZ1 ACN C 198       6.286  19.122  12.040  1.00  0.00      C    H
ATOM   4029  HZ2 ACN C 198       8.050  19.593  11.912  1.00  0.00      C    H
ATOM   4033  CT  ACN C 199       4.929  43.093  15.881  1.00  0.00      C    C
ATOM   4034  CZ  ACN C 199       4.127  44.176  15.223  1.00  0.00      C    C
ATOM   4035  NZ  ACN C 199       3.445  44.957  14.654  1.00  0.00      C    N
ATOM   4036  HZ  ACN C 199       5.468  43.465  16.748  1.00  0.00      C    H
ATOM   4037  HZ1 ACN C 199       5.602  42.622  15.168  1.00  0.00      C    H
ATOM   4038  HZ2 ACN C 199       4.321  42.247  16.190  1.00  0.00      C    H
ATOM   4042  CT  ACN C 200       1.799  41.283  23.963  1.00  0.00      C    C
ATOM   4043  CZ  ACN C 200       2.595  42.425  24.436  1.00  0.00      C    C
ATOM   4044  NZ  ACN C 200       3.250  43.364  24.712  1.00  0.00      C    N
ATOM   4045  HZ  ACN C 200       2.458  40.459  23.700  1.00  0.00      C    H
ATOM   4046  HZ1 ACN C 200       1.292  41.688  23.091  1.00  0.00      C    H
ATOM   4047  HZ2 ACN C 200       1.098  41.018  24.751  1.00  0.00      C    H
ATOM   4051  CT  ACN C 201      45.144  10.170  25.257  1.00  0.00      C    C
ATOM   4052  CZ  ACN C 201      44.530  10.956  24.242  1.00  0.00      C    C
ATOM   4053  NZ  ACN C 201      44.067  11.612  23.425  1.00  0.00      C    N
ATOM   4054  HZ  ACN C 201      44.889   9.117  25.160  1.00  0.00      C    H
ATOM   4055  HZ1 ACN C 201      44.635  10.462  26.173  1.00  0.00      C    H
ATOM   4056  HZ2 ACN C 201      46.221  10.317  25.266  1.00  0.00      C    H
ATOM   4060  CT  ACN C 202      26.469  15.474   1.804  1.00  0.00      C    C
ATOM   4061  CZ  ACN C 202      25.974  14.061   1.937  1.00  0.00      C    C
ATOM   4062  NZ  ACN C 202      25.585  12.926   2.044  1.00  0.00      C    N
ATOM   4063  HZ  ACN C 202      26.307  15.877   2.801  1.00  0.00      C    H
ATOM   4064  HZ1 ACN C 202      25.978  15.958   0.964  1.00  0.00      C    H
ATOM   4065  HZ2 ACN C 202      27.525  15.497   1.546  1.00  0.00      C    H
ATOM   4069  CT  ACN C 203      31.008  43.254  16.593  1.00  0.00      C    C
ATOM   4070  CZ  ACN C 203      31.432  44.568  17.093  1.00  0.00      C    C
ATOM   4071  NZ  ACN C 203      31.757  45.654  17.476  1.00  0.00      C    N
ATOM   4072  HZ  ACN C 203      29.945  43.381  16.402  1.00  0.00      C    H
ATOM   4073  HZ1 ACN C 203      31.150  42.461  17.322  1.00  0.00      C    H
ATOM   4074  HZ2 ACN C 203      31.573  43.001  15.700  1.00  0.00      C    H
ATOM   4078  CT  ACN C 204      17.708  18.513  15.068  1.00  0.00      C    C
ATOM   4079  CZ  ACN C 204      17.954  17.627  16.243  1.00  0.00      C    C
ATOM   4080  NZ  ACN C 204      18.180  16.947  17.201  1.00  0.00      C    N
ATOM   4081  HZ  ACN C 204      18.494  18.567  14.319  1.00  0.00      C    H
ATOM   4082  HZ1 ACN C 204      17.441  19.508  15.416  1.00  0.00      C    H
ATOM   4083  HZ2 ACN C 204      16.820  18.129  14.574  1.00  0.00      C    H
ATOM   4087  CT  ACN C 205      20.019   4.477   2.574  1.00  0.00      C    C
ATOM   4088  CZ  ACN C 205      21.279   4.395   1.821  1.00  0.00      C    C
ATOM   4089  NZ  ACN C 205      22.259   4.318   1.212  1.00  0.00      C    N
ATOM   4090  HZ  ACN C 205      19.317   5.301   2.472  1.00  0.00      C    H
ATOM   4091  HZ1 ACN C 205      20.339   4.387   3.609  1.00  0.00      C    H
ATOM   4092  HZ2 ACN C 205      19.482   3.543   2.432  1.00  0.00      C    H
ATOM   4096  CT  ACN C 206      13.975   5.409  23.844  1.00  0.00      C    C
ATOM   4097  CZ  ACN C 206      14.259   6.695  23.149  1.00  0.00      C    C
ATOM   4098  NZ  ACN C 206      14.477   7.667  22.542  1.00  0.00      C    N
ATOM   4099  HZ  ACN C 206      12.899   5.306  23.950  1.00  0.00      C    H
ATOM   4100  HZ1 ACN C 206      14.618   5.337  24.718  1.00  0.00      C    H
ATOM   4101  HZ2 ACN C 206      14.273   4.570  23.220  1.00  0.00      C    H
ATOM   4105  CT  ACN C 207      33.968   9.271  26.015  1.00  0.00      C    C
ATOM   4106  CZ  ACN C 207      33.205   8.667  24.855  1.00  0.00      C    C
ATOM   4107  NZ  ACN C 207      32.662   8.169  23.985  1.00  0.00      C    N
ATOM   4108  HZ  ACN C 207      34.995   8.938  25.887  1.00  0.00      C    H
ATOM   4109  HZ1 ACN C 207      33.450   8.902  26.897  1.00  0.00      C    H
ATOM   4110  HZ2 ACN C 207      33.899  10.347  25.879  1.00  0.00      C    H
ATOM   4114  CT  ACN C 208      39.203   8.978   0.026  1.00  0.00      C    C
ATOM   4115  CZ  ACN C 208      40.386   9.848   0.151  1.00  0.00      C    C
ATOM   4116  NZ  ACN C 208      41.310  10.543   0.267  1.00  0.00      C    N
ATOM   4117  HZ  ACN C 208      39.582   7.995  -0.241  1.00  0.00      C    H
ATOM   4118  HZ1 ACN C 208      38.640   9.290  -0.850  1.00  0.00      C    H
ATOM   4119  HZ2 ACN C 208      38.642   8.952   0.957  1.00  0.00      C    H
ATOM   4123  CT  ACN C 209      20.104   5.203  43.217  1.00  0.00      C    C
ATOM   4124  CZ  ACN C 209      18.798   5.292  42.502  1.00  0.00      C    C
ATOM   4125  NZ  ACN C 209      17.815   5.348  41.865  1.00  0.00      C    N
ATOM   4126  HZ  ACN C 209      19.910   5.384  44.271  1.00  0.00      C    H
ATOM   4127  HZ1 ACN C 209      20.762   5.916  42.726  1.00  0.00      C    H
ATOM   4128  HZ2 ACN C 209      20.588   4.230  43.220  1.00  0.00      C    H
ATOM   4132  CT  ACN C 210      35.361  27.217  17.448  1.00  0.00      C    C
ATOM   4133  CZ  ACN C 210      35.641  26.334  16.324  1.00  0.00      C    C
ATOM   4134  NZ  ACN C 210      35.900  25.692  15.404  1.00  0.00      C    N
ATOM   4135  HZ  ACN C 210      34.402  27.087  17.943  1.00  0.00      C    H
ATOM   4136  HZ1 ACN C 210      35.426  28.292  17.305  1.00  0.00      C    H
ATOM   4137  HZ2 ACN C 210      36.038  26.909  18.241  1.00  0.00      C    H
ATOM   4141  CT  ACN C 211      26.951   7.348  45.818  1.00  0.00      C    C
ATOM   4142  CZ  ACN C 211      26.711   6.442  44.706  1.00  0.00      C    C
ATOM   4143  NZ  ACN C 211      26.577   5.671  43.806  1.00  0.00      C    N
ATOM   4144  HZ  ACN C 211      27.945   7.769  45.692  1.00  0.00      C    H
ATOM   4145  HZ1 ACN C 211      26.608   6.895  46.744  1.00  0.00      C    H
ATOM   4146  HZ2 ACN C 211      26.373   8.257  45.670  1.00  0.00      C    H
ATOM   4150  CT  ACN C 212      33.517  22.083  34.821  1.00  0.00      C    C
ATOM   4151  CZ  ACN C 212      34.180  21.577  35.986  1.00  0.00      C    C
ATOM   4152  NZ  ACN C 212      34.702  21.212  36.963  1.00  0.00      C    N
ATOM   4153  HZ  ACN C 212      32.636  21.467  34.656  1.00  0.00      C    H
ATOM   4154  HZ1 ACN C 212      34.169  21.948  33.962  1.00  0.00      C    H
ATOM   4155  HZ2 ACN C 212      33.238  23.110  35.045  1.00  0.00      C    H
ATOM   4159  CT  ACN C 213      34.938  22.102  18.639  1.00  0.00      C    C
ATOM   4160  CZ  ACN C 213      34.610  23.319  19.386  1.00  0.00      C    C
ATOM   4161  NZ  ACN C 213      34.351  24.334  19.991  1.00  0.00      C    N
ATOM   4162  HZ  ACN C 213      35.887  22.238  18.128  1.00  0.00      C    H
ATOM   4163  HZ1 ACN C 213      34.136  21.949  17.922  1.00  0.00      C    H
ATOM   4164  HZ2 ACN C 213      35.068  21.258  19.313  1.00  0.00      C    H
ATOM   4168  CT  ACN C 214      26.281  43.091  14.730  1.00  0.00      C    C
ATOM   4169  CZ  ACN C 214      25.166  43.376  15.624  1.00  0.00      C    C
ATOM   4170  NZ  ACN C 214      24.271  43.609  16.338  1.00  0.00      C    N
ATOM   4171  HZ  ACN C 214      27.100  42.647  15.290  1.00  0.00      C    H
ATOM   4172  HZ1 ACN C 214      26.585  43.926  14.104  1.00  0.00      C    H
ATOM   4173  HZ2 ACN C 214      25.809  42.286  14.173  1.00  0.00      C    H
ATOM   4177  CT  ACN C 215      29.653  10.783  28.739  1.00  0.00      C    C
ATOM   4178  CZ  ACN C 215      30.535   9.772  29.398  1.00  0.00      C    C
ATOM   4179  NZ  ACN C 215      31.148   9.001  30.002  1.00  0.00      C    N
ATOM   4180  HZ  ACN C 215      30.187  11.473  28.091  1.00  0.00      C    H
ATOM   4181  HZ1 ACN C 215      29.180  11.386  29.509  1.00  0.00      C    H
ATOM   4182  HZ2 ACN C 215      28.828  10.324  28.200  1.00  0.00      C    H
ATOM   4186  CT  ACN C 216      24.604  32.157   3.275  1.00  0.00      C    C
ATOM   4187  CZ  ACN C 216      26.014  32.552   2.998  1.00  0.00      C    C
ATOM   4188  NZ  ACN C 216      27.118  32.804   2.733  1.00  0.00      C    N
ATOM   4189  HZ  ACN C 216      24.416  31.262   2.689  1.00  0.00      C    H
ATOM   4190  HZ1 ACN C 216      23.924  32.999   3.174  1.00  0.00      C    H
ATOM   4191  HZ2 ACN C 216      24.538  31.846   4.314  1.00  0.00      C    H
ATOM   4195  CT  ACN C 217       3.807   8.636  32.741  1.00  0.00      C    C
ATOM   4196  CZ  ACN C 217       3.246   9.627  31.859  1.00  0.00      C    C
ATOM   4197  NZ  ACN C 217       2.790  10.480  31.195  1.00  0.00      C    N
ATOM   4198  HZ  ACN C 217       3.000   8.440  33.443  1.00  0.00      C    H
ATOM   4199  HZ1 ACN C 217       4.610   9.111  33.298  1.00  0.00      C    H
ATOM   4200  HZ2 ACN C 217       4.076   7.746  32.179  1.00  0.00      C    H
ATOM   4204  CT  ACN C 218      44.929   6.344   8.777  1.00  0.00      C    C
ATOM   4205  CZ  ACN C 218      44.798   4.959   8.341  1.00  0.00      C    C
ATOM   4206  NZ  ACN C 218      44.726   3.835   8.135  1.00  0.00      C    N
ATOM   4207  HZ  ACN C 218      45.183   6.278   9.832  1.00  0.00      C    H
ATOM   4208  HZ1 ACN C 218      44.026   6.936   8.645  1.00  0.00      C    H
ATOM   4209  HZ2 ACN C 218      45.739   6.715   8.156  1.00  0.00      C    H
ATOM   4213  CT  ACN C 219      27.430  10.392   1.359  1.00  0.00      C    C
ATOM   4214  CZ  ACN C 219      28.265  11.535   0.988  1.00  0.00      C    C
ATOM   4215  NZ  ACN C 219      28.977  12.393   0.734  1.00  0.00      C    N
ATOM   4216  HZ  ACN C 219      26.578  10.468   0.688  1.00  0.00      C    H
ATOM   4217  HZ1 ACN C 219      27.004  10.612   2.335  1.00  0.00      C    H
ATOM   4218  HZ2 ACN C 219      27.957   9.443   1.299  1.00  0.00      C    H
ATOM   4222  CT  ACN C 220       2.172  39.442   0.426  1.00  0.00      C    C
ATOM   4223  CZ  ACN C 220       2.684  40.744   0.067  1.00  0.00      C    C
ATOM   4224  NZ  ACN C 220       3.197  41.779  -0.154  1.00  0.00      C    N
ATOM   4225  HZ  ACN C 220       2.960  38.709   0.277  1.00  0.00      C    H
ATOM   4226  HZ1 ACN C 220       1.371  39.237  -0.280  1.00  0.00      C    H
ATOM   4227  HZ2 ACN C 220       1.816  39.331   1.448  1.00  0.00      C    H
ATOM   4231  CT  ACN C 221      36.287  46.363  37.529  1.00  0.00      C    C
ATOM   4232  CZ  ACN C 221      37.287  45.501  36.942  1.00  0.00      C    C
ATOM   4233  NZ  ACN C 221      38.106  44.797  36.501  1.00  0.00      C    N
ATOM   4234  HZ  ACN C 221      35.352  46.399  36.976  1.00  0.00      C    H
ATOM   4235  HZ1 ACN C 221      36.816  47.253  37.861  1.00  0.00      C    H
ATOM   4236  HZ2 ACN C 221      36.003  45.785  38.404  1.00  0.00      C    H
ATOM   4240  CT  ACN C 222       3.653  18.165   2.895  1.00  0.00      C    C
ATOM   4241  CZ  ACN C 222       4.617  18.092   1.797  1.00  0.00      C    C
ATOM   4242  NZ  ACN C 222       5.347  17.998   0.860  1.00  0.00      C    N
ATOM   4243  HZ  ACN C 222       3.791  19.165   3.297  1.00  0.00      C    H
ATOM   4244  HZ1 ACN C 222       3.700  17.404   3.670  1.00  0.00      C    H
ATOM   4245  HZ2 ACN C 222       2.599  18.186   2.632  1.00  0.00      C    H
ATOM   4249  CT  ACN C 223      19.842  23.448  16.746  1.00  0.00      C    C
ATOM   4250  CZ  ACN C 223      20.214  24.456  17.704  1.00  0.00      C    C
ATOM   4251  NZ  ACN C 223      20.553  25.249  18.435  1.00  0.00      C    N
ATOM   4252  HZ  ACN C 223      20.526  23.410  15.903  1.00  0.00      C    H
ATOM   4253  HZ1 ACN C 223      18.834  23.639  16.386  1.00  0.00      C    H
ATOM   4254  HZ2 ACN C 223      19.818  22.559  17.371  1.00  0.00      C    H
ATOM   4258  CT  ACN C 224       6.074  34.927  26.997  1.00  0.00      C    C
ATOM   4259  CZ  ACN C 224       5.017  34.165  27.540  1.00  0.00      C    C
ATOM   4260  NZ  ACN C 224       4.212  33.557  28.060  1.00  0.00      C    N
ATOM   4261  HZ  ACN C 224       5.878  35.055  25.936  1.00  0.00      C    H
ATOM   4262  HZ1 ACN C 224       6.983  34.346  27.125  1.00  0.00      C    H
ATOM   4263  HZ2 ACN C 224       6.122  35.951  27.361  1.00  0.00      C    H
ATOM   4267  CT  ACN C 225       3.390  44.030  20.875  1.00  0.00      C    C
ATOM   4268  CZ  ACN C 225       4.143  44.678  19.756  1.00  0.00      C    C
ATOM   4269  NZ  ACN C 225       4.798  45.109  18.892  1.00  0.00      C    N
ATOM   4270  HZ  ACN C 225       3.492  42.949  20.940  1.00  0.00      C    H
ATOM   4271  HZ1 ACN C 225       2.371  44.407  20.904  1.00  0.00      C    H
ATOM   4272  HZ2 ACN C 225       3.908  44.277  21.798  1.00  0.00      C    H
ATOM   4276  CT  ACN C 226       8.558  45.619  38.229  1.00  0.00      C    C
ATOM   4277  CZ  ACN C 226       9.587  45.526  37.172  1.00  0.00      C    C
ATOM   4278  NZ  ACN C 226      10.417  45.373  36.344  1.00  0.00      C    N
ATOM   4279  HZ  ACN C 226       9.084  46.168  39.006  1.00  0.00      C    H
ATOM   4280  HZ1 ACN C 226       8.236  44.670  38.647  1.00  0.00      C    H
ATOM   4281  HZ2 ACN C 226       7.668  46.113  37.847  1.00  0.00      C    H
ATOM   4285  CT  ACN C 227      10.116   6.316  21.595  1.00  0.00      C    C
ATOM   4286  CZ  ACN C 227       9.101   7.014  20.787  1.00  0.00      C    C
ATOM   4287  NZ  ACN C 227       8.310   7.585  20.101  1.00  0.00      C    N
ATOM   4288  HZ  ACN C 227      10.832   6.928  22.136  1.00  0.00      C    H
ATOM   4289  HZ1 ACN C 227      10.684   5.805  20.822  1.00  0.00      C    H
ATOM   4290  HZ2 ACN C 227       9.531   5.589  22.153  1.00  0.00      C    H
ATOM   4294  CT  ACN C 228       0.580  27.433   4.815  1.00  0.00      C    C
ATOM   4295  CZ  ACN C 228       1.965  27.763   4.591  1.00  0.00      C    C
ATOM   4296  NZ  ACN C 228       3.130  27.944   4.414  1.00  0.00      C    N
ATOM   4297  HZ  ACN C 228       0.383  26.501   4.292  1.00  0.00      C    H
ATOM   4298  HZ1 ACN C 228      -0.155  28.104   4.378  1.00  0.00      C    H
ATOM   4299  HZ2 ACN C 228       0.369  27.344   5.878  1.00  0.00      C    H
ATOM   4303  CT  ACN C 229      16.443  25.022  12.529  1.00  0.00      C    C
ATOM   4304  CZ  ACN C 229      17.467  24.379  13.357  1.00  0.00      C    C
ATOM   4305  NZ  ACN C 229      18.325  23.860  13.936  1.00  0.00      C    N
ATOM   4306  HZ  ACN C 229      16.172  25.922  13.075  1.00  0.00      C    H
ATOM   4307  HZ1 ACN C 229      15.540  24.418  12.538  1.00  0.00      C    H
ATOM   4308  HZ2 ACN C 229      16.823  25.194  11.525  1.00  0.00      C    H
ATOM   4312  CT  ACN C 230      22.596  36.691  27.371  1.00  0.00      C    C
ATOM   4313  CZ  ACN C 230      22.541  35.511  26.517  1.00  0.00      C    C
ATOM   4314  NZ  ACN C 230      22.561  34.605  25.822  1.00  0.00      C    N
ATOM   4315  HZ  ACN C 230      23.564  36.631  27.862  1.00  0.00      C    H
ATOM   4316  HZ1 ACN C 230      21.745  36.685  28.047  1.00  0.00      C    H
ATOM   4317  HZ2 ACN C 230      22.472  37.582  26.761  1.00  0.00      C    H
ATOM   4321  CT  ACN C 231      17.242  11.729  38.628  1.00  0.00      C    C
ATOM   4322  CZ  ACN C 231      18.495  11.900  39.330  1.00  0.00      C    C
ATOM   4323  NZ  ACN C 231      19.499  12.038  39.842  1.00  0.00      C    N
ATOM   4324  HZ  ACN C 231      16.581  10.944  38.987  1.00  0.00      C    H
ATOM   4325  HZ1 ACN C 231      17.506  11.329  37.652  1.00  0.00      C    H
ATOM   4326  HZ2 ACN C 231      16.795  12.690  38.388  1.00  0.00      C    H
ATOM   4330  CT  ACN C 232      23.306  27.687   2.733  1.00  0.00      C    C
ATOM   4331  CZ  ACN C 232      23.220  26.553   1.749  1.00  0.00      C    C
ATOM   4332  NZ  ACN C 232      23.185  25.694   1.017  1.00  0.00      C    N
ATOM   4333  HZ  ACN C 232      23.337  28.621   2.177  1.00  0.00      C    H
ATOM   4334  HZ1 ACN C 232      24.238  27.609   3.285  1.00  0.00      C    H
ATOM   4335  HZ2 ACN C 232      22.449  27.569   3.392  1.00  0.00      C    H
ATOM   4339  CT  ACN C 233      36.750  27.575  31.807  1.00  0.00      C    C
ATOM   4340  CZ  ACN C 233      37.843  28.542  32.001  1.00  0.00      C    C
ATOM   4341  NZ  ACN C 233      38.635  29.373  32.188  1.00  0.00      C    N
ATOM   4342  HZ  ACN C 233      36.585  27.556  30.733  1.00  0.00      C    H
ATOM   4343  HZ1 ACN C 233      35.847  27.937  32.290  1.00  0.00      C    H
ATOM   4344  HZ2 ACN C 233      36.955  26.564  32.150  1.00  0.00      C    H
ATOM   4348  CT  ACN C 234       8.264  24.840  36.770  1.00  0.00      C    C
ATOM   4349  CZ  ACN C 234       9.687  24.880  36.810  1.00  0.00      C    C
ATOM   4350  NZ  ACN C 234      10.869  24.801  36.895  1.00  0.00      C    N
ATOM   4351  HZ  ACN C 234       8.013  25.892  36.884  1.00  0.00      C    H
ATOM   4352  HZ1 ACN C 234       7.876  24.364  37.667  1.00  0.00      C    H
ATOM   4353  HZ2 ACN C 234       7.923  24.447  35.816  1.00  0.00      C    H
ATOM   4357  CT  ACN C 235      24.565  38.110   4.296  1.00  0.00      C    C
ATOM   4358  CZ  ACN C 235      25.714  38.929   4.787  1.00  0.00      C    C
ATOM   4359  NZ  ACN C 235      26.669  39.460   5.155  1.00  0.00      C    N
ATOM   4360  HZ  ACN C 235      24.499  37.086   4.655  1.00  0.00      C    H
ATOM   4361  HZ1 ACN C 235      24.578  37.952   3.220  1.00  0.00      C    H
ATOM   4362  HZ2 ACN C 235      23.643  38.588   4.617  1.00  0.00      C    H
ATOM   4366  CT  ACN C 236      25.228  23.259  37.269  1.00  0.00      C    C
ATOM   4367  CZ  ACN C 236      25.133  22.433  38.462  1.00  0.00      C    C
ATOM   4368  NZ  ACN C 236      25.051  21.748  39.403  1.00  0.00      C    N
ATOM   4369  HZ  ACN C 236      25.680  22.756  36.417  1.00  0.00      C    H
ATOM   4370  HZ1 ACN C 236      25.892  24.102  37.442  1.00  0.00      C    H
ATOM   4371  HZ2 ACN C 236      24.238  23.611  36.990  1.00  0.00      C    H
ATOM   4375  CT  ACN C 237      23.360  39.159  31.001  1.00  0.00      C    C
ATOM   4376  CZ  ACN C 237      24.309  40.063  31.714  1.00  0.00      C    C
ATOM   4377  NZ  ACN C 237      25.034  40.734  32.271  1.00  0.00      C    N
ATOM   4378  HZ  ACN C 237      23.736  39.024  29.990  1.00  0.00      C    H
ATOM   4379  HZ1 ACN C 237      22.373  39.612  31.032  1.00  0.00      C    H
ATOM   4380  HZ2 ACN C 237      23.398  38.274  31.630  1.00  0.00      C    H
ATOM   4384  CT  ACN C 238      38.692  38.716  39.914  1.00  0.00      C    C
ATOM   4385  CZ  ACN C 238      39.562  37.684  39.276  1.00  0.00      C    C
ATOM   4386  NZ  ACN C 238      40.223  36.844  38.813  1.00  0.00      C    N
ATOM   4387  HZ  ACN C 238      38.171  39.241  39.118  1.00  0.00      C    H
ATOM   4388  HZ1 ACN C 238      39.330  39.345  40.529  1.00  0.00      C    H
ATOM   4389  HZ2 ACN C 238      37.969  38.174  40.518  1.00  0.00      C    H
ATOM   4393  CT  ACN C 239       9.557  42.659  15.683  1.00  0.00      C    C
ATOM   4394  CZ  ACN C 239       8.525  43.706  15.881  1.00  0.00      C    C
ATOM   4395  NZ  ACN C 239       7.766  44.570  15.990  1.00  0.00      C    N
ATOM   4396  HZ  ACN C 239       9.873  42.595  14.645  1.00  0.00      C    H
ATOM   4397  HZ1 ACN C 239       9.276  41.641  15.941  1.00  0.00      C    H
ATOM   4398  HZ2 ACN C 239      10.436  42.965  16.244  1.00  0.00      C    H
ATOM   4402  CT  ACN C 240       7.846  33.518  30.035  1.00  0.00      C    C
ATOM   4403  CZ  ACN C 240       8.654  33.191  31.224  1.00  0.00      C    C
ATOM   4404  NZ  ACN C 240       9.255  32.929  32.165  1.00  0.00      C    N
ATOM   4405  HZ  ACN C 240       6.820  33.160  30.037  1.00  0.00      C    H
ATOM   4406  HZ1 ACN C 240       8.394  33.164  29.166  1.00  0.00      C    H
ATOM   4407  HZ2 ACN C 240       7.741  34.600  30.009  1.00  0.00      C    H
ATOM   4411  CT  ACN C 241      31.749  28.424  30.272  1.00  0.00      C    C
ATOM   4412  CZ  ACN C 241      32.956  27.527  30.148  1.00  0.00      C    C
ATOM   4413  NZ  ACN C 241      33.932  26.946  30.043  1.00  0.00      C    N
ATOM   4414  HZ  ACN C 241      32.051  29.464  30.168  1.00  0.00      C    H
ATOM   4415  HZ1 ACN C 241      31.164  28.223  31.166  1.00  0.00      C    H
ATOM   4416  HZ2 ACN C 241      31.136  28.200  29.404  1.00  0.00      C    H
ATOM   4420  CT  ACN C 242      30.197  39.527  15.585  1.00  0.00      C    C
ATOM   4421  CZ  ACN C 242      30.975  39.135  16.739  1.00  0.00      C    C
ATOM   4422  NZ  ACN C 242      31.609  38.845  17.681  1.00  0.00      C    N
ATOM   4423  HZ  ACN C 242      30.774  39.651  14.673  1.00  0.00      C    H
ATOM   4424  HZ1 ACN C 242      29.549  40.358  15.852  1.00  0.00      C    H
ATOM   4425  HZ2 ACN C 242      29.601  38.636  15.405  1.00  0.00      C    H
ATOM   4429  CT  ACN C 243      42.609   6.188  25.770  1.00  0.00      C    C
ATOM   4430  CZ  ACN C 243      42.092   6.721  24.490  1.00  0.00      C    C
ATOM   4431  NZ  ACN C 243      41.637   7.092  23.470  1.00  0.00      C    N
ATOM   4432  HZ  ACN C 243      43.212   5.344  25.447  1.00  0.00      C    H
ATOM   4433  HZ1 ACN C 243      41.833   6.036  26.516  1.00  0.00      C    H
ATOM   4434  HZ2 ACN C 243      43.314   6.891  26.206  1.00  0.00      C    H
ATOM   4438  CT  ACN C 244      13.230  41.594  13.001  1.00  0.00      C    C
ATOM   4439  CZ  ACN C 244      13.741  40.375  13.657  1.00  0.00      C    C
ATOM   4440  NZ  ACN C 244      14.118  39.364  14.127  1.00  0.00      C    N
ATOM   4441  HZ  ACN C 244      12.625  42.133  13.726  1.00  0.00      C    H
ATOM   4442  HZ1 ACN C 244      12.538  41.339  12.203  1.00  0.00      C    H
ATOM   4443  HZ2 ACN C 244      14.095  42.126  12.612  1.00  0.00      C    H
ATOM   4447  CT  ACN C 245      35.685   8.657  43.717  1.00  0.00      C    C
ATOM   4448  CZ  ACN C 245      35.425   8.225  42.366  1.00  0.00      C    C
ATOM   4449  NZ  ACN C 245      35.218   7.788  41.306  1.00  0.00      C    N
ATOM   4450  HZ  ACN C 245      34.857   9.308  43.985  1.00  0.00      C    H
ATOM   4451  HZ1 ACN C 245      36.711   9.000  43.821  1.00  0.00      C    H
ATOM   4452  HZ2 ACN C 245      35.498   7.779  44.331  1.00  0.00      C    H
ATOM   4456  CT  ACN C 246      41.544   4.323  41.127  1.00  0.00      C    C
ATOM   4457  CZ  ACN C 246      41.458   4.488  42.560  1.00  0.00      C    C
ATOM   4458  NZ  ACN C 246      41.322   4.682  43.723  1.00  0.00      C    N
ATOM   4459  HZ  ACN C 246      41.169   5.226  40.653  1.00  0.00      C    H
ATOM   4460  HZ1 ACN C 246      40.960   3.477  40.772  1.00  0.00      C    H
ATOM   4461  HZ2 ACN C 246      42.574   4.099  40.863  1.00  0.00      C    H
ATOM   4465  CT  ACN C 247      41.447   2.366  23.214  1.00  0.00      C    C
ATOM   4466  CZ  ACN C 247      42.353   1.155  23.050  1.00  0.00      C    C
ATOM   4467  NZ  ACN C 247      43.005   0.206  22.918  1.00  0.00      C    N
ATOM   4468  HZ  ACN C 247      40.603   2.120  23.854  1.00  0.00      C    H
ATOM   4469  HZ1 ACN C 247      41.044   2.750  22.281  1.00  0.00      C    H
ATOM   4470  HZ2 ACN C 247      42.011   3.143  23.724  1.00  0.00      C    H
ATOM   4474  CT  ACN C 248      26.050  28.709   9.732  1.00  0.00      C    C
ATOM   4475  CZ  ACN C 248      25.346  27.430   9.582  1.00  0.00      C    C
ATOM   4476  NZ  ACN C 248      24.799  26.428   9.476  1.00  0.00      C    N
ATOM   4477  HZ  ACN C 248      25.739  29.100  10.697  1.00  0.00      C    H
ATOM   4478  HZ1 ACN C 248      25.659  29.389   8.980  1.00  0.00      C    H
ATOM   4479  HZ2 ACN C 248      27.111  28.486   9.647  1.00  0.00      C    H
ATOM   4483  CT  ACN C 249      10.067  30.786  12.942  1.00  0.00      C    C
ATOM   4484  CZ  ACN C 249       8.667  30.546  12.494  1.00  0.00      C    C
ATOM   4485  NZ  ACN C 249       7.628  30.377  12.176  1.00  0.00      C    N
ATOM   4486  HZ  ACN C 249      10.248  31.845  13.107  1.00  0.00      C    H
ATOM   4487  HZ1 ACN C 249      10.732  30.363  12.194  1.00  0.00      C    H
ATOM   4488  HZ2 ACN C 249      10.027  30.209  13.863  1.00  0.00      C    H
ATOM   4492  CT  ACN C 250      10.254  15.828  18.844  1.00  0.00      C    C
ATOM   4493  CZ  ACN C 250      11.404  15.106  19.505  1.00  0.00      C    C
ATOM   4494  NZ  ACN C 250      12.279  14.550  20.062  1.00  0.00      C    N
ATOM   4495  HZ  ACN C 250      10.131  15.602  17.788  1.00  0.00      C    H
ATOM   4496  HZ1 ACN C 250      10.475  16.879  19.012  1.00  0.00      C    H
ATOM   4497  HZ2 ACN C 250       9.340  15.493  19.327  1.00  0.00      C    H
ATOM   4501  CT  ACN C 251      36.214  37.885   4.154  1.00  0.00      C    C
ATOM   4502  CZ  ACN C 251      37.103  38.392   3.003  1.00  0.00      C    C
ATOM   4503  NZ  ACN C 251      37.772  38.734   2.082  1.00  0.00      C    N
ATOM   4504  HZ  ACN C 251      36.232  36.798   4.162  1.00  0.00      C    H
ATOM   4505  HZ1 ACN C 251      35.181  38.169   3.966  1.00  0.00      C    H
ATOM   4506  HZ2 ACN C 251      36.514  38.326   5.101  1.00  0.00      C    H
ATOM   4510  CT  ACN C 252      42.512  33.293  37.269  1.00  0.00      C    C
ATOM   4511  CZ  ACN C 252      42.993  33.878  36.039  1.00  0.00      C    C
ATOM   4512  NZ  ACN C 252      43.370  34.343  35.092  1.00  0.00      C    N
ATOM   4513  HZ  ACN C 252      43.226  32.678  37.812  1.00  0.00      C    H
ATOM   4514  HZ1 ACN C 252      41.771  32.524  37.063  1.00  0.00      C    H
ATOM   4515  HZ2 ACN C 252      42.011  34.018  37.904  1.00  0.00      C    H
ATOM   4519  CT  ACN C 253      19.040  17.424  34.636  1.00  0.00      C    C
ATOM   4520  CZ  ACN C 253      20.182  17.495  35.537  1.00  0.00      C    C
ATOM   4521  NZ  ACN C 253      21.047  17.592  36.265  1.00  0.00      C    N
ATOM   4522  HZ  ACN C 253      19.066  16.540  34.003  1.00  0.00      C    H
ATOM   4523  HZ1 ACN C 253      19.072  18.289  33.979  1.00  0.00      C    H
ATOM   4524  HZ2 ACN C 253      18.104  17.389  35.187  1.00  0.00      C    H
ATOM   4528  CT  ACN C 254      18.335  36.902   9.542  1.00  0.00      C    C
ATOM   4529  CZ  ACN C 254      17.429  37.553  10.493  1.00  0.00      C    C
ATOM   4530  NZ  ACN C 254      16.741  38.073  11.289  1.00  0.00      C    N
ATOM   4531  HZ  ACN C 254      18.284  37.470   8.617  1.00  0.00      C    H
ATOM   4532  HZ1 ACN C 254      18.125  35.844   9.407  1.00  0.00      C    H
ATOM   4533  HZ2 ACN C 254      19.330  36.686   9.924  1.00  0.00      C    H
ATOM   4537  CT  ACN C 255      23.718  20.846  27.574  1.00  0.00      C    C
ATOM   4538  CZ  ACN C 255      24.332  19.679  28.266  1.00  0.00      C    C
ATOM   4539  NZ  ACN C 255      24.828  18.793  28.839  1.00  0.00      C    N
ATOM   4540  HZ  ACN C 255      22.916  21.314  28.139  1.00  0.00      C    H
ATOM   4541  HZ1 ACN C 255      23.488  20.472  26.580  1.00  0.00      C    H
ATOM   4542  HZ2 ACN C 255      24.483  21.558  27.274  1.00  0.00      C    H
ATOM   4546  CT  ACN C 256      11.619  45.820  12.154  1.00  0.00      C    C
ATOM   4547  CZ  ACN C 256      11.512  46.100  10.768  1.00  0.00      C    C
ATOM   4548  NZ  ACN C 256      11.451  46.299   9.645  1.00  0.00      C    N
ATOM   4549  HZ  ACN C 256      10.660  45.333  12.317  1.00  0.00      C    H
ATOM   4550  HZ1 ACN C 256      11.704  46.752  12.707  1.00  0.00      C    H
ATOM   4551  HZ2 ACN C 256      12.409  45.090  12.310  1.00  0.00      C    H
ATOM   4555  CT  ACN C 257      17.982  24.383  20.420  1.00  0.00      C    C
ATOM   4556  CZ  ACN C 257      17.886  25.445  21.395  1.00  0.00      C    C
ATOM   4557  NZ  ACN C 257      17.832  26.304  22.176  1.00  0.00      C    N
ATOM   4558  HZ  ACN C 257      18.799  23.722  20.695  1.00  0.00      C    H
ATOM   4559  HZ1 ACN C 257      18.297  24.819  19.476  1.00  0.00      C    H
ATOM   4560  HZ2 ACN C 257      17.029  23.891  20.243  1.00  0.00      C    H
ATOM   4564  CT  ACN C 258      45.427  40.979   1.970  1.00  0.00      C    C
ATOM   4565  CZ  ACN C 258      45.296  39.819   1.126  1.00  0.00      C    C
ATOM   4566  NZ  ACN C 258      45.206  38.831   0.487  1.00  0.00      C    N
ATOM   4567  HZ  ACN C 258      45.872  40.601   2.887  1.00  0.00      C    H
ATOM   4568  HZ1 ACN C 258      44.486  41.456   2.232  1.00  0.00      C    H
ATOM   4569  HZ2 ACN C 258      46.029  41.785   1.558  1.00  0.00      C    H
ATOM   4573  CT  ACN C 259       7.827   2.127  20.595  1.00  0.00      C    C
ATOM   4574  CZ  ACN C 259       8.548   2.540  19.371  1.00  0.00      C    C
ATOM   4575  NZ  ACN C 259       9.100   2.926  18.420  1.00  0.00      C    N
ATOM   4576  HZ  ACN C 259       7.324   2.989  21.025  1.00  0.00      C    H
ATOM   4577  HZ1 ACN C 259       8.474   1.802  21.407  1.00  0.00      C    H
ATOM   4578  HZ2 ACN C 259       7.071   1.381  20.363  1.00  0.00      C    H
ATOM   4582  CT  ACN C 260      37.829   2.487  17.553  1.00  0.00      C    C
ATOM   4583  CZ  ACN C 260      38.369   3.273  16.375  1.00  0.00      C    C
ATOM   4584  NZ  ACN C 260      38.731   3.805  15.426  1.00  0.00      C    N
ATOM   4585  HZ  ACN C 260      37.749   1.431  17.308  1.00  0.00      C    H
ATOM   4586  HZ1 ACN C 260      36.842   2.905  17.733  1.00  0.00      C    H
ATOM   4587  HZ2 ACN C 260      38.507   2.602  18.394  1.00  0.00      C    H
ATOM   4591  CT  ACN C 261      25.287   2.725  36.995  1.00  0.00      C    C
ATOM   4592  CZ  ACN C 261      25.540   1.546  37.810  1.00  0.00      C    C
ATOM   4593  NZ  ACN C 261      25.804   0.595  38.443  1.00  0.00      C    N
ATOM   4594  HZ  ACN C 261      24.397   3.190  37.413  1.00  0.00      C    H
ATOM   4595  HZ1 ACN C 261      25.170   2.752  35.915  1.00  0.00      C    H
ATOM   4596  HZ2 ACN C 261      26.067   3.448  37.219  1.00  0.00      C    H
ATOM   4600  CT  ACN C 262      30.655  21.102  11.852  1.00  0.00      C    C
ATOM   4601  CZ  ACN C 262      29.212  20.899  11.438  1.00  0.00      C    C
ATOM   4602  NZ  ACN C 262      28.116  20.691  11.183  1.00  0.00      C    N
ATOM   4603  HZ  ACN C 262      31.074  20.209  12.307  1.00  0.00      C    H
ATOM   4604  HZ1 ACN C 262      30.643  21.841  12.650  1.00  0.00      C    H
ATOM   4605  HZ2 ACN C 262      31.169  21.500  10.981  1.00  0.00      C    H
ATOM   4609  CT  ACN C 263      27.624  34.669  11.378  1.00  0.00      C    C
ATOM   4610  CZ  ACN C 263      27.363  34.973  12.752  1.00  0.00      C    C
ATOM   4611  NZ  ACN C 263      27.092  35.204  13.877  1.00  0.00      C    N
ATOM   4612  HZ  ACN C 263      28.687  34.828  11.219  1.00  0.00      C    H
ATOM   4613  HZ1 ACN C 263      26.957  35.399  10.925  1.00  0.00      C    H
ATOM   4614  HZ2 ACN C 263      27.261  33.659  11.207  1.00  0.00      C    H
ATOM   4618  CT  ACN C 264      26.852   8.664   9.362  1.00  0.00      C    C
ATOM   4619  CZ  ACN C 264      25.916   8.477   8.169  1.00  0.00      C    C
ATOM   4620  NZ  ACN C 264      25.300   8.295   7.239  1.00  0.00      C    N
ATOM   4621  HZ  ACN C 264      27.862   8.803   8.983  1.00  0.00      C    H
ATOM   4622  HZ1 ACN C 264      27.027   7.779   9.968  1.00  0.00      C    H
ATOM   4623  HZ2 ACN C 264      26.695   9.554   9.966  1.00  0.00      C    H
ATOM   4627  CT  ACN C 265      31.495  15.279  10.615  1.00  0.00      C    C
ATOM   4628  CZ  ACN C 265      31.277  15.771  11.948  1.00  0.00      C    C
ATOM   4629  NZ  ACN C 265      31.117  16.190  13.021  1.00  0.00      C    N
ATOM   4630  HZ  ACN C 265      31.137  15.980   9.865  1.00  0.00      C    H
ATOM   4631  HZ1 ACN C 265      31.098  14.281  10.448  1.00  0.00      C    H
ATOM   4632  HZ2 ACN C 265      32.579  15.201  10.587  1.00  0.00      C    H
ATOM   4636  CT  ACN C 266       6.299  16.024  13.799  1.00  0.00      C    C
ATOM   4637  CZ  ACN C 266       6.412  15.797  12.352  1.00  0.00      C    C
ATOM   4638  NZ  ACN C 266       6.578  15.637  11.192  1.00  0.00      C    N
ATOM   4639  HZ  ACN C 266       5.413  15.463  14.087  1.00  0.00      C    H
ATOM   4640  HZ1 ACN C 266       5.959  17.026  14.046  1.00  0.00      C    H
ATOM   4641  HZ2 ACN C 266       7.250  15.756  14.251  1.00  0.00      C    H
ATOM   4645  CT  ACN C 267       3.164  40.992  18.826  1.00  0.00      C    C
ATOM   4646  CZ  ACN C 267       2.260  41.514  17.819  1.00  0.00      C    C
ATOM   4647  NZ  ACN C 267       1.524  41.862  17.024  1.00  0.00      C    N
ATOM   4648  HZ  ACN C 267       3.620  40.117  18.370  1.00  0.00      C    H
ATOM   4649  HZ1 ACN C 267       2.652  40.660  19.726  1.00  0.00      C    H
ATOM   4650  HZ2 ACN C 267       3.941  41.667  19.177  1.00  0.00      C    H
ATOM   4654  CT  ACN C 268      35.608  44.175   2.453  1.00  0.00      C    C
ATOM   4655  CZ  ACN C 268      36.360  45.402   2.277  1.00  0.00      C    C
ATOM   4656  NZ  ACN C 268      36.927  46.362   2.085  1.00  0.00      C    N
ATOM   4657  HZ  ACN C 268      35.384  43.763   1.473  1.00  0.00      C    H
ATOM   4658  HZ1 ACN C 268      34.665  44.336   2.970  1.00  0.00      C    H
ATOM   4659  HZ2 ACN C 268      36.332  43.571   2.993  1.00  0.00      C    H
ATOM   4663  CT  ACN C 269      43.480  34.947   6.067  1.00  0.00      C    C
ATOM   4664  CZ  ACN C 269      42.738  33.774   6.551  1.00  0.00      C    C
ATOM   4665  NZ  ACN C 269      42.109  32.901   7.006  1.00  0.00      C    N
ATOM   4666  HZ  ACN C 269      42.901  35.598   5.416  1.00  0.00      C    H
ATOM   4667  HZ1 ACN C 269      44.194  34.356   5.499  1.00  0.00      C    H
ATOM   4668  HZ2 ACN C 269      43.974  35.447   6.896  1.00  0.00      C    H
ATOM   4672  CT  ACN C 270      26.855  32.029  20.136  1.00  0.00      C    C
ATOM   4673  CZ  ACN C 270      27.497  31.107  21.162  1.00  0.00      C    C
ATOM   4674  NZ  ACN C 270      28.084  30.361  21.853  1.00  0.00      C    N
ATOM   4675  HZ  ACN C 270      26.132  31.505  19.516  1.00  0.00      C    H
ATOM   4676  HZ1 ACN C 270      27.647  32.450  19.522  1.00  0.00      C    H
ATOM   4677  HZ2 ACN C 270      26.324  32.878  20.559  1.00  0.00      C    H
ATOM   4681  CT  ACN C 271      24.659  14.222  19.816  1.00  0.00      C    C
ATOM   4682  CZ  ACN C 271      23.729  15.315  19.886  1.00  0.00      C    C
ATOM   4683  NZ  ACN C 271      22.970  16.253  19.935  1.00  0.00      C    N
ATOM   4684  HZ  ACN C 271      24.654  13.878  20.847  1.00  0.00      C    H
ATOM   4685  HZ1 ACN C 271      25.538  14.833  19.625  1.00  0.00      C    H
ATOM   4686  HZ2 ACN C 271      24.339  13.460  19.110  1.00  0.00      C    H
ATOM   4690  CT  ACN C 272       1.693  14.220  17.199  1.00  0.00      C    C
ATOM   4691  CZ  ACN C 272       1.652  15.723  17.022  1.00  0.00      C    C
ATOM   4692  NZ  ACN C 272       1.623  16.869  16.923  1.00  0.00      C    N
ATOM   4693  HZ  ACN C 272       1.231  13.742  16.339  1.00  0.00      C    H
ATOM   4694  HZ1 ACN C 272       1.112  14.138  18.114  1.00  0.00      C    H
ATOM   4695  HZ2 ACN C 272       2.670  13.784  17.389  1.00  0.00      C    H
ATOM   4699  CT  ACN C 273      27.552  26.847   6.151  1.00  0.00      C    C
ATOM   4700  CZ  ACN C 273      26.586  27.892   5.765  1.00  0.00      C    C
ATOM   4701  NZ  ACN C 273      25.792  28.656   5.466  1.00  0.00      C    N
ATOM   4702  HZ  ACN C 273      26.982  25.921   6.129  1.00  0.00      C    H
ATOM   4703  HZ1 ACN C 273      27.688  27.090   7.202  1.00  0.00      C    H
ATOM   4704  HZ2 ACN C 273      28.400  26.958   5.481  1.00  0.00      C    H
ATOM   4708  CT  ACN C 274      46.562  34.107  23.430  1.00  0.00      C    C
ATOM   4709  CZ  ACN C 274      45.840  33.460  24.546  1.00  0.00      C    C
ATOM   4710  NZ  ACN C 274      45.277  32.908  25.440  1.00  0.00      C    N
ATOM   4711  HZ  ACN C 274      45.807  34.709  22.931  1.00  0.00      C    H
ATOM   4712  HZ1 ACN C 274      47.023  33.484  22.667  1.00  0.00      C    H
ATOM   4713  HZ2 ACN C 274      47.313  34.695  23.952  1.00  0.00      C    H
ATOM   4717  CT  ACN C 275      20.121  43.782  25.278  1.00  0.00      C    C
ATOM   4718  CZ  ACN C 275      19.479  42.993  24.253  1.00  0.00      C    C
ATOM   4719  NZ  ACN C 275      18.951  42.289  23.519  1.00  0.00      C    N
ATOM   4720  HZ  ACN C 275      21.167  43.519  25.412  1.00  0.00      C    H
ATOM   4721  HZ1 ACN C 275      19.585  43.617  26.209  1.00  0.00      C    H
ATOM   4722  HZ2 ACN C 275      20.048  44.837  25.026  1.00  0.00      C    H
ATOM   4726  CT  ACN C 276      25.968  12.933   5.166  1.00  0.00      C    C
ATOM   4727  CZ  ACN C 276      26.421  14.140   5.982  1.00  0.00      C    C
ATOM   4728  NZ  ACN C 276      26.843  15.086   6.577  1.00  0.00      C    N
ATOM   4729  HZ  ACN C 276      26.764  12.365   4.691  1.00  0.00      C    H
ATOM   4730  HZ1 ACN C 276      25.405  13.397   4.360  1.00  0.00      C    H
ATOM   4731  HZ2 ACN C 276      25.324  12.231   5.690  1.00  0.00      C    H
ATOM   4735  CT  ACN C 277      19.513  21.858  22.493  1.00  0.00      C    C
ATOM   4736  CZ  ACN C 277      19.080  22.887  23.472  1.00  0.00      C    C
ATOM   4737  NZ  ACN C 277      18.711  23.705  24.236  1.00  0.00      C    N
ATOM   4738  HZ  ACN C 277      19.407  20.863  22.919  1.00  0.00      C    H
ATOM   4739  HZ1 ACN C 277      20.545  21.962  22.170  1.00  0.00      C    H
ATOM   4740  HZ2 ACN C 277      18.901  21.925  21.597  1.00  0.00      C    H
ATOM   4744  CT  ACN C 278      41.667  45.066  14.788  1.00  0.00      C    C
ATOM   4745  CZ  ACN C 278      42.021  45.158  16.221  1.00  0.00      C    C
ATOM   4746  NZ  ACN C 278      42.342  45.222  17.335  1.00  0.00      C    N
ATOM   4747  HZ  ACN C 278      42.198  44.231  14.336  1.00  0.00      C    H
ATOM   4748  HZ1 ACN C 278      42.101  45.960  14.347  1.00  0.00      C    H
ATOM   4749  HZ2 ACN C 278      40.592  45.121  14.641  1.00  0.00      C    H
ATOM   4753  CT  ACN C 279      21.536  36.348   1.823  1.00  0.00      C    C
ATOM   4754  CZ  ACN C 279      20.352  37.225   1.990  1.00  0.00      C    C
ATOM   4755  NZ  ACN C 279      19.427  37.904   2.137  1.00  0.00      C    N
ATOM   4756  HZ  ACN C 279      22.043  36.565   0.887  1.00  0.00      C    H
ATOM   4757  HZ1 ACN C 279      21.196  35.316   1.798  1.00  0.00      C    H
ATOM   4758  HZ2 ACN C 279      22.137  36.489   2.718  1.00  0.00      C    H
ATOM   4762  CT  ACN C 280      39.591  29.013  41.192  1.00  0.00      C    C
ATOM   4763  CZ  ACN C 280      39.896  29.294  39.783  1.00  0.00      C    C
ATOM   4764  NZ  ACN C 280      40.060  29.477  38.708  1.00  0.00      C    N
ATOM   4765  HZ  ACN C 280      39.989  28.046  41.489  1.00  0.00      C    H
ATOM   4766  HZ1 ACN C 280      38.507  28.963  41.267  1.00  0.00      C    H
ATOM   4767  HZ2 ACN C 280      39.923  29.751  41.918  1.00  0.00      C    H
ATOM   4771  CT  ACN C 281       5.004  22.100  37.171  1.00  0.00      C    C
ATOM   4772  CZ  ACN C 281       6.341  21.426  37.400  1.00  0.00      C    C
ATOM   4773  NZ  ACN C 281       7.327  20.829  37.576  1.00  0.00      C    N
ATOM   4774  HZ  ACN C 281       5.028  22.775  36.319  1.00  0.00      C    H
ATOM   4775  HZ1 ACN C 281       4.775  22.694  38.051  1.00  0.00      C    H
ATOM   4776  HZ2 ACN C 281       4.214  21.387  36.951  1.00  0.00      C    H
ATOM   4780  CT  ACN C 282      14.239   8.405  19.282  1.00  0.00      C    C
ATOM   4781  CZ  ACN C 282      12.841   8.352  19.656  1.00  0.00      C    C
ATOM   4782  NZ  ACN C 282      11.746   8.295  19.987  1.00  0.00      C    N
ATOM   4783  HZ  ACN C 282      14.358   9.085  18.443  1.00  0.00      C    H
ATOM   4784  HZ1 ACN C 282      14.531   7.414  18.942  1.00  0.00      C    H
ATOM   4785  HZ2 ACN C 282      14.740   8.839  20.144  1.00  0.00      C    H
ATOM   4789  CT  ACN C 283      42.810  35.607  26.187  1.00  0.00      C    C
ATOM   4790  CZ  ACN C 283      43.309  35.955  24.866  1.00  0.00      C    C
ATOM   4791  NZ  ACN C 283      43.744  36.186  23.833  1.00  0.00      C    N
ATOM   4792  HZ  ACN C 283      43.207  36.275  26.947  1.00  0.00      C    H
ATOM   4793  HZ1 ACN C 283      43.018  34.574  26.456  1.00  0.00      C    H
ATOM   4794  HZ2 ACN C 283      41.734  35.759  26.197  1.00  0.00      C    H
ATOM   4798  CT  ACN C 284      41.830   2.658  15.762  1.00  0.00      C    C
ATOM   4799  CZ  ACN C 284      42.045   4.120  15.607  1.00  0.00      C    C
ATOM   4800  NZ  ACN C 284      42.218   5.246  15.534  1.00  0.00      C    N
ATOM   4801  HZ  ACN C 284      40.804   2.442  16.052  1.00  0.00      C    H
ATOM   4802  HZ1 ACN C 284      42.344   2.403  16.685  1.00  0.00      C    H
ATOM   4803  HZ2 ACN C 284      42.212   1.966  15.016  1.00  0.00      C    H
ATOM   4807  CT  ACN C 285      46.257  27.985  33.139  1.00  0.00      C    C
ATOM   4808  CZ  ACN C 285      44.820  28.382  33.051  1.00  0.00      C    C
ATOM   4809  NZ  ACN C 285      43.731  28.692  33.074  1.00  0.00      C    N
ATOM   4810  HZ  ACN C 285      46.651  28.112  34.143  1.00  0.00      C    H
ATOM   4811  HZ1 ACN C 285      46.909  28.601  32.525  1.00  0.00      C    H
ATOM   4812  HZ2 ACN C 285      46.404  26.975  32.765  1.00  0.00      C    H
ATOM   4816  CT  ACN C 286      37.237  44.176  11.030  1.00  0.00      C    C
ATOM   4817  CZ  ACN C 286      36.193  43.375  10.411  1.00  0.00      C    C
ATOM   4818  NZ  ACN C 286      35.351  42.779   9.909  1.00  0.00      C    N
ATOM   4819  HZ  ACN C 286      38.197  43.781  10.706  1.00  0.00      C    H
ATOM   4820  HZ1 ACN C 286      37.037  44.354  12.084  1.00  0.00      C    H
ATOM   4821  HZ2 ACN C 286      37.173  45.203  10.680  1.00  0.00      C    H
ATOM   4825  CT  ACN C 287      33.986  14.037  17.930  1.00  0.00      C    C
ATOM   4826  CZ  ACN C 287      33.807  15.361  17.310  1.00  0.00      C    C
ATOM   4827  NZ  ACN C 287      33.667  16.359  16.801  1.00  0.00      C    N
ATOM   4828  HZ  ACN C 287      33.084  13.863  18.510  1.00  0.00      C    H
ATOM   4829  HZ1 ACN C 287      34.898  14.117  18.517  1.00  0.00      C    H
ATOM   4830  HZ2 ACN C 287      34.072  13.251  17.184  1.00  0.00      C    H
ATOM   4834  CT  ACN C 288      29.881  39.199   2.403  1.00  0.00      C    C
ATOM   4835  CZ  ACN C 288      30.060  38.924   3.845  1.00  0.00      C    C
ATOM   4836  NZ  ACN C 288      30.167  38.671   4.968  1.00  0.00      C    N
ATOM   4837  HZ  ACN C 288      29.075  39.882   2.147  1.00  0.00      C    H
ATOM   4838  HZ1 ACN C 288      29.692  38.177   2.083  1.00  0.00      C    H
ATOM   4839  HZ2 ACN C 288      30.735  39.643   1.898  1.00  0.00      C    H
ATOM   4843  CT  ACN C 289       9.994   3.032  11.195  1.00  0.00      C    C
ATOM   4844  CZ  ACN C 289      11.176   3.461  11.898  1.00  0.00      C    C
ATOM   4845  NZ  ACN C 289      12.188   3.758  12.448  1.00  0.00      C    N
ATOM   4846  HZ  ACN C 289       9.213   2.779  11.908  1.00  0.00      C    H
ATOM   4847  HZ1 ACN C 289      10.170   2.072  10.716  1.00  0.00      C    H
ATOM   4848  HZ2 ACN C 289       9.645   3.794  10.503  1.00  0.00      C    H
ATOM   4852  CT  ACN C 290       3.622  38.370  16.257  1.00  0.00      C    C
ATOM   4853  CZ  ACN C 290       4.316  38.909  15.117  1.00  0.00      C    C
ATOM   4854  NZ  ACN C 290       4.853  39.409  14.206  1.00  0.00      C    N
ATOM   4855  HZ  ACN C 290       2.672  38.893  16.336  1.00  0.00      C    H
ATOM   4856  HZ1 ACN C 290       4.217  38.561  17.147  1.00  0.00      C    H
ATOM   4857  HZ2 ACN C 290       3.474  37.324  15.999  1.00  0.00      C    H
ATOM   4861  CT  ACN C 291      29.017  14.068  31.808  1.00  0.00      C    C
ATOM   4862  CZ  ACN C 291      29.348  14.056  33.261  1.00  0.00      C    C
ATOM   4863  NZ  ACN C 291      29.621  14.085  34.397  1.00  0.00      C    N
ATOM   4864  HZ  ACN C 291      29.918  14.351  31.270  1.00  0.00      C    H
ATOM   4865  HZ1 ACN C 291      28.300  14.882  31.734  1.00  0.00      C    H
ATOM   4866  HZ2 ACN C 291      28.561  13.110  31.575  1.00  0.00      C    H
ATOM   4870  CT  ACN C 292      21.521  10.122  30.163  1.00  0.00      C    C
ATOM   4871  CZ  ACN C 292      20.911  10.994  31.188  1.00  0.00      C    C
ATOM   4872  NZ  ACN C 292      20.457  11.698  31.970  1.00  0.00      C    N
ATOM   4873  HZ  ACN C 292      22.234  10.737  29.620  1.00  0.00      C    H
ATOM   4874  HZ1 ACN C 292      20.690   9.755  29.566  1.00  0.00      C    H
ATOM   4875  HZ2 ACN C 292      22.089   9.445  30.795  1.00  0.00      C    H
ATOM   4879  CT  ACN C 293      45.526   6.263  15.452  1.00  0.00      C    C
ATOM   4880  CZ  ACN C 293      45.090   6.459  14.066  1.00  0.00      C    C
ATOM   4881  NZ  ACN C 293      44.876   6.567  12.924  1.00  0.00      C    N
ATOM   4882  HZ  ACN C 293      44.848   5.573  15.948  1.00  0.00      C    H
ATOM   4883  HZ1 ACN C 293      45.261   7.170  15.989  1.00  0.00      C    H
ATOM   4884  HZ2 ACN C 293      46.564   5.955  15.548  1.00  0.00      C    H
ATOM   4888  CT  ACN C 294      14.280  39.947   9.744  1.00  0.00      C    C
ATOM   4889  CZ  ACN C 294      12.860  39.567   9.563  1.00  0.00      C    C
ATOM   4890  NZ  ACN C 294      11.778  39.290   9.370  1.00  0.00      C    N
ATOM   4891  HZ  ACN C 294      14.421  40.986   9.454  1.00  0.00      C    H
ATOM   4892  HZ1 ACN C 294      14.842  39.407   8.987  1.00  0.00      C    H
ATOM   4893  HZ2 ACN C 294      14.651  39.592  10.702  1.00  0.00      C    H
ATOM   4897  CT  ACN C 295       1.381  12.737   1.655  1.00  0.00      C    C
ATOM   4898  CZ  ACN C 295       1.063  12.849   3.075  1.00  0.00      C    C
ATOM   4899  NZ  ACN C 295       0.817  12.950   4.238  1.00  0.00      C    N
ATOM   4900  HZ  ACN C 295       2.356  12.263   1.586  1.00  0.00      C    H
ATOM   4901  HZ1 ACN C 295       1.433  13.778   1.344  1.00  0.00      C    H
ATOM   4902  HZ2 ACN C 295       0.517  12.316   1.147  1.00  0.00      C    H
ATOM   4906  CT  ACN C 296      30.296  45.645  42.477  1.00  0.00      C    C
ATOM   4907  CZ  ACN C 296      29.949  44.243  42.562  1.00  0.00      C    C
ATOM   4908  NZ  ACN C 296      29.674  43.113  42.648  1.00  0.00      C    N
ATOM   4909  HZ  ACN C 296      31.369  45.822  42.500  1.00  0.00      C    H
ATOM   4910  HZ1 ACN C 296      29.657  46.069  43.247  1.00  0.00      C    H
ATOM   4911  HZ2 ACN C 296      30.072  45.899  41.444  1.00  0.00      C    H
ATOM   4915  CT  ACN C 297      12.407   8.113  42.774  1.00  0.00      C    C
ATOM   4916  CZ  ACN C 297      12.849   9.256  41.890  1.00  0.00      C    C
ATOM   4917  NZ  ACN C 297      13.150  10.130  41.232  1.00  0.00      C    N
ATOM   4918  HZ  ACN C 297      11.687   7.585  42.154  1.00  0.00      C    H
ATOM   4919  HZ1 ACN C 297      11.901   8.472  43.666  1.00  0.00      C    H
ATOM   4920  HZ2 ACN C 297      13.287   7.535  43.044  1.00  0.00      C    H
ATOM   4924  CT  ACN C 298      24.881  32.113  26.352  1.00  0.00      C    C
ATOM   4925  CZ  ACN C 298      25.459  33.386  26.748  1.00  0.00      C    C
ATOM   4926  NZ  ACN C 298      25.970  34.392  27.071  1.00  0.00      C    N
ATOM   4927  HZ  ACN C 298      25.515  31.249  26.533  1.00  0.00      C    H
ATOM   4928  HZ1 ACN C 298      24.459  32.155  25.351  1.00  0.00      C    H
ATOM   4929  HZ2 ACN C 298      24.137  31.999  27.136  1.00  0.00      C    H
ATOM   4933  CT  ACN C 299      34.606   8.903  30.349  1.00  0.00      C    C
ATOM   4934  CZ  ACN C 299      33.903  10.024  30.986  1.00  0.00      C    C
ATOM   4935  NZ  ACN C 299      33.417  10.870  31.509  1.00  0.00      C    N
ATOM   4936  HZ  ACN C 299      34.534   9.059  29.275  1.00  0.00      C    H
ATOM   4937  HZ1 ACN C 299      34.052   8.008  30.620  1.00  0.00      C    H
ATOM   4938  HZ2 ACN C 299      35.633   8.785  30.685  1.00  0.00      C    H
ATOM   4942  CT  ACN C 300      30.709  30.370  37.753  1.00  0.00      C    C
ATOM   4943  CZ  ACN C 300      29.682  31.333  37.819  1.00  0.00      C    C
ATOM   4944  NZ  ACN C 300      28.854  32.149  37.942  1.00  0.00      C    N
ATOM   4945  HZ  ACN C 300      31.087  30.186  36.751  1.00  0.00      C    H
ATOM   4946  HZ1 ACN C 300      30.279  29.440  38.115  1.00  0.00      C    H
ATOM   4947  HZ2 ACN C 300      31.551  30.712  38.351  1.00  0.00      C    H
ATOM   4951  CT  ACN C 301      16.038   6.769   3.200  1.00  0.00      C    C
ATOM   4952  CZ  ACN C 301      16.458   7.401   1.920  1.00  0.00      C    C
ATOM   4953  NZ  ACN C 301      16.783   7.877   0.932  1.00  0.00      C    N
ATOM   4954  HZ  ACN C 301      15.916   7.496   3.998  1.00  0.00      C    H
ATOM   4955  HZ1 ACN C 301      16.895   6.118   3.353  1.00  0.00      C    H
ATOM   4956  HZ2 ACN C 301      15.119   6.200   3.081  1.00  0.00      C    H
ATOM   4960  CT  ACN C 302      23.141  30.225  11.908  1.00  0.00      C    C
ATOM   4961  CZ  ACN C 302      24.347  30.957  12.374  1.00  0.00      C    C
ATOM   4962  NZ  ACN C 302      25.310  31.456  12.769  1.00  0.00      C    N
ATOM   4963  HZ  ACN C 302      22.670  29.724  12.750  1.00  0.00      C    H
ATOM   4964  HZ1 ACN C 302      23.461  29.469  11.196  1.00  0.00      C    H
ATOM   4965  HZ2 ACN C 302      22.334  30.897  11.624  1.00  0.00      C    H
ATOM   4969  CT  ACN C 303      33.730   6.457  21.668  1.00  0.00      C    C
ATOM   4970  CZ  ACN C 303      32.372   6.839  21.322  1.00  0.00      C    C
ATOM   4971  NZ  ACN C 303      31.302   7.125  21.087  1.00  0.00      C    N
ATOM   4972  HZ  ACN C 303      33.607   5.442  22.037  1.00  0.00      C    H
ATOM   4973  HZ1 ACN C 303      34.169   7.143  22.389  1.00  0.00      C    H
ATOM   4974  HZ2 ACN C 303      34.270   6.455  20.725  1.00  0.00      C    H
ATOM   4978  CT  ACN C 304       6.251  12.835  10.226  1.00  0.00      C    C
ATOM   4979  CZ  ACN C 304       6.116  11.684   9.357  1.00  0.00      C    C
ATOM   4980  NZ  ACN C 304       6.027  10.749   8.673  1.00  0.00      C    N
ATOM   4981  HZ  ACN C 304       6.720  12.597  11.178  1.00  0.00      C    H
ATOM   4982  HZ1 ACN C 304       5.223  13.129  10.424  1.00  0.00      C    H
ATOM   4983  HZ2 ACN C 304       6.650  13.750   9.797  1.00  0.00      C    H
ATOM   4987  CT  ACN C 305      23.740  41.450  35.160  1.00  0.00      C    C
ATOM   4988  CZ  ACN C 305      24.114  41.004  36.480  1.00  0.00      C    C
ATOM   4989  NZ  ACN C 305      24.463  40.656  37.512  1.00  0.00      C    N
ATOM   4990  HZ  ACN C 305      23.808  40.547  34.558  1.00  0.00      C    H
ATOM   4991  HZ1 ACN C 305      24.317  42.288  34.779  1.00  0.00      C    H
ATOM   4992  HZ2 ACN C 305      22.723  41.831  35.202  1.00  0.00      C    H
ATOM   4996  CT  ACN C 306      13.296  31.948  24.144  1.00  0.00      C    C
ATOM   4997  CZ  ACN C 306      13.061  30.503  24.457  1.00  0.00      C    C
ATOM   4998  NZ  ACN C 306      12.873  29.422  24.716  1.00  0.00      C    N
ATOM   4999  HZ  ACN C 306      13.124  32.501  25.064  1.00  0.00      C    H
ATOM   5000  HZ1 ACN C 306      12.624  32.297  23.364  1.00  0.00      C    H
ATOM   5001  HZ2 ACN C 306      14.367  32.077  24.010  1.00  0.00      C    H
ATOM   5005  CT  ACN C 307      44.529   5.912   4.565  1.00  0.00      C    C
ATOM   5006  CZ  ACN C 307      44.343   6.679   3.340  1.00  0.00      C    C
ATOM   5007  NZ  ACN C 307      44.164   7.260   2.319  1.00  0.00      C    N
ATOM   5008  HZ  ACN C 307      45.381   6.453   4.969  1.00  0.00      C    H
ATOM   5009  HZ1 ACN C 307      44.720   4.874   4.308  1.00  0.00      C    H
ATOM   5010  HZ2 ACN C 307      43.717   5.835   5.283  1.00  0.00      C    H
ATOM   5014  CT  ACN C 308       7.284  39.855  37.920  1.00  0.00      C    C
ATOM   5015  CZ  ACN C 308       8.697  39.697  37.643  1.00  0.00      C    C
ATOM   5016  NZ  ACN C 308       9.814  39.566  37.396  1.00  0.00      C    N
ATOM   5017  HZ  ACN C 308       7.004  39.676  38.955  1.00  0.00      C    H
ATOM   5018  HZ1 ACN C 308       6.826  39.037  37.370  1.00  0.00      C    H
ATOM   5019  HZ2 ACN C 308       6.969  40.830  37.558  1.00  0.00      C    H
ATOM   5023  CT  ACN C 309       1.599  28.998  29.261  1.00  0.00      C    C
ATOM   5024  CZ  ACN C 309       0.376  28.199  28.983  1.00  0.00      C    C
ATOM   5025  NZ  ACN C 309      -0.516  27.528  28.750  1.00  0.00      C    N
ATOM   5026  HZ  ACN C 309       1.479  30.076  29.190  1.00  0.00      C    H
ATOM   5027  HZ1 ACN C 309       2.300  28.680  28.494  1.00  0.00      C    H
ATOM   5028  HZ2 ACN C 309       2.111  28.785  30.196  1.00  0.00      C    H
ATOM   5032  CT  ACN C 310      30.930  37.898  33.544  1.00  0.00      C    C
ATOM   5033  CZ  ACN C 310      31.830  38.903  32.947  1.00  0.00      C    C
ATOM   5034  NZ  ACN C 310      32.471  39.682  32.409  1.00  0.00      C    N
ATOM   5035  HZ  ACN C 310      30.373  37.340  32.795  1.00  0.00      C    H
ATOM   5036  HZ1 ACN C 310      30.293  38.542  34.146  1.00  0.00      C    H
ATOM   5037  HZ2 ACN C 310      31.362  37.231  34.286  1.00  0.00      C    H
ATOM   5041  CT  ACN C 311      40.183  41.693   1.090  1.00  0.00      C    C
ATOM   5042  CZ  ACN C 311      40.262  42.677   2.208  1.00  0.00      C    C
ATOM   5043  NZ  ACN C 311      40.351  43.476   3.073  1.00  0.00      C    N
ATOM   5044  HZ  ACN C 311      39.665  42.197   0.278  1.00  0.00      C    H
ATOM   5045  HZ1 ACN C 311      39.749  40.763   1.447  1.00  0.00      C    H
ATOM   5046  HZ2 ACN C 311      41.231  41.566   0.831  1.00  0.00      C    H
ATOM   5050  CT  ACN C 312      16.932  31.792  30.026  1.00  0.00      C    C
ATOM   5051  CZ  ACN C 312      16.306  33.009  30.439  1.00  0.00      C    C
ATOM   5052  NZ  ACN C 312      15.806  33.947  30.777  1.00  0.00      C    N
ATOM   5053  HZ  ACN C 312      17.995  31.994  29.923  1.00  0.00      C    H
ATOM   5054  HZ1 ACN C 312      16.525  31.412  29.093  1.00  0.00      C    H
ATOM   5055  HZ2 ACN C 312      16.808  31.052  30.812  1.00  0.00      C    H
ATOM   5059  CT  ACN C 313       6.761  19.483  20.918  1.00  0.00      C    C
ATOM   5060  CZ  ACN C 313       7.439  18.249  20.631  1.00  0.00      C    C
ATOM   5061  NZ  ACN C 313       7.997  17.260  20.370  1.00  0.00      C    N
ATOM   5062  HZ  ACN C 313       5.995  19.366  21.680  1.00  0.00      C    H
ATOM   5063  HZ1 ACN C 313       6.313  19.751  19.965  1.00  0.00      C    H
ATOM   5064  HZ2 ACN C 313       7.462  20.265  21.199  1.00  0.00      C    H
ATOM   5068  CT  ACN C 314      13.892  14.512   7.778  1.00  0.00      C    C
ATOM   5069  CZ  ACN C 314      13.007  13.323   7.850  1.00  0.00      C    C
ATOM   5070  NZ  ACN C 314      12.300  12.437   7.945  1.00  0.00      C    N
ATOM   5071  HZ  ACN C 314      14.665  14.433   8.538  1.00  0.00      C    H
ATOM   5072  HZ1 ACN C 314      13.436  15.499   7.808  1.00  0.00      C    H
ATOM   5073  HZ2 ACN C 314      14.318  14.457   6.779  1.00  0.00      C    H
ATOM   5077  CT  ACN C 315      34.637  40.100  17.441  1.00  0.00      C    C
ATOM   5078  CZ  ACN C 315      34.321  41.404  16.899  1.00  0.00      C    C
ATOM   5079  NZ  ACN C 315      34.085  42.510  16.577  1.00  0.00      C    N
ATOM   5080  HZ  ACN C 315      35.705  39.898  17.424  1.00  0.00      C    H
ATOM   5081  HZ1 ACN C 315      34.215  39.434  16.693  1.00  0.00      C    H
ATOM   5082  HZ2 ACN C 315      34.131  40.081  18.403  1.00  0.00      C    H
ATOM   5086  CT  ACN C 316      39.319  42.039  14.604  1.00  0.00      C    C
ATOM   5087  CZ  ACN C 316      38.521  41.889  13.352  1.00  0.00      C    C
ATOM   5088  NZ  ACN C 316      37.839  41.818  12.445  1.00  0.00      C    N
ATOM   5089  HZ  ACN C 316      40.358  41.841  14.355  1.00  0.00      C    H
ATOM   5090  HZ1 ACN C 316      38.952  41.384  15.390  1.00  0.00      C    H
ATOM   5091  HZ2 ACN C 316      39.155  43.103  14.752  1.00  0.00      C    H
ATOM   5095  CT  ACN C 317      13.773  35.961  30.904  1.00  0.00      C    C
ATOM   5096  CZ  ACN C 317      12.431  36.526  31.072  1.00  0.00      C    C
ATOM   5097  NZ  ACN C 317      11.385  37.070  31.176  1.00  0.00      C    N
ATOM   5098  HZ  ACN C 317      13.829  35.382  29.986  1.00  0.00      C    H
ATOM   5099  HZ1 ACN C 317      13.889  35.341  31.789  1.00  0.00      C    H
ATOM   5100  HZ2 ACN C 317      14.479  36.769  30.727  1.00  0.00      C    H
ATOM   5104  CT  ACN C 318      34.719  17.894  38.677  1.00  0.00      C    C
ATOM   5105  CZ  ACN C 318      34.745  18.932  39.706  1.00  0.00      C    C
ATOM   5106  NZ  ACN C 318      34.676  19.800  40.456  1.00  0.00      C    N
ATOM   5107  HZ  ACN C 318      35.743  17.719  38.359  1.00  0.00      C    H
ATOM   5108  HZ1 ACN C 318      34.180  18.274  37.813  1.00  0.00      C    H
ATOM   5109  HZ2 ACN C 318      34.240  17.046  39.160  1.00  0.00      C    H
ATOM   5113  CT  ACN C 319      29.391   1.415  38.747  1.00  0.00      C    C
ATOM   5114  CZ  ACN C 319      28.689   2.631  38.364  1.00  0.00      C    C
ATOM   5115  NZ  ACN C 319      28.169   3.639  38.062  1.00  0.00      C    N
ATOM   5116  HZ  ACN C 319      28.753   0.764  39.338  1.00  0.00      C    H
ATOM   5117  HZ1 ACN C 319      30.319   1.630  39.271  1.00  0.00      C    H
ATOM   5118  HZ2 ACN C 319      29.685   0.893  37.839  1.00  0.00      C    H
ATOM   5122  CT  ACN C 320      46.020  19.432  34.942  1.00  0.00      C    C
ATOM   5123  CZ  ACN C 320      45.467  20.507  34.151  1.00  0.00      C    C
ATOM   5124  NZ  ACN C 320      45.012  21.329  33.541  1.00  0.00      C    N
ATOM   5125  HZ  ACN C 320      46.745  18.952  34.291  1.00  0.00      C    H
ATOM   5126  HZ1 ACN C 320      45.314  18.664  35.248  1.00  0.00      C    H
ATOM   5127  HZ2 ACN C 320      46.408  19.804  35.887  1.00  0.00      C    H
ATOM   5131  CT  ACN C 321      27.955  30.188  45.897  1.00  0.00      C    C
ATOM   5132  CZ  ACN C 321      27.943  30.232  44.431  1.00  0.00      C    C
ATOM   5133  NZ  ACN C 321      27.911  30.321  43.229  1.00  0.00      C    N
ATOM   5134  HZ  ACN C 321      27.002  29.723  46.138  1.00  0.00      C    H
ATOM   5135  HZ1 ACN C 321      28.076  31.152  46.385  1.00  0.00      C    H
ATOM   5136  HZ2 ACN C 321      28.709  29.469  46.206  1.00  0.00      C    H
ATOM   5140  CT  ACN C 322       1.326  30.762   2.822  1.00  0.00      C    C
ATOM   5141  CZ  ACN C 322       0.685  31.836   2.148  1.00  0.00      C    C
ATOM   5142  NZ  ACN C 322       0.234  32.778   1.619  1.00  0.00      C    N
ATOM   5143  HZ  ACN C 322       0.652  29.980   3.160  1.00  0.00      C    H
ATOM   5144  HZ1 ACN C 322       1.937  31.168   3.625  1.00  0.00      C    H
ATOM   5145  HZ2 ACN C 322       2.044  30.304   2.147  1.00  0.00      C    H
ATOM   5149  CT  ACN C 323       3.821  22.627   4.264  1.00  0.00      C    C
ATOM   5150  CZ  ACN C 323       2.748  23.546   4.431  1.00  0.00      C    C
ATOM   5151  NZ  ACN C 323       1.901  24.281   4.594  1.00  0.00      C    N
ATOM   5152  HZ  ACN C 323       4.489  22.879   3.444  1.00  0.00      C    H
ATOM   5153  HZ1 ACN C 323       3.397  21.639   4.105  1.00  0.00      C    H
ATOM   5154  HZ2 ACN C 323       4.336  22.607   5.221  1.00  0.00      C    H
ATOM   5158  CT  ACN C 324       2.849   1.594  21.529  1.00  0.00      C    C
ATOM   5159  CZ  ACN C 324       4.176   1.246  22.049  1.00  0.00      C    C
ATOM   5160  NZ  ACN C 324       5.287   1.014  22.406  1.00  0.00      C    N
ATOM   5161  HZ  ACN C 324       2.421   2.185  22.334  1.00  0.00      C    H
ATOM   5162  HZ1 ACN C 324       2.249   0.727  21.265  1.00  0.00      C    H
ATOM   5163  HZ2 ACN C 324       2.790   2.198  20.627  1.00  0.00      C    H
ATOM   5167  CT  ACN C 325      18.234  39.653  21.617  1.00  0.00      C    C
ATOM   5168  CZ  ACN C 325      19.029  38.574  22.267  1.00  0.00      C    C
ATOM   5169  NZ  ACN C 325      19.652  37.721  22.803  1.00  0.00      C    N
ATOM   5170  HZ  ACN C 325      18.062  39.482  20.557  1.00  0.00      C    H
ATOM   5171  HZ1 ACN C 325      18.698  40.611  21.837  1.00  0.00      C    H
ATOM   5172  HZ2 ACN C 325      17.232  39.567  22.029  1.00  0.00      C    H
ATOM   5176  CT  ACN C 326      12.019  40.760  31.521  1.00  0.00      C    C
ATOM   5177  CZ  ACN C 326      13.411  40.360  31.875  1.00  0.00      C    C
ATOM   5178  NZ  ACN C 326      14.448  40.006  32.177  1.00  0.00      C    N
ATOM   5179  HZ  ACN C 326      11.300  40.018  31.859  1.00  0.00      C    H
ATOM   5180  HZ1 ACN C 326      11.961  40.744  30.435  1.00  0.00      C    H
ATOM   5181  HZ2 ACN C 326      11.808  41.767  31.869  1.00  0.00      C    H
ATOM   5185  CT  ACN C 327      16.038  42.632   6.435  1.00  0.00      C    C
ATOM   5186  CZ  ACN C 327      15.941  43.656   7.423  1.00  0.00      C    C
ATOM   5187  NZ  ACN C 327      15.891  44.527   8.254  1.00  0.00      C    N
ATOM   5188  HZ  ACN C 327      15.134  42.594   5.833  1.00  0.00      C    H
ATOM   5189  HZ1 ACN C 327      16.238  41.676   6.912  1.00  0.00      C    H
ATOM   5190  HZ2 ACN C 327      16.821  43.016   5.787  1.00  0.00      C    H
ATOM   5194  CT  ACN C 328      25.555  17.516  25.317  1.00  0.00      C    C
ATOM   5195  CZ  ACN C 328      26.987  17.487  25.138  1.00  0.00      C    C
ATOM   5196  NZ  ACN C 328      28.137  17.496  24.977  1.00  0.00      C    N
ATOM   5197  HZ  ACN C 328      25.208  16.839  26.093  1.00  0.00      C    H
ATOM   5198  HZ1 ACN C 328      25.159  17.283  24.332  1.00  0.00      C    H
ATOM   5199  HZ2 ACN C 328      25.260  18.509  25.647  1.00  0.00      C    H
ATOM   5203  CT  ACN C 329      39.636  22.078  27.024  1.00  0.00      C    C
ATOM   5204  CZ  ACN C 329      40.014  20.585  26.869  1.00  0.00      C    C
ATOM   5205  NZ  ACN C 329      40.290  19.472  26.758  1.00  0.00      C    N
ATOM   5206  HZ  ACN C 329      39.163  22.565  26.175  1.00  0.00      C    H
ATOM   5207  HZ1 ACN C 329      40.500  22.648  27.353  1.00  0.00      C    H
ATOM   5208  HZ2 ACN C 329      38.868  22.116  27.793  1.00  0.00      C    H
ATOM   5212  CT  ACN C 330      45.988  38.324  25.712  1.00  0.00      C    C
ATOM   5213  CZ  ACN C 330      45.950  37.786  27.102  1.00  0.00      C    C
ATOM   5214  NZ  ACN C 330      45.951  37.434  28.193  1.00  0.00      C    N
ATOM   5215  HZ  ACN C 330      46.762  39.086  25.678  1.00  0.00      C    H
ATOM   5216  HZ1 ACN C 330      45.016  38.627  25.332  1.00  0.00      C    H
ATOM   5217  HZ2 ACN C 330      46.434  37.530  25.118  1.00  0.00      C    H
ATOM   5221  CT  ACN C 331      27.245  23.452  42.164  1.00  0.00      C    C
ATOM   5222  CZ  ACN C 331      26.558  22.392  42.840  1.00  0.00      C    C
ATOM   5223  NZ  ACN C 331      25.947  21.548  43.367  1.00  0.00      C    N
ATOM   5224  HZ  ACN C 331      28.254  23.336  42.549  1.00  0.00      C    H
ATOM   5225  HZ1 ACN C 331      26.780  24.398  42.427  1.00  0.00      C    H
ATOM   5226  HZ2 ACN C 331      27.225  23.435  41.077  1.00  0.00      C    H
ATOM   5230  CT  ACN C 332       8.587  31.245  17.800  1.00  0.00      C    C
ATOM   5231  CZ  ACN C 332       9.069  32.400  18.521  1.00  0.00      C    C
ATOM   5232  NZ  ACN C 332       9.432  33.341  19.120  1.00  0.00      C    N
ATOM   5233  HZ  ACN C 332       7.986  30.508  18.326  1.00  0.00      C    H
ATOM   5234  HZ1 ACN C 332       9.455  30.838  17.288  1.00  0.00      C    H
ATOM   5235  HZ2 ACN C 332       7.838  31.689  17.150  1.00  0.00      C    H
ATOM   5239  CT  ACN C 333      29.840  22.552  33.933  1.00  0.00      C    C
ATOM   5240  CZ  ACN C 333      28.725  23.272  34.571  1.00  0.00      C    C
ATOM   5241  NZ  ACN C 333      27.877  23.866  35.124  1.00  0.00      C    N
ATOM   5242  HZ  ACN C 333      30.751  23.051  34.253  1.00  0.00      C    H
ATOM   5243  HZ1 ACN C 333      29.716  22.548  32.853  1.00  0.00      C    H
ATOM   5244  HZ2 ACN C 333      29.787  21.516  34.256  1.00  0.00      C    H
ATOM   5248  CT  ACN C 334       7.845  45.309   9.764  1.00  0.00      C    C
ATOM   5249  CZ  ACN C 334       7.486  44.094   9.057  1.00  0.00      C    C
ATOM   5250  NZ  ACN C 334       7.193  43.113   8.488  1.00  0.00      C    N
ATOM   5251  HZ  ACN C 334       8.663  45.752   9.200  1.00  0.00      C    H
ATOM   5252  HZ1 ACN C 334       8.016  45.228  10.834  1.00  0.00      C    H
ATOM   5253  HZ2 ACN C 334       6.959  45.923   9.629  1.00  0.00      C    H
ATOM   5257  CT  ACN C 335      29.159  14.450  26.646  1.00  0.00      C    C
ATOM   5258  CZ  ACN C 335      29.599  15.197  27.849  1.00  0.00      C    C
ATOM   5259  NZ  ACN C 335      30.007  15.809  28.724  1.00  0.00      C    N
ATOM   5260  HZ  ACN C 335      28.113  14.224  26.836  1.00  0.00      C    H
ATOM   5261  HZ1 ACN C 335      29.753  13.539  26.650  1.00  0.00      C    H
ATOM   5262  HZ2 ACN C 335      29.198  15.001  25.710  1.00  0.00      C    H
ATOM   5266  CT  ACN C 336      20.311  22.667   6.302  1.00  0.00      C    C
ATOM   5267  CZ  ACN C 336      21.718  22.339   6.575  1.00  0.00      C    C
ATOM   5268  NZ  ACN C 336      22.841  21.951   6.717  1.00  0.00      C    N
ATOM   5269  HZ  ACN C 336      19.717  21.819   6.632  1.00  0.00      C    H
ATOM   5270  HZ1 ACN C 336      20.325  22.802   5.224  1.00  0.00      C    H
ATOM   5271  HZ2 ACN C 336      20.105  23.614   6.796  1.00  0.00      C    H
ATOM   5275  CT  ACN C 337      13.831  30.209   0.964  1.00  0.00      C    C
ATOM   5276  CZ  ACN C 337      14.864  29.330   1.438  1.00  0.00      C    C
ATOM   5277  NZ  ACN C 337      15.683  28.617   1.834  1.00  0.00      C    N
ATOM   5278  HZ  ACN C 337      13.695  29.998  -0.094  1.00  0.00      C    H
ATOM   5279  HZ1 ACN C 337      14.268  31.200   1.063  1.00  0.00      C    H
ATOM   5280  HZ2 ACN C 337      12.906  30.059   1.514  1.00  0.00      C    H
ATOM   5284  CT  ACN C 338      26.521  20.010  22.666  1.00  0.00      C    C
ATOM   5285  CZ  ACN C 338      26.698  21.456  22.924  1.00  0.00      C    C
ATOM   5286  NZ  ACN C 338      26.859  22.622  23.101  1.00  0.00      C    N
ATOM   5287  HZ  ACN C 338      25.979  19.587  23.507  1.00  0.00      C    H
ATOM   5288  HZ1 ACN C 338      27.474  19.527  22.467  1.00  0.00      C    H
ATOM   5289  HZ2 ACN C 338      25.790  19.887  21.870  1.00  0.00      C    H
ATOM   5293  CT  ACN C 339      24.519  33.401   9.275  1.00  0.00      C    C
ATOM   5294  CZ  ACN C 339      23.925  32.761   8.074  1.00  0.00      C    C
ATOM   5295  NZ  ACN C 339      23.454  32.244   7.134  1.00  0.00      C    N
ATOM   5296  HZ  ACN C 339      24.333  32.684  10.071  1.00  0.00      C    H
ATOM   5297  HZ1 ACN C 339      24.001  34.308   9.576  1.00  0.00      C    H
ATOM   5298  HZ2 ACN C 339      25.584  33.557   9.128  1.00  0.00      C    H
ATOM   5302  CT  ACN C 340      43.457  25.703  27.419  1.00  0.00      C    C
ATOM   5303  CZ  ACN C 340      43.746  25.684  28.880  1.00  0.00      C    C
ATOM   5304  NZ  ACN C 340      43.991  25.657  29.996  1.00  0.00      C    N
ATOM   5305  HZ  ACN C 340      42.457  26.121  27.333  1.00  0.00      C    H
ATOM   5306  HZ1 ACN C 340      43.272  24.698  27.050  1.00  0.00      C    H
ATOM   5307  HZ2 ACN C 340      44.198  26.242  26.835  1.00  0.00      C    H
ATOM   5311  CT  ACN C 341      20.741   2.476  20.134  1.00  0.00      C    C
ATOM   5312  CZ  ACN C 341      19.442   1.938  20.352  1.00  0.00      C    C
ATOM   5313  NZ  ACN C 341      18.422   1.478  20.534  1.00  0.00      C    N
ATOM   5314  HZ  ACN C 341      20.974   3.047  21.029  1.00  0.00      C    H
ATOM   5315  HZ1 ACN C 341      20.603   3.206  19.339  1.00  0.00      C    H
ATOM   5316  HZ2 ACN C 341      21.550   1.777  19.939  1.00  0.00      C    H
ATOM   5320  CT  ACN C 342       1.115  -0.024  42.040  1.00  0.00      C    C
ATOM   5321  CZ  ACN C 342       0.989   0.210  43.474  1.00  0.00      C    C
ATOM   5322  NZ  ACN C 342       0.920   0.412  44.590  1.00  0.00      C    N
ATOM   5323  HZ  ACN C 342       0.255  -0.653  41.826  1.00  0.00      C    H
ATOM   5324  HZ1 ACN C 342       2.090  -0.473  41.866  1.00  0.00      C    H
ATOM   5325  HZ2 ACN C 342       0.978   0.895  41.478  1.00  0.00      C    H
ATOM   5329  CT  ACN C 343      35.853  26.575  12.265  1.00  0.00      C    C
ATOM   5330  CZ  ACN C 343      36.727  27.631  12.772  1.00  0.00      C    C
ATOM   5331  NZ  ACN C 343      37.409  28.422  13.227  1.00  0.00      C    N
ATOM   5332  HZ  ACN C 343      35.976  26.610  11.186  1.00  0.00      C    H
ATOM   5333  HZ1 ACN C 343      34.814  26.882  12.361  1.00  0.00      C    H
ATOM   5334  HZ2 ACN C 343      36.118  25.658  12.785  1.00  0.00      C    H
ATOM   5338  CT  ACN C 344      13.105  16.405  40.205  1.00  0.00      C    C
ATOM   5339  CZ  ACN C 344      12.862  17.711  39.591  1.00  0.00      C    C
ATOM   5340  NZ  ACN C 344      12.581  18.723  39.135  1.00  0.00      C    N
ATOM   5341  HZ  ACN C 344      12.271  16.184  40.866  1.00  0.00      C    H
ATOM   5342  HZ1 ACN C 344      14.043  16.482  40.749  1.00  0.00      C    H
ATOM   5343  HZ2 ACN C 344      13.224  15.678  39.405  1.00  0.00      C    H
ATOM   5347  CT  ACN C 345      36.151  38.622  12.488  1.00  0.00      C    C
ATOM   5348  CZ  ACN C 345      36.013  38.708  13.964  1.00  0.00      C    C
ATOM   5349  NZ  ACN C 345      35.910  38.803  15.106  1.00  0.00      C    N
ATOM   5350  HZ  ACN C 345      37.144  38.250  12.250  1.00  0.00      C    H
ATOM   5351  HZ1 ACN C 345      35.764  39.533  12.039  1.00  0.00      C    H
ATOM   5352  HZ2 ACN C 345      35.410  37.894  12.168  1.00  0.00      C    H
ATOM   5356  CT  ACN C 346       7.130   9.377  23.177  1.00  0.00      C    C
ATOM   5357  CZ  ACN C 346       6.250  10.447  22.710  1.00  0.00      C    C
ATOM   5358  NZ  ACN C 346       5.578  11.326  22.361  1.00  0.00      C    N
ATOM   5359  HZ  ACN C 346       7.408   9.490  24.222  1.00  0.00      C    H
ATOM   5360  HZ1 ACN C 346       8.054   9.453  22.610  1.00  0.00      C    H
ATOM   5361  HZ2 ACN C 346       6.488   8.499  23.160  1.00  0.00      C    H
ATOM   5365  CT  ACN C 347      43.540  17.380  45.815  1.00  0.00      C    C
ATOM   5366  CZ  ACN C 347      43.251  16.348  44.792  1.00  0.00      C    C
ATOM   5367  NZ  ACN C 347      43.102  15.518  44.027  1.00  0.00      C    N
ATOM   5368  HZ  ACN C 347      44.159  18.076  45.255  1.00  0.00      C    H
ATOM   5369  HZ1 ACN C 347      44.148  16.971  46.618  1.00  0.00      C    H
ATOM   5370  HZ2 ACN C 347      42.613  17.851  46.133  1.00  0.00      C    H
ATOM   5374  CT  ACN C 348      40.776  35.428  42.092  1.00  0.00      C    C
ATOM   5375  CZ  ACN C 348      41.290  34.206  41.498  1.00  0.00      C    C
ATOM   5376  NZ  ACN C 348      41.731  33.271  40.989  1.00  0.00      C    N
ATOM   5377  HZ  ACN C 348      41.595  36.130  42.220  1.00  0.00      C    H
ATOM   5378  HZ1 ACN C 348      40.254  35.222  43.023  1.00  0.00      C    H
ATOM   5379  HZ2 ACN C 348      40.093  35.935  41.415  1.00  0.00      C    H
ATOM   5383  CT  ACN C 349      13.528  19.478  34.747  1.00  0.00      C    C
ATOM   5384  CZ  ACN C 349      14.783  18.843  34.334  1.00  0.00      C    C
ATOM   5385  NZ  ACN C 349      15.770  18.314  34.049  1.00  0.00      C    N
ATOM   5386  HZ  ACN C 349      13.018  18.910  35.520  1.00  0.00      C    H
ATOM   5387  HZ1 ACN C 349      12.925  19.600  33.851  1.00  0.00      C    H
ATOM   5388  HZ2 ACN C 349      13.707  20.470  35.154  1.00  0.00      C    H
ATOM   5392  CT  ACN C 350      32.246  33.701  43.942  1.00  0.00      C    C
ATOM   5393  CZ  ACN C 350      31.835  34.229  42.613  1.00  0.00      C    C
ATOM   5394  NZ  ACN C 350      31.571  34.559  41.560  1.00  0.00      C    N
ATOM   5395  HZ  ACN C 350      31.352  33.517  44.532  1.00  0.00      C    H
ATOM   5396  HZ1 ACN C 350      32.832  34.422  44.506  1.00  0.00      C    H
ATOM   5397  HZ2 ACN C 350      32.905  32.838  43.891  1.00  0.00      C    H
ATOM   5401  CT  ACN C 351      15.636   6.083   7.997  1.00  0.00      C    C
ATOM   5402  CZ  ACN C 351      15.080   7.062   7.025  1.00  0.00      C    C
ATOM   5403  NZ  ACN C 351      14.573   7.790   6.288  1.00  0.00      C    N
ATOM   5404  HZ  ACN C 351      16.034   6.467   8.932  1.00  0.00      C    H
ATOM   5405  HZ1 ACN C 351      16.472   5.605   7.492  1.00  0.00      C    H
ATOM   5406  HZ2 ACN C 351      14.845   5.431   8.357  1.00  0.00      C    H
ATOM   5410  CT  ACN C 352      44.785  42.910   6.888  1.00  0.00      C    C
ATOM   5411  CZ  ACN C 352      45.736  43.896   6.457  1.00  0.00      C    C
ATOM   5412  NZ  ACN C 352      46.522  44.680   6.144  1.00  0.00      C    N
ATOM   5413  HZ  ACN C 352      44.540  43.107   7.928  1.00  0.00      C    H
ATOM   5414  HZ1 ACN C 352      45.235  41.921   6.858  1.00  0.00      C    H
ATOM   5415  HZ2 ACN C 352      43.936  42.805   6.216  1.00  0.00      C    H
ATOM   5419  CT  ACN C 353      24.056   2.057  28.581  1.00  0.00      C    C
ATOM   5420  CZ  ACN C 353      23.964   1.345  29.851  1.00  0.00      C    C
ATOM   5421  NZ  ACN C 353      23.851   0.797  30.825  1.00  0.00      C    N
ATOM   5422  HZ  ACN C 353      23.824   3.112  28.698  1.00  0.00      C    H
ATOM   5423  HZ1 ACN C 353      23.319   1.655  27.890  1.00  0.00      C    H
ATOM   5424  HZ2 ACN C 353      25.030   2.077  28.098  1.00  0.00      C    H
ATOM   5428  CT  ACN C 354       6.204  41.375  11.989  1.00  0.00      C    C
ATOM   5429  CZ  ACN C 354       4.899  41.425  11.275  1.00  0.00      C    C
ATOM   5430  NZ  ACN C 354       3.896  41.527  10.652  1.00  0.00      C    N
ATOM   5431  HZ  ACN C 354       6.578  40.358  11.907  1.00  0.00      C    H
ATOM   5432  HZ1 ACN C 354       6.131  41.704  13.023  1.00  0.00      C    H
ATOM   5433  HZ2 ACN C 354       6.832  42.073  11.442  1.00  0.00      C    H
ATOM   5437  CT  ACN C 355      44.589  34.116  41.831  1.00  0.00      C    C
ATOM   5438  CZ  ACN C 355      44.100  34.233  43.179  1.00  0.00      C    C
ATOM   5439  NZ  ACN C 355      43.772  34.333  44.284  1.00  0.00      C    N
ATOM   5440  HZ  ACN C 355      44.016  34.762  41.171  1.00  0.00      C    H
ATOM   5441  HZ1 ACN C 355      44.544  33.109  41.426  1.00  0.00      C    H
ATOM   5442  HZ2 ACN C 355      45.634  34.389  41.957  1.00  0.00      C    H
ATOM   5446  CT  ACN C 356      27.523  12.259  12.011  1.00  0.00      C    C
ATOM   5447  CZ  ACN C 356      28.623  12.101  11.104  1.00  0.00      C    C
ATOM   5448  NZ  ACN C 356      29.518  11.941  10.420  1.00  0.00      C    N
ATOM   5449  HZ  ACN C 356      27.518  11.339  12.590  1.00  0.00      C    H
ATOM   5450  HZ1 ACN C 356      26.571  12.444  11.520  1.00  0.00      C    H
ATOM   5451  HZ2 ACN C 356      27.757  13.103  12.654  1.00  0.00      C    H
ATOM   5455  CT  ACN C 357      26.350   8.447  14.161  1.00  0.00      C    C
ATOM   5456  CZ  ACN C 357      25.015   8.849  13.669  1.00  0.00      C    C
ATOM   5457  NZ  ACN C 357      23.969   9.086  13.237  1.00  0.00      C    N
ATOM   5458  HZ  ACN C 357      26.172   7.946  15.109  1.00  0.00      C    H
ATOM   5459  HZ1 ACN C 357      26.898   9.385  14.148  1.00  0.00      C    H
ATOM   5460  HZ2 ACN C 357      26.884   7.739  13.532  1.00  0.00      C    H
ATOM   5464  CT  ACN C 358      32.186  28.217  23.460  1.00  0.00      C    C
ATOM   5465  CZ  ACN C 358      30.792  27.667  23.583  1.00  0.00      C    C
ATOM   5466  NZ  ACN C 358      29.736  27.242  23.628  1.00  0.00      C    N
ATOM   5467  HZ  ACN C 358      32.863  27.368  23.512  1.00  0.00      C    H
ATOM   5468  HZ1 ACN C 358      32.502  28.919  24.227  1.00  0.00      C    H
ATOM   5469  HZ2 ACN C 358      32.299  28.645  22.468  1.00  0.00      C    H
ATOM   5473  CT  ACN C 359      12.881  24.744  18.322  1.00  0.00      C    C
ATOM   5474  CZ  ACN C 359      12.071  25.066  19.536  1.00  0.00      C    C
ATOM   5475  NZ  ACN C 359      11.434  25.309  20.446  1.00  0.00      C    N
ATOM   5476  HZ  ACN C 359      13.719  24.124  18.629  1.00  0.00      C    H
ATOM   5477  HZ1 ACN C 359      13.258  25.570  17.724  1.00  0.00      C    H
ATOM   5478  HZ2 ACN C 359      12.243  24.069  17.756  1.00  0.00      C    H
ATOM   5482  CT  ACN C 360      10.067  18.860  28.869  1.00  0.00      C    C
ATOM   5483  CZ  ACN C 360       9.773  18.398  27.520  1.00  0.00      C    C
ATOM   5484  NZ  ACN C 360       9.526  18.005  26.452  1.00  0.00      C    N
ATOM   5485  HZ  ACN C 360       9.119  19.203  29.276  1.00  0.00      C    H
ATOM   5486  HZ1 ACN C 360      10.876  19.583  28.815  1.00  0.00      C    H
ATOM   5487  HZ2 ACN C 360      10.370  18.007  29.471  1.00  0.00      C    H
ATOM   5491  CT  ACN C 361      41.916  41.726  37.271  1.00  0.00      C    C
ATOM   5492  CZ  ACN C 361      41.478  41.193  38.530  1.00  0.00      C    C
ATOM   5493  NZ  ACN C 361      41.218  40.773  39.614  1.00  0.00      C    N
ATOM   5494  HZ  ACN C 361      41.140  42.335  36.814  1.00  0.00      C    H
ATOM   5495  HZ1 ACN C 361      42.128  40.816  36.714  1.00  0.00      C    H
ATOM   5496  HZ2 ACN C 361      42.822  42.292  37.474  1.00  0.00      C    H
ATOM   5500  CT  ACN C 362      43.792  13.630   0.639  1.00  0.00      C    C
ATOM   5501  CZ  ACN C 362      42.897  13.897   1.763  1.00  0.00      C    C
ATOM   5502  NZ  ACN C 362      42.211  14.099   2.657  1.00  0.00      C    N
ATOM   5503  HZ  ACN C 362      44.736  13.241   1.012  1.00  0.00      C    H
ATOM   5504  HZ1 ACN C 362      44.063  14.584   0.196  1.00  0.00      C    H
ATOM   5505  HZ2 ACN C 362      43.322  12.885   0.002  1.00  0.00      C    H
ATOM   5509  CT  ACN C 363      11.506   5.890  29.118  1.00  0.00      C    C
ATOM   5510  CZ  ACN C 363      10.732   4.663  29.335  1.00  0.00      C    C
ATOM   5511  NZ  ACN C 363      10.192   3.658  29.540  1.00  0.00      C    N
ATOM   5512  HZ  ACN C 363      12.195   6.028  29.947  1.00  0.00      C    H
ATOM   5513  HZ1 ACN C 363      10.870   6.744  28.904  1.00  0.00      C    H
ATOM   5514  HZ2 ACN C 363      12.164   5.767  28.261  1.00  0.00      C    H
ATOM   5518  CT  ACN C 364       1.296  22.594  26.588  1.00  0.00      C    C
ATOM   5519  CZ  ACN C 364       2.164  21.413  26.568  1.00  0.00      C    C
ATOM   5520  NZ  ACN C 364       2.815  20.475  26.572  1.00  0.00      C    N
ATOM   5521  HZ  ACN C 364       0.269  22.502  26.241  1.00  0.00      C    H
ATOM   5522  HZ1 ACN C 364       1.685  23.442  26.029  1.00  0.00      C    H
ATOM   5523  HZ2 ACN C 364       1.298  22.885  27.635  1.00  0.00      C    H
ATOM   5527  CT  ACN C 365      11.985  24.749  29.730  1.00  0.00      C    C
ATOM   5528  CZ  ACN C 365      11.225  23.630  28.955  1.00  0.00      C    C
ATOM   5529  NZ  ACN C 365      10.697  22.841  28.345  1.00  0.00      C    N
ATOM   5530  HZ  ACN C 365      13.050  24.668  29.528  1.00  0.00      C    H
ATOM   5531  HZ1 ACN C 365      11.822  24.614  30.796  1.00  0.00      C    H
ATOM   5532  HZ2 ACN C 365      11.688  25.764  29.482  1.00  0.00      C    H
ATOM   5536  CT  ACN C 366       4.289   7.475   9.273  1.00  0.00      C    C
ATOM   5537  CZ  ACN C 366       4.886   6.832   8.104  1.00  0.00      C    C
ATOM   5538  NZ  ACN C 366       5.394   6.274   7.248  1.00  0.00      C    N
ATOM   5539  HZ  ACN C 366       4.411   6.856  10.158  1.00  0.00      C    H
ATOM   5540  HZ1 ACN C 366       3.251   7.397   8.959  1.00  0.00      C    H
ATOM   5541  HZ2 ACN C 366       4.535   8.517   9.460  1.00  0.00      C    H
ATOM   5545  CT  ACN C 367      41.318   7.733  29.621  1.00  0.00      C    C
ATOM   5546  CZ  ACN C 367      40.588   7.641  28.332  1.00  0.00      C    C
ATOM   5547  NZ  ACN C 367      40.099   7.660  27.303  1.00  0.00      C    N
ATOM   5548  HZ  ACN C 367      42.390   7.847  29.482  1.00  0.00      C    H
ATOM   5549  HZ1 ACN C 367      40.891   6.912  30.192  1.00  0.00      C    H
ATOM   5550  HZ2 ACN C 367      40.983   8.707  29.967  1.00  0.00      C    H
ATOM   5554  CT  ACN C 368      13.145  27.181  13.202  1.00  0.00      C    C
ATOM   5555  CZ  ACN C 368      12.490  26.506  14.357  1.00  0.00      C    C
ATOM   5556  NZ  ACN C 368      12.070  25.981  15.305  1.00  0.00      C    N
ATOM   5557  HZ  ACN C 368      12.623  26.851  12.308  1.00  0.00      C    H
ATOM   5558  HZ1 ACN C 368      14.118  26.713  13.079  1.00  0.00      C    H
ATOM   5559  HZ2 ACN C 368      13.070  28.254  13.362  1.00  0.00      C    H
ATOM   5563  CT  ACN C 369       8.324  39.207  25.459  1.00  0.00      C    C
ATOM   5564  CZ  ACN C 369       9.762  39.379  25.349  1.00  0.00      C    C
ATOM   5565  NZ  ACN C 369      10.905  39.540  25.295  1.00  0.00      C    N
ATOM   5566  HZ  ACN C 369       7.824  39.053  24.507  1.00  0.00      C    H
ATOM   5567  HZ1 ACN C 369       7.884  40.018  26.034  1.00  0.00      C    H
ATOM   5568  HZ2 ACN C 369       8.150  38.290  26.016  1.00  0.00      C    H
ATOM   5572  CT  ACN C 370      37.649  31.641  23.239  1.00  0.00      C    C
ATOM   5573  CZ  ACN C 370      37.294  33.024  22.843  1.00  0.00      C    C
ATOM   5574  NZ  ACN C 370      36.992  34.103  22.455  1.00  0.00      C    N
ATOM   5575  HZ  ACN C 370      37.331  31.476  24.265  1.00  0.00      C    H
ATOM   5576  HZ1 ACN C 370      38.724  31.499  23.161  1.00  0.00      C    H
ATOM   5577  HZ2 ACN C 370      37.149  30.919  22.598  1.00  0.00      C    H
ATOM   5581  CT  ACN C 371      29.941  44.717  45.817  1.00  0.00      C    C
ATOM   5582  CZ  ACN C 371      29.623  43.317  46.162  1.00  0.00      C    C
ATOM   5583  NZ  ACN C 371      29.337  42.217  46.487  1.00  0.00      C    N
ATOM   5584  HZ  ACN C 371      30.868  44.738  45.249  1.00  0.00      C    H
ATOM   5585  HZ1 ACN C 371      30.018  45.325  46.714  1.00  0.00      C    H
ATOM   5586  HZ2 ACN C 371      29.197  45.051  45.099  1.00  0.00      C    H
ATOM   5590  CT  ACN C 372      14.357   4.300  40.622  1.00  0.00      C    C
ATOM   5591  CZ  ACN C 372      14.328   3.320  41.666  1.00  0.00      C    C
ATOM   5592  NZ  ACN C 372      14.226   2.581  42.526  1.00  0.00      C    N
ATOM   5593  HZ  ACN C 372      15.392   4.456  40.330  1.00  0.00      C    H
ATOM   5594  HZ1 ACN C 372      13.915   5.200  41.043  1.00  0.00      C    H
ATOM   5595  HZ2 ACN C 372      13.791   3.921  39.775  1.00  0.00      C    H
ATOM   5599  CT  ACN C 373       8.880  39.030  20.746  1.00  0.00      C    C
ATOM   5600  CZ  ACN C 373       9.063  40.150  21.660  1.00  0.00      C    C
ATOM   5601  NZ  ACN C 373       9.167  41.061  22.363  1.00  0.00      C    N
ATOM   5602  HZ  ACN C 373       9.120  38.107  21.268  1.00  0.00      C    H
ATOM   5603  HZ1 ACN C 373       9.679  39.101  20.012  1.00  0.00      C    H
ATOM   5604  HZ2 ACN C 373       7.902  39.127  20.283  1.00  0.00      C    H
ATOM   5608  CT  ACN C 374      45.165  13.140  42.841  1.00  0.00      C    C
ATOM   5609  CZ  ACN C 374      45.564  12.849  44.262  1.00  0.00      C    C
ATOM   5610  NZ  ACN C 374      45.884  12.626  45.373  1.00  0.00      C    N
ATOM   5611  HZ  ACN C 374      44.111  13.015  42.606  1.00  0.00      C    H
ATOM   5612  HZ1 ACN C 374      45.753  12.489  42.199  1.00  0.00      C    H
ATOM   5613  HZ2 ACN C 374      45.489  14.152  42.610  1.00  0.00      C    H
ATOM   5617  CT  ACN C 375      42.084  11.931  38.730  1.00  0.00      C    C
ATOM   5618  CZ  ACN C 375      42.160  11.752  40.167  1.00  0.00      C    C
ATOM   5619  NZ  ACN C 375      42.208  11.726  41.303  1.00  0.00      C    N
ATOM   5620  HZ  ACN C 375      41.217  12.504  38.413  1.00  0.00      C    H
ATOM   5621  HZ1 ACN C 375      42.312  11.077  38.097  1.00  0.00      C    H
ATOM   5622  HZ2 ACN C 375      42.955  12.559  38.561  1.00  0.00      C    H
ATOM   5626  CT  ACN C 376      12.820  35.365  21.543  1.00  0.00      C    C
ATOM   5627  CZ  ACN C 376      14.193  34.894  21.793  1.00  0.00      C    C
ATOM   5628  NZ  ACN C 376      15.295  34.582  21.970  1.00  0.00      C    N
ATOM   5629  HZ  ACN C 376      12.739  36.103  20.749  1.00  0.00      C    H
ATOM   5630  HZ1 ACN C 376      12.465  35.907  22.415  1.00  0.00      C    H
ATOM   5631  HZ2 ACN C 376      12.074  34.607  21.316  1.00  0.00      C    H
ATOM   5635  CT  ACN C 377      45.651  44.939  23.419  1.00  0.00      C    C
ATOM   5636  CZ  ACN C 377      45.322  43.760  24.249  1.00  0.00      C    C
ATOM   5637  NZ  ACN C 377      45.043  42.773  24.881  1.00  0.00      C    N
ATOM   5638  HZ  ACN C 377      46.720  45.081  23.287  1.00  0.00      C    H
ATOM   5639  HZ1 ACN C 377      45.240  45.880  23.778  1.00  0.00      C    H
ATOM   5640  HZ2 ACN C 377      45.111  44.831  22.481  1.00  0.00      C    H
ATOM   5644  CT  ACN C 378      25.809  10.825  27.282  1.00  0.00      C    C
ATOM   5645  CZ  ACN C 378      25.510   9.972  28.419  1.00  0.00      C    C
ATOM   5646  NZ  ACN C 378      25.205   9.324  29.333  1.00  0.00      C    N
ATOM   5647  HZ  ACN C 378      26.889  10.721  27.215  1.00  0.00      C    H
ATOM   5648  HZ1 ACN C 378      25.478  11.843  27.469  1.00  0.00      C    H
ATOM   5649  HZ2 ACN C 378      25.331  10.255  26.490  1.00  0.00      C    H
ATOM   5653  CT  ACN C 379      18.678  18.460  38.905  1.00  0.00      C    C
ATOM   5654  CZ  ACN C 379      19.124  17.823  40.136  1.00  0.00      C    C
ATOM   5655  NZ  ACN C 379      19.449  17.328  41.106  1.00  0.00      C    N
ATOM   5656  HZ  ACN C 379      19.602  18.800  38.445  1.00  0.00      C    H
ATOM   5657  HZ1 ACN C 379      18.018  19.313  39.045  1.00  0.00      C    H
ATOM   5658  HZ2 ACN C 379      18.201  17.677  38.321  1.00  0.00      C    H
ATOM   5662  CT  ACN C 380       2.598  29.318  18.279  1.00  0.00      C    C
ATOM   5663  CZ  ACN C 380       1.347  28.619  18.339  1.00  0.00      C    C
ATOM   5664  NZ  ACN C 380       0.333  28.050  18.402  1.00  0.00      C    N
ATOM   5665  HZ  ACN C 380       3.102  29.139  17.332  1.00  0.00      C    H
ATOM   5666  HZ1 ACN C 380       3.258  29.062  19.103  1.00  0.00      C    H
ATOM   5667  HZ2 ACN C 380       2.355  30.367  18.426  1.00  0.00      C    H
ATOM   5671  CT  ACN C 381      38.364  27.267   3.900  1.00  0.00      C    C
ATOM   5672  CZ  ACN C 381      38.791  27.403   5.312  1.00  0.00      C    C
ATOM   5673  NZ  ACN C 381      39.023  27.489   6.452  1.00  0.00      C    N
ATOM   5674  HZ  ACN C 381      39.107  26.651   3.399  1.00  0.00      C    H
ATOM   5675  HZ1 ACN C 381      38.309  28.254   3.449  1.00  0.00      C    H
ATOM   5676  HZ2 ACN C 381      37.428  26.719   3.970  1.00  0.00      C    H
ATOM   5680  CT  ACN C 382      13.096   6.645  12.585  1.00  0.00      C    C
ATOM   5681  CZ  ACN C 382      14.362   6.713  11.789  1.00  0.00      C    C
ATOM   5682  NZ  ACN C 382      15.328   6.754  11.203  1.00  0.00      C    N
ATOM   5683  HZ  ACN C 382      12.786   7.608  12.981  1.00  0.00      C    H
ATOM   5684  HZ1 ACN C 382      13.337   5.851  13.288  1.00  0.00      C    H
ATOM   5685  HZ2 ACN C 382      12.388   6.244  11.864  1.00  0.00      C    H
ATOM   5689  CT  ACN C 383      26.329  44.241  40.031  1.00  0.00      C    C
ATOM   5690  CZ  ACN C 383      26.876  45.185  41.079  1.00  0.00      C    C
ATOM   5691  NZ  ACN C 383      27.247  45.901  41.916  1.00  0.00      C    N
ATOM   5692  HZ  ACN C 383      27.226  43.738  39.678  1.00  0.00      C    H
ATOM   5693  HZ1 ACN C 383      25.912  44.699  39.137  1.00  0.00      C    H
ATOM   5694  HZ2 ACN C 383      25.634  43.492  40.402  1.00  0.00      C    H
ATOM   5698  CT  ACN C 384      23.058  34.461  14.248  1.00  0.00      C    C
ATOM   5699  CZ  ACN C 384      22.376  34.498  15.592  1.00  0.00      C    C
ATOM   5700  NZ  ACN C 384      21.882  34.475  16.627  1.00  0.00      C    N
ATOM   5701  HZ  ACN C 384      22.707  35.161  13.494  1.00  0.00      C    H
ATOM   5702  HZ1 ACN C 384      22.892  33.498  13.773  1.00  0.00      C    H
ATOM   5703  HZ2 ACN C 384      24.128  34.608  14.364  1.00  0.00      C    H
ATOM   5707  CT  ACN C 385       0.024  29.560  24.927  1.00  0.00      C    C
ATOM   5708  CZ  ACN C 385      -0.003  28.204  24.351  1.00  0.00      C    C
ATOM   5709  NZ  ACN C 385      -0.054  27.135  23.902  1.00  0.00      C    N
ATOM   5710  HZ  ACN C 385      -0.994  29.791  25.230  1.00  0.00      C    H
ATOM   5711  HZ1 ACN C 385       0.578  30.214  24.259  1.00  0.00      C    H
ATOM   5712  HZ2 ACN C 385       0.626  29.398  25.817  1.00  0.00      C    H
ATOM   5716  CT  ACN C 386      45.625  10.487  37.549  1.00  0.00      C    C
ATOM   5717  CZ  ACN C 386      44.584  10.895  36.579  1.00  0.00      C    C
ATOM   5718  NZ  ACN C 386      43.799  11.289  35.801  1.00  0.00      C    N
ATOM   5719  HZ  ACN C 386      45.162  10.518  38.532  1.00  0.00      C    H
ATOM   5720  HZ1 ACN C 386      46.475  11.146  37.392  1.00  0.00      C    H
ATOM   5721  HZ2 ACN C 386      45.913   9.468  37.302  1.00  0.00      C    H
ATOM   5725  CT  ACN C 387      45.056  23.317   4.534  1.00  0.00      C    C
ATOM   5726  CZ  ACN C 387      45.096  23.747   3.130  1.00  0.00      C    C
ATOM   5727  NZ  ACN C 387      45.142  24.076   1.979  1.00  0.00      C    N
ATOM   5728  HZ  ACN C 387      44.180  22.697   4.707  1.00  0.00      C    H
ATOM   5729  HZ1 ACN C 387      45.051  24.196   5.172  1.00  0.00      C    H
ATOM   5730  HZ2 ACN C 387      45.951  22.716   4.671  1.00  0.00      C    H
ATOM   5734  CT  ACN C 388      43.247  44.920  27.136  1.00  0.00      C    C
ATOM   5735  CZ  ACN C 388      44.556  45.595  27.238  1.00  0.00      C    C
ATOM   5736  NZ  ACN C 388      45.579  46.137  27.331  1.00  0.00      C    N
ATOM   5737  HZ  ACN C 388      43.160  44.146  27.894  1.00  0.00      C    H
ATOM   5738  HZ1 ACN C 388      43.194  44.497  26.137  1.00  0.00      C    H
ATOM   5739  HZ2 ACN C 388      42.536  45.710  27.367  1.00  0.00      C    H
ATOM   5743  CT  ACN C 389      20.389  35.396  42.200  1.00  0.00      C    C
ATOM   5744  CZ  ACN C 389      20.627  33.968  42.437  1.00  0.00      C    C
ATOM   5745  NZ  ACN C 389      20.841  32.850  42.619  1.00  0.00      C    N
ATOM   5746  HZ  ACN C 389      20.697  35.884  43.121  1.00  0.00      C    H
ATOM   5747  HZ1 ACN C 389      19.346  35.585  41.957  1.00  0.00      C    H
ATOM   5748  HZ2 ACN C 389      20.937  35.638  41.293  1.00  0.00      C    H
ATOM   5752  CT  ACN C 390      30.943  10.343  34.068  1.00  0.00      C    C
ATOM   5753  CZ  ACN C 390      32.016   9.396  34.478  1.00  0.00      C    C
ATOM   5754  NZ  ACN C 390      32.822   8.629  34.745  1.00  0.00      C    N
ATOM   5755  HZ  ACN C 390      29.941  10.004  34.321  1.00  0.00      C    H
ATOM   5756  HZ1 ACN C 390      30.974  10.334  32.981  1.00  0.00      C    H
ATOM   5757  HZ2 ACN C 390      31.013  11.375  34.401  1.00  0.00      C    H
ATOM   5761  CT  ACN C 391      25.736  -0.409  11.419  1.00  0.00      C    C
ATOM   5762  CZ  ACN C 391      24.951   0.792  11.553  1.00  0.00      C    C
ATOM   5763  NZ  ACN C 391      24.331   1.777  11.596  1.00  0.00      C    N
ATOM   5764  HZ  ACN C 391      25.985  -0.742  10.414  1.00  0.00      C    H
ATOM   5765  HZ1 ACN C 391      25.175  -1.243  11.832  1.00  0.00      C    H
ATOM   5766  HZ2 ACN C 391      26.565  -0.240  12.101  1.00  0.00      C    H
ATOM   5770  CT  ACN C 392      26.728   2.562  24.305  1.00  0.00      C    C
ATOM   5771  CZ  ACN C 392      25.441   3.018  23.739  1.00  0.00      C    C
ATOM   5772  NZ  ACN C 392      24.420   3.427  23.338  1.00  0.00      C    N
ATOM   5773  HZ  ACN C 392      26.731   2.944  25.322  1.00  0.00      C    H
ATOM   5774  HZ1 ACN C 392      27.535   3.009  23.731  1.00  0.00      C    H
ATOM   5775  HZ2 ACN C 392      26.853   1.487  24.207  1.00  0.00      C    H
ATOM   5779  CT  ACN C 393      35.721  31.986   2.021  1.00  0.00      C    C
ATOM   5780  CZ  ACN C 393      37.137  32.095   1.587  1.00  0.00      C    C
ATOM   5781  NZ  ACN C 393      38.213  32.077   1.223  1.00  0.00      C    N
ATOM   5782  HZ  ACN C 393      35.862  31.882   3.093  1.00  0.00      C    H
ATOM   5783  HZ1 ACN C 393      35.183  31.179   1.530  1.00  0.00      C    H
ATOM   5784  HZ2 ACN C 393      35.176  32.900   1.800  1.00  0.00      C    H
ATOM   5788  CT  ACN C 394      17.146  40.432   2.982  1.00  0.00      C    C
ATOM   5789  CZ  ACN C 394      17.696  41.796   3.264  1.00  0.00      C    C
ATOM   5790  NZ  ACN C 394      18.118  42.834   3.535  1.00  0.00      C    N
ATOM   5791  HZ  ACN C 394      17.607  39.669   3.604  1.00  0.00      C    H
ATOM   5792  HZ1 ACN C 394      17.360  40.259   1.931  1.00  0.00      C    H
ATOM   5793  HZ2 ACN C 394      16.091  40.566   3.207  1.00  0.00      C    H
ATOM   5797  CT  ACN C 395      13.539  18.944  17.986  1.00  0.00      C    C
ATOM   5798  CZ  ACN C 395      12.933  18.616  19.307  1.00  0.00      C    C
ATOM   5799  NZ  ACN C 395      12.498  18.357  20.369  1.00  0.00      C    N
ATOM   5800  HZ  ACN C 395      14.452  19.505  18.171  1.00  0.00      C    H
ATOM   5801  HZ1 ACN C 395      12.781  19.469  17.410  1.00  0.00      C    H
ATOM   5802  HZ2 ACN C 395      13.986  18.044  17.571  1.00  0.00      C    H
ATOM   5806  CT  ACN C 396      27.655   7.678  31.757  1.00  0.00      C    C
ATOM   5807  CZ  ACN C 396      28.040   9.065  32.061  1.00  0.00      C    C
ATOM   5808  NZ  ACN C 396      28.367  10.129  32.328  1.00  0.00      C    N
ATOM   5809  HZ  ACN C 396      26.607   7.531  31.507  1.00  0.00      C    H
ATOM   5810  HZ1 ACN C 396      27.837   7.088  32.652  1.00  0.00      C    H
ATOM   5811  HZ2 ACN C 396      28.269   7.529  30.873  1.00  0.00      C    H
ATOM   5815  CT  ACN C 397      14.365  11.649  33.998  1.00  0.00      C    C
ATOM   5816  CZ  ACN C 397      13.193  10.837  34.039  1.00  0.00      C    C
ATOM   5817  NZ  ACN C 397      12.189  10.212  34.061  1.00  0.00      C    N
ATOM   5818  HZ  ACN C 397      15.020  11.163  34.716  1.00  0.00      C    H
ATOM   5819  HZ1 ACN C 397      14.129  12.694  34.186  1.00  0.00      C    H
ATOM   5820  HZ2 ACN C 397      14.919  11.479  33.078  1.00  0.00      C    H
ATOM   5824  CT  ACN C 398      31.038  32.218   2.559  1.00  0.00      C    C
ATOM   5825  CZ  ACN C 398      31.246  32.814   3.874  1.00  0.00      C    C
ATOM   5826  NZ  ACN C 398      31.398  33.272   4.919  1.00  0.00      C    N
ATOM   5827  HZ  ACN C 398      30.004  31.911   2.430  1.00  0.00      C    H
ATOM   5828  HZ1 ACN C 398      31.697  31.384   2.332  1.00  0.00      C    H
ATOM   5829  HZ2 ACN C 398      31.367  33.001   1.881  1.00  0.00      C    H
ATOM   5833  CT  ACN C 399      30.902   1.868  33.106  1.00  0.00      C    C
ATOM   5834  CZ  ACN C 399      31.556   0.786  33.849  1.00  0.00      C    C
ATOM   5835  NZ  ACN C 399      32.142  -0.085  34.413  1.00  0.00      C    N
ATOM   5836  HZ  ACN C 399      31.032   1.688  32.042  1.00  0.00      C    H
ATOM   5837  HZ1 ACN C 399      31.344   2.814  33.409  1.00  0.00      C    H
ATOM   5838  HZ2 ACN C 399      29.852   1.890  33.386  1.00  0.00      C    H
ATOM   5842  CT  ACN C 400      45.260  13.930  33.271  1.00  0.00      C    C
ATOM   5843  CZ  ACN C 400      45.277  14.105  31.795  1.00  0.00      C    C
ATOM   5844  NZ  ACN C 400      45.289  14.229  30.639  1.00  0.00      C    N
ATOM   5845  HZ  ACN C 400      45.299  12.853  33.409  1.00  0.00      C    H
ATOM   5846  HZ1 ACN C 400      44.394  14.472  33.643  1.00  0.00      C    H
ATOM   5847  HZ2 ACN C 400      46.134  14.440  33.667  1.00  0.00      C    H
ATOM   5851  CT  ACN C 401       0.446  33.707   5.656  1.00  0.00      C    C
ATOM   5852  CZ  ACN C 401       1.517  34.569   5.144  1.00  0.00      C    C
ATOM   5853  NZ  ACN C 401       2.362  35.301   4.815  1.00  0.00      C    N
ATOM   5854  HZ  ACN C 401       0.806  32.832   6.192  1.00  0.00      C    H
ATOM   5855  HZ1 ACN C 401      -0.159  33.408   4.804  1.00  0.00      C    H
ATOM   5856  HZ2 ACN C 401      -0.049  34.373   6.357  1.00  0.00      C    H
ATOM   5860  CT  ACN C 402      35.068  40.602   0.986  1.00  0.00      C    C
ATOM   5861  CZ  ACN C 402      34.044  39.657   1.373  1.00  0.00      C    C
ATOM   5862  NZ  ACN C 402      33.297  38.836   1.657  1.00  0.00      C    N
ATOM   5863  HZ  ACN C 402      35.961  40.029   0.750  1.00  0.00      C    H
ATOM   5864  HZ1 ACN C 402      35.392  41.203   1.832  1.00  0.00      C    H
ATOM   5865  HZ2 ACN C 402      34.614  41.213   0.210  1.00  0.00      C    H
ATOM   5869  CT  ACN C 403      16.378  12.391  42.497  1.00  0.00      C    C
ATOM   5870  CZ  ACN C 403      15.776  13.459  41.705  1.00  0.00      C    C
ATOM   5871  NZ  ACN C 403      15.314  14.328  41.118  1.00  0.00      C    N
ATOM   5872  HZ  ACN C 403      15.753  12.350  43.385  1.00  0.00      C    H
ATOM   5873  HZ1 ACN C 403      17.346  12.794  42.785  1.00  0.00      C    H
ATOM   5874  HZ2 ACN C 403      16.539  11.447  41.982  1.00  0.00      C    H
ATOM   5878  CT  ACN C 404      -0.124  20.832   0.944  1.00  0.00      C    C
ATOM   5879  CZ  ACN C 404       1.205  20.960   1.596  1.00  0.00      C    C
ATOM   5880  NZ  ACN C 404       2.250  21.047   2.111  1.00  0.00      C    N
ATOM   5881  HZ  ACN C 404       0.038  20.993  -0.118  1.00  0.00      C    H
ATOM   5882  HZ1 ACN C 404      -0.884  21.543   1.257  1.00  0.00      C    H
ATOM   5883  HZ2 ACN C 404      -0.626  19.869   0.977  1.00  0.00      C    H
ATOM   5887  CT  ACN C 405      16.256  35.050  27.157  1.00  0.00      C    C
ATOM   5888  CZ  ACN C 405      14.857  35.040  26.748  1.00  0.00      C    C
ATOM   5889  NZ  ACN C 405      13.760  34.992  26.457  1.00  0.00      C    N
ATOM   5890  HZ  ACN C 405      16.716  34.090  26.940  1.00  0.00      C    H
ATOM   5891  HZ1 ACN C 405      16.351  35.256  28.220  1.00  0.00      C    H
ATOM   5892  HZ2 ACN C 405      16.751  35.788  26.532  1.00  0.00      C    H
ATOM   5896  CT  ACN C 406      17.542  28.011  41.367  1.00  0.00      C    C
ATOM   5897  CZ  ACN C 406      18.705  28.472  40.520  1.00  0.00      C    C
ATOM   5898  NZ  ACN C 406      19.525  28.861  39.832  1.00  0.00      C    N
ATOM   5899  HZ  ACN C 406      16.723  27.618  40.770  1.00  0.00      C    H
ATOM   5900  HZ1 ACN C 406      17.098  28.800  41.969  1.00  0.00      C    H
ATOM   5901  HZ2 ACN C 406      17.823  27.262  42.103  1.00  0.00      C    H
ATOM   5905  CT  ACN C 407       2.262  13.362  30.558  1.00  0.00      C    C
ATOM   5906  CZ  ACN C 407       3.217  13.520  29.481  1.00  0.00      C    C
ATOM   5907  NZ  ACN C 407       3.937  13.703  28.585  1.00  0.00      C    N
ATOM   5908  HZ  ACN C 407       1.731  14.310  30.561  1.00  0.00      C    H
ATOM   5909  HZ1 ACN C 407       2.773  13.225  31.507  1.00  0.00      C    H
ATOM   5910  HZ2 ACN C 407       1.523  12.618  30.274  1.00  0.00      C    H
ATOM   5914  CT  ACN C 408       6.555  16.352  31.362  1.00  0.00      C    C
ATOM   5915  CZ  ACN C 408       6.835  16.809  29.940  1.00  0.00      C    C
ATOM   5916  NZ  ACN C 408       6.985  17.223  28.871  1.00  0.00      C    N
ATOM   5917  HZ  ACN C 408       6.140  15.354  31.244  1.00  0.00      C    H
ATOM   5918  HZ1 ACN C 408       5.826  17.039  31.782  1.00  0.00      C    H
ATOM   5919  HZ2 ACN C 408       7.446  16.412  31.982  1.00  0.00      C    H
ATOM   5923  CT  ACN C 409      12.098  19.927  42.279  1.00  0.00      C    C
ATOM   5924  CZ  ACN C 409      10.971  19.124  41.881  1.00  0.00      C    C
ATOM   5925  NZ  ACN C 409      10.073  18.460  41.595  1.00  0.00      C    N
ATOM   5926  HZ  ACN C 409      12.910  19.205  42.311  1.00  0.00      C    H
ATOM   5927  HZ1 ACN C 409      12.024  20.363  43.272  1.00  0.00      C    H
ATOM   5928  HZ2 ACN C 409      12.288  20.760  41.606  1.00  0.00      C    H
ATOM   5932  CT  ACN C 410      22.306  46.078  41.050  1.00  0.00      C    C
ATOM   5933  CZ  ACN C 410      22.097  44.809  40.310  1.00  0.00      C    C
ATOM   5934  NZ  ACN C 410      21.985  43.856  39.634  1.00  0.00      C    N
ATOM   5935  HZ  ACN C 410      21.449  46.746  41.048  1.00  0.00      C    H
ATOM   5936  HZ1 ACN C 410      23.188  46.585  40.666  1.00  0.00      C    H
ATOM   5937  HZ2 ACN C 410      22.404  45.736  42.077  1.00  0.00      C    H
ATOM   5941  CT  ACN C 411      18.341   1.900   5.469  1.00  0.00      C    C
ATOM   5942  CZ  ACN C 411      17.977   3.294   5.130  1.00  0.00      C    C
ATOM   5943  NZ  ACN C 411      17.658   4.393   4.854  1.00  0.00      C    N
ATOM   5944  HZ  ACN C 411      18.828   1.476   4.595  1.00  0.00      C    H
ATOM   5945  HZ1 ACN C 411      17.387   1.385   5.550  1.00  0.00      C    H
ATOM   5946  HZ2 ACN C 411      18.941   1.843   6.374  1.00  0.00      C    H
ATOM   5950  CT  ACN C 412      24.742   6.136  24.663  1.00  0.00      C    C
ATOM   5951  CZ  ACN C 412      24.216   5.247  25.711  1.00  0.00      C    C
ATOM   5952  NZ  ACN C 412      23.798   4.527  26.530  1.00  0.00      C    N
ATOM   5953  HZ  ACN C 412      25.725   5.752  24.399  1.00  0.00      C    H
ATOM   5954  HZ1 ACN C 412      24.740   7.161  25.024  1.00  0.00      C    H
ATOM   5955  HZ2 ACN C 412      24.042   6.144  23.832  1.00  0.00      C    H
ATOM   5959  CT  ACN C 413      16.249  11.417  22.131  1.00  0.00      C    C
ATOM   5960  CZ  ACN C 413      15.451  12.534  22.592  1.00  0.00      C    C
ATOM   5961  NZ  ACN C 413      14.825  13.461  22.967  1.00  0.00      C    N
ATOM   5962  HZ  ACN C 413      15.541  10.665  21.790  1.00  0.00      C    H
ATOM   5963  HZ1 ACN C 413      16.858  10.986  22.921  1.00  0.00      C    H
ATOM   5964  HZ2 ACN C 413      16.844  11.730  21.277  1.00  0.00      C    H
ATOM   5968  CT  ACN C 414       8.638  31.616  43.671  1.00  0.00      C    C
ATOM   5969  CZ  ACN C 414       8.074  32.649  42.815  1.00  0.00      C    C
ATOM   5970  NZ  ACN C 414       7.569  33.467  42.122  1.00  0.00      C    N
ATOM   5971  HZ  ACN C 414       8.157  31.639  44.646  1.00  0.00      C    H
ATOM   5972  HZ1 ACN C 414       9.713  31.774  43.685  1.00  0.00      C    H
ATOM   5973  HZ2 ACN C 414       8.510  30.631  43.230  1.00  0.00      C    H
ATOM   5977  CT  ACN C 415      25.078  42.479   3.817  1.00  0.00      C    C
ATOM   5978  CZ  ACN C 415      26.232  43.083   4.405  1.00  0.00      C    C
ATOM   5979  NZ  ACN C 415      27.130  43.593   4.910  1.00  0.00      C    N
ATOM   5980  HZ  ACN C 415      24.285  43.209   3.955  1.00  0.00      C    H
ATOM   5981  HZ1 ACN C 415      24.718  41.587   4.323  1.00  0.00      C    H
ATOM   5982  HZ2 ACN C 415      25.396  42.221   2.810  1.00  0.00      C    H
ATOM   5986  CT  ACN C 416      22.772  42.776  11.814  1.00  0.00      C    C
ATOM   5987  CZ  ACN C 416      23.758  41.715  12.234  1.00  0.00      C    C
ATOM   5988  NZ  ACN C 416      24.515  40.838  12.580  1.00  0.00      C    N
ATOM   5989  HZ  ACN C 416      22.941  43.696  12.367  1.00  0.00      C    H
ATOM   5990  HZ1 ACN C 416      21.796  42.368  12.067  1.00  0.00      C    H
ATOM   5991  HZ2 ACN C 416      22.839  42.950  10.743  1.00  0.00      C    H
ATOM   5995  CT  ACN C 417      43.286  41.843  43.493  1.00  0.00      C    C
ATOM   5996  CZ  ACN C 417      43.538  41.923  44.979  1.00  0.00      C    C
ATOM   5997  NZ  ACN C 417      43.678  41.971  46.123  1.00  0.00      C    N
ATOM   5998  HZ  ACN C 417      43.342  42.783  42.950  1.00  0.00      C    H
ATOM   5999  HZ1 ACN C 417      42.281  41.482  43.288  1.00  0.00      C    H
ATOM   6000  HZ2 ACN C 417      44.036  41.243  42.982  1.00  0.00      C    H
ATOM   6004  CT  ACN C 418      35.600  29.971  38.610  1.00  0.00      C    C
ATOM   6005  CZ  ACN C 418      36.428  30.834  39.551  1.00  0.00      C    C
ATOM   6006  NZ  ACN C 418      37.045  31.473  40.268  1.00  0.00      C    N
ATOM   6007  HZ  ACN C 418      36.242  29.322  38.021  1.00  0.00      C    H
ATOM   6008  HZ1 ACN C 418      34.944  30.589  38.002  1.00  0.00      C    H
ATOM   6009  HZ2 ACN C 418      34.876  29.408  39.194  1.00  0.00      C    H
ATOM   6013  CT  ACN C 419       2.331  19.250  19.318  1.00  0.00      C    C
ATOM   6014  CZ  ACN C 419       2.893  19.745  20.537  1.00  0.00      C    C
ATOM   6015  NZ  ACN C 419       3.312  20.117  21.513  1.00  0.00      C    N
ATOM   6016  HZ  ACN C 419       3.018  18.819  18.595  1.00  0.00      C    H
ATOM   6017  HZ1 ACN C 419       1.702  20.074  18.991  1.00  0.00      C    H
ATOM   6018  HZ2 ACN C 419       1.790  18.323  19.494  1.00  0.00      C    H
ATOM   6022  CT  ACN C 420      40.802  11.060  34.327  1.00  0.00      C    C
ATOM   6023  CZ  ACN C 420      41.321  10.140  33.313  1.00  0.00      C    C
ATOM   6024  NZ  ACN C 420      41.799   9.472  32.474  1.00  0.00      C    N
ATOM   6025  HZ  ACN C 420      41.215  12.005  33.984  1.00  0.00      C    H
ATOM   6026  HZ1 ACN C 420      41.051  10.688  35.318  1.00  0.00      C    H
ATOM   6027  HZ2 ACN C 420      39.722  11.105  34.209  1.00  0.00      C    H
ATOM   6031  CT  ACN C 421      41.565   4.952   0.615  1.00  0.00      C    C
ATOM   6032  CZ  ACN C 421      41.183   5.008   2.009  1.00  0.00      C    C
ATOM   6033  NZ  ACN C 421      40.899   5.030   3.082  1.00  0.00      C    N
ATOM   6034  HZ  ACN C 421      42.172   4.052   0.556  1.00  0.00      C    H
ATOM   6035  HZ1 ACN C 421      42.289   5.713   0.336  1.00  0.00      C    H
ATOM   6036  HZ2 ACN C 421      40.673   5.025  -0.002  1.00  0.00      C    H
ATOM   6040  CT  ACN C 422      20.120   4.547  39.244  1.00  0.00      C    C
ATOM   6041  CZ  ACN C 422      19.123   5.008  38.297  1.00  0.00      C    C
ATOM   6042  NZ  ACN C 422      18.359   5.406  37.546  1.00  0.00      C    N
ATOM   6043  HZ  ACN C 422      20.983   4.638  38.589  1.00  0.00      C    H
ATOM   6044  HZ1 ACN C 422      19.833   3.517  39.442  1.00  0.00      C    H
ATOM   6045  HZ2 ACN C 422      20.174   5.213  40.101  1.00  0.00      C    H
ATOM   6049  CT  ACN C 423      18.152  19.502  31.437  1.00  0.00      C    C
ATOM   6050  CZ  ACN C 423      17.340  19.651  30.234  1.00  0.00      C    C
ATOM   6051  NZ  ACN C 423      16.648  19.782  29.259  1.00  0.00      C    N
ATOM   6052  HZ  ACN C 423      18.022  20.382  32.061  1.00  0.00      C    H
ATOM   6053  HZ1 ACN C 423      19.190  19.363  31.143  1.00  0.00      C    H
ATOM   6054  HZ2 ACN C 423      17.777  18.605  31.923  1.00  0.00      C    H
ATOM   6058  CT  ACN C 424       6.429  22.940   8.281  1.00  0.00      C    C
ATOM   6059  CZ  ACN C 424       7.415  22.735   7.252  1.00  0.00      C    C
ATOM   6060  NZ  ACN C 424       8.219  22.631   6.464  1.00  0.00      C    N
ATOM   6061  HZ  ACN C 424       6.962  22.939   9.229  1.00  0.00      C    H
ATOM   6062  HZ1 ACN C 424       5.735  22.103   8.292  1.00  0.00      C    H
ATOM   6063  HZ2 ACN C 424       5.954  23.903   8.113  1.00  0.00      C    H
ATOM   6067  CT  ACN C 425      42.309  10.666   3.256  1.00  0.00      C    C
ATOM   6068  CZ  ACN C 425      43.487  10.538   4.093  1.00  0.00      C    C
ATOM   6069  NZ  ACN C 425      44.410  10.457   4.831  1.00  0.00      C    N
ATOM   6070  HZ  ACN C 425      42.532  10.515   2.202  1.00  0.00      C    H
ATOM   6071  HZ1 ACN C 425      41.755  11.588   3.409  1.00  0.00      C    H
ATOM   6072  HZ2 ACN C 425      41.607   9.933   3.645  1.00  0.00      C    H
ATOM   6076  CT  ACN C 426      25.082  27.116  26.919  1.00  0.00      C    C
ATOM   6077  CZ  ACN C 426      24.102  28.132  26.681  1.00  0.00      C    C
ATOM   6078  NZ  ACN C 426      23.339  28.972  26.458  1.00  0.00      C    N
ATOM   6079  HZ  ACN C 426      24.743  26.146  27.271  1.00  0.00      C    H
ATOM   6080  HZ1 ACN C 426      25.613  27.532  27.771  1.00  0.00      C    H
ATOM   6081  HZ2 ACN C 426      25.831  27.074  26.132  1.00  0.00      C    H
ATOM   6085  CT  ACN C 427      44.273  10.776  31.201  1.00  0.00      C    C
ATOM   6086  CZ  ACN C 427      43.253  10.955  30.099  1.00  0.00      C    C
ATOM   6087  NZ  ACN C 427      42.483  11.105  29.225  1.00  0.00      C    N
ATOM   6088  HZ  ACN C 427      45.273  11.061  30.886  1.00  0.00      C    H
ATOM   6089  HZ1 ACN C 427      44.304   9.727  31.486  1.00  0.00      C    H
ATOM   6090  HZ2 ACN C 427      43.876  11.369  32.020  1.00  0.00      C    H
ATOM   6094  CT  ACN C 428      24.036   6.285  38.756  1.00  0.00      C    C
ATOM   6095  CZ  ACN C 428      23.596   5.007  39.413  1.00  0.00      C    C
ATOM   6096  NZ  ACN C 428      23.241   4.024  39.955  1.00  0.00      C    N
ATOM   6097  HZ  ACN C 428      23.714   7.063  39.443  1.00  0.00      C    H
ATOM   6098  HZ1 ACN C 428      23.701   6.231  37.723  1.00  0.00      C    H
ATOM   6099  HZ2 ACN C 428      25.115   6.409  38.719  1.00  0.00      C    H
ATOM   6103  CT  ACN C 429       8.664  11.507  36.480  1.00  0.00      C    C
ATOM   6104  CZ  ACN C 429       7.755  11.011  35.384  1.00  0.00      C    C
ATOM   6105  NZ  ACN C 429       7.003  10.669  34.551  1.00  0.00      C    N
ATOM   6106  HZ  ACN C 429       9.569  11.862  35.994  1.00  0.00      C    H
ATOM   6107  HZ1 ACN C 429       8.901  10.600  37.031  1.00  0.00      C    H
ATOM   6108  HZ2 ACN C 429       8.247  12.123  37.273  1.00  0.00      C    H
ATOM   6112  CT  ACN C 430      37.435  30.629  34.943  1.00  0.00      C    C
ATOM   6113  CZ  ACN C 430      38.337  31.781  35.203  1.00  0.00      C    C
ATOM   6114  NZ  ACN C 430      39.059  32.668  35.463  1.00  0.00      C    N
ATOM   6115  HZ  ACN C 430      36.526  30.946  34.438  1.00  0.00      C    H
ATOM   6116  HZ1 ACN C 430      37.208  30.130  35.882  1.00  0.00      C    H
ATOM   6117  HZ2 ACN C 430      37.997  29.927  34.333  1.00  0.00      C    H
ATOM   6121  CT  ACN C 431       1.096  10.439  16.396  1.00  0.00      C    C
ATOM   6122  CZ  ACN C 431       0.004   9.919  15.583  1.00  0.00      C    C
ATOM   6123  NZ  ACN C 431      -0.841   9.520  14.965  1.00  0.00      C    N
ATOM   6124  HZ  ACN C 431       0.941  10.141  17.430  1.00  0.00      C    H
ATOM   6125  HZ1 ACN C 431       1.036  11.523  16.339  1.00  0.00      C    H
ATOM   6126  HZ2 ACN C 431       2.016  10.029  15.988  1.00  0.00      C    H
ATOM   6130  CT  ACN C 432      40.890  23.601   4.742  1.00  0.00      C    C
ATOM   6131  CZ  ACN C 432      40.032  23.071   3.650  1.00  0.00      C    C
ATOM   6132  NZ  ACN C 432      39.337  22.674   2.794  1.00  0.00      C    N
ATOM   6133  HZ  ACN C 432      41.003  22.842   5.512  1.00  0.00      C    H
ATOM   6134  HZ1 ACN C 432      40.350  24.467   5.117  1.00  0.00      C    H
ATOM   6135  HZ2 ACN C 432      41.923  23.693   4.418  1.00  0.00      C    H
ATOM   6139  CT  ACN C 433      42.614  31.511  24.171  1.00  0.00      C    C
ATOM   6140  CZ  ACN C 433      41.501  31.558  25.134  1.00  0.00      C    C
ATOM   6141  NZ  ACN C 433      40.643  31.616  25.928  1.00  0.00      C    N
ATOM   6142  HZ  ACN C 433      42.837  32.425  23.627  1.00  0.00      C    H
ATOM   6143  HZ1 ACN C 433      42.298  30.847  23.371  1.00  0.00      C    H
ATOM   6144  HZ2 ACN C 433      43.530  31.087  24.574  1.00  0.00      C    H
ATOM   6148  CT  ACN C 434      39.729   3.241   7.742  1.00  0.00      C    C
ATOM   6149  CZ  ACN C 434      39.259   2.365   8.860  1.00  0.00      C    C
ATOM   6150  NZ  ACN C 434      38.863   1.747   9.745  1.00  0.00      C    N
ATOM   6151  HZ  ACN C 434      40.807   3.384   7.747  1.00  0.00      C    H
ATOM   6152  HZ1 ACN C 434      39.308   4.235   7.862  1.00  0.00      C    H
ATOM   6153  HZ2 ACN C 434      39.313   2.793   6.843  1.00  0.00      C    H
ATOM   6157  CT  ACN C 435      15.552  36.630  14.688  1.00  0.00      C    C
ATOM   6158  CZ  ACN C 435      16.509  36.121  15.683  1.00  0.00      C    C
ATOM   6159  NZ  ACN C 435      17.215  35.744  16.544  1.00  0.00      C    N
ATOM   6160  HZ  ACN C 435      15.286  35.897  13.929  1.00  0.00      C    H
ATOM   6161  HZ1 ACN C 435      15.970  37.525  14.235  1.00  0.00      C    H
ATOM   6162  HZ2 ACN C 435      14.661  36.927  15.236  1.00  0.00      C    H
ATOM   6166  CT  ACN C 436      15.592  21.339  13.639  1.00  0.00      C    C
ATOM   6167  CZ  ACN C 436      14.815  20.169  14.162  1.00  0.00      C    C
ATOM   6168  NZ  ACN C 436      14.101  19.292  14.456  1.00  0.00      C    N
ATOM   6169  HZ  ACN C 436      15.000  22.250  13.640  1.00  0.00      C    H
ATOM   6170  HZ1 ACN C 436      15.935  21.086  12.639  1.00  0.00      C    H
ATOM   6171  HZ2 ACN C 436      16.433  21.579  14.284  1.00  0.00      C    H
ATOM   6175  CT  ACN C 437      15.025  16.178  31.831  1.00  0.00      C    C
ATOM   6176  CZ  ACN C 437      13.789  16.890  32.070  1.00  0.00      C    C
ATOM   6177  NZ  ACN C 437      12.791  17.484  32.216  1.00  0.00      C    N
ATOM   6178  HZ  ACN C 437      15.087  15.523  30.966  1.00  0.00      C    H
ATOM   6179  HZ1 ACN C 437      15.199  15.472  32.640  1.00  0.00      C    H
ATOM   6180  HZ2 ACN C 437      15.808  16.918  31.694  1.00  0.00      C    H
ATOM   6184  CT  ACN C 438       3.175  15.699  10.965  1.00  0.00      C    C
ATOM   6185  CZ  ACN C 438       3.684  16.909  11.592  1.00  0.00      C    C
ATOM   6186  NZ  ACN C 438       4.113  17.855  12.106  1.00  0.00      C    N
ATOM   6187  HZ  ACN C 438       3.645  14.866  11.482  1.00  0.00      C    H
ATOM   6188  HZ1 ACN C 438       3.546  15.670   9.943  1.00  0.00      C    H
ATOM   6189  HZ2 ACN C 438       2.090  15.685  11.036  1.00  0.00      C    H
ATOM   6193  CT  ACN C 439      40.671  45.155  46.192  1.00  0.00      C    C
ATOM   6194  CZ  ACN C 439      40.704  44.160  45.107  1.00  0.00      C    C
ATOM   6195  NZ  ACN C 439      40.770  43.409  44.275  1.00  0.00      C    N
ATOM   6196  HZ  ACN C 439      40.878  46.163  45.843  1.00  0.00      C    H
ATOM   6197  HZ1 ACN C 439      41.322  44.742  46.958  1.00  0.00      C    H
ATOM   6198  HZ2 ACN C 439      39.624  45.089  46.480  1.00  0.00      C    H
ATOM   6202  CT  ACN C 440      23.470  23.737  41.067  1.00  0.00      C    C
ATOM   6203  CZ  ACN C 440      23.344  25.125  41.420  1.00  0.00      C    C
ATOM   6204  NZ  ACN C 440      23.312  26.179  41.821  1.00  0.00      C    N
ATOM   6205  HZ  ACN C 440      24.527  23.488  41.113  1.00  0.00      C    H
ATOM   6206  HZ1 ACN C 440      23.142  23.650  40.034  1.00  0.00      C    H
ATOM   6207  HZ2 ACN C 440      22.982  23.014  41.716  1.00  0.00      C    H
ATOM   6211  CT  ACN C 441      33.382  42.868  13.116  1.00  0.00      C    C
ATOM   6212  CZ  ACN C 441      33.277  41.391  13.091  1.00  0.00      C    C
ATOM   6213  NZ  ACN C 441      33.108  40.262  13.109  1.00  0.00      C    N
ATOM   6214  HZ  ACN C 441      34.397  43.204  12.922  1.00  0.00      C    H
ATOM   6215  HZ1 ACN C 441      32.908  43.196  14.038  1.00  0.00      C    H
ATOM   6216  HZ2 ACN C 441      32.658  43.324  12.444  1.00  0.00      C    H
ATOM   6220  CT  ACN C 442      35.448  45.873  33.822  1.00  0.00      C    C
ATOM   6221  CZ  ACN C 442      36.302  45.101  32.891  1.00  0.00      C    C
ATOM   6222  NZ  ACN C 442      36.962  44.425  32.172  1.00  0.00      C    N
ATOM   6223  HZ  ACN C 442      35.205  45.328  34.731  1.00  0.00      C    H
ATOM   6224  HZ1 ACN C 442      34.540  46.097  33.267  1.00  0.00      C    H
ATOM   6225  HZ2 ACN C 442      35.987  46.730  34.217  1.00  0.00      C    H
ATOM   6229  CT  ACN C 443      38.865  14.285   2.847  1.00  0.00      C    C
ATOM   6230  CZ  ACN C 443      39.074  12.852   2.887  1.00  0.00      C    C
ATOM   6231  NZ  ACN C 443      39.190  11.697   2.941  1.00  0.00      C    N
ATOM   6232  HZ  ACN C 443      38.869  14.778   3.816  1.00  0.00      C    H
ATOM   6233  HZ1 ACN C 443      37.975  14.443   2.243  1.00  0.00      C    H
ATOM   6234  HZ2 ACN C 443      39.656  14.722   2.242  1.00  0.00      C    H
ATOM   6238  CT  ACN C 444      26.246  28.208  41.271  1.00  0.00      C    C
ATOM   6239  CZ  ACN C 444      26.220  26.897  40.732  1.00  0.00      C    C
ATOM   6240  NZ  ACN C 444      26.188  25.811  40.293  1.00  0.00      C    N
ATOM   6241  HZ  ACN C 444      27.072  28.151  41.975  1.00  0.00      C    H
ATOM   6242  HZ1 ACN C 444      25.272  28.341  41.734  1.00  0.00      C    H
ATOM   6243  HZ2 ACN C 444      26.434  28.998  40.548  1.00  0.00      C    H
ATOM   6247  CT  ACN C 445      28.481   2.924   7.013  1.00  0.00      C    C
ATOM   6248  CZ  ACN C 445      27.349   3.380   6.147  1.00  0.00      C    C
ATOM   6249  NZ  ACN C 445      26.499   3.781   5.411  1.00  0.00      C    N
ATOM   6250  HZ  ACN C 445      28.069   2.891   8.018  1.00  0.00      C    H
ATOM   6251  HZ1 ACN C 445      29.206   3.734   7.008  1.00  0.00      C    H
ATOM   6252  HZ2 ACN C 445      28.891   2.000   6.613  1.00  0.00      C    H
ATOM   6256  CT  ACN C 446      19.094   8.217  33.442  1.00  0.00      C    C
ATOM   6257  CZ  ACN C 446      17.812   8.882  33.596  1.00  0.00      C    C
ATOM   6258  NZ  ACN C 446      16.778   9.330  33.727  1.00  0.00      C    N
ATOM   6259  HZ  ACN C 446      19.474   8.505  32.465  1.00  0.00      C    H
ATOM   6260  HZ1 ACN C 446      18.925   7.144  33.483  1.00  0.00      C    H
ATOM   6261  HZ2 ACN C 446      19.768   8.648  34.179  1.00  0.00      C    H
ATOM   6265  CT  ACN C 447      19.973  15.462  12.564  1.00  0.00      C    C
ATOM   6266  CZ  ACN C 447      19.133  14.910  13.624  1.00  0.00      C    C
ATOM   6267  NZ  ACN C 447      18.442  14.458  14.421  1.00  0.00      C    N
ATOM   6268  HZ  ACN C 447      20.338  16.469  12.748  1.00  0.00      C    H
ATOM   6269  HZ1 ACN C 447      19.410  15.605  11.645  1.00  0.00      C    H
ATOM   6270  HZ2 ACN C 447      20.756  14.755  12.299  1.00  0.00      C    H
ATOM   6274  CT  ACN C 448       9.372  33.180  35.698  1.00  0.00      C    C
ATOM   6275  CZ  ACN C 448       9.713  33.952  36.898  1.00  0.00      C    C
ATOM   6276  NZ  ACN C 448       9.992  34.486  37.886  1.00  0.00      C    N
ATOM   6277  HZ  ACN C 448       8.825  32.323  36.082  1.00  0.00      C    H
ATOM   6278  HZ1 ACN C 448      10.277  32.911  35.158  1.00  0.00      C    H
ATOM   6279  HZ2 ACN C 448       8.769  33.757  35.001  1.00  0.00      C    H
ATOM   6283  CT  ACN C 449       7.292  24.011  44.092  1.00  0.00      C    C
ATOM   6284  CZ  ACN C 449       7.418  25.285  44.807  1.00  0.00      C    C
ATOM   6285  NZ  ACN C 449       7.553  26.260  45.386  1.00  0.00      C    N
ATOM   6286  HZ  ACN C 449       7.498  24.221  43.045  1.00  0.00      C    H
ATOM   6287  HZ1 ACN C 449       6.294  23.588  44.167  1.00  0.00      C    H
ATOM   6288  HZ2 ACN C 449       8.096  23.342  44.389  1.00  0.00      C    H
ATOM   6292  CT  ACN C 450      40.192   1.152   2.164  1.00  0.00      C    C
ATOM   6293  CZ  ACN C 450      41.486   1.418   1.551  1.00  0.00      C    C
ATOM   6294  NZ  ACN C 450      42.466   1.734   1.046  1.00  0.00      C    N
ATOM   6295  HZ  ACN C 450      39.732   2.136   2.221  1.00  0.00      C    H
ATOM   6296  HZ1 ACN C 450      40.350   0.883   3.205  1.00  0.00      C    H
ATOM   6297  HZ2 ACN C 450      39.476   0.513   1.653  1.00  0.00      C    H
ATOM   6301  CT  ACN C 451      32.770  18.363  14.545  1.00  0.00      C    C
ATOM   6302  CZ  ACN C 451      32.921  19.575  15.408  1.00  0.00      C    C
ATOM   6303  NZ  ACN C 451      32.973  20.505  16.133  1.00  0.00      C    N
ATOM   6304  HZ  ACN C 451      32.246  17.554  15.047  1.00  0.00      C    H
ATOM   6305  HZ1 ACN C 451      33.731  17.909  14.318  1.00  0.00      C    H
ATOM   6306  HZ2 ACN C 451      32.372  18.665  13.579  1.00  0.00      C    H
ATOM   6310  CT  ACN C 452      23.743   3.557  32.407  1.00  0.00      C    C
ATOM   6311  CZ  ACN C 452      24.947   3.726  31.661  1.00  0.00      C    C
ATOM   6312  NZ  ACN C 452      25.904   3.841  31.045  1.00  0.00      C    N
ATOM   6313  HZ  ACN C 452      23.905   3.650  33.478  1.00  0.00      C    H
ATOM   6314  HZ1 ACN C 452      23.283   2.606  32.151  1.00  0.00      C    H
ATOM   6315  HZ2 ACN C 452      23.073   4.322  32.025  1.00  0.00      C    H
ATOM   6319  CT  ACN C 453      32.069  23.321  31.118  1.00  0.00      C    C
ATOM   6320  CZ  ACN C 453      33.516  23.331  30.778  1.00  0.00      C    C
ATOM   6321  NZ  ACN C 453      34.626  23.379  30.517  1.00  0.00      C    N
ATOM   6322  HZ  ACN C 453      31.816  24.222  31.670  1.00  0.00      C    H
ATOM   6323  HZ1 ACN C 453      31.800  22.409  31.646  1.00  0.00      C    H
ATOM   6324  HZ2 ACN C 453      31.464  23.253  30.218  1.00  0.00      C    H
ATOM   6328  CT  ACN C 454      35.205   2.979  25.716  1.00  0.00      C    C
ATOM   6329  CZ  ACN C 454      35.877   2.642  26.955  1.00  0.00      C    C
ATOM   6330  NZ  ACN C 454      36.326   2.341  27.965  1.00  0.00      C    N
ATOM   6331  HZ  ACN C 454      35.080   4.059  25.706  1.00  0.00      C    H
ATOM   6332  HZ1 ACN C 454      34.300   2.389  25.606  1.00  0.00      C    H
ATOM   6333  HZ2 ACN C 454      35.901   2.538  25.007  1.00  0.00      C    H
ATOM   6337  CT  ACN C 455      21.759   7.168  20.932  1.00  0.00      C    C
ATOM   6338  CZ  ACN C 455      21.073   6.179  21.848  1.00  0.00      C    C
ATOM   6339  NZ  ACN C 455      20.547   5.411  22.509  1.00  0.00      C    N
ATOM   6340  HZ  ACN C 455      22.354   7.887  21.490  1.00  0.00      C    H
ATOM   6341  HZ1 ACN C 455      21.007   7.782  20.443  1.00  0.00      C    H
ATOM   6342  HZ2 ACN C 455      22.372   6.626  20.217  1.00  0.00      C    H
ATOM   6346  CT  ACN C 456      39.633   0.747  41.216  1.00  0.00      C    C
ATOM   6347  CZ  ACN C 456      39.564   0.526  42.677  1.00  0.00      C    C
ATOM   6348  NZ  ACN C 456      39.509   0.356  43.833  1.00  0.00      C    N
ATOM   6349  HZ  ACN C 456      39.419  -0.159  40.656  1.00  0.00      C    H
ATOM   6350  HZ1 ACN C 456      40.618   1.143  40.979  1.00  0.00      C    H
ATOM   6351  HZ2 ACN C 456      39.025   1.593  40.905  1.00  0.00      C    H
ATOM   6355  CT  ACN C 457      14.993  44.695  11.210  1.00  0.00      C    C
ATOM   6356  CZ  ACN C 457      15.099  46.159  11.193  1.00  0.00      C    C
ATOM   6357  NZ  ACN C 457      15.258  47.262  11.164  1.00  0.00      C    N
ATOM   6358  HZ  ACN C 457      14.424  44.309  10.368  1.00  0.00      C    H
ATOM   6359  HZ1 ACN C 457      14.533  44.426  12.157  1.00  0.00      C    H
ATOM   6360  HZ2 ACN C 457      15.958  44.207  11.105  1.00  0.00      C    H
ATOM   6364  CT  ACN C 458      11.225   9.135  26.676  1.00  0.00      C    C
ATOM   6365  CZ  ACN C 458      10.924   8.246  25.551  1.00  0.00      C    C
ATOM   6366  NZ  ACN C 458      10.635   7.512  24.704  1.00  0.00      C    N
ATOM   6367  HZ  ACN C 458      12.178   9.649  26.587  1.00  0.00      C    H
ATOM   6368  HZ1 ACN C 458      11.055   8.645  27.631  1.00  0.00      C    H
ATOM   6369  HZ2 ACN C 458      10.640  10.044  26.556  1.00  0.00      C    H
ATOM   6373  CT  ACN C 459      36.274  23.784   0.761  1.00  0.00      C    C
ATOM   6374  CZ  ACN C 459      36.769  25.185   0.638  1.00  0.00      C    C
ATOM   6375  NZ  ACN C 459      37.099  26.311   0.582  1.00  0.00      C    N
ATOM   6376  HZ  ACN C 459      37.122  23.133   0.959  1.00  0.00      C    H
ATOM   6377  HZ1 ACN C 459      35.755  23.405  -0.116  1.00  0.00      C    H
ATOM   6378  HZ2 ACN C 459      35.531  23.671   1.545  1.00  0.00      C    H
ATOM   6382  CT  ACN C 460      28.541  33.492  41.430  1.00  0.00      C    C
ATOM   6383  CZ  ACN C 460      27.943  34.452  40.610  1.00  0.00      C    C
ATOM   6384  NZ  ACN C 460      27.415  35.248  39.977  1.00  0.00      C    N
ATOM   6385  HZ  ACN C 460      27.766  32.734  41.341  1.00  0.00      C    H
ATOM   6386  HZ1 ACN C 460      28.605  33.854  42.453  1.00  0.00      C    H
ATOM   6387  HZ2 ACN C 460      29.405  33.206  40.835  1.00  0.00      C    H
ATOM   6391  CT  ACN C 461      40.685  42.560  19.405  1.00  0.00      C    C
ATOM   6392  CZ  ACN C 461      39.444  42.929  18.692  1.00  0.00      C    C
ATOM   6393  NZ  ACN C 461      38.481  43.140  18.159  1.00  0.00      C    N
ATOM   6394  HZ  ACN C 461      41.286  43.445  19.600  1.00  0.00      C    H
ATOM   6395  HZ1 ACN C 461      41.253  42.038  18.640  1.00  0.00      C    H
ATOM   6396  HZ2 ACN C 461      40.424  41.947  20.264  1.00  0.00      C    H
ATOM   6400  CT  ACN C 462       7.564  21.906  30.502  1.00  0.00      C    C
ATOM   6401  CZ  ACN C 462       7.065  21.006  31.531  1.00  0.00      C    C
ATOM   6402  NZ  ACN C 462       6.697  20.302  32.365  1.00  0.00      C    N
ATOM   6403  HZ  ACN C 462       8.323  21.330  29.978  1.00  0.00      C    H
ATOM   6404  HZ1 ACN C 462       8.123  22.774  30.839  1.00  0.00      C    H
ATOM   6405  HZ2 ACN C 462       6.884  22.251  29.727  1.00  0.00      C    H
ATOM   6409  CT  ACN C 463       0.400  24.785  17.853  1.00  0.00      C    C
ATOM   6410  CZ  ACN C 463       1.300  23.651  17.753  1.00  0.00      C    C
ATOM   6411  NZ  ACN C 463       1.997  22.684  17.720  1.00  0.00      C    N
ATOM   6412  HZ  ACN C 463       0.977  25.615  17.452  1.00  0.00      C    H
ATOM   6413  HZ1 ACN C 463       0.280  24.901  18.927  1.00  0.00      C    H
ATOM   6414  HZ2 ACN C 463      -0.532  24.533  17.352  1.00  0.00      C    H
ATOM   6418  CT  ACN C 464      39.788  22.858  10.007  1.00  0.00      C    C
ATOM   6419  CZ  ACN C 464      38.498  23.601   9.786  1.00  0.00      C    C
ATOM   6420  NZ  ACN C 464      37.506  24.110   9.623  1.00  0.00      C    N
ATOM   6421  HZ  ACN C 464      40.610  23.071   9.328  1.00  0.00      C    H
ATOM   6422  HZ1 ACN C 464      39.608  21.788  10.057  1.00  0.00      C    H
ATOM   6423  HZ2 ACN C 464      39.911  23.347  10.970  1.00  0.00      C    H
ATOM   6427  CT  ACN C 465      43.710  37.500  36.522  1.00  0.00      C    C
ATOM   6428  CZ  ACN C 465      43.273  37.915  35.189  1.00  0.00      C    C
ATOM   6429  NZ  ACN C 465      42.948  38.276  34.117  1.00  0.00      C    N
ATOM   6430  HZ  ACN C 465      43.156  36.591  36.738  1.00  0.00      C    H
ATOM   6431  HZ1 ACN C 465      43.440  38.381  37.099  1.00  0.00      C    H
ATOM   6432  HZ2 ACN C 465      44.752  37.199  36.444  1.00  0.00      C    H
ATOM   6436  CT  ACN C 466       9.879  30.380  29.835  1.00  0.00      C    C
ATOM   6437  CZ  ACN C 466       8.766  29.912  30.581  1.00  0.00      C    C
ATOM   6438  NZ  ACN C 466       7.846  29.480  31.147  1.00  0.00      C    N
ATOM   6439  HZ  ACN C 466       9.689  31.364  29.412  1.00  0.00      C    H
ATOM   6440  HZ1 ACN C 466      10.090  29.729  28.991  1.00  0.00      C    H
ATOM   6441  HZ2 ACN C 466      10.789  30.362  30.428  1.00  0.00      C    H
ATOM   6445  CT  ACN C 467      31.922  44.462  32.038  1.00  0.00      C    C
ATOM   6446  CZ  ACN C 467      30.561  44.984  32.100  1.00  0.00      C    C
ATOM   6447  NZ  ACN C 467      29.420  45.308  32.186  1.00  0.00      C    N
ATOM   6448  HZ  ACN C 467      32.542  44.743  32.885  1.00  0.00      C    H
ATOM   6449  HZ1 ACN C 467      32.365  44.892  31.144  1.00  0.00      C    H
ATOM   6450  HZ2 ACN C 467      31.872  43.392  31.855  1.00  0.00      C    H
ATOM   6454  CT  ACN C 468      35.648  30.351  43.497  1.00  0.00      C    C
ATOM   6455  CZ  ACN C 468      36.865  29.889  44.120  1.00  0.00      C    C
ATOM   6456  NZ  ACN C 468      37.833  29.519  44.687  1.00  0.00      C    N
ATOM   6457  HZ  ACN C 468      35.068  29.470  43.235  1.00  0.00      C    H
ATOM   6458  HZ1 ACN C 468      35.948  30.758  42.534  1.00  0.00      C    H
ATOM   6459  HZ2 ACN C 468      35.132  31.123  44.062  1.00  0.00      C    H
ATOM   6463  CT  ACN C 469       9.358  18.164  32.946  1.00  0.00      C    C
ATOM   6464  CZ  ACN C 469       8.455  17.772  34.030  1.00  0.00      C    C
ATOM   6465  NZ  ACN C 469       7.736  17.448  34.896  1.00  0.00      C    N
ATOM   6466  HZ  ACN C 469       9.980  17.339  32.606  1.00  0.00      C    H
ATOM   6467  HZ1 ACN C 469      10.030  18.837  33.473  1.00  0.00      C    H
ATOM   6468  HZ2 ACN C 469       8.824  18.644  32.131  1.00  0.00      C    H
ATOM   6472  CT  ACN C 470      21.441  14.803  37.752  1.00  0.00      C    C
ATOM   6473  CZ  ACN C 470      22.872  14.871  37.932  1.00  0.00      C    C
ATOM   6474  NZ  ACN C 470      23.989  14.993  38.070  1.00  0.00      C    N
ATOM   6475  HZ  ACN C 470      20.889  13.890  37.961  1.00  0.00      C    H
ATOM   6476  HZ1 ACN C 470      21.256  14.972  36.694  1.00  0.00      C    H
ATOM   6477  HZ2 ACN C 470      20.970  15.622  38.291  1.00  0.00      C    H
ATOM   6481  CT  ACN C 471      44.672  45.654  39.162  1.00  0.00      C    C
ATOM   6482  CZ  ACN C 471      43.831  46.584  40.003  1.00  0.00      C    C
ATOM   6483  NZ  ACN C 471      43.188  47.333  40.594  1.00  0.00      C    N
ATOM   6484  HZ  ACN C 471      43.911  45.229  38.513  1.00  0.00      C    H
ATOM   6485  HZ1 ACN C 471      44.966  44.887  39.874  1.00  0.00      C    H
ATOM   6486  HZ2 ACN C 471      45.481  46.137  38.620  1.00  0.00      C    H
ATOM   6490  CT  ACN C 472      22.574  12.241  13.801  1.00  0.00      C    C
ATOM   6491  CZ  ACN C 472      22.980  12.154  12.452  1.00  0.00      C    C
ATOM   6492  NZ  ACN C 472      23.250  12.044  11.321  1.00  0.00      C    N
ATOM   6493  HZ  ACN C 472      23.180  11.600  14.437  1.00  0.00      C    H
ATOM   6494  HZ1 ACN C 472      21.511  12.038  13.904  1.00  0.00      C    H
ATOM   6495  HZ2 ACN C 472      22.870  13.253  14.063  1.00  0.00      C    H
ATOM   6499  CT  ACN C 473      37.471  37.396  30.582  1.00  0.00      C    C
ATOM   6500  CZ  ACN C 473      37.083  38.700  30.063  1.00  0.00      C    C
ATOM   6501  NZ  ACN C 473      36.789  39.691  29.566  1.00  0.00      C    N
ATOM   6502  HZ  ACN C 473      37.216  37.482  31.635  1.00  0.00      C    H
ATOM   6503  HZ1 ACN C 473      38.553  37.435  30.486  1.00  0.00      C    H
ATOM   6504  HZ2 ACN C 473      36.938  36.583  30.095  1.00  0.00      C    H
ATOM   6508  CT  ACN C 474      19.683  35.498  31.195  1.00  0.00      C    C
ATOM   6509  CZ  ACN C 474      20.189  36.769  30.627  1.00  0.00      C    C
ATOM   6510  NZ  ACN C 474      20.532  37.823  30.164  1.00  0.00      C    N
ATOM   6511  HZ  ACN C 474      20.528  35.111  31.759  1.00  0.00      C    H
ATOM   6512  HZ1 ACN C 474      19.258  34.843  30.438  1.00  0.00      C    H
ATOM   6513  HZ2 ACN C 474      18.863  35.713  31.875  1.00  0.00      C    H
ATOM   6517  CT  ACN C 475       3.086  22.953  44.328  1.00  0.00      C    C
ATOM   6518  CZ  ACN C 475       3.520  24.337  44.211  1.00  0.00      C    C
ATOM   6519  NZ  ACN C 475       3.865  25.493  44.165  1.00  0.00      C    N
ATOM   6520  HZ  ACN C 475       2.430  22.824  45.185  1.00  0.00      C    H
ATOM   6521  HZ1 ACN C 475       3.980  22.341  44.408  1.00  0.00      C    H
ATOM   6522  HZ2 ACN C 475       2.507  22.710  43.440  1.00  0.00      C    H
ATOM   6526  CT  ACN C 476      25.247  11.836  38.756  1.00  0.00      C    C
ATOM   6527  CZ  ACN C 476      24.765  10.512  39.273  1.00  0.00      C    C
ATOM   6528  NZ  ACN C 476      24.326   9.522  39.682  1.00  0.00      C    N
ATOM   6529  HZ  ACN C 476      24.357  12.222  38.266  1.00  0.00      C    H
ATOM   6530  HZ1 ACN C 476      25.994  11.773  37.969  1.00  0.00      C    H
ATOM   6531  HZ2 ACN C 476      25.394  12.492  39.610  1.00  0.00      C    H
ATOM   6535  CT  ACN C 477      26.407  18.644  18.844  1.00  0.00      C    C
ATOM   6536  CZ  ACN C 477      26.699  20.018  19.215  1.00  0.00      C    C
ATOM   6537  NZ  ACN C 477      26.920  21.105  19.470  1.00  0.00      C    N
ATOM   6538  HZ  ACN C 477      27.212  17.989  19.167  1.00  0.00      C    H
ATOM   6539  HZ1 ACN C 477      26.450  18.619  17.758  1.00  0.00      C    H
ATOM   6540  HZ2 ACN C 477      25.498  18.200  19.240  1.00  0.00      C    H
ATOM   6544  CT  ACN C 478      22.854  28.674   7.018  1.00  0.00      C    C
ATOM   6545  CZ  ACN C 478      22.949  29.315   5.701  1.00  0.00      C    C
ATOM   6546  NZ  ACN C 478      22.934  29.859   4.622  1.00  0.00      C    N
ATOM   6547  HZ  ACN C 478      22.473  27.671   6.846  1.00  0.00      C    H
ATOM   6548  HZ1 ACN C 478      22.118  29.306   7.509  1.00  0.00      C    H
ATOM   6549  HZ2 ACN C 478      23.809  28.633   7.536  1.00  0.00      C    H
ATOM   6553  CT  ACN C 479       2.227  43.159   3.988  1.00  0.00      C    C
ATOM   6554  CZ  ACN C 479       1.732  44.036   2.867  1.00  0.00      C    C
ATOM   6555  NZ  ACN C 479       1.253  44.740   2.116  1.00  0.00      C    N
ATOM   6556  HZ  ACN C 479       2.856  42.363   3.597  1.00  0.00      C    H
ATOM   6557  HZ1 ACN C 479       1.394  42.597   4.403  1.00  0.00      C    H
ATOM   6558  HZ2 ACN C 479       2.800  43.664   4.761  1.00  0.00      C    H
ATOM   6562  CT  ACN C 480       0.264  41.506  40.232  1.00  0.00      C    C
ATOM   6563  CZ  ACN C 480       0.796  42.857  39.830  1.00  0.00      C    C
ATOM   6564  NZ  ACN C 480       1.156  43.936  39.522  1.00  0.00      C    N
ATOM   6565  HZ  ACN C 480      -0.118  40.996  39.352  1.00  0.00      C    H
ATOM   6566  HZ1 ACN C 480      -0.520  41.766  40.939  1.00  0.00      C    H
ATOM   6567  HZ2 ACN C 480       1.048  40.926  40.713  1.00  0.00      C    H
ATOM   6571  CT  ACN C 481      32.856  36.482   4.525  1.00  0.00      C    C
ATOM   6572  CZ  ACN C 481      32.380  36.050   3.249  1.00  0.00      C    C
ATOM   6573  NZ  ACN C 481      32.070  35.675   2.230  1.00  0.00      C    N
ATOM   6574  HZ  ACN C 481      31.964  36.820   5.046  1.00  0.00      C    H
ATOM   6575  HZ1 ACN C 481      33.622  37.254   4.543  1.00  0.00      C    H
ATOM   6576  HZ2 ACN C 481      33.239  35.637   5.091  1.00  0.00      C    H
ATOM   6580  CT  ACN C 482      19.072   0.673   0.865  1.00  0.00      C    C
ATOM   6581  CZ  ACN C 482      18.329  -0.287  -0.110  1.00  0.00      C    C
ATOM   6582  NZ  ACN C 482      17.743  -0.952  -0.859  1.00  0.00      C    N
ATOM   6583  HZ  ACN C 482      19.331   0.123   1.766  1.00  0.00      C    H
ATOM   6584  HZ1 ACN C 482      18.335   1.463   0.987  1.00  0.00      C    H
ATOM   6585  HZ2 ACN C 482      19.954   1.071   0.370  1.00  0.00      C    H
ATOM   6589  CT  ACN C 483       4.677  35.167   2.058  1.00  0.00      C    C
ATOM   6590  CZ  ACN C 483       4.755  36.261   1.118  1.00  0.00      C    C
ATOM   6591  NZ  ACN C 483       4.847  37.195   0.439  1.00  0.00      C    N
ATOM   6592  HZ  ACN C 483       5.368  34.375   1.781  1.00  0.00      C    H
ATOM   6593  HZ1 ACN C 483       3.691  34.714   1.997  1.00  0.00      C    H
ATOM   6594  HZ2 ACN C 483       4.758  35.357   3.125  1.00  0.00      C    H
ATOM   6598  CT  ACN C 484      14.157   8.178  31.577  1.00  0.00      C    C
ATOM   6599  CZ  ACN C 484      13.647   8.369  30.207  1.00  0.00      C    C
ATOM   6600  NZ  ACN C 484      13.276   8.486  29.070  1.00  0.00      C    N
ATOM   6601  HZ  ACN C 484      14.361   9.121  32.079  1.00  0.00      C    H
ATOM   6602  HZ1 ACN C 484      15.074   7.594  31.553  1.00  0.00      C    H
ATOM   6603  HZ2 ACN C 484      13.429   7.609  32.150  1.00  0.00      C    H
ATOM   6607  CT  ACN C 485       4.513  33.276   8.032  1.00  0.00      C    C
ATOM   6608  CZ  ACN C 485       3.089  33.468   8.384  1.00  0.00      C    C
ATOM   6609  NZ  ACN C 485       1.935  33.554   8.708  1.00  0.00      C    N
ATOM   6610  HZ  ACN C 485       4.715  33.517   6.992  1.00  0.00      C    H
ATOM   6611  HZ1 ACN C 485       4.699  32.217   8.189  1.00  0.00      C    H
ATOM   6612  HZ2 ACN C 485       5.125  33.914   8.665  1.00  0.00      C    H
ATOM   6616  CT  ACN C 486      36.107  40.986  33.560  1.00  0.00      C    C
ATOM   6617  CZ  ACN C 486      35.796  39.521  33.590  1.00  0.00      C    C
ATOM   6618  NZ  ACN C 486      35.448  38.430  33.558  1.00  0.00      C    N
ATOM   6619  HZ  ACN C 486      35.236  41.418  34.046  1.00  0.00      C    H
ATOM   6620  HZ1 ACN C 486      36.133  41.382  32.548  1.00  0.00      C    H
ATOM   6621  HZ2 ACN C 486      37.040  41.255  34.049  1.00  0.00      C    H
ATOM   6625  CT  ACN C 487      12.982  11.090   5.026  1.00  0.00      C    C
ATOM   6626  CZ  ACN C 487      11.607  11.285   4.701  1.00  0.00      C    C
ATOM   6627  NZ  ACN C 487      10.481  11.385   4.409  1.00  0.00      C    N
ATOM   6628  HZ  ACN C 487      13.351  10.235   4.466  1.00  0.00      C    H
ATOM   6629  HZ1 ACN C 487      13.134  10.888   6.083  1.00  0.00      C    H
ATOM   6630  HZ2 ACN C 487      13.570  11.833   4.493  1.00  0.00      C    H
ATOM   6634  CT  ACN C 488      36.801  17.747  28.143  1.00  0.00      C    C
ATOM   6635  CZ  ACN C 488      36.060  17.852  29.418  1.00  0.00      C    C
ATOM   6636  NZ  ACN C 488      35.496  17.964  30.385  1.00  0.00      C    N
ATOM   6637  HZ  ACN C 488      37.309  16.787  28.113  1.00  0.00      C    H
ATOM   6638  HZ1 ACN C 488      37.404  18.649  28.213  1.00  0.00      C    H
ATOM   6639  HZ2 ACN C 488      36.050  17.729  27.357  1.00  0.00      C    H
ATOM   6643  CT  ACN C 489      28.353   3.165  45.608  1.00  0.00      C    C
ATOM   6644  CZ  ACN C 489      28.911   2.479  44.437  1.00  0.00      C    C
ATOM   6645  NZ  ACN C 489      29.275   1.881  43.471  1.00  0.00      C    N
ATOM   6646  HZ  ACN C 489      27.304   2.941  45.787  1.00  0.00      C    H
ATOM   6647  HZ1 ACN C 489      28.508   4.241  45.589  1.00  0.00      C    H
ATOM   6648  HZ2 ACN C 489      28.886   2.803  46.484  1.00  0.00      C    H
ATOM   6652  CT  ACN C 490       8.740  36.242  32.867  1.00  0.00      C    C
ATOM   6653  CZ  ACN C 490       7.834  37.023  33.759  1.00  0.00      C    C
ATOM   6654  NZ  ACN C 490       7.073  37.665  34.381  1.00  0.00      C    N
ATOM   6655  HZ  ACN C 490       8.225  35.319  32.615  1.00  0.00      C    H
ATOM   6656  HZ1 ACN C 490       9.784  36.226  33.169  1.00  0.00      C    H
ATOM   6657  HZ2 ACN C 490       8.661  36.902  32.007  1.00  0.00      C    H
ATOM   6661  CT  ACN C 491      36.463  22.967   4.290  1.00  0.00      C    C
ATOM   6662  CZ  ACN C 491      37.242  22.293   5.404  1.00  0.00      C    C
ATOM   6663  NZ  ACN C 491      37.923  21.835   6.244  1.00  0.00      C    N
ATOM   6664  HZ  ACN C 491      35.575  23.455   4.684  1.00  0.00      C    H
ATOM   6665  HZ1 ACN C 491      36.152  22.197   3.589  1.00  0.00      C    H
ATOM   6666  HZ2 ACN C 491      37.020  23.767   3.809  1.00  0.00      C    H
ATOM   6670  CT  ACN C 492       6.088   5.677  18.323  1.00  0.00      C    C
ATOM   6671  CZ  ACN C 492       6.518   5.135  17.020  1.00  0.00      C    C
ATOM   6672  NZ  ACN C 492       6.839   4.769  16.026  1.00  0.00      C    N
ATOM   6673  HZ  ACN C 492       5.180   5.187  18.665  1.00  0.00      C    H
ATOM   6674  HZ1 ACN C 492       5.876   6.736  18.200  1.00  0.00      C    H
ATOM   6675  HZ2 ACN C 492       6.818   5.392  19.077  1.00  0.00      C    H
ATOM   6679  CT  ACN C 493       3.013  30.436  46.130  1.00  0.00      C    C
ATOM   6680  CZ  ACN C 493       4.460  30.346  46.424  1.00  0.00      C    C
ATOM   6681  NZ  ACN C 493       5.569  30.306  46.677  1.00  0.00      C    N
ATOM   6682  HZ  ACN C 493       2.815  30.485  45.062  1.00  0.00      C    H
ATOM   6683  HZ1 ACN C 493       2.584  31.315  46.605  1.00  0.00      C    H
ATOM   6684  HZ2 ACN C 493       2.600  29.539  46.585  1.00  0.00      C    H
ATOM   6688  CT  ACN C 494      30.358   2.342  11.482  1.00  0.00      C    C
ATOM   6689  CZ  ACN C 494      30.289   3.599  12.212  1.00  0.00      C    C
ATOM   6690  NZ  ACN C 494      30.222   4.635  12.715  1.00  0.00      C    N
ATOM   6691  HZ  ACN C 494      31.188   2.480  10.793  1.00  0.00      C    H
ATOM   6692  HZ1 ACN C 494      29.445   2.167  10.919  1.00  0.00      C    H
ATOM   6693  HZ2 ACN C 494      30.380   1.451  12.104  1.00  0.00      C    H
ATOM   6697  CT  ACN C 495      30.830   5.818  40.604  1.00  0.00      C    C
ATOM   6698  CZ  ACN C 495      30.874   5.901  42.087  1.00  0.00      C    C
ATOM   6699  NZ  ACN C 495      30.934   5.933  43.239  1.00  0.00      C    N
ATOM   6700  HZ  ACN C 495      30.768   4.755  40.386  1.00  0.00      C    H
ATOM   6701  HZ1 ACN C 495      31.665   6.349  40.153  1.00  0.00      C    H
ATOM   6702  HZ2 ACN C 495      29.902   6.311  40.330  1.00  0.00      C    H
ATOM   6706  CT  ACN C 496       5.671  44.383  45.768  1.00  0.00      C    C
ATOM   6707  CZ  ACN C 496       4.686  44.647  44.723  1.00  0.00      C    C
ATOM   6708  NZ  ACN C 496       3.867  44.838  43.900  1.00  0.00      C    N
ATOM   6709  HZ  ACN C 496       5.568  43.317  45.959  1.00  0.00      C    H
ATOM   6710  HZ1 ACN C 496       5.593  45.011  46.652  1.00  0.00      C    H
ATOM   6711  HZ2 ACN C 496       6.632  44.601  45.309  1.00  0.00      C    H
ATOM   6715  CT  ACN C 497       3.791  19.428  40.016  1.00  0.00      C    C
ATOM   6716  CZ  ACN C 497       3.683  20.682  40.735  1.00  0.00      C    C
ATOM   6717  NZ  ACN C 497       3.580  21.672  41.366  1.00  0.00      C    N
ATOM   6718  HZ  ACN C 497       3.970  18.568  40.657  1.00  0.00      C    H
ATOM   6719  HZ1 ACN C 497       4.613  19.390  39.306  1.00  0.00      C    H
ATOM   6720  HZ2 ACN C 497       2.891  19.327  39.415  1.00  0.00      C    H
ATOM   6724  CT  ACN C 498      43.329   2.136  10.396  1.00  0.00      C    C
ATOM   6725  CZ  ACN C 498      42.411   2.798  11.364  1.00  0.00      C    C
ATOM   6726  NZ  ACN C 498      41.648   3.301  12.042  1.00  0.00      C    N
ATOM   6727  HZ  ACN C 498      44.285   2.586  10.651  1.00  0.00      C    H
ATOM   6728  HZ1 ACN C 498      42.956   2.402   9.410  1.00  0.00      C    H
ATOM   6729  HZ2 ACN C 498      43.453   1.095  10.680  1.00  0.00      C    H
ATOM   6733  CT  ACN C 499       3.843  31.718  30.417  1.00  0.00      C    C
ATOM   6734  CZ  ACN C 499       3.655  30.708  31.519  1.00  0.00      C    C
ATOM   6735  NZ  ACN C 499       3.497  29.902  32.322  1.00  0.00      C    N
ATOM   6736  HZ  ACN C 499       3.223  32.601  30.548  1.00  0.00      C    H
ATOM   6737  HZ1 ACN C 499       3.539  31.380  29.429  1.00  0.00      C    H
ATOM   6738  HZ2 ACN C 499       4.904  31.911  30.279  1.00  0.00      C    H
ATOM   6742  CT  ACN C 500      25.504  20.655  31.714  1.00  0.00      C    C
ATOM   6743  CZ  ACN C 500      26.727  21.438  31.502  1.00  0.00      C    C
ATOM   6744  NZ  ACN C 500      27.705  22.053  31.292  1.00  0.00      C    N
ATOM   6745  HZ  ACN C 500      25.275  20.725  32.774  1.00  0.00      C    H
ATOM   6746  HZ1 ACN C 500      25.784  19.623  31.521  1.00  0.00      C    H
ATOM   6747  HZ2 ACN C 500      24.692  20.987  31.072  1.00  0.00      C    H
ATOM   6751  CT  ACN C 501      18.594  12.310  34.940  1.00  0.00      C    C
ATOM   6752  CZ  ACN C 501      17.538  13.177  34.451  1.00  0.00      C    C
ATOM   6753  NZ  ACN C 501      16.679  13.856  34.102  1.00  0.00      C    N
ATOM   6754  HZ  ACN C 501      19.558  12.751  34.700  1.00  0.00      C    H
ATOM   6755  HZ1 ACN C 501      18.567  11.356  34.420  1.00  0.00      C    H
ATOM   6756  HZ2 ACN C 501      18.541  12.220  36.022  1.00  0.00      C    H
ATOM   6760  CT  ACN C 502      15.512  33.807  41.074  1.00  0.00      C    C
ATOM   6761  CZ  ACN C 502      15.801  32.712  41.989  1.00  0.00      C    C
ATOM   6762  NZ  ACN C 502      16.089  31.844  42.692  1.00  0.00      C    N
ATOM   6763  HZ  ACN C 502      15.178  33.345  40.148  1.00  0.00      C    H
ATOM   6764  HZ1 ACN C 502      16.405  34.426  41.071  1.00  0.00      C    H
ATOM   6765  HZ2 ACN C 502      14.688  34.340  41.541  1.00  0.00      C    H
ATOM   6769  CT  ACN C 503      31.472  37.083  45.753  1.00  0.00      C    C
ATOM   6770  CZ  ACN C 503      30.428  36.137  45.282  1.00  0.00      C    C
ATOM   6771  NZ  ACN C 503      29.573  35.480  44.900  1.00  0.00      C    N
ATOM   6772  HZ  ACN C 503      32.107  36.650  46.523  1.00  0.00      C    H
ATOM   6773  HZ1 ACN C 503      30.991  37.995  46.098  1.00  0.00      C    H
ATOM   6774  HZ2 ACN C 503      32.214  37.300  44.988  1.00  0.00      C    H
ATOM   6778  CT  ACN C 504      19.925  12.588  10.337  1.00  0.00      C    C
ATOM   6779  CZ  ACN C 504      18.581  12.348  10.802  1.00  0.00      C    C
ATOM   6780  NZ  ACN C 504      17.492  12.148  11.182  1.00  0.00      C    N
ATOM   6781  HZ  ACN C 504      20.458  13.248  11.017  1.00  0.00      C    H
ATOM   6782  HZ1 ACN C 504      20.041  12.900   9.303  1.00  0.00      C    H
ATOM   6783  HZ2 ACN C 504      20.505  11.671  10.403  1.00  0.00      C    H
ATOM   6787  CT  ACN C 505      20.723  18.460  28.150  1.00  0.00      C    C
ATOM   6788  CZ  ACN C 505      21.363  17.750  27.005  1.00  0.00      C    C
ATOM   6789  NZ  ACN C 505      21.820  17.188  26.120  1.00  0.00      C    N
ATOM   6790  HZ  ACN C 505      20.598  19.502  27.865  1.00  0.00      C    H
ATOM   6791  HZ1 ACN C 505      21.458  18.468  28.951  1.00  0.00      C    H
ATOM   6792  HZ2 ACN C 505      19.729  18.075  28.360  1.00  0.00      C    H
ATOM   6796  CT  ACN C 506      30.924   0.683   4.230  1.00  0.00      C    C
ATOM   6797  CZ  ACN C 506      32.181   0.044   4.571  1.00  0.00      C    C
ATOM   6798  NZ  ACN C 506      33.146  -0.475   4.906  1.00  0.00      C    N
ATOM   6799  HZ  ACN C 506      31.019   1.493   3.511  1.00  0.00      C    H
ATOM   6800  HZ1 ACN C 506      30.695   1.113   5.202  1.00  0.00      C    H
ATOM   6801  HZ2 ACN C 506      30.172  -0.051   3.953  1.00  0.00      C    H
ATOM   6805  CT  ACN C 507       8.193  41.122  31.605  1.00  0.00      C    C
ATOM   6806  CZ  ACN C 507       9.057  42.197  31.106  1.00  0.00      C    C
ATOM   6807  NZ  ACN C 507       9.714  43.058  30.641  1.00  0.00      C    N
ATOM   6808  HZ  ACN C 507       8.303  40.310  30.891  1.00  0.00      C    H
ATOM   6809  HZ1 ACN C 507       7.184  41.524  31.569  1.00  0.00      C    H
ATOM   6810  HZ2 ACN C 507       8.526  40.692  32.546  1.00  0.00      C    H
ATOM   6814  CT  ACN C 508      13.885  33.201  44.814  1.00  0.00      C    C
ATOM   6815  CZ  ACN C 508      12.808  33.294  45.717  1.00  0.00      C    C
ATOM   6816  NZ  ACN C 508      11.885  33.436  46.395  1.00  0.00      C    N
ATOM   6817  HZ  ACN C 508      14.625  33.978  44.987  1.00  0.00      C    H
ATOM   6818  HZ1 ACN C 508      13.570  33.060  43.784  1.00  0.00      C    H
ATOM   6819  HZ2 ACN C 508      14.436  32.288  45.029  1.00  0.00      C    H
ATOM   6823  CT  ACN C 509      29.592  14.543  17.376  1.00  0.00      C    C
ATOM   6824  CZ  ACN C 509      28.714  14.413  18.551  1.00  0.00      C    C
ATOM   6825  NZ  ACN C 509      28.036  14.267  19.421  1.00  0.00      C    N
ATOM   6826  HZ  ACN C 509      29.640  13.649  16.759  1.00  0.00      C    H
ATOM   6827  HZ1 ACN C 509      30.605  14.722  17.727  1.00  0.00      C    H
ATOM   6828  HZ2 ACN C 509      29.174  15.344  16.770  1.00  0.00      C    H
ATOM   6832  CT  ACN C 510      21.072  32.477  27.983  1.00  0.00      C    C
ATOM   6833  CZ  ACN C 510      20.139  33.575  27.907  1.00  0.00      C    C
ATOM   6834  NZ  ACN C 510      19.354  34.421  27.898  1.00  0.00      C    N
ATOM   6835  HZ  ACN C 510      22.006  32.999  27.791  1.00  0.00      C    H
ATOM   6836  HZ1 ACN C 510      20.841  31.667  27.296  1.00  0.00      C    H
ATOM   6837  HZ2 ACN C 510      21.062  32.095  29.000  1.00  0.00      C    H
ATOM   6841  CT  ACN C 511      33.136  10.660  21.923  1.00  0.00      C    C
ATOM   6842  CZ  ACN C 511      33.820  11.303  23.077  1.00  0.00      C    C
ATOM   6843  NZ  ACN C 511      34.373  11.831  23.937  1.00  0.00      C    N
ATOM   6844  HZ  ACN C 511      32.162  11.117  21.767  1.00  0.00      C    H
ATOM   6845  HZ1 ACN C 511      33.006   9.623  22.223  1.00  0.00      C    H
ATOM   6846  HZ2 ACN C 511      33.703  10.761  21.001  1.00  0.00      C    H
ATOM   6850  CT  ACN C 512      41.029  46.720  31.084  1.00  0.00      C    C
ATOM   6851  CZ  ACN C 512      40.526  46.244  29.799  1.00  0.00      C    C
ATOM   6852  NZ  ACN C 512      40.136  45.815  28.772  1.00  0.00      C    N
ATOM   6853  HZ  ACN C 512      42.103  46.882  31.130  1.00  0.00      C    H
ATOM   6854  HZ1 ACN C 512      40.901  46.015  31.901  1.00  0.00      C    H
ATOM   6855  HZ2 ACN C 512      40.463  47.633  31.252  1.00  0.00      C    H
ATOM   6859  CT  ACN C 513      32.223   9.450  41.928  1.00  0.00      C    C
ATOM   6860  CZ  ACN C 513      32.970  10.750  41.788  1.00  0.00      C    C
ATOM   6861  NZ  ACN C 513      33.524  11.758  41.638  1.00  0.00      C    N
ATOM   6862  HZ  ACN C 513      31.185   9.755  41.822  1.00  0.00      C    H
ATOM   6863  HZ1 ACN C 513      32.385   9.018  42.912  1.00  0.00      C    H
ATOM   6864  HZ2 ACN C 513      32.500   8.736  41.156  1.00  0.00      C    H
ATOM   6868  CT  ACN C 514       5.773  21.732   0.432  1.00  0.00      C    C
ATOM   6869  CZ  ACN C 514       6.257  20.970   1.633  1.00  0.00      C    C
ATOM   6870  NZ  ACN C 514       6.725  20.375   2.540  1.00  0.00      C    N
ATOM   6871  HZ  ACN C 514       6.235  22.705   0.576  1.00  0.00      C    H
ATOM   6872  HZ1 ACN C 514       4.698  21.696   0.588  1.00  0.00      C    H
ATOM   6873  HZ2 ACN C 514       6.112  21.293  -0.503  1.00  0.00      C    H
ATOM   6877  CT  ACN C 515      17.959  12.369  25.748  1.00  0.00      C    C
ATOM   6878  CZ  ACN C 515      18.437  10.986  25.460  1.00  0.00      C    C
ATOM   6879  NZ  ACN C 515      18.787   9.926  25.264  1.00  0.00      C    N
ATOM   6880  HZ  ACN C 515      17.391  12.677  24.874  1.00  0.00      C    H
ATOM   6881  HZ1 ACN C 515      18.821  13.014  25.897  1.00  0.00      C    H
ATOM   6882  HZ2 ACN C 515      17.315  12.358  26.624  1.00  0.00      C    H
ATOM   6886  CT  ACN C 516      34.187   9.569  37.998  1.00  0.00      C    C
ATOM   6887  CZ  ACN C 516      34.494   8.091  37.845  1.00  0.00      C    C
ATOM   6888  NZ  ACN C 516      34.727   6.954  37.754  1.00  0.00      C    N
ATOM   6889  HZ  ACN C 516      33.636   9.561  38.935  1.00  0.00      C    H
ATOM   6890  HZ1 ACN C 516      33.494   9.925  37.240  1.00  0.00      C    H
ATOM   6891  HZ2 ACN C 516      35.080  10.189  37.961  1.00  0.00      C    H
ATOM   6895  CT  ACN C 517      32.914  32.906  38.762  1.00  0.00      C    C
ATOM   6896  CZ  ACN C 517      33.020  34.306  38.218  1.00  0.00      C    C
ATOM   6897  NZ  ACN C 517      33.129  35.356  37.709  1.00  0.00      C    N
ATOM   6898  HZ  ACN C 517      32.078  32.913  39.458  1.00  0.00      C    H
ATOM   6899  HZ1 ACN C 517      33.848  32.874  39.316  1.00  0.00      C    H
ATOM   6900  HZ2 ACN C 517      32.822  32.098  38.041  1.00  0.00      C    H
ATOM   6904  CT  ACN C 518      19.536   1.251  14.730  1.00  0.00      C    C
ATOM   6905  CZ  ACN C 518      18.677   2.381  14.474  1.00  0.00      C    C
ATOM   6906  NZ  ACN C 518      17.980   3.271  14.221  1.00  0.00      C    N
ATOM   6907  HZ  ACN C 518      20.321   1.201  13.980  1.00  0.00      C    H
ATOM   6908  HZ1 ACN C 518      18.853   0.407  14.781  1.00  0.00      C    H
ATOM   6909  HZ2 ACN C 518      20.021   1.341  15.699  1.00  0.00      C    H
ATOM   6913  CT  ACN C 519      13.195  21.420  21.211  1.00  0.00      C    C
ATOM   6914  CZ  ACN C 519      12.353  21.773  20.063  1.00  0.00      C    C
ATOM   6915  NZ  ACN C 519      11.619  22.054  19.218  1.00  0.00      C    N
ATOM   6916  HZ  ACN C 519      13.206  22.168  22.000  1.00  0.00      C    H
ATOM   6917  HZ1 ACN C 519      14.170  21.196  20.787  1.00  0.00      C    H
ATOM   6918  HZ2 ACN C 519      12.703  20.614  21.750  1.00  0.00      C    H
ATOM   6922  CT  ACN C 520      22.242  40.051  23.789  1.00  0.00      C    C
ATOM   6923  CZ  ACN C 520      23.156  41.182  23.881  1.00  0.00      C    C
ATOM   6924  NZ  ACN C 520      23.852  42.031  23.924  1.00  0.00      C    N
ATOM   6925  HZ  ACN C 520      21.249  40.348  24.116  1.00  0.00      C    H
ATOM   6926  HZ1 ACN C 520      22.628  39.389  24.559  1.00  0.00      C    H
ATOM   6927  HZ2 ACN C 520      22.304  39.539  22.832  1.00  0.00      C    H
ATOM   6931  CT  ACN C 521      19.113  11.749  18.313  1.00  0.00      C    C
ATOM   6932  CZ  ACN C 521      18.401  13.010  18.650  1.00  0.00      C    C
ATOM   6933  NZ  ACN C 521      17.876  13.974  18.991  1.00  0.00      C    N
ATOM   6934  HZ  ACN C 521      19.208  11.055  19.144  1.00  0.00      C    H
ATOM   6935  HZ1 ACN C 521      20.015  12.172  17.879  1.00  0.00      C    H
ATOM   6936  HZ2 ACN C 521      18.467  11.371  17.525  1.00  0.00      C    H
ATOM   6940  CT  ACN C 522      23.100  10.130   8.410  1.00  0.00      C    C
ATOM   6941  CZ  ACN C 522      22.489   8.848   8.589  1.00  0.00      C    C
ATOM   6942  NZ  ACN C 522      22.060   7.832   8.720  1.00  0.00      C    N
ATOM   6943  HZ  ACN C 522      24.033  10.138   8.968  1.00  0.00      C    H
ATOM   6944  HZ1 ACN C 522      22.564  10.956   8.871  1.00  0.00      C    H
ATOM   6945  HZ2 ACN C 522      23.304  10.417   7.381  1.00  0.00      C    H
ATOM   6949  CT  ACN C 523      34.908  46.690  41.803  1.00  0.00      C    C
ATOM   6950  CZ  ACN C 523      35.906  45.793  41.053  1.00  0.00      C    C
ATOM   6951  NZ  ACN C 523      36.660  45.072  40.500  1.00  0.00      C    N
ATOM   6952  HZ  ACN C 523      35.075  47.724  41.512  1.00  0.00      C    H
ATOM   6953  HZ1 ACN C 523      34.959  46.592  42.885  1.00  0.00      C    H
ATOM   6954  HZ2 ACN C 523      33.905  46.366  41.538  1.00  0.00      C    H
ATOM   6958  CT  ACN C 524       7.236  36.836  42.729  1.00  0.00      C    C
ATOM   6959  CZ  ACN C 524       8.447  37.392  43.280  1.00  0.00      C    C
ATOM   6960  NZ  ACN C 524       9.397  37.898  43.726  1.00  0.00      C    N
ATOM   6961  HZ  ACN C 524       7.289  35.918  42.149  1.00  0.00      C    H
ATOM   6962  HZ1 ACN C 524       7.050  37.708  42.106  1.00  0.00      C    H
ATOM   6963  HZ2 ACN C 524       6.450  36.773  43.477  1.00  0.00      C    H
ATOM   6967  CT  ACN C 525      29.085  11.794   6.578  1.00  0.00      C    C
ATOM   6968  CZ  ACN C 525      29.068  11.036   5.297  1.00  0.00      C    C
ATOM   6969  NZ  ACN C 525      29.021  10.479   4.295  1.00  0.00      C    N
ATOM   6970  HZ  ACN C 525      28.780  11.162   7.408  1.00  0.00      C    H
ATOM   6971  HZ1 ACN C 525      28.379  12.619   6.523  1.00  0.00      C    H
ATOM   6972  HZ2 ACN C 525      30.087  12.127   6.838  1.00  0.00      C    H
ATOM   6976  CT  ACN C 526      22.741  13.524  34.017  1.00  0.00      C    C
ATOM   6977  CZ  ACN C 526      23.337  12.295  33.509  1.00  0.00      C    C
ATOM   6978  NZ  ACN C 526      23.886  11.385  33.029  1.00  0.00      C    N
ATOM   6979  HZ  ACN C 526      23.199  13.622  34.998  1.00  0.00      C    H
ATOM   6980  HZ1 ACN C 526      21.658  13.444  34.002  1.00  0.00      C    H
ATOM   6981  HZ2 ACN C 526      23.085  14.302  33.339  1.00  0.00      C    H
ATOM   6985  CT  ACN C 527      21.216  44.420  44.580  1.00  0.00      C    C
ATOM   6986  CZ  ACN C 527      21.295  45.836  44.681  1.00  0.00      C    C
ATOM   6987  NZ  ACN C 527      21.382  46.980  44.791  1.00  0.00      C    N
ATOM   6988  HZ  ACN C 527      20.573  44.113  43.760  1.00  0.00      C    H
ATOM   6989  HZ1 ACN C 527      20.838  44.083  45.542  1.00  0.00      C    H
ATOM   6990  HZ2 ACN C 527      22.230  44.061  44.422  1.00  0.00      C    H
ATOM   6994  CT  ACN C 528      37.017   1.112  30.527  1.00  0.00      C    C
ATOM   6995  CZ  ACN C 528      36.231   1.489  31.624  1.00  0.00      C    C
ATOM   6996  NZ  ACN C 528      35.543   1.774  32.549  1.00  0.00      C    N
ATOM   6997  HZ  ACN C 528      37.401   2.042  30.114  1.00  0.00      C    H
ATOM   6998  HZ1 ACN C 528      36.327   0.642  29.831  1.00  0.00      C    H
ATOM   6999  HZ2 ACN C 528      37.868   0.460  30.707  1.00  0.00      C    H
ATOM   7003  CT  ACN C 529      32.102  36.625  10.877  1.00  0.00      C    C
ATOM   7004  CZ  ACN C 529      30.798  36.888  11.467  1.00  0.00      C    C
ATOM   7005  NZ  ACN C 529      29.771  36.976  11.960  1.00  0.00      C    N
ATOM   7006  HZ  ACN C 529      31.938  36.621   9.802  1.00  0.00      C    H
ATOM   7007  HZ1 ACN C 529      32.570  35.665  11.080  1.00  0.00      C    H
ATOM   7008  HZ2 ACN C 529      32.774  37.428  11.168  1.00  0.00      C    H
ATOM   7012  CT  ACN C 530      39.042  45.352  26.046  1.00  0.00      C    C
ATOM   7013  CZ  ACN C 530      39.159  45.490  24.566  1.00  0.00      C    C
ATOM   7014  NZ  ACN C 530      39.263  45.627  23.402  1.00  0.00      C    N
ATOM   7015  HZ  ACN C 530      39.127  44.309  26.339  1.00  0.00      C    H
ATOM   7016  HZ1 ACN C 530      38.065  45.605  26.450  1.00  0.00      C    H
ATOM   7017  HZ2 ACN C 530      39.730  46.039  26.533  1.00  0.00      C    H
ATOM   7021  CT  ACN C 531      16.966  11.391  30.573  1.00  0.00      C    C
ATOM   7022  CZ  ACN C 531      17.958  11.425  29.421  1.00  0.00      C    C
ATOM   7023  NZ  ACN C 531      18.708  11.519  28.535  1.00  0.00      C    N
ATOM   7024  HZ  ACN C 531      16.724  12.429  30.788  1.00  0.00      C    H
ATOM   7025  HZ1 ACN C 531      17.460  11.054  31.481  1.00  0.00      C    H
ATOM   7026  HZ2 ACN C 531      16.073  10.911  30.181  1.00  0.00      C    H
ATOM   7030  CT  ACN C 532      32.959  16.003  26.763  1.00  0.00      C    C
ATOM   7031  CZ  ACN C 532      32.664  16.969  25.694  1.00  0.00      C    C
ATOM   7032  NZ  ACN C 532      32.380  17.701  24.826  1.00  0.00      C    N
ATOM   7033  HZ  ACN C 532      34.005  15.961  27.056  1.00  0.00      C    H
ATOM   7034  HZ1 ACN C 532      32.873  14.961  26.466  1.00  0.00      C    H
ATOM   7035  HZ2 ACN C 532      32.302  16.108  27.622  1.00  0.00      C    H
ATOM   7039  CT  ACN C 533      41.695  42.876  23.649  1.00  0.00      C    C
ATOM   7040  CZ  ACN C 533      42.673  43.038  22.576  1.00  0.00      C    C
ATOM   7041  NZ  ACN C 533      43.422  43.105  21.730  1.00  0.00      C    N
ATOM   7042  HZ  ACN C 533      40.883  42.214  23.359  1.00  0.00      C    H
ATOM   7043  HZ1 ACN C 533      41.246  43.836  23.891  1.00  0.00      C    H
ATOM   7044  HZ2 ACN C 533      42.244  42.444  24.482  1.00  0.00      C    H
ATOM   7048  CT  ACN C 534      44.335  16.875  40.236  1.00  0.00      C    C
ATOM   7049  CZ  ACN C 534      45.311  15.751  40.062  1.00  0.00      C    C
ATOM   7050  NZ  ACN C 534      46.028  14.843  39.959  1.00  0.00      C    N
ATOM   7051  HZ  ACN C 534      43.874  16.727  41.209  1.00  0.00      C    H
ATOM   7052  HZ1 ACN C 534      43.528  16.836  39.509  1.00  0.00      C    H
ATOM   7053  HZ2 ACN C 534      44.720  17.891  40.269  1.00  0.00      C    H
ATOM   7057  CT  ACN C 535      12.504  29.685  17.951  1.00  0.00      C    C
ATOM   7058  CZ  ACN C 535      12.541  30.104  16.572  1.00  0.00      C    C
ATOM   7059  NZ  ACN C 535      12.622  30.422  15.462  1.00  0.00      C    N
ATOM   7060  HZ  ACN C 535      13.356  29.026  18.094  1.00  0.00      C    H
ATOM   7061  HZ1 ACN C 535      11.571  29.128  17.963  1.00  0.00      C    H
ATOM   7062  HZ2 ACN C 535      12.533  30.584  18.561  1.00  0.00      C    H
ATOM   7066  CT  ACN C 536      27.620   8.775  40.967  1.00  0.00      C    C
ATOM   7067  CZ  ACN C 536      28.674   8.721  39.992  1.00  0.00      C    C
ATOM   7068  NZ  ACN C 536      29.526   8.785  39.225  1.00  0.00      C    N
ATOM   7069  HZ  ACN C 536      27.061   9.706  40.918  1.00  0.00      C    H
ATOM   7070  HZ1 ACN C 536      28.022   8.579  41.957  1.00  0.00      C    H
ATOM   7071  HZ2 ACN C 536      27.021   7.891  40.766  1.00  0.00      C    H
ATOM   7075  CT  ACN C 537      34.591   4.252  30.128  1.00  0.00      C    C
ATOM   7076  CZ  ACN C 537      34.674   5.512  29.319  1.00  0.00      C    C
ATOM   7077  NZ  ACN C 537      34.762   6.555  28.729  1.00  0.00      C    N
ATOM   7078  HZ  ACN C 537      33.524   4.045  30.159  1.00  0.00      C    H
ATOM   7079  HZ1 ACN C 537      35.070   4.414  31.090  1.00  0.00      C    H
ATOM   7080  HZ2 ACN C 537      35.084   3.437  29.602  1.00  0.00      C    H
ATOM   7084  CT  ACN C 538      46.891  19.894  23.255  1.00  0.00      C    C
ATOM   7085  CZ  ACN C 538      45.704  19.700  22.425  1.00  0.00      C    C
ATOM   7086  NZ  ACN C 538      44.711  19.522  21.851  1.00  0.00      C    N
ATOM   7087  HZ  ACN C 538      46.880  19.665  24.318  1.00  0.00      C    H
ATOM   7088  HZ1 ACN C 538      47.473  20.794  23.074  1.00  0.00      C    H
ATOM   7089  HZ2 ACN C 538      47.545  19.087  22.937  1.00  0.00      C    H
ATOM   7093  CT  ACN C 539       3.555  45.368  32.637  1.00  0.00      C    C
ATOM   7094  CZ  ACN C 539       4.040  46.806  32.549  1.00  0.00      C    C
ATOM   7095  NZ  ACN C 539       4.455  47.876  32.500  1.00  0.00      C    N
ATOM   7096  HZ  ACN C 539       3.402  45.028  31.616  1.00  0.00      C    H
ATOM   7097  HZ1 ACN C 539       2.639  45.294  33.219  1.00  0.00      C    H
ATOM   7098  HZ2 ACN C 539       4.334  44.814  33.154  1.00  0.00      C    H
ATOM   7102  CT  ACN C 540       5.360   5.864  41.254  1.00  0.00      C    C
ATOM   7103  CZ  ACN C 540       6.695   5.302  41.159  1.00  0.00      C    C
ATOM   7104  NZ  ACN C 540       7.704   4.786  41.024  1.00  0.00      C    N
ATOM   7105  HZ  ACN C 540       5.343   6.847  41.718  1.00  0.00      C    H
ATOM   7106  HZ1 ACN C 540       4.745   5.157  41.804  1.00  0.00      C    H
ATOM   7107  HZ2 ACN C 540       4.938   5.844  40.252  1.00  0.00      C    H
ATOM   7111  CT  ACN C 541       2.079   3.506  43.935  1.00  0.00      C    C
ATOM   7112  CZ  ACN C 541       2.096   4.423  42.748  1.00  0.00      C    C
ATOM   7113  NZ  ACN C 541       2.150   5.216  41.883  1.00  0.00      C    N
ATOM   7114  HZ  ACN C 541       1.094   3.070  44.084  1.00  0.00      C    H
ATOM   7115  HZ1 ACN C 541       2.306   4.188  44.750  1.00  0.00      C    H
ATOM   7116  HZ2 ACN C 541       2.744   2.733  43.558  1.00  0.00      C    H
ATOM   7120  CT  ACN C 542       2.492  12.472  34.497  1.00  0.00      C    C
ATOM   7121  CZ  ACN C 542       1.816  11.140  34.534  1.00  0.00      C    C
ATOM   7122  NZ  ACN C 542       1.323  10.081  34.572  1.00  0.00      C    N
ATOM   7123  HZ  ACN C 542       1.783  13.230  34.819  1.00  0.00      C    H
ATOM   7124  HZ1 ACN C 542       2.738  12.786  33.485  1.00  0.00      C    H
ATOM   7125  HZ2 ACN C 542       3.399  12.398  35.092  1.00  0.00      C    H
ATOM   7129  CT  ACN C 543       5.670  28.822  38.356  1.00  0.00      C    C
ATOM   7130  CZ  ACN C 543       5.637  27.394  37.948  1.00  0.00      C    C
ATOM   7131  NZ  ACN C 543       5.626  26.302  37.569  1.00  0.00      C    N
ATOM   7132  HZ  ACN C 543       5.664  29.507  37.512  1.00  0.00      C    H
ATOM   7133  HZ1 ACN C 543       6.471  29.105  39.033  1.00  0.00      C    H
ATOM   7134  HZ2 ACN C 543       4.724  28.911  38.885  1.00  0.00      C    H
ATOM   7138  CT  ACN C 544       2.184   9.615  43.579  1.00  0.00      C    C
ATOM   7139  CZ  ACN C 544       1.311  10.123  42.527  1.00  0.00      C    C
ATOM   7140  NZ  ACN C 544       0.633  10.502  41.680  1.00  0.00      C    N
ATOM   7141  HZ  ACN C 544       2.214  10.438  44.288  1.00  0.00      C    H
ATOM   7142  HZ1 ACN C 544       3.157   9.428  43.130  1.00  0.00      C    H
ATOM   7143  HZ2 ACN C 544       1.807   8.695  44.019  1.00  0.00      C    H
ATOM   7147  CT  ACN C 545      28.035  46.077   2.231  1.00  0.00      C    C
ATOM   7148  CZ  ACN C 545      27.237  45.149   1.462  1.00  0.00      C    C
ATOM   7149  NZ  ACN C 545      26.638  44.332   0.894  1.00  0.00      C    N
ATOM   7150  HZ  ACN C 545      28.102  46.886   1.508  1.00  0.00      C    H
ATOM   7151  HZ1 ACN C 545      28.991  45.584   2.389  1.00  0.00      C    H
ATOM   7152  HZ2 ACN C 545      27.510  46.375   3.135  1.00  0.00      C    H
ATOM   7156  CT  ACN C 546      19.273  15.302  30.643  1.00  0.00      C    C
ATOM   7157  CZ  ACN C 546      19.942  16.428  31.296  1.00  0.00      C    C
ATOM   7158  NZ  ACN C 546      20.515  17.326  31.780  1.00  0.00      C    N
ATOM   7159  HZ  ACN C 546      19.397  15.253  29.564  1.00  0.00      C    H
ATOM   7160  HZ1 ACN C 546      18.209  15.448  30.807  1.00  0.00      C    H
ATOM   7161  HZ2 ACN C 546      19.604  14.366  31.086  1.00  0.00      C    H
ATOM   7165  CT  ACN C 547       3.040  12.001   7.291  1.00  0.00      C    C
ATOM   7166  CZ  ACN C 547       2.526  10.548   7.323  1.00  0.00      C    C
ATOM   7167  NZ  ACN C 547       2.122   9.482   7.332  1.00  0.00      C    N
ATOM   7168  HZ  ACN C 547       2.454  12.461   6.499  1.00  0.00      C    H
ATOM   7169  HZ1 ACN C 547       4.068  11.986   6.939  1.00  0.00      C    H
ATOM   7170  HZ2 ACN C 547       3.006  12.343   8.322  1.00  0.00      C    H
ATOM   7174  CT  ACN C 548      10.554  19.326  23.648  1.00  0.00      C    C
ATOM   7175  CZ  ACN C 548       9.124  19.179  23.601  1.00  0.00      C    C
ATOM   7176  NZ  ACN C 548       7.931  19.073  23.535  1.00  0.00      C    N
ATOM   7177  HZ  ACN C 548      10.894  19.692  22.683  1.00  0.00      C    H
ATOM   7178  HZ1 ACN C 548      11.045  18.411  23.969  1.00  0.00      C    H
ATOM   7179  HZ2 ACN C 548      10.685  20.139  24.358  1.00  0.00      C    H
ATOM   7183  CT  ACN C 549      11.866  44.777  32.853  1.00  0.00      C    C
ATOM   7184  CZ  ACN C 549      12.606  45.048  31.596  1.00  0.00      C    C
ATOM   7185  NZ  ACN C 549      13.264  45.290  30.675  1.00  0.00      C    N
ATOM   7186  HZ  ACN C 549      12.453  45.107  33.707  1.00  0.00      C    H
ATOM   7187  HZ1 ACN C 549      11.536  43.760  33.046  1.00  0.00      C    H
ATOM   7188  HZ2 ACN C 549      10.942  45.348  32.823  1.00  0.00      C    H
ATOM   7192  CT  ACN C 550      26.173  10.118  21.389  1.00  0.00      C    C
ATOM   7193  CZ  ACN C 550      25.662   8.803  21.437  1.00  0.00      C    C
ATOM   7194  NZ  ACN C 550      25.151   7.809  21.484  1.00  0.00      C    N
ATOM   7195  HZ  ACN C 550      25.962  10.513  22.380  1.00  0.00      C    H
ATOM   7196  HZ1 ACN C 550      25.707  10.709  20.605  1.00  0.00      C    H
ATOM   7197  HZ2 ACN C 550      27.239  10.095  21.179  1.00  0.00      C    H
ATOM   7201  CT  ACN C 551      16.153   7.477  40.042  1.00  0.00      C    C
ATOM   7202  CZ  ACN C 551      16.700   8.632  40.714  1.00  0.00      C    C
ATOM   7203  NZ  ACN C 551      17.151   9.458  41.340  1.00  0.00      C    N
ATOM   7204  HZ  ACN C 551      15.255   7.740  39.489  1.00  0.00      C    H
ATOM   7205  HZ1 ACN C 551      15.895   6.704  40.761  1.00  0.00      C    H
ATOM   7206  HZ2 ACN C 551      16.902   7.230  39.295  1.00  0.00      C    H
ATOM   7210  CT  ACN C 552      16.435  41.682  18.928  1.00  0.00      C    C
ATOM   7211  CZ  ACN C 552      16.830  40.357  18.395  1.00  0.00      C    C
ATOM   7212  NZ  ACN C 552      17.072  39.354  17.894  1.00  0.00      C    N
ATOM   7213  HZ  ACN C 552      15.514  42.057  18.491  1.00  0.00      C    H
ATOM   7214  HZ1 ACN C 552      17.306  42.271  18.652  1.00  0.00      C    H
ATOM   7215  HZ2 ACN C 552      16.445  41.697  20.015  1.00  0.00      C    H
ATOM   7219  CT  ACN C 553       7.641  13.927  39.778  1.00  0.00      C    C
ATOM   7220  CZ  ACN C 553       8.640  13.529  40.792  1.00  0.00      C    C
ATOM   7221  NZ  ACN C 553       9.436  13.186  41.589  1.00  0.00      C    N
ATOM   7222  HZ  ACN C 553       8.044  14.717  39.149  1.00  0.00      C    H
ATOM   7223  HZ1 ACN C 553       6.788  14.314  40.331  1.00  0.00      C    H
ATOM   7224  HZ2 ACN C 553       7.299  13.135  39.117  1.00  0.00      C    H
ATOM   7228  CT  ACN C 554      23.670  39.273  45.276  1.00  0.00      C    C
ATOM   7229  CZ  ACN C 554      23.849  40.315  46.376  1.00  0.00      C    C
ATOM   7230  NZ  ACN C 554      24.063  41.093  47.166  1.00  0.00      C    N
ATOM   7231  HZ  ACN C 554      23.090  38.431  45.643  1.00  0.00      C    H
ATOM   7232  HZ1 ACN C 554      24.574  38.991  44.742  1.00  0.00      C    H
ATOM   7233  HZ2 ACN C 554      23.006  39.849  44.638  1.00  0.00      C    H
ATOM   7237  CT  ACN C 555       6.555  24.973  40.390  1.00  0.00      C    C
ATOM   7238  CZ  ACN C 555       7.556  26.010  40.343  1.00  0.00      C    C
ATOM   7239  NZ  ACN C 555       8.369  26.814  40.250  1.00  0.00      C    N
ATOM   7240  HZ  ACN C 555       5.647  25.347  40.857  1.00  0.00      C    H
ATOM   7241  HZ1 ACN C 555       7.076  24.205  40.955  1.00  0.00      C    H
ATOM   7242  HZ2 ACN C 555       6.308  24.524  39.431  1.00  0.00      C    H
ATOM   7246  CT  ACN C 556      41.903  41.266  10.849  1.00  0.00      C    C
ATOM   7247  CZ  ACN C 556      41.287  42.490  11.383  1.00  0.00      C    C
ATOM   7248  NZ  ACN C 556      40.787  43.441  11.828  1.00  0.00      C    N
ATOM   7249  HZ  ACN C 556      42.973  41.284  11.041  1.00  0.00      C    H
ATOM   7250  HZ1 ACN C 556      41.765  41.093   9.785  1.00  0.00      C    H
ATOM   7251  HZ2 ACN C 556      41.469  40.435  11.399  1.00  0.00      C    H
ATOM   7255  CT  ACN C 557      24.678  23.592  45.586  1.00  0.00      C    C
ATOM   7256  CZ  ACN C 557      23.401  23.089  45.114  1.00  0.00      C    C
ATOM   7257  NZ  ACN C 557      22.314  22.765  44.741  1.00  0.00      C    N
ATOM   7258  HZ  ACN C 557      24.568  24.650  45.361  1.00  0.00      C    H
ATOM   7259  HZ1 ACN C 557      25.520  23.083  45.125  1.00  0.00      C    H
ATOM   7260  HZ2 ACN C 557      24.763  23.500  46.666  1.00  0.00      C    H
ATOM   7264  CT  ACN C 558      20.727  24.506  32.396  1.00  0.00      C    C
ATOM   7265  CZ  ACN C 558      20.267  23.133  32.345  1.00  0.00      C    C
ATOM   7266  NZ  ACN C 558      19.896  22.057  32.303  1.00  0.00      C    N
ATOM   7267  HZ  ACN C 558      19.993  25.218  32.766  1.00  0.00      C    H
ATOM   7268  HZ1 ACN C 558      21.056  24.742  31.387  1.00  0.00      C    H
ATOM   7269  HZ2 ACN C 558      21.585  24.525  33.063  1.00  0.00      C    H
ATOM   7273  CT  ACN C 559      31.755  25.791   5.293  1.00  0.00      C    C
ATOM   7274  CZ  ACN C 559      33.007  25.454   5.887  1.00  0.00      C    C
ATOM   7275  NZ  ACN C 559      33.987  25.150   6.420  1.00  0.00      C    N
ATOM   7276  HZ  ACN C 559      31.761  26.866   5.135  1.00  0.00      C    H
ATOM   7277  HZ1 ACN C 559      30.936  25.635   5.990  1.00  0.00      C    H
ATOM   7278  HZ2 ACN C 559      31.498  25.192   4.423  1.00  0.00      C    H
ATOM   7282  CT  ACN C 560      43.512  41.044  27.236  1.00  0.00      C    C
ATOM   7283  CZ  ACN C 560      43.068  40.073  28.266  1.00  0.00      C    C
ATOM   7284  NZ  ACN C 560      42.748  39.260  29.038  1.00  0.00      C    N
ATOM   7285  HZ  ACN C 560      43.499  40.469  26.314  1.00  0.00      C    H
ATOM   7286  HZ1 ACN C 560      44.488  41.464  27.467  1.00  0.00      C    H
ATOM   7287  HZ2 ACN C 560      42.760  41.829  27.247  1.00  0.00      C    H
ATOM   7291  CT  ACN C 561       8.588  12.757  14.657  1.00  0.00      C    C
ATOM   7292  CZ  ACN C 561      10.013  13.197  14.961  1.00  0.00      C    C
ATOM   7293  NZ  ACN C 561      11.114  13.442  15.149  1.00  0.00      C    N
ATOM   7294  HZ  ACN C 561       7.984  13.649  14.506  1.00  0.00      C    H
ATOM   7295  HZ1 ACN C 561       8.159  12.266  15.527  1.00  0.00      C    H
ATOM   7296  HZ2 ACN C 561       8.577  12.153  13.754  1.00  0.00      C    H
ATOM   7300  CT  ACN C 562      32.496  11.344   8.128  1.00  0.00      C    C
ATOM   7301  CZ  ACN C 562      32.403  12.815   8.061  1.00  0.00      C    C
ATOM   7302  NZ  ACN C 562      32.397  13.975   7.933  1.00  0.00      C    N
ATOM   7303  HZ  ACN C 562      31.913  10.953   7.297  1.00  0.00      C    H
ATOM   7304  HZ1 ACN C 562      32.089  11.009   9.079  1.00  0.00      C    H
ATOM   7305  HZ2 ACN C 562      33.555  11.100   8.126  1.00  0.00      C    H
ATOM   7309  CT  ACN C 563      29.689   7.221  14.307  1.00  0.00      C    C
ATOM   7310  CZ  ACN C 563      29.923   8.605  14.636  1.00  0.00      C    C
ATOM   7311  NZ  ACN C 563      30.072   9.729  14.912  1.00  0.00      C    N
ATOM   7312  HZ  ACN C 563      29.971   6.592  15.148  1.00  0.00      C    H
ATOM   7313  HZ1 ACN C 563      30.264   6.917  13.437  1.00  0.00      C    H
ATOM   7314  HZ2 ACN C 563      28.654   7.005  14.056  1.00  0.00      C    H
ATOM   7318  CT  ACN C 564      38.767  21.003  35.913  1.00  0.00      C    C
ATOM   7319  CZ  ACN C 564      37.664  21.358  35.001  1.00  0.00      C    C
ATOM   7320  NZ  ACN C 564      36.856  21.644  34.247  1.00  0.00      C    N
ATOM   7321  HZ  ACN C 564      39.414  20.320  35.369  1.00  0.00      C    H
ATOM   7322  HZ1 ACN C 564      38.286  20.473  36.731  1.00  0.00      C    H
ATOM   7323  HZ2 ACN C 564      39.273  21.924  36.189  1.00  0.00      C    H
ATOM   7327  CT  ACN C 565      10.400  24.888   6.836  1.00  0.00      C    C
ATOM   7328  CZ  ACN C 565       9.333  25.496   7.576  1.00  0.00      C    C
ATOM   7329  NZ  ACN C 565       8.448  25.991   8.067  1.00  0.00      C    N
ATOM   7330  HZ  ACN C 565       9.935  24.680   5.875  1.00  0.00      C    H
ATOM   7331  HZ1 ACN C 565      10.618  23.937   7.315  1.00  0.00      C    H
ATOM   7332  HZ2 ACN C 565      11.256  25.543   6.689  1.00  0.00      C    H
ATOM   7336  CT  ACN C 566      25.404  22.185   9.240  1.00  0.00      C    C
ATOM   7337  CZ  ACN C 566      24.834  21.571  10.463  1.00  0.00      C    C
ATOM   7338  NZ  ACN C 566      24.312  21.038  11.306  1.00  0.00      C    N
ATOM   7339  HZ  ACN C 566      26.388  21.749   9.085  1.00  0.00      C    H
ATOM   7340  HZ1 ACN C 566      25.507  23.263   9.339  1.00  0.00      C    H
ATOM   7341  HZ2 ACN C 566      24.802  21.845   8.401  1.00  0.00      C    H
ATOM   7345  CT  ACN C 567       2.091  24.580   7.939  1.00  0.00      C    C
ATOM   7346  CZ  ACN C 567       3.013  25.029   9.024  1.00  0.00      C    C
ATOM   7347  NZ  ACN C 567       3.762  25.275   9.896  1.00  0.00      C    N
ATOM   7348  HZ  ACN C 567       1.254  24.142   8.476  1.00  0.00      C    H
ATOM   7349  HZ1 ACN C 567       2.626  23.852   7.335  1.00  0.00      C    H
ATOM   7350  HZ2 ACN C 567       1.839  25.509   7.435  1.00  0.00      C    H
ATOM   7354  CT  ACN C 568      14.939   1.215  45.764  1.00  0.00      C    C
ATOM   7355  CZ  ACN C 568      13.899   0.260  45.358  1.00  0.00      C    C
ATOM   7356  NZ  ACN C 568      13.046  -0.436  45.006  1.00  0.00      C    N
ATOM   7357  HZ  ACN C 568      15.640   0.802  46.484  1.00  0.00      C    H
ATOM   7358  HZ1 ACN C 568      14.500   2.120  46.176  1.00  0.00      C    H
ATOM   7359  HZ2 ACN C 568      15.522   1.454  44.878  1.00  0.00      C    H
ATOM   7363  CT  ACN C 569      28.879  44.799  35.269  1.00  0.00      C    C
ATOM   7364  CZ  ACN C 569      29.273  44.246  36.566  1.00  0.00      C    C
ATOM   7365  NZ  ACN C 569      29.571  43.793  37.553  1.00  0.00      C    N
ATOM   7366  HZ  ACN C 569      29.032  45.871  35.174  1.00  0.00      C    H
ATOM   7367  HZ1 ACN C 569      27.805  44.652  35.187  1.00  0.00      C    H
ATOM   7368  HZ2 ACN C 569      29.282  44.219  34.442  1.00  0.00      C    H
ATOM   7372  CT  ACN C 570       3.302   4.034  30.760  1.00  0.00      C    C
ATOM   7373  CZ  ACN C 570       2.491   3.349  29.808  1.00  0.00      C    C
ATOM   7374  NZ  ACN C 570       1.751   2.834  29.076  1.00  0.00      C    N
ATOM   7375  HZ  ACN C 570       2.764   4.959  30.950  1.00  0.00      C    H
ATOM   7376  HZ1 ACN C 570       4.254   4.286  30.300  1.00  0.00      C    H
ATOM   7377  HZ2 ACN C 570       3.479   3.492  31.685  1.00  0.00      C    H
ATOM   7381  CT  ACN C 571      29.311  35.075  36.760  1.00  0.00      C    C
ATOM   7382  CZ  ACN C 571      28.935  35.365  35.337  1.00  0.00      C    C
ATOM   7383  NZ  ACN C 571      28.578  35.640  34.282  1.00  0.00      C    N
ATOM   7384  HZ  ACN C 571      29.688  35.950  37.283  1.00  0.00      C    H
ATOM   7385  HZ1 ACN C 571      30.046  34.297  36.572  1.00  0.00      C    H
ATOM   7386  HZ2 ACN C 571      28.461  34.637  37.277  1.00  0.00      C    H
ATOM   7390  CT  ACN C 572      15.381  21.033  38.710  1.00  0.00      C    C
ATOM   7391  CZ  ACN C 572      15.817  19.881  37.866  1.00  0.00      C    C
ATOM   7392  NZ  ACN C 572      16.115  19.046  37.149  1.00  0.00      C    N
ATOM   7393  HZ  ACN C 572      15.370  20.637  39.722  1.00  0.00      C    H
ATOM   7394  HZ1 ACN C 572      14.371  21.387  38.520  1.00  0.00      C    H
ATOM   7395  HZ2 ACN C 572      16.134  21.816  38.679  1.00  0.00      C    H
ATOM   7399  CT  ACN C 573      30.333  17.346  22.049  1.00  0.00      C    C
ATOM   7400  CZ  ACN C 573      30.398  18.779  22.420  1.00  0.00      C    C
ATOM   7401  NZ  ACN C 573      30.340  19.885  22.735  1.00  0.00      C    N
ATOM   7402  HZ  ACN C 573      29.549  17.036  21.362  1.00  0.00      C    H
ATOM   7403  HZ1 ACN C 573      30.245  16.776  22.970  1.00  0.00      C    H
ATOM   7404  HZ2 ACN C 573      31.241  17.226  21.463  1.00  0.00      C    H
ATOM   7408  CT  ACN C 574      32.913  21.661   2.324  1.00  0.00      C    C
ATOM   7409  CZ  ACN C 574      32.465  20.555   1.389  1.00  0.00      C    C
ATOM   7410  NZ  ACN C 574      32.181  19.713   0.627  1.00  0.00      C    N
ATOM   7411  HZ  ACN C 574      32.594  21.383   3.325  1.00  0.00      C    H
ATOM   7412  HZ1 ACN C 574      32.261  22.487   2.051  1.00  0.00      C    H
ATOM   7413  HZ2 ACN C 574      33.938  22.003   2.212  1.00  0.00      C    H
ATOM   7417  CT  ACN C 575      36.814   0.234  45.390  1.00  0.00      C    C
ATOM   7418  CZ  ACN C 575      37.729   1.284  45.859  1.00  0.00      C    C
ATOM   7419  NZ  ACN C 575      38.419   2.157  46.216  1.00  0.00      C    N
ATOM   7420  HZ  ACN C 575      35.827   0.351  45.830  1.00  0.00      C    H
ATOM   7421  HZ1 ACN C 575      37.118  -0.766  45.687  1.00  0.00      C    H
ATOM   7422  HZ2 ACN C 575      36.863   0.225  44.304  1.00  0.00      C    H
ATOM   7426  CT  ACN C 576      32.913  24.009  15.555  1.00  0.00      C    C
ATOM   7427  CZ  ACN C 576      33.078  24.037  14.116  1.00  0.00      C    C
ATOM   7428  NZ  ACN C 576      33.113  23.992  12.933  1.00  0.00      C    N
ATOM   7429  HZ  ACN C 576      31.996  23.490  15.823  1.00  0.00      C    H
ATOM   7430  HZ1 ACN C 576      33.060  25.019  15.928  1.00  0.00      C    H
ATOM   7431  HZ2 ACN C 576      33.676  23.490  16.130  1.00  0.00      C    H
ATOM   7435  CT  ACN C 577      32.793  25.954  27.054  1.00  0.00      C    C
ATOM   7436  CZ  ACN C 577      33.873  26.738  26.410  1.00  0.00      C    C
ATOM   7437  NZ  ACN C 577      34.656  27.407  25.889  1.00  0.00      C    N
ATOM   7438  HZ  ACN C 577      33.257  25.284  27.774  1.00  0.00      C    H
ATOM   7439  HZ1 ACN C 577      32.150  25.500  26.305  1.00  0.00      C    H
ATOM   7440  HZ2 ACN C 577      32.118  26.553  27.659  1.00  0.00      C    H
ATOM   7444  CT  ACN C 578      36.604   4.913   1.274  1.00  0.00      C    C
ATOM   7445  CZ  ACN C 578      35.702   3.903   0.731  1.00  0.00      C    C
ATOM   7446  NZ  ACN C 578      35.073   3.084   0.149  1.00  0.00      C    N
ATOM   7447  HZ  ACN C 578      37.454   4.384   1.697  1.00  0.00      C    H
ATOM   7448  HZ1 ACN C 578      36.103   5.599   1.953  1.00  0.00      C    H
ATOM   7449  HZ2 ACN C 578      36.975   5.504   0.439  1.00  0.00      C    H
ATOM   7453  CT  ACN C 579      38.159  17.017  37.363  1.00  0.00      C    C
ATOM   7454  CZ  ACN C 579      39.318  16.165  37.864  1.00  0.00      C    C
ATOM   7455  NZ  ACN C 579      40.158  15.408  38.286  1.00  0.00      C    N
ATOM   7456  HZ  ACN C 579      37.339  16.401  37.003  1.00  0.00      C    H
ATOM   7457  HZ1 ACN C 579      38.473  17.618  36.513  1.00  0.00      C    H
ATOM   7458  HZ2 ACN C 579      37.839  17.668  38.173  1.00  0.00      C    H
ATOM   7462  CT  ACN C 580       5.338  30.791  25.382  1.00  0.00      C    C
ATOM   7463  CZ  ACN C 580       3.850  30.930  25.589  1.00  0.00      C    C
ATOM   7464  NZ  ACN C 580       2.701  31.020  25.687  1.00  0.00      C    N
ATOM   7465  HZ  ACN C 580       5.716  31.750  25.035  1.00  0.00      C    H
ATOM   7466  HZ1 ACN C 580       5.525  30.123  24.545  1.00  0.00      C    H
ATOM   7467  HZ2 ACN C 580       5.927  30.406  26.210  1.00  0.00      C    H
ATOM   7471  CT  ACN C 581      29.826  17.742  36.632  1.00  0.00      C    C
ATOM   7472  CZ  ACN C 581      31.149  17.735  35.985  1.00  0.00      C    C
ATOM   7473  NZ  ACN C 581      32.207  17.771  35.415  1.00  0.00      C    N
ATOM   7474  HZ  ACN C 581      29.453  16.725  36.540  1.00  0.00      C    H
ATOM   7475  HZ1 ACN C 581      29.188  18.377  36.022  1.00  0.00      C    H
ATOM   7476  HZ2 ACN C 581      29.972  18.049  37.664  1.00  0.00      C    H
ATOM   7480  CT  ACN C 582      40.526  45.760   9.052  1.00  0.00      C    C
ATOM   7481  CZ  ACN C 582      40.352  44.426   8.536  1.00  0.00      C    C
ATOM   7482  NZ  ACN C 582      40.241  43.355   8.078  1.00  0.00      C    N
ATOM   7483  HZ  ACN C 582      40.223  45.643  10.090  1.00  0.00      C    H
ATOM   7484  HZ1 ACN C 582      40.024  46.460   8.389  1.00  0.00      C    H
ATOM   7485  HZ2 ACN C 582      41.562  46.065   9.175  1.00  0.00      C    H
ATOM   7489  CT  ACN C 583       0.180  34.420  33.759  1.00  0.00      C    C
ATOM   7490  CZ  ACN C 583       0.730  34.915  35.009  1.00  0.00      C    C
ATOM   7491  NZ  ACN C 583       1.077  35.366  35.981  1.00  0.00      C    N
ATOM   7492  HZ  ACN C 583      -0.749  34.883  33.438  1.00  0.00      C    H
ATOM   7493  HZ1 ACN C 583       0.046  33.341  33.737  1.00  0.00      C    H
ATOM   7494  HZ2 ACN C 583       0.972  34.773  33.104  1.00  0.00      C    H
ATOM   7498  CT  ACN C 584      17.838  28.071  33.719  1.00  0.00      C    C
ATOM   7499  CZ  ACN C 584      17.227  29.379  33.595  1.00  0.00      C    C
ATOM   7500  NZ  ACN C 584      16.740  30.431  33.388  1.00  0.00      C    N
ATOM   7501  HZ  ACN C 584      18.124  27.800  32.707  1.00  0.00      C    H
ATOM   7502  HZ1 ACN C 584      17.145  27.311  34.070  1.00  0.00      C    H
ATOM   7503  HZ2 ACN C 584      18.750  28.052  34.309  1.00  0.00      C    H
ATOM   7507  CT  ACN C 585      13.118  20.983  30.841  1.00  0.00      C    C
ATOM   7508  CZ  ACN C 585      11.692  20.797  31.301  1.00  0.00      C    C
ATOM   7509  NZ  ACN C 585      10.575  20.597  31.673  1.00  0.00      C    N
ATOM   7510  HZ  ACN C 585      13.612  20.025  30.984  1.00  0.00      C    H
ATOM   7511  HZ1 ACN C 585      13.530  21.765  31.474  1.00  0.00      C    H
ATOM   7512  HZ2 ACN C 585      13.173  21.207  29.778  1.00  0.00      C    H
ATOM   7516  CT  ACN C 586      34.123  14.967  13.465  1.00  0.00      C    C
ATOM   7517  CZ  ACN C 586      35.484  15.548  13.783  1.00  0.00      C    C
ATOM   7518  NZ  ACN C 586      36.472  15.984  14.076  1.00  0.00      C    N
ATOM   7519  HZ  ACN C 586      34.286  14.578  12.464  1.00  0.00      C    H
ATOM   7520  HZ1 ACN C 586      33.521  15.858  13.306  1.00  0.00      C    H
ATOM   7521  HZ2 ACN C 586      33.778  14.296  14.247  1.00  0.00      C    H
ATOM   7525  CT  ACN C 587      17.944  18.417   1.916  1.00  0.00      C    C
ATOM   7526  CZ  ACN C 587      17.314  17.101   1.754  1.00  0.00      C    C
ATOM   7527  NZ  ACN C 587      16.853  16.032   1.602  1.00  0.00      C    N
ATOM   7528  HZ  ACN C 587      18.972  18.550   1.588  1.00  0.00      C    H
ATOM   7529  HZ1 ACN C 587      17.905  18.647   2.977  1.00  0.00      C    H
ATOM   7530  HZ2 ACN C 587      17.325  19.143   1.394  1.00  0.00      C    H
ATOM   7534  CT  ACN C 588      21.081  42.800   2.001  1.00  0.00      C    C
ATOM   7535  CZ  ACN C 588      20.491  41.733   1.270  1.00  0.00      C    C
ATOM   7536  NZ  ACN C 588      19.895  40.880   0.699  1.00  0.00      C    N
ATOM   7537  HZ  ACN C 588      21.870  42.447   2.660  1.00  0.00      C    H
ATOM   7538  HZ1 ACN C 588      20.325  43.209   2.667  1.00  0.00      C    H
ATOM   7539  HZ2 ACN C 588      21.522  43.410   1.218  1.00  0.00      C    H
ATOM   7543  CT  ACN C 589       0.400  24.574  30.465  1.00  0.00      C    C
ATOM   7544  CZ  ACN C 589       1.734  24.255  29.907  1.00  0.00      C    C
ATOM   7545  NZ  ACN C 589       2.801  24.057  29.497  1.00  0.00      C    N
ATOM   7546  HZ  ACN C 589       0.151  23.635  30.952  1.00  0.00      C    H
ATOM   7547  HZ1 ACN C 589      -0.249  24.634  29.595  1.00  0.00      C    H
ATOM   7548  HZ2 ACN C 589       0.369  25.490  31.049  1.00  0.00      C    H
ATOM   7552  CT  ACN C 590      44.035  29.059  21.595  1.00  0.00      C    C
ATOM   7553  CZ  ACN C 590      44.700  30.294  21.828  1.00  0.00      C    C
ATOM   7554  NZ  ACN C 590      45.274  31.278  22.081  1.00  0.00      C    N
ATOM   7555  HZ  ACN C 590      44.247  28.411  22.442  1.00  0.00      C    H
ATOM   7556  HZ1 ACN C 590      44.413  28.820  20.604  1.00  0.00      C    H
ATOM   7557  HZ2 ACN C 590      42.960  29.074  21.431  1.00  0.00      C    H
ATOM   7561  CT  ACN C 591       9.061   9.210  33.054  1.00  0.00      C    C
ATOM   7562  CZ  ACN C 591       9.906   8.169  32.381  1.00  0.00      C    C
ATOM   7563  NZ  ACN C 591      10.602   7.397  31.844  1.00  0.00      C    N
ATOM   7564  HZ  ACN C 591       8.866  10.112  32.481  1.00  0.00      C    H
ATOM   7565  HZ1 ACN C 591       9.586   9.492  33.963  1.00  0.00      C    H
ATOM   7566  HZ2 ACN C 591       8.120   8.713  33.277  1.00  0.00      C    H
ATOM   7570  CT  ACN C 592      38.720  25.022  21.121  1.00  0.00      C    C
ATOM   7571  CZ  ACN C 592      38.866  24.048  22.171  1.00  0.00      C    C
ATOM   7572  NZ  ACN C 592      38.979  23.222  22.951  1.00  0.00      C    N
ATOM   7573  HZ  ACN C 592      37.722  24.911  20.705  1.00  0.00      C    H
ATOM   7574  HZ1 ACN C 592      39.469  24.742  20.384  1.00  0.00      C    H
ATOM   7575  HZ2 ACN C 592      38.825  25.973  21.637  1.00  0.00      C    H
ATOM   7579  CT  ACN C 593      44.069  46.674  19.787  1.00  0.00      C    C
ATOM   7580  CZ  ACN C 593      45.410  46.068  19.814  1.00  0.00      C    C
ATOM   7581  NZ  ACN C 593      46.398  45.551  19.864  1.00  0.00      C    N
ATOM   7582  HZ  ACN C 593      43.699  46.450  18.790  1.00  0.00      C    H
ATOM   7583  HZ1 ACN C 593      44.009  47.741  19.986  1.00  0.00      C    H
ATOM   7584  HZ2 ACN C 593      43.572  46.094  20.560  1.00  0.00      C    H
ATOM   7588  CT  ACN C 594      43.108  25.944   8.203  1.00  0.00      C    C
ATOM   7589  CZ  ACN C 594      43.052  24.755   7.394  1.00  0.00      C    C
ATOM   7590  NZ  ACN C 594      42.946  23.767   6.859  1.00  0.00      C    N
[truncated: 194,345 more chars]
